# Supplementary material for: Metallicious: Automated Force-Field Parameterization of Covalently Bound Metals for Supramolecular Structures
Source: J Chem Theory Comput. 2024 Oct 7;20(20):9060–71. doi: 10.1021/acs.jctc.4c00850 (PMC11500408; doi:10.1021/acs.jctc.4c00850)
Supplement: Supplementary file 2 — ct4c00850_si_002.zip [file ct4c00850_si_002.zip › SI_MD_input/ZIF-8/metallicious/topol.top]

;
;   File temp_topol.top  was generated
;   By user: chem1540 (20152)
;   On host:fd13.chem.ox.ac.uk 
;   At date:Tue. July  2 09:20:23 2024 
;
;   This is a standalone topology file
;
;   Created by:
;   ParmEd:       example15.py, VERSION4.2.2 
;   Executable:   example15.py
;   Library dir:  /home/fd13/fd/chem1540/programs/gromacs/share/gromacs/top
;   Command line:
;     /u/fd/chem1540/github/metallicious/metallicious/publication/example15_seminario_test/example15.py
;

[ defaults ]
; nbfunc        comb-rule       gen-pairs       fudgeLJ fudgeQQ
1               2               yes             1            1           

[ atomtypes ]
; name    at.num    mass    charge ptype  sigma      epsilon
Zn            30  65.380000  0.00000000  A     0.21720111   0.0063137815
h4             1   1.008000  0.00000000  A     0.25105526        0.06276
cc             6  12.010000  0.00000000  A     0.33996695       0.359824
cd             6  12.010000  0.00000000  A     0.33996695       0.359824
c3             6  12.010000  0.00000000  A     0.33996695      0.4577296
n1             7  14.010000  0.00000000  A     0.32499985        0.71128
nd             7  14.010000  0.00000000  A     0.32499985        0.71128
hc             1   1.008000  0.00000000  A     0.26495328      0.0656888


[ moleculetype ]
; Name            nrexcl
system1          3

[ atoms ]
;   nr       type  resnr residue  atom   cgnr    charge       mass  typeB    chargeB      massB
; residue    1 Zn rtp Zn q -0.0
    1         Zn      1     Zn     Zn      1 -0.04633292  65.380000   ; qtot -0.046333
; residue    2 Zn rtp Zn q -0.0
    2         Zn      2     Zn     Zn      2 -0.04633292  65.380000   ; qtot -0.092666
; residue    3 Zn rtp Zn q -0.0
    3         Zn      3     Zn     Zn      3 -0.04633292  65.380000   ; qtot -0.138999
; residue    4 Zn rtp Zn q -0.0
    4         Zn      4     Zn     Zn      4 -0.04633292  65.380000   ; qtot -0.185332
; residue    5 Zn rtp Zn q -0.0
    5         Zn      5     Zn     Zn      5 -0.04633292  65.380000   ; qtot -0.231665
; residue    6 Zn rtp Zn q -0.0
    6         Zn      6     Zn     Zn      6 -0.04633292  65.380000   ; qtot -0.277998
; residue    7 UNL rtp UNL q 0.0
    7         h4      7    UNL     H0      7 0.08692699   1.008000   ; qtot -0.191071
    8         h4      7    UNL     H1      8 0.08692699   1.008000   ; qtot -0.104144
    9         cc      7    UNL     C2      9 -0.22741007  12.010000   ; qtot -0.331554
   10         cc      7    UNL     C3     10 -0.22741007  12.010000   ; qtot -0.558964
   11         cd      7    UNL     C4     11 -0.29832498  12.010000   ; qtot -0.857289
   12         c3      7    UNL     C5     12 0.02745364  12.010000   ; qtot -0.829835
   13         n1      7    UNL     N6     13 0.24185693  14.010000   ; qtot -0.587978
   14         nd      7    UNL     N7     14 0.24185693  14.010000   ; qtot -0.346121
   15         hc      7    UNL     H8     15 0.03043004   1.008000   ; qtot -0.315691
   16         hc      7    UNL     H9     16 0.03043004   1.008000   ; qtot -0.285261
   17         hc      7    UNL    H10     17 0.03043004   1.008000   ; qtot -0.254831
; residue    8 UNL rtp UNL q 0.0
   18         h4      8    UNL     H0     18 0.05293014   1.008000   ; qtot -0.201901
   19         h4      8    UNL     H1     19 0.12092384   1.008000   ; qtot -0.080977
   20         cc      8    UNL     C2     20 -0.03033494  12.010000   ; qtot -0.111312
   21         cc      8    UNL     C3     21 -0.42448520  12.010000   ; qtot -0.535797
   22         cd      8    UNL     C4     22 -0.29832498  12.010000   ; qtot -0.834122
   23         c3      8    UNL     C5     23 0.02745364  12.010000   ; qtot -0.806669
   24         n1      8    UNL     N6     24 -0.10717352  14.010000   ; qtot -0.913842
   25         nd      8    UNL     N7     25 0.59088738  14.010000   ; qtot -0.322955
   26         hc      8    UNL     H8     26 0.03043004   1.008000   ; qtot -0.292525
   27         hc      8    UNL     H9     27 0.03043004   1.008000   ; qtot -0.262095
   28         hc      8    UNL    H10     28 0.03043004   1.008000   ; qtot -0.231665
; residue    9 UNL rtp UNL q 0.0
   29         h4      9    UNL     H0     29 0.08692699   1.008000   ; qtot -0.144738
   30         h4      9    UNL     H1     30 0.08692699   1.008000   ; qtot -0.057811
   31         cc      9    UNL     C2     31 -0.22741007  12.010000   ; qtot -0.285221
   32         cc      9    UNL     C3     32 -0.22741007  12.010000   ; qtot -0.512631
   33         cd      9    UNL     C4     33 -0.29832498  12.010000   ; qtot -0.810956
   34         c3      9    UNL     C5     34 0.02745364  12.010000   ; qtot -0.783502
   35         n1      9    UNL     N6     35 0.24185693  14.010000   ; qtot -0.541645
   36         nd      9    UNL     N7     36 0.24185693  14.010000   ; qtot -0.299788
   37         hc      9    UNL     H8     37 0.03043004   1.008000   ; qtot -0.269358
   38         hc      9    UNL     H9     38 0.03043004   1.008000   ; qtot -0.238928
   39         hc      9    UNL    H10     39 0.03043004   1.008000   ; qtot -0.208498
; residue   10 UNL rtp UNL q 0.0
   40         h4     10    UNL     H0     40 0.08692699   1.008000   ; qtot -0.121571
   41         h4     10    UNL     H1     41 0.08692699   1.008000   ; qtot -0.034644
   42         cc     10    UNL     C2     42 -0.22741007  12.010000   ; qtot -0.262054
   43         cc     10    UNL     C3     43 -0.22741007  12.010000   ; qtot -0.489464
   44         cd     10    UNL     C4     44 -0.29832498  12.010000   ; qtot -0.787789
   45         c3     10    UNL     C5     45 0.02745364  12.010000   ; qtot -0.760336
   46         n1     10    UNL     N6     46 0.24185693  14.010000   ; qtot -0.518479
   47         nd     10    UNL     N7     47 0.24185693  14.010000   ; qtot -0.276622
   48         hc     10    UNL     H8     48 0.03043004   1.008000   ; qtot -0.246192
   49         hc     10    UNL     H9     49 0.03043004   1.008000   ; qtot -0.215762
   50         hc     10    UNL    H10     50 0.03043004   1.008000   ; qtot -0.185332
; residue   11 UNL rtp UNL q 0.0
   51         h4     11    UNL     H0     51 0.05293014   1.008000   ; qtot -0.132401
   52         h4     11    UNL     H1     52 0.12092384   1.008000   ; qtot -0.011478
   53         cc     11    UNL     C2     53 -0.03033494  12.010000   ; qtot -0.041813
   54         cc     11    UNL     C3     54 -0.42448520  12.010000   ; qtot -0.466298
   55         cd     11    UNL     C4     55 -0.29832498  12.010000   ; qtot -0.764623
   56         c3     11    UNL     C5     56 0.02745364  12.010000   ; qtot -0.737169
   57         n1     11    UNL     N6     57 -0.10717352  14.010000   ; qtot -0.844343
   58         nd     11    UNL     N7     58 0.59088738  14.010000   ; qtot -0.253455
   59         hc     11    UNL     H8     59 0.03043004   1.008000   ; qtot -0.223025
   60         hc     11    UNL     H9     60 0.03043004   1.008000   ; qtot -0.192595
   61         hc     11    UNL    H10     61 0.03043004   1.008000   ; qtot -0.162165
; residue   12 UNL rtp UNL q 0.0
   62         h4     12    UNL     H0     62 0.12092384   1.008000   ; qtot -0.041241
   63         h4     12    UNL     H1     63 0.05293014   1.008000   ; qtot 0.011689
   64         cc     12    UNL     C2     64 -0.42448520  12.010000   ; qtot -0.412796
   65         cc     12    UNL     C3     65 -0.03033494  12.010000   ; qtot -0.443131
   66         cd     12    UNL     C4     66 -0.29832498  12.010000   ; qtot -0.741456
   67         c3     12    UNL     C5     67 0.02745364  12.010000   ; qtot -0.714003
   68         n1     12    UNL     N6     68 0.59088738  14.010000   ; qtot -0.123115
   69         nd     12    UNL     N7     69 -0.10717352  14.010000   ; qtot -0.230289
   70         hc     12    UNL     H8     70 0.03043004   1.008000   ; qtot -0.199859
   71         hc     12    UNL     H9     71 0.03043004   1.008000   ; qtot -0.169429
   72         hc     12    UNL    H10     72 0.03043004   1.008000   ; qtot -0.138999
; residue   13 UNL rtp UNL q 0.0
   73         h4     13    UNL     H0     73 0.05293014   1.008000   ; qtot -0.086069
   74         h4     13    UNL     H1     74 0.12092384   1.008000   ; qtot 0.034855
   75         cc     13    UNL     C2     75 -0.03033494  12.010000   ; qtot 0.004520
   76         cc     13    UNL     C3     76 -0.42448520  12.010000   ; qtot -0.419965
   77         cd     13    UNL     C4     77 -0.29832498  12.010000   ; qtot -0.718290
   78         c3     13    UNL     C5     78 0.02745364  12.010000   ; qtot -0.690836
   79         n1     13    UNL     N6     79 -0.10717352  14.010000   ; qtot -0.798010
   80         nd     13    UNL     N7     80 0.59088738  14.010000   ; qtot -0.207122
   81         hc     13    UNL     H8     81 0.03043004   1.008000   ; qtot -0.176692
   82         hc     13    UNL     H9     82 0.03043004   1.008000   ; qtot -0.146262
   83         hc     13    UNL    H10     83 0.03043004   1.008000   ; qtot -0.115832
; residue   14 UNL rtp UNL q 0.0
   84         h4     14    UNL     H0     84 0.08692699   1.008000   ; qtot -0.028905
   85         h4     14    UNL     H1     85 0.08692699   1.008000   ; qtot 0.058022
   86         cc     14    UNL     C2     86 -0.22741007  12.010000   ; qtot -0.169388
   87         cc     14    UNL     C3     87 -0.22741007  12.010000   ; qtot -0.396798
   88         cd     14    UNL     C4     88 -0.29832498  12.010000   ; qtot -0.695123
   89         c3     14    UNL     C5     89 0.02745364  12.010000   ; qtot -0.667670
   90         n1     14    UNL     N6     90 0.24185693  14.010000   ; qtot -0.425813
   91         nd     14    UNL     N7     91 0.24185693  14.010000   ; qtot -0.183956
   92         hc     14    UNL     H8     92 0.03043004   1.008000   ; qtot -0.153526
   93         hc     14    UNL     H9     93 0.03043004   1.008000   ; qtot -0.123096
   94         hc     14    UNL    H10     94 0.03043004   1.008000   ; qtot -0.092666
; residue   15 UNL rtp UNL q 0.0
   95         h4     15    UNL     H0     95 0.08692699   1.008000   ; qtot -0.005739
   96         h4     15    UNL     H1     96 0.08692699   1.008000   ; qtot 0.081188
   97         cc     15    UNL     C2     97 -0.22741007  12.010000   ; qtot -0.146222
   98         cc     15    UNL     C3     98 -0.22741007  12.010000   ; qtot -0.373632
   99         cd     15    UNL     C4     99 -0.29832498  12.010000   ; qtot -0.671957
  100         c3     15    UNL     C5    100 0.02745364  12.010000   ; qtot -0.644503
  101         n1     15    UNL     N6    101 0.24185693  14.010000   ; qtot -0.402646
  102         nd     15    UNL     N7    102 0.24185693  14.010000   ; qtot -0.160789
  103         hc     15    UNL     H8    103 0.03043004   1.008000   ; qtot -0.130359
  104         hc     15    UNL     H9    104 0.03043004   1.008000   ; qtot -0.099929
  105         hc     15    UNL    H10    105 0.03043004   1.008000   ; qtot -0.069499
; residue   16 UNL rtp UNL q 0.0
  106         h4     16    UNL     H0    106 0.08692699   1.008000   ; qtot 0.017428
  107         h4     16    UNL     H1    107 0.08692699   1.008000   ; qtot 0.104355
  108         cc     16    UNL     C2    108 -0.22741007  12.010000   ; qtot -0.123055
  109         cc     16    UNL     C3    109 -0.22741007  12.010000   ; qtot -0.350465
  110         cd     16    UNL     C4    110 -0.29832498  12.010000   ; qtot -0.648790
  111         c3     16    UNL     C5    111 0.02745364  12.010000   ; qtot -0.621337
  112         n1     16    UNL     N6    112 0.24185693  14.010000   ; qtot -0.379480
  113         nd     16    UNL     N7    113 0.24185693  14.010000   ; qtot -0.137623
  114         hc     16    UNL     H8    114 0.03043004   1.008000   ; qtot -0.107193
  115         hc     16    UNL     H9    115 0.03043004   1.008000   ; qtot -0.076763
  116         hc     16    UNL    H10    116 0.03043004   1.008000   ; qtot -0.046333
; residue   17 UNL rtp UNL q 0.0
  117         h4     17    UNL     H0    117 0.12092384   1.008000   ; qtot 0.074591
  118         h4     17    UNL     H1    118 0.05293014   1.008000   ; qtot 0.127521
  119         cc     17    UNL     C2    119 -0.42448520  12.010000   ; qtot -0.296964
  120         cc     17    UNL     C3    120 -0.03033494  12.010000   ; qtot -0.327299
  121         cd     17    UNL     C4    121 -0.29832498  12.010000   ; qtot -0.625624
  122         c3     17    UNL     C5    122 0.02745364  12.010000   ; qtot -0.598170
  123         n1     17    UNL     N6    123 0.59088738  14.010000   ; qtot -0.007283
  124         nd     17    UNL     N7    124 -0.10717352  14.010000   ; qtot -0.114456
  125         hc     17    UNL     H8    125 0.03043004   1.008000   ; qtot -0.084026
  126         hc     17    UNL     H9    126 0.03043004   1.008000   ; qtot -0.053596
  127         hc     17    UNL    H10    127 0.03043004   1.008000   ; qtot -0.023166
; residue   18 UNL rtp UNL q 0.0
  128         h4     18    UNL     H0    128 0.12092384   1.008000   ; qtot 0.097758
  129         h4     18    UNL     H1    129 0.05293014   1.008000   ; qtot 0.150688
  130         cc     18    UNL     C2    130 -0.42448520  12.010000   ; qtot -0.273797
  131         cc     18    UNL     C3    131 -0.03033494  12.010000   ; qtot -0.304132
  132         cd     18    UNL     C4    132 -0.29832498  12.010000   ; qtot -0.602457
  133         c3     18    UNL     C5    133 0.02745364  12.010000   ; qtot -0.575004
  134         n1     18    UNL     N6    134 0.59088738  14.010000   ; qtot 0.015884
  135         nd     18    UNL     N7    135 -0.10717352  14.010000   ; qtot -0.091290
  136         hc     18    UNL     H8    136 0.03043004   1.008000   ; qtot -0.060860
  137         hc     18    UNL     H9    137 0.03043004   1.008000   ; qtot -0.030430
  138         hc     18    UNL    H10    138 0.03043004   1.008000   ; qtot 0.000000
; residue   19 Zn rtp Zn q -0.0
  139         Zn     19     Zn     Zn    139 -0.04633292  65.380000   ; qtot -0.046333
; residue   20 Zn rtp Zn q -0.0
  140         Zn     20     Zn     Zn    140 -0.04633292  65.380000   ; qtot -0.092666
; residue   21 Zn rtp Zn q -0.0
  141         Zn     21     Zn     Zn    141 -0.04633292  65.380000   ; qtot -0.138999
; residue   22 Zn rtp Zn q -0.0
  142         Zn     22     Zn     Zn    142 -0.04633292  65.380000   ; qtot -0.185331
; residue   23 Zn rtp Zn q -0.0
  143         Zn     23     Zn     Zn    143 -0.04633292  65.380000   ; qtot -0.231664
; residue   24 Zn rtp Zn q -0.0
  144         Zn     24     Zn     Zn    144 -0.04633292  65.380000   ; qtot -0.277997
; residue   25 UNL rtp UNL q 0.0
  145         h4     25    UNL     H0    145 0.08692699   1.008000   ; qtot -0.191070
  146         h4     25    UNL     H1    146 0.08692699   1.008000   ; qtot -0.104143
  147         cc     25    UNL     C2    147 -0.22741007  12.010000   ; qtot -0.331553
  148         cc     25    UNL     C3    148 -0.22741007  12.010000   ; qtot -0.558963
  149         cd     25    UNL     C4    149 -0.29832498  12.010000   ; qtot -0.857288
  150         c3     25    UNL     C5    150 0.02745364  12.010000   ; qtot -0.829835
  151         n1     25    UNL     N6    151 0.24185693  14.010000   ; qtot -0.587978
  152         nd     25    UNL     N7    152 0.24185693  14.010000   ; qtot -0.346121
  153         hc     25    UNL     H8    153 0.03043004   1.008000   ; qtot -0.315691
  154         hc     25    UNL     H9    154 0.03043004   1.008000   ; qtot -0.285261
  155         hc     25    UNL    H10    155 0.03043004   1.008000   ; qtot -0.254831
; residue   26 UNL rtp UNL q 0.0
  156         h4     26    UNL     H0    156 0.08692699   1.008000   ; qtot -0.167904
  157         h4     26    UNL     H1    157 0.08692699   1.008000   ; qtot -0.080977
  158         cc     26    UNL     C2    158 -0.22741007  12.010000   ; qtot -0.308387
  159         cc     26    UNL     C3    159 -0.22741007  12.010000   ; qtot -0.535797
  160         cd     26    UNL     C4    160 -0.29832498  12.010000   ; qtot -0.834122
  161         c3     26    UNL     C5    161 0.02745364  12.010000   ; qtot -0.806668
  162         n1     26    UNL     N6    162 0.24185693  14.010000   ; qtot -0.564811
  163         nd     26    UNL     N7    163 0.24185693  14.010000   ; qtot -0.322954
  164         hc     26    UNL     H8    164 0.03043004   1.008000   ; qtot -0.292524
  165         hc     26    UNL     H9    165 0.03043004   1.008000   ; qtot -0.262094
  166         hc     26    UNL    H10    166 0.03043004   1.008000   ; qtot -0.231664
; residue   27 UNL rtp UNL q 0.0
  167         h4     27    UNL     H0    167 0.12092384   1.008000   ; qtot -0.110740
  168         h4     27    UNL     H1    168 0.05293014   1.008000   ; qtot -0.057810
  169         cc     27    UNL     C2    169 -0.42448520  12.010000   ; qtot -0.482296
  170         cc     27    UNL     C3    170 -0.03033494  12.010000   ; qtot -0.512630
  171         cd     27    UNL     C4    171 -0.29832498  12.010000   ; qtot -0.810955
  172         c3     27    UNL     C5    172 0.02745364  12.010000   ; qtot -0.783502
  173         n1     27    UNL     N6    173 0.59088738  14.010000   ; qtot -0.192614
  174         nd     27    UNL     N7    174 -0.10717352  14.010000   ; qtot -0.299788
  175         hc     27    UNL     H8    175 0.03043004   1.008000   ; qtot -0.269358
  176         hc     27    UNL     H9    176 0.03043004   1.008000   ; qtot -0.238928
  177         hc     27    UNL    H10    177 0.03043004   1.008000   ; qtot -0.208498
; residue   28 UNL rtp UNL q 0.0
  178         h4     28    UNL     H0    178 0.08692699   1.008000   ; qtot -0.121571
  179         h4     28    UNL     H1    179 0.08692699   1.008000   ; qtot -0.034644
  180         cc     28    UNL     C2    180 -0.22741007  12.010000   ; qtot -0.262054
  181         cc     28    UNL     C3    181 -0.22741007  12.010000   ; qtot -0.489464
  182         cd     28    UNL     C4    182 -0.29832498  12.010000   ; qtot -0.787789
  183         c3     28    UNL     C5    183 0.02745364  12.010000   ; qtot -0.760335
  184         n1     28    UNL     N6    184 0.24185693  14.010000   ; qtot -0.518478
  185         nd     28    UNL     N7    185 0.24185693  14.010000   ; qtot -0.276621
  186         hc     28    UNL     H8    186 0.03043004   1.008000   ; qtot -0.246191
  187         hc     28    UNL     H9    187 0.03043004   1.008000   ; qtot -0.215761
  188         hc     28    UNL    H10    188 0.03043004   1.008000   ; qtot -0.185331
; residue   29 UNL rtp UNL q 0.0
  189         h4     29    UNL     H0    189 0.05293014   1.008000   ; qtot -0.132401
  190         h4     29    UNL     H1    190 0.12092384   1.008000   ; qtot -0.011477
  191         cc     29    UNL     C2    191 -0.03033494  12.010000   ; qtot -0.041812
  192         cc     29    UNL     C3    192 -0.42448520  12.010000   ; qtot -0.466298
  193         cd     29    UNL     C4    193 -0.29832498  12.010000   ; qtot -0.764622
  194         c3     29    UNL     C5    194 0.02745364  12.010000   ; qtot -0.737169
  195         n1     29    UNL     N6    195 -0.10717352  14.010000   ; qtot -0.844342
  196         nd     29    UNL     N7    196 0.59088738  14.010000   ; qtot -0.253455
  197         hc     29    UNL     H8    197 0.03043004   1.008000   ; qtot -0.223025
  198         hc     29    UNL     H9    198 0.03043004   1.008000   ; qtot -0.192595
  199         hc     29    UNL    H10    199 0.03043004   1.008000   ; qtot -0.162165
; residue   30 UNL rtp UNL q 0.0
  200         h4     30    UNL     H0    200 0.12092384   1.008000   ; qtot -0.041241
  201         h4     30    UNL     H1    201 0.05293014   1.008000   ; qtot 0.011689
  202         cc     30    UNL     C2    202 -0.42448520  12.010000   ; qtot -0.412796
  203         cc     30    UNL     C3    203 -0.03033494  12.010000   ; qtot -0.443131
  204         cd     30    UNL     C4    204 -0.29832498  12.010000   ; qtot -0.741456
  205         c3     30    UNL     C5    205 0.02745364  12.010000   ; qtot -0.714002
  206         n1     30    UNL     N6    206 0.59088738  14.010000   ; qtot -0.123115
  207         nd     30    UNL     N7    207 -0.10717352  14.010000   ; qtot -0.230289
  208         hc     30    UNL     H8    208 0.03043004   1.008000   ; qtot -0.199858
  209         hc     30    UNL     H9    209 0.03043004   1.008000   ; qtot -0.169428
  210         hc     30    UNL    H10    210 0.03043004   1.008000   ; qtot -0.138998
; residue   31 UNL rtp UNL q 0.0
  211         h4     31    UNL     H0    211 0.05293014   1.008000   ; qtot -0.086068
  212         h4     31    UNL     H1    212 0.12092384   1.008000   ; qtot 0.034856
  213         cc     31    UNL     C2    213 -0.03033494  12.010000   ; qtot 0.004521
  214         cc     31    UNL     C3    214 -0.42448520  12.010000   ; qtot -0.419965
  215         cd     31    UNL     C4    215 -0.29832498  12.010000   ; qtot -0.718290
  216         c3     31    UNL     C5    216 0.02745364  12.010000   ; qtot -0.690836
  217         n1     31    UNL     N6    217 -0.10717352  14.010000   ; qtot -0.798009
  218         nd     31    UNL     N7    218 0.59088738  14.010000   ; qtot -0.207122
  219         hc     31    UNL     H8    219 0.03043004   1.008000   ; qtot -0.176692
  220         hc     31    UNL     H9    220 0.03043004   1.008000   ; qtot -0.146262
  221         hc     31    UNL    H10    221 0.03043004   1.008000   ; qtot -0.115832
; residue   32 UNL rtp UNL q 0.0
  222         h4     32    UNL     H0    222 0.12092384   1.008000   ; qtot 0.005092
  223         h4     32    UNL     H1    223 0.05293014   1.008000   ; qtot 0.058022
  224         cc     32    UNL     C2    224 -0.42448520  12.010000   ; qtot -0.366463
  225         cc     32    UNL     C3    225 -0.03033494  12.010000   ; qtot -0.396798
  226         cd     32    UNL     C4    226 -0.29832498  12.010000   ; qtot -0.695123
  227         c3     32    UNL     C5    227 0.02745364  12.010000   ; qtot -0.667669
  228         n1     32    UNL     N6    228 0.59088738  14.010000   ; qtot -0.076782
  229         nd     32    UNL     N7    229 -0.10717352  14.010000   ; qtot -0.183956
  230         hc     32    UNL     H8    230 0.03043004   1.008000   ; qtot -0.153526
  231         hc     32    UNL     H9    231 0.03043004   1.008000   ; qtot -0.123095
  232         hc     32    UNL    H10    232 0.03043004   1.008000   ; qtot -0.092665
; residue   33 UNL rtp UNL q 0.0
  233         h4     33    UNL     H0    233 0.08692699   1.008000   ; qtot -0.005738
  234         h4     33    UNL     H1    234 0.08692699   1.008000   ; qtot 0.081189
  235         cc     33    UNL     C2    235 -0.22741007  12.010000   ; qtot -0.146222
  236         cc     33    UNL     C3    236 -0.22741007  12.010000   ; qtot -0.373632
  237         cd     33    UNL     C4    237 -0.29832498  12.010000   ; qtot -0.671957
  238         c3     33    UNL     C5    238 0.02745364  12.010000   ; qtot -0.644503
  239         n1     33    UNL     N6    239 0.24185693  14.010000   ; qtot -0.402646
  240         nd     33    UNL     N7    240 0.24185693  14.010000   ; qtot -0.160789
  241         hc     33    UNL     H8    241 0.03043004   1.008000   ; qtot -0.130359
  242         hc     33    UNL     H9    242 0.03043004   1.008000   ; qtot -0.099929
  243         hc     33    UNL    H10    243 0.03043004   1.008000   ; qtot -0.069499
; residue   34 UNL rtp UNL q 0.0
  244         h4     34    UNL     H0    244 0.05293014   1.008000   ; qtot -0.016569
  245         h4     34    UNL     H1    245 0.12092384   1.008000   ; qtot 0.104355
  246         cc     34    UNL     C2    246 -0.03033494  12.010000   ; qtot 0.074020
  247         cc     34    UNL     C3    247 -0.42448520  12.010000   ; qtot -0.350465
  248         cd     34    UNL     C4    248 -0.29832498  12.010000   ; qtot -0.648790
  249         c3     34    UNL     C5    249 0.02745364  12.010000   ; qtot -0.621336
  250         n1     34    UNL     N6    250 -0.10717352  14.010000   ; qtot -0.728510
  251         nd     34    UNL     N7    251 0.59088738  14.010000   ; qtot -0.137623
  252         hc     34    UNL     H8    252 0.03043004   1.008000   ; qtot -0.107193
  253         hc     34    UNL     H9    253 0.03043004   1.008000   ; qtot -0.076763
  254         hc     34    UNL    H10    254 0.03043004   1.008000   ; qtot -0.046332
; residue   35 UNL rtp UNL q 0.0
  255         h4     35    UNL     H0    255 0.08692699   1.008000   ; qtot 0.040595
  256         h4     35    UNL     H1    256 0.08692699   1.008000   ; qtot 0.127522
  257         cc     35    UNL     C2    257 -0.22741007  12.010000   ; qtot -0.099889
  258         cc     35    UNL     C3    258 -0.22741007  12.010000   ; qtot -0.327299
  259         cd     35    UNL     C4    259 -0.29832498  12.010000   ; qtot -0.625624
  260         c3     35    UNL     C5    260 0.02745364  12.010000   ; qtot -0.598170
  261         n1     35    UNL     N6    261 0.24185693  14.010000   ; qtot -0.356313
  262         nd     35    UNL     N7    262 0.24185693  14.010000   ; qtot -0.114456
  263         hc     35    UNL     H8    263 0.03043004   1.008000   ; qtot -0.084026
  264         hc     35    UNL     H9    264 0.03043004   1.008000   ; qtot -0.053596
  265         hc     35    UNL    H10    265 0.03043004   1.008000   ; qtot -0.023166
; residue   36 UNL rtp UNL q 0.0
  266         h4     36    UNL     H0    266 0.08692699   1.008000   ; qtot 0.063761
  267         h4     36    UNL     H1    267 0.08692699   1.008000   ; qtot 0.150688
  268         cc     36    UNL     C2    268 -0.22741007  12.010000   ; qtot -0.076722
  269         cc     36    UNL     C3    269 -0.22741007  12.010000   ; qtot -0.304132
  270         cd     36    UNL     C4    270 -0.29832498  12.010000   ; qtot -0.602457
  271         c3     36    UNL     C5    271 0.02745364  12.010000   ; qtot -0.575003
  272         n1     36    UNL     N6    272 0.24185693  14.010000   ; qtot -0.333147
  273         nd     36    UNL     N7    273 0.24185693  14.010000   ; qtot -0.091290
  274         hc     36    UNL     H8    274 0.03043004   1.008000   ; qtot -0.060860
  275         hc     36    UNL     H9    275 0.03043004   1.008000   ; qtot -0.030430
  276         hc     36    UNL    H10    276 0.03043004   1.008000   ; qtot 0.000000
; residue   37 Zn rtp Zn q -0.0
  277         Zn     37     Zn     Zn    277 -0.04633292  65.380000   ; qtot -0.046332
; residue   38 Zn rtp Zn q -0.0
  278         Zn     38     Zn     Zn    278 -0.04633292  65.380000   ; qtot -0.092665
; residue   39 Zn rtp Zn q -0.0
  279         Zn     39     Zn     Zn    279 -0.04633292  65.380000   ; qtot -0.138998
; residue   40 Zn rtp Zn q -0.0
  280         Zn     40     Zn     Zn    280 -0.04633292  65.380000   ; qtot -0.185331
; residue   41 Zn rtp Zn q -0.0
  281         Zn     41     Zn     Zn    281 -0.04633292  65.380000   ; qtot -0.231664
; residue   42 Zn rtp Zn q -0.0
  282         Zn     42     Zn     Zn    282 -0.04633292  65.380000   ; qtot -0.277997
; residue   43 UNL rtp UNL q 0.0
  283         h4     43    UNL     H0    283 0.08692699   1.008000   ; qtot -0.191070
  284         h4     43    UNL     H1    284 0.08692699   1.008000   ; qtot -0.104143
  285         cc     43    UNL     C2    285 -0.22741007  12.010000   ; qtot -0.331553
  286         cc     43    UNL     C3    286 -0.22741007  12.010000   ; qtot -0.558963
  287         cd     43    UNL     C4    287 -0.29832498  12.010000   ; qtot -0.857288
  288         c3     43    UNL     C5    288 0.02745364  12.010000   ; qtot -0.829835
  289         n1     43    UNL     N6    289 0.24185693  14.010000   ; qtot -0.587978
  290         nd     43    UNL     N7    290 0.24185693  14.010000   ; qtot -0.346121
  291         hc     43    UNL     H8    291 0.03043004   1.008000   ; qtot -0.315691
  292         hc     43    UNL     H9    292 0.03043004   1.008000   ; qtot -0.285261
  293         hc     43    UNL    H10    293 0.03043004   1.008000   ; qtot -0.254831
; residue   44 UNL rtp UNL q 0.0
  294         h4     44    UNL     H0    294 0.08692699   1.008000   ; qtot -0.167904
  295         h4     44    UNL     H1    295 0.08692699   1.008000   ; qtot -0.080977
  296         cc     44    UNL     C2    296 -0.22741007  12.010000   ; qtot -0.308387
  297         cc     44    UNL     C3    297 -0.22741007  12.010000   ; qtot -0.535797
  298         cd     44    UNL     C4    298 -0.29832498  12.010000   ; qtot -0.834122
  299         c3     44    UNL     C5    299 0.02745364  12.010000   ; qtot -0.806668
  300         n1     44    UNL     N6    300 0.24185693  14.010000   ; qtot -0.564811
  301         nd     44    UNL     N7    301 0.24185693  14.010000   ; qtot -0.322954
  302         hc     44    UNL     H8    302 0.03043004   1.008000   ; qtot -0.292524
  303         hc     44    UNL     H9    303 0.03043004   1.008000   ; qtot -0.262094
  304         hc     44    UNL    H10    304 0.03043004   1.008000   ; qtot -0.231664
; residue   45 UNL rtp UNL q 0.0
  305         h4     45    UNL     H0    305 0.08692699   1.008000   ; qtot -0.144737
  306         h4     45    UNL     H1    306 0.08692699   1.008000   ; qtot -0.057810
  307         cc     45    UNL     C2    307 -0.22741007  12.010000   ; qtot -0.285220
  308         cc     45    UNL     C3    308 -0.22741007  12.010000   ; qtot -0.512630
  309         cd     45    UNL     C4    309 -0.29832498  12.010000   ; qtot -0.810955
  310         c3     45    UNL     C5    310 0.02745364  12.010000   ; qtot -0.783502
  311         n1     45    UNL     N6    311 0.24185693  14.010000   ; qtot -0.541645
  312         nd     45    UNL     N7    312 0.24185693  14.010000   ; qtot -0.299788
  313         hc     45    UNL     H8    313 0.03043004   1.008000   ; qtot -0.269358
  314         hc     45    UNL     H9    314 0.03043004   1.008000   ; qtot -0.238928
  315         hc     45    UNL    H10    315 0.03043004   1.008000   ; qtot -0.208498
; residue   46 UNL rtp UNL q 0.0
  316         h4     46    UNL     H0    316 0.12092384   1.008000   ; qtot -0.087574
  317         h4     46    UNL     H1    317 0.05293014   1.008000   ; qtot -0.034644
  318         cc     46    UNL     C2    318 -0.42448520  12.010000   ; qtot -0.459129
  319         cc     46    UNL     C3    319 -0.03033494  12.010000   ; qtot -0.489464
  320         cd     46    UNL     C4    320 -0.29832498  12.010000   ; qtot -0.787789
  321         c3     46    UNL     C5    321 0.02745364  12.010000   ; qtot -0.760335
  322         n1     46    UNL     N6    322 0.59088738  14.010000   ; qtot -0.169448
  323         nd     46    UNL     N7    323 -0.10717352  14.010000   ; qtot -0.276621
  324         hc     46    UNL     H8    324 0.03043004   1.008000   ; qtot -0.246191
  325         hc     46    UNL     H9    325 0.03043004   1.008000   ; qtot -0.215761
  326         hc     46    UNL    H10    326 0.03043004   1.008000   ; qtot -0.185331
; residue   47 UNL rtp UNL q 0.0
  327         h4     47    UNL     H0    327 0.05293014   1.008000   ; qtot -0.132401
  328         h4     47    UNL     H1    328 0.12092384   1.008000   ; qtot -0.011477
  329         cc     47    UNL     C2    329 -0.03033494  12.010000   ; qtot -0.041812
  330         cc     47    UNL     C3    330 -0.42448520  12.010000   ; qtot -0.466297
  331         cd     47    UNL     C4    331 -0.29832498  12.010000   ; qtot -0.764622
  332         c3     47    UNL     C5    332 0.02745364  12.010000   ; qtot -0.737169
  333         n1     47    UNL     N6    333 -0.10717352  14.010000   ; qtot -0.844342
  334         nd     47    UNL     N7    334 0.59088738  14.010000   ; qtot -0.253455
  335         hc     47    UNL     H8    335 0.03043004   1.008000   ; qtot -0.223025
  336         hc     47    UNL     H9    336 0.03043004   1.008000   ; qtot -0.192595
  337         hc     47    UNL    H10    337 0.03043004   1.008000   ; qtot -0.162165
; residue   48 UNL rtp UNL q 0.0
  338         h4     48    UNL     H0    338 0.12092384   1.008000   ; qtot -0.041241
  339         h4     48    UNL     H1    339 0.05293014   1.008000   ; qtot 0.011689
  340         cc     48    UNL     C2    340 -0.42448520  12.010000   ; qtot -0.412796
  341         cc     48    UNL     C3    341 -0.03033494  12.010000   ; qtot -0.443131
  342         cd     48    UNL     C4    342 -0.29832498  12.010000   ; qtot -0.741456
  343         c3     48    UNL     C5    343 0.02745364  12.010000   ; qtot -0.714002
  344         n1     48    UNL     N6    344 0.59088738  14.010000   ; qtot -0.123115
  345         nd     48    UNL     N7    345 -0.10717352  14.010000   ; qtot -0.230288
  346         hc     48    UNL     H8    346 0.03043004   1.008000   ; qtot -0.199858
  347         hc     48    UNL     H9    347 0.03043004   1.008000   ; qtot -0.169428
  348         hc     48    UNL    H10    348 0.03043004   1.008000   ; qtot -0.138998
; residue   49 UNL rtp UNL q 0.0
  349         h4     49    UNL     H0    349 0.08692699   1.008000   ; qtot -0.052071
  350         h4     49    UNL     H1    350 0.08692699   1.008000   ; qtot 0.034856
  351         cc     49    UNL     C2    351 -0.22741007  12.010000   ; qtot -0.192554
  352         cc     49    UNL     C3    352 -0.22741007  12.010000   ; qtot -0.419964
  353         cd     49    UNL     C4    353 -0.29832498  12.010000   ; qtot -0.718289
  354         c3     49    UNL     C5    354 0.02745364  12.010000   ; qtot -0.690836
  355         n1     49    UNL     N6    355 0.24185693  14.010000   ; qtot -0.448979
  356         nd     49    UNL     N7    356 0.24185693  14.010000   ; qtot -0.207122
  357         hc     49    UNL     H8    357 0.03043004   1.008000   ; qtot -0.176692
  358         hc     49    UNL     H9    358 0.03043004   1.008000   ; qtot -0.146262
  359         hc     49    UNL    H10    359 0.03043004   1.008000   ; qtot -0.115832
; residue   50 UNL rtp UNL q 0.0
  360         h4     50    UNL     H0    360 0.12092384   1.008000   ; qtot 0.005092
  361         h4     50    UNL     H1    361 0.05293014   1.008000   ; qtot 0.058022
  362         cc     50    UNL     C2    362 -0.42448520  12.010000   ; qtot -0.366463
  363         cc     50    UNL     C3    363 -0.03033494  12.010000   ; qtot -0.396798
  364         cd     50    UNL     C4    364 -0.29832498  12.010000   ; qtot -0.695123
  365         c3     50    UNL     C5    365 0.02745364  12.010000   ; qtot -0.667669
  366         n1     50    UNL     N6    366 0.59088738  14.010000   ; qtot -0.076782
  367         nd     50    UNL     N7    367 -0.10717352  14.010000   ; qtot -0.183955
  368         hc     50    UNL     H8    368 0.03043004   1.008000   ; qtot -0.153525
  369         hc     50    UNL     H9    369 0.03043004   1.008000   ; qtot -0.123095
  370         hc     50    UNL    H10    370 0.03043004   1.008000   ; qtot -0.092665
; residue   51 UNL rtp UNL q 0.0
  371         h4     51    UNL     H0    371 0.08692699   1.008000   ; qtot -0.005738
  372         h4     51    UNL     H1    372 0.08692699   1.008000   ; qtot 0.081189
  373         cc     51    UNL     C2    373 -0.22741007  12.010000   ; qtot -0.146221
  374         cc     51    UNL     C3    374 -0.22741007  12.010000   ; qtot -0.373631
  375         cd     51    UNL     C4    375 -0.29832498  12.010000   ; qtot -0.671956
  376         c3     51    UNL     C5    376 0.02745364  12.010000   ; qtot -0.644503
  377         n1     51    UNL     N6    377 0.24185693  14.010000   ; qtot -0.402646
  378         nd     51    UNL     N7    378 0.24185693  14.010000   ; qtot -0.160789
  379         hc     51    UNL     H8    379 0.03043004   1.008000   ; qtot -0.130359
  380         hc     51    UNL     H9    380 0.03043004   1.008000   ; qtot -0.099929
  381         hc     51    UNL    H10    381 0.03043004   1.008000   ; qtot -0.069499
; residue   52 UNL rtp UNL q 0.0
  382         h4     52    UNL     H0    382 0.08692699   1.008000   ; qtot 0.017428
  383         h4     52    UNL     H1    383 0.08692699   1.008000   ; qtot 0.104355
  384         cc     52    UNL     C2    384 -0.22741007  12.010000   ; qtot -0.123055
  385         cc     52    UNL     C3    385 -0.22741007  12.010000   ; qtot -0.350465
  386         cd     52    UNL     C4    386 -0.29832498  12.010000   ; qtot -0.648790
  387         c3     52    UNL     C5    387 0.02745364  12.010000   ; qtot -0.621336
  388         n1     52    UNL     N6    388 0.24185693  14.010000   ; qtot -0.379479
  389         nd     52    UNL     N7    389 0.24185693  14.010000   ; qtot -0.137622
  390         hc     52    UNL     H8    390 0.03043004   1.008000   ; qtot -0.107192
  391         hc     52    UNL     H9    391 0.03043004   1.008000   ; qtot -0.076762
  392         hc     52    UNL    H10    392 0.03043004   1.008000   ; qtot -0.046332
; residue   53 UNL rtp UNL q 0.0
  393         h4     53    UNL     H0    393 0.12092384   1.008000   ; qtot 0.074592
  394         h4     53    UNL     H1    394 0.05293014   1.008000   ; qtot 0.127522
  395         cc     53    UNL     C2    395 -0.42448520  12.010000   ; qtot -0.296963
  396         cc     53    UNL     C3    396 -0.03033494  12.010000   ; qtot -0.327298
  397         cd     53    UNL     C4    397 -0.29832498  12.010000   ; qtot -0.625623
  398         c3     53    UNL     C5    398 0.02745364  12.010000   ; qtot -0.598170
  399         n1     53    UNL     N6    399 0.59088738  14.010000   ; qtot -0.007282
  400         nd     53    UNL     N7    400 -0.10717352  14.010000   ; qtot -0.114456
  401         hc     53    UNL     H8    401 0.03043004   1.008000   ; qtot -0.084026
  402         hc     53    UNL     H9    402 0.03043004   1.008000   ; qtot -0.053596
  403         hc     53    UNL    H10    403 0.03043004   1.008000   ; qtot -0.023166
; residue   54 UNL rtp UNL q 0.0
  404         h4     54    UNL     H0    404 0.12092384   1.008000   ; qtot 0.097758
  405         h4     54    UNL     H1    405 0.05293014   1.008000   ; qtot 0.150688
  406         cc     54    UNL     C2    406 -0.42448520  12.010000   ; qtot -0.273797
  407         cc     54    UNL     C3    407 -0.03033494  12.010000   ; qtot -0.304132
  408         cd     54    UNL     C4    408 -0.29832498  12.010000   ; qtot -0.602457
  409         c3     54    UNL     C5    409 0.02745364  12.010000   ; qtot -0.575003
  410         n1     54    UNL     N6    410 0.59088738  14.010000   ; qtot 0.015884
  411         nd     54    UNL     N7    411 -0.10717352  14.010000   ; qtot -0.091289
  412         hc     54    UNL     H8    412 0.03043004   1.008000   ; qtot -0.060859
  413         hc     54    UNL     H9    413 0.03043004   1.008000   ; qtot -0.030429
  414         hc     54    UNL    H10    414 0.03043004   1.008000   ; qtot 0.000001
; residue   55 Zn rtp Zn q -0.0
  415         Zn     55     Zn     Zn    415 -0.04633292  65.380000   ; qtot -0.046332
; residue   56 Zn rtp Zn q -0.0
  416         Zn     56     Zn     Zn    416 -0.04633292  65.380000   ; qtot -0.092665
; residue   57 Zn rtp Zn q -0.0
  417         Zn     57     Zn     Zn    417 -0.04633292  65.380000   ; qtot -0.138998
; residue   58 Zn rtp Zn q -0.0
  418         Zn     58     Zn     Zn    418 -0.04633292  65.380000   ; qtot -0.185331
; residue   59 Zn rtp Zn q -0.0
  419         Zn     59     Zn     Zn    419 -0.04633292  65.380000   ; qtot -0.231664
; residue   60 Zn rtp Zn q -0.0
  420         Zn     60     Zn     Zn    420 -0.04633292  65.380000   ; qtot -0.277997
; residue   61 UNL rtp UNL q 0.0
  421         h4     61    UNL     H0    421 0.05293014   1.008000   ; qtot -0.225067
  422         h4     61    UNL     H1    422 0.12092384   1.008000   ; qtot -0.104143
  423         cc     61    UNL     C2    423 -0.03033494  12.010000   ; qtot -0.134478
  424         cc     61    UNL     C3    424 -0.42448520  12.010000   ; qtot -0.558963
  425         cd     61    UNL     C4    425 -0.29832498  12.010000   ; qtot -0.857288
  426         c3     61    UNL     C5    426 0.02745364  12.010000   ; qtot -0.829834
  427         n1     61    UNL     N6    427 -0.10717352  14.010000   ; qtot -0.937008
  428         nd     61    UNL     N7    428 0.59088738  14.010000   ; qtot -0.346120
  429         hc     61    UNL     H8    429 0.03043004   1.008000   ; qtot -0.315690
  430         hc     61    UNL     H9    430 0.03043004   1.008000   ; qtot -0.285260
  431         hc     61    UNL    H10    431 0.03043004   1.008000   ; qtot -0.254830
; residue   62 UNL rtp UNL q 0.0
  432         h4     62    UNL     H0    432 0.08692699   1.008000   ; qtot -0.167903
  433         h4     62    UNL     H1    433 0.08692699   1.008000   ; qtot -0.080976
  434         cc     62    UNL     C2    434 -0.22741007  12.010000   ; qtot -0.308386
  435         cc     62    UNL     C3    435 -0.22741007  12.010000   ; qtot -0.535796
  436         cd     62    UNL     C4    436 -0.29832498  12.010000   ; qtot -0.834121
  437         c3     62    UNL     C5    437 0.02745364  12.010000   ; qtot -0.806668
  438         n1     62    UNL     N6    438 0.24185693  14.010000   ; qtot -0.564811
  439         nd     62    UNL     N7    439 0.24185693  14.010000   ; qtot -0.322954
  440         hc     62    UNL     H8    440 0.03043004   1.008000   ; qtot -0.292524
  441         hc     62    UNL     H9    441 0.03043004   1.008000   ; qtot -0.262094
  442         hc     62    UNL    H10    442 0.03043004   1.008000   ; qtot -0.231664
; residue   63 UNL rtp UNL q 0.0
  443         h4     63    UNL     H0    443 0.08692699   1.008000   ; qtot -0.144737
  444         h4     63    UNL     H1    444 0.08692699   1.008000   ; qtot -0.057810
  445         cc     63    UNL     C2    445 -0.22741007  12.010000   ; qtot -0.285220
  446         cc     63    UNL     C3    446 -0.22741007  12.010000   ; qtot -0.512630
  447         cd     63    UNL     C4    447 -0.29832498  12.010000   ; qtot -0.810955
  448         c3     63    UNL     C5    448 0.02745364  12.010000   ; qtot -0.783501
  449         n1     63    UNL     N6    449 0.24185693  14.010000   ; qtot -0.541644
  450         nd     63    UNL     N7    450 0.24185693  14.010000   ; qtot -0.299787
  451         hc     63    UNL     H8    451 0.03043004   1.008000   ; qtot -0.269357
  452         hc     63    UNL     H9    452 0.03043004   1.008000   ; qtot -0.238927
  453         hc     63    UNL    H10    453 0.03043004   1.008000   ; qtot -0.208497
; residue   64 UNL rtp UNL q 0.0
  454         h4     64    UNL     H0    454 0.08692699   1.008000   ; qtot -0.121570
  455         h4     64    UNL     H1    455 0.08692699   1.008000   ; qtot -0.034643
  456         cc     64    UNL     C2    456 -0.22741007  12.010000   ; qtot -0.262053
  457         cc     64    UNL     C3    457 -0.22741007  12.010000   ; qtot -0.489464
  458         cd     64    UNL     C4    458 -0.29832498  12.010000   ; qtot -0.787788
  459         c3     64    UNL     C5    459 0.02745364  12.010000   ; qtot -0.760335
  460         n1     64    UNL     N6    460 0.24185693  14.010000   ; qtot -0.518478
  461         nd     64    UNL     N7    461 0.24185693  14.010000   ; qtot -0.276621
  462         hc     64    UNL     H8    462 0.03043004   1.008000   ; qtot -0.246191
  463         hc     64    UNL     H9    463 0.03043004   1.008000   ; qtot -0.215761
  464         hc     64    UNL    H10    464 0.03043004   1.008000   ; qtot -0.185331
; residue   65 UNL rtp UNL q 0.0
  465         h4     65    UNL     H0    465 0.08692699   1.008000   ; qtot -0.098404
  466         h4     65    UNL     H1    466 0.08692699   1.008000   ; qtot -0.011477
  467         cc     65    UNL     C2    467 -0.22741007  12.010000   ; qtot -0.238887
  468         cc     65    UNL     C3    468 -0.22741007  12.010000   ; qtot -0.466297
  469         cd     65    UNL     C4    469 -0.29832498  12.010000   ; qtot -0.764622
  470         c3     65    UNL     C5    470 0.02745364  12.010000   ; qtot -0.737168
  471         n1     65    UNL     N6    471 0.24185693  14.010000   ; qtot -0.495311
  472         nd     65    UNL     N7    472 0.24185693  14.010000   ; qtot -0.253455
  473         hc     65    UNL     H8    473 0.03043004   1.008000   ; qtot -0.223024
  474         hc     65    UNL     H9    474 0.03043004   1.008000   ; qtot -0.192594
  475         hc     65    UNL    H10    475 0.03043004   1.008000   ; qtot -0.162164
; residue   66 UNL rtp UNL q 0.0
  476         h4     66    UNL     H0    476 0.08692699   1.008000   ; qtot -0.075237
  477         h4     66    UNL     H1    477 0.08692699   1.008000   ; qtot 0.011690
  478         cc     66    UNL     C2    478 -0.22741007  12.010000   ; qtot -0.215720
  479         cc     66    UNL     C3    479 -0.22741007  12.010000   ; qtot -0.443131
  480         cd     66    UNL     C4    480 -0.29832498  12.010000   ; qtot -0.741456
  481         c3     66    UNL     C5    481 0.02745364  12.010000   ; qtot -0.714002
  482         n1     66    UNL     N6    482 0.24185693  14.010000   ; qtot -0.472145
  483         nd     66    UNL     N7    483 0.24185693  14.010000   ; qtot -0.230288
  484         hc     66    UNL     H8    484 0.03043004   1.008000   ; qtot -0.199858
  485         hc     66    UNL     H9    485 0.03043004   1.008000   ; qtot -0.169428
  486         hc     66    UNL    H10    486 0.03043004   1.008000   ; qtot -0.138998
; residue   67 UNL rtp UNL q 0.0
  487         h4     67    UNL     H0    487 0.05293014   1.008000   ; qtot -0.086068
  488         h4     67    UNL     H1    488 0.12092384   1.008000   ; qtot 0.034856
  489         cc     67    UNL     C2    489 -0.03033494  12.010000   ; qtot 0.004521
  490         cc     67    UNL     C3    490 -0.42448520  12.010000   ; qtot -0.419964
  491         cd     67    UNL     C4    491 -0.29832498  12.010000   ; qtot -0.718289
  492         c3     67    UNL     C5    492 0.02745364  12.010000   ; qtot -0.690835
  493         n1     67    UNL     N6    493 -0.10717352  14.010000   ; qtot -0.798009
  494         nd     67    UNL     N7    494 0.59088738  14.010000   ; qtot -0.207122
  495         hc     67    UNL     H8    495 0.03043004   1.008000   ; qtot -0.176692
  496         hc     67    UNL     H9    496 0.03043004   1.008000   ; qtot -0.146261
  497         hc     67    UNL    H10    497 0.03043004   1.008000   ; qtot -0.115831
; residue   68 UNL rtp UNL q 0.0
  498         h4     68    UNL     H0    498 0.12092384   1.008000   ; qtot 0.005092
  499         h4     68    UNL     H1    499 0.05293014   1.008000   ; qtot 0.058023
  500         cc     68    UNL     C2    500 -0.42448520  12.010000   ; qtot -0.366463
  501         cc     68    UNL     C3    501 -0.03033494  12.010000   ; qtot -0.396798
  502         cd     68    UNL     C4    502 -0.29832498  12.010000   ; qtot -0.695123
  503         c3     68    UNL     C5    503 0.02745364  12.010000   ; qtot -0.667669
  504         n1     68    UNL     N6    504 0.59088738  14.010000   ; qtot -0.076782
  505         nd     68    UNL     N7    505 -0.10717352  14.010000   ; qtot -0.183955
  506         hc     68    UNL     H8    506 0.03043004   1.008000   ; qtot -0.153525
  507         hc     68    UNL     H9    507 0.03043004   1.008000   ; qtot -0.123095
  508         hc     68    UNL    H10    508 0.03043004   1.008000   ; qtot -0.092665
; residue   69 UNL rtp UNL q 0.0
  509         h4     69    UNL     H0    509 0.05293014   1.008000   ; qtot -0.039735
  510         h4     69    UNL     H1    510 0.12092384   1.008000   ; qtot 0.081189
  511         cc     69    UNL     C2    511 -0.03033494  12.010000   ; qtot 0.050854
  512         cc     69    UNL     C3    512 -0.42448520  12.010000   ; qtot -0.373631
  513         cd     69    UNL     C4    513 -0.29832498  12.010000   ; qtot -0.671956
  514         c3     69    UNL     C5    514 0.02745364  12.010000   ; qtot -0.644502
  515         n1     69    UNL     N6    515 -0.10717352  14.010000   ; qtot -0.751676
  516         nd     69    UNL     N7    516 0.59088738  14.010000   ; qtot -0.160789
  517         hc     69    UNL     H8    517 0.03043004   1.008000   ; qtot -0.130359
  518         hc     69    UNL     H9    518 0.03043004   1.008000   ; qtot -0.099929
  519         hc     69    UNL    H10    519 0.03043004   1.008000   ; qtot -0.069498
; residue   70 UNL rtp UNL q 0.0
  520         h4     70    UNL     H0    520 0.05293014   1.008000   ; qtot -0.016568
  521         h4     70    UNL     H1    521 0.12092384   1.008000   ; qtot 0.104356
  522         cc     70    UNL     C2    522 -0.03033494  12.010000   ; qtot 0.074021
  523         cc     70    UNL     C3    523 -0.42448520  12.010000   ; qtot -0.350465
  524         cd     70    UNL     C4    524 -0.29832498  12.010000   ; qtot -0.648790
  525         c3     70    UNL     C5    525 0.02745364  12.010000   ; qtot -0.621336
  526         n1     70    UNL     N6    526 -0.10717352  14.010000   ; qtot -0.728509
  527         nd     70    UNL     N7    527 0.59088738  14.010000   ; qtot -0.137622
  528         hc     70    UNL     H8    528 0.03043004   1.008000   ; qtot -0.107192
  529         hc     70    UNL     H9    529 0.03043004   1.008000   ; qtot -0.076762
  530         hc     70    UNL    H10    530 0.03043004   1.008000   ; qtot -0.046332
; residue   71 UNL rtp UNL q 0.0
  531         h4     71    UNL     H0    531 0.12092384   1.008000   ; qtot 0.074592
  532         h4     71    UNL     H1    532 0.05293014   1.008000   ; qtot 0.127522
  533         cc     71    UNL     C2    533 -0.42448520  12.010000   ; qtot -0.296963
  534         cc     71    UNL     C3    534 -0.03033494  12.010000   ; qtot -0.327298
  535         cd     71    UNL     C4    535 -0.29832498  12.010000   ; qtot -0.625623
  536         c3     71    UNL     C5    536 0.02745364  12.010000   ; qtot -0.598169
  537         n1     71    UNL     N6    537 0.59088738  14.010000   ; qtot -0.007282
  538         nd     71    UNL     N7    538 -0.10717352  14.010000   ; qtot -0.114456
  539         hc     71    UNL     H8    539 0.03043004   1.008000   ; qtot -0.084026
  540         hc     71    UNL     H9    540 0.03043004   1.008000   ; qtot -0.053596
  541         hc     71    UNL    H10    541 0.03043004   1.008000   ; qtot -0.023166
; residue   72 UNL rtp UNL q 0.0
  542         h4     72    UNL     H0    542 0.08692699   1.008000   ; qtot 0.063761
  543         h4     72    UNL     H1    543 0.08692699   1.008000   ; qtot 0.150688
  544         cc     72    UNL     C2    544 -0.22741007  12.010000   ; qtot -0.076722
  545         cc     72    UNL     C3    545 -0.22741007  12.010000   ; qtot -0.304132
  546         cd     72    UNL     C4    546 -0.29832498  12.010000   ; qtot -0.602457
  547         c3     72    UNL     C5    547 0.02745364  12.010000   ; qtot -0.575003
  548         n1     72    UNL     N6    548 0.24185693  14.010000   ; qtot -0.333146
  549         nd     72    UNL     N7    549 0.24185693  14.010000   ; qtot -0.091289
  550         hc     72    UNL     H8    550 0.03043004   1.008000   ; qtot -0.060859
  551         hc     72    UNL     H9    551 0.03043004   1.008000   ; qtot -0.030429
  552         hc     72    UNL    H10    552 0.03043004   1.008000   ; qtot 0.000001
; residue   73 Zn rtp Zn q -0.0
  553         Zn     73     Zn     Zn    553 -0.04633292  65.380000   ; qtot -0.046332
; residue   74 Zn rtp Zn q -0.0
  554         Zn     74     Zn     Zn    554 -0.04633292  65.380000   ; qtot -0.092665
; residue   75 Zn rtp Zn q -0.0
  555         Zn     75     Zn     Zn    555 -0.04633292  65.380000   ; qtot -0.138998
; residue   76 Zn rtp Zn q -0.0
  556         Zn     76     Zn     Zn    556 -0.04633292  65.380000   ; qtot -0.185331
; residue   77 Zn rtp Zn q -0.0
  557         Zn     77     Zn     Zn    557 -0.04633292  65.380000   ; qtot -0.231664
; residue   78 Zn rtp Zn q -0.0
  558         Zn     78     Zn     Zn    558 -0.04633292  65.380000   ; qtot -0.277997
; residue   79 UNL rtp UNL q 0.0
  559         h4     79    UNL     H0    559 0.05293014   1.008000   ; qtot -0.225066
  560         h4     79    UNL     H1    560 0.12092384   1.008000   ; qtot -0.104143
  561         cc     79    UNL     C2    561 -0.03033494  12.010000   ; qtot -0.134478
  562         cc     79    UNL     C3    562 -0.42448520  12.010000   ; qtot -0.558963
  563         cd     79    UNL     C4    563 -0.29832498  12.010000   ; qtot -0.857288
  564         c3     79    UNL     C5    564 0.02745364  12.010000   ; qtot -0.829834
  565         n1     79    UNL     N6    565 -0.10717352  14.010000   ; qtot -0.937008
  566         nd     79    UNL     N7    566 0.59088738  14.010000   ; qtot -0.346120
  567         hc     79    UNL     H8    567 0.03043004   1.008000   ; qtot -0.315690
  568         hc     79    UNL     H9    568 0.03043004   1.008000   ; qtot -0.285260
  569         hc     79    UNL    H10    569 0.03043004   1.008000   ; qtot -0.254830
; residue   80 UNL rtp UNL q 0.0
  570         h4     80    UNL     H0    570 0.08692699   1.008000   ; qtot -0.167903
  571         h4     80    UNL     H1    571 0.08692699   1.008000   ; qtot -0.080976
  572         cc     80    UNL     C2    572 -0.22741007  12.010000   ; qtot -0.308386
  573         cc     80    UNL     C3    573 -0.22741007  12.010000   ; qtot -0.535796
  574         cd     80    UNL     C4    574 -0.29832498  12.010000   ; qtot -0.834121
  575         c3     80    UNL     C5    575 0.02745364  12.010000   ; qtot -0.806668
  576         n1     80    UNL     N6    576 0.24185693  14.010000   ; qtot -0.564811
  577         nd     80    UNL     N7    577 0.24185693  14.010000   ; qtot -0.322954
  578         hc     80    UNL     H8    578 0.03043004   1.008000   ; qtot -0.292524
  579         hc     80    UNL     H9    579 0.03043004   1.008000   ; qtot -0.262094
  580         hc     80    UNL    H10    580 0.03043004   1.008000   ; qtot -0.231664
; residue   81 UNL rtp UNL q 0.0
  581         h4     81    UNL     H0    581 0.12092384   1.008000   ; qtot -0.110740
  582         h4     81    UNL     H1    582 0.05293014   1.008000   ; qtot -0.057810
  583         cc     81    UNL     C2    583 -0.42448520  12.010000   ; qtot -0.482295
  584         cc     81    UNL     C3    584 -0.03033494  12.010000   ; qtot -0.512630
  585         cd     81    UNL     C4    585 -0.29832498  12.010000   ; qtot -0.810955
  586         c3     81    UNL     C5    586 0.02745364  12.010000   ; qtot -0.783501
  587         n1     81    UNL     N6    587 0.59088738  14.010000   ; qtot -0.192614
  588         nd     81    UNL     N7    588 -0.10717352  14.010000   ; qtot -0.299787
  589         hc     81    UNL     H8    589 0.03043004   1.008000   ; qtot -0.269357
  590         hc     81    UNL     H9    590 0.03043004   1.008000   ; qtot -0.238927
  591         hc     81    UNL    H10    591 0.03043004   1.008000   ; qtot -0.208497
; residue   82 UNL rtp UNL q 0.0
  592         h4     82    UNL     H0    592 0.12092384   1.008000   ; qtot -0.087573
  593         h4     82    UNL     H1    593 0.05293014   1.008000   ; qtot -0.034643
  594         cc     82    UNL     C2    594 -0.42448520  12.010000   ; qtot -0.459128
  595         cc     82    UNL     C3    595 -0.03033494  12.010000   ; qtot -0.489463
  596         cd     82    UNL     C4    596 -0.29832498  12.010000   ; qtot -0.787788
  597         c3     82    UNL     C5    597 0.02745364  12.010000   ; qtot -0.760335
  598         n1     82    UNL     N6    598 0.59088738  14.010000   ; qtot -0.169447
  599         nd     82    UNL     N7    599 -0.10717352  14.010000   ; qtot -0.276621
  600         hc     82    UNL     H8    600 0.03043004   1.008000   ; qtot -0.246191
  601         hc     82    UNL     H9    601 0.03043004   1.008000   ; qtot -0.215761
  602         hc     82    UNL    H10    602 0.03043004   1.008000   ; qtot -0.185331
; residue   83 UNL rtp UNL q 0.0
  603         h4     83    UNL     H0    603 0.08692699   1.008000   ; qtot -0.098404
  604         h4     83    UNL     H1    604 0.08692699   1.008000   ; qtot -0.011477
  605         cc     83    UNL     C2    605 -0.22741007  12.010000   ; qtot -0.238887
  606         cc     83    UNL     C3    606 -0.22741007  12.010000   ; qtot -0.466297
  607         cd     83    UNL     C4    607 -0.29832498  12.010000   ; qtot -0.764622
  608         c3     83    UNL     C5    608 0.02745364  12.010000   ; qtot -0.737168
  609         n1     83    UNL     N6    609 0.24185693  14.010000   ; qtot -0.495311
  610         nd     83    UNL     N7    610 0.24185693  14.010000   ; qtot -0.253454
  611         hc     83    UNL     H8    611 0.03043004   1.008000   ; qtot -0.223024
  612         hc     83    UNL     H9    612 0.03043004   1.008000   ; qtot -0.192594
  613         hc     83    UNL    H10    613 0.03043004   1.008000   ; qtot -0.162164
; residue   84 UNL rtp UNL q 0.0
  614         h4     84    UNL     H0    614 0.08692699   1.008000   ; qtot -0.075237
  615         h4     84    UNL     H1    615 0.08692699   1.008000   ; qtot 0.011690
  616         cc     84    UNL     C2    616 -0.22741007  12.010000   ; qtot -0.215720
  617         cc     84    UNL     C3    617 -0.22741007  12.010000   ; qtot -0.443130
  618         cd     84    UNL     C4    618 -0.29832498  12.010000   ; qtot -0.741455
  619         c3     84    UNL     C5    619 0.02745364  12.010000   ; qtot -0.714002
  620         n1     84    UNL     N6    620 0.24185693  14.010000   ; qtot -0.472145
  621         nd     84    UNL     N7    621 0.24185693  14.010000   ; qtot -0.230288
  622         hc     84    UNL     H8    622 0.03043004   1.008000   ; qtot -0.199858
  623         hc     84    UNL     H9    623 0.03043004   1.008000   ; qtot -0.169428
  624         hc     84    UNL    H10    624 0.03043004   1.008000   ; qtot -0.138998
; residue   85 UNL rtp UNL q 0.0
  625         h4     85    UNL     H0    625 0.08692699   1.008000   ; qtot -0.052071
  626         h4     85    UNL     H1    626 0.08692699   1.008000   ; qtot 0.034856
  627         cc     85    UNL     C2    627 -0.22741007  12.010000   ; qtot -0.192554
  628         cc     85    UNL     C3    628 -0.22741007  12.010000   ; qtot -0.419964
  629         cd     85    UNL     C4    629 -0.29832498  12.010000   ; qtot -0.718289
  630         c3     85    UNL     C5    630 0.02745364  12.010000   ; qtot -0.690835
  631         n1     85    UNL     N6    631 0.24185693  14.010000   ; qtot -0.448978
  632         nd     85    UNL     N7    632 0.24185693  14.010000   ; qtot -0.207121
  633         hc     85    UNL     H8    633 0.03043004   1.008000   ; qtot -0.176691
  634         hc     85    UNL     H9    634 0.03043004   1.008000   ; qtot -0.146261
  635         hc     85    UNL    H10    635 0.03043004   1.008000   ; qtot -0.115831
; residue   86 UNL rtp UNL q 0.0
  636         h4     86    UNL     H0    636 0.12092384   1.008000   ; qtot 0.005093
  637         h4     86    UNL     H1    637 0.05293014   1.008000   ; qtot 0.058023
  638         cc     86    UNL     C2    638 -0.42448520  12.010000   ; qtot -0.366462
  639         cc     86    UNL     C3    639 -0.03033494  12.010000   ; qtot -0.396797
  640         cd     86    UNL     C4    640 -0.29832498  12.010000   ; qtot -0.695122
  641         c3     86    UNL     C5    641 0.02745364  12.010000   ; qtot -0.667669
  642         n1     86    UNL     N6    642 0.59088738  14.010000   ; qtot -0.076781
  643         nd     86    UNL     N7    643 -0.10717352  14.010000   ; qtot -0.183955
  644         hc     86    UNL     H8    644 0.03043004   1.008000   ; qtot -0.153525
  645         hc     86    UNL     H9    645 0.03043004   1.008000   ; qtot -0.123095
  646         hc     86    UNL    H10    646 0.03043004   1.008000   ; qtot -0.092665
; residue   87 UNL rtp UNL q 0.0
  647         h4     87    UNL     H0    647 0.05293014   1.008000   ; qtot -0.039735
  648         h4     87    UNL     H1    648 0.12092384   1.008000   ; qtot 0.081189
  649         cc     87    UNL     C2    649 -0.03033494  12.010000   ; qtot 0.050854
  650         cc     87    UNL     C3    650 -0.42448520  12.010000   ; qtot -0.373631
  651         cd     87    UNL     C4    651 -0.29832498  12.010000   ; qtot -0.671956
  652         c3     87    UNL     C5    652 0.02745364  12.010000   ; qtot -0.644502
  653         n1     87    UNL     N6    653 -0.10717352  14.010000   ; qtot -0.751676
  654         nd     87    UNL     N7    654 0.59088738  14.010000   ; qtot -0.160788
  655         hc     87    UNL     H8    655 0.03043004   1.008000   ; qtot -0.130358
  656         hc     87    UNL     H9    656 0.03043004   1.008000   ; qtot -0.099928
  657         hc     87    UNL    H10    657 0.03043004   1.008000   ; qtot -0.069498
; residue   88 UNL rtp UNL q 0.0
  658         h4     88    UNL     H0    658 0.05293014   1.008000   ; qtot -0.016568
  659         h4     88    UNL     H1    659 0.12092384   1.008000   ; qtot 0.104356
  660         cc     88    UNL     C2    660 -0.03033494  12.010000   ; qtot 0.074021
  661         cc     88    UNL     C3    661 -0.42448520  12.010000   ; qtot -0.350464
  662         cd     88    UNL     C4    662 -0.29832498  12.010000   ; qtot -0.648789
  663         c3     88    UNL     C5    663 0.02745364  12.010000   ; qtot -0.621336
  664         n1     88    UNL     N6    664 -0.10717352  14.010000   ; qtot -0.728509
  665         nd     88    UNL     N7    665 0.59088738  14.010000   ; qtot -0.137622
  666         hc     88    UNL     H8    666 0.03043004   1.008000   ; qtot -0.107192
  667         hc     88    UNL     H9    667 0.03043004   1.008000   ; qtot -0.076762
  668         hc     88    UNL    H10    668 0.03043004   1.008000   ; qtot -0.046332
; residue   89 UNL rtp UNL q 0.0
  669         h4     89    UNL     H0    669 0.08692699   1.008000   ; qtot 0.040595
  670         h4     89    UNL     H1    670 0.08692699   1.008000   ; qtot 0.127522
  671         cc     89    UNL     C2    671 -0.22741007  12.010000   ; qtot -0.099888
  672         cc     89    UNL     C3    672 -0.22741007  12.010000   ; qtot -0.327298
  673         cd     89    UNL     C4    673 -0.29832498  12.010000   ; qtot -0.625623
  674         c3     89    UNL     C5    674 0.02745364  12.010000   ; qtot -0.598169
  675         n1     89    UNL     N6    675 0.24185693  14.010000   ; qtot -0.356312
  676         nd     89    UNL     N7    676 0.24185693  14.010000   ; qtot -0.114455
  677         hc     89    UNL     H8    677 0.03043004   1.008000   ; qtot -0.084025
  678         hc     89    UNL     H9    678 0.03043004   1.008000   ; qtot -0.053595
  679         hc     89    UNL    H10    679 0.03043004   1.008000   ; qtot -0.023165
; residue   90 UNL rtp UNL q 0.0
  680         h4     90    UNL     H0    680 0.08692699   1.008000   ; qtot 0.063762
  681         h4     90    UNL     H1    681 0.08692699   1.008000   ; qtot 0.150689
  682         cc     90    UNL     C2    682 -0.22741007  12.010000   ; qtot -0.076721
  683         cc     90    UNL     C3    683 -0.22741007  12.010000   ; qtot -0.304131
  684         cd     90    UNL     C4    684 -0.29832498  12.010000   ; qtot -0.602456
  685         c3     90    UNL     C5    685 0.02745364  12.010000   ; qtot -0.575003
  686         n1     90    UNL     N6    686 0.24185693  14.010000   ; qtot -0.333146
  687         nd     90    UNL     N7    687 0.24185693  14.010000   ; qtot -0.091289
  688         hc     90    UNL     H8    688 0.03043004   1.008000   ; qtot -0.060859
  689         hc     90    UNL     H9    689 0.03043004   1.008000   ; qtot -0.030429
  690         hc     90    UNL    H10    690 0.03043004   1.008000   ; qtot 0.000001
; residue   91 Zn rtp Zn q -0.0
  691         Zn     91     Zn     Zn    691 -0.04633292  65.380000   ; qtot -0.046332
; residue   92 Zn rtp Zn q -0.0
  692         Zn     92     Zn     Zn    692 -0.04633292  65.380000   ; qtot -0.092665
; residue   93 Zn rtp Zn q -0.0
  693         Zn     93     Zn     Zn    693 -0.04633292  65.380000   ; qtot -0.138998
; residue   94 Zn rtp Zn q -0.0
  694         Zn     94     Zn     Zn    694 -0.04633292  65.380000   ; qtot -0.185330
; residue   95 Zn rtp Zn q -0.0
  695         Zn     95     Zn     Zn    695 -0.04633292  65.380000   ; qtot -0.231663
; residue   96 Zn rtp Zn q -0.0
  696         Zn     96     Zn     Zn    696 -0.04633292  65.380000   ; qtot -0.277996
; residue   97 UNL rtp UNL q 0.0
  697         h4     97    UNL     H0    697 0.08692699   1.008000   ; qtot -0.191069
  698         h4     97    UNL     H1    698 0.08692699   1.008000   ; qtot -0.104142
  699         cc     97    UNL     C2    699 -0.22741007  12.010000   ; qtot -0.331552
  700         cc     97    UNL     C3    700 -0.22741007  12.010000   ; qtot -0.558962
  701         cd     97    UNL     C4    701 -0.29832498  12.010000   ; qtot -0.857287
  702         c3     97    UNL     C5    702 0.02745364  12.010000   ; qtot -0.829834
  703         n1     97    UNL     N6    703 0.24185693  14.010000   ; qtot -0.587977
  704         nd     97    UNL     N7    704 0.24185693  14.010000   ; qtot -0.346120
  705         hc     97    UNL     H8    705 0.03043004   1.008000   ; qtot -0.315690
  706         hc     97    UNL     H9    706 0.03043004   1.008000   ; qtot -0.285260
  707         hc     97    UNL    H10    707 0.03043004   1.008000   ; qtot -0.254830
; residue   98 UNL rtp UNL q 0.0
  708         h4     98    UNL     H0    708 0.05293014   1.008000   ; qtot -0.201900
  709         h4     98    UNL     H1    709 0.12092384   1.008000   ; qtot -0.080976
  710         cc     98    UNL     C2    710 -0.03033494  12.010000   ; qtot -0.111311
  711         cc     98    UNL     C3    711 -0.42448520  12.010000   ; qtot -0.535796
  712         cd     98    UNL     C4    712 -0.29832498  12.010000   ; qtot -0.834121
  713         c3     98    UNL     C5    713 0.02745364  12.010000   ; qtot -0.806667
  714         n1     98    UNL     N6    714 -0.10717352  14.010000   ; qtot -0.913841
  715         nd     98    UNL     N7    715 0.59088738  14.010000   ; qtot -0.322953
  716         hc     98    UNL     H8    716 0.03043004   1.008000   ; qtot -0.292523
  717         hc     98    UNL     H9    717 0.03043004   1.008000   ; qtot -0.262093
  718         hc     98    UNL    H10    718 0.03043004   1.008000   ; qtot -0.231663
; residue   99 UNL rtp UNL q 0.0
  719         h4     99    UNL     H0    719 0.12092384   1.008000   ; qtot -0.110740
  720         h4     99    UNL     H1    720 0.05293014   1.008000   ; qtot -0.057809
  721         cc     99    UNL     C2    721 -0.42448520  12.010000   ; qtot -0.482295
  722         cc     99    UNL     C3    722 -0.03033494  12.010000   ; qtot -0.512630
  723         cd     99    UNL     C4    723 -0.29832498  12.010000   ; qtot -0.810954
  724         c3     99    UNL     C5    724 0.02745364  12.010000   ; qtot -0.783501
  725         n1     99    UNL     N6    725 0.59088738  14.010000   ; qtot -0.192613
  726         nd     99    UNL     N7    726 -0.10717352  14.010000   ; qtot -0.299787
  727         hc     99    UNL     H8    727 0.03043004   1.008000   ; qtot -0.269357
  728         hc     99    UNL     H9    728 0.03043004   1.008000   ; qtot -0.238927
  729         hc     99    UNL    H10    729 0.03043004   1.008000   ; qtot -0.208497
; residue  100 UNL rtp UNL q 0.0
  730         h4    100    UNL     H0    730 0.12092384   1.008000   ; qtot -0.087573
  731         h4    100    UNL     H1    731 0.05293014   1.008000   ; qtot -0.034643
  732         cc    100    UNL     C2    732 -0.42448520  12.010000   ; qtot -0.459128
  733         cc    100    UNL     C3    733 -0.03033494  12.010000   ; qtot -0.489463
  734         cd    100    UNL     C4    734 -0.29832498  12.010000   ; qtot -0.787788
  735         c3    100    UNL     C5    735 0.02745364  12.010000   ; qtot -0.760334
  736         n1    100    UNL     N6    736 0.59088738  14.010000   ; qtot -0.169447
  737         nd    100    UNL     N7    737 -0.10717352  14.010000   ; qtot -0.276621
  738         hc    100    UNL     H8    738 0.03043004   1.008000   ; qtot -0.246190
  739         hc    100    UNL     H9    739 0.03043004   1.008000   ; qtot -0.215760
  740         hc    100    UNL    H10    740 0.03043004   1.008000   ; qtot -0.185330
; residue  101 UNL rtp UNL q 0.0
  741         h4    101    UNL     H0    741 0.05293014   1.008000   ; qtot -0.132400
  742         h4    101    UNL     H1    742 0.12092384   1.008000   ; qtot -0.011476
  743         cc    101    UNL     C2    743 -0.03033494  12.010000   ; qtot -0.041811
  744         cc    101    UNL     C3    744 -0.42448520  12.010000   ; qtot -0.466297
  745         cd    101    UNL     C4    745 -0.29832498  12.010000   ; qtot -0.764622
  746         c3    101    UNL     C5    746 0.02745364  12.010000   ; qtot -0.737168
  747         n1    101    UNL     N6    747 -0.10717352  14.010000   ; qtot -0.844341
  748         nd    101    UNL     N7    748 0.59088738  14.010000   ; qtot -0.253454
  749         hc    101    UNL     H8    749 0.03043004   1.008000   ; qtot -0.223024
  750         hc    101    UNL     H9    750 0.03043004   1.008000   ; qtot -0.192594
  751         hc    101    UNL    H10    751 0.03043004   1.008000   ; qtot -0.162164
; residue  102 UNL rtp UNL q 0.0
  752         h4    102    UNL     H0    752 0.12092384   1.008000   ; qtot -0.041240
  753         h4    102    UNL     H1    753 0.05293014   1.008000   ; qtot 0.011690
  754         cc    102    UNL     C2    754 -0.42448520  12.010000   ; qtot -0.412795
  755         cc    102    UNL     C3    755 -0.03033494  12.010000   ; qtot -0.443130
  756         cd    102    UNL     C4    756 -0.29832498  12.010000   ; qtot -0.741455
  757         c3    102    UNL     C5    757 0.02745364  12.010000   ; qtot -0.714001
  758         n1    102    UNL     N6    758 0.59088738  14.010000   ; qtot -0.123114
  759         nd    102    UNL     N7    759 -0.10717352  14.010000   ; qtot -0.230288
  760         hc    102    UNL     H8    760 0.03043004   1.008000   ; qtot -0.199858
  761         hc    102    UNL     H9    761 0.03043004   1.008000   ; qtot -0.169427
  762         hc    102    UNL    H10    762 0.03043004   1.008000   ; qtot -0.138997
; residue  103 UNL rtp UNL q 0.0
  763         h4    103    UNL     H0    763 0.08692699   1.008000   ; qtot -0.052070
  764         h4    103    UNL     H1    764 0.08692699   1.008000   ; qtot 0.034857
  765         cc    103    UNL     C2    765 -0.22741007  12.010000   ; qtot -0.192554
  766         cc    103    UNL     C3    766 -0.22741007  12.010000   ; qtot -0.419964
  767         cd    103    UNL     C4    767 -0.29832498  12.010000   ; qtot -0.718289
  768         c3    103    UNL     C5    768 0.02745364  12.010000   ; qtot -0.690835
  769         n1    103    UNL     N6    769 0.24185693  14.010000   ; qtot -0.448978
  770         nd    103    UNL     N7    770 0.24185693  14.010000   ; qtot -0.207121
  771         hc    103    UNL     H8    771 0.03043004   1.008000   ; qtot -0.176691
  772         hc    103    UNL     H9    772 0.03043004   1.008000   ; qtot -0.146261
  773         hc    103    UNL    H10    773 0.03043004   1.008000   ; qtot -0.115831
; residue  104 UNL rtp UNL q 0.0
  774         h4    104    UNL     H0    774 0.08692699   1.008000   ; qtot -0.028904
  775         h4    104    UNL     H1    775 0.08692699   1.008000   ; qtot 0.058023
  776         cc    104    UNL     C2    776 -0.22741007  12.010000   ; qtot -0.169387
  777         cc    104    UNL     C3    777 -0.22741007  12.010000   ; qtot -0.396797
  778         cd    104    UNL     C4    778 -0.29832498  12.010000   ; qtot -0.695122
  779         c3    104    UNL     C5    779 0.02745364  12.010000   ; qtot -0.667668
  780         n1    104    UNL     N6    780 0.24185693  14.010000   ; qtot -0.425812
  781         nd    104    UNL     N7    781 0.24185693  14.010000   ; qtot -0.183955
  782         hc    104    UNL     H8    782 0.03043004   1.008000   ; qtot -0.153525
  783         hc    104    UNL     H9    783 0.03043004   1.008000   ; qtot -0.123095
  784         hc    104    UNL    H10    784 0.03043004   1.008000   ; qtot -0.092664
; residue  105 UNL rtp UNL q 0.0
  785         h4    105    UNL     H0    785 0.08692699   1.008000   ; qtot -0.005737
  786         h4    105    UNL     H1    786 0.08692699   1.008000   ; qtot 0.081190
  787         cc    105    UNL     C2    787 -0.22741007  12.010000   ; qtot -0.146221
  788         cc    105    UNL     C3    788 -0.22741007  12.010000   ; qtot -0.373631
  789         cd    105    UNL     C4    789 -0.29832498  12.010000   ; qtot -0.671956
  790         c3    105    UNL     C5    790 0.02745364  12.010000   ; qtot -0.644502
  791         n1    105    UNL     N6    791 0.24185693  14.010000   ; qtot -0.402645
  792         nd    105    UNL     N7    792 0.24185693  14.010000   ; qtot -0.160788
  793         hc    105    UNL     H8    793 0.03043004   1.008000   ; qtot -0.130358
  794         hc    105    UNL     H9    794 0.03043004   1.008000   ; qtot -0.099928
  795         hc    105    UNL    H10    795 0.03043004   1.008000   ; qtot -0.069498
; residue  106 UNL rtp UNL q 0.0
  796         h4    106    UNL     H0    796 0.08692699   1.008000   ; qtot 0.017429
  797         h4    106    UNL     H1    797 0.08692699   1.008000   ; qtot 0.104356
  798         cc    106    UNL     C2    798 -0.22741007  12.010000   ; qtot -0.123054
  799         cc    106    UNL     C3    799 -0.22741007  12.010000   ; qtot -0.350464
  800         cd    106    UNL     C4    800 -0.29832498  12.010000   ; qtot -0.648789
  801         c3    106    UNL     C5    801 0.02745364  12.010000   ; qtot -0.621335
  802         n1    106    UNL     N6    802 0.24185693  14.010000   ; qtot -0.379479
  803         nd    106    UNL     N7    803 0.24185693  14.010000   ; qtot -0.137622
  804         hc    106    UNL     H8    804 0.03043004   1.008000   ; qtot -0.107192
  805         hc    106    UNL     H9    805 0.03043004   1.008000   ; qtot -0.076762
  806         hc    106    UNL    H10    806 0.03043004   1.008000   ; qtot -0.046332
; residue  107 UNL rtp UNL q 0.0
  807         h4    107    UNL     H0    807 0.08692699   1.008000   ; qtot 0.040595
  808         h4    107    UNL     H1    808 0.08692699   1.008000   ; qtot 0.127522
  809         cc    107    UNL     C2    809 -0.22741007  12.010000   ; qtot -0.099888
  810         cc    107    UNL     C3    810 -0.22741007  12.010000   ; qtot -0.327298
  811         cd    107    UNL     C4    811 -0.29832498  12.010000   ; qtot -0.625623
  812         c3    107    UNL     C5    812 0.02745364  12.010000   ; qtot -0.598169
  813         n1    107    UNL     N6    813 0.24185693  14.010000   ; qtot -0.356312
  814         nd    107    UNL     N7    814 0.24185693  14.010000   ; qtot -0.114455
  815         hc    107    UNL     H8    815 0.03043004   1.008000   ; qtot -0.084025
  816         hc    107    UNL     H9    816 0.03043004   1.008000   ; qtot -0.053595
  817         hc    107    UNL    H10    817 0.03043004   1.008000   ; qtot -0.023165
; residue  108 UNL rtp UNL q 0.0
  818         h4    108    UNL     H0    818 0.12092384   1.008000   ; qtot 0.097759
  819         h4    108    UNL     H1    819 0.05293014   1.008000   ; qtot 0.150689
  820         cc    108    UNL     C2    820 -0.42448520  12.010000   ; qtot -0.273796
  821         cc    108    UNL     C3    821 -0.03033494  12.010000   ; qtot -0.304131
  822         cd    108    UNL     C4    822 -0.29832498  12.010000   ; qtot -0.602456
  823         c3    108    UNL     C5    823 0.02745364  12.010000   ; qtot -0.575003
  824         n1    108    UNL     N6    824 0.59088738  14.010000   ; qtot 0.015885
  825         nd    108    UNL     N7    825 -0.10717352  14.010000   ; qtot -0.091289
  826         hc    108    UNL     H8    826 0.03043004   1.008000   ; qtot -0.060859
  827         hc    108    UNL     H9    827 0.03043004   1.008000   ; qtot -0.030429
  828         hc    108    UNL    H10    828 0.03043004   1.008000   ; qtot 0.000001
; residue  109 Zn rtp Zn q -0.0
  829         Zn    109     Zn     Zn    829 -0.04633292  65.380000   ; qtot -0.046331
; residue  110 Zn rtp Zn q -0.0
  830         Zn    110     Zn     Zn    830 -0.04633292  65.380000   ; qtot -0.092664
; residue  111 Zn rtp Zn q -0.0
  831         Zn    111     Zn     Zn    831 -0.04633292  65.380000   ; qtot -0.138997
; residue  112 Zn rtp Zn q -0.0
  832         Zn    112     Zn     Zn    832 -0.04633292  65.380000   ; qtot -0.185330
; residue  113 Zn rtp Zn q -0.0
  833         Zn    113     Zn     Zn    833 -0.04633292  65.380000   ; qtot -0.231663
; residue  114 Zn rtp Zn q -0.0
  834         Zn    114     Zn     Zn    834 -0.04633292  65.380000   ; qtot -0.277996
; residue  115 UNL rtp UNL q 0.0
  835         h4    115    UNL     H0    835 0.08692699   1.008000   ; qtot -0.191069
  836         h4    115    UNL     H1    836 0.08692699   1.008000   ; qtot -0.104142
  837         cc    115    UNL     C2    837 -0.22741007  12.010000   ; qtot -0.331552
  838         cc    115    UNL     C3    838 -0.22741007  12.010000   ; qtot -0.558962
  839         cd    115    UNL     C4    839 -0.29832498  12.010000   ; qtot -0.857287
  840         c3    115    UNL     C5    840 0.02745364  12.010000   ; qtot -0.829834
  841         n1    115    UNL     N6    841 0.24185693  14.010000   ; qtot -0.587977
  842         nd    115    UNL     N7    842 0.24185693  14.010000   ; qtot -0.346120
  843         hc    115    UNL     H8    843 0.03043004   1.008000   ; qtot -0.315690
  844         hc    115    UNL     H9    844 0.03043004   1.008000   ; qtot -0.285260
  845         hc    115    UNL    H10    845 0.03043004   1.008000   ; qtot -0.254830
; residue  116 UNL rtp UNL q 0.0
  846         h4    116    UNL     H0    846 0.08692699   1.008000   ; qtot -0.167903
  847         h4    116    UNL     H1    847 0.08692699   1.008000   ; qtot -0.080976
  848         cc    116    UNL     C2    848 -0.22741007  12.010000   ; qtot -0.308386
  849         cc    116    UNL     C3    849 -0.22741007  12.010000   ; qtot -0.535796
  850         cd    116    UNL     C4    850 -0.29832498  12.010000   ; qtot -0.834121
  851         c3    116    UNL     C5    851 0.02745364  12.010000   ; qtot -0.806667
  852         n1    116    UNL     N6    852 0.24185693  14.010000   ; qtot -0.564810
  853         nd    116    UNL     N7    853 0.24185693  14.010000   ; qtot -0.322953
  854         hc    116    UNL     H8    854 0.03043004   1.008000   ; qtot -0.292523
  855         hc    116    UNL     H9    855 0.03043004   1.008000   ; qtot -0.262093
  856         hc    116    UNL    H10    856 0.03043004   1.008000   ; qtot -0.231663
; residue  117 UNL rtp UNL q 0.0
  857         h4    117    UNL     H0    857 0.08692699   1.008000   ; qtot -0.144736
  858         h4    117    UNL     H1    858 0.08692699   1.008000   ; qtot -0.057809
  859         cc    117    UNL     C2    859 -0.22741007  12.010000   ; qtot -0.285219
  860         cc    117    UNL     C3    860 -0.22741007  12.010000   ; qtot -0.512629
  861         cd    117    UNL     C4    861 -0.29832498  12.010000   ; qtot -0.810954
  862         c3    117    UNL     C5    862 0.02745364  12.010000   ; qtot -0.783501
  863         n1    117    UNL     N6    863 0.24185693  14.010000   ; qtot -0.541644
  864         nd    117    UNL     N7    864 0.24185693  14.010000   ; qtot -0.299787
  865         hc    117    UNL     H8    865 0.03043004   1.008000   ; qtot -0.269357
  866         hc    117    UNL     H9    866 0.03043004   1.008000   ; qtot -0.238927
  867         hc    117    UNL    H10    867 0.03043004   1.008000   ; qtot -0.208497
; residue  118 UNL rtp UNL q 0.0
  868         h4    118    UNL     H0    868 0.08692699   1.008000   ; qtot -0.121570
  869         h4    118    UNL     H1    869 0.08692699   1.008000   ; qtot -0.034643
  870         cc    118    UNL     C2    870 -0.22741007  12.010000   ; qtot -0.262053
  871         cc    118    UNL     C3    871 -0.22741007  12.010000   ; qtot -0.489463
  872         cd    118    UNL     C4    872 -0.29832498  12.010000   ; qtot -0.787788
  873         c3    118    UNL     C5    873 0.02745364  12.010000   ; qtot -0.760334
  874         n1    118    UNL     N6    874 0.24185693  14.010000   ; qtot -0.518477
  875         nd    118    UNL     N7    875 0.24185693  14.010000   ; qtot -0.276620
  876         hc    118    UNL     H8    876 0.03043004   1.008000   ; qtot -0.246190
  877         hc    118    UNL     H9    877 0.03043004   1.008000   ; qtot -0.215760
  878         hc    118    UNL    H10    878 0.03043004   1.008000   ; qtot -0.185330
; residue  119 UNL rtp UNL q 0.0
  879         h4    119    UNL     H0    879 0.05293014   1.008000   ; qtot -0.132400
  880         h4    119    UNL     H1    880 0.12092384   1.008000   ; qtot -0.011476
  881         cc    119    UNL     C2    881 -0.03033494  12.010000   ; qtot -0.041811
  882         cc    119    UNL     C3    882 -0.42448520  12.010000   ; qtot -0.466296
  883         cd    119    UNL     C4    883 -0.29832498  12.010000   ; qtot -0.764621
  884         c3    119    UNL     C5    884 0.02745364  12.010000   ; qtot -0.737168
  885         n1    119    UNL     N6    885 -0.10717352  14.010000   ; qtot -0.844341
  886         nd    119    UNL     N7    886 0.59088738  14.010000   ; qtot -0.253454
  887         hc    119    UNL     H8    887 0.03043004   1.008000   ; qtot -0.223024
  888         hc    119    UNL     H9    888 0.03043004   1.008000   ; qtot -0.192594
  889         hc    119    UNL    H10    889 0.03043004   1.008000   ; qtot -0.162164
; residue  120 UNL rtp UNL q 0.0
  890         h4    120    UNL     H0    890 0.12092384   1.008000   ; qtot -0.041240
  891         h4    120    UNL     H1    891 0.05293014   1.008000   ; qtot 0.011690
  892         cc    120    UNL     C2    892 -0.42448520  12.010000   ; qtot -0.412795
  893         cc    120    UNL     C3    893 -0.03033494  12.010000   ; qtot -0.443130
  894         cd    120    UNL     C4    894 -0.29832498  12.010000   ; qtot -0.741455
  895         c3    120    UNL     C5    895 0.02745364  12.010000   ; qtot -0.714001
  896         n1    120    UNL     N6    896 0.59088738  14.010000   ; qtot -0.123114
  897         nd    120    UNL     N7    897 -0.10717352  14.010000   ; qtot -0.230287
  898         hc    120    UNL     H8    898 0.03043004   1.008000   ; qtot -0.199857
  899         hc    120    UNL     H9    899 0.03043004   1.008000   ; qtot -0.169427
  900         hc    120    UNL    H10    900 0.03043004   1.008000   ; qtot -0.138997
; residue  121 UNL rtp UNL q 0.0
  901         h4    121    UNL     H0    901 0.05293014   1.008000   ; qtot -0.086067
  902         h4    121    UNL     H1    902 0.12092384   1.008000   ; qtot 0.034857
  903         cc    121    UNL     C2    903 -0.03033494  12.010000   ; qtot 0.004522
  904         cc    121    UNL     C3    904 -0.42448520  12.010000   ; qtot -0.419963
  905         cd    121    UNL     C4    905 -0.29832498  12.010000   ; qtot -0.718288
  906         c3    121    UNL     C5    906 0.02745364  12.010000   ; qtot -0.690835
  907         n1    121    UNL     N6    907 -0.10717352  14.010000   ; qtot -0.798008
  908         nd    121    UNL     N7    908 0.59088738  14.010000   ; qtot -0.207121
  909         hc    121    UNL     H8    909 0.03043004   1.008000   ; qtot -0.176691
  910         hc    121    UNL     H9    910 0.03043004   1.008000   ; qtot -0.146261
  911         hc    121    UNL    H10    911 0.03043004   1.008000   ; qtot -0.115831
; residue  122 UNL rtp UNL q 0.0
  912         h4    122    UNL     H0    912 0.12092384   1.008000   ; qtot 0.005093
  913         h4    122    UNL     H1    913 0.05293014   1.008000   ; qtot 0.058023
  914         cc    122    UNL     C2    914 -0.42448520  12.010000   ; qtot -0.366462
  915         cc    122    UNL     C3    915 -0.03033494  12.010000   ; qtot -0.396797
  916         cd    122    UNL     C4    916 -0.29832498  12.010000   ; qtot -0.695122
  917         c3    122    UNL     C5    917 0.02745364  12.010000   ; qtot -0.667668
  918         n1    122    UNL     N6    918 0.59088738  14.010000   ; qtot -0.076781
  919         nd    122    UNL     N7    919 -0.10717352  14.010000   ; qtot -0.183954
  920         hc    122    UNL     H8    920 0.03043004   1.008000   ; qtot -0.153524
  921         hc    122    UNL     H9    921 0.03043004   1.008000   ; qtot -0.123094
  922         hc    122    UNL    H10    922 0.03043004   1.008000   ; qtot -0.092664
; residue  123 UNL rtp UNL q 0.0
  923         h4    123    UNL     H0    923 0.08692699   1.008000   ; qtot -0.005737
  924         h4    123    UNL     H1    924 0.08692699   1.008000   ; qtot 0.081190
  925         cc    123    UNL     C2    925 -0.22741007  12.010000   ; qtot -0.146220
  926         cc    123    UNL     C3    926 -0.22741007  12.010000   ; qtot -0.373630
  927         cd    123    UNL     C4    927 -0.29832498  12.010000   ; qtot -0.671955
  928         c3    123    UNL     C5    928 0.02745364  12.010000   ; qtot -0.644502
  929         n1    123    UNL     N6    929 0.24185693  14.010000   ; qtot -0.402645
  930         nd    123    UNL     N7    930 0.24185693  14.010000   ; qtot -0.160788
  931         hc    123    UNL     H8    931 0.03043004   1.008000   ; qtot -0.130358
  932         hc    123    UNL     H9    932 0.03043004   1.008000   ; qtot -0.099928
  933         hc    123    UNL    H10    933 0.03043004   1.008000   ; qtot -0.069498
; residue  124 UNL rtp UNL q 0.0
  934         h4    124    UNL     H0    934 0.05293014   1.008000   ; qtot -0.016568
  935         h4    124    UNL     H1    935 0.12092384   1.008000   ; qtot 0.104356
  936         cc    124    UNL     C2    936 -0.03033494  12.010000   ; qtot 0.074021
  937         cc    124    UNL     C3    937 -0.42448520  12.010000   ; qtot -0.350464
  938         cd    124    UNL     C4    938 -0.29832498  12.010000   ; qtot -0.648789
  939         c3    124    UNL     C5    939 0.02745364  12.010000   ; qtot -0.621335
  940         n1    124    UNL     N6    940 -0.10717352  14.010000   ; qtot -0.728509
  941         nd    124    UNL     N7    941 0.59088738  14.010000   ; qtot -0.137621
  942         hc    124    UNL     H8    942 0.03043004   1.008000   ; qtot -0.107191
  943         hc    124    UNL     H9    943 0.03043004   1.008000   ; qtot -0.076761
  944         hc    124    UNL    H10    944 0.03043004   1.008000   ; qtot -0.046331
; residue  125 UNL rtp UNL q 0.0
  945         h4    125    UNL     H0    945 0.12092384   1.008000   ; qtot 0.074593
  946         h4    125    UNL     H1    946 0.05293014   1.008000   ; qtot 0.127523
  947         cc    125    UNL     C2    947 -0.42448520  12.010000   ; qtot -0.296962
  948         cc    125    UNL     C3    948 -0.03033494  12.010000   ; qtot -0.327297
  949         cd    125    UNL     C4    949 -0.29832498  12.010000   ; qtot -0.625622
  950         c3    125    UNL     C5    950 0.02745364  12.010000   ; qtot -0.598169
  951         n1    125    UNL     N6    951 0.59088738  14.010000   ; qtot -0.007281
  952         nd    125    UNL     N7    952 -0.10717352  14.010000   ; qtot -0.114455
  953         hc    125    UNL     H8    953 0.03043004   1.008000   ; qtot -0.084025
  954         hc    125    UNL     H9    954 0.03043004   1.008000   ; qtot -0.053595
  955         hc    125    UNL    H10    955 0.03043004   1.008000   ; qtot -0.023165
; residue  126 UNL rtp UNL q 0.0
  956         h4    126    UNL     H0    956 0.08692699   1.008000   ; qtot 0.063762
  957         h4    126    UNL     H1    957 0.08692699   1.008000   ; qtot 0.150689
  958         cc    126    UNL     C2    958 -0.22741007  12.010000   ; qtot -0.076721
  959         cc    126    UNL     C3    959 -0.22741007  12.010000   ; qtot -0.304131
  960         cd    126    UNL     C4    960 -0.29832498  12.010000   ; qtot -0.602456
  961         c3    126    UNL     C5    961 0.02745364  12.010000   ; qtot -0.575002
  962         n1    126    UNL     N6    962 0.24185693  14.010000   ; qtot -0.333145
  963         nd    126    UNL     N7    963 0.24185693  14.010000   ; qtot -0.091288
  964         hc    126    UNL     H8    964 0.03043004   1.008000   ; qtot -0.060858
  965         hc    126    UNL     H9    965 0.03043004   1.008000   ; qtot -0.030428
  966         hc    126    UNL    H10    966 0.03043004   1.008000   ; qtot 0.000002
; residue  127 Zn rtp Zn q -0.0
  967         Zn    127     Zn     Zn    967 -0.04633292  65.380000   ; qtot -0.046331
; residue  128 Zn rtp Zn q -0.0
  968         Zn    128     Zn     Zn    968 -0.04633292  65.380000   ; qtot -0.092664
; residue  129 Zn rtp Zn q -0.0
  969         Zn    129     Zn     Zn    969 -0.04633292  65.380000   ; qtot -0.138997
; residue  130 Zn rtp Zn q -0.0
  970         Zn    130     Zn     Zn    970 -0.04633292  65.380000   ; qtot -0.185330
; residue  131 Zn rtp Zn q -0.0
  971         Zn    131     Zn     Zn    971 -0.04633292  65.380000   ; qtot -0.231663
; residue  132 Zn rtp Zn q -0.0
  972         Zn    132     Zn     Zn    972 -0.04633292  65.380000   ; qtot -0.277996
; residue  133 UNL rtp UNL q 0.0
  973         h4    133    UNL     H0    973 0.05293014   1.008000   ; qtot -0.225066
  974         h4    133    UNL     H1    974 0.12092384   1.008000   ; qtot -0.104142
  975         cc    133    UNL     C2    975 -0.03033494  12.010000   ; qtot -0.134477
  976         cc    133    UNL     C3    976 -0.42448520  12.010000   ; qtot -0.558962
  977         cd    133    UNL     C4    977 -0.29832498  12.010000   ; qtot -0.857287
  978         c3    133    UNL     C5    978 0.02745364  12.010000   ; qtot -0.829833
  979         n1    133    UNL     N6    979 -0.10717352  14.010000   ; qtot -0.937007
  980         nd    133    UNL     N7    980 0.59088738  14.010000   ; qtot -0.346119
  981         hc    133    UNL     H8    981 0.03043004   1.008000   ; qtot -0.315689
  982         hc    133    UNL     H9    982 0.03043004   1.008000   ; qtot -0.285259
  983         hc    133    UNL    H10    983 0.03043004   1.008000   ; qtot -0.254829
; residue  134 UNL rtp UNL q 0.0
  984         h4    134    UNL     H0    984 0.05293014   1.008000   ; qtot -0.201899
  985         h4    134    UNL     H1    985 0.12092384   1.008000   ; qtot -0.080975
  986         cc    134    UNL     C2    986 -0.03033494  12.010000   ; qtot -0.111310
  987         cc    134    UNL     C3    987 -0.42448520  12.010000   ; qtot -0.535796
  988         cd    134    UNL     C4    988 -0.29832498  12.010000   ; qtot -0.834120
  989         c3    134    UNL     C5    989 0.02745364  12.010000   ; qtot -0.806667
  990         n1    134    UNL     N6    990 -0.10717352  14.010000   ; qtot -0.913840
  991         nd    134    UNL     N7    991 0.59088738  14.010000   ; qtot -0.322953
  992         hc    134    UNL     H8    992 0.03043004   1.008000   ; qtot -0.292523
  993         hc    134    UNL     H9    993 0.03043004   1.008000   ; qtot -0.262093
  994         hc    134    UNL    H10    994 0.03043004   1.008000   ; qtot -0.231663
; residue  135 UNL rtp UNL q 0.0
  995         h4    135    UNL     H0    995 0.08692699   1.008000   ; qtot -0.144736
  996         h4    135    UNL     H1    996 0.08692699   1.008000   ; qtot -0.057809
  997         cc    135    UNL     C2    997 -0.22741007  12.010000   ; qtot -0.285219
  998         cc    135    UNL     C3    998 -0.22741007  12.010000   ; qtot -0.512629
  999         cd    135    UNL     C4    999 -0.29832498  12.010000   ; qtot -0.810954
 1000         c3    135    UNL     C5   1000 0.02745364  12.010000   ; qtot -0.783500
 1001         n1    135    UNL     N6   1001 0.24185693  14.010000   ; qtot -0.541643
 1002         nd    135    UNL     N7   1002 0.24185693  14.010000   ; qtot -0.299787
 1003         hc    135    UNL     H8   1003 0.03043004   1.008000   ; qtot -0.269356
 1004         hc    135    UNL     H9   1004 0.03043004   1.008000   ; qtot -0.238926
 1005         hc    135    UNL    H10   1005 0.03043004   1.008000   ; qtot -0.208496
; residue  136 UNL rtp UNL q 0.0
 1006         h4    136    UNL     H0   1006 0.12092384   1.008000   ; qtot -0.087573
 1007         h4    136    UNL     H1   1007 0.05293014   1.008000   ; qtot -0.034642
 1008         cc    136    UNL     C2   1008 -0.42448520  12.010000   ; qtot -0.459128
 1009         cc    136    UNL     C3   1009 -0.03033494  12.010000   ; qtot -0.489463
 1010         cd    136    UNL     C4   1010 -0.29832498  12.010000   ; qtot -0.787788
 1011         c3    136    UNL     C5   1011 0.02745364  12.010000   ; qtot -0.760334
 1012         n1    136    UNL     N6   1012 0.59088738  14.010000   ; qtot -0.169447
 1013         nd    136    UNL     N7   1013 -0.10717352  14.010000   ; qtot -0.276620
 1014         hc    136    UNL     H8   1014 0.03043004   1.008000   ; qtot -0.246190
 1015         hc    136    UNL     H9   1015 0.03043004   1.008000   ; qtot -0.215760
 1016         hc    136    UNL    H10   1016 0.03043004   1.008000   ; qtot -0.185330
; residue  137 UNL rtp UNL q 0.0
 1017         h4    137    UNL     H0   1017 0.08692699   1.008000   ; qtot -0.098403
 1018         h4    137    UNL     H1   1018 0.08692699   1.008000   ; qtot -0.011476
 1019         cc    137    UNL     C2   1019 -0.22741007  12.010000   ; qtot -0.238886
 1020         cc    137    UNL     C3   1020 -0.22741007  12.010000   ; qtot -0.466296
 1021         cd    137    UNL     C4   1021 -0.29832498  12.010000   ; qtot -0.764621
 1022         c3    137    UNL     C5   1022 0.02745364  12.010000   ; qtot -0.737167
 1023         n1    137    UNL     N6   1023 0.24185693  14.010000   ; qtot -0.495310
 1024         nd    137    UNL     N7   1024 0.24185693  14.010000   ; qtot -0.253454
 1025         hc    137    UNL     H8   1025 0.03043004   1.008000   ; qtot -0.223024
 1026         hc    137    UNL     H9   1026 0.03043004   1.008000   ; qtot -0.192593
 1027         hc    137    UNL    H10   1027 0.03043004   1.008000   ; qtot -0.162163
; residue  138 UNL rtp UNL q 0.0
 1028         h4    138    UNL     H0   1028 0.12092384   1.008000   ; qtot -0.041240
 1029         h4    138    UNL     H1   1029 0.05293014   1.008000   ; qtot 0.011691
 1030         cc    138    UNL     C2   1030 -0.42448520  12.010000   ; qtot -0.412795
 1031         cc    138    UNL     C3   1031 -0.03033494  12.010000   ; qtot -0.443130
 1032         cd    138    UNL     C4   1032 -0.29832498  12.010000   ; qtot -0.741455
 1033         c3    138    UNL     C5   1033 0.02745364  12.010000   ; qtot -0.714001
 1034         n1    138    UNL     N6   1034 0.59088738  14.010000   ; qtot -0.123114
 1035         nd    138    UNL     N7   1035 -0.10717352  14.010000   ; qtot -0.230287
 1036         hc    138    UNL     H8   1036 0.03043004   1.008000   ; qtot -0.199857
 1037         hc    138    UNL     H9   1037 0.03043004   1.008000   ; qtot -0.169427
 1038         hc    138    UNL    H10   1038 0.03043004   1.008000   ; qtot -0.138997
; residue  139 UNL rtp UNL q 0.0
 1039         h4    139    UNL     H0   1039 0.08692699   1.008000   ; qtot -0.052070
 1040         h4    139    UNL     H1   1040 0.08692699   1.008000   ; qtot 0.034857
 1041         cc    139    UNL     C2   1041 -0.22741007  12.010000   ; qtot -0.192553
 1042         cc    139    UNL     C3   1042 -0.22741007  12.010000   ; qtot -0.419963
 1043         cd    139    UNL     C4   1043 -0.29832498  12.010000   ; qtot -0.718288
 1044         c3    139    UNL     C5   1044 0.02745364  12.010000   ; qtot -0.690834
 1045         n1    139    UNL     N6   1045 0.24185693  14.010000   ; qtot -0.448978
 1046         nd    139    UNL     N7   1046 0.24185693  14.010000   ; qtot -0.207121
 1047         hc    139    UNL     H8   1047 0.03043004   1.008000   ; qtot -0.176691
 1048         hc    139    UNL     H9   1048 0.03043004   1.008000   ; qtot -0.146261
 1049         hc    139    UNL    H10   1049 0.03043004   1.008000   ; qtot -0.115830
; residue  140 UNL rtp UNL q 0.0
 1050         h4    140    UNL     H0   1050 0.08692699   1.008000   ; qtot -0.028903
 1051         h4    140    UNL     H1   1051 0.08692699   1.008000   ; qtot 0.058024
 1052         cc    140    UNL     C2   1052 -0.22741007  12.010000   ; qtot -0.169387
 1053         cc    140    UNL     C3   1053 -0.22741007  12.010000   ; qtot -0.396797
 1054         cd    140    UNL     C4   1054 -0.29832498  12.010000   ; qtot -0.695122
 1055         c3    140    UNL     C5   1055 0.02745364  12.010000   ; qtot -0.667668
 1056         n1    140    UNL     N6   1056 0.24185693  14.010000   ; qtot -0.425811
 1057         nd    140    UNL     N7   1057 0.24185693  14.010000   ; qtot -0.183954
 1058         hc    140    UNL     H8   1058 0.03043004   1.008000   ; qtot -0.153524
 1059         hc    140    UNL     H9   1059 0.03043004   1.008000   ; qtot -0.123094
 1060         hc    140    UNL    H10   1060 0.03043004   1.008000   ; qtot -0.092664
; residue  141 UNL rtp UNL q 0.0
 1061         h4    141    UNL     H0   1061 0.08692699   1.008000   ; qtot -0.005737
 1062         h4    141    UNL     H1   1062 0.08692699   1.008000   ; qtot 0.081190
 1063         cc    141    UNL     C2   1063 -0.22741007  12.010000   ; qtot -0.146220
 1064         cc    141    UNL     C3   1064 -0.22741007  12.010000   ; qtot -0.373630
 1065         cd    141    UNL     C4   1065 -0.29832498  12.010000   ; qtot -0.671955
 1066         c3    141    UNL     C5   1066 0.02745364  12.010000   ; qtot -0.644501
 1067         n1    141    UNL     N6   1067 0.24185693  14.010000   ; qtot -0.402645
 1068         nd    141    UNL     N7   1068 0.24185693  14.010000   ; qtot -0.160788
 1069         hc    141    UNL     H8   1069 0.03043004   1.008000   ; qtot -0.130358
 1070         hc    141    UNL     H9   1070 0.03043004   1.008000   ; qtot -0.099928
 1071         hc    141    UNL    H10   1071 0.03043004   1.008000   ; qtot -0.069498
; residue  142 UNL rtp UNL q 0.0
 1072         h4    142    UNL     H0   1072 0.08692699   1.008000   ; qtot 0.017429
 1073         h4    142    UNL     H1   1073 0.08692699   1.008000   ; qtot 0.104356
 1074         cc    142    UNL     C2   1074 -0.22741007  12.010000   ; qtot -0.123054
 1075         cc    142    UNL     C3   1075 -0.22741007  12.010000   ; qtot -0.350464
 1076         cd    142    UNL     C4   1076 -0.29832498  12.010000   ; qtot -0.648789
 1077         c3    142    UNL     C5   1077 0.02745364  12.010000   ; qtot -0.621335
 1078         n1    142    UNL     N6   1078 0.24185693  14.010000   ; qtot -0.379478
 1079         nd    142    UNL     N7   1079 0.24185693  14.010000   ; qtot -0.137621
 1080         hc    142    UNL     H8   1080 0.03043004   1.008000   ; qtot -0.107191
 1081         hc    142    UNL     H9   1081 0.03043004   1.008000   ; qtot -0.076761
 1082         hc    142    UNL    H10   1082 0.03043004   1.008000   ; qtot -0.046331
; residue  143 UNL rtp UNL q 0.0
 1083         h4    143    UNL     H0   1083 0.12092384   1.008000   ; qtot 0.074593
 1084         h4    143    UNL     H1   1084 0.05293014   1.008000   ; qtot 0.127523
 1085         cc    143    UNL     C2   1085 -0.42448520  12.010000   ; qtot -0.296962
 1086         cc    143    UNL     C3   1086 -0.03033494  12.010000   ; qtot -0.327297
 1087         cd    143    UNL     C4   1087 -0.29832498  12.010000   ; qtot -0.625622
 1088         c3    143    UNL     C5   1088 0.02745364  12.010000   ; qtot -0.598169
 1089         n1    143    UNL     N6   1089 0.59088738  14.010000   ; qtot -0.007281
 1090         nd    143    UNL     N7   1090 -0.10717352  14.010000   ; qtot -0.114455
 1091         hc    143    UNL     H8   1091 0.03043004   1.008000   ; qtot -0.084025
 1092         hc    143    UNL     H9   1092 0.03043004   1.008000   ; qtot -0.053595
 1093         hc    143    UNL    H10   1093 0.03043004   1.008000   ; qtot -0.023165
; residue  144 UNL rtp UNL q 0.0
 1094         h4    144    UNL     H0   1094 0.12092384   1.008000   ; qtot 0.097759
 1095         h4    144    UNL     H1   1095 0.05293014   1.008000   ; qtot 0.150689
 1096         cc    144    UNL     C2   1096 -0.42448520  12.010000   ; qtot -0.273796
 1097         cc    144    UNL     C3   1097 -0.03033494  12.010000   ; qtot -0.304131
 1098         cd    144    UNL     C4   1098 -0.29832498  12.010000   ; qtot -0.602456
 1099         c3    144    UNL     C5   1099 0.02745364  12.010000   ; qtot -0.575002
 1100         n1    144    UNL     N6   1100 0.59088738  14.010000   ; qtot 0.015885
 1101         nd    144    UNL     N7   1101 -0.10717352  14.010000   ; qtot -0.091288
 1102         hc    144    UNL     H8   1102 0.03043004   1.008000   ; qtot -0.060858
 1103         hc    144    UNL     H9   1103 0.03043004   1.008000   ; qtot -0.030428
 1104         hc    144    UNL    H10   1104 0.03043004   1.008000   ; qtot 0.000002
; residue  145 Zn rtp Zn q -0.0
 1105         Zn    145     Zn     Zn   1105 -0.04633292  65.380000   ; qtot -0.046331
; residue  146 Zn rtp Zn q -0.0
 1106         Zn    146     Zn     Zn   1106 -0.04633292  65.380000   ; qtot -0.092664
; residue  147 Zn rtp Zn q -0.0
 1107         Zn    147     Zn     Zn   1107 -0.04633292  65.380000   ; qtot -0.138997
; residue  148 Zn rtp Zn q -0.0
 1108         Zn    148     Zn     Zn   1108 -0.04633292  65.380000   ; qtot -0.185330
; residue  149 Zn rtp Zn q -0.0
 1109         Zn    149     Zn     Zn   1109 -0.04633292  65.380000   ; qtot -0.231663
; residue  150 Zn rtp Zn q -0.0
 1110         Zn    150     Zn     Zn   1110 -0.04633292  65.380000   ; qtot -0.277996
; residue  151 UNL rtp UNL q 0.0
 1111         h4    151    UNL     H0   1111 0.08692699   1.008000   ; qtot -0.191069
 1112         h4    151    UNL     H1   1112 0.08692699   1.008000   ; qtot -0.104142
 1113         cc    151    UNL     C2   1113 -0.22741007  12.010000   ; qtot -0.331552
 1114         cc    151    UNL     C3   1114 -0.22741007  12.010000   ; qtot -0.558962
 1115         cd    151    UNL     C4   1115 -0.29832498  12.010000   ; qtot -0.857287
 1116         c3    151    UNL     C5   1116 0.02745364  12.010000   ; qtot -0.829833
 1117         n1    151    UNL     N6   1117 0.24185693  14.010000   ; qtot -0.587976
 1118         nd    151    UNL     N7   1118 0.24185693  14.010000   ; qtot -0.346119
 1119         hc    151    UNL     H8   1119 0.03043004   1.008000   ; qtot -0.315689
 1120         hc    151    UNL     H9   1120 0.03043004   1.008000   ; qtot -0.285259
 1121         hc    151    UNL    H10   1121 0.03043004   1.008000   ; qtot -0.254829
; residue  152 UNL rtp UNL q 0.0
 1122         h4    152    UNL     H0   1122 0.08692699   1.008000   ; qtot -0.167902
 1123         h4    152    UNL     H1   1123 0.08692699   1.008000   ; qtot -0.080975
 1124         cc    152    UNL     C2   1124 -0.22741007  12.010000   ; qtot -0.308385
 1125         cc    152    UNL     C3   1125 -0.22741007  12.010000   ; qtot -0.535795
 1126         cd    152    UNL     C4   1126 -0.29832498  12.010000   ; qtot -0.834120
 1127         c3    152    UNL     C5   1127 0.02745364  12.010000   ; qtot -0.806667
 1128         n1    152    UNL     N6   1128 0.24185693  14.010000   ; qtot -0.564810
 1129         nd    152    UNL     N7   1129 0.24185693  14.010000   ; qtot -0.322953
 1130         hc    152    UNL     H8   1130 0.03043004   1.008000   ; qtot -0.292523
 1131         hc    152    UNL     H9   1131 0.03043004   1.008000   ; qtot -0.262093
 1132         hc    152    UNL    H10   1132 0.03043004   1.008000   ; qtot -0.231663
; residue  153 UNL rtp UNL q 0.0
 1133         h4    153    UNL     H0   1133 0.08692699   1.008000   ; qtot -0.144736
 1134         h4    153    UNL     H1   1134 0.08692699   1.008000   ; qtot -0.057809
 1135         cc    153    UNL     C2   1135 -0.22741007  12.010000   ; qtot -0.285219
 1136         cc    153    UNL     C3   1136 -0.22741007  12.010000   ; qtot -0.512629
 1137         cd    153    UNL     C4   1137 -0.29832498  12.010000   ; qtot -0.810954
 1138         c3    153    UNL     C5   1138 0.02745364  12.010000   ; qtot -0.783500
 1139         n1    153    UNL     N6   1139 0.24185693  14.010000   ; qtot -0.541643
 1140         nd    153    UNL     N7   1140 0.24185693  14.010000   ; qtot -0.299786
 1141         hc    153    UNL     H8   1141 0.03043004   1.008000   ; qtot -0.269356
 1142         hc    153    UNL     H9   1142 0.03043004   1.008000   ; qtot -0.238926
 1143         hc    153    UNL    H10   1143 0.03043004   1.008000   ; qtot -0.208496
; residue  154 UNL rtp UNL q 0.0
 1144         h4    154    UNL     H0   1144 0.12092384   1.008000   ; qtot -0.087572
 1145         h4    154    UNL     H1   1145 0.05293014   1.008000   ; qtot -0.034642
 1146         cc    154    UNL     C2   1146 -0.42448520  12.010000   ; qtot -0.459127
 1147         cc    154    UNL     C3   1147 -0.03033494  12.010000   ; qtot -0.489462
 1148         cd    154    UNL     C4   1148 -0.29832498  12.010000   ; qtot -0.787787
 1149         c3    154    UNL     C5   1149 0.02745364  12.010000   ; qtot -0.760334
 1150         n1    154    UNL     N6   1150 0.59088738  14.010000   ; qtot -0.169446
 1151         nd    154    UNL     N7   1151 -0.10717352  14.010000   ; qtot -0.276620
 1152         hc    154    UNL     H8   1152 0.03043004   1.008000   ; qtot -0.246190
 1153         hc    154    UNL     H9   1153 0.03043004   1.008000   ; qtot -0.215760
 1154         hc    154    UNL    H10   1154 0.03043004   1.008000   ; qtot -0.185330
; residue  155 UNL rtp UNL q 0.0
 1155         h4    155    UNL     H0   1155 0.05293014   1.008000   ; qtot -0.132400
 1156         h4    155    UNL     H1   1156 0.12092384   1.008000   ; qtot -0.011476
 1157         cc    155    UNL     C2   1157 -0.03033494  12.010000   ; qtot -0.041811
 1158         cc    155    UNL     C3   1158 -0.42448520  12.010000   ; qtot -0.466296
 1159         cd    155    UNL     C4   1159 -0.29832498  12.010000   ; qtot -0.764621
 1160         c3    155    UNL     C5   1160 0.02745364  12.010000   ; qtot -0.737167
 1161         n1    155    UNL     N6   1161 -0.10717352  14.010000   ; qtot -0.844341
 1162         nd    155    UNL     N7   1162 0.59088738  14.010000   ; qtot -0.253453
 1163         hc    155    UNL     H8   1163 0.03043004   1.008000   ; qtot -0.223023
 1164         hc    155    UNL     H9   1164 0.03043004   1.008000   ; qtot -0.192593
 1165         hc    155    UNL    H10   1165 0.03043004   1.008000   ; qtot -0.162163
; residue  156 UNL rtp UNL q 0.0
 1166         h4    156    UNL     H0   1166 0.12092384   1.008000   ; qtot -0.041239
 1167         h4    156    UNL     H1   1167 0.05293014   1.008000   ; qtot 0.011691
 1168         cc    156    UNL     C2   1168 -0.42448520  12.010000   ; qtot -0.412794
 1169         cc    156    UNL     C3   1169 -0.03033494  12.010000   ; qtot -0.443129
 1170         cd    156    UNL     C4   1170 -0.29832498  12.010000   ; qtot -0.741454
 1171         c3    156    UNL     C5   1171 0.02745364  12.010000   ; qtot -0.714001
 1172         n1    156    UNL     N6   1172 0.59088738  14.010000   ; qtot -0.123113
 1173         nd    156    UNL     N7   1173 -0.10717352  14.010000   ; qtot -0.230287
 1174         hc    156    UNL     H8   1174 0.03043004   1.008000   ; qtot -0.199857
 1175         hc    156    UNL     H9   1175 0.03043004   1.008000   ; qtot -0.169427
 1176         hc    156    UNL    H10   1176 0.03043004   1.008000   ; qtot -0.138997
; residue  157 UNL rtp UNL q 0.0
 1177         h4    157    UNL     H0   1177 0.08692699   1.008000   ; qtot -0.052070
 1178         h4    157    UNL     H1   1178 0.08692699   1.008000   ; qtot 0.034857
 1179         cc    157    UNL     C2   1179 -0.22741007  12.010000   ; qtot -0.192553
 1180         cc    157    UNL     C3   1180 -0.22741007  12.010000   ; qtot -0.419963
 1181         cd    157    UNL     C4   1181 -0.29832498  12.010000   ; qtot -0.718288
 1182         c3    157    UNL     C5   1182 0.02745364  12.010000   ; qtot -0.690834
 1183         n1    157    UNL     N6   1183 0.24185693  14.010000   ; qtot -0.448977
 1184         nd    157    UNL     N7   1184 0.24185693  14.010000   ; qtot -0.207120
 1185         hc    157    UNL     H8   1185 0.03043004   1.008000   ; qtot -0.176690
 1186         hc    157    UNL     H9   1186 0.03043004   1.008000   ; qtot -0.146260
 1187         hc    157    UNL    H10   1187 0.03043004   1.008000   ; qtot -0.115830
; residue  158 UNL rtp UNL q 0.0
 1188         h4    158    UNL     H0   1188 0.12092384   1.008000   ; qtot 0.005094
 1189         h4    158    UNL     H1   1189 0.05293014   1.008000   ; qtot 0.058024
 1190         cc    158    UNL     C2   1190 -0.42448520  12.010000   ; qtot -0.366461
 1191         cc    158    UNL     C3   1191 -0.03033494  12.010000   ; qtot -0.396796
 1192         cd    158    UNL     C4   1192 -0.29832498  12.010000   ; qtot -0.695121
 1193         c3    158    UNL     C5   1193 0.02745364  12.010000   ; qtot -0.667668
 1194         n1    158    UNL     N6   1194 0.59088738  14.010000   ; qtot -0.076780
 1195         nd    158    UNL     N7   1195 -0.10717352  14.010000   ; qtot -0.183954
 1196         hc    158    UNL     H8   1196 0.03043004   1.008000   ; qtot -0.153524
 1197         hc    158    UNL     H9   1197 0.03043004   1.008000   ; qtot -0.123094
 1198         hc    158    UNL    H10   1198 0.03043004   1.008000   ; qtot -0.092664
; residue  159 UNL rtp UNL q 0.0
 1199         h4    159    UNL     H0   1199 0.08692699   1.008000   ; qtot -0.005737
 1200         h4    159    UNL     H1   1200 0.08692699   1.008000   ; qtot 0.081190
 1201         cc    159    UNL     C2   1201 -0.22741007  12.010000   ; qtot -0.146220
 1202         cc    159    UNL     C3   1202 -0.22741007  12.010000   ; qtot -0.373630
 1203         cd    159    UNL     C4   1203 -0.29832498  12.010000   ; qtot -0.671955
 1204         c3    159    UNL     C5   1204 0.02745364  12.010000   ; qtot -0.644501
 1205         n1    159    UNL     N6   1205 0.24185693  14.010000   ; qtot -0.402644
 1206         nd    159    UNL     N7   1206 0.24185693  14.010000   ; qtot -0.160787
 1207         hc    159    UNL     H8   1207 0.03043004   1.008000   ; qtot -0.130357
 1208         hc    159    UNL     H9   1208 0.03043004   1.008000   ; qtot -0.099927
 1209         hc    159    UNL    H10   1209 0.03043004   1.008000   ; qtot -0.069497
; residue  160 UNL rtp UNL q 0.0
 1210         h4    160    UNL     H0   1210 0.08692699   1.008000   ; qtot 0.017430
 1211         h4    160    UNL     H1   1211 0.08692699   1.008000   ; qtot 0.104357
 1212         cc    160    UNL     C2   1212 -0.22741007  12.010000   ; qtot -0.123053
 1213         cc    160    UNL     C3   1213 -0.22741007  12.010000   ; qtot -0.350463
 1214         cd    160    UNL     C4   1214 -0.29832498  12.010000   ; qtot -0.648788
 1215         c3    160    UNL     C5   1215 0.02745364  12.010000   ; qtot -0.621335
 1216         n1    160    UNL     N6   1216 0.24185693  14.010000   ; qtot -0.379478
 1217         nd    160    UNL     N7   1217 0.24185693  14.010000   ; qtot -0.137621
 1218         hc    160    UNL     H8   1218 0.03043004   1.008000   ; qtot -0.107191
 1219         hc    160    UNL     H9   1219 0.03043004   1.008000   ; qtot -0.076761
 1220         hc    160    UNL    H10   1220 0.03043004   1.008000   ; qtot -0.046331
; residue  161 UNL rtp UNL q 0.0
 1221         h4    161    UNL     H0   1221 0.12092384   1.008000   ; qtot 0.074593
 1222         h4    161    UNL     H1   1222 0.05293014   1.008000   ; qtot 0.127523
 1223         cc    161    UNL     C2   1223 -0.42448520  12.010000   ; qtot -0.296962
 1224         cc    161    UNL     C3   1224 -0.03033494  12.010000   ; qtot -0.327297
 1225         cd    161    UNL     C4   1225 -0.29832498  12.010000   ; qtot -0.625622
 1226         c3    161    UNL     C5   1226 0.02745364  12.010000   ; qtot -0.598168
 1227         n1    161    UNL     N6   1227 0.59088738  14.010000   ; qtot -0.007281
 1228         nd    161    UNL     N7   1228 -0.10717352  14.010000   ; qtot -0.114454
 1229         hc    161    UNL     H8   1229 0.03043004   1.008000   ; qtot -0.084024
 1230         hc    161    UNL     H9   1230 0.03043004   1.008000   ; qtot -0.053594
 1231         hc    161    UNL    H10   1231 0.03043004   1.008000   ; qtot -0.023164
; residue  162 UNL rtp UNL q 0.0
 1232         h4    162    UNL     H0   1232 0.12092384   1.008000   ; qtot 0.097760
 1233         h4    162    UNL     H1   1233 0.05293014   1.008000   ; qtot 0.150690
 1234         cc    162    UNL     C2   1234 -0.42448520  12.010000   ; qtot -0.273796
 1235         cc    162    UNL     C3   1235 -0.03033494  12.010000   ; qtot -0.304130
 1236         cd    162    UNL     C4   1236 -0.29832498  12.010000   ; qtot -0.602455
 1237         c3    162    UNL     C5   1237 0.02745364  12.010000   ; qtot -0.575002
 1238         n1    162    UNL     N6   1238 0.59088738  14.010000   ; qtot 0.015886
 1239         nd    162    UNL     N7   1239 -0.10717352  14.010000   ; qtot -0.091288
 1240         hc    162    UNL     H8   1240 0.03043004   1.008000   ; qtot -0.060858
 1241         hc    162    UNL     H9   1241 0.03043004   1.008000   ; qtot -0.030428
 1242         hc    162    UNL    H10   1242 0.03043004   1.008000   ; qtot 0.000002
; residue  163 Zn rtp Zn q -0.0
 1243         Zn    163     Zn     Zn   1243 -0.04633292  65.380000   ; qtot -0.046331
; residue  164 Zn rtp Zn q -0.0
 1244         Zn    164     Zn     Zn   1244 -0.04633292  65.380000   ; qtot -0.092664
; residue  165 Zn rtp Zn q -0.0
 1245         Zn    165     Zn     Zn   1245 -0.04633292  65.380000   ; qtot -0.138997
; residue  166 Zn rtp Zn q -0.0
 1246         Zn    166     Zn     Zn   1246 -0.04633292  65.380000   ; qtot -0.185330
; residue  167 Zn rtp Zn q -0.0
 1247         Zn    167     Zn     Zn   1247 -0.04633292  65.380000   ; qtot -0.231662
; residue  168 Zn rtp Zn q -0.0
 1248         Zn    168     Zn     Zn   1248 -0.04633292  65.380000   ; qtot -0.277995
; residue  169 UNL rtp UNL q 0.0
 1249         h4    169    UNL     H0   1249 0.08692699   1.008000   ; qtot -0.191068
 1250         h4    169    UNL     H1   1250 0.08692699   1.008000   ; qtot -0.104141
 1251         cc    169    UNL     C2   1251 -0.22741007  12.010000   ; qtot -0.331551
 1252         cc    169    UNL     C3   1252 -0.22741007  12.010000   ; qtot -0.558962
 1253         cd    169    UNL     C4   1253 -0.29832498  12.010000   ; qtot -0.857286
 1254         c3    169    UNL     C5   1254 0.02745364  12.010000   ; qtot -0.829833
 1255         n1    169    UNL     N6   1255 0.24185693  14.010000   ; qtot -0.587976
 1256         nd    169    UNL     N7   1256 0.24185693  14.010000   ; qtot -0.346119
 1257         hc    169    UNL     H8   1257 0.03043004   1.008000   ; qtot -0.315689
 1258         hc    169    UNL     H9   1258 0.03043004   1.008000   ; qtot -0.285259
 1259         hc    169    UNL    H10   1259 0.03043004   1.008000   ; qtot -0.254829
; residue  170 UNL rtp UNL q 0.0
 1260         h4    170    UNL     H0   1260 0.05293014   1.008000   ; qtot -0.201899
 1261         h4    170    UNL     H1   1261 0.12092384   1.008000   ; qtot -0.080975
 1262         cc    170    UNL     C2   1262 -0.03033494  12.010000   ; qtot -0.111310
 1263         cc    170    UNL     C3   1263 -0.42448520  12.010000   ; qtot -0.535795
 1264         cd    170    UNL     C4   1264 -0.29832498  12.010000   ; qtot -0.834120
 1265         c3    170    UNL     C5   1265 0.02745364  12.010000   ; qtot -0.806666
 1266         n1    170    UNL     N6   1266 -0.10717352  14.010000   ; qtot -0.913840
 1267         nd    170    UNL     N7   1267 0.59088738  14.010000   ; qtot -0.322953
 1268         hc    170    UNL     H8   1268 0.03043004   1.008000   ; qtot -0.292522
 1269         hc    170    UNL     H9   1269 0.03043004   1.008000   ; qtot -0.262092
 1270         hc    170    UNL    H10   1270 0.03043004   1.008000   ; qtot -0.231662
; residue  171 UNL rtp UNL q 0.0
 1271         h4    171    UNL     H0   1271 0.12092384   1.008000   ; qtot -0.110739
 1272         h4    171    UNL     H1   1272 0.05293014   1.008000   ; qtot -0.057808
 1273         cc    171    UNL     C2   1273 -0.42448520  12.010000   ; qtot -0.482294
 1274         cc    171    UNL     C3   1274 -0.03033494  12.010000   ; qtot -0.512629
 1275         cd    171    UNL     C4   1275 -0.29832498  12.010000   ; qtot -0.810954
 1276         c3    171    UNL     C5   1276 0.02745364  12.010000   ; qtot -0.783500
 1277         n1    171    UNL     N6   1277 0.59088738  14.010000   ; qtot -0.192613
 1278         nd    171    UNL     N7   1278 -0.10717352  14.010000   ; qtot -0.299786
 1279         hc    171    UNL     H8   1279 0.03043004   1.008000   ; qtot -0.269356
 1280         hc    171    UNL     H9   1280 0.03043004   1.008000   ; qtot -0.238926
 1281         hc    171    UNL    H10   1281 0.03043004   1.008000   ; qtot -0.208496
; residue  172 UNL rtp UNL q 0.0
 1282         h4    172    UNL     H0   1282 0.08692699   1.008000   ; qtot -0.121569
 1283         h4    172    UNL     H1   1283 0.08692699   1.008000   ; qtot -0.034642
 1284         cc    172    UNL     C2   1284 -0.22741007  12.010000   ; qtot -0.262052
 1285         cc    172    UNL     C3   1285 -0.22741007  12.010000   ; qtot -0.489462
 1286         cd    172    UNL     C4   1286 -0.29832498  12.010000   ; qtot -0.787787
 1287         c3    172    UNL     C5   1287 0.02745364  12.010000   ; qtot -0.760333
 1288         n1    172    UNL     N6   1288 0.24185693  14.010000   ; qtot -0.518476
 1289         nd    172    UNL     N7   1289 0.24185693  14.010000   ; qtot -0.276620
 1290         hc    172    UNL     H8   1290 0.03043004   1.008000   ; qtot -0.246190
 1291         hc    172    UNL     H9   1291 0.03043004   1.008000   ; qtot -0.215759
 1292         hc    172    UNL    H10   1292 0.03043004   1.008000   ; qtot -0.185329
; residue  173 UNL rtp UNL q 0.0
 1293         h4    173    UNL     H0   1293 0.05293014   1.008000   ; qtot -0.132399
 1294         h4    173    UNL     H1   1294 0.12092384   1.008000   ; qtot -0.011475
 1295         cc    173    UNL     C2   1295 -0.03033494  12.010000   ; qtot -0.041810
 1296         cc    173    UNL     C3   1296 -0.42448520  12.010000   ; qtot -0.466296
 1297         cd    173    UNL     C4   1297 -0.29832498  12.010000   ; qtot -0.764621
 1298         c3    173    UNL     C5   1298 0.02745364  12.010000   ; qtot -0.737167
 1299         n1    173    UNL     N6   1299 -0.10717352  14.010000   ; qtot -0.844340
 1300         nd    173    UNL     N7   1300 0.59088738  14.010000   ; qtot -0.253453
 1301         hc    173    UNL     H8   1301 0.03043004   1.008000   ; qtot -0.223023
 1302         hc    173    UNL     H9   1302 0.03043004   1.008000   ; qtot -0.192593
 1303         hc    173    UNL    H10   1303 0.03043004   1.008000   ; qtot -0.162163
; residue  174 UNL rtp UNL q 0.0
 1304         h4    174    UNL     H0   1304 0.12092384   1.008000   ; qtot -0.041239
 1305         h4    174    UNL     H1   1305 0.05293014   1.008000   ; qtot 0.011691
 1306         cc    174    UNL     C2   1306 -0.42448520  12.010000   ; qtot -0.412794
 1307         cc    174    UNL     C3   1307 -0.03033494  12.010000   ; qtot -0.443129
 1308         cd    174    UNL     C4   1308 -0.29832498  12.010000   ; qtot -0.741454
 1309         c3    174    UNL     C5   1309 0.02745364  12.010000   ; qtot -0.714000
 1310         n1    174    UNL     N6   1310 0.59088738  14.010000   ; qtot -0.123113
 1311         nd    174    UNL     N7   1311 -0.10717352  14.010000   ; qtot -0.230287
 1312         hc    174    UNL     H8   1312 0.03043004   1.008000   ; qtot -0.199857
 1313         hc    174    UNL     H9   1313 0.03043004   1.008000   ; qtot -0.169427
 1314         hc    174    UNL    H10   1314 0.03043004   1.008000   ; qtot -0.138996
; residue  175 UNL rtp UNL q 0.0
 1315         h4    175    UNL     H0   1315 0.05293014   1.008000   ; qtot -0.086066
 1316         h4    175    UNL     H1   1316 0.12092384   1.008000   ; qtot 0.034858
 1317         cc    175    UNL     C2   1317 -0.03033494  12.010000   ; qtot 0.004523
 1318         cc    175    UNL     C3   1318 -0.42448520  12.010000   ; qtot -0.419963
 1319         cd    175    UNL     C4   1319 -0.29832498  12.010000   ; qtot -0.718288
 1320         c3    175    UNL     C5   1320 0.02745364  12.010000   ; qtot -0.690834
 1321         n1    175    UNL     N6   1321 -0.10717352  14.010000   ; qtot -0.798007
 1322         nd    175    UNL     N7   1322 0.59088738  14.010000   ; qtot -0.207120
 1323         hc    175    UNL     H8   1323 0.03043004   1.008000   ; qtot -0.176690
 1324         hc    175    UNL     H9   1324 0.03043004   1.008000   ; qtot -0.146260
 1325         hc    175    UNL    H10   1325 0.03043004   1.008000   ; qtot -0.115830
; residue  176 UNL rtp UNL q 0.0
 1326         h4    176    UNL     H0   1326 0.08692699   1.008000   ; qtot -0.028903
 1327         h4    176    UNL     H1   1327 0.08692699   1.008000   ; qtot 0.058024
 1328         cc    176    UNL     C2   1328 -0.22741007  12.010000   ; qtot -0.169386
 1329         cc    176    UNL     C3   1329 -0.22741007  12.010000   ; qtot -0.396796
 1330         cd    176    UNL     C4   1330 -0.29832498  12.010000   ; qtot -0.695121
 1331         c3    176    UNL     C5   1331 0.02745364  12.010000   ; qtot -0.667667
 1332         n1    176    UNL     N6   1332 0.24185693  14.010000   ; qtot -0.425811
 1333         nd    176    UNL     N7   1333 0.24185693  14.010000   ; qtot -0.183954
 1334         hc    176    UNL     H8   1334 0.03043004   1.008000   ; qtot -0.153524
 1335         hc    176    UNL     H9   1335 0.03043004   1.008000   ; qtot -0.123094
 1336         hc    176    UNL    H10   1336 0.03043004   1.008000   ; qtot -0.092664
; residue  177 UNL rtp UNL q 0.0
 1337         h4    177    UNL     H0   1337 0.08692699   1.008000   ; qtot -0.005737
 1338         h4    177    UNL     H1   1338 0.08692699   1.008000   ; qtot 0.081190
 1339         cc    177    UNL     C2   1339 -0.22741007  12.010000   ; qtot -0.146220
 1340         cc    177    UNL     C3   1340 -0.22741007  12.010000   ; qtot -0.373630
 1341         cd    177    UNL     C4   1341 -0.29832498  12.010000   ; qtot -0.671955
 1342         c3    177    UNL     C5   1342 0.02745364  12.010000   ; qtot -0.644501
 1343         n1    177    UNL     N6   1343 0.24185693  14.010000   ; qtot -0.402644
 1344         nd    177    UNL     N7   1344 0.24185693  14.010000   ; qtot -0.160787
 1345         hc    177    UNL     H8   1345 0.03043004   1.008000   ; qtot -0.130357
 1346         hc    177    UNL     H9   1346 0.03043004   1.008000   ; qtot -0.099927
 1347         hc    177    UNL    H10   1347 0.03043004   1.008000   ; qtot -0.069497
; residue  178 UNL rtp UNL q 0.0
 1348         h4    178    UNL     H0   1348 0.05293014   1.008000   ; qtot -0.016567
 1349         h4    178    UNL     H1   1349 0.12092384   1.008000   ; qtot 0.104357
 1350         cc    178    UNL     C2   1350 -0.03033494  12.010000   ; qtot 0.074022
 1351         cc    178    UNL     C3   1351 -0.42448520  12.010000   ; qtot -0.350463
 1352         cd    178    UNL     C4   1352 -0.29832498  12.010000   ; qtot -0.648788
 1353         c3    178    UNL     C5   1353 0.02745364  12.010000   ; qtot -0.621335
 1354         n1    178    UNL     N6   1354 -0.10717352  14.010000   ; qtot -0.728508
 1355         nd    178    UNL     N7   1355 0.59088738  14.010000   ; qtot -0.137621
 1356         hc    178    UNL     H8   1356 0.03043004   1.008000   ; qtot -0.107191
 1357         hc    178    UNL     H9   1357 0.03043004   1.008000   ; qtot -0.076761
 1358         hc    178    UNL    H10   1358 0.03043004   1.008000   ; qtot -0.046331
; residue  179 UNL rtp UNL q 0.0
 1359         h4    179    UNL     H0   1359 0.08692699   1.008000   ; qtot 0.040596
 1360         h4    179    UNL     H1   1360 0.08692699   1.008000   ; qtot 0.127523
 1361         cc    179    UNL     C2   1361 -0.22741007  12.010000   ; qtot -0.099887
 1362         cc    179    UNL     C3   1362 -0.22741007  12.010000   ; qtot -0.327297
 1363         cd    179    UNL     C4   1363 -0.29832498  12.010000   ; qtot -0.625622
 1364         c3    179    UNL     C5   1364 0.02745364  12.010000   ; qtot -0.598168
 1365         n1    179    UNL     N6   1365 0.24185693  14.010000   ; qtot -0.356311
 1366         nd    179    UNL     N7   1366 0.24185693  14.010000   ; qtot -0.114454
 1367         hc    179    UNL     H8   1367 0.03043004   1.008000   ; qtot -0.084024
 1368         hc    179    UNL     H9   1368 0.03043004   1.008000   ; qtot -0.053594
 1369         hc    179    UNL    H10   1369 0.03043004   1.008000   ; qtot -0.023164
; residue  180 UNL rtp UNL q 0.0
 1370         h4    180    UNL     H0   1370 0.08692699   1.008000   ; qtot 0.063763
 1371         h4    180    UNL     H1   1371 0.08692699   1.008000   ; qtot 0.150690
 1372         cc    180    UNL     C2   1372 -0.22741007  12.010000   ; qtot -0.076720
 1373         cc    180    UNL     C3   1373 -0.22741007  12.010000   ; qtot -0.304130
 1374         cd    180    UNL     C4   1374 -0.29832498  12.010000   ; qtot -0.602455
 1375         c3    180    UNL     C5   1375 0.02745364  12.010000   ; qtot -0.575002
 1376         n1    180    UNL     N6   1376 0.24185693  14.010000   ; qtot -0.333145
 1377         nd    180    UNL     N7   1377 0.24185693  14.010000   ; qtot -0.091288
 1378         hc    180    UNL     H8   1378 0.03043004   1.008000   ; qtot -0.060858
 1379         hc    180    UNL     H9   1379 0.03043004   1.008000   ; qtot -0.030428
 1380         hc    180    UNL    H10   1380 0.03043004   1.008000   ; qtot 0.000002
; residue  181 Zn rtp Zn q -0.0
 1381         Zn    181     Zn     Zn   1381 -0.04633292  65.380000   ; qtot -0.046331
; residue  182 Zn rtp Zn q -0.0
 1382         Zn    182     Zn     Zn   1382 -0.04633292  65.380000   ; qtot -0.092663
; residue  183 Zn rtp Zn q -0.0
 1383         Zn    183     Zn     Zn   1383 -0.04633292  65.380000   ; qtot -0.138996
; residue  184 Zn rtp Zn q -0.0
 1384         Zn    184     Zn     Zn   1384 -0.04633292  65.380000   ; qtot -0.185329
; residue  185 Zn rtp Zn q -0.0
 1385         Zn    185     Zn     Zn   1385 -0.04633292  65.380000   ; qtot -0.231662
; residue  186 Zn rtp Zn q -0.0
 1386         Zn    186     Zn     Zn   1386 -0.04633292  65.380000   ; qtot -0.277995
; residue  187 UNL rtp UNL q 0.0
 1387         h4    187    UNL     H0   1387 0.08692699   1.008000   ; qtot -0.191068
 1388         h4    187    UNL     H1   1388 0.08692699   1.008000   ; qtot -0.104141
 1389         cc    187    UNL     C2   1389 -0.22741007  12.010000   ; qtot -0.331551
 1390         cc    187    UNL     C3   1390 -0.22741007  12.010000   ; qtot -0.558961
 1391         cd    187    UNL     C4   1391 -0.29832498  12.010000   ; qtot -0.857286
 1392         c3    187    UNL     C5   1392 0.02745364  12.010000   ; qtot -0.829833
 1393         n1    187    UNL     N6   1393 0.24185693  14.010000   ; qtot -0.587976
 1394         nd    187    UNL     N7   1394 0.24185693  14.010000   ; qtot -0.346119
 1395         hc    187    UNL     H8   1395 0.03043004   1.008000   ; qtot -0.315689
 1396         hc    187    UNL     H9   1396 0.03043004   1.008000   ; qtot -0.285259
 1397         hc    187    UNL    H10   1397 0.03043004   1.008000   ; qtot -0.254829
; residue  188 UNL rtp UNL q 0.0
 1398         h4    188    UNL     H0   1398 0.08692699   1.008000   ; qtot -0.167902
 1399         h4    188    UNL     H1   1399 0.08692699   1.008000   ; qtot -0.080975
 1400         cc    188    UNL     C2   1400 -0.22741007  12.010000   ; qtot -0.308385
 1401         cc    188    UNL     C3   1401 -0.22741007  12.010000   ; qtot -0.535795
 1402         cd    188    UNL     C4   1402 -0.29832498  12.010000   ; qtot -0.834120
 1403         c3    188    UNL     C5   1403 0.02745364  12.010000   ; qtot -0.806666
 1404         n1    188    UNL     N6   1404 0.24185693  14.010000   ; qtot -0.564809
 1405         nd    188    UNL     N7   1405 0.24185693  14.010000   ; qtot -0.322952
 1406         hc    188    UNL     H8   1406 0.03043004   1.008000   ; qtot -0.292522
 1407         hc    188    UNL     H9   1407 0.03043004   1.008000   ; qtot -0.262092
 1408         hc    188    UNL    H10   1408 0.03043004   1.008000   ; qtot -0.231662
; residue  189 UNL rtp UNL q 0.0
 1409         h4    189    UNL     H0   1409 0.08692699   1.008000   ; qtot -0.144735
 1410         h4    189    UNL     H1   1410 0.08692699   1.008000   ; qtot -0.057808
 1411         cc    189    UNL     C2   1411 -0.22741007  12.010000   ; qtot -0.285218
 1412         cc    189    UNL     C3   1412 -0.22741007  12.010000   ; qtot -0.512628
 1413         cd    189    UNL     C4   1413 -0.29832498  12.010000   ; qtot -0.810953
 1414         c3    189    UNL     C5   1414 0.02745364  12.010000   ; qtot -0.783500
 1415         n1    189    UNL     N6   1415 0.24185693  14.010000   ; qtot -0.541643
 1416         nd    189    UNL     N7   1416 0.24185693  14.010000   ; qtot -0.299786
 1417         hc    189    UNL     H8   1417 0.03043004   1.008000   ; qtot -0.269356
 1418         hc    189    UNL     H9   1418 0.03043004   1.008000   ; qtot -0.238926
 1419         hc    189    UNL    H10   1419 0.03043004   1.008000   ; qtot -0.208496
; residue  190 UNL rtp UNL q 0.0
 1420         h4    190    UNL     H0   1420 0.12092384   1.008000   ; qtot -0.087572
 1421         h4    190    UNL     H1   1421 0.05293014   1.008000   ; qtot -0.034642
 1422         cc    190    UNL     C2   1422 -0.42448520  12.010000   ; qtot -0.459127
 1423         cc    190    UNL     C3   1423 -0.03033494  12.010000   ; qtot -0.489462
 1424         cd    190    UNL     C4   1424 -0.29832498  12.010000   ; qtot -0.787787
 1425         c3    190    UNL     C5   1425 0.02745364  12.010000   ; qtot -0.760333
 1426         n1    190    UNL     N6   1426 0.59088738  14.010000   ; qtot -0.169446
 1427         nd    190    UNL     N7   1427 -0.10717352  14.010000   ; qtot -0.276619
 1428         hc    190    UNL     H8   1428 0.03043004   1.008000   ; qtot -0.246189
 1429         hc    190    UNL     H9   1429 0.03043004   1.008000   ; qtot -0.215759
 1430         hc    190    UNL    H10   1430 0.03043004   1.008000   ; qtot -0.185329
; residue  191 UNL rtp UNL q 0.0
 1431         h4    191    UNL     H0   1431 0.05293014   1.008000   ; qtot -0.132399
 1432         h4    191    UNL     H1   1432 0.12092384   1.008000   ; qtot -0.011475
 1433         cc    191    UNL     C2   1433 -0.03033494  12.010000   ; qtot -0.041810
 1434         cc    191    UNL     C3   1434 -0.42448520  12.010000   ; qtot -0.466295
 1435         cd    191    UNL     C4   1435 -0.29832498  12.010000   ; qtot -0.764620
 1436         c3    191    UNL     C5   1436 0.02745364  12.010000   ; qtot -0.737167
 1437         n1    191    UNL     N6   1437 -0.10717352  14.010000   ; qtot -0.844340
 1438         nd    191    UNL     N7   1438 0.59088738  14.010000   ; qtot -0.253453
 1439         hc    191    UNL     H8   1439 0.03043004   1.008000   ; qtot -0.223023
 1440         hc    191    UNL     H9   1440 0.03043004   1.008000   ; qtot -0.192593
 1441         hc    191    UNL    H10   1441 0.03043004   1.008000   ; qtot -0.162163
; residue  192 UNL rtp UNL q 0.0
 1442         h4    192    UNL     H0   1442 0.12092384   1.008000   ; qtot -0.041239
 1443         h4    192    UNL     H1   1443 0.05293014   1.008000   ; qtot 0.011691
 1444         cc    192    UNL     C2   1444 -0.42448520  12.010000   ; qtot -0.412794
 1445         cc    192    UNL     C3   1445 -0.03033494  12.010000   ; qtot -0.443129
 1446         cd    192    UNL     C4   1446 -0.29832498  12.010000   ; qtot -0.741454
 1447         c3    192    UNL     C5   1447 0.02745364  12.010000   ; qtot -0.714000
 1448         n1    192    UNL     N6   1448 0.59088738  14.010000   ; qtot -0.123113
 1449         nd    192    UNL     N7   1449 -0.10717352  14.010000   ; qtot -0.230286
 1450         hc    192    UNL     H8   1450 0.03043004   1.008000   ; qtot -0.199856
 1451         hc    192    UNL     H9   1451 0.03043004   1.008000   ; qtot -0.169426
 1452         hc    192    UNL    H10   1452 0.03043004   1.008000   ; qtot -0.138996
; residue  193 UNL rtp UNL q 0.0
 1453         h4    193    UNL     H0   1453 0.08692699   1.008000   ; qtot -0.052069
 1454         h4    193    UNL     H1   1454 0.08692699   1.008000   ; qtot 0.034858
 1455         cc    193    UNL     C2   1455 -0.22741007  12.010000   ; qtot -0.192552
 1456         cc    193    UNL     C3   1456 -0.22741007  12.010000   ; qtot -0.419962
 1457         cd    193    UNL     C4   1457 -0.29832498  12.010000   ; qtot -0.718287
 1458         c3    193    UNL     C5   1458 0.02745364  12.010000   ; qtot -0.690834
 1459         n1    193    UNL     N6   1459 0.24185693  14.010000   ; qtot -0.448977
 1460         nd    193    UNL     N7   1460 0.24185693  14.010000   ; qtot -0.207120
 1461         hc    193    UNL     H8   1461 0.03043004   1.008000   ; qtot -0.176690
 1462         hc    193    UNL     H9   1462 0.03043004   1.008000   ; qtot -0.146260
 1463         hc    193    UNL    H10   1463 0.03043004   1.008000   ; qtot -0.115830
; residue  194 UNL rtp UNL q 0.0
 1464         h4    194    UNL     H0   1464 0.12092384   1.008000   ; qtot 0.005094
 1465         h4    194    UNL     H1   1465 0.05293014   1.008000   ; qtot 0.058024
 1466         cc    194    UNL     C2   1466 -0.42448520  12.010000   ; qtot -0.366461
 1467         cc    194    UNL     C3   1467 -0.03033494  12.010000   ; qtot -0.396796
 1468         cd    194    UNL     C4   1468 -0.29832498  12.010000   ; qtot -0.695121
 1469         c3    194    UNL     C5   1469 0.02745364  12.010000   ; qtot -0.667667
 1470         n1    194    UNL     N6   1470 0.59088738  14.010000   ; qtot -0.076780
 1471         nd    194    UNL     N7   1471 -0.10717352  14.010000   ; qtot -0.183953
 1472         hc    194    UNL     H8   1472 0.03043004   1.008000   ; qtot -0.153523
 1473         hc    194    UNL     H9   1473 0.03043004   1.008000   ; qtot -0.123093
 1474         hc    194    UNL    H10   1474 0.03043004   1.008000   ; qtot -0.092663
; residue  195 UNL rtp UNL q 0.0
 1475         h4    195    UNL     H0   1475 0.08692699   1.008000   ; qtot -0.005736
 1476         h4    195    UNL     H1   1476 0.08692699   1.008000   ; qtot 0.081191
 1477         cc    195    UNL     C2   1477 -0.22741007  12.010000   ; qtot -0.146219
 1478         cc    195    UNL     C3   1478 -0.22741007  12.010000   ; qtot -0.373629
 1479         cd    195    UNL     C4   1479 -0.29832498  12.010000   ; qtot -0.671954
 1480         c3    195    UNL     C5   1480 0.02745364  12.010000   ; qtot -0.644501
 1481         n1    195    UNL     N6   1481 0.24185693  14.010000   ; qtot -0.402644
 1482         nd    195    UNL     N7   1482 0.24185693  14.010000   ; qtot -0.160787
 1483         hc    195    UNL     H8   1483 0.03043004   1.008000   ; qtot -0.130357
 1484         hc    195    UNL     H9   1484 0.03043004   1.008000   ; qtot -0.099927
 1485         hc    195    UNL    H10   1485 0.03043004   1.008000   ; qtot -0.069497
; residue  196 UNL rtp UNL q 0.0
 1486         h4    196    UNL     H0   1486 0.08692699   1.008000   ; qtot 0.017430
 1487         h4    196    UNL     H1   1487 0.08692699   1.008000   ; qtot 0.104357
 1488         cc    196    UNL     C2   1488 -0.22741007  12.010000   ; qtot -0.123053
 1489         cc    196    UNL     C3   1489 -0.22741007  12.010000   ; qtot -0.350463
 1490         cd    196    UNL     C4   1490 -0.29832498  12.010000   ; qtot -0.648788
 1491         c3    196    UNL     C5   1491 0.02745364  12.010000   ; qtot -0.621334
 1492         n1    196    UNL     N6   1492 0.24185693  14.010000   ; qtot -0.379477
 1493         nd    196    UNL     N7   1493 0.24185693  14.010000   ; qtot -0.137620
 1494         hc    196    UNL     H8   1494 0.03043004   1.008000   ; qtot -0.107190
 1495         hc    196    UNL     H9   1495 0.03043004   1.008000   ; qtot -0.076760
 1496         hc    196    UNL    H10   1496 0.03043004   1.008000   ; qtot -0.046330
; residue  197 UNL rtp UNL q 0.0
 1497         h4    197    UNL     H0   1497 0.12092384   1.008000   ; qtot 0.074594
 1498         h4    197    UNL     H1   1498 0.05293014   1.008000   ; qtot 0.127524
 1499         cc    197    UNL     C2   1499 -0.42448520  12.010000   ; qtot -0.296962
 1500         cc    197    UNL     C3   1500 -0.03033494  12.010000   ; qtot -0.327296
 1501         cd    197    UNL     C4   1501 -0.29832498  12.010000   ; qtot -0.625621
 1502         c3    197    UNL     C5   1502 0.02745364  12.010000   ; qtot -0.598168
 1503         n1    197    UNL     N6   1503 0.59088738  14.010000   ; qtot -0.007280
 1504         nd    197    UNL     N7   1504 -0.10717352  14.010000   ; qtot -0.114454
 1505         hc    197    UNL     H8   1505 0.03043004   1.008000   ; qtot -0.084024
 1506         hc    197    UNL     H9   1506 0.03043004   1.008000   ; qtot -0.053594
 1507         hc    197    UNL    H10   1507 0.03043004   1.008000   ; qtot -0.023164
; residue  198 UNL rtp UNL q 0.0
 1508         h4    198    UNL     H0   1508 0.12092384   1.008000   ; qtot 0.097760
 1509         h4    198    UNL     H1   1509 0.05293014   1.008000   ; qtot 0.150690
 1510         cc    198    UNL     C2   1510 -0.42448520  12.010000   ; qtot -0.273795
 1511         cc    198    UNL     C3   1511 -0.03033494  12.010000   ; qtot -0.304130
 1512         cd    198    UNL     C4   1512 -0.29832498  12.010000   ; qtot -0.602455
 1513         c3    198    UNL     C5   1513 0.02745364  12.010000   ; qtot -0.575001
 1514         n1    198    UNL     N6   1514 0.59088738  14.010000   ; qtot 0.015886
 1515         nd    198    UNL     N7   1515 -0.10717352  14.010000   ; qtot -0.091287
 1516         hc    198    UNL     H8   1516 0.03043004   1.008000   ; qtot -0.060857
 1517         hc    198    UNL     H9   1517 0.03043004   1.008000   ; qtot -0.030427
 1518         hc    198    UNL    H10   1518 0.03043004   1.008000   ; qtot 0.000003
; residue  199 Zn rtp Zn q -0.0
 1519         Zn    199     Zn     Zn   1519 -0.04633292  65.380000   ; qtot -0.046330
; residue  200 Zn rtp Zn q -0.0
 1520         Zn    200     Zn     Zn   1520 -0.04633292  65.380000   ; qtot -0.092663
; residue  201 Zn rtp Zn q -0.0
 1521         Zn    201     Zn     Zn   1521 -0.04633292  65.380000   ; qtot -0.138996
; residue  202 Zn rtp Zn q -0.0
 1522         Zn    202     Zn     Zn   1522 -0.04633292  65.380000   ; qtot -0.185329
; residue  203 Zn rtp Zn q -0.0
 1523         Zn    203     Zn     Zn   1523 -0.04633292  65.380000   ; qtot -0.231662
; residue  204 Zn rtp Zn q -0.0
 1524         Zn    204     Zn     Zn   1524 -0.04633292  65.380000   ; qtot -0.277995
; residue  205 UNL rtp UNL q 0.0
 1525         h4    205    UNL     H0   1525 0.05293014   1.008000   ; qtot -0.225065
 1526         h4    205    UNL     H1   1526 0.12092384   1.008000   ; qtot -0.104141
 1527         cc    205    UNL     C2   1527 -0.03033494  12.010000   ; qtot -0.134476
 1528         cc    205    UNL     C3   1528 -0.42448520  12.010000   ; qtot -0.558961
 1529         cd    205    UNL     C4   1529 -0.29832498  12.010000   ; qtot -0.857286
 1530         c3    205    UNL     C5   1530 0.02745364  12.010000   ; qtot -0.829832
 1531         n1    205    UNL     N6   1531 -0.10717352  14.010000   ; qtot -0.937006
 1532         nd    205    UNL     N7   1532 0.59088738  14.010000   ; qtot -0.346119
 1533         hc    205    UNL     H8   1533 0.03043004   1.008000   ; qtot -0.315688
 1534         hc    205    UNL     H9   1534 0.03043004   1.008000   ; qtot -0.285258
 1535         hc    205    UNL    H10   1535 0.03043004   1.008000   ; qtot -0.254828
; residue  206 UNL rtp UNL q 0.0
 1536         h4    206    UNL     H0   1536 0.08692699   1.008000   ; qtot -0.167901
 1537         h4    206    UNL     H1   1537 0.08692699   1.008000   ; qtot -0.080974
 1538         cc    206    UNL     C2   1538 -0.22741007  12.010000   ; qtot -0.308384
 1539         cc    206    UNL     C3   1539 -0.22741007  12.010000   ; qtot -0.535795
 1540         cd    206    UNL     C4   1540 -0.29832498  12.010000   ; qtot -0.834120
 1541         c3    206    UNL     C5   1541 0.02745364  12.010000   ; qtot -0.806666
 1542         n1    206    UNL     N6   1542 0.24185693  14.010000   ; qtot -0.564809
 1543         nd    206    UNL     N7   1543 0.24185693  14.010000   ; qtot -0.322952
 1544         hc    206    UNL     H8   1544 0.03043004   1.008000   ; qtot -0.292522
 1545         hc    206    UNL     H9   1545 0.03043004   1.008000   ; qtot -0.262092
 1546         hc    206    UNL    H10   1546 0.03043004   1.008000   ; qtot -0.231662
; residue  207 UNL rtp UNL q 0.0
 1547         h4    207    UNL     H0   1547 0.08692699   1.008000   ; qtot -0.144735
 1548         h4    207    UNL     H1   1548 0.08692699   1.008000   ; qtot -0.057808
 1549         cc    207    UNL     C2   1549 -0.22741007  12.010000   ; qtot -0.285218
 1550         cc    207    UNL     C3   1550 -0.22741007  12.010000   ; qtot -0.512628
 1551         cd    207    UNL     C4   1551 -0.29832498  12.010000   ; qtot -0.810953
 1552         c3    207    UNL     C5   1552 0.02745364  12.010000   ; qtot -0.783499
 1553         n1    207    UNL     N6   1553 0.24185693  14.010000   ; qtot -0.541642
 1554         nd    207    UNL     N7   1554 0.24185693  14.010000   ; qtot -0.299786
 1555         hc    207    UNL     H8   1555 0.03043004   1.008000   ; qtot -0.269356
 1556         hc    207    UNL     H9   1556 0.03043004   1.008000   ; qtot -0.238925
 1557         hc    207    UNL    H10   1557 0.03043004   1.008000   ; qtot -0.208495
; residue  208 UNL rtp UNL q 0.0
 1558         h4    208    UNL     H0   1558 0.12092384   1.008000   ; qtot -0.087572
 1559         h4    208    UNL     H1   1559 0.05293014   1.008000   ; qtot -0.034641
 1560         cc    208    UNL     C2   1560 -0.42448520  12.010000   ; qtot -0.459127
 1561         cc    208    UNL     C3   1561 -0.03033494  12.010000   ; qtot -0.489462
 1562         cd    208    UNL     C4   1562 -0.29832498  12.010000   ; qtot -0.787787
 1563         c3    208    UNL     C5   1563 0.02745364  12.010000   ; qtot -0.760333
 1564         n1    208    UNL     N6   1564 0.59088738  14.010000   ; qtot -0.169446
 1565         nd    208    UNL     N7   1565 -0.10717352  14.010000   ; qtot -0.276619
 1566         hc    208    UNL     H8   1566 0.03043004   1.008000   ; qtot -0.246189
 1567         hc    208    UNL     H9   1567 0.03043004   1.008000   ; qtot -0.215759
 1568         hc    208    UNL    H10   1568 0.03043004   1.008000   ; qtot -0.185329
; residue  209 UNL rtp UNL q 0.0
 1569         h4    209    UNL     H0   1569 0.08692699   1.008000   ; qtot -0.098402
 1570         h4    209    UNL     H1   1570 0.08692699   1.008000   ; qtot -0.011475
 1571         cc    209    UNL     C2   1571 -0.22741007  12.010000   ; qtot -0.238885
 1572         cc    209    UNL     C3   1572 -0.22741007  12.010000   ; qtot -0.466295
 1573         cd    209    UNL     C4   1573 -0.29832498  12.010000   ; qtot -0.764620
 1574         c3    209    UNL     C5   1574 0.02745364  12.010000   ; qtot -0.737166
 1575         n1    209    UNL     N6   1575 0.24185693  14.010000   ; qtot -0.495310
 1576         nd    209    UNL     N7   1576 0.24185693  14.010000   ; qtot -0.253453
 1577         hc    209    UNL     H8   1577 0.03043004   1.008000   ; qtot -0.223023
 1578         hc    209    UNL     H9   1578 0.03043004   1.008000   ; qtot -0.192593
 1579         hc    209    UNL    H10   1579 0.03043004   1.008000   ; qtot -0.162162
; residue  210 UNL rtp UNL q 0.0
 1580         h4    210    UNL     H0   1580 0.08692699   1.008000   ; qtot -0.075235
 1581         h4    210    UNL     H1   1581 0.08692699   1.008000   ; qtot 0.011692
 1582         cc    210    UNL     C2   1582 -0.22741007  12.010000   ; qtot -0.215719
 1583         cc    210    UNL     C3   1583 -0.22741007  12.010000   ; qtot -0.443129
 1584         cd    210    UNL     C4   1584 -0.29832498  12.010000   ; qtot -0.741454
 1585         c3    210    UNL     C5   1585 0.02745364  12.010000   ; qtot -0.714000
 1586         n1    210    UNL     N6   1586 0.24185693  14.010000   ; qtot -0.472143
 1587         nd    210    UNL     N7   1587 0.24185693  14.010000   ; qtot -0.230286
 1588         hc    210    UNL     H8   1588 0.03043004   1.008000   ; qtot -0.199856
 1589         hc    210    UNL     H9   1589 0.03043004   1.008000   ; qtot -0.169426
 1590         hc    210    UNL    H10   1590 0.03043004   1.008000   ; qtot -0.138996
; residue  211 UNL rtp UNL q 0.0
 1591         h4    211    UNL     H0   1591 0.08692699   1.008000   ; qtot -0.052069
 1592         h4    211    UNL     H1   1592 0.08692699   1.008000   ; qtot 0.034858
 1593         cc    211    UNL     C2   1593 -0.22741007  12.010000   ; qtot -0.192552
 1594         cc    211    UNL     C3   1594 -0.22741007  12.010000   ; qtot -0.419962
 1595         cd    211    UNL     C4   1595 -0.29832498  12.010000   ; qtot -0.718287
 1596         c3    211    UNL     C5   1596 0.02745364  12.010000   ; qtot -0.690833
 1597         n1    211    UNL     N6   1597 0.24185693  14.010000   ; qtot -0.448977
 1598         nd    211    UNL     N7   1598 0.24185693  14.010000   ; qtot -0.207120
 1599         hc    211    UNL     H8   1599 0.03043004   1.008000   ; qtot -0.176690
 1600         hc    211    UNL     H9   1600 0.03043004   1.008000   ; qtot -0.146260
 1601         hc    211    UNL    H10   1601 0.03043004   1.008000   ; qtot -0.115830
; residue  212 UNL rtp UNL q 0.0
 1602         h4    212    UNL     H0   1602 0.12092384   1.008000   ; qtot 0.005094
 1603         h4    212    UNL     H1   1603 0.05293014   1.008000   ; qtot 0.058024
 1604         cc    212    UNL     C2   1604 -0.42448520  12.010000   ; qtot -0.366461
 1605         cc    212    UNL     C3   1605 -0.03033494  12.010000   ; qtot -0.396796
 1606         cd    212    UNL     C4   1606 -0.29832498  12.010000   ; qtot -0.695121
 1607         c3    212    UNL     C5   1607 0.02745364  12.010000   ; qtot -0.667667
 1608         n1    212    UNL     N6   1608 0.59088738  14.010000   ; qtot -0.076780
 1609         nd    212    UNL     N7   1609 -0.10717352  14.010000   ; qtot -0.183953
 1610         hc    212    UNL     H8   1610 0.03043004   1.008000   ; qtot -0.153523
 1611         hc    212    UNL     H9   1611 0.03043004   1.008000   ; qtot -0.123093
 1612         hc    212    UNL    H10   1612 0.03043004   1.008000   ; qtot -0.092663
; residue  213 UNL rtp UNL q 0.0
 1613         h4    213    UNL     H0   1613 0.05293014   1.008000   ; qtot -0.039733
 1614         h4    213    UNL     H1   1614 0.12092384   1.008000   ; qtot 0.081191
 1615         cc    213    UNL     C2   1615 -0.03033494  12.010000   ; qtot 0.050856
 1616         cc    213    UNL     C3   1616 -0.42448520  12.010000   ; qtot -0.373629
 1617         cd    213    UNL     C4   1617 -0.29832498  12.010000   ; qtot -0.671954
 1618         c3    213    UNL     C5   1618 0.02745364  12.010000   ; qtot -0.644501
 1619         n1    213    UNL     N6   1619 -0.10717352  14.010000   ; qtot -0.751674
 1620         nd    213    UNL     N7   1620 0.59088738  14.010000   ; qtot -0.160787
 1621         hc    213    UNL     H8   1621 0.03043004   1.008000   ; qtot -0.130357
 1622         hc    213    UNL     H9   1622 0.03043004   1.008000   ; qtot -0.099927
 1623         hc    213    UNL    H10   1623 0.03043004   1.008000   ; qtot -0.069497
; residue  214 UNL rtp UNL q 0.0
 1624         h4    214    UNL     H0   1624 0.05293014   1.008000   ; qtot -0.016566
 1625         h4    214    UNL     H1   1625 0.12092384   1.008000   ; qtot 0.104357
 1626         cc    214    UNL     C2   1626 -0.03033494  12.010000   ; qtot 0.074022
 1627         cc    214    UNL     C3   1627 -0.42448520  12.010000   ; qtot -0.350463
 1628         cd    214    UNL     C4   1628 -0.29832498  12.010000   ; qtot -0.648788
 1629         c3    214    UNL     C5   1629 0.02745364  12.010000   ; qtot -0.621334
 1630         n1    214    UNL     N6   1630 -0.10717352  14.010000   ; qtot -0.728508
 1631         nd    214    UNL     N7   1631 0.59088738  14.010000   ; qtot -0.137620
 1632         hc    214    UNL     H8   1632 0.03043004   1.008000   ; qtot -0.107190
 1633         hc    214    UNL     H9   1633 0.03043004   1.008000   ; qtot -0.076760
 1634         hc    214    UNL    H10   1634 0.03043004   1.008000   ; qtot -0.046330
; residue  215 UNL rtp UNL q 0.0
 1635         h4    215    UNL     H0   1635 0.12092384   1.008000   ; qtot 0.074594
 1636         h4    215    UNL     H1   1636 0.05293014   1.008000   ; qtot 0.127524
 1637         cc    215    UNL     C2   1637 -0.42448520  12.010000   ; qtot -0.296961
 1638         cc    215    UNL     C3   1638 -0.03033494  12.010000   ; qtot -0.327296
 1639         cd    215    UNL     C4   1639 -0.29832498  12.010000   ; qtot -0.625621
 1640         c3    215    UNL     C5   1640 0.02745364  12.010000   ; qtot -0.598168
 1641         n1    215    UNL     N6   1641 0.59088738  14.010000   ; qtot -0.007280
 1642         nd    215    UNL     N7   1642 -0.10717352  14.010000   ; qtot -0.114454
 1643         hc    215    UNL     H8   1643 0.03043004   1.008000   ; qtot -0.084024
 1644         hc    215    UNL     H9   1644 0.03043004   1.008000   ; qtot -0.053594
 1645         hc    215    UNL    H10   1645 0.03043004   1.008000   ; qtot -0.023164
; residue  216 UNL rtp UNL q 0.0
 1646         h4    216    UNL     H0   1646 0.08692699   1.008000   ; qtot 0.063763
 1647         h4    216    UNL     H1   1647 0.08692699   1.008000   ; qtot 0.150690
 1648         cc    216    UNL     C2   1648 -0.22741007  12.010000   ; qtot -0.076720
 1649         cc    216    UNL     C3   1649 -0.22741007  12.010000   ; qtot -0.304130
 1650         cd    216    UNL     C4   1650 -0.29832498  12.010000   ; qtot -0.602455
 1651         c3    216    UNL     C5   1651 0.02745364  12.010000   ; qtot -0.575001
 1652         n1    216    UNL     N6   1652 0.24185693  14.010000   ; qtot -0.333144
 1653         nd    216    UNL     N7   1653 0.24185693  14.010000   ; qtot -0.091287
 1654         hc    216    UNL     H8   1654 0.03043004   1.008000   ; qtot -0.060857
 1655         hc    216    UNL     H9   1655 0.03043004   1.008000   ; qtot -0.030427
 1656         hc    216    UNL    H10   1656 0.03043004   1.008000   ; qtot 0.000003
; residue  217 Zn rtp Zn q -0.0
 1657         Zn    217     Zn     Zn   1657 -0.04633292  65.380000   ; qtot -0.046330
; residue  218 Zn rtp Zn q -0.0
 1658         Zn    218     Zn     Zn   1658 -0.04633292  65.380000   ; qtot -0.092663
; residue  219 Zn rtp Zn q -0.0
 1659         Zn    219     Zn     Zn   1659 -0.04633292  65.380000   ; qtot -0.138996
; residue  220 Zn rtp Zn q -0.0
 1660         Zn    220     Zn     Zn   1660 -0.04633292  65.380000   ; qtot -0.185329
; residue  221 Zn rtp Zn q -0.0
 1661         Zn    221     Zn     Zn   1661 -0.04633292  65.380000   ; qtot -0.231662
; residue  222 Zn rtp Zn q -0.0
 1662         Zn    222     Zn     Zn   1662 -0.04633292  65.380000   ; qtot -0.277995
; residue  223 UNL rtp UNL q 0.0
 1663         h4    223    UNL     H0   1663 0.08692699   1.008000   ; qtot -0.191068
 1664         h4    223    UNL     H1   1664 0.08692699   1.008000   ; qtot -0.104141
 1665         cc    223    UNL     C2   1665 -0.22741007  12.010000   ; qtot -0.331551
 1666         cc    223    UNL     C3   1666 -0.22741007  12.010000   ; qtot -0.558961
 1667         cd    223    UNL     C4   1667 -0.29832498  12.010000   ; qtot -0.857286
 1668         c3    223    UNL     C5   1668 0.02745364  12.010000   ; qtot -0.829832
 1669         n1    223    UNL     N6   1669 0.24185693  14.010000   ; qtot -0.587975
 1670         nd    223    UNL     N7   1670 0.24185693  14.010000   ; qtot -0.346118
 1671         hc    223    UNL     H8   1671 0.03043004   1.008000   ; qtot -0.315688
 1672         hc    223    UNL     H9   1672 0.03043004   1.008000   ; qtot -0.285258
 1673         hc    223    UNL    H10   1673 0.03043004   1.008000   ; qtot -0.254828
; residue  224 UNL rtp UNL q 0.0
 1674         h4    224    UNL     H0   1674 0.08692699   1.008000   ; qtot -0.167901
 1675         h4    224    UNL     H1   1675 0.08692699   1.008000   ; qtot -0.080974
 1676         cc    224    UNL     C2   1676 -0.22741007  12.010000   ; qtot -0.308384
 1677         cc    224    UNL     C3   1677 -0.22741007  12.010000   ; qtot -0.535794
 1678         cd    224    UNL     C4   1678 -0.29832498  12.010000   ; qtot -0.834119
 1679         c3    224    UNL     C5   1679 0.02745364  12.010000   ; qtot -0.806666
 1680         n1    224    UNL     N6   1680 0.24185693  14.010000   ; qtot -0.564809
 1681         nd    224    UNL     N7   1681 0.24185693  14.010000   ; qtot -0.322952
 1682         hc    224    UNL     H8   1682 0.03043004   1.008000   ; qtot -0.292522
 1683         hc    224    UNL     H9   1683 0.03043004   1.008000   ; qtot -0.262092
 1684         hc    224    UNL    H10   1684 0.03043004   1.008000   ; qtot -0.231662
; residue  225 UNL rtp UNL q 0.0
 1685         h4    225    UNL     H0   1685 0.08692699   1.008000   ; qtot -0.144735
 1686         h4    225    UNL     H1   1686 0.08692699   1.008000   ; qtot -0.057808
 1687         cc    225    UNL     C2   1687 -0.22741007  12.010000   ; qtot -0.285218
 1688         cc    225    UNL     C3   1688 -0.22741007  12.010000   ; qtot -0.512628
 1689         cd    225    UNL     C4   1689 -0.29832498  12.010000   ; qtot -0.810953
 1690         c3    225    UNL     C5   1690 0.02745364  12.010000   ; qtot -0.783499
 1691         n1    225    UNL     N6   1691 0.24185693  14.010000   ; qtot -0.541642
 1692         nd    225    UNL     N7   1692 0.24185693  14.010000   ; qtot -0.299785
 1693         hc    225    UNL     H8   1693 0.03043004   1.008000   ; qtot -0.269355
 1694         hc    225    UNL     H9   1694 0.03043004   1.008000   ; qtot -0.238925
 1695         hc    225    UNL    H10   1695 0.03043004   1.008000   ; qtot -0.208495
; residue  226 UNL rtp UNL q 0.0
 1696         h4    226    UNL     H0   1696 0.08692699   1.008000   ; qtot -0.121568
 1697         h4    226    UNL     H1   1697 0.08692699   1.008000   ; qtot -0.034641
 1698         cc    226    UNL     C2   1698 -0.22741007  12.010000   ; qtot -0.262051
 1699         cc    226    UNL     C3   1699 -0.22741007  12.010000   ; qtot -0.489461
 1700         cd    226    UNL     C4   1700 -0.29832498  12.010000   ; qtot -0.787786
 1701         c3    226    UNL     C5   1701 0.02745364  12.010000   ; qtot -0.760333
 1702         n1    226    UNL     N6   1702 0.24185693  14.010000   ; qtot -0.518476
 1703         nd    226    UNL     N7   1703 0.24185693  14.010000   ; qtot -0.276619
 1704         hc    226    UNL     H8   1704 0.03043004   1.008000   ; qtot -0.246189
 1705         hc    226    UNL     H9   1705 0.03043004   1.008000   ; qtot -0.215759
 1706         hc    226    UNL    H10   1706 0.03043004   1.008000   ; qtot -0.185329
; residue  227 UNL rtp UNL q 0.0
 1707         h4    227    UNL     H0   1707 0.05293014   1.008000   ; qtot -0.132399
 1708         h4    227    UNL     H1   1708 0.12092384   1.008000   ; qtot -0.011475
 1709         cc    227    UNL     C2   1709 -0.03033494  12.010000   ; qtot -0.041810
 1710         cc    227    UNL     C3   1710 -0.42448520  12.010000   ; qtot -0.466295
 1711         cd    227    UNL     C4   1711 -0.29832498  12.010000   ; qtot -0.764620
 1712         c3    227    UNL     C5   1712 0.02745364  12.010000   ; qtot -0.737166
 1713         n1    227    UNL     N6   1713 -0.10717352  14.010000   ; qtot -0.844340
 1714         nd    227    UNL     N7   1714 0.59088738  14.010000   ; qtot -0.253452
 1715         hc    227    UNL     H8   1715 0.03043004   1.008000   ; qtot -0.223022
 1716         hc    227    UNL     H9   1716 0.03043004   1.008000   ; qtot -0.192592
 1717         hc    227    UNL    H10   1717 0.03043004   1.008000   ; qtot -0.162162
; residue  228 UNL rtp UNL q 0.0
 1718         h4    228    UNL     H0   1718 0.12092384   1.008000   ; qtot -0.041238
 1719         h4    228    UNL     H1   1719 0.05293014   1.008000   ; qtot 0.011692
 1720         cc    228    UNL     C2   1720 -0.42448520  12.010000   ; qtot -0.412793
 1721         cc    228    UNL     C3   1721 -0.03033494  12.010000   ; qtot -0.443128
 1722         cd    228    UNL     C4   1722 -0.29832498  12.010000   ; qtot -0.741453
 1723         c3    228    UNL     C5   1723 0.02745364  12.010000   ; qtot -0.714000
 1724         n1    228    UNL     N6   1724 0.59088738  14.010000   ; qtot -0.123112
 1725         nd    228    UNL     N7   1725 -0.10717352  14.010000   ; qtot -0.230286
 1726         hc    228    UNL     H8   1726 0.03043004   1.008000   ; qtot -0.199856
 1727         hc    228    UNL     H9   1727 0.03043004   1.008000   ; qtot -0.169426
 1728         hc    228    UNL    H10   1728 0.03043004   1.008000   ; qtot -0.138996
; residue  229 UNL rtp UNL q 0.0
 1729         h4    229    UNL     H0   1729 0.05293014   1.008000   ; qtot -0.086066
 1730         h4    229    UNL     H1   1730 0.12092384   1.008000   ; qtot 0.034858
 1731         cc    229    UNL     C2   1731 -0.03033494  12.010000   ; qtot 0.004523
 1732         cc    229    UNL     C3   1732 -0.42448520  12.010000   ; qtot -0.419962
 1733         cd    229    UNL     C4   1733 -0.29832498  12.010000   ; qtot -0.718287
 1734         c3    229    UNL     C5   1734 0.02745364  12.010000   ; qtot -0.690833
 1735         n1    229    UNL     N6   1735 -0.10717352  14.010000   ; qtot -0.798007
 1736         nd    229    UNL     N7   1736 0.59088738  14.010000   ; qtot -0.207119
 1737         hc    229    UNL     H8   1737 0.03043004   1.008000   ; qtot -0.176689
 1738         hc    229    UNL     H9   1738 0.03043004   1.008000   ; qtot -0.146259
 1739         hc    229    UNL    H10   1739 0.03043004   1.008000   ; qtot -0.115829
; residue  230 UNL rtp UNL q 0.0
 1740         h4    230    UNL     H0   1740 0.12092384   1.008000   ; qtot 0.005095
 1741         h4    230    UNL     H1   1741 0.05293014   1.008000   ; qtot 0.058025
 1742         cc    230    UNL     C2   1742 -0.42448520  12.010000   ; qtot -0.366460
 1743         cc    230    UNL     C3   1743 -0.03033494  12.010000   ; qtot -0.396795
 1744         cd    230    UNL     C4   1744 -0.29832498  12.010000   ; qtot -0.695120
 1745         c3    230    UNL     C5   1745 0.02745364  12.010000   ; qtot -0.667667
 1746         n1    230    UNL     N6   1746 0.59088738  14.010000   ; qtot -0.076779
 1747         nd    230    UNL     N7   1747 -0.10717352  14.010000   ; qtot -0.183953
 1748         hc    230    UNL     H8   1748 0.03043004   1.008000   ; qtot -0.153523
 1749         hc    230    UNL     H9   1749 0.03043004   1.008000   ; qtot -0.123093
 1750         hc    230    UNL    H10   1750 0.03043004   1.008000   ; qtot -0.092663
; residue  231 UNL rtp UNL q 0.0
 1751         h4    231    UNL     H0   1751 0.08692699   1.008000   ; qtot -0.005736
 1752         h4    231    UNL     H1   1752 0.08692699   1.008000   ; qtot 0.081191
 1753         cc    231    UNL     C2   1753 -0.22741007  12.010000   ; qtot -0.146219
 1754         cc    231    UNL     C3   1754 -0.22741007  12.010000   ; qtot -0.373629
 1755         cd    231    UNL     C4   1755 -0.29832498  12.010000   ; qtot -0.671954
 1756         c3    231    UNL     C5   1756 0.02745364  12.010000   ; qtot -0.644500
 1757         n1    231    UNL     N6   1757 0.24185693  14.010000   ; qtot -0.402643
 1758         nd    231    UNL     N7   1758 0.24185693  14.010000   ; qtot -0.160786
 1759         hc    231    UNL     H8   1759 0.03043004   1.008000   ; qtot -0.130356
 1760         hc    231    UNL     H9   1760 0.03043004   1.008000   ; qtot -0.099926
 1761         hc    231    UNL    H10   1761 0.03043004   1.008000   ; qtot -0.069496
; residue  232 UNL rtp UNL q 0.0
 1762         h4    232    UNL     H0   1762 0.05293014   1.008000   ; qtot -0.016566
 1763         h4    232    UNL     H1   1763 0.12092384   1.008000   ; qtot 0.104358
 1764         cc    232    UNL     C2   1764 -0.03033494  12.010000   ; qtot 0.074023
 1765         cc    232    UNL     C3   1765 -0.42448520  12.010000   ; qtot -0.350462
 1766         cd    232    UNL     C4   1766 -0.29832498  12.010000   ; qtot -0.648787
 1767         c3    232    UNL     C5   1767 0.02745364  12.010000   ; qtot -0.621334
 1768         n1    232    UNL     N6   1768 -0.10717352  14.010000   ; qtot -0.728507
 1769         nd    232    UNL     N7   1769 0.59088738  14.010000   ; qtot -0.137620
 1770         hc    232    UNL     H8   1770 0.03043004   1.008000   ; qtot -0.107190
 1771         hc    232    UNL     H9   1771 0.03043004   1.008000   ; qtot -0.076760
 1772         hc    232    UNL    H10   1772 0.03043004   1.008000   ; qtot -0.046330
; residue  233 UNL rtp UNL q 0.0
 1773         h4    233    UNL     H0   1773 0.12092384   1.008000   ; qtot 0.074594
 1774         h4    233    UNL     H1   1774 0.05293014   1.008000   ; qtot 0.127524
 1775         cc    233    UNL     C2   1775 -0.42448520  12.010000   ; qtot -0.296961
 1776         cc    233    UNL     C3   1776 -0.03033494  12.010000   ; qtot -0.327296
 1777         cd    233    UNL     C4   1777 -0.29832498  12.010000   ; qtot -0.625621
 1778         c3    233    UNL     C5   1778 0.02745364  12.010000   ; qtot -0.598167
 1779         n1    233    UNL     N6   1779 0.59088738  14.010000   ; qtot -0.007280
 1780         nd    233    UNL     N7   1780 -0.10717352  14.010000   ; qtot -0.114453
 1781         hc    233    UNL     H8   1781 0.03043004   1.008000   ; qtot -0.084023
 1782         hc    233    UNL     H9   1782 0.03043004   1.008000   ; qtot -0.053593
 1783         hc    233    UNL    H10   1783 0.03043004   1.008000   ; qtot -0.023163
; residue  234 UNL rtp UNL q 0.0
 1784         h4    234    UNL     H0   1784 0.08692699   1.008000   ; qtot 0.063764
 1785         h4    234    UNL     H1   1785 0.08692699   1.008000   ; qtot 0.150691
 1786         cc    234    UNL     C2   1786 -0.22741007  12.010000   ; qtot -0.076719
 1787         cc    234    UNL     C3   1787 -0.22741007  12.010000   ; qtot -0.304130
 1788         cd    234    UNL     C4   1788 -0.29832498  12.010000   ; qtot -0.602454
 1789         c3    234    UNL     C5   1789 0.02745364  12.010000   ; qtot -0.575001
 1790         n1    234    UNL     N6   1790 0.24185693  14.010000   ; qtot -0.333144
 1791         nd    234    UNL     N7   1791 0.24185693  14.010000   ; qtot -0.091287
 1792         hc    234    UNL     H8   1792 0.03043004   1.008000   ; qtot -0.060857
 1793         hc    234    UNL     H9   1793 0.03043004   1.008000   ; qtot -0.030427
 1794         hc    234    UNL    H10   1794 0.03043004   1.008000   ; qtot 0.000003
; residue  235 Zn rtp Zn q -0.0
 1795         Zn    235     Zn     Zn   1795 -0.04633292  65.380000   ; qtot -0.046330
; residue  236 Zn rtp Zn q -0.0
 1796         Zn    236     Zn     Zn   1796 -0.04633292  65.380000   ; qtot -0.092663
; residue  237 Zn rtp Zn q -0.0
 1797         Zn    237     Zn     Zn   1797 -0.04633292  65.380000   ; qtot -0.138996
; residue  238 Zn rtp Zn q -0.0
 1798         Zn    238     Zn     Zn   1798 -0.04633292  65.380000   ; qtot -0.185329
; residue  239 Zn rtp Zn q -0.0
 1799         Zn    239     Zn     Zn   1799 -0.04633292  65.380000   ; qtot -0.231661
; residue  240 Zn rtp Zn q -0.0
 1800         Zn    240     Zn     Zn   1800 -0.04633292  65.380000   ; qtot -0.277994
; residue  241 UNL rtp UNL q 0.0
 1801         h4    241    UNL     H0   1801 0.08692699   1.008000   ; qtot -0.191067
 1802         h4    241    UNL     H1   1802 0.08692699   1.008000   ; qtot -0.104140
 1803         cc    241    UNL     C2   1803 -0.22741007  12.010000   ; qtot -0.331550
 1804         cc    241    UNL     C3   1804 -0.22741007  12.010000   ; qtot -0.558961
 1805         cd    241    UNL     C4   1805 -0.29832498  12.010000   ; qtot -0.857286
 1806         c3    241    UNL     C5   1806 0.02745364  12.010000   ; qtot -0.829832
 1807         n1    241    UNL     N6   1807 0.24185693  14.010000   ; qtot -0.587975
 1808         nd    241    UNL     N7   1808 0.24185693  14.010000   ; qtot -0.346118
 1809         hc    241    UNL     H8   1809 0.03043004   1.008000   ; qtot -0.315688
 1810         hc    241    UNL     H9   1810 0.03043004   1.008000   ; qtot -0.285258
 1811         hc    241    UNL    H10   1811 0.03043004   1.008000   ; qtot -0.254828
; residue  242 UNL rtp UNL q 0.0
 1812         h4    242    UNL     H0   1812 0.05293014   1.008000   ; qtot -0.201898
 1813         h4    242    UNL     H1   1813 0.12092384   1.008000   ; qtot -0.080974
 1814         cc    242    UNL     C2   1814 -0.03033494  12.010000   ; qtot -0.111309
 1815         cc    242    UNL     C3   1815 -0.42448520  12.010000   ; qtot -0.535794
 1816         cd    242    UNL     C4   1816 -0.29832498  12.010000   ; qtot -0.834119
 1817         c3    242    UNL     C5   1817 0.02745364  12.010000   ; qtot -0.806665
 1818         n1    242    UNL     N6   1818 -0.10717352  14.010000   ; qtot -0.913839
 1819         nd    242    UNL     N7   1819 0.59088738  14.010000   ; qtot -0.322952
 1820         hc    242    UNL     H8   1820 0.03043004   1.008000   ; qtot -0.292522
 1821         hc    242    UNL     H9   1821 0.03043004   1.008000   ; qtot -0.262091
 1822         hc    242    UNL    H10   1822 0.03043004   1.008000   ; qtot -0.231661
; residue  243 UNL rtp UNL q 0.0
 1823         h4    243    UNL     H0   1823 0.08692699   1.008000   ; qtot -0.144734
 1824         h4    243    UNL     H1   1824 0.08692699   1.008000   ; qtot -0.057807
 1825         cc    243    UNL     C2   1825 -0.22741007  12.010000   ; qtot -0.285218
 1826         cc    243    UNL     C3   1826 -0.22741007  12.010000   ; qtot -0.512628
 1827         cd    243    UNL     C4   1827 -0.29832498  12.010000   ; qtot -0.810953
 1828         c3    243    UNL     C5   1828 0.02745364  12.010000   ; qtot -0.783499
 1829         n1    243    UNL     N6   1829 0.24185693  14.010000   ; qtot -0.541642
 1830         nd    243    UNL     N7   1830 0.24185693  14.010000   ; qtot -0.299785
 1831         hc    243    UNL     H8   1831 0.03043004   1.008000   ; qtot -0.269355
 1832         hc    243    UNL     H9   1832 0.03043004   1.008000   ; qtot -0.238925
 1833         hc    243    UNL    H10   1833 0.03043004   1.008000   ; qtot -0.208495
; residue  244 UNL rtp UNL q 0.0
 1834         h4    244    UNL     H0   1834 0.12092384   1.008000   ; qtot -0.087571
 1835         h4    244    UNL     H1   1835 0.05293014   1.008000   ; qtot -0.034641
 1836         cc    244    UNL     C2   1836 -0.42448520  12.010000   ; qtot -0.459126
 1837         cc    244    UNL     C3   1837 -0.03033494  12.010000   ; qtot -0.489461
 1838         cd    244    UNL     C4   1838 -0.29832498  12.010000   ; qtot -0.787786
 1839         c3    244    UNL     C5   1839 0.02745364  12.010000   ; qtot -0.760332
 1840         n1    244    UNL     N6   1840 0.59088738  14.010000   ; qtot -0.169445
 1841         nd    244    UNL     N7   1841 -0.10717352  14.010000   ; qtot -0.276619
 1842         hc    244    UNL     H8   1842 0.03043004   1.008000   ; qtot -0.246189
 1843         hc    244    UNL     H9   1843 0.03043004   1.008000   ; qtot -0.215759
 1844         hc    244    UNL    H10   1844 0.03043004   1.008000   ; qtot -0.185328
; residue  245 UNL rtp UNL q 0.0
 1845         h4    245    UNL     H0   1845 0.05293014   1.008000   ; qtot -0.132398
 1846         h4    245    UNL     H1   1846 0.12092384   1.008000   ; qtot -0.011474
 1847         cc    245    UNL     C2   1847 -0.03033494  12.010000   ; qtot -0.041809
 1848         cc    245    UNL     C3   1848 -0.42448520  12.010000   ; qtot -0.466295
 1849         cd    245    UNL     C4   1849 -0.29832498  12.010000   ; qtot -0.764620
 1850         c3    245    UNL     C5   1850 0.02745364  12.010000   ; qtot -0.737166
 1851         n1    245    UNL     N6   1851 -0.10717352  14.010000   ; qtot -0.844339
 1852         nd    245    UNL     N7   1852 0.59088738  14.010000   ; qtot -0.253452
 1853         hc    245    UNL     H8   1853 0.03043004   1.008000   ; qtot -0.223022
 1854         hc    245    UNL     H9   1854 0.03043004   1.008000   ; qtot -0.192592
 1855         hc    245    UNL    H10   1855 0.03043004   1.008000   ; qtot -0.162162
; residue  246 UNL rtp UNL q 0.0
 1856         h4    246    UNL     H0   1856 0.12092384   1.008000   ; qtot -0.041238
 1857         h4    246    UNL     H1   1857 0.05293014   1.008000   ; qtot 0.011692
 1858         cc    246    UNL     C2   1858 -0.42448520  12.010000   ; qtot -0.412793
 1859         cc    246    UNL     C3   1859 -0.03033494  12.010000   ; qtot -0.443128
 1860         cd    246    UNL     C4   1860 -0.29832498  12.010000   ; qtot -0.741453
 1861         c3    246    UNL     C5   1861 0.02745364  12.010000   ; qtot -0.713999
 1862         n1    246    UNL     N6   1862 0.59088738  14.010000   ; qtot -0.123112
 1863         nd    246    UNL     N7   1863 -0.10717352  14.010000   ; qtot -0.230286
 1864         hc    246    UNL     H8   1864 0.03043004   1.008000   ; qtot -0.199856
 1865         hc    246    UNL     H9   1865 0.03043004   1.008000   ; qtot -0.169426
 1866         hc    246    UNL    H10   1866 0.03043004   1.008000   ; qtot -0.138996
; residue  247 UNL rtp UNL q 0.0
 1867         h4    247    UNL     H0   1867 0.08692699   1.008000   ; qtot -0.052069
 1868         h4    247    UNL     H1   1868 0.08692699   1.008000   ; qtot 0.034858
 1869         cc    247    UNL     C2   1869 -0.22741007  12.010000   ; qtot -0.192552
 1870         cc    247    UNL     C3   1870 -0.22741007  12.010000   ; qtot -0.419962
 1871         cd    247    UNL     C4   1871 -0.29832498  12.010000   ; qtot -0.718287
 1872         c3    247    UNL     C5   1872 0.02745364  12.010000   ; qtot -0.690833
 1873         n1    247    UNL     N6   1873 0.24185693  14.010000   ; qtot -0.448976
 1874         nd    247    UNL     N7   1874 0.24185693  14.010000   ; qtot -0.207119
 1875         hc    247    UNL     H8   1875 0.03043004   1.008000   ; qtot -0.176689
 1876         hc    247    UNL     H9   1876 0.03043004   1.008000   ; qtot -0.146259
 1877         hc    247    UNL    H10   1877 0.03043004   1.008000   ; qtot -0.115829
; residue  248 UNL rtp UNL q 0.0
 1878         h4    248    UNL     H0   1878 0.08692699   1.008000   ; qtot -0.028902
 1879         h4    248    UNL     H1   1879 0.08692699   1.008000   ; qtot 0.058025
 1880         cc    248    UNL     C2   1880 -0.22741007  12.010000   ; qtot -0.169385
 1881         cc    248    UNL     C3   1881 -0.22741007  12.010000   ; qtot -0.396795
 1882         cd    248    UNL     C4   1882 -0.29832498  12.010000   ; qtot -0.695120
 1883         c3    248    UNL     C5   1883 0.02745364  12.010000   ; qtot -0.667667
 1884         n1    248    UNL     N6   1884 0.24185693  14.010000   ; qtot -0.425810
 1885         nd    248    UNL     N7   1885 0.24185693  14.010000   ; qtot -0.183953
 1886         hc    248    UNL     H8   1886 0.03043004   1.008000   ; qtot -0.153523
 1887         hc    248    UNL     H9   1887 0.03043004   1.008000   ; qtot -0.123093
 1888         hc    248    UNL    H10   1888 0.03043004   1.008000   ; qtot -0.092663
; residue  249 UNL rtp UNL q 0.0
 1889         h4    249    UNL     H0   1889 0.08692699   1.008000   ; qtot -0.005736
 1890         h4    249    UNL     H1   1890 0.08692699   1.008000   ; qtot 0.081191
 1891         cc    249    UNL     C2   1891 -0.22741007  12.010000   ; qtot -0.146219
 1892         cc    249    UNL     C3   1892 -0.22741007  12.010000   ; qtot -0.373629
 1893         cd    249    UNL     C4   1893 -0.29832498  12.010000   ; qtot -0.671954
 1894         c3    249    UNL     C5   1894 0.02745364  12.010000   ; qtot -0.644500
 1895         n1    249    UNL     N6   1895 0.24185693  14.010000   ; qtot -0.402643
 1896         nd    249    UNL     N7   1896 0.24185693  14.010000   ; qtot -0.160786
 1897         hc    249    UNL     H8   1897 0.03043004   1.008000   ; qtot -0.130356
 1898         hc    249    UNL     H9   1898 0.03043004   1.008000   ; qtot -0.099926
 1899         hc    249    UNL    H10   1899 0.03043004   1.008000   ; qtot -0.069496
; residue  250 UNL rtp UNL q 0.0
 1900         h4    250    UNL     H0   1900 0.08692699   1.008000   ; qtot 0.017431
 1901         h4    250    UNL     H1   1901 0.08692699   1.008000   ; qtot 0.104358
 1902         cc    250    UNL     C2   1902 -0.22741007  12.010000   ; qtot -0.123052
 1903         cc    250    UNL     C3   1903 -0.22741007  12.010000   ; qtot -0.350462
 1904         cd    250    UNL     C4   1904 -0.29832498  12.010000   ; qtot -0.648787
 1905         c3    250    UNL     C5   1905 0.02745364  12.010000   ; qtot -0.621334
 1906         n1    250    UNL     N6   1906 0.24185693  14.010000   ; qtot -0.379477
 1907         nd    250    UNL     N7   1907 0.24185693  14.010000   ; qtot -0.137620
 1908         hc    250    UNL     H8   1908 0.03043004   1.008000   ; qtot -0.107190
 1909         hc    250    UNL     H9   1909 0.03043004   1.008000   ; qtot -0.076760
 1910         hc    250    UNL    H10   1910 0.03043004   1.008000   ; qtot -0.046330
; residue  251 UNL rtp UNL q 0.0
 1911         h4    251    UNL     H0   1911 0.12092384   1.008000   ; qtot 0.074594
 1912         h4    251    UNL     H1   1912 0.05293014   1.008000   ; qtot 0.127524
 1913         cc    251    UNL     C2   1913 -0.42448520  12.010000   ; qtot -0.296961
 1914         cc    251    UNL     C3   1914 -0.03033494  12.010000   ; qtot -0.327296
 1915         cd    251    UNL     C4   1915 -0.29832498  12.010000   ; qtot -0.625621
 1916         c3    251    UNL     C5   1916 0.02745364  12.010000   ; qtot -0.598167
 1917         n1    251    UNL     N6   1917 0.59088738  14.010000   ; qtot -0.007280
 1918         nd    251    UNL     N7   1918 -0.10717352  14.010000   ; qtot -0.114453
 1919         hc    251    UNL     H8   1919 0.03043004   1.008000   ; qtot -0.084023
 1920         hc    251    UNL     H9   1920 0.03043004   1.008000   ; qtot -0.053593
 1921         hc    251    UNL    H10   1921 0.03043004   1.008000   ; qtot -0.023163
; residue  252 UNL rtp UNL q 0.0
 1922         h4    252    UNL     H0   1922 0.12092384   1.008000   ; qtot 0.097761
 1923         h4    252    UNL     H1   1923 0.05293014   1.008000   ; qtot 0.150691
 1924         cc    252    UNL     C2   1924 -0.42448520  12.010000   ; qtot -0.273794
 1925         cc    252    UNL     C3   1925 -0.03033494  12.010000   ; qtot -0.304129
 1926         cd    252    UNL     C4   1926 -0.29832498  12.010000   ; qtot -0.602454
 1927         c3    252    UNL     C5   1927 0.02745364  12.010000   ; qtot -0.575001
 1928         n1    252    UNL     N6   1928 0.59088738  14.010000   ; qtot 0.015887
 1929         nd    252    UNL     N7   1929 -0.10717352  14.010000   ; qtot -0.091287
 1930         hc    252    UNL     H8   1930 0.03043004   1.008000   ; qtot -0.060857
 1931         hc    252    UNL     H9   1931 0.03043004   1.008000   ; qtot -0.030427
 1932         hc    252    UNL    H10   1932 0.03043004   1.008000   ; qtot 0.000003
; residue  253 Zn rtp Zn q -0.0
 1933         Zn    253     Zn     Zn   1933 -0.04633292  65.380000   ; qtot -0.046330
; residue  254 Zn rtp Zn q -0.0
 1934         Zn    254     Zn     Zn   1934 -0.04633292  65.380000   ; qtot -0.092662
; residue  255 Zn rtp Zn q -0.0
 1935         Zn    255     Zn     Zn   1935 -0.04633292  65.380000   ; qtot -0.138995
; residue  256 Zn rtp Zn q -0.0
 1936         Zn    256     Zn     Zn   1936 -0.04633292  65.380000   ; qtot -0.185328
; residue  257 Zn rtp Zn q -0.0
 1937         Zn    257     Zn     Zn   1937 -0.04633292  65.380000   ; qtot -0.231661
; residue  258 Zn rtp Zn q -0.0
 1938         Zn    258     Zn     Zn   1938 -0.04633292  65.380000   ; qtot -0.277994
; residue  259 UNL rtp UNL q 0.0
 1939         h4    259    UNL     H0   1939 0.08692699   1.008000   ; qtot -0.191067
 1940         h4    259    UNL     H1   1940 0.08692699   1.008000   ; qtot -0.104140
 1941         cc    259    UNL     C2   1941 -0.22741007  12.010000   ; qtot -0.331550
 1942         cc    259    UNL     C3   1942 -0.22741007  12.010000   ; qtot -0.558960
 1943         cd    259    UNL     C4   1943 -0.29832498  12.010000   ; qtot -0.857285
 1944         c3    259    UNL     C5   1944 0.02745364  12.010000   ; qtot -0.829832
 1945         n1    259    UNL     N6   1945 0.24185693  14.010000   ; qtot -0.587975
 1946         nd    259    UNL     N7   1946 0.24185693  14.010000   ; qtot -0.346118
 1947         hc    259    UNL     H8   1947 0.03043004   1.008000   ; qtot -0.315688
 1948         hc    259    UNL     H9   1948 0.03043004   1.008000   ; qtot -0.285258
 1949         hc    259    UNL    H10   1949 0.03043004   1.008000   ; qtot -0.254828
; residue  260 UNL rtp UNL q 0.0
 1950         h4    260    UNL     H0   1950 0.08692699   1.008000   ; qtot -0.167901
 1951         h4    260    UNL     H1   1951 0.08692699   1.008000   ; qtot -0.080974
 1952         cc    260    UNL     C2   1952 -0.22741007  12.010000   ; qtot -0.308384
 1953         cc    260    UNL     C3   1953 -0.22741007  12.010000   ; qtot -0.535794
 1954         cd    260    UNL     C4   1954 -0.29832498  12.010000   ; qtot -0.834119
 1955         c3    260    UNL     C5   1955 0.02745364  12.010000   ; qtot -0.806665
 1956         n1    260    UNL     N6   1956 0.24185693  14.010000   ; qtot -0.564808
 1957         nd    260    UNL     N7   1957 0.24185693  14.010000   ; qtot -0.322951
 1958         hc    260    UNL     H8   1958 0.03043004   1.008000   ; qtot -0.292521
 1959         hc    260    UNL     H9   1959 0.03043004   1.008000   ; qtot -0.262091
 1960         hc    260    UNL    H10   1960 0.03043004   1.008000   ; qtot -0.231661
; residue  261 UNL rtp UNL q 0.0
 1961         h4    261    UNL     H0   1961 0.08692699   1.008000   ; qtot -0.144734
 1962         h4    261    UNL     H1   1962 0.08692699   1.008000   ; qtot -0.057807
 1963         cc    261    UNL     C2   1963 -0.22741007  12.010000   ; qtot -0.285217
 1964         cc    261    UNL     C3   1964 -0.22741007  12.010000   ; qtot -0.512627
 1965         cd    261    UNL     C4   1965 -0.29832498  12.010000   ; qtot -0.810952
 1966         c3    261    UNL     C5   1966 0.02745364  12.010000   ; qtot -0.783499
 1967         n1    261    UNL     N6   1967 0.24185693  14.010000   ; qtot -0.541642
 1968         nd    261    UNL     N7   1968 0.24185693  14.010000   ; qtot -0.299785
 1969         hc    261    UNL     H8   1969 0.03043004   1.008000   ; qtot -0.269355
 1970         hc    261    UNL     H9   1970 0.03043004   1.008000   ; qtot -0.238925
 1971         hc    261    UNL    H10   1971 0.03043004   1.008000   ; qtot -0.208495
; residue  262 UNL rtp UNL q 0.0
 1972         h4    262    UNL     H0   1972 0.08692699   1.008000   ; qtot -0.121568
 1973         h4    262    UNL     H1   1973 0.08692699   1.008000   ; qtot -0.034641
 1974         cc    262    UNL     C2   1974 -0.22741007  12.010000   ; qtot -0.262051
 1975         cc    262    UNL     C3   1975 -0.22741007  12.010000   ; qtot -0.489461
 1976         cd    262    UNL     C4   1976 -0.29832498  12.010000   ; qtot -0.787786
 1977         c3    262    UNL     C5   1977 0.02745364  12.010000   ; qtot -0.760332
 1978         n1    262    UNL     N6   1978 0.24185693  14.010000   ; qtot -0.518475
 1979         nd    262    UNL     N7   1979 0.24185693  14.010000   ; qtot -0.276618
 1980         hc    262    UNL     H8   1980 0.03043004   1.008000   ; qtot -0.246188
 1981         hc    262    UNL     H9   1981 0.03043004   1.008000   ; qtot -0.215758
 1982         hc    262    UNL    H10   1982 0.03043004   1.008000   ; qtot -0.185328
; residue  263 UNL rtp UNL q 0.0
 1983         h4    263    UNL     H0   1983 0.05293014   1.008000   ; qtot -0.132398
 1984         h4    263    UNL     H1   1984 0.12092384   1.008000   ; qtot -0.011474
 1985         cc    263    UNL     C2   1985 -0.03033494  12.010000   ; qtot -0.041809
 1986         cc    263    UNL     C3   1986 -0.42448520  12.010000   ; qtot -0.466294
 1987         cd    263    UNL     C4   1987 -0.29832498  12.010000   ; qtot -0.764619
 1988         c3    263    UNL     C5   1988 0.02745364  12.010000   ; qtot -0.737166
 1989         n1    263    UNL     N6   1989 -0.10717352  14.010000   ; qtot -0.844339
 1990         nd    263    UNL     N7   1990 0.59088738  14.010000   ; qtot -0.253452
 1991         hc    263    UNL     H8   1991 0.03043004   1.008000   ; qtot -0.223022
 1992         hc    263    UNL     H9   1992 0.03043004   1.008000   ; qtot -0.192592
 1993         hc    263    UNL    H10   1993 0.03043004   1.008000   ; qtot -0.162162
; residue  264 UNL rtp UNL q 0.0
 1994         h4    264    UNL     H0   1994 0.12092384   1.008000   ; qtot -0.041238
 1995         h4    264    UNL     H1   1995 0.05293014   1.008000   ; qtot 0.011692
 1996         cc    264    UNL     C2   1996 -0.42448520  12.010000   ; qtot -0.412793
 1997         cc    264    UNL     C3   1997 -0.03033494  12.010000   ; qtot -0.443128
 1998         cd    264    UNL     C4   1998 -0.29832498  12.010000   ; qtot -0.741453
 1999         c3    264    UNL     C5   1999 0.02745364  12.010000   ; qtot -0.713999
 2000         n1    264    UNL     N6   2000 0.59088738  14.010000   ; qtot -0.123112
 2001         nd    264    UNL     N7   2001 -0.10717352  14.010000   ; qtot -0.230285
 2002         hc    264    UNL     H8   2002 0.03043004   1.008000   ; qtot -0.199855
 2003         hc    264    UNL     H9   2003 0.03043004   1.008000   ; qtot -0.169425
 2004         hc    264    UNL    H10   2004 0.03043004   1.008000   ; qtot -0.138995
; residue  265 UNL rtp UNL q 0.0
 2005         h4    265    UNL     H0   2005 0.05293014   1.008000   ; qtot -0.086065
 2006         h4    265    UNL     H1   2006 0.12092384   1.008000   ; qtot 0.034859
 2007         cc    265    UNL     C2   2007 -0.03033494  12.010000   ; qtot 0.004524
 2008         cc    265    UNL     C3   2008 -0.42448520  12.010000   ; qtot -0.419961
 2009         cd    265    UNL     C4   2009 -0.29832498  12.010000   ; qtot -0.718286
 2010         c3    265    UNL     C5   2010 0.02745364  12.010000   ; qtot -0.690833
 2011         n1    265    UNL     N6   2011 -0.10717352  14.010000   ; qtot -0.798006
 2012         nd    265    UNL     N7   2012 0.59088738  14.010000   ; qtot -0.207119
 2013         hc    265    UNL     H8   2013 0.03043004   1.008000   ; qtot -0.176689
 2014         hc    265    UNL     H9   2014 0.03043004   1.008000   ; qtot -0.146259
 2015         hc    265    UNL    H10   2015 0.03043004   1.008000   ; qtot -0.115829
; residue  266 UNL rtp UNL q 0.0
 2016         h4    266    UNL     H0   2016 0.12092384   1.008000   ; qtot 0.005095
 2017         h4    266    UNL     H1   2017 0.05293014   1.008000   ; qtot 0.058025
 2018         cc    266    UNL     C2   2018 -0.42448520  12.010000   ; qtot -0.366460
 2019         cc    266    UNL     C3   2019 -0.03033494  12.010000   ; qtot -0.396795
 2020         cd    266    UNL     C4   2020 -0.29832498  12.010000   ; qtot -0.695120
 2021         c3    266    UNL     C5   2021 0.02745364  12.010000   ; qtot -0.667666
 2022         n1    266    UNL     N6   2022 0.59088738  14.010000   ; qtot -0.076779
 2023         nd    266    UNL     N7   2023 -0.10717352  14.010000   ; qtot -0.183952
 2024         hc    266    UNL     H8   2024 0.03043004   1.008000   ; qtot -0.153522
 2025         hc    266    UNL     H9   2025 0.03043004   1.008000   ; qtot -0.123092
 2026         hc    266    UNL    H10   2026 0.03043004   1.008000   ; qtot -0.092662
; residue  267 UNL rtp UNL q 0.0
 2027         h4    267    UNL     H0   2027 0.08692699   1.008000   ; qtot -0.005735
 2028         h4    267    UNL     H1   2028 0.08692699   1.008000   ; qtot 0.081192
 2029         cc    267    UNL     C2   2029 -0.22741007  12.010000   ; qtot -0.146218
 2030         cc    267    UNL     C3   2030 -0.22741007  12.010000   ; qtot -0.373628
 2031         cd    267    UNL     C4   2031 -0.29832498  12.010000   ; qtot -0.671953
 2032         c3    267    UNL     C5   2032 0.02745364  12.010000   ; qtot -0.644500
 2033         n1    267    UNL     N6   2033 0.24185693  14.010000   ; qtot -0.402643
 2034         nd    267    UNL     N7   2034 0.24185693  14.010000   ; qtot -0.160786
 2035         hc    267    UNL     H8   2035 0.03043004   1.008000   ; qtot -0.130356
 2036         hc    267    UNL     H9   2036 0.03043004   1.008000   ; qtot -0.099926
 2037         hc    267    UNL    H10   2037 0.03043004   1.008000   ; qtot -0.069496
; residue  268 UNL rtp UNL q 0.0
 2038         h4    268    UNL     H0   2038 0.05293014   1.008000   ; qtot -0.016566
 2039         h4    268    UNL     H1   2039 0.12092384   1.008000   ; qtot 0.104358
 2040         cc    268    UNL     C2   2040 -0.03033494  12.010000   ; qtot 0.074023
 2041         cc    268    UNL     C3   2041 -0.42448520  12.010000   ; qtot -0.350462
 2042         cd    268    UNL     C4   2042 -0.29832498  12.010000   ; qtot -0.648787
 2043         c3    268    UNL     C5   2043 0.02745364  12.010000   ; qtot -0.621333
 2044         n1    268    UNL     N6   2044 -0.10717352  14.010000   ; qtot -0.728507
 2045         nd    268    UNL     N7   2045 0.59088738  14.010000   ; qtot -0.137619
 2046         hc    268    UNL     H8   2046 0.03043004   1.008000   ; qtot -0.107189
 2047         hc    268    UNL     H9   2047 0.03043004   1.008000   ; qtot -0.076759
 2048         hc    268    UNL    H10   2048 0.03043004   1.008000   ; qtot -0.046329
; residue  269 UNL rtp UNL q 0.0
 2049         h4    269    UNL     H0   2049 0.12092384   1.008000   ; qtot 0.074594
 2050         h4    269    UNL     H1   2050 0.05293014   1.008000   ; qtot 0.127525
 2051         cc    269    UNL     C2   2051 -0.42448520  12.010000   ; qtot -0.296961
 2052         cc    269    UNL     C3   2052 -0.03033494  12.010000   ; qtot -0.327296
 2053         cd    269    UNL     C4   2053 -0.29832498  12.010000   ; qtot -0.625620
 2054         c3    269    UNL     C5   2054 0.02745364  12.010000   ; qtot -0.598167
 2055         n1    269    UNL     N6   2055 0.59088738  14.010000   ; qtot -0.007279
 2056         nd    269    UNL     N7   2056 -0.10717352  14.010000   ; qtot -0.114453
 2057         hc    269    UNL     H8   2057 0.03043004   1.008000   ; qtot -0.084023
 2058         hc    269    UNL     H9   2058 0.03043004   1.008000   ; qtot -0.053593
 2059         hc    269    UNL    H10   2059 0.03043004   1.008000   ; qtot -0.023163
; residue  270 UNL rtp UNL q 0.0
 2060         h4    270    UNL     H0   2060 0.08692699   1.008000   ; qtot 0.063764
 2061         h4    270    UNL     H1   2061 0.08692699   1.008000   ; qtot 0.150691
 2062         cc    270    UNL     C2   2062 -0.22741007  12.010000   ; qtot -0.076719
 2063         cc    270    UNL     C3   2063 -0.22741007  12.010000   ; qtot -0.304129
 2064         cd    270    UNL     C4   2064 -0.29832498  12.010000   ; qtot -0.602454
 2065         c3    270    UNL     C5   2065 0.02745364  12.010000   ; qtot -0.575000
 2066         n1    270    UNL     N6   2066 0.24185693  14.010000   ; qtot -0.333143
 2067         nd    270    UNL     N7   2067 0.24185693  14.010000   ; qtot -0.091287
 2068         hc    270    UNL     H8   2068 0.03043004   1.008000   ; qtot -0.060856
 2069         hc    270    UNL     H9   2069 0.03043004   1.008000   ; qtot -0.030426
 2070         hc    270    UNL    H10   2070 0.03043004   1.008000   ; qtot 0.000004
; residue  271 Zn rtp Zn q -0.0
 2071         Zn    271     Zn     Zn   2071 -0.04633292  65.380000   ; qtot -0.046329
; residue  272 Zn rtp Zn q -0.0
 2072         Zn    272     Zn     Zn   2072 -0.04633292  65.380000   ; qtot -0.092662
; residue  273 Zn rtp Zn q -0.0
 2073         Zn    273     Zn     Zn   2073 -0.04633292  65.380000   ; qtot -0.138995
; residue  274 Zn rtp Zn q -0.0
 2074         Zn    274     Zn     Zn   2074 -0.04633292  65.380000   ; qtot -0.185328
; residue  275 Zn rtp Zn q -0.0
 2075         Zn    275     Zn     Zn   2075 -0.04633292  65.380000   ; qtot -0.231661
; residue  276 Zn rtp Zn q -0.0
 2076         Zn    276     Zn     Zn   2076 -0.04633292  65.380000   ; qtot -0.277994
; residue  277 UNL rtp UNL q 0.0
 2077         h4    277    UNL     H0   2077 0.08692699   1.008000   ; qtot -0.191067
 2078         h4    277    UNL     H1   2078 0.08692699   1.008000   ; qtot -0.104140
 2079         cc    277    UNL     C2   2079 -0.22741007  12.010000   ; qtot -0.331550
 2080         cc    277    UNL     C3   2080 -0.22741007  12.010000   ; qtot -0.558960
 2081         cd    277    UNL     C4   2081 -0.29832498  12.010000   ; qtot -0.857285
 2082         c3    277    UNL     C5   2082 0.02745364  12.010000   ; qtot -0.829831
 2083         n1    277    UNL     N6   2083 0.24185693  14.010000   ; qtot -0.587974
 2084         nd    277    UNL     N7   2084 0.24185693  14.010000   ; qtot -0.346118
 2085         hc    277    UNL     H8   2085 0.03043004   1.008000   ; qtot -0.315688
 2086         hc    277    UNL     H9   2086 0.03043004   1.008000   ; qtot -0.285257
 2087         hc    277    UNL    H10   2087 0.03043004   1.008000   ; qtot -0.254827
; residue  278 UNL rtp UNL q 0.0
 2088         h4    278    UNL     H0   2088 0.05293014   1.008000   ; qtot -0.201897
 2089         h4    278    UNL     H1   2089 0.12092384   1.008000   ; qtot -0.080973
 2090         cc    278    UNL     C2   2090 -0.03033494  12.010000   ; qtot -0.111308
 2091         cc    278    UNL     C3   2091 -0.42448520  12.010000   ; qtot -0.535794
 2092         cd    278    UNL     C4   2092 -0.29832498  12.010000   ; qtot -0.834119
 2093         c3    278    UNL     C5   2093 0.02745364  12.010000   ; qtot -0.806665
 2094         n1    278    UNL     N6   2094 -0.10717352  14.010000   ; qtot -0.913838
 2095         nd    278    UNL     N7   2095 0.59088738  14.010000   ; qtot -0.322951
 2096         hc    278    UNL     H8   2096 0.03043004   1.008000   ; qtot -0.292521
 2097         hc    278    UNL     H9   2097 0.03043004   1.008000   ; qtot -0.262091
 2098         hc    278    UNL    H10   2098 0.03043004   1.008000   ; qtot -0.231661
; residue  279 UNL rtp UNL q 0.0
 2099         h4    279    UNL     H0   2099 0.08692699   1.008000   ; qtot -0.144734
 2100         h4    279    UNL     H1   2100 0.08692699   1.008000   ; qtot -0.057807
 2101         cc    279    UNL     C2   2101 -0.22741007  12.010000   ; qtot -0.285217
 2102         cc    279    UNL     C3   2102 -0.22741007  12.010000   ; qtot -0.512627
 2103         cd    279    UNL     C4   2103 -0.29832498  12.010000   ; qtot -0.810952
 2104         c3    279    UNL     C5   2104 0.02745364  12.010000   ; qtot -0.783498
 2105         n1    279    UNL     N6   2105 0.24185693  14.010000   ; qtot -0.541642
 2106         nd    279    UNL     N7   2106 0.24185693  14.010000   ; qtot -0.299785
 2107         hc    279    UNL     H8   2107 0.03043004   1.008000   ; qtot -0.269355
 2108         hc    279    UNL     H9   2108 0.03043004   1.008000   ; qtot -0.238925
 2109         hc    279    UNL    H10   2109 0.03043004   1.008000   ; qtot -0.208494
; residue  280 UNL rtp UNL q 0.0
 2110         h4    280    UNL     H0   2110 0.08692699   1.008000   ; qtot -0.121567
 2111         h4    280    UNL     H1   2111 0.08692699   1.008000   ; qtot -0.034640
 2112         cc    280    UNL     C2   2112 -0.22741007  12.010000   ; qtot -0.262051
 2113         cc    280    UNL     C3   2113 -0.22741007  12.010000   ; qtot -0.489461
 2114         cd    280    UNL     C4   2114 -0.29832498  12.010000   ; qtot -0.787786
 2115         c3    280    UNL     C5   2115 0.02745364  12.010000   ; qtot -0.760332
 2116         n1    280    UNL     N6   2116 0.24185693  14.010000   ; qtot -0.518475
 2117         nd    280    UNL     N7   2117 0.24185693  14.010000   ; qtot -0.276618
 2118         hc    280    UNL     H8   2118 0.03043004   1.008000   ; qtot -0.246188
 2119         hc    280    UNL     H9   2119 0.03043004   1.008000   ; qtot -0.215758
 2120         hc    280    UNL    H10   2120 0.03043004   1.008000   ; qtot -0.185328
; residue  281 UNL rtp UNL q 0.0
 2121         h4    281    UNL     H0   2121 0.05293014   1.008000   ; qtot -0.132398
 2122         h4    281    UNL     H1   2122 0.12092384   1.008000   ; qtot -0.011474
 2123         cc    281    UNL     C2   2123 -0.03033494  12.010000   ; qtot -0.041809
 2124         cc    281    UNL     C3   2124 -0.42448520  12.010000   ; qtot -0.466294
 2125         cd    281    UNL     C4   2125 -0.29832498  12.010000   ; qtot -0.764619
 2126         c3    281    UNL     C5   2126 0.02745364  12.010000   ; qtot -0.737165
 2127         n1    281    UNL     N6   2127 -0.10717352  14.010000   ; qtot -0.844339
 2128         nd    281    UNL     N7   2128 0.59088738  14.010000   ; qtot -0.253452
 2129         hc    281    UNL     H8   2129 0.03043004   1.008000   ; qtot -0.223022
 2130         hc    281    UNL     H9   2130 0.03043004   1.008000   ; qtot -0.192592
 2131         hc    281    UNL    H10   2131 0.03043004   1.008000   ; qtot -0.162162
; residue  282 UNL rtp UNL q 0.0
 2132         h4    282    UNL     H0   2132 0.12092384   1.008000   ; qtot -0.041238
 2133         h4    282    UNL     H1   2133 0.05293014   1.008000   ; qtot 0.011692
 2134         cc    282    UNL     C2   2134 -0.42448520  12.010000   ; qtot -0.412793
 2135         cc    282    UNL     C3   2135 -0.03033494  12.010000   ; qtot -0.443128
 2136         cd    282    UNL     C4   2136 -0.29832498  12.010000   ; qtot -0.741453
 2137         c3    282    UNL     C5   2137 0.02745364  12.010000   ; qtot -0.713999
 2138         n1    282    UNL     N6   2138 0.59088738  14.010000   ; qtot -0.123112
 2139         nd    282    UNL     N7   2139 -0.10717352  14.010000   ; qtot -0.230285
 2140         hc    282    UNL     H8   2140 0.03043004   1.008000   ; qtot -0.199855
 2141         hc    282    UNL     H9   2141 0.03043004   1.008000   ; qtot -0.169425
 2142         hc    282    UNL    H10   2142 0.03043004   1.008000   ; qtot -0.138995
; residue  283 UNL rtp UNL q 0.0
 2143         h4    283    UNL     H0   2143 0.05293014   1.008000   ; qtot -0.086065
 2144         h4    283    UNL     H1   2144 0.12092384   1.008000   ; qtot 0.034859
 2145         cc    283    UNL     C2   2145 -0.03033494  12.010000   ; qtot 0.004524
 2146         cc    283    UNL     C3   2146 -0.42448520  12.010000   ; qtot -0.419961
 2147         cd    283    UNL     C4   2147 -0.29832498  12.010000   ; qtot -0.718286
 2148         c3    283    UNL     C5   2148 0.02745364  12.010000   ; qtot -0.690833
 2149         n1    283    UNL     N6   2149 -0.10717352  14.010000   ; qtot -0.798006
 2150         nd    283    UNL     N7   2150 0.59088738  14.010000   ; qtot -0.207119
 2151         hc    283    UNL     H8   2151 0.03043004   1.008000   ; qtot -0.176689
 2152         hc    283    UNL     H9   2152 0.03043004   1.008000   ; qtot -0.146259
 2153         hc    283    UNL    H10   2153 0.03043004   1.008000   ; qtot -0.115829
; residue  284 UNL rtp UNL q 0.0
 2154         h4    284    UNL     H0   2154 0.08692699   1.008000   ; qtot -0.028902
 2155         h4    284    UNL     H1   2155 0.08692699   1.008000   ; qtot 0.058025
 2156         cc    284    UNL     C2   2156 -0.22741007  12.010000   ; qtot -0.169385
 2157         cc    284    UNL     C3   2157 -0.22741007  12.010000   ; qtot -0.396795
 2158         cd    284    UNL     C4   2158 -0.29832498  12.010000   ; qtot -0.695120
 2159         c3    284    UNL     C5   2159 0.02745364  12.010000   ; qtot -0.667666
 2160         n1    284    UNL     N6   2160 0.24185693  14.010000   ; qtot -0.425809
 2161         nd    284    UNL     N7   2161 0.24185693  14.010000   ; qtot -0.183952
 2162         hc    284    UNL     H8   2162 0.03043004   1.008000   ; qtot -0.153522
 2163         hc    284    UNL     H9   2163 0.03043004   1.008000   ; qtot -0.123092
 2164         hc    284    UNL    H10   2164 0.03043004   1.008000   ; qtot -0.092662
; residue  285 UNL rtp UNL q 0.0
 2165         h4    285    UNL     H0   2165 0.08692699   1.008000   ; qtot -0.005735
 2166         h4    285    UNL     H1   2166 0.08692699   1.008000   ; qtot 0.081192
 2167         cc    285    UNL     C2   2167 -0.22741007  12.010000   ; qtot -0.146218
 2168         cc    285    UNL     C3   2168 -0.22741007  12.010000   ; qtot -0.373628
 2169         cd    285    UNL     C4   2169 -0.29832498  12.010000   ; qtot -0.671953
 2170         c3    285    UNL     C5   2170 0.02745364  12.010000   ; qtot -0.644500
 2171         n1    285    UNL     N6   2171 0.24185693  14.010000   ; qtot -0.402643
 2172         nd    285    UNL     N7   2172 0.24185693  14.010000   ; qtot -0.160786
 2173         hc    285    UNL     H8   2173 0.03043004   1.008000   ; qtot -0.130356
 2174         hc    285    UNL     H9   2174 0.03043004   1.008000   ; qtot -0.099926
 2175         hc    285    UNL    H10   2175 0.03043004   1.008000   ; qtot -0.069496
; residue  286 UNL rtp UNL q 0.0
 2176         h4    286    UNL     H0   2176 0.08692699   1.008000   ; qtot 0.017431
 2177         h4    286    UNL     H1   2177 0.08692699   1.008000   ; qtot 0.104358
 2178         cc    286    UNL     C2   2178 -0.22741007  12.010000   ; qtot -0.123052
 2179         cc    286    UNL     C3   2179 -0.22741007  12.010000   ; qtot -0.350462
 2180         cd    286    UNL     C4   2180 -0.29832498  12.010000   ; qtot -0.648787
 2181         c3    286    UNL     C5   2181 0.02745364  12.010000   ; qtot -0.621333
 2182         n1    286    UNL     N6   2182 0.24185693  14.010000   ; qtot -0.379476
 2183         nd    286    UNL     N7   2183 0.24185693  14.010000   ; qtot -0.137619
 2184         hc    286    UNL     H8   2184 0.03043004   1.008000   ; qtot -0.107189
 2185         hc    286    UNL     H9   2185 0.03043004   1.008000   ; qtot -0.076759
 2186         hc    286    UNL    H10   2186 0.03043004   1.008000   ; qtot -0.046329
; residue  287 UNL rtp UNL q 0.0
 2187         h4    287    UNL     H0   2187 0.12092384   1.008000   ; qtot 0.074595
 2188         h4    287    UNL     H1   2188 0.05293014   1.008000   ; qtot 0.127525
 2189         cc    287    UNL     C2   2189 -0.42448520  12.010000   ; qtot -0.296960
 2190         cc    287    UNL     C3   2190 -0.03033494  12.010000   ; qtot -0.327295
 2191         cd    287    UNL     C4   2191 -0.29832498  12.010000   ; qtot -0.625620
 2192         c3    287    UNL     C5   2192 0.02745364  12.010000   ; qtot -0.598167
 2193         n1    287    UNL     N6   2193 0.59088738  14.010000   ; qtot -0.007279
 2194         nd    287    UNL     N7   2194 -0.10717352  14.010000   ; qtot -0.114453
 2195         hc    287    UNL     H8   2195 0.03043004   1.008000   ; qtot -0.084023
 2196         hc    287    UNL     H9   2196 0.03043004   1.008000   ; qtot -0.053593
 2197         hc    287    UNL    H10   2197 0.03043004   1.008000   ; qtot -0.023163
; residue  288 UNL rtp UNL q 0.0
 2198         h4    288    UNL     H0   2198 0.12092384   1.008000   ; qtot 0.097761
 2199         h4    288    UNL     H1   2199 0.05293014   1.008000   ; qtot 0.150691
 2200         cc    288    UNL     C2   2200 -0.42448520  12.010000   ; qtot -0.273794
 2201         cc    288    UNL     C3   2201 -0.03033494  12.010000   ; qtot -0.304129
 2202         cd    288    UNL     C4   2202 -0.29832498  12.010000   ; qtot -0.602454
 2203         c3    288    UNL     C5   2203 0.02745364  12.010000   ; qtot -0.575000
 2204         n1    288    UNL     N6   2204 0.59088738  14.010000   ; qtot 0.015887
 2205         nd    288    UNL     N7   2205 -0.10717352  14.010000   ; qtot -0.091286
 2206         hc    288    UNL     H8   2206 0.03043004   1.008000   ; qtot -0.060856
 2207         hc    288    UNL     H9   2207 0.03043004   1.008000   ; qtot -0.030426
 2208         hc    288    UNL    H10   2208 0.03043004   1.008000   ; qtot 0.000004
; residue  289 Zn rtp Zn q -0.0
 2209         Zn    289     Zn     Zn   2209 -0.04633292  65.380000   ; qtot -0.046329
; residue  290 Zn rtp Zn q -0.0
 2210         Zn    290     Zn     Zn   2210 -0.04633292  65.380000   ; qtot -0.092662
; residue  291 Zn rtp Zn q -0.0
 2211         Zn    291     Zn     Zn   2211 -0.04633292  65.380000   ; qtot -0.138995
; residue  292 Zn rtp Zn q -0.0
 2212         Zn    292     Zn     Zn   2212 -0.04633292  65.380000   ; qtot -0.185328
; residue  293 Zn rtp Zn q -0.0
 2213         Zn    293     Zn     Zn   2213 -0.04633292  65.380000   ; qtot -0.231661
; residue  294 Zn rtp Zn q -0.0
 2214         Zn    294     Zn     Zn   2214 -0.04633292  65.380000   ; qtot -0.277994
; residue  295 UNL rtp UNL q 0.0
 2215         h4    295    UNL     H0   2215 0.05293014   1.008000   ; qtot -0.225064
 2216         h4    295    UNL     H1   2216 0.12092384   1.008000   ; qtot -0.104140
 2217         cc    295    UNL     C2   2217 -0.03033494  12.010000   ; qtot -0.134475
 2218         cc    295    UNL     C3   2218 -0.42448520  12.010000   ; qtot -0.558960
 2219         cd    295    UNL     C4   2219 -0.29832498  12.010000   ; qtot -0.857285
 2220         c3    295    UNL     C5   2220 0.02745364  12.010000   ; qtot -0.829831
 2221         n1    295    UNL     N6   2221 -0.10717352  14.010000   ; qtot -0.937005
 2222         nd    295    UNL     N7   2222 0.59088738  14.010000   ; qtot -0.346117
 2223         hc    295    UNL     H8   2223 0.03043004   1.008000   ; qtot -0.315687
 2224         hc    295    UNL     H9   2224 0.03043004   1.008000   ; qtot -0.285257
 2225         hc    295    UNL    H10   2225 0.03043004   1.008000   ; qtot -0.254827
; residue  296 UNL rtp UNL q 0.0
 2226         h4    296    UNL     H0   2226 0.08692699   1.008000   ; qtot -0.167900
 2227         h4    296    UNL     H1   2227 0.08692699   1.008000   ; qtot -0.080973
 2228         cc    296    UNL     C2   2228 -0.22741007  12.010000   ; qtot -0.308383
 2229         cc    296    UNL     C3   2229 -0.22741007  12.010000   ; qtot -0.535793
 2230         cd    296    UNL     C4   2230 -0.29832498  12.010000   ; qtot -0.834118
 2231         c3    296    UNL     C5   2231 0.02745364  12.010000   ; qtot -0.806665
 2232         n1    296    UNL     N6   2232 0.24185693  14.010000   ; qtot -0.564808
 2233         nd    296    UNL     N7   2233 0.24185693  14.010000   ; qtot -0.322951
 2234         hc    296    UNL     H8   2234 0.03043004   1.008000   ; qtot -0.292521
 2235         hc    296    UNL     H9   2235 0.03043004   1.008000   ; qtot -0.262091
 2236         hc    296    UNL    H10   2236 0.03043004   1.008000   ; qtot -0.231661
; residue  297 UNL rtp UNL q 0.0
 2237         h4    297    UNL     H0   2237 0.08692699   1.008000   ; qtot -0.144734
 2238         h4    297    UNL     H1   2238 0.08692699   1.008000   ; qtot -0.057807
 2239         cc    297    UNL     C2   2239 -0.22741007  12.010000   ; qtot -0.285217
 2240         cc    297    UNL     C3   2240 -0.22741007  12.010000   ; qtot -0.512627
 2241         cd    297    UNL     C4   2241 -0.29832498  12.010000   ; qtot -0.810952
 2242         c3    297    UNL     C5   2242 0.02745364  12.010000   ; qtot -0.783498
 2243         n1    297    UNL     N6   2243 0.24185693  14.010000   ; qtot -0.541641
 2244         nd    297    UNL     N7   2244 0.24185693  14.010000   ; qtot -0.299784
 2245         hc    297    UNL     H8   2245 0.03043004   1.008000   ; qtot -0.269354
 2246         hc    297    UNL     H9   2246 0.03043004   1.008000   ; qtot -0.238924
 2247         hc    297    UNL    H10   2247 0.03043004   1.008000   ; qtot -0.208494
; residue  298 UNL rtp UNL q 0.0
 2248         h4    298    UNL     H0   2248 0.08692699   1.008000   ; qtot -0.121567
 2249         h4    298    UNL     H1   2249 0.08692699   1.008000   ; qtot -0.034640
 2250         cc    298    UNL     C2   2250 -0.22741007  12.010000   ; qtot -0.262050
 2251         cc    298    UNL     C3   2251 -0.22741007  12.010000   ; qtot -0.489460
 2252         cd    298    UNL     C4   2252 -0.29832498  12.010000   ; qtot -0.787785
 2253         c3    298    UNL     C5   2253 0.02745364  12.010000   ; qtot -0.760332
 2254         n1    298    UNL     N6   2254 0.24185693  14.010000   ; qtot -0.518475
 2255         nd    298    UNL     N7   2255 0.24185693  14.010000   ; qtot -0.276618
 2256         hc    298    UNL     H8   2256 0.03043004   1.008000   ; qtot -0.246188
 2257         hc    298    UNL     H9   2257 0.03043004   1.008000   ; qtot -0.215758
 2258         hc    298    UNL    H10   2258 0.03043004   1.008000   ; qtot -0.185328
; residue  299 UNL rtp UNL q 0.0
 2259         h4    299    UNL     H0   2259 0.08692699   1.008000   ; qtot -0.098401
 2260         h4    299    UNL     H1   2260 0.08692699   1.008000   ; qtot -0.011474
 2261         cc    299    UNL     C2   2261 -0.22741007  12.010000   ; qtot -0.238884
 2262         cc    299    UNL     C3   2262 -0.22741007  12.010000   ; qtot -0.466294
 2263         cd    299    UNL     C4   2263 -0.29832498  12.010000   ; qtot -0.764619
 2264         c3    299    UNL     C5   2264 0.02745364  12.010000   ; qtot -0.737165
 2265         n1    299    UNL     N6   2265 0.24185693  14.010000   ; qtot -0.495308
 2266         nd    299    UNL     N7   2266 0.24185693  14.010000   ; qtot -0.253451
 2267         hc    299    UNL     H8   2267 0.03043004   1.008000   ; qtot -0.223021
 2268         hc    299    UNL     H9   2268 0.03043004   1.008000   ; qtot -0.192591
 2269         hc    299    UNL    H10   2269 0.03043004   1.008000   ; qtot -0.162161
; residue  300 UNL rtp UNL q 0.0
 2270         h4    300    UNL     H0   2270 0.08692699   1.008000   ; qtot -0.075234
 2271         h4    300    UNL     H1   2271 0.08692699   1.008000   ; qtot 0.011693
 2272         cc    300    UNL     C2   2272 -0.22741007  12.010000   ; qtot -0.215717
 2273         cc    300    UNL     C3   2273 -0.22741007  12.010000   ; qtot -0.443127
 2274         cd    300    UNL     C4   2274 -0.29832498  12.010000   ; qtot -0.741452
 2275         c3    300    UNL     C5   2275 0.02745364  12.010000   ; qtot -0.713999
 2276         n1    300    UNL     N6   2276 0.24185693  14.010000   ; qtot -0.472142
 2277         nd    300    UNL     N7   2277 0.24185693  14.010000   ; qtot -0.230285
 2278         hc    300    UNL     H8   2278 0.03043004   1.008000   ; qtot -0.199855
 2279         hc    300    UNL     H9   2279 0.03043004   1.008000   ; qtot -0.169425
 2280         hc    300    UNL    H10   2280 0.03043004   1.008000   ; qtot -0.138995
; residue  301 UNL rtp UNL q 0.0
 2281         h4    301    UNL     H0   2281 0.05293014   1.008000   ; qtot -0.086065
 2282         h4    301    UNL     H1   2282 0.12092384   1.008000   ; qtot 0.034859
 2283         cc    301    UNL     C2   2283 -0.03033494  12.010000   ; qtot 0.004524
 2284         cc    301    UNL     C3   2284 -0.42448520  12.010000   ; qtot -0.419961
 2285         cd    301    UNL     C4   2285 -0.29832498  12.010000   ; qtot -0.718286
 2286         c3    301    UNL     C5   2286 0.02745364  12.010000   ; qtot -0.690832
 2287         n1    301    UNL     N6   2287 -0.10717352  14.010000   ; qtot -0.798006
 2288         nd    301    UNL     N7   2288 0.59088738  14.010000   ; qtot -0.207118
 2289         hc    301    UNL     H8   2289 0.03043004   1.008000   ; qtot -0.176688
 2290         hc    301    UNL     H9   2290 0.03043004   1.008000   ; qtot -0.146258
 2291         hc    301    UNL    H10   2291 0.03043004   1.008000   ; qtot -0.115828
; residue  302 UNL rtp UNL q 0.0
 2292         h4    302    UNL     H0   2292 0.12092384   1.008000   ; qtot 0.005096
 2293         h4    302    UNL     H1   2293 0.05293014   1.008000   ; qtot 0.058026
 2294         cc    302    UNL     C2   2294 -0.42448520  12.010000   ; qtot -0.366460
 2295         cc    302    UNL     C3   2295 -0.03033494  12.010000   ; qtot -0.396794
 2296         cd    302    UNL     C4   2296 -0.29832498  12.010000   ; qtot -0.695119
 2297         c3    302    UNL     C5   2297 0.02745364  12.010000   ; qtot -0.667666
 2298         n1    302    UNL     N6   2298 0.59088738  14.010000   ; qtot -0.076778
 2299         nd    302    UNL     N7   2299 -0.10717352  14.010000   ; qtot -0.183952
 2300         hc    302    UNL     H8   2300 0.03043004   1.008000   ; qtot -0.153522
 2301         hc    302    UNL     H9   2301 0.03043004   1.008000   ; qtot -0.123092
 2302         hc    302    UNL    H10   2302 0.03043004   1.008000   ; qtot -0.092662
; residue  303 UNL rtp UNL q 0.0
 2303         h4    303    UNL     H0   2303 0.05293014   1.008000   ; qtot -0.039732
 2304         h4    303    UNL     H1   2304 0.12092384   1.008000   ; qtot 0.081192
 2305         cc    303    UNL     C2   2305 -0.03033494  12.010000   ; qtot 0.050857
 2306         cc    303    UNL     C3   2306 -0.42448520  12.010000   ; qtot -0.373628
 2307         cd    303    UNL     C4   2307 -0.29832498  12.010000   ; qtot -0.671953
 2308         c3    303    UNL     C5   2308 0.02745364  12.010000   ; qtot -0.644499
 2309         n1    303    UNL     N6   2309 -0.10717352  14.010000   ; qtot -0.751673
 2310         nd    303    UNL     N7   2310 0.59088738  14.010000   ; qtot -0.160785
 2311         hc    303    UNL     H8   2311 0.03043004   1.008000   ; qtot -0.130355
 2312         hc    303    UNL     H9   2312 0.03043004   1.008000   ; qtot -0.099925
 2313         hc    303    UNL    H10   2313 0.03043004   1.008000   ; qtot -0.069495
; residue  304 UNL rtp UNL q 0.0
 2314         h4    304    UNL     H0   2314 0.05293014   1.008000   ; qtot -0.016565
 2315         h4    304    UNL     H1   2315 0.12092384   1.008000   ; qtot 0.104359
 2316         cc    304    UNL     C2   2316 -0.03033494  12.010000   ; qtot 0.074024
 2317         cc    304    UNL     C3   2317 -0.42448520  12.010000   ; qtot -0.350462
 2318         cd    304    UNL     C4   2318 -0.29832498  12.010000   ; qtot -0.648786
 2319         c3    304    UNL     C5   2319 0.02745364  12.010000   ; qtot -0.621333
 2320         n1    304    UNL     N6   2320 -0.10717352  14.010000   ; qtot -0.728506
 2321         nd    304    UNL     N7   2321 0.59088738  14.010000   ; qtot -0.137619
 2322         hc    304    UNL     H8   2322 0.03043004   1.008000   ; qtot -0.107189
 2323         hc    304    UNL     H9   2323 0.03043004   1.008000   ; qtot -0.076759
 2324         hc    304    UNL    H10   2324 0.03043004   1.008000   ; qtot -0.046329
; residue  305 UNL rtp UNL q 0.0
 2325         h4    305    UNL     H0   2325 0.12092384   1.008000   ; qtot 0.074595
 2326         h4    305    UNL     H1   2326 0.05293014   1.008000   ; qtot 0.127525
 2327         cc    305    UNL     C2   2327 -0.42448520  12.010000   ; qtot -0.296960
 2328         cc    305    UNL     C3   2328 -0.03033494  12.010000   ; qtot -0.327295
 2329         cd    305    UNL     C4   2329 -0.29832498  12.010000   ; qtot -0.625620
 2330         c3    305    UNL     C5   2330 0.02745364  12.010000   ; qtot -0.598166
 2331         n1    305    UNL     N6   2331 0.59088738  14.010000   ; qtot -0.007279
 2332         nd    305    UNL     N7   2332 -0.10717352  14.010000   ; qtot -0.114453
 2333         hc    305    UNL     H8   2333 0.03043004   1.008000   ; qtot -0.084022
 2334         hc    305    UNL     H9   2334 0.03043004   1.008000   ; qtot -0.053592
 2335         hc    305    UNL    H10   2335 0.03043004   1.008000   ; qtot -0.023162
; residue  306 UNL rtp UNL q 0.0
 2336         h4    306    UNL     H0   2336 0.08692699   1.008000   ; qtot 0.063765
 2337         h4    306    UNL     H1   2337 0.08692699   1.008000   ; qtot 0.150692
 2338         cc    306    UNL     C2   2338 -0.22741007  12.010000   ; qtot -0.076718
 2339         cc    306    UNL     C3   2339 -0.22741007  12.010000   ; qtot -0.304129
 2340         cd    306    UNL     C4   2340 -0.29832498  12.010000   ; qtot -0.602454
 2341         c3    306    UNL     C5   2341 0.02745364  12.010000   ; qtot -0.575000
 2342         n1    306    UNL     N6   2342 0.24185693  14.010000   ; qtot -0.333143
 2343         nd    306    UNL     N7   2343 0.24185693  14.010000   ; qtot -0.091286
 2344         hc    306    UNL     H8   2344 0.03043004   1.008000   ; qtot -0.060856
 2345         hc    306    UNL     H9   2345 0.03043004   1.008000   ; qtot -0.030426
 2346         hc    306    UNL    H10   2346 0.03043004   1.008000   ; qtot 0.000004
; residue  307 Zn rtp Zn q -0.0
 2347         Zn    307     Zn     Zn   2347 -0.04633292  65.380000   ; qtot -0.046329
; residue  308 Zn rtp Zn q -0.0
 2348         Zn    308     Zn     Zn   2348 -0.04633292  65.380000   ; qtot -0.092662
; residue  309 Zn rtp Zn q -0.0
 2349         Zn    309     Zn     Zn   2349 -0.04633292  65.380000   ; qtot -0.138995
; residue  310 Zn rtp Zn q -0.0
 2350         Zn    310     Zn     Zn   2350 -0.04633292  65.380000   ; qtot -0.185328
; residue  311 Zn rtp Zn q -0.0
 2351         Zn    311     Zn     Zn   2351 -0.04633292  65.380000   ; qtot -0.231661
; residue  312 Zn rtp Zn q -0.0
 2352         Zn    312     Zn     Zn   2352 -0.04633292  65.380000   ; qtot -0.277993
; residue  313 UNL rtp UNL q 0.0
 2353         h4    313    UNL     H0   2353 0.08692699   1.008000   ; qtot -0.191066
 2354         h4    313    UNL     H1   2354 0.08692699   1.008000   ; qtot -0.104139
 2355         cc    313    UNL     C2   2355 -0.22741007  12.010000   ; qtot -0.331550
 2356         cc    313    UNL     C3   2356 -0.22741007  12.010000   ; qtot -0.558960
 2357         cd    313    UNL     C4   2357 -0.29832498  12.010000   ; qtot -0.857285
 2358         c3    313    UNL     C5   2358 0.02745364  12.010000   ; qtot -0.829831
 2359         n1    313    UNL     N6   2359 0.24185693  14.010000   ; qtot -0.587974
 2360         nd    313    UNL     N7   2360 0.24185693  14.010000   ; qtot -0.346117
 2361         hc    313    UNL     H8   2361 0.03043004   1.008000   ; qtot -0.315687
 2362         hc    313    UNL     H9   2362 0.03043004   1.008000   ; qtot -0.285257
 2363         hc    313    UNL    H10   2363 0.03043004   1.008000   ; qtot -0.254827
; residue  314 UNL rtp UNL q 0.0
 2364         h4    314    UNL     H0   2364 0.05293014   1.008000   ; qtot -0.201897
 2365         h4    314    UNL     H1   2365 0.12092384   1.008000   ; qtot -0.080973
 2366         cc    314    UNL     C2   2366 -0.03033494  12.010000   ; qtot -0.111308
 2367         cc    314    UNL     C3   2367 -0.42448520  12.010000   ; qtot -0.535793
 2368         cd    314    UNL     C4   2368 -0.29832498  12.010000   ; qtot -0.834118
 2369         c3    314    UNL     C5   2369 0.02745364  12.010000   ; qtot -0.806664
 2370         n1    314    UNL     N6   2370 -0.10717352  14.010000   ; qtot -0.913838
 2371         nd    314    UNL     N7   2371 0.59088738  14.010000   ; qtot -0.322951
 2372         hc    314    UNL     H8   2372 0.03043004   1.008000   ; qtot -0.292521
 2373         hc    314    UNL     H9   2373 0.03043004   1.008000   ; qtot -0.262091
 2374         hc    314    UNL    H10   2374 0.03043004   1.008000   ; qtot -0.231660
; residue  315 UNL rtp UNL q 0.0
 2375         h4    315    UNL     H0   2375 0.12092384   1.008000   ; qtot -0.110737
 2376         h4    315    UNL     H1   2376 0.05293014   1.008000   ; qtot -0.057806
 2377         cc    315    UNL     C2   2377 -0.42448520  12.010000   ; qtot -0.482292
 2378         cc    315    UNL     C3   2378 -0.03033494  12.010000   ; qtot -0.512627
 2379         cd    315    UNL     C4   2379 -0.29832498  12.010000   ; qtot -0.810952
 2380         c3    315    UNL     C5   2380 0.02745364  12.010000   ; qtot -0.783498
 2381         n1    315    UNL     N6   2381 0.59088738  14.010000   ; qtot -0.192611
 2382         nd    315    UNL     N7   2382 -0.10717352  14.010000   ; qtot -0.299784
 2383         hc    315    UNL     H8   2383 0.03043004   1.008000   ; qtot -0.269354
 2384         hc    315    UNL     H9   2384 0.03043004   1.008000   ; qtot -0.238924
 2385         hc    315    UNL    H10   2385 0.03043004   1.008000   ; qtot -0.208494
; residue  316 UNL rtp UNL q 0.0
 2386         h4    316    UNL     H0   2386 0.12092384   1.008000   ; qtot -0.087570
 2387         h4    316    UNL     H1   2387 0.05293014   1.008000   ; qtot -0.034640
 2388         cc    316    UNL     C2   2388 -0.42448520  12.010000   ; qtot -0.459125
 2389         cc    316    UNL     C3   2389 -0.03033494  12.010000   ; qtot -0.489460
 2390         cd    316    UNL     C4   2390 -0.29832498  12.010000   ; qtot -0.787785
 2391         c3    316    UNL     C5   2391 0.02745364  12.010000   ; qtot -0.760331
 2392         n1    316    UNL     N6   2392 0.59088738  14.010000   ; qtot -0.169444
 2393         nd    316    UNL     N7   2393 -0.10717352  14.010000   ; qtot -0.276618
 2394         hc    316    UNL     H8   2394 0.03043004   1.008000   ; qtot -0.246188
 2395         hc    316    UNL     H9   2395 0.03043004   1.008000   ; qtot -0.215758
 2396         hc    316    UNL    H10   2396 0.03043004   1.008000   ; qtot -0.185328
; residue  317 UNL rtp UNL q 0.0
 2397         h4    317    UNL     H0   2397 0.05293014   1.008000   ; qtot -0.132397
 2398         h4    317    UNL     H1   2398 0.12092384   1.008000   ; qtot -0.011474
 2399         cc    317    UNL     C2   2399 -0.03033494  12.010000   ; qtot -0.041808
 2400         cc    317    UNL     C3   2400 -0.42448520  12.010000   ; qtot -0.466294
 2401         cd    317    UNL     C4   2401 -0.29832498  12.010000   ; qtot -0.764619
 2402         c3    317    UNL     C5   2402 0.02745364  12.010000   ; qtot -0.737165
 2403         n1    317    UNL     N6   2403 -0.10717352  14.010000   ; qtot -0.844339
 2404         nd    317    UNL     N7   2404 0.59088738  14.010000   ; qtot -0.253451
 2405         hc    317    UNL     H8   2405 0.03043004   1.008000   ; qtot -0.223021
 2406         hc    317    UNL     H9   2406 0.03043004   1.008000   ; qtot -0.192591
 2407         hc    317    UNL    H10   2407 0.03043004   1.008000   ; qtot -0.162161
; residue  318 UNL rtp UNL q 0.0
 2408         h4    318    UNL     H0   2408 0.12092384   1.008000   ; qtot -0.041237
 2409         h4    318    UNL     H1   2409 0.05293014   1.008000   ; qtot 0.011693
 2410         cc    318    UNL     C2   2410 -0.42448520  12.010000   ; qtot -0.412792
 2411         cc    318    UNL     C3   2411 -0.03033494  12.010000   ; qtot -0.443127
 2412         cd    318    UNL     C4   2412 -0.29832498  12.010000   ; qtot -0.741452
 2413         c3    318    UNL     C5   2413 0.02745364  12.010000   ; qtot -0.713999
 2414         n1    318    UNL     N6   2414 0.59088738  14.010000   ; qtot -0.123111
 2415         nd    318    UNL     N7   2415 -0.10717352  14.010000   ; qtot -0.230285
 2416         hc    318    UNL     H8   2416 0.03043004   1.008000   ; qtot -0.199855
 2417         hc    318    UNL     H9   2417 0.03043004   1.008000   ; qtot -0.169425
 2418         hc    318    UNL    H10   2418 0.03043004   1.008000   ; qtot -0.138995
; residue  319 UNL rtp UNL q 0.0
 2419         h4    319    UNL     H0   2419 0.08692699   1.008000   ; qtot -0.052068
 2420         h4    319    UNL     H1   2420 0.08692699   1.008000   ; qtot 0.034859
 2421         cc    319    UNL     C2   2421 -0.22741007  12.010000   ; qtot -0.192551
 2422         cc    319    UNL     C3   2422 -0.22741007  12.010000   ; qtot -0.419961
 2423         cd    319    UNL     C4   2423 -0.29832498  12.010000   ; qtot -0.718286
 2424         c3    319    UNL     C5   2424 0.02745364  12.010000   ; qtot -0.690832
 2425         n1    319    UNL     N6   2425 0.24185693  14.010000   ; qtot -0.448975
 2426         nd    319    UNL     N7   2426 0.24185693  14.010000   ; qtot -0.207118
 2427         hc    319    UNL     H8   2427 0.03043004   1.008000   ; qtot -0.176688
 2428         hc    319    UNL     H9   2428 0.03043004   1.008000   ; qtot -0.146258
 2429         hc    319    UNL    H10   2429 0.03043004   1.008000   ; qtot -0.115828
; residue  320 UNL rtp UNL q 0.0
 2430         h4    320    UNL     H0   2430 0.08692699   1.008000   ; qtot -0.028901
 2431         h4    320    UNL     H1   2431 0.08692699   1.008000   ; qtot 0.058026
 2432         cc    320    UNL     C2   2432 -0.22741007  12.010000   ; qtot -0.169384
 2433         cc    320    UNL     C3   2433 -0.22741007  12.010000   ; qtot -0.396794
 2434         cd    320    UNL     C4   2434 -0.29832498  12.010000   ; qtot -0.695119
 2435         c3    320    UNL     C5   2435 0.02745364  12.010000   ; qtot -0.667666
 2436         n1    320    UNL     N6   2436 0.24185693  14.010000   ; qtot -0.425809
 2437         nd    320    UNL     N7   2437 0.24185693  14.010000   ; qtot -0.183952
 2438         hc    320    UNL     H8   2438 0.03043004   1.008000   ; qtot -0.153522
 2439         hc    320    UNL     H9   2439 0.03043004   1.008000   ; qtot -0.123092
 2440         hc    320    UNL    H10   2440 0.03043004   1.008000   ; qtot -0.092662
; residue  321 UNL rtp UNL q 0.0
 2441         h4    321    UNL     H0   2441 0.08692699   1.008000   ; qtot -0.005735
 2442         h4    321    UNL     H1   2442 0.08692699   1.008000   ; qtot 0.081192
 2443         cc    321    UNL     C2   2443 -0.22741007  12.010000   ; qtot -0.146218
 2444         cc    321    UNL     C3   2444 -0.22741007  12.010000   ; qtot -0.373628
 2445         cd    321    UNL     C4   2445 -0.29832498  12.010000   ; qtot -0.671953
 2446         c3    321    UNL     C5   2446 0.02745364  12.010000   ; qtot -0.644499
 2447         n1    321    UNL     N6   2447 0.24185693  14.010000   ; qtot -0.402642
 2448         nd    321    UNL     N7   2448 0.24185693  14.010000   ; qtot -0.160785
 2449         hc    321    UNL     H8   2449 0.03043004   1.008000   ; qtot -0.130355
 2450         hc    321    UNL     H9   2450 0.03043004   1.008000   ; qtot -0.099925
 2451         hc    321    UNL    H10   2451 0.03043004   1.008000   ; qtot -0.069495
; residue  322 UNL rtp UNL q 0.0
 2452         h4    322    UNL     H0   2452 0.08692699   1.008000   ; qtot 0.017432
 2453         h4    322    UNL     H1   2453 0.08692699   1.008000   ; qtot 0.104359
 2454         cc    322    UNL     C2   2454 -0.22741007  12.010000   ; qtot -0.123051
 2455         cc    322    UNL     C3   2455 -0.22741007  12.010000   ; qtot -0.350461
 2456         cd    322    UNL     C4   2456 -0.29832498  12.010000   ; qtot -0.648786
 2457         c3    322    UNL     C5   2457 0.02745364  12.010000   ; qtot -0.621333
 2458         n1    322    UNL     N6   2458 0.24185693  14.010000   ; qtot -0.379476
 2459         nd    322    UNL     N7   2459 0.24185693  14.010000   ; qtot -0.137619
 2460         hc    322    UNL     H8   2460 0.03043004   1.008000   ; qtot -0.107189
 2461         hc    322    UNL     H9   2461 0.03043004   1.008000   ; qtot -0.076759
 2462         hc    322    UNL    H10   2462 0.03043004   1.008000   ; qtot -0.046329
; residue  323 UNL rtp UNL q 0.0
 2463         h4    323    UNL     H0   2463 0.08692699   1.008000   ; qtot 0.040598
 2464         h4    323    UNL     H1   2464 0.08692699   1.008000   ; qtot 0.127525
 2465         cc    323    UNL     C2   2465 -0.22741007  12.010000   ; qtot -0.099885
 2466         cc    323    UNL     C3   2466 -0.22741007  12.010000   ; qtot -0.327295
 2467         cd    323    UNL     C4   2467 -0.29832498  12.010000   ; qtot -0.625620
 2468         c3    323    UNL     C5   2468 0.02745364  12.010000   ; qtot -0.598166
 2469         n1    323    UNL     N6   2469 0.24185693  14.010000   ; qtot -0.356309
 2470         nd    323    UNL     N7   2470 0.24185693  14.010000   ; qtot -0.114452
 2471         hc    323    UNL     H8   2471 0.03043004   1.008000   ; qtot -0.084022
 2472         hc    323    UNL     H9   2472 0.03043004   1.008000   ; qtot -0.053592
 2473         hc    323    UNL    H10   2473 0.03043004   1.008000   ; qtot -0.023162
; residue  324 UNL rtp UNL q 0.0
 2474         h4    324    UNL     H0   2474 0.12092384   1.008000   ; qtot 0.097762
 2475         h4    324    UNL     H1   2475 0.05293014   1.008000   ; qtot 0.150692
 2476         cc    324    UNL     C2   2476 -0.42448520  12.010000   ; qtot -0.273793
 2477         cc    324    UNL     C3   2477 -0.03033494  12.010000   ; qtot -0.304128
 2478         cd    324    UNL     C4   2478 -0.29832498  12.010000   ; qtot -0.602453
 2479         c3    324    UNL     C5   2479 0.02745364  12.010000   ; qtot -0.575000
 2480         n1    324    UNL     N6   2480 0.59088738  14.010000   ; qtot 0.015888
 2481         nd    324    UNL     N7   2481 -0.10717352  14.010000   ; qtot -0.091286
 2482         hc    324    UNL     H8   2482 0.03043004   1.008000   ; qtot -0.060856
 2483         hc    324    UNL     H9   2483 0.03043004   1.008000   ; qtot -0.030426
 2484         hc    324    UNL    H10   2484 0.03043004   1.008000   ; qtot 0.000004
; residue  325 Zn rtp Zn q -0.0
 2485         Zn    325     Zn     Zn   2485 -0.04633292  65.380000   ; qtot -0.046329
; residue  326 Zn rtp Zn q -0.0
 2486         Zn    326     Zn     Zn   2486 -0.04633292  65.380000   ; qtot -0.092662
; residue  327 Zn rtp Zn q -0.0
 2487         Zn    327     Zn     Zn   2487 -0.04633292  65.380000   ; qtot -0.138994
; residue  328 Zn rtp Zn q -0.0
 2488         Zn    328     Zn     Zn   2488 -0.04633292  65.380000   ; qtot -0.185327
; residue  329 Zn rtp Zn q -0.0
 2489         Zn    329     Zn     Zn   2489 -0.04633292  65.380000   ; qtot -0.231660
; residue  330 Zn rtp Zn q -0.0
 2490         Zn    330     Zn     Zn   2490 -0.04633292  65.380000   ; qtot -0.277993
; residue  331 UNL rtp UNL q 0.0
 2491         h4    331    UNL     H0   2491 0.05293014   1.008000   ; qtot -0.225063
 2492         h4    331    UNL     H1   2492 0.12092384   1.008000   ; qtot -0.104139
 2493         cc    331    UNL     C2   2493 -0.03033494  12.010000   ; qtot -0.134474
 2494         cc    331    UNL     C3   2494 -0.42448520  12.010000   ; qtot -0.558959
 2495         cd    331    UNL     C4   2495 -0.29832498  12.010000   ; qtot -0.857284
 2496         c3    331    UNL     C5   2496 0.02745364  12.010000   ; qtot -0.829831
 2497         n1    331    UNL     N6   2497 -0.10717352  14.010000   ; qtot -0.937004
 2498         nd    331    UNL     N7   2498 0.59088738  14.010000   ; qtot -0.346117
 2499         hc    331    UNL     H8   2499 0.03043004   1.008000   ; qtot -0.315687
 2500         hc    331    UNL     H9   2500 0.03043004   1.008000   ; qtot -0.285257
 2501         hc    331    UNL    H10   2501 0.03043004   1.008000   ; qtot -0.254827
; residue  332 UNL rtp UNL q 0.0
 2502         h4    332    UNL     H0   2502 0.08692699   1.008000   ; qtot -0.167900
 2503         h4    332    UNL     H1   2503 0.08692699   1.008000   ; qtot -0.080973
 2504         cc    332    UNL     C2   2504 -0.22741007  12.010000   ; qtot -0.308383
 2505         cc    332    UNL     C3   2505 -0.22741007  12.010000   ; qtot -0.535793
 2506         cd    332    UNL     C4   2506 -0.29832498  12.010000   ; qtot -0.834118
 2507         c3    332    UNL     C5   2507 0.02745364  12.010000   ; qtot -0.806664
 2508         n1    332    UNL     N6   2508 0.24185693  14.010000   ; qtot -0.564807
 2509         nd    332    UNL     N7   2509 0.24185693  14.010000   ; qtot -0.322950
 2510         hc    332    UNL     H8   2510 0.03043004   1.008000   ; qtot -0.292520
 2511         hc    332    UNL     H9   2511 0.03043004   1.008000   ; qtot -0.262090
 2512         hc    332    UNL    H10   2512 0.03043004   1.008000   ; qtot -0.231660
; residue  333 UNL rtp UNL q 0.0
 2513         h4    333    UNL     H0   2513 0.08692699   1.008000   ; qtot -0.144733
 2514         h4    333    UNL     H1   2514 0.08692699   1.008000   ; qtot -0.057806
 2515         cc    333    UNL     C2   2515 -0.22741007  12.010000   ; qtot -0.285216
 2516         cc    333    UNL     C3   2516 -0.22741007  12.010000   ; qtot -0.512626
 2517         cd    333    UNL     C4   2517 -0.29832498  12.010000   ; qtot -0.810951
 2518         c3    333    UNL     C5   2518 0.02745364  12.010000   ; qtot -0.783498
 2519         n1    333    UNL     N6   2519 0.24185693  14.010000   ; qtot -0.541641
 2520         nd    333    UNL     N7   2520 0.24185693  14.010000   ; qtot -0.299784
 2521         hc    333    UNL     H8   2521 0.03043004   1.008000   ; qtot -0.269354
 2522         hc    333    UNL     H9   2522 0.03043004   1.008000   ; qtot -0.238924
 2523         hc    333    UNL    H10   2523 0.03043004   1.008000   ; qtot -0.208494
; residue  334 UNL rtp UNL q 0.0
 2524         h4    334    UNL     H0   2524 0.12092384   1.008000   ; qtot -0.087570
 2525         h4    334    UNL     H1   2525 0.05293014   1.008000   ; qtot -0.034640
 2526         cc    334    UNL     C2   2526 -0.42448520  12.010000   ; qtot -0.459125
 2527         cc    334    UNL     C3   2527 -0.03033494  12.010000   ; qtot -0.489460
 2528         cd    334    UNL     C4   2528 -0.29832498  12.010000   ; qtot -0.787785
 2529         c3    334    UNL     C5   2529 0.02745364  12.010000   ; qtot -0.760331
 2530         n1    334    UNL     N6   2530 0.59088738  14.010000   ; qtot -0.169444
 2531         nd    334    UNL     N7   2531 -0.10717352  14.010000   ; qtot -0.276617
 2532         hc    334    UNL     H8   2532 0.03043004   1.008000   ; qtot -0.246187
 2533         hc    334    UNL     H9   2533 0.03043004   1.008000   ; qtot -0.215757
 2534         hc    334    UNL    H10   2534 0.03043004   1.008000   ; qtot -0.185327
; residue  335 UNL rtp UNL q 0.0
 2535         h4    335    UNL     H0   2535 0.08692699   1.008000   ; qtot -0.098400
 2536         h4    335    UNL     H1   2536 0.08692699   1.008000   ; qtot -0.011473
 2537         cc    335    UNL     C2   2537 -0.22741007  12.010000   ; qtot -0.238883
 2538         cc    335    UNL     C3   2538 -0.22741007  12.010000   ; qtot -0.466293
 2539         cd    335    UNL     C4   2539 -0.29832498  12.010000   ; qtot -0.764618
 2540         c3    335    UNL     C5   2540 0.02745364  12.010000   ; qtot -0.737165
 2541         n1    335    UNL     N6   2541 0.24185693  14.010000   ; qtot -0.495308
 2542         nd    335    UNL     N7   2542 0.24185693  14.010000   ; qtot -0.253451
 2543         hc    335    UNL     H8   2543 0.03043004   1.008000   ; qtot -0.223021
 2544         hc    335    UNL     H9   2544 0.03043004   1.008000   ; qtot -0.192591
 2545         hc    335    UNL    H10   2545 0.03043004   1.008000   ; qtot -0.162161
; residue  336 UNL rtp UNL q 0.0
 2546         h4    336    UNL     H0   2546 0.08692699   1.008000   ; qtot -0.075234
 2547         h4    336    UNL     H1   2547 0.08692699   1.008000   ; qtot 0.011693
 2548         cc    336    UNL     C2   2548 -0.22741007  12.010000   ; qtot -0.215717
 2549         cc    336    UNL     C3   2549 -0.22741007  12.010000   ; qtot -0.443127
 2550         cd    336    UNL     C4   2550 -0.29832498  12.010000   ; qtot -0.741452
 2551         c3    336    UNL     C5   2551 0.02745364  12.010000   ; qtot -0.713998
 2552         n1    336    UNL     N6   2552 0.24185693  14.010000   ; qtot -0.472141
 2553         nd    336    UNL     N7   2553 0.24185693  14.010000   ; qtot -0.230284
 2554         hc    336    UNL     H8   2554 0.03043004   1.008000   ; qtot -0.199854
 2555         hc    336    UNL     H9   2555 0.03043004   1.008000   ; qtot -0.169424
 2556         hc    336    UNL    H10   2556 0.03043004   1.008000   ; qtot -0.138994
; residue  337 UNL rtp UNL q 0.0
 2557         h4    337    UNL     H0   2557 0.08692699   1.008000   ; qtot -0.052067
 2558         h4    337    UNL     H1   2558 0.08692699   1.008000   ; qtot 0.034860
 2559         cc    337    UNL     C2   2559 -0.22741007  12.010000   ; qtot -0.192550
 2560         cc    337    UNL     C3   2560 -0.22741007  12.010000   ; qtot -0.419960
 2561         cd    337    UNL     C4   2561 -0.29832498  12.010000   ; qtot -0.718285
 2562         c3    337    UNL     C5   2562 0.02745364  12.010000   ; qtot -0.690832
 2563         n1    337    UNL     N6   2563 0.24185693  14.010000   ; qtot -0.448975
 2564         nd    337    UNL     N7   2564 0.24185693  14.010000   ; qtot -0.207118
 2565         hc    337    UNL     H8   2565 0.03043004   1.008000   ; qtot -0.176688
 2566         hc    337    UNL     H9   2566 0.03043004   1.008000   ; qtot -0.146258
 2567         hc    337    UNL    H10   2567 0.03043004   1.008000   ; qtot -0.115828
; residue  338 UNL rtp UNL q 0.0
 2568         h4    338    UNL     H0   2568 0.12092384   1.008000   ; qtot 0.005096
 2569         h4    338    UNL     H1   2569 0.05293014   1.008000   ; qtot 0.058026
 2570         cc    338    UNL     C2   2570 -0.42448520  12.010000   ; qtot -0.366459
 2571         cc    338    UNL     C3   2571 -0.03033494  12.010000   ; qtot -0.396794
 2572         cd    338    UNL     C4   2572 -0.29832498  12.010000   ; qtot -0.695119
 2573         c3    338    UNL     C5   2573 0.02745364  12.010000   ; qtot -0.667665
 2574         n1    338    UNL     N6   2574 0.59088738  14.010000   ; qtot -0.076778
 2575         nd    338    UNL     N7   2575 -0.10717352  14.010000   ; qtot -0.183951
 2576         hc    338    UNL     H8   2576 0.03043004   1.008000   ; qtot -0.153521
 2577         hc    338    UNL     H9   2577 0.03043004   1.008000   ; qtot -0.123091
 2578         hc    338    UNL    H10   2578 0.03043004   1.008000   ; qtot -0.092661
; residue  339 UNL rtp UNL q 0.0
 2579         h4    339    UNL     H0   2579 0.05293014   1.008000   ; qtot -0.039731
 2580         h4    339    UNL     H1   2580 0.12092384   1.008000   ; qtot 0.081193
 2581         cc    339    UNL     C2   2581 -0.03033494  12.010000   ; qtot 0.050858
 2582         cc    339    UNL     C3   2582 -0.42448520  12.010000   ; qtot -0.373628
 2583         cd    339    UNL     C4   2583 -0.29832498  12.010000   ; qtot -0.671952
 2584         c3    339    UNL     C5   2584 0.02745364  12.010000   ; qtot -0.644499
 2585         n1    339    UNL     N6   2585 -0.10717352  14.010000   ; qtot -0.751672
 2586         nd    339    UNL     N7   2586 0.59088738  14.010000   ; qtot -0.160785
 2587         hc    339    UNL     H8   2587 0.03043004   1.008000   ; qtot -0.130355
 2588         hc    339    UNL     H9   2588 0.03043004   1.008000   ; qtot -0.099925
 2589         hc    339    UNL    H10   2589 0.03043004   1.008000   ; qtot -0.069495
; residue  340 UNL rtp UNL q 0.0
 2590         h4    340    UNL     H0   2590 0.05293014   1.008000   ; qtot -0.016565
 2591         h4    340    UNL     H1   2591 0.12092384   1.008000   ; qtot 0.104359
 2592         cc    340    UNL     C2   2592 -0.03033494  12.010000   ; qtot 0.074024
 2593         cc    340    UNL     C3   2593 -0.42448520  12.010000   ; qtot -0.350461
 2594         cd    340    UNL     C4   2594 -0.29832498  12.010000   ; qtot -0.648786
 2595         c3    340    UNL     C5   2595 0.02745364  12.010000   ; qtot -0.621332
 2596         n1    340    UNL     N6   2596 -0.10717352  14.010000   ; qtot -0.728506
 2597         nd    340    UNL     N7   2597 0.59088738  14.010000   ; qtot -0.137619
 2598         hc    340    UNL     H8   2598 0.03043004   1.008000   ; qtot -0.107188
 2599         hc    340    UNL     H9   2599 0.03043004   1.008000   ; qtot -0.076758
 2600         hc    340    UNL    H10   2600 0.03043004   1.008000   ; qtot -0.046328
; residue  341 UNL rtp UNL q 0.0
 2601         h4    341    UNL     H0   2601 0.12092384   1.008000   ; qtot 0.074595
 2602         h4    341    UNL     H1   2602 0.05293014   1.008000   ; qtot 0.127526
 2603         cc    341    UNL     C2   2603 -0.42448520  12.010000   ; qtot -0.296960
 2604         cc    341    UNL     C3   2604 -0.03033494  12.010000   ; qtot -0.327295
 2605         cd    341    UNL     C4   2605 -0.29832498  12.010000   ; qtot -0.625620
 2606         c3    341    UNL     C5   2606 0.02745364  12.010000   ; qtot -0.598166
 2607         n1    341    UNL     N6   2607 0.59088738  14.010000   ; qtot -0.007279
 2608         nd    341    UNL     N7   2608 -0.10717352  14.010000   ; qtot -0.114452
 2609         hc    341    UNL     H8   2609 0.03043004   1.008000   ; qtot -0.084022
 2610         hc    341    UNL     H9   2610 0.03043004   1.008000   ; qtot -0.053592
 2611         hc    341    UNL    H10   2611 0.03043004   1.008000   ; qtot -0.023162
; residue  342 UNL rtp UNL q 0.0
 2612         h4    342    UNL     H0   2612 0.08692699   1.008000   ; qtot 0.063765
 2613         h4    342    UNL     H1   2613 0.08692699   1.008000   ; qtot 0.150692
 2614         cc    342    UNL     C2   2614 -0.22741007  12.010000   ; qtot -0.076718
 2615         cc    342    UNL     C3   2615 -0.22741007  12.010000   ; qtot -0.304128
 2616         cd    342    UNL     C4   2616 -0.29832498  12.010000   ; qtot -0.602453
 2617         c3    342    UNL     C5   2617 0.02745364  12.010000   ; qtot -0.574999
 2618         n1    342    UNL     N6   2618 0.24185693  14.010000   ; qtot -0.333142
 2619         nd    342    UNL     N7   2619 0.24185693  14.010000   ; qtot -0.091286
 2620         hc    342    UNL     H8   2620 0.03043004   1.008000   ; qtot -0.060856
 2621         hc    342    UNL     H9   2621 0.03043004   1.008000   ; qtot -0.030425
 2622         hc    342    UNL    H10   2622 0.03043004   1.008000   ; qtot 0.000005
; residue  343 Zn rtp Zn q -0.0
 2623         Zn    343     Zn     Zn   2623 -0.04633292  65.380000   ; qtot -0.046328
; residue  344 Zn rtp Zn q -0.0
 2624         Zn    344     Zn     Zn   2624 -0.04633292  65.380000   ; qtot -0.092661
; residue  345 Zn rtp Zn q -0.0
 2625         Zn    345     Zn     Zn   2625 -0.04633292  65.380000   ; qtot -0.138994
; residue  346 Zn rtp Zn q -0.0
 2626         Zn    346     Zn     Zn   2626 -0.04633292  65.380000   ; qtot -0.185327
; residue  347 Zn rtp Zn q -0.0
 2627         Zn    347     Zn     Zn   2627 -0.04633292  65.380000   ; qtot -0.231660
; residue  348 Zn rtp Zn q -0.0
 2628         Zn    348     Zn     Zn   2628 -0.04633292  65.380000   ; qtot -0.277993
; residue  349 UNL rtp UNL q 0.0
 2629         h4    349    UNL     H0   2629 0.08692699   1.008000   ; qtot -0.191066
 2630         h4    349    UNL     H1   2630 0.08692699   1.008000   ; qtot -0.104139
 2631         cc    349    UNL     C2   2631 -0.22741007  12.010000   ; qtot -0.331549
 2632         cc    349    UNL     C3   2632 -0.22741007  12.010000   ; qtot -0.558959
 2633         cd    349    UNL     C4   2633 -0.29832498  12.010000   ; qtot -0.857284
 2634         c3    349    UNL     C5   2634 0.02745364  12.010000   ; qtot -0.829830
 2635         n1    349    UNL     N6   2635 0.24185693  14.010000   ; qtot -0.587974
 2636         nd    349    UNL     N7   2636 0.24185693  14.010000   ; qtot -0.346117
 2637         hc    349    UNL     H8   2637 0.03043004   1.008000   ; qtot -0.315687
 2638         hc    349    UNL     H9   2638 0.03043004   1.008000   ; qtot -0.285257
 2639         hc    349    UNL    H10   2639 0.03043004   1.008000   ; qtot -0.254826
; residue  350 UNL rtp UNL q 0.0
 2640         h4    350    UNL     H0   2640 0.05293014   1.008000   ; qtot -0.201896
 2641         h4    350    UNL     H1   2641 0.12092384   1.008000   ; qtot -0.080972
 2642         cc    350    UNL     C2   2642 -0.03033494  12.010000   ; qtot -0.111307
 2643         cc    350    UNL     C3   2643 -0.42448520  12.010000   ; qtot -0.535793
 2644         cd    350    UNL     C4   2644 -0.29832498  12.010000   ; qtot -0.834118
 2645         c3    350    UNL     C5   2645 0.02745364  12.010000   ; qtot -0.806664
 2646         n1    350    UNL     N6   2646 -0.10717352  14.010000   ; qtot -0.913837
 2647         nd    350    UNL     N7   2647 0.59088738  14.010000   ; qtot -0.322950
 2648         hc    350    UNL     H8   2648 0.03043004   1.008000   ; qtot -0.292520
 2649         hc    350    UNL     H9   2649 0.03043004   1.008000   ; qtot -0.262090
 2650         hc    350    UNL    H10   2650 0.03043004   1.008000   ; qtot -0.231660
; residue  351 UNL rtp UNL q 0.0
 2651         h4    351    UNL     H0   2651 0.08692699   1.008000   ; qtot -0.144733
 2652         h4    351    UNL     H1   2652 0.08692699   1.008000   ; qtot -0.057806
 2653         cc    351    UNL     C2   2653 -0.22741007  12.010000   ; qtot -0.285216
 2654         cc    351    UNL     C3   2654 -0.22741007  12.010000   ; qtot -0.512626
 2655         cd    351    UNL     C4   2655 -0.29832498  12.010000   ; qtot -0.810951
 2656         c3    351    UNL     C5   2656 0.02745364  12.010000   ; qtot -0.783497
 2657         n1    351    UNL     N6   2657 0.24185693  14.010000   ; qtot -0.541641
 2658         nd    351    UNL     N7   2658 0.24185693  14.010000   ; qtot -0.299784
 2659         hc    351    UNL     H8   2659 0.03043004   1.008000   ; qtot -0.269354
 2660         hc    351    UNL     H9   2660 0.03043004   1.008000   ; qtot -0.238924
 2661         hc    351    UNL    H10   2661 0.03043004   1.008000   ; qtot -0.208494
; residue  352 UNL rtp UNL q 0.0
 2662         h4    352    UNL     H0   2662 0.08692699   1.008000   ; qtot -0.121567
 2663         h4    352    UNL     H1   2663 0.08692699   1.008000   ; qtot -0.034640
 2664         cc    352    UNL     C2   2664 -0.22741007  12.010000   ; qtot -0.262050
 2665         cc    352    UNL     C3   2665 -0.22741007  12.010000   ; qtot -0.489460
 2666         cd    352    UNL     C4   2666 -0.29832498  12.010000   ; qtot -0.787785
 2667         c3    352    UNL     C5   2667 0.02745364  12.010000   ; qtot -0.760331
 2668         n1    352    UNL     N6   2668 0.24185693  14.010000   ; qtot -0.518474
 2669         nd    352    UNL     N7   2669 0.24185693  14.010000   ; qtot -0.276617
 2670         hc    352    UNL     H8   2670 0.03043004   1.008000   ; qtot -0.246187
 2671         hc    352    UNL     H9   2671 0.03043004   1.008000   ; qtot -0.215757
 2672         hc    352    UNL    H10   2672 0.03043004   1.008000   ; qtot -0.185327
; residue  353 UNL rtp UNL q 0.0
 2673         h4    353    UNL     H0   2673 0.05293014   1.008000   ; qtot -0.132397
 2674         h4    353    UNL     H1   2674 0.12092384   1.008000   ; qtot -0.011473
 2675         cc    353    UNL     C2   2675 -0.03033494  12.010000   ; qtot -0.041808
 2676         cc    353    UNL     C3   2676 -0.42448520  12.010000   ; qtot -0.466293
 2677         cd    353    UNL     C4   2677 -0.29832498  12.010000   ; qtot -0.764618
 2678         c3    353    UNL     C5   2678 0.02745364  12.010000   ; qtot -0.737165
 2679         n1    353    UNL     N6   2679 -0.10717352  14.010000   ; qtot -0.844338
 2680         nd    353    UNL     N7   2680 0.59088738  14.010000   ; qtot -0.253451
 2681         hc    353    UNL     H8   2681 0.03043004   1.008000   ; qtot -0.223021
 2682         hc    353    UNL     H9   2682 0.03043004   1.008000   ; qtot -0.192591
 2683         hc    353    UNL    H10   2683 0.03043004   1.008000   ; qtot -0.162161
; residue  354 UNL rtp UNL q 0.0
 2684         h4    354    UNL     H0   2684 0.08692699   1.008000   ; qtot -0.075234
 2685         h4    354    UNL     H1   2685 0.08692699   1.008000   ; qtot 0.011693
 2686         cc    354    UNL     C2   2686 -0.22741007  12.010000   ; qtot -0.215717
 2687         cc    354    UNL     C3   2687 -0.22741007  12.010000   ; qtot -0.443127
 2688         cd    354    UNL     C4   2688 -0.29832498  12.010000   ; qtot -0.741452
 2689         c3    354    UNL     C5   2689 0.02745364  12.010000   ; qtot -0.713998
 2690         n1    354    UNL     N6   2690 0.24185693  14.010000   ; qtot -0.472141
 2691         nd    354    UNL     N7   2691 0.24185693  14.010000   ; qtot -0.230284
 2692         hc    354    UNL     H8   2692 0.03043004   1.008000   ; qtot -0.199854
 2693         hc    354    UNL     H9   2693 0.03043004   1.008000   ; qtot -0.169424
 2694         hc    354    UNL    H10   2694 0.03043004   1.008000   ; qtot -0.138994
; residue  355 UNL rtp UNL q 0.0
 2695         h4    355    UNL     H0   2695 0.05293014   1.008000   ; qtot -0.086064
 2696         h4    355    UNL     H1   2696 0.12092384   1.008000   ; qtot 0.034860
 2697         cc    355    UNL     C2   2697 -0.03033494  12.010000   ; qtot 0.004525
 2698         cc    355    UNL     C3   2698 -0.42448520  12.010000   ; qtot -0.419960
 2699         cd    355    UNL     C4   2699 -0.29832498  12.010000   ; qtot -0.718285
 2700         c3    355    UNL     C5   2700 0.02745364  12.010000   ; qtot -0.690832
 2701         n1    355    UNL     N6   2701 -0.10717352  14.010000   ; qtot -0.798005
 2702         nd    355    UNL     N7   2702 0.59088738  14.010000   ; qtot -0.207118
 2703         hc    355    UNL     H8   2703 0.03043004   1.008000   ; qtot -0.176688
 2704         hc    355    UNL     H9   2704 0.03043004   1.008000   ; qtot -0.146258
 2705         hc    355    UNL    H10   2705 0.03043004   1.008000   ; qtot -0.115828
; residue  356 UNL rtp UNL q 0.0
 2706         h4    356    UNL     H0   2706 0.08692699   1.008000   ; qtot -0.028901
 2707         h4    356    UNL     H1   2707 0.08692699   1.008000   ; qtot 0.058026
 2708         cc    356    UNL     C2   2708 -0.22741007  12.010000   ; qtot -0.169384
 2709         cc    356    UNL     C3   2709 -0.22741007  12.010000   ; qtot -0.396794
 2710         cd    356    UNL     C4   2710 -0.29832498  12.010000   ; qtot -0.695119
 2711         c3    356    UNL     C5   2711 0.02745364  12.010000   ; qtot -0.667665
 2712         n1    356    UNL     N6   2712 0.24185693  14.010000   ; qtot -0.425808
 2713         nd    356    UNL     N7   2713 0.24185693  14.010000   ; qtot -0.183951
 2714         hc    356    UNL     H8   2714 0.03043004   1.008000   ; qtot -0.153521
 2715         hc    356    UNL     H9   2715 0.03043004   1.008000   ; qtot -0.123091
 2716         hc    356    UNL    H10   2716 0.03043004   1.008000   ; qtot -0.092661
; residue  357 UNL rtp UNL q 0.0
 2717         h4    357    UNL     H0   2717 0.05293014   1.008000   ; qtot -0.039731
 2718         h4    357    UNL     H1   2718 0.12092384   1.008000   ; qtot 0.081193
 2719         cc    357    UNL     C2   2719 -0.03033494  12.010000   ; qtot 0.050858
 2720         cc    357    UNL     C3   2720 -0.42448520  12.010000   ; qtot -0.373627
 2721         cd    357    UNL     C4   2721 -0.29832498  12.010000   ; qtot -0.671952
 2722         c3    357    UNL     C5   2722 0.02745364  12.010000   ; qtot -0.644499
 2723         n1    357    UNL     N6   2723 -0.10717352  14.010000   ; qtot -0.751672
 2724         nd    357    UNL     N7   2724 0.59088738  14.010000   ; qtot -0.160785
 2725         hc    357    UNL     H8   2725 0.03043004   1.008000   ; qtot -0.130355
 2726         hc    357    UNL     H9   2726 0.03043004   1.008000   ; qtot -0.099925
 2727         hc    357    UNL    H10   2727 0.03043004   1.008000   ; qtot -0.069495
; residue  358 UNL rtp UNL q 0.0
 2728         h4    358    UNL     H0   2728 0.08692699   1.008000   ; qtot 0.017432
 2729         h4    358    UNL     H1   2729 0.08692699   1.008000   ; qtot 0.104359
 2730         cc    358    UNL     C2   2730 -0.22741007  12.010000   ; qtot -0.123051
 2731         cc    358    UNL     C3   2731 -0.22741007  12.010000   ; qtot -0.350461
 2732         cd    358    UNL     C4   2732 -0.29832498  12.010000   ; qtot -0.648786
 2733         c3    358    UNL     C5   2733 0.02745364  12.010000   ; qtot -0.621332
 2734         n1    358    UNL     N6   2734 0.24185693  14.010000   ; qtot -0.379475
 2735         nd    358    UNL     N7   2735 0.24185693  14.010000   ; qtot -0.137618
 2736         hc    358    UNL     H8   2736 0.03043004   1.008000   ; qtot -0.107188
 2737         hc    358    UNL     H9   2737 0.03043004   1.008000   ; qtot -0.076758
 2738         hc    358    UNL    H10   2738 0.03043004   1.008000   ; qtot -0.046328
; residue  359 UNL rtp UNL q 0.0
 2739         h4    359    UNL     H0   2739 0.12092384   1.008000   ; qtot 0.074596
 2740         h4    359    UNL     H1   2740 0.05293014   1.008000   ; qtot 0.127526
 2741         cc    359    UNL     C2   2741 -0.42448520  12.010000   ; qtot -0.296959
 2742         cc    359    UNL     C3   2742 -0.03033494  12.010000   ; qtot -0.327294
 2743         cd    359    UNL     C4   2743 -0.29832498  12.010000   ; qtot -0.625619
 2744         c3    359    UNL     C5   2744 0.02745364  12.010000   ; qtot -0.598166
 2745         n1    359    UNL     N6   2745 0.59088738  14.010000   ; qtot -0.007278
 2746         nd    359    UNL     N7   2746 -0.10717352  14.010000   ; qtot -0.114452
 2747         hc    359    UNL     H8   2747 0.03043004   1.008000   ; qtot -0.084022
 2748         hc    359    UNL     H9   2748 0.03043004   1.008000   ; qtot -0.053592
 2749         hc    359    UNL    H10   2749 0.03043004   1.008000   ; qtot -0.023162
; residue  360 UNL rtp UNL q 0.0
 2750         h4    360    UNL     H0   2750 0.12092384   1.008000   ; qtot 0.097762
 2751         h4    360    UNL     H1   2751 0.05293014   1.008000   ; qtot 0.150692
 2752         cc    360    UNL     C2   2752 -0.42448520  12.010000   ; qtot -0.273793
 2753         cc    360    UNL     C3   2753 -0.03033494  12.010000   ; qtot -0.304128
 2754         cd    360    UNL     C4   2754 -0.29832498  12.010000   ; qtot -0.602453
 2755         c3    360    UNL     C5   2755 0.02745364  12.010000   ; qtot -0.574999
 2756         n1    360    UNL     N6   2756 0.59088738  14.010000   ; qtot 0.015888
 2757         nd    360    UNL     N7   2757 -0.10717352  14.010000   ; qtot -0.091285
 2758         hc    360    UNL     H8   2758 0.03043004   1.008000   ; qtot -0.060855
 2759         hc    360    UNL     H9   2759 0.03043004   1.008000   ; qtot -0.030425
 2760         hc    360    UNL    H10   2760 0.03043004   1.008000   ; qtot 0.000005
; residue  361 Zn rtp Zn q -0.0
 2761         Zn    361     Zn     Zn   2761 -0.04633292  65.380000   ; qtot -0.046328
; residue  362 Zn rtp Zn q -0.0
 2762         Zn    362     Zn     Zn   2762 -0.04633292  65.380000   ; qtot -0.092661
; residue  363 Zn rtp Zn q -0.0
 2763         Zn    363     Zn     Zn   2763 -0.04633292  65.380000   ; qtot -0.138994
; residue  364 Zn rtp Zn q -0.0
 2764         Zn    364     Zn     Zn   2764 -0.04633292  65.380000   ; qtot -0.185327
; residue  365 Zn rtp Zn q -0.0
 2765         Zn    365     Zn     Zn   2765 -0.04633292  65.380000   ; qtot -0.231660
; residue  366 Zn rtp Zn q -0.0
 2766         Zn    366     Zn     Zn   2766 -0.04633292  65.380000   ; qtot -0.277993
; residue  367 UNL rtp UNL q 0.0
 2767         h4    367    UNL     H0   2767 0.08692699   1.008000   ; qtot -0.191066
 2768         h4    367    UNL     H1   2768 0.08692699   1.008000   ; qtot -0.104139
 2769         cc    367    UNL     C2   2769 -0.22741007  12.010000   ; qtot -0.331549
 2770         cc    367    UNL     C3   2770 -0.22741007  12.010000   ; qtot -0.558959
 2771         cd    367    UNL     C4   2771 -0.29832498  12.010000   ; qtot -0.857284
 2772         c3    367    UNL     C5   2772 0.02745364  12.010000   ; qtot -0.829830
 2773         n1    367    UNL     N6   2773 0.24185693  14.010000   ; qtot -0.587973
 2774         nd    367    UNL     N7   2774 0.24185693  14.010000   ; qtot -0.346116
 2775         hc    367    UNL     H8   2775 0.03043004   1.008000   ; qtot -0.315686
 2776         hc    367    UNL     H9   2776 0.03043004   1.008000   ; qtot -0.285256
 2777         hc    367    UNL    H10   2777 0.03043004   1.008000   ; qtot -0.254826
; residue  368 UNL rtp UNL q 0.0
 2778         h4    368    UNL     H0   2778 0.05293014   1.008000   ; qtot -0.201896
 2779         h4    368    UNL     H1   2779 0.12092384   1.008000   ; qtot -0.080972
 2780         cc    368    UNL     C2   2780 -0.03033494  12.010000   ; qtot -0.111307
 2781         cc    368    UNL     C3   2781 -0.42448520  12.010000   ; qtot -0.535792
 2782         cd    368    UNL     C4   2782 -0.29832498  12.010000   ; qtot -0.834117
 2783         c3    368    UNL     C5   2783 0.02745364  12.010000   ; qtot -0.806664
 2784         n1    368    UNL     N6   2784 -0.10717352  14.010000   ; qtot -0.913837
 2785         nd    368    UNL     N7   2785 0.59088738  14.010000   ; qtot -0.322950
 2786         hc    368    UNL     H8   2786 0.03043004   1.008000   ; qtot -0.292520
 2787         hc    368    UNL     H9   2787 0.03043004   1.008000   ; qtot -0.262090
 2788         hc    368    UNL    H10   2788 0.03043004   1.008000   ; qtot -0.231660
; residue  369 UNL rtp UNL q 0.0
 2789         h4    369    UNL     H0   2789 0.12092384   1.008000   ; qtot -0.110736
 2790         h4    369    UNL     H1   2790 0.05293014   1.008000   ; qtot -0.057806
 2791         cc    369    UNL     C2   2791 -0.42448520  12.010000   ; qtot -0.482291
 2792         cc    369    UNL     C3   2792 -0.03033494  12.010000   ; qtot -0.512626
 2793         cd    369    UNL     C4   2793 -0.29832498  12.010000   ; qtot -0.810951
 2794         c3    369    UNL     C5   2794 0.02745364  12.010000   ; qtot -0.783497
 2795         n1    369    UNL     N6   2795 0.59088738  14.010000   ; qtot -0.192610
 2796         nd    369    UNL     N7   2796 -0.10717352  14.010000   ; qtot -0.299783
 2797         hc    369    UNL     H8   2797 0.03043004   1.008000   ; qtot -0.269353
 2798         hc    369    UNL     H9   2798 0.03043004   1.008000   ; qtot -0.238923
 2799         hc    369    UNL    H10   2799 0.03043004   1.008000   ; qtot -0.208493
; residue  370 UNL rtp UNL q 0.0
 2800         h4    370    UNL     H0   2800 0.12092384   1.008000   ; qtot -0.087569
 2801         h4    370    UNL     H1   2801 0.05293014   1.008000   ; qtot -0.034639
 2802         cc    370    UNL     C2   2802 -0.42448520  12.010000   ; qtot -0.459124
 2803         cc    370    UNL     C3   2803 -0.03033494  12.010000   ; qtot -0.489459
 2804         cd    370    UNL     C4   2804 -0.29832498  12.010000   ; qtot -0.787784
 2805         c3    370    UNL     C5   2805 0.02745364  12.010000   ; qtot -0.760331
 2806         n1    370    UNL     N6   2806 0.59088738  14.010000   ; qtot -0.169443
 2807         nd    370    UNL     N7   2807 -0.10717352  14.010000   ; qtot -0.276617
 2808         hc    370    UNL     H8   2808 0.03043004   1.008000   ; qtot -0.246187
 2809         hc    370    UNL     H9   2809 0.03043004   1.008000   ; qtot -0.215757
 2810         hc    370    UNL    H10   2810 0.03043004   1.008000   ; qtot -0.185327
; residue  371 UNL rtp UNL q 0.0
 2811         h4    371    UNL     H0   2811 0.05293014   1.008000   ; qtot -0.132397
 2812         h4    371    UNL     H1   2812 0.12092384   1.008000   ; qtot -0.011473
 2813         cc    371    UNL     C2   2813 -0.03033494  12.010000   ; qtot -0.041808
 2814         cc    371    UNL     C3   2814 -0.42448520  12.010000   ; qtot -0.466293
 2815         cd    371    UNL     C4   2815 -0.29832498  12.010000   ; qtot -0.764618
 2816         c3    371    UNL     C5   2816 0.02745364  12.010000   ; qtot -0.737164
 2817         n1    371    UNL     N6   2817 -0.10717352  14.010000   ; qtot -0.844338
 2818         nd    371    UNL     N7   2818 0.59088738  14.010000   ; qtot -0.253450
 2819         hc    371    UNL     H8   2819 0.03043004   1.008000   ; qtot -0.223020
 2820         hc    371    UNL     H9   2820 0.03043004   1.008000   ; qtot -0.192590
 2821         hc    371    UNL    H10   2821 0.03043004   1.008000   ; qtot -0.162160
; residue  372 UNL rtp UNL q 0.0
 2822         h4    372    UNL     H0   2822 0.08692699   1.008000   ; qtot -0.075233
 2823         h4    372    UNL     H1   2823 0.08692699   1.008000   ; qtot 0.011694
 2824         cc    372    UNL     C2   2824 -0.22741007  12.010000   ; qtot -0.215716
 2825         cc    372    UNL     C3   2825 -0.22741007  12.010000   ; qtot -0.443126
 2826         cd    372    UNL     C4   2826 -0.29832498  12.010000   ; qtot -0.741451
 2827         c3    372    UNL     C5   2827 0.02745364  12.010000   ; qtot -0.713998
 2828         n1    372    UNL     N6   2828 0.24185693  14.010000   ; qtot -0.472141
 2829         nd    372    UNL     N7   2829 0.24185693  14.010000   ; qtot -0.230284
 2830         hc    372    UNL     H8   2830 0.03043004   1.008000   ; qtot -0.199854
 2831         hc    372    UNL     H9   2831 0.03043004   1.008000   ; qtot -0.169424
 2832         hc    372    UNL    H10   2832 0.03043004   1.008000   ; qtot -0.138994
; residue  373 UNL rtp UNL q 0.0
 2833         h4    373    UNL     H0   2833 0.08692699   1.008000   ; qtot -0.052067
 2834         h4    373    UNL     H1   2834 0.08692699   1.008000   ; qtot 0.034860
 2835         cc    373    UNL     C2   2835 -0.22741007  12.010000   ; qtot -0.192550
 2836         cc    373    UNL     C3   2836 -0.22741007  12.010000   ; qtot -0.419960
 2837         cd    373    UNL     C4   2837 -0.29832498  12.010000   ; qtot -0.718285
 2838         c3    373    UNL     C5   2838 0.02745364  12.010000   ; qtot -0.690831
 2839         n1    373    UNL     N6   2839 0.24185693  14.010000   ; qtot -0.448974
 2840         nd    373    UNL     N7   2840 0.24185693  14.010000   ; qtot -0.207117
 2841         hc    373    UNL     H8   2841 0.03043004   1.008000   ; qtot -0.176687
 2842         hc    373    UNL     H9   2842 0.03043004   1.008000   ; qtot -0.146257
 2843         hc    373    UNL    H10   2843 0.03043004   1.008000   ; qtot -0.115827
; residue  374 UNL rtp UNL q 0.0
 2844         h4    374    UNL     H0   2844 0.08692699   1.008000   ; qtot -0.028900
 2845         h4    374    UNL     H1   2845 0.08692699   1.008000   ; qtot 0.058027
 2846         cc    374    UNL     C2   2846 -0.22741007  12.010000   ; qtot -0.169383
 2847         cc    374    UNL     C3   2847 -0.22741007  12.010000   ; qtot -0.396794
 2848         cd    374    UNL     C4   2848 -0.29832498  12.010000   ; qtot -0.695118
 2849         c3    374    UNL     C5   2849 0.02745364  12.010000   ; qtot -0.667665
 2850         n1    374    UNL     N6   2850 0.24185693  14.010000   ; qtot -0.425808
 2851         nd    374    UNL     N7   2851 0.24185693  14.010000   ; qtot -0.183951
 2852         hc    374    UNL     H8   2852 0.03043004   1.008000   ; qtot -0.153521
 2853         hc    374    UNL     H9   2853 0.03043004   1.008000   ; qtot -0.123091
 2854         hc    374    UNL    H10   2854 0.03043004   1.008000   ; qtot -0.092661
; residue  375 UNL rtp UNL q 0.0
 2855         h4    375    UNL     H0   2855 0.05293014   1.008000   ; qtot -0.039731
 2856         h4    375    UNL     H1   2856 0.12092384   1.008000   ; qtot 0.081193
 2857         cc    375    UNL     C2   2857 -0.03033494  12.010000   ; qtot 0.050858
 2858         cc    375    UNL     C3   2858 -0.42448520  12.010000   ; qtot -0.373627
 2859         cd    375    UNL     C4   2859 -0.29832498  12.010000   ; qtot -0.671952
 2860         c3    375    UNL     C5   2860 0.02745364  12.010000   ; qtot -0.644498
 2861         n1    375    UNL     N6   2861 -0.10717352  14.010000   ; qtot -0.751672
 2862         nd    375    UNL     N7   2862 0.59088738  14.010000   ; qtot -0.160785
 2863         hc    375    UNL     H8   2863 0.03043004   1.008000   ; qtot -0.130354
 2864         hc    375    UNL     H9   2864 0.03043004   1.008000   ; qtot -0.099924
 2865         hc    375    UNL    H10   2865 0.03043004   1.008000   ; qtot -0.069494
; residue  376 UNL rtp UNL q 0.0
 2866         h4    376    UNL     H0   2866 0.08692699   1.008000   ; qtot 0.017433
 2867         h4    376    UNL     H1   2867 0.08692699   1.008000   ; qtot 0.104360
 2868         cc    376    UNL     C2   2868 -0.22741007  12.010000   ; qtot -0.123050
 2869         cc    376    UNL     C3   2869 -0.22741007  12.010000   ; qtot -0.350461
 2870         cd    376    UNL     C4   2870 -0.29832498  12.010000   ; qtot -0.648786
 2871         c3    376    UNL     C5   2871 0.02745364  12.010000   ; qtot -0.621332
 2872         n1    376    UNL     N6   2872 0.24185693  14.010000   ; qtot -0.379475
 2873         nd    376    UNL     N7   2873 0.24185693  14.010000   ; qtot -0.137618
 2874         hc    376    UNL     H8   2874 0.03043004   1.008000   ; qtot -0.107188
 2875         hc    376    UNL     H9   2875 0.03043004   1.008000   ; qtot -0.076758
 2876         hc    376    UNL    H10   2876 0.03043004   1.008000   ; qtot -0.046328
; residue  377 UNL rtp UNL q 0.0
 2877         h4    377    UNL     H0   2877 0.08692699   1.008000   ; qtot 0.040599
 2878         h4    377    UNL     H1   2878 0.08692699   1.008000   ; qtot 0.127526
 2879         cc    377    UNL     C2   2879 -0.22741007  12.010000   ; qtot -0.099884
 2880         cc    377    UNL     C3   2880 -0.22741007  12.010000   ; qtot -0.327294
 2881         cd    377    UNL     C4   2881 -0.29832498  12.010000   ; qtot -0.625619
 2882         c3    377    UNL     C5   2882 0.02745364  12.010000   ; qtot -0.598165
 2883         n1    377    UNL     N6   2883 0.24185693  14.010000   ; qtot -0.356308
 2884         nd    377    UNL     N7   2884 0.24185693  14.010000   ; qtot -0.114452
 2885         hc    377    UNL     H8   2885 0.03043004   1.008000   ; qtot -0.084022
 2886         hc    377    UNL     H9   2886 0.03043004   1.008000   ; qtot -0.053591
 2887         hc    377    UNL    H10   2887 0.03043004   1.008000   ; qtot -0.023161
; residue  378 UNL rtp UNL q 0.0
 2888         h4    378    UNL     H0   2888 0.12092384   1.008000   ; qtot 0.097762
 2889         h4    378    UNL     H1   2889 0.05293014   1.008000   ; qtot 0.150693
 2890         cc    378    UNL     C2   2890 -0.42448520  12.010000   ; qtot -0.273793
 2891         cc    378    UNL     C3   2891 -0.03033494  12.010000   ; qtot -0.304128
 2892         cd    378    UNL     C4   2892 -0.29832498  12.010000   ; qtot -0.602453
 2893         c3    378    UNL     C5   2893 0.02745364  12.010000   ; qtot -0.574999
 2894         n1    378    UNL     N6   2894 0.59088738  14.010000   ; qtot 0.015888
 2895         nd    378    UNL     N7   2895 -0.10717352  14.010000   ; qtot -0.091285
 2896         hc    378    UNL     H8   2896 0.03043004   1.008000   ; qtot -0.060855
 2897         hc    378    UNL     H9   2897 0.03043004   1.008000   ; qtot -0.030425
 2898         hc    378    UNL    H10   2898 0.03043004   1.008000   ; qtot 0.000005
; residue  379 Zn rtp Zn q -0.0
 2899         Zn    379     Zn     Zn   2899 -0.04633292  65.380000   ; qtot -0.046328
; residue  380 Zn rtp Zn q -0.0
 2900         Zn    380     Zn     Zn   2900 -0.04633292  65.380000   ; qtot -0.092661
; residue  381 Zn rtp Zn q -0.0
 2901         Zn    381     Zn     Zn   2901 -0.04633292  65.380000   ; qtot -0.138994
; residue  382 Zn rtp Zn q -0.0
 2902         Zn    382     Zn     Zn   2902 -0.04633292  65.380000   ; qtot -0.185327
; residue  383 Zn rtp Zn q -0.0
 2903         Zn    383     Zn     Zn   2903 -0.04633292  65.380000   ; qtot -0.231660
; residue  384 Zn rtp Zn q -0.0
 2904         Zn    384     Zn     Zn   2904 -0.04633292  65.380000   ; qtot -0.277992
; residue  385 UNL rtp UNL q 0.0
 2905         h4    385    UNL     H0   2905 0.05293014   1.008000   ; qtot -0.225062
 2906         h4    385    UNL     H1   2906 0.12092384   1.008000   ; qtot -0.104138
 2907         cc    385    UNL     C2   2907 -0.03033494  12.010000   ; qtot -0.134473
 2908         cc    385    UNL     C3   2908 -0.42448520  12.010000   ; qtot -0.558959
 2909         cd    385    UNL     C4   2909 -0.29832498  12.010000   ; qtot -0.857284
 2910         c3    385    UNL     C5   2910 0.02745364  12.010000   ; qtot -0.829830
 2911         n1    385    UNL     N6   2911 -0.10717352  14.010000   ; qtot -0.937003
 2912         nd    385    UNL     N7   2912 0.59088738  14.010000   ; qtot -0.346116
 2913         hc    385    UNL     H8   2913 0.03043004   1.008000   ; qtot -0.315686
 2914         hc    385    UNL     H9   2914 0.03043004   1.008000   ; qtot -0.285256
 2915         hc    385    UNL    H10   2915 0.03043004   1.008000   ; qtot -0.254826
; residue  386 UNL rtp UNL q 0.0
 2916         h4    386    UNL     H0   2916 0.08692699   1.008000   ; qtot -0.167899
 2917         h4    386    UNL     H1   2917 0.08692699   1.008000   ; qtot -0.080972
 2918         cc    386    UNL     C2   2918 -0.22741007  12.010000   ; qtot -0.308382
 2919         cc    386    UNL     C3   2919 -0.22741007  12.010000   ; qtot -0.535792
 2920         cd    386    UNL     C4   2920 -0.29832498  12.010000   ; qtot -0.834117
 2921         c3    386    UNL     C5   2921 0.02745364  12.010000   ; qtot -0.806663
 2922         n1    386    UNL     N6   2922 0.24185693  14.010000   ; qtot -0.564807
 2923         nd    386    UNL     N7   2923 0.24185693  14.010000   ; qtot -0.322950
 2924         hc    386    UNL     H8   2924 0.03043004   1.008000   ; qtot -0.292520
 2925         hc    386    UNL     H9   2925 0.03043004   1.008000   ; qtot -0.262090
 2926         hc    386    UNL    H10   2926 0.03043004   1.008000   ; qtot -0.231660
; residue  387 UNL rtp UNL q 0.0
 2927         h4    387    UNL     H0   2927 0.08692699   1.008000   ; qtot -0.144733
 2928         h4    387    UNL     H1   2928 0.08692699   1.008000   ; qtot -0.057806
 2929         cc    387    UNL     C2   2929 -0.22741007  12.010000   ; qtot -0.285216
 2930         cc    387    UNL     C3   2930 -0.22741007  12.010000   ; qtot -0.512626
 2931         cd    387    UNL     C4   2931 -0.29832498  12.010000   ; qtot -0.810951
 2932         c3    387    UNL     C5   2932 0.02745364  12.010000   ; qtot -0.783497
 2933         n1    387    UNL     N6   2933 0.24185693  14.010000   ; qtot -0.541640
 2934         nd    387    UNL     N7   2934 0.24185693  14.010000   ; qtot -0.299783
 2935         hc    387    UNL     H8   2935 0.03043004   1.008000   ; qtot -0.269353
 2936         hc    387    UNL     H9   2936 0.03043004   1.008000   ; qtot -0.238923
 2937         hc    387    UNL    H10   2937 0.03043004   1.008000   ; qtot -0.208493
; residue  388 UNL rtp UNL q 0.0
 2938         h4    388    UNL     H0   2938 0.12092384   1.008000   ; qtot -0.087569
 2939         h4    388    UNL     H1   2939 0.05293014   1.008000   ; qtot -0.034639
 2940         cc    388    UNL     C2   2940 -0.42448520  12.010000   ; qtot -0.459124
 2941         cc    388    UNL     C3   2941 -0.03033494  12.010000   ; qtot -0.489459
 2942         cd    388    UNL     C4   2942 -0.29832498  12.010000   ; qtot -0.787784
 2943         c3    388    UNL     C5   2943 0.02745364  12.010000   ; qtot -0.760331
 2944         n1    388    UNL     N6   2944 0.59088738  14.010000   ; qtot -0.169443
 2945         nd    388    UNL     N7   2945 -0.10717352  14.010000   ; qtot -0.276617
 2946         hc    388    UNL     H8   2946 0.03043004   1.008000   ; qtot -0.246187
 2947         hc    388    UNL     H9   2947 0.03043004   1.008000   ; qtot -0.215757
 2948         hc    388    UNL    H10   2948 0.03043004   1.008000   ; qtot -0.185327
; residue  389 UNL rtp UNL q 0.0
 2949         h4    389    UNL     H0   2949 0.08692699   1.008000   ; qtot -0.098400
 2950         h4    389    UNL     H1   2950 0.08692699   1.008000   ; qtot -0.011473
 2951         cc    389    UNL     C2   2951 -0.22741007  12.010000   ; qtot -0.238883
 2952         cc    389    UNL     C3   2952 -0.22741007  12.010000   ; qtot -0.466293
 2953         cd    389    UNL     C4   2953 -0.29832498  12.010000   ; qtot -0.764618
 2954         c3    389    UNL     C5   2954 0.02745364  12.010000   ; qtot -0.737164
 2955         n1    389    UNL     N6   2955 0.24185693  14.010000   ; qtot -0.495307
 2956         nd    389    UNL     N7   2956 0.24185693  14.010000   ; qtot -0.253450
 2957         hc    389    UNL     H8   2957 0.03043004   1.008000   ; qtot -0.223020
 2958         hc    389    UNL     H9   2958 0.03043004   1.008000   ; qtot -0.192590
 2959         hc    389    UNL    H10   2959 0.03043004   1.008000   ; qtot -0.162160
; residue  390 UNL rtp UNL q 0.0
 2960         h4    390    UNL     H0   2960 0.12092384   1.008000   ; qtot -0.041236
 2961         h4    390    UNL     H1   2961 0.05293014   1.008000   ; qtot 0.011694
 2962         cc    390    UNL     C2   2962 -0.42448520  12.010000   ; qtot -0.412791
 2963         cc    390    UNL     C3   2963 -0.03033494  12.010000   ; qtot -0.443126
 2964         cd    390    UNL     C4   2964 -0.29832498  12.010000   ; qtot -0.741451
 2965         c3    390    UNL     C5   2965 0.02745364  12.010000   ; qtot -0.713998
 2966         n1    390    UNL     N6   2966 0.59088738  14.010000   ; qtot -0.123110
 2967         nd    390    UNL     N7   2967 -0.10717352  14.010000   ; qtot -0.230284
 2968         hc    390    UNL     H8   2968 0.03043004   1.008000   ; qtot -0.199854
 2969         hc    390    UNL     H9   2969 0.03043004   1.008000   ; qtot -0.169424
 2970         hc    390    UNL    H10   2970 0.03043004   1.008000   ; qtot -0.138994
; residue  391 UNL rtp UNL q 0.0
 2971         h4    391    UNL     H0   2971 0.08692699   1.008000   ; qtot -0.052067
 2972         h4    391    UNL     H1   2972 0.08692699   1.008000   ; qtot 0.034860
 2973         cc    391    UNL     C2   2973 -0.22741007  12.010000   ; qtot -0.192550
 2974         cc    391    UNL     C3   2974 -0.22741007  12.010000   ; qtot -0.419960
 2975         cd    391    UNL     C4   2975 -0.29832498  12.010000   ; qtot -0.718285
 2976         c3    391    UNL     C5   2976 0.02745364  12.010000   ; qtot -0.690831
 2977         n1    391    UNL     N6   2977 0.24185693  14.010000   ; qtot -0.448974
 2978         nd    391    UNL     N7   2978 0.24185693  14.010000   ; qtot -0.207117
 2979         hc    391    UNL     H8   2979 0.03043004   1.008000   ; qtot -0.176687
 2980         hc    391    UNL     H9   2980 0.03043004   1.008000   ; qtot -0.146257
 2981         hc    391    UNL    H10   2981 0.03043004   1.008000   ; qtot -0.115827
; residue  392 UNL rtp UNL q 0.0
 2982         h4    392    UNL     H0   2982 0.12092384   1.008000   ; qtot 0.005097
 2983         h4    392    UNL     H1   2983 0.05293014   1.008000   ; qtot 0.058027
 2984         cc    392    UNL     C2   2984 -0.42448520  12.010000   ; qtot -0.366458
 2985         cc    392    UNL     C3   2985 -0.03033494  12.010000   ; qtot -0.396793
 2986         cd    392    UNL     C4   2986 -0.29832498  12.010000   ; qtot -0.695118
 2987         c3    392    UNL     C5   2987 0.02745364  12.010000   ; qtot -0.667665
 2988         n1    392    UNL     N6   2988 0.59088738  14.010000   ; qtot -0.076777
 2989         nd    392    UNL     N7   2989 -0.10717352  14.010000   ; qtot -0.183951
 2990         hc    392    UNL     H8   2990 0.03043004   1.008000   ; qtot -0.153521
 2991         hc    392    UNL     H9   2991 0.03043004   1.008000   ; qtot -0.123091
 2992         hc    392    UNL    H10   2992 0.03043004   1.008000   ; qtot -0.092661
; residue  393 UNL rtp UNL q 0.0
 2993         h4    393    UNL     H0   2993 0.08692699   1.008000   ; qtot -0.005734
 2994         h4    393    UNL     H1   2994 0.08692699   1.008000   ; qtot 0.081193
 2995         cc    393    UNL     C2   2995 -0.22741007  12.010000   ; qtot -0.146217
 2996         cc    393    UNL     C3   2996 -0.22741007  12.010000   ; qtot -0.373627
 2997         cd    393    UNL     C4   2997 -0.29832498  12.010000   ; qtot -0.671952
 2998         c3    393    UNL     C5   2998 0.02745364  12.010000   ; qtot -0.644498
 2999         n1    393    UNL     N6   2999 0.24185693  14.010000   ; qtot -0.402641
 3000         nd    393    UNL     N7   3000 0.24185693  14.010000   ; qtot -0.160784
 3001         hc    393    UNL     H8   3001 0.03043004   1.008000   ; qtot -0.130354
 3002         hc    393    UNL     H9   3002 0.03043004   1.008000   ; qtot -0.099924
 3003         hc    393    UNL    H10   3003 0.03043004   1.008000   ; qtot -0.069494
; residue  394 UNL rtp UNL q 0.0
 3004         h4    394    UNL     H0   3004 0.05293014   1.008000   ; qtot -0.016564
 3005         h4    394    UNL     H1   3005 0.12092384   1.008000   ; qtot 0.104360
 3006         cc    394    UNL     C2   3006 -0.03033494  12.010000   ; qtot 0.074025
 3007         cc    394    UNL     C3   3007 -0.42448520  12.010000   ; qtot -0.350460
 3008         cd    394    UNL     C4   3008 -0.29832498  12.010000   ; qtot -0.648785
 3009         c3    394    UNL     C5   3009 0.02745364  12.010000   ; qtot -0.621332
 3010         n1    394    UNL     N6   3010 -0.10717352  14.010000   ; qtot -0.728505
 3011         nd    394    UNL     N7   3011 0.59088738  14.010000   ; qtot -0.137618
 3012         hc    394    UNL     H8   3012 0.03043004   1.008000   ; qtot -0.107188
 3013         hc    394    UNL     H9   3013 0.03043004   1.008000   ; qtot -0.076758
 3014         hc    394    UNL    H10   3014 0.03043004   1.008000   ; qtot -0.046328
; residue  395 UNL rtp UNL q 0.0
 3015         h4    395    UNL     H0   3015 0.12092384   1.008000   ; qtot 0.074596
 3016         h4    395    UNL     H1   3016 0.05293014   1.008000   ; qtot 0.127526
 3017         cc    395    UNL     C2   3017 -0.42448520  12.010000   ; qtot -0.296959
 3018         cc    395    UNL     C3   3018 -0.03033494  12.010000   ; qtot -0.327294
 3019         cd    395    UNL     C4   3019 -0.29832498  12.010000   ; qtot -0.625619
 3020         c3    395    UNL     C5   3020 0.02745364  12.010000   ; qtot -0.598165
 3021         n1    395    UNL     N6   3021 0.59088738  14.010000   ; qtot -0.007278
 3022         nd    395    UNL     N7   3022 -0.10717352  14.010000   ; qtot -0.114451
 3023         hc    395    UNL     H8   3023 0.03043004   1.008000   ; qtot -0.084021
 3024         hc    395    UNL     H9   3024 0.03043004   1.008000   ; qtot -0.053591
 3025         hc    395    UNL    H10   3025 0.03043004   1.008000   ; qtot -0.023161
; residue  396 UNL rtp UNL q 0.0
 3026         h4    396    UNL     H0   3026 0.08692699   1.008000   ; qtot 0.063766
 3027         h4    396    UNL     H1   3027 0.08692699   1.008000   ; qtot 0.150693
 3028         cc    396    UNL     C2   3028 -0.22741007  12.010000   ; qtot -0.076717
 3029         cc    396    UNL     C3   3029 -0.22741007  12.010000   ; qtot -0.304127
 3030         cd    396    UNL     C4   3030 -0.29832498  12.010000   ; qtot -0.602452
 3031         c3    396    UNL     C5   3031 0.02745364  12.010000   ; qtot -0.574999
 3032         n1    396    UNL     N6   3032 0.24185693  14.010000   ; qtot -0.333142
 3033         nd    396    UNL     N7   3033 0.24185693  14.010000   ; qtot -0.091285
 3034         hc    396    UNL     H8   3034 0.03043004   1.008000   ; qtot -0.060855
 3035         hc    396    UNL     H9   3035 0.03043004   1.008000   ; qtot -0.030425
 3036         hc    396    UNL    H10   3036 0.03043004   1.008000   ; qtot 0.000005
; residue  397 Zn rtp Zn q -0.0
 3037         Zn    397     Zn     Zn   3037 -0.04633292  65.380000   ; qtot -0.046328
; residue  398 Zn rtp Zn q -0.0
 3038         Zn    398     Zn     Zn   3038 -0.04633292  65.380000   ; qtot -0.092661
; residue  399 Zn rtp Zn q -0.0
 3039         Zn    399     Zn     Zn   3039 -0.04633292  65.380000   ; qtot -0.138993
; residue  400 Zn rtp Zn q -0.0
 3040         Zn    400     Zn     Zn   3040 -0.04633292  65.380000   ; qtot -0.185326
; residue  401 Zn rtp Zn q -0.0
 3041         Zn    401     Zn     Zn   3041 -0.04633292  65.380000   ; qtot -0.231659
; residue  402 Zn rtp Zn q -0.0
 3042         Zn    402     Zn     Zn   3042 -0.04633292  65.380000   ; qtot -0.277992
; residue  403 UNL rtp UNL q 0.0
 3043         h4    403    UNL     H0   3043 0.08692699   1.008000   ; qtot -0.191065
 3044         h4    403    UNL     H1   3044 0.08692699   1.008000   ; qtot -0.104138
 3045         cc    403    UNL     C2   3045 -0.22741007  12.010000   ; qtot -0.331548
 3046         cc    403    UNL     C3   3046 -0.22741007  12.010000   ; qtot -0.558958
 3047         cd    403    UNL     C4   3047 -0.29832498  12.010000   ; qtot -0.857283
 3048         c3    403    UNL     C5   3048 0.02745364  12.010000   ; qtot -0.829830
 3049         n1    403    UNL     N6   3049 0.24185693  14.010000   ; qtot -0.587973
 3050         nd    403    UNL     N7   3050 0.24185693  14.010000   ; qtot -0.346116
 3051         hc    403    UNL     H8   3051 0.03043004   1.008000   ; qtot -0.315686
 3052         hc    403    UNL     H9   3052 0.03043004   1.008000   ; qtot -0.285256
 3053         hc    403    UNL    H10   3053 0.03043004   1.008000   ; qtot -0.254826
; residue  404 UNL rtp UNL q 0.0
 3054         h4    404    UNL     H0   3054 0.08692699   1.008000   ; qtot -0.167899
 3055         h4    404    UNL     H1   3055 0.08692699   1.008000   ; qtot -0.080972
 3056         cc    404    UNL     C2   3056 -0.22741007  12.010000   ; qtot -0.308382
 3057         cc    404    UNL     C3   3057 -0.22741007  12.010000   ; qtot -0.535792
 3058         cd    404    UNL     C4   3058 -0.29832498  12.010000   ; qtot -0.834117
 3059         c3    404    UNL     C5   3059 0.02745364  12.010000   ; qtot -0.806663
 3060         n1    404    UNL     N6   3060 0.24185693  14.010000   ; qtot -0.564806
 3061         nd    404    UNL     N7   3061 0.24185693  14.010000   ; qtot -0.322949
 3062         hc    404    UNL     H8   3062 0.03043004   1.008000   ; qtot -0.292519
 3063         hc    404    UNL     H9   3063 0.03043004   1.008000   ; qtot -0.262089
 3064         hc    404    UNL    H10   3064 0.03043004   1.008000   ; qtot -0.231659
; residue  405 UNL rtp UNL q 0.0
 3065         h4    405    UNL     H0   3065 0.08692699   1.008000   ; qtot -0.144732
 3066         h4    405    UNL     H1   3066 0.08692699   1.008000   ; qtot -0.057805
 3067         cc    405    UNL     C2   3067 -0.22741007  12.010000   ; qtot -0.285215
 3068         cc    405    UNL     C3   3068 -0.22741007  12.010000   ; qtot -0.512625
 3069         cd    405    UNL     C4   3069 -0.29832498  12.010000   ; qtot -0.810950
 3070         c3    405    UNL     C5   3070 0.02745364  12.010000   ; qtot -0.783497
 3071         n1    405    UNL     N6   3071 0.24185693  14.010000   ; qtot -0.541640
 3072         nd    405    UNL     N7   3072 0.24185693  14.010000   ; qtot -0.299783
 3073         hc    405    UNL     H8   3073 0.03043004   1.008000   ; qtot -0.269353
 3074         hc    405    UNL     H9   3074 0.03043004   1.008000   ; qtot -0.238923
 3075         hc    405    UNL    H10   3075 0.03043004   1.008000   ; qtot -0.208493
; residue  406 UNL rtp UNL q 0.0
 3076         h4    406    UNL     H0   3076 0.08692699   1.008000   ; qtot -0.121566
 3077         h4    406    UNL     H1   3077 0.08692699   1.008000   ; qtot -0.034639
 3078         cc    406    UNL     C2   3078 -0.22741007  12.010000   ; qtot -0.262049
 3079         cc    406    UNL     C3   3079 -0.22741007  12.010000   ; qtot -0.489459
 3080         cd    406    UNL     C4   3080 -0.29832498  12.010000   ; qtot -0.787784
 3081         c3    406    UNL     C5   3081 0.02745364  12.010000   ; qtot -0.760330
 3082         n1    406    UNL     N6   3082 0.24185693  14.010000   ; qtot -0.518473
 3083         nd    406    UNL     N7   3083 0.24185693  14.010000   ; qtot -0.276616
 3084         hc    406    UNL     H8   3084 0.03043004   1.008000   ; qtot -0.246186
 3085         hc    406    UNL     H9   3085 0.03043004   1.008000   ; qtot -0.215756
 3086         hc    406    UNL    H10   3086 0.03043004   1.008000   ; qtot -0.185326
; residue  407 UNL rtp UNL q 0.0
 3087         h4    407    UNL     H0   3087 0.05293014   1.008000   ; qtot -0.132396
 3088         h4    407    UNL     H1   3088 0.12092384   1.008000   ; qtot -0.011472
 3089         cc    407    UNL     C2   3089 -0.03033494  12.010000   ; qtot -0.041807
 3090         cc    407    UNL     C3   3090 -0.42448520  12.010000   ; qtot -0.466292
 3091         cd    407    UNL     C4   3091 -0.29832498  12.010000   ; qtot -0.764617
 3092         c3    407    UNL     C5   3092 0.02745364  12.010000   ; qtot -0.737164
 3093         n1    407    UNL     N6   3093 -0.10717352  14.010000   ; qtot -0.844337
 3094         nd    407    UNL     N7   3094 0.59088738  14.010000   ; qtot -0.253450
 3095         hc    407    UNL     H8   3095 0.03043004   1.008000   ; qtot -0.223020
 3096         hc    407    UNL     H9   3096 0.03043004   1.008000   ; qtot -0.192590
 3097         hc    407    UNL    H10   3097 0.03043004   1.008000   ; qtot -0.162160
; residue  408 UNL rtp UNL q 0.0
 3098         h4    408    UNL     H0   3098 0.12092384   1.008000   ; qtot -0.041236
 3099         h4    408    UNL     H1   3099 0.05293014   1.008000   ; qtot 0.011694
 3100         cc    408    UNL     C2   3100 -0.42448520  12.010000   ; qtot -0.412791
 3101         cc    408    UNL     C3   3101 -0.03033494  12.010000   ; qtot -0.443126
 3102         cd    408    UNL     C4   3102 -0.29832498  12.010000   ; qtot -0.741451
 3103         c3    408    UNL     C5   3103 0.02745364  12.010000   ; qtot -0.713997
 3104         n1    408    UNL     N6   3104 0.59088738  14.010000   ; qtot -0.123110
 3105         nd    408    UNL     N7   3105 -0.10717352  14.010000   ; qtot -0.230283
 3106         hc    408    UNL     H8   3106 0.03043004   1.008000   ; qtot -0.199853
 3107         hc    408    UNL     H9   3107 0.03043004   1.008000   ; qtot -0.169423
 3108         hc    408    UNL    H10   3108 0.03043004   1.008000   ; qtot -0.138993
; residue  409 UNL rtp UNL q 0.0
 3109         h4    409    UNL     H0   3109 0.05293014   1.008000   ; qtot -0.086063
 3110         h4    409    UNL     H1   3110 0.12092384   1.008000   ; qtot 0.034861
 3111         cc    409    UNL     C2   3111 -0.03033494  12.010000   ; qtot 0.004526
 3112         cc    409    UNL     C3   3112 -0.42448520  12.010000   ; qtot -0.419960
 3113         cd    409    UNL     C4   3113 -0.29832498  12.010000   ; qtot -0.718284
 3114         c3    409    UNL     C5   3114 0.02745364  12.010000   ; qtot -0.690831
 3115         n1    409    UNL     N6   3115 -0.10717352  14.010000   ; qtot -0.798004
 3116         nd    409    UNL     N7   3116 0.59088738  14.010000   ; qtot -0.207117
 3117         hc    409    UNL     H8   3117 0.03043004   1.008000   ; qtot -0.176687
 3118         hc    409    UNL     H9   3118 0.03043004   1.008000   ; qtot -0.146257
 3119         hc    409    UNL    H10   3119 0.03043004   1.008000   ; qtot -0.115827
; residue  410 UNL rtp UNL q 0.0
 3120         h4    410    UNL     H0   3120 0.12092384   1.008000   ; qtot 0.005097
 3121         h4    410    UNL     H1   3121 0.05293014   1.008000   ; qtot 0.058027
 3122         cc    410    UNL     C2   3122 -0.42448520  12.010000   ; qtot -0.366458
 3123         cc    410    UNL     C3   3123 -0.03033494  12.010000   ; qtot -0.396793
 3124         cd    410    UNL     C4   3124 -0.29832498  12.010000   ; qtot -0.695118
 3125         c3    410    UNL     C5   3125 0.02745364  12.010000   ; qtot -0.667664
 3126         n1    410    UNL     N6   3126 0.59088738  14.010000   ; qtot -0.076777
 3127         nd    410    UNL     N7   3127 -0.10717352  14.010000   ; qtot -0.183951
 3128         hc    410    UNL     H8   3128 0.03043004   1.008000   ; qtot -0.153520
 3129         hc    410    UNL     H9   3129 0.03043004   1.008000   ; qtot -0.123090
 3130         hc    410    UNL    H10   3130 0.03043004   1.008000   ; qtot -0.092660
; residue  411 UNL rtp UNL q 0.0
 3131         h4    411    UNL     H0   3131 0.08692699   1.008000   ; qtot -0.005733
 3132         h4    411    UNL     H1   3132 0.08692699   1.008000   ; qtot 0.081194
 3133         cc    411    UNL     C2   3133 -0.22741007  12.010000   ; qtot -0.146216
 3134         cc    411    UNL     C3   3134 -0.22741007  12.010000   ; qtot -0.373627
 3135         cd    411    UNL     C4   3135 -0.29832498  12.010000   ; qtot -0.671952
 3136         c3    411    UNL     C5   3136 0.02745364  12.010000   ; qtot -0.644498
 3137         n1    411    UNL     N6   3137 0.24185693  14.010000   ; qtot -0.402641
 3138         nd    411    UNL     N7   3138 0.24185693  14.010000   ; qtot -0.160784
 3139         hc    411    UNL     H8   3139 0.03043004   1.008000   ; qtot -0.130354
 3140         hc    411    UNL     H9   3140 0.03043004   1.008000   ; qtot -0.099924
 3141         hc    411    UNL    H10   3141 0.03043004   1.008000   ; qtot -0.069494
; residue  412 UNL rtp UNL q 0.0
 3142         h4    412    UNL     H0   3142 0.08692699   1.008000   ; qtot 0.017433
 3143         h4    412    UNL     H1   3143 0.08692699   1.008000   ; qtot 0.104360
 3144         cc    412    UNL     C2   3144 -0.22741007  12.010000   ; qtot -0.123050
 3145         cc    412    UNL     C3   3145 -0.22741007  12.010000   ; qtot -0.350460
 3146         cd    412    UNL     C4   3146 -0.29832498  12.010000   ; qtot -0.648785
 3147         c3    412    UNL     C5   3147 0.02745364  12.010000   ; qtot -0.621331
 3148         n1    412    UNL     N6   3148 0.24185693  14.010000   ; qtot -0.379474
 3149         nd    412    UNL     N7   3149 0.24185693  14.010000   ; qtot -0.137618
 3150         hc    412    UNL     H8   3150 0.03043004   1.008000   ; qtot -0.107188
 3151         hc    412    UNL     H9   3151 0.03043004   1.008000   ; qtot -0.076757
 3152         hc    412    UNL    H10   3152 0.03043004   1.008000   ; qtot -0.046327
; residue  413 UNL rtp UNL q 0.0
 3153         h4    413    UNL     H0   3153 0.12092384   1.008000   ; qtot 0.074596
 3154         h4    413    UNL     H1   3154 0.05293014   1.008000   ; qtot 0.127527
 3155         cc    413    UNL     C2   3155 -0.42448520  12.010000   ; qtot -0.296959
 3156         cc    413    UNL     C3   3156 -0.03033494  12.010000   ; qtot -0.327294
 3157         cd    413    UNL     C4   3157 -0.29832498  12.010000   ; qtot -0.625619
 3158         c3    413    UNL     C5   3158 0.02745364  12.010000   ; qtot -0.598165
 3159         n1    413    UNL     N6   3159 0.59088738  14.010000   ; qtot -0.007278
 3160         nd    413    UNL     N7   3160 -0.10717352  14.010000   ; qtot -0.114451
 3161         hc    413    UNL     H8   3161 0.03043004   1.008000   ; qtot -0.084021
 3162         hc    413    UNL     H9   3162 0.03043004   1.008000   ; qtot -0.053591
 3163         hc    413    UNL    H10   3163 0.03043004   1.008000   ; qtot -0.023161
; residue  414 UNL rtp UNL q 0.0
 3164         h4    414    UNL     H0   3164 0.12092384   1.008000   ; qtot 0.097763
 3165         h4    414    UNL     H1   3165 0.05293014   1.008000   ; qtot 0.150693
 3166         cc    414    UNL     C2   3166 -0.42448520  12.010000   ; qtot -0.273792
 3167         cc    414    UNL     C3   3167 -0.03033494  12.010000   ; qtot -0.304127
 3168         cd    414    UNL     C4   3168 -0.29832498  12.010000   ; qtot -0.602452
 3169         c3    414    UNL     C5   3169 0.02745364  12.010000   ; qtot -0.574998
 3170         n1    414    UNL     N6   3170 0.59088738  14.010000   ; qtot 0.015889
 3171         nd    414    UNL     N7   3171 -0.10717352  14.010000   ; qtot -0.091285
 3172         hc    414    UNL     H8   3172 0.03043004   1.008000   ; qtot -0.060855
 3173         hc    414    UNL     H9   3173 0.03043004   1.008000   ; qtot -0.030425
 3174         hc    414    UNL    H10   3174 0.03043004   1.008000   ; qtot 0.000006
; residue  415 Zn rtp Zn q -0.0
 3175         Zn    415     Zn     Zn   3175 -0.04633292  65.380000   ; qtot -0.046327
; residue  416 Zn rtp Zn q -0.0
 3176         Zn    416     Zn     Zn   3176 -0.04633292  65.380000   ; qtot -0.092660
; residue  417 Zn rtp Zn q -0.0
 3177         Zn    417     Zn     Zn   3177 -0.04633292  65.380000   ; qtot -0.138993
; residue  418 Zn rtp Zn q -0.0
 3178         Zn    418     Zn     Zn   3178 -0.04633292  65.380000   ; qtot -0.185326
; residue  419 Zn rtp Zn q -0.0
 3179         Zn    419     Zn     Zn   3179 -0.04633292  65.380000   ; qtot -0.231659
; residue  420 Zn rtp Zn q -0.0
 3180         Zn    420     Zn     Zn   3180 -0.04633292  65.380000   ; qtot -0.277992
; residue  421 UNL rtp UNL q 0.0
 3181         h4    421    UNL     H0   3181 0.05293014   1.008000   ; qtot -0.225062
 3182         h4    421    UNL     H1   3182 0.12092384   1.008000   ; qtot -0.104138
 3183         cc    421    UNL     C2   3183 -0.03033494  12.010000   ; qtot -0.134473
 3184         cc    421    UNL     C3   3184 -0.42448520  12.010000   ; qtot -0.558958
 3185         cd    421    UNL     C4   3185 -0.29832498  12.010000   ; qtot -0.857283
 3186         c3    421    UNL     C5   3186 0.02745364  12.010000   ; qtot -0.829829
 3187         n1    421    UNL     N6   3187 -0.10717352  14.010000   ; qtot -0.937003
 3188         nd    421    UNL     N7   3188 0.59088738  14.010000   ; qtot -0.346116
 3189         hc    421    UNL     H8   3189 0.03043004   1.008000   ; qtot -0.315686
 3190         hc    421    UNL     H9   3190 0.03043004   1.008000   ; qtot -0.285256
 3191         hc    421    UNL    H10   3191 0.03043004   1.008000   ; qtot -0.254826
; residue  422 UNL rtp UNL q 0.0
 3192         h4    422    UNL     H0   3192 0.08692699   1.008000   ; qtot -0.167899
 3193         h4    422    UNL     H1   3193 0.08692699   1.008000   ; qtot -0.080972
 3194         cc    422    UNL     C2   3194 -0.22741007  12.010000   ; qtot -0.308382
 3195         cc    422    UNL     C3   3195 -0.22741007  12.010000   ; qtot -0.535792
 3196         cd    422    UNL     C4   3196 -0.29832498  12.010000   ; qtot -0.834117
 3197         c3    422    UNL     C5   3197 0.02745364  12.010000   ; qtot -0.806663
 3198         n1    422    UNL     N6   3198 0.24185693  14.010000   ; qtot -0.564806
 3199         nd    422    UNL     N7   3199 0.24185693  14.010000   ; qtot -0.322949
 3200         hc    422    UNL     H8   3200 0.03043004   1.008000   ; qtot -0.292519
 3201         hc    422    UNL     H9   3201 0.03043004   1.008000   ; qtot -0.262089
 3202         hc    422    UNL    H10   3202 0.03043004   1.008000   ; qtot -0.231659
; residue  423 UNL rtp UNL q 0.0
 3203         h4    423    UNL     H0   3203 0.08692699   1.008000   ; qtot -0.144732
 3204         h4    423    UNL     H1   3204 0.08692699   1.008000   ; qtot -0.057805
 3205         cc    423    UNL     C2   3205 -0.22741007  12.010000   ; qtot -0.285215
 3206         cc    423    UNL     C3   3206 -0.22741007  12.010000   ; qtot -0.512625
 3207         cd    423    UNL     C4   3207 -0.29832498  12.010000   ; qtot -0.810950
 3208         c3    423    UNL     C5   3208 0.02745364  12.010000   ; qtot -0.783497
 3209         n1    423    UNL     N6   3209 0.24185693  14.010000   ; qtot -0.541640
 3210         nd    423    UNL     N7   3210 0.24185693  14.010000   ; qtot -0.299783
 3211         hc    423    UNL     H8   3211 0.03043004   1.008000   ; qtot -0.269353
 3212         hc    423    UNL     H9   3212 0.03043004   1.008000   ; qtot -0.238923
 3213         hc    423    UNL    H10   3213 0.03043004   1.008000   ; qtot -0.208493
; residue  424 UNL rtp UNL q 0.0
 3214         h4    424    UNL     H0   3214 0.12092384   1.008000   ; qtot -0.087569
 3215         h4    424    UNL     H1   3215 0.05293014   1.008000   ; qtot -0.034639
 3216         cc    424    UNL     C2   3216 -0.42448520  12.010000   ; qtot -0.459124
 3217         cc    424    UNL     C3   3217 -0.03033494  12.010000   ; qtot -0.489459
 3218         cd    424    UNL     C4   3218 -0.29832498  12.010000   ; qtot -0.787784
 3219         c3    424    UNL     C5   3219 0.02745364  12.010000   ; qtot -0.760330
 3220         n1    424    UNL     N6   3220 0.59088738  14.010000   ; qtot -0.169443
 3221         nd    424    UNL     N7   3221 -0.10717352  14.010000   ; qtot -0.276616
 3222         hc    424    UNL     H8   3222 0.03043004   1.008000   ; qtot -0.246186
 3223         hc    424    UNL     H9   3223 0.03043004   1.008000   ; qtot -0.215756
 3224         hc    424    UNL    H10   3224 0.03043004   1.008000   ; qtot -0.185326
; residue  425 UNL rtp UNL q 0.0
 3225         h4    425    UNL     H0   3225 0.08692699   1.008000   ; qtot -0.098399
 3226         h4    425    UNL     H1   3226 0.08692699   1.008000   ; qtot -0.011472
 3227         cc    425    UNL     C2   3227 -0.22741007  12.010000   ; qtot -0.238882
 3228         cc    425    UNL     C3   3228 -0.22741007  12.010000   ; qtot -0.466292
 3229         cd    425    UNL     C4   3229 -0.29832498  12.010000   ; qtot -0.764617
 3230         c3    425    UNL     C5   3230 0.02745364  12.010000   ; qtot -0.737164
 3231         n1    425    UNL     N6   3231 0.24185693  14.010000   ; qtot -0.495307
 3232         nd    425    UNL     N7   3232 0.24185693  14.010000   ; qtot -0.253450
 3233         hc    425    UNL     H8   3233 0.03043004   1.008000   ; qtot -0.223020
 3234         hc    425    UNL     H9   3234 0.03043004   1.008000   ; qtot -0.192590
 3235         hc    425    UNL    H10   3235 0.03043004   1.008000   ; qtot -0.162160
; residue  426 UNL rtp UNL q 0.0
 3236         h4    426    UNL     H0   3236 0.08692699   1.008000   ; qtot -0.075233
 3237         h4    426    UNL     H1   3237 0.08692699   1.008000   ; qtot 0.011694
 3238         cc    426    UNL     C2   3238 -0.22741007  12.010000   ; qtot -0.215716
 3239         cc    426    UNL     C3   3239 -0.22741007  12.010000   ; qtot -0.443126
 3240         cd    426    UNL     C4   3240 -0.29832498  12.010000   ; qtot -0.741451
 3241         c3    426    UNL     C5   3241 0.02745364  12.010000   ; qtot -0.713997
 3242         n1    426    UNL     N6   3242 0.24185693  14.010000   ; qtot -0.472140
 3243         nd    426    UNL     N7   3243 0.24185693  14.010000   ; qtot -0.230283
 3244         hc    426    UNL     H8   3244 0.03043004   1.008000   ; qtot -0.199853
 3245         hc    426    UNL     H9   3245 0.03043004   1.008000   ; qtot -0.169423
 3246         hc    426    UNL    H10   3246 0.03043004   1.008000   ; qtot -0.138993
; residue  427 UNL rtp UNL q 0.0
 3247         h4    427    UNL     H0   3247 0.08692699   1.008000   ; qtot -0.052066
 3248         h4    427    UNL     H1   3248 0.08692699   1.008000   ; qtot 0.034861
 3249         cc    427    UNL     C2   3249 -0.22741007  12.010000   ; qtot -0.192549
 3250         cc    427    UNL     C3   3250 -0.22741007  12.010000   ; qtot -0.419959
 3251         cd    427    UNL     C4   3251 -0.29832498  12.010000   ; qtot -0.718284
 3252         c3    427    UNL     C5   3252 0.02745364  12.010000   ; qtot -0.690831
 3253         n1    427    UNL     N6   3253 0.24185693  14.010000   ; qtot -0.448974
 3254         nd    427    UNL     N7   3254 0.24185693  14.010000   ; qtot -0.207117
 3255         hc    427    UNL     H8   3255 0.03043004   1.008000   ; qtot -0.176687
 3256         hc    427    UNL     H9   3256 0.03043004   1.008000   ; qtot -0.146257
 3257         hc    427    UNL    H10   3257 0.03043004   1.008000   ; qtot -0.115827
; residue  428 UNL rtp UNL q 0.0
 3258         h4    428    UNL     H0   3258 0.12092384   1.008000   ; qtot 0.005097
 3259         h4    428    UNL     H1   3259 0.05293014   1.008000   ; qtot 0.058027
 3260         cc    428    UNL     C2   3260 -0.42448520  12.010000   ; qtot -0.366458
 3261         cc    428    UNL     C3   3261 -0.03033494  12.010000   ; qtot -0.396793
 3262         cd    428    UNL     C4   3262 -0.29832498  12.010000   ; qtot -0.695118
 3263         c3    428    UNL     C5   3263 0.02745364  12.010000   ; qtot -0.667664
 3264         n1    428    UNL     N6   3264 0.59088738  14.010000   ; qtot -0.076777
 3265         nd    428    UNL     N7   3265 -0.10717352  14.010000   ; qtot -0.183950
 3266         hc    428    UNL     H8   3266 0.03043004   1.008000   ; qtot -0.153520
 3267         hc    428    UNL     H9   3267 0.03043004   1.008000   ; qtot -0.123090
 3268         hc    428    UNL    H10   3268 0.03043004   1.008000   ; qtot -0.092660
; residue  429 UNL rtp UNL q 0.0
 3269         h4    429    UNL     H0   3269 0.05293014   1.008000   ; qtot -0.039730
 3270         h4    429    UNL     H1   3270 0.12092384   1.008000   ; qtot 0.081194
 3271         cc    429    UNL     C2   3271 -0.03033494  12.010000   ; qtot 0.050859
 3272         cc    429    UNL     C3   3272 -0.42448520  12.010000   ; qtot -0.373626
 3273         cd    429    UNL     C4   3273 -0.29832498  12.010000   ; qtot -0.671951
 3274         c3    429    UNL     C5   3274 0.02745364  12.010000   ; qtot -0.644498
 3275         n1    429    UNL     N6   3275 -0.10717352  14.010000   ; qtot -0.751671
 3276         nd    429    UNL     N7   3276 0.59088738  14.010000   ; qtot -0.160784
 3277         hc    429    UNL     H8   3277 0.03043004   1.008000   ; qtot -0.130354
 3278         hc    429    UNL     H9   3278 0.03043004   1.008000   ; qtot -0.099924
 3279         hc    429    UNL    H10   3279 0.03043004   1.008000   ; qtot -0.069494
; residue  430 UNL rtp UNL q 0.0
 3280         h4    430    UNL     H0   3280 0.05293014   1.008000   ; qtot -0.016564
 3281         h4    430    UNL     H1   3281 0.12092384   1.008000   ; qtot 0.104360
 3282         cc    430    UNL     C2   3282 -0.03033494  12.010000   ; qtot 0.074025
 3283         cc    430    UNL     C3   3283 -0.42448520  12.010000   ; qtot -0.350460
 3284         cd    430    UNL     C4   3284 -0.29832498  12.010000   ; qtot -0.648785
 3285         c3    430    UNL     C5   3285 0.02745364  12.010000   ; qtot -0.621331
 3286         n1    430    UNL     N6   3286 -0.10717352  14.010000   ; qtot -0.728505
 3287         nd    430    UNL     N7   3287 0.59088738  14.010000   ; qtot -0.137617
 3288         hc    430    UNL     H8   3288 0.03043004   1.008000   ; qtot -0.107187
 3289         hc    430    UNL     H9   3289 0.03043004   1.008000   ; qtot -0.076757
 3290         hc    430    UNL    H10   3290 0.03043004   1.008000   ; qtot -0.046327
; residue  431 UNL rtp UNL q 0.0
 3291         h4    431    UNL     H0   3291 0.12092384   1.008000   ; qtot 0.074597
 3292         h4    431    UNL     H1   3292 0.05293014   1.008000   ; qtot 0.127527
 3293         cc    431    UNL     C2   3293 -0.42448520  12.010000   ; qtot -0.296958
 3294         cc    431    UNL     C3   3294 -0.03033494  12.010000   ; qtot -0.327293
 3295         cd    431    UNL     C4   3295 -0.29832498  12.010000   ; qtot -0.625618
 3296         c3    431    UNL     C5   3296 0.02745364  12.010000   ; qtot -0.598165
 3297         n1    431    UNL     N6   3297 0.59088738  14.010000   ; qtot -0.007277
 3298         nd    431    UNL     N7   3298 -0.10717352  14.010000   ; qtot -0.114451
 3299         hc    431    UNL     H8   3299 0.03043004   1.008000   ; qtot -0.084021
 3300         hc    431    UNL     H9   3300 0.03043004   1.008000   ; qtot -0.053591
 3301         hc    431    UNL    H10   3301 0.03043004   1.008000   ; qtot -0.023161
; residue  432 UNL rtp UNL q 0.0
 3302         h4    432    UNL     H0   3302 0.08692699   1.008000   ; qtot 0.063766
 3303         h4    432    UNL     H1   3303 0.08692699   1.008000   ; qtot 0.150693
 3304         cc    432    UNL     C2   3304 -0.22741007  12.010000   ; qtot -0.076717
 3305         cc    432    UNL     C3   3305 -0.22741007  12.010000   ; qtot -0.304127
 3306         cd    432    UNL     C4   3306 -0.29832498  12.010000   ; qtot -0.602452
 3307         c3    432    UNL     C5   3307 0.02745364  12.010000   ; qtot -0.574998
 3308         n1    432    UNL     N6   3308 0.24185693  14.010000   ; qtot -0.333141
 3309         nd    432    UNL     N7   3309 0.24185693  14.010000   ; qtot -0.091284
 3310         hc    432    UNL     H8   3310 0.03043004   1.008000   ; qtot -0.060854
 3311         hc    432    UNL     H9   3311 0.03043004   1.008000   ; qtot -0.030424
 3312         hc    432    UNL    H10   3312 0.03043004   1.008000   ; qtot 0.000006
; residue  433 Zn rtp Zn q -0.0
 3313         Zn    433     Zn     Zn   3313 -0.04633292  65.380000   ; qtot -0.046327
; residue  434 Zn rtp Zn q -0.0
 3314         Zn    434     Zn     Zn   3314 -0.04633292  65.380000   ; qtot -0.092660
; residue  435 Zn rtp Zn q -0.0
 3315         Zn    435     Zn     Zn   3315 -0.04633292  65.380000   ; qtot -0.138993
; residue  436 Zn rtp Zn q -0.0
 3316         Zn    436     Zn     Zn   3316 -0.04633292  65.380000   ; qtot -0.185326
; residue  437 Zn rtp Zn q -0.0
 3317         Zn    437     Zn     Zn   3317 -0.04633292  65.380000   ; qtot -0.231659
; residue  438 Zn rtp Zn q -0.0
 3318         Zn    438     Zn     Zn   3318 -0.04633292  65.380000   ; qtot -0.277992
; residue  439 UNL rtp UNL q 0.0
 3319         h4    439    UNL     H0   3319 0.05293014   1.008000   ; qtot -0.225062
 3320         h4    439    UNL     H1   3320 0.12092384   1.008000   ; qtot -0.104138
 3321         cc    439    UNL     C2   3321 -0.03033494  12.010000   ; qtot -0.134473
 3322         cc    439    UNL     C3   3322 -0.42448520  12.010000   ; qtot -0.558958
 3323         cd    439    UNL     C4   3323 -0.29832498  12.010000   ; qtot -0.857283
 3324         c3    439    UNL     C5   3324 0.02745364  12.010000   ; qtot -0.829829
 3325         n1    439    UNL     N6   3325 -0.10717352  14.010000   ; qtot -0.937003
 3326         nd    439    UNL     N7   3326 0.59088738  14.010000   ; qtot -0.346115
 3327         hc    439    UNL     H8   3327 0.03043004   1.008000   ; qtot -0.315685
 3328         hc    439    UNL     H9   3328 0.03043004   1.008000   ; qtot -0.285255
 3329         hc    439    UNL    H10   3329 0.03043004   1.008000   ; qtot -0.254825
; residue  440 UNL rtp UNL q 0.0
 3330         h4    440    UNL     H0   3330 0.08692699   1.008000   ; qtot -0.167898
 3331         h4    440    UNL     H1   3331 0.08692699   1.008000   ; qtot -0.080971
 3332         cc    440    UNL     C2   3332 -0.22741007  12.010000   ; qtot -0.308381
 3333         cc    440    UNL     C3   3333 -0.22741007  12.010000   ; qtot -0.535791
 3334         cd    440    UNL     C4   3334 -0.29832498  12.010000   ; qtot -0.834116
 3335         c3    440    UNL     C5   3335 0.02745364  12.010000   ; qtot -0.806663
 3336         n1    440    UNL     N6   3336 0.24185693  14.010000   ; qtot -0.564806
 3337         nd    440    UNL     N7   3337 0.24185693  14.010000   ; qtot -0.322949
 3338         hc    440    UNL     H8   3338 0.03043004   1.008000   ; qtot -0.292519
 3339         hc    440    UNL     H9   3339 0.03043004   1.008000   ; qtot -0.262089
 3340         hc    440    UNL    H10   3340 0.03043004   1.008000   ; qtot -0.231659
; residue  441 UNL rtp UNL q 0.0
 3341         h4    441    UNL     H0   3341 0.08692699   1.008000   ; qtot -0.144732
 3342         h4    441    UNL     H1   3342 0.08692699   1.008000   ; qtot -0.057805
 3343         cc    441    UNL     C2   3343 -0.22741007  12.010000   ; qtot -0.285215
 3344         cc    441    UNL     C3   3344 -0.22741007  12.010000   ; qtot -0.512625
 3345         cd    441    UNL     C4   3345 -0.29832498  12.010000   ; qtot -0.810950
 3346         c3    441    UNL     C5   3346 0.02745364  12.010000   ; qtot -0.783496
 3347         n1    441    UNL     N6   3347 0.24185693  14.010000   ; qtot -0.541639
 3348         nd    441    UNL     N7   3348 0.24185693  14.010000   ; qtot -0.299782
 3349         hc    441    UNL     H8   3349 0.03043004   1.008000   ; qtot -0.269352
 3350         hc    441    UNL     H9   3350 0.03043004   1.008000   ; qtot -0.238922
 3351         hc    441    UNL    H10   3351 0.03043004   1.008000   ; qtot -0.208492
; residue  442 UNL rtp UNL q 0.0
 3352         h4    442    UNL     H0   3352 0.12092384   1.008000   ; qtot -0.087568
 3353         h4    442    UNL     H1   3353 0.05293014   1.008000   ; qtot -0.034638
 3354         cc    442    UNL     C2   3354 -0.42448520  12.010000   ; qtot -0.459124
 3355         cc    442    UNL     C3   3355 -0.03033494  12.010000   ; qtot -0.489458
 3356         cd    442    UNL     C4   3356 -0.29832498  12.010000   ; qtot -0.787783
 3357         c3    442    UNL     C5   3357 0.02745364  12.010000   ; qtot -0.760330
 3358         n1    442    UNL     N6   3358 0.59088738  14.010000   ; qtot -0.169442
 3359         nd    442    UNL     N7   3359 -0.10717352  14.010000   ; qtot -0.276616
 3360         hc    442    UNL     H8   3360 0.03043004   1.008000   ; qtot -0.246186
 3361         hc    442    UNL     H9   3361 0.03043004   1.008000   ; qtot -0.215756
 3362         hc    442    UNL    H10   3362 0.03043004   1.008000   ; qtot -0.185326
; residue  443 UNL rtp UNL q 0.0
 3363         h4    443    UNL     H0   3363 0.08692699   1.008000   ; qtot -0.098399
 3364         h4    443    UNL     H1   3364 0.08692699   1.008000   ; qtot -0.011472
 3365         cc    443    UNL     C2   3365 -0.22741007  12.010000   ; qtot -0.238882
 3366         cc    443    UNL     C3   3366 -0.22741007  12.010000   ; qtot -0.466292
 3367         cd    443    UNL     C4   3367 -0.29832498  12.010000   ; qtot -0.764617
 3368         c3    443    UNL     C5   3368 0.02745364  12.010000   ; qtot -0.737163
 3369         n1    443    UNL     N6   3369 0.24185693  14.010000   ; qtot -0.495306
 3370         nd    443    UNL     N7   3370 0.24185693  14.010000   ; qtot -0.253449
 3371         hc    443    UNL     H8   3371 0.03043004   1.008000   ; qtot -0.223019
 3372         hc    443    UNL     H9   3372 0.03043004   1.008000   ; qtot -0.192589
 3373         hc    443    UNL    H10   3373 0.03043004   1.008000   ; qtot -0.162159
; residue  444 UNL rtp UNL q 0.0
 3374         h4    444    UNL     H0   3374 0.08692699   1.008000   ; qtot -0.075232
 3375         h4    444    UNL     H1   3375 0.08692699   1.008000   ; qtot 0.011695
 3376         cc    444    UNL     C2   3376 -0.22741007  12.010000   ; qtot -0.215715
 3377         cc    444    UNL     C3   3377 -0.22741007  12.010000   ; qtot -0.443126
 3378         cd    444    UNL     C4   3378 -0.29832498  12.010000   ; qtot -0.741450
 3379         c3    444    UNL     C5   3379 0.02745364  12.010000   ; qtot -0.713997
 3380         n1    444    UNL     N6   3380 0.24185693  14.010000   ; qtot -0.472140
 3381         nd    444    UNL     N7   3381 0.24185693  14.010000   ; qtot -0.230283
 3382         hc    444    UNL     H8   3382 0.03043004   1.008000   ; qtot -0.199853
 3383         hc    444    UNL     H9   3383 0.03043004   1.008000   ; qtot -0.169423
 3384         hc    444    UNL    H10   3384 0.03043004   1.008000   ; qtot -0.138993
; residue  445 UNL rtp UNL q 0.0
 3385         h4    445    UNL     H0   3385 0.08692699   1.008000   ; qtot -0.052066
 3386         h4    445    UNL     H1   3386 0.08692699   1.008000   ; qtot 0.034861
 3387         cc    445    UNL     C2   3387 -0.22741007  12.010000   ; qtot -0.192549
 3388         cc    445    UNL     C3   3388 -0.22741007  12.010000   ; qtot -0.419959
 3389         cd    445    UNL     C4   3389 -0.29832498  12.010000   ; qtot -0.718284
 3390         c3    445    UNL     C5   3390 0.02745364  12.010000   ; qtot -0.690830
 3391         n1    445    UNL     N6   3391 0.24185693  14.010000   ; qtot -0.448973
 3392         nd    445    UNL     N7   3392 0.24185693  14.010000   ; qtot -0.207117
 3393         hc    445    UNL     H8   3393 0.03043004   1.008000   ; qtot -0.176686
 3394         hc    445    UNL     H9   3394 0.03043004   1.008000   ; qtot -0.146256
 3395         hc    445    UNL    H10   3395 0.03043004   1.008000   ; qtot -0.115826
; residue  446 UNL rtp UNL q 0.0
 3396         h4    446    UNL     H0   3396 0.12092384   1.008000   ; qtot 0.005097
 3397         h4    446    UNL     H1   3397 0.05293014   1.008000   ; qtot 0.058028
 3398         cc    446    UNL     C2   3398 -0.42448520  12.010000   ; qtot -0.366458
 3399         cc    446    UNL     C3   3399 -0.03033494  12.010000   ; qtot -0.396793
 3400         cd    446    UNL     C4   3400 -0.29832498  12.010000   ; qtot -0.695118
 3401         c3    446    UNL     C5   3401 0.02745364  12.010000   ; qtot -0.667664
 3402         n1    446    UNL     N6   3402 0.59088738  14.010000   ; qtot -0.076777
 3403         nd    446    UNL     N7   3403 -0.10717352  14.010000   ; qtot -0.183950
 3404         hc    446    UNL     H8   3404 0.03043004   1.008000   ; qtot -0.153520
 3405         hc    446    UNL     H9   3405 0.03043004   1.008000   ; qtot -0.123090
 3406         hc    446    UNL    H10   3406 0.03043004   1.008000   ; qtot -0.092660
; residue  447 UNL rtp UNL q 0.0
 3407         h4    447    UNL     H0   3407 0.05293014   1.008000   ; qtot -0.039730
 3408         h4    447    UNL     H1   3408 0.12092384   1.008000   ; qtot 0.081194
 3409         cc    447    UNL     C2   3409 -0.03033494  12.010000   ; qtot 0.050859
 3410         cc    447    UNL     C3   3410 -0.42448520  12.010000   ; qtot -0.373626
 3411         cd    447    UNL     C4   3411 -0.29832498  12.010000   ; qtot -0.671951
 3412         c3    447    UNL     C5   3412 0.02745364  12.010000   ; qtot -0.644497
 3413         n1    447    UNL     N6   3413 -0.10717352  14.010000   ; qtot -0.751671
 3414         nd    447    UNL     N7   3414 0.59088738  14.010000   ; qtot -0.160784
 3415         hc    447    UNL     H8   3415 0.03043004   1.008000   ; qtot -0.130354
 3416         hc    447    UNL     H9   3416 0.03043004   1.008000   ; qtot -0.099923
 3417         hc    447    UNL    H10   3417 0.03043004   1.008000   ; qtot -0.069493
; residue  448 UNL rtp UNL q 0.0
 3418         h4    448    UNL     H0   3418 0.05293014   1.008000   ; qtot -0.016563
 3419         h4    448    UNL     H1   3419 0.12092384   1.008000   ; qtot 0.104361
 3420         cc    448    UNL     C2   3420 -0.03033494  12.010000   ; qtot 0.074026
 3421         cc    448    UNL     C3   3421 -0.42448520  12.010000   ; qtot -0.350460
 3422         cd    448    UNL     C4   3422 -0.29832498  12.010000   ; qtot -0.648785
 3423         c3    448    UNL     C5   3423 0.02745364  12.010000   ; qtot -0.621331
 3424         n1    448    UNL     N6   3424 -0.10717352  14.010000   ; qtot -0.728504
 3425         nd    448    UNL     N7   3425 0.59088738  14.010000   ; qtot -0.137617
 3426         hc    448    UNL     H8   3426 0.03043004   1.008000   ; qtot -0.107187
 3427         hc    448    UNL     H9   3427 0.03043004   1.008000   ; qtot -0.076757
 3428         hc    448    UNL    H10   3428 0.03043004   1.008000   ; qtot -0.046327
; residue  449 UNL rtp UNL q 0.0
 3429         h4    449    UNL     H0   3429 0.12092384   1.008000   ; qtot 0.074597
 3430         h4    449    UNL     H1   3430 0.05293014   1.008000   ; qtot 0.127527
 3431         cc    449    UNL     C2   3431 -0.42448520  12.010000   ; qtot -0.296958
 3432         cc    449    UNL     C3   3432 -0.03033494  12.010000   ; qtot -0.327293
 3433         cd    449    UNL     C4   3433 -0.29832498  12.010000   ; qtot -0.625618
 3434         c3    449    UNL     C5   3434 0.02745364  12.010000   ; qtot -0.598164
 3435         n1    449    UNL     N6   3435 0.59088738  14.010000   ; qtot -0.007277
 3436         nd    449    UNL     N7   3436 -0.10717352  14.010000   ; qtot -0.114451
 3437         hc    449    UNL     H8   3437 0.03043004   1.008000   ; qtot -0.084021
 3438         hc    449    UNL     H9   3438 0.03043004   1.008000   ; qtot -0.053591
 3439         hc    449    UNL    H10   3439 0.03043004   1.008000   ; qtot -0.023160
; residue  450 UNL rtp UNL q 0.0
 3440         h4    450    UNL     H0   3440 0.08692699   1.008000   ; qtot 0.063767
 3441         h4    450    UNL     H1   3441 0.08692699   1.008000   ; qtot 0.150694
 3442         cc    450    UNL     C2   3442 -0.22741007  12.010000   ; qtot -0.076717
 3443         cc    450    UNL     C3   3443 -0.22741007  12.010000   ; qtot -0.304127
 3444         cd    450    UNL     C4   3444 -0.29832498  12.010000   ; qtot -0.602452
 3445         c3    450    UNL     C5   3445 0.02745364  12.010000   ; qtot -0.574998
 3446         n1    450    UNL     N6   3446 0.24185693  14.010000   ; qtot -0.333141
 3447         nd    450    UNL     N7   3447 0.24185693  14.010000   ; qtot -0.091284
 3448         hc    450    UNL     H8   3448 0.03043004   1.008000   ; qtot -0.060854
 3449         hc    450    UNL     H9   3449 0.03043004   1.008000   ; qtot -0.030424
 3450         hc    450    UNL    H10   3450 0.03043004   1.008000   ; qtot 0.000006
; residue  451 Zn rtp Zn q -0.0
 3451         Zn    451     Zn     Zn   3451 -0.04633292  65.380000   ; qtot -0.046327
; residue  452 Zn rtp Zn q -0.0
 3452         Zn    452     Zn     Zn   3452 -0.04633292  65.380000   ; qtot -0.092660
; residue  453 Zn rtp Zn q -0.0
 3453         Zn    453     Zn     Zn   3453 -0.04633292  65.380000   ; qtot -0.138993
; residue  454 Zn rtp Zn q -0.0
 3454         Zn    454     Zn     Zn   3454 -0.04633292  65.380000   ; qtot -0.185326
; residue  455 Zn rtp Zn q -0.0
 3455         Zn    455     Zn     Zn   3455 -0.04633292  65.380000   ; qtot -0.231659
; residue  456 Zn rtp Zn q -0.0
 3456         Zn    456     Zn     Zn   3456 -0.04633292  65.380000   ; qtot -0.277992
; residue  457 UNL rtp UNL q 0.0
 3457         h4    457    UNL     H0   3457 0.08692699   1.008000   ; qtot -0.191065
 3458         h4    457    UNL     H1   3458 0.08692699   1.008000   ; qtot -0.104138
 3459         cc    457    UNL     C2   3459 -0.22741007  12.010000   ; qtot -0.331548
 3460         cc    457    UNL     C3   3460 -0.22741007  12.010000   ; qtot -0.558958
 3461         cd    457    UNL     C4   3461 -0.29832498  12.010000   ; qtot -0.857283
 3462         c3    457    UNL     C5   3462 0.02745364  12.010000   ; qtot -0.829829
 3463         n1    457    UNL     N6   3463 0.24185693  14.010000   ; qtot -0.587972
 3464         nd    457    UNL     N7   3464 0.24185693  14.010000   ; qtot -0.346115
 3465         hc    457    UNL     H8   3465 0.03043004   1.008000   ; qtot -0.315685
 3466         hc    457    UNL     H9   3466 0.03043004   1.008000   ; qtot -0.285255
 3467         hc    457    UNL    H10   3467 0.03043004   1.008000   ; qtot -0.254825
; residue  458 UNL rtp UNL q 0.0
 3468         h4    458    UNL     H0   3468 0.05293014   1.008000   ; qtot -0.201895
 3469         h4    458    UNL     H1   3469 0.12092384   1.008000   ; qtot -0.080971
 3470         cc    458    UNL     C2   3470 -0.03033494  12.010000   ; qtot -0.111306
 3471         cc    458    UNL     C3   3471 -0.42448520  12.010000   ; qtot -0.535791
 3472         cd    458    UNL     C4   3472 -0.29832498  12.010000   ; qtot -0.834116
 3473         c3    458    UNL     C5   3473 0.02745364  12.010000   ; qtot -0.806663
 3474         n1    458    UNL     N6   3474 -0.10717352  14.010000   ; qtot -0.913836
 3475         nd    458    UNL     N7   3475 0.59088738  14.010000   ; qtot -0.322949
 3476         hc    458    UNL     H8   3476 0.03043004   1.008000   ; qtot -0.292519
 3477         hc    458    UNL     H9   3477 0.03043004   1.008000   ; qtot -0.262089
 3478         hc    458    UNL    H10   3478 0.03043004   1.008000   ; qtot -0.231659
; residue  459 UNL rtp UNL q 0.0
 3479         h4    459    UNL     H0   3479 0.12092384   1.008000   ; qtot -0.110735
 3480         h4    459    UNL     H1   3480 0.05293014   1.008000   ; qtot -0.057805
 3481         cc    459    UNL     C2   3481 -0.42448520  12.010000   ; qtot -0.482290
 3482         cc    459    UNL     C3   3482 -0.03033494  12.010000   ; qtot -0.512625
 3483         cd    459    UNL     C4   3483 -0.29832498  12.010000   ; qtot -0.810950
 3484         c3    459    UNL     C5   3484 0.02745364  12.010000   ; qtot -0.783496
 3485         n1    459    UNL     N6   3485 0.59088738  14.010000   ; qtot -0.192609
 3486         nd    459    UNL     N7   3486 -0.10717352  14.010000   ; qtot -0.299782
 3487         hc    459    UNL     H8   3487 0.03043004   1.008000   ; qtot -0.269352
 3488         hc    459    UNL     H9   3488 0.03043004   1.008000   ; qtot -0.238922
 3489         hc    459    UNL    H10   3489 0.03043004   1.008000   ; qtot -0.208492
; residue  460 UNL rtp UNL q 0.0
 3490         h4    460    UNL     H0   3490 0.12092384   1.008000   ; qtot -0.087568
 3491         h4    460    UNL     H1   3491 0.05293014   1.008000   ; qtot -0.034638
 3492         cc    460    UNL     C2   3492 -0.42448520  12.010000   ; qtot -0.459123
 3493         cc    460    UNL     C3   3493 -0.03033494  12.010000   ; qtot -0.489458
 3494         cd    460    UNL     C4   3494 -0.29832498  12.010000   ; qtot -0.787783
 3495         c3    460    UNL     C5   3495 0.02745364  12.010000   ; qtot -0.760330
 3496         n1    460    UNL     N6   3496 0.59088738  14.010000   ; qtot -0.169442
 3497         nd    460    UNL     N7   3497 -0.10717352  14.010000   ; qtot -0.276616
 3498         hc    460    UNL     H8   3498 0.03043004   1.008000   ; qtot -0.246186
 3499         hc    460    UNL     H9   3499 0.03043004   1.008000   ; qtot -0.215756
 3500         hc    460    UNL    H10   3500 0.03043004   1.008000   ; qtot -0.185326
; residue  461 UNL rtp UNL q 0.0
 3501         h4    461    UNL     H0   3501 0.05293014   1.008000   ; qtot -0.132395
 3502         h4    461    UNL     H1   3502 0.12092384   1.008000   ; qtot -0.011472
 3503         cc    461    UNL     C2   3503 -0.03033494  12.010000   ; qtot -0.041807
 3504         cc    461    UNL     C3   3504 -0.42448520  12.010000   ; qtot -0.466292
 3505         cd    461    UNL     C4   3505 -0.29832498  12.010000   ; qtot -0.764617
 3506         c3    461    UNL     C5   3506 0.02745364  12.010000   ; qtot -0.737163
 3507         n1    461    UNL     N6   3507 -0.10717352  14.010000   ; qtot -0.844337
 3508         nd    461    UNL     N7   3508 0.59088738  14.010000   ; qtot -0.253449
 3509         hc    461    UNL     H8   3509 0.03043004   1.008000   ; qtot -0.223019
 3510         hc    461    UNL     H9   3510 0.03043004   1.008000   ; qtot -0.192589
 3511         hc    461    UNL    H10   3511 0.03043004   1.008000   ; qtot -0.162159
; residue  462 UNL rtp UNL q 0.0
 3512         h4    462    UNL     H0   3512 0.12092384   1.008000   ; qtot -0.041235
 3513         h4    462    UNL     H1   3513 0.05293014   1.008000   ; qtot 0.011695
 3514         cc    462    UNL     C2   3514 -0.42448520  12.010000   ; qtot -0.412790
 3515         cc    462    UNL     C3   3515 -0.03033494  12.010000   ; qtot -0.443125
 3516         cd    462    UNL     C4   3516 -0.29832498  12.010000   ; qtot -0.741450
 3517         c3    462    UNL     C5   3517 0.02745364  12.010000   ; qtot -0.713997
 3518         n1    462    UNL     N6   3518 0.59088738  14.010000   ; qtot -0.123109
 3519         nd    462    UNL     N7   3519 -0.10717352  14.010000   ; qtot -0.230283
 3520         hc    462    UNL     H8   3520 0.03043004   1.008000   ; qtot -0.199853
 3521         hc    462    UNL     H9   3521 0.03043004   1.008000   ; qtot -0.169423
 3522         hc    462    UNL    H10   3522 0.03043004   1.008000   ; qtot -0.138993
; residue  463 UNL rtp UNL q 0.0
 3523         h4    463    UNL     H0   3523 0.08692699   1.008000   ; qtot -0.052066
 3524         h4    463    UNL     H1   3524 0.08692699   1.008000   ; qtot 0.034861
 3525         cc    463    UNL     C2   3525 -0.22741007  12.010000   ; qtot -0.192549
 3526         cc    463    UNL     C3   3526 -0.22741007  12.010000   ; qtot -0.419959
 3527         cd    463    UNL     C4   3527 -0.29832498  12.010000   ; qtot -0.718284
 3528         c3    463    UNL     C5   3528 0.02745364  12.010000   ; qtot -0.690830
 3529         n1    463    UNL     N6   3529 0.24185693  14.010000   ; qtot -0.448973
 3530         nd    463    UNL     N7   3530 0.24185693  14.010000   ; qtot -0.207116
 3531         hc    463    UNL     H8   3531 0.03043004   1.008000   ; qtot -0.176686
 3532         hc    463    UNL     H9   3532 0.03043004   1.008000   ; qtot -0.146256
 3533         hc    463    UNL    H10   3533 0.03043004   1.008000   ; qtot -0.115826
; residue  464 UNL rtp UNL q 0.0
 3534         h4    464    UNL     H0   3534 0.08692699   1.008000   ; qtot -0.028899
 3535         h4    464    UNL     H1   3535 0.08692699   1.008000   ; qtot 0.058028
 3536         cc    464    UNL     C2   3536 -0.22741007  12.010000   ; qtot -0.169382
 3537         cc    464    UNL     C3   3537 -0.22741007  12.010000   ; qtot -0.396792
 3538         cd    464    UNL     C4   3538 -0.29832498  12.010000   ; qtot -0.695117
 3539         c3    464    UNL     C5   3539 0.02745364  12.010000   ; qtot -0.667664
 3540         n1    464    UNL     N6   3540 0.24185693  14.010000   ; qtot -0.425807
 3541         nd    464    UNL     N7   3541 0.24185693  14.010000   ; qtot -0.183950
 3542         hc    464    UNL     H8   3542 0.03043004   1.008000   ; qtot -0.153520
 3543         hc    464    UNL     H9   3543 0.03043004   1.008000   ; qtot -0.123090
 3544         hc    464    UNL    H10   3544 0.03043004   1.008000   ; qtot -0.092660
; residue  465 UNL rtp UNL q 0.0
 3545         h4    465    UNL     H0   3545 0.08692699   1.008000   ; qtot -0.005733
 3546         h4    465    UNL     H1   3546 0.08692699   1.008000   ; qtot 0.081194
 3547         cc    465    UNL     C2   3547 -0.22741007  12.010000   ; qtot -0.146216
 3548         cc    465    UNL     C3   3548 -0.22741007  12.010000   ; qtot -0.373626
 3549         cd    465    UNL     C4   3549 -0.29832498  12.010000   ; qtot -0.671951
 3550         c3    465    UNL     C5   3550 0.02745364  12.010000   ; qtot -0.644497
 3551         n1    465    UNL     N6   3551 0.24185693  14.010000   ; qtot -0.402640
 3552         nd    465    UNL     N7   3552 0.24185693  14.010000   ; qtot -0.160783
 3553         hc    465    UNL     H8   3553 0.03043004   1.008000   ; qtot -0.130353
 3554         hc    465    UNL     H9   3554 0.03043004   1.008000   ; qtot -0.099923
 3555         hc    465    UNL    H10   3555 0.03043004   1.008000   ; qtot -0.069493
; residue  466 UNL rtp UNL q 0.0
 3556         h4    466    UNL     H0   3556 0.08692699   1.008000   ; qtot 0.017434
 3557         h4    466    UNL     H1   3557 0.08692699   1.008000   ; qtot 0.104361
 3558         cc    466    UNL     C2   3558 -0.22741007  12.010000   ; qtot -0.123049
 3559         cc    466    UNL     C3   3559 -0.22741007  12.010000   ; qtot -0.350459
 3560         cd    466    UNL     C4   3560 -0.29832498  12.010000   ; qtot -0.648784
 3561         c3    466    UNL     C5   3561 0.02745364  12.010000   ; qtot -0.621331
 3562         n1    466    UNL     N6   3562 0.24185693  14.010000   ; qtot -0.379474
 3563         nd    466    UNL     N7   3563 0.24185693  14.010000   ; qtot -0.137617
 3564         hc    466    UNL     H8   3564 0.03043004   1.008000   ; qtot -0.107187
 3565         hc    466    UNL     H9   3565 0.03043004   1.008000   ; qtot -0.076757
 3566         hc    466    UNL    H10   3566 0.03043004   1.008000   ; qtot -0.046327
; residue  467 UNL rtp UNL q 0.0
 3567         h4    467    UNL     H0   3567 0.08692699   1.008000   ; qtot 0.040600
 3568         h4    467    UNL     H1   3568 0.08692699   1.008000   ; qtot 0.127527
 3569         cc    467    UNL     C2   3569 -0.22741007  12.010000   ; qtot -0.099883
 3570         cc    467    UNL     C3   3570 -0.22741007  12.010000   ; qtot -0.327293
 3571         cd    467    UNL     C4   3571 -0.29832498  12.010000   ; qtot -0.625618
 3572         c3    467    UNL     C5   3572 0.02745364  12.010000   ; qtot -0.598164
 3573         n1    467    UNL     N6   3573 0.24185693  14.010000   ; qtot -0.356307
 3574         nd    467    UNL     N7   3574 0.24185693  14.010000   ; qtot -0.114450
 3575         hc    467    UNL     H8   3575 0.03043004   1.008000   ; qtot -0.084020
 3576         hc    467    UNL     H9   3576 0.03043004   1.008000   ; qtot -0.053590
 3577         hc    467    UNL    H10   3577 0.03043004   1.008000   ; qtot -0.023160
; residue  468 UNL rtp UNL q 0.0
 3578         h4    468    UNL     H0   3578 0.12092384   1.008000   ; qtot 0.097764
 3579         h4    468    UNL     H1   3579 0.05293014   1.008000   ; qtot 0.150694
 3580         cc    468    UNL     C2   3580 -0.42448520  12.010000   ; qtot -0.273791
 3581         cc    468    UNL     C3   3581 -0.03033494  12.010000   ; qtot -0.304126
 3582         cd    468    UNL     C4   3582 -0.29832498  12.010000   ; qtot -0.602451
 3583         c3    468    UNL     C5   3583 0.02745364  12.010000   ; qtot -0.574998
 3584         n1    468    UNL     N6   3584 0.59088738  14.010000   ; qtot 0.015890
 3585         nd    468    UNL     N7   3585 -0.10717352  14.010000   ; qtot -0.091284
 3586         hc    468    UNL     H8   3586 0.03043004   1.008000   ; qtot -0.060854
 3587         hc    468    UNL     H9   3587 0.03043004   1.008000   ; qtot -0.030424
 3588         hc    468    UNL    H10   3588 0.03043004   1.008000   ; qtot 0.000006
; residue  469 Zn rtp Zn q -0.0
 3589         Zn    469     Zn     Zn   3589 -0.04633292  65.380000   ; qtot -0.046327
; residue  470 Zn rtp Zn q -0.0
 3590         Zn    470     Zn     Zn   3590 -0.04633292  65.380000   ; qtot -0.092660
; residue  471 Zn rtp Zn q -0.0
 3591         Zn    471     Zn     Zn   3591 -0.04633292  65.380000   ; qtot -0.138993
; residue  472 Zn rtp Zn q -0.0
 3592         Zn    472     Zn     Zn   3592 -0.04633292  65.380000   ; qtot -0.185325
; residue  473 Zn rtp Zn q -0.0
 3593         Zn    473     Zn     Zn   3593 -0.04633292  65.380000   ; qtot -0.231658
; residue  474 Zn rtp Zn q -0.0
 3594         Zn    474     Zn     Zn   3594 -0.04633292  65.380000   ; qtot -0.277991
; residue  475 UNL rtp UNL q 0.0
 3595         h4    475    UNL     H0   3595 0.05293014   1.008000   ; qtot -0.225061
 3596         h4    475    UNL     H1   3596 0.12092384   1.008000   ; qtot -0.104137
 3597         cc    475    UNL     C2   3597 -0.03033494  12.010000   ; qtot -0.134472
 3598         cc    475    UNL     C3   3598 -0.42448520  12.010000   ; qtot -0.558957
 3599         cd    475    UNL     C4   3599 -0.29832498  12.010000   ; qtot -0.857282
 3600         c3    475    UNL     C5   3600 0.02745364  12.010000   ; qtot -0.829829
 3601         n1    475    UNL     N6   3601 -0.10717352  14.010000   ; qtot -0.937002
 3602         nd    475    UNL     N7   3602 0.59088738  14.010000   ; qtot -0.346115
 3603         hc    475    UNL     H8   3603 0.03043004   1.008000   ; qtot -0.315685
 3604         hc    475    UNL     H9   3604 0.03043004   1.008000   ; qtot -0.285255
 3605         hc    475    UNL    H10   3605 0.03043004   1.008000   ; qtot -0.254825
; residue  476 UNL rtp UNL q 0.0
 3606         h4    476    UNL     H0   3606 0.08692699   1.008000   ; qtot -0.167898
 3607         h4    476    UNL     H1   3607 0.08692699   1.008000   ; qtot -0.080971
 3608         cc    476    UNL     C2   3608 -0.22741007  12.010000   ; qtot -0.308381
 3609         cc    476    UNL     C3   3609 -0.22741007  12.010000   ; qtot -0.535791
 3610         cd    476    UNL     C4   3610 -0.29832498  12.010000   ; qtot -0.834116
 3611         c3    476    UNL     C5   3611 0.02745364  12.010000   ; qtot -0.806662
 3612         n1    476    UNL     N6   3612 0.24185693  14.010000   ; qtot -0.564805
 3613         nd    476    UNL     N7   3613 0.24185693  14.010000   ; qtot -0.322948
 3614         hc    476    UNL     H8   3614 0.03043004   1.008000   ; qtot -0.292518
 3615         hc    476    UNL     H9   3615 0.03043004   1.008000   ; qtot -0.262088
 3616         hc    476    UNL    H10   3616 0.03043004   1.008000   ; qtot -0.231658
; residue  477 UNL rtp UNL q 0.0
 3617         h4    477    UNL     H0   3617 0.08692699   1.008000   ; qtot -0.144731
 3618         h4    477    UNL     H1   3618 0.08692699   1.008000   ; qtot -0.057804
 3619         cc    477    UNL     C2   3619 -0.22741007  12.010000   ; qtot -0.285214
 3620         cc    477    UNL     C3   3620 -0.22741007  12.010000   ; qtot -0.512624
 3621         cd    477    UNL     C4   3621 -0.29832498  12.010000   ; qtot -0.810949
 3622         c3    477    UNL     C5   3622 0.02745364  12.010000   ; qtot -0.783496
 3623         n1    477    UNL     N6   3623 0.24185693  14.010000   ; qtot -0.541639
 3624         nd    477    UNL     N7   3624 0.24185693  14.010000   ; qtot -0.299782
 3625         hc    477    UNL     H8   3625 0.03043004   1.008000   ; qtot -0.269352
 3626         hc    477    UNL     H9   3626 0.03043004   1.008000   ; qtot -0.238922
 3627         hc    477    UNL    H10   3627 0.03043004   1.008000   ; qtot -0.208492
; residue  478 UNL rtp UNL q 0.0
 3628         h4    478    UNL     H0   3628 0.12092384   1.008000   ; qtot -0.087568
 3629         h4    478    UNL     H1   3629 0.05293014   1.008000   ; qtot -0.034638
 3630         cc    478    UNL     C2   3630 -0.42448520  12.010000   ; qtot -0.459123
 3631         cc    478    UNL     C3   3631 -0.03033494  12.010000   ; qtot -0.489458
 3632         cd    478    UNL     C4   3632 -0.29832498  12.010000   ; qtot -0.787783
 3633         c3    478    UNL     C5   3633 0.02745364  12.010000   ; qtot -0.760329
 3634         n1    478    UNL     N6   3634 0.59088738  14.010000   ; qtot -0.169442
 3635         nd    478    UNL     N7   3635 -0.10717352  14.010000   ; qtot -0.276615
 3636         hc    478    UNL     H8   3636 0.03043004   1.008000   ; qtot -0.246185
 3637         hc    478    UNL     H9   3637 0.03043004   1.008000   ; qtot -0.215755
 3638         hc    478    UNL    H10   3638 0.03043004   1.008000   ; qtot -0.185325
; residue  479 UNL rtp UNL q 0.0
 3639         h4    479    UNL     H0   3639 0.08692699   1.008000   ; qtot -0.098398
 3640         h4    479    UNL     H1   3640 0.08692699   1.008000   ; qtot -0.011471
 3641         cc    479    UNL     C2   3641 -0.22741007  12.010000   ; qtot -0.238881
 3642         cc    479    UNL     C3   3642 -0.22741007  12.010000   ; qtot -0.466292
 3643         cd    479    UNL     C4   3643 -0.29832498  12.010000   ; qtot -0.764616
 3644         c3    479    UNL     C5   3644 0.02745364  12.010000   ; qtot -0.737163
 3645         n1    479    UNL     N6   3645 0.24185693  14.010000   ; qtot -0.495306
 3646         nd    479    UNL     N7   3646 0.24185693  14.010000   ; qtot -0.253449
 3647         hc    479    UNL     H8   3647 0.03043004   1.008000   ; qtot -0.223019
 3648         hc    479    UNL     H9   3648 0.03043004   1.008000   ; qtot -0.192589
 3649         hc    479    UNL    H10   3649 0.03043004   1.008000   ; qtot -0.162159
; residue  480 UNL rtp UNL q 0.0
 3650         h4    480    UNL     H0   3650 0.08692699   1.008000   ; qtot -0.075232
 3651         h4    480    UNL     H1   3651 0.08692699   1.008000   ; qtot 0.011695
 3652         cc    480    UNL     C2   3652 -0.22741007  12.010000   ; qtot -0.215715
 3653         cc    480    UNL     C3   3653 -0.22741007  12.010000   ; qtot -0.443125
 3654         cd    480    UNL     C4   3654 -0.29832498  12.010000   ; qtot -0.741450
 3655         c3    480    UNL     C5   3655 0.02745364  12.010000   ; qtot -0.713996
 3656         n1    480    UNL     N6   3656 0.24185693  14.010000   ; qtot -0.472139
 3657         nd    480    UNL     N7   3657 0.24185693  14.010000   ; qtot -0.230283
 3658         hc    480    UNL     H8   3658 0.03043004   1.008000   ; qtot -0.199852
 3659         hc    480    UNL     H9   3659 0.03043004   1.008000   ; qtot -0.169422
 3660         hc    480    UNL    H10   3660 0.03043004   1.008000   ; qtot -0.138992
; residue  481 UNL rtp UNL q 0.0
 3661         h4    481    UNL     H0   3661 0.08692699   1.008000   ; qtot -0.052065
 3662         h4    481    UNL     H1   3662 0.08692699   1.008000   ; qtot 0.034862
 3663         cc    481    UNL     C2   3663 -0.22741007  12.010000   ; qtot -0.192548
 3664         cc    481    UNL     C3   3664 -0.22741007  12.010000   ; qtot -0.419959
 3665         cd    481    UNL     C4   3665 -0.29832498  12.010000   ; qtot -0.718284
 3666         c3    481    UNL     C5   3666 0.02745364  12.010000   ; qtot -0.690830
 3667         n1    481    UNL     N6   3667 0.24185693  14.010000   ; qtot -0.448973
 3668         nd    481    UNL     N7   3668 0.24185693  14.010000   ; qtot -0.207116
 3669         hc    481    UNL     H8   3669 0.03043004   1.008000   ; qtot -0.176686
 3670         hc    481    UNL     H9   3670 0.03043004   1.008000   ; qtot -0.146256
 3671         hc    481    UNL    H10   3671 0.03043004   1.008000   ; qtot -0.115826
; residue  482 UNL rtp UNL q 0.0
 3672         h4    482    UNL     H0   3672 0.12092384   1.008000   ; qtot 0.005098
 3673         h4    482    UNL     H1   3673 0.05293014   1.008000   ; qtot 0.058028
 3674         cc    482    UNL     C2   3674 -0.42448520  12.010000   ; qtot -0.366457
 3675         cc    482    UNL     C3   3675 -0.03033494  12.010000   ; qtot -0.396792
 3676         cd    482    UNL     C4   3676 -0.29832498  12.010000   ; qtot -0.695117
 3677         c3    482    UNL     C5   3677 0.02745364  12.010000   ; qtot -0.667663
 3678         n1    482    UNL     N6   3678 0.59088738  14.010000   ; qtot -0.076776
 3679         nd    482    UNL     N7   3679 -0.10717352  14.010000   ; qtot -0.183950
 3680         hc    482    UNL     H8   3680 0.03043004   1.008000   ; qtot -0.153520
 3681         hc    482    UNL     H9   3681 0.03043004   1.008000   ; qtot -0.123089
 3682         hc    482    UNL    H10   3682 0.03043004   1.008000   ; qtot -0.092659
; residue  483 UNL rtp UNL q 0.0
 3683         h4    483    UNL     H0   3683 0.05293014   1.008000   ; qtot -0.039729
 3684         h4    483    UNL     H1   3684 0.12092384   1.008000   ; qtot 0.081195
 3685         cc    483    UNL     C2   3685 -0.03033494  12.010000   ; qtot 0.050860
 3686         cc    483    UNL     C3   3686 -0.42448520  12.010000   ; qtot -0.373626
 3687         cd    483    UNL     C4   3687 -0.29832498  12.010000   ; qtot -0.671951
 3688         c3    483    UNL     C5   3688 0.02745364  12.010000   ; qtot -0.644497
 3689         n1    483    UNL     N6   3689 -0.10717352  14.010000   ; qtot -0.751670
 3690         nd    483    UNL     N7   3690 0.59088738  14.010000   ; qtot -0.160783
 3691         hc    483    UNL     H8   3691 0.03043004   1.008000   ; qtot -0.130353
 3692         hc    483    UNL     H9   3692 0.03043004   1.008000   ; qtot -0.099923
 3693         hc    483    UNL    H10   3693 0.03043004   1.008000   ; qtot -0.069493
; residue  484 UNL rtp UNL q 0.0
 3694         h4    484    UNL     H0   3694 0.05293014   1.008000   ; qtot -0.016563
 3695         h4    484    UNL     H1   3695 0.12092384   1.008000   ; qtot 0.104361
 3696         cc    484    UNL     C2   3696 -0.03033494  12.010000   ; qtot 0.074026
 3697         cc    484    UNL     C3   3697 -0.42448520  12.010000   ; qtot -0.350459
 3698         cd    484    UNL     C4   3698 -0.29832498  12.010000   ; qtot -0.648784
 3699         c3    484    UNL     C5   3699 0.02745364  12.010000   ; qtot -0.621330
 3700         n1    484    UNL     N6   3700 -0.10717352  14.010000   ; qtot -0.728504
 3701         nd    484    UNL     N7   3701 0.59088738  14.010000   ; qtot -0.137617
 3702         hc    484    UNL     H8   3702 0.03043004   1.008000   ; qtot -0.107187
 3703         hc    484    UNL     H9   3703 0.03043004   1.008000   ; qtot -0.076757
 3704         hc    484    UNL    H10   3704 0.03043004   1.008000   ; qtot -0.046326
; residue  485 UNL rtp UNL q 0.0
 3705         h4    485    UNL     H0   3705 0.12092384   1.008000   ; qtot 0.074597
 3706         h4    485    UNL     H1   3706 0.05293014   1.008000   ; qtot 0.127528
 3707         cc    485    UNL     C2   3707 -0.42448520  12.010000   ; qtot -0.296958
 3708         cc    485    UNL     C3   3708 -0.03033494  12.010000   ; qtot -0.327293
 3709         cd    485    UNL     C4   3709 -0.29832498  12.010000   ; qtot -0.625618
 3710         c3    485    UNL     C5   3710 0.02745364  12.010000   ; qtot -0.598164
 3711         n1    485    UNL     N6   3711 0.59088738  14.010000   ; qtot -0.007277
 3712         nd    485    UNL     N7   3712 -0.10717352  14.010000   ; qtot -0.114450
 3713         hc    485    UNL     H8   3713 0.03043004   1.008000   ; qtot -0.084020
 3714         hc    485    UNL     H9   3714 0.03043004   1.008000   ; qtot -0.053590
 3715         hc    485    UNL    H10   3715 0.03043004   1.008000   ; qtot -0.023160
; residue  486 UNL rtp UNL q 0.0
 3716         h4    486    UNL     H0   3716 0.08692699   1.008000   ; qtot 0.063767
 3717         h4    486    UNL     H1   3717 0.08692699   1.008000   ; qtot 0.150694
 3718         cc    486    UNL     C2   3718 -0.22741007  12.010000   ; qtot -0.076716
 3719         cc    486    UNL     C3   3719 -0.22741007  12.010000   ; qtot -0.304126
 3720         cd    486    UNL     C4   3720 -0.29832498  12.010000   ; qtot -0.602451
 3721         c3    486    UNL     C5   3721 0.02745364  12.010000   ; qtot -0.574997
 3722         n1    486    UNL     N6   3722 0.24185693  14.010000   ; qtot -0.333141
 3723         nd    486    UNL     N7   3723 0.24185693  14.010000   ; qtot -0.091284
 3724         hc    486    UNL     H8   3724 0.03043004   1.008000   ; qtot -0.060854
 3725         hc    486    UNL     H9   3725 0.03043004   1.008000   ; qtot -0.030424
 3726         hc    486    UNL    H10   3726 0.03043004   1.008000   ; qtot 0.000006
; residue  487 Zn rtp Zn q -0.0
 3727         Zn    487     Zn     Zn   3727 -0.04633292  65.380000   ; qtot -0.046326
; residue  488 Zn rtp Zn q -0.0
 3728         Zn    488     Zn     Zn   3728 -0.04633292  65.380000   ; qtot -0.092659
; residue  489 Zn rtp Zn q -0.0
 3729         Zn    489     Zn     Zn   3729 -0.04633292  65.380000   ; qtot -0.138992
; residue  490 Zn rtp Zn q -0.0
 3730         Zn    490     Zn     Zn   3730 -0.04633292  65.380000   ; qtot -0.185325
; residue  491 Zn rtp Zn q -0.0
 3731         Zn    491     Zn     Zn   3731 -0.04633292  65.380000   ; qtot -0.231658
; residue  492 Zn rtp Zn q -0.0
 3732         Zn    492     Zn     Zn   3732 -0.04633292  65.380000   ; qtot -0.277991
; residue  493 UNL rtp UNL q 0.0
 3733         h4    493    UNL     H0   3733 0.08692699   1.008000   ; qtot -0.191064
 3734         h4    493    UNL     H1   3734 0.08692699   1.008000   ; qtot -0.104137
 3735         cc    493    UNL     C2   3735 -0.22741007  12.010000   ; qtot -0.331547
 3736         cc    493    UNL     C3   3736 -0.22741007  12.010000   ; qtot -0.558957
 3737         cd    493    UNL     C4   3737 -0.29832498  12.010000   ; qtot -0.857282
 3738         c3    493    UNL     C5   3738 0.02745364  12.010000   ; qtot -0.829829
 3739         n1    493    UNL     N6   3739 0.24185693  14.010000   ; qtot -0.587972
 3740         nd    493    UNL     N7   3740 0.24185693  14.010000   ; qtot -0.346115
 3741         hc    493    UNL     H8   3741 0.03043004   1.008000   ; qtot -0.315685
 3742         hc    493    UNL     H9   3742 0.03043004   1.008000   ; qtot -0.285255
 3743         hc    493    UNL    H10   3743 0.03043004   1.008000   ; qtot -0.254825
; residue  494 UNL rtp UNL q 0.0
 3744         h4    494    UNL     H0   3744 0.05293014   1.008000   ; qtot -0.201894
 3745         h4    494    UNL     H1   3745 0.12092384   1.008000   ; qtot -0.080971
 3746         cc    494    UNL     C2   3746 -0.03033494  12.010000   ; qtot -0.111306
 3747         cc    494    UNL     C3   3747 -0.42448520  12.010000   ; qtot -0.535791
 3748         cd    494    UNL     C4   3748 -0.29832498  12.010000   ; qtot -0.834116
 3749         c3    494    UNL     C5   3749 0.02745364  12.010000   ; qtot -0.806662
 3750         n1    494    UNL     N6   3750 -0.10717352  14.010000   ; qtot -0.913836
 3751         nd    494    UNL     N7   3751 0.59088738  14.010000   ; qtot -0.322948
 3752         hc    494    UNL     H8   3752 0.03043004   1.008000   ; qtot -0.292518
 3753         hc    494    UNL     H9   3753 0.03043004   1.008000   ; qtot -0.262088
 3754         hc    494    UNL    H10   3754 0.03043004   1.008000   ; qtot -0.231658
; residue  495 UNL rtp UNL q 0.0
 3755         h4    495    UNL     H0   3755 0.08692699   1.008000   ; qtot -0.144731
 3756         h4    495    UNL     H1   3756 0.08692699   1.008000   ; qtot -0.057804
 3757         cc    495    UNL     C2   3757 -0.22741007  12.010000   ; qtot -0.285214
 3758         cc    495    UNL     C3   3758 -0.22741007  12.010000   ; qtot -0.512624
 3759         cd    495    UNL     C4   3759 -0.29832498  12.010000   ; qtot -0.810949
 3760         c3    495    UNL     C5   3760 0.02745364  12.010000   ; qtot -0.783496
 3761         n1    495    UNL     N6   3761 0.24185693  14.010000   ; qtot -0.541639
 3762         nd    495    UNL     N7   3762 0.24185693  14.010000   ; qtot -0.299782
 3763         hc    495    UNL     H8   3763 0.03043004   1.008000   ; qtot -0.269352
 3764         hc    495    UNL     H9   3764 0.03043004   1.008000   ; qtot -0.238922
 3765         hc    495    UNL    H10   3765 0.03043004   1.008000   ; qtot -0.208492
; residue  496 UNL rtp UNL q 0.0
 3766         h4    496    UNL     H0   3766 0.12092384   1.008000   ; qtot -0.087568
 3767         h4    496    UNL     H1   3767 0.05293014   1.008000   ; qtot -0.034638
 3768         cc    496    UNL     C2   3768 -0.42448520  12.010000   ; qtot -0.459123
 3769         cc    496    UNL     C3   3769 -0.03033494  12.010000   ; qtot -0.489458
 3770         cd    496    UNL     C4   3770 -0.29832498  12.010000   ; qtot -0.787783
 3771         c3    496    UNL     C5   3771 0.02745364  12.010000   ; qtot -0.760329
 3772         n1    496    UNL     N6   3772 0.59088738  14.010000   ; qtot -0.169442
 3773         nd    496    UNL     N7   3773 -0.10717352  14.010000   ; qtot -0.276615
 3774         hc    496    UNL     H8   3774 0.03043004   1.008000   ; qtot -0.246185
 3775         hc    496    UNL     H9   3775 0.03043004   1.008000   ; qtot -0.215755
 3776         hc    496    UNL    H10   3776 0.03043004   1.008000   ; qtot -0.185325
; residue  497 UNL rtp UNL q 0.0
 3777         h4    497    UNL     H0   3777 0.05293014   1.008000   ; qtot -0.132395
 3778         h4    497    UNL     H1   3778 0.12092384   1.008000   ; qtot -0.011471
 3779         cc    497    UNL     C2   3779 -0.03033494  12.010000   ; qtot -0.041806
 3780         cc    497    UNL     C3   3780 -0.42448520  12.010000   ; qtot -0.466291
 3781         cd    497    UNL     C4   3781 -0.29832498  12.010000   ; qtot -0.764616
 3782         c3    497    UNL     C5   3782 0.02745364  12.010000   ; qtot -0.737163
 3783         n1    497    UNL     N6   3783 -0.10717352  14.010000   ; qtot -0.844336
 3784         nd    497    UNL     N7   3784 0.59088738  14.010000   ; qtot -0.253449
 3785         hc    497    UNL     H8   3785 0.03043004   1.008000   ; qtot -0.223019
 3786         hc    497    UNL     H9   3786 0.03043004   1.008000   ; qtot -0.192589
 3787         hc    497    UNL    H10   3787 0.03043004   1.008000   ; qtot -0.162159
; residue  498 UNL rtp UNL q 0.0
 3788         h4    498    UNL     H0   3788 0.08692699   1.008000   ; qtot -0.075232
 3789         h4    498    UNL     H1   3789 0.08692699   1.008000   ; qtot 0.011695
 3790         cc    498    UNL     C2   3790 -0.22741007  12.010000   ; qtot -0.215715
 3791         cc    498    UNL     C3   3791 -0.22741007  12.010000   ; qtot -0.443125
 3792         cd    498    UNL     C4   3792 -0.29832498  12.010000   ; qtot -0.741450
 3793         c3    498    UNL     C5   3793 0.02745364  12.010000   ; qtot -0.713996
 3794         n1    498    UNL     N6   3794 0.24185693  14.010000   ; qtot -0.472139
 3795         nd    498    UNL     N7   3795 0.24185693  14.010000   ; qtot -0.230282
 3796         hc    498    UNL     H8   3796 0.03043004   1.008000   ; qtot -0.199852
 3797         hc    498    UNL     H9   3797 0.03043004   1.008000   ; qtot -0.169422
 3798         hc    498    UNL    H10   3798 0.03043004   1.008000   ; qtot -0.138992
; residue  499 UNL rtp UNL q 0.0
 3799         h4    499    UNL     H0   3799 0.08692699   1.008000   ; qtot -0.052065
 3800         h4    499    UNL     H1   3800 0.08692699   1.008000   ; qtot 0.034862
 3801         cc    499    UNL     C2   3801 -0.22741007  12.010000   ; qtot -0.192548
 3802         cc    499    UNL     C3   3802 -0.22741007  12.010000   ; qtot -0.419958
 3803         cd    499    UNL     C4   3803 -0.29832498  12.010000   ; qtot -0.718283
 3804         c3    499    UNL     C5   3804 0.02745364  12.010000   ; qtot -0.690830
 3805         n1    499    UNL     N6   3805 0.24185693  14.010000   ; qtot -0.448973
 3806         nd    499    UNL     N7   3806 0.24185693  14.010000   ; qtot -0.207116
 3807         hc    499    UNL     H8   3807 0.03043004   1.008000   ; qtot -0.176686
 3808         hc    499    UNL     H9   3808 0.03043004   1.008000   ; qtot -0.146256
 3809         hc    499    UNL    H10   3809 0.03043004   1.008000   ; qtot -0.115826
; residue  500 UNL rtp UNL q 0.0
 3810         h4    500    UNL     H0   3810 0.08692699   1.008000   ; qtot -0.028899
 3811         h4    500    UNL     H1   3811 0.08692699   1.008000   ; qtot 0.058028
 3812         cc    500    UNL     C2   3812 -0.22741007  12.010000   ; qtot -0.169382
 3813         cc    500    UNL     C3   3813 -0.22741007  12.010000   ; qtot -0.396792
 3814         cd    500    UNL     C4   3814 -0.29832498  12.010000   ; qtot -0.695117
 3815         c3    500    UNL     C5   3815 0.02745364  12.010000   ; qtot -0.667663
 3816         n1    500    UNL     N6   3816 0.24185693  14.010000   ; qtot -0.425806
 3817         nd    500    UNL     N7   3817 0.24185693  14.010000   ; qtot -0.183949
 3818         hc    500    UNL     H8   3818 0.03043004   1.008000   ; qtot -0.153519
 3819         hc    500    UNL     H9   3819 0.03043004   1.008000   ; qtot -0.123089
 3820         hc    500    UNL    H10   3820 0.03043004   1.008000   ; qtot -0.092659
; residue  501 UNL rtp UNL q 0.0
 3821         h4    501    UNL     H0   3821 0.05293014   1.008000   ; qtot -0.039729
 3822         h4    501    UNL     H1   3822 0.12092384   1.008000   ; qtot 0.081195
 3823         cc    501    UNL     C2   3823 -0.03033494  12.010000   ; qtot 0.050860
 3824         cc    501    UNL     C3   3824 -0.42448520  12.010000   ; qtot -0.373625
 3825         cd    501    UNL     C4   3825 -0.29832498  12.010000   ; qtot -0.671950
 3826         c3    501    UNL     C5   3826 0.02745364  12.010000   ; qtot -0.644497
 3827         n1    501    UNL     N6   3827 -0.10717352  14.010000   ; qtot -0.751670
 3828         nd    501    UNL     N7   3828 0.59088738  14.010000   ; qtot -0.160783
 3829         hc    501    UNL     H8   3829 0.03043004   1.008000   ; qtot -0.130353
 3830         hc    501    UNL     H9   3830 0.03043004   1.008000   ; qtot -0.099923
 3831         hc    501    UNL    H10   3831 0.03043004   1.008000   ; qtot -0.069493
; residue  502 UNL rtp UNL q 0.0
 3832         h4    502    UNL     H0   3832 0.08692699   1.008000   ; qtot 0.017434
 3833         h4    502    UNL     H1   3833 0.08692699   1.008000   ; qtot 0.104361
 3834         cc    502    UNL     C2   3834 -0.22741007  12.010000   ; qtot -0.123049
 3835         cc    502    UNL     C3   3835 -0.22741007  12.010000   ; qtot -0.350459
 3836         cd    502    UNL     C4   3836 -0.29832498  12.010000   ; qtot -0.648784
 3837         c3    502    UNL     C5   3837 0.02745364  12.010000   ; qtot -0.621330
 3838         n1    502    UNL     N6   3838 0.24185693  14.010000   ; qtot -0.379473
 3839         nd    502    UNL     N7   3839 0.24185693  14.010000   ; qtot -0.137616
 3840         hc    502    UNL     H8   3840 0.03043004   1.008000   ; qtot -0.107186
 3841         hc    502    UNL     H9   3841 0.03043004   1.008000   ; qtot -0.076756
 3842         hc    502    UNL    H10   3842 0.03043004   1.008000   ; qtot -0.046326
; residue  503 UNL rtp UNL q 0.0
 3843         h4    503    UNL     H0   3843 0.12092384   1.008000   ; qtot 0.074598
 3844         h4    503    UNL     H1   3844 0.05293014   1.008000   ; qtot 0.127528
 3845         cc    503    UNL     C2   3845 -0.42448520  12.010000   ; qtot -0.296957
 3846         cc    503    UNL     C3   3846 -0.03033494  12.010000   ; qtot -0.327292
 3847         cd    503    UNL     C4   3847 -0.29832498  12.010000   ; qtot -0.625617
 3848         c3    503    UNL     C5   3848 0.02745364  12.010000   ; qtot -0.598164
 3849         n1    503    UNL     N6   3849 0.59088738  14.010000   ; qtot -0.007276
 3850         nd    503    UNL     N7   3850 -0.10717352  14.010000   ; qtot -0.114450
 3851         hc    503    UNL     H8   3851 0.03043004   1.008000   ; qtot -0.084020
 3852         hc    503    UNL     H9   3852 0.03043004   1.008000   ; qtot -0.053590
 3853         hc    503    UNL    H10   3853 0.03043004   1.008000   ; qtot -0.023160
; residue  504 UNL rtp UNL q 0.0
 3854         h4    504    UNL     H0   3854 0.12092384   1.008000   ; qtot 0.097764
 3855         h4    504    UNL     H1   3855 0.05293014   1.008000   ; qtot 0.150694
 3856         cc    504    UNL     C2   3856 -0.42448520  12.010000   ; qtot -0.273791
 3857         cc    504    UNL     C3   3857 -0.03033494  12.010000   ; qtot -0.304126
 3858         cd    504    UNL     C4   3858 -0.29832498  12.010000   ; qtot -0.602451
 3859         c3    504    UNL     C5   3859 0.02745364  12.010000   ; qtot -0.574997
 3860         n1    504    UNL     N6   3860 0.59088738  14.010000   ; qtot 0.015890
 3861         nd    504    UNL     N7   3861 -0.10717352  14.010000   ; qtot -0.091283
 3862         hc    504    UNL     H8   3862 0.03043004   1.008000   ; qtot -0.060853
 3863         hc    504    UNL     H9   3863 0.03043004   1.008000   ; qtot -0.030423
 3864         hc    504    UNL    H10   3864 0.03043004   1.008000   ; qtot 0.000007
; residue  505 Zn rtp Zn q -0.0
 3865         Zn    505     Zn     Zn   3865 -0.04633292  65.380000   ; qtot -0.046326
; residue  506 Zn rtp Zn q -0.0
 3866         Zn    506     Zn     Zn   3866 -0.04633292  65.380000   ; qtot -0.092659
; residue  507 Zn rtp Zn q -0.0
 3867         Zn    507     Zn     Zn   3867 -0.04633292  65.380000   ; qtot -0.138992
; residue  508 Zn rtp Zn q -0.0
 3868         Zn    508     Zn     Zn   3868 -0.04633292  65.380000   ; qtot -0.185325
; residue  509 Zn rtp Zn q -0.0
 3869         Zn    509     Zn     Zn   3869 -0.04633292  65.380000   ; qtot -0.231658
; residue  510 Zn rtp Zn q -0.0
 3870         Zn    510     Zn     Zn   3870 -0.04633292  65.380000   ; qtot -0.277991
; residue  511 UNL rtp UNL q 0.0
 3871         h4    511    UNL     H0   3871 0.08692699   1.008000   ; qtot -0.191064
 3872         h4    511    UNL     H1   3872 0.08692699   1.008000   ; qtot -0.104137
 3873         cc    511    UNL     C2   3873 -0.22741007  12.010000   ; qtot -0.331547
 3874         cc    511    UNL     C3   3874 -0.22741007  12.010000   ; qtot -0.558957
 3875         cd    511    UNL     C4   3875 -0.29832498  12.010000   ; qtot -0.857282
 3876         c3    511    UNL     C5   3876 0.02745364  12.010000   ; qtot -0.829828
 3877         n1    511    UNL     N6   3877 0.24185693  14.010000   ; qtot -0.587971
 3878         nd    511    UNL     N7   3878 0.24185693  14.010000   ; qtot -0.346114
 3879         hc    511    UNL     H8   3879 0.03043004   1.008000   ; qtot -0.315684
 3880         hc    511    UNL     H9   3880 0.03043004   1.008000   ; qtot -0.285254
 3881         hc    511    UNL    H10   3881 0.03043004   1.008000   ; qtot -0.254824
; residue  512 UNL rtp UNL q 0.0
 3882         h4    512    UNL     H0   3882 0.05293014   1.008000   ; qtot -0.201894
 3883         h4    512    UNL     H1   3883 0.12092384   1.008000   ; qtot -0.080970
 3884         cc    512    UNL     C2   3884 -0.03033494  12.010000   ; qtot -0.111305
 3885         cc    512    UNL     C3   3885 -0.42448520  12.010000   ; qtot -0.535790
 3886         cd    512    UNL     C4   3886 -0.29832498  12.010000   ; qtot -0.834115
 3887         c3    512    UNL     C5   3887 0.02745364  12.010000   ; qtot -0.806662
 3888         n1    512    UNL     N6   3888 -0.10717352  14.010000   ; qtot -0.913835
 3889         nd    512    UNL     N7   3889 0.59088738  14.010000   ; qtot -0.322948
 3890         hc    512    UNL     H8   3890 0.03043004   1.008000   ; qtot -0.292518
 3891         hc    512    UNL     H9   3891 0.03043004   1.008000   ; qtot -0.262088
 3892         hc    512    UNL    H10   3892 0.03043004   1.008000   ; qtot -0.231658
; residue  513 UNL rtp UNL q 0.0
 3893         h4    513    UNL     H0   3893 0.08692699   1.008000   ; qtot -0.144731
 3894         h4    513    UNL     H1   3894 0.08692699   1.008000   ; qtot -0.057804
 3895         cc    513    UNL     C2   3895 -0.22741007  12.010000   ; qtot -0.285214
 3896         cc    513    UNL     C3   3896 -0.22741007  12.010000   ; qtot -0.512624
 3897         cd    513    UNL     C4   3897 -0.29832498  12.010000   ; qtot -0.810949
 3898         c3    513    UNL     C5   3898 0.02745364  12.010000   ; qtot -0.783495
 3899         n1    513    UNL     N6   3899 0.24185693  14.010000   ; qtot -0.541638
 3900         nd    513    UNL     N7   3900 0.24185693  14.010000   ; qtot -0.299781
 3901         hc    513    UNL     H8   3901 0.03043004   1.008000   ; qtot -0.269351
 3902         hc    513    UNL     H9   3902 0.03043004   1.008000   ; qtot -0.238921
 3903         hc    513    UNL    H10   3903 0.03043004   1.008000   ; qtot -0.208491
; residue  514 UNL rtp UNL q 0.0
 3904         h4    514    UNL     H0   3904 0.08692699   1.008000   ; qtot -0.121564
 3905         h4    514    UNL     H1   3905 0.08692699   1.008000   ; qtot -0.034637
 3906         cc    514    UNL     C2   3906 -0.22741007  12.010000   ; qtot -0.262047
 3907         cc    514    UNL     C3   3907 -0.22741007  12.010000   ; qtot -0.489458
 3908         cd    514    UNL     C4   3908 -0.29832498  12.010000   ; qtot -0.787782
 3909         c3    514    UNL     C5   3909 0.02745364  12.010000   ; qtot -0.760329
 3910         n1    514    UNL     N6   3910 0.24185693  14.010000   ; qtot -0.518472
 3911         nd    514    UNL     N7   3911 0.24185693  14.010000   ; qtot -0.276615
 3912         hc    514    UNL     H8   3912 0.03043004   1.008000   ; qtot -0.246185
 3913         hc    514    UNL     H9   3913 0.03043004   1.008000   ; qtot -0.215755
 3914         hc    514    UNL    H10   3914 0.03043004   1.008000   ; qtot -0.185325
; residue  515 UNL rtp UNL q 0.0
 3915         h4    515    UNL     H0   3915 0.05293014   1.008000   ; qtot -0.132395
 3916         h4    515    UNL     H1   3916 0.12092384   1.008000   ; qtot -0.011471
 3917         cc    515    UNL     C2   3917 -0.03033494  12.010000   ; qtot -0.041806
 3918         cc    515    UNL     C3   3918 -0.42448520  12.010000   ; qtot -0.466291
 3919         cd    515    UNL     C4   3919 -0.29832498  12.010000   ; qtot -0.764616
 3920         c3    515    UNL     C5   3920 0.02745364  12.010000   ; qtot -0.737162
 3921         n1    515    UNL     N6   3921 -0.10717352  14.010000   ; qtot -0.844336
 3922         nd    515    UNL     N7   3922 0.59088738  14.010000   ; qtot -0.253449
 3923         hc    515    UNL     H8   3923 0.03043004   1.008000   ; qtot -0.223018
 3924         hc    515    UNL     H9   3924 0.03043004   1.008000   ; qtot -0.192588
 3925         hc    515    UNL    H10   3925 0.03043004   1.008000   ; qtot -0.162158
; residue  516 UNL rtp UNL q 0.0
 3926         h4    516    UNL     H0   3926 0.12092384   1.008000   ; qtot -0.041235
 3927         h4    516    UNL     H1   3927 0.05293014   1.008000   ; qtot 0.011696
 3928         cc    516    UNL     C2   3928 -0.42448520  12.010000   ; qtot -0.412790
 3929         cc    516    UNL     C3   3929 -0.03033494  12.010000   ; qtot -0.443125
 3930         cd    516    UNL     C4   3930 -0.29832498  12.010000   ; qtot -0.741450
 3931         c3    516    UNL     C5   3931 0.02745364  12.010000   ; qtot -0.713996
 3932         n1    516    UNL     N6   3932 0.59088738  14.010000   ; qtot -0.123109
 3933         nd    516    UNL     N7   3933 -0.10717352  14.010000   ; qtot -0.230282
 3934         hc    516    UNL     H8   3934 0.03043004   1.008000   ; qtot -0.199852
 3935         hc    516    UNL     H9   3935 0.03043004   1.008000   ; qtot -0.169422
 3936         hc    516    UNL    H10   3936 0.03043004   1.008000   ; qtot -0.138992
; residue  517 UNL rtp UNL q 0.0
 3937         h4    517    UNL     H0   3937 0.05293014   1.008000   ; qtot -0.086062
 3938         h4    517    UNL     H1   3938 0.12092384   1.008000   ; qtot 0.034862
 3939         cc    517    UNL     C2   3939 -0.03033494  12.010000   ; qtot 0.004527
 3940         cc    517    UNL     C3   3940 -0.42448520  12.010000   ; qtot -0.419958
 3941         cd    517    UNL     C4   3941 -0.29832498  12.010000   ; qtot -0.718283
 3942         c3    517    UNL     C5   3942 0.02745364  12.010000   ; qtot -0.690829
 3943         n1    517    UNL     N6   3943 -0.10717352  14.010000   ; qtot -0.798003
 3944         nd    517    UNL     N7   3944 0.59088738  14.010000   ; qtot -0.207116
 3945         hc    517    UNL     H8   3945 0.03043004   1.008000   ; qtot -0.176686
 3946         hc    517    UNL     H9   3946 0.03043004   1.008000   ; qtot -0.146255
 3947         hc    517    UNL    H10   3947 0.03043004   1.008000   ; qtot -0.115825
; residue  518 UNL rtp UNL q 0.0
 3948         h4    518    UNL     H0   3948 0.08692699   1.008000   ; qtot -0.028898
 3949         h4    518    UNL     H1   3949 0.08692699   1.008000   ; qtot 0.058029
 3950         cc    518    UNL     C2   3950 -0.22741007  12.010000   ; qtot -0.169382
 3951         cc    518    UNL     C3   3951 -0.22741007  12.010000   ; qtot -0.396792
 3952         cd    518    UNL     C4   3952 -0.29832498  12.010000   ; qtot -0.695117
 3953         c3    518    UNL     C5   3953 0.02745364  12.010000   ; qtot -0.667663
 3954         n1    518    UNL     N6   3954 0.24185693  14.010000   ; qtot -0.425806
 3955         nd    518    UNL     N7   3955 0.24185693  14.010000   ; qtot -0.183949
 3956         hc    518    UNL     H8   3956 0.03043004   1.008000   ; qtot -0.153519
 3957         hc    518    UNL     H9   3957 0.03043004   1.008000   ; qtot -0.123089
 3958         hc    518    UNL    H10   3958 0.03043004   1.008000   ; qtot -0.092659
; residue  519 UNL rtp UNL q 0.0
 3959         h4    519    UNL     H0   3959 0.08692699   1.008000   ; qtot -0.005732
 3960         h4    519    UNL     H1   3960 0.08692699   1.008000   ; qtot 0.081195
 3961         cc    519    UNL     C2   3961 -0.22741007  12.010000   ; qtot -0.146215
 3962         cc    519    UNL     C3   3962 -0.22741007  12.010000   ; qtot -0.373625
 3963         cd    519    UNL     C4   3963 -0.29832498  12.010000   ; qtot -0.671950
 3964         c3    519    UNL     C5   3964 0.02745364  12.010000   ; qtot -0.644496
 3965         n1    519    UNL     N6   3965 0.24185693  14.010000   ; qtot -0.402640
 3966         nd    519    UNL     N7   3966 0.24185693  14.010000   ; qtot -0.160783
 3967         hc    519    UNL     H8   3967 0.03043004   1.008000   ; qtot -0.130353
 3968         hc    519    UNL     H9   3968 0.03043004   1.008000   ; qtot -0.099923
 3969         hc    519    UNL    H10   3969 0.03043004   1.008000   ; qtot -0.069492
; residue  520 UNL rtp UNL q 0.0
 3970         h4    520    UNL     H0   3970 0.08692699   1.008000   ; qtot 0.017435
 3971         h4    520    UNL     H1   3971 0.08692699   1.008000   ; qtot 0.104362
 3972         cc    520    UNL     C2   3972 -0.22741007  12.010000   ; qtot -0.123049
 3973         cc    520    UNL     C3   3973 -0.22741007  12.010000   ; qtot -0.350459
 3974         cd    520    UNL     C4   3974 -0.29832498  12.010000   ; qtot -0.648784
 3975         c3    520    UNL     C5   3975 0.02745364  12.010000   ; qtot -0.621330
 3976         n1    520    UNL     N6   3976 0.24185693  14.010000   ; qtot -0.379473
 3977         nd    520    UNL     N7   3977 0.24185693  14.010000   ; qtot -0.137616
 3978         hc    520    UNL     H8   3978 0.03043004   1.008000   ; qtot -0.107186
 3979         hc    520    UNL     H9   3979 0.03043004   1.008000   ; qtot -0.076756
 3980         hc    520    UNL    H10   3980 0.03043004   1.008000   ; qtot -0.046326
; residue  521 UNL rtp UNL q 0.0
 3981         h4    521    UNL     H0   3981 0.12092384   1.008000   ; qtot 0.074598
 3982         h4    521    UNL     H1   3982 0.05293014   1.008000   ; qtot 0.127528
 3983         cc    521    UNL     C2   3983 -0.42448520  12.010000   ; qtot -0.296957
 3984         cc    521    UNL     C3   3984 -0.03033494  12.010000   ; qtot -0.327292
 3985         cd    521    UNL     C4   3985 -0.29832498  12.010000   ; qtot -0.625617
 3986         c3    521    UNL     C5   3986 0.02745364  12.010000   ; qtot -0.598163
 3987         n1    521    UNL     N6   3987 0.59088738  14.010000   ; qtot -0.007276
 3988         nd    521    UNL     N7   3988 -0.10717352  14.010000   ; qtot -0.114450
 3989         hc    521    UNL     H8   3989 0.03043004   1.008000   ; qtot -0.084020
 3990         hc    521    UNL     H9   3990 0.03043004   1.008000   ; qtot -0.053590
 3991         hc    521    UNL    H10   3991 0.03043004   1.008000   ; qtot -0.023160
; residue  522 UNL rtp UNL q 0.0
 3992         h4    522    UNL     H0   3992 0.12092384   1.008000   ; qtot 0.097764
 3993         h4    522    UNL     H1   3993 0.05293014   1.008000   ; qtot 0.150694
 3994         cc    522    UNL     C2   3994 -0.42448520  12.010000   ; qtot -0.273791
 3995         cc    522    UNL     C3   3995 -0.03033494  12.010000   ; qtot -0.304126
 3996         cd    522    UNL     C4   3996 -0.29832498  12.010000   ; qtot -0.602451
 3997         c3    522    UNL     C5   3997 0.02745364  12.010000   ; qtot -0.574997
 3998         n1    522    UNL     N6   3998 0.59088738  14.010000   ; qtot 0.015890
 3999         nd    522    UNL     N7   3999 -0.10717352  14.010000   ; qtot -0.091283
 4000         hc    522    UNL     H8   4000 0.03043004   1.008000   ; qtot -0.060853
 4001         hc    522    UNL     H9   4001 0.03043004   1.008000   ; qtot -0.030423
 4002         hc    522    UNL    H10   4002 0.03043004   1.008000   ; qtot 0.000007
; residue  523 Zn rtp Zn q -0.0
 4003         Zn    523     Zn     Zn   4003 -0.04633292  65.380000   ; qtot -0.046326
; residue  524 Zn rtp Zn q -0.0
 4004         Zn    524     Zn     Zn   4004 -0.04633292  65.380000   ; qtot -0.092659
; residue  525 Zn rtp Zn q -0.0
 4005         Zn    525     Zn     Zn   4005 -0.04633292  65.380000   ; qtot -0.138992
; residue  526 Zn rtp Zn q -0.0
 4006         Zn    526     Zn     Zn   4006 -0.04633292  65.380000   ; qtot -0.185325
; residue  527 Zn rtp Zn q -0.0
 4007         Zn    527     Zn     Zn   4007 -0.04633292  65.380000   ; qtot -0.231658
; residue  528 Zn rtp Zn q -0.0
 4008         Zn    528     Zn     Zn   4008 -0.04633292  65.380000   ; qtot -0.277991
; residue  529 UNL rtp UNL q 0.0
 4009         h4    529    UNL     H0   4009 0.05293014   1.008000   ; qtot -0.225060
 4010         h4    529    UNL     H1   4010 0.12092384   1.008000   ; qtot -0.104137
 4011         cc    529    UNL     C2   4011 -0.03033494  12.010000   ; qtot -0.134472
 4012         cc    529    UNL     C3   4012 -0.42448520  12.010000   ; qtot -0.558957
 4013         cd    529    UNL     C4   4013 -0.29832498  12.010000   ; qtot -0.857282
 4014         c3    529    UNL     C5   4014 0.02745364  12.010000   ; qtot -0.829828
 4015         n1    529    UNL     N6   4015 -0.10717352  14.010000   ; qtot -0.937002
 4016         nd    529    UNL     N7   4016 0.59088738  14.010000   ; qtot -0.346114
 4017         hc    529    UNL     H8   4017 0.03043004   1.008000   ; qtot -0.315684
 4018         hc    529    UNL     H9   4018 0.03043004   1.008000   ; qtot -0.285254
 4019         hc    529    UNL    H10   4019 0.03043004   1.008000   ; qtot -0.254824
; residue  530 UNL rtp UNL q 0.0
 4020         h4    530    UNL     H0   4020 0.08692699   1.008000   ; qtot -0.167897
 4021         h4    530    UNL     H1   4021 0.08692699   1.008000   ; qtot -0.080970
 4022         cc    530    UNL     C2   4022 -0.22741007  12.010000   ; qtot -0.308380
 4023         cc    530    UNL     C3   4023 -0.22741007  12.010000   ; qtot -0.535790
 4024         cd    530    UNL     C4   4024 -0.29832498  12.010000   ; qtot -0.834115
 4025         c3    530    UNL     C5   4025 0.02745364  12.010000   ; qtot -0.806662
 4026         n1    530    UNL     N6   4026 0.24185693  14.010000   ; qtot -0.564805
 4027         nd    530    UNL     N7   4027 0.24185693  14.010000   ; qtot -0.322948
 4028         hc    530    UNL     H8   4028 0.03043004   1.008000   ; qtot -0.292518
 4029         hc    530    UNL     H9   4029 0.03043004   1.008000   ; qtot -0.262088
 4030         hc    530    UNL    H10   4030 0.03043004   1.008000   ; qtot -0.231658
; residue  531 UNL rtp UNL q 0.0
 4031         h4    531    UNL     H0   4031 0.08692699   1.008000   ; qtot -0.144731
 4032         h4    531    UNL     H1   4032 0.08692699   1.008000   ; qtot -0.057804
 4033         cc    531    UNL     C2   4033 -0.22741007  12.010000   ; qtot -0.285214
 4034         cc    531    UNL     C3   4034 -0.22741007  12.010000   ; qtot -0.512624
 4035         cd    531    UNL     C4   4035 -0.29832498  12.010000   ; qtot -0.810949
 4036         c3    531    UNL     C5   4036 0.02745364  12.010000   ; qtot -0.783495
 4037         n1    531    UNL     N6   4037 0.24185693  14.010000   ; qtot -0.541638
 4038         nd    531    UNL     N7   4038 0.24185693  14.010000   ; qtot -0.299781
 4039         hc    531    UNL     H8   4039 0.03043004   1.008000   ; qtot -0.269351
 4040         hc    531    UNL     H9   4040 0.03043004   1.008000   ; qtot -0.238921
 4041         hc    531    UNL    H10   4041 0.03043004   1.008000   ; qtot -0.208491
; residue  532 UNL rtp UNL q 0.0
 4042         h4    532    UNL     H0   4042 0.12092384   1.008000   ; qtot -0.087567
 4043         h4    532    UNL     H1   4043 0.05293014   1.008000   ; qtot -0.034637
 4044         cc    532    UNL     C2   4044 -0.42448520  12.010000   ; qtot -0.459122
 4045         cc    532    UNL     C3   4045 -0.03033494  12.010000   ; qtot -0.489457
 4046         cd    532    UNL     C4   4046 -0.29832498  12.010000   ; qtot -0.787782
 4047         c3    532    UNL     C5   4047 0.02745364  12.010000   ; qtot -0.760329
 4048         n1    532    UNL     N6   4048 0.59088738  14.010000   ; qtot -0.169441
 4049         nd    532    UNL     N7   4049 -0.10717352  14.010000   ; qtot -0.276615
 4050         hc    532    UNL     H8   4050 0.03043004   1.008000   ; qtot -0.246185
 4051         hc    532    UNL     H9   4051 0.03043004   1.008000   ; qtot -0.215755
 4052         hc    532    UNL    H10   4052 0.03043004   1.008000   ; qtot -0.185325
; residue  533 UNL rtp UNL q 0.0
 4053         h4    533    UNL     H0   4053 0.08692699   1.008000   ; qtot -0.098398
 4054         h4    533    UNL     H1   4054 0.08692699   1.008000   ; qtot -0.011471
 4055         cc    533    UNL     C2   4055 -0.22741007  12.010000   ; qtot -0.238881
 4056         cc    533    UNL     C3   4056 -0.22741007  12.010000   ; qtot -0.466291
 4057         cd    533    UNL     C4   4057 -0.29832498  12.010000   ; qtot -0.764616
 4058         c3    533    UNL     C5   4058 0.02745364  12.010000   ; qtot -0.737162
 4059         n1    533    UNL     N6   4059 0.24185693  14.010000   ; qtot -0.495305
 4060         nd    533    UNL     N7   4060 0.24185693  14.010000   ; qtot -0.253448
 4061         hc    533    UNL     H8   4061 0.03043004   1.008000   ; qtot -0.223018
 4062         hc    533    UNL     H9   4062 0.03043004   1.008000   ; qtot -0.192588
 4063         hc    533    UNL    H10   4063 0.03043004   1.008000   ; qtot -0.162158
; residue  534 UNL rtp UNL q 0.0
 4064         h4    534    UNL     H0   4064 0.12092384   1.008000   ; qtot -0.041234
 4065         h4    534    UNL     H1   4065 0.05293014   1.008000   ; qtot 0.011696
 4066         cc    534    UNL     C2   4066 -0.42448520  12.010000   ; qtot -0.412789
 4067         cc    534    UNL     C3   4067 -0.03033494  12.010000   ; qtot -0.443124
 4068         cd    534    UNL     C4   4068 -0.29832498  12.010000   ; qtot -0.741449
 4069         c3    534    UNL     C5   4069 0.02745364  12.010000   ; qtot -0.713996
 4070         n1    534    UNL     N6   4070 0.59088738  14.010000   ; qtot -0.123108
 4071         nd    534    UNL     N7   4071 -0.10717352  14.010000   ; qtot -0.230282
 4072         hc    534    UNL     H8   4072 0.03043004   1.008000   ; qtot -0.199852
 4073         hc    534    UNL     H9   4073 0.03043004   1.008000   ; qtot -0.169422
 4074         hc    534    UNL    H10   4074 0.03043004   1.008000   ; qtot -0.138992
; residue  535 UNL rtp UNL q 0.0
 4075         h4    535    UNL     H0   4075 0.08692699   1.008000   ; qtot -0.052065
 4076         h4    535    UNL     H1   4076 0.08692699   1.008000   ; qtot 0.034862
 4077         cc    535    UNL     C2   4077 -0.22741007  12.010000   ; qtot -0.192548
 4078         cc    535    UNL     C3   4078 -0.22741007  12.010000   ; qtot -0.419958
 4079         cd    535    UNL     C4   4079 -0.29832498  12.010000   ; qtot -0.718283
 4080         c3    535    UNL     C5   4080 0.02745364  12.010000   ; qtot -0.690829
 4081         n1    535    UNL     N6   4081 0.24185693  14.010000   ; qtot -0.448972
 4082         nd    535    UNL     N7   4082 0.24185693  14.010000   ; qtot -0.207115
 4083         hc    535    UNL     H8   4083 0.03043004   1.008000   ; qtot -0.176685
 4084         hc    535    UNL     H9   4084 0.03043004   1.008000   ; qtot -0.146255
 4085         hc    535    UNL    H10   4085 0.03043004   1.008000   ; qtot -0.115825
; residue  536 UNL rtp UNL q 0.0
 4086         h4    536    UNL     H0   4086 0.12092384   1.008000   ; qtot 0.005099
 4087         h4    536    UNL     H1   4087 0.05293014   1.008000   ; qtot 0.058029
 4088         cc    536    UNL     C2   4088 -0.42448520  12.010000   ; qtot -0.366456
 4089         cc    536    UNL     C3   4089 -0.03033494  12.010000   ; qtot -0.396791
 4090         cd    536    UNL     C4   4090 -0.29832498  12.010000   ; qtot -0.695116
 4091         c3    536    UNL     C5   4091 0.02745364  12.010000   ; qtot -0.667663
 4092         n1    536    UNL     N6   4092 0.59088738  14.010000   ; qtot -0.076775
 4093         nd    536    UNL     N7   4093 -0.10717352  14.010000   ; qtot -0.183949
 4094         hc    536    UNL     H8   4094 0.03043004   1.008000   ; qtot -0.153519
 4095         hc    536    UNL     H9   4095 0.03043004   1.008000   ; qtot -0.123089
 4096         hc    536    UNL    H10   4096 0.03043004   1.008000   ; qtot -0.092659
; residue  537 UNL rtp UNL q 0.0
 4097         h4    537    UNL     H0   4097 0.08692699   1.008000   ; qtot -0.005732
 4098         h4    537    UNL     H1   4098 0.08692699   1.008000   ; qtot 0.081195
 4099         cc    537    UNL     C2   4099 -0.22741007  12.010000   ; qtot -0.146215
 4100         cc    537    UNL     C3   4100 -0.22741007  12.010000   ; qtot -0.373625
 4101         cd    537    UNL     C4   4101 -0.29832498  12.010000   ; qtot -0.671950
 4102         c3    537    UNL     C5   4102 0.02745364  12.010000   ; qtot -0.644496
 4103         n1    537    UNL     N6   4103 0.24185693  14.010000   ; qtot -0.402639
 4104         nd    537    UNL     N7   4104 0.24185693  14.010000   ; qtot -0.160782
 4105         hc    537    UNL     H8   4105 0.03043004   1.008000   ; qtot -0.130352
 4106         hc    537    UNL     H9   4106 0.03043004   1.008000   ; qtot -0.099922
 4107         hc    537    UNL    H10   4107 0.03043004   1.008000   ; qtot -0.069492
; residue  538 UNL rtp UNL q 0.0
 4108         h4    538    UNL     H0   4108 0.05293014   1.008000   ; qtot -0.016562
 4109         h4    538    UNL     H1   4109 0.12092384   1.008000   ; qtot 0.104362
 4110         cc    538    UNL     C2   4110 -0.03033494  12.010000   ; qtot 0.074027
 4111         cc    538    UNL     C3   4111 -0.42448520  12.010000   ; qtot -0.350458
 4112         cd    538    UNL     C4   4112 -0.29832498  12.010000   ; qtot -0.648783
 4113         c3    538    UNL     C5   4113 0.02745364  12.010000   ; qtot -0.621330
 4114         n1    538    UNL     N6   4114 -0.10717352  14.010000   ; qtot -0.728503
 4115         nd    538    UNL     N7   4115 0.59088738  14.010000   ; qtot -0.137616
 4116         hc    538    UNL     H8   4116 0.03043004   1.008000   ; qtot -0.107186
 4117         hc    538    UNL     H9   4117 0.03043004   1.008000   ; qtot -0.076756
 4118         hc    538    UNL    H10   4118 0.03043004   1.008000   ; qtot -0.046326
; residue  539 UNL rtp UNL q 0.0
 4119         h4    539    UNL     H0   4119 0.12092384   1.008000   ; qtot 0.074598
 4120         h4    539    UNL     H1   4120 0.05293014   1.008000   ; qtot 0.127528
 4121         cc    539    UNL     C2   4121 -0.42448520  12.010000   ; qtot -0.296957
 4122         cc    539    UNL     C3   4122 -0.03033494  12.010000   ; qtot -0.327292
 4123         cd    539    UNL     C4   4123 -0.29832498  12.010000   ; qtot -0.625617
 4124         c3    539    UNL     C5   4124 0.02745364  12.010000   ; qtot -0.598163
 4125         n1    539    UNL     N6   4125 0.59088738  14.010000   ; qtot -0.007276
 4126         nd    539    UNL     N7   4126 -0.10717352  14.010000   ; qtot -0.114449
 4127         hc    539    UNL     H8   4127 0.03043004   1.008000   ; qtot -0.084019
 4128         hc    539    UNL     H9   4128 0.03043004   1.008000   ; qtot -0.053589
 4129         hc    539    UNL    H10   4129 0.03043004   1.008000   ; qtot -0.023159
; residue  540 UNL rtp UNL q 0.0
 4130         h4    540    UNL     H0   4130 0.08692699   1.008000   ; qtot 0.063768
 4131         h4    540    UNL     H1   4131 0.08692699   1.008000   ; qtot 0.150695
 4132         cc    540    UNL     C2   4132 -0.22741007  12.010000   ; qtot -0.076715
 4133         cc    540    UNL     C3   4133 -0.22741007  12.010000   ; qtot -0.304125
 4134         cd    540    UNL     C4   4134 -0.29832498  12.010000   ; qtot -0.602450
 4135         c3    540    UNL     C5   4135 0.02745364  12.010000   ; qtot -0.574997
 4136         n1    540    UNL     N6   4136 0.24185693  14.010000   ; qtot -0.333140
 4137         nd    540    UNL     N7   4137 0.24185693  14.010000   ; qtot -0.091283
 4138         hc    540    UNL     H8   4138 0.03043004   1.008000   ; qtot -0.060853
 4139         hc    540    UNL     H9   4139 0.03043004   1.008000   ; qtot -0.030423
 4140         hc    540    UNL    H10   4140 0.03043004   1.008000   ; qtot 0.000007
; residue  541 Zn rtp Zn q -0.0
 4141         Zn    541     Zn     Zn   4141 -0.04633292  65.380000   ; qtot -0.046326
; residue  542 Zn rtp Zn q -0.0
 4142         Zn    542     Zn     Zn   4142 -0.04633292  65.380000   ; qtot -0.092659
; residue  543 Zn rtp Zn q -0.0
 4143         Zn    543     Zn     Zn   4143 -0.04633292  65.380000   ; qtot -0.138992
; residue  544 Zn rtp Zn q -0.0
 4144         Zn    544     Zn     Zn   4144 -0.04633292  65.380000   ; qtot -0.185324
; residue  545 Zn rtp Zn q -0.0
 4145         Zn    545     Zn     Zn   4145 -0.04633292  65.380000   ; qtot -0.231657
; residue  546 Zn rtp Zn q -0.0
 4146         Zn    546     Zn     Zn   4146 -0.04633292  65.380000   ; qtot -0.277990
; residue  547 UNL rtp UNL q 0.0
 4147         h4    547    UNL     H0   4147 0.08692699   1.008000   ; qtot -0.191063
 4148         h4    547    UNL     H1   4148 0.08692699   1.008000   ; qtot -0.104136
 4149         cc    547    UNL     C2   4149 -0.22741007  12.010000   ; qtot -0.331546
 4150         cc    547    UNL     C3   4150 -0.22741007  12.010000   ; qtot -0.558956
 4151         cd    547    UNL     C4   4151 -0.29832498  12.010000   ; qtot -0.857281
 4152         c3    547    UNL     C5   4152 0.02745364  12.010000   ; qtot -0.829828
 4153         n1    547    UNL     N6   4153 0.24185693  14.010000   ; qtot -0.587971
 4154         nd    547    UNL     N7   4154 0.24185693  14.010000   ; qtot -0.346114
 4155         hc    547    UNL     H8   4155 0.03043004   1.008000   ; qtot -0.315684
 4156         hc    547    UNL     H9   4156 0.03043004   1.008000   ; qtot -0.285254
 4157         hc    547    UNL    H10   4157 0.03043004   1.008000   ; qtot -0.254824
; residue  548 UNL rtp UNL q 0.0
 4158         h4    548    UNL     H0   4158 0.08692699   1.008000   ; qtot -0.167897
 4159         h4    548    UNL     H1   4159 0.08692699   1.008000   ; qtot -0.080970
 4160         cc    548    UNL     C2   4160 -0.22741007  12.010000   ; qtot -0.308380
 4161         cc    548    UNL     C3   4161 -0.22741007  12.010000   ; qtot -0.535790
 4162         cd    548    UNL     C4   4162 -0.29832498  12.010000   ; qtot -0.834115
 4163         c3    548    UNL     C5   4163 0.02745364  12.010000   ; qtot -0.806661
 4164         n1    548    UNL     N6   4164 0.24185693  14.010000   ; qtot -0.564804
 4165         nd    548    UNL     N7   4165 0.24185693  14.010000   ; qtot -0.322947
 4166         hc    548    UNL     H8   4166 0.03043004   1.008000   ; qtot -0.292517
 4167         hc    548    UNL     H9   4167 0.03043004   1.008000   ; qtot -0.262087
 4168         hc    548    UNL    H10   4168 0.03043004   1.008000   ; qtot -0.231657
; residue  549 UNL rtp UNL q 0.0
 4169         h4    549    UNL     H0   4169 0.08692699   1.008000   ; qtot -0.144730
 4170         h4    549    UNL     H1   4170 0.08692699   1.008000   ; qtot -0.057803
 4171         cc    549    UNL     C2   4171 -0.22741007  12.010000   ; qtot -0.285213
 4172         cc    549    UNL     C3   4172 -0.22741007  12.010000   ; qtot -0.512624
 4173         cd    549    UNL     C4   4173 -0.29832498  12.010000   ; qtot -0.810948
 4174         c3    549    UNL     C5   4174 0.02745364  12.010000   ; qtot -0.783495
 4175         n1    549    UNL     N6   4175 0.24185693  14.010000   ; qtot -0.541638
 4176         nd    549    UNL     N7   4176 0.24185693  14.010000   ; qtot -0.299781
 4177         hc    549    UNL     H8   4177 0.03043004   1.008000   ; qtot -0.269351
 4178         hc    549    UNL     H9   4178 0.03043004   1.008000   ; qtot -0.238921
 4179         hc    549    UNL    H10   4179 0.03043004   1.008000   ; qtot -0.208491
; residue  550 UNL rtp UNL q 0.0
 4180         h4    550    UNL     H0   4180 0.08692699   1.008000   ; qtot -0.121564
 4181         h4    550    UNL     H1   4181 0.08692699   1.008000   ; qtot -0.034637
 4182         cc    550    UNL     C2   4182 -0.22741007  12.010000   ; qtot -0.262047
 4183         cc    550    UNL     C3   4183 -0.22741007  12.010000   ; qtot -0.489457
 4184         cd    550    UNL     C4   4184 -0.29832498  12.010000   ; qtot -0.787782
 4185         c3    550    UNL     C5   4185 0.02745364  12.010000   ; qtot -0.760328
 4186         n1    550    UNL     N6   4186 0.24185693  14.010000   ; qtot -0.518471
 4187         nd    550    UNL     N7   4187 0.24185693  14.010000   ; qtot -0.276615
 4188         hc    550    UNL     H8   4188 0.03043004   1.008000   ; qtot -0.246184
 4189         hc    550    UNL     H9   4189 0.03043004   1.008000   ; qtot -0.215754
 4190         hc    550    UNL    H10   4190 0.03043004   1.008000   ; qtot -0.185324
; residue  551 UNL rtp UNL q 0.0
 4191         h4    551    UNL     H0   4191 0.05293014   1.008000   ; qtot -0.132394
 4192         h4    551    UNL     H1   4192 0.12092384   1.008000   ; qtot -0.011470
 4193         cc    551    UNL     C2   4193 -0.03033494  12.010000   ; qtot -0.041805
 4194         cc    551    UNL     C3   4194 -0.42448520  12.010000   ; qtot -0.466291
 4195         cd    551    UNL     C4   4195 -0.29832498  12.010000   ; qtot -0.764616
 4196         c3    551    UNL     C5   4196 0.02745364  12.010000   ; qtot -0.737162
 4197         n1    551    UNL     N6   4197 -0.10717352  14.010000   ; qtot -0.844335
 4198         nd    551    UNL     N7   4198 0.59088738  14.010000   ; qtot -0.253448
 4199         hc    551    UNL     H8   4199 0.03043004   1.008000   ; qtot -0.223018
 4200         hc    551    UNL     H9   4200 0.03043004   1.008000   ; qtot -0.192588
 4201         hc    551    UNL    H10   4201 0.03043004   1.008000   ; qtot -0.162158
; residue  552 UNL rtp UNL q 0.0
 4202         h4    552    UNL     H0   4202 0.08692699   1.008000   ; qtot -0.075231
 4203         h4    552    UNL     H1   4203 0.08692699   1.008000   ; qtot 0.011696
 4204         cc    552    UNL     C2   4204 -0.22741007  12.010000   ; qtot -0.215714
 4205         cc    552    UNL     C3   4205 -0.22741007  12.010000   ; qtot -0.443124
 4206         cd    552    UNL     C4   4206 -0.29832498  12.010000   ; qtot -0.741449
 4207         c3    552    UNL     C5   4207 0.02745364  12.010000   ; qtot -0.713995
 4208         n1    552    UNL     N6   4208 0.24185693  14.010000   ; qtot -0.472138
 4209         nd    552    UNL     N7   4209 0.24185693  14.010000   ; qtot -0.230282
 4210         hc    552    UNL     H8   4210 0.03043004   1.008000   ; qtot -0.199852
 4211         hc    552    UNL     H9   4211 0.03043004   1.008000   ; qtot -0.169421
 4212         hc    552    UNL    H10   4212 0.03043004   1.008000   ; qtot -0.138991
; residue  553 UNL rtp UNL q 0.0
 4213         h4    553    UNL     H0   4213 0.05293014   1.008000   ; qtot -0.086061
 4214         h4    553    UNL     H1   4214 0.12092384   1.008000   ; qtot 0.034863
 4215         cc    553    UNL     C2   4215 -0.03033494  12.010000   ; qtot 0.004528
 4216         cc    553    UNL     C3   4216 -0.42448520  12.010000   ; qtot -0.419958
 4217         cd    553    UNL     C4   4217 -0.29832498  12.010000   ; qtot -0.718283
 4218         c3    553    UNL     C5   4218 0.02745364  12.010000   ; qtot -0.690829
 4219         n1    553    UNL     N6   4219 -0.10717352  14.010000   ; qtot -0.798002
 4220         nd    553    UNL     N7   4220 0.59088738  14.010000   ; qtot -0.207115
 4221         hc    553    UNL     H8   4221 0.03043004   1.008000   ; qtot -0.176685
 4222         hc    553    UNL     H9   4222 0.03043004   1.008000   ; qtot -0.146255
 4223         hc    553    UNL    H10   4223 0.03043004   1.008000   ; qtot -0.115825
; residue  554 UNL rtp UNL q 0.0
 4224         h4    554    UNL     H0   4224 0.12092384   1.008000   ; qtot 0.005099
 4225         h4    554    UNL     H1   4225 0.05293014   1.008000   ; qtot 0.058029
 4226         cc    554    UNL     C2   4226 -0.42448520  12.010000   ; qtot -0.366456
 4227         cc    554    UNL     C3   4227 -0.03033494  12.010000   ; qtot -0.396791
 4228         cd    554    UNL     C4   4228 -0.29832498  12.010000   ; qtot -0.695116
 4229         c3    554    UNL     C5   4229 0.02745364  12.010000   ; qtot -0.667662
 4230         n1    554    UNL     N6   4230 0.59088738  14.010000   ; qtot -0.076775
 4231         nd    554    UNL     N7   4231 -0.10717352  14.010000   ; qtot -0.183949
 4232         hc    554    UNL     H8   4232 0.03043004   1.008000   ; qtot -0.153519
 4233         hc    554    UNL     H9   4233 0.03043004   1.008000   ; qtot -0.123089
 4234         hc    554    UNL    H10   4234 0.03043004   1.008000   ; qtot -0.092658
; residue  555 UNL rtp UNL q 0.0
 4235         h4    555    UNL     H0   4235 0.05293014   1.008000   ; qtot -0.039728
 4236         h4    555    UNL     H1   4236 0.12092384   1.008000   ; qtot 0.081196
 4237         cc    555    UNL     C2   4237 -0.03033494  12.010000   ; qtot 0.050861
 4238         cc    555    UNL     C3   4238 -0.42448520  12.010000   ; qtot -0.373625
 4239         cd    555    UNL     C4   4239 -0.29832498  12.010000   ; qtot -0.671950
 4240         c3    555    UNL     C5   4240 0.02745364  12.010000   ; qtot -0.644496
 4241         n1    555    UNL     N6   4241 -0.10717352  14.010000   ; qtot -0.751669
 4242         nd    555    UNL     N7   4242 0.59088738  14.010000   ; qtot -0.160782
 4243         hc    555    UNL     H8   4243 0.03043004   1.008000   ; qtot -0.130352
 4244         hc    555    UNL     H9   4244 0.03043004   1.008000   ; qtot -0.099922
 4245         hc    555    UNL    H10   4245 0.03043004   1.008000   ; qtot -0.069492
; residue  556 UNL rtp UNL q 0.0
 4246         h4    556    UNL     H0   4246 0.08692699   1.008000   ; qtot 0.017435
 4247         h4    556    UNL     H1   4247 0.08692699   1.008000   ; qtot 0.104362
 4248         cc    556    UNL     C2   4248 -0.22741007  12.010000   ; qtot -0.123048
 4249         cc    556    UNL     C3   4249 -0.22741007  12.010000   ; qtot -0.350458
 4250         cd    556    UNL     C4   4250 -0.29832498  12.010000   ; qtot -0.648783
 4251         c3    556    UNL     C5   4251 0.02745364  12.010000   ; qtot -0.621329
 4252         n1    556    UNL     N6   4252 0.24185693  14.010000   ; qtot -0.379473
 4253         nd    556    UNL     N7   4253 0.24185693  14.010000   ; qtot -0.137616
 4254         hc    556    UNL     H8   4254 0.03043004   1.008000   ; qtot -0.107186
 4255         hc    556    UNL     H9   4255 0.03043004   1.008000   ; qtot -0.076756
 4256         hc    556    UNL    H10   4256 0.03043004   1.008000   ; qtot -0.046326
; residue  557 UNL rtp UNL q 0.0
 4257         h4    557    UNL     H0   4257 0.12092384   1.008000   ; qtot 0.074598
 4258         h4    557    UNL     H1   4258 0.05293014   1.008000   ; qtot 0.127528
 4259         cc    557    UNL     C2   4259 -0.42448520  12.010000   ; qtot -0.296957
 4260         cc    557    UNL     C3   4260 -0.03033494  12.010000   ; qtot -0.327292
 4261         cd    557    UNL     C4   4261 -0.29832498  12.010000   ; qtot -0.625617
 4262         c3    557    UNL     C5   4262 0.02745364  12.010000   ; qtot -0.598163
 4263         n1    557    UNL     N6   4263 0.59088738  14.010000   ; qtot -0.007276
 4264         nd    557    UNL     N7   4264 -0.10717352  14.010000   ; qtot -0.114449
 4265         hc    557    UNL     H8   4265 0.03043004   1.008000   ; qtot -0.084019
 4266         hc    557    UNL     H9   4266 0.03043004   1.008000   ; qtot -0.053589
 4267         hc    557    UNL    H10   4267 0.03043004   1.008000   ; qtot -0.023159
; residue  558 UNL rtp UNL q 0.0
 4268         h4    558    UNL     H0   4268 0.12092384   1.008000   ; qtot 0.097765
 4269         h4    558    UNL     H1   4269 0.05293014   1.008000   ; qtot 0.150695
 4270         cc    558    UNL     C2   4270 -0.42448520  12.010000   ; qtot -0.273790
 4271         cc    558    UNL     C3   4271 -0.03033494  12.010000   ; qtot -0.304125
 4272         cd    558    UNL     C4   4272 -0.29832498  12.010000   ; qtot -0.602450
 4273         c3    558    UNL     C5   4273 0.02745364  12.010000   ; qtot -0.574997
 4274         n1    558    UNL     N6   4274 0.59088738  14.010000   ; qtot 0.015891
 4275         nd    558    UNL     N7   4275 -0.10717352  14.010000   ; qtot -0.091283
 4276         hc    558    UNL     H8   4276 0.03043004   1.008000   ; qtot -0.060853
 4277         hc    558    UNL     H9   4277 0.03043004   1.008000   ; qtot -0.030423
 4278         hc    558    UNL    H10   4278 0.03043004   1.008000   ; qtot 0.000007
; residue  559 Zn rtp Zn q -0.0
 4279         Zn    559     Zn     Zn   4279 -0.04633292  65.380000   ; qtot -0.046325
; residue  560 Zn rtp Zn q -0.0
 4280         Zn    560     Zn     Zn   4280 -0.04633292  65.380000   ; qtot -0.092658
; residue  561 Zn rtp Zn q -0.0
 4281         Zn    561     Zn     Zn   4281 -0.04633292  65.380000   ; qtot -0.138991
; residue  562 Zn rtp Zn q -0.0
 4282         Zn    562     Zn     Zn   4282 -0.04633292  65.380000   ; qtot -0.185324
; residue  563 Zn rtp Zn q -0.0
 4283         Zn    563     Zn     Zn   4283 -0.04633292  65.380000   ; qtot -0.231657
; residue  564 Zn rtp Zn q -0.0
 4284         Zn    564     Zn     Zn   4284 -0.04633292  65.380000   ; qtot -0.277990
; residue  565 UNL rtp UNL q 0.0
 4285         h4    565    UNL     H0   4285 0.05293014   1.008000   ; qtot -0.225060
 4286         h4    565    UNL     H1   4286 0.12092384   1.008000   ; qtot -0.104136
 4287         cc    565    UNL     C2   4287 -0.03033494  12.010000   ; qtot -0.134471
 4288         cc    565    UNL     C3   4288 -0.42448520  12.010000   ; qtot -0.558956
 4289         cd    565    UNL     C4   4289 -0.29832498  12.010000   ; qtot -0.857281
 4290         c3    565    UNL     C5   4290 0.02745364  12.010000   ; qtot -0.829828
 4291         n1    565    UNL     N6   4291 -0.10717352  14.010000   ; qtot -0.937001
 4292         nd    565    UNL     N7   4292 0.59088738  14.010000   ; qtot -0.346114
 4293         hc    565    UNL     H8   4293 0.03043004   1.008000   ; qtot -0.315684
 4294         hc    565    UNL     H9   4294 0.03043004   1.008000   ; qtot -0.285254
 4295         hc    565    UNL    H10   4295 0.03043004   1.008000   ; qtot -0.254824
; residue  566 UNL rtp UNL q 0.0
 4296         h4    566    UNL     H0   4296 0.08692699   1.008000   ; qtot -0.167897
 4297         h4    566    UNL     H1   4297 0.08692699   1.008000   ; qtot -0.080970
 4298         cc    566    UNL     C2   4298 -0.22741007  12.010000   ; qtot -0.308380
 4299         cc    566    UNL     C3   4299 -0.22741007  12.010000   ; qtot -0.535790
 4300         cd    566    UNL     C4   4300 -0.29832498  12.010000   ; qtot -0.834115
 4301         c3    566    UNL     C5   4301 0.02745364  12.010000   ; qtot -0.806661
 4302         n1    566    UNL     N6   4302 0.24185693  14.010000   ; qtot -0.564804
 4303         nd    566    UNL     N7   4303 0.24185693  14.010000   ; qtot -0.322947
 4304         hc    566    UNL     H8   4304 0.03043004   1.008000   ; qtot -0.292517
 4305         hc    566    UNL     H9   4305 0.03043004   1.008000   ; qtot -0.262087
 4306         hc    566    UNL    H10   4306 0.03043004   1.008000   ; qtot -0.231657
; residue  567 UNL rtp UNL q 0.0
 4307         h4    567    UNL     H0   4307 0.08692699   1.008000   ; qtot -0.144730
 4308         h4    567    UNL     H1   4308 0.08692699   1.008000   ; qtot -0.057803
 4309         cc    567    UNL     C2   4309 -0.22741007  12.010000   ; qtot -0.285213
 4310         cc    567    UNL     C3   4310 -0.22741007  12.010000   ; qtot -0.512623
 4311         cd    567    UNL     C4   4311 -0.29832498  12.010000   ; qtot -0.810948
 4312         c3    567    UNL     C5   4312 0.02745364  12.010000   ; qtot -0.783495
 4313         n1    567    UNL     N6   4313 0.24185693  14.010000   ; qtot -0.541638
 4314         nd    567    UNL     N7   4314 0.24185693  14.010000   ; qtot -0.299781
 4315         hc    567    UNL     H8   4315 0.03043004   1.008000   ; qtot -0.269351
 4316         hc    567    UNL     H9   4316 0.03043004   1.008000   ; qtot -0.238921
 4317         hc    567    UNL    H10   4317 0.03043004   1.008000   ; qtot -0.208491
; residue  568 UNL rtp UNL q 0.0
 4318         h4    568    UNL     H0   4318 0.08692699   1.008000   ; qtot -0.121564
 4319         h4    568    UNL     H1   4319 0.08692699   1.008000   ; qtot -0.034637
 4320         cc    568    UNL     C2   4320 -0.22741007  12.010000   ; qtot -0.262047
 4321         cc    568    UNL     C3   4321 -0.22741007  12.010000   ; qtot -0.489457
 4322         cd    568    UNL     C4   4322 -0.29832498  12.010000   ; qtot -0.787782
 4323         c3    568    UNL     C5   4323 0.02745364  12.010000   ; qtot -0.760328
 4324         n1    568    UNL     N6   4324 0.24185693  14.010000   ; qtot -0.518471
 4325         nd    568    UNL     N7   4325 0.24185693  14.010000   ; qtot -0.276614
 4326         hc    568    UNL     H8   4326 0.03043004   1.008000   ; qtot -0.246184
 4327         hc    568    UNL     H9   4327 0.03043004   1.008000   ; qtot -0.215754
 4328         hc    568    UNL    H10   4328 0.03043004   1.008000   ; qtot -0.185324
; residue  569 UNL rtp UNL q 0.0
 4329         h4    569    UNL     H0   4329 0.08692699   1.008000   ; qtot -0.098397
 4330         h4    569    UNL     H1   4330 0.08692699   1.008000   ; qtot -0.011470
 4331         cc    569    UNL     C2   4331 -0.22741007  12.010000   ; qtot -0.238880
 4332         cc    569    UNL     C3   4332 -0.22741007  12.010000   ; qtot -0.466290
 4333         cd    569    UNL     C4   4333 -0.29832498  12.010000   ; qtot -0.764615
 4334         c3    569    UNL     C5   4334 0.02745364  12.010000   ; qtot -0.737162
 4335         n1    569    UNL     N6   4335 0.24185693  14.010000   ; qtot -0.495305
 4336         nd    569    UNL     N7   4336 0.24185693  14.010000   ; qtot -0.253448
 4337         hc    569    UNL     H8   4337 0.03043004   1.008000   ; qtot -0.223018
 4338         hc    569    UNL     H9   4338 0.03043004   1.008000   ; qtot -0.192588
 4339         hc    569    UNL    H10   4339 0.03043004   1.008000   ; qtot -0.162158
; residue  570 UNL rtp UNL q 0.0
 4340         h4    570    UNL     H0   4340 0.08692699   1.008000   ; qtot -0.075231
 4341         h4    570    UNL     H1   4341 0.08692699   1.008000   ; qtot 0.011696
 4342         cc    570    UNL     C2   4342 -0.22741007  12.010000   ; qtot -0.215714
 4343         cc    570    UNL     C3   4343 -0.22741007  12.010000   ; qtot -0.443124
 4344         cd    570    UNL     C4   4344 -0.29832498  12.010000   ; qtot -0.741449
 4345         c3    570    UNL     C5   4345 0.02745364  12.010000   ; qtot -0.713995
 4346         n1    570    UNL     N6   4346 0.24185693  14.010000   ; qtot -0.472138
 4347         nd    570    UNL     N7   4347 0.24185693  14.010000   ; qtot -0.230281
 4348         hc    570    UNL     H8   4348 0.03043004   1.008000   ; qtot -0.199851
 4349         hc    570    UNL     H9   4349 0.03043004   1.008000   ; qtot -0.169421
 4350         hc    570    UNL    H10   4350 0.03043004   1.008000   ; qtot -0.138991
; residue  571 UNL rtp UNL q 0.0
 4351         h4    571    UNL     H0   4351 0.05293014   1.008000   ; qtot -0.086061
 4352         h4    571    UNL     H1   4352 0.12092384   1.008000   ; qtot 0.034863
 4353         cc    571    UNL     C2   4353 -0.03033494  12.010000   ; qtot 0.004528
 4354         cc    571    UNL     C3   4354 -0.42448520  12.010000   ; qtot -0.419957
 4355         cd    571    UNL     C4   4355 -0.29832498  12.010000   ; qtot -0.718282
 4356         c3    571    UNL     C5   4356 0.02745364  12.010000   ; qtot -0.690829
 4357         n1    571    UNL     N6   4357 -0.10717352  14.010000   ; qtot -0.798002
 4358         nd    571    UNL     N7   4358 0.59088738  14.010000   ; qtot -0.207115
 4359         hc    571    UNL     H8   4359 0.03043004   1.008000   ; qtot -0.176685
 4360         hc    571    UNL     H9   4360 0.03043004   1.008000   ; qtot -0.146255
 4361         hc    571    UNL    H10   4361 0.03043004   1.008000   ; qtot -0.115825
; residue  572 UNL rtp UNL q 0.0
 4362         h4    572    UNL     H0   4362 0.12092384   1.008000   ; qtot 0.005099
 4363         h4    572    UNL     H1   4363 0.05293014   1.008000   ; qtot 0.058029
 4364         cc    572    UNL     C2   4364 -0.42448520  12.010000   ; qtot -0.366456
 4365         cc    572    UNL     C3   4365 -0.03033494  12.010000   ; qtot -0.396791
 4366         cd    572    UNL     C4   4366 -0.29832498  12.010000   ; qtot -0.695116
 4367         c3    572    UNL     C5   4367 0.02745364  12.010000   ; qtot -0.667662
 4368         n1    572    UNL     N6   4368 0.59088738  14.010000   ; qtot -0.076775
 4369         nd    572    UNL     N7   4369 -0.10717352  14.010000   ; qtot -0.183948
 4370         hc    572    UNL     H8   4370 0.03043004   1.008000   ; qtot -0.153518
 4371         hc    572    UNL     H9   4371 0.03043004   1.008000   ; qtot -0.123088
 4372         hc    572    UNL    H10   4372 0.03043004   1.008000   ; qtot -0.092658
; residue  573 UNL rtp UNL q 0.0
 4373         h4    573    UNL     H0   4373 0.05293014   1.008000   ; qtot -0.039728
 4374         h4    573    UNL     H1   4374 0.12092384   1.008000   ; qtot 0.081196
 4375         cc    573    UNL     C2   4375 -0.03033494  12.010000   ; qtot 0.050861
 4376         cc    573    UNL     C3   4376 -0.42448520  12.010000   ; qtot -0.373624
 4377         cd    573    UNL     C4   4377 -0.29832498  12.010000   ; qtot -0.671949
 4378         c3    573    UNL     C5   4378 0.02745364  12.010000   ; qtot -0.644496
 4379         n1    573    UNL     N6   4379 -0.10717352  14.010000   ; qtot -0.751669
 4380         nd    573    UNL     N7   4380 0.59088738  14.010000   ; qtot -0.160782
 4381         hc    573    UNL     H8   4381 0.03043004   1.008000   ; qtot -0.130352
 4382         hc    573    UNL     H9   4382 0.03043004   1.008000   ; qtot -0.099922
 4383         hc    573    UNL    H10   4383 0.03043004   1.008000   ; qtot -0.069492
; residue  574 UNL rtp UNL q 0.0
 4384         h4    574    UNL     H0   4384 0.05293014   1.008000   ; qtot -0.016562
 4385         h4    574    UNL     H1   4385 0.12092384   1.008000   ; qtot 0.104362
 4386         cc    574    UNL     C2   4386 -0.03033494  12.010000   ; qtot 0.074027
 4387         cc    574    UNL     C3   4387 -0.42448520  12.010000   ; qtot -0.350458
 4388         cd    574    UNL     C4   4388 -0.29832498  12.010000   ; qtot -0.648783
 4389         c3    574    UNL     C5   4389 0.02745364  12.010000   ; qtot -0.621329
 4390         n1    574    UNL     N6   4390 -0.10717352  14.010000   ; qtot -0.728503
 4391         nd    574    UNL     N7   4391 0.59088738  14.010000   ; qtot -0.137615
 4392         hc    574    UNL     H8   4392 0.03043004   1.008000   ; qtot -0.107185
 4393         hc    574    UNL     H9   4393 0.03043004   1.008000   ; qtot -0.076755
 4394         hc    574    UNL    H10   4394 0.03043004   1.008000   ; qtot -0.046325
; residue  575 UNL rtp UNL q 0.0
 4395         h4    575    UNL     H0   4395 0.12092384   1.008000   ; qtot 0.074599
 4396         h4    575    UNL     H1   4396 0.05293014   1.008000   ; qtot 0.127529
 4397         cc    575    UNL     C2   4397 -0.42448520  12.010000   ; qtot -0.296956
 4398         cc    575    UNL     C3   4398 -0.03033494  12.010000   ; qtot -0.327291
 4399         cd    575    UNL     C4   4399 -0.29832498  12.010000   ; qtot -0.625616
 4400         c3    575    UNL     C5   4400 0.02745364  12.010000   ; qtot -0.598163
 4401         n1    575    UNL     N6   4401 0.59088738  14.010000   ; qtot -0.007275
 4402         nd    575    UNL     N7   4402 -0.10717352  14.010000   ; qtot -0.114449
[truncated: 3,714,202 more chars]
