# Supplementary material for: Metallicious: Automated Force-Field Parameterization of Covalently Bound Metals for Supramolecular Structures
Source: J Chem Theory Comput. 2024 Oct 7;20(20):9060–71. doi: 10.1021/acs.jctc.4c00850 (PMC11500408; doi:10.1021/acs.jctc.4c00850)
Supplement: Supplementary file 2 — ct4c00850_si_002.zip [file ct4c00850_si_002.zip › SI_MD_input/ZIF-8/metallicious/3_npt.mdp]

title                   = 
; Run parameters
integrator              = md        ; leap-frog integrator
nsteps                  = 10000     ; 2 * 50000 = 100 ps
dt                      = 0.002     
; Output control
nstxout                 = 0         ; suppress bulky .trr file by specifying
nstvout                 = 0         ; 0 for output frequency of nstxout,
nstfout                 = 0         ; nstvout, and nstfout
nstenergy               = 5000      ; save energies every 10.0 ps
nstlog                  = 5000      ; update log file every 10.0 ps
nstxout-compressed      = 5000      ; save compressed coordinates every 10.0 ps
; Bond parameters
continuation            = yes       ; Restarting after NVT
constraint_algorithm    = lincs     ; holonomic constraints
constraints             = h-bonds   ; bonds involving H are constrained
lincs_iter              = 1         ; accuracy of LINCS
lincs_order             = 4         ; also related to accuracy
; Nonbonded settings
cutoff-scheme           = Verlet    ; Buffered neighbor searching
ns_type                 = grid      ; search neighboring grid cells
nstlist                 = 10      
rcoulomb                = 1.0       ; short-range electrostatic cutoff (in nm)
rvdw                    = 1.0       ; short-range van der Waals cutoff (in nm)
DispCorr                = EnerPres  ; account for cut-off vdW scheme
; Electrostatics
coulombtype             = PME       ; Particle Mesh Ewald for long-range electrostatics
pme_order               = 4         ; cubic interpolation
fourierspacing          = 0.16      ; grid spacing for FFT
; Temperature coupling is on
tcoupl                  = v-rescale             ; modified Berendsen thermostat
tc-grps                 = System   
tau_t                   = 0.1               ; time constant, in ps
ref_t                   = 300                ; reference temperature, one for each group, in K
; Pressure coupling is on
pcoupl                  = c-rescale ; Pressure coupling on in NPT
pcoupltype              = isotropic             ; uniform scaling of box vectors
tau_p                   = 2.0                   ; time constant, in ps
ref_p                   = 1.0                   ; reference pressure, in bar
compressibility         = 4.5e-5                
refcoord_scaling        = com
; Periodic boundary conditions
pbc                     = xyz       
; Velocity generation
gen_vel                 = no        

refcoord_scaling        =
