# Supplementary material for: Metallicious: Automated Force-Field Parameterization of Covalently Bound Metals for Supramolecular Structures
Source: J Chem Theory Comput. 2024 Oct 7;20(20):9060–71. doi: 10.1021/acs.jctc.4c00850 (PMC11500408; doi:10.1021/acs.jctc.4c00850)
Supplement: Supplementary file 2 — ct4c00850_si_002.zip [file ct4c00850_si_002.zip › SI_MD_input/ZIF-8/nonbonded/4_prod.gro]

GROwing Monsters And Cloning Shrimps
 8832
    1Zn      Zn    1   0.216   0.826   0.269 -0.1664  0.1173  0.2350
    2Zn      Zn    2   4.059   5.210   0.867 -0.0656  0.0604  0.1136
    3Zn      Zn    3   5.510   0.162   0.853 -0.2956 -0.0136  0.1067
    4Zn      Zn    4   0.694   0.495   0.246  0.0512  0.3953  0.2191
    5Zn      Zn    5   4.495   5.396   0.560 -0.0724 -0.1755 -0.0162
    6Zn      Zn    6   5.474   0.657   0.582  0.0116  0.5470  0.1213
    7UNL     H0    7   5.673   0.277   1.038 -1.6044  1.3729 -1.6697
    7UNL     H1    8   5.645   0.270   1.307  0.8521 -1.3293 -0.1537
    7UNL     C2    9   5.587   0.236   1.090  0.1188 -0.3954 -0.0636
    7UNL     C3   10   5.578   0.238   1.229 -0.1901 -0.2989  0.2866
    7UNL     C4   11   5.417   0.160   1.140 -0.8656 -0.2903  0.0985
    7UNL     C5   12   5.288   0.083   1.129  0.3343 -0.0724  0.2281
    7UNL     N6   13   5.483   0.180   1.028  0.1414 -0.5800 -0.3430
    7UNL     N7   14   5.471   0.185   1.268 -0.1819 -0.2362 -0.4016
    7UNL     H8   15   5.261   0.049   1.029 -0.7491  1.5874 -0.0763
    7UNL     H9   16   5.204   0.149   1.154  1.3226  2.1929 -1.9880
    7UNL    H10   17   5.285  -0.009   1.189 -0.9111 -0.3212 -0.1900
    8UNL     H0   18   4.206   4.995   0.906  1.6042 -2.1994  0.2479
    8UNL     H1   19   4.215   4.772   0.752 -1.3779 -1.1433  0.0083
    8UNL     C2   20   4.140   4.971   0.823  0.5787  0.4405  0.2036
    8UNL     C3   21   4.149   4.857   0.743 -0.1390 -0.1192  0.2333
    8UNL     C4   22   3.983   4.963   0.699  0.5249  0.1621 -0.6448
    8UNL     C5   23   3.855   4.993   0.623  0.1360 -0.2655  0.7154
    8UNL     N6   24   4.033   5.040   0.791 -0.0048  0.2586  0.1016
    8UNL     N7   25   4.050   4.855   0.654  0.1719 -0.3109 -0.5851
    8UNL     H8   26   3.771   4.961   0.686 -0.9045  0.3085 -0.3345
    8UNL     H9   27   3.842   4.938   0.529 -3.1988 -1.7519  1.9148
    8UNL    H10   28   3.856   5.102   0.614  2.0068  0.0279  3.2463
    9UNL     H0   29   5.598   0.205   0.609 -1.2193 -0.2637  0.3068
    9UNL     H1   30   5.494   0.427   0.491  2.1796 -0.3856  0.3765
    9UNL     C2   31   5.571   0.298   0.657 -0.4741  0.0566  0.1254
    9UNL     C3   32   5.519   0.412   0.596  0.2553  0.0216  0.9313
    9UNL     C4   33   5.568   0.438   0.785  1.1423  0.0276 -0.2182
    9UNL     C5   34   5.566   0.512   0.912 -0.6293  0.1289  0.2839
    9UNL     N6   35   5.585   0.310   0.788 -0.2893  0.5817  0.4594
    9UNL     N7   36   5.514   0.506   0.679  0.4756 -0.5767  0.1984
    9UNL     H8   37   5.672   0.521   0.942 -0.1846 -0.8954 -0.9008
    9UNL     H9   38   5.511   0.472   0.998 -0.3902 -0.5572  0.1246
    9UNL    H10   39   5.532   0.616   0.900 -3.0474 -0.7651 -1.2104
   10UNL     H0   40   5.488   0.832   0.410  0.8316 -0.1641  2.0137
   10UNL     H1   41   5.707   0.918   0.252 -1.8390 -1.3573 -2.9161
   10UNL     C2   42   5.581   0.782   0.387  0.1747 -0.2520 -0.9026
   10UNL     C3   43   5.688   0.829   0.311 -0.0278 -0.1918 -0.3926
   10UNL     C4   44   5.741   0.660   0.422  0.0549 -0.5608 -0.6844
   10UNL     C5   45   5.814   0.539   0.483 -0.0567 -0.3773  0.0483
   10UNL     N6   46   5.612   0.672   0.460 -0.0846  0.1402  0.0409
   10UNL     N7   47   5.790   0.747   0.328  0.1269  0.3215 -0.6068
   10UNL     H8   48   5.920   0.534   0.454  0.8355 -0.3418  3.0367
   10UNL     H9   49   5.779   0.440   0.451  1.1926 -1.9302  3.0905
   10UNL    H10   50   5.803   0.545   0.592 -0.6335  0.4076 -0.0420
   11UNL     H0   51   3.591   5.287   0.925  0.7525  1.2600  3.2389
   11UNL     H1   52   3.812   5.119   0.916  2.3163 -0.3763  0.1529
   11UNL     C2   53   3.686   5.318   0.884  0.1251  0.0741  0.6450
   11UNL     C3   54   3.801   5.221   0.884 -0.3059 -0.3870  0.8221
   11UNL     C4   55   3.846   5.423   0.826  0.0767  0.3335 -0.4410
   11UNL     C5   56   3.934   5.541   0.807  0.5051 -0.5950 -0.2669
   11UNL     N6   57   3.717   5.430   0.826  0.4637  0.1775  0.5088
   11UNL     N7   58   3.904   5.300   0.847  0.4959  0.6313 -0.5807
   11UNL     H8   59   3.936   5.570   0.702  0.2540 -0.6127 -0.2753
   11UNL     H9   60   4.035   5.519   0.844  0.4663 -1.2629 -0.5547
   11UNL    H10   61   3.917   5.636   0.860 -0.0763  1.2468 -3.4790
   12UNL     H0   62   2.690   3.407   4.506 -0.3935  1.7639  3.0886
   12UNL     H1   63   2.611   3.407   4.769 -1.9742  1.7588 -1.2004
   12UNL     C2   64   2.682   3.320   4.569  0.2778 -0.1250  0.7151
   12UNL     C3   65   2.636   3.327   4.701 -1.1099  0.3678  0.6861
   12UNL     C4   66   2.667   3.130   4.637 -0.0657 -0.0294  0.8761
   12UNL     C5   67   2.628   2.982   4.633 -0.4512  0.6022  0.4468
   12UNL     N6   68   2.698   3.193   4.523  0.2887 -1.0131 -0.3993
   12UNL     N7   69   2.633   3.208   4.746 -0.4035  0.2038  0.6552
   12UNL     H8   70   2.718   2.921   4.649 -0.5687  0.6819  1.4452
   12UNL     H9   71   2.579   2.959   4.537  1.6980 -2.0098 -0.1419
   12UNL    H10   72   2.550   2.968   4.709  1.7861  0.6829  2.8955
   13UNL     H0   73   0.219   0.855   0.535 -0.1438 -0.0367 -1.5615
   13UNL     H1   74   0.180   1.098   0.680 -0.3561  0.2969  0.0389
   13UNL     C2   75   0.214   0.957   0.499 -0.5547  0.3425 -0.4637
   13UNL     C3   76   0.201   1.077   0.576  0.0342 -0.1670  0.2095
   13UNL     C4   77   0.225   1.110   0.370 -0.0287 -0.1240  0.0946
   13UNL     C5   78   0.233   1.175   0.232  0.3642 -0.2623  0.8723
   13UNL     N6   79   0.242   0.979   0.372 -0.1747 -0.7899 -0.0106
   13UNL     N7   80   0.211   1.179   0.491 -0.2871 -0.0437  0.2221
   13UNL     H8   81   0.141   1.154   0.175  0.4741 -1.4900  1.1074
   13UNL     H9   82   0.232   1.284   0.243  1.1857 -0.0559 -0.8171
   13UNL    H10   83   0.315   1.144   0.166 -1.7241  1.4981 -2.8393
   14UNL     H0   84   4.298   5.383   0.481  1.9476  1.8912  0.4554
   14UNL     H1   85   4.083   5.231   0.591  0.5100 -1.7403  0.6267
   14UNL     C2   86   4.277   5.355   0.584  0.0873  0.3196 -0.2903
   14UNL     C3   87   4.168   5.279   0.638 -0.0963  0.0101 -0.0003
   14UNL     C4   88   4.304   5.339   0.779  0.6431  0.3001  0.0561
   14UNL     C5   89   4.382   5.342   0.911 -0.3604  0.3815 -0.3598
   14UNL     N6   90   4.357   5.399   0.677 -1.0622 -0.1921 -0.3002
   14UNL     N7   91   4.195   5.259   0.767  0.1949  0.0394  0.0465
   14UNL     H8   92   4.341   5.284   0.994 -0.2943 -0.5310 -0.9508
   14UNL     H9   93   4.385   5.446   0.948  0.9492  0.5470 -0.8845
   14UNL    H10   94   4.485   5.309   0.891 -0.1176 -0.2694  1.7400
   15UNL     H0   95   0.460   0.462   0.137  0.3433  1.0987 -1.7523
   15UNL     H1   96   0.216   0.607   0.185 -0.1522  0.0899 -1.7296
   15UNL     C2   97   0.440   0.549   0.200 -0.2868  0.1402 -0.5716
   15UNL     C3   98   0.316   0.615   0.225 -0.7870 -0.2954  0.0335
   15UNL     C4   99   0.477   0.699   0.332  0.0660 -0.3277 -0.8672
   15UNL     C5  100   0.564   0.805   0.399 -0.0566 -0.3686 -1.0736
   15UNL     N6  101   0.536   0.597   0.276 -0.0724 -0.0557 -0.0541
   15UNL     N7  102   0.346   0.716   0.308  0.4989 -0.3025 -0.1047
   15UNL     H8  103   0.564   0.896   0.338 -4.4205 -1.9019 -3.8752
   15UNL     H9  104   0.667   0.774   0.423  0.1158  0.6225 -0.4791
   15UNL    H10  105   0.512   0.823   0.494 -1.7657 -2.5638 -1.5095
   16UNL     H0  106   0.861   0.076   0.385 -0.4482  0.7206 -0.2824
   16UNL     H1  107   0.876   0.321   0.275  0.0043  0.4658 -0.3277
   16UNL     C2  108   0.781   0.149   0.377 -0.3088  0.8524 -0.4728
   16UNL     C3  109   0.789   0.273   0.318  0.0282  0.8058  0.0987
   16UNL     C4  110   0.598   0.240   0.396  0.3750  1.2181 -0.2260
   16UNL     C5  111   0.456   0.260   0.442  0.5992 -0.7308 -0.0796
   16UNL     N6  112   0.668   0.132   0.443 -0.0901 -0.7140  0.0479
   16UNL     N7  113   0.675   0.330   0.325  0.4941 -0.0637 -0.0658
   16UNL     H8  114   0.438   0.363   0.474  0.0802 -0.6888 -0.4950
   16UNL     H9  115   0.437   0.205   0.535  0.8030 -1.8327 -0.6691
   16UNL    H10  116   0.372   0.231   0.378 -0.9787 -0.9609  1.9663
   17UNL     H0  117   5.021   0.564   0.582 -0.3464  1.0568  1.0411
   17UNL     H1  118   5.271   0.583   0.692  0.0565 -1.5714 -1.1713
   17UNL     C2  119   5.111   0.595   0.531 -0.7320 -0.0658 -0.3723
   17UNL     C3  120   5.239   0.603   0.591 -0.0890  0.0863 -0.8271
   17UNL     C4  121   5.242   0.638   0.387 -0.4177  0.2680  0.6510
   17UNL     C5  122   5.294   0.686   0.253  0.1324 -0.0159 -0.2877
   17UNL     N6  123   5.113   0.604   0.403 -0.3844  0.1506  0.2915
   17UNL     N7  124   5.324   0.631   0.494  0.3861 -0.2553 -0.2227
   17UNL     H8  125   5.401   0.671   0.235 -0.2960 -2.0135 -1.5220
   17UNL     H9  126   5.255   0.626   0.171  1.6182 -0.8901 -0.3890
   17UNL    H10  127   5.259   0.787   0.229 -2.2511 -0.9375 -1.0040
   18UNL     H0  128   0.930   0.218   0.885 -0.3024  0.1330  0.5155
   18UNL     H1  129   0.712   0.160   0.746  0.4957  0.9612 -1.0424
   18UNL     C2  130   0.930   0.148   0.803 -0.5248  0.5130  0.1874
   18UNL     C3  131   0.811   0.119   0.735  0.3189  0.0665  0.4795
   18UNL     C4  132   0.975   0.006   0.671 -1.1550  0.2650 -0.7901
   18UNL     C5  133   1.055  -0.098   0.599 -0.5916 -0.3362 -0.2524
   18UNL     N6  134   1.034   0.078   0.765 -0.0419  0.0029  0.5356
   18UNL     N7  135   0.841   0.027   0.647 -0.7097  0.0031  0.1172
   18UNL     H8  136   0.993  -0.148   0.524 -2.4552  0.3612  0.7526
   18UNL     H9  137   1.091  -0.168   0.675  0.2430  0.3782  0.0301
   18UNL    H10  138   1.141  -0.055   0.546 -0.5668 -1.7337 -1.3876
    1Zn      Zn  139   5.485   0.163   1.449  0.2143  0.0833 -0.0087
    2Zn      Zn  140   3.541   4.590   2.041  0.1771 -0.0540 -0.1235
    3Zn      Zn  141   3.051   4.909   2.044 -0.2696 -0.0199  0.1414
    4Zn      Zn  142   4.058   5.213   1.455 -0.1060  0.1240  0.1141
    5Zn      Zn  143   4.043   4.727   1.782  0.1727  0.0580 -0.1577
    6Zn      Zn  144   5.006   0.021   1.747 -0.0353  0.2974 -0.1754
    7UNL     H0  145   3.187   5.035   2.223 -0.2715 -1.4341 -2.5215
    7UNL     H1  146   3.225   4.952   2.475 -1.2473  1.4362  1.3973
    7UNL     C2  147   3.118   4.975   2.281 -0.2113  0.5627 -0.2412
    7UNL     C3  148   3.138   4.935   2.413 -0.3697  0.1549  0.4595
    7UNL     C4  149   2.960   4.868   2.330  0.1763 -0.0065 -0.4311
    7UNL     C5  150   2.834   4.782   2.321  0.2836  0.6665 -0.0714
    7UNL     N6  151   3.008   4.934   2.226 -0.0754  0.1460  0.7378
    7UNL     N7  152   3.032   4.870   2.451  0.4423 -0.0019 -0.2815
    7UNL     H8  153   2.792   4.778   2.422  2.0329  0.1130  0.6816
    7UNL     H9  154   2.857   4.680   2.286 -0.9893  0.6869 -1.0246
    7UNL    H10  155   2.751   4.827   2.265 -1.2620 -1.5843  0.2703
    8UNL     H0  156   3.698   4.402   2.074  0.3849 -0.4846 -0.0164
    8UNL     H1  157   3.697   4.133   1.957 -1.1469 -1.5802 -0.1942
    8UNL     C2  158   3.631   4.357   2.002  0.7464 -0.0639 -0.6317
    8UNL     C3  159   3.638   4.223   1.945 -0.5880 -1.0400  0.9974
    8UNL     C4  160   3.484   4.345   1.877 -0.6215 -0.0528  0.5512
    8UNL     C5  161   3.384   4.398   1.787  0.4660 -0.2618 -0.0146
    8UNL     N6  162   3.529   4.428   1.971 -0.1546  0.7214  0.2890
    8UNL     N7  163   3.538   4.218   1.856  0.0406 -0.3018 -0.3794
    8UNL     H8  164   3.279   4.380   1.815  0.5594 -0.6997  0.0602
    8UNL     H9  165   3.391   4.366   1.682 -4.0437  1.0460 -0.9463
    8UNL    H10  166   3.381   4.508   1.787  1.3322 -0.1932 -1.9631
    9UNL     H0  167   3.145   4.963   1.792  2.7259  0.4566  0.2983
    9UNL     H1  168   3.183   5.209   1.676  1.2005 -1.2905  0.2799
    9UNL     C2  169   3.117   5.057   1.835  0.3707 -0.1387  0.1671
    9UNL     C3  170   3.141   5.179   1.771  0.1593 -0.9021 -0.0468
    9UNL     C4  171   3.063   5.196   1.966  0.5708 -0.2311  0.2044
    9UNL     C5  172   3.013   5.261   2.091 -0.4206  0.8095  0.2344
    9UNL     N6  173   3.072   5.068   1.958  0.3304  0.3108 -0.5025
    9UNL     N7  174   3.109   5.271   1.856 -0.0618  0.5318 -0.1434
    9UNL     H8  175   3.059   5.360   2.103  0.9294  0.3462 -0.8930
    9UNL     H9  176   3.046   5.215   2.185 -0.2674  0.4807  0.0200
    9UNL    H10  177   2.905   5.283   2.086 -0.6222 -0.4844 -2.9259
   10UNL     H0  178   5.038   0.181   1.582 -0.9962 -1.4595  1.4454
   10UNL     H1  179   5.250   0.232   1.413 -2.4677  0.0620 -0.3670
   10UNL     C2  180   5.131   0.128   1.575 -0.3865 -0.2574 -0.0353
   10UNL     C3  181   5.243   0.153   1.487  0.2543 -0.3092 -0.3892
   10UNL     C4  182   5.285   0.005   1.621 -0.0667 -0.2371 -0.5097
   10UNL     C5  183   5.367  -0.107   1.687 -0.2990 -0.5725 -0.4858
   10UNL     N6  184   5.163   0.036   1.664 -0.2669 -0.2084  0.1037
   10UNL     N7  185   5.336   0.070   1.512 -0.5005 -0.4977 -0.4957
   10UNL     H8  186   5.439  -0.063   1.757 -1.1453  1.3496 -0.7635
   10UNL     H9  187   5.427  -0.161   1.613  0.8367 -0.5930  0.4255
   10UNL    H10  188   5.301  -0.170   1.747 -0.3771 -0.1633 -0.1327
   11UNL     H0  189   3.087   4.714   2.126 -0.2616  0.1700 -0.3560
   11UNL     H1  190   3.287   4.520   2.079 -0.3400  0.2574  2.5527
   11UNL     C2  191   3.181   4.724   2.073  0.1857 -0.6720  0.2605
   11UNL     C3  192   3.282   4.626   2.056 -0.0755 -0.2024  0.1132
   11UNL     C4  193   3.340   4.813   1.992 -0.1463  0.7722  0.5835
   11UNL     C5  194   3.425   4.936   1.962 -0.1074  0.5322  0.0694
   11UNL     N6  195   3.214   4.836   2.021 -0.5328  0.0753  0.2635
   11UNL     N7  196   3.389   4.684   2.001  0.6121 -0.2097 -0.1750
   11UNL     H8  197   3.438   4.943   1.853  1.9527 -2.0302  0.0437
   11UNL     H9  198   3.526   4.942   2.004  0.1287  3.4873 -0.7336
   11UNL    H10  199   3.373   5.030   1.985  1.5365  1.8036 -1.1891
   12UNL     H0  200   4.124   5.381   1.010  2.3367  0.3079  0.4462
   12UNL     H1  201   4.150   5.393   1.284  1.9084  0.4365 -0.3560
   12UNL     C2  202   4.097   5.302   1.079 -1.1098  0.6513 -0.3181
   12UNL     C3  203   4.118   5.312   1.219  0.5889  0.6170  0.0545
   12UNL     C4  204   4.040   5.129   1.164 -0.2578  0.0850 -0.1987
   12UNL     C5  205   4.020   4.978   1.172 -0.6916 -0.3183  0.7656
   12UNL     N6  206   4.071   5.175   1.042  0.1261  0.5973 -0.1273
   12UNL     N7  207   4.081   5.200   1.277 -0.2388 -0.3612  0.3042
   12UNL     H8  208   3.988   4.940   1.075  1.0854 -0.0606  0.0375
   12UNL     H9  209   3.940   4.966   1.247 -0.8670  1.2116  0.8625
   12UNL    H10  210   4.117   4.931   1.193 -1.2249 -1.6247  0.4180
   13UNL     H0  211   5.537   0.199   1.690  2.8733 -0.4013 -1.1144
   13UNL     H1  212   5.510   0.401   1.855 -1.7719 -1.6928  0.2872
   13UNL     C2  213   5.518   0.301   1.659 -0.0689 -0.5290 -0.0655
   13UNL     C3  214   5.498   0.406   1.747  0.0493  0.4727  0.1010
   13UNL     C4  215   5.464   0.456   1.553 -0.0505  0.4144 -0.4059
   13UNL     C5  216   5.442   0.532   1.425  0.5161 -0.5915  0.5164
   13UNL     N6  217   5.503   0.331   1.537 -0.7665 -0.2509  0.2543
   13UNL     N7  218   5.457   0.507   1.675 -0.7103 -0.7619  0.2945
   13UNL     H8  219   5.385   0.482   1.346 -0.7258 -0.2188  1.1326
   13UNL     H9  220   5.378   0.613   1.465  1.7216 -0.0172  1.3391
   13UNL    H10  221   5.535   0.580   1.394  0.1288  1.2784  2.0193
   14UNL     H0  222   3.830   4.706   1.699 -0.0338  0.5283 -0.3754
   14UNL     H1  223   3.571   4.660   1.812 -0.8625 -1.4920  1.2669
   14UNL     C2  224   3.798   4.700   1.802 -1.2349 -1.0215 -0.7979
   14UNL     C3  225   3.669   4.676   1.855 -0.1297  0.7401 -0.9813
   14UNL     C4  226   3.831   4.692   1.996  0.1140  0.2834  0.7104
   14UNL     C5  227   3.909   4.693   2.123 -0.6123  0.2453 -0.0342
   14UNL     N6  228   3.898   4.723   1.886  0.4829 -0.3773 -0.0951
   14UNL     N7  229   3.694   4.662   1.983  0.4179 -0.4250 -0.1040
   14UNL     H8  230   3.962   4.788   2.132  1.2656 -0.8097  0.8383
   14UNL     H9  231   3.984   4.612   2.126 -0.6889 -0.0150 -2.6919
   14UNL    H10  232   3.848   4.688   2.214  0.7018  1.1403  0.9359
   15UNL     H0  233   3.861   5.155   1.387  0.5012  0.5721 -1.7881
   15UNL     H1  234   3.630   5.281   1.348  1.2715 -0.5741 -0.6272
   15UNL     C2  235   3.836   5.256   1.418 -0.2509 -0.1030 -0.0937
   15UNL     C3  236   3.716   5.324   1.399  0.1869  0.7301  0.1918
   15UNL     C4  237   3.851   5.436   1.508  0.7808 -0.3388  0.5417
   15UNL     C5  238   3.910   5.553   1.579 -0.3649 -0.2511 -0.2294
   15UNL     N6  239   3.926   5.327   1.483 -0.1991 -0.0884 -0.1387
   15UNL     N7  240   3.718   5.439   1.464  0.0324 -0.4106  0.1958
   15UNL     H8  241   4.001   5.593   1.533  0.6371 -0.9138  1.1292
   15UNL     H9  242   3.933   5.541   1.686  0.2049  1.3231 -0.1392
   15UNL    H10  243   3.842   5.639   1.584  1.4317  1.3177 -1.3008
   16UNL     H0  244   4.212   4.781   1.591  0.1482 -0.4519  0.3241
   16UNL     H1  245   4.219   4.991   1.425 -1.5722  1.3402 -0.6645
   16UNL     C2  246   4.141   4.862   1.590  0.3714 -0.2570 -0.1145
   16UNL     C3  247   4.145   4.972   1.501 -0.1923  0.1319  0.4367
   16UNL     C4  248   3.973   4.968   1.617 -0.0635 -0.4054  0.2241
   16UNL     C5  249   3.844   5.009   1.680 -0.5655  0.6748  0.1909
   16UNL     N6  250   4.034   4.863   1.669  0.6111 -0.2293 -0.2543
   16UNL     N7  251   4.033   5.041   1.522 -0.1276 -0.3010 -0.2097
   16UNL     H8  252   3.839   5.118   1.681 -0.8235  0.6727 -0.6746
   16UNL     H9  253   3.837   4.972   1.783 -0.1168 -1.9446 -0.6320
   16UNL    H10  254   3.762   4.967   1.620  0.1510 -0.6036  0.0678
   17UNL     H0  255   2.644   5.297   1.681 -0.7459  1.5226 -0.1479
   17UNL     H1  256   2.859   5.389   1.834  0.6637  0.0096  0.6119
   17UNL     C2  257   2.744   5.324   1.650 -0.4043 -0.1589 -0.5917
   17UNL     C3  258   2.853   5.366   1.728  0.2686 -0.1416  0.6629
   17UNL     C4  259   2.892   5.370   1.521  0.4048 -0.8358  0.1747
   17UNL     C5  260   2.969   5.380   1.396 -0.0949 -0.7369  0.0050
   17UNL     N6  261   2.772   5.316   1.521 -0.5057 -0.1065 -0.6253
   17UNL     N7  262   2.955   5.384   1.645  0.6530 -0.2717 -0.2262
   17UNL     H8  263   2.925   5.351   1.299  1.7268  0.7424 -1.3498
   17UNL     H9  264   2.995   5.487   1.390  0.4934 -0.8864 -0.2396
   17UNL    H10  265   3.067   5.331   1.392 -1.3982 -3.6023  0.4444
   18UNL     H0  266   4.291   4.964   2.090 -2.1686 -0.1406  1.3245
   18UNL     H1  267   4.062   4.893   1.955  1.0695  1.6116 -1.9124
   18UNL     C2  268   4.280   4.885   2.016 -0.0927 -0.1769  0.9956
   18UNL     C3  269   4.160   4.848   1.951  0.3116 -0.2750 -0.6968
   18UNL     C4  270   4.319   4.725   1.902  0.0460 -0.2236 -0.0208
   18UNL     C5  271   4.399   4.610   1.838 -0.1037  0.3579  0.6999
   18UNL     N6  272   4.380   4.806   1.988  0.7614 -0.5768 -0.2940
   18UNL     N7  273   4.188   4.747   1.875 -0.3603 -0.9762  0.4135
   18UNL     H8  274   4.337   4.572   1.756  0.8726  1.4277 -0.5720
   18UNL     H9  275   4.427   4.523   1.898  1.2491  0.4160  0.1852
   18UNL    H10  276   4.482   4.646   1.777 -0.3556 -1.2565 -0.6809
    1Zn      Zn  277   3.077   4.863   2.628 -0.2514  0.4966 -0.0166
    2Zn      Zn  278   3.117   3.898   3.211 -0.1270 -0.0429 -0.0949
    3Zn      Zn  279   2.611   4.216   3.236  0.0239  0.0643 -0.0064
    4Zn      Zn  280   3.581   4.543   2.614  0.2850 -0.0140  0.0291
    5Zn      Zn  281   3.589   4.025   2.907 -0.3009  0.1838  0.1469
    6Zn      Zn  282   2.627   4.733   2.969 -0.0057  0.3660 -0.0082
    7UNL     H0  283   2.774   4.323   3.399 -0.8442  2.4025  1.5455
    7UNL     H1  284   2.805   4.281   3.666 -1.0699  0.9057  1.7260
    7UNL     C2  285   2.706   4.268   3.463  0.0394  0.1197  0.5967
    7UNL     C3  286   2.724   4.248   3.603 -0.0440 -0.0240  0.8473
    7UNL     C4  287   2.548   4.166   3.533 -0.1707  0.7132  0.6098
    7UNL     C5  288   2.414   4.097   3.525  0.3066 -0.0243 -0.2954
    7UNL     N6  289   2.601   4.207   3.415 -0.0766  0.0129  0.1961
    7UNL     N7  290   2.620   4.184   3.649  0.1513  0.4207  0.1210
    7UNL     H8  291   2.408   4.003   3.581 -1.0855 -1.1127 -2.1410
    7UNL     H9  292   2.377   4.077   3.423  0.8826  1.6414 -0.8649
    7UNL    H10  293   2.334   4.166   3.556  0.4087 -0.2210  0.4207
    8UNL     H0  294   3.274   3.700   3.230 -0.5882 -0.9979  0.2780
    8UNL     H1  295   3.300   3.484   3.085 -0.1017 -0.0105  0.7261
    8UNL     C2  296   3.199   3.673   3.157 -0.3831 -0.3024 -0.2017
    8UNL     C3  297   3.221   3.557   3.079 -0.4486 -0.4142  0.3149
    8UNL     C4  298   3.048   3.668   3.031 -0.2113  0.1558 -0.3346
    8UNL     C5  299   2.921   3.713   2.967  0.1143  0.5479  0.2417
    8UNL     N6  300   3.097   3.750   3.123 -0.2357  0.6137 -0.0701
    8UNL     N7  301   3.120   3.552   2.999 -0.1381 -0.3970 -0.8204
    8UNL     H8  302   2.893   3.653   2.880  1.7072 -1.0257  0.7462
    8UNL     H9  303   2.923   3.818   2.937 -2.3734  0.3308 -0.9220
    8UNL    H10  304   2.836   3.712   3.036  0.0415  2.4892  0.2252
    9UNL     H0  305   2.686   4.273   2.967 -1.6563  1.4292 -1.5863
    9UNL     H1  306   2.701   4.521   2.865 -0.2258  2.0384 -0.2390
    9UNL     C2  307   2.670   4.365   3.023 -0.4844  0.7584 -0.0839
    9UNL     C3  308   2.679   4.493   2.967  0.0799  0.1096 -0.6496
    9UNL     C4  309   2.645   4.500   3.176  0.0946 -0.4558  0.4590
    9UNL     C5  310   2.591   4.556   3.306 -0.3469  0.0859 -0.3445
    9UNL     N6  311   2.649   4.367   3.154 -0.7705 -0.2863  0.5377
    9UNL     N7  312   2.658   4.583   3.067  0.1698  0.6022 -0.2653
    9UNL     H8  313   2.654   4.636   3.346  0.5181 -0.0340 -1.4228
    9UNL     H9  314   2.573   4.481   3.384  1.5809 -1.2594 -1.0998
    9UNL    H10  315   2.496   4.607   3.287  0.4622  1.9060  0.3115
   10UNL     H0  316   2.660   4.953   2.850  1.1959  0.8107  0.0827
   10UNL     H1  317   2.816   4.966   2.616  1.2848  1.9258  1.9194
   10UNL     C2  318   2.736   4.884   2.818  0.7149  0.5471 -0.5091
   10UNL     C3  319   2.813   4.896   2.699 -0.2743  0.3844  0.6359
   10UNL     C4  320   2.881   4.739   2.813 -0.6720  0.3003  0.3440
   10UNL     C5  321   2.969   4.634   2.867  0.3003 -0.3526  0.3218
   10UNL     N6  322   2.783   4.778   2.888  0.1791  0.1419 -0.6087
   10UNL     N7  323   2.914   4.802   2.700 -0.4328 -1.5528  0.3341
   10UNL     H8  324   2.943   4.599   2.968 -1.0710 -0.0804  0.0762
   10UNL     H9  325   3.074   4.664   2.854  0.7551 -2.4184 -1.2622
   10UNL    H10  326   2.963   4.549   2.798  0.1340  0.3411 -0.5423
   11UNL     H0  327   2.639   3.942   3.285  0.6303 -1.0216  0.9844
   11UNL     H1  328   2.879   3.804   3.301  1.2739  0.9418 -0.2066
   11UNL     C2  329   2.736   3.975   3.251 -0.0596  0.1884  0.0739
   11UNL     C3  330   2.860   3.907   3.273 -0.0944  0.7115 -0.1648
   11UNL     C4  331   2.882   4.094   3.188 -0.4199 -0.3025  0.2355
   11UNL     C5  332   2.965   4.209   3.127 -0.0067 -0.2185  0.0241
   11UNL     N6  333   2.753   4.098   3.201  0.1826  0.6767  0.3929
   11UNL     N7  334   2.953   3.984   3.227 -0.5885 -1.1389 -0.7458
   11UNL     H8  335   3.066   4.224   3.168  0.2459 -0.7973 -0.3824
   11UNL     H9  336   2.902   4.299   3.130 -2.2519 -1.5655 -2.1597
   11UNL    H10  337   2.967   4.189   3.019 -0.6032 -1.3241  0.2026
   12UNL     H0  338   3.613   4.788   2.213 -0.3464  1.8795  2.6184
   12UNL     H1  339   3.693   4.740   2.467  1.4188  0.1639 -0.7049
   12UNL     C2  340   3.595   4.697   2.269 -0.1676  0.2801  0.2329
   12UNL     C3  341   3.640   4.674   2.400  0.9112 -0.2092  0.0520
   12UNL     C4  342   3.518   4.519   2.334  0.3440 -0.6667  0.2766
   12UNL     C5  343   3.444   4.387   2.330 -0.3595 -1.0654  0.6138
   12UNL     N6  344   3.530   4.588   2.219 -0.6758 -0.0254 -0.5524
   12UNL     N7  345   3.602   4.556   2.440  0.8633 -0.4978 -0.2254
   12UNL     H8  346   3.342   4.406   2.367  0.3912 -0.7641  2.6755
   12UNL     H9  347   3.483   4.316   2.404  0.8522  1.2439  2.3510
   12UNL    H10  348   3.442   4.343   2.230  3.5639 -1.9650  0.7960
   13UNL     H0  349   3.131   4.888   2.865  0.4320  0.8536  2.6319
   13UNL     H1  350   3.135   5.112   3.029  2.1335 -0.3223 -0.1991
   13UNL     C2  351   3.126   4.991   2.830  0.5695  0.0742  0.0914
   13UNL     C3  352   3.133   5.103   2.922 -0.0715 -0.0568 -0.2207
   13UNL     C4  353   3.113   5.153   2.718 -0.4049  0.2270 -0.8520
   13UNL     C5  354   3.061   5.236   2.605  0.2906 -0.2347 -0.0774
   13UNL     N6  355   3.110   5.022   2.702  0.4741 -0.2060  0.7699
   13UNL     N7  356   3.132   5.212   2.844 -0.0505  0.1527  0.4217
   13UNL     H8  357   2.975   5.296   2.638 -0.4586 -1.0620 -0.4913
   13UNL     H9  358   3.150   5.294   2.574  2.1940 -1.5413  2.5486
   13UNL    H10  359   3.026   5.183   2.516 -1.4573  0.2943  0.2640
   14UNL     H0  360   3.337   3.989   2.830 -0.7482  0.9225  0.3425
   14UNL     H1  361   3.122   4.027   2.978  1.4465  1.3951 -5.3006
   14UNL     C2  362   3.339   3.994   2.938  0.8481 -0.3933  0.4181
   14UNL     C3  363   3.223   4.019   3.017 -0.4956 -0.5353  0.4143
   14UNL     C4  364   3.389   3.978   3.124  0.5163 -0.5512  0.1600
   14UNL     C5  365   3.479   3.949   3.237  0.1901 -0.4310  0.6581
   14UNL     N6  366   3.448   3.974   3.008 -0.2173 -0.0996  0.1963
   14UNL     N7  367   3.255   4.001   3.140 -0.0503  0.4709  0.1220
   14UNL     H8  368   3.463   4.026   3.313 -0.7342  0.6828 -0.6297
   14UNL     H9  369   3.586   3.950   3.214  0.1930  2.2895  0.4688
   14UNL    H10  370   3.459   3.848   3.277 -0.4908 -0.3217  0.6110
   15UNL     H0  371   3.347   4.473   2.582 -0.2028  0.0117 -0.1211
   15UNL     H1  372   3.106   4.627   2.560  0.4305 -0.7726 -1.9235
   15UNL     C2  373   3.327   4.576   2.610 -0.3033 -0.1356  0.3644
   15UNL     C3  374   3.204   4.646   2.600 -0.3912  0.6313 -0.4797
   15UNL     C4  375   3.367   4.748   2.689 -0.5382 -0.4481  0.4158
   15UNL     C5  376   3.443   4.857   2.753 -0.0635  0.7005  0.2541
   15UNL     N6  377   3.432   4.632   2.663  0.0057  0.0409  0.0818
   15UNL     N7  378   3.232   4.761   2.652 -0.0434 -0.4216  0.4946
   15UNL     H8  379   3.552   4.842   2.745  0.2291  2.9189 -0.7628
   15UNL     H9  380   3.416   4.871   2.858  0.0530  0.9913  0.2477
   15UNL    H10  381   3.424   4.952   2.701  0.1605  0.9806  0.6784
   16UNL     H0  382   3.727   4.101   2.715 -1.4873 -1.2653  1.6731
   16UNL     H1  383   3.701   4.331   2.535  0.9504 -0.0567  0.2684
   16UNL     C2  384   3.660   4.186   2.711 -0.0199 -0.1167 -0.1961
   16UNL     C3  385   3.647   4.298   2.623 -0.0222 -0.1212 -0.3469
   16UNL     C4  386   3.512   4.300   2.781 -0.3214  0.0286 -0.3905
   16UNL     C5  387   3.392   4.332   2.857  0.7062  0.3229  0.0805
   16UNL     N6  388   3.565   4.182   2.800  0.3167  0.3716  0.3246
   16UNL     N7  389   3.551   4.372   2.669  0.5908  0.3327 -0.5620
   16UNL     H8  390   3.374   4.271   2.946 -0.3258  1.5660  0.7621
   16UNL     H9  391   3.304   4.329   2.791  0.6988 -2.0600  0.1267
   16UNL    H10  392   3.402   4.434   2.897  0.7805  0.5220 -0.4390
   17UNL     H0  393   2.167   4.669   2.873 -0.3439 -0.6167 -0.9312
   17UNL     H1  394   2.381   4.703   3.046  2.8275  2.3689  0.0179
   17UNL     C2  395   2.272   4.667   2.847 -0.1818 -0.8281 -0.2621
   17UNL     C3  396   2.373   4.688   2.939 -0.8914  0.1184  0.4415
   17UNL     C4  397   2.435   4.683   2.743 -0.0505 -0.6221  0.2629
   17UNL     C5  398   2.518   4.698   2.618  0.0961 -0.0022  0.1385
   17UNL     N6  399   2.307   4.676   2.720  0.3142 -0.2496  0.2346
   17UNL     N7  400   2.482   4.701   2.870 -0.4614  0.1495  0.1919
   17UNL     H8  401   2.605   4.631   2.625  0.3849  0.3464 -0.0908
   17UNL     H9  402   2.468   4.675   2.523 -1.6601 -0.4362  1.1270
   17UNL    H10  403   2.547   4.803   2.610 -0.5935  0.3061  1.3739
   18UNL     H0  404   3.791   4.242   3.259 -0.5152  0.4598  0.2959
   18UNL     H1  405   3.597   4.196   3.088 -0.6469 -1.1125 -2.5951
   18UNL     C2  406   3.800   4.176   3.174 -0.1281  1.2031 -0.2532
   18UNL     C3  407   3.698   4.157   3.084  0.1174  0.3458  0.0137
   18UNL     C4  408   3.868   4.036   3.042 -0.2576 -0.6813 -0.3449
   18UNL     C5  409   3.972   3.954   2.976 -0.3051 -0.1660  0.5796
   18UNL     N6  410   3.911   4.103   3.151 -0.2868  0.3416  0.0261
   18UNL     N7  411   3.742   4.069   2.997  0.5638 -0.6886 -0.1585
   18UNL     H8  412   4.025   4.015   2.902  1.0735 -1.3329  0.5488
   18UNL     H9  413   3.929   3.862   2.934  0.1390 -0.1697  0.1235
   18UNL    H10  414   4.039   3.913   3.053  1.0452  2.5770  0.9787
    1Zn      Zn  415   2.646   4.176   3.835  0.0960 -0.0499 -0.1763
    2Zn      Zn  416   2.663   3.197   4.344 -0.1651 -0.1213  0.2767
    3Zn      Zn  417   2.158   3.489   4.365 -0.1485  0.0972 -0.0159
    4Zn      Zn  418   3.135   3.886   3.783 -0.0502  0.0632 -0.0884
    5Zn      Zn  419   3.157   3.368   4.070  0.2250  0.0549  0.0180
    6Zn      Zn  420   2.161   4.020   4.111 -0.1193  0.0144 -0.0668
    7UNL     H0  421   2.352   3.541   4.535  0.1471  2.5159  0.1901
    7UNL     H1  422   2.343   3.608   4.801  1.0521  0.5547 -1.4286
    7UNL     C2  423   2.264   3.549   4.598  0.0409 -0.3347  0.5524
    7UNL     C3  424   2.263   3.585   4.732 -0.1407 -0.1248  0.1129
    7UNL     C4  425   2.078   3.527   4.661  0.1869 -0.2125 -0.2270
    7UNL     C5  426   1.948   3.460   4.672  0.1293 -1.2173 -0.0611
    7UNL     N6  427   2.147   3.513   4.549  0.4948 -0.5748  0.1283
    7UNL     N7  428   2.136   3.580   4.774 -0.5258 -0.8200 -0.0094
    7UNL     H8  429   1.872   3.536   4.690  1.2005 -0.2545  0.5400
    7UNL     H9  430   1.935   3.381   4.747 -1.5908  0.2012  1.2171
    7UNL    H10  431   1.926   3.414   4.575 -1.9417 -0.1998 -0.1354
    8UNL     H0  432   2.835   2.998   4.348 -0.1109 -2.2321  1.2031
    8UNL     H1  433   2.802   2.752   4.215  0.0283 -0.4442 -1.5607
    8UNL     C2  434   2.750   2.967   4.288 -0.2750 -0.0888  0.2529
    8UNL     C3  435   2.739   2.838   4.227  0.7836 -0.0783 -0.0088
    8UNL     C4  436   2.583   2.965   4.176  0.0028  0.0079  0.6237
    8UNL     C5  437   2.463   3.016   4.104  0.3023 -0.5618 -0.2631
    8UNL     N6  438   2.651   3.046   4.251 -0.2944 -0.2082  0.2656
    8UNL     N7  439   2.628   2.841   4.155 -0.1942  0.0356 -0.0307
    8UNL     H8  440   2.427   3.113   4.141 -0.0208  0.1816 -2.3786
    8UNL     H9  441   2.373   2.954   4.107 -1.9973  2.5659  1.1886
    8UNL    H10  442   2.495   3.035   4.001  1.0644  1.9614  0.3592
    9UNL     H0  443   2.180   3.540   4.146 -2.3458 -0.9960  0.9665
    9UNL     H1  444   2.187   3.777   4.004  0.1102 -0.7138 -0.7526
    9UNL     C2  445   2.179   3.643   4.180 -0.2073 -0.5466 -0.1364
    9UNL     C3  446   2.178   3.762   4.111  0.2546  1.1626 -0.4481
    9UNL     C4  447   2.194   3.783   4.309 -0.1135 -0.1779 -0.2718
    9UNL     C5  448   2.153   3.857   4.441 -0.0968 -0.5093  0.6995
    9UNL     N6  449   2.196   3.655   4.305 -0.6366 -0.2755  0.2616
    9UNL     N7  450   2.182   3.859   4.197  0.0150 -0.2238 -0.3696
    9UNL     H8  451   2.148   3.789   4.527  4.5556 -1.3571  0.5460
    9UNL     H9  452   2.050   3.887   4.418  0.1607  0.2138  0.4647
    9UNL    H10  453   2.223   3.936   4.471 -0.2551  0.6400 -1.7819
   10UNL     H0  454   2.189   4.225   3.973  0.2139  0.4147 -1.3322
   10UNL     H1  455   2.395   4.290   3.796 -1.5208  1.2899  0.2645
   10UNL     C2  456   2.286   4.178   3.964  0.0394 -0.3204  0.2776
   10UNL     C3  457   2.387   4.214   3.872  0.1057  0.2083 -0.5817
   10UNL     C4  458   2.437   4.050   3.995 -0.2350 -0.0215 -0.1798
   10UNL     C5  459   2.508   3.932   4.056  0.6364  0.0426 -0.3213
   10UNL     N6  460   2.311   4.068   4.032  0.4308 -0.3081  0.1466
   10UNL     N7  461   2.481   4.122   3.888 -0.2419 -0.4566 -0.1561
   10UNL     H8  462   2.610   3.957   4.090 -0.6380  2.6845  1.9369
   10UNL     H9  463   2.510   3.848   3.985  0.5991 -1.2910  1.2157
   10UNL    H10  464   2.457   3.887   4.141 -0.1564  0.5699 -0.5063
   11UNL     H0  465   2.225   3.268   4.460  0.5022  0.1841  0.5639
   11UNL     H1  466   2.461   3.117   4.427 -1.4466 -0.2671  1.7438
   11UNL     C2  467   2.314   3.284   4.400  0.2935 -0.1750  0.1575
   11UNL     C3  468   2.430   3.209   4.381 -0.0081 -0.3376  0.5502
   11UNL     C4  469   2.435   3.395   4.282 -0.6101  0.4839  0.0176
   11UNL     C5  470   2.482   3.500   4.186  0.1258  0.4621 -0.3861
   11UNL     N6  471   2.308   3.393   4.324 -0.3852  0.2291 -0.1385
   11UNL     N7  472   2.514   3.287   4.309 -0.1450 -0.1117  0.6530
   11UNL     H8  473   2.588   3.519   4.204 -0.3140  0.7165  2.4008
   11UNL     H9  474   2.434   3.599   4.186  2.1074  1.5631 -3.0964
   11UNL    H10  475   2.473   3.472   4.080  3.2233 -0.3006 -0.5442
   12UNL     H0  476   3.160   4.080   3.369 -1.5406  0.7271  0.9166
   12UNL     H1  477   3.238   4.075   3.638  0.1637 -0.0681 -0.4915
   12UNL     C2  478   3.182   3.996   3.434 -0.5626  0.3658  0.1555
   12UNL     C3  479   3.212   3.994   3.571  0.0123 -0.2788 -0.1817
   12UNL     C4  480   3.188   3.808   3.500  0.7079  0.0759  0.4854
   12UNL     C5  481   3.205   3.660   3.499 -0.1456  0.4270 -0.8795
   12UNL     N6  482   3.162   3.875   3.390  0.4704 -0.2446 -0.7482
   12UNL     N7  483   3.207   3.874   3.620 -0.1799  0.2603 -0.3632
   12UNL     H8  484   3.143   3.609   3.425  0.4734  0.9315 -1.7598
   12UNL     H9  485   3.163   3.615   3.590  3.3246  0.4917  0.9319
   12UNL    H10  486   3.309   3.624   3.498 -0.4623 -0.7434  1.0979
   13UNL     H0  487   2.746   4.225   4.068 -1.0383 -1.3366 -0.7793
   13UNL     H1  488   2.676   4.451   4.217  2.1065  1.0555 -0.2505
   13UNL     C2  489   2.707   4.319   4.030  0.0144 -0.4172  0.2978
   13UNL     C3  490   2.664   4.430   4.111 -0.4153  0.2073  0.1345
   13UNL     C4  491   2.617   4.445   3.913  0.6520  0.0433  0.0123
   13UNL     C5  492   2.567   4.515   3.789  0.1529  0.3256  0.1494
   13UNL     N6  493   2.681   4.332   3.904  0.4392  0.0950  0.5006
   13UNL     N7  494   2.616   4.519   4.028 -0.4887  1.0734  0.4757
   13UNL     H8  495   2.606   4.613   3.757  1.0142 -0.3419 -0.9298
   13UNL     H9  496   2.564   4.451   3.700  1.5708  0.6576 -0.1705
   13UNL    H10  497   2.458   4.520   3.793  0.2107  1.4885  0.5350
   14UNL     H0  498   2.954   3.295   3.974  3.8058  0.9093  2.1562
   14UNL     H1  499   2.699   3.262   4.078 -0.1875  0.2934  0.6323
   14UNL     C2  500   2.918   3.289   4.076 -0.3650 -0.3294  0.8265
   14UNL     C3  501   2.794   3.271   4.130  0.5012  0.3725 -0.5969
   14UNL     C4  502   2.945   3.285   4.268 -0.2762 -0.1382  0.7214
   14UNL     C5  503   3.030   3.285   4.396  0.6458 -0.2665 -0.0803
   14UNL     N6  504   3.012   3.317   4.159  0.2607 -0.1457  0.5274
   14UNL     N7  505   2.809   3.272   4.263 -0.1696  0.3136  0.4012
   14UNL     H8  506   3.062   3.183   4.419  1.8016 -0.1383 -1.0331
   14UNL     H9  507   2.970   3.317   4.482 -1.6631 -1.5694 -1.1299
   14UNL    H10  508   3.112   3.359   4.394 -0.7513  1.3579  0.4215
   15UNL     H0  509   2.896   3.821   3.656  3.7513 -0.3044  1.4755
   15UNL     H1  510   2.655   3.911   3.758 -0.6435  1.0711  1.3351
   15UNL     C2  511   2.880   3.902   3.727 -0.2228  0.5442 -0.1080
   15UNL     C3  512   2.756   3.945   3.780 -0.1552  0.3677  0.2628
   15UNL     C4  513   2.916   4.062   3.839 -0.2072 -0.8453 -1.0761
   15UNL     C5  514   2.988   4.189   3.891  0.2997 -0.5554  0.1338
   15UNL     N6  515   2.982   3.968   3.771  0.2881 -0.1546  0.1782
   15UNL     N7  516   2.778   4.052   3.844 -0.4423 -1.0466  0.2958
   15UNL     H8  517   2.923   4.277   3.892  0.4947 -0.3991  1.4430
   15UNL     H9  518   3.078   4.213   3.833  0.3470  3.7542  1.6500
   15UNL    H10  519   3.004   4.176   3.999  0.5685 -1.6594 -0.0251
   16UNL     H0  520   3.313   3.460   3.904  0.9769  1.6928  0.9977
   16UNL     H1  521   3.305   3.715   3.785  0.0072  1.3026  1.1259
   16UNL     C2  522   3.226   3.523   3.890 -0.2187  0.0190  0.6159
   16UNL     C3  523   3.228   3.655   3.832 -0.0849  0.6063  0.1120
   16UNL     C4  524   3.048   3.621   3.937  0.7113 -0.0454 -0.5045
   16UNL     C5  525   2.896   3.619   3.964 -0.0532 -0.2407 -0.0056
   16UNL     N6  526   3.108   3.502   3.951 -0.1832 -0.6783 -0.2719
   16UNL     N7  527   3.113   3.714   3.861 -0.1583 -0.0457 -0.6071
   16UNL     H8  528   2.875   3.607   4.071 -1.5074  0.4480 -0.1934
   16UNL     H9  529   2.858   3.528   3.917 -0.9256  0.1417 -0.0515
   16UNL    H10  530   2.844   3.707   3.926 -1.0748 -1.4778 -1.5941
   17UNL     H0  531   1.747   3.831   4.056 -0.2794 -0.1325 -0.6725
   17UNL     H1  532   1.918   3.991   4.198 -0.5326 -0.8823  1.1431
   17UNL     C2  533   1.828   3.890   4.014 -0.3457  0.5301  0.0911
   17UNL     C3  534   1.917   3.973   4.092 -0.0873  0.8583  0.8181
   17UNL     C4  535   1.966   3.964   3.888  0.0676  0.2290 -0.8493
   17UNL     C5  536   2.049   3.983   3.762 -0.1904 -0.0228 -0.0603
   17UNL     N6  537   1.849   3.899   3.888 -0.1168  0.4656 -0.5443
   17UNL     N7  538   2.012   4.017   4.007  0.5671  0.7235 -0.0607
   17UNL     H8  539   2.141   3.925   3.767 -0.0271 -0.0234 -2.2576
   17UNL     H9  540   1.997   3.952   3.670 -0.1776  0.8377 -0.3719
   17UNL    H10  541   2.089   4.085   3.756  0.0761 -0.1269 -0.0666
   18UNL     H0  542   3.378   3.690   4.347 -2.8745  0.9329 -1.4274
   18UNL     H1  543   3.147   3.577   4.217 -0.4199  0.1489  1.3780
   18UNL     C2  544   3.363   3.591   4.306  0.2979 -0.1226 -0.3256
   18UNL     C3  545   3.247   3.542   4.241 -0.3850 -0.8204 -0.0812
   18UNL     C4  546   3.416   3.421   4.223  0.1192 -0.1687  0.2423
   18UNL     C5  547   3.513   3.317   4.163  0.5307 -0.0427 -0.4188
   18UNL     N6  548   3.464   3.508   4.310 -0.1496 -0.3235  0.1116
   18UNL     N7  549   3.286   3.438   4.181 -0.6330  1.0379 -0.4096
   18UNL     H8  550   3.484   3.281   4.063  1.3770 -2.1544  0.0396
   18UNL     H9  551   3.533   3.225   4.219  0.8283 -0.6974 -1.5672
   18UNL    H10  552   3.612   3.361   4.149 -0.3659  2.6809  1.0287
    1Zn      Zn  553   5.482   2.205   0.274  0.2902 -0.2790  0.2402
    2Zn      Zn  554   5.474   1.136   0.896  0.1662 -0.2790  0.0857
    3Zn      Zn  555   5.010   1.502   0.868 -0.0436  0.3420 -0.0296
    4Zn      Zn  556   0.212   1.846   0.323 -0.0418 -0.1118 -0.0819
    5Zn      Zn  557   0.201   1.325   0.597 -0.0703 -0.1677 -0.0965
    6Zn      Zn  558   4.997   2.001   0.570  0.0232 -0.0166  0.0714
    7UNL     H0  559   5.207   1.564   1.039  0.3075  1.6056  0.8468
    7UNL     H1  560   5.198   1.601   1.302  1.6521  0.7938 -1.9850
    7UNL     C2  561   5.120   1.550   1.100 -0.1616  0.0123 -0.1190
    7UNL     C3  562   5.120   1.568   1.236 -0.1578 -0.3186  0.5286
    7UNL     C4  563   4.942   1.493   1.164 -0.1457  0.8684  0.2828
    7UNL     C5  564   4.803   1.420   1.160  0.4556 -0.4935  0.1915
    7UNL     N6  565   5.004   1.515   1.049 -0.3248  0.0081 -0.6667
    7UNL     N7  566   5.002   1.519   1.281  0.9386 -0.2887 -0.2689
    7UNL     H8  567   4.816   1.323   1.109 -1.6171 -0.3686 -0.6503
    7UNL     H9  568   4.728   1.470   1.098  0.8442 -0.1934 -0.0470
    7UNL    H10  569   4.767   1.385   1.257  0.2963 -1.3511 -0.1657
    8UNL     H0  570   5.609   0.923   0.944  1.0322  0.3066 -0.8784
    8UNL     H1  571   5.656   0.748   0.732  1.3697  1.9222  2.4306
    8UNL     C2  572   5.546   0.902   0.858  0.8298 -0.5900 -0.5270
    8UNL     C3  573   5.575   0.817   0.752 -0.4195  0.3940  0.8736
    8UNL     C4  574   5.388   0.893   0.748  0.3574 -0.6587  0.1854
    8UNL     C5  575   5.245   0.932   0.704 -0.0133  0.5611  0.3185
    8UNL     N6  576   5.436   0.970   0.846  0.6527 -0.5736  0.1838
    8UNL     N7  577   5.464   0.807   0.681  0.2036 -0.0018 -0.1548
    8UNL     H8  578   5.238   1.035   0.669  1.2101  0.2044 -1.0875
    8UNL     H9  579   5.170   0.907   0.780 -0.1128  0.9600  0.3520
    8UNL    H10  580   5.226   0.869   0.617 -1.3006  0.0747  0.9292
    9UNL     H0  581   5.125   1.541   0.615  1.7443  0.2861  0.9268
    9UNL     H1  582   5.075   1.772   0.474 -0.2942 -2.5957  0.0480
    9UNL     C2  583   5.099   1.638   0.655  0.3528  0.1843  0.3202
    9UNL     C3  584   5.077   1.756   0.581  0.3519  0.4220  0.5668
    9UNL     C4  585   5.050   1.785   0.782  0.1300  0.2005 -0.3244
    9UNL     C5  586   5.025   1.853   0.913 -0.3832 -0.2810 -0.1731
    9UNL     N6  587   5.071   1.655   0.784  0.1564 -0.0383 -0.3986
    9UNL     N7  588   5.049   1.855   0.662  0.3896  0.2506 -0.5437
    9UNL     H8  589   4.941   1.812   0.970 -0.3098  0.6515  0.6454
    9UNL     H9  590   4.999   1.960   0.917 -2.8658 -0.8337  2.0057
    9UNL    H10  591   5.113   1.847   0.978 -1.8206  0.0724  1.9156
   10UNL     H0  592   5.031   2.217   0.447  0.3735  0.0262 -0.7752
   10UNL     H1  593   5.231   2.300   0.264  0.5971  0.2508  0.6941
   10UNL     C2  594   5.123   2.166   0.419  0.6442  0.0624  0.0233
   10UNL     C3  595   5.226   2.214   0.329 -0.0911 -0.4652 -0.2841
   10UNL     C4  596   5.277   2.041   0.436  0.1839  0.2179  0.0937
   10UNL     C5  597   5.354   1.925   0.495  0.3126 -0.0584  0.0883
   10UNL     N6  598   5.153   2.051   0.476  0.7083 -0.3363  0.3887
   10UNL     N7  599   5.325   2.129   0.343  0.0999 -0.6250  0.8342
   10UNL     H8  600   5.330   1.940   0.601  1.0871  3.4708 -0.1084
   10UNL     H9  601   5.463   1.928   0.485  0.1732  1.0105 -1.5024
   10UNL    H10  602   5.311   1.831   0.458 -1.6150  0.2390  1.4206
   11UNL     H0  603   4.999   1.246   0.923  0.6603  0.1843  0.3691
   11UNL     H1  604   5.222   1.075   0.974  0.5735  1.1116  3.1353
   11UNL     C2  605   5.104   1.262   0.903  0.4341  0.5121 -0.6135
   11UNL     C3  606   5.216   1.176   0.936  0.3902  0.5331  1.5189
   11UNL     C4  607   5.270   1.345   0.833  0.0798  0.6702 -0.2053
   11UNL     C5  608   5.363   1.444   0.765 -0.1256  0.1273  0.4449
   11UNL     N6  609   5.137   1.371   0.843 -0.5115 -0.1429  0.0633
   11UNL     N7  610   5.322   1.230   0.883  0.0161  0.0721  0.2814
   11UNL     H8  611   5.359   1.436   0.655 -0.7957  0.9888  0.3987
   11UNL     H9  612   5.467   1.431   0.797 -0.1145 -1.0621  0.0071
   11UNL    H10  613   5.338   1.547   0.793 -1.0627  0.0184  0.0727
   12UNL     H0  614   2.182   4.720   4.566 -0.4191  0.3028 -0.2484
   12UNL     H1  615   2.197   4.729   4.846 -1.7301 -0.4452  0.9879
   12UNL     C2  616   2.160   4.640   4.637 -0.3013 -0.1334 -0.6979
   12UNL     C3  617   2.177   4.646   4.779  0.5023 -0.4564  0.2347
   12UNL     C4  618   2.118   4.465   4.704 -0.0979  0.1580 -0.1881
   12UNL     C5  619   2.079   4.322   4.700 -0.1319 -0.9322  0.2074
   12UNL     N6  620   2.132   4.525   4.589  0.0554  1.0010  0.1114
   12UNL     N7  621   2.147   4.530   4.824 -0.2625 -0.1547 -0.2607
   12UNL     H8  622   2.046   4.291   4.799  0.9523  2.5790  1.8200
   12UNL     H9  623   2.174   4.268   4.693 -0.1757 -0.8855 -1.0286
   12UNL    H10  624   2.013   4.289   4.619 -0.1355 -2.8315  0.9432
   13UNL     H0  625   5.559   2.236   0.543  1.5117  0.2367 -1.3076
   13UNL     H1  626   5.545   2.474   0.683  1.2073 -2.1147  0.1076
   13UNL     C2  627   5.536   2.334   0.502 -0.5960  0.0878 -0.6293
   13UNL     C3  628   5.531   2.450   0.578 -0.0637  0.1490 -0.3083
   13UNL     C4  629   5.495   2.483   0.379 -0.0309 -0.1927 -0.5551
   13UNL     C5  630   5.424   2.555   0.268  0.7313 -0.3040  0.1869
   13UNL     N6  631   5.508   2.349   0.380  0.0327 -0.7374 -0.6271
   13UNL     N7  632   5.501   2.550   0.501 -0.2488  0.5845  0.4561
   13UNL     H8  633   5.370   2.647   0.292  2.3040  0.5461  0.6333
   13UNL     H9  634   5.507   2.594   0.208  0.2948  0.2011 -0.0942
   13UNL    H10  635   5.355   2.491   0.212 -0.3087 -0.2702  1.4082
   14UNL     H0  636   5.687   1.294   0.517  0.1430  1.7424 -0.0517
   14UNL     H1  637   5.492   1.162   0.660 -0.6095  1.2259  0.0844
   14UNL     C2  638   5.678   1.285   0.625  0.3459  0.0526 -0.1538
   14UNL     C3  639   5.578   1.215   0.697 -0.1137 -0.0628  0.8578
   14UNL     C4  640   5.736   1.283   0.817  0.1361 -0.7699  0.0868
   14UNL     C5  641   5.830   1.289   0.935 -0.1982  0.5054 -0.9701
   14UNL     N6  642   5.780   1.323   0.702  0.1155 -0.9465  0.6902
   14UNL     N7  643   5.623   1.208   0.818 -0.2440 -0.0259 -0.2586
   14UNL     H8  644   5.807   1.222   1.018 -1.2101  0.7020 -1.0719
   14UNL     H9  645   5.827   1.389   0.981 -0.4399  0.8046 -1.6216
   14UNL    H10  646   5.933   1.261   0.909 -0.5839 -1.8210 -0.1545
   15UNL     H0  647   5.705   1.777   0.255 -1.8534 -0.3010 -2.9017
   15UNL     H1  648   5.501   1.967   0.179 -0.1572 -1.0043  0.5185
   15UNL     C2  649   5.698   1.884   0.271  0.9089 -0.4662  0.5800
   15UNL     C3  650   5.594   1.975   0.233 -0.1540 -0.5067  0.4389
   15UNL     C4  651   5.744   2.068   0.342  0.4588  0.3443  0.2922
   15UNL     C5  652   5.825   2.170   0.422 -0.1249 -0.0123 -0.1854
   15UNL     N6  653   5.788   1.943   0.339 -0.1229 -0.6329  0.6694
   15UNL     N7  654   5.620   2.091   0.291  0.3141 -0.7984 -0.0057
   15UNL     H8  655   5.792   2.190   0.524 -0.5338 -2.5642  0.2421
   15UNL     H9  656   5.816   2.266   0.369 -0.6037  0.0958  0.0857
   15UNL    H10  657   5.932   2.144   0.428 -0.1416  0.2656  1.7717
   16UNL     H0  658   0.366   1.394   0.447 -1.7801 -1.3697  0.7802
   16UNL     H1  659   0.415   1.649   0.341 -1.3825  1.8505 -1.5553
   16UNL     C2  660   0.296   1.474   0.432  0.1912  0.2475 -0.3845
   16UNL     C3  661   0.323   1.608   0.380 -0.1288  0.4454  0.0762
   16UNL     C4  662   0.137   1.588   0.460  0.6089 -0.1695  0.6243
   16UNL     C5  663   0.007   1.631   0.516  0.8797 -0.2719  0.2002
   16UNL     N6  664   0.173   1.463   0.483 -0.4623 -0.7405  0.4595
   16UNL     N7  665   0.215   1.674   0.401 -0.3488 -0.5156  1.0620
   16UNL     H8  666  -0.016   1.737   0.501 -2.1717 -0.6865  1.2682
   16UNL     H9  667   0.002   1.613   0.624 -1.6441  1.8828  0.5320
   16UNL    H10  668  -0.067   1.564   0.471  1.6735 -0.7178 -0.4827
   17UNL     H0  669   4.535   1.912   0.490 -0.2056 -1.4841  0.6681
   17UNL     H1  670   4.757   1.933   0.649  1.0312 -0.2198 -0.0036
   17UNL     C2  671   4.638   1.933   0.463 -0.4206 -0.4846  0.6083
   17UNL     C3  672   4.752   1.949   0.543  0.5331  0.1313  0.0702
   17UNL     C4  673   4.797   1.970   0.342 -0.1462 -0.1345  0.6190
   17UNL     C5  674   4.868   1.985   0.207  0.1854 -0.1464 -0.0001
   17UNL     N6  675   4.664   1.961   0.338 -0.3942  0.5613 -0.1414
   17UNL     N7  676   4.852   1.985   0.467  0.6897 -0.5153 -0.0473
   17UNL     H8  677   4.837   2.074   0.150  0.7049  0.5938  0.8461
   17UNL     H9  678   4.975   2.011   0.215 -0.0148  2.0106 -2.6383
   17UNL    H10  679   4.862   1.894   0.146 -2.1102  0.8044 -1.3140
   18UNL     H0  680   0.437   1.602   0.890 -0.5726 -0.0261 -2.0553
   18UNL     H1  681   0.224   1.536   0.733  0.1369  0.3388 -1.8582
   18UNL     C2  682   0.420   1.506   0.842  0.5022 -1.0530 -0.5064
   18UNL     C3  683   0.310   1.476   0.758 -0.6327  0.2282  0.7190
   18UNL     C4  684   0.460   1.327   0.761 -0.4107  0.8487 -1.1366
   18UNL     C5  685   0.531   1.202   0.706 -0.2847 -0.0032 -0.4200
   18UNL     N6  686   0.515   1.416   0.840  0.3285 -0.6882 -0.0900
   18UNL     N7  687   0.338   1.363   0.705 -0.3048 -0.3164  0.9063
   18UNL     H8  688   0.626   1.234   0.662 -0.2840  1.7677  0.7611
   18UNL     H9  689   0.475   1.152   0.626  0.3080 -0.0867 -0.7890
   18UNL    H10  690   0.554   1.123   0.778  1.3752  0.8218  0.0006
    1Zn      Zn  691   5.050   1.517   1.457 -0.1667  0.0184  0.0249
    2Zn      Zn  692   4.995   0.499   2.085  0.0907  0.0506 -0.1265
    3Zn      Zn  693   4.539   0.866   2.043  0.0523 -0.1465  0.0109
    4Zn      Zn  694   5.499   1.147   1.490  0.1648  0.0309  0.1716
    5Zn      Zn  695   5.481   0.654   1.787  0.1481  0.0859  0.0791
    6Zn      Zn  696   4.555   1.343   1.729 -0.3435 -0.0400 -0.3934
    7UNL     H0  697   4.723   0.986   2.196  1.6952  0.0548  0.0004
    7UNL     H1  698   4.760   0.867   2.457  0.6786 -0.1875 -1.2123
    7UNL     C2  699   4.656   0.944   2.270  0.4203  1.6859 -0.1635
    7UNL     C3  700   4.672   0.874   2.395 -0.2486 -0.4863  0.0167
    7UNL     C4  701   4.475   0.862   2.329  0.0286 -0.5183 -0.1733
    7UNL     C5  702   4.332   0.822   2.317  0.2496 -0.3172  0.0398
    7UNL     N6  703   4.533   0.919   2.226  0.3728  0.0769  0.4223
    7UNL     N7  704   4.555   0.827   2.432 -0.4882 -0.5042 -0.2460
    7UNL     H8  705   4.321   0.765   2.224  0.4856  1.1280 -0.8990
    7UNL     H9  706   4.262   0.907   2.320  0.0176 -0.4964 -0.2207
    7UNL    H10  707   4.293   0.767   2.404  0.2924  0.6139  0.6637
    8UNL     H0  708   5.117   0.279   2.120 -1.0703 -1.0000  1.7175
    8UNL     H1  709   5.164   0.110   1.890 -1.3133 -1.9775  0.9894
    8UNL     C2  710   5.055   0.256   2.035  0.8530 -0.0974 -0.0098
    8UNL     C3  711   5.082   0.169   1.928  0.0896  0.1373  0.9332
    8UNL     C4  712   4.902   0.269   1.905 -0.1548  0.1452  0.8538
    8UNL     C5  713   4.771   0.311   1.845  0.5148 -0.3802  0.2696
    8UNL     N6  714   4.947   0.330   2.014  0.2071 -0.0377 -0.3176
    8UNL     N7  715   4.982   0.171   1.845  0.6483  0.0377  0.2159
    8UNL     H8  716   4.772   0.296   1.736 -2.2492 -1.1407  0.2838
    8UNL     H9  717   4.746   0.416   1.866 -0.0429  0.2370 -2.9973
    8UNL    H10  718   4.687   0.255   1.888  0.8544 -0.2047  1.1877
    9UNL     H0  719   4.616   0.885   1.770  0.2007 -0.1366  0.5580
    9UNL     H1  720   4.630   1.121   1.645 -1.5694 -0.5177 -0.6887
    9UNL     C2  721   4.594   0.979   1.819 -0.0367  0.0505  0.1001
    9UNL     C3  722   4.609   1.100   1.749  1.4375  0.9265  0.3223
    9UNL     C4  723   4.568   1.142   1.944  0.9902 -0.0203 -0.6770
    9UNL     C5  724   4.521   1.223   2.070 -0.1573 -0.2629  0.1996
    9UNL     N6  725   4.566   1.006   1.944  0.0543 -0.5629  0.5626
    9UNL     N7  726   4.594   1.203   1.830 -0.1841  0.2579  0.6568
    9UNL     H8  727   4.475   1.160   2.147  0.4543 -1.3731 -0.3116
    9UNL     H9  728   4.444   1.296   2.044 -2.0275 -1.4169  2.1117
    9UNL    H10  729   4.598   1.277   2.126 -0.7990  1.5876 -0.6364
   10UNL     H0  730   4.557   1.507   1.520 -0.1879  1.6289 -0.0514
   10UNL     H1  731   4.798   1.638   1.426  1.4298 -0.0475  0.4291
   10UNL     C2  732   4.661   1.490   1.543 -0.2996  0.1943 -0.4794
   10UNL     C3  733   4.780   1.558   1.496  0.2887  0.1964  0.4200
   10UNL     C4  734   4.824   1.397   1.617 -0.1636 -0.2474 -0.8381
   10UNL     C5  735   4.905   1.319   1.719 -0.2713  0.1562 -0.8702
   10UNL     N6  736   4.691   1.391   1.625 -0.4042  0.6007 -0.1598
   10UNL     N7  737   4.887   1.489   1.540  0.0715  0.6814  0.4041
   10UNL     H8  738   5.010   1.310   1.689 -0.0190 -0.2000  0.0669
   10UNL     H9  739   4.861   1.220   1.740  0.8179 -0.1296  0.2292
   10UNL    H10  740   4.921   1.382   1.808  1.2324 -0.3210 -0.7623
   11UNL     H0  741   4.544   0.666   2.103 -0.1773  2.5961 -0.4374
   11UNL     H1  742   4.747   0.472   2.162 -1.2597 -0.4763 -0.3878
   11UNL     C2  743   4.648   0.659   2.074 -0.2704 -0.3674 -0.4206
   11UNL     C3  744   4.749   0.564   2.104  0.1296 -0.1259  0.1864
   11UNL     C4  745   4.815   0.733   2.004  0.1727 -0.1570 -0.1357
   11UNL     C5  746   4.901   0.828   1.926 -0.3821 -0.4351  0.3474
   11UNL     N6  747   4.691   0.765   2.021  0.2874 -1.0291  0.1319
   11UNL     N7  748   4.861   0.615   2.056 -0.5284  0.5453  0.6822
   11UNL     H8  749   4.925   0.787   1.827  0.0692 -2.2418  1.1623
   11UNL     H9  750   4.998   0.836   1.977  0.0254  0.0016 -0.4701
   11UNL    H10  751   4.868   0.932   1.917  0.8804 -0.0868 -0.6416
   12UNL     H0  752   5.576   1.325   1.040  0.3920 -0.7697 -1.0409
   12UNL     H1  753   5.573   1.354   1.312  1.3151  0.1738 -0.8909
   12UNL     C2  754   5.549   1.250   1.114  0.2270  0.6273  0.3729
   12UNL     C3  755   5.548   1.266   1.255 -0.4527  0.2214 -0.2431
   12UNL     C4  756   5.499   1.078   1.193  0.0802 -0.7338  0.0934
   12UNL     C5  757   5.436   0.942   1.193  0.3285  0.0329  0.2963
   12UNL     N6  758   5.509   1.132   1.073 -0.3360 -0.4501  0.0854
   12UNL     N7  759   5.510   1.155   1.306  0.2099 -0.1695  0.4144
   12UNL     H8  760   5.508   0.861   1.175  0.5953  0.0487  1.2559
   12UNL     H9  761   5.364   0.932   1.111  0.6395 -0.4456  0.0760
   12UNL    H10  762   5.377   0.914   1.281  3.2058 -2.1953  1.6948
   13UNL     H0  763   5.097   1.527   1.677 -2.0592 -0.5846 -1.0325
   13UNL     H1  764   5.032   1.738   1.849 -1.8035  1.3451 -0.5595
   13UNL     C2  765   5.094   1.633   1.656  0.0006 -0.2468  0.1622
   13UNL     C3  766   5.057   1.740   1.744  0.3641 -0.0309 -0.1411
   13UNL     C4  767   5.071   1.802   1.542  0.1940  0.3884  0.1004
   13UNL     C5  768   5.056   1.894   1.417 -0.3569 -0.2589 -0.1622
   13UNL     N6  769   5.109   1.676   1.531 -0.3417 -0.3672  0.2700
   13UNL     N7  770   5.047   1.848   1.665  0.0325 -0.3466 -0.4833
   13UNL     H8  771   5.153   1.944   1.404 -0.6768  0.0858 -1.3721
   13UNL     H9  772   5.026   1.829   1.334 -0.7071 -0.4798  0.1344
   13UNL    H10  773   4.979   1.971   1.429 -0.4604  0.1206 -2.6754
   14UNL     H0  774   5.253   0.652   1.720 -0.2029 -1.8001 -1.1661
   14UNL     H1  775   5.027   0.581   1.845 -0.1355 -2.5976 -1.5378
   14UNL     C2  776   5.244   0.627   1.824 -0.1810  0.6609 -0.5162
   14UNL     C3  777   5.125   0.584   1.892 -0.5952 -0.4590 -0.5523
   14UNL     C4  778   5.287   0.576   2.013  0.2700 -0.7227 -0.9503
   14UNL     C5  779   5.384   0.541   2.125  0.3246  0.7725 -0.4186
   14UNL     N6  780   5.347   0.626   1.905 -0.1497 -0.0381  0.2304
   14UNL     N7  781   5.154   0.556   2.015 -0.1307  0.9884  0.1738
   14UNL     H8  782   5.452   0.624   2.147  2.4376 -1.2138  1.0880
   14UNL     H9  783   5.445   0.455   2.093  0.6292  0.8156  0.0393
   14UNL    H10  784   5.325   0.531   2.216 -2.2344  3.2505 -1.6412
   15UNL     H0  785   5.254   1.081   1.433 -1.2107  0.0513 -1.6518
   15UNL     H1  786   5.045   1.247   1.378 -0.1651 -2.3169  0.2745
   15UNL     C2  787   5.245   1.186   1.458 -0.1474 -0.1937 -0.1546
   15UNL     C3  788   5.136   1.266   1.434 -0.3527 -0.1564 -0.0368
   15UNL     C4  789   5.296   1.368   1.519 -0.2927  0.5194  0.2055
   15UNL     C5  790   5.394   1.476   1.567  0.8416  0.0839  0.6191
   15UNL     N6  791   5.345   1.242   1.521  0.3802  0.0211  0.2200
   15UNL     N7  792   5.167   1.386   1.480 -0.0051  0.1653 -0.9304
   15UNL     H8  793   5.500   1.449   1.575  0.5047 -1.2269  0.9505
   15UNL     H9  794   5.358   1.506   1.666  0.2140  0.6409  0.2343
   15UNL    H10  795   5.392   1.564   1.501  0.0187 -1.5153 -1.5929
   16UNL     H0  796   5.645   0.721   1.605 -0.4722 -0.9359  0.2508
   16UNL     H1  797   5.627   0.940   1.428  0.3816 -0.3390  0.8503
   16UNL     C2  798   5.572   0.800   1.600  0.8295  0.2725 -0.4022
   16UNL     C3  799   5.566   0.910   1.512  0.1140 -0.5350  0.5858
   16UNL     C4  800   5.408   0.903   1.640  0.5633  0.3082  0.1932
   16UNL     C5  801   5.291   0.953   1.722  0.2028  0.2231  0.0499
   16UNL     N6  802   5.476   0.803   1.687 -0.2919 -0.4594 -0.3443
   16UNL     N7  803   5.462   0.983   1.550 -1.0625  0.6909  0.5941
   16UNL     H8  804   5.197   0.959   1.665 -0.6366 -0.0270  1.3698
   16UNL     H9  805   5.315   1.051   1.766  1.1065  0.4780 -0.9713
   16UNL    H10  806   5.275   0.891   1.811  3.8263 -0.3895  0.3993
   17UNL     H0  807   4.079   1.292   1.679 -0.1988 -1.1946 -0.1818
   17UNL     H1  808   4.308   1.302   1.833 -2.2350  0.8363 -0.4936
   17UNL     C2  809   4.180   1.293   1.640 -0.4231 -0.6010 -0.7452
   17UNL     C3  810   4.293   1.307   1.726  0.1181 -0.2366 -0.9304
   17UNL     C4  811   4.334   1.300   1.529  0.3342  0.4947  0.5531
   17UNL     C5  812   4.409   1.257   1.401  0.0452 -0.4284  0.1119
   17UNL     N6  813   4.205   1.292   1.514  0.8760  0.4021  0.8429
   17UNL     N7  814   4.397   1.314   1.649 -0.3496 -0.9025  0.0907
   17UNL     H8  815   4.518   1.274   1.407 -0.1441  1.0595 -0.2846
   17UNL     H9  816   4.389   1.153   1.374  0.8782 -0.3959 -0.6861
   17UNL    H10  817   4.401   1.322   1.313  0.7260 -3.1841 -2.0915
   18UNL     H0  818   0.003   0.872   2.099 -0.6188 -0.2260  1.2412
   18UNL     H1  819  -0.217   0.817   1.941  0.0374  0.6351  0.6728
   18UNL     C2  820  -0.004   0.798   2.020  0.0739  0.2627  0.7059
   18UNL     C3  821  -0.119   0.771   1.942 -0.1585  0.1805 -0.1315
   18UNL     C4  822   0.036   0.633   1.926  0.1705 -0.1120  0.3131
   18UNL     C5  823   0.092   0.496   1.910 -0.0303 -1.2142  0.4624
   18UNL     N6  824   0.100   0.725   1.994 -0.1073  0.9323 -0.2237
   18UNL     N7  825  -0.091   0.657   1.874 -0.4190  0.5993  0.0646
   18UNL     H8  826   0.179   0.509   1.844 -1.7033  2.9581 -1.2292
   18UNL     H9  827   0.012   0.435   1.866 -0.3596  0.4601 -1.3977
   18UNL    H10  828   0.124   0.451   2.005  3.2281  2.5101  1.3729
    1Zn      Zn  829   4.572   0.819   2.620 -0.0733 -0.0064  0.0911
    2Zn      Zn  830   2.635   5.251   3.233  0.1645  0.1837 -0.0495
    3Zn      Zn  831   4.103   0.166   3.206 -0.3739  0.3812 -0.0247
    4Zn      Zn  832   5.061   0.503   2.664  0.0941 -0.3491  0.1647
    5Zn      Zn  833   3.117   5.365   2.924  0.3297 -0.0797 -0.1706
    6Zn      Zn  834   4.084   0.683   2.932  0.3466  0.2154 -0.0389
    7UNL     H0  835   4.270   0.261   3.365  0.2792  0.7927  1.6822
    7UNL     H1  836   4.262   0.269   3.650 -2.7042  4.0737  1.0664
    7UNL     C2  837   4.191   0.226   3.430 -1.0425 -0.3932 -0.4752
    7UNL     C3  838   4.197   0.227   3.574  0.1312 -0.2168  0.6841
    7UNL     C4  839   4.022   0.156   3.497  0.2224  0.8639 -0.0502
    7UNL     C5  840   3.896   0.074   3.497  0.0925 -0.1249 -0.6076
    7UNL     N6  841   4.075   0.187   3.379 -0.4496  0.3469 -0.0509
    7UNL     N7  842   4.080   0.189   3.617  0.4332  0.2913  0.4430
    7UNL     H8  843   3.874   0.047   3.600  0.8851 -2.0917 -0.9078
    7UNL     H9  844   3.901  -0.019   3.439 -0.7211 -0.4878 -0.1137
    7UNL    H10  845   3.815   0.123   3.442  1.4646  2.5290 -0.4094
    8UNL     H0  846   2.790   5.067   3.221  0.4547  0.6144 -0.9049
    8UNL     H1  847   2.762   4.802   3.153  1.0582  0.3243 -1.9021
    8UNL     C2  848   2.702   5.017   3.184  0.4250 -0.3801  0.4267
    8UNL     C3  849   2.694   4.886   3.145  0.4999  0.1854  0.6507
    8UNL     C4  850   2.527   4.998   3.093 -0.5625  0.2841  0.4847
    8UNL     C5  851   2.418   5.039   3.001 -0.1470  0.1793  0.4673
    8UNL     N6  852   2.595   5.091   3.161 -0.0140  1.0336  0.1001
    8UNL     N7  853   2.579   4.870   3.082  0.0484 -0.0432 -0.0471
    8UNL     H8  854   2.319   5.027   3.048  1.0024 -2.2469  2.5061
    8UNL     H9  855   2.422   4.984   2.907  2.2308 -0.0978  0.6615
    8UNL    H10  856   2.436   5.143   2.972  2.3730 -0.1346  0.7168
    9UNL     H0  857   4.106   0.223   2.970  1.5053 -0.5810  0.2289
    9UNL     H1  858   4.140   0.460   2.828  1.4692 -1.3353 -0.2575
    9UNL     C2  859   4.128   0.322   3.007 -0.6564  0.0313 -0.0269
    9UNL     C3  860   4.145   0.443   2.935 -0.0185 -0.0567  0.0611
    9UNL     C4  861   4.121   0.470   3.145 -0.2344 -0.1785  0.3008
    9UNL     C5  862   4.096   0.530   3.282 -0.2340  0.4966 -0.0714
    9UNL     N6  863   4.123   0.338   3.136 -0.2692 -0.0286 -0.2006
    9UNL     N7  864   4.136   0.538   3.024  0.5140  0.7331 -0.5470
    9UNL     H8  865   4.110   0.463   3.368 -0.0625  0.0169 -0.4724
    9UNL     H9  866   3.988   0.550   3.277 -0.8974 -2.0111  2.0304
    9UNL    H10  867   4.141   0.629   3.297 -0.9262  0.9083 -0.6292
   10UNL     H0  868   4.109   0.832   2.740  0.1818  1.2468 -0.6136
   10UNL     H1  869   4.317   0.890   2.570  3.4592  0.6550  0.7758
   10UNL     C2  870   4.209   0.789   2.739 -0.3664 -0.1537  0.8922
   10UNL     C3  871   4.316   0.827   2.658  0.2267 -0.3446  0.1365
   10UNL     C4  872   4.371   0.683   2.796 -0.2044 -0.4747  0.1372
   10UNL     C5  873   4.449   0.589   2.877  0.2376 -0.8663 -0.9413
   10UNL     N6  874   4.250   0.710   2.838 -0.3007  0.2901 -0.2777
   10UNL     N7  875   4.418   0.756   2.694 -0.0091 -0.2808 -0.1159
   10UNL     H8  876   4.419   0.574   2.981  1.7414 -1.8455 -0.6178
   10UNL     H9  877   4.555   0.616   2.864  1.1416 -3.7920 -0.5110
   10UNL    H10  878   4.430   0.491   2.831 -2.9998  0.1534 -2.0292
   11UNL     H0  879   2.185   5.315   3.223 -0.4724  1.3450 -2.1388
   11UNL     H1  880   2.413   5.209   3.331  2.5160 -0.6644 -1.2456
   11UNL     C2  881   2.287   5.347   3.204  0.2115  0.2312 -0.4684
   11UNL     C3  882   2.404   5.288   3.258  0.0780 -0.2794 -0.6393
   11UNL     C4  883   2.444   5.446   3.124 -0.6452 -0.7781 -0.3957
   11UNL     C5  884   2.518   5.562   3.061  0.2968 -0.2110 -0.0684
   11UNL     N6  885   2.312   5.447   3.124 -0.2763  0.5944  0.2513
   11UNL     N7  886   2.501   5.361   3.215 -0.2340 -0.1052  0.6573
   11UNL     H8  887   2.468   5.580   2.965 -2.1075  0.6290  1.2345
   11UNL     H9  888   2.625   5.550   3.041  0.0536  0.5852 -2.0256
   11UNL    H10  889   2.509   5.647   3.130 -2.3598 -1.0245  0.7132
   12UNL     H0  890   5.026   0.673   2.242 -0.2766 -0.7011  0.0107
   12UNL     H1  891   5.154   0.658   2.500  2.0565 -1.0753 -0.4781
   12UNL     C2  892   5.036   0.589   2.309 -0.2940 -1.0696 -0.4415
   12UNL     C3  893   5.098   0.588   2.441 -0.3025  0.0846  0.2801
   12UNL     C4  894   5.015   0.402   2.382 -0.2858 -0.0960  0.2635
   12UNL     C5  895   4.971   0.257   2.396 -0.4415  0.3718 -0.2577
   12UNL     N6  896   4.990   0.473   2.271 -0.5485  0.0966 -0.6415
   12UNL     N7  897   5.077   0.464   2.485 -0.4124 -0.7979  0.5964
   12UNL     H8  898   4.864   0.259   2.422 -0.4887 -1.3822 -0.2076
   12UNL     H9  899   5.025   0.202   2.474 -0.2445  2.1306  0.8955
   12UNL    H10  900   4.973   0.205   2.299  1.1348 -1.1966  0.5580
   13UNL     H0  901   4.632   0.881   2.832  0.2176 -0.2110 -1.4918
   13UNL     H1  902   4.595   1.119   2.978  2.9176 -0.0801 -0.5106
   13UNL     C2  903   4.609   0.981   2.798 -1.0655  0.0845  0.0720
   13UNL     C3  904   4.589   1.103   2.871  0.3724  0.3730 -0.4921
   13UNL     C4  905   4.573   1.126   2.672 -0.2350  0.3723 -0.0010
   13UNL     C5  906   4.552   1.199   2.546 -0.4251 -0.0668 -0.2765
   13UNL     N6  907   4.590   0.991   2.670  0.0679  0.2488  0.3247
   13UNL     N7  908   4.565   1.199   2.789 -0.1072  0.2082  0.1981
   13UNL     H8  909   4.493   1.151   2.466  0.7804  0.1654 -1.3406
   13UNL     H9  910   4.510   1.297   2.570  0.1240 -0.0431  0.6366
   13UNL    H10  911   4.651   1.221   2.503 -0.6569  0.3301 -0.6209
   14UNL     H0  912   2.890   5.376   2.845  3.7083 -0.1668 -0.1677
   14UNL     H1  913   2.654   5.289   2.988  0.2088  1.1560  0.8753
   14UNL     C2  914   2.879   5.356   2.950  0.3800  0.3712 -0.3089
   14UNL     C3  915   2.755   5.315   3.016  0.5583  0.1303  0.5940
   14UNL     C4  916   2.917   5.339   3.145 -0.4094 -0.1221  1.2886
   14UNL     C5  917   3.000   5.324   3.269  0.6081  0.0548  0.0829
   14UNL     N6  918   2.978   5.373   3.033  0.2360 -0.4312 -0.2702
   14UNL     N7  919   2.785   5.299   3.139  0.1337  0.1074 -0.0162
   14UNL     H8  920   3.041   5.416   3.312 -0.6308  0.6503  0.0218
   14UNL     H9  921   3.081   5.251   3.261  1.5283  1.1044 -0.3295
   14UNL    H10  922   2.942   5.280   3.351  0.4975  2.5444  1.4548
   15UNL     H0  923   4.823   0.421   2.600 -1.2087  0.8734 -2.0779
   15UNL     H1  924   4.600   0.573   2.562  0.1063  2.6296 -1.5870
   15UNL     C2  925   4.807   0.522   2.635  0.1660  0.2559  0.5316
   15UNL     C3  926   4.690   0.598   2.617  0.0884  0.2086 -0.3237
   15UNL     C4  927   4.843   0.702   2.700  0.4378  0.1187  0.3588
   15UNL     C5  928   4.925   0.816   2.758 -0.2861  0.2834  1.1288
   15UNL     N6  929   4.906   0.590   2.691 -0.4059 -0.4081 -0.1306
   15UNL     N7  930   4.715   0.721   2.656 -0.2139  0.1416 -0.3849
   15UNL     H8  931   4.936   0.809   2.867 -1.0147  1.3528  1.2880
   15UNL     H9  932   4.895   0.919   2.734 -0.4733 -0.1015 -0.3970
   15UNL    H10  933   5.026   0.799   2.719 -1.0435  0.0162 -0.8598
   16UNL     H0  934   5.165   0.042   2.717 -0.5120 -1.4157  1.7544
   16UNL     H1  935   5.218   0.297   2.635  1.1128  0.2458  2.3018
   16UNL     C2  936   5.120   0.134   2.750  0.6541  0.0492 -0.4606
   16UNL     C3  937   5.148   0.265   2.711 -0.3006 -0.1069  0.9126
   16UNL     C4  938   4.975   0.257   2.823 -0.4463  0.0361 -0.4760
   16UNL     C5  939   4.874   0.303   2.922  0.3424 -0.0505  0.2921
   16UNL     N6  940   5.014   0.129   2.831 -0.5607 -0.7144  0.3235
   16UNL     N7  941   5.053   0.342   2.752 -0.0441  0.3014 -0.2980
   16UNL     H8  942   4.776   0.308   2.873 -0.1579  0.3538  1.3169
   16UNL     H9  943   4.902   0.405   2.951 -1.2016 -0.0574  1.9637
   16UNL    H10  944   4.853   0.253   3.017 -0.0191 -1.0249 -0.2876
   17UNL     H0  945   3.626   0.570   2.890 -1.3630 -1.8564 -3.3142
   17UNL     H1  946   3.852   0.652   3.039  0.6446 -0.1331 -0.4605
   17UNL     C2  947   3.723   0.602   2.854 -0.6883  0.0946 -0.1502
   17UNL     C3  948   3.835   0.642   2.933  0.2462 -0.1470 -0.3977
   17UNL     C4  949   3.870   0.630   2.733  0.4490 -0.1384  0.4312
   17UNL     C5  950   3.954   0.612   2.609  0.7361 -0.0793  0.3372
   17UNL     N6  951   3.742   0.612   2.728 -0.1127  0.4542 -0.4380
   17UNL     N7  952   3.932   0.670   2.846 -0.4794  0.4098 -0.2867
   17UNL     H8  953   4.035   0.541   2.628  0.0971 -0.2165  2.8971
   17UNL     H9  954   3.890   0.565   2.534  1.6501 -0.9296  0.0657
   17UNL    H10  955   3.993   0.707   2.570  0.9455  0.4903  1.8798
   18UNL     H0  956   5.303   0.210   3.247  3.3224 -0.5645 -0.2084
   18UNL     H1  957   5.057   0.154   3.133 -0.3509  0.4987 -2.3117
   18UNL     C2  958   5.277   0.126   3.184  0.4592 -0.3069  0.4784
   18UNL     C3  959   5.151   0.102   3.124 -0.2718  0.2109 -0.2140
   18UNL     C4  960   5.296  -0.036   3.078  0.1762  0.2534 -0.0496
   18UNL     C5  961   5.358  -0.162   3.020 -0.5744 -0.7342 -0.5724
   18UNL     N6  962   5.362   0.032   3.169 -0.6858 -0.4268 -0.2260
   18UNL     N7  963   5.164  -0.007   3.055 -0.5503  1.0513 -0.5956
   18UNL     H8  964   5.449  -0.193   3.073 -1.0974  1.3773  1.7338
   18UNL     H9  965   5.388  -0.143   2.916 -2.8943 -0.2343 -1.2141
   18UNL    H10  966   5.292  -0.250   3.016 -0.4582 -0.8290 -0.3975
    1Zn      Zn  967   4.088   0.177   3.807 -0.0133  0.1205  0.3569
    2Zn      Zn  968   2.113   4.521   4.408 -0.0624 -0.0390 -0.1316
    3Zn      Zn  969   1.693   4.923   4.372  0.2170  0.0241 -0.0298
    4Zn      Zn  970   2.613   5.186   3.813 -0.0938 -0.4155  0.0550
    5Zn      Zn  971   2.588   4.689   4.093 -0.0523  0.1485 -0.0045
    6Zn      Zn  972   3.596   0.020   4.079  0.0224  0.0162 -0.1641
    7UNL     H0  973   1.860   5.034   4.553 -0.9558  0.2400 -2.9677
    7UNL     H1  974   1.809   5.039   4.833 -0.7444  0.0399  0.7826
    7UNL     C2  975   1.776   4.999   4.610  0.5380  0.2225 -0.6478
    7UNL     C3  976   1.751   5.004   4.749  0.4714  0.0987 -0.0945
    7UNL     C4  977   1.603   4.904   4.654  0.6325  0.0085 -0.2052
    7UNL     C5  978   1.468   4.837   4.632  0.3106 -0.4635  0.1167
    7UNL     N6  979   1.670   4.952   4.552  0.9253 -0.6538 -0.2965
    7UNL     N7  980   1.641   4.945   4.778  0.1466  0.5390  0.2541
    7UNL     H8  981   1.388   4.911   4.646  0.4231 -0.2844 -0.1669
    7UNL     H9  982   1.457   4.756   4.704 -0.1140 -1.4721 -1.0403
    7UNL    H10  983   1.454   4.790   4.533 -2.3741  0.1304  0.1209
    8UNL     H0  984   2.281   4.350   4.435 -0.2135  0.9005  0.1139
    8UNL     H1  985   2.322   4.115   4.302  0.9509 -0.8534 -1.2426
    8UNL     C2  986   2.208   4.300   4.373  0.2663  0.4796 -0.1238
    8UNL     C3  987   2.235   4.179   4.302  0.8714 -0.8706  0.8878
    8UNL     C4  988   2.055   4.272   4.257  0.6103  0.4665 -0.1033
    8UNL     C5  989   1.931   4.306   4.182 -0.5510  0.1690 -0.3621
    8UNL     N6  990   2.089   4.356   4.352 -0.0721  0.1526 -0.2261
    8UNL     N7  991   2.130   4.159   4.227 -1.0034 -0.3297  0.2008
    8UNL     H8  992   1.935   4.284   4.075  0.5392  1.9110 -0.7137
    8UNL     H9  993   1.908   4.413   4.191 -1.9667 -0.0556 -1.0446
    8UNL    H10  994   1.844   4.260   4.232 -0.5516  1.8831  1.3590
    9UNL     H0  995   1.802   4.967   4.150  1.2737 -0.1302  0.4132
    9UNL     H1  996   1.790   5.197   4.001 -0.5282 -0.5870  0.7594
    9UNL     C2  997   1.766   5.064   4.181  0.5338 -0.0396 -0.6736
    9UNL     C3  998   1.774   5.180   4.106 -0.1267  0.2689  0.9665
    9UNL     C4  999   1.696   5.211   4.301  0.1746  0.3555 -0.0900
    9UNL     C5 1000   1.632   5.279   4.422  0.2013  0.4948  0.0490
    9UNL     N6 1001   1.730   5.085   4.310 -0.3260 -0.7762  0.2248
    9UNL     N7 1002   1.729   5.278   4.183  0.6559  0.1806 -0.4023
    9UNL     H8 1003   1.671   5.380   4.436  0.1406  0.6408 -0.7435
    9UNL     H9 1004   1.638   5.222   4.515  0.8044  1.2004  0.4475
    9UNL    H10 1005   1.525   5.294   4.404 -0.0399  0.0137  1.0263
   10UNL     H0 1006   3.610   0.168   3.868  1.2663  0.9610 -2.7178
   10UNL     H1 1007   3.832   0.284   3.750 -1.3950 -2.8720 -2.0657
   10UNL     C2 1008   3.713   0.149   3.893  0.6008  0.0905 -0.3086
   10UNL     C3 1009   3.824   0.211   3.829  0.5341 -0.0757  0.9979
   10UNL     C4 1010   3.875   0.064   3.969  0.3511  0.5934  0.1293
   10UNL     C5 1011   3.960  -0.004   4.071  0.0244  0.9660 -0.3570
   10UNL     N6 1012   3.746   0.052   3.973  0.0302  0.3555 -0.0898
   10UNL     N7 1013   3.926   0.142   3.871  0.5685 -0.2079  0.2990
   10UNL     H8 1014   3.934   0.013   4.176  2.0518  0.7286  0.2115
   10UNL     H9 1015   4.063   0.032   4.072  0.8808 -1.2839  1.6882
   10UNL    H10 1016   3.967  -0.114   4.064 -0.0167  0.9023  0.4848
   11UNL     H0 1017   1.683   4.703   4.471  1.1956 -0.3880  3.1326
   11UNL     H1 1018   1.851   4.483   4.453 -0.4265  0.4100  0.3628
   11UNL     C2 1019   1.779   4.700   4.420 -0.3079  0.0091  0.0767
   11UNL     C3 1020   1.866   4.585   4.418  0.3613  0.5205  1.0000
   11UNL     C4 1021   1.945   4.759   4.326 -0.2874 -0.2196 -0.6907
   11UNL     C5 1022   2.050   4.855   4.278  0.0632  0.6406 -0.1059
   11UNL     N6 1023   1.833   4.808   4.370 -0.9038 -0.0874  0.8909
   11UNL     N7 1024   1.977   4.626   4.356  0.1123 -0.1926 -0.2852
   11UNL     H8 1025   2.077   4.837   4.174  1.9385 -1.6127  0.6798
   11UNL     H9 1026   2.146   4.862   4.331 -0.6464 -1.3542  1.6126
   11UNL    H10 1027   2.010   4.957   4.282  1.0286  0.9913  1.1643
   12UNL     H0 1028   4.593   0.017   3.399 -0.1383 -1.8707 -2.5741
   12UNL     H1 1029   4.554   0.005   3.670 -2.8351 -0.9612  2.1435
   12UNL     C2 1030   4.569  -0.071   3.458 -0.0667  0.0867  0.6562
   12UNL     C3 1031   4.552  -0.075   3.597 -0.1935  0.2732  0.5386
   12UNL     C4 1032   4.531  -0.265   3.509  0.3028 -0.0221 -0.5513
   12UNL     C5 1033   4.490  -0.412   3.496 -0.2972 -0.2383 -0.3324
   12UNL     N6 1034   4.571  -0.193   3.407  0.3013  0.2440  0.7167
   12UNL     N7 1035   4.524  -0.202   3.635 -0.7593 -0.0186 -0.3085
   12UNL     H8 1036   4.438  -0.445   3.587  1.6062  0.2458  0.9890
   12UNL     H9 1037   4.579  -0.475   3.484  2.1664  3.2870 -2.9289
   12UNL    H10 1038   4.421  -0.418   3.410 -0.3759  0.9833 -0.3657
   13UNL     H0 1039   4.210   0.212   4.066  0.7842  0.1772  0.8933
   13UNL     H1 1040   4.128   0.418   4.219 -0.8393 -2.0626  1.1246
   13UNL     C2 1041   4.162   0.302   4.030  0.5731 -0.3217 -0.0985
   13UNL     C3 1042   4.113   0.405   4.113  0.2092  0.2095  0.6478
   13UNL     C4 1043   4.100   0.446   3.905 -0.2009 -0.2271 -0.0636
   13UNL     C5 1044   4.102   0.529   3.783  0.0773 -0.2172 -0.1894
   13UNL     N6 1045   4.140   0.317   3.901 -0.2289 -0.7174  0.4889
   13UNL     N7 1046   4.081   0.504   4.031  0.2690 -0.4439  0.5131
   13UNL     H8 1047   4.196   0.586   3.775  0.3026 -0.4666  0.6929
   13UNL     H9 1048   4.089   0.462   3.697  0.0191 -0.7252  0.2126
   13UNL    H10 1049   4.015   0.595   3.772 -0.4757 -0.9740 -0.4965
   14UNL     H0 1050   2.366   4.640   4.023  0.5352  2.9716  1.1658
   14UNL     H1 1051   2.147   4.545   4.154  0.0389 -0.2226  0.1273
   14UNL     C2 1052   2.355   4.628   4.130 -0.0174 -0.1978  0.8724
   14UNL     C3 1053   2.242   4.576   4.196 -0.1009  0.5443 -0.1084
   14UNL     C4 1054   2.386   4.646   4.325 -0.5356 -0.1301  0.0466
   14UNL     C5 1055   2.455   4.695   4.450  0.0680 -0.5212  0.1853
   14UNL     N6 1056   2.446   4.673   4.214 -0.7857  0.0749  0.3102
   14UNL     N7 1057   2.256   4.599   4.324  0.1305 -0.0233  0.0983
   14UNL     H8 1058   2.456   4.804   4.456 -0.3899 -0.4986 -0.0961
   14UNL     H9 1059   2.554   4.648   4.460  0.2254 -0.1228  0.5124
   14UNL    H10 1060   2.404   4.659   4.539  0.6800  0.0362  0.7744
   15UNL     H0 1061   2.332   5.124   3.743 -1.8504  0.5772 -0.9065
   15UNL     H1 1062   2.148   5.328   3.723 -0.6926 -0.7826  1.2497
   15UNL     C2 1063   2.342   5.225   3.780  0.4824  0.0112  0.1877
   15UNL     C3 1064   2.246   5.329   3.767 -0.0632 -0.2167 -0.1085
   15UNL     C4 1065   2.414   5.391   3.870 -0.7490  0.6387 -0.1326
   15UNL     C5 1066   2.511   5.466   3.957 -0.1381 -0.1335  0.6985
   15UNL     N6 1067   2.449   5.261   3.855  0.3701  0.2674  0.2514
   15UNL     N7 1068   2.289   5.437   3.827 -1.2836  0.0427  0.1118
   15UNL     H8 1069   2.606   5.477   3.904 -0.5672  0.5424  0.0465
   15UNL     H9 1070   2.516   5.423   4.057  0.1790 -2.8747 -0.4175
   15UNL    H10 1071   2.472   5.568   3.971  0.0105 -0.0123  0.2649
   16UNL     H0 1072   2.743   4.738   3.907 -0.5634 -1.1888 -1.2747
   16UNL     H1 1073   2.762   4.972   3.761 -3.8238  1.4029 -2.0636
   16UNL     C2 1074   2.669   4.818   3.906  0.2048 -0.4050  0.3806
   16UNL     C3 1075   2.691   4.937   3.835 -0.8144  0.0158  0.3917
   16UNL     C4 1076   2.514   4.931   3.945 -0.2630 -0.6847 -0.0365
   16UNL     C5 1077   2.392   4.967   4.016  0.1758 -0.7232  0.1314
   16UNL     N6 1078   2.558   4.812   3.972 -0.2224 -0.2037 -0.2461
   16UNL     N7 1079   2.587   5.013   3.860  0.6615  0.3146 -0.3256
   16UNL     H8 1080   2.315   4.891   3.996 -1.3086  0.4804  1.0396
   16UNL     H9 1081   2.354   5.061   3.974 -0.2765  0.2042  2.4521
   16UNL    H10 1082   2.404   4.975   4.125 -1.0661  0.6345  0.1892
   17UNL     H0 1083   1.257   5.310   4.019  1.4532  0.4782  3.1008
   17UNL     H1 1084   1.495   5.365   4.149  2.6959 -1.3307 -0.5440
   17UNL     C2 1085   1.352   5.331   3.972  0.1155  0.3192  0.0954
   17UNL     C3 1086   1.473   5.348   4.045 -0.5596  0.2791 -0.2425
   17UNL     C4 1087   1.500   5.349   3.837  0.0675 -0.4495 -0.0267
   17UNL     C5 1088   1.561   5.334   3.694  0.3401 -0.5115  0.1305
   17UNL     N6 1089   1.375   5.326   3.846  0.2063  0.5852  0.0225
   17UNL     N7 1090   1.572   5.361   3.955  0.8610  0.4838  0.3393
   17UNL     H8 1091   1.534   5.420   3.632 -0.5545  0.0298  1.2273
   17UNL     H9 1092   1.671   5.332   3.696  0.3739  0.4923  2.0274
   17UNL    H10 1093   1.524   5.246   3.641  1.3682 -1.5124  1.0119
   18UNL     H0 1094   2.791   4.954   4.409  1.1702  0.1968  0.0447
   18UNL     H1 1095   2.609   4.878   4.220 -2.2294 -2.6370 -0.0016
   18UNL     C2 1096   2.793   4.865   4.347 -0.5774  0.2484 -0.1521
   18UNL     C3 1097   2.700   4.829   4.251 -0.5062  0.3880  0.0805
   18UNL     C4 1098   2.855   4.703   4.263 -0.1009 -0.1022  0.5849
   18UNL     C5 1099   2.957   4.592   4.211  0.4337 -0.1694  0.2630
   18UNL     N6 1100   2.892   4.783   4.361 -0.2002  0.3195 -0.5497
   18UNL     N7 1101   2.745   4.727   4.187  0.2303 -0.8262 -0.1074
   18UNL     H8 1102   2.950   4.559   4.106  0.1949 -0.4177  0.3535
   18UNL     H9 1103   2.931   4.498   4.262 -0.0624 -1.5858 -2.3917
   18UNL    H10 1104   3.058   4.619   4.241 -0.4596  1.0179  2.4125
    1Zn      Zn 1105   5.028   3.539   0.333 -0.0050 -0.0730 -0.1413
    2Zn      Zn 1106   5.006   2.489   0.914 -0.2606  0.1746 -0.2152
    3Zn      Zn 1107   4.547   2.847   0.869 -0.1590 -0.1697  0.0745
    4Zn      Zn 1108   5.496   3.193   0.320 -0.1102  0.1728  0.0041
    5Zn      Zn 1109   5.467   2.685   0.614 -0.0898 -0.0222 -0.2135
    6Zn      Zn 1110   4.532   3.372   0.615  0.3120 -0.0267 -0.2567
    7UNL     H0 1111   4.719   2.918   1.017  1.8885  0.1957  1.1469
    7UNL     H1 1112   4.743   2.886   1.294 -1.2281  0.0803  2.1625
    7UNL     C2 1113   4.642   2.893   1.089  0.3835  0.0852 -0.4302
    7UNL     C3 1114   4.658   2.881   1.227  0.1659  0.2519  0.2970
    7UNL     C4 1115   4.471   2.828   1.162 -0.6627 -0.1012  0.4382
    7UNL     C5 1116   4.333   2.778   1.163  0.1163  0.0837 -0.0996
    7UNL     N6 1117   4.521   2.867   1.047 -0.3144  0.1807  0.0242
    7UNL     N7 1118   4.544   2.836   1.273  0.0650 -0.4390 -0.1611
    7UNL     H8 1119   4.261   2.861   1.161 -1.9060 -1.4707  2.4478
    7UNL     H9 1120   4.318   2.705   1.243 -0.1102 -2.5839 -2.4133
    7UNL    H10 1121   4.303   2.714   1.079 -2.0698  0.7529  0.1165
    8UNL     H0 1122   5.183   2.278   0.913  0.4360 -0.2907 -0.1614
    8UNL     H1 1123   5.178   2.073   0.727 -0.7597 -0.8841  0.1111
    8UNL     C2 1124   5.105   2.246   0.845  0.6922 -0.3046 -0.4532
    8UNL     C3 1125   5.099   2.144   0.748  0.1508  0.0099  0.5754
    8UNL     C4 1126   4.918   2.230   0.779  0.0751 -0.2456 -0.1854
    8UNL     C5 1127   4.784   2.283   0.726  0.4937  0.0909 -0.1247
    8UNL     N6 1128   4.990   2.310   0.856 -0.0288 -0.4788  0.2467
    8UNL     N7 1129   4.973   2.130   0.708 -0.6355  0.0602  0.0711
    8UNL     H8 1130   4.737   2.228   0.644 -0.3613  0.7979 -0.1239
    8UNL     H9 1131   4.796   2.387   0.692  2.3197  0.1526  0.6052
    8UNL    H10 1132   4.704   2.278   0.801  0.8879 -0.8754  0.2511
    9UNL     H0 1133   4.639   2.910   0.625  1.4177  1.5071 -2.0135
    9UNL     H1 1134   4.577   3.144   0.510  0.8233 -1.1269  0.3192
    9UNL     C2 1135   4.609   2.998   0.681  0.0463 -0.5188  0.6466
    9UNL     C3 1136   4.574   3.118   0.615  0.3347 -0.7558  0.4033
    9UNL     C4 1137   4.560   3.127   0.825  0.3982 -0.3055 -0.1810
    9UNL     C5 1138   4.553   3.186   0.966 -0.2696  0.2573  0.8048
    9UNL     N6 1139   4.595   3.000   0.812  0.7206 -0.4312  0.1112
    9UNL     N7 1140   4.557   3.209   0.709  0.4934 -1.0509  0.2888
    9UNL     H8 1141   4.555   3.296   0.966  0.3278  0.2572 -0.1552
    9UNL     H9 1142   4.639   3.153   1.024  0.6962  1.1322 -0.0899
    9UNL    H10 1143   4.465   3.148   1.020 -1.3703  1.4376 -0.0773
   10UNL     H0 1144   4.570   3.547   0.458 -0.0463 -0.5571  1.2904
   10UNL     H1 1145   4.785   3.612   0.284 -1.5842  2.3568  2.6293
   10UNL     C2 1146   4.668   3.502   0.449 -0.0584 -0.3778  0.0208
   10UNL     C3 1147   4.777   3.533   0.358 -0.1508 -0.9634 -0.4328
   10UNL     C4 1148   4.825   3.386   0.502  0.1575 -0.1139  0.1507
   10UNL     C5 1149   4.907   3.274   0.555 -0.3067 -0.7328 -0.5027
   10UNL     N6 1150   4.696   3.399   0.527  0.4785 -0.3123  0.2141
   10UNL     N7 1151   4.875   3.458   0.393 -0.2044 -0.0457 -0.7665
   10UNL     H8 1152   4.896   3.277   0.665 -0.5785 -0.6740 -0.5308
   10UNL     H9 1153   5.013   3.295   0.535 -0.4654  1.0867  0.3726
   10UNL    H10 1154   4.875   3.175   0.521 -2.1809 -0.3922  0.1787
   11UNL     H0 1155   4.525   2.604   0.941 -0.1180 -2.1805 -1.7685
   11UNL     H1 1156   4.732   2.451   1.024 -1.1770  0.8690  1.6662
   11UNL     C2 1157   4.628   2.623   0.915 -0.0328  0.2948 -0.0158
   11UNL     C3 1158   4.736   2.539   0.961 -0.1826  0.2675  0.8603
   11UNL     C4 1159   4.798   2.693   0.846  0.0477  0.4738  0.3613
   11UNL     C5 1160   4.887   2.791   0.777 -0.6515  0.0130 -0.5467
   11UNL     N6 1161   4.671   2.721   0.840  0.6010 -0.5029 -0.2848
   11UNL     N7 1162   4.850   2.585   0.915 -0.1445  0.3423  0.0472
   11UNL     H8 1163   4.856   2.896   0.791  0.5692  0.2639  0.5012
   11UNL     H9 1164   4.886   2.775   0.669 -0.2588  0.4468 -0.6177
   11UNL    H10 1165   4.993   2.783   0.802 -0.1356  0.3761 -2.4707
   12UNL     H0 1166   3.596   0.690   4.592 -2.1703  0.2875  2.3161
   12UNL     H1 1167   3.642   0.683   4.856  2.7112  0.9007 -0.6025
   12UNL     C2 1168   3.609   0.600   4.650 -0.3371 -0.8025  0.3485
   12UNL     C3 1169   3.631   0.599   4.788  0.4001  0.2240  0.5168
   12UNL     C4 1170   3.613   0.414   4.702  0.0300  0.0934  0.2301
   12UNL     C5 1171   3.590   0.261   4.697 -0.4605  0.0953  0.0869
   12UNL     N6 1172   3.613   0.485   4.593  0.1033 -0.5116  0.4255
   12UNL     N7 1173   3.623   0.474   4.829 -0.7246  0.0860 -0.2385
   12UNL     H8 1174   3.680   0.205   4.667 -0.8920 -0.5731  0.0093
   12UNL     H9 1175   3.508   0.236   4.629 -0.6151 -0.8243  0.5899
   12UNL    H10 1176   3.544   0.221   4.789  0.6196  0.2247  0.7049
   13UNL     H0 1177   5.090   3.585   0.596 -1.6349 -1.9702 -2.3801
   13UNL     H1 1178   5.104   3.834   0.716 -3.8290  0.4166  0.9049
   13UNL     C2 1179   5.077   3.684   0.555 -0.7061 -0.5592  0.4229
   13UNL     C3 1180   5.076   3.805   0.616 -0.5563 -0.3837  0.1118
   13UNL     C4 1181   5.020   3.816   0.419 -0.3537 -0.6786  0.1515
   13UNL     C5 1182   4.986   3.882   0.290 -0.0255 -0.5177 -0.3526
   13UNL     N6 1183   5.044   3.685   0.432 -0.8328 -0.3473 -0.6763
   13UNL     N7 1184   5.041   3.900   0.527 -0.0428  0.6485 -0.6135
   13UNL     H8 1185   4.923   3.816   0.229 -0.9361  0.9333 -1.0341
   13UNL     H9 1186   4.937   3.978   0.311  1.4499  0.4710 -1.1917
   13UNL    H10 1187   5.069   3.915   0.226  0.4197 -0.1000  0.4181
   14UNL     H0 1188   5.250   2.642   0.520  0.7737 -1.6034 -0.3245
   14UNL     H1 1189   5.014   2.528   0.653  0.7963 -1.1976  0.4518
   14UNL     C2 1190   5.227   2.613   0.622  0.5840  0.0510  0.1277
   14UNL     C3 1191   5.111   2.560   0.688  0.5996 -0.1964  0.0957
   14UNL     C4 1192   5.262   2.614   0.820  0.1810  0.1629 -0.3942
   14UNL     C5 1193   5.337   2.635   0.951 -0.4334 -0.0903  0.2822
   14UNL     N6 1194   5.323   2.639   0.711  0.7940  0.0523 -0.1408
   14UNL     N7 1195   5.139   2.555   0.814 -1.1911 -0.1322  0.8796
   14UNL     H8 1196   5.324   2.556   1.025  0.7652 -0.5269  0.0529
   14UNL     H9 1197   5.296   2.725   1.000 -1.3587  0.4272 -1.3689
   14UNL    H10 1198   5.446   2.644   0.935 -0.5745 -0.9565 -1.3540
   15UNL     H0 1199   5.257   3.141   0.255 -1.1454 -0.8776  1.8615
   15UNL     H1 1200   5.039   3.327   0.259 -1.0255 -0.7904  0.9248
   15UNL     C2 1201   5.251   3.241   0.296  0.1443 -0.1395  0.3474
   15UNL     C3 1202   5.142   3.337   0.292 -0.9354 -0.4401  0.5475
   15UNL     C4 1203   5.302   3.417   0.400  0.3691  0.7985 -0.1767
   15UNL     C5 1204   5.390   3.510   0.476 -0.2682  0.0348 -0.0811
   15UNL     N6 1205   5.348   3.296   0.360 -0.2118 -0.2452  0.2631
   15UNL     N7 1206   5.178   3.445   0.355  0.7602 -0.3354 -0.3345
   15UNL     H8 1207   5.486   3.525   0.425 -0.1133  0.4475  0.3335
   15UNL     H9 1208   5.417   3.462   0.570  0.3800  2.0172  0.7917
   15UNL    H10 1209   5.350   3.609   0.500  0.5213 -0.0122  1.5655
   16UNL     H0 1210   5.630   2.759   0.430  0.6307  0.6438 -1.0183
   16UNL     H1 1211   5.658   3.012   0.326  0.7815 -0.4411  0.6733
   16UNL     C2 1212   5.557   2.838   0.425  0.0276  0.1334 -0.5811
   16UNL     C3 1213   5.572   2.968   0.374  0.3193 -0.1147  0.1633
   16UNL     C4 1214   5.385   2.939   0.462  0.2136  0.5819 -0.1844
   16UNL     C5 1215   5.251   2.971   0.523  0.2331  0.2389 -0.0552
   16UNL     N6 1216   5.442   2.824   0.490 -0.2473 -0.3427  0.4546
   16UNL     N7 1217   5.460   3.031   0.395  0.5250 -0.6247 -0.1853
   16UNL     H8 1218   5.169   2.923   0.467  1.3177 -1.4290 -0.2614
   16UNL     H9 1219   5.230   3.079   0.516 -2.7086 -0.1431  1.0401
   16UNL    H10 1220   5.250   2.945   0.630 -0.1556  1.2713  0.2051
   17UNL     H0 1221   4.089   3.257   0.539  0.0032  1.7043  1.7520
   17UNL     H1 1222   4.303   3.335   0.679  0.0941  1.1112 -0.1618
   17UNL     C2 1223   4.184   3.284   0.495  0.0385 -0.0366  0.6737
   17UNL     C3 1224   4.294   3.320   0.573 -0.3917  0.0427  0.0249
   17UNL     C4 1225   4.339   3.318   0.370 -0.5168 -0.1506 -0.4487
   17UNL     C5 1226   4.417   3.265   0.259  0.4091 -0.4962  0.2545
   17UNL     N6 1227   4.209   3.287   0.368 -0.0954  0.2151 -0.1031
   17UNL     N7 1228   4.393   3.348   0.491  0.2020  0.4056  0.3975
   17UNL     H8 1229   4.389   3.162   0.233  2.0245 -0.6362 -1.0919
   17UNL     H9 1230   4.394   3.325   0.169 -1.4431 -1.0467  0.3137
   17UNL    H10 1231   4.523   3.254   0.284  0.4080  0.3262  0.6620
   18UNL     H0 1232   5.677   2.958   0.936 -0.5183  0.2751  0.1042
   18UNL     H1 1233   5.464   2.882   0.762 -0.1044 -1.2382 -0.8645
   18UNL     C2 1234   5.674   2.885   0.856 -0.2769  0.7697 -0.3619
   18UNL     C3 1235   5.564   2.846   0.779  0.2975  0.2400  0.1791
   18UNL     C4 1236   5.737   2.734   0.737 -0.3239  0.0844  0.3805
   18UNL     C5 1237   5.832   2.633   0.675  0.0846 -0.6265 -0.5999
   18UNL     N6 1238   5.779   2.811   0.831 -0.0206  0.5612  0.0162
   18UNL     N7 1239   5.605   2.744   0.702 -0.6845  0.0237  1.0045
   18UNL     H8 1240   5.872   2.557   0.743 -3.4633 -0.9182  1.3788
   18UNL     H9 1241   5.908   2.681   0.612  0.4197  0.4006  0.5565
   18UNL    H10 1242   5.776   2.562   0.612  0.3211 -1.4621  0.1252
    1Zn      Zn 1243   4.558   2.862   1.449  0.1828 -0.0306 -0.3084
    2Zn      Zn 1244   4.511   1.847   2.033 -0.2810 -0.0492 -0.1195
    3Zn      Zn 1245   4.040   2.189   2.016  0.0782 -0.0096  0.1337
    4Zn      Zn 1246   5.047   2.518   1.502  0.1356 -0.3077 -0.0121
    5Zn      Zn 1247   5.000   1.994   1.765  0.1007 -0.0882  0.1252
    6Zn      Zn 1248   4.072   2.709   1.746  0.0974 -0.2893 -0.1696
    7UNL     H0 1249   4.175   2.363   2.204  0.3166  0.0209 -0.6134
    7UNL     H1 1250   4.199   2.314   2.467 -0.2096 -0.0578  0.3862
    7UNL     C2 1251   4.116   2.289   2.258  0.3105  0.2941 -0.2445
    7UNL     C3 1252   4.129   2.273   2.395  0.3830 -0.7205  0.1690
    7UNL     C4 1253   3.991   2.149   2.311 -0.0085 -0.2906  0.3027
    7UNL     C5 1254   3.865   2.071   2.315  0.2946 -0.7045  0.1954
    7UNL     N6 1255   4.017   2.213   2.200  0.4501 -0.5232 -0.0895
    7UNL     N7 1256   4.041   2.186   2.434  0.0956 -0.8488  0.2961
    7UNL     H8 1257   3.863   1.992   2.239  3.2174 -1.0506  0.3501
    7UNL     H9 1258   3.781   2.137   2.290  1.4952 -0.2389 -3.0315
    7UNL    H10 1259   3.855   2.023   2.413  0.6927  0.1501  0.6631
    8UNL     H0 1260   4.661   1.661   2.075 -1.1100 -0.8739  1.6205
    8UNL     H1 1261   4.713   1.433   1.928 -1.1135 -0.8789  1.6098
    8UNL     C2 1262   4.602   1.613   1.999 -0.0683  0.0009  0.2256
    8UNL     C3 1263   4.632   1.503   1.913 -0.2467 -0.2715 -0.6026
    8UNL     C4 1264   4.452   1.597   1.873 -0.4574  0.8945  0.1126
    8UNL     C5 1265   4.312   1.617   1.823 -0.0230 -0.4496 -1.2895
    8UNL     N6 1266   4.496   1.676   1.960  0.5114 -0.4135 -0.1012
    8UNL     N7 1267   4.525   1.486   1.839  0.0900 -0.0734  0.8399
    8UNL     H8 1268   4.261   1.707   1.859 -1.0805 -1.4381 -0.2296
    8UNL     H9 1269   4.244   1.538   1.857  0.1172 -1.0464 -2.3405
    8UNL    H10 1270   4.298   1.602   1.715 -3.7792 -0.9871 -0.8615
    9UNL     H0 1271   4.056   2.246   1.752 -2.7971 -0.0216  0.7038
    9UNL     H1 1272   4.150   2.482   1.641 -0.7570 -0.8278 -0.6791
    9UNL     C2 1273   4.077   2.339   1.803 -0.4708  0.2433 -0.5951
    9UNL     C3 1274   4.119   2.461   1.743  0.3173  0.0295 -0.1530
    9UNL     C4 1275   4.069   2.482   1.941 -0.5215 -0.1092 -0.4640
    9UNL     C5 1276   4.008   2.550   2.065 -0.0799 -0.2572  0.6881
    9UNL     N6 1277   4.054   2.348   1.932 -0.4608  0.3665 -0.0241
    9UNL     N7 1278   4.105   2.559   1.835 -0.2536 -0.5689 -0.7740
    9UNL     H8 1279   3.920   2.611   2.043 -0.1695 -1.0288 -1.3377
    9UNL     H9 1280   4.088   2.605   2.115 -0.0799 -0.4908  0.9504
    9UNL    H10 1281   3.972   2.482   2.143 -1.1197  2.2262  2.4814
   10UNL     H0 1282   4.083   2.859   1.520 -0.2416 -1.3639  0.1872
   10UNL     H1 1283   4.328   2.978   1.424  0.2976  1.5498  2.3948
   10UNL     C2 1284   4.187   2.838   1.542 -0.1629 -0.3970  0.8076
   10UNL     C3 1285   4.306   2.892   1.486  0.1186 -0.3664 -0.1649
   10UNL     C4 1286   4.344   2.758   1.642 -0.2420  0.4069  0.6931
   10UNL     C5 1287   4.409   2.643   1.717 -0.5536  0.1350  0.0507
   10UNL     N6 1288   4.215   2.760   1.643  0.2007  0.3208  0.1749
   10UNL     N7 1289   4.409   2.834   1.549 -0.9787  0.1661  0.4923
   10UNL     H8 1290   4.515   2.632   1.693 -0.9945 -2.0975 -1.1147
   10UNL     H9 1291   4.377   2.541   1.694 -3.0770  0.9705 -0.5209
   10UNL    H10 1292   4.419   2.656   1.826 -0.0760  1.7514 -0.1654
   11UNL     H0 1293   4.060   1.962   2.107  0.3389 -0.1264  1.5636
   11UNL     H1 1294   4.269   1.787   2.081 -0.3247  1.5155  2.7963
   11UNL     C2 1295   4.158   1.982   2.065 -0.3709  0.6355  0.2037
   11UNL     C3 1296   4.264   1.888   2.044  0.6141  0.7820  0.4630
   11UNL     C4 1297   4.315   2.067   1.971  0.0983  0.1837  0.7316
   11UNL     C5 1298   4.403   2.188   1.928 -0.1079  0.7697  0.3723
   11UNL     N6 1299   4.191   2.098   2.005 -0.9342  0.1372 -0.0137
   11UNL     N7 1300   4.366   1.945   1.989  0.3190  0.4402  0.4297
   11UNL     H8 1301   4.503   2.157   1.894 -0.1554  0.7918  0.2117
   11UNL     H9 1302   4.423   2.256   2.012 -1.6369 -0.1004  1.4802
   11UNL    H10 1303   4.351   2.241   1.847 -0.3821 -2.1316 -1.4832
   12UNL     H0 1304   5.070   2.690   1.069  1.8069  2.9633  3.3927
   12UNL     H1 1305   5.107   2.690   1.345 -0.0974  1.1494 -1.6025
   12UNL     C2 1306   5.071   2.606   1.137  0.7376  0.2649  0.3218
   12UNL     C3 1307   5.085   2.610   1.275  0.0521 -0.5272  0.1885
   12UNL     C4 1308   5.040   2.425   1.209 -0.5133  0.7708  0.0096
   12UNL     C5 1309   5.030   2.275   1.204  0.3310 -0.2605 -0.0331
   12UNL     N6 1310   5.048   2.485   1.093 -0.5210 -0.7461 -0.0536
   12UNL     N7 1311   5.064   2.488   1.319 -0.4010  0.4543 -0.5083
   12UNL     H8 1312   5.002   2.247   1.306 -2.1859  2.3917  0.1414
   12UNL     H9 1313   5.121   2.221   1.174 -0.5609 -1.8431 -0.0097
   12UNL    H10 1314   4.945   2.254   1.139  0.0727  2.0200 -0.5222
   13UNL     H0 1315   4.617   2.914   1.692  0.6738 -0.8854 -0.8846
   13UNL     H1 1316   4.587   3.153   1.822  1.9838  2.0565 -0.4925
   13UNL     C2 1317   4.611   3.011   1.645 -0.4277 -0.4299  0.1280
   13UNL     C3 1318   4.605   3.132   1.717 -0.0445 -0.7989 -0.3911
   13UNL     C4 1319   4.590   3.148   1.508 -0.0615 -0.3340 -0.1030
   13UNL     C5 1320   4.585   3.209   1.367  0.1155 -0.2632 -0.2031
   13UNL     N6 1321   4.606   3.025   1.515 -0.6692  0.7493  0.0154
   13UNL     N7 1322   4.595   3.226   1.623  0.1479  0.3792 -0.2280
   13UNL     H8 1323   4.688   3.220   1.331  0.7613  3.1060  2.1438
   13UNL     H9 1324   4.526   3.142   1.303 -0.7120 -1.6239  1.8691
   13UNL    H10 1325   4.535   3.307   1.378  0.0746 -0.3285  0.1964
   14UNL     H0 1326   4.797   1.972   1.667  0.2471  0.1759  0.2058
   14UNL     H1 1327   4.549   1.891   1.772  1.7854  0.6469 -2.0495
   14UNL     C2 1328   4.765   1.956   1.769  0.5559  0.1188  0.2952
   14UNL     C3 1329   4.641   1.919   1.822  0.6362  0.2956  0.4074
   14UNL     C4 1330   4.786   1.950   1.965  0.1327 -0.4217 -0.2344
   14UNL     C5 1331   4.844   1.937   2.104 -0.2677 -0.1080  0.4592
   14UNL     N6 1332   4.854   1.977   1.860  0.4150 -0.2469  0.6032
   14UNL     N7 1333   4.658   1.905   1.948  0.0317 -0.3947 -0.1935
   14UNL     H8 1334   4.804   2.013   2.173  0.4085  0.6978 -0.0232
   14UNL     H9 1335   4.953   1.942   2.100 -0.3826  2.6943 -2.4295
   14UNL    H10 1336   4.818   1.842   2.153 -0.9837 -0.5941 -0.8068
   15UNL     H0 1337   4.784   2.449   1.474  1.5722  0.8339 -2.2704
   15UNL     H1 1338   4.561   2.611   1.439 -0.4747  0.4496 -0.3533
   15UNL     C2 1339   4.779   2.556   1.485  0.3454  0.5782  0.2765
   15UNL     C3 1340   4.660   2.634   1.477 -0.6721  0.5568  0.1097
   15UNL     C4 1341   4.832   2.740   1.512 -0.2714  0.0547 -0.0356
   15UNL     C5 1342   4.921   2.856   1.544 -0.2981  0.1225  0.7810
   15UNL     N6 1343   4.892   2.619   1.508  0.2085  0.0862 -0.9010
   15UNL     N7 1344   4.694   2.758   1.500 -1.3706 -0.3957 -0.1400
   15UNL     H8 1345   4.922   2.854   1.654  1.2697 -2.8346  0.8216
   15UNL     H9 1346   4.888   2.950   1.498  0.9812  0.4844  0.5724
   15UNL    H10 1347   5.024   2.848   1.509 -0.5738  1.0943 -0.3123
   16UNL     H0 1348   5.164   2.077   1.572 -2.5248 -1.3328 -2.2878
   16UNL     H1 1349   5.202   2.328   1.487  0.6672 -2.6400 -0.2886
   16UNL     C2 1350   5.101   2.162   1.597  0.8744  0.7963 -0.1242
   16UNL     C3 1351   5.124   2.293   1.552 -0.3681 -0.7581 -0.4520
   16UNL     C4 1352   4.952   2.271   1.661 -0.1028 -0.0731  0.1601
   16UNL     C5 1353   4.832   2.310   1.752 -0.2911 -0.0790  0.6081
   16UNL     N6 1354   4.994   2.145   1.670 -0.1894 -1.1959  0.1390
   16UNL     N7 1355   5.022   2.369   1.588 -0.6379  0.6790 -0.3364
   16UNL     H8 1356   4.827   2.243   1.838  0.5984 -0.5650  0.2856
   16UNL     H9 1357   4.740   2.315   1.692  0.8381 -0.1980 -1.1963
   16UNL    H10 1358   4.842   2.414   1.787  0.4865 -0.4832  1.6176
   17UNL     H0 1359   3.632   2.581   1.703 -1.3044  0.5831 -2.6471
   17UNL     H1 1360   3.840   2.724   1.824 -0.9810  0.3551 -0.4587
   17UNL     C2 1361   3.723   2.620   1.659  0.1445 -0.2337 -0.6026
   17UNL     C3 1362   3.828   2.687   1.723 -1.0640  0.0911 -0.3514
   17UNL     C4 1363   3.871   2.648   1.526  0.3344 -0.2636 -0.4126
   17UNL     C5 1364   3.950   2.627   1.403 -0.4105  0.3304 -0.0409
   17UNL     N6 1365   3.750   2.602   1.535 -0.0213  0.5972  0.2426
   17UNL     N7 1366   3.925   2.703   1.636  0.3152 -0.1288 -0.0723
   17UNL     H8 1367   4.052   2.593   1.428 -1.2949 -1.6680  1.0288
   17UNL     H9 1368   3.911   2.557   1.329  2.4206 -0.7940 -0.6106
   17UNL    H10 1369   3.967   2.721   1.350  0.8023  0.2818  0.2281
   18UNL     H0 1370   5.259   2.246   2.069 -0.7464 -0.7526  0.9089
   18UNL     H1 1371   5.020   2.158   1.973 -0.6437 -1.9223  3.9913
   18UNL     C2 1372   5.246   2.162   2.003 -0.3938 -0.0359 -0.0886
   18UNL     C3 1373   5.119   2.119   1.955 -0.7596 -0.7399 -0.2543
   18UNL     C4 1374   5.280   2.004   1.899 -0.6964 -0.6054 -0.4545
   18UNL     C5 1375   5.364   1.898   1.829  0.4131 -0.8383 -0.6636
   18UNL     N6 1376   5.349   2.084   1.976  0.6352 -0.5930  0.4177
   18UNL     N7 1377   5.145   2.016   1.882 -0.4255  0.2988 -0.1865
   18UNL     H8 1378   5.425   1.843   1.901  3.0024  1.2497 -1.1128
   18UNL     H9 1379   5.435   1.940   1.757  1.2309 -1.3557 -0.1747
   18UNL    H10 1380   5.305   1.822   1.775 -0.1483 -1.4832  0.8056
    1Zn      Zn 1381   4.069   2.180   2.614  0.0561  0.1259  0.1277
    2Zn      Zn 1382   4.086   1.204   3.210 -0.1007  0.3620 -0.0668
    3Zn      Zn 1383   3.584   1.534   3.260 -0.0699  0.2008 -0.1007
    4Zn      Zn 1384   4.556   1.869   2.619 -0.0693  0.2173  0.5322
    5Zn      Zn 1385   4.531   1.346   2.890 -0.0505  0.2088 -0.0739
    6Zn      Zn 1386   3.587   2.014   2.919 -0.1591  0.1570  0.1049
    7UNL     H0 1387   3.756   1.690   3.434  1.2527 -0.3566  1.5710
    7UNL     H1 1388   3.765   1.655   3.701  2.2299 -1.9536 -1.2874
    7UNL     C2 1389   3.687   1.631   3.492 -0.1026  0.1214  0.4928
    7UNL     C3 1390   3.692   1.615   3.632 -0.6026 -0.0762  0.4171
    7UNL     C4 1391   3.538   1.508   3.547 -0.1347 -0.2192  0.2440
    7UNL     C5 1392   3.407   1.437   3.532  0.0711 -0.0152 -0.2346
    7UNL     N6 1393   3.580   1.567   3.438 -0.0945 -0.6017  0.3226
    7UNL     N7 1394   3.590   1.533   3.668  0.5807  0.0004 -0.0007
    7UNL     H8 1395   3.401   1.369   3.446  0.2189  0.3990 -0.5709
    7UNL     H9 1396   3.325   1.506   3.509 -1.5107 -1.5560  0.5120
    7UNL    H10 1397   3.376   1.386   3.624 -0.6491  1.1923  0.2059
    8UNL     H0 1398   4.248   1.036   3.193 -0.3173  3.3525 -2.7491
    8UNL     H1 1399   4.242   0.772   3.096 -0.8959 -0.5375 -0.1581
    8UNL     C2 1400   4.170   0.983   3.141 -0.0642  0.7077 -0.6409
    8UNL     C3 1401   4.167   0.850   3.089 -0.4089 -0.0158  0.3232
    8UNL     C4 1402   4.007   0.966   3.029  0.6009 -0.0539 -0.8024
    8UNL     C5 1403   3.875   1.007   2.961 -0.2542  0.5521 -0.6266
    8UNL     N6 1404   4.061   1.052   3.109 -0.0031  0.3668  0.2656
    8UNL     N7 1405   4.061   0.840   3.013 -0.1352 -0.0864  0.1528
    8UNL     H8 1406   3.844   0.920   2.902  1.4473 -1.4242  1.2267
    8UNL     H9 1407   3.903   1.090   2.894  0.1418  2.1165  1.3644
    8UNL    H10 1408   3.802   1.039   3.036 -2.2749  1.8641 -2.9724
    9UNL     H0 1409   3.692   1.565   3.014  2.1184  0.2589  2.2497
    9UNL     H1 1410   3.644   1.779   2.836 -0.4395 -1.6725  0.1568
    9UNL     C2 1411   3.649   1.662   3.035  0.1982 -0.1452  0.5452
    9UNL     C3 1412   3.628   1.771   2.943 -0.3410  0.5221  0.3746
    9UNL     C4 1413   3.581   1.812   3.144 -0.6829 -0.3494  0.8007
    9UNL     C5 1414   3.549   1.899   3.264 -0.3215 -0.3341  0.2285
    9UNL     N6 1415   3.616   1.687   3.162  0.1978  0.4419  0.0983
    9UNL     N7 1416   3.601   1.871   3.021  0.0657 -0.1516  0.1080
    9UNL     H8 1417   3.484   1.980   3.229 -0.6448 -0.7769 -0.1893
    9UNL     H9 1418   3.638   1.934   3.318 -0.9549 -1.6115  2.2315
    9UNL    H10 1419   3.493   1.843   3.340 -3.0117  0.4530 -1.0494
   10UNL     H0 1420   3.602   2.169   2.727 -0.0402 -0.8121  0.6400
   10UNL     H1 1421   3.832   2.250   2.577 -1.3553  0.9874  1.0409
   10UNL     C2 1422   3.704   2.132   2.722  0.1949 -0.1024 -0.2395
   10UNL     C3 1423   3.817   2.173   2.652  0.1025 -0.1072  0.2627
   10UNL     C4 1424   3.866   2.021   2.784 -0.1979 -0.6207  0.9886
   10UNL     C5 1425   3.943   1.907   2.848 -0.2401  0.0042  0.1503
   10UNL     N6 1426   3.737   2.036   2.802  0.4242  0.5502 -0.3475
   10UNL     N7 1427   3.921   2.097   2.683  0.4986  0.4284  0.2558
   10UNL     H8 1428   4.051   1.925   2.835  0.0488 -1.0010  1.0917
   10UNL     H9 1429   3.916   1.814   2.796 -1.8929  1.2965 -1.4591
   10UNL    H10 1430   3.933   1.897   2.956  3.0248  0.8984  0.6509
   11UNL     H0 1431   3.616   1.288   3.339  1.5770 -2.0808  2.6326
   11UNL     H1 1432   3.842   1.119   3.324  2.8548  0.3270  0.7086
   11UNL     C2 1433   3.714   1.310   3.299  0.2179  0.1364  0.1734
   11UNL     C3 1434   3.825   1.217   3.283  0.6621 -0.0040  0.7219
   11UNL     C4 1435   3.855   1.403   3.199  0.2213  0.2172  0.2603
   11UNL     C5 1436   3.937   1.519   3.140 -0.1696 -0.1920  0.1324
   11UNL     N6 1437   3.730   1.421   3.243 -0.3093  0.2711  0.1715
   11UNL     N7 1438   3.915   1.283   3.215 -0.1332 -0.4985 -0.1750
   11UNL     H8 1439   3.921   1.514   3.031 -0.6038  0.5727  0.1514
   11UNL     H9 1440   4.041   1.494   3.163 -0.6706 -2.8040 -0.1673
   11UNL    H10 1441   3.920   1.622   3.175 -1.0275  0.4492 -2.0115
   12UNL     H0 1442   4.541   2.043   2.185  3.6715 -0.9588 -1.8159
   12UNL     H1 1443   4.616   2.064   2.435  1.6845 -0.8135  1.9889
   12UNL     C2 1444   4.538   1.962   2.257 -0.2272  0.3995 -0.2175
   12UNL     C3 1445   4.573   1.977   2.388  0.4848  0.8789 -0.1912
   12UNL     C4 1446   4.553   1.781   2.323  0.0548  0.0318 -0.6097
   12UNL     C5 1447   4.529   1.633   2.319  0.1389  0.4033 -0.1306
   12UNL     N6 1448   4.541   1.840   2.207  0.4864 -0.3676  0.4829
   12UNL     N7 1449   4.587   1.856   2.438  0.2061  0.1704  0.2079
   12UNL     H8 1450   4.442   1.605   2.258  1.4530  0.9937 -2.3788
   12UNL     H9 1451   4.506   1.599   2.421 -2.8072  0.6066 -0.6217
   12UNL    H10 1452   4.618   1.577   2.288  3.7646  4.2859  2.1097
   13UNL     H0 1453   4.109   2.221   2.855 -1.1199 -1.1918 -1.6619
   13UNL     H1 1454   4.147   2.466   3.000  0.3556 -0.5154 -0.5300
   13UNL     C2 1455   4.094   2.323   2.823  0.5370 -0.5369 -0.4503
   13UNL     C3 1456   4.105   2.443   2.903  0.5476 -0.6330 -0.5863
   13UNL     C4 1457   4.036   2.467   2.710  0.3183 -0.8469 -0.1775
   13UNL     C5 1458   3.990   2.545   2.595  0.2549 -0.0891  0.1085
   13UNL     N6 1459   4.066   2.340   2.697 -0.1669  0.4730  0.3810
   13UNL     N7 1460   4.071   2.537   2.818 -0.3306 -0.1127  0.2454
   13UNL     H8 1461   3.881   2.535   2.585  0.4015 -0.5501 -1.3127
   13UNL     H9 1462   4.012   2.653   2.600 -0.7413  0.2089 -1.1521
   13UNL    H10 1463   4.031   2.501   2.503  1.9023 -0.8902  1.1917
   14UNL     H0 1464   4.299   1.312   2.833 -1.8243 -0.5342 -0.4937
   14UNL     H1 1465   4.075   1.317   2.994  0.2277 -0.8063 -1.4613
   14UNL     C2 1466   4.302   1.312   2.941  1.1102  0.7421 -0.4976
   14UNL     C3 1467   4.179   1.306   3.022 -0.2447 -0.8118  0.4186
   14UNL     C4 1468   4.361   1.304   3.132  0.1892  0.1293  0.4864
   14UNL     C5 1469   4.464   1.275   3.237 -0.1190 -0.0923 -0.3179
   14UNL     N6 1470   4.412   1.297   3.009  0.1377  0.4786 -0.3892
   14UNL     N7 1471   4.225   1.296   3.147 -0.6137 -0.1710 -0.5433
   14UNL     H8 1472   4.477   1.362   3.302 -1.3417 -0.2942  0.2286
   14UNL     H9 1473   4.565   1.238   3.215  0.5048  0.3818  1.5560
   14UNL    H10 1474   4.424   1.200   3.307 -1.1168  1.1746  0.5190
   15UNL     H0 1475   4.317   1.814   2.534  0.0318 -1.7259  4.0452
   15UNL     H1 1476   4.087   1.941   2.571  1.1581 -0.1968 -1.2762
   15UNL     C2 1477   4.304   1.912   2.577 -0.2250  0.2648 -0.1332
   15UNL     C3 1478   4.185   1.977   2.599  0.5509  0.8901 -0.4945
   15UNL     C4 1479   4.354   2.082   2.673  0.0900  0.7309 -0.5035
   15UNL     C5 1480   4.433   2.194   2.731 -0.1527  0.3889 -0.0580
   15UNL     N6 1481   4.406   1.971   2.645 -0.5909  0.0750 -0.0523
   15UNL     N7 1482   4.210   2.084   2.662  0.3608 -0.2847 -0.0232
   15UNL     H8 1483   4.517   2.223   2.666  1.4959 -2.4595  0.6288
   15UNL     H9 1484   4.499   2.178   2.817  0.9446  2.6688 -0.3877
   15UNL    H10 1485   4.362   2.276   2.746 -0.6888 -0.0369 -0.2336
   16UNL     H0 1486   4.654   1.409   2.720  0.6655 -0.2381 -1.9417
   16UNL     H1 1487   4.699   1.658   2.607  0.6281 -0.4163 -0.4677
   16UNL     C2 1488   4.591   1.497   2.723 -0.3885 -0.9893  0.5651
   16UNL     C3 1489   4.615   1.621   2.663  0.7115 -0.2449 -0.2303
   16UNL     C4 1490   4.449   1.614   2.777  0.3601 -0.0222 -0.0374
   16UNL     C5 1491   4.344   1.659   2.878  0.1710 -0.6684 -0.6034
   16UNL     N6 1492   4.476   1.484   2.788 -0.4752 -0.7747  0.0964
   16UNL     N7 1493   4.517   1.703   2.692  0.0133 -0.1623 -0.8702
   16UNL     H8 1494   4.311   1.761   2.854  0.8646  0.4165  2.6022
   16UNL     H9 1495   4.375   1.659   2.983 -3.0310 -0.9056  0.4354
   16UNL    H10 1496   4.251   1.601   2.873 -0.8248  0.8730 -0.9795
   17UNL     H0 1497   3.133   1.907   2.862  0.6656  1.2025  1.8599
   17UNL     H1 1498   3.348   2.001   2.999 -1.2409 -2.0010  0.2286
   17UNL     C2 1499   3.232   1.931   2.826  0.4581 -0.5805 -0.0383
   17UNL     C3 1500   3.340   1.973   2.895 -0.5224  0.9959 -0.7264
   17UNL     C4 1501   3.388   1.937   2.700 -0.2409  0.6307  0.2331
   17UNL     C5 1502   3.469   1.876   2.593 -0.9624 -0.0260  0.3664
   17UNL     N6 1503   3.255   1.920   2.699  0.4047  0.3608  0.3107
   17UNL     N7 1504   3.445   1.984   2.813  0.0153  0.4229  0.3638
   17UNL     H8 1505   3.420   1.893   2.497 -0.6694 -2.0348 -0.1788
   17UNL     H9 1506   3.566   1.926   2.585 -0.8695 -0.5348 -2.4989
   17UNL    H10 1507   3.483   1.767   2.598 -0.3588  0.0822  1.2840
   18UNL     H0 1508   4.790   1.594   3.207  2.4271  0.4308 -1.5695
   18UNL     H1 1509   4.564   1.526   3.058  0.0561 -1.0037  1.6777
   18UNL     C2 1510   4.781   1.518   3.132  0.2432 -0.0816 -0.8612
   18UNL     C3 1511   4.664   1.484   3.057  0.1686 -0.8840 -1.0603
   18UNL     C4 1512   4.821   1.356   3.021  0.3212  0.8161  0.0225
   18UNL     C5 1513   4.901   1.243   2.966  0.0767  0.2264 -0.1617
   18UNL     N6 1514   4.877   1.431   3.112 -0.1966 -0.4226 -0.2730
   18UNL     N7 1515   4.689   1.381   2.986 -0.7368 -0.5605 -0.0933
   18UNL     H8 1516   4.850   1.176   2.895  1.7022 -1.2487 -0.0122
   18UNL     H9 1517   4.929   1.180   3.051  0.5075  0.3102 -0.2398
   18UNL    H10 1518   4.986   1.281   2.908  0.1133  0.8972  0.3206
    1Zn      Zn 1519   3.571   1.490   3.844  0.2458  0.0144 -0.2658
    2Zn      Zn 1520   3.572   0.487   4.416 -0.0538 -0.0817 -0.2057
    3Zn      Zn 1521   3.087   0.813   4.431  0.0031  0.0250  0.0569
    4Zn      Zn 1522   4.047   1.140   3.790  0.3244 -0.1159  0.2390
    5Zn      Zn 1523   4.048   0.662   4.126 -0.1075  0.0467  0.4343
    6Zn      Zn 1524   3.091   1.341   4.143 -0.0684 -0.1377 -0.0570
    7UNL     H0 1525   3.238   0.937   4.542 -0.3124  1.8816  0.2234
    7UNL     H1 1526   3.277   0.994   4.818  1.5236 -0.6259  0.6492
    7UNL     C2 1527   3.180   0.907   4.629  0.6561 -0.3693  0.1686
    7UNL     C3 1528   3.199   0.937   4.769  0.5614  0.6256  0.6722
    7UNL     C4 1529   3.026   0.821   4.734 -0.8242  0.1169  0.0180
    7UNL     C5 1530   2.909   0.729   4.762 -0.1493 -0.7973  0.6328
    7UNL     N6 1531   3.072   0.833   4.613 -0.0999 -0.4027  0.3705
    7UNL     N7 1532   3.104   0.874   4.835  0.0290  0.1649  0.1876
    7UNL     H8 1533   2.885   0.668   4.674  3.6896  1.7834 -2.5137
    7UNL     H9 1534   2.825   0.793   4.790  1.0945  1.1044  0.1573
    7UNL    H10 1535   2.935   0.662   4.845  1.0970  0.4397  1.2723
    8UNL     H0 1536   3.700   0.283   4.456  0.8019 -0.7011  0.0567
    8UNL     H1 1537   3.752   0.092   4.249 -0.8296 -0.9859 -2.5605
    8UNL     C2 1538   3.651   0.260   4.363  0.9303  0.1990 -0.2491
    8UNL     C3 1539   3.670   0.161   4.265  0.5314  0.0441  0.5937
    8UNL     C4 1540   3.494   0.260   4.248  0.7572 -1.1956 -0.7652
    8UNL     C5 1541   3.354   0.273   4.222  0.9214 -0.6227  0.6358
    8UNL     N6 1542   3.543   0.328   4.343  0.1054  0.8008  0.6084
    8UNL     N7 1543   3.568   0.165   4.183 -0.3192 -0.1425  0.3302
    8UNL     H8 1544   3.324   0.256   4.118 -0.9133  0.5583  0.9180
    8UNL     H9 1545   3.321   0.374   4.246  0.4146 -0.5702 -0.2224
    8UNL    H10 1546   3.301   0.200   4.285  1.7269 -2.5154 -0.7822
    9UNL     H0 1547   3.109   0.866   4.159  0.7567 -1.4521  2.1053
    9UNL     H1 1548   3.139   1.106   4.044  4.5330  0.7244  1.0396
    9UNL     C2 1549   3.102   0.961   4.210 -0.5396 -0.2362 -0.1728
    9UNL     C3 1550   3.115   1.085   4.148 -0.8461  0.7690  0.1146
    9UNL     C4 1551   3.081   1.105   4.346  0.3661  0.2928  0.4915
    9UNL     C5 1552   3.043   1.155   4.486  0.3915 -0.1934 -0.1982
    9UNL     N6 1553   3.086   0.969   4.341  0.0009 -0.0766 -0.0285
    9UNL     N7 1554   3.105   1.179   4.236 -0.2990 -0.0118  0.3808
    9UNL     H8 1555   3.126   1.204   4.538 -0.1597 -0.9233  1.4400
    9UNL     H9 1556   2.998   1.079   4.551 -1.8773  0.8053 -0.4778
    9UNL    H10 1557   2.972   1.239   4.480  1.9602  1.0953 -4.5769
   10UNL     H0 1558   3.133   1.538   3.972  1.0320  2.3613 -1.1142
   10UNL     H1 1559   3.332   1.581   3.792 -1.3350  1.6922  1.1412
   10UNL     C2 1560   3.221   1.477   3.962  0.5435  1.2941  0.5838
   10UNL     C3 1561   3.325   1.503   3.867  0.3265  0.0885 -0.2424
   10UNL     C4 1562   3.365   1.346   3.998  0.2086  0.1561 -0.1183
   10UNL     C5 1563   3.450   1.243   4.070  0.3315 -0.5795 -0.4928
   10UNL     N6 1564   3.245   1.373   4.040  0.8417  0.4455 -0.1293
   10UNL     N7 1565   3.419   1.412   3.893  0.4559 -0.5864  0.0093
   10UNL     H8 1566   3.540   1.277   4.122  1.7720 -2.4712 -1.5991
   10UNL     H9 1567   3.485   1.166   4.001 -1.5654 -1.9723  0.0038
   10UNL    H10 1568   3.386   1.186   4.139 -0.8650  0.2484 -0.8710
   11UNL     H0 1569   3.134   0.590   4.529  0.8478  0.3732  0.9690
   11UNL     H1 1570   3.364   0.424   4.511  0.4078 -0.4654 -1.0273
   11UNL     C2 1571   3.223   0.603   4.470  0.2905  0.3892  0.1268
   11UNL     C3 1572   3.339   0.520   4.468  0.1589  0.0581  0.2221
   11UNL     C4 1573   3.357   0.696   4.363  0.4215 -0.4959  0.2411
   11UNL     C5 1574   3.422   0.806   4.280  0.5184  0.5925 -0.4621
   11UNL     N6 1575   3.235   0.717   4.406 -0.3760  0.4327 -0.2602
   11UNL     N7 1576   3.424   0.588   4.397  0.8129  0.1378  0.6490
   11UNL     H8 1577   3.359   0.830   4.193  0.4989 -0.1846 -0.6683
   11UNL     H9 1578   3.520   0.773   4.245  0.3644  1.0263 -1.3499
   11UNL    H10 1579   3.429   0.906   4.325 -2.0648  0.8718 -0.4920
   12UNL     H0 1580   4.135   1.365   3.387 -0.9114  1.8696  2.5216
   12UNL     H1 1581   4.089   1.349   3.655  1.5332 -0.1357  0.8881
   12UNL     C2 1582   4.115   1.273   3.441  0.2081 -0.3951 -0.6054
   12UNL     C3 1583   4.082   1.273   3.579  0.0939  0.3247  0.5176
   12UNL     C4 1584   4.077   1.078   3.485  0.6192  0.5341 -0.0507
   12UNL     C5 1585   4.073   0.925   3.463  0.6720  0.4769 -0.1353
   12UNL     N6 1586   4.104   1.158   3.381 -0.1267 -0.0268 -0.6757
   12UNL     N7 1587   4.060   1.146   3.604  0.0028 -0.1674 -0.3506
   12UNL     H8 1588   4.059   0.897   3.358  1.6792 -0.3480 -0.0569
   12UNL     H9 1589   3.980   0.895   3.513  0.2123  0.3905 -1.0241
   12UNL    H10 1590   4.158   0.875   3.510  0.6201 -0.4034 -0.9655
   13UNL     H0 1591   3.688   1.532   4.088 -0.0246 -0.2197  0.1192
   13UNL     H1 1592   3.620   1.733   4.253  0.1027 -2.1230  0.0294
   13UNL     C2 1593   3.650   1.628   4.058 -0.1695 -0.4967 -0.5927
   13UNL     C3 1594   3.617   1.732   4.145 -0.0468  0.7885 -0.0722
   13UNL     C4 1595   3.569   1.763   3.954  0.4947 -0.0486  0.4109
   13UNL     C5 1596   3.512   1.843   3.839  0.5951  0.3265 -0.0474
   13UNL     N6 1597   3.611   1.639   3.931 -0.4979  0.3200  0.7614
   13UNL     N7 1598   3.579   1.829   4.074  0.8895  0.2025 -0.3380
   13UNL     H8 1599   3.450   1.783   3.771 -3.1229  0.6233  2.7562
   13UNL     H9 1600   3.466   1.941   3.856  0.2263  0.4655 -1.6532
   13UNL    H10 1601   3.598   1.878   3.781  1.0174  1.5711  1.2845
   14UNL     H0 1602   3.825   0.623   4.030  2.9009  0.2668  0.3792
   14UNL     H1 1603   3.598   0.504   4.169 -1.1902  2.3550 -1.2592
   14UNL     C2 1604   3.805   0.605   4.135  0.3425  0.1062 -0.0703
   14UNL     C3 1605   3.694   0.542   4.200 -0.4727 -0.1516 -0.2479
   14UNL     C4 1606   3.834   0.617   4.331 -0.2568 -0.7886 -1.0581
   14UNL     C5 1607   3.915   0.650   4.458  0.5606  0.8359  0.3931
   14UNL     N6 1608   3.895   0.646   4.218 -0.1295 -0.4544  0.1089
   14UNL     N7 1609   3.710   0.560   4.331 -0.1323  0.5112  0.7470
   14UNL     H8 1610   4.004   0.585   4.468 -1.1504 -1.4463  1.9570
   14UNL     H9 1611   3.863   0.631   4.552  0.0595 -1.7446 -0.3146
   14UNL    H10 1612   3.949   0.754   4.465  0.2360  0.9624  0.1365
   15UNL     H0 1613   3.804   1.100   3.717 -0.5823  1.7887 -2.6825
   15UNL     H1 1614   3.574   1.257   3.757  0.3947  0.5715 -0.1764
   15UNL     C2 1615   3.796   1.196   3.767  0.3014  0.2281  0.7389
   15UNL     C3 1616   3.677   1.269   3.789  0.3337  0.1478  0.1901
   15UNL     C4 1617   3.849   1.355   3.875  0.1445  0.0710 -0.0484
   15UNL     C5 1618   3.939   1.453   3.959 -0.3915 -0.8903  0.5974
   15UNL     N6 1619   3.898   1.236   3.839 -0.5992 -0.0893 -0.1823
   15UNL     N7 1620   3.711   1.373   3.860  0.3745 -1.0208  0.0722
   15UNL     H8 1621   3.881   1.544   3.980 -0.6004 -0.3156 -2.1026
   15UNL     H9 1622   4.022   1.482   3.893 -0.5485 -4.1365 -1.2670
   15UNL    H10 1623   3.973   1.412   4.055  0.2397 -3.3395 -0.5715
   16UNL     H0 1624   4.217   0.740   3.955  0.1902 -0.8839 -1.3226
   16UNL     H1 1625   4.191   0.916   3.736  0.9841 -2.2875  0.9978
   16UNL     C2 1626   4.135   0.807   3.932  0.4577 -0.1513 -0.2326
   16UNL     C3 1627   4.120   0.895   3.816 -0.5764  0.0379  0.3248
   16UNL     C4 1628   3.955   0.897   3.941  0.3757  0.4137  0.2442
   16UNL     C5 1629   3.830   0.940   4.009  0.5246  0.4265 -0.0175
   16UNL     N6 1630   4.029   0.804   4.008  0.4709 -0.3269  0.0866
   16UNL     N7 1631   4.006   0.957   3.827 -0.7385  0.6213  0.7297
   16UNL     H8 1632   3.768   0.984   3.929  1.2909  1.3067 -0.1407
   16UNL     H9 1633   3.842   1.012   4.091 -1.3132  1.4016 -0.5346
   16UNL    H10 1634   3.767   0.858   4.046 -1.0249  1.5650 -0.0257
   17UNL     H0 1635   2.631   1.325   4.040 -0.0847 -0.9217  2.8392
   17UNL     H1 1636   2.842   1.338   4.206  0.4646 -1.0065  0.2086
   17UNL     C2 1637   2.733   1.320   4.004 -1.0236 -0.4100 -0.1274
   17UNL     C3 1638   2.838   1.320   4.099  0.0102  0.2298  0.0001
   17UNL     C4 1639   2.904   1.291   3.897 -0.2678  0.2165  0.2960
   17UNL     C5 1640   2.997   1.239   3.786  0.5380  0.2541  0.0267
   17UNL     N6 1641   2.774   1.301   3.879 -0.2131 -0.4788 -0.5606
   17UNL     N7 1642   2.946   1.305   4.027 -0.2337  0.3588 -0.2775
   17UNL     H8 1643   3.086   1.300   3.767 -0.1211  1.5815  1.0411
   17UNL     H9 1644   3.020   1.135   3.813 -3.3070 -1.0742 -1.0785
   17UNL    H10 1645   2.951   1.232   3.687  0.0547  2.6831  0.0209
   18UNL     H0 1646   4.260   0.948   4.391  3.6422  1.6310 -2.7420
   18UNL     H1 1647   4.057   0.828   4.255  0.4916 -0.2603 -1.7084
   18UNL     C2 1648   4.260   0.850   4.343  0.7924 -0.1305  0.3847
   18UNL     C3 1649   4.153   0.785   4.278  0.1491  0.0260  0.5102
   18UNL     C4 1650   4.324   0.673   4.268 -0.7109 -0.6058 -0.4003
   18UNL     C5 1651   4.417   0.561   4.219  0.9455 -0.7632 -0.3805
   18UNL     N6 1652   4.375   0.780   4.339 -0.4013  0.1150  0.2415
   18UNL     N7 1653   4.197   0.669   4.230 -0.1810 -0.6618 -0.0534
   18UNL     H8 1654   4.519   0.602   4.217 -1.0274  5.7220  2.7781
   18UNL     H9 1655   4.381   0.524   4.123  1.8394 -0.3352 -0.8914
   18UNL    H10 1656   4.406   0.472   4.283  0.1830 -0.3085  0.1358
    1Zn      Zn 1657   4.529   4.878   0.312  0.3519 -0.4302 -0.0807
    2Zn      Zn 1658   4.526   3.885   0.876  0.0527  0.1159  0.1128
    3Zn      Zn 1659   4.031   4.202   0.899  0.0198  0.2026  0.1097
    4Zn      Zn 1660   5.007   4.576   0.337  0.3361 -0.2196  0.1601
    5Zn      Zn 1661   5.006   4.056   0.594 -0.3580 -0.1698  0.0681
    6Zn      Zn 1662   4.039   4.700   0.574 -0.0771 -0.1792  0.1178
    7UNL     H0 1663   4.201   4.311   1.035  0.4077 -2.0319 -0.0246
    7UNL     H1 1664   4.228   4.334   1.309  1.3704 -4.4153  1.4299
    7UNL     C2 1665   4.128   4.279   1.108  0.0015 -0.0183  0.4869
    7UNL     C3 1666   4.148   4.295   1.248 -0.3684  0.4491  0.1504
    7UNL     C4 1667   3.973   4.195   1.194 -0.6015 -0.8292  0.2881
    7UNL     C5 1668   3.856   4.103   1.190 -0.5905  0.3159 -0.0904
    7UNL     N6 1669   4.016   4.228   1.075  0.2665 -0.2989  0.0113
    7UNL     N7 1670   4.045   4.232   1.305 -0.4989 -0.3192 -0.1732
    7UNL     H8 1671   3.854   4.036   1.277  0.2889  0.2759 -0.0901
    7UNL     H9 1672   3.865   4.034   1.105  3.6973 -0.3007  0.6111
    7UNL    H10 1673   3.757   4.148   1.186 -1.0159 -0.5500  0.3736
    8UNL     H0 1674   4.707   3.698   0.899  0.5573  0.1449 -1.7490
    8UNL     H1 1675   4.694   3.431   0.822  0.3798  0.0678 -0.5087
    8UNL     C2 1676   4.626   3.650   0.845 -0.4649  0.1248 -0.2768
    8UNL     C3 1677   4.624   3.512   0.806 -0.4499 -0.5782 -0.1776
    8UNL     C4 1678   4.454   3.623   0.753  0.3243 -0.1063 -0.1461
    8UNL     C5 1679   4.323   3.658   0.684 -0.1883  0.7823 -0.2726
    8UNL     N6 1680   4.519   3.718   0.813  0.0275 -0.2473 -0.3412
    8UNL     N7 1681   4.509   3.498   0.749  0.4084 -0.2439  0.6003
    8UNL     H8 1682   4.319   3.626   0.580  0.8487 -1.4061  0.2977
    8UNL     H9 1683   4.287   3.761   0.695  1.7365  1.2954  2.2723
    8UNL    H10 1684   4.246   3.598   0.733  1.0161 -0.6481 -0.0677
    9UNL     H0 1685   4.052   4.233   0.636 -2.5892 -0.1956 -0.2336
    9UNL     H1 1686   4.042   4.466   0.485 -1.0466 -2.1061  0.0440
    9UNL     C2 1687   4.049   4.335   0.671 -0.5789 -0.2629  0.2362
    9UNL     C3 1688   4.044   4.457   0.593 -0.0104 -0.1801  0.2286
    9UNL     C4 1689   4.041   4.484   0.799  0.5135  0.3246 -0.1098
    9UNL     C5 1690   4.033   4.552   0.931 -0.2929  0.0764  0.2584
    9UNL     N6 1691   4.046   4.351   0.799  0.1787 -0.2270 -0.1201
    9UNL     N7 1692   4.041   4.555   0.682  0.3300 -0.8167  0.6272
    9UNL     H8 1693   3.999   4.483   1.009 -1.1040  0.5537  0.3484
    9UNL     H9 1694   3.971   4.643   0.928 -1.6382 -0.8018  0.6033
    9UNL    H10 1695   4.133   4.580   0.966  0.0206  1.0887 -1.3317
   10UNL     H0 1696   4.061   4.850   0.368 -0.1130 -0.6881  1.1965
   10UNL     H1 1697   4.299   4.973   0.289 -0.9213  0.7342  0.3157
   10UNL     C2 1698   4.162   4.815   0.387  0.1270 -0.5334  0.2777
   10UNL     C3 1699   4.280   4.885   0.349 -0.8706 -0.0138 -0.7360
   10UNL     C4 1700   4.314   4.714   0.460 -0.4243  0.1529 -0.4079
   10UNL     C5 1701   4.391   4.609   0.532 -0.4930  0.5569 -0.1125
   10UNL     N6 1702   4.183   4.706   0.452  0.3604  0.5136 -0.5636
   10UNL     N7 1703   4.384   4.814   0.395 -0.5265 -0.2814  0.2325
   10UNL     H8 1704   4.324   4.524   0.553 -0.8220  1.3973  2.6493
   10UNL     H9 1705   4.422   4.651   0.628  0.5772  0.7084 -0.5082
   10UNL    H10 1706   4.478   4.574   0.475 -1.1718  1.3032 -1.6793
   11UNL     H0 1707   4.051   3.955   0.958  0.5482 -0.9791  1.0320
   11UNL     H1 1708   4.279   3.797   0.949  1.1959  0.2400  1.1118
   11UNL     C2 1709   4.150   3.982   0.923  0.6183 -1.1000  1.1398
   11UNL     C3 1710   4.264   3.900   0.920 -0.2319 -0.2545  0.0020
   11UNL     C4 1711   4.297   4.083   0.831 -0.7839 -0.5008  0.2700
   11UNL     C5 1712   4.360   4.192   0.744  0.0150  0.2691  0.4782
   11UNL     N6 1713   4.175   4.099   0.873 -0.0762 -0.0673  0.8583
   11UNL     N7 1714   4.366   3.965   0.857  0.0551  0.4138 -0.7998
   11UNL     H8 1715   4.315   4.291   0.757 -2.2946 -0.7501  0.9654
   11UNL     H9 1716   4.359   4.169   0.637 -1.7735 -1.2078  0.7542
   11UNL    H10 1717   4.460   4.202   0.786 -0.1125 -0.0228  0.8568
   12UNL     H0 1718   3.162   2.070   4.579 -0.8369 -1.1927 -2.3289
   12UNL     H1 1719   3.142   2.076   4.856  1.0449 -0.4312 -0.5920
   12UNL     C2 1720   3.131   1.991   4.645  0.6866  0.1011  0.0864
   12UNL     C3 1721   3.122   1.992   4.791  0.2850 -0.4810 -0.3024
   12UNL     C4 1722   3.074   1.807   4.717  0.2598  0.0700  0.6578
   12UNL     C5 1723   3.011   1.666   4.710  0.5557  0.1431  0.5058
   12UNL     N6 1724   3.084   1.874   4.601  0.0265  0.5024 -0.5150
   12UNL     N7 1725   3.088   1.874   4.838 -0.1456  0.3210  0.3478
   12UNL     H8 1726   3.079   1.588   4.746 -2.0162 -0.6523  4.1765
   12UNL     H9 1727   2.984   1.642   4.606  1.3375 -0.8768  0.5218
   12UNL    H10 1728   2.915   1.660   4.764  0.7855  1.3511  1.0700
   13UNL     H0 1729   4.547   4.948   0.548 -1.4653  0.7895  2.2239
   13UNL     H1 1730   4.510   5.175   0.656  0.2486  0.0513  1.0844
   13UNL     C2 1731   4.554   5.039   0.490  0.9321 -0.3262  0.6089
   13UNL     C3 1732   4.534   5.158   0.552 -0.4502 -0.1739  0.9529
   13UNL     C4 1733   4.545   5.180   0.349  0.7846  0.1222 -0.5336
   13UNL     C5 1734   4.522   5.234   0.217 -0.3074 -0.3623 -0.5521
   13UNL     N6 1735   4.566   5.051   0.357 -0.1984  0.2595 -0.7470
   13UNL     N7 1736   4.522   5.251   0.461  0.9424 -0.0782 -0.4349
   13UNL     H8 1737   4.477   5.334   0.216 -0.3518 -0.3870 -1.5566
   13UNL     H9 1738   4.622   5.246   0.173  0.2515  0.9771  0.9900
   13UNL    H10 1739   4.454   5.170   0.160 -1.1101  1.8061 -2.1493
   14UNL     H0 1740   4.727   4.069   0.514 -1.5454 -1.2635 -0.7959
   14UNL     H1 1741   4.549   3.931   0.653  0.3740  0.3781  0.2258
   14UNL     C2 1742   4.748   4.030   0.613 -0.4941  0.3278 -0.3548
   14UNL     C3 1743   4.649   3.958   0.681  0.5734 -0.4376  0.3116
   14UNL     C4 1744   4.814   3.997   0.797  0.5147  0.2910  0.2527
   14UNL     C5 1745   4.915   3.986   0.911 -0.0349  0.1519  0.5412
   14UNL     N6 1746   4.857   4.053   0.683  0.3170 -0.2880 -0.5646
   14UNL     N7 1747   4.686   3.944   0.805 -0.3178 -0.5207 -0.3375
   14UNL     H8 1748   4.967   4.079   0.935  0.2330 -0.6464  3.3803
   14UNL     H9 1749   4.996   3.913   0.904 -1.5549 -1.8384  2.2996
   14UNL    H10 1750   4.858   3.970   1.003 -1.6186  0.8193 -0.2767
   15UNL     H0 1751   4.797   4.493   0.300 -1.8310 -1.2440  0.5595
   15UNL     H1 1752   4.560   4.643   0.266 -1.4713 -1.9253  2.9345
   15UNL     C2 1753   4.772   4.590   0.341  0.5680 -0.3224  0.0117
   15UNL     C3 1754   4.653   4.667   0.315  0.2236  0.6362 -0.9608
   15UNL     C4 1755   4.797   4.776   0.409 -0.4923  0.3729 -0.4409
   15UNL     C5 1756   4.861   4.891   0.476 -0.2422 -0.3576 -0.7017
   15UNL     N6 1757   4.864   4.661   0.404  0.2289  0.6548 -0.4574
   15UNL     N7 1758   4.670   4.788   0.363  0.0527  0.1946 -0.1680
   15UNL     H8 1759   4.941   4.855   0.542 -2.7075 -0.5089  2.4647
   15UNL     H9 1760   4.784   4.946   0.532 -2.7170 -2.7272 -1.5445
   15UNL    H10 1761   4.915   4.960   0.411  0.7535  0.5085  0.9730
   16UNL     H0 1762   5.176   4.126   0.364  1.3624  0.8016 -0.2075
   16UNL     H1 1763   5.178   4.370   0.246 -0.1055 -0.1407  0.0136
   16UNL     C2 1764   5.108   4.208   0.381  0.2793 -0.1350  0.0515
   16UNL     C3 1765   5.114   4.330   0.324  0.4901 -0.0832  0.5387
   16UNL     C4 1766   4.960   4.309   0.459  0.8501 -0.6939  0.3441
   16UNL     C5 1767   4.839   4.342   0.544 -0.3139  0.4959  0.4079
   16UNL     N6 1768   5.005   4.190   0.463  0.0991 -0.1429  0.5486
   16UNL     N7 1769   5.022   4.400   0.382  0.2716 -0.1711  0.7588
   16UNL     H8 1770   4.752   4.319   0.480 -1.3216  2.2672  1.0403
   16UNL     H9 1771   4.828   4.449   0.567 -0.6347  0.1495  1.9933
   16UNL    H10 1772   4.823   4.289   0.638 -1.6053  0.1338  0.0130
   17UNL     H0 1773   3.560   4.622   0.533 -0.3787 -0.2204 -1.4546
   17UNL     H1 1774   3.785   4.678   0.683  2.3471 -0.1865 -0.0945
   17UNL     C2 1775   3.659   4.645   0.497  0.2239  0.0884  0.3138
   17UNL     C3 1776   3.769   4.675   0.576 -0.1330 -0.4975  0.2157
   17UNL     C4 1777   3.812   4.655   0.367 -0.4186 -0.1646 -0.2037
   17UNL     C5 1778   3.888   4.656   0.235  0.2382  0.0294 -0.7335
   17UNL     N6 1779   3.686   4.632   0.373  0.5925  0.5090  0.4138
   17UNL     N7 1780   3.874   4.677   0.492  0.4324  0.2877 -0.1265
   17UNL     H8 1781   3.833   4.730   0.175  0.9559  0.9032 -0.3385
   17UNL     H9 1782   3.988   4.698   0.249  0.0816  0.3769 -0.6293
   17UNL    H10 1783   3.886   4.564   0.175 -0.0819 -0.9840  0.7528
   18UNL     H0 1784   5.257   4.320   0.908  0.0856  0.7258 -1.6122
   18UNL     H1 1785   5.029   4.274   0.737 -1.4228 -2.6833  0.5797
   18UNL     C2 1786   5.237   4.240   0.839 -0.2422 -0.5714 -0.0809
   18UNL     C3 1787   5.126   4.227   0.753 -0.1015  0.0177  1.0342
   18UNL     C4 1788   5.272   4.082   0.734 -0.0681 -0.3193 -1.1369
   18UNL     C5 1789   5.349   3.970   0.684 -0.0927 -0.1754  0.4100
   18UNL     N6 1790   5.326   4.148   0.836  0.4742 -0.9682 -0.6602
   18UNL     N7 1791   5.149   4.118   0.686 -0.2367 -0.8194  0.2534
   18UNL     H8 1792   5.304   3.927   0.594 -0.0763  0.5751  0.0409
   18UNL     H9 1793   5.363   3.894   0.763  0.7475  0.5199  0.9500
   18UNL    H10 1794   5.449   4.007   0.659 -0.3120  0.4817  0.4858
    1Zn      Zn 1795   4.048   4.214   1.486  0.2363  0.1503 -0.3203
    2Zn      Zn 1796   4.102   3.236   2.025  0.0612  0.0267 -0.1972
    3Zn      Zn 1797   3.595   3.544   2.031 -0.0290 -0.0276  0.0866
    4Zn      Zn 1798   4.540   3.907   1.463  0.1470  0.0295 -0.1855
    5Zn      Zn 1799   4.596   3.377   1.731 -0.0294 -0.2430  0.3125
    6Zn      Zn 1800   3.534   4.059   1.757 -0.2017  0.1255  0.2197
    7UNL     H0 1801   3.760   3.657   2.173 -1.1987 -1.8818 -2.1797
    7UNL     H1 1802   3.773   3.682   2.438  0.2074  0.3218 -0.1517
    7UNL     C2 1803   3.683   3.631   2.244  0.0868 -0.1362 -0.0048
    7UNL     C3 1804   3.696   3.634   2.380  0.5033 -0.4674  0.1052
    7UNL     C4 1805   3.531   3.527   2.325 -0.0980 -0.3732 -0.4788
    7UNL     C5 1806   3.394   3.463   2.329 -0.1478  0.2029 -0.4863
    7UNL     N6 1807   3.571   3.565   2.208 -0.9544  0.0116  0.8513
    7UNL     N7 1808   3.603   3.561   2.437 -0.1309 -0.3328  0.1621
    7UNL     H8 1809   3.372   3.407   2.237 -0.6279  0.1080 -0.3118
    7UNL     H9 1810   3.320   3.538   2.359 -0.1347 -0.7736  2.2745
    7UNL    H10 1811   3.390   3.383   2.403  2.6834  0.8038  0.4348
    8UNL     H0 1812   4.263   3.015   2.041  0.3263 -0.0344  0.5692
    8UNL     H1 1813   4.224   2.765   1.964 -0.1405 -0.5916 -1.6949
    8UNL     C2 1814   4.181   2.984   1.977  0.3388  0.0665  0.5038
    8UNL     C3 1815   4.170   2.853   1.932  0.3282  0.1584 -0.4886
    8UNL     C4 1816   4.025   2.989   1.859 -0.2504  0.2045 -0.2287
    8UNL     C5 1817   3.926   3.045   1.763 -0.4266 -0.0396 -0.0202
    8UNL     N6 1818   4.081   3.074   1.940 -0.4069  0.0985 -0.3329
    8UNL     N7 1819   4.061   2.858   1.859  0.0364 -0.0596  0.4426
    8UNL     H8 1820   3.937   3.152   1.743  0.2178 -0.1764 -0.4109
    8UNL     H9 1821   3.824   3.033   1.801  0.1142 -0.7933  1.2696
    8UNL    H10 1822   3.941   3.001   1.664  1.6175  0.5633 -0.0191
    9UNL     H0 1823   3.616   3.581   1.802  0.4101 -1.2081  2.4958
    9UNL     H1 1824   3.570   3.811   1.650  1.6949 -3.4391 -1.1187
    9UNL     C2 1825   3.614   3.684   1.834  0.2301 -0.3447 -0.0253
    9UNL     C3 1826   3.579   3.799   1.757 -0.1077  0.2249 -0.3760
    9UNL     C4 1827   3.574   3.836   1.958 -0.1611 -0.6021 -0.0394
    9UNL     C5 1828   3.549   3.909   2.089  0.4342  0.5035  0.6136
    9UNL     N6 1829   3.620   3.716   1.966  0.0890  0.0815  0.7173
    9UNL     N7 1830   3.544   3.898   1.839 -0.0024  0.4756  0.3335
    9UNL     H8 1831   3.537   4.018   2.089  0.4143  0.5090  0.0059
    9UNL     H9 1832   3.631   3.896   2.160 -1.1846  2.0128  2.8872
    9UNL    H10 1833   3.456   3.864   2.125  0.6572 -1.9331 -1.5274
   10UNL     H0 1834   3.585   4.236   1.551  1.1198  2.2955 -0.0694
   10UNL     H1 1835   3.818   4.298   1.430  2.9855 -2.0184 -1.1276
   10UNL     C2 1836   3.680   4.192   1.578 -0.0504 -0.8371 -0.6939
   10UNL     C3 1837   3.797   4.222   1.505  0.5314 -0.2039  0.1443
   10UNL     C4 1838   3.816   4.057   1.630  0.2738  0.3599  0.1058
   10UNL     C5 1839   3.869   3.926   1.681 -0.4639 -0.0900 -0.4594
   10UNL     N6 1840   3.690   4.088   1.653  0.4637  0.0183  0.0139
   10UNL     N7 1841   3.890   4.141   1.550 -0.1101  0.3651 -0.0373
   10UNL     H8 1842   3.833   3.841   1.622  0.4711 -0.4201 -0.5704
   10UNL     H9 1843   3.829   3.905   1.781  0.2587 -1.2581 -0.4025
   10UNL    H10 1844   3.977   3.924   1.699 -0.4913 -0.7634 -0.3603
   11UNL     H0 1845   3.647   3.314   2.106  0.1078 -1.5265 -1.5543
   11UNL     H1 1846   3.874   3.155   2.082  0.8340  0.1155  0.3642
   11UNL     C2 1847   3.741   3.333   2.056  0.3110 -0.0452 -0.6776
   11UNL     C3 1848   3.858   3.258   2.054  0.9105  0.0015 -0.1105
   11UNL     C4 1849   3.882   3.451   1.977  0.6132 -1.1161 -0.7346
   11UNL     C5 1850   3.951   3.565   1.901 -0.5183  0.2752 -0.3077
   11UNL     N6 1851   3.754   3.454   1.994  0.2513  0.6076 -0.0689
   11UNL     N7 1852   3.950   3.334   2.002 -0.1496  0.3519 -0.2528
   11UNL     H8 1853   3.958   3.652   1.967 -0.3461  1.3027 -1.6336
   11UNL     H9 1854   3.894   3.598   1.813 -1.3328  1.2754  0.5647
   11UNL    H10 1855   4.051   3.543   1.863 -0.5921 -1.0548  0.1959
   12UNL     H0 1856   4.618   4.064   1.029 -0.7402 -0.1356  0.0198
   12UNL     H1 1857   4.584   4.087   1.306  0.7189  0.0180  1.2408
   12UNL     C2 1858   4.581   3.990   1.098  0.3183 -0.0722  0.6793
   12UNL     C3 1859   4.565   4.007   1.237  1.1578  1.1440 -0.2398
   12UNL     C4 1860   4.511   3.814   1.166 -0.1486  0.0908  1.3447
   12UNL     C5 1861   4.474   3.670   1.162  0.1547  0.6355 -0.5546
   12UNL     N6 1862   4.562   3.863   1.058  0.8367 -0.2042  0.2388
   12UNL     N7 1863   4.523   3.888   1.277 -0.5871 -0.3970 -0.4051
   12UNL     H8 1864   4.507   3.611   1.249 -1.0556  1.8407  0.7812
   12UNL     H9 1865   4.508   3.614   1.074 -0.0347 -0.8398  0.2744
   12UNL    H10 1866   4.365   3.670   1.159  0.1737  1.0474 -1.7270
   13UNL     H0 1867   4.065   4.258   1.731 -0.1740 -0.3556 -3.4853
   13UNL     H1 1868   4.055   4.501   1.868 -0.5179 -1.1167  0.2109
   13UNL     C2 1869   4.057   4.356   1.687 -0.1308  1.2037 -0.3120
   13UNL     C3 1870   4.051   4.477   1.762  0.6332  0.2775 -0.1870
   13UNL     C4 1871   4.066   4.505   1.557  0.1333 -0.8506 -0.1797
   13UNL     C5 1872   4.039   4.572   1.421 -0.1632  1.0322 -0.9210
   13UNL     N6 1873   4.056   4.375   1.561 -0.5996  0.2124 -0.4797
   13UNL     N7 1874   4.063   4.572   1.674 -0.1409  0.0451 -0.6646
   13UNL     H8 1875   3.933   4.577   1.395  0.2526  1.2507 -2.7640
   13UNL     H9 1876   4.074   4.675   1.431  1.7963  0.4754 -1.5784
   13UNL    H10 1877   4.096   4.529   1.337 -0.8507 -0.2055 -0.7790
   14UNL     H0 1878   4.370   3.309   1.659  0.4511 -0.1576  0.0089
   14UNL     H1 1879   4.114   3.304   1.786  0.8412  0.1637 -0.9058
   14UNL     C2 1880   4.343   3.310   1.764 -0.3487 -0.0346 -0.1946
   14UNL     C3 1881   4.216   3.312   1.822  0.4920 -0.8056  0.3463
   14UNL     C4 1882   4.372   3.338   1.959  0.2032 -0.5883 -0.0022
   14UNL     C5 1883   4.463   3.305   2.080 -0.3872 -0.0227 -0.2510
   14UNL     N6 1884   4.441   3.344   1.848  0.3052 -0.3036 -0.2622
   14UNL     N7 1885   4.237   3.313   1.953 -0.2405 -0.3441 -0.6728
   14UNL     H8 1886   4.422   3.344   2.174 -2.4305  1.7067 -1.8061
   14UNL     H9 1887   4.562   3.351   2.071 -0.9689  0.9483 -1.9216
   14UNL    H10 1888   4.478   3.196   2.091 -0.3678 -0.0740 -0.7728
   15UNL     H0 1889   4.294   3.827   1.414 -0.0447 -0.0592  0.2320
   15UNL     H1 1890   4.059   3.968   1.440 -0.5408  0.7757  0.4646
   15UNL     C2 1891   4.280   3.918   1.471 -0.6030  0.1350 -0.2030
   15UNL     C3 1892   4.160   3.990   1.473  0.0968  0.1803 -0.9671
   15UNL     C4 1893   4.316   4.094   1.566 -0.1710  0.0971  0.3889
   15UNL     C5 1894   4.385   4.213   1.627  0.2698 -0.2249 -0.2666
   15UNL     N6 1895   4.382   3.988   1.516  0.9112 -0.0766  0.5269
   15UNL     N7 1896   4.182   4.103   1.544 -0.0753  0.1995  0.5325
   15UNL     H8 1897   4.403   4.293   1.553 -0.3444  0.2134  0.0462
   15UNL     H9 1898   4.486   4.190   1.661  0.6970  0.5061 -0.9902
   15UNL    H10 1899   4.327   4.256   1.709  0.6097  0.5473 -0.4193
   16UNL     H0 1900   4.724   3.463   1.517  1.5435  2.0926  0.3033
   16UNL     H1 1901   4.714   3.713   1.404  0.1400 -0.2952  0.5121
   16UNL     C2 1902   4.653   3.542   1.542 -0.0596  0.7948  0.0301
   16UNL     C3 1903   4.646   3.669   1.475 -0.5366  0.3178  0.2578
   16UNL     C4 1904   4.495   3.634   1.609  0.3110 -0.4214  0.4580
   16UNL     C5 1905   4.369   3.657   1.695  0.8071  0.4617  0.5299
   16UNL     N6 1906   4.550   3.517   1.619  0.2686  0.2034 -0.5124
   16UNL     N7 1907   4.543   3.733   1.526 -0.2930  0.0801  0.2475
   16UNL     H8 1908   4.300   3.737   1.666 -1.7009 -1.7714 -0.1249
   16UNL     H9 1909   4.384   3.660   1.804 -1.1042 -0.2730  0.8466
   16UNL    H10 1910   4.298   3.573   1.690  0.2976  0.6117  3.3627
   17UNL     H0 1911   3.087   3.947   1.716 -0.7155  0.3180 -1.8331
   17UNL     H1 1912   3.298   4.104   1.844 -0.4052  0.0788  0.1724
   17UNL     C2 1913   3.179   3.992   1.684 -0.0894  0.1246 -0.3949
   17UNL     C3 1914   3.286   4.060   1.746 -0.6789 -0.3170  0.3773
   17UNL     C4 1915   3.324   4.014   1.546  0.2717 -0.0008 -0.4194
   17UNL     C5 1916   3.401   4.018   1.413  0.2284 -0.1640  0.5890
   17UNL     N6 1917   3.209   3.953   1.564 -0.6632 -0.3331 -0.3243
   17UNL     N7 1918   3.383   4.072   1.652  0.0081 -0.4661  0.3054
   17UNL     H8 1919   3.343   4.055   1.327 -0.7343 -1.9960  0.4150
   17UNL     H9 1920   3.496   4.074   1.411  0.4529 -0.5528 -0.0320
   17UNL    H10 1921   3.434   3.920   1.376  2.8064  1.0426 -0.5655
   18UNL     H0 1922   4.811   3.648   2.031 -3.8964  0.1062 -0.0739
   18UNL     H1 1923   4.611   3.583   1.881  0.3289  1.1948  3.2960
   18UNL     C2 1924   4.813   3.556   1.975  0.6745 -0.1653  0.2168
   18UNL     C3 1925   4.702   3.526   1.887  0.0063  0.1614  0.2170
   18UNL     C4 1926   4.868   3.398   1.865  0.4859 -0.0252  0.5425
   18UNL     C5 1927   4.965   3.298   1.801 -0.5542 -0.3457  0.2543
   18UNL     N6 1928   4.910   3.469   1.968  0.0851 -0.4459 -0.8588
   18UNL     N7 1929   4.747   3.428   1.811  0.5087  0.5551  0.3443
   18UNL     H8 1930   5.025   3.251   1.879  0.3111 -0.6800 -0.5958
   18UNL     H9 1931   5.030   3.340   1.722  0.2359  1.1550  1.6444
   18UNL    H10 1932   4.909   3.219   1.749 -1.4022  0.7887 -0.6440
    1Zn      Zn 1933   3.596   3.530   2.614 -0.4725  0.0108  0.0707
    2Zn      Zn 1934   3.577   2.510   3.228 -0.2825  0.0063  0.1959
    3Zn      Zn 1935   3.114   2.881   3.192 -0.0138  0.2156 -0.0081
    4Zn      Zn 1936   4.069   3.173   2.612  0.1882 -0.1430  0.0109
    5Zn      Zn 1937   4.062   2.686   2.921 -0.0380  0.0667 -0.2254
    6Zn      Zn 1938   3.114   3.392   2.913 -0.1984 -0.0860 -0.1663
    7UNL     H0 1939   3.283   3.015   3.352  2.3576  2.3928  2.6083
    7UNL     H1 1940   3.324   2.972   3.607 -0.0499  3.7943 -0.9063
    7UNL     C2 1941   3.220   2.956   3.417  0.7027  0.0068 -0.8173
    7UNL     C3 1942   3.235   2.941   3.555  0.9873  0.3045 -0.8796
    7UNL     C4 1943   3.056   2.864   3.503  0.0023  0.3708  0.9810
    7UNL     C5 1944   2.914   2.810   3.494 -0.3779  0.0994  0.4983
    7UNL     N6 1945   3.106   2.902   3.385 -0.2676 -0.6076  0.0592
    7UNL     N7 1946   3.130   2.886   3.613  0.4834  0.1386  0.7051
    7UNL     H8 1947   2.880   2.764   3.588  1.3690  0.1622  1.1994
    7UNL     H9 1948   2.904   2.739   3.412  1.3874  2.5194 -2.0139
    7UNL    H10 1949   2.849   2.894   3.467 -1.4031 -1.3023 -1.5812
    8UNL     H0 1950   3.736   2.283   3.260  0.5023  0.3653 -0.6400
    8UNL     H1 1951   3.746   2.075   3.074 -0.5511 -0.4993  0.3644
    8UNL     C2 1952   3.672   2.266   3.175 -0.0807 -0.4621 -0.0424
    8UNL     C3 1953   3.678   2.159   3.086 -0.2552 -0.2633  0.4005
    8UNL     C4 1954   3.509   2.282   3.063  0.0708 -0.1253  0.4112
    8UNL     C5 1955   3.377   2.320   3.000  0.8784  0.6344 -0.4995
    8UNL     N6 1956   3.571   2.347   3.157  0.6569  0.4801 -0.0578
    8UNL     N7 1957   3.573   2.170   3.009 -0.5688 -0.1259 -0.0297
    8UNL     H8 1958   3.351   2.266   2.908  2.7217  0.0109 -0.7008
    8UNL     H9 1959   3.385   2.424   2.967  1.6296  0.3469 -1.2729
    8UNL    H10 1960   3.291   2.298   3.064  0.7345 -3.0452 -1.7133
    9UNL     H0 1961   3.199   2.923   2.946 -0.5302 -0.9725  0.9204
    9UNL     H1 1962   3.149   3.169   2.811 -0.5578  0.4809 -0.4505
    9UNL     C2 1963   3.172   3.021   2.985  0.0651 -0.5051  0.1810
    9UNL     C3 1964   3.160   3.145   2.916  0.3719  0.6629 -0.4972
    9UNL     C4 1965   3.123   3.167   3.113 -0.1118 -0.6218 -0.0910
    9UNL     C5 1966   3.106   3.241   3.240  0.6606  0.2586  0.6300
    9UNL     N6 1967   3.158   3.039   3.115  0.7652  0.2527  0.0376
    9UNL     N7 1968   3.139   3.244   3.000 -0.1615  0.1479 -0.1699
    9UNL     H8 1969   3.129   3.174   3.324 -0.0225 -3.9799 -2.2461
    9UNL     H9 1970   3.001   3.273   3.241  0.2968 -0.8408 -0.3533
    9UNL    H10 1971   3.166   3.333   3.237 -0.0645  0.7167 -1.2504
   10UNL     H0 1972   3.137   3.570   2.720  0.3472 -0.4683 -0.8142
   10UNL     H1 1973   3.370   3.629   2.568 -0.7185  1.7355  1.7824
   10UNL     C2 1974   3.232   3.520   2.716  0.3283 -0.5511 -0.2839
   10UNL     C3 1975   3.349   3.551   2.640  0.0909 -0.1683  0.0341
   10UNL     C4 1976   3.381   3.407   2.781  0.6512  0.3637 -0.0389
   10UNL     C5 1977   3.451   3.290   2.854  0.7028  0.4763  0.2540
   10UNL     N6 1978   3.251   3.415   2.792  0.3613 -0.7692 -0.0318
   10UNL     N7 1979   3.443   3.475   2.683 -0.7191 -0.3238 -0.3503
   10UNL     H8 1980   3.560   3.299   2.863  0.8365  0.8058 -1.4756
   10UNL     H9 1981   3.431   3.197   2.799 -0.4450  1.0387 -0.3206
   10UNL    H10 1982   3.416   3.280   2.958  1.0636 -0.6989  0.2826
   11UNL     H0 1983   3.137   2.611   3.264  1.5288 -1.6975  2.4270
   11UNL     H1 1984   3.359   2.453   3.277  0.3371 -0.1285 -0.9440
   11UNL     C2 1985   3.232   2.643   3.226 -0.0003 -0.0264 -0.2635
   11UNL     C3 1986   3.346   2.555   3.245 -0.6166 -0.0015 -0.1992
   11UNL     C4 1987   3.386   2.749   3.165  0.0239 -0.3292 -0.2506
   11UNL     C5 1988   3.469   2.861   3.101 -0.2179 -0.8395  0.3714
   11UNL     N6 1989   3.256   2.761   3.164 -0.8930  0.2763  0.2839
   11UNL     N7 1990   3.446   2.630   3.203 -0.8421  0.1938  0.4671
   11UNL     H8 1991   3.404   2.943   3.070  0.0858 -0.9783 -0.6776
   11UNL     H9 1992   3.519   2.821   3.012  0.7310  1.3746 -0.1390
   11UNL    H10 1993   3.544   2.907   3.166 -0.2081  0.5393 -0.5670
   12UNL     H0 1994   4.149   3.423   2.201  0.1499 -1.7580 -1.2801
   12UNL     H1 1995   4.157   3.398   2.462  0.8600  1.9193 -2.5930
   12UNL     C2 1996   4.121   3.335   2.257 -0.5257 -0.6616  0.1615
   12UNL     C3 1997   4.127   3.317   2.397 -0.3947  0.0260  0.1692
   12UNL     C4 1998   4.099   3.141   2.309  0.1116  0.1556  0.3494
   12UNL     C5 1999   4.055   3.002   2.286 -0.6225  0.0374  0.8291
   12UNL     N6 2000   4.116   3.219   2.205 -0.3567  0.5340 -0.6356
   12UNL     N7 2001   4.102   3.193   2.434  0.7071  0.0545 -0.5069
   12UNL     H8 2002   3.981   3.004   2.204  2.0597  0.6566 -1.7531
   12UNL     H9 2003   4.008   2.962   2.377 -0.1449 -1.3762  0.4931
   12UNL    H10 2004   4.144   2.941   2.263  0.3713  2.0739 -1.0880
   13UNL     H0 2005   3.698   3.566   2.837  1.3444  0.6328  2.3783
   13UNL     H1 2006   3.695   3.813   2.979  1.2532  0.6800 -0.2390
   13UNL     C2 2007   3.679   3.667   2.802  0.5896 -0.2274  0.1454
   13UNL     C3 2008   3.681   3.787   2.875 -0.5091 -0.6560  0.2911
   13UNL     C4 2009   3.614   3.815   2.681 -0.3552 -0.4953  0.1415
   13UNL     C5 2010   3.548   3.887   2.567  0.1832  0.1279  0.3606
   13UNL     N6 2011   3.645   3.688   2.678 -0.7086  0.4182  0.0826
   13UNL     N7 2012   3.637   3.888   2.795 -0.4382  0.2897 -0.7444
   13UNL     H8 2013   3.623   3.955   2.527  1.2692 -0.8377  0.7042
   13UNL     H9 2014   3.521   3.813   2.490 -0.3317 -0.1908  0.8375
   13UNL    H10 2015   3.455   3.937   2.598 -0.6837 -0.6282 -0.8803
   14UNL     H0 2016   3.829   2.675   2.843  2.1022 -0.0497 -0.3362
   14UNL     H1 2017   3.601   2.590   2.975  0.6267 -1.1410 -3.4706
   14UNL     C2 2018   3.821   2.645   2.946  0.3954  0.0580 -0.4071
   14UNL     C3 2019   3.702   2.597   3.010 -0.3604 -0.3981 -0.5132
   14UNL     C4 2020   3.870   2.610   3.136  0.0406  0.1842 -0.4972
   14UNL     C5 2021   3.945   2.614   3.273  0.4379  0.3507 -0.0604
   14UNL     N6 2022   3.918   2.667   3.028  0.2167  0.0701 -0.2941
   14UNL     N7 2023   3.733   2.579   3.138  0.4212 -0.0698  0.1765
   14UNL     H8 2024   3.909   2.701   3.328 -0.6653  0.2082 -0.5351
   14UNL     H9 2025   4.052   2.635   3.261  0.7490  0.2843  2.1488
   14UNL    H10 2026   3.937   2.525   3.337 -1.3754  1.1042  0.8443
   15UNL     H0 2027   3.826   3.106   2.540  0.0249  0.1529  0.9934
   15UNL     H1 2028   3.590   3.260   2.538 -0.5738  1.0137 -0.0261
   15UNL     C2 2029   3.811   3.201   2.590 -0.0538  0.7270 -0.0962
   15UNL     C3 2030   3.687   3.277   2.583 -0.2044 -0.6409 -0.1386
   15UNL     C4 2031   3.853   3.384   2.660 -0.3309 -0.2520 -0.2537
   15UNL     C5 2032   3.934   3.505   2.694 -0.3631 -0.4467 -0.5189
   15UNL     N6 2033   3.913   3.268   2.634  0.0527  0.0682  0.0746
   15UNL     N7 2034   3.717   3.398   2.631  0.3265 -0.0542 -0.0861
   15UNL     H8 2035   3.933   3.535   2.800 -0.2534 -1.8645 -0.1017
   15UNL     H9 2036   3.911   3.597   2.638 -1.6741  1.2532  2.5827
   15UNL    H10 2037   4.042   3.491   2.677  0.7106  1.7795  3.3000
   16UNL     H0 2038   4.241   2.776   2.772  0.2788 -0.1158 -2.0632
   16UNL     H1 2039   4.200   2.964   2.561  0.0590  2.0488  0.4935
   16UNL     C2 2040   4.155   2.837   2.749  0.0777  0.6628  0.4722
   16UNL     C3 2041   4.138   2.930   2.643 -0.5519  0.3644 -0.6103
   16UNL     C4 2042   3.974   2.933   2.773 -0.8487  0.0352 -0.4514
   16UNL     C5 2043   3.876   3.001   2.866 -0.0386  0.0828 -0.3263
   16UNL     N6 2044   4.042   2.831   2.822  0.3156  0.0024  0.5445
   16UNL     N7 2045   4.030   2.997   2.667 -0.2436 -0.6005  0.0944
   16UNL     H8 2046   3.794   3.054   2.815 -1.4102  0.2399  1.9007
   16UNL     H9 2047   3.936   3.082   2.910 -0.0857  1.6994 -2.9981
   16UNL    H10 2048   3.828   2.933   2.938 -0.1297 -1.7004 -1.9875
   17UNL     H0 2049   2.659   3.280   2.880 -1.0784  1.8519  0.4146
   17UNL     H1 2050   2.859   3.390   3.014  1.5512 -1.9948  0.4441
   17UNL     C2 2051   2.751   3.312   2.835 -0.7018  1.2829  0.7657
   17UNL     C3 2052   2.855   3.369   2.909  0.7154  1.6418 -0.4053
   17UNL     C4 2053   2.891   3.350   2.712 -0.5205 -0.7432  0.3019
   17UNL     C5 2054   2.962   3.359   2.577  0.3200 -0.4898  0.0830
   17UNL     N6 2055   2.776   3.295   2.710 -0.3583  0.5241  0.2568
   17UNL     N7 2056   2.952   3.391   2.828  0.2133  0.0260  0.2780
   17UNL     H8 2057   2.917   3.446   2.527 -0.7728 -2.0024 -1.7167
   17UNL     H9 2058   3.069   3.380   2.591  0.0980 -0.0440  1.1671
   17UNL    H10 2059   2.952   3.269   2.514  1.6756 -0.3743 -0.3488
   18UNL     H0 2060   4.331   2.958   3.239  2.0358 -0.6554  0.5645
   18UNL     H1 2061   4.079   2.869   3.143 -0.3740 -2.4749  2.4712
   18UNL     C2 2062   4.305   2.871   3.179  0.0085  0.2712 -0.0093
   18UNL     C3 2063   4.179   2.832   3.127  0.4595  0.4451  0.0676
   18UNL     C4 2064   4.333   2.722   3.052 -0.6254  0.3438 -0.8049
   18UNL     C5 2065   4.413   2.645   2.956 -0.0884  1.0410 -0.1950
   18UNL     N6 2066   4.401   2.790   3.137  0.0252 -0.4362  0.3591
   18UNL     N7 2067   4.201   2.734   3.042  0.0112 -0.0974 -0.1933
   18UNL     H8 2068   4.485   2.581   3.009  0.5721  1.2207 -0.8548
   18UNL     H9 2069   4.456   2.713   2.881 -1.9664 -1.0621 -3.3959
   18UNL    H10 2070   4.353   2.573   2.900 -0.4922 -0.2372  1.7630
    1Zn      Zn 2071   3.133   2.861   3.800 -0.0085  0.1428  0.2274
    2Zn      Zn 2072   3.071   1.855   4.425 -0.0269  0.0684  0.0222
    3Zn      Zn 2073   2.597   2.199   4.401 -0.0731 -0.1760 -0.1003
    4Zn      Zn 2074   3.592   2.506   3.821 -0.1663  0.0025 -0.0537
    5Zn      Zn 2075   3.565   2.000   4.145  0.0210  0.1795 -0.0675
    6Zn      Zn 2076   2.644   2.685   4.065  0.0929  0.0709  0.2023
    7UNL     H0 2077   2.734   2.322   4.559  0.8591 -0.5630  0.9513
    7UNL     H1 2078   2.785   2.248   4.824  0.0234 -0.9059 -0.0627
    7UNL     C2 2079   2.671   2.263   4.624  0.2775 -0.7695  0.2121
    7UNL     C3 2080   2.705   2.222   4.757  0.3909 -1.4449 -0.2991
    7UNL     C4 2081   2.509   2.178   4.700 -0.5183  0.1201 -0.0120
    7UNL     C5 2082   2.371   2.107   4.710 -1.1931 -0.5791 -0.0462
    7UNL     N6 2083   2.557   2.213   4.583 -0.2739 -0.0205 -0.0227
    7UNL     N7 2084   2.594   2.171   4.808 -0.5566  0.4955  0.0397
    7UNL     H8 2085   2.350   2.019   4.648 -0.3004 -0.6800 -0.2231
    7UNL     H9 2086   2.298   2.180   4.674 -0.1367  0.8833  0.6169
    7UNL    H10 2087   2.342   2.076   4.811 -1.3270 -1.5927 -0.3878
    8UNL     H0 2088   3.246   1.669   4.451  1.3350 -0.3282 -0.7326
    8UNL     H1 2089   3.262   1.419   4.356 -1.5081 -2.6585 -2.1849
    8UNL     C2 2090   3.172   1.619   4.390  0.2064  0.0057  0.3071
    8UNL     C3 2091   3.179   1.487   4.344  0.4170  0.3011 -0.2332
    8UNL     C4 2092   3.019   1.590   4.271 -0.2830 -0.2325  0.2876
    8UNL     C5 2093   2.896   1.610   4.198 -0.3206 -0.6819 -0.1196
    8UNL     N6 2094   3.066   1.684   4.354  0.6999 -0.2734 -0.5140
    8UNL     N7 2095   3.079   1.469   4.263 -0.4346 -0.4053  0.0099
    8UNL     H8 2096   2.804   1.570   4.244 -0.1405 -0.9840 -0.0195
    8UNL     H9 2097   2.897   1.559   4.100 -0.6639 -0.0475 -0.4592
    8UNL    H10 2098   2.878   1.717   4.181  0.1970 -0.3451  1.3273
    9UNL     H0 2099   2.661   2.225   4.161  1.7931  1.1264 -1.2900
    9UNL     H1 2100   2.664   2.449   3.991 -4.0787  1.0130 -0.6710
    9UNL     C2 2101   2.644   2.329   4.187  0.0999  0.4929  0.3338
    9UNL     C3 2102   2.653   2.440   4.098  0.5046  0.2490 -0.0712
    9UNL     C4 2103   2.632   2.494   4.301 -0.0044 -0.4311 -0.4717
    9UNL     C5 2104   2.576   2.580   4.411  0.2770 -0.3473  0.6762
    9UNL     N6 2105   2.632   2.364   4.311  0.6176  0.6358 -0.0660
    9UNL     N7 2106   2.653   2.544   4.174  0.7197 -0.5330 -1.3147
    9UNL     H8 2107   2.656   2.643   4.451  0.5842 -0.6508  0.5395
    9UNL     H9 2108   2.533   2.527   4.497 -0.1881  0.2692  0.8316
    9UNL    H10 2109   2.497   2.643   4.368  2.4454  1.2911 -1.0903
   10UNL     H0 2110   2.657   2.817   3.861  0.2195  0.8168  0.2843
   10UNL     H1 2111   2.872   2.960   3.794 -2.8138 -0.4451 -1.7296
   10UNL     C2 2112   2.758   2.786   3.885 -0.0135  0.0587  0.2985
   10UNL     C3 2113   2.871   2.864   3.844 -0.2378  0.3269  0.0391
   10UNL     C4 2114   2.915   2.697   3.945  0.5332  0.2585  0.0551
   10UNL     C5 2115   2.998   2.581   3.997 -0.4417  0.0402 -0.3650
   10UNL     N6 2116   2.785   2.684   3.960 -0.0949  0.3396  0.2132
   10UNL     N7 2117   2.977   2.797   3.876 -0.0739  0.1352  0.1093
   10UNL     H8 2118   2.984   2.492   3.934  3.9345 -1.1078  0.0170
   10UNL     H9 2119   2.976   2.563   4.103  3.3707  0.7495  0.6787
   10UNL    H10 2120   3.104   2.603   3.980 -0.5585  1.8957  1.0518
   11UNL     H0 2121   2.616   1.981   4.482 -0.4966  2.6329 -0.9052
   11UNL     H1 2122   2.820   1.781   4.454 -0.1320  0.2794  1.4385
   11UNL     C2 2123   2.715   1.984   4.441  0.1321  0.0191  0.1722
   11UNL     C3 2124   2.816   1.885   4.423  0.7217  0.0021  0.2954
   11UNL     C4 2125   2.873   2.082   4.361 -0.7423 -0.4556  0.0987
   11UNL     C5 2126   2.968   2.198   4.326 -0.1539  0.2144  0.1134
   11UNL     N6 2127   2.749   2.102   4.392 -0.4983  0.0564 -0.2936
   11UNL     N7 2128   2.921   1.949   4.377  0.1236 -0.6908 -0.3990
   11UNL     H8 2129   2.972   2.278   4.400  0.8068 -0.6239  0.9971
   11UNL     H9 2130   2.936   2.239   4.229 -0.3038 -1.2023 -0.4631
   11UNL    H10 2131   3.070   2.157   4.317  0.2838  0.9571  1.4112
   12UNL     H0 2132   3.622   2.676   3.380  0.0111  0.3672  0.4302
   12UNL     H1 2133   3.624   2.702   3.654  0.8409  0.3722 -0.6629
   12UNL     C2 2134   3.602   2.597   3.452  0.2900 -0.4024 -0.3188
   12UNL     C3 2135   3.611   2.614   3.593  0.4186 -0.0592  0.0345
   12UNL     C4 2136   3.581   2.420   3.525 -0.3165 -0.1909 -0.0566
   12UNL     C5 2137   3.575   2.272   3.531 -0.0195  0.5008  0.1429
   12UNL     N6 2138   3.587   2.474   3.407 -0.5882 -0.6191  0.2508
   12UNL     N7 2139   3.601   2.495   3.642  0.1576 -0.5848 -0.3024
   12UNL     H8 2140   3.542   2.226   3.436 -0.8825 -1.8957  1.5083
   12UNL     H9 2141   3.503   2.236   3.605 -2.5655 -1.6941 -3.0783
   12UNL    H10 2142   3.669   2.222   3.555 -0.8563 -1.6567 -0.7455
   13UNL     H0 2143   3.188   2.910   4.052 -1.1681 -1.1522 -1.1550
   13UNL     H1 2144   3.262   3.141   4.170  0.4522 -1.3735  0.1630
   13UNL     C2 2145   3.188   3.009   4.008  0.4106 -0.3749  0.4860
   13UNL     C3 2146   3.236   3.122   4.067 -0.1012 -0.3508  0.1112
   13UNL     C4 2147   3.174   3.150   3.875 -0.5317 -0.6142  0.4108
   13UNL     C5 2148   3.140   3.223   3.747 -0.6473 -0.3699 -0.1804
   13UNL     N6 2149   3.162   3.022   3.877 -0.0423  0.0722  0.1554
   13UNL     N7 2150   3.212   3.222   3.986 -0.6117  0.3973  0.0464
   13UNL     H8 2151   3.051   3.285   3.762 -1.2776 -0.2254 -3.6318
   13UNL     H9 2152   3.216   3.298   3.723 -0.1369 -1.1746 -1.1966
   13UNL    H10 2153   3.124   3.162   3.657 -0.3240 -0.6050 -0.0796
   14UNL     H0 2154   3.337   1.976   4.041 -0.0035 -0.2009  0.1442
   14UNL     H1 2155   3.087   1.939   4.158  0.4661  0.5704 -0.1813
   14UNL     C2 2156   3.316   1.956   4.145  0.5242 -0.2485  0.2406
   14UNL     C3 2157   3.187   1.947   4.199  0.7055  0.6405 -0.7606
   14UNL     C4 2158   3.337   1.957   4.339  0.4571 -0.0106  0.3565
   14UNL     C5 2159   3.418   1.958   4.470 -0.3270 -0.3048  0.3603
   14UNL     N6 2160   3.408   1.986   4.232  0.1309 -0.6636 -0.3402
   14UNL     N7 2161   3.201   1.936   4.334 -0.8008  0.1142 -0.0552
   14UNL     H8 2162   3.520   1.918   4.460 -1.3433 -3.1865  0.6220
   14UNL     H9 2163   3.365   1.893   4.541 -1.9347 -1.2531 -1.6164
   14UNL    H10 2164   3.422   2.056   4.518  0.7009 -0.7772  1.3028
   15UNL     H0 2165   3.329   2.439   3.806  2.8227  0.4425 -2.4381
   15UNL     H1 2166   3.143   2.645   3.717 -0.8986 -2.5848  1.4633
   15UNL     C2 2167   3.334   2.547   3.807 -0.1565  0.7226  0.6967
   15UNL     C3 2168   3.236   2.648   3.773  0.0630  0.4550 -0.0960
   15UNL     C4 2169   3.411   2.729   3.837 -0.3947  0.3289  0.3957
   15UNL     C5 2170   3.485   2.828   3.923 -0.1962  0.6441 -0.9021
   15UNL     N6 2171   3.442   2.602   3.850 -0.4445  0.4190 -0.2689
   15UNL     N7 2172   3.287   2.766   3.797  0.5180  0.4050  0.0411
   15UNL     H8 2173   3.591   2.798   3.926 -0.7536 -1.7723 -2.4309
   15UNL     H9 2174   3.446   2.813   4.024  0.1323 -1.2019 -1.0125
   15UNL    H10 2175   3.477   2.934   3.899  0.4390  0.0302 -4.3946
   16UNL     H0 2176   3.730   2.070   3.953  0.3289  1.2230  1.7702
   16UNL     H1 2177   3.734   2.312   3.800  0.9412 -0.0094  1.7517
   16UNL     C2 2178   3.660   2.153   3.951 -0.3444  0.6670 -0.5507
   16UNL     C3 2179   3.664   2.269   3.870 -0.4337 -1.2236 -0.2632
   16UNL     C4 2180   3.518   2.267   4.020 -0.7739  0.6603 -0.4919
   16UNL     C5 2181   3.393   2.305   4.100  0.2567 -0.0238 -0.1848
   16UNL     N6 2182   3.561   2.142   4.034 -0.0926 -0.4333  0.0960
   16UNL     N7 2183   3.559   2.342   3.915 -0.1364  0.3477  0.1358
   16UNL     H8 2184   3.300   2.259   4.064 -0.8006  2.2042 -0.4600
   16UNL     H9 2185   3.376   2.414   4.102  0.9130  0.0890 -0.5588
   16UNL    H10 2186   3.413   2.275   4.204  1.1079  0.7241 -0.1212
   17UNL     H0 2187   2.173   2.616   4.019  0.6371  1.5261  2.0341
   17UNL     H1 2188   2.404   2.714   4.146  0.8079  0.0799  0.5317
   17UNL     C2 2189   2.273   2.618   3.979 -0.2903  0.7126 -0.5505
   17UNL     C3 2190   2.382   2.680   4.046  0.5967  0.6088  0.3962
   17UNL     C4 2191   2.429   2.624   3.848 -0.4066 -0.6179  0.0882
   17UNL     C5 2192   2.515   2.571   3.731  0.3929 -0.2687  0.3052
   17UNL     N6 2193   2.300   2.591   3.855  0.1349 -0.3943 -0.0441
   17UNL     N7 2194   2.487   2.676   3.966  0.2329  0.6156  0.1409
   17UNL     H8 2195   2.613   2.532   3.761  1.1848 -0.1201 -1.8999
   17UNL     H9 2196   2.461   2.496   3.671  0.4339 -0.3010  0.3088
   17UNL    H10 2197   2.525   2.656   3.663 -3.5509 -0.7758 -1.2261
   18UNL     H0 2198   3.883   2.270   4.363  1.2715  0.7185 -0.8869
   18UNL     H1 2199   3.618   2.170   4.326  1.0893 -0.5390  1.1338
   18UNL     C2 2200   3.843   2.177   4.325 -0.3832  1.0124  0.0480
   18UNL     C3 2201   3.714   2.123   4.307  0.7527 -0.5066 -0.9286
   18UNL     C4 2202   3.853   2.003   4.223 -0.9258 -0.2349 -0.2922
   18UNL     C5 2203   3.921   1.893   4.145  0.0758  0.1137  0.6337
   18UNL     N6 2204   3.930   2.095   4.277  0.1742  0.0839  0.4205
   18UNL     N7 2205   3.718   2.010   4.245  0.6310  0.3436  0.0033
   18UNL     H8 2206   4.008   1.854   4.199 -1.0503 -1.4732  1.3910
   18UNL     H9 2207   3.956   1.924   4.046  2.3582 -0.0071  1.3479
   18UNL    H10 2208   3.864   1.799   4.143  1.7400 -1.0529  2.8782
    1Zn      Zn 2209   1.648   0.827   0.302 -0.0992 -0.1818  0.0253
    2Zn      Zn 2210   5.489   5.223   0.864  0.0306 -0.0606  0.1679
    3Zn      Zn 2211   1.190   0.124   0.846  0.0945  0.2108 -0.1045
    4Zn      Zn 2212   2.130   0.485   0.309 -0.0284  0.2728  0.3627
    5Zn      Zn 2213   0.259   5.371   0.587  0.3514  0.0101  0.1022
    6Zn      Zn 2214   1.159   0.648   0.579  0.0371  0.1230  0.0870
    7UNL     H0 2215   1.363   0.204   1.006  2.5772 -0.6654  2.5106
    7UNL     H1 2216   1.343   0.259   1.285 -0.1559  1.1419 -1.0820
    7UNL     C2 2217   1.278   0.189   1.071  0.2870 -0.1157 -0.1974
    7UNL     C3 2218   1.272   0.221   1.213 -0.9195 -0.0462  0.2447
    7UNL     C4 2219   1.110   0.114   1.139 -0.1533  0.2489 -0.5269
    7UNL     C5 2220   0.983   0.036   1.136 -0.0193 -1.2026  0.1128
    7UNL     N6 2221   1.171   0.124   1.026 -0.4500  0.7627 -0.0069
    7UNL     N7 2222   1.160   0.164   1.256 -0.0214  0.2212 -0.1934
    7UNL     H8 2223   0.955   0.002   1.035  0.1641  2.2476 -1.2462
    7UNL     H9 2224   0.899   0.099   1.168  1.8594  3.0514 -2.4014
    7UNL    H10 2225   0.986  -0.045   1.209 -1.8730  0.1369  1.7902
    8UNL     H0 2226   5.669   5.035   0.889 -2.8085 -0.1574  1.7947
    8UNL     H1 2227   5.734   4.854   0.687  0.0755 -0.7601  0.2276
    8UNL     C2 2228   5.607   4.998   0.808 -0.1208 -0.3719 -0.2983
    8UNL     C3 2229   5.642   4.907   0.707  0.5691  0.1879  0.0370
    8UNL     C4 2230   5.448   4.977   0.686 -0.1856 -0.6285  0.1830
    8UNL     C5 2231   5.329   5.021   0.612 -0.4289  0.1386  0.1059
    8UNL     N6 2232   5.485   5.049   0.791 -0.5067  0.1667 -0.3620
    8UNL     N7 2233   5.536   4.886   0.636 -0.3774 -0.1986 -0.4128
    8UNL     H8 2234   5.233   4.990   0.655 -1.3551  0.3268 -1.7323
    8UNL     H9 2235   5.323   4.977   0.511  0.9748 -0.1384  0.1274
    8UNL    H10 2236   5.334   5.130   0.605  0.7743  0.2584  2.1135
    9UNL     H0 2237   1.235   0.187   0.610  0.2505  1.4134 -1.8523
    9UNL     H1 2238   1.176   0.414   0.488  1.1612 -0.0801  0.1860
    9UNL     C2 2239   1.218   0.279   0.663  0.3866  0.0590  0.7215
    9UNL     C3 2240   1.186   0.396   0.594 -0.1356  0.0341  0.3407
    9UNL     C4 2241   1.175   0.423   0.800 -0.5475  0.8408  0.2205
    9UNL     C5 2242   1.155   0.484   0.933 -0.0524 -0.7493 -0.2900
    9UNL     N6 2243   1.205   0.291   0.794 -0.3389 -0.4124 -0.0727
    9UNL     N7 2244   1.160   0.494   0.683  0.1479  0.2631  0.3265
    9UNL     H8 2245   1.247   0.511   0.987  0.0249 -0.0333 -0.7686
    9UNL     H9 2246   1.086   0.431   1.000 -0.5892  0.3666  0.0694
    9UNL    H10 2247   1.104   0.579   0.911  1.1450  0.1583  0.7053
   10UNL     H0 2248   1.188   0.835   0.398 -0.1539  0.7407  0.6397
   10UNL     H1 2249   1.414   0.935   0.294 -0.2311  0.9931  1.2883
   10UNL     C2 2250   1.283   0.784   0.396 -0.2511  0.5723  0.1394
   10UNL     C3 2251   1.400   0.840   0.343  0.2414  0.4094  0.3182
   10UNL     C4 2252   1.430   0.660   0.441  0.2253  0.4012 -1.0194
   10UNL     C5 2253   1.498   0.535   0.482  0.4132  0.4469 -0.3409
   10UNL     N6 2254   1.301   0.677   0.476 -0.3515  0.1766  0.3501
   10UNL     N7 2255   1.495   0.754   0.366  0.7998 -0.5434 -0.1264
   10UNL     H8 2256   1.476   0.458   0.407 -0.9220  0.8524 -0.3949
   10UNL     H9 2257   1.471   0.516   0.587  0.4159  2.8173  0.1501
   10UNL    H10 2258   1.606   0.551   0.474  0.7166 -1.2224  0.0651
   11UNL     H0 2259   5.001   5.259   0.864  0.8860 -2.4064 -0.3821
   11UNL     H1 2260   5.226   5.122   0.928 -0.7348 -0.1690  0.3381
   11UNL     C2 2261   5.105   5.287   0.849  0.3473  0.4262  0.6657
   11UNL     C3 2262   5.222   5.220   0.883 -0.0772 -0.1546  0.2923
   11UNL     C4 2263   5.259   5.397   0.797 -0.1592 -0.5200  0.3233
   11UNL     C5 2264   5.334   5.513   0.731  1.2108 -0.0714  0.0505
   11UNL     N6 2265   5.131   5.404   0.791  0.1938  0.2601 -0.5749
   11UNL     N7 2266   5.325   5.287   0.845 -0.4689  0.0439 -0.0830
   11UNL     H8 2267   5.290   5.544   0.636 -1.0344  1.2542  1.4448
   11UNL     H9 2268   5.440   5.490   0.713  1.1749  0.7564 -1.3513
   11UNL    H10 2269   5.326   5.588   0.810 -1.3882 -0.6420  0.4063
   12UNL     H0 2270   4.127   3.391   4.551  2.5146 -0.5905  1.2914
   12UNL     H1 2271   4.095   3.397   4.822 -1.9536 -1.0697  1.1930
   12UNL     C2 2272   4.100   3.310   4.617  0.3289 -0.6323  0.4258
   12UNL     C3 2273   4.084   3.313   4.755  0.5732  0.0132 -0.7550
   12UNL     C4 2274   4.063   3.120   4.677 -0.0976 -0.4553 -0.3298
   12UNL     C5 2275   4.022   2.974   4.679 -0.0868 -0.7937 -0.2703
   12UNL     N6 2276   4.084   3.191   4.568 -0.0532  0.3249  0.0382
   12UNL     N7 2277   4.076   3.189   4.796  0.1199 -0.3615  0.0291
   12UNL     H8 2278   3.998   2.936   4.579 -0.0469 -0.6141 -0.3493
   12UNL     H9 2279   3.928   2.973   4.735 -1.9365  2.7710 -2.9288
   12UNL    H10 2280   4.109   2.917   4.714  2.9407  3.2387 -0.4648
   13UNL     H0 2281   1.708   0.858   0.565 -0.7442  0.3732  1.2016
   13UNL     H1 2282   1.775   1.087   0.688  0.7160  0.0287  0.0774
   13UNL     C2 2283   1.700   0.957   0.521 -0.5425 -0.0447  0.1998
   13UNL     C3 2284   1.744   1.072   0.585  0.8030  0.7421 -0.0564
   13UNL     C4 2285   1.692   1.115   0.394  0.9793 -0.2091  0.1741
   13UNL     C5 2286   1.646   1.193   0.273 -0.2500 -0.5217 -0.5326
   13UNL     N6 2287   1.665   0.983   0.401 -0.1800 -0.1856  0.3642
   13UNL     N7 2288   1.725   1.176   0.513 -0.6145  0.5300  0.0183
   13UNL     H8 2289   1.563   1.254   0.310  0.3365 -1.2655  2.2464
   13UNL     H9 2290   1.735   1.252   0.246  0.1293 -0.1808  1.3489
   13UNL    H10 2291   1.614   1.131   0.188 -0.4153  2.2497 -2.6605
   14UNL     H0 2292   0.041   5.337   0.495  0.8632  1.5191  0.6462
   14UNL     H1 2293  -0.207   5.320   0.607 -0.0790  0.6974  0.9728
   14UNL     C2 2294   0.014   5.331   0.600  0.5346  0.3351  0.5030
   14UNL     C3 2295  -0.113   5.321   0.659  0.0938 -0.5270  0.7133
   14UNL     C4 2296   0.034   5.323   0.792 -0.0455  1.2322 -0.3247
   14UNL     C5 2297   0.104   5.316   0.927 -0.1156 -0.1281 -0.0394
   14UNL     N6 2298   0.110   5.337   0.683 -0.1823 -0.2189 -0.2555
   14UNL     N7 2299  -0.102   5.313   0.785  0.1617  0.6094  0.2406
   14UNL     H8 2300   0.209   5.344   0.922  0.3502 -1.2401  2.0287
   14UNL     H9 2301   0.098   5.217   0.975  0.2925  0.5335  1.4145
   14UNL    H10 2302   0.059   5.388   0.996  0.7196 -0.8681  1.3310
   15UNL     H0 2303   1.888   0.420   0.235 -0.6556 -0.6919 -0.5466
   15UNL     H1 2304   1.660   0.577   0.231  0.2015 -1.7724 -0.2590
   15UNL     C2 2305   1.879   0.522   0.272  0.3286 -0.8342  0.1284
   15UNL     C3 2306   1.761   0.601   0.262 -0.5443  0.4812  0.5936
   15UNL     C4 2307   1.917   0.694   0.356  0.0844  0.1859 -0.9704
   15UNL     C5 2308   1.993   0.803   0.427 -0.2878 -0.2877 -0.0348
   15UNL     N6 2309   1.978   0.580   0.332 -0.1054 -0.0446  0.0520
   15UNL     N7 2310   1.781   0.713   0.328  0.0569  0.0532 -0.3656
   15UNL     H8 2311   1.947   0.899   0.402 -1.7659 -0.8076  0.5833
   15UNL     H9 2312   2.102   0.800   0.413 -0.4548 -1.9760 -1.3073
   15UNL    H10 2313   1.975   0.786   0.534  0.5592 -0.0561  0.1537
   16UNL     H0 2314   2.372   0.128   0.422  1.4205  2.2960  3.0681
   16UNL     H1 2315   2.290   0.325   0.260 -2.0095  3.0807 -0.1265
   16UNL     C2 2316   2.272   0.169   0.419  0.4815  0.1712 -0.5329
   16UNL     C3 2317   2.233   0.277   0.338  0.2781 -0.0086 -0.1878
   16UNL     C4 2318   2.100   0.243   0.488  0.4393  0.1638 -0.9721
   16UNL     C5 2319   1.996   0.269   0.594  0.4372 -0.7309  0.4006
   16UNL     N6 2320   2.170   0.129   0.493 -0.4415 -0.0924  0.4103
   16UNL     N7 2321   2.115   0.321   0.377  0.1389 -0.7102 -0.5367
   16UNL     H8 2322   1.978   0.377   0.585  2.6578 -0.3411 -0.1436
   16UNL     H9 2323   2.025   0.244   0.696  2.5203 -2.3850 -0.5154
   16UNL    H10 2324   1.905   0.217   0.562  0.8904  0.2474 -2.9093
   17UNL     H0 2325   0.716   0.548   0.500  1.0781  0.0365  1.8798
   17UNL     H1 2326   0.921   0.654   0.644 -2.6174 -2.0138  0.1789
   17UNL     C2 2327   0.816   0.574   0.465  0.5408 -0.1870  0.0556
   17UNL     C3 2328   0.918   0.630   0.539  0.1843  0.5586 -0.6648
   17UNL     C4 2329   0.961   0.604   0.340 -0.0719 -0.7024 -0.0963
   17UNL     C5 2330   1.025   0.639   0.212 -0.5908 -0.3426 -0.0871
   17UNL     N6 2331   0.833   0.565   0.337  0.1356  0.3087 -0.1302
   17UNL     N7 2332   1.017   0.648   0.457 -0.5366  1.2323 -0.4419
   17UNL     H8 2333   1.135   0.632   0.217 -0.1724  3.0551 -1.3736
   17UNL     H9 2334   0.994   0.577   0.127 -1.2189 -0.7212  0.4117
   17UNL    H10 2335   0.996   0.740   0.179  1.7867  0.7616  0.9373
   18UNL     H0 2336   2.375   0.216   0.921 -0.0330  1.4867 -1.3321
   18UNL     H1 2337   2.169   0.142   0.783  0.2623 -0.5462  0.6517
   18UNL     C2 2338   2.382   0.136   0.849 -0.6723 -0.2206  0.4011
   18UNL     C3 2339   2.267   0.098   0.777  0.2929 -0.3163 -0.8362
   18UNL     C4 2340   2.424  -0.030   0.750 -0.7579  0.0146 -0.9626
   18UNL     C5 2341   2.500  -0.157   0.706 -0.7681 -0.4639  0.4060
   18UNL     N6 2342   2.479   0.051   0.839  0.7905 -0.0069 -0.3625
   18UNL     N7 2343   2.295  -0.010   0.717 -0.0255  0.3320 -0.0153
   18UNL     H8 2344   2.483  -0.201   0.607  0.8158 -2.5582  0.9854
   18UNL     H9 2345   2.488  -0.237   0.781  3.0244 -1.4413  0.1450
   18UNL    H10 2346   2.607  -0.136   0.714 -1.1131  1.1930  1.0455
    1Zn      Zn 2347   1.194   0.150   1.435 -0.0891  0.2323  0.0624
    2Zn      Zn 2348   5.004   4.546   2.036  0.0927  0.0259 -0.3491
    3Zn      Zn 2349   4.529   4.873   2.055  0.0442  0.0046  0.3432
    4Zn      Zn 2350   5.496   5.222   1.450 -0.1805  0.0456  0.1934
    5Zn      Zn 2351   5.495   4.734   1.776  0.0772 -0.0179 -0.2246
    6Zn      Zn 2352   4.539   5.386   1.757  0.1474 -0.0285  0.0805
    7UNL     H0 2353   4.699   4.995   2.204 -0.0668  1.1612  0.1026
    7UNL     H1 2354   4.679   5.042   2.481 -0.1554  1.0528  0.2305
    7UNL     C2 2355   4.628   4.957   2.277  0.6243 -0.5534 -0.0717
    7UNL     C3 2356   4.617   4.981   2.416  0.2796 -0.0444  0.8315
    7UNL     C4 2357   4.462   4.860   2.348 -0.2875  0.8453 -0.3863
    7UNL     C5 2358   4.347   4.767   2.348  0.4801  0.0940 -0.5474
    7UNL     N6 2359   4.522   4.889   2.232 -0.5516 -0.1463 -0.6279
    7UNL     N7 2360   4.517   4.914   2.461  0.4247  0.7047 -0.4211
    7UNL     H8 2361   4.377   4.672   2.393 -1.3029 -0.7768 -1.1345
    7UNL     H9 2362   4.301   4.756   2.249 -0.0011  2.7416 -0.7039
    7UNL    H10 2363   4.260   4.798   2.407 -0.3018 -3.4205  0.3806
    8UNL     H0 2364   5.200   4.341   2.046  1.9741 -0.8120 -1.7622
    8UNL     H1 2365   5.204   4.132   1.862  0.9078  0.1488  0.6094
    8UNL     C2 2366   5.120   4.308   1.981  0.2456 -0.2303 -0.0384
    8UNL     C3 2367   5.128   4.201   1.893  0.1656 -0.7945  0.9485
    8UNL     C4 2368   4.947   4.297   1.884  0.3320 -0.1197 -0.0254
    8UNL     C5 2369   4.827   4.355   1.813  0.0785 -0.0634 -0.1589
    8UNL     N6 2370   5.003   4.366   1.981  0.3673 -0.4724 -0.0797
    8UNL     N7 2371   5.010   4.190   1.828 -0.3698 -0.2636 -1.1599
    8UNL     H8 2372   4.730   4.318   1.848  0.3062 -0.0563  0.4883
    8UNL     H9 2373   4.825   4.321   1.709  0.3219  1.1835 -0.5880
    8UNL    H10 2374   4.821   4.465   1.811 -0.5066 -0.1021 -0.6827
    9UNL     H0 2375   4.547   4.921   1.842 -1.7213  0.4856  0.9436
    9UNL     H1 2376   4.605   5.150   1.688  1.8030  0.8155  0.3256
    9UNL     C2 2377   4.565   5.023   1.872 -0.1271  0.3503  0.5307
    9UNL     C3 2378   4.588   5.139   1.794  0.2744 -0.1119  0.0179
    9UNL     C4 2379   4.542   5.181   1.993 -0.1102  0.6320 -0.1812
    9UNL     C5 2380   4.489   5.256   2.109  0.0508  0.3301  0.5798
    9UNL     N6 2381   4.533   5.048   1.991  0.2460  0.5993 -0.0558
    9UNL     N7 2382   4.569   5.242   1.870 -0.6203 -0.0347  0.4427
    9UNL     H8 2383   4.567   5.270   2.185  0.9138 -1.2747  0.0480
    9UNL     H9 2384   4.403   5.206   2.154  1.1523 -3.9119 -1.4705
    9UNL    H10 2385   4.453   5.353   2.074 -0.3288 -0.0166 -0.0060
   10UNL     H0 2386   0.740   0.150   1.598 -0.6196 -2.4544 -0.3481
   10UNL     H1 2387   0.958   0.247   1.437 -0.9441  0.6044  0.7381
   10UNL     C2 2388   0.843   0.119   1.587  0.3915  0.6783 -0.6679
   10UNL     C3 2389   0.952   0.165   1.508  0.2860 -0.0942  0.0713
   10UNL     C4 2390   0.996  -0.012   1.615  0.4183  0.0604  0.6574
   10UNL     C5 2391   1.074  -0.119   1.675 -0.0724  0.0991 -0.6238
   10UNL     N6 2392   0.867   0.006   1.651  0.4047 -0.7632 -0.5380
   10UNL     N7 2393   1.054   0.083   1.528  0.3143  0.3058  0.2346
   10UNL     H8 2394   1.037  -0.214   1.633  0.2157  0.0915 -0.8613
   10UNL     H9 2395   1.052  -0.132   1.782  0.9426 -2.5544 -0.6516
   10UNL    H10 2396   1.182  -0.113   1.658 -0.3069  0.2557 -2.1386
   11UNL     H0 2397   4.534   4.627   2.119  0.4607  2.1144  2.6698
   11UNL     H1 2398   4.751   4.457   2.120 -2.2294  0.2347  1.8185
   11UNL     C2 2399   4.628   4.643   2.068 -0.8483  0.2882 -0.6137
   11UNL     C3 2400   4.740   4.555   2.075  0.2520 -0.0158  0.5047
   11UNL     C4 2401   4.783   4.729   1.975  0.6047 -0.7602  0.3708
   11UNL     C5 2402   4.864   4.842   1.919 -0.1930  0.3509 -0.2786
   11UNL     N6 2403   4.663   4.758   2.013 -0.6094  0.5236 -0.3969
   11UNL     N7 2404   4.845   4.612   2.013 -0.2749 -0.0095 -0.6509
   11UNL     H8 2405   4.945   4.879   1.982  0.4575 -1.4895  0.0417
   11UNL     H9 2406   4.812   4.936   1.902  0.7203  0.9894  0.3635
   11UNL    H10 2407   4.907   4.812   1.822 -0.3658  1.1125 -0.6008
   12UNL     H0 2408   1.746   0.015   1.018  0.4555 -0.2151 -0.4653
   12UNL     H1 2409   1.733   0.010   1.294  3.7304 -0.5599 -0.4550
   12UNL     C2 2410   1.729  -0.072   1.081 -1.1263  0.1997 -0.2806
   12UNL     C3 2411   1.715  -0.068   1.221 -0.6356  0.0412 -0.3007
   12UNL     C4 2412   1.697  -0.257   1.152 -0.3551  0.3131 -0.5753
   12UNL     C5 2413   1.667  -0.408   1.153  0.7037 -0.1289  0.5208
   12UNL     N6 2414   1.713  -0.194   1.035 -0.2364 -0.0288 -0.5151
   12UNL     N7 2415   1.705  -0.187   1.272 -0.6617  0.1324  0.7308
   12UNL     H8 2416   1.623  -0.429   1.054 -2.3534  1.0074  1.5208
   12UNL     H9 2417   1.590  -0.440   1.224  0.8993  1.9556  1.7505
   12UNL    H10 2418   1.752  -0.477   1.161  2.7020  2.0757 -0.6007
   13UNL     H0 2419   1.265   0.196   1.661 -0.3126  0.4850 -1.8245
   13UNL     H1 2420   1.250   0.409   1.817  0.0226 -1.3805  0.1238
   13UNL     C2 2421   1.253   0.298   1.626  0.0880  1.2521  0.1611
   13UNL     C3 2422   1.247   0.410   1.709  0.6593 -0.3535  0.1007
   13UNL     C4 2423   1.215   0.448   1.505 -0.1109 -0.3968 -0.5276
   13UNL     C5 2424   1.204   0.533   1.381  0.0292 -0.1419  0.1072
   13UNL     N6 2425   1.226   0.314   1.498 -0.1491 -0.2863 -0.3659
   13UNL     N7 2426   1.222   0.511   1.632  0.1171 -0.0039  0.2450
   13UNL     H8 2427   1.297   0.586   1.356 -0.9898  2.1351  0.8619
   13UNL     H9 2428   1.183   0.487   1.284  0.2762 -1.3932  0.6384
   13UNL    H10 2429   1.121   0.603   1.398 -2.4929 -2.7110 -0.9100
   14UNL     H0 2430   5.266   4.715   1.669  2.1449  1.4648  1.0559
   14UNL     H1 2431   5.035   4.587   1.770  0.6479  1.6957 -0.8393
   14UNL     C2 2432   5.246   4.687   1.772 -0.2770  0.8266  0.4824
   14UNL     C3 2433   5.126   4.624   1.816  0.9023 -0.0813  0.1412
   14UNL     C4 2434   5.279   4.652   1.967  0.4364  0.1752  0.2187
   14UNL     C5 2435   5.340   4.647   2.106 -0.4313 -0.2450  0.3155
   14UNL     N6 2436   5.339   4.704   1.860  0.2689 -0.1235  0.1865
   14UNL     N7 2437   5.150   4.605   1.946 -0.5782  0.4249  0.0122
   14UNL     H8 2438   5.332   4.550   2.156  0.3397  0.1527  1.2489
   14UNL     H9 2439   5.294   4.722   2.172  1.1461 -1.3347  2.7835
   14UNL    H10 2440   5.446   4.675   2.104 -0.5411  0.2199 -2.0077
   15UNL     H0 2441   5.245   5.141   1.357  0.7031 -0.7056  1.2885
   15UNL     H1 2442   5.012   5.301   1.377  0.0256  3.5748 -0.9829
   15UNL     C2 2443   5.231   5.239   1.402 -0.0656  0.1239 -0.6275
   15UNL     C3 2444   5.115   5.313   1.408  0.3951 -0.1021 -0.2782
   15UNL     C4 2445   5.274   5.413   1.487  0.4188  0.4739  0.4253
   15UNL     C5 2446   5.369   5.506   1.557  0.4254 -0.0919 -0.1644
   15UNL     N6 2447   5.335   5.298   1.462 -0.3958 -0.4705  0.6887
   15UNL     N7 2448   5.141   5.427   1.460 -0.1330 -0.3667  0.4772
   15UNL     H8 2449   5.335   5.609   1.548  0.3361 -0.2419 -1.9487
   15UNL     H9 2450   5.468   5.506   1.510  0.0233 -1.4197 -1.0761
   15UNL    H10 2451   5.375   5.484   1.664  1.5540 -1.6209 -0.4993
   16UNL     H0 2452   5.701   4.863   1.638  1.5716  2.9016 -0.4966
   16UNL     H1 2453   5.669   5.046   1.434  0.0931  2.5977  1.0638
   16UNL     C2 2454   5.609   4.909   1.605 -0.6495 -0.4967  0.5181
   16UNL     C3 2455   5.597   5.004   1.502  0.1555  0.2694 -0.2212
   16UNL     C4 2456   5.426   4.985   1.626  0.4517 -1.0169 -0.2481
   16UNL     C5 2457   5.293   5.021   1.692  0.3425 -1.0668 -0.6972
   16UNL     N6 2458   5.496   4.882   1.669 -0.2370 -1.0333  0.3872
   16UNL     N7 2459   5.477   5.062   1.524 -0.2756 -0.2170  0.1099
   16UNL     H8 2460   5.249   4.943   1.756  1.2812  0.7693  2.3817
   16UNL     H9 2461   5.219   5.054   1.618 -2.5222  0.6823  2.6156
   16UNL    H10 2462   5.317   5.112   1.749  2.3820 -1.4327 -0.8857
   17UNL     H0 2463   4.086   5.258   1.680 -0.0863 -0.0640  0.0478
   17UNL     H1 2464   4.297   5.370   1.836  0.3507 -1.0330 -0.0507
   17UNL     C2 2465   4.186   5.288   1.651 -0.0843 -0.5959 -0.5173
   17UNL     C3 2466   4.289   5.343   1.732 -0.5232  0.0510 -0.2825
   17UNL     C4 2467   4.347   5.305   1.537 -0.1218  0.2215 -0.0555
   17UNL     C5 2468   4.411   5.326   1.403  0.5039 -0.5226 -0.1225
   17UNL     N6 2469   4.216   5.280   1.523  0.6537 -0.5169 -0.3418
   17UNL     N7 2470   4.393   5.350   1.653  0.0030 -1.0592  0.5035
   17UNL     H8 2471   4.400   5.427   1.362 -0.0036 -1.2982 -2.0147
   17UNL     H9 2472   4.519   5.312   1.420  0.8369  0.1743 -1.5107
   17UNL    H10 2473   4.386   5.250   1.328  2.1676 -0.0280 -1.2472
   18UNL     H0 2474   5.712   5.032   2.078 -0.0875 -1.3494  1.6960
   18UNL     H1 2475   5.492   4.909   1.975  0.0263 -0.4147  2.9171
   18UNL     C2 2476   5.714   4.943   2.016  0.4194 -0.2753  0.0948
   18UNL     C3 2477   5.597   4.882   1.969  0.3475  1.0346  0.3400
   18UNL     C4 2478   5.764   4.789   1.916 -0.0041 -0.1672  0.7560
   18UNL     C5 2479   5.852   4.692   1.835 -0.5797 -0.0520  0.1081
   18UNL     N6 2480   5.822   4.880   1.983  0.7168 -0.2274 -0.3387
   18UNL     N7 2481   5.626   4.776   1.900 -0.2703  0.3499 -0.3623
   18UNL     H8 2482   5.826   4.685   1.729  2.8543 -0.7484 -0.7905
   18UNL     H9 2483   5.849   4.595   1.885 -1.3372 -0.5110 -0.8081
   18UNL    H10 2484   5.959   4.712   1.833 -0.2625 -0.9555  3.1119
    1Zn      Zn 2485   4.533   4.895   2.637  0.0089 -0.3116  0.1613
    2Zn      Zn 2486   4.526   3.884   3.208 -0.0988 -0.1039 -0.2134
    3Zn      Zn 2487   4.037   4.203   3.230  0.1804 -0.2015  0.1527
    4Zn      Zn 2488   5.015   4.579   2.633 -0.2420  0.3860 -0.1677
    5Zn      Zn 2489   5.002   4.077   2.923  0.1020  0.0901  0.2483
    6Zn      Zn 2490   4.053   4.705   2.922 -0.1270  0.2351  0.2644
    7UNL     H0 2491   4.182   4.303   3.370 -1.9768  1.5153 -0.6693
    7UNL     H1 2492   4.222   4.299   3.642 -0.5129  0.7751 -0.7567
    7UNL     C2 2493   4.109   4.275   3.444 -0.8489  0.0278 -0.0770
    7UNL     C3 2494   4.135   4.273   3.582 -0.7574 -0.5437  0.1295
    7UNL     C4 2495   3.945   4.204   3.525 -0.2259  0.1188 -0.6306
    7UNL     C5 2496   3.794   4.169   3.534 -0.1317 -0.0691  0.1979
    7UNL     N6 2497   3.989   4.235   3.406 -0.1826  0.1581 -0.6531
    7UNL     N7 2498   4.024   4.228   3.639  0.5729  0.0009  0.0521
    7UNL     H8 2499   3.725   4.254   3.526  0.1882  0.3667  1.7631
    7UNL     H9 2500   3.779   4.113   3.627 -0.7031 -0.9533 -0.4169
    7UNL    H10 2501   3.769   4.092   3.461 -2.2051  1.2497 -0.5676
    8UNL     H0 2502   4.698   3.722   3.206 -2.7471  3.5019 -0.1223
    8UNL     H1 2503   4.699   3.469   3.070 -1.2755 -1.4896 -0.7581
    8UNL     C2 2504   4.619   3.670   3.154 -0.3749 -0.7601  0.0249
    8UNL     C3 2505   4.623   3.544   3.087 -0.0585 -0.4557  0.3830
    8UNL     C4 2506   4.452   3.654   3.042 -0.6040  0.6728  0.1642
    8UNL     C5 2507   4.346   3.700   2.950 -0.2737 -0.3396 -0.0294
    8UNL     N6 2508   4.512   3.733   3.123 -0.3288 -0.2425 -0.1426
    8UNL     N7 2509   4.512   3.528   3.018  0.3083 -0.3365 -0.4068
    8UNL     H8 2510   4.279   3.771   3.001  1.9025  0.6294  1.6692
    8UNL     H9 2511   4.286   3.615   2.918 -1.5818  1.4067 -2.5213
    8UNL    H10 2512   4.373   3.734   2.850  0.7477 -1.3753 -0.1147
    9UNL     H0 2513   4.098   4.231   2.995  0.5360  0.4796 -2.2931
    9UNL     H1 2514   4.098   4.485   2.843 -0.9185  4.6799  0.9514
    9UNL     C2 2515   4.090   4.332   3.031  0.0646 -0.2425 -0.2015
    9UNL     C3 2516   4.086   4.456   2.947 -0.0107  0.0986  0.0164
    9UNL     C4 2517   4.034   4.490   3.138  0.5806 -0.2612 -0.5474
    9UNL     C5 2518   4.003   4.569   3.262  0.1955 -0.1049  0.1390
    9UNL     N6 2519   4.048   4.360   3.150  0.5899  0.4747 -0.1539
    9UNL     N7 2520   4.058   4.558   3.020 -0.0363 -0.0054 -0.0905
    9UNL     H8 2521   3.895   4.586   3.267 -0.1254 -2.2742  2.1683
    9UNL     H9 2522   4.039   4.673   3.262 -2.2220  0.8501  2.3777
    9UNL    H10 2523   4.045   4.525   3.353  2.3530 -0.2789 -0.8839
   10UNL     H0 2524   4.072   4.853   2.728 -1.0102 -2.7347 -1.0846
   10UNL     H1 2525   4.301   4.969   2.608  1.0688 -0.4002 -0.3244
   10UNL     C2 2526   4.174   4.819   2.737 -0.1755 -0.1578 -0.0868
   10UNL     C3 2527   4.282   4.888   2.676  0.2363 -0.1454 -0.2399
   10UNL     C4 2528   4.330   4.717   2.796  0.1941  0.4427  0.0095
   10UNL     C5 2529   4.419   4.633   2.890  0.0127  0.1809  0.0438
   10UNL     N6 2530   4.197   4.718   2.819 -0.6542  0.9609  0.0196
   10UNL     N7 2531   4.388   4.816   2.716 -0.4673  0.0339  0.1448
   10UNL     H8 2532   4.481   4.702   2.949  1.1178  0.2230 -1.1090
   10UNL     H9 2533   4.486   4.558   2.845  1.5529  1.3880  0.2605
   10UNL    H10 2534   4.353   4.585   2.963 -1.2076  2.4441  0.5088
   11UNL     H0 2535   4.094   3.974   3.340 -0.6335 -0.1650 -0.4434
   11UNL     H1 2536   4.302   3.803   3.280 -1.5176 -0.0381 -0.3912
   11UNL     C2 2537   4.178   3.995   3.274  0.1131  0.5956  0.7237
   11UNL     C3 2538   4.285   3.904   3.245 -0.4953  0.2567 -0.0568
   11UNL     C4 2539   4.316   4.089   3.154 -0.4373  0.0292 -0.3527
   11UNL     C5 2540   4.382   4.206   3.074 -0.2813  0.3802 -0.1258
   11UNL     N6 2541   4.197   4.108   3.213 -0.3597 -0.0283  0.0061
   11UNL     N7 2542   4.377   3.970   3.176 -0.1535  0.1814  0.3728
   11UNL     H8 2543   4.491   4.200   3.086 -0.2704  1.3987  0.3213
   11UNL     H9 2544   4.369   4.306   3.118  0.0369 -0.3859  1.7998
   11UNL    H10 2545   4.346   4.214   2.970  1.5910  0.3045 -0.8126
   12UNL     H0 2546   5.010   4.747   2.185 -0.5923  0.3618  1.2548
   12UNL     H1 2547   5.060   4.767   2.471  0.1051 -0.5421  0.1726
   12UNL     C2 2548   5.040   4.671   2.256 -0.0272 -0.6952 -0.0709
   12UNL     C3 2549   5.054   4.684   2.401 -0.7173  0.3980 -0.9182
   12UNL     C4 2550   5.049   4.489   2.337 -0.6988 -0.3601  0.5839
   12UNL     C5 2551   5.031   4.344   2.339 -0.2198 -0.1955 -0.5282
   12UNL     N6 2552   5.042   4.547   2.216 -0.2425 -0.0608  0.2646
   12UNL     N7 2553   5.060   4.561   2.456 -0.2601 -0.1074  0.2532
   12UNL     H8 2554   4.983   4.298   2.427  0.0900 -0.5540 -0.5440
   12UNL     H9 2555   5.125   4.297   2.306 -1.3711 -1.2833 -2.5001
   12UNL    H10 2556   4.964   4.306   2.260  1.0244 -0.7899 -1.3272
   13UNL     H0 2557   4.590   4.939   2.875 -0.0409 -1.3846 -2.1446
   13UNL     H1 2558   4.615   5.202   3.012  1.3086 -0.8246  0.1513
   13UNL     C2 2559   4.578   5.041   2.841 -0.4606 -0.9954 -0.9065
   13UNL     C3 2560   4.588   5.169   2.912  0.8831  1.0196 -0.3856
   13UNL     C4 2561   4.524   5.185   2.711  0.0449 -0.2876 -0.3308
   13UNL     C5 2562   4.475   5.249   2.583  0.1649  0.0530 -0.8371
   13UNL     N6 2563   4.545   5.054   2.716  0.0573  0.1086 -0.4375
   13UNL     N7 2564   4.550   5.258   2.825 -0.6407 -0.0943 -0.7218
   13UNL     H8 2565   4.412   5.337   2.600 -0.1043 -0.3311  0.2579
   13UNL     H9 2566   4.563   5.282   2.526 -0.1351  3.6739  0.5234
   13UNL    H10 2567   4.417   5.182   2.519 -0.4311  1.4966 -1.8529
   14UNL     H0 2568   4.753   4.057   2.841  1.2874 -1.4888 -0.4585
   14UNL     H1 2569   4.546   3.949   2.967  0.1624  0.9361 -1.9788
   14UNL     C2 2570   4.751   4.038   2.947  0.1863  0.4953 -0.0845
   14UNL     C3 2571   4.640   3.984   3.008 -0.2438 -0.2476  0.0863
   14UNL     C4 2572   4.795   4.034   3.133 -0.3826 -0.4851 -0.1039
   14UNL     C5 2573   4.883   4.030   3.261  0.5951  0.0222 -0.1274
   14UNL     N6 2574   4.855   4.066   3.021  0.1435  0.4064  0.0380
   14UNL     N7 2575   4.670   3.977   3.132  0.4790 -0.2745 -0.1021
   14UNL     H8 2576   4.829   3.973   3.338  0.8425  0.9903  0.7932
   14UNL     H9 2577   4.894   4.132   3.299 -1.9287  0.3200 -0.0041
   14UNL    H10 2578   4.984   3.990   3.250  0.7373  0.4281 -0.3131
   15UNL     H0 2579   4.809   4.532   2.546  0.6760  0.7933 -1.7357
   15UNL     H1 2580   4.560   4.636   2.606 -0.0084  0.3948  3.0399
   15UNL     C2 2581   4.788   4.631   2.584 -0.0561  0.2344 -0.6077
   15UNL     C3 2582   4.658   4.680   2.618  0.3829  0.4490  0.2810
   15UNL     C4 2583   4.809   4.799   2.687 -0.3560  0.0873 -0.4314
   15UNL     C5 2584   4.877   4.913   2.757 -0.0722 -0.4095 -1.0270
   15UNL     N6 2585   4.881   4.699   2.645  0.2627 -0.1167  0.6713
   15UNL     N7 2586   4.674   4.795   2.673 -0.4908  0.3559  0.5092
   15UNL     H8 2587   4.986   4.902   2.757  0.2720  1.5027  2.7861
   15UNL     H9 2588   4.858   4.921   2.865  1.4448 -0.4442 -0.7369
   15UNL    H10 2589   4.866   5.008   2.704 -0.6935  1.0406  1.5686
   16UNL     H0 2590   5.162   4.152   2.752 -1.5080 -0.9913  0.2712
   16UNL     H1 2591   5.175   4.399   2.617  0.6011  0.0912  0.1438
   16UNL     C2 2592   5.084   4.224   2.734 -0.3194  0.2790  0.0751
   16UNL     C3 2593   5.096   4.347   2.670  1.0787 -0.8012  0.0052
   16UNL     C4 2594   4.916   4.320   2.780  0.0687  0.0934 -0.7667
   16UNL     C5 2595   4.775   4.330   2.829  0.2064  0.6415 -0.0426
   16UNL     N6 2596   4.970   4.204   2.797  0.2482  0.2971 -0.1989
   16UNL     N7 2597   4.982   4.413   2.701 -0.2337 -0.0447 -0.6252
   16UNL     H8 2598   4.700   4.270   2.776  1.5664 -0.6847 -0.5432
   16UNL     H9 2599   4.739   4.432   2.808  0.9937  0.9053 -0.1467
   16UNL    H10 2600   4.768   4.311   2.937  0.9817  1.0613  0.0937
   17UNL     H0 2601   3.588   4.633   2.879 -0.2143 -2.3375  0.6276
   17UNL     H1 2602   3.797   4.755   3.005 -1.5721  0.8906 -0.0647
   17UNL     C2 2603   3.692   4.635   2.847 -0.3646  0.2220  0.1338
   17UNL     C3 2604   3.792   4.708   2.908 -0.5783 -0.0922  0.3320
   17UNL     C4 2605   3.841   4.622   2.726 -0.0452  0.2058 -0.2373
   17UNL     C5 2606   3.927   4.557   2.621  0.3244 -0.1925 -0.0512
   17UNL     N6 2607   3.715   4.599   2.726 -0.1873  0.0376 -0.8319
   17UNL     N7 2608   3.897   4.686   2.835 -0.0434  0.2091 -0.6497
   17UNL     H8 2609   3.959   4.456   2.649  0.2970 -1.1118 -3.0093
   17UNL     H9 2610   3.878   4.544   2.523 -0.2224 -2.1855  0.4414
   17UNL    H10 2611   4.021   4.614   2.611 -0.2215  1.1883  2.0682
   18UNL     H0 2612   5.258   4.335   3.221 -0.1870 -0.5816  1.5520
   18UNL     H1 2613   5.031   4.261   3.100  0.0242  1.5111 -4.4152
   18UNL     C2 2614   5.245   4.245   3.164 -0.1858  0.2529  0.1820
   18UNL     C3 2615   5.125   4.207   3.103 -0.9459 -0.2799 -0.4063
   18UNL     C4 2616   5.280   4.083   3.065 -0.8488  0.3909  1.0675
   18UNL     C5 2617   5.358   3.960   3.024 -0.0949 -0.2409  0.5269
   18UNL     N6 2618   5.351   4.162   3.147 -0.1931 -0.1750 -0.0300
   18UNL     N7 2619   5.150   4.109   3.029  0.4897 -0.6156 -0.0430
   18UNL     H8 2620   5.449   3.997   2.975 -0.1015  3.4961  2.8899
   18UNL     H9 2621   5.318   3.904   2.940  0.6889 -2.2564  1.4288
   18UNL    H10 2622   5.387   3.889   3.103  4.1090  0.7904  0.1791
    1Zn      Zn 2623   4.049   4.214   3.818 -0.0941 -0.0691 -0.0606
    2Zn      Zn 2624   4.060   3.189   4.382 -0.0730 -0.2472 -0.3016
    3Zn      Zn 2625   3.607   3.564   4.401  0.1488  0.1164 -0.0122
    4Zn      Zn 2626   4.538   3.892   3.799  0.0799 -0.2718 -0.0382
    5Zn      Zn 2627   4.527   3.371   4.074 -0.1249  0.2130 -0.0949
    6Zn      Zn 2628   3.564   4.063   4.140  0.2602 -0.2217  0.2729
    7UNL     H0 2629   3.748   3.643   4.565 -0.4098  0.3847 -0.4681
    7UNL     H1 2630   3.711   3.648   4.852 -0.8150 -0.5045  1.1436
    7UNL     C2 2631   3.666   3.614   4.630 -0.0924  0.3165 -0.0933
    7UNL     C3 2632   3.648   3.611   4.772  0.0140  0.3167  0.0878
    7UNL     C4 2633   3.489   3.519   4.670 -0.5632 -0.3333  0.9135
    7UNL     C5 2634   3.352   3.466   4.642  0.4192  0.4348  0.2337
    7UNL     N6 2635   3.560   3.563   4.571  0.3199 -0.3065 -0.2237
    7UNL     N7 2636   3.534   3.547   4.798  0.1864  0.1036  0.1297
    7UNL     H8 2637   3.295   3.416   4.722 -1.6191  0.1614 -1.3204
    7UNL     H9 2638   3.353   3.395   4.559  1.4865 -1.0822  1.4706
    7UNL    H10 2639   3.282   3.547   4.615  0.0331 -0.1531 -0.5605
    8UNL     H0 2640   4.215   3.024   4.397 -0.4852  0.6567 -0.2241
    8UNL     H1 2641   4.252   2.785   4.261 -0.7219  0.1212  1.7716
    8UNL     C2 2642   4.146   2.971   4.333 -0.0193 -0.0882 -0.1197
    8UNL     C3 2643   4.167   2.852   4.265 -0.6042  0.4293 -0.0266
    8UNL     C4 2644   3.988   2.941   4.222 -0.1881 -0.4916  0.1448
    8UNL     C5 2645   3.861   2.967   4.152  0.3306 -0.4226 -0.5284
    8UNL     N6 2646   4.029   3.022   4.318  0.1613  0.0367  0.5351
    8UNL     N7 2647   4.060   2.834   4.187 -0.1064 -0.2739 -0.3897
    8UNL     H8 2648   3.778   2.932   4.214 -0.6298  0.8069 -1.0750
    8UNL     H9 2649   3.848   2.920   4.053 -1.3851  0.2417 -0.6542
    8UNL    H10 2650   3.830   3.071   4.137 -2.9958 -1.2157  0.1660
    9UNL     H0 2651   3.717   3.604   4.184  0.6031 -0.7944  3.7649
    9UNL     H1 2652   3.683   3.840   4.035 -0.2660  1.0303  1.1438
    9UNL     C2 2653   3.676   3.699   4.214 -0.1656  0.2231  0.0730
    9UNL     C3 2654   3.658   3.815   4.137 -0.0463 -0.3650  0.8703
    9UNL     C4 2655   3.609   3.842   4.339  0.1038 -0.0883 -0.1761
    9UNL     C5 2656   3.553   3.910   4.456 -0.0680 -0.6510 -0.1352
    9UNL     N6 2657   3.665   3.723   4.342  0.5630 -0.1722  0.6806
    9UNL     N7 2658   3.606   3.908   4.218  0.1886 -0.3438 -0.0732
    9UNL     H8 2659   3.444   3.918   4.448 -0.2746 -2.7566 -0.0701
    9UNL     H9 2660   3.596   4.011   4.460  0.1545 -0.6060 -2.5096
    9UNL    H10 2661   3.570   3.856   4.550  1.7447 -0.8201 -0.5328
   10UNL     H0 2662   3.608   4.267   3.958  1.6302  1.9598 -1.0749
   10UNL     H1 2663   3.845   4.319   3.811  0.6078 -0.7044 -0.1176
   10UNL     C2 2664   3.702   4.213   3.961  0.1096 -0.8428 -0.2206
   10UNL     C3 2665   3.815   4.241   3.880 -0.2615 -0.2933 -0.0244
   10UNL     C4 2666   3.842   4.092   4.008  0.0987  0.6245 -0.0370
   10UNL     C5 2667   3.925   3.985   4.096  0.4744  0.0710 -0.3423
   10UNL     N6 2668   3.717   4.109   4.038  0.0480 -0.4374 -0.1050
   10UNL     N7 2669   3.904   4.151   3.909 -0.1505 -0.0216 -0.4224
   10UNL     H8 2670   3.946   3.898   4.032 -1.1286 -1.7415  1.4425
   10UNL     H9 2671   3.873   3.950   4.186  0.3948  0.9340 -0.0434
   10UNL    H10 2672   4.025   4.021   4.121  0.4133  0.9309 -1.2653
   11UNL     H0 2673   3.610   3.306   4.466  0.5173  2.7090  2.0516
   11UNL     H1 2674   3.815   3.127   4.453 -0.3006 -0.3345  0.1156
   11UNL     C2 2675   3.711   3.323   4.431  0.2300 -0.1413 -0.4655
   11UNL     C3 2676   3.812   3.230   4.419 -0.5069 -0.3265  0.1583
   11UNL     C4 2677   3.859   3.415   4.342  0.2377 -0.2666  0.0158
   11UNL     C5 2678   3.944   3.529   4.280 -0.6821 -0.5057 -0.0419
   11UNL     N6 2679   3.737   3.442   4.386 -0.3115 -0.1224  0.1827
   11UNL     N7 2680   3.909   3.291   4.355  0.7483  0.3005  0.1277
   11UNL     H8 2681   4.045   3.524   4.323 -0.2970  0.2598 -0.8152
   11UNL     H9 2682   3.906   3.627   4.312  1.6790  0.5711 -0.3002
   11UNL    H10 2683   3.963   3.528   4.172  2.2363 -0.3899  0.3790
   12UNL     H0 2684   4.565   4.062   3.352 -0.2761  0.2144  0.7187
   12UNL     H1 2685   4.520   4.086   3.621  0.5814  1.2186 -1.4232
   12UNL     C2 2686   4.550   3.984   3.424  0.4250 -0.1698  0.4645
   12UNL     C3 2687   4.529   3.998   3.559 -0.3712  0.3892 -0.4190
   12UNL     C4 2688   4.556   3.799   3.503 -0.3535 -0.1248  0.2902
   12UNL     C5 2689   4.608   3.657   3.513 -0.6915 -0.6732  0.1169
   12UNL     N6 2690   4.560   3.857   3.388 -0.5499  0.5527  0.3117
   12UNL     N7 2691   4.539   3.874   3.615  0.3548  0.6891  0.3306
   12UNL     H8 2692   4.585   3.605   3.420  0.3268  1.3690 -1.3561
   12UNL     H9 2693   4.565   3.601   3.597  0.5875 -2.1278 -0.1546
   12UNL    H10 2694   4.717   3.649   3.524 -0.6346 -0.1162 -0.0290
   13UNL     H0 2695   4.141   4.271   4.077  1.6304  0.9753  0.4116
   13UNL     H1 2696   4.078   4.513   4.215 -1.2514  0.3421 -0.4187
   13UNL     C2 2697   4.109   4.365   4.036 -0.2787  0.0580 -0.3380
   13UNL     C3 2698   4.080   4.484   4.111 -0.4740  0.1566 -0.3562
   13UNL     C4 2699   4.059   4.497   3.908  0.0380 -0.2756 -0.1208
   13UNL     C5 2700   4.010   4.556   3.771 -0.1875 -0.1863  0.3740
   13UNL     N6 2701   4.086   4.373   3.907 -0.7101  0.4896  1.1945
   13UNL     N7 2702   4.043   4.570   4.023 -0.4708  0.9634  0.0480
   13UNL     H8 2703   3.992   4.664   3.760 -2.5881 -0.6202 -0.5976
   13UNL     H9 2704   4.088   4.539   3.695 -0.4427 -1.5924  0.4102
   13UNL    H10 2705   3.916   4.514   3.733  0.8848 -1.3072 -1.1672
   14UNL     H0 2706   4.308   3.278   3.985  0.1002  0.8360  0.1345
   14UNL     H1 2707   4.063   3.227   4.117  0.0076  0.5774 -1.1789
   14UNL     C2 2708   4.285   3.289   4.090  1.1751 -0.1957  0.4983
   14UNL     C3 2709   4.159   3.263   4.152 -0.1273 -0.0833 -0.1146
   14UNL     C4 2710   4.321   3.308   4.278 -0.9175  0.5793 -0.0029
   14UNL     C5 2711   4.403   3.299   4.405 -0.0405 -0.2028 -0.0342
   14UNL     N6 2712   4.385   3.320   4.166  0.6268 -0.2477 -0.3446
   14UNL     N7 2713   4.196   3.259   4.280  0.1142 -0.2962  0.0421
   14UNL     H8 2714   4.401   3.395   4.459 -2.4596 -1.4637  2.3222
   14UNL     H9 2715   4.507   3.272   4.382  0.0622  1.3509 -1.6020
   14UNL    H10 2716   4.378   3.224   4.481 -0.5822  0.3993  0.3884
   15UNL     H0 2717   4.288   3.803   3.766 -1.3827 -0.7637  1.2178
   15UNL     H1 2718   4.049   3.947   3.795  0.3747 -2.2360 -1.4321
   15UNL     C2 2719   4.277   3.908   3.789 -0.0362 -0.1984 -0.5062
   15UNL     C3 2720   4.152   3.975   3.811 -0.3737 -0.0756  0.2338
   15UNL     C4 2721   4.320   4.092   3.854  0.0263  0.0613  0.3823
   15UNL     C5 2722   4.407   4.209   3.885  0.0836 -0.2645  0.1868
   15UNL     N6 2723   4.381   3.980   3.825 -0.6976  0.1767 -0.0714
   15UNL     N7 2724   4.180   4.098   3.846 -0.3125  0.4439 -0.1115
   15UNL     H8 2725   4.483   4.220   3.807  1.8364 -2.1099  1.5321
   15UNL     H9 2726   4.463   4.196   3.978 -0.4105 -0.7216  0.4262
   15UNL    H10 2727   4.351   4.301   3.905 -1.6091 -0.9343 -1.1815
   16UNL     H0 2728   4.705   3.448   3.922  0.0372  0.0410 -1.3871
   16UNL     H1 2729   4.744   3.700   3.815  0.6344 -1.9188  0.8510
   16UNL     C2 2730   4.634   3.530   3.916  0.1635  0.2221 -0.5239
   16UNL     C3 2731   4.653   3.660   3.858 -1.1583  0.1226 -0.8097
   16UNL     C4 2732   4.465   3.632   3.949  0.0968 -1.0735  0.0230
   16UNL     C5 2733   4.345   3.667   4.025 -0.1098  0.5258  0.3241
   16UNL     N6 2734   4.514   3.511   3.962  0.0206 -0.5655 -0.2672
   16UNL     N7 2735   4.542   3.729   3.881 -0.2502  0.4403  0.0327
   16UNL     H8 2736   4.279   3.714   3.952  2.2433  3.3023 -0.1934
   16UNL     H9 2737   4.367   3.747   4.097  1.5034 -0.1195  0.5973
   16UNL    H10 2738   4.300   3.581   4.075  2.7805  0.2799  2.8111
   17UNL     H0 2739   3.123   3.935   4.051 -0.3983  1.4973  0.1410
   17UNL     H1 2740   3.301   4.059   4.213  1.2387 -0.9394  0.8062
   17UNL     C2 2741   3.221   3.969   4.021 -0.3026  0.9032 -0.2383
   17UNL     C3 2742   3.310   4.032   4.109 -0.0628  0.7087  0.2241
   17UNL     C4 2743   3.371   4.042   3.913  0.3153  0.4449  0.0711
   17UNL     C5 2744   3.472   4.029   3.803  0.6084 -0.2110  0.2943
   17UNL     N6 2745   3.258   3.975   3.895 -0.4495 -0.1041  0.0382
   17UNL     N7 2746   3.412   4.068   4.040 -0.0308 -0.5844  0.2403
   17UNL     H8 2747   3.452   3.935   3.752  1.5832 -0.4468  0.3240
   17UNL     H9 2748   3.449   4.111   3.734 -1.8441  1.2669  2.6468
   17UNL    H10 2749   3.578   4.030   3.833  0.1185 -0.2299  2.1570
   18UNL     H0 2750   4.742   3.652   4.363  1.3863  0.2339 -1.1555
   18UNL     H1 2751   4.527   3.561   4.231 -0.1829 -1.3219 -0.0932
   18UNL     C2 2752   4.735   3.557   4.312  0.4825 -0.2149 -0.2324
   18UNL     C3 2753   4.623   3.514   4.244  0.2879 -0.3951 -0.0878
   18UNL     C4 2754   4.780   3.385   4.235 -0.7562  0.2264 -0.2608
   18UNL     C5 2755   4.868   3.277   4.177  0.3573  0.5448  0.6778
   18UNL     N6 2756   4.832   3.469   4.322  0.6518  0.0613  0.0405
   18UNL     N7 2757   4.655   3.402   4.194  0.6076 -0.1628  0.9164
   18UNL     H8 2758   4.836   3.240   4.078  2.8148  1.3018 -0.4672
   18UNL     H9 2759   4.877   3.192   4.245 -0.5084  1.4969  2.0321
   18UNL    H10 2760   4.964   3.328   4.169  0.4018  0.2395 -1.2589
    1Zn      Zn 2761   1.165   2.160   0.303  0.0761  0.2422  0.0771
    2Zn      Zn 2762   1.155   1.164   0.863 -0.1151 -0.0782  0.0092
    3Zn      Zn 2763   0.669   1.483   0.906 -0.1000 -0.2374 -0.0731
    4Zn      Zn 2764   1.636   1.819   0.305 -0.0514  0.1714 -0.1117
    5Zn      Zn 2765   1.658   1.319   0.608 -0.0386 -0.4431  0.2735
    6Zn      Zn 2766   0.692   2.009   0.607 -0.1162 -0.1649 -0.1842
    7UNL     H0 2767   0.846   1.608   1.065  0.0673  0.1688  0.6981
    7UNL     H1 2768   0.863   1.603   1.340 -2.6468  1.9622  0.7970
    7UNL     C2 2769   0.775   1.564   1.134 -0.7157 -0.1935 -0.3117
    7UNL     C3 2770   0.785   1.569   1.273 -0.5387  0.0135 -0.8297
    7UNL     C4 2771   0.621   1.463   1.202  0.2730  0.2032 -0.2035
    7UNL     C5 2772   0.505   1.362   1.208 -0.5107  0.0543  0.0482
    7UNL     N6 2773   0.666   1.505   1.083 -0.0608  0.2892 -0.4445
    7UNL     N7 2774   0.686   1.496   1.319 -0.4718  0.8111  0.2244
    7UNL     H8 2775   0.414   1.413   1.174 -0.7734  0.8362  1.7857
    7UNL     H9 2776   0.483   1.329   1.310 -2.0584 -1.7636 -0.8103
    7UNL    H10 2777   0.525   1.276   1.143 -2.5980  0.3171 -1.0320
    8UNL     H0 2778   1.316   0.959   0.903 -1.2857  1.2000  1.9435
    8UNL     H1 2779   1.308   0.710   0.775 -0.8864 -0.1390 -0.8307
    8UNL     C2 2780   1.243   0.919   0.834  1.3017 -0.2324 -0.1303
    8UNL     C3 2781   1.236   0.790   0.777 -0.4666  0.2271  0.3715
    8UNL     C4 2782   1.106   0.923   0.697 -0.1751  0.0681 -0.5768
    8UNL     C5 2783   1.002   0.980   0.609  0.0990  0.5746  0.1686
    8UNL     N6 2784   1.156   1.007   0.787  0.2479 -0.0105 -0.1283
    8UNL     N7 2785   1.148   0.795   0.682 -1.0022  0.0183  0.1570
    8UNL     H8 2786   0.899   0.965   0.644  0.1916 -0.1189  0.1564
    8UNL     H9 2787   1.016   0.925   0.515 -0.2920 -1.4700  1.2555
    8UNL    H10 2788   1.029   1.086   0.596  2.3114 -0.0221 -0.5519
    9UNL     H0 2789   0.708   1.535   0.671  0.0142 -0.0167  0.5787
    9UNL     H1 2790   0.664   1.768   0.537 -0.2223  1.2395  0.3958
    9UNL     C2 2791   0.691   1.633   0.715 -0.3787  0.5386 -0.7803
    9UNL     C3 2792   0.683   1.753   0.642  0.7967 -0.0334  0.0608
    9UNL     C4 2793   0.717   1.791   0.843  0.7722  0.2266 -0.0358
    9UNL     C5 2794   0.732   1.868   0.970 -0.9485 -0.5367 -0.7301
    9UNL     N6 2795   0.720   1.660   0.842  0.4815  0.3611  0.1418
    9UNL     N7 2796   0.708   1.856   0.725  0.1039  0.2648  0.4445
    9UNL     H8 2797   0.752   1.976   0.961 -1.8538 -0.3727 -0.8001
    9UNL     H9 2798   0.826   1.832   1.015 -1.3781 -1.2228 -0.3624
    9UNL    H10 2799   0.640   1.860   1.029 -2.0417  1.3741 -2.0881
   10UNL     H0 2800   0.725   2.201   0.448  0.1622 -0.2338  0.8018
   10UNL     H1 2801   0.927   2.224   0.246  0.0058 -1.0288 -0.9963
   10UNL     C2 2802   0.809   2.135   0.431  0.0438 -0.4340  0.9886
   10UNL     C3 2803   0.911   2.153   0.326  0.2803  0.1169  0.1166
   10UNL     C4 2804   0.951   1.995   0.450 -0.2699  0.1231 -0.9494
   10UNL     C5 2805   1.039   1.913   0.536 -0.4610  0.2224 -0.1180
   10UNL     N6 2806   0.832   2.028   0.502  0.3850  0.2029  0.0157
   10UNL     N7 2807   1.004   2.069   0.354 -0.5923 -0.0557  0.8267
   10UNL     H8 2808   1.128   1.971   0.563 -1.7266  1.6072  1.2777
   10UNL     H9 2809   1.063   1.821   0.481 -1.9066 -0.1090 -0.2123
   10UNL    H10 2810   0.994   1.895   0.635  1.2839 -2.3481  0.3185
   11UNL     H0 2811   0.703   1.231   0.995  0.2216  1.2058  0.7895
   11UNL     H1 2812   0.924   1.063   0.938 -1.5633  1.0928  2.1541
   11UNL     C2 2813   0.789   1.248   0.931 -0.5364  0.1752 -0.5395
   11UNL     C3 2814   0.906   1.166   0.908 -0.0505  0.8541  0.2491
   11UNL     C4 2815   0.927   1.355   0.832  0.5597 -0.5806 -0.4473
   11UNL     C5 2816   1.000   1.477   0.788  0.1411 -0.1720  0.3031
   11UNL     N6 2817   0.802   1.363   0.875 -0.1740  0.7222 -0.7032
   11UNL     N7 2818   0.996   1.235   0.837 -0.2776 -0.2428  0.4170
   11UNL     H8 2819   0.931   1.546   0.738 -0.7702 -0.0266  1.7138
   11UNL     H9 2820   1.084   1.464   0.719 -0.1255  0.7653 -0.2139
   11UNL    H10 2821   1.033   1.533   0.876  0.0776  1.1560 -0.4882
   12UNL     H0 2822   3.593   4.749   4.578  0.3575 -1.4929 -1.2737
   12UNL     H1 2823   3.579   4.727   4.854  0.4151  0.7716 -0.4311
   12UNL     C2 2824   3.568   4.665   4.642  0.6806 -0.3586  0.4325
   12UNL     C3 2825   3.563   4.647   4.783  0.4842 -0.0484  0.4539
   12UNL     C4 2826   3.533   4.464   4.678  0.2060 -0.0086 -0.3710
   12UNL     C5 2827   3.518   4.314   4.640 -0.4732 -0.1372 -0.4696
   12UNL     N6 2828   3.555   4.550   4.580 -0.3226 -0.2838 -0.4244
   12UNL     N7 2829   3.531   4.522   4.804  0.0360  1.1589 -0.0968
   12UNL     H8 2830   3.421   4.290   4.594 -0.2544  0.2276 -1.1341
   12UNL     H9 2831   3.493   4.258   4.731 -1.3255  1.5404  0.3928
   12UNL    H10 2832   3.605   4.270   4.591 -0.3669 -1.1277  0.5726
   13UNL     H0 2833   1.213   2.207   0.545 -0.1651 -0.1844  0.3459
   13UNL     H1 2834   1.271   2.451   0.673  0.5152  1.8714 -0.6672
   13UNL     C2 2835   1.201   2.308   0.508 -0.3565 -0.2087  0.3383
   13UNL     C3 2836   1.225   2.432   0.577 -0.2244 -0.6621  0.1273
   13UNL     C4 2837   1.165   2.455   0.384  0.0645  0.6849 -0.3453
   13UNL     C5 2838   1.109   2.528   0.259  0.3945 -0.3373 -0.6949
   13UNL     N6 2839   1.159   2.323   0.385 -0.6432  0.1200 -0.0947
   13UNL     N7 2840   1.199   2.528   0.495 -0.1621 -0.4218  0.2364
   13UNL     H8 2841   1.084   2.629   0.293  2.0194 -0.8660  2.3993
   13UNL     H9 2842   1.180   2.528   0.175  1.2588  1.3249 -0.0084
   13UNL    H10 2843   1.021   2.479   0.216  0.8614 -0.6104 -1.3633
   14UNL     H0 2844   1.430   1.273   0.499 -1.1531 -2.3593  0.1895
   14UNL     H1 2845   1.176   1.265   0.618  0.4370  0.8521 -0.7482
   14UNL     C2 2846   1.407   1.267   0.604  0.9379  0.0954  0.8868
   14UNL     C3 2847   1.274   1.265   0.664 -0.2472  0.7550  0.7726
   14UNL     C4 2848   1.430   1.253   0.797  0.1381 -0.5560 -0.7997
   14UNL     C5 2849   1.497   1.248   0.934  0.1335 -0.0191  0.1694
   14UNL     N6 2850   1.504   1.272   0.691  0.2423  0.0000  0.3042
   14UNL     N7 2851   1.296   1.254   0.792 -0.5253 -0.4378 -0.1596
   14UNL     H8 2852   1.605   1.264   0.927  0.1707 -0.5449 -0.5910
   14UNL     H9 2853   1.480   1.145   0.968  2.7066 -0.7307 -0.4847
   14UNL    H10 2854   1.442   1.305   1.010 -0.3660  1.0781 -0.9681
   15UNL     H0 2855   1.400   1.746   0.273  3.7933  0.8160  2.0728
   15UNL     H1 2856   1.177   1.913   0.255  0.1740 -1.5160  1.1041
   15UNL     C2 2857   1.398   1.852   0.294  0.2000  1.3995 -0.3305
   15UNL     C3 2858   1.276   1.930   0.297  0.0669  0.1538  0.7561
   15UNL     C4 2859   1.430   2.032   0.388 -0.3432 -0.0179  0.1060
   15UNL     C5 2860   1.507   2.142   0.452 -0.9506  0.4128 -0.3443
   15UNL     N6 2861   1.494   1.917   0.355 -0.1565 -0.0522 -0.8207
   15UNL     N7 2862   1.301   2.051   0.349  0.2145  0.4997  0.6904
   15UNL     H8 2863   1.610   2.115   0.478 -0.9094  0.6950 -0.2219
   15UNL     H9 2864   1.464   2.182   0.545 -0.4967  3.0846 -1.2076
   15UNL    H10 2865   1.504   2.219   0.375 -0.0701  0.8790  0.0754
   16UNL     H0 2866   1.819   1.413   0.405 -0.0323  1.0059 -0.0885
   16UNL     H1 2867   1.789   1.621   0.244 -1.6901  0.3488 -1.9636
   16UNL     C2 2868   1.731   1.476   0.404 -0.5664  0.3004  0.6914
   16UNL     C3 2869   1.716   1.581   0.314  0.0445 -0.1503 -0.3660
   16UNL     C4 2870   1.560   1.565   0.459  0.3411 -0.1419  0.4665
   16UNL     C5 2871   1.474   1.611   0.573  0.2015 -0.2192  0.2024
   16UNL     N6 2872   1.631   1.460   0.494 -0.0718 -0.1054  0.1646
   16UNL     N7 2873   1.609   1.651   0.360 -0.8775  0.0429 -0.1308
   16UNL     H8 2874   1.514   1.703   0.618  0.8045 -1.7344  2.9851
   16UNL     H9 2875   1.465   1.538   0.654  0.1916 -0.5085 -0.0587
   16UNL    H10 2876   1.374   1.625   0.530 -0.3048 -2.5112  0.4968
   17UNL     H0 2877   0.218   1.945   0.540 -0.3983  1.5614  0.7815
   17UNL     H1 2878   0.445   1.971   0.709 -1.1025  0.3582  0.4773
   17UNL     C2 2879   0.323   1.936   0.515 -0.8493 -0.0031 -0.6947
   17UNL     C3 2880   0.437   1.958   0.602 -0.0167 -0.0310  0.4250
   17UNL     C4 2881   0.490   1.948   0.402  0.5886  0.2278  0.3689
   17UNL     C5 2882   0.566   1.959   0.274  0.0034  0.1052 -0.3483
   17UNL     N6 2883   0.359   1.924   0.390 -0.5914 -0.4838  0.0359
   17UNL     N7 2884   0.540   1.981   0.524  0.0410  0.3248 -0.4063
   17UNL     H8 2885   0.565   2.060   0.231  1.0333 -0.4355 -1.7270
   17UNL     H9 2886   0.672   1.933   0.286 -0.0563 -0.5770 -1.2364
   17UNL    H10 2887   0.519   1.897   0.198 -0.5784 -0.4224  0.4251
   18UNL     H0 2888   1.871   1.648   0.887  0.7022 -1.3429  1.7741
   18UNL     H1 2889   1.658   1.516   0.784  0.9291  0.6934  3.4004
   18UNL     C2 2890   1.878   1.553   0.836  0.8372 -0.2449 -0.3850
   18UNL     C3 2891   1.763   1.490   0.779  0.7376  0.0993 -0.1607
   18UNL     C4 2892   1.937   1.391   0.735  0.2295  0.1325 -0.1256
   18UNL     C5 2893   2.032   1.295   0.669  0.2538  0.3148  0.5570
   18UNL     N6 2894   1.987   1.485   0.819  0.2567  0.8284  0.2754
   18UNL     N7 2895   1.798   1.382   0.720 -0.0624 -0.2145  0.3229
   18UNL     H8 2896   2.123   1.348   0.640  1.1121 -0.9667  0.8409
   18UNL     H9 2897   1.987   1.249   0.581 -1.5187 -0.9924  2.0532
   18UNL    H10 2898   2.062   1.206   0.725 -1.8011  0.9950  2.9283
    1Zn      Zn 2899   0.719   1.508   1.496  0.0313  0.1341  0.1872
    2Zn      Zn 2900   0.732   0.490   2.024  0.0293  0.0180  0.2031
    3Zn      Zn 2901   0.242   0.814   2.072 -0.5222  0.1533  0.1027
    4Zn      Zn 2902   1.200   1.192   1.449 -0.0234 -0.0541  0.2518
    5Zn      Zn 2903   1.186   0.673   1.705  0.0228  0.2572  0.1316
    6Zn      Zn 2904   0.223   1.331   1.794  0.1244 -0.5200  0.3043
    7UNL     H0 2905   0.391   0.943   2.227  1.0327 -0.6289  0.4026
    7UNL     H1 2906   0.387   0.978   2.491 -2.0715  1.1488  0.4429
    7UNL     C2 2907   0.320   0.898   2.294  0.1705  0.3189  0.1455
    7UNL     C3 2908   0.325   0.915   2.429  0.8330 -0.3831 -1.1201
    7UNL     C4 2909   0.170   0.794   2.366  0.7699 -0.0944  0.5276
    7UNL     C5 2910   0.046   0.713   2.361  0.0034 -0.7551 -0.5107
    7UNL     N6 2911   0.232   0.812   2.254 -0.0002 -0.3646 -0.2820
    7UNL     N7 2912   0.219   0.855   2.476  0.6623 -0.7199 -0.6911
    7UNL     H8 2913   0.040   0.639   2.280 -1.3909 -0.6038 -0.5707
    7UNL     H9 2914  -0.040   0.777   2.338  0.3934 -0.5473 -1.4599
    7UNL    H10 2915   0.033   0.655   2.452  1.5857 -2.7261 -1.4525
    8UNL     H0 2916   0.887   0.324   2.025  0.9776  0.2234 -0.4998
    8UNL     H1 2917   0.843   0.059   1.987  1.1690  1.0663  0.1405
    8UNL     C2 2918   0.804   0.278   1.973  0.0240  1.3035  0.0387
    8UNL     C3 2919   0.786   0.141   1.947 -0.1865  0.3378  0.5024
    8UNL     C4 2920   0.649   0.256   1.846 -0.4179  0.6901 -0.6009
    8UNL     C5 2921   0.524   0.302   1.776 -0.1001 -0.0418 -0.7036
    8UNL     N6 2922   0.711   0.347   1.917 -0.1165  0.1758  0.0601
    8UNL     N7 2923   0.687   0.124   1.861 -0.6720  0.7329  0.6965
    8UNL     H8 2924   0.447   0.339   1.844  2.8697  2.1781  1.7494
    8UNL     H9 2925   0.466   0.228   1.720 -0.7911 -0.5370  0.6398
    8UNL    H10 2926   0.551   0.383   1.707  2.7565  0.2255  0.5648
    9UNL     H0 2927   0.318   0.870   1.841  1.5993 -0.0908 -0.4146
    9UNL     H1 2928   0.299   1.089   1.704  2.2282  0.8835 -0.2805
    9UNL     C2 2929   0.292   0.964   1.887 -0.3563 -0.8816  0.2152
    9UNL     C3 2930   0.284   1.082   1.811  0.8735  0.1817 -0.4927
    9UNL     C4 2931   0.236   1.114   2.004  0.4126 -0.0199 -0.5587
    9UNL     C5 2932   0.184   1.183   2.130  0.0806 -0.0089 -0.7279
    9UNL     N6 2933   0.244   0.983   2.007  0.3112 -0.6118  0.0161
    9UNL     N7 2934   0.253   1.182   1.887 -0.1130  0.3480  0.1995
    9UNL     H8 2935   0.080   1.212   2.111 -1.0689 -3.7053 -0.7175
    9UNL     H9 2936   0.242   1.269   2.166 -1.3699  0.6361  0.1421
    9UNL    H10 2937   0.185   1.119   2.218 -0.3822  1.7347  0.6072
   10UNL     H0 2938   0.247   1.519   1.620  0.6791  0.5563 -0.1294
   10UNL     H1 2939   0.467   1.621   1.498 -2.1716  0.5193  0.9863
   10UNL     C2 2940   0.346   1.475   1.620  0.2655 -0.4098  0.0382
   10UNL     C3 2941   0.466   1.534   1.562  0.2604  0.0762  0.5490
   10UNL     C4 2942   0.495   1.344   1.649  0.3857  0.1334 -0.1072
   10UNL     C5 2943   0.577   1.227   1.711 -0.1834 -0.1882 -0.1671
   10UNL     N6 2944   0.368   1.362   1.687 -0.1891 -0.0731 -0.5761
   10UNL     N7 2945   0.557   1.438   1.568 -0.1748 -0.0199 -0.2345
   10UNL     H8 2946   0.685   1.245   1.707  0.0606 -1.7114 -0.9202
   10UNL     H9 2947   0.566   1.131   1.660  0.7487 -0.4534  0.1119
   10UNL    H10 2948   0.554   1.208   1.817  0.0602 -0.4466 -0.1592
   11UNL     H0 2949   0.261   0.568   2.130 -2.0575  3.5842 -3.0174
   11UNL     H1 2950   0.479   0.401   2.095  0.1322 -0.6895 -1.7022
   11UNL     C2 2951   0.358   0.590   2.088  0.1987 -0.4834 -0.5460
   11UNL     C3 2952   0.470   0.508   2.081 -0.0518 -0.4818 -0.1126
   11UNL     C4 2953   0.523   0.701   2.031  0.2048 -0.1267 -0.5487
   11UNL     C5 2954   0.598   0.825   1.986 -0.7867 -0.4680 -0.1696
   11UNL     N6 2955   0.390   0.716   2.052 -0.3416 -0.0011 -0.2656
   11UNL     N7 2956   0.570   0.572   2.036  0.1458 -0.5857 -0.1799
   11UNL     H8 2957   0.693   0.822   2.041 -0.4392  0.4548 -0.6980
   11UNL     H9 2958   0.552   0.921   2.011 -0.8485  0.0424 -2.0288
   11UNL    H10 2959   0.621   0.824   1.878  0.8189 -1.2063  0.1596
   12UNL     H0 2960   1.165   1.350   0.994  2.8480 -2.4400 -2.1426
   12UNL     H1 2961   1.187   1.397   1.275 -2.6568 -1.0604 -0.2466
   12UNL     C2 2962   1.181   1.285   1.079 -0.1706  0.1363  0.6682
   12UNL     C3 2963   1.209   1.310   1.214  0.4237 -0.2186 -0.5354
   12UNL     C4 2964   1.212   1.104   1.157 -0.1362 -0.1292 -0.3248
   12UNL     C5 2965   1.180   0.952   1.183  0.1710 -0.5580  1.0362
   12UNL     N6 2966   1.187   1.158   1.038 -0.1689  0.3658  0.2530
   12UNL     N7 2967   1.221   1.186   1.269 -0.3903 -0.0440 -0.3020
   12UNL     H8 2968   1.098   0.946   1.257  1.0115 -0.7274  1.9753
   12UNL     H9 2969   1.260   0.884   1.212  1.8405  0.9460  0.1663
   12UNL    H10 2970   1.136   0.914   1.090  3.2695  1.8247 -1.6179
   13UNL     H0 2971   0.749   1.544   1.731  1.8682 -0.0695 -0.7275
   13UNL     H1 2972   0.761   1.779   1.880  1.1314  1.6490  0.3601
   13UNL     C2 2973   0.747   1.645   1.695 -0.5835  0.0343 -0.4906
   13UNL     C3 2974   0.746   1.765   1.774  0.4901 -0.2648  0.6748
   13UNL     C4 2975   0.730   1.795   1.564  0.0150  0.1208  0.4297
   13UNL     C5 2976   0.695   1.861   1.432 -0.6682 -0.0127 -0.1099
   13UNL     N6 2977   0.751   1.665   1.568  0.1054 -0.1664 -0.4288
   13UNL     N7 2978   0.739   1.864   1.681 -0.2994 -0.3425 -0.1458
   13UNL     H8 2979   0.758   1.821   1.352  1.5759 -0.4230  1.7719
   13UNL     H9 2980   0.589   1.837   1.413 -0.3949 -0.9846 -0.4690
   13UNL    H10 2981   0.711   1.970   1.433 -1.4334  0.1052  0.3888
   14UNL     H0 2982   0.927   0.650   1.631 -2.1114  0.0590  1.3124
   14UNL     H1 2983   0.717   0.617   1.797  0.2447  0.2738 -0.7421
   14UNL     C2 2984   0.933   0.635   1.738  0.5564 -0.6910  1.1347
   14UNL     C3 2985   0.822   0.622   1.821  0.0372  0.1121  0.2812
   14UNL     C4 2986   0.994   0.590   1.921 -0.1706 -0.6569  0.4505
   14UNL     C5 2987   1.086   0.561   2.033  0.3222  0.9702  0.2810
   14UNL     N6 2988   1.046   0.638   1.809  0.2162  0.1289 -0.7219
   14UNL     N7 2989   0.858   0.589   1.939  0.7327 -0.6613  0.5442
   14UNL     H8 2990   1.118   0.643   2.099  0.7193  0.2883  0.9511
   14UNL     H9 2991   1.177   0.522   1.986 -1.4067 -0.6958 -1.9041
   14UNL    H10 2992   1.043   0.491   2.106  0.9843  0.3983  0.1297
   15UNL     H0 2993   0.982   1.154   1.339 -3.1428 -0.6621 -1.0937
   15UNL     H1 2994   0.736   1.244   1.432  0.6810 -2.1553 -1.0739
   15UNL     C2 2995   0.963   1.235   1.408  0.2644 -0.8044  0.2060
   15UNL     C3 2996   0.835   1.285   1.449 -0.1596 -0.2501 -0.4648
   15UNL     C4 2997   0.984   1.398   1.527 -0.0101 -0.2190 -0.0338
   15UNL     C5 2998   1.059   1.510   1.599  0.4560 -0.3073  0.7166
   15UNL     N6 2999   1.056   1.310   1.464  0.1248 -0.1423  0.2254
   15UNL     N7 3000   0.852   1.389   1.529  0.6670 -0.1012  0.1998
   15UNL     H8 3001   1.133   1.564   1.539 -0.5500  2.6101  1.9020
   15UNL     H9 3002   1.102   1.473   1.693  1.6520  2.8189  1.5233
   15UNL    H10 3003   0.998   1.593   1.637 -0.9897 -0.8265 -0.3762
   16UNL     H0 3004   1.336   0.753   1.531  0.3265  0.2138  0.8569
   16UNL     H1 3005   1.369   0.995   1.440 -0.5390 -0.7146 -2.1056
   16UNL     C2 3006   1.262   0.832   1.538  0.0745  0.1773 -0.8001
   16UNL     C3 3007   1.276   0.963   1.484  0.2013  0.0815  0.1540
   16UNL     C4 3008   1.089   0.920   1.560 -0.4079 -0.4070  0.8658
   16UNL     C5 3009   0.936   0.929   1.563  0.0668 -0.3077 -0.4732
   16UNL     N6 3010   1.147   0.809   1.597 -0.1258 -0.0231 -0.3734
   16UNL     N7 3011   1.159   1.027   1.495 -0.4992  0.8785  0.4317
   16UNL     H8 3012   0.891   0.853   1.498 -0.4902 -0.1174 -0.3185
   16UNL     H9 3013   0.898   1.028   1.534 -2.5408 -1.3030 -0.7340
   16UNL    H10 3014   0.898   0.903   1.663 -1.0247 -0.6825 -0.9644
   17UNL     H0 3015   5.516   1.220   1.758 -0.4033  0.4771 -0.7154
   17UNL     H1 3016   5.721   1.368   1.865 -3.3753 -1.7778  1.4179
   17UNL     C2 3017   5.610   1.244   1.711  0.1559 -0.0173  0.1396
   17UNL     C3 3018   5.716   1.318   1.768 -0.5059  0.2911  0.0576
   17UNL     C4 3019   5.763   1.236   1.594 -0.2012 -0.4093  0.3464
   17UNL     C5 3020   5.845   1.181   1.486 -0.0747  0.4472 -0.3134
   17UNL     N6 3021   5.638   1.192   1.596  0.1920 -0.5349  0.7378
   17UNL     N7 3022   5.817   1.315   1.689  0.0191 -0.2107  0.2140
   17UNL     H8 3023   5.824   1.215   1.384  0.1298 -1.2514 -0.9657
   17UNL     H9 3024   5.951   1.203   1.504 -0.3021  1.3659 -0.0556
   17UNL    H10 3025   5.848   1.071   1.487 -0.4061  0.4244 -0.9220
   18UNL     H0 3026   1.348   0.887   2.085 -2.2900 -2.6705  0.4856
   18UNL     H1 3027   1.168   0.845   1.876 -0.1543 -1.5044 -0.3959
   18UNL     C2 3028   1.367   0.833   1.993 -0.2300 -0.2640 -0.6145
   18UNL     C3 3029   1.270   0.813   1.893  0.1895 -0.0492  0.4414
   18UNL     C4 3030   1.443   0.708   1.865  0.0281 -0.4299  0.8588
   18UNL     C5 3031   1.535   0.617   1.798 -0.5587 -0.2525  0.1264
   18UNL     N6 3032   1.479   0.767   1.974 -0.5964 -0.1108  0.6638
   18UNL     N7 3033   1.321   0.726   1.811 -0.9506 -0.3521  0.4415
   18UNL     H8 3034   1.486   0.553   1.723  1.0408 -1.0039 -0.3314
   18UNL     H9 3035   1.583   0.542   1.863  3.1571  0.5805 -1.3869
   18UNL    H10 3036   1.617   0.673   1.751  0.1582  0.7413  2.4083
    1Zn      Zn 3037   0.266   0.823   2.649  0.1825 -0.0411 -0.2259
    2Zn      Zn 3038   4.088   5.206   3.214  0.1012 -0.4365  0.1815
    3Zn      Zn 3039   5.490   0.121   3.253 -0.0752  0.0308 -0.1443
    4Zn      Zn 3040   0.747   0.490   2.619 -0.4292 -0.3686 -0.0671
    5Zn      Zn 3041   0.721   0.012   2.937 -0.3100  0.2530 -0.0934
    6Zn      Zn 3042   5.536   0.646   2.972  0.1088  0.0583  0.1175
    7UNL     H0 3043   5.647   0.227   3.397  0.5682 -0.7567  0.4777
    7UNL     H1 3044   5.639   0.257   3.687 -0.8127  2.3905 -0.7403
    7UNL     C2 3045   5.574   0.198   3.471 -0.1959  0.4792  0.2336
    7UNL     C3 3046   5.576   0.206   3.615  0.3432 -0.0632 -0.1500
    7UNL     C4 3047   5.402   0.108   3.535 -0.3049  0.1499  0.0638
    7UNL     C5 3048   5.270   0.039   3.531 -0.0481  0.5854  0.0482
    7UNL     N6 3049   5.463   0.138   3.427 -0.4102  0.0843 -1.0041
    7UNL     N7 3050   5.465   0.141   3.650  0.6770  0.5319 -0.3072
    7UNL     H8 3051   5.240  -0.019   3.620  2.4155 -1.0004 -0.0495
    7UNL     H9 3052   5.266  -0.035   3.451  1.8848 -0.3771  0.7677
    7UNL    H10 3053   5.194   0.116   3.512 -0.5791  0.0905  0.1452
    8UNL     H0 3054   4.255   4.981   3.241 -1.2720  0.7827  0.7606
    8UNL     H1 3055   4.230   4.748   3.107  2.4196  1.0070  1.0765
    8UNL     C2 3056   4.180   4.958   3.167  0.2293 -0.4597 -0.4662
    8UNL     C3 3057   4.173   4.839   3.090  0.0599 -0.5562  0.0749
    8UNL     C4 3058   4.023   4.977   3.038  0.5776  0.3359 -0.5678
    8UNL     C5 3059   3.892   5.042   2.989  0.3004 -0.3435  0.3728
    8UNL     N6 3060   4.097   5.048   3.123  0.3570 -0.4060 -0.0510
    8UNL     N7 3061   4.063   4.847   3.021 -0.1747  0.3846  0.2425
    8UNL     H8 3062   3.875   5.018   2.884 -0.6207  1.9880 -0.0882
    8UNL     H9 3063   3.909   5.151   2.986 -1.1739 -0.1201 -1.8590
    8UNL    H10 3064   3.807   5.030   3.057 -1.3059  1.8234 -1.0984
    9UNL     H0 3065   5.579   0.162   3.005  0.5854  0.0955 -1.4741
    9UNL     H1 3066   5.615   0.399   2.857  1.5929 -0.8875  0.6171
    9UNL     C2 3067   5.570   0.264   3.041  1.1766 -0.1198 -0.6932
    9UNL     C3 3068   5.586   0.384   2.960 -0.4327 -0.1232  0.1861
    9UNL     C4 3069   5.531   0.413   3.155 -0.6962  0.3621 -1.6111
    9UNL     C5 3070   5.496   0.486   3.283  0.6997  0.1851 -0.6238
    9UNL     N6 3071   5.525   0.282   3.163 -0.3686 -0.0233  0.3895
    9UNL     N7 3072   5.557   0.485   3.041  0.7921  0.2077  0.4717
    9UNL     H8 3073   5.409   0.447   3.337  0.7750  1.4435  0.4627
    9UNL     H9 3074   5.486   0.595   3.271 -0.0451  0.1822 -0.1068
    9UNL    H10 3075   5.582   0.479   3.351  0.9986 -0.3056 -1.0487
   10UNL     H0 3076   5.549   0.824   2.812 -0.0778  0.4494 -1.8678
   10UNL     H1 3077   5.760   0.901   2.635 -1.9007 -1.2887 -0.2337
   10UNL     C2 3078   5.648   0.781   2.801 -0.1793 -0.4751  0.3182
   10UNL     C3 3079   5.748   0.823   2.709 -1.0329 -0.7359  0.4907
   10UNL     C4 3080   5.804   0.671   2.837 -0.3032  0.2900 -0.4367
   10UNL     C5 3081   5.886   0.559   2.889  0.1842 -0.0880  0.0728
   10UNL     N6 3082   5.682   0.692   2.886 -0.7418  0.8236 -0.0668
   10UNL     N7 3083   5.851   0.745   2.732 -0.4725 -0.2514  0.1164
   10UNL     H8 3084   5.995   0.575   2.887 -0.0930  1.9010 -1.0423
   10UNL     H9 3085   5.862   0.474   2.824 -1.3237 -0.7476  1.4176
   10UNL    H10 3086   5.851   0.536   2.991 -2.2037 -0.4911 -0.7784
   11UNL     H0 3087   3.635   5.284   3.331 -0.1563  0.6157 -0.7206
   11UNL     H1 3088   3.864   5.118   3.292  3.0703 -1.1136 -2.6547
   11UNL     C2 3089   3.726   5.308   3.279  0.0607 -0.1537 -0.7079
   11UNL     C3 3090   3.839   5.219   3.262  0.3639 -0.9608 -0.3158
   11UNL     C4 3091   3.866   5.417   3.201  0.6879  0.8661  0.2648
   11UNL     C5 3092   3.939   5.545   3.158 -0.8061 -0.3178  0.4939
   11UNL     N6 3093   3.738   5.425   3.224  0.1054  0.1063 -1.4912
   11UNL     N7 3094   3.929   5.294   3.204  0.3623 -0.2287 -0.0266
   11UNL     H8 3095   3.928   5.579   3.054  1.8028 -1.2986 -0.1733
   11UNL     H9 3096   4.047   5.534   3.169 -0.7918 -0.5303  0.1348
   11UNL    H10 3097   3.901   5.617   3.233 -0.3506  0.5988 -0.1312
   12UNL     H0 3098   0.842   0.678   2.173 -0.7258 -0.7609 -0.9439
   12UNL     H1 3099   0.840   0.695   2.450  1.1389 -2.7306  3.4522
   12UNL     C2 3100   0.814   0.604   2.247  0.1188  0.5063  0.7134
   12UNL     C3 3101   0.811   0.613   2.385 -0.2684  0.4251 -0.2747
   12UNL     C4 3102   0.771   0.428   2.314 -0.3106  0.1296 -0.0825
   12UNL     C5 3103   0.749   0.276   2.302  0.3502  0.6964 -0.1245
   12UNL     N6 3104   0.787   0.486   2.195 -0.3774 -0.0076 -0.0277
   12UNL     N7 3105   0.786   0.492   2.438 -0.2090  0.2641 -0.1390
   12UNL     H8 3106   0.689   0.236   2.384 -1.4801  2.5749 -0.4707
   12UNL     H9 3107   0.845   0.224   2.312 -0.4947 -0.5189  2.4808
   12UNL    H10 3108   0.699   0.240   2.211  1.2058 -0.8581 -0.0114
   13UNL     H0 3109   0.320   0.879   2.891 -1.5144 -0.9446 -0.3317
   13UNL     H1 3110   0.313   1.114   3.035  1.9177  0.8119 -0.1268
   13UNL     C2 3111   0.312   0.981   2.854 -0.1264 -0.6143  0.2415
   13UNL     C3 3112   0.308   1.099   2.928  0.6444  1.3512 -0.1561
   13UNL     C4 3113   0.291   1.126   2.724 -0.0939 -0.5722  0.5423
   13UNL     C5 3114   0.285   1.199   2.592 -0.4336 -0.2994 -0.2805
   13UNL     N6 3115   0.288   0.991   2.725 -0.8168  0.1942  0.0087
   13UNL     N7 3116   0.304   1.198   2.839 -0.6357  0.2967  0.4845
   13UNL     H8 3117   0.388   1.202   2.554  0.2412  0.7055  1.5110
   13UNL     H9 3118   0.228   1.142   2.518 -0.1192 -1.4259  0.3199
   13UNL    H10 3119   0.258   1.306   2.596 -1.3717 -0.5382  0.0209
   14UNL     H0 3120   0.457   0.063   2.864  0.9685 -1.0440  0.4779
   14UNL     H1 3121   0.256  -0.092   2.978 -1.0841  2.6260  0.3132
   14UNL     C2 3122   0.462   0.015   2.961  0.6615  0.2667  1.1607
   14UNL     C3 3123   0.353  -0.064   3.017  0.1048 -0.4795 -0.1504
   14UNL     C4 3124   0.527  -0.070   3.131 -0.4559 -0.0475  0.8280
   14UNL     C5 3125   0.616  -0.085   3.249  0.6455  0.1768  0.4011
   14UNL     N6 3126   0.573   0.006   3.031  0.5144  1.0045  0.2205
   14UNL     N7 3127   0.395  -0.098   3.138  0.1242  0.1966  0.3808
   14UNL     H8 3128   0.705  -0.136   3.211 -0.1562  0.2251 -1.7080
   14UNL     H9 3129   0.560  -0.150   3.317  0.5656 -1.6643 -1.3316
   14UNL    H10 3130   0.641   0.002   3.310 -0.0383  0.8358 -0.2252
   15UNL     H0 3131   0.514   0.450   2.523  0.4571  0.7525 -0.2212
   15UNL     H1 3132   0.274   0.592   2.577 -0.4286 -0.9487 -0.4148
   15UNL     C2 3133   0.499   0.536   2.586 -0.8659 -0.0011  0.5402
   15UNL     C3 3134   0.377   0.606   2.609 -0.6871 -0.1621  0.1026
   15UNL     C4 3135   0.547   0.710   2.671  0.4332 -0.6970 -0.1070
   15UNL     C5 3136   0.638   0.804   2.746 -0.7630 -0.9010  0.4018
   15UNL     N6 3137   0.604   0.591   2.644 -0.0378 -0.3814  0.0223
   15UNL     N7 3138   0.411   0.719   2.674 -0.4798 -0.3340 -1.4126
   15UNL     H8 3139   0.745   0.797   2.722  0.3261  2.7474  3.3099
   15UNL     H9 3140   0.657   0.799   2.854 -0.1334  0.5897  0.3788
   15UNL    H10 3141   0.607   0.909   2.745  0.5460 -0.4099  3.0010
   16UNL     H0 3142   0.897   0.077   2.762 -0.9528 -1.0699  0.8987
   16UNL     H1 3143   0.878   0.272   2.568 -0.7204 -0.8746 -1.7242
   16UNL     C2 3144   0.813   0.141   2.737  0.5996  0.2949 -1.0712
   16UNL     C3 3145   0.807   0.243   2.644  0.5836 -0.6457 -0.3851
   16UNL     C4 3146   0.653   0.257   2.791 -0.3915  0.2280  0.2427
   16UNL     C5 3147   0.561   0.322   2.890  0.4216 -0.0763  0.0557
   16UNL     N6 3148   0.704   0.138   2.816 -0.8634 -0.0169 -0.2443
   16UNL     N7 3149   0.718   0.324   2.689 -0.6788 -0.8667  0.5824
   16UNL     H8 3150   0.553   0.430   2.877 -1.7260 -0.2652 -0.6388
   16UNL     H9 3151   0.591   0.293   2.991  0.5731  0.5627  0.1963
   16UNL    H10 3152   0.457   0.289   2.877  0.2234  1.1480 -1.9280
   17UNL     H0 3153   5.070   0.582   2.878 -0.5259  2.5149 -3.1424
   17UNL     H1 3154   5.294   0.636   3.053  3.0704 -0.5936  0.6408
   17UNL     C2 3155   5.176   0.586   2.858  0.2087  0.2266 -0.3820
   17UNL     C3 3156   5.288   0.617   2.947 -0.1627  0.0756  0.6259
   17UNL     C4 3157   5.338   0.593   2.745 -0.1663 -0.0549  0.1298
   17UNL     C5 3158   5.418   0.578   2.622 -0.8926 -0.1680  0.1274
   17UNL     N6 3159   5.211   0.569   2.735 -0.0230  0.1863 -0.4990
   17UNL     N7 3160   5.389   0.638   2.863 -0.5366  0.2101 -0.1739
   17UNL     H8 3161   5.391   0.651   2.545 -0.8319  1.5866  1.7014
   17UNL     H9 3162   5.524   0.603   2.641 -1.0798  0.6228  0.1528
   17UNL    H10 3163   5.413   0.479   2.575 -1.0843 -0.5364  0.9094
   18UNL     H0 3164   0.976   0.266   3.222 -0.5594 -2.0588  2.5736
   18UNL     H1 3165   0.744   0.172   3.124  0.5352  0.0188  0.3257
   18UNL     C2 3166   0.961   0.177   3.162  0.4016 -0.1769 -0.7667
   18UNL     C3 3167   0.845   0.138   3.105  0.3089 -0.3930 -0.1577
   18UNL     C4 3168   1.003   0.028   3.052  0.8427  0.0015 -0.1477
   18UNL     C5 3169   1.091  -0.076   2.982 -0.0744 -0.1108  0.0611
   18UNL     N6 3170   1.069   0.115   3.129  0.5735  0.0033 -0.2845
   18UNL     N7 3171   0.873   0.040   3.028  0.0135  0.0455  0.4692
   18UNL     H8 3172   1.160  -0.124   3.054 -1.8141  0.4397  2.1985
   18UNL     H9 3173   1.145  -0.023   2.903  0.2608  0.8028  0.8872
   18UNL    H10 3174   1.042  -0.149   2.916  1.7190 -0.7101 -0.6849
    1Zn      Zn 3175   5.470   0.129   3.832  0.0736 -0.3619 -0.1213
    2Zn      Zn 3176   3.538   4.575   4.404 -0.0784  0.0779 -0.0204
    3Zn      Zn 3177   3.038   4.882   4.418  0.2031  0.0403 -0.1810
    4Zn      Zn 3178   4.055   5.221   3.792 -0.1719 -0.2897 -0.2233
    5Zn      Zn 3179   4.030   4.735   4.118  0.1133 -0.0399  0.1610
    6Zn      Zn 3180   3.048   5.387   4.091  0.0460 -0.2450  0.1059
    7UNL     H0 3181   3.171   5.066   4.589  0.0592 -0.3400  1.2981
    7UNL     H1 3182   3.205   4.988   4.846 -0.5992  0.8431 -0.4351
    7UNL     C2 3183   3.118   4.984   4.635 -0.3802 -0.7755  0.0444
    7UNL     C3 3184   3.141   4.946   4.770 -0.2389 -0.2859 -0.1284
    7UNL     C4 3185   2.973   4.852   4.686 -0.1251 -0.3745  0.2107
    7UNL     C5 3186   2.852   4.763   4.681 -0.1702  0.5429 -0.4651
    7UNL     N6 3187   3.012   4.925   4.583  0.3597 -0.1260 -0.1150
    7UNL     N7 3188   3.048   4.861   4.799 -0.0607  0.1866  0.4228
    7UNL     H8 3189   2.856   4.700   4.591 -3.1165  1.2790 -1.2131
    7UNL     H9 3190   2.761   4.823   4.673  0.0613  0.7236 -2.2546
    7UNL    H10 3191   2.849   4.691   4.763  1.7606 -0.2625 -1.0416
    8UNL     H0 3192   3.770   4.403   4.362 -0.0357 -0.5207 -0.2563
    8UNL     H1 3193   3.734   4.132   4.317  0.2329  1.3581  0.4317
    8UNL     C2 3194   3.679   4.353   4.334 -0.9137  0.7547  0.1821
    8UNL     C3 3195   3.663   4.213   4.303 -0.7297  0.3862 -0.5649
    8UNL     C4 3196   3.490   4.320   4.270  0.0262 -0.2073  0.4800
    8UNL     C5 3197   3.364   4.378   4.206 -0.2011 -0.1494  0.1460
    8UNL     N6 3198   3.560   4.411   4.326  0.1585 -0.7007 -0.1110
    8UNL     N7 3199   3.542   4.197   4.261  0.4654 -0.3728 -0.0483
    8UNL     H8 3200   3.273   4.347   4.258 -0.2052 -0.7754 -0.2272
    8UNL     H9 3201   3.353   4.326   4.110  0.8823  0.4596 -0.3216
    8UNL    H10 3202   3.354   4.486   4.198 -2.9307 -0.2596  1.2412
    9UNL     H0 3203   3.078   4.904   4.161 -0.7110 -0.4117 -0.2336
    9UNL     H1 3204   3.088   5.118   3.999  0.7622  1.4292  0.1926
    9UNL     C2 3205   3.079   5.007   4.194  0.3332 -0.5441  0.1857
    9UNL     C3 3206   3.083   5.118   4.107 -0.3496  0.1389  0.1546
    9UNL     C4 3207   3.046   5.165   4.310  0.9417  0.0367 -0.2725
    9UNL     C5 3208   2.997   5.241   4.432 -0.5941 -0.0881 -0.7717
    9UNL     N6 3209   3.056   5.036   4.324  0.4600 -0.1808  0.0704
    9UNL     N7 3210   3.061   5.223   4.184  0.0965  0.2760  0.3930
    9UNL     H8 3211   3.086   5.259   4.494  0.4008 -0.1689 -2.1281
    9UNL     H9 3212   2.921   5.193   4.494 -0.0567  0.0735  0.0366
    9UNL    H10 3213   2.967   5.343   4.404  0.3782  0.0931 -1.2040
   10UNL     H0 3214   4.993   0.156   3.935  0.1262 -0.7915 -1.0396
   10UNL     H1 3215   5.248   0.259   3.831  0.3550 -1.8375 -2.2230
   10UNL     C2 3216   5.095   0.117   3.938  0.2292 -0.4859 -0.3517
   10UNL     C3 3217   5.224   0.168   3.885 -0.5673 -0.2820  0.1455
   10UNL     C4 3218   5.229  -0.017   3.964 -0.3275 -0.3734 -0.9419
   10UNL     C5 3219   5.306  -0.139   4.028 -0.1643  0.0622 -0.0028
   10UNL     N6 3220   5.101  -0.001   3.994 -0.0588 -0.3620  0.5072
   10UNL     N7 3221   5.311   0.073   3.900  0.0718  0.4490 -0.5879
   10UNL     H8 3222   5.236  -0.210   4.074 -0.8758  0.9131  0.2471
   10UNL     H9 3223   5.382  -0.112   4.102 -0.8875  0.6877  0.5340
   10UNL    H10 3224   5.351  -0.201   3.950  1.6096  0.0580  0.9883
   11UNL     H0 3225   3.064   4.657   4.506 -0.5020  1.9731 -0.7852
   11UNL     H1 3226   3.279   4.473   4.470  1.6301 -0.6991 -0.2526
   11UNL     C2 3227   3.164   4.669   4.466  0.1443 -0.4804 -0.1149
   11UNL     C3 3228   3.270   4.577   4.442 -0.1647 -0.6915  0.2259
   11UNL     C4 3229   3.317   4.773   4.397 -0.5020 -0.1041  0.4397
   11UNL     C5 3230   3.378   4.897   4.348 -0.2232  0.0387 -0.8728
   11UNL     N6 3231   3.187   4.784   4.411 -1.1032  0.0345  0.3503
   11UNL     N7 3232   3.372   4.645   4.386  1.0283  0.2476  0.5333
   11UNL     H8 3233   3.487   4.885   4.344 -0.1497  0.7172 -0.9539
   11UNL     H9 3234   3.349   4.979   4.414 -1.9467 -2.2315  1.4099
   11UNL    H10 3235   3.354   4.915   4.243  0.2981  2.9017 -0.5876
   12UNL     H0 3236   4.156   5.373   3.360 -0.2755 -0.0075 -1.0514
   12UNL     H1 3237   4.068   5.409   3.617  0.4981 -0.4261  0.4687
   12UNL     C2 3238   4.126   5.296   3.429 -0.3230  0.3242 -0.6953
   12UNL     C3 3239   4.078   5.315   3.564 -0.9573 -0.1444 -0.3253
   12UNL     C4 3240   4.086   5.111   3.500  0.3354  0.5061  0.3158
   12UNL     C5 3241   4.068   4.959   3.495 -0.2196 -0.4610  0.0573
   12UNL     N6 3242   4.124   5.171   3.387 -0.4731  0.2999 -0.4229
   12UNL     N7 3243   4.063   5.193   3.611  0.1006 -0.3187  0.0922
   12UNL     H8 3244   4.167   4.918   3.520 -0.2384 -1.2464 -1.0681
   12UNL     H9 3245   4.038   4.919   3.397  1.1673 -1.1525 -0.1135
   12UNL    H10 3246   3.994   4.935   3.572  1.1484 -0.1173  1.5097
   13UNL     H0 3247   5.523   0.160   4.098  2.9327 -0.9792 -1.7106
   13UNL     H1 3248   5.577   0.407   4.228 -0.9410  0.7542  0.4891
   13UNL     C2 3249   5.527   0.260   4.057 -0.9233  0.1621  0.2202
   13UNL     C3 3250   5.547   0.384   4.127  0.0806 -0.3842  0.4248
   13UNL     C4 3251   5.482   0.406   3.933 -0.2659 -0.7430 -0.2472
   13UNL     C5 3252   5.442   0.476   3.814 -0.2027 -0.1590  0.8482
   13UNL     N6 3253   5.498   0.274   3.930 -0.1124 -0.2741  0.5449
   13UNL     N7 3254   5.528   0.481   4.037  0.3069  0.4674  0.2832
   13UNL     H8 3255   5.374   0.410   3.760  0.3227 -0.9835  1.1763
   13UNL     H9 3256   5.383   0.566   3.836  0.9246  1.4281 -2.0213
   13UNL    H10 3257   5.527   0.505   3.751 -0.2165  0.9347  1.3067
   14UNL     H0 3258   3.753   4.725   4.029 -0.0451 -3.0143 -0.4517
   14UNL     H1 3259   3.535   4.664   4.172  0.1516 -0.2527 -0.1734
   14UNL     C2 3260   3.756   4.700   4.134  0.3645 -1.0846  0.0304
   14UNL     C3 3261   3.639   4.674   4.203  0.0873  0.1414 -0.0857
   14UNL     C4 3262   3.804   4.693   4.320 -0.4621  0.0631 -0.0644
   14UNL     C5 3263   3.895   4.677   4.444 -0.5554  0.1743 -0.4449
   14UNL     N6 3264   3.865   4.714   4.204 -0.4171 -0.0716  0.6782
   14UNL     N7 3265   3.673   4.665   4.328  0.6796 -0.1795  0.4803
   14UNL     H8 3266   3.855   4.610   4.522  0.6162  1.4366  1.3329
   14UNL     H9 3267   3.893   4.772   4.498 -3.8547  0.6720 -1.1903
   14UNL    H10 3268   3.997   4.643   4.421 -0.5707  0.5892 -1.1448
   15UNL     H0 3269   3.818   5.150   3.731 -1.0044 -0.6189  3.6448
   15UNL     H1 3270   3.585   5.274   3.799  0.6271 -0.6909  0.7636
   15UNL     C2 3271   3.809   5.251   3.768 -0.5037  0.5540  0.8278
   15UNL     C3 3272   3.687   5.306   3.812  0.4675  0.0543  0.2320
   15UNL     C4 3273   3.851   5.425   3.864  0.0776 -0.3317 -0.1934
   15UNL     C5 3274   3.932   5.543   3.913 -0.6583 -0.3715  0.5966
   15UNL     N6 3275   3.911   5.323   3.808  1.1382  0.6732 -0.1124
   15UNL     N7 3276   3.714   5.419   3.872  0.2693  0.5769 -0.3987
   15UNL     H8 3277   4.030   5.558   3.865  0.1025  0.7802  2.4048
   15UNL     H9 3278   3.947   5.546   4.022 -2.8976  0.2883  0.9445
   15UNL    H10 3279   3.884   5.635   3.877  0.8408  0.3282  0.2819
   16UNL     H0 3280   4.178   4.760   3.903  2.5715  1.0092  1.8520
   16UNL     H1 3281   4.196   4.981   3.735  0.7275  2.7069  0.3884
   16UNL     C2 3282   4.124   4.853   3.912  0.2552 -0.0637  0.0674
   16UNL     C3 3283   4.137   4.962   3.824  0.0570 -0.0247 -0.5222
   16UNL     C4 3284   4.006   4.996   3.982 -0.3649 -0.2045  0.8768
   16UNL     C5 3285   3.920   5.065   4.084 -0.0899  0.1307  0.1154
   16UNL     N6 3286   4.025   4.870   4.000  0.2590 -0.2296 -0.5263
   16UNL     N7 3287   4.060   5.059   3.872 -0.3515  0.5108  0.0115
   16UNL     H8 3288   3.843   5.127   4.035  1.3070  1.2423 -0.7557
   16UNL     H9 3289   3.980   5.130   4.150 -0.4734  2.2108 -1.4794
   16UNL    H10 3290   3.856   5.000   4.145 -1.6470  1.8762  0.4410
   17UNL     H0 3291   2.644   5.192   4.063 -0.4662  1.4529  1.5871
   17UNL     H1 3292   2.784   5.395   4.172 -0.2675  0.6488  0.2413
   17UNL     C2 3293   2.723   5.246   4.015  0.3689 -0.7596  0.3153
   17UNL     C3 3294   2.799   5.349   4.075  0.7109 -0.0055  0.6837
   17UNL     C4 3295   2.875   5.302   3.890  0.0070 -0.3216 -0.3016
   17UNL     C5 3296   2.931   5.322   3.751 -0.2336 -0.6652  0.1403
   17UNL     N6 3297   2.766   5.228   3.894  0.3449  0.0362 -0.2928
   17UNL     N7 3298   2.894   5.386   3.992 -0.3947  0.7564  0.1617
   17UNL     H8 3299   2.900   5.250   3.674 -1.0122 -1.0807  0.8204
   17UNL     H9 3300   2.895   5.416   3.709  1.7535 -0.1735 -0.5736
   17UNL    H10 3301   3.040   5.315   3.762 -0.3767 -0.8985  1.6447
   18UNL     H0 3302   4.266   5.002   4.423 -0.3055 -0.9457  0.9213
   18UNL     H1 3303   4.035   4.917   4.311  0.0180  1.2813 -2.5762
   18UNL     C2 3304   4.263   4.922   4.350 -0.5184  0.1375 -0.2897
   18UNL     C3 3305   4.137   4.881   4.300 -0.1789 -0.1860 -0.2731
   18UNL     C4 3306   4.295   4.760   4.243  0.4280 -0.1184  0.4909
   18UNL     C5 3307   4.371   4.654   4.166 -0.1913  0.5156 -0.2315
   18UNL     N6 3308   4.365   4.851   4.314  0.4082  1.0376 -0.1363
   18UNL     N7 3309   4.157   4.768   4.238 -0.3095 -0.3221 -0.1474
   18UNL     H8 3310   4.477   4.668   4.143  0.0765 -2.7222 -1.5650
   18UNL     H9 3311   4.326   4.629   4.069  0.0814 -1.7427  0.1761
   18UNL    H10 3312   4.367   4.560   4.222  2.3532  0.5406  0.0907
    1Zn      Zn 3313   0.696   3.531   0.306  0.1848 -0.1939 -0.0703
    2Zn      Zn 3314   0.679   2.528   0.890  0.2316  0.1977  0.2360
    3Zn      Zn 3315   0.207   2.884   0.905  0.3591  0.3935 -0.0527
    4Zn      Zn 3316   1.196   3.198   0.326  0.0600 -0.1638 -0.0894
    5Zn      Zn 3317   1.166   2.676   0.587 -0.0511 -0.2657 -0.0754
    6Zn      Zn 3318   0.238   3.392   0.614  0.1090  0.2153  0.0571
    7UNL     H0 3319   0.371   2.989   1.027 -1.6426  1.1462 -0.7405
    7UNL     H1 3320   0.428   2.960   1.310  0.5285 -0.5871 -0.9900
    7UNL     C2 3321   0.312   2.950   1.109  0.1063 -0.4885 -0.1650
    7UNL     C3 3322   0.340   2.939   1.250 -0.4273 -0.0195  0.1834
    7UNL     C4 3323   0.172   2.835   1.191  0.0211  0.9920 -0.4638
    7UNL     C5 3324   0.038   2.769   1.195 -0.7442 -0.4523  0.4819
    7UNL     N6 3325   0.195   2.901   1.079 -0.4515  0.5800 -0.2325
    7UNL     N7 3326   0.247   2.865   1.302  0.2550 -0.5985 -0.6482
    7UNL     H8 3327   0.002   2.758   1.298  0.4434 -2.6513  0.7036
    7UNL     H9 3328   0.055   2.671   1.149  0.4448 -0.4477  0.8852
    7UNL    H10 3329  -0.038   2.823   1.138 -0.1293  0.2208  0.2881
    8UNL     H0 3330   0.830   2.356   0.889 -2.0069  3.7938 -0.4090
    8UNL     H1 3331   0.846   2.091   0.807 -0.1120  0.1472  2.9101
    8UNL     C2 3332   0.755   2.294   0.843  0.4470 -0.0048  0.2565
    8UNL     C3 3333   0.769   2.166   0.792  0.0171 -0.1610  0.2816
    8UNL     C4 3334   0.604   2.275   0.718  0.5569  0.3806  0.1911
    8UNL     C5 3335   0.490   2.315   0.627  0.2546  0.0710 -0.3007
    8UNL     N6 3336   0.655   2.364   0.804  0.7710  0.2306  0.1947
    8UNL     N7 3337   0.669   2.150   0.711 -0.5747  1.0265  0.1501
    8UNL     H8 3338   0.517   2.304   0.521  0.6802 -1.0514 -0.0845
    8UNL     H9 3339   0.476   2.424   0.638  1.8239  0.2983 -0.2960
    8UNL    H10 3340   0.394   2.268   0.648 -0.7957  2.0841 -0.2955
    9UNL     H0 3341   0.253   2.921   0.650 -1.0160 -0.9723  2.6027
    9UNL     H1 3342   0.324   3.159   0.524 -0.8310 -0.8249 -0.2561
    9UNL     C2 3343   0.253   3.022   0.687 -0.1724  0.1043 -0.1383
    9UNL     C3 3344   0.292   3.144   0.626  0.1161  0.7558  0.3144
    9UNL     C4 3345   0.228   3.170   0.820 -0.2332 -0.5505 -0.2910
    9UNL     C5 3346   0.186   3.239   0.945  0.2352  0.4772  0.0803
    9UNL     N6 3347   0.218   3.040   0.813  0.3287  0.7558 -1.0999
    9UNL     N7 3348   0.265   3.245   0.708  0.1630  0.7553 -0.3133
    9UNL     H8 3349   0.216   3.194   1.041  0.3071  0.9425  0.2796
    9UNL     H9 3350   0.079   3.259   0.938 -0.0371  0.0736  2.3116
    9UNL    H10 3351   0.242   3.333   0.952 -1.0796  1.1633  1.8801
   10UNL     H0 3352   0.266   3.573   0.461  0.0343 -0.5514  0.3200
   10UNL     H1 3353   0.449   3.618   0.254 -1.0859 -1.0430 -1.5423
   10UNL     C2 3354   0.361   3.525   0.442  0.3334  0.1761 -0.0567
   10UNL     C3 3355   0.454   3.550   0.337 -0.9578  0.9090  0.1242
   10UNL     C4 3356   0.512   3.415   0.482  0.1570  0.1125 -0.0929
   10UNL     C5 3357   0.616   3.345   0.569  0.7306  0.1825 -0.4849
   10UNL     N6 3358   0.392   3.438   0.528  0.1729  0.2290  0.3058
   10UNL     N7 3359   0.547   3.456   0.359 -0.1108 -0.2960  0.2195
   10UNL     H8 3360   0.617   3.242   0.531  0.1664  0.1769 -0.4873
   10UNL     H9 3361   0.590   3.343   0.676  0.6362  4.3894 -0.2633
   10UNL    H10 3362   0.713   3.397   0.566  0.8805 -0.1377 -1.5170
   11UNL     H0 3363   0.239   2.643   0.990 -0.2766 -0.2752 -1.1341
   11UNL     H1 3364   0.453   2.463   0.946  2.2378  0.3841 -1.3180
   11UNL     C2 3365   0.329   2.657   0.930  0.3940  0.1548 -0.0521
   11UNL     C3 3366   0.438   2.567   0.921  0.5827  0.4294 -0.2762
   11UNL     C4 3367   0.478   2.749   0.832  0.2379 -0.2066 -0.3611
   11UNL     C5 3368   0.558   2.873   0.794  0.8379  0.4422  0.7266
   11UNL     N6 3369   0.348   2.770   0.867 -0.4297  0.0274  0.8404
   11UNL     N7 3370   0.533   2.630   0.856  0.0856 -0.7177  0.4389
   11UNL     H8 3371   0.534   2.953   0.865 -0.3408 -0.6089  1.5617
   11UNL     H9 3372   0.536   2.891   0.688 -0.5974 -1.1309  0.7010
   11UNL    H10 3373   0.665   2.851   0.798  0.6984 -0.8245 -1.2095
   12UNL     H0 3374   5.032   0.665   4.566 -0.7939 -0.4105 -0.2467
   12UNL     H1 3375   5.056   0.673   4.848  1.6667  0.7569  0.3948
   12UNL     C2 3376   5.031   0.583   4.636  0.3857  0.0535  0.3358
   12UNL     C3 3377   5.044   0.592   4.777  0.0003  1.4255 -0.1418
   12UNL     C4 3378   4.987   0.399   4.710 -0.2878  0.3019  0.2330
   12UNL     C5 3379   4.934   0.259   4.707  0.0025 -0.1091 -0.7201
   12UNL     N6 3380   5.006   0.458   4.594  0.1910 -0.2095 -0.3098
   12UNL     N7 3381   5.021   0.472   4.825 -0.1166  0.4272  0.3517
   12UNL     H8 3382   4.959   0.212   4.803  1.4532 -0.0457 -1.0498
   12UNL     H9 3383   4.982   0.200   4.629  3.7591  1.2748  0.3496
   12UNL    H10 3384   4.825   0.256   4.690 -0.0129 -0.4863 -0.5620
   13UNL     H0 3385   0.761   3.582   0.547 -2.0259 -0.3050  1.1447
   13UNL     H1 3386   0.725   3.815   0.688 -0.5670  1.8927  0.1356
   13UNL     C2 3387   0.739   3.681   0.509 -0.4179 -0.3556 -0.0625
   13UNL     C3 3388   0.726   3.797   0.582 -0.1913 -0.3847  0.4655
   13UNL     C4 3389   0.691   3.825   0.379  0.2831 -0.0371 -0.3643
   13UNL     C5 3390   0.637   3.889   0.253  0.1279  0.1454 -0.1008
   13UNL     N6 3391   0.726   3.702   0.381  0.2109 -0.0275  0.1539
   13UNL     N7 3392   0.699   3.892   0.499  0.2209 -0.1891 -0.5744
   13UNL     H8 3393   0.549   3.836   0.214 -0.0769 -0.1119  0.6763
   13UNL     H9 3394   0.613   3.994   0.273  1.5013  0.4898 -0.1300
   13UNL    H10 3395   0.715   3.881   0.176  0.0837  0.8560 -0.2187
   14UNL     H0 3396   0.911   2.644   0.495 -2.1141 -0.9426 -0.2727
   14UNL     H1 3397   0.688   2.573   0.640 -0.9267  0.8314  0.7710
   14UNL     C2 3398   0.904   2.648   0.603  0.2196  0.4039 -0.1101
   14UNL     C3 3399   0.786   2.601   0.676 -0.4307 -0.0117  0.1104
   14UNL     C4 3400   0.956   2.629   0.796  0.7254  0.0728  0.5680
   14UNL     C5 3401   1.043   2.634   0.918  0.4969 -0.3539 -0.4159
   14UNL     N6 3402   1.009   2.668   0.679  0.0085 -0.6635  0.6278
   14UNL     N7 3403   0.824   2.599   0.806  0.2746  0.0647  0.4396
   14UNL     H8 3404   1.046   2.737   0.956  0.5710 -0.8605  1.0258
   14UNL     H9 3405   1.141   2.589   0.897  1.1286 -1.0061  3.2131
   14UNL    H10 3406   1.013   2.567   0.999  0.9026  0.9783  0.8929
   15UNL     H0 3407   0.964   3.132   0.256  2.4136  1.2354 -0.7520
   15UNL     H1 3408   0.730   3.285   0.225 -0.0845  0.0189  1.1390
   15UNL     C2 3409   0.940   3.228   0.300  0.0860  0.3873  0.0054
   15UNL     C3 3410   0.821   3.304   0.279  0.8314  0.1086 -0.3942
   15UNL     C4 3411   0.964   3.392   0.387  0.2859  0.6006 -0.0916
   15UNL     C5 3412   1.038   3.493   0.465  0.2790  0.1536 -0.5410
   15UNL     N6 3413   1.037   3.288   0.359  0.8045  0.4398 -0.2294
   15UNL     N7 3414   0.837   3.419   0.342  0.6116 -0.3012  0.4043
   15UNL     H8 3415   1.010   3.595   0.435 -0.1419  0.7281  1.6547
   15UNL     H9 3416   1.146   3.482   0.454  0.7497 -0.3401  3.2430
   15UNL    H10 3417   1.011   3.478   0.570 -1.6256 -0.7838 -1.1175
   16UNL     H0 3418   1.314   2.726   0.367 -1.0807 -1.1160 -0.8993
   16UNL     H1 3419   1.371   2.990   0.303  2.4110  0.6189  2.5747
   16UNL     C2 3420   1.262   2.815   0.402  0.8813 -0.0642 -0.5306
   16UNL     C3 3421   1.290   2.946   0.360  0.7983  0.3566  0.2213
   16UNL     C4 3422   1.112   2.935   0.465  0.6246  0.0605  0.0461
   16UNL     C5 3423   0.989   2.977   0.541 -0.0597  0.5935  0.1277
   16UNL     N6 3424   1.143   2.807   0.461  0.2449  0.1479 -0.4837
   16UNL     N7 3425   1.187   3.022   0.400 -0.0419 -0.1802  0.2728
   16UNL     H8 3426   0.952   3.076   0.512  0.1715  0.3427 -1.0434
   16UNL     H9 3427   1.009   2.978   0.649  0.9675 -0.1420 -0.0361
   16UNL    H10 3428   0.906   2.913   0.509  1.2060 -1.0861  0.0315
   17UNL     H0 3429   5.521   3.201   0.580  1.1446 -2.9131 -1.5452
   17UNL     H1 3430   5.716   3.346   0.724 -1.9013 -0.4759 -0.7431
   17UNL     C2 3431   5.605   3.261   0.547  0.1401 -0.0270  0.6612
   17UNL     C3 3432   5.707   3.329   0.618 -0.6412 -0.2121 -0.9118
   17UNL     C4 3433   5.758   3.300   0.421  0.9393  0.2850 -0.2278
   17UNL     C5 3434   5.829   3.318   0.287  0.3102  0.6636  0.0063
   17UNL     N6 3435   5.629   3.264   0.414  0.5046 -0.0925 -0.1805
   17UNL     N7 3436   5.805   3.359   0.536  0.0510 -0.8707  0.6146
   17UNL     H8 3437   5.801   3.250   0.205 -0.0675  1.4270 -0.5075
   17UNL     H9 3438   5.799   3.417   0.251  0.7678  1.0595  0.7104
   17UNL    H10 3439   5.936   3.308   0.304 -0.1570 -3.2281  1.8479
   18UNL     H0 3440   1.366   2.927   0.932  1.1497 -0.8398  0.4928
   18UNL     H1 3441   1.159   2.840   0.780 -0.2846  0.0765  1.1783
   18UNL     C2 3442   1.371   2.850   0.855  0.3146 -0.5103  0.1012
   18UNL     C3 3443   1.262   2.808   0.774 -0.5215 -0.4732 -0.3846
   18UNL     C4 3444   1.434   2.699   0.744  0.3917  0.8234 -0.0953
   18UNL     C5 3445   1.522   2.603   0.669  0.2217 -0.4808 -0.1055
   18UNL     N6 3446   1.483   2.778   0.841  0.5780 -0.0543  0.7305
   18UNL     N7 3447   1.301   2.709   0.700 -0.1600  0.3111  0.2107
   18UNL     H8 3448   1.522   2.512   0.729 -1.1364 -0.2004  0.3637
   18UNL     H9 3449   1.622   2.646   0.654 -1.0970  3.5040  1.2241
   18UNL    H10 3450   1.478   2.583   0.570  1.1829  2.8035 -1.3394
    1Zn      Zn 3451   0.270   2.856   1.482  0.0815  0.1514  0.1093
    2Zn      Zn 3452   0.267   1.838   2.058 -0.0287  0.0889  0.1454
    3Zn      Zn 3453   5.506   2.154   2.043  0.0428  0.0041 -0.0668
    4Zn      Zn 3454   0.757   2.537   1.457  0.1755 -0.0332  0.4808
    5Zn      Zn 3455   0.728   2.026   1.761 -0.0470 -0.1414 -0.3017
    6Zn      Zn 3456   5.518   2.684   1.802  0.0684 -0.0072 -0.1189
    7UNL     H0 3457   5.706   2.221   2.186  0.9150  2.4233  1.4319
    7UNL     H1 3458   5.719   2.268   2.457 -0.4066  0.1637  0.6492
    7UNL     C2 3459   5.630   2.204   2.260  0.0241  0.3497  0.1457
    7UNL     C3 3460   5.641   2.224   2.396 -0.0681  0.2407  0.1501
    7UNL     C4 3461   5.451   2.168   2.332  0.2779  0.0732 -0.2609
    7UNL     C5 3462   5.310   2.115   2.323 -0.3994 -0.4386  0.0862
    7UNL     N6 3463   5.512   2.159   2.219  0.3163 -0.3258 -0.0263
    7UNL     N7 3464   5.519   2.203   2.444  0.6087 -0.4609  0.1999
    7UNL     H8 3465   5.247   2.195   2.282  1.6595  1.9591  1.3867
    7UNL     H9 3466   5.275   2.081   2.421 -0.0022  0.0480  0.3974
    7UNL    H10 3467   5.301   2.025   2.261 -0.2652  0.1135 -0.7487
    8UNL     H0 3468   0.447   1.637   2.081  0.0090 -0.1104  0.3350
    8UNL     H1 3469   0.380   1.366   2.007  2.7390  1.1702 -0.7755
    8UNL     C2 3470   0.366   1.597   2.023  0.0782 -0.3767  0.4191
    8UNL     C3 3471   0.340   1.464   1.984  0.3945  0.4159 -0.1554
    8UNL     C4 3472   0.194   1.591   1.927  0.1121 -0.6083 -0.1077
    8UNL     C5 3473   0.092   1.650   1.838 -0.0128 -0.1460 -0.2568
    8UNL     N6 3474   0.264   1.673   1.996  0.5669  0.1530 -0.3508
    8UNL     N7 3475   0.229   1.464   1.915 -0.4005  0.1912  0.1633
    8UNL     H8 3476   0.001   1.677   1.894  0.8804  0.8892  0.7267
    8UNL     H9 3477   0.063   1.584   1.755  0.1726 -1.0638  0.3947
    8UNL    H10 3478   0.114   1.748   1.794  3.2567 -0.5865  0.1817
    9UNL     H0 3479   5.535   2.208   1.815 -0.9876 -0.0321 -0.9835
    9UNL     H1 3480   5.605   2.456   1.687 -1.0067  1.4339  0.0807
    9UNL     C2 3481   5.540   2.308   1.855 -0.5276 -0.4268 -0.0083
    9UNL     C3 3482   5.582   2.425   1.788  0.1018 -0.0123 -0.0773
    9UNL     C4 3483   5.535   2.451   1.988  0.0597  0.4889 -0.6471
    9UNL     C5 3484   5.495   2.518   2.112 -0.3329  0.1164  0.2174
    9UNL     N6 3485   5.515   2.320   1.984  0.3961  0.9025  0.4905
    9UNL     N7 3486   5.569   2.521   1.877 -0.4636 -0.7602  0.0712
    9UNL     H8 3487   5.542   2.617   2.120  0.9311 -0.4123 -0.3751
    9UNL     H9 3488   5.532   2.467   2.201 -1.0263  0.8082  0.9231
    9UNL    H10 3489   5.386   2.525   2.113 -0.5624 -2.3494 -1.2289
   10UNL     H0 3490   5.526   2.868   1.594 -0.5768 -1.0946  1.1586
   10UNL     H1 3491   5.747   2.928   1.432 -0.7056  1.7213  0.2818
   10UNL     C2 3492   5.628   2.836   1.611 -0.1119 -0.1536  0.2608
   10UNL     C3 3493   5.736   2.870   1.523  0.5760  1.0728  0.0453
   10UNL     C4 3494   5.792   2.745   1.679  0.6594  0.0942 -0.5018
   10UNL     C5 3495   5.858   2.661   1.780  0.1836 -0.1659  0.2953
   10UNL     N6 3496   5.662   2.750   1.706  0.4265  0.1092  0.2064
   10UNL     N7 3497   5.843   2.805   1.570 -0.0258 -0.4514 -0.1822
   10UNL     H8 3498   5.872   2.720   1.871 -4.1875  1.3279  0.2488
   10UNL     H9 3499   5.956   2.627   1.745 -0.2967 -1.4943  0.1703
   10UNL    H10 3500   5.804   2.567   1.799 -1.7466  0.6556 -0.8400
   11UNL     H0 3501   5.530   1.886   2.089  0.7049  1.1030  0.2425
   11UNL     H1 3502   5.781   1.776   2.147  0.4854 -0.2903  0.1371
   11UNL     C2 3503   5.628   1.926   2.064  0.7753  0.6055 -0.2690
   11UNL     C3 3504   5.756   1.865   2.091 -0.0892  0.0378  0.8906
   11UNL     C4 3505   5.775   2.037   1.988  0.7298  0.4431  0.1244
   11UNL     C5 3506   5.845   2.154   1.913 -0.0630  0.2116 -0.4716
   11UNL     N6 3507   5.639   2.036   1.999 -0.2989 -0.3706  0.6371
   11UNL     N7 3508   5.850   1.940   2.042 -0.0336  0.4882 -0.3865
   11UNL     H8 3509   5.949   2.170   1.944  0.5605 -2.1377 -1.2054
   11UNL     H9 3510   5.807   2.255   1.936  1.9444  0.5582  1.7317
   11UNL    H10 3511   5.828   2.144   1.805  1.6357  0.8765 -0.8293
   12UNL     H0 3512   0.753   2.732   1.031 -1.7498  1.0413  0.4787
   12UNL     H1 3513   0.818   2.741   1.280  0.6823 -1.6245  2.3889
   12UNL     C2 3514   0.762   2.642   1.089 -0.2614  0.7162 -0.2150
   12UNL     C3 3515   0.804   2.651   1.223 -0.5008 -0.1294  0.1433
   12UNL     C4 3516   0.740   2.460   1.170 -0.3101  0.1245  0.0679
   12UNL     C5 3517   0.668   2.326   1.183  0.3694  0.4442  0.4212
   12UNL     N6 3518   0.709   2.528   1.062 -0.1955 -0.0345 -0.2327
   12UNL     N7 3519   0.797   2.530   1.278  0.2407 -0.7910 -0.1614
   12UNL     H8 3520   0.564   2.346   1.210 -0.3095 -0.0645 -1.6478
   12UNL     H9 3521   0.717   2.262   1.258 -1.4554 -0.4185  0.9247
   12UNL    H10 3522   0.666   2.266   1.092 -1.1148  0.9505  0.0941
   13UNL     H0 3523   0.299   2.925   1.727 -1.6079  1.5287  0.9817
   13UNL     H1 3524   0.316   3.169   1.848 -2.0137 -1.5020 -0.0557
   13UNL     C2 3525   0.293   3.021   1.677 -0.7758  0.8056 -0.6134
   13UNL     C3 3526   0.307   3.141   1.744 -0.1624  0.1386 -0.7123
   13UNL     C4 3527   0.287   3.156   1.541  0.1266  0.1224 -0.2610
   13UNL     C5 3528   0.224   3.216   1.420 -0.6213 -0.4316  0.4343
   13UNL     N6 3529   0.295   3.024   1.551 -0.0691 -0.4450  0.0824
   13UNL     N7 3530   0.295   3.234   1.656 -0.3235 -0.7499  0.5081
   13UNL     H8 3531   0.150   3.151   1.373 -0.4495  0.0032 -0.4606
   13UNL     H9 3532   0.168   3.307   1.442 -0.2143 -0.0414 -0.1266
   13UNL    H10 3533   0.299   3.244   1.345 -3.0973 -0.7753 -2.3074
   14UNL     H0 3534   0.481   1.968   1.658  1.2707  0.5735 -0.0513
   14UNL     H1 3535   0.260   1.882   1.817 -0.1072 -1.1213 -2.3633
   14UNL     C2 3536   0.465   1.978   1.765  0.1292 -0.7887 -0.0706
   14UNL     C3 3537   0.355   1.927   1.841 -0.6956 -0.4791 -1.1012
   14UNL     C4 3538   0.520   1.981   1.961 -1.1600  0.1247  0.0591
   14UNL     C5 3539   0.601   1.991   2.086 -0.2278 -0.5216 -0.7715
   14UNL     N6 3540   0.569   2.007   1.842  0.1843  0.2034 -0.5071
   14UNL     N7 3541   0.398   1.927   1.969  0.0928 -0.1561  0.8016
   14UNL     H8 3542   0.709   1.990   2.067 -0.1495 -0.8584 -0.3105
   14UNL     H9 3543   0.576   1.909   2.155 -2.6869 -0.0953 -1.0591
   14UNL    H10 3544   0.576   2.078   2.147  1.4616  0.3687 -1.2917
   15UNL     H0 3545   0.533   2.485   1.373 -0.3410  0.1594  0.2836
   15UNL     H1 3546   0.286   2.583   1.453  0.6501 -0.4746 -0.7834
   15UNL     C2 3547   0.509   2.576   1.427 -0.0730  0.3535  0.0840
   15UNL     C3 3548   0.385   2.621   1.473  0.2982  0.0617 -0.0236
   15UNL     C4 3549   0.546   2.752   1.511  0.2302 -0.0457  0.7981
   15UNL     C5 3550   0.621   2.874   1.549 -0.2228  0.3229  0.2289
   15UNL     N6 3551   0.612   2.650   1.457  0.0521 -0.0894 -0.9501
   15UNL     N7 3552   0.409   2.744   1.516  0.7382  0.3669  0.4629
   15UNL     H8 3553   0.557   2.959   1.521 -0.0086  0.4371  0.0841
   15UNL     H9 3554   0.724   2.884   1.513  0.0532 -3.8672 -0.6355
   15UNL    H10 3555   0.638   2.867   1.657  1.5216  0.6065 -0.0098
   16UNL     H0 3556   0.895   2.084   1.555 -0.1346 -0.5618  1.3449
   16UNL     H1 3557   0.927   2.320   1.439 -0.8004 -0.1741 -0.7283
   16UNL     C2 3558   0.825   2.166   1.564  0.1432 -0.1723  0.1379
   16UNL     C3 3559   0.844   2.292   1.503 -0.1054 -1.0032 -0.1810
   16UNL     C4 3560   0.670   2.281   1.603 -0.4333  0.7318 -0.2058
   16UNL     C5 3561   0.530   2.311   1.646 -0.7192  0.1189 -1.0933
   16UNL     N6 3562   0.722   2.168   1.643 -0.1569  0.0893 -0.6352
   16UNL     N7 3563   0.751   2.375   1.540 -0.4127  0.6181 -0.4007
   16UNL     H8 3564   0.464   2.238   1.598 -1.4429  0.4143 -0.5612
   16UNL     H9 3565   0.491   2.410   1.621 -2.1588  0.6476  2.6218
   16UNL    H10 3566   0.527   2.306   1.756  0.6106 -0.2287 -1.0504
   17UNL     H0 3567   5.034   2.643   1.702  0.3756  0.2199 -1.2451
   17UNL     H1 3568   5.233   2.680   1.894 -0.5228 -2.2117 -0.1138
   17UNL     C2 3569   5.141   2.630   1.692  0.5837  0.7001  0.1097
   17UNL     C3 3570   5.242   2.663   1.788  0.0425  0.2340 -0.5335
   17UNL     C4 3571   5.314   2.623   1.600 -0.4328  0.8122 -0.2583
   17UNL     C5 3572   5.399   2.626   1.468 -0.6270 -0.1480 -0.0126
   17UNL     N6 3573   5.188   2.601   1.572 -0.3370  0.1633 -0.5301
   17UNL     N7 3574   5.357   2.641   1.734 -0.2908  0.2972  0.0371
   17UNL     H8 3575   5.507   2.639   1.477 -0.8152  1.9879 -0.3366
   17UNL     H9 3576   5.383   2.533   1.413  1.7648  0.8389 -2.5881
   17UNL    H10 3577   5.368   2.702   1.395  0.3337 -1.1591 -1.5096
   18UNL     H0 3578   0.944   2.261   2.086  0.2081 -0.2461  0.5903
   18UNL     H1 3579   0.746   2.194   1.917 -0.4569 -0.6335  1.2485
   18UNL     C2 3580   0.950   2.181   2.014  0.2839  0.0059  0.3154
   18UNL     C3 3581   0.847   2.154   1.920  0.0182  0.3102 -0.4498
   18UNL     C4 3582   1.006   2.022   1.907  0.1823  0.6370 -0.1155
   18UNL     C5 3583   1.082   1.892   1.882 -0.3223 -0.2904  0.6633
   18UNL     N6 3584   1.059   2.108   1.991  0.6798 -0.6631 -0.1409
   18UNL     N7 3585   0.880   2.044   1.861 -0.3176 -0.1734 -0.8114
   18UNL     H8 3586   1.176   1.898   1.826 -1.3801  3.1727 -1.0419
   18UNL     H9 3587   1.021   1.822   1.824  1.5343 -1.2496 -0.1972
   18UNL    H10 3588   1.102   1.848   1.981  1.6913  1.2986  1.0195
    1Zn      Zn 3589   5.525   2.184   2.620 -0.0659 -0.2533  0.0315
    2Zn      Zn 3590   5.509   1.177   3.235 -0.0241  0.1265  0.2103
    3Zn      Zn 3591   5.024   1.494   3.192 -0.0741  0.1765  0.1870
    4Zn      Zn 3592   0.272   1.836   2.649  0.0075 -0.0282 -0.0862
    5Zn      Zn 3593   0.261   1.334   2.947 -0.0656  0.0515  0.2315
    6Zn      Zn 3594   5.048   2.002   2.905  0.4016  0.1524 -0.1968
    7UNL     H0 3595   5.190   1.577   3.345 -1.1172 -1.5047 -1.9865
    7UNL     H1 3596   5.207   1.589   3.626 -1.5621 -0.1964  1.0258
    7UNL     C2 3597   5.119   1.539   3.418 -0.0095 -0.2700 -0.1743
    7UNL     C3 3598   5.133   1.546   3.560 -0.7747 -0.4915  0.3105
    7UNL     C4 3599   4.948   1.481   3.500 -0.0504 -0.2132  0.8968
    7UNL     C5 3600   4.809   1.424   3.503  0.3429 -0.0563 -0.3522
    7UNL     N6 3601   4.998   1.497   3.381  0.0371 -0.1067  0.3911
    7UNL     N7 3602   5.019   1.505   3.610  0.0229 -0.0814 -0.0457
    7UNL     H8 3603   4.769   1.382   3.410 -0.0613 -0.2590 -0.0907
    7UNL     H9 3604   4.743   1.505   3.536  0.4181 -0.6158  1.2602
    7UNL    H10 3605   4.793   1.352   3.584  0.7593  1.2600  0.9548
    8UNL     H0 3606   5.704   0.977   3.239 -0.2290 -1.0641  1.2812
    8UNL     H1 3607   5.662   0.705   3.186  1.3078  0.7677  0.5171
    8UNL     C2 3608   5.621   0.933   3.186 -0.1611  0.2374  0.0092
    8UNL     C3 3609   5.600   0.793   3.175 -0.0189 -0.2636 -0.6443
    8UNL     C4 3610   5.450   0.918   3.089 -0.0832 -0.7875  0.2747
    8UNL     C5 3611   5.364   0.967   2.975  0.2606 -0.3046 -0.4755
    8UNL     N6 3612   5.519   1.011   3.153  0.1287 -0.7665  0.2798
    8UNL     N7 3613   5.492   0.789   3.095 -0.0717 -0.0382  0.4089
    8UNL     H8 3614   5.308   0.886   2.925 -0.0376 -1.7859  2.0849
    8UNL     H9 3615   5.418   1.033   2.907 -0.8487  1.5255  0.3499
    8UNL    H10 3616   5.282   1.028   3.016 -0.6890  0.1372 -2.8355
    9UNL     H0 3617   5.048   1.549   2.950 -1.4623 -0.6206  0.6168
    9UNL     H1 3618   5.101   1.776   2.814  1.0583 -0.3655 -0.1949
    9UNL     C2 3619   5.053   1.647   2.995  0.4264 -0.4529  0.1157
    9UNL     C3 3620   5.076   1.761   2.918  0.2167  0.2475 -0.3052
    9UNL     C4 3621   5.053   1.788   3.122 -0.5192  0.8220  0.0859
    9UNL     C5 3622   5.006   1.860   3.248 -0.2627  0.9282  0.2556
    9UNL     N6 3623   5.063   1.660   3.123  0.2565  0.6730 -0.0145
    9UNL     N7 3624   5.078   1.863   3.008  0.5231  1.3150  0.3693
    9UNL     H8 3625   4.901   1.837   3.267  0.1448 -0.8104  0.5789
    9UNL     H9 3626   5.032   1.966   3.237  0.8046  0.6199 -0.3393
    9UNL    H10 3627   5.057   1.826   3.339 -1.9985 -2.8736 -0.0133
   10UNL     H0 3628   5.057   2.207   2.708 -1.5221 -1.4638  0.8863
   10UNL     H1 3629   5.309   2.288   2.575  2.2609  0.0516  0.7501
   10UNL     C2 3630   5.155   2.160   2.708 -0.6145  0.3237  0.6227
   10UNL     C3 3631   5.280   2.207   2.640 -0.0903 -0.5049 -0.8506
   10UNL     C4 3632   5.298   2.039   2.762 -0.1797  0.2752 -0.7916
   10UNL     C5 3633   5.378   1.956   2.859 -0.0302  0.6465  0.1221
   10UNL     N6 3634   5.169   2.050   2.780 -0.1606 -0.1781  0.9339
   10UNL     N7 3635   5.368   2.122   2.682 -0.3926 -0.1357 -0.5489
   10UNL     H8 3636   5.475   1.920   2.823 -0.4984 -0.6696  0.1082
   10UNL     H9 3637   5.318   1.875   2.903  0.5156 -0.4190 -1.0233
   10UNL    H10 3638   5.397   2.027   2.939 -1.5893 -0.1627  1.2747
   11UNL     H0 3639   5.029   1.233   3.247 -0.6542  1.1933  0.8170
   11UNL     H1 3640   5.249   1.087   3.293  0.7003 -0.3688  0.4220
   11UNL     C2 3641   5.131   1.267   3.229 -0.2441 -0.3966 -0.0141
   11UNL     C3 3642   5.245   1.185   3.247 -0.6661 -0.4076  0.4066
   11UNL     C4 3643   5.287   1.353   3.141  0.0742 -1.1301 -0.4682
   11UNL     C5 3644   5.368   1.445   3.061  0.5158  0.5633  0.0632
   11UNL     N6 3645   5.159   1.379   3.166 -0.5608 -0.7755  0.4291
   11UNL     N7 3646   5.347   1.245   3.192 -0.0936  0.5557 -0.4854
   11UNL     H8 3647   5.343   1.552   3.070 -0.6391  0.3787 -0.8108
   11UNL     H9 3648   5.383   1.409   2.959  3.3489  1.1960  0.1738
   11UNL    H10 3649   5.470   1.446   3.103 -0.1830  0.2317  1.8600
   12UNL     H0 3650   0.301   2.041   2.227 -0.4604 -1.7165 -1.8702
   12UNL     H1 3651   0.316   2.036   2.502  0.8151 -0.6612  1.2577
   12UNL     C2 3652   0.306   1.950   2.286 -0.1798 -0.5536 -0.0515
   12UNL     C3 3653   0.306   1.958   2.428  0.4302  0.7823 -0.2850
   12UNL     C4 3654   0.286   1.764   2.353 -0.0289 -0.8247  0.1251
   12UNL     C5 3655   0.271   1.612   2.347  0.0157  0.4774 -0.0037
   12UNL     N6 3656   0.305   1.827   2.240  0.0915 -0.0154  0.1567
   12UNL     N7 3657   0.305   1.832   2.474  0.5848  0.1756  0.4348
   12UNL     H8 3658   0.258   1.569   2.447  0.6231 -1.3384 -0.6677
   12UNL     H9 3659   0.363   1.568   2.307  1.7569  5.1563 -1.8232
   12UNL    H10 3660   0.180   1.577   2.296  0.6194 -0.5780 -0.3942
   13UNL     H0 3661   5.586   2.236   2.877  1.0547  0.2641  1.8216
   13UNL     H1 3662   5.539   2.483   2.998 -1.3654  1.0465  0.1688
   13UNL     C2 3663   5.562   2.331   2.831  0.2090 -0.4860  0.6345
   13UNL     C3 3664   5.528   2.454   2.894  0.2422 -0.3297  0.3328
   13UNL     C4 3665   5.517   2.470   2.695 -0.2631  0.3407 -0.6645
   13UNL     C5 3666   5.500   2.529   2.560  0.4126 -0.6078 -0.3679
   13UNL     N6 3667   5.541   2.342   2.704 -0.4673 -0.1961 -0.0027
   13UNL     N7 3668   5.517   2.549   2.808 -0.1266  0.4186  0.3933
   13UNL     H8 3669   5.549   2.627   2.561 -0.7649 -0.0060  0.3908
   13UNL     H9 3670   5.559   2.462   2.497  3.1929 -1.1134  2.4868
   13UNL    H10 3671   5.397   2.535   2.524  0.8293  0.0865 -1.4807
   14UNL     H0 3672   0.048   1.237   2.867  0.1256 -0.5114  0.3360
   14UNL     H1 3673  -0.198   1.232   2.989 -0.3093 -1.1442  0.1559
   14UNL     C2 3674   0.024   1.251   2.971 -0.0441  0.2503  0.2018
   14UNL     C3 3675  -0.098   1.245   3.031 -0.4374  0.0915  0.1386
   14UNL     C4 3676   0.055   1.295   3.163  1.0331 -0.1490  0.1848
   14UNL     C5 3677   0.126   1.322   3.289 -0.4202 -0.4230  0.4338
   14UNL     N6 3678   0.125   1.286   3.053 -0.4991  0.1444  0.2831
   14UNL     N7 3679  -0.082   1.271   3.159 -0.1826 -0.0351 -0.0577
   14UNL     H8 3680   0.081   1.272   3.376  3.3505  0.6269  3.2385
   14UNL     H9 3681   0.120   1.429   3.310 -1.0828 -0.4211  0.2541
   14UNL    H10 3682   0.231   1.290   3.286 -0.0396  0.8237 -0.4142
   15UNL     H0 3683   0.037   1.780   2.555 -0.3330 -0.1622  0.4027
   15UNL     H1 3684  -0.195   1.920   2.560 -0.7953  1.3859  1.3242
   15UNL     C2 3685   0.023   1.875   2.604  0.3587 -0.2461  0.7845
   15UNL     C3 3686  -0.098   1.945   2.602  0.2761 -0.1701 -0.0657
   15UNL     C4 3687   0.058   2.055   2.692 -0.3500 -0.3437  0.1262
   15UNL     C5 3688   0.141   2.179   2.731  0.3230 -0.2605  0.2029
   15UNL     N6 3689   0.122   1.942   2.664  0.0744  0.4871  0.8280
   15UNL     N7 3690  -0.077   2.062   2.657 -0.2315 -0.6022 -0.3406
   15UNL     H8 3691   0.112   2.220   2.829  0.8981  1.2153 -0.2231
   15UNL     H9 3692   0.120   2.255   2.655  0.1006 -0.6807 -0.1608
   15UNL    H10 3693   0.250   2.167   2.739  0.3079 -0.0023  0.9122
   16UNL     H0 3694   0.398   1.405   2.780 -1.0924 -0.4394  4.1610
   16UNL     H1 3695   0.419   1.640   2.619 -2.5186  2.8249 -2.1900
   16UNL     C2 3696   0.338   1.495   2.777 -0.1780  0.2145  0.3047
   16UNL     C3 3697   0.351   1.612   2.699  0.2473 -0.4945 -0.7106
   16UNL     C4 3698   0.173   1.599   2.813 -0.6556  0.0690 -0.4285
   16UNL     C5 3699   0.053   1.647   2.887  0.3385 -0.3181  0.0136
   16UNL     N6 3700   0.228   1.484   2.846 -0.2569 -0.3387  0.4249
   16UNL     N7 3701   0.240   1.683   2.730 -0.2621 -0.0577  0.2346
   16UNL     H8 3702   0.068   1.750   2.922 -0.7247 -0.0010 -0.4412
   16UNL     H9 3703   0.021   1.587   2.974  0.6642 -1.4309 -0.6114
   16UNL    H10 3704  -0.028   1.657   2.814  1.9826  0.2090 -1.8184
   17UNL     H0 3705   4.571   1.941   2.871  0.4859  0.1344  0.7274
   17UNL     H1 3706   4.819   2.001   3.011  1.8426  0.1068 -1.4115
   17UNL     C2 3707   4.670   1.965   2.833  0.5465 -0.6850  0.3376
   17UNL     C3 3708   4.789   1.980   2.909  0.1689 -0.5230 -0.8224
   17UNL     C4 3709   4.819   1.961   2.703 -0.5488 -0.2149 -0.0132
   17UNL     C5 3710   4.896   1.953   2.568 -0.1898 -0.5016  0.4639
   17UNL     N6 3711   4.688   1.952   2.701 -0.5561  0.2289  0.2123
   17UNL     N7 3712   4.885   1.977   2.821  0.2247  0.1925  0.4161
   17UNL     H8 3713   4.894   2.056   2.531  0.8808  0.4630  2.8836
   17UNL     H9 3714   4.997   1.912   2.583  0.5946  0.2069 -2.2703
   17UNL    H10 3715   4.846   1.893   2.491 -1.1931  0.8513  0.0239
   18UNL     H0 3716   0.437   1.590   3.302 -1.1013  0.2897 -0.1863
   18UNL     H1 3717   0.246   1.524   3.114 -0.2538 -1.2531  1.3849
   18UNL     C2 3718   0.442   1.514   3.225  0.4964 -0.3912  0.5525
   18UNL     C3 3719   0.345   1.484   3.128  0.2763 -0.3891  0.2821
   18UNL     C4 3720   0.512   1.364   3.114  0.5046 -0.2480  0.0055
   18UNL     C5 3721   0.604   1.255   3.064  0.1204 -0.7697  0.0699
   18UNL     N6 3722   0.548   1.442   3.219 -0.3787  0.6374 -0.1011
   18UNL     N7 3723   0.389   1.378   3.059 -0.3421  0.0511 -0.3765
   18UNL     H8 3724   0.591   1.236   2.957  0.9048 -3.6951  0.3913
   18UNL     H9 3725   0.589   1.159   3.116  0.4894  0.6350  2.9305
   18UNL    H10 3726   0.710   1.282   3.076  0.1657 -0.5493 -0.7970
    1Zn      Zn 3727   5.041   1.496   3.785 -0.1415 -0.2547  0.0787
    2Zn      Zn 3728   4.997   0.480   4.410  0.3878  0.1755 -0.0719
    3Zn      Zn 3729   4.536   0.836   4.397  0.1885 -0.2670  0.1509
    4Zn      Zn 3730   5.494   1.136   3.827  0.2758  0.0341 -0.2918
    5Zn      Zn 3731   5.487   0.630   4.125 -0.1528 -0.0137  0.0161
    6Zn      Zn 3732   4.561   1.298   4.053  0.0608  0.2338  0.0197
    7UNL     H0 3733   4.713   0.961   4.572 -0.8716  0.1514 -0.5756
    7UNL     H1 3734   4.685   0.985   4.841  0.4865  1.0011 -1.9624
    7UNL     C2 3735   4.632   0.922   4.632 -0.2768 -0.5174 -0.1938
    7UNL     C3 3736   4.619   0.932   4.773 -1.0655  0.6295 -0.2595
    7UNL     C4 3737   4.459   0.836   4.691 -0.6346 -0.0575 -0.2495
    7UNL     C5 3738   4.359   0.722   4.687 -0.5488  0.1247 -0.1890
    7UNL     N6 3739   4.521   0.868   4.578 -0.0603 -0.2460  0.0837
    7UNL     N7 3740   4.510   0.872   4.811  0.1944  0.3454  0.2605
    7UNL     H8 3741   4.393   0.651   4.763  1.1178 -1.2258 -2.0757
    7UNL     H9 3742   4.361   0.667   4.592  1.2608  1.7001 -1.1359
    7UNL    H10 3743   4.255   0.750   4.708 -0.6730 -0.0717 -0.5281
    8UNL     H0 3744   5.114   0.280   4.444 -1.8332 -0.0546  1.0160
    8UNL     H1 3745   5.114   0.027   4.321 -1.2455  0.2079  3.2474
    8UNL     C2 3746   5.056   0.241   4.361 -0.2385  0.4152 -0.3850
    8UNL     C3 3747   5.055   0.114   4.299 -0.8899 -0.3766 -0.6226
    8UNL     C4 3748   4.905   0.240   4.237  0.7533  0.0003  0.1966
    8UNL     C5 3749   4.774   0.287   4.170 -0.1255 -0.0160 -0.1823
    8UNL     N6 3750   4.960   0.319   4.326  0.1867  0.1526 -0.1472
    8UNL     N7 3751   4.962   0.122   4.209 -0.1458  0.3865 -0.0123
    8UNL     H8 3752   4.700   0.207   4.157 -0.6394  0.4215  0.0406
    8UNL     H9 3753   4.799   0.333   4.074 -1.0505 -1.7398 -1.3079
    8UNL    H10 3754   4.721   0.367   4.222  1.4646  2.7667 -2.5507
    9UNL     H0 3755   4.560   0.849   4.139 -2.0839  0.4629 -0.7782
    9UNL     H1 3756   4.637   1.060   3.991 -1.1348  0.4459  0.2017
    9UNL     C2 3757   4.573   0.949   4.179 -0.8055 -0.1918  0.5677
    9UNL     C3 3758   4.611   1.058   4.096 -0.1463 -1.1556  0.4534
    9UNL     C4 3759   4.571   1.115   4.285  0.3721  1.0045  0.1431
    9UNL     C5 3760   4.539   1.195   4.416 -0.0489 -0.5961  0.5160
    9UNL     N6 3761   4.562   0.983   4.303  0.5493 -0.1292 -0.1513
    9UNL     N7 3762   4.607   1.170   4.167  0.2295  0.1217 -0.4558
    9UNL     H8 3763   4.483   1.286   4.392  1.2758  0.0307 -0.3368
    9UNL     H9 3764   4.630   1.223   4.471  0.6397 -0.7087 -0.5158
    9UNL    H10 3765   4.476   1.139   4.485 -1.0296  1.9633  1.8211
   10UNL     H0 3766   4.576   1.457   3.822 -0.7108  0.4274  4.3011
   10UNL     H1 3767   4.806   1.594   3.768  4.6534 -0.1955 -0.8529
   10UNL     C2 3768   4.677   1.422   3.841  0.1619  0.5993  0.6080
   10UNL     C3 3769   4.791   1.498   3.816 -0.7134  0.5838 -0.3889
   10UNL     C4 3770   4.822   1.324   3.919 -0.9661  0.2471 -0.3417
   10UNL     C5 3771   4.895   1.212   3.991  0.4331  0.1658  0.4120
   10UNL     N6 3772   4.694   1.317   3.918 -0.0355  0.0150 -0.1675
   10UNL     N7 3773   4.888   1.432   3.869 -0.5656 -0.0643 -0.3848
   10UNL     H8 3774   4.926   1.128   3.928  1.0986 -1.2296  2.4930
   10UNL     H9 3775   4.838   1.173   4.076  1.1691 -2.5189 -0.2504
   10UNL    H10 3776   4.988   1.243   4.040  1.2238 -2.2174  0.5306
   11UNL     H0 3777   4.543   0.634   4.487  0.8076 -1.5168  0.0871
   11UNL     H1 3778   4.752   0.441   4.484 -1.7846 -0.9692 -0.4821
   11UNL     C2 3779   4.641   0.636   4.439  0.7801  0.0601  0.0619
   11UNL     C3 3780   4.746   0.541   4.444  0.2264 -0.6092 -0.0350
   11UNL     C4 3781   4.805   0.707   4.344 -0.2644  0.1374  0.4712
   11UNL     C5 3782   4.886   0.829   4.298  0.3131  0.5350 -0.3551
   11UNL     N6 3783   4.681   0.741   4.367  0.1919  0.5207  0.2204
   11UNL     N7 3784   4.852   0.588   4.380 -0.2484  0.8365 -0.3917
   11UNL     H8 3785   4.985   0.834   4.343  0.0375  0.5861  0.2558
   11UNL     H9 3786   4.836   0.926   4.306  2.2203  1.5731 -0.4459
   11UNL    H10 3787   4.916   0.809   4.194  1.1716  0.6910 -0.1397
   12UNL     H0 3788   5.606   1.352   3.405 -0.7094 -0.8858 -1.8270
   12UNL     H1 3789   5.587   1.348   3.685  1.4978 -1.0872  0.0656
   12UNL     C2 3790   5.559   1.278   3.470 -0.8428  0.3720 -0.4417
   12UNL     C3 3791   5.564   1.275   3.608 -0.1589 -0.6775  0.1466
   12UNL     C4 3792   5.520   1.087   3.526 -0.9067 -0.4063 -0.8680
   12UNL     C5 3793   5.461   0.947   3.506 -0.2804  0.7431 -0.6030
   12UNL     N6 3794   5.522   1.163   3.416 -0.6831  0.5932 -0.2860
   12UNL     N7 3795   5.526   1.154   3.647  0.4896 -0.2557 -0.2196
   12UNL     H8 3796   5.444   0.912   3.403 -1.9688 -0.4465  0.0435
   12UNL     H9 3797   5.366   0.943   3.561  2.0582  3.4883  4.2643
   12UNL    H10 3798   5.530   0.879   3.557 -1.4490  1.1584  1.6607
   13UNL     H0 3799   5.115   1.545   4.043  0.4187  0.7212  0.1064
   13UNL     H1 3800   5.088   1.786   4.179  1.4909 -2.8505 -0.2069
   13UNL     C2 3801   5.096   1.643   4.002 -0.1886  0.7279  0.4000
   13UNL     C3 3802   5.075   1.762   4.074 -0.5599 -0.7445 -0.5214
   13UNL     C4 3803   5.037   1.784   3.872 -0.0474  0.2964 -0.2397
   13UNL     C5 3804   5.019   1.843   3.737  0.3984  0.4791  0.0722
   13UNL     N6 3805   5.073   1.655   3.873  0.1912  0.0750  0.2826
   13UNL     N7 3806   5.032   1.854   3.992 -0.3962  0.5873  0.4911
   13UNL     H8 3807   4.961   1.766   3.684  2.4156 -1.1502  0.0950
   13UNL     H9 3808   4.959   1.935   3.741  0.6313  0.7093 -1.3119
   13UNL    H10 3809   5.113   1.858   3.684 -1.0647  0.8853 -2.5575
   14UNL     H0 3810   5.259   0.624   4.051 -0.6848 -0.2812 -0.0411
   14UNL     H1 3811   5.028   0.564   4.185  0.4564 -0.7252  0.0232
   14UNL     C2 3812   5.246   0.601   4.155 -0.0564  0.0932  0.1249
   14UNL     C3 3813   5.127   0.579   4.227  0.2645  0.7382  0.0298
   14UNL     C4 3814   5.284   0.572   4.349 -0.2220 -0.2223 -0.0420
   14UNL     C5 3815   5.362   0.549   4.479  0.0174 -0.0456 -0.1241
   14UNL     N6 3816   5.346   0.593   4.235  0.2254 -0.0392 -0.1065
   14UNL     N7 3817   5.151   0.545   4.350 -0.1229  0.2133  0.2840
   14UNL     H8 3818   5.435   0.629   4.495 -1.0020  0.6477  1.2446
   14UNL     H9 3819   5.408   0.450   4.484 -0.7385 -0.5092 -1.7143
   14UNL    H10 3820   5.285   0.554   4.557 -0.7115 -0.7414 -0.7724
   15UNL     H0 3821   5.278   1.089   3.750  1.8899 -0.0059  0.9221
   15UNL     H1 3822   5.063   1.269   3.715  0.3111 -0.2126 -1.1239
   15UNL     C2 3823   5.267   1.191   3.785 -0.0160  0.3199 -0.4411
   15UNL     C3 3824   5.159   1.282   3.763 -0.0324 -0.5878 -0.3224
   15UNL     C4 3825   5.308   1.364   3.878 -0.0422 -0.0600 -0.4224
   15UNL     C5 3826   5.405   1.456   3.946  0.1221 -0.3079 -0.7444
   15UNL     N6 3827   5.356   1.239   3.867 -0.7561 -0.1524 -0.6684
   15UNL     N7 3828   5.188   1.396   3.819  0.1809  0.2335  0.0069
   15UNL     H8 3829   5.506   1.454   3.902 -1.2404  0.7712 -4.2981
   15UNL     H9 3830   5.400   1.432   4.053  0.6665 -1.3954 -0.9516
   15UNL    H10 3831   5.371   1.560   3.937  0.0773 -0.0024  2.1059
   16UNL     H0 3832   5.648   0.715   3.947  0.3257  0.2271  3.4567
   16UNL     H1 3833   5.628   0.923   3.770  0.6760  0.2504  0.3439
   16UNL     C2 3834   5.574   0.794   3.946 -0.1100  0.0170 -0.7726
   16UNL     C3 3835   5.564   0.896   3.853  0.2856  0.0124 -0.0336
   16UNL     C4 3836   5.412   0.893   3.986  0.4386 -0.7483  0.4101
   16UNL     C5 3837   5.291   0.937   4.064 -0.4154 -0.1059 -0.6701
   16UNL     N6 3838   5.470   0.783   4.027  0.0288  0.1379  0.5571
   16UNL     N7 3839   5.457   0.965   3.873  0.0680 -0.2462 -0.0811
   16UNL     H8 3840   5.238   1.029   4.037 -1.8336 -1.2496 -1.9582
   16UNL     H9 3841   5.312   0.938   4.172 -1.8659 -0.6775 -0.3702
   16UNL    H10 3842   5.221   0.854   4.053  0.9540 -1.8450  2.2976
   17UNL     H0 3843   4.088   1.184   4.062 -0.2098 -0.4637 -0.6343
   17UNL     H1 3844   4.344   1.270   4.175  1.6232 -0.0396 -0.2303
   17UNL     C2 3845   4.186   1.193   4.016 -0.1914 -0.4573 -0.5938
   17UNL     C3 3846   4.311   1.242   4.076  0.5970  0.2252  0.0260
   17UNL     C4 3847   4.323   1.197   3.872  0.1333 -0.5264  0.5501
   17UNL     C5 3848   4.388   1.169   3.738 -0.0994 -0.3762 -0.0117
   17UNL     N6 3849   4.192   1.193   3.884 -0.3352 -0.1706  0.3104
   17UNL     N7 3850   4.403   1.233   3.979  0.1530  0.0961  0.0365
   17UNL     H8 3851   4.339   1.091   3.679  0.3034 -0.5483 -0.1192
   17UNL     H9 3852   4.398   1.261   3.678  0.7365 -0.2581  0.2989
   17UNL    H10 3853   4.490   1.131   3.752  0.0353 -0.2697 -0.7104
   18UNL     H0 3854   5.700   0.890   4.466 -0.8845 -2.5323  2.1908
   18UNL     H1 3855   5.482   0.802   4.304 -0.2859  0.8204 -0.3113
   18UNL     C2 3856   5.700   0.811   4.392 -0.0619 -0.2577 -0.3989
   18UNL     C3 3857   5.584   0.769   4.311 -0.5871 -0.0034  0.4526
   18UNL     C4 3858   5.762   0.681   4.253 -1.1549  0.2101  0.0834
   18UNL     C5 3859   5.855   0.612   4.160  0.2570 -0.8562  0.1402
   18UNL     N6 3860   5.812   0.747   4.360  0.3611  0.1487 -0.0390
   18UNL     N7 3861   5.630   0.679   4.231 -0.3115  0.5007  0.6369
   18UNL     H8 3862   5.923   0.543   4.211  2.1623  1.8688  1.5645
   18UNL     H9 3863   5.924   0.684   4.112  2.0561 -2.7109 -0.2069
   18UNL    H10 3864   5.806   0.566   4.074 -1.2590  1.0881 -0.0974
    1Zn      Zn 3865   0.258   4.875   0.256 -0.1921  0.2127 -0.2484
    2Zn      Zn 3866   0.219   3.918   0.873 -0.0051 -0.0832  0.0348
    3Zn      Zn 3867   5.467   4.241   0.894 -0.0557 -0.0206  0.2164
    4Zn      Zn 3868   0.742   4.534   0.260 -0.0251  0.2187  0.3405
    5Zn      Zn 3869   0.698   4.048   0.591  0.1103 -0.1779  0.0502
    6Zn      Zn 3870   5.529   4.725   0.565  0.0085 -0.1813  0.0055
    7UNL     H0 3871   5.656   4.388   1.045  2.1279 -1.8635  0.5363
    7UNL     H1 3872   5.676   4.361   1.320  0.0306 -2.4994  0.9270
    7UNL     C2 3873   5.588   4.340   1.114 -0.1066  0.0565 -0.2237
    7UNL     C3 3874   5.599   4.332   1.250  0.2372 -0.0241 -0.4480
    7UNL     C4 3875   5.415   4.267   1.178  0.1593 -0.0975 -0.5123
    7UNL     C5 3876   5.270   4.223   1.175  0.2359 -0.7951  0.8776
    7UNL     N6 3877   5.473   4.297   1.065  0.1633  0.7976 -0.9045
    7UNL     N7 3878   5.489   4.281   1.297 -0.0018  0.3777  0.8685
    7UNL     H8 3879   5.246   4.135   1.116  2.1184 -0.7615 -0.0074
    7UNL     H9 3880   5.211   4.301   1.125 -0.1272 -1.7408 -0.1971
    7UNL    H10 3881   5.226   4.213   1.275  1.8720 -2.2813  1.4983
    8UNL     H0 3882   0.409   3.741   0.903  2.4793  1.7754 -3.3119
    8UNL     H1 3883   0.411   3.477   0.809  1.0861  0.4491 -2.2471
    8UNL     C2 3884   0.334   3.690   0.843  0.8587 -0.0346 -0.0429
    8UNL     C3 3885   0.338   3.556   0.797  0.1399  0.0460  0.2850
    8UNL     C4 3886   0.169   3.656   0.730 -0.6565  0.4417  0.0253
    8UNL     C5 3887   0.044   3.681   0.650 -0.2136  0.4622  0.1913
    8UNL     N6 3888   0.227   3.755   0.800  0.2829 -0.0283 -0.2810
    8UNL     N7 3889   0.228   3.532   0.733  0.2122  0.0417 -0.0314
    8UNL     H8 3890   0.085   3.722   0.557 -0.6621 -0.9981 -0.6800
    8UNL     H9 3891  -0.017   3.764   0.686 -1.5393 -0.8911  1.1721
    8UNL    H10 3892  -0.010   3.589   0.626  1.4875 -0.3418 -0.7600
    9UNL     H0 3893   5.484   4.272   0.652 -0.3568  0.2081 -0.8459
    9UNL     H1 3894   5.568   4.487   0.500 -1.0865 -0.7265 -0.1575
    9UNL     C2 3895   5.504   4.374   0.683  0.2871 -0.3113  0.5601
    9UNL     C3 3896   5.544   4.483   0.606  0.6032 -0.1110  0.2725
    9UNL     C4 3897   5.511   4.534   0.799  0.0667  0.0044 -0.2972
    9UNL     C5 3898   5.488   4.621   0.920  0.3398  0.4713 -0.8671
    9UNL     N6 3899   5.483   4.404   0.807 -0.1076 -0.4065 -1.0483
    9UNL     N7 3900   5.548   4.586   0.678 -0.0324  0.1143  0.8865
    9UNL     H8 3901   5.576   4.680   0.947  0.0144  0.6692 -0.2245
    9UNL     H9 3902   5.455   4.563   1.007 -0.3071  0.0375 -1.3917
    9UNL    H10 3903   5.403   4.689   0.906  0.8936  0.8988 -2.3502
   10UNL     H0 3904   5.522   4.860   0.351  0.2838 -0.6249  1.4938
   10UNL     H1 3905   5.727   4.956   0.198 -0.5271  1.2936  0.3212
   10UNL     C2 3906   5.623   4.822   0.346  0.3957 -0.2059  0.1463
   10UNL     C3 3907   5.729   4.880   0.275 -0.6774  0.4285 -0.5031
   10UNL     C4 3908   5.783   4.721   0.411  0.0932 -0.0209 -0.1488
   10UNL     C5 3909   5.869   4.630   0.491  0.4317 -0.4081  0.5947
   10UNL     N6 3910   5.653   4.728   0.432 -0.0966 -0.1764  0.4545
   10UNL     N7 3911   5.836   4.817   0.326  0.8559  0.0100 -0.3575
   10UNL     H8 3912   5.937   4.684   0.558  2.6621 -1.7120 -0.5079
   10UNL     H9 3913   5.937   4.571   0.428 -0.2842 -1.0161  0.3781
   10UNL    H10 3914   5.812   4.549   0.537 -0.5696  0.1575  0.3721
   11UNL     H0 3915   5.497   4.000   0.986  0.4873 -0.1065  0.2012
   11UNL     H1 3916   5.715   3.824   0.951  0.2260  0.3016  2.2759
   11UNL     C2 3917   5.585   4.007   0.925  0.4771 -0.9251  0.0820
   11UNL     C3 3918   5.694   3.925   0.917  0.6649 -0.2522  0.2059
   11UNL     C4 3919   5.727   4.112   0.836  0.0694 -0.0507 -0.4679
   11UNL     C5 3920   5.793   4.239   0.794  0.1245  0.2187 -0.1821
   11UNL     N6 3921   5.612   4.128   0.891 -0.2982  0.5309 -0.1054
   11UNL     N7 3922   5.788   3.988   0.840  0.5130 -0.3068 -0.3824
   11UNL     H8 3923   5.756   4.335   0.834 -0.0817  1.4535 -3.1016
   11UNL     H9 3924   5.774   4.243   0.687  2.2583  0.6614 -0.5942
   11UNL    H10 3925   5.902   4.239   0.808  0.2145  1.6405 -0.6456
   12UNL     H0 3926   4.641   2.007   4.487 -4.0063  1.4101 -0.0035
   12UNL     H1 3927   4.665   2.025   4.773  0.2454  1.7607 -1.2155
   12UNL     C2 3928   4.616   1.936   4.565 -0.3647  0.4992  0.5426
   12UNL     C3 3929   4.634   1.946   4.706 -0.5764  0.7116  0.3578
   12UNL     C4 3930   4.558   1.765   4.645  0.2323  0.1050 -0.5893
   12UNL     C5 3931   4.484   1.633   4.649  0.3514  0.2190  0.2798
   12UNL     N6 3932   4.577   1.816   4.523 -0.4262 -0.0220 -0.6079
   12UNL     N7 3933   4.597   1.829   4.760  0.0339  0.4469 -0.3351
   12UNL     H8 3934   4.380   1.640   4.616 -0.3430 -0.8871  2.1256
   12UNL     H9 3935   4.480   1.584   4.747 -0.0563  0.8080  0.5638
   12UNL    H10 3936   4.519   1.560   4.575  0.5491  1.7157 -1.1771
   13UNL     H0 3937   0.331   4.897   0.490  0.3348  0.4293  0.6668
   13UNL     H1 3938   0.336   5.118   0.655  1.9687  0.2300 -0.2922
   13UNL     C2 3939   0.309   5.000   0.463 -0.5675  0.3000  0.8904
   13UNL     C3 3940   0.310   5.114   0.551 -0.7115 -0.5628  0.3217
   13UNL     C4 3941   0.279   5.171   0.358 -0.1184 -0.8165 -0.0237
   13UNL     C5 3942   0.305   5.256   0.237 -0.4750 -0.7044  0.3486
   13UNL     N6 3943   0.277   5.033   0.347  1.0547  0.3824 -0.1379
   13UNL     N7 3944   0.291   5.225   0.478 -0.0456 -0.1651  0.2640
   13UNL     H8 3945   0.413   5.273   0.223 -0.7918  0.8836 -0.3208
   13UNL     H9 3946   0.275   5.217   0.139  2.6175 -0.2056 -0.9172
   13UNL    H10 3947   0.256   5.353   0.250 -2.0898 -1.2156 -1.5066
   14UNL     H0 3948   0.479   4.066   0.512  0.7436  0.7807  0.4868
   14UNL     H1 3949   0.226   3.998   0.657 -0.0165 -0.4449  0.1933
   14UNL     C2 3950   0.456   4.043   0.616  0.8146 -0.2230  0.2888
   14UNL     C3 3951   0.331   4.015   0.679 -0.0363 -0.1424  0.0649
   14UNL     C4 3952   0.495   4.021   0.812  0.3476 -0.6459 -0.1324
   14UNL     C5 3953   0.572   3.977   0.926 -0.5368  0.0812 -0.0580
   14UNL     N6 3954   0.554   4.048   0.699 -0.2718  0.4398 -0.1430
   14UNL     N7 3955   0.359   4.005   0.807  0.3402  0.3257 -0.1346
   14UNL     H8 3956   0.515   3.985   1.019 -0.8240  3.1395 -0.3643
   14UNL     H9 3957   0.651   4.051   0.945 -1.2884  0.7283  0.6441
   14UNL    H10 3958   0.625   3.883   0.910  2.0161  1.4249 -0.0268
   15UNL     H0 3959   0.488   4.475   0.180 -1.3926  0.5278 -0.8734
   15UNL     H1 3960   0.267   4.639   0.202 -0.2542  0.2568 -1.9692
   15UNL     C2 3961   0.484   4.575   0.221  0.9867  0.4711 -0.3788
   15UNL     C3 3962   0.371   4.662   0.223 -0.4792  0.0566 -0.5330
   15UNL     C4 3963   0.537   4.762   0.292 -0.0939 -0.5721 -1.0310
   15UNL     C5 3964   0.624   4.880   0.339 -0.4495  0.0912  0.6909
   15UNL     N6 3965   0.587   4.641   0.269 -0.1425  0.1436 -0.2013
   15UNL     N7 3966   0.402   4.781   0.270 -0.6186  0.5241  0.0425
   15UNL     H8 3967   0.621   4.884   0.449  0.2577 -0.4882  0.7330
   15UNL     H9 3968   0.578   4.973   0.302 -1.8202 -0.4770  0.9252
   15UNL    H10 3969   0.732   4.869   0.323 -0.4472 -1.2586  1.5153
   16UNL     H0 3970   0.861   4.076   0.379  0.6952  0.2670 -1.3515
   16UNL     H1 3971   0.894   4.306   0.225  1.5738  0.0288  1.9704
   16UNL     C2 3972   0.811   4.171   0.386  0.2656  0.0293 -1.1290
   16UNL     C3 3973   0.821   4.284   0.302 -0.0059 -0.8119  0.3113
   16UNL     C4 3974   0.652   4.293   0.419 -0.0483 -0.5125 -0.2954
   16UNL     C5 3975   0.525   4.350   0.480 -0.3102 -0.0159 -0.7785
   16UNL     N6 3976   0.707   4.182   0.470 -0.3609 -0.2214  0.2742
   16UNL     N7 3977   0.719   4.366   0.326  0.5531  0.0532  0.5966
   16UNL     H8 3978   0.430   4.324   0.432 -1.3043  1.3549  0.3413
   16UNL     H9 3979   0.536   4.459   0.472  2.2623 -0.2893 -2.3953
   16UNL    H10 3980   0.519   4.333   0.588  0.1584 -0.1474 -0.7707
   17UNL     H0 3981   5.066   4.662   0.580  0.3972  2.2234  0.6876
   17UNL     H1 3982   5.309   4.752   0.685  0.5758 -0.3439 -1.0178
   17UNL     C2 3983   5.161   4.666   0.529  0.4508 -0.5210  0.4501
   17UNL     C3 3984   5.279   4.717   0.587 -0.0774 -0.3315 -0.8302
   17UNL     C4 3985   5.295   4.664   0.387  0.7884 -0.4752 -0.0641
   17UNL     C5 3986   5.361   4.648   0.253 -0.2326  0.3301 -0.1795
   17UNL     N6 3987   5.164   4.649   0.401 -0.2580  0.3024 -0.2868
   17UNL     N7 3988   5.368   4.719   0.493  0.4319 -0.1852  0.1088
   17UNL     H8 3989   5.467   4.632   0.272  0.0929  3.4027  1.2565
   17UNL     H9 3990   5.315   4.564   0.200  0.3658 -0.9806  1.3332
   17UNL    H10 3991   5.352   4.735   0.186 -1.5196 -0.9806 -1.7915
   18UNL     H0 3992   0.970   4.270   0.911  0.5156  0.7778 -1.0572
   18UNL     H1 3993   0.729   4.210   0.750 -1.3941 -2.7515 -1.8212
   18UNL     C2 3994   0.949   4.199   0.832  0.2578 -0.0051 -0.3036
   18UNL     C3 3995   0.830   4.172   0.754 -0.4450 -0.2837  0.4726
   18UNL     C4 3996   0.987   4.049   0.706 -0.0393  0.4373  0.1046
   18UNL     C5 3997   1.077   3.953   0.630  0.2423 -0.4796 -0.1857
   18UNL     N6 3998   1.048   4.121   0.798 -0.0913  0.1804 -0.5385
   18UNL     N7 3999   0.858   4.071   0.675  0.0666 -0.1868 -0.0923
   18UNL     H8 4000   1.144   3.902   0.700  0.3627 -2.1696 -1.4707
   18UNL     H9 4001   1.138   4.009   0.558 -0.1651 -0.0775 -0.2317
   18UNL    H10 4002   1.013   3.883   0.575 -0.5865 -0.8422  1.1960
    1Zn      Zn 4003   5.519   4.248   1.463  0.2423 -0.2944  0.3736
    2Zn      Zn 4004   5.532   3.206   2.061 -0.1259  0.1986 -0.2491
    3Zn      Zn 4005   5.062   3.539   2.038  0.3347  0.4484  0.1862
    4Zn      Zn 4006   0.250   3.891   1.456 -0.1291  0.2080 -0.0112
    5Zn      Zn 4007   0.262   3.389   1.739  0.0430  0.0701  0.3399
    6Zn      Zn 4008   5.038   4.043   1.736 -0.1103 -0.0577 -0.0181
    7UNL     H0 4009   5.199   3.694   2.219  0.1215  1.0593  2.3429
    7UNL     H1 4010   5.147   3.731   2.477  0.3460  0.5910 -0.8270
    7UNL     C2 4011   5.121   3.644   2.274 -0.4808 -0.4135  0.2431
    7UNL     C3 4012   5.092   3.668   2.409  0.5396  0.2014 -0.6225
    7UNL     C4 4013   4.963   3.539   2.323 -0.4166 -0.0330  0.2112
    7UNL     C5 4014   4.855   3.429   2.317  0.2401  0.1440 -0.1418
    7UNL     N6 4015   5.042   3.559   2.221 -0.1814  0.4218 -0.5822
    7UNL     N7 4016   4.988   3.599   2.441  0.0772 -0.0722 -0.3514
    7UNL     H8 4017   4.756   3.469   2.340 -0.7839 -1.6506 -1.2418
    7UNL     H9 4018   4.865   3.352   2.395  1.4338  0.3595 -0.0528
    7UNL    H10 4019   4.845   3.372   2.224 -2.4217  2.4431 -1.3955
    8UNL     H0 4020   5.698   3.025   2.017  0.0175 -2.8244  1.5535
    8UNL     H1 4021   5.660   2.758   1.973 -0.4538 -1.0881  1.6053
    8UNL     C2 4022   5.604   2.975   1.996 -0.8389 -0.7438  0.1634
    8UNL     C3 4023   5.589   2.839   1.971  0.9618  0.2073 -0.2395
    8UNL     C4 4024   5.426   2.949   1.914 -0.1092 -0.2251  0.7478
    8UNL     C5 4025   5.296   2.988   1.856  0.3318 -0.1533  0.3211
    8UNL     N6 4026   5.495   3.044   1.978 -0.6537 -0.5200 -0.3394
    8UNL     N7 4027   5.474   2.821   1.914  0.0810 -0.1617  0.1743
    8UNL     H8 4028   5.273   3.094   1.874 -1.5022 -0.4781  0.1119
    8UNL     H9 4029   5.217   2.929   1.904  0.4084  0.2222  0.9219
    8UNL    H10 4030   5.289   2.977   1.747 -0.0351 -2.1927  0.5154
    9UNL     H0 4031   5.141   3.575   1.787  3.0119  0.1200  0.6451
    9UNL     H1 4032   5.136   3.810   1.642  1.0352 -2.5746 -0.3578
    9UNL     C2 4033   5.121   3.677   1.818  0.0689 -0.0387 -0.4258
    9UNL     C3 4034   5.116   3.794   1.747  0.3814 -0.7743 -0.1698
    9UNL     C4 4035   5.067   3.813   1.944 -0.0289  1.1072 -0.1197
    9UNL     C5 4036   5.034   3.882   2.072 -0.1957  0.1957  0.3055
    9UNL     N6 4037   5.099   3.684   1.946  0.4745  0.0438  0.2772
    9UNL     N7 4038   5.084   3.891   1.835  0.4650  0.3095  0.1483
    9UNL     H8 4039   4.969   3.833   2.146 -0.6098  1.8077  1.0475
    9UNL     H9 4040   4.984   3.978   2.055  0.6841  0.7946  1.0429
    9UNL    H10 4041   5.119   3.921   2.129 -1.1719  0.6706  1.4863
   10UNL     H0 4042   5.040   4.203   1.575  0.7327  0.5824  0.9829
   10UNL     H1 4043   5.275   4.349   1.490 -1.0322  0.5118 -0.6041
   10UNL     C2 4044   5.144   4.176   1.571  0.4784 -0.2888 -0.0580
   10UNL     C3 4045   5.261   4.249   1.529  0.0575  0.7732  0.5156
   10UNL     C4 4046   5.307   4.066   1.605  0.3488  0.1051 -0.2400
   10UNL     C5 4047   5.397   3.952   1.658  0.2258 -0.1483 -0.1628
   10UNL     N6 4048   5.177   4.056   1.620  0.1837  0.9236  0.5009
   10UNL     N7 4049   5.365   4.173   1.548 -0.4558  0.2192 -0.1057
   10UNL     H8 4050   5.424   3.878   1.581  2.8496  1.3773 -0.8425
   10UNL     H9 4051   5.355   3.900   1.745  0.1583  0.8454  0.4145
   10UNL    H10 4052   5.498   3.981   1.691  1.0052 -0.9821 -1.7141
   11UNL     H0 4053   5.076   3.297   2.118 -0.6414  1.5533 -0.1445
   11UNL     H1 4054   5.316   3.172   2.194  1.4466  0.7362 -0.0297
   11UNL     C2 4055   5.176   3.322   2.086 -0.4098  0.5863 -0.2104
   11UNL     C3 4056   5.291   3.254   2.128  0.4480 -0.0031 -0.6089
   11UNL     C4 4057   5.325   3.418   1.999  0.0230 -0.5430 -0.1388
   11UNL     C5 4058   5.395   3.522   1.914 -0.0763  0.0954  0.3332
   11UNL     N6 4059   5.198   3.425   2.016 -0.0582  0.0984  0.1300
   11UNL     N7 4060   5.389   3.311   2.061  0.6775 -0.1412 -0.7433
   11UNL     H8 4061   5.390   3.508   1.805  1.3473  1.6258  0.0382
   11UNL     H9 4062   5.495   3.544   1.953  0.5973 -1.7354 -0.2236
   11UNL    H10 4063   5.349   3.620   1.934  0.8341  0.5598  0.2101
   12UNL     H0 4064   0.239   4.116   1.057 -1.4239  0.0903  1.0118
   12UNL     H1 4065   0.329   4.096   1.311  1.1715 -0.3871  0.6070
   12UNL     C2 4066   0.257   4.026   1.115 -0.2617  0.1912  0.8396
   12UNL     C3 4067   0.295   4.020   1.243  0.4691  0.0283  0.4819
   12UNL     C4 4068   0.240   3.834   1.163  0.6704  0.0154  0.0799
   12UNL     C5 4069   0.174   3.693   1.158 -0.0951 -0.5127 -0.0020
   12UNL     N6 4070   0.235   3.906   1.058  0.1904 -0.6704 -0.4932
   12UNL     N7 4071   0.276   3.896   1.280 -0.2873  0.0448 -0.2964
   12UNL     H8 4072   0.130   3.672   1.060  1.1059  2.7917 -1.3951
   12UNL     H9 4073   0.107   3.661   1.239 -0.6476 -1.5784 -0.8605
   12UNL    H10 4074   0.257   3.621   1.161  0.3596  0.0158  0.4196
   13UNL     H0 4075   5.574   4.266   1.739 -0.4651 -0.4067 -0.5786
   13UNL     H1 4076   5.573   4.505   1.883  1.6352 -3.4906  0.3431
   13UNL     C2 4077   5.568   4.367   1.703  0.0550 -0.0484  0.2954
   13UNL     C3 4078   5.568   4.494   1.775 -0.2212 -0.3844 -0.0229
   13UNL     C4 4079   5.534   4.514   1.573  0.9981  0.6809 -0.0663
   13UNL     C5 4080   5.521   4.580   1.437 -0.3336  0.1039 -0.7038
   13UNL     N6 4081   5.554   4.381   1.574  0.1877 -0.7684 -0.4124
   13UNL     N7 4082   5.545   4.589   1.685  0.0255  0.6149  0.0017
   13UNL     H8 4083   5.433   4.547   1.379 -1.6771  0.5090  1.0190
   13UNL     H9 4084   5.508   4.689   1.439  0.7330  0.2455 -1.0175
   13UNL    H10 4085   5.614   4.566   1.380  0.6827 -1.4308  1.2095
   14UNL     H0 4086   5.729   3.396   1.682  0.9417 -0.3938  0.3199
   14UNL     H1 4087   5.522   3.287   1.842 -0.5440  1.6160 -2.1446
   14UNL     C2 4088   5.737   3.368   1.786  0.5274 -0.5297  0.3167
   14UNL     C3 4089   5.626   3.309   1.863 -0.5785 -0.0066  0.0160
   14UNL     C4 4090   5.806   3.318   1.970  0.1751  0.3529  0.9773
   14UNL     C5 4091   5.899   3.324   2.086  0.1668  0.6198 -0.4706
   14UNL     N6 4092   5.852   3.364   1.851 -0.3078  0.4662  0.3931
   14UNL     N7 4093   5.668   3.293   1.984  0.1454  0.5437  0.1217
   14UNL     H8 4094   5.878   3.410   2.151  1.3971 -0.1687  1.0666
   14UNL     H9 4095   6.004   3.344   2.060  0.9371  0.2207  2.0456
   14UNL    H10 4096   5.898   3.228   2.140 -1.8956  1.9316  2.0577
   15UNL     H0 4097   5.717   3.827   1.406  1.4745 -0.0281 -1.1847
   15UNL     H1 4098   5.513   4.005   1.405  1.2319 -3.9863  0.4852
   15UNL     C2 4099   5.722   3.930   1.439  0.2492 -0.1304 -0.5859
   15UNL     C3 4100   5.616   4.024   1.428  0.8325 -0.8609  0.1114
   15UNL     C4 4101   5.789   4.105   1.511  0.4491 -0.0802 -0.0938
   15UNL     C5 4102   5.886   4.214   1.550 -0.3673  0.2564  0.1902
   15UNL     N6 4103   5.830   3.986   1.481  0.0821  0.1163  0.5997
   15UNL     N7 4104   5.659   4.135   1.485 -0.0660  0.8543 -0.2909
   15UNL     H8 4105   5.966   4.185   1.620  0.0105  2.3402  0.6929
   15UNL     H9 4106   5.841   4.292   1.614 -0.9889 -0.7551  1.0142
   15UNL    H10 4107   5.939   4.249   1.460  1.0851 -0.8202  0.5866
   16UNL     H0 4108   0.400   3.435   1.520  2.8095  1.2069  0.9834
   16UNL     H1 4109   0.416   3.672   1.381 -1.5916 -1.4523 -1.1766
   16UNL     C2 4110   0.339   3.524   1.533  0.5322 -0.0903 -0.2102
   16UNL     C3 4111   0.350   3.645   1.463 -0.6313  0.5914  0.3617
   16UNL     C4 4112   0.194   3.645   1.602  0.0672 -0.1413  0.2369
   16UNL     C5 4113   0.081   3.705   1.677 -0.6820 -0.3597  0.1505
   16UNL     N6 4114   0.232   3.521   1.616 -0.7535  0.0466 -0.8356
   16UNL     N7 4115   0.246   3.719   1.500  0.3757  0.1793 -0.2600
   16UNL     H8 4116  -0.009   3.719   1.616 -0.0887 -2.2101 -1.2497
   16UNL     H9 4117   0.115   3.798   1.724  0.4693 -0.3009 -0.7468
   16UNL    H10 4118   0.052   3.644   1.763 -0.4927 -1.1704 -0.3519
   17UNL     H0 4119   4.583   3.924   1.676 -1.2258  1.9324 -1.4061
   17UNL     H1 4120   4.826   3.961   1.821 -0.7282 -0.6541 -0.3656
   17UNL     C2 4121   4.677   3.968   1.648 -0.1188  0.1242 -0.7443
   17UNL     C3 4122   4.801   3.992   1.720  0.2243 -0.3243 -0.5066
   17UNL     C4 4123   4.821   4.014   1.516  0.9160 -0.1212 -0.2711
   17UNL     C5 4124   4.889   4.013   1.384  0.7492 -0.5117  0.7494
   17UNL     N6 4125   4.690   3.991   1.522  0.1290  0.0397  0.2401
   17UNL     N7 4126   4.888   4.020   1.634 -0.5394 -0.2322 -0.0263
   17UNL     H8 4127   4.827   3.974   1.302  2.0779  1.4605 -1.2920
   17UNL     H9 4128   4.915   4.116   1.359 -0.3822  0.1294  2.0907
   17UNL    H10 4129   4.979   3.951   1.395 -0.2177 -2.4326 -1.2296
   18UNL     H0 4130   0.494   3.688   2.018  1.5195  0.1099 -0.9201
   18UNL     H1 4131   0.271   3.575   1.889  1.1168  3.7034 -0.7564
   18UNL     C2 4132   0.491   3.600   1.955 -1.0521 -0.8362  0.3594
   18UNL     C3 4133   0.374   3.541   1.894 -0.1389 -0.5235  0.2732
   18UNL     C4 4134   0.542   3.424   1.868  0.6399 -0.5462 -0.2124
   18UNL     C5 4135   0.631   3.322   1.799 -0.2605  0.5673 -0.1256
   18UNL     N6 4136   0.599   3.527   1.940  0.3087 -0.1157  0.2384
   18UNL     N7 4137   0.408   3.428   1.840  0.0962 -0.2103  0.5246
   18UNL     H8 4138   0.729   3.364   1.773  0.1097  0.0091  0.3715
   18UNL     H9 4139   0.577   3.276   1.715 -0.6862 -1.4660  1.2148
   18UNL    H10 4140   0.655   3.240   1.867 -1.3863  0.3908  0.0764
    1Zn      Zn 4141   5.004   3.564   2.620  0.4068  0.2768  0.3158
    2Zn      Zn 4142   5.002   2.514   3.199  0.0104 -0.0348  0.1976
    3Zn      Zn 4143   4.543   2.877   3.219 -0.0492  0.1573  0.0175
    4Zn      Zn 4144   5.470   3.212   2.641 -0.1101  0.0048  0.1516
    5Zn      Zn 4145   5.491   2.685   2.924 -0.2827  0.0343  0.2306
    6Zn      Zn 4146   4.518   3.378   2.908 -0.1188 -0.0141 -0.0237
    7UNL     H0 4147   4.711   2.975   3.358  0.5929 -1.0775  0.1870
    7UNL     H1 4148   4.745   2.971   3.634 -0.1419  0.8886 -1.2707
    7UNL     C2 4149   4.643   2.937   3.434 -0.5536  0.8146  0.1669
    7UNL     C3 4150   4.661   2.935   3.576 -1.2213  0.0193  0.7019
    7UNL     C4 4151   4.479   2.861   3.516 -0.0203 -0.3886 -0.2103
    7UNL     C5 4152   4.352   2.779   3.525  0.1015 -0.2736  0.1024
    7UNL     N6 4153   4.529   2.894   3.397  0.1367 -0.9309 -0.0830
    7UNL     N7 4154   4.559   2.874   3.628  0.3289  0.4843  0.6596
    7UNL     H8 4155   4.351   2.686   3.467 -0.2644 -0.8898  1.0770
    7UNL     H9 4156   4.265   2.836   3.491 -0.4443 -1.9842 -1.5264
    7UNL    H10 4157   4.337   2.747   3.629 -1.9453  0.5829  0.1273
    8UNL     H0 4158   5.205   2.330   3.198 -1.1887 -1.7468  2.9287
    8UNL     H1 4159   5.212   2.090   3.071  1.6268  1.7068 -0.1423
    8UNL     C2 4160   5.125   2.287   3.139  0.2930 -0.5317 -0.2203
    8UNL     C3 4161   5.130   2.160   3.079 -0.2073 -0.3047 -0.4424
    8UNL     C4 4162   4.949   2.255   3.035  0.4924 -0.6428 -1.2056
    8UNL     C5 4163   4.838   2.305   2.941  0.0146  0.1880  0.3373
    8UNL     N6 4164   5.005   2.344   3.117 -0.5577 -0.3360 -0.0715
    8UNL     N7 4165   5.019   2.140   3.009  0.0846  0.3131  0.1373
    8UNL     H8 4166   4.734   2.282   2.969 -0.4101  1.8007  0.1740
    8UNL     H9 4167   4.848   2.259   2.842 -4.1113 -3.8945  1.4601
    8UNL    H10 4168   4.820   2.413   2.933 -0.6199  0.4219  3.4071
    9UNL     H0 4169   4.583   2.893   2.978 -1.3287 -1.2628  0.2569
    9UNL     H1 4170   4.574   3.106   2.811  1.4445  0.9188 -0.3845
    9UNL     C2 4171   4.578   2.997   3.007  0.0571 -1.0023 -0.3363
    9UNL     C3 4172   4.566   3.108   2.919  0.5680 -0.0803 -0.4137
    9UNL     C4 4173   4.544   3.157   3.121 -0.0813  0.3427 -0.0033
    9UNL     C5 4174   4.494   3.232   3.242 -0.5179 -0.1954 -0.4621
    9UNL     N6 4175   4.582   3.028   3.139 -0.3827  0.5598  0.7323
    9UNL     N7 4176   4.546   3.213   2.995 -0.1683 -0.3272  0.4171
    9UNL     H8 4177   4.401   3.194   3.285 -1.7556  1.8505 -1.1889
    9UNL     H9 4178   4.479   3.339   3.222  2.3558  1.0274  2.8148
    9UNL    H10 4179   4.570   3.250   3.320 -0.5860  0.7616 -0.6061
   10UNL     H0 4180   4.536   3.554   2.707  0.9034  1.9715 -1.6762
   10UNL     H1 4181   4.760   3.658   2.600 -0.8888  0.7693  1.5226
   10UNL     C2 4182   4.631   3.503   2.714 -0.5268 -0.7011 -0.2367
   10UNL     C3 4183   4.750   3.565   2.656  0.1522 -0.3919 -0.1188
   10UNL     C4 4184   4.784   3.420   2.796 -0.0590 -0.2547 -0.5866
   10UNL     C5 4185   4.867   3.336   2.893 -0.2464  0.4966 -0.0598
   10UNL     N6 4186   4.654   3.403   2.799 -1.0875  0.3952 -0.0132
   10UNL     N7 4187   4.847   3.505   2.711 -0.4774  0.5709  1.0296
   10UNL     H8 4188   4.897   3.240   2.847 -1.2882 -0.5252  1.3114
   10UNL     H9 4189   4.810   3.305   2.981  1.2354 -0.2849  0.6650
   10UNL    H10 4190   4.956   3.393   2.923 -1.4383  1.8093  1.0954
   11UNL     H0 4191   4.575   2.640   3.328  0.0086 -0.5105  0.9912
   11UNL     H1 4192   4.764   2.447   3.264 -1.1441 -1.4661 -1.1057
   11UNL     C2 4193   4.656   2.650   3.257 -0.8707 -0.2947  0.0006
   11UNL     C3 4194   4.752   2.550   3.234  0.0920 -0.6291  1.0315
   11UNL     C4 4195   4.799   2.727   3.153 -0.5106  0.2228  0.4235
   11UNL     C5 4196   4.887   2.836   3.107 -0.1817 -0.1128 -0.6597
   11UNL     N6 4197   4.690   2.766   3.207  0.0679 -0.0509 -0.3477
   11UNL     N7 4198   4.846   2.602   3.155  0.9447  0.0235 -0.0319
   11UNL     H8 4199   4.974   2.855   3.172  0.1598  0.9881 -1.4033
   11UNL     H9 4200   4.840   2.935   3.100  2.6754  1.3749 -0.2882
   11UNL    H10 4201   4.934   2.820   3.009 -1.1176  1.9882 -1.5151
   12UNL     H0 4202   5.611   3.395   2.221  1.5195  0.5386  1.5439
   12UNL     H1 4203   5.541   3.428   2.476 -0.2695  0.3949  0.7832
   12UNL     C2 4204   5.586   3.312   2.287 -0.2539 -0.0852  0.1837
   12UNL     C3 4205   5.544   3.336   2.419 -0.0576  0.3472  0.8723
   12UNL     C4 4206   5.512   3.145   2.346 -0.5324  1.0160 -1.2277
   12UNL     C5 4207   5.475   2.993   2.345  0.0326 -0.0211  0.3401
   12UNL     N6 4208   5.577   3.191   2.239 -0.5181  0.1082 -0.5496
   12UNL     N7 4209   5.490   3.225   2.455  0.4491  0.2348 -0.0838
   12UNL     H8 4210   5.432   2.973   2.246  1.2097 -1.1099  0.0342
   12UNL     H9 4211   5.391   2.976   2.415 -0.2186  0.8910  0.2779
   12UNL    H10 4212   5.558   2.924   2.360  0.2616  0.2404  0.2690
   13UNL     H0 4213   5.050   3.610   2.886 -0.4806 -0.0479  0.6045
   13UNL     H1 4214   5.081   3.838   3.016 -0.5967  1.6465 -0.1340
   13UNL     C2 4215   5.038   3.705   2.837  0.1926  0.0492  0.6164
   13UNL     C3 4216   5.058   3.825   2.911 -0.4275  0.3091 -0.0231
   13UNL     C4 4217   5.027   3.864   2.710 -0.1128  0.3023 -0.0514
   13UNL     C5 4218   4.952   3.941   2.601  0.5942 -0.1854 -0.0202
   13UNL     N6 4219   5.023   3.731   2.705 -0.3695  0.2181 -0.2333
   13UNL     N7 4220   5.049   3.926   2.827 -0.3481 -0.5151 -0.1263
   13UNL     H8 4221   4.869   4.003   2.638  0.9422 -0.1402  0.7125
   13UNL     H9 4222   5.026   4.010   2.557  2.3725 -1.4077  0.9031
   13UNL    H10 4223   4.900   3.882   2.525 -1.3148  3.1526 -1.5615
   14UNL     H0 4224   5.252   2.659   2.809  0.5814 -0.6202 -0.3785
   14UNL     H1 4225   5.017   2.582   2.930 -0.1594  2.7440  0.0656
   14UNL     C2 4226   5.236   2.642   2.915  0.0251  0.3651 -0.2895
   14UNL     C3 4227   5.114   2.598   2.975  0.4977  0.4575 -0.3924
   14UNL     C4 4228   5.277   2.624   3.104  0.4045 -0.6640 -0.5003
   14UNL     C5 4229   5.356   2.629   3.235  0.5424  0.2202 -0.5912
   14UNL     N6 4230   5.338   2.653   2.996  0.4024  0.3759 -0.0060
   14UNL     N7 4231   5.147   2.588   3.102 -0.0206 -0.5519 -0.0622
   14UNL     H8 4232   5.292   2.630   3.324  1.3761 -3.1223  0.1743
   14UNL     H9 4233   5.410   2.724   3.246  4.1573 -1.4283 -2.4690
   14UNL    H10 4234   5.434   2.552   3.239 -1.7268 -2.5376 -3.8402
   15UNL     H0 4235   5.227   3.138   2.574  2.9611  0.4116 -0.5836
   15UNL     H1 4236   5.002   3.308   2.546  0.4291 -0.1980 -0.4959
   15UNL     C2 4237   5.214   3.240   2.605  0.1037 -0.2511  0.6799
   15UNL     C3 4238   5.097   3.322   2.597  0.3586  0.2824 -0.4928
   15UNL     C4 4239   5.260   3.414   2.686 -0.5409 -0.4581  0.8840
   15UNL     C5 4240   5.354   3.523   2.711  0.2405 -0.0175 -0.3164
   15UNL     N6 4241   5.315   3.297   2.664  0.1020  0.5366 -0.1100
   15UNL     N7 4242   5.131   3.437   2.636 -0.2793 -0.4403  0.1521
   15UNL     H8 4243   5.300   3.615   2.737 -1.2307 -1.2788  1.4318
   15UNL     H9 4244   5.410   3.544   2.619  0.3396 -1.4348 -0.5983
   15UNL    H10 4245   5.421   3.506   2.796  1.9256  0.8092 -1.4414
   16UNL     H0 4246   5.663   2.795   2.745 -0.3222 -0.5712 -1.1585
   16UNL     H1 4247   5.636   3.051   2.620 -1.3956  1.4373  0.0007
   16UNL     C2 4248   5.582   2.866   2.753  0.5402  0.3286 -0.0897
   16UNL     C3 4249   5.573   2.993   2.686  0.0181  0.1393  0.2783
   16UNL     C4 4250   5.406   2.945   2.795 -0.1521 -0.2790 -0.1884
   16UNL     C5 4251   5.288   2.971   2.881  0.2605 -0.9143  0.4468
   16UNL     N6 4252   5.476   2.840   2.831  0.1536 -0.0469 -0.3638
   16UNL     N7 4253   5.461   3.049   2.715 -0.6676  0.0049  0.2508
   16UNL     H8 4254   5.287   2.915   2.975 -1.3542  1.3870  1.9257
   16UNL     H9 4255   5.197   2.941   2.827 -0.0283  1.2183 -0.3339
   16UNL    H10 4256   5.272   3.075   2.911  0.9374 -1.5095  3.0649
   17UNL     H0 4257   4.077   3.229   2.847 -0.9486 -0.2828 -1.7397
   17UNL     H1 4258   4.280   3.388   2.977 -3.5924 -3.3332  1.6930
   17UNL     C2 4259   4.175   3.260   2.813 -0.2500  0.0153  0.3854
   17UNL     C3 4260   4.276   3.338   2.881 -0.3001  0.3027 -0.6579
   17UNL     C4 4261   4.324   3.290   2.691  0.3713 -0.1714  0.2295
   17UNL     C5 4262   4.427   3.251   2.581 -0.1035 -0.5744  0.0127
   17UNL     N6 4263   4.213   3.229   2.689  0.0327  0.1573 -0.4142
   17UNL     N7 4264   4.378   3.355   2.801  0.3298  0.5691 -0.4103
   17UNL     H8 4265   4.377   3.224   2.487 -0.5582  0.8989 -0.2078
   17UNL     H9 4266   4.494   3.338   2.574 -0.1276 -0.6565 -1.6742
   17UNL    H10 4267   4.480   3.159   2.608  1.2018  0.1849  0.1260
   18UNL     H0 4268   0.052   2.937   3.206  0.8679 -0.5838 -0.2561
   18UNL     H1 4269  -0.204   2.889   3.103  1.6412  1.9649 -1.8058
   18UNL     C2 4270   0.007   2.844   3.171 -0.4397 -0.0127 -0.1486
   18UNL     C3 4271  -0.122   2.820   3.118 -0.1047 -0.0011 -0.6972
   18UNL     C4 4272   0.022   2.679   3.064 -0.1369  0.4301  0.0746
   18UNL     C5 4273   0.088   2.563   2.987 -0.0905 -0.2675 -0.4488
   18UNL     N6 4274   0.094   2.753   3.146 -0.7407 -0.2131 -0.0758
   18UNL     N7 4275  -0.111   2.712   3.051 -0.5351  0.1602  0.3357
   18UNL     H8 4276   0.052   2.475   3.041  1.3187 -0.8693 -0.4742
   18UNL     H9 4277   0.197   2.570   2.987 -0.1700  1.3539  0.0267
   18UNL    H10 4278   0.056   2.553   2.882 -0.2667  1.8793 -0.6431
    1Zn      Zn 4279   4.567   2.861   3.812  0.2444 -0.1948 -0.0085
    2Zn      Zn 4280   4.549   1.800   4.349 -0.0306  0.0418  0.4694
    3Zn      Zn 4281   4.087   2.158   4.352 -0.1882  0.3107  0.1831
    4Zn      Zn 4282   5.033   2.515   3.771 -0.0566  0.0270  0.1204
    5Zn      Zn 4283   5.013   2.015   4.070  0.2547  0.4359 -0.2130
    6Zn      Zn 4284   4.073   2.685   4.080  0.1960 -0.6830  0.0067
    7UNL     H0 4285   4.234   2.307   4.505 -0.4272  2.6228  2.1827
    7UNL     H1 4286   4.233   2.333   4.769  1.4234 -1.5852 -0.6512
    7UNL     C2 4287   4.166   2.254   4.569 -0.5058 -0.0572  0.0758
    7UNL     C3 4288   4.163   2.277   4.709  0.2724  0.0221 -0.8654
    7UNL     C4 4289   4.015   2.144   4.644 -0.2838  0.3467  0.0850
    7UNL     C5 4290   3.894   2.063   4.640  0.2526 -0.3892  0.4446
    7UNL     N6 4291   4.077   2.168   4.530  0.0436  0.6769 -0.0207
    7UNL     N7 4292   4.062   2.204   4.756 -0.0617  0.2069 -0.2078
    7UNL     H8 4293   3.842   2.067   4.737  1.0779  1.3723  0.8517
    7UNL     H9 4294   3.906   1.960   4.603 -0.2621  0.1833 -1.4228
    7UNL    H10 4295   3.821   2.110   4.573 -1.0452 -1.5688  0.9643
    8UNL     H0 4296   4.720   1.585   4.395  1.3109  0.8756 -0.4805
    8UNL     H1 4297   4.748   1.387   4.180  1.0897  0.3195  0.6111
    8UNL     C2 4298   4.657   1.551   4.313 -0.0228  0.5703  0.6232
    8UNL     C3 4299   4.666   1.451   4.210  0.1083 -0.4274 -0.4040
    8UNL     C4 4300   4.483   1.551   4.208 -0.1072 -0.3903  0.1842
    8UNL     C5 4301   4.349   1.605   4.150  0.5347 -0.1020  0.1405
    8UNL     N6 4302   4.544   1.617   4.304  0.1313 -0.5960  0.2512
    8UNL     N7 4303   4.549   1.450   4.144 -0.1438  0.0235  0.1053
    8UNL     H8 4304   4.269   1.609   4.225 -1.3246  2.1619 -1.7989
    8UNL     H9 4305   4.308   1.534   4.077  0.2756 -0.6468  0.8036
    8UNL    H10 4306   4.364   1.706   4.111  1.4326 -0.0882  0.4807
    9UNL     H0 4307   4.154   2.199   4.116  2.4263  0.1724 -0.9219
    9UNL     H1 4308   4.167   2.442   3.965  0.4454 -2.6516 -0.6029
    9UNL     C2 4309   4.145   2.304   4.142 -0.2474 -0.1537 -0.2376
    9UNL     C3 4310   4.148   2.429   4.071 -0.5785 -0.1429 -0.4050
    9UNL     C4 4311   4.101   2.452   4.265 -0.0013 -0.1713 -0.2800
    9UNL     C5 4312   4.074   2.532   4.388  0.1266  0.2354 -0.8684
    9UNL     N6 4313   4.122   2.323   4.273 -0.4156  0.7837 -0.3179
    9UNL     N7 4314   4.118   2.527   4.153  0.3531  0.3579 -0.3601
    9UNL     H8 4315   4.145   2.616   4.386 -0.6512  0.8940 -2.0901
    9UNL     H9 4316   4.081   2.479   4.484 -0.7946  0.2002 -0.8093
    9UNL    H10 4317   3.973   2.575   4.384 -0.6775 -1.3543  0.7061
   10UNL     H0 4318   4.093   2.850   3.888  0.3680 -0.5688 -1.2080
   10UNL     H1 4319   4.317   2.975   3.796 -3.4587  0.2279 -0.4792
   10UNL     C2 4320   4.195   2.816   3.902  0.4388 -0.0370 -0.4037
   10UNL     C3 4321   4.310   2.886   3.857  0.5081  0.0591 -0.0004
   10UNL     C4 4322   4.353   2.714   3.961 -0.0521  0.8084  0.0749
   10UNL     C5 4323   4.428   2.594   4.028  0.1887  0.1489  0.2541
   10UNL     N6 4324   4.225   2.721   3.987 -0.2934  0.3902  0.0499
   10UNL     N7 4325   4.413   2.813   3.888  1.2437  0.1381 -0.2391
   10UNL     H8 4326   4.526   2.616   4.073 -0.5158  2.4703  0.8290
   10UNL     H9 4327   4.446   2.511   3.959 -0.1270  1.3704 -1.3512
   10UNL    H10 4328   4.377   2.551   4.115  3.2888 -2.7794  0.8355
   11UNL     H0 4329   4.094   1.912   4.411 -1.1215  0.3188 -4.4100
   11UNL     H1 4330   4.319   1.737   4.422 -1.5656 -0.6628 -1.6490
   11UNL     C2 4331   4.194   1.923   4.372  0.7836 -0.2619 -0.1507
   11UNL     C3 4332   4.303   1.832   4.374 -0.5660  0.3902 -0.0206
   11UNL     C4 4333   4.346   2.020   4.287  1.0425  0.1635  0.0293
   11UNL     C5 4334   4.427   2.128   4.221 -0.2017  0.0220 -0.4709
   11UNL     N6 4335   4.219   2.040   4.313  0.3367 -0.0950 -0.1999
   11UNL     N7 4336   4.404   1.892   4.312  0.5690  0.0226  0.2451
   11UNL     H8 4337   4.407   2.220   4.278  3.5873  0.6261  0.1038
   11UNL     H9 4338   4.384   2.133   4.120 -0.0188 -1.0124 -0.6113
   11UNL    H10 4339   4.534   2.111   4.234 -0.4548  0.2868  3.0220
   12UNL     H0 4340   5.050   2.701   3.340 -1.8209 -0.3653 -0.8850
   12UNL     H1 4341   5.116   2.697   3.619  2.7303  0.6277 -0.8509
   12UNL     C2 4342   5.052   2.620   3.411  0.0386  0.2714 -0.1613
   12UNL     C3 4343   5.085   2.621   3.549 -0.2118  0.4439  0.4846
   12UNL     C4 4344   5.028   2.436   3.485  0.1520 -0.4671 -0.0624
   12UNL     C5 4345   4.973   2.295   3.500  0.4163 -0.4418 -0.8750
   12UNL     N6 4346   5.000   2.504   3.376 -0.1765 -0.4504  0.0510
   12UNL     N7 4347   5.075   2.500   3.596 -0.5902  0.2498  0.4886
   12UNL     H8 4348   5.025   2.220   3.438 -0.1661  0.9537 -3.1458
   12UNL     H9 4349   4.865   2.299   3.483 -0.2213 -0.6539  2.4205
   12UNL    H10 4350   4.973   2.261   3.604  1.6745  1.1645 -0.3079
   13UNL     H0 4351   4.678   2.916   4.039 -0.4026  1.0653 -0.1336
   13UNL     H1 4352   4.591   3.116   4.186 -2.5202  2.6225 -0.0286
   13UNL     C2 4353   4.640   3.010   4.004 -0.3527  1.1714  0.0894
   13UNL     C3 4354   4.599   3.111   4.078  0.8419  0.6756  0.1657
   13UNL     C4 4355   4.582   3.150   3.877 -0.0404  0.3966  0.3887
   13UNL     C5 4356   4.571   3.234   3.752 -0.2291  0.8194  0.2380
   13UNL     N6 4357   4.621   3.023   3.872  0.6334 -0.5076 -0.2533
   13UNL     N7 4358   4.572   3.213   3.996  0.2061  0.7053  0.0055
   13UNL     H8 4359   4.657   3.299   3.735  0.4596 -0.5600 -1.9284
   13UNL     H9 4360   4.550   3.190   3.654  1.1436  0.3421  0.1498
   13UNL    H10 4361   4.491   3.307   3.773  0.1965  0.7077  2.4935
   14UNL     H0 4362   4.757   1.959   3.960 -1.5447  1.1779 -0.0364
   14UNL     H1 4363   4.564   1.816   4.099  0.7016 -1.3275  0.6594
   14UNL     C2 4364   4.751   1.937   4.066 -0.2744 -0.5720 -0.2691
   14UNL     C3 4365   4.651   1.870   4.133  0.2409  0.1715 -0.4071
   14UNL     C4 4366   4.808   1.920   4.265 -0.2153  0.5468  0.3201
   14UNL     C5 4367   4.893   1.936   4.389 -0.4352 -0.3559 -0.1114
   14UNL     N6 4368   4.836   1.987   4.152 -0.1598  0.3331  0.0225
   14UNL     N7 4369   4.691   1.851   4.256  0.8689 -0.2058  0.3857
   14UNL     H8 4370   4.855   1.858   4.456 -0.4003 -0.1647  0.1304
   14UNL     H9 4371   4.882   2.033   4.438 -0.9686 -0.2257 -0.4859
   14UNL    H10 4372   4.998   1.906   4.372 -0.2764 -1.8001  2.7023
   15UNL     H0 4373   4.798   2.486   3.658  0.7225 -1.0665  0.7181
   15UNL     H1 4374   4.555   2.614   3.737  1.5298 -2.9396  0.2170
   15UNL     C2 4375   4.782   2.563   3.732  1.1985 -0.7295  0.4788
   15UNL     C3 4376   4.658   2.633   3.764  1.0517 -0.3439  0.4788
   15UNL     C4 4377   4.829   2.717   3.840  0.2759 -0.2806  0.0024
   15UNL     C5 4378   4.920   2.840   3.858 -0.1133  0.1004  0.0197
   15UNL     N6 4379   4.890   2.613   3.786  0.2799  0.5569  0.2684
   15UNL     N7 4380   4.690   2.736   3.842 -0.5352 -0.1027  0.0666
   15UNL     H8 4381   4.939   2.857   3.965  1.0213  1.2335 -0.3465
   15UNL     H9 4382   4.880   2.937   3.826  0.3937 -0.3915 -2.3012
   15UNL    H10 4383   5.019   2.829   3.813 -0.3099 -1.2199 -0.1210
   16UNL     H0 4384   5.148   2.054   3.894  1.0103  0.7573  1.1220
   16UNL     H1 4385   5.199   2.301   3.754  2.0474 -1.6943 -0.0000
   16UNL     C2 4386   5.084   2.142   3.890 -0.2422 -0.1678 -0.2100
   16UNL     C3 4387   5.117   2.266   3.815  0.2070  0.5263 -0.9981
   16UNL     C4 4388   4.938   2.269   3.924  0.1573  0.6215  0.0266
   16UNL     C5 4389   4.836   2.345   4.006  0.3457 -0.6946  0.4598
   16UNL     N6 4390   4.971   2.144   3.959 -0.0459  0.1385  0.4962
   16UNL     N7 4391   5.009   2.342   3.834  0.3870  0.8680  0.3987
   16UNL     H8 4392   4.874   2.434   4.057 -1.9779  1.5101 -1.3981
   16UNL     H9 4393   4.791   2.275   4.079  0.4590 -1.2701 -0.0154
   16UNL    H10 4394   4.756   2.375   3.937  0.5068 -1.5301 -0.0990
   17UNL     H0 4395   3.629   2.559   4.080 -0.9572  1.4468 -0.3622
   17UNL     H1 4396   3.840   2.633   4.202  0.8607  0.4014  0.6007
   17UNL     C2 4397   3.723   2.574   4.029  0.1716 -1.3330  0.6494
   17UNL     C3 4398   3.835   2.623   4.095  0.9195 -0.8975  0.7076
   17UNL     C4 4399   3.856   2.600   3.892  0.1737 -0.2111  0.1532
   17UNL     C5 4400   3.917   2.590   3.752  0.3685  0.0699 -0.9971
   17UNL     N6 4401   3.731   2.563   3.896  0.4237 -0.3471 -0.0480
   17UNL     N7 4402   3.927   2.649   4.001  0.1115 -0.0182 -0.2747
   17UNL     H8 4403   3.955   2.686   3.714 -1.2195  1.2176  0.1749
   17UNL     H9 4404   4.000   2.519   3.763 -1.5405 -1.8367  3.6715
   17UNL    H10 4405   3.844   2.557   3.677 -4.5647  3.4273  1.8026
   18UNL     H0 4406   5.240   2.304   4.351  0.5721 -0.4801 -0.0059
   18UNL     H1 4407   5.018   2.197   4.251  0.1911  0.7095 -0.7083
   18UNL     C2 4408   5.241   2.210   4.298 -0.2749 -0.3478 -0.2668
   18UNL     C3 4409   5.120   2.162   4.242  0.1001  0.2545 -0.0297
   18UNL     C4 4410   5.286   2.038   4.204 -1.0466  0.7108  0.1457
   18UNL     C5 4411   5.375   1.926   4.164  0.0260  0.2195  0.0591
   18UNL     N6 4412   5.342   2.137   4.273 -0.6399  0.1909  0.1431
   18UNL     N7 4413   5.153   2.052   4.173 -0.4057  0.1036  0.1609
   18UNL     H8 4414   5.338   1.871   4.076  1.5987 -1.5503  0.4539
   18UNL     H9 4415   5.396   1.859   4.248 -0.0040  1.6245  1.2204
   18UNL    H10 4416   5.467   1.969   4.122 -0.4930  0.0918 -1.2677
    1Zn      Zn 4417   3.082   0.815   0.295  0.0505 -0.0006 -0.0826
    2Zn      Zn 4418   1.218   5.219   0.859  0.2194  0.3137 -0.2360
    3Zn      Zn 4419   2.627   0.145   0.901  0.0275  0.0682 -0.0768
    4Zn      Zn 4420   3.567   0.531   0.254 -0.0467 -0.2889  0.3514
    5Zn      Zn 4421   3.575   0.020   0.552 -0.3345  0.3890  0.0489
    6Zn      Zn 4422   2.604   0.652   0.606  0.1989  0.0342  0.1780
    7UNL     H0 4423   2.809   0.247   1.045  0.0316  0.7551 -0.5618
    7UNL     H1 4424   2.802   0.327   1.308  0.5676 -0.4959 -1.0496
    7UNL     C2 4425   2.722   0.244   1.110  0.6143  0.3471  0.2125
    7UNL     C3 4426   2.723   0.284   1.247 -1.1542  0.2904  0.5155
    7UNL     C4 4427   2.553   0.181   1.194  0.1642 -0.6652  0.2024
    7UNL     C5 4428   2.428   0.102   1.203 -0.1167  0.4110  0.3211
    7UNL     N6 4429   2.613   0.180   1.079  0.0236 -0.6758 -0.0827
    7UNL     N7 4430   2.607   0.246   1.297  0.0153  0.2064 -0.3465
    7UNL     H8 4431   2.338   0.160   1.230 -1.7268 -2.2382  0.9549
    7UNL     H9 4432   2.431   0.021   1.276 -0.0179 -0.3535 -0.5140
    7UNL    H10 4433   2.403   0.055   1.107 -2.2623  0.9635  0.5528
    8UNL     H0 4434   1.382   5.051   0.841  1.0879 -0.9097  0.7895
    8UNL     H1 4435   1.384   4.784   0.767  3.1494  2.1807 -1.7431
    8UNL     C2 4436   1.299   4.996   0.800  0.3798 -0.2149  1.2668
    8UNL     C3 4437   1.302   4.855   0.765  0.6463 -0.4573  0.2865
    8UNL     C4 4438   1.124   4.960   0.722 -0.2285 -0.0394  0.3709
    8UNL     C5 4439   0.995   5.008   0.644  0.4680  0.2275  0.5215
    8UNL     N6 4440   1.178   5.050   0.801 -0.3244  0.2823  0.1556
    8UNL     N7 4441   1.183   4.833   0.704  0.3150  0.3257  0.3310
    8UNL     H8 4442   0.918   4.934   0.621 -1.3647  1.7984  1.3465
    8UNL     H9 4443   1.013   5.074   0.559 -1.7909  0.2877  0.0404
    8UNL    H10 4444   0.937   5.085   0.697 -1.8687  0.1143 -1.6800
    9UNL     H0 4445   2.648   0.201   0.625  0.8865 -0.0330 -0.1065
    9UNL     H1 4446   2.677   0.450   0.503 -0.0245  0.5372 -0.1828
    9UNL     C2 4447   2.653   0.297   0.676  0.1742  0.2651 -0.5830
    9UNL     C3 4448   2.661   0.423   0.607  0.4062  0.2094 -0.1999
    9UNL     C4 4449   2.641   0.434   0.817  0.8116 -0.7241 -0.3238
    9UNL     C5 4450   2.612   0.505   0.952  0.1260  0.5312  0.2902
    9UNL     N6 4451   2.637   0.298   0.809  0.0277 -0.2566  0.2615
    9UNL     N7 4452   2.645   0.513   0.702 -0.0391 -0.7224 -0.1083
    9UNL     H8 4453   2.609   0.442   1.041  0.5555  0.1458  0.0342
    9UNL     H9 4454   2.510   0.546   0.953 -0.0814  0.0506  2.4082
    9UNL    H10 4455   2.677   0.593   0.959  2.2822 -1.0067  0.2059
   10UNL     H0 4456   2.628   0.836   0.425  0.3373  0.0719 -1.9148
   10UNL     H1 4457   2.824   0.869   0.236  0.2440  2.0378  1.6083
   10UNL     C2 4458   2.721   0.782   0.425  0.3989  0.0262  0.9941
   10UNL     C3 4459   2.819   0.805   0.323  0.2889 -0.1129  0.1071
   10UNL     C4 4460   2.877   0.668   0.461  0.1303  0.1035 -0.3375
   10UNL     C5 4461   2.974   0.590   0.544 -0.3885  0.2514  0.3979
   10UNL     N6 4462   2.752   0.681   0.499  0.1590 -0.1457 -0.5397
   10UNL     N7 4463   2.925   0.733   0.349 -0.3924  0.0388 -0.2196
   10UNL     H8 4464   3.000   0.496   0.494 -0.5465  1.1720 -1.4875
   10UNL     H9 4465   2.942   0.582   0.649  0.4367 -1.5042  0.5636
   10UNL    H10 4466   3.063   0.654   0.555 -1.0599  1.1971  0.3548
   11UNL     H0 4467   0.799   5.326   1.011  1.6355  0.5405  1.2866
   11UNL     H1 4468   1.006   5.164   0.969 -1.2101  0.2208  1.1474
   11UNL     C2 4469   0.875   5.345   0.937  0.1826 -0.0021 -0.4144
   11UNL     C3 4470   0.989   5.263   0.929 -0.2992  0.0808  0.3738
   11UNL     C4 4471   0.992   5.428   0.804  0.8866  0.3419 -0.5039
   11UNL     C5 4472   1.044   5.524   0.714 -0.3632 -0.1687  0.3850
   11UNL     N6 4473   0.871   5.451   0.860  0.2396 -0.6306 -0.1985
   11UNL     N7 4474   1.066   5.318   0.836 -0.1505 -0.4056 -0.6395
   11UNL     H8 4475   1.152   5.540   0.715 -0.2593 -0.2230 -2.1449
   11UNL     H9 4476   1.012   5.628   0.727  1.2492  0.2937  0.9246
   11UNL    H10 4477   1.015   5.497   0.611 -0.1072  2.5195 -0.4663
   12UNL     H0 4478   5.518   3.424   4.501 -1.0313  0.2159  0.2591
   12UNL     H1 4479   5.504   3.423   4.790  1.6570  1.0652 -1.0650
   12UNL     C2 4480   5.510   3.341   4.569 -0.1571  0.0410  0.1595
   12UNL     C3 4481   5.502   3.348   4.712  0.0018 -0.0182 -0.0352
   12UNL     C4 4482   5.459   3.157   4.637 -0.0905 -0.0883 -0.3713
   12UNL     C5 4483   5.448   3.006   4.638  0.0447  0.5453 -0.5740
   12UNL     N6 4484   5.474   3.222   4.524  0.0992 -0.3432 -0.0395
   12UNL     N7 4485   5.470   3.227   4.753 -0.1437 -0.1818  0.3795
   12UNL     H8 4486   5.390   2.982   4.548  1.3063  0.3423 -1.3502
   12UNL     H9 4487   5.394   2.956   4.720 -2.0241 -0.9768 -2.7468
   12UNL    H10 4488   5.550   2.965   4.632  0.4886  1.4355  0.4083
   13UNL     H0 4489   3.097   0.869   0.549  1.2019 -1.4498 -0.2851
   13UNL     H1 4490   3.146   1.109   0.669  0.0579  0.9416 -0.4687
   13UNL     C2 4491   3.112   0.964   0.500 -0.6587 -1.1732 -0.3721
   13UNL     C3 4492   3.126   1.087   0.565  0.5099 -0.2120 -0.3166
   13UNL     C4 4493   3.080   1.102   0.367 -0.8427 -0.1057 -0.2449
   13UNL     C5 4494   3.032   1.167   0.239 -0.3538 -0.1597  0.3226
   13UNL     N6 4495   3.084   0.973   0.370 -0.3265 -0.2185  0.2658
   13UNL     N7 4496   3.110   1.182   0.472 -0.5576  0.4565  0.2513
   13UNL     H8 4497   3.009   1.273   0.256  0.7059  0.0643  0.4693
   13UNL     H9 4498   3.105   1.170   0.157 -0.9005  1.5568 -0.1457
   13UNL    H10 4499   2.936   1.133   0.200 -0.0596  0.0505 -0.6073
   14UNL     H0 4500   3.339   0.019   0.469  1.8956 -1.2267 -0.2362
   14UNL     H1 4501   3.128  -0.128   0.569  0.1780 -0.3068  0.1609
   14UNL     C2 4502   3.325  -0.020   0.569 -0.5453  0.3447  0.1294
   14UNL     C3 4503   3.213  -0.092   0.626 -0.3018 -0.0258  0.7154
   14UNL     C4 4504   3.381  -0.074   0.753  0.4363  0.3374  0.1569
   14UNL     C5 4505   3.475  -0.111   0.865  0.2698  0.4530 -0.1955
   14UNL     N6 4506   3.427   0.000   0.653 -0.1521  1.0573  0.2755
   14UNL     N7 4507   3.254  -0.121   0.746 -0.0928 -0.2782 -0.3959
   14UNL     H8 4508   3.432  -0.089   0.963 -1.6113  1.4734 -1.2051
   14UNL     H9 4509   3.569  -0.054   0.861  1.2051 -1.0324 -0.2669
   14UNL    H10 4510   3.491  -0.220   0.865  1.0571  0.4989 -2.8468
   15UNL     H0 4511   3.358   0.472   0.205 -0.6601 -0.5321  1.7149
   15UNL     H1 4512   3.105   0.573   0.255  0.2203 -2.0403  2.3451
   15UNL     C2 4513   3.331   0.559   0.263  0.0845  0.5832  0.4734
   15UNL     C3 4514   3.202   0.609   0.287  0.1453  0.1048  0.3934
   15UNL     C4 4515   3.351   0.736   0.357  0.1343 -0.0559 -0.1776
   15UNL     C5 4516   3.429   0.865   0.401  0.5834  0.5577  0.4586
   15UNL     N6 4517   3.425   0.638   0.304 -0.7222  0.2078 -0.2769
   15UNL     N7 4518   3.216   0.722   0.352  0.0269  0.0452 -0.0670
   15UNL     H8 4519   3.398   0.941   0.328 -1.3523  0.6356  1.3028
   15UNL     H9 4520   3.538   0.858   0.394  0.6048  2.0140 -1.3919
   15UNL    H10 4521   3.413   0.901   0.504  2.3203  3.5013 -0.1828
   16UNL     H0 4522   3.706   0.092   0.358  0.0025  0.1427 -2.6027
   16UNL     H1 4523   3.726   0.339   0.230  1.1273  0.3602  1.2051
   16UNL     C2 4524   3.637   0.175   0.365 -0.2314 -0.1734 -0.4079
   16UNL     C3 4525   3.649   0.296   0.293  0.1690  0.6981  0.2909
   16UNL     C4 4526   3.492   0.296   0.431  0.7806  0.6780  0.0713
   16UNL     C5 4527   3.369   0.344   0.506  0.0720  0.7885  0.8927
   16UNL     N6 4528   3.533   0.170   0.449  0.7470 -0.3831  0.9232
   16UNL     N7 4529   3.544   0.370   0.333 -0.5974 -0.1439 -0.7252
   16UNL     H8 4530   3.277   0.342   0.446  1.3869 -2.1507 -1.2857
   16UNL     H9 4531   3.381   0.441   0.556 -0.4849  0.2932  2.0214
   16UNL    H10 4532   3.361   0.277   0.592 -0.3981 -0.2161  0.0924
   17UNL     H0 4533   2.167   0.544   0.571 -0.4715  1.6919  0.4627
   17UNL     H1 4534   2.378   0.645   0.697  1.7506  1.6825 -0.7645
   17UNL     C2 4535   2.247   0.594   0.517 -0.1077  0.8052  0.1620
   17UNL     C3 4536   2.363   0.630   0.590 -0.2878  0.7876 -0.4049
   17UNL     C4 4537   2.395   0.610   0.388 -0.0565 -0.6224  0.1125
   17UNL     C5 4538   2.481   0.591   0.268  0.5072 -0.8323  1.1211
   17UNL     N6 4539   2.266   0.579   0.387 -0.5166 -0.5632  0.2793
   17UNL     N7 4540   2.461   0.638   0.503 -0.0470 -0.1635  0.3587
   17UNL     H8 4541   2.477   0.682   0.206  0.2655 -0.9457  0.9704
   17UNL     H9 4542   2.589   0.577   0.284  0.9649  1.0915  0.0812
   17UNL    H10 4543   2.449   0.505   0.208 -0.6761 -0.9906  1.9623
   18UNL     H0 4544   3.826   0.258   0.880 -0.9881 -2.0521  2.4195
   18UNL     H1 4545   3.596   0.216   0.716 -1.0189 -1.6821 -2.9866
   18UNL     C2 4546   3.809   0.190   0.797 -0.1100  0.4130  0.0696
   18UNL     C3 4547   3.697   0.177   0.716 -0.2183  0.0575 -0.1710
   18UNL     C4 4548   3.851   0.048   0.667  0.4359  0.2049 -0.1347
   18UNL     C5 4549   3.930  -0.062   0.595 -0.1962 -0.1761  0.0527
   18UNL     N6 4550   3.907   0.108   0.769  0.3810 -0.1257  0.4145
   18UNL     N7 4551   3.721   0.075   0.641  0.7869  0.1009  0.4595
   18UNL     H8 4552   3.915  -0.047   0.488  0.4222  0.9670  0.1022
   18UNL     H9 4553   3.891  -0.157   0.632 -0.2573  0.3029  1.2934
   18UNL    H10 4554   4.037  -0.051   0.617 -0.2914  0.5365  0.1899
    1Zn      Zn 4555   2.625   0.209   1.467 -0.0945  0.3160 -0.0972
    2Zn      Zn 4556   0.706   4.593   2.040 -0.0547 -0.1367  0.2057
    3Zn      Zn 4557   0.239   4.948   2.061 -0.3075  0.3566  0.2076
    4Zn      Zn 4558   1.172   5.250   1.438 -0.2459 -0.1733 -0.0023
    5Zn      Zn 4559   1.173   4.724   1.720 -0.1612 -0.2755  0.0987
    6Zn      Zn 4560   2.151   0.042   1.738 -0.0045 -0.0326  0.0356
    7UNL     H0 4561   0.427   5.041   2.220 -0.0861  0.6022  0.1701
    7UNL     H1 4562   0.438   5.020   2.484 -0.5149  1.4227  0.4757
    7UNL     C2 4563   0.343   5.018   2.284 -0.0862 -0.4816 -0.1957
    7UNL     C3 4564   0.353   4.998   2.422  0.4212 -0.0710 -0.3177
    7UNL     C4 4565   0.169   4.949   2.350  0.2031 -0.3369  0.1764
    7UNL     C5 4566   0.019   4.908   2.352 -0.6940  0.1778  0.6836
    7UNL     N6 4567   0.224   4.982   2.233  0.8753 -0.7336  0.2046
    7UNL     N7 4568   0.238   4.958   2.466  0.2387 -0.2591  0.2743
    7UNL     H8 4569  -0.019   4.882   2.252  1.2205  0.5098 -0.1860
    7UNL     H9 4570  -0.049   4.991   2.370 -0.0984  0.4432  1.8154
    7UNL    H10 4571   0.008   4.816   2.411 -0.0241 -1.5871 -1.7642
    8UNL     H0 4572   0.879   4.379   2.062  1.1526 -4.0734 -0.4427
    8UNL     H1 4573   0.894   4.162   1.886  1.1346  0.3280  0.5514
    8UNL     C2 4574   0.805   4.354   1.986 -0.8788 -0.1175 -0.0158
    8UNL     C3 4575   0.819   4.238   1.900  0.4074 -0.2173 -0.2758
    8UNL     C4 4576   0.644   4.345   1.871 -0.0173 -0.6590  0.2760
    8UNL     C5 4577   0.509   4.372   1.809 -0.2666 -0.1514  0.0787
    8UNL     N6 4578   0.692   4.421   1.966 -0.2860 -0.1068 -0.8052
    8UNL     N7 4579   0.707   4.230   1.833 -0.7892  0.2250 -0.2014
    8UNL     H8 4580   0.535   4.390   1.704  2.7127 -0.7598  0.6206
    8UNL     H9 4581   0.459   4.457   1.858 -1.3106 -0.0817 -1.0615
    8UNL    H10 4582   0.435   4.292   1.824 -3.7906  2.8948  0.2214
    9UNL     H0 4583   0.294   4.976   1.816 -1.1045 -0.0840 -0.1024
    9UNL     H1 4584   0.294   5.182   1.654  0.5129  0.7927  0.8046
    9UNL     C2 4585   0.287   5.079   1.851 -0.7904  0.0971 -0.5552
    9UNL     C3 4586   0.282   5.181   1.761 -0.5822 -0.9823  0.7062
    9UNL     C4 4587   0.270   5.242   1.955  0.0414  1.0214 -0.3644
    9UNL     C5 4588   0.260   5.338   2.070 -0.1076 -0.3091 -0.8799
    9UNL     N6 4589   0.264   5.110   1.981  0.3782  0.1693  0.2502
    9UNL     N7 4590   0.262   5.290   1.827  0.5890 -0.3713 -0.0069
    9UNL     H8 4591   0.173   5.324   2.135  2.5394 -0.4733  2.9098
    9UNL     H9 4592   0.266   5.446   2.052 -3.1702 -0.1575 -1.6281
    9UNL    H10 4593   0.346   5.309   2.132 -0.3059  2.2270  0.6993
   10UNL     H0 4594   2.159   0.231   1.531 -0.3357 -0.3088 -1.3492
   10UNL     H1 4595   2.414   0.329   1.460 -0.1934  0.5652  1.7383
   10UNL     C2 4596   2.257   0.191   1.555 -0.4268 -0.1231 -0.6349
   10UNL     C3 4597   2.387   0.241   1.518  1.4772 -0.8977  0.4117
   10UNL     C4 4598   2.395   0.057   1.596 -0.2669 -0.7388 -0.0202
   10UNL     C5 4599   2.450  -0.075   1.648 -1.0013 -0.1749 -0.0596
   10UNL     N6 4600   2.267   0.075   1.608  0.0116 -0.3211 -0.1332
   10UNL     N7 4601   2.472   0.152   1.545 -0.7033 -0.0573  0.3078
   10UNL     H8 4602   2.431  -0.082   1.756  1.0848  2.1887  0.5746
   10UNL     H9 4603   2.558  -0.086   1.629 -1.1018 -0.1757 -0.6478
   10UNL    H10 4604   2.398  -0.161   1.604  0.4058  0.1957 -2.6863
   11UNL     H0 4605   0.265   4.714   2.145  0.8234  0.3160  0.3249
   11UNL     H1 4606   0.484   4.543   2.123 -0.1537 -1.9255 -3.8488
   11UNL     C2 4607   0.355   4.726   2.087  0.2655  0.5842 -0.4942
   11UNL     C3 4608   0.462   4.638   2.075  0.0403  0.6924  0.7501
   11UNL     C4 4609   0.498   4.819   1.979 -0.5206 -0.6498  0.5079
   11UNL     C5 4610   0.565   4.944   1.919  0.1660 -0.1090  0.1600
   11UNL     N6 4611   0.380   4.842   2.026  0.3715  0.2093 -0.3979
   11UNL     N7 4612   0.558   4.701   2.006  0.2364 -0.0456 -0.8367
   11UNL     H8 4613   0.541   5.036   1.974  0.4424 -0.1285  0.3173
   11UNL     H9 4614   0.542   4.960   1.813 -0.6741 -0.1497  0.3317
   11UNL    H10 4615   0.675   4.939   1.921  0.1454 -3.8372 -0.6322
   12UNL     H0 4616   3.186   0.037   1.003  1.0866  0.5216  0.1015
   12UNL     H1 4617   3.068   0.035   1.282 -0.9729  1.1345 -2.0313
   12UNL     C2 4618   3.168  -0.039   1.079 -0.0915  0.9102  0.2387
   12UNL     C3 4619   3.106  -0.037   1.210  0.0489 -0.0358 -0.3874
   12UNL     C4 4620   3.153  -0.230   1.147 -0.1284 -0.1858  0.0654
   12UNL     C5 4621   3.182  -0.379   1.139  0.5448 -0.2067 -0.1021
   12UNL     N6 4622   3.184  -0.165   1.035  0.4402 -0.0227  0.2736
   12UNL     N7 4623   3.096  -0.157   1.252  0.6613  0.7832  0.0776
   12UNL     H8 4624   3.181  -0.418   1.037 -0.8159  0.1442 -0.2394
   12UNL     H9 4625   3.111  -0.443   1.193 -0.2409  1.3227  0.7530
   12UNL    H10 4626   3.285  -0.399   1.172  0.4639  1.4696  1.3316
   13UNL     H0 4627   2.694   0.246   1.724 -0.7615 -0.5413 -0.5300
   13UNL     H1 4628   2.625   0.469   1.868  1.6961  1.3625  0.3542
   13UNL     C2 4629   2.677   0.345   1.686 -0.8923 -0.6997 -0.8952
   13UNL     C3 4630   2.648   0.463   1.762  0.3659 -0.6029  0.1382
   13UNL     C4 4631   2.656   0.496   1.568  0.4011 -1.0292  0.1365
   13UNL     C5 4632   2.647   0.570   1.438 -0.2351  0.1221 -0.0198
   13UNL     N6 4633   2.676   0.368   1.559 -0.0116  0.2369  0.3459
   13UNL     N7 4634   2.625   0.565   1.679  0.4253 -0.5498 -1.1210
   13UNL     H8 4635   2.749   0.577   1.398 -1.0683  0.2722 -2.2396
   13UNL     H9 4636   2.590   0.509   1.367 -0.9035 -1.1355  1.5237
   13UNL    H10 4637   2.611   0.673   1.448  0.0442  0.4327 -1.9677
   14UNL     H0 4638   0.980   4.683   1.647  0.5717 -1.0440  0.0623
   14UNL     H1 4639   0.723   4.664   1.765 -0.2679  1.5567  0.5639
   14UNL     C2 4640   0.957   4.669   1.752  0.0023 -0.7287 -0.0206
   14UNL     C3 4641   0.821   4.667   1.809  0.2538 -0.0915 -0.4045
   14UNL     C4 4642   0.985   4.665   1.949 -0.0653  0.0005 -0.7274
   14UNL     C5 4643   1.053   4.619   2.085  0.4149  0.1203  0.5678
   14UNL     N6 4644   1.055   4.673   1.841 -0.1428 -0.4173  0.3867
   14UNL     N7 4645   0.844   4.656   1.940 -0.1356 -0.1285  0.5323
   14UNL     H8 4646   1.162   4.624   2.085  0.4921 -1.1042 -0.3474
   14UNL     H9 4647   1.026   4.516   2.107  1.0420 -0.8115 -2.5354
   14UNL    H10 4648   1.017   4.683   2.167 -2.3135  1.7645 -1.7150
   15UNL     H0 4649   0.934   5.196   1.370  0.6383  0.2859  1.5335
   15UNL     H1 4650   0.725   5.374   1.369  1.2512  0.2449 -2.3469
   15UNL     C2 4651   0.933   5.296   1.411  0.4423  0.7905  0.3118
   15UNL     C3 4652   0.820   5.388   1.420  0.2127  0.0241 -0.2343
   15UNL     C4 4653   0.979   5.452   1.523 -0.0736  0.3842  0.3806
   15UNL     C5 4654   1.072   5.548   1.592 -0.4421 -0.0816  0.7083
   15UNL     N6 4655   1.028   5.335   1.491 -0.2854  0.1696 -0.3043
   15UNL     N7 4656   0.853   5.491   1.485 -0.6266  0.4622 -0.7697
   15UNL     H8 4657   1.024   5.643   1.616  1.1143  0.7702  0.5878
   15UNL     H9 4658   1.164   5.575   1.538 -0.8970  0.6311  0.2824
   15UNL    H10 4659   1.104   5.503   1.687  1.3860 -0.1846  0.0846
   16UNL     H0 4660   1.323   4.814   1.537 -0.1224 -1.1830  0.8114
   16UNL     H1 4661   1.337   5.065   1.425 -0.3738 -1.0874 -2.2741
   16UNL     C2 4662   1.245   4.889   1.532  0.7630 -0.2910 -0.4072
   16UNL     C3 4663   1.252   5.021   1.474  0.1907  0.2180  0.0358
   16UNL     C4 4664   1.078   4.991   1.587  0.3643  0.4602  0.3964
   16UNL     C5 4665   0.948   5.023   1.659  0.1757 -0.2765  0.0586
   16UNL     N6 4666   1.140   4.875   1.607 -0.1434  0.0175 -0.0980
   16UNL     N7 4667   1.141   5.084   1.514 -0.1966  0.3042  0.4945
   16UNL     H8 4668   0.922   5.130   1.659  0.0899 -0.2958  0.2817
   16UNL     H9 4669   0.939   4.986   1.762  0.6921 -0.4043  0.0617
   16UNL    H10 4670   0.870   4.965   1.609  0.4695  0.4124 -1.2433
   17UNL     H0 4671   5.510   5.276   1.725  0.3501 -0.1775 -0.0746
   17UNL     H1 4672   5.705   5.442   1.835  1.6681 -1.9477  0.6843
   17UNL     C2 4673   5.594   5.324   1.677  0.0235 -0.1324 -0.6015
   17UNL     C3 4674   5.695   5.413   1.732 -0.0473  0.6540  0.0352
   17UNL     C4 4675   5.748   5.362   1.543 -0.2253 -0.4780 -0.3318
   17UNL     C5 4676   5.817   5.343   1.414 -0.1214  0.1219 -0.6139
   17UNL     N6 4677   5.632   5.299   1.552  0.0466  0.2857 -0.9770
   17UNL     N7 4678   5.800   5.427   1.654  0.1208  0.4454 -0.3001
   17UNL     H8 4679   5.809   5.430   1.347 -2.4174  0.2617 -0.2499
   17UNL     H9 4680   5.924   5.323   1.426 -0.1861 -0.6906 -1.3151
   17UNL    H10 4681   5.780   5.251   1.368  0.0701 -0.9824  1.3628
   18UNL     H0 4682   1.385   4.983   2.055 -0.4919 -2.6459  1.3291
   18UNL     H1 4683   1.166   4.925   1.897  0.3731  0.3062  1.0263
   18UNL     C2 4684   1.379   4.911   1.975  0.2054 -1.1596 -0.1249
   18UNL     C3 4685   1.264   4.881   1.899  0.0886 -0.3819  0.1897
   18UNL     C4 4686   1.432   4.760   1.854 -0.2282  0.7193  0.3838
   18UNL     C5 4687   1.523   4.664   1.771 -0.0387  0.3858  0.5105
   18UNL     N6 4688   1.480   4.831   1.958  0.2217  1.2871 -0.2230
   18UNL     N7 4689   1.309   4.787   1.816  0.5580 -0.0842  0.1119
   18UNL     H8 4690   1.495   4.650   1.666  0.3110 -0.1455  0.4851
   18UNL     H9 4691   1.512   4.565   1.818 -1.9005 -0.6191 -1.8562
   18UNL    H10 4692   1.628   4.696   1.777 -0.1836  0.6286  2.3708
    1Zn      Zn 4693   0.251   4.950   2.637  0.1480 -0.3338 -0.2032
    2Zn      Zn 4694   0.247   3.862   3.206  0.2269  0.0877  0.2579
    3Zn      Zn 4695   5.519   4.219   3.204  0.0809 -0.1724  0.0021
    4Zn      Zn 4696   0.724   4.590   2.626 -0.0627 -0.4347  0.0437
    5Zn      Zn 4697   0.721   4.083   2.933  0.2266 -0.0347  0.0303
    6Zn      Zn 4698   5.504   4.743   2.930 -0.3341  0.1339 -0.2342
    7UNL     H0 4699   5.686   4.345   3.383 -1.2756  1.4722 -0.1797
    7UNL     H1 4700   5.640   4.347   3.663  1.8581 -2.6515  0.1282
    7UNL     C2 4701   5.602   4.305   3.438 -0.7221  0.5277  0.0071
    7UNL     C3 4702   5.587   4.304   3.579 -0.4039  0.5736 -0.2492
    7UNL     C4 4703   5.437   4.207   3.476  0.4039  0.1536 -0.3134
    7UNL     C5 4704   5.323   4.115   3.460  0.0172 -0.2752  0.3184
    7UNL     N6 4705   5.508   4.245   3.374 -0.1889 -0.0479 -0.1151
    7UNL     N7 4706   5.479   4.240   3.599  0.2847  0.2336  0.7532
    7UNL     H8 4707   5.349   4.044   3.380 -0.2989  0.4283 -0.4360
    7UNL     H9 4708   5.235   4.169   3.424  0.1495 -0.9555 -1.1020
    7UNL    H10 4709   5.300   4.057   3.549 -0.3130  0.7206  0.8983
    8UNL     H0 4710   0.404   3.687   3.248  1.1349 -1.1887 -0.0434
    8UNL     H1 4711   0.436   3.432   3.101  2.1480  2.2862  0.4604
    8UNL     C2 4712   0.344   3.639   3.171  0.1415  0.2177 -0.2021
    8UNL     C3 4713   0.361   3.511   3.108 -0.2408  0.1635  0.3451
    8UNL     C4 4714   0.170   3.599   3.081  0.2311  0.4305  0.4342
    8UNL     C5 4715   0.035   3.625   3.008 -0.1853  0.7390 -0.5325
    8UNL     N6 4716   0.225   3.693   3.156  0.5064 -0.3832  0.4833
    8UNL     N7 4717   0.246   3.489   3.047  0.3270  0.8364 -0.0837
    8UNL     H8 4718   0.005   3.730   2.995 -1.7196  0.3587 -0.3502
    8UNL     H9 4719  -0.049   3.581   3.063 -0.8286  0.5460 -1.6418
    8UNL    H10 4720   0.022   3.576   2.911  1.2676 -0.0477 -0.3555
    9UNL     H0 4721   5.551   4.263   2.945  1.0962  0.1251 -1.5449
    9UNL     H1 4722   5.573   4.523   2.820 -2.4583  0.0631 -0.4275
    9UNL     C2 4723   5.546   4.364   2.985 -0.4569 -0.4233 -0.2812
    9UNL     C3 4724   5.561   4.490   2.923  0.2100  1.1216  0.3205
    9UNL     C4 4725   5.547   4.507   3.124  0.3882 -0.8377  0.2066
    9UNL     C5 4726   5.540   4.575   3.258  0.4031  0.1313 -0.7484
    9UNL     N6 4727   5.541   4.377   3.116  0.3306 -0.2587 -0.0462
    9UNL     N7 4728   5.552   4.588   3.012  0.5224  0.6525  0.0170
    9UNL     H8 4729   5.472   4.531   3.332  0.1635  0.1285 -0.9680
    9UNL     H9 4730   5.493   4.673   3.268  2.5051  0.9496  2.6788
    9UNL    H10 4731   5.635   4.580   3.313  0.5596  0.0296 -1.0072
   10UNL     H0 4732   5.498   4.926   2.746 -0.0695  1.9093  1.3040
   10UNL     H1 4733   5.720   5.050   2.637 -1.5195  2.4131  3.7607
   10UNL     C2 4734   5.600   4.890   2.740 -0.6538  0.3605  0.0444
   10UNL     C3 4735   5.713   4.957   2.691 -0.1863 -0.6570 -0.7724
   10UNL     C4 4736   5.765   4.781   2.785 -0.5568  0.5229  0.1574
   10UNL     C5 4737   5.852   4.668   2.825  0.3657 -0.0739 -0.1829
   10UNL     N6 4738   5.636   4.784   2.817 -0.0657  0.8906  0.0449
   10UNL     N7 4739   5.825   4.885   2.719 -0.2259 -0.0564 -0.1534
   10UNL     H8 4740   5.819   4.616   2.916 -0.6675  1.1906  0.1996
   10UNL     H9 4741   5.952   4.700   2.856  0.3051 -0.1546  0.1047
   10UNL    H10 4742   5.850   4.592   2.746 -2.0553 -0.8273  0.5013
   11UNL     H0 4743   5.538   3.986   3.286 -0.3117 -1.1442 -0.1007
   11UNL     H1 4744   5.743   3.808   3.265  2.8975 -0.4253 -1.2600
   11UNL     C2 4745   5.631   4.003   3.234 -0.6518 -0.0463 -0.3974
   11UNL     C3 4746   5.734   3.908   3.224  1.1275 -0.0521 -0.0784
   11UNL     C4 4747   5.771   4.078   3.117  0.5157  0.3564 -0.2662
   11UNL     C5 4748   5.862   4.174   3.052  0.2968 -0.5830  0.3362
   11UNL     N6 4749   5.658   4.115   3.175 -0.2069 -0.0066 -0.6956
   11UNL     N7 4750   5.827   3.954   3.147 -0.1969 -0.1631  0.2244
   11UNL     H8 4751   5.858   4.282   3.072  1.1981 -0.6956  1.1593
   11UNL     H9 4752   5.857   4.168   2.942  1.3978 -1.2886  0.3049
   11UNL    H10 4753   5.968   4.152   3.071  0.4876  0.3261  0.3822
   12UNL     H0 4754   0.797   4.789   2.198 -0.4505  0.2027 -0.8123
   12UNL     H1 4755   0.778   4.788   2.482 -2.1013  0.6263 -0.4413
   12UNL     C2 4756   0.771   4.711   2.268  0.0628  0.2812 -0.5318
   12UNL     C3 4757   0.766   4.707   2.411  0.2994 -0.5749  0.4354
   12UNL     C4 4758   0.738   4.521   2.327  0.3361 -0.4736  0.0422
   12UNL     C5 4759   0.730   4.372   2.319  0.1171 -0.2002  0.8091
   12UNL     N6 4760   0.743   4.595   2.215 -0.4780  0.4411 -0.0411
   12UNL     N7 4761   0.739   4.585   2.445  0.0052  0.9971  0.3905
   12UNL     H8 4762   0.656   4.333   2.249  0.1775 -0.7606  1.0515
   12UNL     H9 4763   0.703   4.327   2.415 -0.0995 -1.0928  0.3361
   12UNL    H10 4764   0.825   4.319   2.301 -0.9730 -1.4678 -1.5895
   13UNL     H0 4765   0.335   5.007   2.865 -0.4700 -0.9673 -0.5908
   13UNL     H1 4766   0.324   5.252   3.004 -0.2412 -0.6613  0.1923
   13UNL     C2 4767   0.315   5.108   2.830  0.2862 -0.5226  0.2343
   13UNL     C3 4768   0.304   5.229   2.900 -0.2990 -0.2323  0.1054
   13UNL     C4 4769   0.248   5.247   2.707  0.1176  0.1069  0.3968
   13UNL     C5 4770   0.205   5.320   2.577  0.0124  1.0039 -0.1459
   13UNL     N6 4771   0.267   5.115   2.711  0.4447 -0.4388  0.6131
   13UNL     N7 4772   0.279   5.324   2.812 -0.2508  0.0303  0.6372
   13UNL     H8 4773   0.293   5.359   2.524 -0.3128  0.3424 -1.2031
   13UNL     H9 4774   0.146   5.260   2.507  0.2724  1.1574 -0.5003
   13UNL    H10 4775   0.155   5.414   2.604 -0.1089  0.1608  2.9098
   14UNL     H0 4776   0.485   4.048   2.830  0.6165  0.4736  0.5317
   14UNL     H1 4777   0.293   3.890   2.941  0.8718 -2.3527  0.8002
   14UNL     C2 4778   0.475   4.016   2.933  0.6073  0.0293  0.3933
   14UNL     C3 4779   0.382   3.933   2.985 -0.0675  0.7659 -0.1006
   14UNL     C4 4780   0.516   4.002   3.123  0.6480  0.1881 -0.8877
   14UNL     C5 4781   0.584   3.997   3.251 -1.0949  0.1201 -0.6363
   14UNL     N6 4782   0.564   4.069   3.018 -0.2483  0.4729  0.3597
   14UNL     N7 4783   0.395   3.926   3.113 -0.7668 -0.4561  0.1218
   14UNL     H8 4784   0.568   4.087   3.312 -3.2097 -0.3092 -0.4912
   14UNL     H9 4785   0.690   3.969   3.243 -0.1936  2.9862  0.0687
   14UNL    H10 4786   0.545   3.927   3.326 -0.2919 -1.7199 -1.8615
   15UNL     H0 4787   0.484   4.527   2.583  2.0216  1.0111 -0.8892
   15UNL     H1 4788   0.254   4.687   2.562  0.5628  0.5122  0.1881
   15UNL     C2 4789   0.476   4.630   2.616  0.4016  0.5849  0.1596
   15UNL     C3 4790   0.351   4.704   2.607  0.5212  0.0675  0.4474
   15UNL     C4 4791   0.514   4.806   2.692 -0.3375 -0.0223  0.1814
   15UNL     C5 4792   0.600   4.928   2.745  0.7181  0.1625 -0.0311
   15UNL     N6 4793   0.582   4.697   2.659 -0.4970  0.1946  0.1165
   15UNL     N7 4794   0.383   4.822   2.656 -0.5577 -0.5429 -0.3067
   15UNL     H8 4795   0.572   4.947   2.850 -1.7249 -1.6401 -0.2730
   15UNL     H9 4796   0.576   5.014   2.682  0.7535 -0.3185 -0.7120
   15UNL    H10 4797   0.707   4.907   2.737  0.4223 -1.3025 -0.4561
   16UNL     H0 4798   0.859   4.171   2.721 -0.5694  0.3854  1.2949
   16UNL     H1 4799   0.854   4.424   2.612  2.0138 -0.8854  1.8228
   16UNL     C2 4800   0.791   4.254   2.740 -0.6933  0.4503  0.5785
   16UNL     C3 4801   0.786   4.379   2.684 -0.0683 -0.7848  0.0261
   16UNL     C4 4802   0.628   4.339   2.805 -0.4407 -0.0454 -0.0445
   16UNL     C5 4803   0.505   4.360   2.891  0.0141  0.2567 -0.2221
   16UNL     N6 4804   0.700   4.232   2.828 -0.8137 -0.0865  0.0195
   16UNL     N7 4805   0.679   4.441   2.726  0.4978  0.0209 -0.2703
   16UNL     H8 4806   0.422   4.428   2.866 -1.9479 -1.7114  0.5403
   16UNL     H9 4807   0.515   4.362   3.000 -0.6939  0.6840 -0.1530
   16UNL    H10 4808   0.446   4.267   2.884 -0.1072  0.2307  0.9704
   17UNL     H0 4809   5.036   4.651   2.876 -0.7790 -0.4903 -3.0017
   17UNL     H1 4810   5.249   4.714   3.027 -1.8623  1.5420  0.2746
   17UNL     C2 4811   5.137   4.667   2.842  0.1190  0.2707 -0.2232
   17UNL     C3 4812   5.248   4.700   2.920  0.2342 -0.2508  0.4204
   17UNL     C4 4813   5.291   4.689   2.715  0.1616  0.3146 -0.1816
   17UNL     C5 4814   5.380   4.668   2.597 -0.4108  0.2237  0.5604
   17UNL     N6 4815   5.164   4.652   2.716 -0.0009 -0.2412  0.7505
   17UNL     N7 4816   5.349   4.717   2.835  0.4787  0.1614  0.5339
   17UNL     H8 4817   5.338   4.603   2.518  2.2841 -1.6544  0.5653
   17UNL     H9 4818   5.371   4.765   2.547  0.6925 -0.5676 -1.2842
   17UNL    H10 4819   5.482   4.639   2.625  0.2421  1.6741 -0.2083
   18UNL     H0 4820   0.959   4.340   3.254  1.1125 -1.4137  1.6268
   18UNL     H1 4821   0.740   4.276   3.086 -0.3450 -1.7875 -4.2225
   18UNL     C2 4822   0.940   4.254   3.191 -0.1832 -0.3121  0.4308
   18UNL     C3 4823   0.832   4.222   3.106 -0.0509  0.1504  1.1155
   18UNL     C4 4824   0.987   4.093   3.083  0.5236  0.0956  0.1080
   18UNL     C5 4825   1.060   3.971   3.033 -0.1527  0.2387 -0.0910
   18UNL     N6 4826   1.039   4.167   3.182  0.3536  0.9650 -0.0367
   18UNL     N7 4827   0.861   4.119   3.030 -0.6592  0.4335 -0.1520
   18UNL     H8 4828   1.040   3.880   3.090 -0.5973  1.1650  1.2888
   18UNL     H9 4829   1.166   3.984   3.011 -0.1011 -1.1992 -0.7478
   18UNL    H10 4830   1.023   3.958   2.930  1.7565  0.4487 -0.8347
    1Zn      Zn 4831   5.454   4.218   3.772 -0.0312 -0.0237 -0.3728
    2Zn      Zn 4832   5.472   3.232   4.345 -0.2118  0.0822 -0.1566
    3Zn      Zn 4833   4.982   3.553   4.380 -0.2990  0.1215  0.3150
    4Zn      Zn 4834   0.233   3.942   3.794 -0.1375 -0.1218 -0.2484
    5Zn      Zn 4835   0.224   3.419   4.058 -0.1185 -0.1253 -0.1766
    6Zn      Zn 4836   5.005   4.058   4.106  0.1406  0.1725  0.2180
    7UNL     H0 4837   5.164   3.663   4.559 -0.2478  0.5397  0.4175
    7UNL     H1 4838   5.186   3.634   4.808  0.9773 -2.5563  0.2306
    7UNL     C2 4839   5.084   3.615   4.613 -0.6518  0.5603 -0.1479
    7UNL     C3 4840   5.099   3.603   4.751 -0.2205  0.5671  0.1912
    7UNL     C4 4841   4.926   3.523   4.674 -0.2105 -0.5454  0.3452
    7UNL     C5 4842   4.789   3.458   4.652 -0.6783  0.1562 -0.1755
    7UNL     N6 4843   4.974   3.571   4.562 -0.3366  0.3939  0.5048
    7UNL     N7 4844   4.989   3.542   4.795 -0.7133 -0.7766 -0.2377
    7UNL     H8 4845   4.719   3.528   4.606  0.1980  1.0046 -0.2608
    7UNL     H9 4846   4.754   3.422   4.750  0.7373  0.1887  0.3621
    7UNL    H10 4847   4.806   3.365   4.597  1.7906  0.5811 -0.2658
    8UNL     H0 4848   5.653   3.035   4.398 -0.7088 -0.1900 -0.0135
    8UNL     H1 4849   5.662   2.780   4.291  1.6257  1.3899 -1.2569
    8UNL     C2 4850   5.600   3.005   4.308  0.3003  0.5479 -0.8860
    8UNL     C3 4851   5.600   2.866   4.272  0.0333  0.5778 -0.0210
    8UNL     C4 4852   5.450   2.983   4.186 -0.1112 -0.3606  0.1955
    8UNL     C5 4853   5.345   3.033   4.086 -0.0701  0.4059  0.9767
    8UNL     N6 4854   5.494   3.075   4.269 -0.2475 -0.1936 -0.2098
    8UNL     N7 4855   5.505   2.856   4.179 -0.4538  0.0986  0.4262
    8UNL     H8 4856   5.311   2.961   4.011  0.5581  0.1851  0.8923
    8UNL     H9 4857   5.380   3.115   4.022 -2.9484 -0.1339 -1.4950
    8UNL    H10 4858   5.256   3.068   4.139  1.3130  1.9639  2.4028
    9UNL     H0 4859   5.015   3.590   4.152  1.9967  0.0542 -1.2390
    9UNL     H1 4860   5.043   3.828   4.001 -0.0746 -1.1119 -0.4138
    9UNL     C2 4861   5.018   3.690   4.191 -1.0758 -0.5090  0.7259
    9UNL     C3 4862   5.038   3.809   4.108  0.7952 -0.6317 -0.2759
    9UNL     C4 4863   5.011   3.851   4.314 -0.0010  0.0630  0.4874
    9UNL     C5 4864   4.997   3.936   4.445  0.4599 -0.2734  0.1954
    9UNL     N6 4865   4.994   3.722   4.319 -0.3174 -0.3619  0.6361
    9UNL     N7 4866   5.041   3.911   4.191  0.3988  0.1209 -0.0992
    9UNL     H8 4867   4.898   3.984   4.447 -0.4993 -2.1390  2.2622
    9UNL     H9 4868   5.078   4.008   4.460  1.3995 -1.0162 -1.1063
    9UNL    H10 4869   4.992   3.871   4.533 -1.3340 -0.8213 -0.2784
   10UNL     H0 4870   5.004   4.256   3.907 -0.9071 -1.9647  0.2076
   10UNL     H1 4871   5.185   4.274   3.706 -0.4749  2.3746  1.1233
   10UNL     C2 4872   5.100   4.206   3.904  0.2947  0.1855  0.2279
   10UNL     C3 4873   5.195   4.217   3.797 -0.8233  0.1336 -0.1668
   10UNL     C4 4874   5.255   4.079   3.945 -0.2682 -0.2378  0.0501
   10UNL     C5 4875   5.358   3.984   4.022  0.0957 -0.3094  0.1839
   10UNL     N6 4876   5.138   4.114   3.992  0.7459  0.4526  0.1528
   10UNL     N7 4877   5.301   4.142   3.834  0.4158 -0.5809  0.4095
   10UNL     H8 4878   5.384   3.899   3.958  0.5352  0.5038 -0.7434
   10UNL     H9 4879   5.306   3.957   4.115  1.9589 -0.3307  1.2619
   10UNL    H10 4880   5.453   4.024   4.058  0.5080  0.8149 -2.0270
   11UNL     H0 4881   5.038   3.326   4.476 -1.7838  0.5483 -2.6000
   11UNL     H1 4882   5.243   3.148   4.403  0.1929  0.8109  2.2880
   11UNL     C2 4883   5.124   3.340   4.411  0.8323 -0.0091  0.5265
   11UNL     C3 4884   5.229   3.250   4.370  0.3595  0.3102  0.5800
   11UNL     C4 4885   5.250   3.437   4.294 -0.1755 -0.6956 -0.2878
   11UNL     C5 4886   5.308   3.560   4.228  0.0686  0.7732 -0.1386
   11UNL     N6 4887   5.134   3.457   4.351  0.8473  0.2488 -0.4850
   11UNL     N7 4888   5.317   3.321   4.305 -0.0252  0.4705  0.2085
   11UNL     H8 4889   5.416   3.548   4.214  0.4168  1.9001  1.4050
   11UNL     H9 4890   5.288   3.649   4.288 -1.8356  0.5985 -0.4450
   11UNL    H10 4891   5.273   3.589   4.128  3.6352  2.8939 -0.9406
   12UNL     H0 4892   0.244   4.077   3.329 -0.5530  2.4352  1.9736
   12UNL     H1 4893   0.250   4.133   3.595 -0.2553  0.3823 -1.2089
   12UNL     C2 4894   0.246   4.003   3.407 -0.8727  0.1611 -0.0432
   12UNL     C3 4895   0.248   4.038   3.544  0.9067 -0.0767 -0.4414
   12UNL     C4 4896   0.271   3.835   3.510  0.1427 -0.0165  0.5092
   12UNL     C5 4897   0.269   3.681   3.529 -0.5808  0.5183 -0.0060
   12UNL     N6 4898   0.270   3.878   3.385  0.4486  0.2256  0.0353
   12UNL     N7 4899   0.248   3.925   3.610  0.2168 -0.1767 -0.0456
   12UNL     H8 4900   0.240   3.634   3.434 -0.4059  0.9619 -0.2849
   12UNL     H9 4901   0.199   3.654   3.609  1.2468  1.9833  2.2219
   12UNL    H10 4902   0.362   3.631   3.561  0.0010  0.5595 -1.5509
   13UNL     H0 4903   5.465   4.262   4.021  0.7979 -0.7577  0.3697
   13UNL     H1 4904   5.453   4.495   4.161 -2.6761  1.4052 -0.8252
   13UNL     C2 4905   5.459   4.362   3.978  0.1709 -0.8591  0.2169
   13UNL     C3 4906   5.471   4.481   4.055  0.0592 -0.1518 -0.2538
   13UNL     C4 4907   5.450   4.516   3.851 -0.4834 -0.2369  0.3714
   13UNL     C5 4908   5.456   4.585   3.718 -0.2831  0.4745 -0.1756
   13UNL     N6 4909   5.443   4.384   3.849 -0.2155  0.6666  0.3014
   13UNL     N7 4910   5.470   4.585   3.970  0.2281 -0.3545 -0.0168
   13UNL     H8 4911   5.460   4.694   3.728 -0.1413  0.5364 -0.8478
   13UNL     H9 4912   5.535   4.559   3.647 -0.5474 -1.1709  0.0918
   13UNL    H10 4913   5.355   4.575   3.675 -2.2551  0.6201  3.9176
   14UNL     H0 4914   5.701   3.407   3.969 -0.0152  1.1319 -0.3520
   14UNL     H1 4915   5.484   3.305   4.106  0.2499  0.4930  0.9613
   14UNL     C2 4916   5.698   3.387   4.075  0.1693  0.7375 -0.4188
   14UNL     C3 4917   5.581   3.333   4.144  0.8019  0.8300 -0.6104
   14UNL     C4 4918   5.735   3.378   4.267 -0.1509  0.3416 -0.2695
   14UNL     C5 4919   5.808   3.373   4.393  0.0627  0.7434 -0.5417
   14UNL     N6 4920   5.801   3.413   4.156 -0.2484  0.2471 -0.0141
   14UNL     N7 4921   5.610   3.326   4.270  0.3839 -0.6325 -0.0336
   14UNL     H8 4922   5.905   3.323   4.391 -0.3163 -0.0753  0.4399
   14UNL     H9 4923   5.759   3.310   4.469  0.7740 -0.6826 -1.2425
   14UNL    H10 4924   5.824   3.474   4.434 -0.0334  1.1720 -1.5358
   15UNL     H0 4925   0.024   3.844   3.776  0.0309 -0.3119 -0.2838
   15UNL     H1 4926  -0.238   3.958   3.770 -0.2118  2.3248  0.2998
   15UNL     C2 4927  -0.009   3.945   3.790 -0.2344 -0.4197 -0.1378
   15UNL     C3 4928  -0.138   3.991   3.796  0.6012  0.3730 -0.1100
   15UNL     C4 4929  -0.003   4.134   3.857 -0.0975 -0.2017  0.0245
   15UNL     C5 4930   0.054   4.265   3.902 -0.0060 -0.1750  0.5890
   15UNL     N6 4931   0.079   4.036   3.825 -0.3580  0.2751 -0.5732
   15UNL     N7 4932  -0.138   4.119   3.831 -0.5049 -0.4237  0.8223
   15UNL     H8 4933  -0.022   4.342   3.918  0.5983  0.4368  0.5515
   15UNL     H9 4934   0.122   4.286   3.818 -0.9710 -2.6882 -0.9567
   15UNL    H10 4935   0.112   4.260   3.994  0.0493  0.3916  0.5887
   16UNL     H0 4936   0.372   3.501   3.865  0.0436  0.2486 -0.4248
   16UNL     H1 4937   0.429   3.758   3.796  0.3881 -0.2770  1.1738
   16UNL     C2 4938   0.313   3.589   3.884  0.3146  0.2590  0.4187
   16UNL     C3 4939   0.344   3.716   3.848 -0.3930 -0.3103 -0.0735
   16UNL     C4 4940   0.182   3.705   3.973 -0.2062 -1.0195  0.1677
   16UNL     C5 4941   0.064   3.752   4.059 -0.2900 -0.3323  0.1914
   16UNL     N6 4942   0.216   3.578   3.968  0.5995 -0.3347 -0.1109
   16UNL     N7 4943   0.256   3.798   3.903 -0.4628  0.1635 -0.5054
   16UNL     H8 4944  -0.028   3.703   4.026 -1.1428  2.0787 -1.2784
   16UNL     H9 4945   0.047   3.861   4.053 -2.8697 -0.7065 -0.5992
   16UNL    H10 4946   0.077   3.721   4.164 -1.0095  0.3145  0.4867
   17UNL     H0 4947   4.551   3.959   4.051 -0.4913 -1.0695 -0.5914
   17UNL     H1 4948   4.781   4.023   4.189 -1.6620  1.5240  0.1456
   17UNL     C2 4949   4.642   4.000   4.010  0.0401 -0.5360  1.0458
   17UNL     C3 4950   4.763   4.017   4.083  0.1051 -0.4711 -0.0966
   17UNL     C4 4951   4.790   4.034   3.875 -0.6893  0.1529  0.2505
   17UNL     C5 4952   4.862   4.030   3.751 -0.1232  0.5031  0.3515
   17UNL     N6 4953   4.660   4.003   3.879 -0.5094  0.4219  0.4824
   17UNL     N7 4954   4.857   4.035   3.995 -0.1128 -0.8297  0.3418
   17UNL     H8 4955   4.898   4.130   3.725 -0.8040  1.5170  2.9978
   17UNL     H9 4956   4.946   3.959   3.757 -1.8341 -1.6144  0.2588
   17UNL    H10 4957   4.800   3.985   3.672 -1.3272 -1.0666  2.1046
   18UNL     H0 4958   0.466   3.669   4.388  2.1235  0.2013  0.3848
   18UNL     H1 4959   0.242   3.593   4.247 -0.0639  1.4708  0.3205
   18UNL     C2 4960   0.464   3.588   4.316  0.0966  0.3277  0.2404
   18UNL     C3 4961   0.341   3.548   4.245 -0.8283 -0.3121  0.3304
   18UNL     C4 4962   0.505   3.423   4.203 -0.9849 -0.3271  0.3607
   18UNL     C5 4963   0.597   3.343   4.108  0.9229  0.9849 -0.0869
   18UNL     N6 4964   0.565   3.509   4.286  0.0719 -0.6412 -0.3051
   18UNL     N7 4965   0.373   3.444   4.178 -0.1324  0.3654 -0.1562
   18UNL     H8 4966   0.654   3.267   4.162 -0.0422  0.8961  0.8277
   18UNL     H9 4967   0.671   3.406   4.057  2.6287 -0.4788  0.4447
   18UNL    H10 4968   0.537   3.291   4.032  1.6146 -0.7718  0.5202
    1Zn      Zn 4969   2.591   2.192   0.293 -0.3633 -0.0223 -0.1736
    2Zn      Zn 4970   2.606   1.192   0.856  0.0926  0.0932  0.1396
    3Zn      Zn 4971   2.145   1.538   0.881 -0.1014 -0.1403 -0.1920
    4Zn      Zn 4972   3.063   1.858   0.291  0.1350 -0.0950 -0.1973
    5Zn      Zn 4973   3.091   1.344   0.558 -0.0806  0.0455  0.3593
    6Zn      Zn 4974   2.097   2.020   0.570 -0.3857  0.1631  0.2417
    7UNL     H0 4975   2.312   1.655   1.048  2.4783 -1.5234  2.1542
    7UNL     H1 4976   2.322   1.624   1.331  0.3479  0.5126 -0.9004
    7UNL     C2 4977   2.237   1.610   1.111 -0.2923 -0.1514  0.0614
    7UNL     C3 4978   2.249   1.600   1.255 -0.2737 -0.5398  0.0063
    7UNL     C4 4979   2.092   1.494   1.168  0.0031  0.5177 -0.8474
    7UNL     C5 4980   1.968   1.402   1.161 -0.2690 -0.4079 -0.0093
    7UNL     N6 4981   2.124   1.561   1.063  0.6585 -0.6009 -0.3769
    7UNL     N7 4982   2.148   1.525   1.289 -0.2747  0.2944  0.4091
    7UNL     H8 4983   1.874   1.454   1.138 -1.3200 -1.0477  2.5487
    7UNL     H9 4984   1.944   1.362   1.260  0.4920 -0.6434  0.0801
    7UNL    H10 4985   1.980   1.321   1.088  2.0670  0.6935 -0.9632
    8UNL     H0 4986   2.800   1.010   0.869 -0.9602 -1.2012  2.1521
    8UNL     H1 4987   2.776   0.733   0.815 -1.4223 -0.3782  1.4306
    8UNL     C2 4988   2.724   0.962   0.809  0.6843 -0.1735 -0.9805
    8UNL     C3 4989   2.715   0.818   0.792 -0.5281 -0.0609  0.1333
    8UNL     C4 4990   2.548   0.925   0.719 -0.1088 -0.2644  0.4995
    8UNL     C5 4991   2.417   0.944   0.640  0.6857 -0.2264 -0.3742
    8UNL     N6 4992   2.609   1.025   0.780 -0.2651 -0.0914 -1.0921
    8UNL     N7 4993   2.607   0.796   0.716  0.1670 -0.0410  0.5395
    8UNL     H8 4994   2.343   0.903   0.710  0.9621 -0.4594 -0.2175
    8UNL     H9 4995   2.407   0.879   0.553 -1.7051 -2.0809  1.1778
    8UNL    H10 4996   2.399   1.048   0.610  0.1849  0.0043  0.6749
    9UNL     H0 4997   2.202   1.579   0.643 -1.9599 -0.1350  0.8524
    9UNL     H1 4998   2.111   1.793   0.491 -0.0978  1.2958  0.0212
    9UNL     C2 4999   2.180   1.678   0.679  1.0056  0.7302  0.5045
    9UNL     C3 5000   2.134   1.785   0.596 -0.0666  0.6673 -0.0262
    9UNL     C4 5001   2.147   1.824   0.802 -0.1907  0.0557 -0.5463
    9UNL     C5 5002   2.160   1.892   0.936 -0.2506 -0.2313  0.6837
    9UNL     N6 5003   2.182   1.699   0.805  0.1489  0.9422 -0.1900
    9UNL     N7 5004   2.121   1.887   0.680  0.0025 -0.3479 -0.3422
    9UNL     H8 5005   2.188   1.834   1.024  0.8888  0.4884  0.8073
    9UNL     H9 5006   2.060   1.930   0.960 -1.1638  0.4695 -3.4283
    9UNL    H10 5007   2.242   1.964   0.937  0.4450 -0.8769 -1.9049
   10UNL     H0 5008   2.150   2.216   0.416 -0.0739  0.2007  1.0889
   10UNL     H1 5009   2.383   2.274   0.273 -0.9360  0.0586 -0.4611
   10UNL     C2 5010   2.238   2.154   0.408 -0.4584 -0.2000 -0.5002
   10UNL     C3 5011   2.359   2.189   0.337 -0.2395  0.2553  0.0813
   10UNL     C4 5012   2.374   2.020   0.456  0.4383 -0.4873 -0.4300
   10UNL     C5 5013   2.429   1.934   0.560 -0.1040 -0.0959 -0.3186
   10UNL     N6 5014   2.244   2.036   0.462 -0.4319 -0.5234  0.0880
   10UNL     N7 5015   2.450   2.101   0.376  0.3807 -0.0931  0.5469
   10UNL     H8 5016   2.538   1.936   0.569 -0.0190 -3.5367  1.0465
   10UNL     H9 5017   2.412   1.827   0.543 -1.9600  0.3197 -1.4050
   10UNL    H10 5018   2.397   1.949   0.664  1.4630  1.6692 -0.0304
   11UNL     H0 5019   2.171   1.275   0.957  0.1726  0.8606  0.3050
   11UNL     H1 5020   2.357   1.098   0.896  0.7397  0.2204 -1.2802
   11UNL     C2 5021   2.259   1.298   0.898  0.2767  0.3645  0.2585
   11UNL     C3 5022   2.357   1.203   0.871 -0.0820  0.5166 -0.1564
   11UNL     C4 5023   2.402   1.392   0.807  0.0612 -0.3231  0.4456
   11UNL     C5 5024   2.474   1.501   0.732 -0.0714 -0.1936  0.2727
   11UNL     N6 5025   2.282   1.419   0.857 -0.1368 -0.3944  0.1246
   11UNL     N7 5026   2.449   1.261   0.800 -0.1897  0.0570 -0.7404
   11UNL     H8 5027   2.572   1.521   0.776 -0.0361 -1.0706  0.6114
   11UNL     H9 5028   2.418   1.594   0.717  0.6965  0.0424 -1.3185
   11UNL    H10 5029   2.509   1.463   0.635  0.0665 -0.9309  0.6023
   12UNL     H0 5030   5.084   4.762   4.534  0.0739 -1.6326 -1.3990
   12UNL     H1 5031   5.027   4.774   4.820  0.9328  0.8540  0.7423
   12UNL     C2 5032   5.051   4.688   4.605 -0.7005 -0.1840 -0.1806
   12UNL     C3 5033   5.023   4.692   4.750 -0.3042  1.1578  0.4377
   12UNL     C4 5034   4.980   4.502   4.667  0.2358  0.1396  0.3747
   12UNL     C5 5035   4.937   4.359   4.650 -1.0445  0.0432 -0.1098
   12UNL     N6 5036   5.027   4.567   4.559 -0.4221 -0.1283  0.0309
   12UNL     N7 5037   4.981   4.569   4.790  0.3771  0.5156 -0.0142
   12UNL     H8 5038   4.994   4.300   4.577  0.5831  0.8108  0.4952
   12UNL     H9 5039   4.829   4.346   4.631 -1.0366  0.0952 -0.1889
   12UNL    H10 5040   4.971   4.305   4.739  0.6119 -0.6636 -1.1358
   13UNL     H0 5041   2.688   2.212   0.520  1.9892  0.5492 -0.8618
   13UNL     H1 5042   2.685   2.425   0.708 -0.3869 -0.9387  0.6633
   13UNL     C2 5043   2.659   2.316   0.514  0.4192  0.1454 -0.6910
   13UNL     C3 5044   2.665   2.430   0.602 -0.2652 -0.1252  0.6775
   13UNL     C4 5045   2.608   2.471   0.408  0.1708 -0.2781  0.6376
   13UNL     C5 5046   2.536   2.542   0.296 -0.0837 -0.5149  0.1659
   13UNL     N6 5047   2.624   2.342   0.392  0.1706 -0.5188 -0.1925
   13UNL     N7 5048   2.632   2.528   0.529  0.3032 -0.0525  0.1822
   13UNL     H8 5049   2.432   2.511   0.285 -0.3265 -0.0558  1.0457
   13UNL     H9 5050   2.525   2.648   0.321  1.2134 -0.4607  0.5845
   13UNL    H10 5051   2.581   2.529   0.197  1.3011  1.9992  0.3749
   14UNL     H0 5052   2.868   1.333   0.487  1.2270 -1.0606 -0.5046
   14UNL     H1 5053   2.638   1.275   0.602  0.4008  0.6815 -0.8191
   14UNL     C2 5054   2.853   1.322   0.593 -0.2337  0.4183 -0.5031
   14UNL     C3 5055   2.730   1.290   0.656  0.2125  0.5464 -0.4543
   14UNL     C4 5056   2.885   1.282   0.785 -0.6077 -0.2362 -0.0418
   14UNL     C5 5057   2.957   1.252   0.914  0.1466  0.0405 -0.2875
   14UNL     N6 5058   2.952   1.326   0.675  0.2306 -0.0198  0.0557
   14UNL     N7 5059   2.749   1.274   0.785  0.2544  0.1876 -0.1206
   14UNL     H8 5060   2.941   1.332   0.988 -2.8149 -0.6741 -0.0231
   14UNL     H9 5061   3.065   1.234   0.913 -0.1765 -2.6834  1.9961
   14UNL    H10 5062   2.921   1.161   0.963 -1.3746  0.9946  0.4395
   15UNL     H0 5063   2.835   1.778   0.306 -2.4290 -0.5458  0.0784
   15UNL     H1 5064   2.622   1.926   0.253  1.3987  0.0656 -1.1350
   15UNL     C2 5065   2.826   1.885   0.319  0.4809 -0.1616 -0.2940
   15UNL     C3 5066   2.713   1.961   0.298  0.7306  0.4623 -0.0676
   15UNL     C4 5067   2.877   2.070   0.331  0.2504 -0.5246 -0.3107
   15UNL     C5 5068   2.960   2.198   0.353 -0.3244 -0.5836  0.2365
   15UNL     N6 5069   2.931   1.956   0.353  0.2680  0.3591 -0.6111
   15UNL     N7 5070   2.745   2.085   0.298  0.2545 -0.1061 -0.0697
   15UNL     H8 5071   2.942   2.270   0.272 -0.2614 -0.0662  0.6740
   15UNL     H9 5072   3.066   2.173   0.354 -0.7206 -2.8645 -2.3151
   15UNL    H10 5073   2.924   2.262   0.435 -1.2136  0.1373 -0.6819
   16UNL     H0 5074   3.231   1.404   0.319  2.8840  1.0796  2.0964
   16UNL     H1 5075   3.230   1.662   0.212  0.8608  1.0801  1.4103
   16UNL     C2 5076   3.176   1.493   0.347 -0.2115  0.0117 -0.0692
   16UNL     C3 5077   3.177   1.622   0.297 -0.3073  0.3247  0.3583
   16UNL     C4 5078   3.031   1.599   0.441 -1.2846  0.4168 -0.2746
   16UNL     C5 5079   2.921   1.634   0.533 -0.4289  0.4180  0.0165
   16UNL     N6 5080   3.087   1.482   0.446  0.5409  0.4515  0.1896
   16UNL     N7 5081   3.079   1.687   0.345  0.3558 -0.3177 -0.4051
   16UNL     H8 5082   2.938   1.593   0.634  0.7401  2.7791  0.8433
   16UNL     H9 5083   2.839   1.596   0.471  0.4947 -0.6843 -0.5651
   16UNL    H10 5084   2.910   1.743   0.546 -0.3417  0.4657 -0.3084
   17UNL     H0 5085   1.670   1.862   0.542  0.4426 -2.0307 -0.3413
   17UNL     H1 5086   1.863   2.020   0.656  0.1894  0.8597 -0.3668
   17UNL     C2 5087   1.754   1.906   0.490  0.1752 -0.7948  0.2328
   17UNL     C3 5088   1.848   1.982   0.556 -0.5046  0.2467 -0.0454
   17UNL     C4 5089   1.888   1.952   0.363  0.1210 -0.2874  0.2813
   17UNL     C5 5090   1.959   1.962   0.229 -0.1780 -0.2880  0.1519
   17UNL     N6 5091   1.790   1.867   0.372  0.0239  0.6467 -0.1243
   17UNL     N7 5092   1.943   2.004   0.472 -0.0845 -0.0464  0.1718
   17UNL     H8 5093   1.985   1.859   0.203  1.1097  0.1900 -0.5332
   17UNL     H9 5094   1.892   1.996   0.149  0.8930 -1.5336 -1.3228
   17UNL    H10 5095   2.057   2.010   0.234  0.3188 -1.2236 -0.2756
   18UNL     H0 5096   3.355   1.555   0.899  2.8980 -0.3458 -0.5525
   18UNL     H1 5097   3.105   1.497   0.788 -1.4685 -0.8680 -1.9519
   18UNL     C2 5098   3.330   1.491   0.815 -0.4141  0.2118 -0.1448
   18UNL     C3 5099   3.204   1.463   0.762 -0.1054  0.9685  0.4693
   18UNL     C4 5100   3.357   1.367   0.665 -0.0645  0.8532 -0.0326
   18UNL     C5 5101   3.429   1.302   0.551 -0.3112 -0.1582 -0.4077
   18UNL     N6 5102   3.426   1.438   0.748  0.3615  0.0151 -0.6543
   18UNL     N7 5103   3.222   1.377   0.666 -0.3546 -0.0954 -0.1488
   18UNL     H8 5104   3.424   1.371   0.466 -0.6195  1.6148  0.9860
   18UNL     H9 5105   3.373   1.217   0.510 -0.3422  1.5267 -4.2428
   18UNL    H10 5106   3.532   1.282   0.582 -0.6726  1.2416  1.9640
    1Zn      Zn 5107   2.133   1.501   1.463 -0.0426  0.2666 -0.0751
    2Zn      Zn 5108   2.112   0.575   2.026  0.0394 -0.1922  0.0843
    3Zn      Zn 5109   1.612   0.866   2.036  0.0037  0.5155  0.3074
    4Zn      Zn 5110   2.636   1.184   1.450 -0.0106  0.0918 -0.1114
    5Zn      Zn 5111   2.612   0.711   1.788  0.0215 -0.2481  0.2739
    6Zn      Zn 5112   1.636   1.366   1.713 -0.0941 -0.4301 -0.0027
    7UNL     H0 5113   1.777   1.015   2.160  0.3012 -0.1255 -0.1612
    7UNL     H1 5114   1.816   0.999   2.434  0.3714  2.1021 -0.8736
    7UNL     C2 5115   1.708   0.981   2.236 -0.3934  0.5163 -0.4988
    7UNL     C3 5116   1.733   0.968   2.374  0.0757 -0.4074  0.7072
    7UNL     C4 5117   1.558   0.871   2.316  0.6101  0.6079  0.8544
    7UNL     C5 5118   1.463   0.747   2.307 -0.3680  0.1526  0.3073
    7UNL     N6 5119   1.591   0.928   2.200  0.0231 -0.4765  0.1547
    7UNL     N7 5120   1.639   0.889   2.423  0.0198 -0.2128  0.0840
    7UNL     H8 5121   1.449   0.697   2.403 -0.7103 -4.3214 -1.8357
    7UNL     H9 5122   1.490   0.667   2.237  2.7776  2.6359 -1.6472
    7UNL    H10 5123   1.362   0.776   2.275 -0.3227 -1.3389 -1.3281
    8UNL     H0 5124   2.328   0.400   2.019 -0.4673  1.7777 -0.7388
    8UNL     H1 5125   2.350   0.146   1.892  1.6890  0.6381  2.4572
    8UNL     C2 5126   2.252   0.339   1.972 -0.0658  0.1108  0.6943
    8UNL     C3 5127   2.264   0.211   1.902  0.4850 -0.4149 -0.1177
    8UNL     C4 5128   2.079   0.304   1.877  0.3622 -0.0965  0.0011
    8UNL     C5 5129   1.943   0.331   1.824  0.8987  0.1561  0.2504
    8UNL     N6 5130   2.134   0.399   1.959 -0.0715 -0.4620 -0.1917
    8UNL     N7 5131   2.147   0.187   1.845 -0.2434 -0.9509  0.4263
    8UNL     H8 5132   1.908   0.435   1.830 -0.8252 -0.3726 -0.0227
    8UNL     H9 5133   1.865   0.281   1.883 -1.5306 -0.6302 -3.2914
    8UNL    H10 5134   1.919   0.280   1.730 -2.6533  2.2315 -0.1423
    9UNL     H0 5135   1.639   0.896   1.760  1.2586  0.3142 -0.1767
    9UNL     H1 5136   1.639   1.118   1.608  0.0490 -0.3380  0.5421
    9UNL     C2 5137   1.631   0.997   1.797 -0.3417  0.0617  0.2312
    9UNL     C3 5138   1.633   1.111   1.715  0.2282  0.3736  0.6030
    9UNL     C4 5139   1.593   1.151   1.914 -0.3947  0.2770 -0.6502
    9UNL     C5 5140   1.529   1.222   2.030 -0.1152 -0.0047  0.6663
    9UNL     N6 5141   1.615   1.022   1.925 -0.5337 -0.3786  0.5556
    9UNL     N7 5142   1.608   1.214   1.796 -0.2232  0.4312  0.4679
    9UNL     H8 5143   1.467   1.310   2.006  0.9597  0.4128 -0.7451
    9UNL     H9 5144   1.610   1.263   2.091  0.5613  1.5738 -1.1536
    9UNL    H10 5145   1.463   1.156   2.088 -0.5701  1.0800  1.4138
   10UNL     H0 5146   1.695   1.525   1.547 -0.3387  0.6995  1.9183
   10UNL     H1 5147   1.917   1.594   1.427 -0.5432 -0.4672 -1.0732
   10UNL     C2 5148   1.788   1.471   1.560 -0.1283  0.5252  0.0234
   10UNL     C3 5149   1.904   1.515   1.500  0.1542 -0.0295 -0.4538
   10UNL     C4 5150   1.915   1.330   1.585 -0.3756  0.2474 -0.1435
   10UNL     C5 5151   1.982   1.209   1.635  0.3412 -0.0036 -0.1232
   10UNL     N6 5152   1.800   1.363   1.633 -0.1450  0.2170 -0.3308
   10UNL     N7 5153   1.991   1.421   1.523 -0.8208 -0.2366 -0.2160
   10UNL     H8 5154   2.082   1.228   1.676 -0.4615  0.2367  1.8243
   10UNL     H9 5155   2.001   1.132   1.559 -1.9346 -1.6548  0.8498
   10UNL    H10 5156   1.929   1.164   1.720  0.0096 -1.0781 -0.8741
   11UNL     H0 5157   1.686   0.658   2.165  0.5123  0.0230 -0.1835
   11UNL     H1 5158   1.902   0.494   2.101  0.2007 -0.0792 -0.1745
   11UNL     C2 5159   1.764   0.675   2.092  0.4800  0.2035 -0.1774
   11UNL     C3 5160   1.872   0.592   2.068 -0.2956 -0.1613  0.0233
   11UNL     C4 5161   1.884   0.760   1.962  0.2693 -0.8290  0.7226
   11UNL     C5 5162   1.943   0.878   1.881  0.4466 -0.1667 -0.5201
   11UNL     N6 5163   1.768   0.784   2.019  0.3513 -0.2961  0.2912
   11UNL     N7 5164   1.956   0.648   1.986  0.1233 -0.3905  0.1515
   11UNL     H8 5165   2.051   0.863   1.870  0.3472  0.8238 -4.3554
   11UNL     H9 5166   1.924   0.973   1.933 -0.8334 -0.7433  0.1003
   11UNL    H10 5167   1.915   0.878   1.775  1.6775 -1.6579 -0.8701
   12UNL     H0 5168   2.625   1.375   1.007 -0.1315 -1.3283 -1.2156
   12UNL     H1 5169   2.689   1.377   1.278  0.1390  0.4429 -0.3019
   12UNL     C2 5170   2.633   1.292   1.075  0.0353 -1.0599 -0.9065
   12UNL     C3 5171   2.665   1.293   1.214  0.7230  0.0110  0.0408
   12UNL     C4 5172   2.624   1.107   1.146 -0.0128  0.2790 -0.6383
   12UNL     C5 5173   2.630   0.953   1.139 -0.4146 -0.3068  0.3925
   12UNL     N6 5174   2.624   1.172   1.035  0.0324 -0.1769  0.3649
   12UNL     N7 5175   2.656   1.171   1.262 -0.1564 -0.2776 -0.2863
   12UNL     H8 5176   2.733   0.933   1.110  0.0735  1.7385  0.6082
   12UNL     H9 5177   2.559   0.923   1.060 -1.3729  2.1547  0.2312
   12UNL    H10 5178   2.596   0.906   1.232 -1.4559 -1.1729 -0.3931
   13UNL     H0 5179   2.189   1.530   1.688  2.6660  0.7285 -2.3859
   13UNL     H1 5180   2.277   1.741   1.837  0.4804  1.7260 -0.4712
   13UNL     C2 5181   2.170   1.633   1.663  0.3535  0.7772 -0.8052
   13UNL     C3 5182   2.226   1.741   1.742 -0.0974  0.1639 -0.1920
   13UNL     C4 5183   2.161   1.798   1.551  0.4797  1.0736 -0.8091
   13UNL     C5 5184   2.125   1.884   1.433  0.0716 -0.0710 -0.6673
   13UNL     N6 5185   2.153   1.667   1.540  0.3343  0.0844 -0.1913
   13UNL     N7 5186   2.197   1.851   1.673  0.7774  0.9425  0.0212
   13UNL     H8 5187   2.045   1.956   1.453 -0.2617 -0.2937 -1.2008
   13UNL     H9 5188   2.216   1.941   1.409 -0.1416  0.6052  0.0819
   13UNL    H10 5189   2.087   1.818   1.355 -1.8774 -0.4782  0.5567
   14UNL     H0 5190   2.378   0.674   1.676 -3.7582 -0.4203 -0.6393
   14UNL     H1 5191   2.134   0.671   1.800 -1.4945  1.4037  2.9825
   14UNL     C2 5192   2.358   0.686   1.782  0.6412 -0.0978  0.3389
   14UNL     C3 5193   2.234   0.678   1.840 -0.0717 -0.4013  0.0569
   14UNL     C4 5194   2.382   0.685   1.979 -0.4303 -0.3371 -1.0604
   14UNL     C5 5195   2.458   0.663   2.107 -0.2066 -0.0369  0.0289
   14UNL     N6 5196   2.453   0.695   1.868 -0.0623  0.3656 -0.5532
   14UNL     N7 5197   2.250   0.678   1.967  0.3458  0.1778  0.4345
   14UNL     H8 5198   2.396   0.612   2.182  1.1629 -1.6544  0.1143
   14UNL     H9 5199   2.504   0.753   2.151 -1.9069  0.6877  0.4179
   14UNL    H10 5200   2.549   0.604   2.090 -0.6570 -0.4318 -1.0980
   15UNL     H0 5201   2.405   1.117   1.405 -1.9384 -0.3290 -1.0996
   15UNL     H1 5202   2.155   1.255   1.418 -0.4443  1.5831  0.3577
   15UNL     C2 5203   2.384   1.219   1.435 -0.3256 -0.1652 -0.4190
   15UNL     C3 5204   2.255   1.287   1.443  0.1003  0.5630 -0.4489
   15UNL     C4 5205   2.417   1.398   1.510  0.4926 -0.5714 -0.7466
   15UNL     C5 5206   2.493   1.520   1.556 -0.0228 -0.1682 -0.2283
   15UNL     N6 5207   2.488   1.292   1.478 -0.1703  0.4975 -0.4026
   15UNL     N7 5208   2.281   1.406   1.492  0.7519  0.7855 -0.6309
   15UNL     H8 5209   2.501   1.525   1.665 -1.6438 -0.4494 -0.0648
   15UNL     H9 5210   2.451   1.619   1.535  1.3642  0.4413 -0.2110
   15UNL    H10 5211   2.593   1.515   1.510 -1.0831 -0.0246 -2.6962
   16UNL     H0 5212   2.815   0.800   1.620  1.3116  1.2285  0.1514
   16UNL     H1 5213   2.781   1.005   1.438 -0.6828 -1.0077 -0.0640
   16UNL     C2 5214   2.731   0.868   1.618 -0.0916 -0.4238  0.1682
   16UNL     C3 5215   2.718   0.968   1.517 -1.1322 -0.0186  0.0474
   16UNL     C4 5216   2.568   0.975   1.651 -0.9303  0.6061  0.3161
   16UNL     C5 5217   2.441   1.021   1.723 -0.5262  0.0712  0.4654
   16UNL     N6 5218   2.626   0.864   1.697  0.6284 -0.1745  0.5386
   16UNL     N7 5219   2.610   1.035   1.535 -0.2488  0.7195  0.2737
   16UNL     H8 5220   2.380   0.940   1.764  0.5646 -2.0452 -1.8144
   16UNL     H9 5221   2.377   1.079   1.655 -1.6589 -0.2391  1.2505
   16UNL    H10 5222   2.482   1.080   1.806 -0.6624 -2.3746  2.3891
   17UNL     H0 5223   1.215   1.224   1.666  1.5303 -1.9729 -0.0505
   17UNL     H1 5224   1.378   1.428   1.790 -4.2660  0.3652 -0.4678
   17UNL     C2 5225   1.307   1.274   1.641  0.2593  0.0890 -0.8467
   17UNL     C3 5226   1.391   1.373   1.698  0.6431 -0.5405  0.4744
   17UNL     C4 5227   1.451   1.321   1.501  0.1382 -0.3637 -0.0506
   17UNL     C5 5228   1.522   1.329   1.375 -0.4484  0.4083 -0.8681
   17UNL     N6 5229   1.347   1.248   1.520  0.2463  0.1351 -0.3588
   17UNL     N7 5230   1.489   1.395   1.608 -0.2663  0.0235 -0.1479
   17UNL     H8 5231   1.471   1.393   1.301 -0.9942  1.5694  0.4718
   17UNL     H9 5232   1.620   1.378   1.390  0.1569 -0.5746 -1.4743
   17UNL    H10 5233   1.533   1.226   1.339  1.0544  0.3063 -0.1890
   18UNL     H0 5234   2.860   0.940   2.100  0.5825 -0.9922  1.4018
   18UNL     H1 5235   2.630   0.860   1.984  0.7046  1.6378  2.1950
   18UNL     C2 5236   2.848   0.850   2.042  0.3860  0.0361 -0.2221
   18UNL     C3 5237   2.728   0.816   1.977 -0.1298 -0.0688 -0.2708
   18UNL     C4 5238   2.878   0.683   1.940 -0.6009  0.3235 -0.1585
   18UNL     C5 5239   2.957   0.579   1.865  0.7372 -0.3787  0.0840
   18UNL     N6 5240   2.947   0.770   2.012 -0.0982 -0.3597  0.4975
   18UNL     N7 5241   2.755   0.710   1.900 -0.2018  0.1365 -0.0472
   18UNL     H8 5242   3.052   0.620   1.831  0.9492 -1.0808 -0.1889
   18UNL     H9 5243   2.905   0.535   1.779 -2.3006  0.4329  1.3594
   18UNL    H10 5244   2.978   0.495   1.932 -0.6641 -1.3071 -0.5914
    1Zn      Zn 5245   1.671   0.879   2.603  0.2082 -0.0851  0.0679
    2Zn      Zn 5246   5.531   5.262   3.200 -0.1898  0.1972  0.2252
    3Zn      Zn 5247   1.222   0.178   3.192  0.0726  0.0199 -0.0416
    4Zn      Zn 5248   2.162   0.578   2.598  0.3044 -0.2109  0.0800
    5Zn      Zn 5249   2.169   0.081   2.906 -0.1717  0.0624 -0.2089
    6Zn      Zn 5250   1.198   0.706   2.911 -0.0621 -0.0743  0.4144
    7UNL     H0 5251   1.372   0.315   3.357 -0.2508 -0.0567 -0.0873
    7UNL     H1 5252   1.405   0.290   3.633 -0.0061 -0.0192 -0.5474
    7UNL     C2 5253   1.307   0.263   3.426 -0.1581  0.2270  0.2188
    7UNL     C3 5254   1.329   0.257   3.564 -0.4372 -0.0048 -0.0901
    7UNL     C4 5255   1.156   0.176   3.497  0.0726  0.2647  0.0663
    7UNL     C5 5256   1.028   0.090   3.497  0.1551 -0.1244 -0.0744
    7UNL     N6 5257   1.200   0.202   3.373  0.1566 -0.2733 -0.2821
    7UNL     N7 5258   1.230   0.194   3.608 -0.0784  0.0953 -0.8347
    7UNL     H8 5259   0.935   0.148   3.500 -0.0567 -0.2737 -2.1304
    7UNL     H9 5260   1.037   0.020   3.580  0.8825 -0.9681 -0.8424
    7UNL    H10 5261   1.017   0.019   3.414 -1.0858 -0.5413  0.4317
    8UNL     H0 5262   5.678   5.087   3.187  0.4997 -2.7004  1.5834
    8UNL     H1 5263   5.679   4.821   3.103  1.1982  0.8821 -0.1580
    8UNL     C2 5264   5.604   5.031   3.131  0.0438 -0.4016 -0.2851
    8UNL     C3 5265   5.601   4.895   3.093  0.7570  0.4649  0.1579
    8UNL     C4 5266   5.423   5.002   3.052  0.2054 -0.0884 -0.0564
    8UNL     C5 5267   5.300   5.035   2.981  1.4329 -0.0741 -0.0197
    8UNL     N6 5268   5.489   5.095   3.115 -0.3446  0.2788 -0.2899
    8UNL     N7 5269   5.475   4.875   3.052  0.2372  0.2852  0.5061
    8UNL     H8 5270   5.206   5.016   3.034  1.7563 -2.1591 -0.1310
    8UNL     H9 5271   5.285   4.995   2.880  0.8875 -1.3470  0.5442
    8UNL    H10 5272   5.288   5.144   2.973 -0.1942 -0.2037  0.2075
    9UNL     H0 5273   1.272   0.240   2.960 -0.5717 -0.2057 -0.6728
    9UNL     H1 5274   1.277   0.490   2.818 -0.9669 -0.3783 -0.2345
    9UNL     C2 5275   1.260   0.339   3.002  0.6294 -0.6336  0.7399
    9UNL     C3 5276   1.261   0.463   2.922  0.0567  0.4122  0.1563
    9UNL     C4 5277   1.191   0.479   3.118 -0.7559 -0.9326  0.1186
    9UNL     C5 5278   1.141   0.549   3.240  0.3726 -0.3258  0.1866
    9UNL     N6 5279   1.219   0.351   3.126 -0.8396 -0.3565 -0.4080
    9UNL     N7 5280   1.212   0.552   3.004 -0.2194  0.5655  0.0288
    9UNL     H8 5281   1.077   0.490   3.307 -0.3569 -0.4758 -0.6168
    9UNL     H9 5282   1.069   0.626   3.209 -1.9225 -1.8903  1.2761
    9UNL    H10 5283   1.227   0.585   3.297 -0.1115  0.3352  0.5148
   10UNL     H0 5284   1.208   0.887   2.743  0.2729  2.7440 -0.0229
   10UNL     H1 5285   1.402   0.954   2.559 -1.6144  0.5490  0.1842
   10UNL     C2 5286   1.307   0.845   2.731 -0.5400  0.5719  0.5688
   10UNL     C3 5287   1.411   0.885   2.643  0.5825  0.9731  0.3511
   10UNL     C4 5288   1.472   0.740   2.777  0.5682 -0.1897 -0.2445
   10UNL     C5 5289   1.559   0.626   2.831  0.0452 -0.2723 -0.1543
   10UNL     N6 5290   1.346   0.750   2.814 -0.0204  0.3134  0.2243
   10UNL     N7 5291   1.516   0.809   2.668 -0.3620  0.1043 -0.0408
   10UNL     H8 5292   1.643   0.613   2.761  0.4733 -0.1539  0.3362
   10UNL     H9 5293   1.511   0.529   2.847  0.0742 -0.5256 -1.4398
   10UNL    H10 5294   1.614   0.649   2.923 -1.8381 -0.2993  1.0341
   11UNL     H0 5295   5.071   5.369   3.242 -0.5527  1.1522 -1.3416
   11UNL     H1 5296   5.298   5.207   3.281 -1.6394 -0.2423 -0.0838
   11UNL     C2 5297   5.172   5.390   3.211 -0.0292  0.4787 -0.1857
   11UNL     C3 5298   5.288   5.306   3.239  0.2630 -0.1702 -0.4626
   11UNL     C4 5299   5.333   5.490   3.153  0.2452  0.6653  0.0327
   11UNL     C5 5300   5.422   5.598   3.090  0.4950 -0.1162 -0.3562
   11UNL     N6 5301   5.203   5.509   3.155  0.4402 -0.1127  1.3002
   11UNL     N7 5302   5.390   5.370   3.188 -0.1465  0.0928 -0.0635
   11UNL     H8 5303   5.450   5.570   2.987 -1.7699 -0.7917 -0.8406
   11UNL     H9 5304   5.514   5.611   3.147 -0.0244 -0.4902  0.5917
   11UNL    H10 5305   5.364   5.691   3.087  0.8580  0.1292  0.1112
   12UNL     H0 5306   2.105   0.758   2.199 -2.0906 -0.3673  1.8479
   12UNL     H1 5307   2.222   0.755   2.452  0.8185 -0.6461 -0.6921
   12UNL     C2 5308   2.139   0.674   2.258  0.0167 -0.6880  0.2835
   12UNL     C3 5309   2.193   0.672   2.389 -0.2342 -0.8735  0.0684
   12UNL     C4 5310   2.157   0.485   2.321  0.7278  1.1172  0.3219
   12UNL     C5 5311   2.137   0.333   2.326  0.5399  0.3850 -0.4473
   12UNL     N6 5312   2.125   0.548   2.212 -0.4612 -0.8418  0.7427
   12UNL     N7 5313   2.215   0.551   2.430 -0.0237  0.0635  0.2624
   12UNL     H8 5314   2.035   0.303   2.354  0.3123  0.2809 -1.3655
   12UNL     H9 5315   2.205   0.290   2.400  1.1904  0.1099 -1.1964
   12UNL    H10 5316   2.161   0.287   2.230 -0.6201  2.3034 -1.7285
   13UNL     H0 5317   1.736   0.905   2.835  0.5237  0.3946  0.6902
   13UNL     H1 5318   1.746   1.105   3.003  1.1851 -0.6209 -0.4506
   13UNL     C2 5319   1.716   1.008   2.808  0.1135  0.0940 -0.1721
   13UNL     C3 5320   1.716   1.112   2.900  0.2866 -0.0087 -0.1566
   13UNL     C4 5321   1.663   1.162   2.706  0.6196 -1.0599 -0.0564
   13UNL     C5 5322   1.600   1.232   2.584  0.1811 -0.1386 -0.3094
   13UNL     N6 5323   1.694   1.035   2.683  0.5921 -0.3989  0.0590
   13UNL     N7 5324   1.686   1.216   2.829 -0.0123 -0.3295 -0.6988
   13UNL     H8 5325   1.567   1.166   2.502 -1.8386 -0.8855  1.0154
   13UNL     H9 5326   1.508   1.284   2.612 -0.2520 -1.0308 -0.0195
   13UNL    H10 5327   1.669   1.305   2.540  1.8471  0.0362  2.3814
   14UNL     H0 5328   1.912   0.088   2.840  0.5760  1.3714 -0.1672
   14UNL     H1 5329   1.723  -0.085   2.959  1.8320 -2.5581 -2.0165
   14UNL     C2 5330   1.912   0.045   2.939  0.0649  0.6909 -0.4547
   14UNL     C3 5331   1.815  -0.040   2.996  0.0237 -0.3146  0.1464
   14UNL     C4 5332   1.979  -0.009   3.119  0.1525  0.0932 -0.0989
   14UNL     C5 5333   2.080  -0.038   3.228 -0.2977 -0.0751 -0.5901
   14UNL     N6 5334   2.020   0.056   3.016 -0.3790 -0.2247  0.2320
   14UNL     N7 5335   1.854  -0.067   3.118  0.0988  0.6308  0.6919
   14UNL     H8 5336   2.113   0.058   3.269 -1.8804  0.7646 -1.2181
   14UNL     H9 5337   2.166  -0.092   3.188 -0.6589 -1.5068  0.4485
   14UNL    H10 5338   2.047  -0.117   3.298 -0.2580 -0.9226 -1.5043
   15UNL     H0 5339   1.924   0.488   2.513  1.1905  0.6326 -1.0832
   15UNL     H1 5340   1.684   0.626   2.543  0.2267  1.1734  1.1031
   15UNL     C2 5341   1.909   0.587   2.554 -0.1530 -0.2255  0.6174
   15UNL     C3 5342   1.786   0.655   2.563  0.5737  0.3614  0.5276
   15UNL     C4 5343   1.954   0.780   2.603  0.2318  0.0390 -0.2744
   15UNL     C5 5344   2.027   0.893   2.669  0.4270 -0.0811 -0.3166
   15UNL     N6 5345   2.003   0.659   2.602  0.4258 -0.8024  0.7214
   15UNL     N7 5346   1.816   0.777   2.605 -0.4400  0.2815 -0.0700
   15UNL     H8 5347   2.134   0.875   2.655  0.1906 -0.9653 -1.1103
   15UNL     H9 5348   1.997   0.902   2.774  1.0168 -0.1227 -0.1422
   15UNL    H10 5349   2.000   0.985   2.615 -2.2556 -0.8807 -0.4839
   16UNL     H0 5350   2.331   0.146   2.727  2.4060  2.4756 -0.8678
   16UNL     H1 5351   2.353   0.383   2.587  0.7168  0.1210  1.0675
   16UNL     C2 5352   2.254   0.222   2.722 -0.1610  0.1258  0.0976
   16UNL     C3 5353   2.266   0.344   2.639 -0.2953  0.1082 -0.5535
   16UNL     C4 5354   2.098   0.344   2.768 -1.5703  0.1579  0.0914
   16UNL     C5 5355   1.976   0.388   2.831 -0.4855  0.3336 -0.2970
   16UNL     N6 5356   2.143   0.222   2.790  0.9081 -0.0249  0.0498
   16UNL     N7 5357   2.164   0.420   2.673 -0.5148  0.4624  0.3694
   16UNL     H8 5358   1.954   0.331   2.922 -1.4059  1.4865  0.2248
   16UNL     H9 5359   1.890   0.385   2.763  0.9999  2.2224 -2.4314
   16UNL    H10 5360   1.984   0.487   2.877 -3.0257 -0.6982  2.7315
   17UNL     H0 5361   0.765   0.546   2.852  0.7354 -1.7096  0.5918
   17UNL     H1 5362   0.954   0.698   3.001  0.1419  1.7176 -0.9548
   17UNL     C2 5363   0.863   0.578   2.822  0.2522 -0.0476  0.7036
   17UNL     C3 5364   0.954   0.658   2.901 -0.1810  0.0180 -0.3121
   17UNL     C4 5365   1.007   0.629   2.698  0.0663 -0.0132 -0.5692
   17UNL     C5 5366   1.104   0.636   2.582 -0.0326  0.1650 -0.1480
   17UNL     N6 5367   0.899   0.548   2.702  0.4042 -1.1334  0.1415
   17UNL     N7 5368   1.041   0.690   2.814 -0.2352 -0.3743 -0.1491
   17UNL     H8 5369   1.197   0.587   2.612 -1.8118 -2.3962  1.6022
   17UNL     H9 5370   1.068   0.574   2.499 -0.0510  0.9706 -0.7582
   17UNL    H10 5371   1.118   0.738   2.544 -1.2128  0.7671  0.9533
   18UNL     H0 5372   2.394   0.309   3.238 -0.3972  1.6158 -0.4641
   18UNL     H1 5373   2.187   0.254   3.068 -1.2203 -1.9742  0.8742
   18UNL     C2 5374   2.392   0.228   3.167  0.2873  0.4647  0.7811
   18UNL     C3 5375   2.287   0.212   3.072 -0.1105  0.3633 -0.3200
   18UNL     C4 5376   2.447   0.079   3.051  0.8071  0.0701 -0.6904
   18UNL     C5 5377   2.525  -0.026   2.982  0.5085  0.1812  0.4381
   18UNL     N6 5378   2.491   0.143   3.159  0.7800 -0.2343  0.0885
   18UNL     N7 5379   2.320   0.104   3.008 -0.1494  0.1182 -0.1482
   18UNL     H8 5380   2.507  -0.025   2.874 -1.7719 -1.7249  0.7195
   18UNL     H9 5381   2.494  -0.123   3.024 -0.0710  0.8598  1.6386
   18UNL    H10 5382   2.634  -0.016   2.982  0.4977  1.2478 -2.3155
    1Zn      Zn 5383   1.217   0.164   3.787 -0.0377  0.0619 -0.0277
    2Zn      Zn 5384   5.003   4.584   4.385 -0.0658  0.1994 -0.0111
    3Zn      Zn 5385   4.516   4.921   4.384  0.1714  0.1534  0.0026
    4Zn      Zn 5386   5.532   5.252   3.778  0.2381  0.1409 -0.1068
    5Zn      Zn 5387   5.462   4.746   4.057 -0.1803 -0.2504 -0.2532
    6Zn      Zn 5388   0.714   0.009   4.073 -0.0791 -0.0056  0.0796
    7UNL     H0 5389   4.658   5.084   4.573 -0.3577  0.7469  1.1149
    7UNL     H1 5390   4.652   5.063   4.829  1.0838 -0.4540 -0.3120
    7UNL     C2 5391   4.587   5.019   4.622  0.0442 -0.4155  0.2187
    7UNL     C3 5392   4.588   5.011   4.759 -0.0400  0.1905  0.2086
    7UNL     C4 5393   4.440   4.897   4.670 -0.1375  0.3409 -0.1438
    7UNL     C5 5394   4.343   4.784   4.662  0.4494  0.0850  0.3422
    7UNL     N6 5395   4.491   4.944   4.565 -0.6857 -0.2202 -0.2349
    7UNL     N7 5396   4.486   4.939   4.797  0.4367  0.3618  0.0221
    7UNL     H8 5397   4.245   4.815   4.624  0.9979  1.4724 -0.0364
    7UNL     H9 5398   4.313   4.742   4.759  0.5982 -1.7281 -0.3601
    7UNL    H10 5399   4.365   4.695   4.602 -1.7648 -1.0537  1.1372
    8UNL     H0 5400   5.184   4.410   4.378  0.6484  1.7968 -3.0580
    8UNL     H1 5401   5.177   4.148   4.282  1.3152  1.2735 -1.0719
    8UNL     C2 5402   5.108   4.360   4.321  0.1715 -0.2155 -0.8398
    8UNL     C3 5403   5.103   4.226   4.275  0.1813  0.3842  0.4159
    8UNL     C4 5404   4.943   4.328   4.213 -0.0862 -0.5873 -0.7078
    8UNL     C5 5405   4.822   4.359   4.128 -0.1924  0.0431 -0.7064
    8UNL     N6 5406   4.994   4.419   4.298  0.0155  0.0285 -0.5094
    8UNL     N7 5407   4.996   4.207   4.207  0.0915 -0.0143 -0.2328
    8UNL     H8 5408   4.737   4.379   4.194 -0.2989  0.1970 -0.8865
    8UNL     H9 5409   4.801   4.290   4.045 -0.9678 -0.0492 -0.4381
    8UNL    H10 5410   4.844   4.449   4.070 -0.5821  0.4932 -0.1657
    9UNL     H0 5411   4.576   4.945   4.128  3.5774  0.8912 -0.9941
    9UNL     H1 5412   4.639   5.194   3.996 -3.4430  2.1333 -1.4251
    9UNL     C2 5413   4.564   5.048   4.157 -0.0423  0.3503 -0.0569
    9UNL     C3 5414   4.594   5.172   4.092  0.8098  0.1092  0.4210
    9UNL     C4 5415   4.519   5.196   4.282  0.0625  0.1550 -0.3510
    9UNL     C5 5416   4.474   5.264   4.406  0.1831 -0.7269 -0.4178
    9UNL     N6 5417   4.533   5.066   4.287 -0.2257 -0.1745  0.0141
    9UNL     N7 5418   4.567   5.269   4.175  0.1927  0.0179 -0.0083
    9UNL     H8 5419   4.443   5.366   4.380 -2.2053 -1.1902  0.3644
    9UNL     H9 5420   4.545   5.263   4.490 -1.0846  0.1349  0.7077
    9UNL    H10 5421   4.387   5.221   4.458 -0.1240  1.3799  0.9628
   10UNL     H0 5422   0.740   0.165   3.850  0.0971  2.7982  4.2749
   10UNL     H1 5423   0.950   0.253   3.714 -3.5613  0.7191  0.3502
   10UNL     C2 5424   0.841   0.129   3.865  0.1189  0.3953 -0.1053
   10UNL     C3 5425   0.954   0.176   3.790  0.1818  0.2264 -0.1603
   10UNL     C4 5426   0.997   0.031   3.933 -0.6710 -0.3819  0.3653
   10UNL     C5 5427   1.081  -0.070   4.011  0.0171  0.8128 -0.3116
   10UNL     N6 5428   0.866   0.047   3.964  0.1854  0.2653  0.6620
   10UNL     N7 5429   1.055   0.106   3.833  0.6756 -1.1736  0.5485
   10UNL     H8 5430   1.018  -0.131   4.078 -0.0301  0.3211 -0.7953
   10UNL     H9 5431   1.170  -0.026   4.057 -0.5423 -0.0258  1.6744
   10UNL    H10 5432   1.122  -0.139   3.937  2.5810  1.4809  0.3886
   11UNL     H0 5433   4.525   4.654   4.420 -0.5242  0.6430 -0.7538
   11UNL     H1 5434   4.751   4.488   4.418  1.5926 -0.3317 -3.0506
   11UNL     C2 5435   4.628   4.685   4.411 -0.2821  0.2885  0.5340
   11UNL     C3 5436   4.739   4.596   4.412  0.5590 -0.1484  0.2835
   11UNL     C4 5437   4.790   4.791   4.373  0.4255  0.0102 -0.6561
   11UNL     C5 5438   4.861   4.911   4.338 -0.2459 -0.9061 -0.4549
   11UNL     N6 5439   4.660   4.805   4.380 -0.0368 -0.2796  0.8770
   11UNL     N7 5440   4.842   4.665   4.368  0.3058 -0.3335 -0.1686
   11UNL     H8 5441   4.806   5.003   4.362 -1.4386 -0.8471 -3.1252
   11UNL     H9 5442   4.906   4.901   4.239 -0.4411 -0.3157 -0.6102
   11UNL    H10 5443   4.941   4.921   4.413 -1.0084  0.3062  0.2455
   12UNL     H0 5444   1.761   0.041   3.369  1.6854 -0.4947 -1.0783
   12UNL     H1 5445   1.751   0.023   3.645 -0.2926 -0.1956 -0.1094
   12UNL     C2 5446   1.741  -0.048   3.426 -0.5421  0.2909 -0.5270
   12UNL     C3 5447   1.744  -0.054   3.569 -0.9987 -0.4707  0.2269
   12UNL     C4 5448   1.708  -0.229   3.481 -0.1231 -0.2468  0.5778
   12UNL     C5 5449   1.694  -0.380   3.466  0.0527  0.1116  0.1705
   12UNL     N6 5450   1.735  -0.164   3.372  0.3252  0.5168 -0.3188
   12UNL     N7 5451   1.734  -0.176   3.602 -0.0718  0.3193  0.4337
   12UNL     H8 5452   1.786  -0.426   3.426 -0.1839 -1.3113  1.2150
   12UNL     H9 5453   1.610  -0.410   3.403 -0.2215  1.1999 -0.0038
   12UNL    H10 5454   1.674  -0.423   3.564 -0.4543 -0.8154 -0.3260
   13UNL     H0 5455   1.222   0.189   4.018 -0.4554 -0.6433 -3.3258
   13UNL     H1 5456   1.159   0.415   4.168 -2.1763 -2.9427 -0.2372
   13UNL     C2 5457   1.222   0.294   3.994 -1.0287  0.2406 -0.0127
   13UNL     C3 5458   1.189   0.409   4.064 -0.4085  0.3095 -0.0709
   13UNL     C4 5459   1.211   0.446   3.872  0.3734  0.5396 -0.1691
   13UNL     C5 5460   1.168   0.507   3.738  0.9108 -0.6770 -0.5616
   13UNL     N6 5461   1.241   0.316   3.870  0.1870 -0.4415 -0.0530
   13UNL     N7 5462   1.195   0.512   3.986  0.6074  0.2736  1.3246
   13UNL     H8 5463   1.252   0.522   3.668  0.5538 -0.4323 -0.9442
   13UNL     H9 5464   1.087   0.447   3.695 -1.2615  1.0647  0.8911
   13UNL    H10 5465   1.130   0.608   3.754  0.4781 -0.8429 -0.5250
   14UNL     H0 5466   5.216   4.707   3.980 -2.3058 -2.5990 -0.3142
   14UNL     H1 5467   5.000   4.656   4.149  0.6511 -0.6780 -0.0915
   14UNL     C2 5468   5.215   4.703   4.089 -0.1912  0.3032 -0.0882
   14UNL     C3 5469   5.104   4.680   4.167  0.2534  0.5579  0.7020
   14UNL     C4 5470   5.269   4.707   4.285  0.1168 -0.0814  0.2786
   14UNL     C5 5471   5.359   4.703   4.406  0.1042 -0.0062  0.0342
   14UNL     N6 5472   5.317   4.734   4.167 -0.5116  0.0571  0.3282
   14UNL     N7 5473   5.136   4.674   4.291  0.3565  0.1745  0.2726
   14UNL     H8 5474   5.327   4.644   4.492 -1.4474  1.6448  0.6455
   14UNL     H9 5475   5.357   4.806   4.445  0.9673  0.5455 -1.3060
   14UNL    H10 5476   5.466   4.686   4.386 -0.1822 -0.6279 -1.0575
   15UNL     H0 5477   5.304   5.187   3.704  0.3097 -1.2244  2.5451
   15UNL     H1 5478   5.071   5.327   3.703  0.2620  1.4962 -2.2427
   15UNL     C2 5479   5.287   5.284   3.749 -0.4841 -0.0384 -0.1009
   15UNL     C3 5480   5.165   5.351   3.751 -0.6514 -0.2442  0.6425
   15UNL     C4 5481   5.316   5.457   3.844  0.3816 -0.0643  0.0403
   15UNL     C5 5482   5.382   5.551   3.940  0.2628 -0.4681  1.1109
   15UNL     N6 5483   5.387   5.348   3.808  0.5785  0.6851 -0.8584
   15UNL     N7 5484   5.183   5.464   3.813 -1.0174  0.3834 -0.1360
   15UNL     H8 5485   5.320   5.639   3.961  0.1517 -0.0350 -0.8734
   15UNL     H9 5486   5.482   5.591   3.920 -0.5706  0.3600 -1.8059
   15UNL    H10 5487   5.401   5.499   4.035  0.0707  1.3827  2.2037
   16UNL     H0 5488   5.615   4.788   3.848 -0.7893  0.0301 -0.5650
   16UNL     H1 5489   5.671   5.044   3.762  0.2157 -0.0699  0.8161
   16UNL     C2 5490   5.559   4.878   3.873  0.5071  0.5610  0.6198
   16UNL     C3 5491   5.590   5.005   3.821 -0.4727 -0.4410 -0.3451
   16UNL     C4 5492   5.421   5.000   3.950 -0.0649 -1.2083  0.2839
   16UNL     C5 5493   5.293   5.040   4.016  0.0688 -0.2670  0.0632
   16UNL     N6 5494   5.447   4.874   3.938 -1.1267  0.0672 -0.0022
   16UNL     N7 5495   5.502   5.091   3.878  0.1863  1.0787 -0.1821
   16UNL     H8 5496   5.209   4.978   3.982  1.9671 -2.1518 -1.5334
   16UNL     H9 5497   5.264   5.144   4.001 -0.8869 -0.3525  1.2072
   16UNL    H10 5498   5.289   5.022   4.124 -1.5603  0.1134  0.0912
   17UNL     H0 5499   4.073   5.305   4.035 -0.4789  1.4317 -0.5115
   17UNL     H1 5500   4.323   5.408   4.151  0.0641  2.7542 -1.2545
   17UNL     C2 5501   4.170   5.325   3.992 -0.4023  0.5581 -0.7690
   17UNL     C3 5502   4.294   5.371   4.054 -0.1870 -0.4992 -0.0452
   17UNL     C4 5503   4.316   5.343   3.858 -0.5612  0.3917  0.2490
   17UNL     C5 5504   4.378   5.290   3.730 -0.6172  0.3689  0.3205
   17UNL     N6 5505   4.190   5.313   3.866 -0.3133 -0.2027  0.5516
   17UNL     N7 5506   4.389   5.375   3.966 -0.5720 -0.1978  0.8050
   17UNL     H8 5507   4.485   5.314   3.731 -0.4013 -0.5663  0.4428
   17UNL     H9 5508   4.356   5.185   3.706 -0.2842  0.5200 -0.6689
   17UNL    H10 5509   4.334   5.341   3.644  0.8657  2.2671  0.6194
   18UNL     H0 5510   5.697   4.982   4.379 -0.4720 -0.8038  0.5040
   18UNL     H1 5511   5.503   4.947   4.192  1.1686  2.2227  1.8737
   18UNL     C2 5512   5.689   4.900   4.309  0.0518 -0.4397  0.0121
   18UNL     C3 5513   5.588   4.883   4.213 -0.0359  0.0280  0.4662
   18UNL     C4 5514   5.734   4.741   4.207 -0.1659 -0.6366 -0.3897
   18UNL     C5 5515   5.790   4.606   4.185 -0.4396 -0.4593  0.5356
   18UNL     N6 5516   5.784   4.814   4.309 -0.3393 -0.2110 -0.4569
   18UNL     N7 5517   5.619   4.774   4.150 -0.1975 -0.2908 -0.4744
   18UNL     H8 5518   5.729   4.526   4.229  0.2242 -1.3736 -0.1582
   18UNL     H9 5519   5.894   4.591   4.216 -0.0679  1.4618  0.3481
   18UNL    H10 5520   5.792   4.578   4.079 -3.9956  3.1634 -0.7402
    1Zn      Zn 5521   2.169   3.532   0.342 -0.0757 -0.2919  0.1003
    2Zn      Zn 5522   2.096   2.506   0.896  0.1290  0.0852  0.0267
    3Zn      Zn 5523   1.631   2.869   0.894 -0.3924 -0.0239 -0.0024
    4Zn      Zn 5524   2.635   3.177   0.315 -0.1481  0.0055 -0.3650
    5Zn      Zn 5525   2.597   2.665   0.628  0.3112 -0.0783  0.1049
    6Zn      Zn 5526   1.670   3.362   0.605 -0.3346 -0.0290 -0.2861
    7UNL     H0 5527   1.817   3.016   1.042  1.9024  0.7404  0.9414
    7UNL     H1 5528   1.839   3.019   1.331 -0.0547  0.8403 -0.1700
    7UNL     C2 5529   1.760   2.970   1.121  0.7709  0.0595 -0.2318
    7UNL     C3 5530   1.774   2.974   1.258  0.7416 -0.6255 -0.0148
    7UNL     C4 5531   1.627   2.836   1.189 -0.0002  0.2195  0.0881
    7UNL     C5 5532   1.494   2.766   1.195 -0.2988 -0.4537 -0.3775
    7UNL     N6 5533   1.664   2.890   1.075  0.1510 -0.5610 -0.1019
    7UNL     N7 5534   1.678   2.893   1.302  0.1333  0.1875 -0.0965
    7UNL     H8 5535   1.485   2.679   1.129  1.2135 -2.0277  1.3701
    7UNL     H9 5536   1.414   2.834   1.164 -0.1790 -0.6206 -1.0809
    7UNL    H10 5537   1.471   2.724   1.294 -1.6745  0.7501 -0.1532
    8UNL     H0 5538   2.231   2.270   0.930  0.7065 -2.1324 -0.1916
    8UNL     H1 5539   2.256   2.109   0.704  0.2149 -0.7714  1.3409
    8UNL     C2 5540   2.163   2.261   0.846  0.5252  0.0019 -0.3094
    8UNL     C3 5541   2.177   2.176   0.738  0.0338 -0.0952 -0.3481
    8UNL     C4 5542   1.998   2.275   0.730  0.2883 -0.2451  0.0021
    8UNL     C5 5543   1.871   2.334   0.669 -0.0157  0.3170  0.5719
    8UNL     N6 5544   2.055   2.340   0.831 -0.5549 -0.0506 -0.2805
    8UNL     N7 5545   2.066   2.174   0.663 -0.3055 -0.4228 -0.6893
    8UNL     H8 5546   1.777   2.302   0.717  0.0409  0.0430  0.5015
    8UNL     H9 5547   1.847   2.299   0.568 -0.6037 -0.2481  0.9036
    8UNL    H10 5548   1.873   2.444   0.676  1.8455  0.3001  0.9467
    9UNL     H0 5549   1.647   2.904   0.675  0.7922 -0.5096  2.1676
    9UNL     H1 5550   1.729   3.121   0.532  1.0929 -0.4553 -0.0018
    9UNL     C2 5551   1.649   3.007   0.708  0.2868  0.5049 -0.7074
    9UNL     C3 5552   1.693   3.113   0.634 -0.5515 -0.4445 -0.5506
    9UNL     C4 5553   1.629   3.170   0.826  0.0806  0.7018 -0.2614
    9UNL     C5 5554   1.581   3.257   0.944 -0.3960  0.5262 -0.0499
    9UNL     N6 5555   1.613   3.037   0.831  0.5613  0.3294 -0.5920
    9UNL     N7 5556   1.680   3.218   0.710  0.0527  0.3566  0.0071
    9UNL     H8 5557   1.663   3.308   0.995  0.0365  0.5262 -0.7394
    9UNL     H9 5558   1.519   3.202   1.016  1.0874 -0.7204  0.3379
    9UNL    H10 5559   1.521   3.345   0.917 -0.9390  0.4915  0.9831
   10UNL     H0 5560   1.711   3.552   0.412  0.0528 -0.6470  1.6519
   10UNL     H1 5561   1.944   3.636   0.316  0.7720  0.4587 -0.2923
   10UNL     C2 5562   1.805   3.503   0.433  0.5777 -0.2955  0.2341
   10UNL     C3 5563   1.928   3.549   0.379 -0.4787  0.5987 -0.3988
   10UNL     C4 5564   1.945   3.381   0.495  0.0423  0.1051  0.8030
   10UNL     C5 5565   2.006   3.262   0.572 -0.0366 -0.5756  0.1419
   10UNL     N6 5566   1.815   3.393   0.501 -0.5577  0.0668 -0.2219
   10UNL     N7 5567   2.023   3.464   0.413  0.7509 -0.1944 -0.4987
   10UNL     H8 5568   2.069   3.300   0.654 -0.6902 -1.2627  0.9754
   10UNL     H9 5569   2.073   3.200   0.511  0.0334 -0.8125  0.4552
   10UNL    H10 5570   1.933   3.192   0.615 -0.6152  0.4151  0.8073
   11UNL     H0 5571   1.654   2.626   0.969  1.9719 -0.5073  2.4601
   11UNL     H1 5572   1.883   2.467   0.980  2.8303  0.9425  0.3333
   11UNL     C2 5573   1.748   2.649   0.922  0.6346  0.1263 -0.0735
   11UNL     C3 5574   1.865   2.567   0.943  0.3289  0.0977 -0.9838
   11UNL     C4 5575   1.903   2.733   0.829 -0.1575  0.3344 -0.2872
   11UNL     C5 5576   1.977   2.821   0.733 -0.8269  0.5866  0.7370
   11UNL     N6 5577   1.772   2.755   0.850 -0.0785 -0.1594 -0.0166
   11UNL     N7 5578   1.963   2.617   0.879 -0.0042  0.1672  0.1563
   11UNL     H8 5579   2.078   2.840   0.773  0.5065 -1.5555 -1.3577
   11UNL     H9 5580   1.929   2.919   0.714 -0.3330  1.2495  2.7341
   11UNL    H10 5581   1.992   2.771   0.636  0.7750  0.8880  0.7899
   12UNL     H0 5582   0.765   0.696   4.569 -0.7671  0.9385  0.8267
   12UNL     H1 5583   0.781   0.681   4.850  0.0159 -2.0107  3.4893
   12UNL     C2 5584   0.760   0.609   4.633 -0.5200  0.4226  0.1575
   12UNL     C3 5585   0.759   0.603   4.778  0.7728  0.3820  0.4620
   12UNL     C4 5586   0.734   0.419   4.691  0.7239  0.8249 -0.5307
   12UNL     C5 5587   0.700   0.276   4.682  0.6666  0.1921 -0.2453
   12UNL     N6 5588   0.748   0.489   4.585 -0.6680  0.0884  0.6350
   12UNL     N7 5589   0.746   0.475   4.815  0.1198 -0.1131  0.1579
   12UNL     H8 5590   0.655   0.241   4.776  1.0326  0.5093  0.0496
   12UNL     H9 5591   0.785   0.212   4.653 -1.1402 -0.9795 -3.6021
   12UNL    H10 5592   0.623   0.250   4.608  0.3345  1.4520 -0.3585
   13UNL     H0 5593   2.236   3.589   0.571 -1.2840  0.0770  0.5229
   13UNL     H1 5594   2.186   3.828   0.711 -1.5678 -0.3824  0.4212
   13UNL     C2 5595   2.216   3.686   0.528 -0.1006  0.0422 -0.1349
   13UNL     C3 5596   2.192   3.807   0.605 -0.1172  0.7207  0.2542
   13UNL     C4 5597   2.175   3.827   0.402  0.7799  0.3465  0.7315
   13UNL     C5 5598   2.143   3.890   0.268 -0.1367 -0.7283  0.6923
   13UNL     N6 5599   2.194   3.701   0.398 -0.1288  0.5748 -0.5244
   13UNL     N7 5600   2.169   3.897   0.512 -0.2136  0.0652  0.3152
   13UNL     H8 5601   2.072   3.974   0.270 -0.3084 -0.6250 -2.9257
   13UNL     H9 5602   2.238   3.923   0.224  0.0717 -1.6794  0.3975
   13UNL    H10 5603   2.085   3.821   0.206 -2.3619  0.9139  0.8322
   14UNL     H0 5604   2.370   2.661   0.523  2.8559 -0.9052 -0.0455
   14UNL     H1 5605   2.128   2.576   0.628 -1.1000  2.3366 -0.4967
   14UNL     C2 5606   2.345   2.634   0.624  0.0729  0.8414 -0.1656
   14UNL     C3 5607   2.220   2.590   0.682 -1.1325  0.1314  0.2348
   14UNL     C4 5608   2.378   2.606   0.813  0.5670  0.3719 -0.0964
   14UNL     C5 5609   2.452   2.592   0.943 -0.1631  0.7002  0.4143
   14UNL     N6 5610   2.442   2.652   0.711  0.1502 -0.1539  0.4952
   14UNL     N7 5611   2.243   2.569   0.806  0.1202 -0.3326  0.0135
   14UNL     H8 5612   2.443   2.686   0.999  0.2692  0.9451  0.0728
   14UNL     H9 5613   2.559   2.570   0.933  0.0351  1.0900  1.5823
   14UNL    H10 5614   2.409   2.517   1.010 -0.7719  0.4853 -0.1940
   15UNL     H0 5615   2.395   3.142   0.269  1.4229 -0.3653  0.8605
   15UNL     H1 5616   2.164   3.286   0.299 -0.0426  0.9610 -3.0526
   15UNL     C2 5617   2.385   3.244   0.304  0.0275 -0.2804  0.2777
   15UNL     C3 5618   2.264   3.314   0.326 -0.4341 -0.0049 -0.3208
   15UNL     C4 5619   2.443   3.408   0.387  0.3240  0.0039 -0.6650
   15UNL     C5 5620   2.530   3.529   0.430 -0.4583  0.4328 -0.0166
   15UNL     N6 5621   2.499   3.290   0.358 -0.0659 -0.3211 -0.1216
   15UNL     N7 5622   2.303   3.425   0.388  0.1873 -0.5909  0.3357
   15UNL     H8 5623   2.545   3.613   0.361 -1.2481  1.8165  1.4259
   15UNL     H9 5624   2.633   3.502   0.458 -0.7691  0.3766  1.1492
   15UNL    H10 5625   2.486   3.572   0.521 -1.1033 -1.4242  0.5986
   16UNL     H0 5626   2.770   2.743   0.442 -0.1890 -0.6246  0.2127
   16UNL     H1 5627   2.773   2.955   0.268 -0.3347 -2.6650 -1.1097
   16UNL     C2 5628   2.702   2.826   0.436 -0.2098 -0.6712 -0.1730
   16UNL     C3 5629   2.702   2.942   0.348  0.0642  0.9187  0.0362
   16UNL     C4 5630   2.553   2.944   0.495  0.0555 -0.6152  0.1567
   16UNL     C5 5631   2.455   3.012   0.589 -0.1251 -0.9508  0.1386
   16UNL     N6 5632   2.600   2.823   0.526  0.0435  0.0377  0.5509
   16UNL     N7 5633   2.601   3.013   0.385  0.0853  0.1027  0.4475
   16UNL     H8 5634   2.410   2.937   0.654 -1.0462 -0.8851 -0.4143
   16UNL     H9 5635   2.372   3.059   0.534  1.1973 -0.8059 -1.8490
   16UNL    H10 5636   2.495   3.088   0.657 -0.5229  1.2873 -1.9636
   17UNL     H0 5637   1.231   3.233   0.586  0.2488 -0.4701  0.6837
   17UNL     H1 5638   1.428   3.356   0.708 -0.5274 -2.1951  0.8725
   17UNL     C2 5639   1.316   3.275   0.532 -0.2422 -0.0868  0.2009
   17UNL     C3 5640   1.419   3.338   0.602  0.2219  0.1007  0.3646
   17UNL     C4 5641   1.467   3.298   0.402  0.9591  0.1932  0.2922
   17UNL     C5 5642   1.550   3.250   0.287 -0.2145  0.1249 -0.6259
   17UNL     N6 5643   1.338   3.266   0.402 -0.3635  0.1738 -0.0480
   17UNL     N7 5644   1.519   3.346   0.516 -0.1088 -0.2109 -0.5356
   17UNL     H8 5645   1.564   3.141   0.288 -1.0891  0.0019  0.9535
   17UNL     H9 5646   1.503   3.269   0.190 -0.4932  3.7267  0.0933
   17UNL    H10 5647   1.649   3.297   0.297 -0.1367 -0.5521  3.2415
   18UNL     H0 5648   2.818   2.915   0.951 -0.3898  0.2997  0.1941
   18UNL     H1 5649   2.597   2.802   0.838  0.7062 -0.5434 -0.3726
   18UNL     C2 5650   2.820   2.835   0.878 -0.2577  0.5187 -0.0417
   18UNL     C3 5651   2.702   2.783   0.824  0.9809  0.7760 -0.2612
   18UNL     C4 5652   2.878   2.685   0.759 -0.0729  0.4970  0.1180
   18UNL     C5 5653   2.964   2.619   0.658 -0.0638 -0.3823 -0.1028
   18UNL     N6 5654   2.932   2.780   0.830  0.2527  0.1663 -0.4431
   18UNL     N7 5655   2.737   2.689   0.740 -0.7475  0.1759  0.3863
   18UNL     H8 5656   3.003   2.525   0.699 -0.4775 -0.2956  0.5025
   18UNL     H9 5657   3.053   2.678   0.634 -1.8400  2.7212  0.3895
   18UNL    H10 5658   2.915   2.576   0.570 -2.1706 -4.0915  2.5825
    1Zn      Zn 5659   1.702   2.865   1.483 -0.0438 -0.0232  0.2498
    2Zn      Zn 5660   1.694   1.825   2.076 -0.1010  0.0764 -0.1782
    3Zn      Zn 5661   1.219   2.156   2.060  0.4730 -0.2828 -0.0447
    4Zn      Zn 5662   2.159   2.495   1.481  0.1406  0.0311 -0.2397
    5Zn      Zn 5663   2.165   1.994   1.776  0.0811 -0.1270 -0.3818
    6Zn      Zn 5664   1.217   2.675   1.762 -0.0047 -0.1927  0.2725
    7UNL     H0 5665   1.359   2.227   2.212 -0.6903 -0.3677 -2.0779
    7UNL     H1 5666   1.341   2.300   2.481  0.3345 -3.7306  1.4112
    7UNL     C2 5667   1.276   2.218   2.281  0.1983  0.1413 -0.9093
    7UNL     C3 5668   1.265   2.259   2.416 -0.1593  0.3085 -0.8795
    7UNL     C4 5669   1.093   2.167   2.349 -0.3459 -0.5280  0.2151
    7UNL     C5 5670   0.945   2.124   2.339  0.3281  0.0822  0.2950
    7UNL     N6 5671   1.164   2.165   2.241 -0.3410 -0.2527  0.6981
    7UNL     N7 5672   1.148   2.222   2.459  0.2246  0.1109  0.3433
    7UNL     H8 5673   0.907   2.095   2.438  1.9435 -0.9250  0.6714
    7UNL     H9 5674   0.934   2.036   2.275 -1.4665  1.4085 -1.3013
    7UNL    H10 5675   0.879   2.198   2.294  1.3561  0.8942  0.0743
    8UNL     H0 5676   1.845   1.609   2.075 -1.6204  1.0653  1.1065
    8UNL     H1 5677   1.787   1.370   1.955 -0.8534  0.4593  1.6974
    8UNL     C2 5678   1.766   1.589   2.003 -0.2864  0.2528 -0.1883
    8UNL     C3 5679   1.741   1.466   1.938  0.1191  0.6792  0.0358
    8UNL     C4 5680   1.611   1.617   1.879 -0.1125 -0.3419 -0.0285
    8UNL     C5 5681   1.482   1.674   1.828  0.0617  0.0106  0.0920
    8UNL     N6 5682   1.674   1.676   1.981 -0.1434 -0.6737 -0.6520
    8UNL     N7 5683   1.642   1.485   1.848  0.1482 -0.0117 -0.8721
    8UNL     H8 5684   1.491   1.680   1.719  2.1766 -1.1191  0.1445
    8UNL     H9 5685   1.456   1.773   1.868  1.1088  0.0385  0.7296
    8UNL    H10 5686   1.392   1.615   1.851  0.7095 -1.5984 -1.2540
    9UNL     H0 5687   1.253   2.196   1.818 -1.4789 -0.8206  2.4277
    9UNL     H1 5688   1.275   2.439   1.675  3.0432 -1.8296  1.2781
    9UNL     C2 5689   1.246   2.298   1.854  0.2554  0.1323  0.3568
    9UNL     C3 5690   1.260   2.413   1.779  0.0450 -0.0803  1.3836
    9UNL     C4 5691   1.237   2.454   1.984  0.7516  0.2438 -0.8447
    9UNL     C5 5692   1.219   2.538   2.113 -0.3113 -0.0380 -0.3290
    9UNL     N6 5693   1.258   2.318   1.987 -0.9664 -0.3715  0.3822
    9UNL     N7 5694   1.247   2.514   1.860 -0.2093 -0.0500  0.6947
    9UNL     H8 5695   1.314   2.575   2.154 -0.5802 -1.1978  1.4391
    9UNL     H9 5696   1.177   2.477   2.193  0.4979 -3.1076 -2.0797
    9UNL    H10 5697   1.163   2.631   2.094 -0.1875 -0.2959 -2.1820
   10UNL     H0 5698   1.227   2.846   1.580  1.3837  0.7461  1.3216
   10UNL     H1 5699   1.458   2.970   1.481  0.1298  0.5274 -0.4268
   10UNL     C2 5700   1.329   2.813   1.595  0.9983 -1.0501  0.2524
   10UNL     C3 5701   1.442   2.881   1.540 -1.1141  0.5095 -0.7687
   10UNL     C4 5702   1.481   2.692   1.619 -0.2262  0.9258 -0.0392
   10UNL     C5 5703   1.561   2.575   1.666  0.0203 -0.6839  0.5868
   10UNL     N6 5704   1.354   2.699   1.651 -0.3314 -0.2360 -0.0371
   10UNL     N7 5705   1.544   2.801   1.563 -0.8271 -0.1346 -0.1406
   10UNL     H8 5706   1.507   2.505   1.730 -0.7776  0.4685  1.2077
   10UNL     H9 5707   1.643   2.609   1.731 -0.7571 -0.3558  1.4090
   10UNL    H10 5708   1.592   2.509   1.584 -1.7246  0.3038 -0.9250
   11UNL     H0 5709   1.231   1.896   2.143  0.0736 -0.7694  0.0619
   11UNL     H1 5710   1.480   1.757   2.174  0.2264 -0.1565 -0.9713
   11UNL     C2 5711   1.331   1.922   2.114 -0.2141 -0.3281 -0.5485
   11UNL     C3 5712   1.457   1.853   2.129  0.5392  0.1494 -0.4806
   11UNL     C4 5713   1.473   2.032   2.025  0.3784  0.3050 -1.2495
   11UNL     C5 5714   1.533   2.151   1.965  0.4299  0.6075 -0.7936
   11UNL     N6 5715   1.341   2.031   2.038 -0.6596  0.0462 -0.1892
   11UNL     N7 5716   1.547   1.925   2.069  0.6841  0.5748  0.8473
   11UNL     H8 5717   1.486   2.182   1.870 -0.0656  1.0227 -0.4161
   11UNL     H9 5718   1.636   2.138   1.930  1.0923  1.9166  0.5829
   11UNL    H10 5719   1.527   2.239   2.029  1.9932  0.1789 -0.0315
   12UNL     H0 5720   2.153   2.685   1.061  1.7091 -0.2437  0.2953
   12UNL     H1 5721   2.186   2.682   1.327 -1.8869 -0.1241  0.1784
   12UNL     C2 5722   2.147   2.596   1.122 -0.1804  0.1288  0.7243
   12UNL     C3 5723   2.178   2.600   1.257 -0.1052  0.0769 -0.3183
   12UNL     C4 5724   2.143   2.404   1.190 -0.4536 -0.9695  0.1151
   12UNL     C5 5725   2.131   2.256   1.191  0.1839  0.5164  0.1540
   12UNL     N6 5726   2.121   2.471   1.075 -0.3854 -0.0903 -0.3078
   12UNL     N7 5727   2.173   2.475   1.302  0.0134  0.2248  0.3585
   12UNL     H8 5728   2.039   2.228   1.244  0.2317  0.4228  0.1867
   12UNL     H9 5729   2.203   2.210   1.260 -1.9586 -0.3446  1.9634
   12UNL    H10 5730   2.127   2.202   1.096 -0.0035  0.9497 -0.0866
   13UNL     H0 5731   1.773   2.904   1.711 -2.7265  0.0020  3.0858
   13UNL     H1 5732   1.730   3.116   1.871  1.9234 -0.5294 -0.4264
   13UNL     C2 5733   1.754   3.006   1.679  0.5752 -0.2605 -0.5215
   13UNL     C3 5734   1.727   3.113   1.762 -0.4243  1.1957 -0.5059
   13UNL     C4 5735   1.720   3.161   1.567 -0.2172 -0.3063 -0.8776
   13UNL     C5 5736   1.712   3.238   1.441 -0.2881 -0.2914 -0.1526
   13UNL     N6 5737   1.736   3.031   1.551  0.0481  0.0325 -0.3066
   13UNL     N7 5738   1.706   3.218   1.689  0.8195  0.2041 -0.2748
   13UNL     H8 5739   1.635   3.197   1.374 -0.8866 -0.4976  0.6349
   13UNL     H9 5740   1.684   3.342   1.460  1.2558 -0.1336  1.5261
   13UNL    H10 5741   1.809   3.244   1.391  0.5678 -1.0352  1.3410
   14UNL     H0 5742   1.947   1.957   1.689 -0.9940  1.1837  0.1414
   14UNL     H1 5743   1.700   1.894   1.819 -0.8124  0.4748 -0.1219
   14UNL     C2 5744   1.920   1.942   1.793 -0.6969  0.0031  0.0723
   14UNL     C3 5745   1.796   1.924   1.859 -0.5283 -0.2920 -0.2077
   14UNL     C4 5746   1.960   1.940   1.991  0.6094  0.5418 -0.0398
   14UNL     C5 5747   2.046   1.931   2.118 -0.3697  0.1806  0.5561
   14UNL     N6 5748   2.024   1.950   1.880  0.0998 -0.0747  0.7284
   14UNL     N7 5749   1.824   1.922   1.992 -1.2009 -0.1232 -0.0354
   14UNL     H8 5750   2.113   1.844   2.116 -0.3963  0.1714 -1.2856
   14UNL     H9 5751   1.983   1.908   2.205  1.0562 -0.4294  1.4761
   14UNL    H10 5752   2.104   2.021   2.142  0.8668 -0.6420  0.7383
   15UNL     H0 5753   1.897   2.444   1.428  2.3497 -0.5729  2.3576
   15UNL     H1 5754   1.698   2.646   1.416 -0.1548  1.5753 -0.9017
   15UNL     C2 5755   1.897   2.545   1.465 -0.3763  0.4199  0.0021
   15UNL     C3 5756   1.794   2.640   1.466 -0.5167 -0.1365 -0.3215
   15UNL     C4 5757   1.971   2.715   1.534  0.7689  0.1418  0.2018
   15UNL     C5 5758   2.062   2.818   1.591  0.2540 -0.3538 -0.4325
   15UNL     N6 5759   2.012   2.591   1.514 -0.1249 -0.0113  0.5148
   15UNL     N7 5760   1.847   2.751   1.502  0.6192 -0.2272 -0.0214
   15UNL     H8 5761   2.023   2.920   1.584 -0.3510 -0.5209  0.4119
   15UNL     H9 5762   2.168   2.805   1.565  0.5193 -3.0542  1.5396
   15UNL    H10 5763   2.066   2.815   1.700  2.6690  0.7362 -0.4286
   16UNL     H0 5764   2.345   2.105   1.621 -1.5491 -2.2466 -1.1126
   16UNL     H1 5765   2.318   2.324   1.469  1.0923  0.4491  1.1612
   16UNL     C2 5766   2.253   2.162   1.606 -0.1210  0.6290  0.2276
   16UNL     C3 5767   2.240   2.272   1.524  0.1685  0.2906 -0.2355
   16UNL     C4 5768   2.076   2.244   1.642 -0.4535 -0.3395 -0.7274
   16UNL     C5 5769   1.942   2.272   1.707  0.4404 -0.0211  0.2075
   16UNL     N6 5770   2.144   2.130   1.668 -0.3630 -0.2643  0.2644
   16UNL     N7 5771   2.130   2.332   1.556  0.0975  0.2906 -0.2104
   16UNL     H8 5772   1.922   2.380   1.711  2.8032  0.4313  1.9978
   16UNL     H9 5773   1.927   2.238   1.810 -0.5080 -1.6242 -0.4135
   16UNL    H10 5774   1.870   2.223   1.639 -0.1206  2.3223 -1.0053
   17UNL     H0 5775   0.760   2.651   1.693 -0.0186 -2.7917  0.4657
   17UNL     H1 5776   0.991   2.644   1.846 -0.5374  1.3370 -0.1408
   17UNL     C2 5777   0.862   2.643   1.660  0.0653  0.5912 -0.5525
   17UNL     C3 5778   0.980   2.628   1.739  0.2557 -0.5162  0.0019
   17UNL     C4 5779   1.022   2.623   1.538 -0.2913 -0.1500  0.8787
   17UNL     C5 5780   1.100   2.612   1.414 -0.2769 -0.1918  0.1549
   17UNL     N6 5781   0.892   2.633   1.531  0.4026 -0.0418 -0.5104
   17UNL     N7 5782   1.079   2.634   1.662 -0.0761 -0.2637  0.3699
   17UNL     H8 5783   1.128   2.714   1.386  2.2096 -1.0538 -0.8675
   17UNL     H9 5784   1.192   2.554   1.432 -0.8870 -1.1846  0.1238
   17UNL    H10 5785   1.051   2.571   1.325  1.7598 -1.4554 -0.4497
   18UNL     H0 5786   2.402   2.304   2.031  0.3504 -0.4748  1.1963
   18UNL     H1 5787   2.164   2.181   1.960 -0.4034 -1.7912  0.4245
   18UNL     C2 5788   2.389   2.206   1.986  0.7002  0.0188 -0.0183
   18UNL     C3 5789   2.266   2.147   1.952  0.2148  0.0572  0.0390
   18UNL     C4 5790   2.435   2.025   1.917 -0.0785 -0.1711  0.1666
   18UNL     C5 5791   2.517   1.908   1.873  0.1646 -0.1537  0.6493
   18UNL     N6 5792   2.495   2.128   1.974 -0.4703  0.4319 -0.0751
   18UNL     N7 5793   2.295   2.027   1.894  0.5854 -0.1943 -0.2178
   18UNL     H8 5794   2.478   1.885   1.773  2.0609 -1.7070  0.2011
   18UNL     H9 5795   2.509   1.809   1.920 -3.1100 -0.1628  0.3115
   18UNL    H10 5796   2.620   1.934   1.846  0.2133 -1.3422 -0.4286
[truncated: 209,576 more chars]
