# Supplementary material for: Metallicious: Automated Force-Field Parameterization of Covalently Bound Metals for Supramolecular Structures
Source: J Chem Theory Comput. 2024 Oct 7;20(20):9060–71. doi: 10.1021/acs.jctc.4c00850 (PMC11500408; doi:10.1021/acs.jctc.4c00850)
Supplement: Supplementary file 2 — ct4c00850_si_002.zip [file ct4c00850_si_002.zip › SI_MD_input/ZIF-8/nonbonded/3_npt.gro]

Georgetown Riga Oslo Madrid Amsterdam Chisinau Stockholm
 8832
    1Zn      Zn    1   0.247   0.870   0.316 -0.2173  0.0444 -0.0090
    2Zn      Zn    2   4.101   5.279   0.910 -0.2124 -0.2877 -0.1372
    3Zn      Zn    3   5.537   0.170   0.933 -0.0179 -0.0590  0.0910
    4Zn      Zn    4   0.710   0.502   0.293 -0.0229 -0.2373 -0.2161
    5Zn      Zn    5   4.565   5.441   0.595 -0.1768 -0.1561 -0.1994
    6Zn      Zn    6   5.544   0.679   0.608 -0.1210  0.1462  0.0779
    7UNL     H0    7   5.623   0.372   1.071 -1.6465  0.8436 -2.3095
    7UNL     H1    8   5.604   0.412   1.326  0.5919  0.4372  0.1354
    7UNL     C2    9   5.571   0.301   1.134  0.6540  0.3393 -0.8829
    7UNL     C3   10   5.562   0.325   1.277  0.2883  0.4782  0.3253
    7UNL     C4   11   5.504   0.132   1.229 -0.0211  0.2859  0.4842
    7UNL     C5   12   5.490  -0.018   1.237 -0.3894  0.2611 -0.6591
    7UNL     N6   13   5.531   0.180   1.107  0.3705 -0.0660 -0.1843
    7UNL     N7   14   5.529   0.213   1.339 -0.2234 -0.1576  0.6197
    7UNL     H8   15   5.587  -0.066   1.257 -0.8862 -0.2150  0.7633
    7UNL     H9   16   5.451  -0.074   1.152 -1.7327 -1.4829  1.0181
    7UNL    H10   17   5.422  -0.053   1.316  0.1729 -1.9023 -1.0859
    8UNL     H0   18   4.106   5.013   1.023  1.4421 -1.6317 -0.2545
    8UNL     H1   19   4.119   4.780   0.876  0.8755  0.8782  0.6169
    8UNL     C2   20   4.116   5.008   0.916  0.4059 -0.2107 -0.4351
    8UNL     C3   21   4.110   4.884   0.845 -0.6573  0.4835 -0.3562
    8UNL     C4   22   4.079   5.049   0.726 -0.1320 -0.6036  0.2800
    8UNL     C5   23   4.072   5.137   0.611 -0.0759  0.3549  0.1909
    8UNL     N6   24   4.092   5.114   0.841 -0.5373 -0.4809 -0.0510
    8UNL     N7   25   4.092   4.912   0.714 -0.3866  0.4704  0.0090
    8UNL     H8   26   4.013   5.229   0.622  1.6054  1.7392 -1.5607
    8UNL     H9   27   4.015   5.085   0.533 -2.9292 -0.0048  2.3488
    8UNL    H10   28   4.173   5.162   0.575  0.5872 -1.5321  0.6279
    9UNL     H0   29   5.759   0.263   0.766 -1.2298 -0.9799 -1.0306
    9UNL     H1   30   5.769   0.510   0.634 -0.7126 -1.5692 -2.8580
    9UNL     C2   31   5.684   0.340   0.760 -0.3097  0.0983  0.4948
    9UNL     C3   32   5.690   0.469   0.695 -0.1369  1.0401 -0.1164
    9UNL     C4   33   5.509   0.422   0.774  0.0054  1.0203  0.7225
    9UNL     C5   34   5.370   0.434   0.821 -0.0474  0.8839 -0.4015
    9UNL     N6   35   5.570   0.311   0.819  0.1983 -0.3362  0.4271
    9UNL     N7   36   5.574   0.516   0.701  0.0900 -0.0712  0.6106
    9UNL     H8   37   5.306   0.357   0.777 -1.2671  2.0536 -0.7254
    9UNL     H9   38   5.319   0.524   0.785 -2.9602 -0.7250 -0.5956
    9UNL    H10   39   5.376   0.421   0.930  0.9206 -4.1610 -0.7890
   10UNL     H0   40   5.562   0.717   0.319  0.3441  0.9751 -0.4292
   10UNL     H1   41   5.781   0.823   0.193  0.7652 -2.0052 -0.7540
   10UNL     C2   42   5.660   0.732   0.362  0.4549 -0.4827 -0.1368
   10UNL     C3   43   5.772   0.789   0.296  0.5481  0.3195  0.0626
   10UNL     C4   44   5.803   0.764   0.501 -0.6373  0.4800  0.7883
   10UNL     C5   45   5.876   0.785   0.630  0.1710 -0.2634  0.1950
   10UNL     N6   46   5.680   0.715   0.492 -0.2110  0.1881 -0.8042
   10UNL     N7   47   5.865   0.813   0.386  0.8091 -0.1677 -0.0382
   10UNL     H8   48   5.983   0.763   0.617 -0.0943 -1.0897 -0.7440
   10UNL     H9   49   5.840   0.725   0.715  2.2730  1.2468  2.2801
   10UNL    H10   50   5.868   0.893   0.647  1.6596  0.3685 -2.6418
   11UNL     H0   51   3.618   5.361   0.824 -0.2852  1.3228 -0.9497
   11UNL     H1   52   3.835   5.187   0.815 -2.0995  0.7318 -1.3703
   11UNL     C2   53   3.720   5.376   0.858 -0.1913  0.0885 -0.6257
   11UNL     C3   54   3.831   5.289   0.849 -0.2741  0.3008  0.3026
   11UNL     C4   55   3.878   5.470   0.941  0.1592  0.1691  0.4596
   11UNL     C5   56   3.953   5.576   1.024  0.5398  0.1688  0.7805
   11UNL     N6   57   3.749   5.490   0.919 -0.2783 -0.3570  0.3748
   11UNL     N7   58   3.931   5.346   0.900  0.2435  0.1855 -0.1924
   11UNL     H8   59   3.986   5.526   1.116  0.7424  2.0004  1.7342
   11UNL     H9   60   3.886   5.660   1.049  0.6025 -0.2822  2.6538
   11UNL    H10   61   4.035   5.612   0.961 -0.5677 -1.0748 -1.5100
   12UNL     H0   62   2.782   3.379   4.565  0.9710 -0.6925  0.0341
   12UNL     H1   63   2.829   3.361   4.844  0.0010  0.5631 -0.6405
   12UNL     C2   64   2.728   3.328   4.644 -0.0297  0.6305  0.2404
   12UNL     C3   65   2.751   3.317   4.783 -0.3368 -0.3334  0.4220
   12UNL     C4   66   2.590   3.202   4.723  0.4306 -0.5532 -0.0026
   12UNL     C5   67   2.460   3.124   4.733  0.0561 -0.1200 -0.5707
   12UNL     N6   68   2.624   3.254   4.610  0.6228  0.2755 -0.2697
   12UNL     N7   69   2.664   3.236   4.835  0.6348  0.1772 -0.1089
   12UNL     H8   70   2.388   3.170   4.664 -1.6686 -0.7235  0.7552
   12UNL     H9   71   2.420   3.133   4.835  0.7414  0.9565 -0.3744
   12UNL    H10   72   2.463   3.021   4.696  0.6341 -0.3428  0.0796
   13UNL     H0   73   0.379   0.922   0.553 -0.6276  0.1858  1.3791
   13UNL     H1   74   0.388   1.167   0.673 -1.5656  1.9094  0.5159
   13UNL     C2   75   0.329   1.012   0.523  0.0656  0.0187 -0.3878
   13UNL     C3   76   0.322   1.138   0.593 -0.5430  0.3963  0.1765
   13UNL     C4   77   0.219   1.146   0.413  0.1346  0.0156  0.1813
   13UNL     C5   78   0.113   1.194   0.320  0.0468  0.2451 -0.7278
   13UNL     N6   79   0.262   1.023   0.411 -0.3588  0.4511  0.2969
   13UNL     N7   80   0.255   1.225   0.523  0.0750 -0.6620  0.9932
   13UNL     H8   81   0.157   1.249   0.235  1.0923 -1.9065 -1.6690
   13UNL     H9   82   0.040   1.123   0.280 -0.1992  0.6193 -0.9458
   13UNL    H10   83   0.050   1.258   0.383 -0.1753  1.8339 -2.4686
   14UNL     H0   84   0.461   0.106   0.558  4.9848 -1.4040 -2.0423
   14UNL     H1   85   0.239   0.062   0.733 -0.3515 -1.8592  0.5812
   14UNL     C2   86   0.446   0.037   0.640  0.8015  0.6358 -0.8227
   14UNL     C3   87   0.338   0.020   0.729  0.3233 -0.3011 -0.1509
   14UNL     C4   88   0.501  -0.103   0.780  0.3282  0.8496 -0.1425
   14UNL     C5   89   0.578  -0.220   0.839  0.2983 -0.1976  0.3365
   14UNL     N6   90   0.546  -0.041   0.674  0.1088 -0.2596  0.3860
   14UNL     N7   91   0.371  -0.075   0.820  0.1683  0.4284 -0.0047
   14UNL     H8   92   0.509  -0.305   0.851  1.4345 -1.4071 -1.2460
   14UNL     H9   93   0.627  -0.196   0.934  3.5780  1.4641 -1.5848
   14UNL    H10   94   0.656  -0.252   0.769  1.1937 -0.4279  1.4030
   15UNL     H0   95   0.450   0.424   0.386  1.4965  0.3742 -1.0335
   15UNL     H1   96   0.245   0.600   0.428  0.0879 -0.5399 -1.1197
   15UNL     C2   97   0.451   0.531   0.369 -0.3527  0.5115 -0.4783
   15UNL     C3   98   0.341   0.621   0.383  0.0999  0.6786 -0.5622
   15UNL     C4   99   0.506   0.711   0.304  0.3157  0.5874  0.5566
   15UNL     C5  100   0.598   0.818   0.262 -0.0560 -0.1910  0.8151
   15UNL     N6  101   0.553   0.587   0.321 -0.9546 -0.7098  0.9991
   15UNL     N7  102   0.379   0.741   0.351  0.1500  0.0147  0.1027
   15UNL     H8  103   0.564   0.864   0.169  1.1027  1.3677  1.1204
   15UNL     H9  104   0.704   0.790   0.257  0.0890  0.4678  0.0864
   15UNL    H10  105   0.605   0.901   0.334  2.0283 -1.2775  1.9541
   16UNL     H0  106   0.791   0.025   0.319  0.6538 -0.8720  0.7925
   16UNL     H1  107   0.787   0.261   0.181 -0.2880  1.0158  0.3251
   16UNL     C2  108   0.762   0.123   0.357 -0.8166 -0.8808 -0.2202
   16UNL     C3  109   0.765   0.244   0.285  0.5969  0.7065  0.4715
   16UNL     C4  110   0.690   0.261   0.470  0.2690 -0.7604 -0.1314
   16UNL     C5  111   0.625   0.325   0.596 -0.3767  0.3693  0.0963
   16UNL     N6  112   0.727   0.134   0.482  0.7945  0.7619 -0.2383
   16UNL     N7  113   0.726   0.342   0.366 -0.9020 -0.1003  1.1176
   16UNL     H8  114   0.669   0.278   0.685 -1.1839 -1.1962 -0.2995
   16UNL     H9  115   0.516   0.317   0.597 -0.3489 -0.2058 -0.7300
   16UNL    H10  116   0.646   0.432   0.597  0.6296  0.1807  1.4915
   17UNL     H0  117   5.080   0.725   0.471  1.4155  3.0361 -0.4055
   17UNL     H1  118   5.298   0.809   0.615 -0.7202  0.5589 -1.5456
   17UNL     C2  119   5.180   0.684   0.472  0.0770 -0.5922  0.1213
   17UNL     C3  120   5.293   0.730   0.541 -0.1895 -0.3813 -0.6067
   17UNL     C4  121   5.333   0.563   0.430  0.6361 -0.5998  0.2025
   17UNL     C5  122   5.402   0.430   0.406 -0.4529  0.3467  0.4573
   17UNL     N6  123   5.203   0.573   0.403  0.3461  1.0618  0.0967
   17UNL     N7  124   5.389   0.648   0.524 -0.3147 -0.4649  0.2206
   17UNL     H8  125   5.364   0.382   0.315 -0.2029  2.5354 -0.8588
   17UNL     H9  126   5.509   0.437   0.386 -0.2310 -1.7249  0.6913
   17UNL    H10  127   5.380   0.353   0.482  0.3262  1.0201  1.3910
   18UNL     H0  128   0.900   0.172   1.006  0.0022 -2.7140  1.4823
   18UNL     H1  129   0.697   0.028   0.874 -1.0361 -2.2357 -2.4321
   18UNL     C2  130   0.905   0.122   0.910  0.3043 -0.6588  0.3665
   18UNL     C3  131   0.795   0.058   0.839  0.0204 -0.2704  1.5659
   18UNL     C4  132   0.973   0.073   0.733 -0.1493  0.2272  0.3588
   18UNL     C5  133   1.058   0.062   0.611  0.2198 -0.1078 -0.5916
   18UNL     N6  134   1.019   0.135   0.842  0.4767  0.2280  0.1957
   18UNL     N7  135   0.845   0.019   0.725  0.4079 -1.0415  0.4111
   18UNL     H8  136   1.126  -0.024   0.617  0.7842  0.1529 -2.7275
   18UNL     H9  137   1.110   0.156   0.588 -1.0818  0.9143  0.4198
   18UNL    H10  138   0.992   0.040   0.526  0.4042  2.0372 -1.3448
    1Zn      Zn  139   5.533   0.180   1.512 -0.0596 -0.1121 -0.0631
    2Zn      Zn  140   3.601   4.593   2.098  0.0818 -0.1172 -0.0483
    3Zn      Zn  141   3.120   4.948   2.089  0.0668  0.2412 -0.0335
    4Zn      Zn  142   4.081   5.283   1.493 -0.1420  0.3324 -0.2722
    5Zn      Zn  143   4.088   4.775   1.808  0.0395 -0.0125 -0.0403
    6Zn      Zn  144   5.049   0.008   1.796  0.0038 -0.0817  0.2554
    7UNL     H0  145   3.129   5.180   2.238  2.7330  0.8157 -0.0760
    7UNL     H1  146   3.218   5.177   2.515 -2.0075 -0.8282  1.3192
    7UNL     C2  147   3.136   5.100   2.311  0.4369  0.0088 -0.6422
    7UNL     C3  148   3.183   5.100   2.447 -0.1385 -1.1593  0.6896
    7UNL     C4  149   3.131   4.910   2.380  0.1071  0.1702  0.5679
    7UNL     C5  150   3.068   4.775   2.378  0.3161  0.4232  0.0080
    7UNL     N6  151   3.110   4.977   2.267 -0.2130 -0.5620 -0.6286
    7UNL     N7  152   3.168   4.979   2.488  0.4736  0.3606 -0.4537
    7UNL     H8  153   3.097   4.720   2.288  0.6791 -0.2589  0.5351
    7UNL     H9  154   2.960   4.786   2.362  0.1588  3.6440  2.2030
    7UNL    H10  155   3.070   4.720   2.472 -1.0281 -1.3072 -0.9134
    8UNL     H0  156   3.618   4.355   2.195  1.9147 -0.4240  0.1540
    8UNL     H1  157   3.670   4.114   2.055 -0.7495 -0.6416 -0.4425
    8UNL     C2  158   3.620   4.337   2.088  0.4934  0.5206 -0.0553
    8UNL     C3  159   3.644   4.212   2.017 -0.1616 -0.4700 -0.4184
    8UNL     C4  160   3.619   4.372   1.891 -0.3890  0.8804  0.1482
    8UNL     C5  161   3.633   4.449   1.766 -0.1164  0.0555  0.3963
    8UNL     N6  162   3.598   4.434   2.007  0.2179 -0.4759  0.2683
    8UNL     N7  163   3.643   4.235   1.884 -0.1076  0.3884  0.0539
    8UNL     H8  164   3.614   4.382   1.682  0.9857  1.3034 -0.9085
    8UNL     H9  165   3.728   4.504   1.768 -0.0850 -0.0077  1.1279
    8UNL    H10  166   3.554   4.525   1.768 -1.7460 -1.4642 -1.7755
    9UNL     H0  167   3.275   4.994   1.862 -1.1091 -0.1357 -1.8302
    9UNL     H1  168   3.329   5.236   1.763 -1.5244  1.4284 -1.2786
    9UNL     C2  169   3.224   5.085   1.891  0.3223  0.3457 -0.6498
    9UNL     C3  170   3.255   5.207   1.837  0.0745  0.5823  0.0516
    9UNL     C4  171   3.090   5.216   1.958  0.0433 -0.5652  0.5299
    9UNL     C5  172   2.951   5.255   2.012 -0.3078  0.1664  0.3736
    9UNL     N6  173   3.130   5.097   1.991 -0.5959 -0.0156 -0.4064
    9UNL     N7  174   3.171   5.297   1.882  0.4332  0.0440 -0.3398
    9UNL     H8  175   2.938   5.364   2.006 -0.3482  0.0747 -2.2736
    9UNL     H9  176   2.941   5.232   2.119 -1.2667 -2.2792 -0.1841
    9UNL    H10  177   2.869   5.208   1.958  0.3370  0.6850 -1.1221
   10UNL     H0  178   5.048   0.099   1.520 -0.0325  1.5528 -0.8279
   10UNL     H1  179   5.281   0.119   1.372  1.7884  1.0328 -0.1855
   10UNL     C2  180   5.147   0.097   1.562 -0.2222 -0.2301 -0.3704
   10UNL     C3  181   5.264   0.105   1.478 -0.2165 -0.0425 -0.5988
   10UNL     C4  182   5.303   0.101   1.684  0.2396  0.7704  0.1175
   10UNL     C5  183   5.373   0.116   1.821  0.5667 -0.4007 -0.4519
   10UNL     N6  184   5.176   0.070   1.685  0.5163 -0.7404  0.3983
   10UNL     N7  185   5.368   0.111   1.564  0.4165 -0.4369  0.2092
   10UNL     H8  186   5.482   0.127   1.810  0.6751 -1.3147 -0.3428
   10UNL     H9  187   5.335   0.044   1.895  1.0400 -2.9059 -2.5076
   10UNL    H10  188   5.335   0.210   1.863 -2.4272 -0.9138 -1.7235
   11UNL     H0  189   3.150   4.643   2.014  0.9405 -2.4132 -1.3808
   11UNL     H1  190   3.387   4.516   2.028  1.9743  0.8758 -0.3548
   11UNL     C2  191   3.245   4.690   2.037 -0.7746  0.4521  0.4713
   11UNL     C3  192   3.366   4.619   2.053  0.1621  0.4623 -0.0737
   11UNL     C4  193   3.378   4.820   2.090  0.0621  0.2867  0.6943
   11UNL     C5  194   3.446   4.947   2.139  0.5365 -0.5177  0.0176
   11UNL     N6  195   3.245   4.822   2.065  0.3472 -0.4206  0.2374
   11UNL     N7  196   3.455   4.705   2.092  0.0418 -0.6649 -0.4652
   11UNL     H8  197   3.513   4.984   2.061  0.0848  1.9205  0.7165
   11UNL     H9  198   3.508   4.929   2.228 -1.0213 -0.3131  1.1790
   11UNL    H10  199   3.378   5.025   2.173  1.5684 -0.2871  1.6556
   12UNL     H0  200   4.297   5.420   1.073 -0.1796 -0.2115 -0.3954
   12UNL     H1  201   4.275   5.434   1.348 -1.8607 -0.8862  1.2082
   12UNL     C2  202   4.232   5.363   1.138  0.0406  0.1486  0.1468
   12UNL     C3  203   4.224   5.367   1.280  0.0899 -0.8393 -0.3999
   12UNL     C4  204   4.071   5.251   1.202 -0.2786 -0.3571  0.3033
   12UNL     C5  205   3.941   5.187   1.203 -0.0244  0.3373  0.2689
   12UNL     N6  206   4.139   5.277   1.090 -0.8836  0.1081  0.1582
   12UNL     N7  207   4.122   5.297   1.322 -0.3730  0.1247 -0.2794
   12UNL     H8  208   3.932   5.114   1.122  0.1406  1.1651 -0.5037
   12UNL     H9  209   3.852   5.251   1.214  0.3114  1.3065 -2.1672
   12UNL    H10  210   3.933   5.122   1.291 -2.1084  2.7556  2.0256
   13UNL     H0  211   5.725   0.254   1.738 -3.3345 -1.8051  1.6128
   13UNL     H1  212   5.769   0.498   1.816  1.5919  0.5673 -1.7030
   13UNL     C2  213   5.671   0.338   1.695  0.0280 -0.2407  0.0577
   13UNL     C3  214   5.692   0.468   1.745 -0.1308  0.3324  0.1869
   13UNL     C4  215   5.520   0.450   1.633 -0.8210 -0.1224  0.3731
   13UNL     C5  216   5.392   0.485   1.562 -0.1387 -0.0498 -0.0317
   13UNL     N6  217   5.560   0.320   1.620  0.0980 -0.2600  0.1269
   13UNL     N7  218   5.595   0.543   1.701 -0.0137 -0.8592  0.0795
   13UNL     H8  219   5.395   0.561   1.483 -3.3698  1.9957  1.5746
   13UNL     H9  220   5.344   0.396   1.519  2.1677 -0.2227 -2.4930
   13UNL    H10  221   5.322   0.534   1.632 -1.8992  1.2681 -2.5299
   14UNL     H0  222   3.820   4.863   1.754 -1.6674 -0.0383  0.7490
   14UNL     H1  223   3.599   4.805   1.890  0.0487  0.9563 -0.4262
   14UNL     C2  224   3.821   4.797   1.840 -0.0439 -0.0522  0.7364
   14UNL     C3  225   3.699   4.764   1.901 -0.1260  0.5598 -0.2893
   14UNL     C4  226   3.862   4.668   1.972 -0.1329 -0.7125 -0.4830
   14UNL     C5  227   3.943   4.554   2.037  0.5219 -0.3791 -1.0643
   14UNL     N6  228   3.930   4.752   1.898  0.4354  0.5404  0.4310
   14UNL     N7  229   3.730   4.675   1.993 -0.2752 -0.1708 -0.4249
   14UNL     H8  230   3.884   4.516   2.122  1.1081 -1.1412 -0.9879
   14UNL     H9  231   4.044   4.580   2.070 -0.2241  0.5097  0.6648
   14UNL    H10  232   3.948   4.461   1.979 -0.1760 -0.8837 -0.3566
   15UNL     H0  233   3.830   5.199   1.516 -1.9767 -0.1440  1.4584
   15UNL     H1  234   3.606   5.349   1.594 -1.0666  4.1401  1.3031
   15UNL     C2  235   3.825   5.306   1.529 -0.2727  0.1435  0.1106
   15UNL     C3  236   3.707   5.377   1.568  0.0039  0.3174  0.5996
   15UNL     C4  237   3.862   5.495   1.499 -1.2329  0.3691  0.1675
   15UNL     C5  238   3.945   5.616   1.463  0.3827  0.4754 -0.0572
   15UNL     N6  239   3.927   5.379   1.496  0.2786 -0.0159  0.3327
   15UNL     N7  240   3.733   5.503   1.545 -0.3128  0.5601 -0.1103
   15UNL     H8  241   4.029   5.588   1.398 -0.0820  0.5517 -0.7050
   15UNL     H9  242   3.984   5.663   1.554  0.3306 -2.3159  1.5283
   15UNL    H10  243   3.874   5.686   1.417 -0.0194  0.0332 -0.1245
   16UNL     H0  244   4.158   4.809   1.529  1.4115  1.5477 -1.6048
   16UNL     H1  245   4.137   5.044   1.389 -1.2247  0.2244 -0.2247
   16UNL     C2  246   4.120   4.903   1.567  0.1526  0.2678  0.4918
   16UNL     C3  247   4.122   5.024   1.494  0.4800 -0.2117 -0.0315
   16UNL     C4  248   4.061   5.041   1.689 -0.0379  0.2743  0.3042
   16UNL     C5  249   3.995   5.114   1.805  0.1957 -0.2283 -0.4030
   16UNL     N6  250   4.076   4.910   1.692 -0.0368 -0.5271 -0.2787
   16UNL     N7  251   4.072   5.117   1.573 -0.2494 -0.0835  0.7358
   16UNL     H8  252   4.063   5.182   1.857 -1.1024  0.4006  0.5180
   16UNL     H9  253   3.953   5.051   1.884 -0.6185  0.4900 -0.2528
   16UNL    H10  254   3.913   5.180   1.775  0.0753 -0.0827  0.2414
   17UNL     H0  255   2.640   5.448   1.705  0.4542  1.3987  1.6371
   17UNL     H1  256   2.864   5.588   1.804  0.7061  0.8897 -0.8285
   17UNL     C2  257   2.745   5.425   1.693 -0.1634 -0.6666 -0.2096
   17UNL     C3  258   2.859   5.501   1.740  0.1416  0.2450  0.0668
   17UNL     C4  259   2.909   5.329   1.623 -0.5668 -0.1509 -0.0588
   17UNL     C5  260   2.991   5.213   1.568 -0.0982 -0.0025  0.0003
   17UNL     N6  261   2.775   5.323   1.616 -0.2354 -0.3290 -0.1246
   17UNL     N7  262   2.962   5.426   1.706  0.1534 -0.1944 -0.2605
   17UNL     H8  263   3.047   5.239   1.477  1.4632 -1.1163  0.5962
   17UNL     H9  264   3.071   5.179   1.635 -0.6257 -0.9507  0.1686
   17UNL    H10  265   2.919   5.135   1.540 -1.6876  1.1171  0.8026
   18UNL     H0  266   4.360   4.906   2.204  0.0451  2.6188 -1.1360
   18UNL     H1  267   4.102   4.862   2.095 -0.9289  2.0378 -0.3633
   18UNL     C2  268   4.332   4.878   2.103  0.4396 -0.5438 -0.4773
   18UNL     C3  269   4.200   4.862   2.049 -0.7634  0.0160 -0.1366
   18UNL     C4  270   4.351   4.864   1.909 -0.7405 -0.1030  0.0428
   18UNL     C5  271   4.416   4.863   1.768  0.3763 -1.0177 -1.6138
   18UNL     N6  272   4.428   4.884   2.015  0.3321 -0.0687  0.1048
   18UNL     N7  273   4.216   4.840   1.919  0.4783 -0.1458  0.0554
   18UNL     H8  274   4.353   4.829   1.686 -0.8604 -3.4610  0.2375
   18UNL     H9  275   4.505   4.799   1.770  0.7538 -0.4958 -1.5550
   18UNL    H10  276   4.443   4.965   1.737 -1.0454 -0.5752 -1.4525
    1Zn      Zn  277   3.140   4.962   2.674 -0.4546 -0.0749 -0.2573
    2Zn      Zn  278   3.147   3.953   3.252  0.2799  0.0863 -0.1761
    3Zn      Zn  279   2.671   4.300   3.272  0.2185  0.1031 -0.2480
    4Zn      Zn  280   3.633   4.629   2.687 -0.0347  0.4944  0.2104
    5Zn      Zn  281   3.653   4.110   2.983 -0.2409 -0.1762 -0.0645
    6Zn      Zn  282   2.659   4.810   2.973 -0.2271  0.4455 -0.0442
    7UNL     H0  283   2.699   4.513   3.435  1.1220  0.4974 -0.8840
    7UNL     H1  284   2.694   4.512   3.714  0.0179  0.8702 -1.8763
    7UNL     C2  285   2.687   4.433   3.507 -0.2446  0.9580 -0.5718
    7UNL     C3  286   2.669   4.433   3.644 -0.5841 -0.3107 -0.3704
    7UNL     C4  287   2.628   4.252   3.563  0.8684  0.2458 -0.5685
    7UNL     C5  288   2.600   4.097   3.551  0.0289  0.2707 -0.6843
    7UNL     N6  289   2.665   4.316   3.456  0.3438 -0.8638  0.0626
    7UNL     N7  290   2.636   4.317   3.684 -0.8417 -1.1019 -0.5713
    7UNL     H8  291   2.597   4.055   3.450 -2.1562 -1.9091  0.1880
    7UNL     H9  292   2.516   4.068   3.615  1.6941 -0.7610  1.1476
    7UNL    H10  293   2.685   4.046   3.599  0.5623  2.4281  0.8133
    8UNL     H0  294   3.208   3.698   3.365 -2.6377 -0.7088  0.7064
    8UNL     H1  295   3.219   3.464   3.234  1.7331  1.3221  1.2014
    8UNL     C2  296   3.183   3.682   3.261  1.2648  0.1200 -0.5182
    8UNL     C3  297   3.191   3.560   3.194  0.0455  0.4124  0.1044
    8UNL     C4  298   3.140   3.712   3.072  0.4158 -0.1977 -0.0834
    8UNL     C5  299   3.109   3.781   2.940 -0.2808  0.7248  0.4496
    8UNL     N6  300   3.149   3.783   3.181 -0.1612  0.3545 -0.2094
    8UNL     N7  301   3.156   3.572   3.065  0.1769 -0.4063 -0.8117
    8UNL     H8  302   3.112   3.890   2.929 -0.6526  0.7542  0.6433
    8UNL     H9  303   3.004   3.756   2.919  0.5452 -1.5396 -1.4569
    8UNL    H10  304   3.165   3.732   2.859 -0.5645  3.4326 -1.5491
    9UNL     H0  305   2.869   4.391   3.088  0.8846  0.5118 -0.6641
    9UNL     H1  306   2.851   4.621   2.933 -0.7623 -1.3675 -1.5443
    9UNL     C2  307   2.792   4.466   3.094  0.5140  0.0688  0.4459
    9UNL     C3  308   2.784   4.578   3.006 -0.5680  0.3395 -0.3099
    9UNL     C4  309   2.627   4.567   3.145  0.1883 -0.5072  0.6924
    9UNL     C5  310   2.484   4.593   3.202 -0.3184 -0.1059  0.8053
    9UNL     N6  311   2.693   4.457   3.183 -0.0655 -0.0317  0.0187
    9UNL     N7  312   2.676   4.642   3.042  0.4691 -0.0760 -0.4051
    9UNL     H8  313   2.463   4.508   3.269  2.6194  0.6558  2.9322
    9UNL     H9  314   2.407   4.590   3.124  0.7675  0.4799 -0.3219
    9UNL    H10  315   2.470   4.692   3.247 -1.2134 -0.5342  1.5165
   10UNL     H0  316   2.664   4.919   2.703 -0.2657 -0.2692  0.3615
   10UNL     H1  317   2.876   4.951   2.552 -1.4505  2.0449  1.0671
   10UNL     C2  318   2.765   4.898   2.735  0.0668 -0.3201 -0.6790
   10UNL     C3  319   2.882   4.915   2.654  0.4769  0.2091  0.3941
   10UNL     C4  320   2.921   4.881   2.850 -0.1546  0.0209 -0.5260
   10UNL     C5  321   3.001   4.886   2.980 -0.0093 -0.3926 -0.8196
   10UNL     N6  322   2.794   4.857   2.855 -0.0950  0.1468 -0.0446
   10UNL     N7  323   2.983   4.907   2.732  0.0250  0.1888 -0.4631
   10UNL     H8  324   2.940   4.905   3.070  1.4646  3.4406 -0.4311
   10UNL     H9  325   3.071   4.971   2.980  2.2498 -2.1641 -1.0420
   10UNL    H10  326   3.055   4.793   2.999  0.3683 -0.2520 -1.1887
   11UNL     H0  327   2.681   4.056   3.169 -1.2451  3.5895  1.3877
   11UNL     H1  328   2.899   3.880   3.155 -0.7793 -0.2975 -0.5794
   11UNL     C2  329   2.783   4.067   3.204 -0.1578 -0.0848 -0.1378
   11UNL     C3  330   2.893   3.979   3.198  0.2609 -0.1760 -0.7094
   11UNL     C4  331   2.934   4.168   3.273  0.2530 -0.4234  0.6664
   11UNL     C5  332   3.011   4.284   3.347 -0.1847  0.4469  0.1738
   11UNL     N6  333   2.805   4.178   3.264  0.5032  0.2539 -0.0592
   11UNL     N7  334   2.997   4.052   3.239  0.4238  0.4186  0.3262
   11UNL     H8  335   3.117   4.279   3.319  0.0609 -0.3691  1.1759
   11UNL     H9  336   3.005   4.270   3.456  0.9436  0.4496  0.2510
   11UNL    H10  337   2.969   4.385   3.335 -0.5959  0.3783  0.9248
   12UNL     H0  338   3.816   4.697   2.255 -1.7486  2.1398 -0.7451
   12UNL     H1  339   3.784   4.763   2.522  1.0754  0.1259 -1.4277
   12UNL     C2  340   3.740   4.667   2.326 -0.3487  0.3579  0.0822
   12UNL     C3  341   3.724   4.698   2.460  0.1162 -0.2808 -0.1117
   12UNL     C4  342   3.572   4.576   2.394  0.1616 -0.3834  0.1432
   12UNL     C5  343   3.430   4.510   2.389 -0.7583 -0.2138  0.0718
   12UNL     N6  344   3.638   4.593   2.280  0.1649  0.4929  0.0592
   12UNL     N7  345   3.619   4.639   2.509  0.1554 -0.1437  0.7031
   12UNL     H8  346   3.439   4.410   2.433 -0.5524 -0.3709 -0.3270
   12UNL     H9  347   3.398   4.494   2.286 -1.9606  0.5022  0.3145
   12UNL    H10  348   3.353   4.571   2.438  0.0542 -0.3912  1.6674
   13UNL     H0  349   3.304   5.021   2.894 -2.2890 -1.7238  0.8769
   13UNL     H1  350   3.336   5.262   3.013  0.1802  2.3517 -0.6227
   13UNL     C2  351   3.255   5.113   2.865  0.1503 -0.4561  0.5252
   13UNL     C3  352   3.266   5.238   2.934 -0.2907  0.0480  0.4183
   13UNL     C4  353   3.120   5.240   2.790 -0.0898 -0.4107 -0.9136
   13UNL     C5  354   2.993   5.281   2.716  0.6095 -0.9891  0.4223
   13UNL     N6  355   3.170   5.122   2.764  0.4156 -0.2001 -0.3434
   13UNL     N7  356   3.177   5.323   2.878 -0.9839  0.3327  0.4656
   13UNL     H8  357   2.907   5.216   2.735  0.0729 -0.8083 -1.2493
   13UNL     H9  358   2.962   5.379   2.755  0.0065 -1.0418  0.0756
   13UNL    H10  359   3.010   5.289   2.608  0.9661 -2.6121  0.3277
   14UNL     H0  360   3.394   4.185   2.901 -0.4062 -1.4656 -0.6185
   14UNL     H1  361   3.161   4.170   3.046  0.3935  1.0581 -1.7993
   14UNL     C2  362   3.384   4.143   3.000 -0.2146  0.4756  0.2722
   14UNL     C3  363   3.260   4.134   3.068 -0.1760  0.5049  0.0515
   14UNL     C4  364   3.409   4.009   3.141  0.6913 -0.3139 -0.3787
   14UNL     C5  365   3.471   3.906   3.229 -0.5959  0.2705 -1.0526
   14UNL     N6  366   3.484   4.076   3.055 -0.0937  0.5754 -0.3284
   14UNL     N7  367   3.272   4.033   3.154 -0.7765 -0.2655  0.6236
   14UNL     H8  368   3.539   3.836   3.179  1.3990  2.4815 -1.6259
   14UNL     H9  369   3.405   3.848   3.294 -1.7791  2.8682  0.2043
   14UNL    H10  370   3.544   3.953   3.296 -0.7855 -0.0225 -0.6368
   15UNL     H0  371   3.371   4.551   2.818 -1.6878  0.6164  1.3188
   15UNL     H1  372   3.136   4.717   2.811  0.3164 -0.0862  1.8516
   15UNL     C2  373   3.358   4.649   2.776 -0.0977  0.2580 -0.0842
   15UNL     C3  374   3.238   4.725   2.777 -0.2383  0.6256  0.2954
   15UNL     C4  375   3.397   4.813   2.676  0.2636  0.1624 -0.8769
   15UNL     C5  376   3.481   4.927   2.614  0.0602 -0.1061 -0.7484
   15UNL     N6  377   3.465   4.708   2.724  0.5035 -0.8452  0.0631
   15UNL     N7  378   3.264   4.833   2.712 -0.2784 -0.5349  0.0989
   15UNL     H8  379   3.579   4.933   2.664 -0.3372  0.0524  0.0260
   15UNL     H9  380   3.434   5.024   2.630  2.0683  0.7954  0.0640
   15UNL    H10  381   3.492   4.913   2.506 -3.1974 -0.1413 -1.1533
   16UNL     H0  382   3.753   4.153   2.736 -0.6901 -0.0557 -1.1660
   16UNL     H1  383   3.704   4.379   2.572  0.0938  0.0547 -0.6300
   16UNL     C2  384   3.695   4.244   2.751 -0.2544  0.1389 -0.6152
   16UNL     C3  385   3.672   4.354   2.673  0.7009 -0.3933 -0.5391
   16UNL     C4  386   3.623   4.390   2.869 -0.2486 -0.0817 -0.0301
   16UNL     C5  387   3.580   4.456   2.995 -0.0080 -1.2199  0.4526
   16UNL     N6  388   3.649   4.258   2.871  0.1792 -0.2668  0.1330
   16UNL     N7  389   3.627   4.457   2.746 -0.5090  0.2299  0.5901
   16UNL     H8  390   3.534   4.390   3.069 -1.1069  0.0537  0.9544
   16UNL     H9  391   3.513   4.537   2.963 -1.2183 -2.5211 -0.4219
   16UNL    H10  392   3.672   4.500   3.036 -0.4765  1.3247 -1.0165
   17UNL     H0  393   2.190   4.850   2.888  0.6381  1.0354 -0.8593
   17UNL     H1  394   2.418   4.961   2.964 -0.7013  0.7432 -0.6132
   17UNL     C2  395   2.287   4.805   2.870  0.8070  0.5740  1.0033
   17UNL     C3  396   2.400   4.869   2.909  0.3815 -0.3961  0.8487
   17UNL     C4  397   2.430   4.686   2.821  0.1338 -0.1885  0.3878
   17UNL     C5  398   2.500   4.567   2.777 -0.0755 -0.2045  0.4568
   17UNL     N6  399   2.300   4.694   2.793  0.1550  0.1284  0.2699
   17UNL     N7  400   2.499   4.791   2.884 -0.3896  0.6948 -0.3294
   17UNL     H8  401   2.484   4.525   2.677  1.8116  0.9804 -0.4103
   17UNL     H9  402   2.607   4.591   2.766 -0.3707 -0.0541 -3.3777
   17UNL    H10  403   2.478   4.480   2.840 -3.3978 -1.8259 -2.5630
   18UNL     H0  404   3.845   4.279   3.395 -0.0732 -0.6420  1.4702
   18UNL     H1  405   3.628   4.176   3.240 -0.6861  1.8325 -0.2238
   18UNL     C2  406   3.845   4.240   3.294  0.3372  0.7379  0.9287
   18UNL     C3  407   3.732   4.191   3.214 -0.3251  0.1874  0.1429
   18UNL     C4  408   3.912   4.195   3.109  0.7171  0.2964 -0.0146
   18UNL     C5  409   4.006   4.198   2.988 -0.8072  0.4774  0.3922
   18UNL     N6  410   3.958   4.240   3.223 -0.1848 -0.0458 -0.0137
   18UNL     N7  411   3.782   4.150   3.098 -0.6031  0.0535  0.2139
   18UNL     H8  412   4.040   4.097   2.962  0.1541  0.6350  0.9942
   18UNL     H9  413   4.094   4.263   2.993  0.9567 -1.6996 -0.4256
   18UNL    H10  414   3.946   4.224   2.900  0.1159 -1.0399 -0.7443
    1Zn      Zn  415   2.634   4.298   3.862 -0.0676  0.1558  0.0042
    2Zn      Zn  416   2.611   3.238   4.426 -0.0266  0.1032 -0.3647
    3Zn      Zn  417   2.153   3.606   4.446 -0.1144  0.0616 -0.0850
    4Zn      Zn  418   3.122   3.958   3.842 -0.2056 -0.3390  0.0236
    5Zn      Zn  419   3.107   3.418   4.135 -0.4210  0.2268 -0.0068
    6Zn      Zn  420   2.156   4.130   4.155 -0.0822 -0.0657  0.0064
    7UNL     H0  421   2.268   3.798   4.597  1.8548 -0.0726  1.7199
    7UNL     H1  422   2.280   3.809   4.870 -1.7515  2.3116 -1.4924
    7UNL     C2  423   2.233   3.721   4.665  0.2527 -0.8920  0.0537
    7UNL     C3  424   2.244   3.729   4.805 -0.1557  0.1375  0.1387
    7UNL     C4  425   2.145   3.562   4.739 -1.0647 -0.1832  0.1440
    7UNL     C5  426   2.118   3.411   4.734 -0.5144 -0.0311  0.1435
    7UNL     N6  427   2.158   3.620   4.623  0.2695 -0.2977  0.6326
    7UNL     N7  428   2.184   3.627   4.854 -0.1777  0.4785 -0.3443
    7UNL     H8  429   2.014   3.382   4.753 -0.4823 -0.5697 -0.4612
    7UNL     H9  430   2.173   3.358   4.813 -1.5462 -0.9950  0.2419
    7UNL    H10  431   2.151   3.363   4.640 -0.2092 -0.8165  0.6398
    8UNL     H0  432   2.651   2.999   4.556 -1.7595 -0.0396  0.4353
    8UNL     H1  433   2.738   2.766   4.420  3.2626  0.1773 -2.2092
    8UNL     C2  434   2.654   2.972   4.451 -0.0313 -0.7515  0.6176
    8UNL     C3  435   2.696   2.859   4.384  0.4826  0.0574  0.3778
    8UNL     C4  436   2.617   3.006   4.262 -0.5787  0.3899 -0.8666
    8UNL     C5  437   2.588   3.073   4.137 -0.7302  0.0180 -0.7702
    8UNL     N6  438   2.598   3.068   4.375  0.1106 -0.0687 -0.1010
    8UNL     N7  439   2.665   2.875   4.264  0.3281 -0.1899  0.0800
    8UNL     H8  440   2.505   3.021   4.088 -1.7297  1.0572 -0.2206
    8UNL     H9  441   2.669   3.073   4.064 -0.0136 -0.4075  0.0012
    8UNL    H10  442   2.555   3.176   4.155  2.1979  1.2487 -1.8836
    9UNL     H0  443   2.307   3.675   4.255 -0.6677 -0.2533  2.0286
    9UNL     H1  444   2.324   3.898   4.109 -0.2864  0.2782 -0.2720
    9UNL     C2  445   2.249   3.765   4.270 -0.3040  0.3937 -0.1920
    9UNL     C3  446   2.258   3.879   4.192 -0.0255  0.0788 -0.1095
    9UNL     C4  447   2.123   3.893   4.342 -0.7697 -0.3044  0.3350
    9UNL     C5  448   2.009   3.947   4.423  0.1254 -0.3125 -0.0990
    9UNL     N6  449   2.169   3.774   4.364 -0.1952 -0.2439 -0.0019
    9UNL     N7  450   2.180   3.969   4.243 -0.0322  0.2945 -0.1611
    9UNL     H8  451   1.934   3.869   4.438 -0.7954  0.0287 -2.5392
    9UNL     H9  452   1.957   4.032   4.378  0.9465  0.1220 -0.2454
    9UNL    H10  453   2.058   3.978   4.516  0.3396 -0.8941 -0.0184
   10UNL     H0  454   2.158   4.187   3.858 -0.5877  1.4839  1.0243
   10UNL     H1  455   2.397   4.230   3.719  0.0641  0.0860  0.3920
   10UNL     C2  456   2.258   4.194   3.899 -0.1742  0.5788  0.2134
   10UNL     C3  457   2.374   4.209   3.823 -0.9275 -0.9657 -0.0182
   10UNL     C4  458   2.411   4.190   4.026 -0.3180  0.5447  0.7228
   10UNL     C5  459   2.479   4.197   4.161  0.1831 -0.1223  0.2739
   10UNL     N6  460   2.280   4.164   4.028  0.2423  0.1506  0.6212
   10UNL     N7  461   2.477   4.211   3.909  0.2482 -0.3811  0.2033
   10UNL     H8  462   2.453   4.114   4.227  0.7275 -0.4101  0.1276
   10UNL     H9  463   2.478   4.297   4.206  1.8767  1.0881 -2.1394
   10UNL    H10  464   2.583   4.172   4.137 -0.6639 -2.6447 -1.1024
   11UNL     H0  465   2.141   3.333   4.336  0.0500  0.7899  1.0988
   11UNL     H1  466   2.361   3.158   4.322  2.2834  0.0290  0.6907
   11UNL     C2  467   2.243   3.355   4.365  0.5240  0.5140 -0.2778
   11UNL     C3  468   2.351   3.262   4.350 -1.3125  0.0014 -0.0389
   11UNL     C4  469   2.399   3.449   4.425 -0.4830  0.2443 -0.1323
   11UNL     C5  470   2.482   3.552   4.496  0.3048  0.5443  0.7040
   11UNL     N6  471   2.274   3.476   4.404  1.1737 -0.3575 -0.0767
   11UNL     N7  472   2.459   3.328   4.398  0.0332  0.6153  0.6764
   11UNL     H8  473   2.587   3.552   4.466  0.4138  1.2901  1.0599
   11UNL     H9  474   2.475   3.535   4.604 -0.8985 -0.9920  0.4214
   11UNL    H10  475   2.456   3.650   4.454 -0.2229  0.0241 -0.2047
   12UNL     H0  476   3.294   4.112   3.404 -0.8379 -2.1332 -1.8997
   12UNL     H1  477   3.282   4.132   3.694 -1.3981 -0.3802  1.6363
   12UNL     C2  478   3.249   4.049   3.480 -0.7004  0.4048  0.4578
   12UNL     C3  479   3.244   4.066   3.617 -0.8020  0.7960  0.2909
   12UNL     C4  480   3.129   3.902   3.545  0.3197  0.1068  0.3528
   12UNL     C5  481   3.002   3.820   3.541 -0.4407 -0.1815 -0.1839
   12UNL     N6  482   3.186   3.943   3.432 -0.2438  0.2101  0.0885
   12UNL     N7  483   3.158   3.973   3.659  0.2585  0.1204 -0.5881
   12UNL     H8  484   3.024   3.719   3.507 -1.0411 -0.2757 -0.3133
   12UNL     H9  485   2.930   3.866   3.472 -2.2152 -1.7088  0.5713
   12UNL    H10  486   2.957   3.798   3.639  0.1393 -1.5230 -0.1983
   13UNL     H0  487   2.774   4.350   4.090 -0.7193  0.8574  1.6189
   13UNL     H1  488   2.825   4.588   4.193 -1.7089  1.1127  1.4854
   13UNL     C2  489   2.723   4.442   4.065 -0.2793  0.9020  0.8506
   13UNL     C3  490   2.753   4.567   4.115  0.1165  0.3794 -0.0742
   13UNL     C4  491   2.603   4.570   3.976  0.4385  0.1426  0.2760
   13UNL     C5  492   2.495   4.626   3.881 -0.5205 -0.7233 -0.5795
   13UNL     N6  493   2.626   4.437   3.974 -0.1688 -0.2159  0.3414
   13UNL     N7  494   2.669   4.649   4.063  0.0483 -0.5849 -0.0552
   13UNL     H8  495   2.535   4.671   3.790 -0.6792  0.2182 -0.1936
   13UNL     H9  496   2.413   4.556   3.861 -0.0220 -0.9427 -1.9640
   13UNL    H10  497   2.438   4.708   3.927  0.8201 -0.6526  1.0790
   14UNL     H0  498   2.848   3.497   4.085 -0.2312  1.3525  1.2718
   14UNL     H1  499   2.629   3.440   4.243  0.2938  1.0427  1.3964
   14UNL     C2  500   2.845   3.430   4.170 -0.3112 -0.4355 -0.0804
   14UNL     C3  501   2.731   3.404   4.246  0.0223  0.0799  0.0308
   14UNL     C4  502   2.900   3.298   4.311 -0.3106 -0.0804  0.3096
   14UNL     C5  503   2.976   3.182   4.375  0.3611 -0.2896  0.7327
   14UNL     N6  504   2.956   3.370   4.215  0.3005 -0.3267  0.4840
   14UNL     N7  505   2.761   3.301   4.329 -0.3313 -0.8702  0.1710
   14UNL     H8  506   2.937   3.090   4.330  1.7280  0.4782 -2.3319
   14UNL     H9  507   2.967   3.169   4.484 -2.0341 -0.9905  0.5008
   14UNL    H10  508   3.084   3.195   4.357  0.7038 -2.0083  1.4329
   15UNL     H0  509   2.879   3.859   3.904  0.0163 -0.3955 -2.5937
   15UNL     H1  510   2.656   4.010   3.960  0.5891 -0.9450  1.1737
   15UNL     C2  511   2.867   3.966   3.891 -0.2755 -0.1304 -0.5841
   15UNL     C3  512   2.751   4.041   3.920  0.2797 -0.7885  0.5341
   15UNL     C4  513   2.906   4.162   3.857  0.4486 -0.6337 -0.0957
   15UNL     C5  514   2.989   4.286   3.822  0.0126  0.4728 -0.3223
   15UNL     N6  515   2.967   4.042   3.861 -0.1930 -0.3781  0.3785
   15UNL     N7  516   2.772   4.170   3.897  0.8152  0.6777 -0.1963
   15UNL     H8  517   2.935   4.375   3.858 -1.3900 -0.7579  0.7392
   15UNL     H9  518   2.996   4.313   3.716  0.2423  0.9782 -0.1810
   15UNL    H10  519   3.095   4.292   3.847  0.1927 -1.0140 -0.6079
   16UNL     H0  520   3.189   3.484   3.870  2.3724  0.0821  0.6320
   16UNL     H1  521   3.208   3.725   3.769 -3.0463  0.6221 -2.1578
   16UNL     C2  522   3.139   3.570   3.912  0.7893 -0.5421  0.1242
   16UNL     C3  523   3.150   3.701   3.858  0.0778 -0.1464 -0.1509
   16UNL     C4  524   3.065   3.705   4.043 -0.0936 -0.1319 -0.8442
   16UNL     C5  525   3.001   3.760   4.169  0.5279 -0.0880  0.2767
   16UNL     N6  526   3.081   3.574   4.032  0.1392 -0.1603  0.0211
   16UNL     N7  527   3.107   3.789   3.943 -0.3135  0.2610  0.4938
   16UNL     H8  528   2.998   3.869   4.183  0.4036  0.0217 -0.5456
   16UNL     H9  529   3.054   3.719   4.255 -2.1606 -0.4132  1.8843
   16UNL    H10  530   2.896   3.731   4.182  0.9589 -2.0501 -0.2883
   17UNL     H0  531   1.666   4.156   4.074  0.3859  2.1006  0.9816
   17UNL     H1  532   1.879   4.244   4.211  2.1037  0.7584 -0.7369
   17UNL     C2  533   1.771   4.140   4.055  0.1701  0.9505  0.6633
   17UNL     C3  534   1.879   4.184   4.121 -0.3201 -0.8934  0.2544
   17UNL     C4  535   1.932   4.053   3.976 -0.2425  0.3571  0.8385
   17UNL     C5  536   2.006   3.953   3.890 -0.2870 -0.3896 -0.4521
   17UNL     N6  537   1.802   4.066   3.949 -1.1609 -0.7960  0.1732
   17UNL     N7  538   1.987   4.130   4.076 -0.7144 -0.0643 -0.9972
   17UNL     H8  539   2.045   4.001   3.800  1.5670  1.4958  1.2564
   17UNL     H9  540   2.097   3.923   3.944  1.5676  0.8963 -2.6981
   17UNL    H10  541   1.955   3.858   3.870 -0.8147 -0.4953  1.2163
   18UNL     H0  542   3.344   3.509   4.547 -1.4983  1.1803  0.0196
   18UNL     H1  543   3.122   3.435   4.412  0.2937 -1.2576 -1.2898
   18UNL     C2  544   3.332   3.517   4.440 -0.4178  0.1559 -0.2008
   18UNL     C3  545   3.216   3.475   4.375 -0.0793  1.1500  0.1501
   18UNL     C4  546   3.369   3.515   4.250  0.3168 -0.0892  0.3339
   18UNL     C5  547   3.441   3.541   4.113  0.2286 -0.4877 -0.5692
   18UNL     N6  548   3.434   3.540   4.364  0.1193 -0.8112  0.6325
   18UNL     N7  549   3.240   3.461   4.251  0.1826  0.0274  0.8117
   18UNL     H8  550   3.495   3.454   4.074 -1.0739 -2.2849  1.3946
   18UNL     H9  551   3.511   3.625   4.116 -0.0629 -0.1932  3.5389
   18UNL    H10  552   3.369   3.553   4.032  1.4019  0.0281 -1.5681
    1Zn      Zn  553   5.511   2.229   0.314  0.0254 -0.1054 -0.0367
    2Zn      Zn  554   5.520   1.199   0.904  0.2450  0.1932  0.4714
    3Zn      Zn  555   5.046   1.537   0.904 -0.0078  0.1433 -0.0160
    4Zn      Zn  556   0.202   1.879   0.293 -0.2295 -0.0825 -0.0627
    5Zn      Zn  557   0.200   1.392   0.602  0.1838  0.0914  0.1482
    6Zn      Zn  558   5.047   2.039   0.603 -0.0855 -0.2763  0.1607
    7UNL     H0  559   5.076   1.753   1.062  1.7768 -0.3790  0.7320
    7UNL     H1  560   5.088   1.773   1.336  1.2767  1.1871 -1.8765
    7UNL     C2  561   5.061   1.673   1.133 -0.5595 -0.0250  0.6916
    7UNL     C3  562   5.070   1.687   1.273  1.1331 -0.0361 -0.2164
    7UNL     C4  563   5.036   1.499   1.201 -0.3344  0.0590  0.2989
    7UNL     C5  564   5.044   1.347   1.201  0.7249  0.0784  0.2598
    7UNL     N6  565   5.036   1.551   1.081  0.1599  0.0364 -0.5478
    7UNL     N7  566   5.067   1.565   1.317 -0.0965  0.4724 -0.3420
    7UNL     H8  567   4.997   1.301   1.113 -0.0127  0.4407  0.4525
    7UNL     H9  568   5.017   1.301   1.297 -0.3495  1.7484  0.7964
    7UNL    H10  569   5.149   1.320   1.184  0.7226 -0.9734  1.7075
    8UNL     H0  570   5.555   0.942   1.032  1.1157  1.1429  0.6317
    8UNL     H1  571   5.590   0.698   0.890  2.1388  0.4882 -0.7905
    8UNL     C2  572   5.542   0.924   0.926 -0.1403  0.2920  0.9094
    8UNL     C3  573   5.566   0.797   0.853  0.3962  0.0248 -0.9563
    8UNL     C4  574   5.520   0.955   0.733  0.7793 -0.3297  0.3278
    8UNL     C5  575   5.536   1.024   0.605  0.0223 -0.0746  0.5459
    8UNL     N6  576   5.513   1.025   0.843 -0.0842 -0.0154  0.0111
    8UNL     N7  577   5.552   0.823   0.730  0.3449 -0.2909 -0.0301
    8UNL     H8  578   5.637   1.011   0.564  0.6495  0.1976  1.9154
    8UNL     H9  579   5.515   1.131   0.612 -1.5962 -0.3554  0.2924
    8UNL    H10  580   5.475   0.977   0.527  1.3422 -0.8183 -0.0746
    9UNL     H0  581   5.234   1.599   0.724  0.0411  0.6188  0.3259
    9UNL     H1  582   5.237   1.835   0.564 -0.5264 -1.3031 -1.5899
    9UNL     C2  583   5.168   1.685   0.728 -0.5559  0.1840 -0.0271
    9UNL     C3  584   5.173   1.803   0.645 -0.0211  0.1923 -0.5608
    9UNL     C4  585   5.025   1.809   0.782 -0.7332 -0.0941 -0.3459
    9UNL     C5  586   4.891   1.856   0.836 -0.5784 -0.1801 -0.5024
    9UNL     N6  587   5.071   1.688   0.819  0.1776 -0.4753 -0.0463
    9UNL     N7  588   5.073   1.882   0.678 -0.3390 -0.3643 -0.0352
    9UNL     H8  589   4.881   1.965   0.840  0.4531 -0.0448 -1.1347
    9UNL     H9  590   4.870   1.812   0.934 -0.7010 -1.1283 -0.9394
    9UNL    H10  591   4.810   1.832   0.765 -0.5314  0.5830 -0.8202
   10UNL     H0  592   5.053   2.058   0.321  0.7427 -0.4725 -0.7250
   10UNL     H1  593   5.258   2.107   0.161 -1.7814 -0.1464  0.3553
   10UNL     C2  594   5.150   2.088   0.357  0.2452 -0.2986  0.5108
   10UNL     C3  595   5.257   2.115   0.269 -0.4394  0.1494  0.3631
   10UNL     C4  596   5.303   2.131   0.469  0.2535 -0.1103 -0.3533
   10UNL     C5  597   5.370   2.150   0.602 -0.2533  0.2007 -0.1553
   10UNL     N6  598   5.180   2.094   0.484  0.1004  0.2005 -0.3073
   10UNL     N7  599   5.359   2.143   0.345 -0.5365  0.2453 -0.5166
   10UNL     H8  600   5.388   2.059   0.661  0.8304 -0.3009 -1.2088
   10UNL     H9  601   5.331   2.231   0.665 -1.4826  0.0958 -0.7530
   10UNL    H10  602   5.477   2.167   0.588  0.3097 -2.1269  0.8718
   11UNL     H0  603   5.043   1.276   0.786 -1.0705  0.2973  0.7454
   11UNL     H1  604   5.255   1.107   0.778 -2.0455 -1.4408  2.1999
   11UNL     C2  605   5.141   1.296   0.826 -0.7272  0.3826 -0.1249
   11UNL     C3  606   5.249   1.206   0.820  0.2115  0.1284 -0.7873
   11UNL     C4  607   5.295   1.379   0.919  0.3351 -0.2525 -0.5714
   11UNL     C5  608   5.379   1.487   0.975  0.4311 -0.3972  0.1152
   11UNL     N6  609   5.176   1.412   0.878 -0.2958  0.0460  0.7490
   11UNL     N7  610   5.350   1.261   0.883 -0.1434 -0.0440  0.2846
   11UNL     H8  611   5.482   1.452   0.981 -0.5349 -3.4609  0.5085
   11UNL     H9  612   5.343   1.501   1.077 -0.2758 -1.6394  0.0588
   11UNL    H10  613   5.386   1.573   0.907 -1.1015  0.1152  0.5455
   12UNL     H0  614   2.353   4.772   4.613 -0.5670  1.2408 -0.3752
   12UNL     H1  615   2.347   4.759   4.878 -0.5866 -1.9039  1.8880
   12UNL     C2  616   2.278   4.720   4.672  0.3519 -0.1483 -0.3730
   12UNL     C3  617   2.282   4.707   4.809 -0.4720  0.2584  0.0249
   12UNL     C4  618   2.130   4.594   4.721  0.3824 -0.3091  0.3966
   12UNL     C5  619   2.005   4.517   4.714  0.1515  0.1137  0.3584
   12UNL     N6  620   2.183   4.647   4.616 -0.4914 -0.1502 -0.3083
   12UNL     N7  621   2.180   4.627   4.843 -0.2791 -0.3272 -0.0847
   12UNL     H8  622   1.922   4.556   4.775  0.8672  2.3210  0.0075
   12UNL     H9  623   2.021   4.410   4.733 -3.8398 -0.5579  0.6660
   12UNL    H10  624   1.965   4.518   4.612  0.9231  1.2868  0.0474
   13UNL     H0  625   5.719   2.326   0.475 -2.1268 -1.2355 -0.8827
   13UNL     H1  626   5.741   2.571   0.594 -0.4785  1.7517 -0.3167
   13UNL     C2  627   5.641   2.400   0.488 -0.8939 -0.0188 -0.0739
   13UNL     C3  628   5.653   2.526   0.549  0.2176  0.5249 -0.4997
   13UNL     C4  629   5.477   2.493   0.445  0.7037 -0.2521  0.8807
   13UNL     C5  630   5.347   2.520   0.376 -0.4688  0.3614  0.5431
   13UNL     N6  631   5.533   2.377   0.417 -0.1922  0.0407 -0.3990
   13UNL     N7  632   5.546   2.591   0.518  0.5970  0.6349  0.1733
   13UNL     H8  633   5.316   2.446   0.302 -1.9379 -0.5256  1.9780
   13UNL     H9  634   5.272   2.530   0.457 -0.9048  0.7817  0.0989
   13UNL    H10  635   5.340   2.622   0.336 -0.5385  1.1897  2.5285
   14UNL     H0  636   5.713   1.459   0.540 -2.2957 -0.7066 -0.2526
   14UNL     H1  637   5.500   1.402   0.729  1.0125  0.5427  0.0541
   14UNL     C2  638   5.710   1.406   0.634  0.4337 -0.9893 -0.2571
   14UNL     C3  639   5.604   1.375   0.720  0.7838 -0.3083 -0.2044
   14UNL     C4  640   5.776   1.265   0.766  0.2289 -0.8589 -0.1125
   14UNL     C5  641   5.874   1.165   0.830  0.5207 -0.3237 -0.3392
   14UNL     N6  642   5.825   1.362   0.682  0.3872  0.1807 -0.3161
   14UNL     N7  643   5.647   1.277   0.796  0.0109  0.3036 -0.2005
   14UNL     H8  644   5.858   1.075   0.770 -1.7684 -0.2715  0.1260
   14UNL     H9  645   5.844   1.135   0.931  1.9926 -0.0847  0.1955
   14UNL    H10  646   5.974   1.210   0.827 -0.5500  2.2720 -3.4009
   15UNL     H0  647   5.745   1.797   0.318 -0.9686 -0.5825  1.5127
   15UNL     H1  648   5.535   1.957   0.419 -1.1327  1.4227 -0.9181
   15UNL     C2  649   5.737   1.904   0.328  0.1495 -0.3152 -0.0521
   15UNL     C3  650   5.629   1.986   0.376  0.0662 -0.0565  0.5548
   15UNL     C4  651   5.773   2.096   0.290 -0.3606 -0.1520 -0.0304
   15UNL     C5  652   5.854   2.212   0.245 -0.5676  0.2034  0.5613
   15UNL     N6  653   5.836   1.980   0.306  0.3849 -0.3552  0.6528
   15UNL     N7  654   5.645   2.112   0.342 -0.6010 -0.2607  0.4908
   15UNL     H8  655   5.836   2.221   0.137 -1.4024  1.4635  0.7826
   15UNL     H9  656   5.961   2.194   0.260 -0.4904  0.2850  0.1262
   15UNL    H10  657   5.838   2.314   0.282  0.9429  0.5236  0.3801
   16UNL     H0  658   0.305   1.413   0.360  1.6069  0.6533  1.1359
   16UNL     H1  659   0.273   1.617   0.181 -1.4274 -3.6278 -0.8718
   16UNL     C2  660   0.253   1.507   0.373  0.6878  0.4812 -0.8742
   16UNL     C3  661   0.238   1.615   0.283 -0.9503 -0.2353 -0.5272
   16UNL     C4  662   0.160   1.649   0.475 -1.0268  0.2491 -0.0167
   16UNL     C5  663   0.105   1.717   0.598  0.1221  0.9299  0.6237
   16UNL     N6  664   0.195   1.525   0.493 -0.7294 -0.1970 -0.5533
   16UNL     N7  665   0.185   1.714   0.353 -0.2270  0.4356 -0.3855
   16UNL     H8  666  -0.005   1.723   0.601  0.0721  0.9268 -0.6727
   16UNL     H9  667   0.135   1.823   0.605  0.3909  0.7999  1.5483
   16UNL    H10  668   0.137   1.662   0.687 -0.7353 -0.4901  0.0806
   17UNL     H0  669   4.572   2.079   0.535 -0.3913  0.3046 -0.5647
   17UNL     H1  670   4.803   2.197   0.620  1.5948 -0.3624 -0.5454
   17UNL     C2  671   4.674   2.049   0.515 -0.1627  0.3776  0.4215
   17UNL     C3  672   4.792   2.106   0.561 -0.3389 -0.0861 -0.6812
   17UNL     C4  673   4.831   1.937   0.451  0.0024  0.1959 -0.0877
   17UNL     C5  674   4.900   1.814   0.387 -0.7441 -0.3679  0.3261
   17UNL     N6  675   4.702   1.946   0.438 -0.0691  0.1790 -0.0881
   17UNL     N7  676   4.895   2.028   0.524  0.2644 -0.7093  0.5096
   17UNL     H8  677   4.944   1.745   0.460 -0.6992  0.7931  1.4494
   17UNL     H9  678   4.842   1.762   0.309  2.2594 -0.5810 -1.9252
   17UNL    H10  679   4.991   1.841   0.333 -0.2949  2.2840  2.1657
   18UNL     H0  680   0.464   1.480   1.027  0.4069  2.3087 -0.3495
   18UNL     H1  681   0.207   1.453   0.902 -0.8866  3.0421 -0.2957
   18UNL     C2  682   0.444   1.463   0.922  0.8494  0.4934 -0.1776
   18UNL     C3  683   0.309   1.451   0.866 -0.8856 -0.4382 -0.4419
   18UNL     C4  684   0.466   1.440   0.730 -0.1743 -0.4710  0.0375
   18UNL     C5  685   0.532   1.434   0.594 -0.3921 -0.6404  0.3868
   18UNL     N6  686   0.544   1.453   0.836  0.5186 -0.5391  0.4734
   18UNL     N7  687   0.328   1.434   0.737 -0.0970 -0.7748 -0.1602
   18UNL     H8  688   0.640   1.418   0.604 -0.4785 -0.3846  1.8717
   18UNL     H9  689   0.513   1.525   0.535 -0.5793  0.3314  1.8973
   18UNL    H10  690   0.486   1.349   0.541  0.8247 -1.5163  0.6885
    1Zn      Zn  691   5.075   1.549   1.498 -0.2474  0.0362  0.4291
    2Zn      Zn  692   5.054   0.523   2.059  0.1688 -0.0755  0.0677
    3Zn      Zn  693   4.566   0.862   2.101 -0.2269 -0.0280  0.0930
    4Zn      Zn  694   5.557   1.197   1.477 -0.0552  0.1132 -0.0402
    5Zn      Zn  695   5.557   0.699   1.798 -0.2077 -0.0829  0.0199
    6Zn      Zn  696   4.599   1.365   1.796 -0.0622 -0.1869 -0.1057
    7UNL     H0  697   4.636   1.092   2.250 -1.2377  1.4313  1.4775
    7UNL     H1  698   4.625   1.105   2.532  0.2110 -1.1892  1.4400
    7UNL     C2  699   4.603   1.018   2.322 -0.5787 -0.1820  0.1721
    7UNL     C3  700   4.600   1.029   2.460  0.2777  0.2496 -0.1530
    7UNL     C4  701   4.561   0.836   2.392  0.1298  0.4870  0.1528
    7UNL     C5  702   4.529   0.690   2.389 -0.3518  0.0705 -0.0901
    7UNL     N6  703   4.558   0.904   2.283  0.1885  0.3420  1.1612
    7UNL     N7  704   4.575   0.909   2.509 -0.0135  0.2521 -0.0656
    7UNL     H8  705   4.519   0.663   2.284 -0.1167  1.4794 -0.4997
    7UNL     H9  706   4.431   0.676   2.437 -2.5151  3.5794 -2.9327
    7UNL    H10  707   4.604   0.631   2.443 -1.1011  0.9897  2.0963
    8UNL     H0  708   5.089   0.288   2.192 -0.7005  1.6074 -0.9185
    8UNL     H1  709   5.089   0.034   2.069  0.7430 -0.1977  0.6315
    8UNL     C2  710   5.061   0.260   2.092 -0.3419  0.0481 -0.6050
    8UNL     C3  711   5.061   0.133   2.035 -0.4689 -0.6626  0.2412
    8UNL     C4  712   5.017   0.283   1.897  0.1240  0.0458  0.1403
    8UNL     C5  713   4.972   0.351   1.772 -0.1578  0.2850 -0.3306
    8UNL     N6  714   5.030   0.354   2.007 -0.3354  0.7103  0.3727
    8UNL     N7  715   5.032   0.150   1.914 -0.4500  0.6588  0.2353
    8UNL     H8  716   4.865   0.368   1.791 -0.7866 -1.3547 -2.0981
    8UNL     H9  717   4.988   0.295   1.679  1.0528 -1.6900  0.9875
    8UNL    H10  718   5.017   0.451   1.763  0.4915  0.1161  0.8528
    9UNL     H0  719   4.774   0.925   1.924  0.2746 -0.0589  0.0246
    9UNL     H1  720   4.791   1.140   1.761  1.1335  1.3184  1.4654
    9UNL     C2  721   4.706   1.009   1.920  0.1439 -0.1868 -0.6810
    9UNL     C3  722   4.719   1.121   1.839  0.1424  0.4938  0.3735
    9UNL     C4  723   4.563   1.133   1.978 -0.3193  0.3993  0.5863
    9UNL     C5  724   4.434   1.172   2.044  0.2450  0.1981  0.0666
    9UNL     N6  725   4.600   1.008   2.001 -0.2747 -0.3150 -0.3438
    9UNL     N7  726   4.626   1.205   1.874  0.2024  0.2674 -0.1663
    9UNL     H8  727   4.353   1.170   1.970  1.0657 -0.6764 -0.8457
    9UNL     H9  728   4.445   1.275   2.078 -0.9148 -0.2601  1.9877
    9UNL    H10  729   4.410   1.113   2.133 -0.2480  0.8937  0.4030
   10UNL     H0  730   4.625   1.356   1.508  1.2694 -1.2088  0.0948
   10UNL     H1  731   4.839   1.453   1.364  0.7700 -0.3784  0.1271
   10UNL     C2  732   4.714   1.403   1.548  0.7031  0.1907 -0.2361
   10UNL     C3  733   4.824   1.452   1.471 -0.4575  0.6587 -0.0090
   10UNL     C4  734   4.855   1.452   1.675  0.1050  0.0485  0.0396
   10UNL     C5  735   4.930   1.475   1.804  0.1800 -0.7061 -0.5483
   10UNL     N6  736   4.729   1.405   1.674 -0.0759  0.0719 -0.5746
   10UNL     N7  737   4.916   1.485   1.558 -0.8075  0.2234 -0.2948
   10UNL     H8  738   5.010   1.401   1.814  0.9828  0.3085  0.8714
   10UNL     H9  739   4.873   1.463   1.897  0.6299  1.7257  0.1193
   10UNL    H10  740   4.970   1.577   1.810  1.0375 -1.1162  1.6260
   11UNL     H0  741   4.579   0.589   2.098 -0.2177  0.3410 -1.4345
   11UNL     H1  742   4.796   0.442   2.007  0.6735  0.5814 -0.1777
   11UNL     C2  743   4.679   0.625   2.078  0.4106 -0.1316  0.6250
   11UNL     C3  744   4.788   0.548   2.029 -0.2580  0.4443  0.2121
   11UNL     C4  745   4.847   0.729   2.088 -0.4137 -0.4804 -0.3577
   11UNL     C5  746   4.929   0.836   2.156 -0.2945 -0.3522 -0.5543
   11UNL     N6  747   4.714   0.747   2.102 -0.1625 -0.0191 -0.1272
   11UNL     N7  748   4.903   0.615   2.040  0.2753 -0.0378  0.9282
   11UNL     H8  749   4.894   0.939   2.140  1.3279  0.4455  0.6975
   11UNL     H9  750   5.035   0.833   2.129  0.1861 -3.0581  1.3093
   11UNL    H10  751   4.920   0.821   2.264 -0.1499 -1.0643 -0.6395
   12UNL     H0  752   5.705   1.341   1.030 -2.4566  0.3933 -1.6463
   12UNL     H1  753   5.764   1.291   1.319  0.4428  0.0814 -0.6645
   12UNL     C2  754   5.665   1.280   1.109  0.1355  0.0917 -0.4811
   12UNL     C3  755   5.689   1.257   1.249  0.4403  0.1227 -0.6813
   12UNL     C4  756   5.520   1.160   1.186 -0.1159  0.8291 -0.7713
   12UNL     C5  757   5.385   1.097   1.187  0.2057  0.0621 -0.2163
   12UNL     N6  758   5.562   1.207   1.074  0.3769  0.0039  0.5810
   12UNL     N7  759   5.590   1.191   1.299  0.9125 -0.2121 -0.2988
   12UNL     H8  760   5.339   1.117   1.285  0.9121  0.8200 -0.0234
   12UNL     H9  761   5.399   0.990   1.166 -0.2745  0.0281 -0.3797
   12UNL    H10  762   5.310   1.137   1.117  0.0161  0.9361  0.4578
   13UNL     H0  763   5.283   1.632   1.649 -1.2931 -0.2900 -0.1688
   13UNL     H1  764   5.316   1.862   1.798  0.0992 -3.0716  0.4835
   13UNL     C2  765   5.207   1.709   1.660 -0.0992  0.8982 -0.0192
   13UNL     C3  766   5.231   1.824   1.742 -0.6129 -0.5986 -0.2393
   13UNL     C4  767   5.055   1.821   1.638  0.2102  0.4275  1.1645
   13UNL     C5  768   4.916   1.867   1.606 -0.0328 -0.0318 -0.1836
   13UNL     N6  769   5.096   1.706   1.591 -0.6981  0.6014 -0.1483
   13UNL     N7  770   5.130   1.902   1.715 -0.5828 -0.2034 -0.1493
   13UNL     H8  771   4.885   1.841   1.504 -2.2956  0.3729  0.3638
   13UNL     H9  772   4.839   1.824   1.671  0.6253 -1.3326 -0.2327
   13UNL    H10  773   4.909   1.977   1.610  0.2825 -0.0465  2.0657
   14UNL     H0  774   5.333   0.825   1.772 -0.7035 -0.7734 -1.0048
   14UNL     H1  775   5.083   0.757   1.843 -0.7599 -0.6315  2.6476
   14UNL     C2  776   5.298   0.743   1.833 -0.2363 -0.1498  0.1245
   14UNL     C3  777   5.172   0.707   1.878  0.2122 -0.7155  0.2380
   14UNL     C4  778   5.315   0.574   1.941 -0.2011 -0.0970  0.0648
   14UNL     C5  779   5.399   0.468   2.023 -0.3510 -0.3016  0.8957
   14UNL     N6  780   5.392   0.663   1.875 -0.3309 -0.7040 -0.5439
   14UNL     N7  781   5.182   0.596   1.950  0.6325  1.0068 -0.1319
   14UNL     H8  782   5.336   0.396   2.076  0.6647 -0.5890  1.7368
   14UNL     H9  783   5.457   0.525   2.097  0.0134  1.9063 -0.9576
   14UNL    H10  784   5.461   0.395   1.969 -2.3016 -1.1836 -0.2604
   15UNL     H0  785   5.294   1.131   1.597 -2.6427  1.1047  1.3253
   15UNL     H1  786   5.087   1.291   1.622 -1.2573  0.4298 -1.5765
   15UNL     C2  787   5.295   1.230   1.556 -0.7137  0.6179  0.0731
   15UNL     C3  788   5.178   1.308   1.567 -0.0815 -0.4963  0.0072
   15UNL     C4  789   5.334   1.400   1.474  0.0752 -0.2213  0.4581
   15UNL     C5  790   5.414   1.501   1.388 -0.4375  0.3540 -0.1993
   15UNL     N6  791   5.397   1.287   1.491  0.1704 -0.1049  0.5289
   15UNL     N7  792   5.203   1.425   1.512  0.0667 -0.3009 -0.2551
   15UNL     H8  793   5.457   1.576   1.455 -0.0216 -0.8799  0.9537
   15UNL     H9  794   5.344   1.553   1.321  0.4785  0.7022 -0.9197
   15UNL    H10  795   5.498   1.461   1.329  0.1471  0.6447  0.4262
   16UNL     H0  796   5.608   0.726   1.520  2.5637  0.7962 -1.1906
   16UNL     H1  797   5.553   0.956   1.366 -2.1695 -1.7897  0.2170
   16UNL     C2  798   5.580   0.823   1.558  0.1168 -0.3804  0.2495
   16UNL     C3  799   5.553   0.938   1.473 -0.1218 -0.1107  0.5836
   16UNL     C4  800   5.545   0.977   1.677 -0.2456 -0.0770 -0.5580
   16UNL     C5  801   5.502   1.035   1.803  0.2920 -0.2577 -0.2668
   16UNL     N6  802   5.566   0.844   1.685  0.1910  0.1523  0.1471
   16UNL     N7  803   5.531   1.036   1.555  0.5386 -0.6095 -0.6711
   16UNL     H8  804   5.535   0.987   1.896 -0.7027 -1.8062 -0.6701
   16UNL     H9  805   5.394   1.045   1.788  0.5329 -0.5123 -2.5640
   16UNL    H10  806   5.538   1.138   1.809 -1.3975  0.3818 -0.6461
   17UNL     H0  807   4.117   1.376   1.719  0.2069 -1.4375 -1.1540
   17UNL     H1  808   4.339   1.498   1.823 -2.1737  0.4214  0.7146
   17UNL     C2  809   4.220   1.347   1.702  0.7220 -0.4943  0.2024
   17UNL     C3  810   4.331   1.412   1.758  0.5320  0.5279  0.1034
   17UNL     C4  811   4.374   1.250   1.638  0.2701 -0.0283  0.0131
   17UNL     C5  812   4.452   1.139   1.582  0.1957  0.7271 -0.5919
   17UNL     N6  813   4.246   1.254   1.615  0.0946  0.3849 -0.2453
   17UNL     N7  814   4.435   1.345   1.720  0.1176  0.2310  0.9641
   17UNL     H8  815   4.409   1.048   1.626 -0.0242  1.3550  0.5408
   17UNL     H9  816   4.432   1.121   1.476 -1.4649 -2.2832  0.1251
   17UNL    H10  817   4.556   1.139   1.617  0.0712  1.3589 -0.2021
   18UNL     H0  818   0.012   0.802   2.232  2.5693  0.4076 -0.7514
   18UNL     H1  819  -0.227   0.735   2.098  0.2837 -1.3115  2.0491
   18UNL     C2  820  -0.006   0.788   2.126  0.2146  1.0274 -0.4999
   18UNL     C3  821  -0.127   0.754   2.063 -0.2761 -0.0784  0.9880
   18UNL     C4  822   0.031   0.772   1.934 -0.3510  0.0028 -0.0057
   18UNL     C5  823   0.100   0.805   1.806 -0.0913 -0.3874  0.1309
   18UNL     N6  824   0.097   0.795   2.045  0.3345  0.3272 -0.4865
   18UNL     N7  825  -0.102   0.744   1.930  0.2170 -0.4085  0.1177
   18UNL     H8  826   0.208   0.788   1.804  0.1251  0.6567  1.1477
   18UNL     H9  827   0.085   0.914   1.798  1.7847 -0.0432  0.8195
   18UNL    H10  828   0.056   0.753   1.721 -0.5438  1.7731 -1.0440
    1Zn      Zn  829   4.573   0.886   2.686 -0.1082  0.2046 -0.0664
    2Zn      Zn  830   2.652   5.313   3.267 -0.0975  0.1475  0.2435
    3Zn      Zn  831   4.073   0.190   3.276  0.1234 -0.0562  0.2114
    4Zn      Zn  832   5.056   0.547   2.659  0.3005  0.0100  0.0117
    5Zn      Zn  833   5.062   0.024   2.961  0.0643 -0.1812 -0.0707
    6Zn      Zn  834   4.092   0.694   2.974  0.3694  0.2621  0.0402
    7UNL     H0  835   4.173   0.381   3.405  0.7398 -1.5075 -1.5491
    7UNL     H1  836   4.196   0.405   3.691  0.1998 -0.7293  0.2511
    7UNL     C2  837   4.130   0.324   3.486 -0.1898  0.9199 -0.2430
    7UNL     C3  838   4.147   0.333   3.628 -0.0425 -0.2605 -0.1023
    7UNL     C4  839   4.058   0.162   3.571  0.4336 -0.0163  0.1386
    7UNL     C5  840   4.037   0.006   3.580  0.2149  0.0155 -0.0978
    7UNL     N6  841   4.064   0.214   3.448  0.3039 -0.0652 -0.2022
    7UNL     N7  842   4.094   0.225   3.684  0.6261  0.1299  0.8452
    7UNL     H8  843   3.932  -0.011   3.556 -1.0368  3.2443  2.3835
    7UNL     H9  844   4.055  -0.033   3.681 -0.6341 -1.0716 -0.3503
    7UNL    H10  845   4.104  -0.056   3.519 -1.3084 -0.5564 -1.2248
    8UNL     H0  846   2.664   5.051   3.411  2.9496 -1.8528 -0.3353
    8UNL     H1  847   2.663   4.806   3.287 -2.2999  0.9996  0.8121
    8UNL     C2  848   2.654   5.032   3.305 -0.2546 -0.3393 -0.4076
    8UNL     C3  849   2.662   4.906   3.245  0.0871  0.5338 -0.5143
    8UNL     C4  850   2.655   5.063   3.105  0.2278  0.0100 -0.2162
    8UNL     C5  851   2.636   5.153   2.985  0.1835 -0.0621 -0.3062
    8UNL     N6  852   2.656   5.132   3.216  0.0314  0.3106 -0.8721
    8UNL     N7  853   2.656   4.925   3.112  0.3942 -0.4074 -0.4602
    8UNL     H8  854   2.557   5.227   2.999 -3.8587 -3.9386 -0.1735
    8UNL     H9  855   2.604   5.097   2.896 -1.5614  0.3220  0.0325
    8UNL    H10  856   2.724   5.211   2.959  0.2123  0.3088  0.5904
    9UNL     H0  857   4.239   0.243   3.022 -0.3370 -0.4003 -0.1131
    9UNL     H1  858   4.294   0.484   2.929  0.3982  0.2113  1.0535
    9UNL     C2  859   4.196   0.333   3.064  0.0891 -0.5991  0.7643
    9UNL     C3  860   4.219   0.458   3.002 -0.5752 -0.4449 -0.1528
    9UNL     C4  861   4.061   0.456   3.138 -0.0545  0.1980 -0.1567
    9UNL     C5  862   3.940   0.504   3.209 -0.8324  0.2996 -0.1849
    9UNL     N6  863   4.112   0.335   3.162  0.4502 -0.1971 -0.1439
    9UNL     N7  864   4.131   0.538   3.054 -0.2456 -0.2981 -0.1362
    9UNL     H8  865   3.847   0.469   3.163  0.2208 -1.1054 -1.3442
    9UNL     H9  866   3.942   0.614   3.209 -1.5912  0.3239  0.6171
    9UNL    H10  867   3.938   0.466   3.312 -0.6196  0.9242  0.0555
   10UNL     H0  868   4.108   0.762   2.702 -1.1073 -0.2608  0.7849
   10UNL     H1  869   4.332   0.861   2.563 -1.3208  1.1487  0.1466
   10UNL     C2  870   4.207   0.783   2.740 -0.9277  0.0951  0.1503
   10UNL     C3  871   4.317   0.828   2.665 -0.5823 -0.0030 -0.1110
   10UNL     C4  872   4.356   0.787   2.866  0.2065  0.2788 -0.2433
   10UNL     C5  873   4.443   0.773   2.989  0.2445 -0.0692 -0.5032
   10UNL     N6  874   4.233   0.740   2.865 -0.2940  0.0405 -0.1643
   10UNL     N7  875   4.413   0.831   2.752 -0.1456  0.9302  0.8382
   10UNL     H8  876   4.426   0.678   3.042  0.3127  0.4141  0.4089
   10UNL     H9  877   4.402   0.845   3.061  2.9278  0.9710  0.1022
   10UNL    H10  878   4.549   0.801   2.981 -0.0953  2.4911  2.1927
   11UNL     H0  879   2.175   5.352   3.196  0.0100 -0.4274  0.2794
   11UNL     H1  880   2.406   5.214   3.192  0.4445 -0.0582  0.8130
   11UNL     C2  881   2.272   5.393   3.223 -0.4037  0.4690  0.4497
   11UNL     C3  882   2.393   5.320   3.210 -0.3666  0.0547 -0.3638
   11UNL     C4  883   2.421   5.502   3.281 -0.7747  0.2158 -0.7270
   11UNL     C5  884   2.486   5.634   3.307 -0.6649  0.3073 -0.0907
   11UNL     N6  885   2.287   5.510   3.264  0.6801  0.0575 -0.1018
   11UNL     N7  886   2.493   5.391   3.249  0.1407  0.1958  0.3654
   11UNL     H8  887   2.592   5.630   3.281 -0.8624 -1.3388 -0.7769
   11UNL     H9  888   2.476   5.653   3.415 -1.6247  0.1656 -0.1446
   11UNL    H10  889   2.443   5.714   3.245  0.0491  0.6676 -0.1333
   12UNL     H0  890   5.237   0.645   2.211 -0.0611  2.4167  1.9682
   12UNL     H1  891   5.269   0.655   2.481 -1.0227 -0.0766  0.4587
   12UNL     C2  892   5.172   0.594   2.281 -1.0708  0.5690 -0.1389
   12UNL     C3  893   5.189   0.604   2.429 -1.2103  0.3516  0.3285
   12UNL     C4  894   5.023   0.497   2.361  1.0490 -0.8196 -0.4957
   12UNL     C5  895   4.890   0.434   2.372  0.7330 -0.3837 -0.7341
   12UNL     N6  896   5.070   0.527   2.240  0.7414 -0.4044 -0.8644
   12UNL     N7  897   5.089   0.535   2.475 -0.1096 -0.9038  0.4346
   12UNL     H8  898   4.858   0.403   2.271  1.6364 -0.2373 -1.0777
   12UNL     H9  899   4.827   0.518   2.403  1.0749 -0.1831 -0.5893
   12UNL    H10  900   4.877   0.358   2.450 -2.9005  1.2573  0.4937
   13UNL     H0  901   4.732   0.940   2.901  2.0379  0.8729  1.8647
   13UNL     H1  902   4.751   1.172   3.044  0.5881 -0.1681 -0.3729
   13UNL     C2  903   4.680   1.032   2.876 -0.0593 -0.7167 -0.1172
   13UNL     C3  904   4.691   1.145   2.957  0.3426 -0.6193 -0.0667
   13UNL     C4  905   4.548   1.162   2.808  1.0488 -0.6973  0.2683
   13UNL     C5  906   4.428   1.222   2.742 -1.2297 -0.4649  0.6750
   13UNL     N6  907   4.594   1.043   2.778  0.3029 -0.7187 -0.1955
   13UNL     N7  908   4.599   1.231   2.916  0.1930  0.0012  0.0787
   13UNL     H8  909   4.460   1.271   2.649 -0.1298 -0.7544  0.8801
   13UNL     H9  910   4.361   1.137   2.723 -1.8011  0.1690 -0.1871
   13UNL    H10  911   4.374   1.293   2.806 -3.0866 -1.8474  0.7452
   14UNL     H0  912   4.825   0.156   2.960 -1.3066  0.7514  0.5462
   14UNL     H1  913   4.600   0.079   3.115 -1.5389 -3.2106 -3.5311
   14UNL     C2  914   4.814   0.076   3.032  0.9036  0.0042  0.1314
   14UNL     C3  915   4.697   0.035   3.099  0.4588 -0.3327 -0.6672
   14UNL     C4  916   4.850  -0.093   3.134 -0.6539 -0.5149 -0.2674
   14UNL     C5  917   4.926  -0.219   3.174  0.6295  0.0475  0.3250
   14UNL     N6  918   4.907  -0.009   3.048  0.4872 -0.3548  0.2051
   14UNL     N7  919   4.722  -0.066   3.174  0.5787  0.2368  0.1306
   14UNL     H8  920   5.029  -0.210   3.137  0.2404  0.7922 -0.6275
   14UNL     H9  921   4.884  -0.309   3.127  2.4541 -2.2679  2.8579
   14UNL    H10  922   4.926  -0.239   3.282  2.2225  0.2098  0.3757
   15UNL     H0  923   4.786   0.458   2.699 -3.3177  0.0188  0.7348
   15UNL     H1  924   4.568   0.610   2.768 -0.0698 -0.2966  0.7072
   15UNL     C2  925   4.784   0.565   2.708  0.0635  0.2453  0.0858
   15UNL     C3  926   4.669   0.646   2.750 -0.1162 -0.4890  0.0084
   15UNL     C4  927   4.833   0.750   2.686 -0.4552 -0.9028  0.4695
   15UNL     C5  928   4.902   0.870   2.636 -0.0142  0.2108  0.0806
   15UNL     N6  929   4.893   0.637   2.665 -0.4159  0.5335 -1.0838
   15UNL     N7  930   4.705   0.773   2.731  0.0449  0.2017  0.7410
   15UNL     H8  931   4.838   0.948   2.593 -0.8027  0.0628  0.9522
   15UNL     H9  932   4.976   0.850   2.557 -0.6272 -0.9058 -0.2335
   15UNL    H10  933   4.949   0.921   2.721  1.8044 -0.3220 -0.5611
   16UNL     H0  934   5.064   0.060   2.684  0.3565  0.4485  0.5457
   16UNL     H1  935   5.073   0.297   2.547  1.1937 -1.7869 -0.3432
   16UNL     C2  936   5.068   0.158   2.727 -0.0547  0.2216  1.1087
   16UNL     C3  937   5.060   0.277   2.653  0.0610 -0.9387 -0.3049
   16UNL     C4  938   5.030   0.305   2.850 -0.3081  0.4783  0.2291
   16UNL     C5  939   5.007   0.376   2.975 -0.5295  0.7087 -0.6431
   16UNL     N6  940   5.034   0.173   2.850  0.2976  0.6673 -0.2415
   16UNL     N7  941   5.039   0.376   2.734  0.1794  0.2026 -0.2952
   16UNL     H8  942   4.905   0.415   2.979 -0.7157  0.1511  0.3116
   16UNL     H9  943   5.073   0.464   2.984  1.9157 -0.9616 -1.0537
   16UNL    H10  944   5.015   0.318   3.068  2.3391  0.5487 -0.8732
   17UNL     H0  945   3.618   0.702   2.900 -0.0300 -0.2942 -0.1763
   17UNL     H1  946   3.851   0.825   2.988  0.6350  1.3562 -1.7106
   17UNL     C2  947   3.721   0.677   2.879  0.2158  0.0331  0.5914
   17UNL     C3  948   3.838   0.740   2.921 -0.5562  0.1907 -0.0846
   17UNL     C4  949   3.872   0.579   2.802 -0.0658 -0.3502  0.0071
   17UNL     C5  950   3.942   0.474   2.713  0.0155 -0.3230 -0.0711
   17UNL     N6  951   3.742   0.578   2.795 -0.1741  0.3537 -0.2427
   17UNL     N7  952   3.941   0.677   2.873 -0.0941 -0.4511  0.1680
   17UNL     H8  953   4.043   0.450   2.751  0.3875 -0.8618 -1.3511
   17UNL     H9  954   3.887   0.380   2.708  1.1346 -0.9640 -0.7071
   17UNL    H10  955   3.960   0.509   2.611  1.5113 -0.6529  0.0473
   18UNL     H0  956   5.274   0.070   3.392  0.2279  1.3681  0.4396
   18UNL     H1  957   5.053   0.072   3.246 -0.9900 -1.9568 -1.2940
   18UNL     C2  958   5.268   0.072   3.284 -0.5968 -0.6289  0.4065
   18UNL     C3  959   5.153   0.069   3.205 -0.3443 -0.2047  0.0289
   18UNL     C4  960   5.318   0.089   3.093  0.2521 -0.3451 -0.4106
   18UNL     C5  961   5.407   0.096   2.967  0.2860 -0.5811  0.6660
   18UNL     N6  962   5.380   0.079   3.211  0.2646 -0.0533  0.3466
   18UNL     N7  963   5.183   0.075   3.081 -0.0226  0.7564 -0.0512
   18UNL     H8  964   5.343   0.084   2.879  2.2708 -0.6451 -0.8315
   18UNL     H9  965   5.468   0.005   2.976  2.4289  0.7323  0.1598
   18UNL    H10  966   5.467   0.187   2.961 -0.0137 -0.3069  1.5546
    1Zn      Zn  967   4.088   0.198   3.862  0.0315  0.0157  0.1969
    2Zn      Zn  968   2.165   4.655   4.435  0.0164 -0.1500  0.1060
    3Zn      Zn  969   1.663   4.955   4.447 -0.0270 -0.2191 -0.2723
    4Zn      Zn  970   2.648   5.313   3.851 -0.1718  0.0714 -0.1734
    5Zn      Zn  971   2.652   4.806   4.152  0.2725 -0.0118 -0.0537
    6Zn      Zn  972   3.597   0.027   4.146  0.2178 -0.1151  0.0125
    7UNL     H0  973   1.666   5.194   4.597  1.8856  0.5017  0.6525
    7UNL     H1  974   1.697   5.220   4.869 -0.3531  0.0900  0.5711
    7UNL     C2  975   1.678   5.116   4.671 -0.5624 -0.3492  0.2413
    7UNL     C3  976   1.692   5.127   4.813  0.7015 -0.0529  0.7024
    7UNL     C4  977   1.675   4.927   4.743 -0.0831  0.1385  0.0874
    7UNL     C5  978   1.695   4.778   4.737 -0.7570  0.6188 -0.7369
    7UNL     N6  979   1.672   4.989   4.628  0.1262 -0.0857 -0.2039
    7UNL     N7  980   1.680   5.004   4.858 -0.8932  0.3246  0.6090
    7UNL     H8  981   1.664   4.726   4.829  1.5074  1.9363  0.8444
    7UNL     H9  982   1.799   4.746   4.730 -0.5850  0.7472  0.9239
    7UNL    H10  983   1.645   4.730   4.651 -1.9155 -0.7966  0.6663
    8UNL     H0  984   2.257   4.377   4.558 -1.7802  0.5951  0.5884
    8UNL     H1  985   2.225   4.138   4.419  0.9046 -0.8769 -2.4011
    8UNL     C2  986   2.225   4.366   4.455  0.3659 -0.6294 -0.0237
    8UNL     C3  987   2.206   4.240   4.389  0.0942 -0.2378  0.0259
    8UNL     C4  988   2.161   4.409   4.275  0.0628  0.1570  0.0453
    8UNL     C5  989   2.114   4.474   4.148  0.3001 -0.6197  0.3051
    8UNL     N6  990   2.184   4.471   4.385 -0.1748 -0.1282 -0.2984
    8UNL     N7  991   2.160   4.270   4.268  0.2959 -0.4991 -0.1545
    8UNL     H8  992   2.007   4.495   4.151  0.5248  1.6634 -2.9149
    8UNL     H9  993   2.128   4.423   4.052  0.0968  2.3679 -1.4419
    8UNL    H10  994   2.170   4.566   4.127 -2.2485  0.3501 -3.0605
    9UNL     H0  995   1.817   5.007   4.230 -2.2931 -1.0300  0.1179
    9UNL     H1  996   1.866   5.252   4.119  0.2853 -1.4938  0.3831
    9UNL     C2  997   1.762   5.099   4.246  0.9040  1.0881 -0.1024
    9UNL     C3  998   1.789   5.226   4.190 -0.2408  0.5213  0.6055
    9UNL     C4  999   1.633   5.229   4.327 -0.2931 -0.0598  0.3444
    9UNL     C5 1000   1.490   5.261   4.359 -0.4750 -0.1196 -0.4258
    9UNL     N6 1001   1.667   5.099   4.336 -0.4990 -0.4714  0.0728
    9UNL     N7 1002   1.702   5.309   4.243  0.0826 -0.3864  0.2506
    9UNL     H8 1003   1.475   5.368   4.380  0.5526 -0.2022  0.8366
    9UNL     H9 1004   1.445   5.202   4.439 -2.2896  1.4847 -0.1743
    9UNL    H10 1005   1.424   5.253   4.272  0.3960 -0.3083 -1.0884
   10UNL     H0 1006   3.625   0.062   3.869  0.4482 -1.2871  0.8791
   10UNL     H1 1007   3.850   0.166   3.745  1.9909 -0.2349  0.3109
   10UNL     C2 1008   3.723   0.083   3.909  0.5137 -0.2897  0.2487
   10UNL     C3 1009   3.835   0.129   3.846  0.1086  0.2107  0.2255
   10UNL     C4 1010   3.866   0.099   4.036 -0.5548 -0.0623 -0.8580
   10UNL     C5 1011   3.918   0.138   4.176  0.5516  0.7557 -0.3892
   10UNL     N6 1012   3.738   0.063   4.034 -0.0447  0.3805  0.0171
   10UNL     N7 1013   3.931   0.144   3.931  0.2589  0.2916  0.0563
   10UNL     H8 1014   3.900   0.064   4.254 -0.9834  0.0712 -1.3324
   10UNL     H9 1015   3.875   0.235   4.205 -0.7264 -0.1485  0.8772
   10UNL    H10 1016   4.026   0.153   4.179  0.5878  0.2666  1.4256
   11UNL     H0 1017   1.694   4.680   4.361  0.0033  0.9609  0.8341
   11UNL     H1 1018   1.928   4.551   4.364 -0.2890 -0.8614  0.3563
   11UNL     C2 1019   1.791   4.720   4.390  0.8091 -0.2098 -0.1221
   11UNL     C3 1020   1.910   4.655   4.387  0.4271 -0.7390  0.3667
   11UNL     C4 1021   1.933   4.846   4.444  0.8312 -0.4730 -0.1980
   11UNL     C5 1022   2.001   4.972   4.492  0.1931 -0.1238 -0.3667
   11UNL     N6 1023   1.800   4.845   4.427 -0.4015 -0.3768 -0.6626
   11UNL     N7 1024   2.008   4.742   4.410 -0.4852  0.3152 -0.6048
   11UNL     H8 1025   2.099   4.952   4.537  0.8400 -0.6949 -1.9607
   11UNL     H9 1026   1.937   5.029   4.560 -1.6595 -3.0543  0.5075
   11UNL    H10 1027   2.019   5.040   4.407 -0.0541  0.3263 -0.0612
   12UNL     H0 1028   2.863   5.416   3.417 -0.3685 -0.8345 -0.6632
   12UNL     H1 1029   2.874   5.439   3.693 -1.2294  1.6886  0.0408
   12UNL     C2 1030   2.787   5.382   3.486  0.2775  0.0201  0.4965
   12UNL     C3 1031   2.801   5.392   3.629  0.2253  0.1177 -0.5463
   12UNL     C4 1032   2.623   5.304   3.570 -0.6659  0.5484  0.4300
   12UNL     C5 1033   2.488   5.256   3.571 -0.0088  0.7514  0.4065
   12UNL     N6 1034   2.684   5.310   3.457  0.2108  0.1457  0.1176
   12UNL     N7 1035   2.688   5.338   3.679  0.5875 -0.3945  0.4882
   12UNL     H8 1036   2.424   5.288   3.488 -4.5462  0.1210  3.3164
   12UNL     H9 1037   2.422   5.283   3.654 -0.7500 -0.1770  0.1349
   12UNL    H10 1038   2.491   5.147   3.579 -1.7022  0.7245  1.1046
   13UNL     H0 1039   4.284   0.273   4.044  0.7399  1.8588  1.9030
   13UNL     H1 1040   4.273   0.507   4.193  0.2785  0.0209 -0.0178
   13UNL     C2 1041   4.212   0.353   4.036 -0.9547  0.2076 -0.8146
   13UNL     C3 1042   4.209   0.470   4.115 -0.0664  0.0228  0.2656
   13UNL     C4 1043   4.055   0.459   3.977 -0.4055 -0.2227 -0.2352
   13UNL     C5 1044   3.931   0.488   3.897 -0.0527 -0.1699  0.0905
   13UNL     N6 1045   4.124   0.352   3.943 -0.4238 -0.6105 -0.4629
   13UNL     N7 1046   4.109   0.541   4.071  0.1055  0.2276 -0.3595
   13UNL     H8 1047   3.920   0.439   3.800 -0.9889 -1.0293  0.6081
   13UNL     H9 1048   3.848   0.442   3.952  0.6546 -2.1157 -0.4000
   13UNL    H10 1049   3.925   0.596   3.878  2.2322 -0.0152 -0.0292
   14UNL     H0 1050   2.386   4.910   4.105 -1.7155  0.4108 -1.3207
   14UNL     H1 1051   2.183   4.879   4.288 -1.3328 -1.5143  3.6171
   14UNL     C2 1052   2.388   4.844   4.191  0.2492  0.6601 -1.1200
   14UNL     C3 1053   2.281   4.833   4.286 -0.0349  0.9611  0.4877
   14UNL     C4 1054   2.435   4.708   4.330 -0.2042  0.4123  0.3026
   14UNL     C5 1055   2.512   4.587   4.391 -0.5128 -0.5455 -0.2086
   14UNL     N6 1056   2.493   4.775   4.236  0.6655 -0.1520 -0.1388
   14UNL     N7 1057   2.306   4.733   4.366 -0.2770  0.5413 -0.6168
   14UNL     H8 1058   2.461   4.489   4.389 -0.2602 -0.7443  1.5376
   14UNL     H9 1059   2.543   4.610   4.494 -0.3730 -0.6787 -0.2197
   14UNL    H10 1060   2.604   4.561   4.337 -0.8251 -3.8847  0.5970
   15UNL     H0 1061   2.405   5.219   3.936  3.7858 -0.3629  0.3275
   15UNL     H1 1062   2.165   5.363   3.944 -0.7110 -0.9309 -1.3082
   15UNL     C2 1063   2.386   5.324   3.920  0.4244 -0.9467 -0.2051
   15UNL     C3 1064   2.266   5.396   3.926 -0.6978 -0.5700 -0.6001
   15UNL     C4 1065   2.431   5.511   3.866  0.5179  0.6929  0.3260
   15UNL     C5 1066   2.506   5.627   3.804  0.1772  0.9590  0.2717
   15UNL     N6 1067   2.492   5.393   3.880  0.1203 -0.1728 -0.0730
   15UNL     N7 1068   2.292   5.518   3.892 -0.5247 -0.8197  0.4560
   15UNL     H8 1069   2.486   5.632   3.696  0.2242  0.1977  0.2253
   15UNL     H9 1070   2.615   5.632   3.816  0.4811  0.7607 -1.8724
   15UNL    H10 1071   2.470   5.725   3.839 -0.3487  0.6740  0.5268
   16UNL     H0 1072   2.696   4.813   3.868  0.1442 -0.2542  0.5810
   16UNL     H1 1073   2.720   5.062   3.730 -0.8184 -1.7618 -0.2231
   16UNL     C2 1074   2.685   4.914   3.905  0.9313 -0.1230  0.4650
   16UNL     C3 1075   2.692   5.041   3.833 -0.3919 -0.2713  0.2330
   16UNL     C4 1076   2.631   5.074   4.027 -0.4667 -0.3516  0.0648
   16UNL     C5 1077   2.607   5.154   4.157  0.0823  0.3706  1.0661
   16UNL     N6 1078   2.643   4.938   4.029  0.0171 -0.3389 -0.7426
   16UNL     N7 1079   2.645   5.136   3.909  0.3455 -0.3784 -0.3062
   16UNL     H8 1080   2.671   5.242   4.168  0.7374 -0.3150  3.1187
   16UNL     H9 1081   2.616   5.088   4.244  0.3416  0.0667  0.8088
   16UNL    H10 1082   2.506   5.197   4.160 -0.2962 -0.4338  0.4054
   17UNL     H0 1083   3.118   0.004   4.095  0.4103  0.7736  2.2153
   17UNL     H1 1084   3.331   0.130   4.197 -2.8537 -0.8763 -0.0938
   17UNL     C2 1085   3.220   0.000   4.058 -0.3012  0.2051  0.2167
   17UNL     C3 1086   3.333   0.061   4.114 -0.1424 -0.1798 -0.7331
   17UNL     C4 1087   3.384  -0.087   3.978  0.6002 -0.0865 -0.3539
   17UNL     C5 1088   3.455  -0.200   3.915 -0.2098  0.3564 -0.1781
   17UNL     N6 1089   3.250  -0.093   3.970 -0.0772  0.5443 -0.2686
   17UNL     N7 1090   3.439  -0.001   4.069 -0.3866 -0.0229  0.0667
   17UNL     H8 1091   3.551  -0.217   3.966 -1.7853 -2.0550  2.2660
   17UNL     H9 1092   3.398  -0.290   3.937 -0.4978  0.7023  0.5507
   17UNL    H10 1093   3.468  -0.184   3.808 -1.0004 -1.5051 -0.5889
   18UNL     H0 1094   2.875   4.961   4.554 -3.5896 -0.0122  0.4948
   18UNL     H1 1095   2.654   4.896   4.419  0.3604 -0.3443  2.1244
   18UNL     C2 1096   2.873   4.921   4.454  0.2192  0.1570  0.1893
   18UNL     C3 1097   2.757   4.889   4.385 -0.0016  0.3305  0.8465
   18UNL     C4 1098   2.936   4.866   4.273  0.3862 -0.1504 -0.0873
   18UNL     C5 1099   3.027   4.849   4.156  0.4572  0.2123  0.0226
   18UNL     N6 1100   2.983   4.912   4.387 -0.1460  0.2866  0.0831
   18UNL     N7 1101   2.798   4.841   4.265  0.3568  0.0649 -0.2140
   18UNL     H8 1102   3.020   4.757   4.097 -0.2000 -0.2638  0.8118
   18UNL     H9 1103   3.130   4.836   4.192 -0.0766 -1.3704  1.0967
   18UNL    H10 1104   3.026   4.940   4.094  1.3661 -0.5262 -1.1133
    1Zn      Zn 1105   5.064   3.595   0.334  0.0338 -0.0626  0.2539
    2Zn      Zn 1106   5.052   2.564   0.896  0.1341 -0.2038 -0.2993
    3Zn      Zn 1107   4.566   2.907   0.903  0.0126 -0.0604  0.1154
    4Zn      Zn 1108   5.549   3.261   0.314 -0.2510  0.0192  0.3110
    5Zn      Zn 1109   5.520   2.743   0.598 -0.1327 -0.0318  0.0619
    6Zn      Zn 1110   4.572   3.446   0.624  0.1993  0.1711 -0.0221
    7UNL     H0 1111   4.602   3.133   1.049  0.5367  0.2034 -0.5570
    7UNL     H1 1112   4.602   3.160   1.319 -0.0101  2.0115 -1.7939
    7UNL     C2 1113   4.585   3.055   1.122 -0.4129  0.4946 -0.4571
    7UNL     C3 1114   4.587   3.068   1.264 -0.2379  0.4963  0.6574
    7UNL     C4 1115   4.547   2.876   1.203  0.2126 -0.5848  0.3407
    7UNL     C5 1116   4.540   2.723   1.212 -0.6480 -0.1959  0.9671
    7UNL     N6 1117   4.547   2.936   1.086  0.0059 -0.1448  0.0893
    7UNL     N7 1118   4.569   2.948   1.318 -0.2311 -0.4350 -0.4449
    7UNL     H8 1119   4.482   2.678   1.130  0.8664 -0.5395  0.0295
    7UNL     H9 1120   4.496   2.688   1.306 -4.0169 -0.2716 -0.4930
    7UNL    H10 1121   4.644   2.691   1.196 -0.8364 -0.2747 -0.2242
    8UNL     H0 1122   5.109   2.293   1.021 -0.2423 -2.4301  0.2406
    8UNL     H1 1123   5.091   2.063   0.895  1.6966  0.8409 -0.0566
    8UNL     C2 1124   5.087   2.291   0.915 -0.6771 -0.3838  0.2499
    8UNL     C3 1125   5.079   2.162   0.854  0.3278  0.6327 -0.2275
    8UNL     C4 1126   5.056   2.321   0.729  0.3190  0.3716 -0.6693
    8UNL     C5 1127   5.027   2.400   0.605  0.2428  0.1139  0.0811
    8UNL     N6 1128   5.056   2.392   0.839 -0.2042  0.1143 -0.3894
    8UNL     N7 1129   5.064   2.184   0.726 -0.5632 -0.2331 -0.5165
    8UNL     H8 1130   5.079   2.365   0.515  1.7779  2.6032 -0.1039
    8UNL     H9 1131   5.057   2.505   0.614  1.0312 -0.2215  1.5667
    8UNL    H10 1132   4.922   2.383   0.577  0.6567 -1.6572 -0.5018
    9UNL     H0 1133   4.783   3.007   0.716 -0.8023 -1.1102  0.3752
    9UNL     H1 1134   4.779   3.239   0.580 -0.0053 -0.3235 -0.5171
    9UNL     C2 1135   4.715   3.088   0.738  0.3802  0.0228 -0.0636
    9UNL     C3 1136   4.721   3.208   0.666 -0.0175 -0.7869 -0.6882
    9UNL     C4 1137   4.560   3.192   0.786 -0.6217  0.7976 -0.4858
    9UNL     C5 1138   4.428   3.223   0.855  0.2614 -0.1922  0.1579
    9UNL     N6 1139   4.616   3.068   0.813  0.5974 -0.6241 -0.7027
    9UNL     N7 1140   4.623   3.285   0.708  0.4302 -0.0401 -0.2421
    9UNL     H8 1141   4.352   3.263   0.787 -0.4108 -0.9112  0.4654
    9UNL     H9 1142   4.450   3.301   0.929  0.5157 -1.6444  1.6744
    9UNL    H10 1143   4.389   3.147   0.924 -2.0507 -0.0376 -0.8772
   10UNL     H0 1144   4.580   3.485   0.343  0.3377 -1.1832 -0.4805
   10UNL     H1 1145   4.795   3.501   0.198 -0.9129 -1.9966 -0.0090
   10UNL     C2 1146   4.678   3.501   0.385 -0.2466 -0.6138  0.7029
   10UNL     C3 1147   4.794   3.512   0.306 -0.1631 -0.4101 -0.1376
   10UNL     C4 1148   4.839   3.519   0.505 -0.1161  0.3352  0.1607
   10UNL     C5 1149   4.908   3.525   0.632  0.0112 -0.5088  0.0038
   10UNL     N6 1150   4.707   3.500   0.515  0.4185  0.2257  0.0735
   10UNL     N7 1151   4.902   3.538   0.382  0.0220 -0.0491  0.3988
   10UNL     H8 1152   4.923   3.631   0.655 -0.3098 -0.8805  2.1580
   10UNL     H9 1153   5.004   3.472   0.625  0.0689 -0.7049  1.7534
   10UNL    H10 1154   4.859   3.476   0.717  4.0074 -1.1573  2.2011
   11UNL     H0 1155   4.581   2.652   0.766  0.3983 -0.8773 -0.6795
   11UNL     H1 1156   4.796   2.487   0.776  1.1044  0.6980 -1.0414
   11UNL     C2 1157   4.678   2.673   0.809 -0.0864  0.2724 -0.1072
   11UNL     C3 1158   4.790   2.588   0.814 -0.1449  0.1520  0.3234
   11UNL     C4 1159   4.823   2.764   0.917 -0.1891  0.6335  0.3760
   11UNL     C5 1160   4.889   2.877   0.979 -0.6109 -0.2061 -0.1876
   11UNL     N6 1161   4.701   2.790   0.873 -0.2541  0.2978 -0.3749
   11UNL     N7 1162   4.885   2.643   0.896  0.5034 -0.1760 -0.0812
   11UNL     H8 1163   4.951   2.844   1.063  1.2911  1.6204 -0.7674
   11UNL     H9 1164   4.824   2.961   1.007  1.7117  1.5989  0.1555
   11UNL    H10 1165   4.963   2.915   0.908 -0.7007  0.3946  0.0357
   12UNL     H0 1166   3.811   0.676   4.593 -0.9484  0.3121 -0.6927
   12UNL     H1 1167   3.829   0.672   4.871 -1.3120 -0.5338  1.6899
   12UNL     C2 1168   3.747   0.623   4.662  0.2742  0.1097  0.3042
   12UNL     C3 1169   3.760   0.630   4.799 -0.3407  0.3162  0.2175
   12UNL     C4 1170   3.591   0.523   4.732  0.0382  0.4098  0.2354
   12UNL     C5 1171   3.456   0.456   4.740  0.3894  0.0089 -0.0598
   12UNL     N6 1172   3.647   0.555   4.618  1.1252  0.7520 -0.2350
   12UNL     N7 1173   3.662   0.562   4.846 -0.3087  0.7818 -0.4622
   12UNL     H8 1174   3.435   0.384   4.660  1.9626 -0.9515  0.3500
   12UNL     H9 1175   3.386   0.539   4.724  0.4340  0.2347  0.8554
   12UNL    H10 1176   3.432   0.422   4.841  0.6643 -1.5417 -0.5010
   13UNL     H0 1177   5.259   3.682   0.537  1.0519  0.7206  1.7870
   13UNL     H1 1178   5.278   3.926   0.636  2.2948 -2.3438 -2.1506
   13UNL     C2 1179   5.187   3.760   0.519  0.8295  0.0024 -0.7127
   13UNL     C3 1180   5.198   3.885   0.576 -0.2516 -0.2407 -0.4237
   13UNL     C4 1181   5.037   3.856   0.439 -0.1185 -0.7243  0.1732
   13UNL     C5 1182   4.906   3.874   0.359 -1.0588 -0.7468 -0.6403
   13UNL     N6 1183   5.084   3.737   0.438 -0.1709 -0.1384 -0.8219
   13UNL     N7 1184   5.097   3.954   0.522 -0.1116 -0.2557  0.9227
   13UNL     H8 1185   4.883   3.807   0.276 -0.7038 -1.3501 -0.2612
   13UNL     H9 1186   4.818   3.864   0.423 -0.3789  1.0138  0.6523
   13UNL    H10 1187   4.902   3.977   0.321 -0.5627  0.0958  1.4652
   14UNL     H0 1188   5.270   2.867   0.593  0.9425 -2.7791 -2.0296
   14UNL     H1 1189   5.039   2.770   0.724  0.2785 -0.9101 -1.1052
   14UNL     C2 1190   5.259   2.786   0.663 -0.4151 -0.7168  0.3425
   14UNL     C3 1191   5.142   2.737   0.727  0.5509 -0.0511 -0.4692
   14UNL     C4 1192   5.309   2.629   0.773  0.2000  0.2633  0.7954
   14UNL     C5 1193   5.398   2.526   0.843  0.5611 -0.6580  0.2348
   14UNL     N6 1194   5.369   2.716   0.688 -0.5445  0.0180 -0.7954
   14UNL     N7 1195   5.176   2.630   0.795 -0.2392  0.1251 -0.4114
   14UNL     H8 1196   5.340   2.451   0.898  0.9104 -0.1666  1.3042
   14UNL     H9 1197   5.460   2.574   0.921  0.3984 -0.8126  0.4620
   14UNL    H10 1198   5.473   2.486   0.775  1.4087 -0.4681  1.0341
   15UNL     H0 1199   5.257   3.162   0.394  0.6890 -0.2066  0.3941
   15UNL     H1 1200   5.050   3.330   0.423 -0.1113 -0.8132 -0.8792
   15UNL     C2 1201   5.267   3.270   0.386  0.1890 -0.1553  0.4215
   15UNL     C3 1202   5.153   3.353   0.398  0.0623  0.0905  0.5504
   15UNL     C4 1203   5.326   3.445   0.352 -0.4932 -0.4451  0.0297
   15UNL     C5 1204   5.412   3.553   0.283  0.4730 -0.5429  0.1988
   15UNL     N6 1205   5.381   3.327   0.355  0.3926 -0.1643 -0.7304
   15UNL     N7 1206   5.194   3.467   0.376 -1.0201  0.0910 -0.2089
   15UNL     H8 1207   5.346   3.607   0.213 -0.5374 -2.2747 -0.2413
   15UNL     H9 1208   5.493   3.514   0.221  0.6766  2.3328 -1.5192
   15UNL    H10 1209   5.460   3.620   0.355  0.5615  1.0436 -1.2670
   16UNL     H0 1210   5.532   2.763   0.307 -1.0679  0.0987  0.2212
   16UNL     H1 1211   5.559   2.998   0.167  1.3084 -0.9844 -0.0468
   16UNL     C2 1212   5.535   2.863   0.348  0.2835  0.1573  0.0089
   16UNL     C3 1213   5.541   2.984   0.273  0.2510  0.4231 -0.0041
   16UNL     C4 1214   5.519   3.010   0.476  0.6282 -0.6788  0.3698
   16UNL     C5 1215   5.478   3.085   0.592 -0.0850  0.8546 -0.3368
   16UNL     N6 1216   5.508   2.879   0.472  0.6233 -0.0251 -0.0776
   16UNL     N7 1217   5.536   3.082   0.360  0.1704 -0.1494  0.3300
   16UNL     H8 1218   5.372   3.111   0.597 -0.6278 -1.2452  0.0203
   16UNL     H9 1219   5.522   3.185   0.606 -0.2643  0.5198  3.5907
   16UNL    H10 1220   5.501   3.024   0.680  0.9137 -0.3117 -1.3720
   17UNL     H0 1221   4.099   3.457   0.536  0.1311 -0.6630  0.7504
   17UNL     H1 1222   4.326   3.540   0.667 -2.2121 -0.0736  1.2453
   17UNL     C2 1223   4.202   3.429   0.517  0.1920  0.2235 -0.2877
   17UNL     C3 1224   4.314   3.470   0.586  0.8420  0.2264  0.4153
   17UNL     C4 1225   4.359   3.332   0.441  0.0563 -0.5538 -0.2357
   17UNL     C5 1226   4.446   3.249   0.350  0.0036 -0.4340 -0.0892
   17UNL     N6 1227   4.226   3.349   0.411  0.5236 -0.2998  0.1315
   17UNL     N7 1228   4.416   3.411   0.537  0.3497  0.6072 -0.1305
   17UNL     H8 1229   4.463   3.290   0.250  2.0087  0.0735  0.4148
   17UNL     H9 1230   4.545   3.233   0.395 -1.3654 -1.6569  2.7403
   17UNL    H10 1231   4.409   3.146   0.340  1.9914 -1.1000 -1.1417
   18UNL     H0 1232   5.731   2.877   1.001 -2.8065 -3.2614  0.4586
   18UNL     H1 1233   5.529   2.780   0.865 -1.9503 -1.0731 -3.1010
   18UNL     C2 1234   5.737   2.870   0.893 -0.6147  0.5218  0.1593
   18UNL     C3 1235   5.626   2.808   0.827 -0.8180  0.7584  0.6199
   18UNL     C4 1236   5.790   2.837   0.698  0.3470 -0.0407 -0.0609
   18UNL     C5 1237   5.864   2.854   0.574 -0.3082 -0.1591  0.4435
   18UNL     N6 1238   5.843   2.883   0.812 -0.0652  0.2140 -0.5785
   18UNL     N7 1239   5.660   2.781   0.702 -0.5794 -0.0591  0.3186
   18UNL     H8 1240   5.801   2.849   0.484 -0.4659  1.0358  0.4802
   18UNL     H9 1241   5.941   2.775   0.576 -1.1411 -1.0106 -0.2447
   18UNL    H10 1242   5.922   2.947   0.571  0.1940 -0.4784 -1.3085
    1Zn      Zn 1243   4.585   2.910   1.500  0.2715 -0.3584  0.1987
    2Zn      Zn 1244   4.593   1.882   2.092  0.1150  0.2113 -0.0775
    3Zn      Zn 1245   4.109   2.234   2.066  0.6298 -0.0477 -0.1718
    4Zn      Zn 1246   5.071   2.561   1.483  0.4355 -0.3265  0.1691
    5Zn      Zn 1247   5.082   2.054   1.803 -0.1703 -0.0661  0.3308
    6Zn      Zn 1248   4.078   2.748   1.764  0.1723  0.2882 -0.0140
    7UNL     H0 1249   4.200   2.432   2.225  1.2336 -0.9489  0.1103
    7UNL     H1 1250   4.182   2.462   2.492  2.2672 -0.4182 -0.3936
    7UNL     C2 1251   4.150   2.362   2.290 -0.1040 -0.0318  0.1238
    7UNL     C3 1252   4.135   2.386   2.431 -0.1436  0.6969 -0.0305
    7UNL     C4 1253   4.097   2.191   2.369  0.2408  0.2881 -0.4977
    7UNL     C5 1254   4.085   2.038   2.370  0.4884 -0.0967 -0.2176
    7UNL     N6 1255   4.122   2.241   2.250  0.0784 -0.1310  0.2050
    7UNL     N7 1256   4.106   2.268   2.489  0.1147 -0.3575 -0.2281
    7UNL     H8 1257   4.040   1.998   2.278 -1.1867  0.0988  0.4722
    7UNL     H9 1258   4.016   2.002   2.447 -0.7581  1.2920 -0.6234
    7UNL    H10 1259   4.183   1.993   2.390  0.7605  1.1854  1.5633
    8UNL     H0 1260   4.700   1.650   2.188  2.2274 -2.3177 -0.7766
    8UNL     H1 1261   4.719   1.410   2.059  0.5431  0.4537 -2.1688
    8UNL     C2 1262   4.651   1.616   2.097 -0.5862  0.0991 -0.2997
    8UNL     C3 1263   4.664   1.497   2.026 -0.3573  0.4920 -0.6593
    8UNL     C4 1264   4.563   1.637   1.917 -0.0511 -0.4503 -0.5747
    8UNL     C5 1265   4.496   1.711   1.803 -0.2072  0.0468 -0.2267
    8UNL     N6 1266   4.589   1.705   2.025 -0.3288  0.5987  0.1709
    8UNL     N7 1267   4.598   1.507   1.916  0.1752  0.2591  0.1492
    8UNL     H8 1268   4.521   1.663   1.708  1.5933 -2.0605  1.2312
    8UNL     H9 1269   4.539   1.812   1.794  1.3471 -0.4656  1.1101
    8UNL    H10 1270   4.390   1.729   1.827 -0.0080  1.0647 -0.0695
    9UNL     H0 1271   4.271   2.318   1.892 -0.3985 -1.0542  2.2741
    9UNL     H1 1272   4.270   2.556   1.737 -1.8405  0.2360 -0.5264
    9UNL     C2 1273   4.203   2.402   1.893 -0.1900 -0.7967 -0.1330
    9UNL     C3 1274   4.207   2.522   1.818 -0.1814 -0.2985  0.5950
    9UNL     C4 1275   4.057   2.524   1.962  1.1399 -0.2391  0.2448
    9UNL     C5 1276   3.924   2.555   2.028 -0.0491  0.2011 -0.0608
    9UNL     N6 1277   4.111   2.400   1.987  0.1597 -1.1615  0.1241
    9UNL     N7 1278   4.106   2.597   1.858 -0.7373  0.3717  0.0711
    9UNL     H8 1279   3.924   2.513   2.130 -0.4398 -0.5263 -0.3486
    9UNL     H9 1280   3.837   2.503   1.985 -1.1199  1.6616  0.2786
    9UNL    H10 1281   3.890   2.659   2.032  0.0099  0.2185 -0.0107
   10UNL     H0 1282   4.124   2.745   1.482 -0.4745  2.7286 -1.0856
   10UNL     H1 1283   4.334   2.873   1.376 -2.5615  0.0476 -0.2790
   10UNL     C2 1284   4.214   2.775   1.535  0.0362 -0.3594  0.0177
   10UNL     C3 1285   4.325   2.829   1.475 -0.2978 -0.0234 -0.0664
   10UNL     C4 1286   4.349   2.808   1.673 -0.2954 -0.0674 -0.0317
   10UNL     C5 1287   4.417   2.828   1.811 -0.1602  0.4468  0.2200
   10UNL     N6 1288   4.221   2.772   1.662  0.0358 -0.2581  0.0071
   10UNL     N7 1289   4.420   2.844   1.561 -0.0269  0.4751 -0.1059
   10UNL     H8 1290   4.506   2.767   1.831 -0.7693 -0.1567  1.1574
   10UNL     H9 1291   4.353   2.821   1.900 -0.3212  1.0447  0.1566
   10UNL    H10 1292   4.451   2.932   1.823  0.6734  0.6126 -2.8557
   11UNL     H0 1293   4.117   1.963   2.002 -0.8902  2.4731  0.0493
   11UNL     H1 1294   4.314   1.787   2.050  5.3136 -0.9284  1.2772
   11UNL     C2 1295   4.218   1.993   2.026 -0.2154  0.3051  0.1186
   11UNL     C3 1296   4.318   1.895   2.046 -0.0441 -0.5206 -0.1691
   11UNL     C4 1297   4.378   2.088   2.089  0.3628 -0.0574  0.3895
   11UNL     C5 1298   4.462   2.193   2.158 -0.2009 -0.2358  0.2506
   11UNL     N6 1299   4.256   2.119   2.045  0.1905 -0.4290  0.2090
   11UNL     N7 1300   4.424   1.961   2.091  0.0402  0.4313 -0.0134
   11UNL     H8 1301   4.408   2.289   2.160  2.3901  1.3002  2.7123
   11UNL     H9 1302   4.555   2.211   2.104  0.0217 -0.6949  0.4780
   11UNL    H10 1303   4.487   2.168   2.262  0.3104  0.3329  0.2634
   12UNL     H0 1304   5.261   2.659   1.044 -0.9874 -2.5074 -2.9834
   12UNL     H1 1305   5.306   2.640   1.306  0.1929  0.3532  0.2785
   12UNL     C2 1306   5.196   2.614   1.117  1.1066 -0.2190  0.5935
   12UNL     C3 1307   5.215   2.610   1.256 -0.0649  1.1562  0.2446
   12UNL     C4 1308   5.035   2.527   1.194 -0.8727 -0.5266 -0.7447
   12UNL     C5 1309   4.903   2.459   1.200 -0.1859  0.3642 -0.2397
   12UNL     N6 1310   5.080   2.562   1.077 -0.4334 -0.1629  0.6910
   12UNL     N7 1311   5.114   2.553   1.310 -0.3513  0.8353  0.4185
   12UNL     H8 1312   4.896   2.388   1.282 -0.1596  0.5020 -0.1168
   12UNL     H9 1313   4.881   2.400   1.110 -0.1772  0.4642 -0.3089
   12UNL    H10 1314   4.826   2.537   1.210  0.0237  0.5368  0.0521
   13UNL     H0 1315   4.823   3.004   1.644  0.0482 -0.0127  1.9296
   13UNL     H1 1316   4.855   3.268   1.717 -0.6417  0.0731  1.8928
   13UNL     C2 1317   4.754   3.087   1.651  0.3416  0.4733 -0.2977
   13UNL     C3 1318   4.761   3.220   1.692 -0.5223  0.7054  0.1099
   13UNL     C4 1319   4.567   3.174   1.634 -0.5108 -0.9302 -0.0064
   13UNL     C5 1320   4.427   3.207   1.581 -0.0452  0.3784 -0.0459
   13UNL     N6 1321   4.630   3.063   1.607  0.0865  0.4572 -0.2282
   13UNL     N7 1322   4.644   3.274   1.694 -0.1158 -0.1813  0.7060
   13UNL     H8 1323   4.439   3.257   1.484  1.2239 -1.6230 -0.9966
   13UNL     H9 1324   4.364   3.120   1.561 -1.5179  1.2630  0.5642
   13UNL    H10 1325   4.378   3.265   1.661  1.5468 -0.1795  1.3952
   14UNL     H0 1326   4.830   2.164   1.786  0.2615  1.3878  1.4528
   14UNL     H1 1327   4.596   2.076   1.908 -0.1297  0.6557 -0.2588
   14UNL     C2 1328   4.819   2.078   1.851  0.4668 -0.1709 -0.4791
   14UNL     C3 1329   4.698   2.041   1.915 -0.3082  0.1514 -0.0517
   14UNL     C4 1330   4.866   1.942   1.982 -0.3610 -0.3770  0.3190
   14UNL     C5 1331   4.938   1.822   2.038 -0.2056  0.1305  0.2840
   14UNL     N6 1332   4.926   2.021   1.898  0.3673  0.0766  0.3013
   14UNL     N7 1333   4.736   1.952   1.999 -0.8098  0.4452  0.3286
   14UNL     H8 1334   4.929   1.745   1.961  2.4717 -1.6822  1.6560
   14UNL     H9 1335   4.891   1.777   2.126 -1.2091 -1.6432 -1.0985
   14UNL    H10 1336   5.046   1.841   2.042 -0.3086  0.8466 -0.0502
   15UNL     H0 1337   4.801   2.475   1.555 -0.0175  0.0185 -1.2821
   15UNL     H1 1338   4.585   2.638   1.589  0.8999  1.2947  1.9002
   15UNL     C2 1339   4.797   2.582   1.538 -0.4865  0.2352  0.1073
   15UNL     C3 1340   4.685   2.662   1.555  0.4991 -0.3691 -0.8266
   15UNL     C4 1341   4.840   2.760   1.470  0.3548 -0.6756 -0.4524
   15UNL     C5 1342   4.912   2.859   1.393  0.0581  0.1223  0.3891
   15UNL     N6 1343   4.903   2.648   1.487 -0.6693 -0.1517  0.2934
   15UNL     N7 1344   4.713   2.784   1.508  0.8419  0.5881 -0.3867
   15UNL     H8 1345   4.954   2.810   1.305 -1.2747 -1.4254  0.5523
   15UNL     H9 1346   4.993   2.903   1.452  1.4535 -0.6842 -0.8759
   15UNL    H10 1347   4.850   2.936   1.346 -1.9632 -0.9596  1.1346
   16UNL     H0 1348   5.117   2.073   1.539  0.3210  0.3287 -0.9805
   16UNL     H1 1349   5.108   2.293   1.378 -1.5975 -1.4725 -0.8142
   16UNL     C2 1350   5.098   2.175   1.569 -0.3935 -0.1350  0.2367
   16UNL     C3 1351   5.088   2.286   1.484  0.6590  0.0145 -0.2407
   16UNL     C4 1352   5.054   2.326   1.687  0.1213 -0.5922 -0.2229
   16UNL     C5 1353   5.035   2.402   1.814  0.8799 -0.4068 -0.3711
   16UNL     N6 1354   5.080   2.198   1.697 -0.0958  0.3383  0.9127
   16UNL     N7 1355   5.052   2.391   1.564  0.0564  0.2248  0.3735
   16UNL     H8 1356   5.120   2.466   1.841  1.3793 -1.6287  1.1405
   16UNL     H9 1357   5.016   2.337   1.901 -1.5754  0.9617  0.2277
   16UNL    H10 1358   4.942   2.460   1.817  1.1158 -0.0397  0.0905
   17UNL     H0 1359   3.593   2.764   1.679  0.7000  0.6446  0.0438
   17UNL     H1 1360   3.817   2.881   1.781  0.2278 -0.6748  2.1361
   17UNL     C2 1361   3.696   2.733   1.669  0.6123  0.2401  0.3503
   17UNL     C3 1362   3.811   2.788   1.725  0.8657  0.4251  0.1590
   17UNL     C4 1363   3.857   2.629   1.617  0.2203  0.1771  0.1090
   17UNL     C5 1364   3.938   2.510   1.562 -0.0753  0.1902 -0.1632
   17UNL     N6 1365   3.724   2.633   1.596  0.3540  0.5018 -0.3419
   17UNL     N7 1366   3.916   2.725   1.685  0.0950  0.2869  0.3330
   17UNL     H8 1367   3.874   2.427   1.529  1.6122 -1.2712  0.0710
   17UNL     H9 1368   4.003   2.529   1.475 -0.0378 -0.1031 -0.2013
   17UNL    H10 1369   4.003   2.467   1.639 -0.8476 -0.1483  0.3093
   18UNL     H0 1370   5.307   2.155   2.232  1.2774 -3.1433  0.5741
   18UNL     H1 1371   5.082   2.072   2.086  0.2822 -0.4237 -0.2630
   18UNL     C2 1372   5.291   2.146   2.125 -0.5034 -0.3337  0.4978
   18UNL     C3 1373   5.179   2.104   2.051  0.2582  0.0987  0.1312
   18UNL     C4 1374   5.336   2.149   1.927 -0.3086 -0.0985  0.5620
   18UNL     C5 1375   5.429   2.167   1.809 -0.4340 -0.5499 -0.7146
   18UNL     N6 1376   5.389   2.178   2.046 -0.0640 -0.4981  0.2702
   18UNL     N7 1377   5.203   2.111   1.922 -0.0188  0.3405 -0.0696
   18UNL     H8 1378   5.531   2.152   1.847 -1.1158  0.2224  1.6082
   18UNL     H9 1379   5.423   2.270   1.771  0.2025  0.1931  1.0720
   18UNL    H10 1380   5.400   2.099   1.728 -2.3461 -0.9621  0.2440
    1Zn      Zn 1381   4.098   2.226   2.668  0.2196  0.0553 -0.1345
    2Zn      Zn 1382   4.097   1.199   3.280  0.3287 -0.1240 -0.1465
    3Zn      Zn 1383   3.614   1.558   3.282  0.0641  0.1143 -0.0363
    4Zn      Zn 1384   4.585   1.893   2.688  0.1177  0.1912 -0.0139
    5Zn      Zn 1385   4.580   1.389   2.993  0.1622  0.0946 -0.0231
    6Zn      Zn 1386   3.612   2.063   2.970 -0.0555  0.1113  0.2687
    7UNL     H0 1387   3.677   1.799   3.458  1.3609 -1.7209 -1.3890
    7UNL     H1 1388   3.660   1.790   3.733  1.3057  1.2592 -1.1817
    7UNL     C2 1389   3.646   1.715   3.517 -0.4833 -0.1640  0.0073
    7UNL     C3 1390   3.644   1.714   3.659 -0.1636  0.1985  0.1603
    7UNL     C4 1391   3.579   1.537   3.575 -1.0275 -0.8054 -0.0430
    7UNL     C5 1392   3.552   1.392   3.566 -0.4726  0.1804  0.2556
    7UNL     N6 1393   3.603   1.605   3.463  0.1024  0.1895  0.0054
    7UNL     N7 1394   3.598   1.594   3.701  0.8002 -0.0483 -0.0704
    7UNL     H8 1395   3.540   1.341   3.663 -0.7666 -1.3423 -0.5593
    7UNL     H9 1396   3.633   1.343   3.511 -1.0725 -0.7091  0.1449
    7UNL    H10 1397   3.462   1.377   3.505 -0.7773  1.7143  0.2901
    8UNL     H0 1398   4.178   0.971   3.377  0.4553 -1.4224 -0.0406
    8UNL     H1 1399   4.145   0.716   3.259  0.4613  0.3072 -0.0522
    8UNL     C2 1400   4.146   0.942   3.278 -0.0152 -0.2012 -0.2626
    8UNL     C3 1401   4.130   0.816   3.221 -0.1703  0.4200  0.4804
    8UNL     C4 1402   4.096   0.962   3.090  0.4842 -0.7701 -0.1240
    8UNL     C5 1403   4.097   1.040   2.958 -0.1135  0.1801 -0.4546
    8UNL     N6 1404   4.101   1.038   3.204  0.2840 -0.2184 -0.4166
    8UNL     N7 1405   4.094   0.828   3.093  0.1224 -0.4236  0.1296
    8UNL     H8 1406   4.013   1.010   2.894  1.8959 -0.3107 -3.0087
    8UNL     H9 1407   4.193   1.021   2.909  1.1000  1.5076  1.2487
    8UNL    H10 1408   4.092   1.149   2.971  0.9094  0.3178 -1.1342
    9UNL     H0 1409   3.789   1.624   3.078  1.2871  0.8210  1.4226
    9UNL     H1 1410   3.793   1.859   2.930  0.0316 -0.3847  0.2932
    9UNL     C2 1411   3.722   1.708   3.089 -0.2151 -0.1641  0.2489
    9UNL     C3 1412   3.734   1.834   3.017  0.2160  0.0227  0.5359
    9UNL     C4 1413   3.572   1.825   3.144 -0.0525 -0.4650  0.2199
    9UNL     C5 1414   3.435   1.859   3.207 -0.6597  0.0508  0.0646
    9UNL     N6 1415   3.625   1.702   3.176  0.6480 -0.4880 -1.1496
    9UNL     N7 1416   3.641   1.912   3.060 -0.5918  0.1246 -0.5236
    9UNL     H8 1417   3.398   1.960   3.187 -0.4789 -0.3387 -2.5735
    9UNL     H9 1418   3.446   1.854   3.316  1.8249  0.1044 -0.1260
    9UNL    H10 1419   3.362   1.782   3.180  0.1357 -0.2277 -1.3726
   10UNL     H0 1420   3.638   2.076   2.706 -0.7889 -1.4446  0.9419
   10UNL     H1 1421   3.866   2.163   2.560  2.6083  0.2850  0.1768
   10UNL     C2 1422   3.737   2.104   2.740 -0.6777  0.3503 -0.6720
   10UNL     C3 1423   3.849   2.145   2.665  0.3876  0.5269 -0.0941
   10UNL     C4 1424   3.885   2.117   2.864 -0.4964  0.5490 -0.5969
   10UNL     C5 1425   3.957   2.105   3.000 -0.1613 -0.6370  0.0842
   10UNL     N6 1426   3.757   2.102   2.870  0.6357  0.0133 -0.6051
   10UNL     N7 1427   3.951   2.145   2.750 -0.2370  0.3260  0.6051
   10UNL     H8 1428   4.061   2.068   2.999  0.6594  1.1148  3.4894
   10UNL     H9 1429   3.908   2.044   3.077 -0.0790  0.9576  1.4460
   10UNL    H10 1430   3.966   2.208   3.035  0.1931 -0.6613  0.0751
   11UNL     H0 1431   3.629   1.274   3.232 -0.7128 -1.5032  1.7282
   11UNL     H1 1432   3.869   1.130   3.235  0.8042 -0.3014 -1.6082
   11UNL     C2 1433   3.730   1.309   3.243 -0.6535 -0.9492 -0.1311
   11UNL     C3 1434   3.851   1.237   3.243  0.1278 -0.5279  0.6638
   11UNL     C4 1435   3.879   1.432   3.303  0.2900 -0.4164  0.1949
   11UNL     C5 1436   3.959   1.554   3.358  0.5324  0.1823  0.4219
   11UNL     N6 1437   3.746   1.435   3.285  0.0043 -0.0538 -0.1138
   11UNL     N7 1438   3.949   1.313   3.288  0.9308 -0.1210  0.7228
   11UNL     H8 1439   3.926   1.558   3.463 -2.5362  0.2453 -0.4447
   11UNL     H9 1440   3.927   1.646   3.308 -0.3778  0.7756  2.0108
   11UNL    H10 1441   4.067   1.538   3.352  0.6163 -0.1850  2.3023
   12UNL     H0 1442   4.799   2.021   2.252  0.5689  0.1875  1.7497
   12UNL     H1 1443   4.808   2.020   2.522 -0.9724  1.7392  0.0161
   12UNL     C2 1444   4.735   1.963   2.316 -0.0680 -0.3485  0.6605
   12UNL     C3 1445   4.743   1.963   2.457  0.0335  0.0664  0.4108
   12UNL     C4 1446   4.573   1.865   2.388  0.9691 -0.3763 -0.0987
   12UNL     C5 1447   4.458   1.768   2.382  0.4939 -0.0665  0.1963
   12UNL     N6 1448   4.627   1.896   2.272 -0.0360 -0.4424 -0.2872
   12UNL     N7 1449   4.637   1.900   2.502 -0.5090 -0.4639 -0.7207
   12UNL     H8 1450   4.494   1.666   2.398  0.1261 -0.1235  0.6855
   12UNL     H9 1451   4.400   1.764   2.289 -0.4100 -0.3437  0.7600
   12UNL    H10 1452   4.389   1.783   2.466 -0.5731  1.5317 -0.8993
   13UNL     H0 1453   4.266   2.285   2.854 -0.7487 -1.1152 -2.1168
   13UNL     H1 1454   4.301   2.507   3.002 -0.2451 -1.2297  0.7243
   13UNL     C2 1455   4.208   2.375   2.844  0.1965 -0.2653 -0.3561
   13UNL     C3 1456   4.237   2.490   2.917  0.3186  0.5098 -0.0841
   13UNL     C4 1457   4.085   2.510   2.778  0.6257  0.2664 -0.1305
   13UNL     C5 1458   3.961   2.582   2.722  0.2604 -0.3466 -0.5257
   13UNL     N6 1459   4.111   2.380   2.753 -0.3850 -0.4671  0.3769
   13UNL     N7 1460   4.146   2.576   2.879 -0.4819  0.0259 -0.5527
   13UNL     H8 1461   3.985   2.619   2.622 -1.3229  0.3279 -0.7024
   13UNL     H9 1462   3.875   2.514   2.716 -0.1349  0.0868  0.0703
   13UNL    H10 1463   3.933   2.671   2.781 -0.5683 -0.4314 -0.7701
   14UNL     H0 1464   4.330   1.496   2.964 -1.6820  0.7133  1.1015
   14UNL     H1 1465   4.110   1.440   3.106 -0.0765  0.5637  0.0734
   14UNL     C2 1466   4.323   1.425   3.046  0.0131  0.0368  0.6923
   14UNL     C3 1467   4.210   1.401   3.120 -0.3363 -0.0953  0.1421
   14UNL     C4 1468   4.366   1.280   3.168  0.2565  0.4318 -0.2480
   14UNL     C5 1469   4.444   1.163   3.228 -0.7963  0.5771 -0.3496
   14UNL     N6 1470   4.430   1.356   3.081  0.1445  0.1884 -0.0136
   14UNL     N7 1471   4.229   1.293   3.193 -0.6336 -0.4033  0.4621
   14UNL     H8 1472   4.485   1.096   3.152 -0.7173 -0.2131  0.3777
   14UNL     H9 1473   4.381   1.100   3.292  1.5300 -1.9459 -0.3408
   14UNL    H10 1474   4.530   1.196   3.288 -1.2826  0.4597  0.4191
   15UNL     H0 1475   4.335   1.812   2.721 -1.8902 -0.4193 -1.8013
   15UNL     H1 1476   4.107   1.972   2.708  0.0570  0.6874  0.7510
   15UNL     C2 1477   4.332   1.920   2.715  0.3413 -0.1682  0.1161
   15UNL     C3 1478   4.213   1.993   2.706  0.3337 -0.6021 -0.8965
   15UNL     C4 1479   4.387   2.114   2.670 -0.2470  0.6233  0.0453
   15UNL     C5 1480   4.480   2.233   2.638  0.0196 -0.0608  0.1277
   15UNL     N6 1481   4.441   1.993   2.692 -0.4601  0.0045  0.1426
   15UNL     N7 1482   4.242   2.119   2.677  0.1907  0.4228 -0.0353
   15UNL     H8 1483   4.429   2.328   2.618  1.2202  0.5402 -0.1776
   15UNL     H9 1484   4.530   2.208   2.544 -2.6898  0.8366 -1.6738
   15UNL    H10 1485   4.557   2.256   2.712 -0.2601  1.6592 -0.0684
   16UNL     H0 1486   4.671   1.419   2.733 -2.9476 -1.3884 -0.8459
   16UNL     H1 1487   4.640   1.631   2.572 -0.5272 -0.4569  0.1890
   16UNL     C2 1488   4.631   1.515   2.762  0.0679 -0.2736  0.0020
   16UNL     C3 1489   4.609   1.624   2.676  0.0837 -0.0298  0.4042
   16UNL     C4 1490   4.553   1.660   2.869  0.6123 -0.1634 -1.0034
   16UNL     C5 1491   4.503   1.738   2.991 -0.5012  0.3926  0.1804
   16UNL     N6 1492   4.584   1.531   2.884 -0.2290 -0.6428 -0.4317
   16UNL     N7 1493   4.557   1.720   2.746  0.0699 -0.3475 -0.2443
   16UNL     H8 1494   4.582   1.739   3.067 -1.4682 -0.7992  1.2331
   16UNL     H9 1495   4.416   1.688   3.035 -0.6653 -0.2397 -0.8342
   16UNL    H10 1496   4.473   1.840   2.961 -0.2164  0.1006 -1.1715
   17UNL     H0 1497   3.135   2.069   2.898  0.2359 -0.4545  2.6109
   17UNL     H1 1498   3.379   2.151   3.014  1.2183 -1.1919  1.3289
   17UNL     C2 1499   3.235   2.034   2.880  0.1380  0.2095  0.4547
   17UNL     C3 1500   3.358   2.081   2.934  0.8796 -0.1935  0.5074
   17UNL     C4 1501   3.382   1.937   2.790 -0.4615  0.3601 -0.3473
   17UNL     C5 1502   3.467   1.826   2.735  0.9393  0.1768  0.2119
   17UNL     N6 1503   3.250   1.934   2.791 -0.0745 -0.0344  0.0245
   17UNL     N7 1504   3.457   2.023   2.869  0.0633 -0.0018 -0.2102
   17UNL     H8 1505   3.573   1.838   2.763  1.2595 -0.4493 -0.6919
   17UNL     H9 1506   3.444   1.736   2.793  0.8268  0.7647  1.1083
   17UNL    H10 1507   3.469   1.808   2.627 -2.2142 -0.5640  0.1801
   18UNL     H0 1508   4.818   1.541   3.388 -0.2931 -0.4215  0.1049
   18UNL     H1 1509   4.592   1.479   3.244 -1.3963 -1.0454 -2.9376
   18UNL     C2 1510   4.816   1.510   3.284  0.1149 -0.2535  0.0452
   18UNL     C3 1511   4.696   1.472   3.216 -0.3132  0.0479  0.4508
   18UNL     C4 1512   4.867   1.460   3.098  0.0184 -0.2359 -0.6059
   18UNL     C5 1513   4.966   1.437   2.977 -0.1243 -0.4659  0.1453
   18UNL     N6 1514   4.926   1.497   3.214 -0.3848  0.3231 -0.5789
   18UNL     N7 1515   4.728   1.430   3.095 -0.8248 -0.1967 -0.6082
   18UNL     H8 1516   4.991   1.331   2.968  1.3081 -0.2866  1.5969
   18UNL     H9 1517   5.055   1.500   2.988 -1.8718  2.7084 -2.0474
   18UNL    H10 1518   4.921   1.481   2.887  0.0236  0.7350  0.6368
    1Zn      Zn 1519   3.587   1.537   3.872 -0.3292 -0.0324  0.2927
    2Zn      Zn 1520   3.618   0.528   4.440 -0.0560  0.1266 -0.2576
    3Zn      Zn 1521   3.140   0.851   4.467  0.1044  0.0661 -0.0469
    4Zn      Zn 1522   4.085   1.215   3.871 -0.1468 -0.1174 -0.2254
    5Zn      Zn 1523   4.101   0.697   4.148  0.1208 -0.0641  0.1362
    6Zn      Zn 1524   3.118   1.371   4.166 -0.3220 -0.0267 -0.2279
    7UNL     H0 1525   3.209   1.072   4.630  0.0774  0.6464 -0.1553
    7UNL     H1 1526   3.224   1.059   4.904  1.9996  0.7000 -1.2685
    7UNL     C2 1527   3.183   0.988   4.693 -0.2729  0.2247 -0.8582
    7UNL     C3 1528   3.192   0.981   4.836 -0.1919  0.4954 -0.1079
    7UNL     C4 1529   3.112   0.815   4.747  0.1898 -0.0528  0.0675
    7UNL     C5 1530   3.063   0.672   4.728 -0.0787 -0.8909  0.0485
    7UNL     N6 1531   3.142   0.879   4.642 -0.5531 -0.4665 -0.0100
    7UNL     N7 1532   3.137   0.871   4.874  0.1341 -0.4375  0.3352
    7UNL     H8 1533   3.141   0.618   4.672  1.8733  0.0743  1.7275
    7UNL     H9 1534   2.969   0.666   4.673  0.4429 -0.7950 -0.8721
    7UNL    H10 1535   3.052   0.622   4.825 -1.2113  1.0630  0.9792
    8UNL     H0 1536   3.672   0.287   4.562 -0.0853  1.1906 -0.3920
    8UNL     H1 1537   3.664   0.039   4.433 -1.7401 -0.3248 -0.5727
    8UNL     C2 1538   3.662   0.269   4.456 -0.2676  0.7875 -0.3115
    8UNL     C3 1539   3.650   0.140   4.396 -0.2578  0.1484  0.0854
    8UNL     C4 1540   3.590   0.292   4.273  0.0681  0.1102  0.5027
    8UNL     C5 1541   3.552   0.369   4.148  0.3184 -0.3720  0.2452
    8UNL     N6 1542   3.621   0.369   4.377 -0.5979  0.5415  0.0005
    8UNL     N7 1543   3.605   0.159   4.272 -0.1710 -0.3789 -0.0438
    8UNL     H8 1544   3.646   0.390   4.095 -0.0868 -1.7199 -1.0703
    8UNL     H9 1545   3.494   0.462   4.160  1.0128  0.0665  0.2937
    8UNL    H10 1546   3.500   0.305   4.076  0.9649  0.6949 -1.2430
    9UNL     H0 1547   3.306   0.937   4.270 -0.8518 -0.1964 -0.7192
    9UNL     H1 1548   3.317   1.172   4.137 -0.2673  0.7411  1.0580
    9UNL     C2 1549   3.252   1.026   4.297 -0.1152  0.0960 -0.2022
    9UNL     C3 1550   3.248   1.140   4.213 -0.0879  0.5273  1.1333
    9UNL     C4 1551   3.092   1.122   4.349  0.5941 -0.1204 -0.0383
    9UNL     C5 1552   2.964   1.149   4.428  0.3639  0.9613  0.6387
    9UNL     N6 1553   3.153   1.011   4.381 -0.4207  0.3888  0.4063
    9UNL     N7 1554   3.146   1.207   4.252 -0.0371 -0.4224 -0.4081
    9UNL     H8 1555   2.877   1.098   4.384  1.5291 -0.2924 -0.2892
    9UNL     H9 1556   2.948   1.258   4.423 -0.4639  0.8000 -2.2937
    9UNL    H10 1557   2.971   1.122   4.534  1.5086 -0.3590  0.2558
   10UNL     H0 1558   3.116   1.410   3.888  0.3417  1.4049 -0.7910
   10UNL     H1 1559   3.328   1.521   3.751 -1.0410 -2.1550 -1.1137
   10UNL     C2 1560   3.217   1.425   3.921  0.3604  0.3879 -0.3613
   10UNL     C3 1561   3.327   1.474   3.848  0.1811 -0.0427  0.0008
   10UNL     C4 1562   3.381   1.438   4.039 -0.4399 -0.1947 -0.7332
   10UNL     C5 1563   3.463   1.433   4.164 -0.0736  0.2451  0.2321
   10UNL     N6 1564   3.254   1.397   4.048  0.0277 -0.2846 -0.1767
   10UNL     N7 1565   3.433   1.473   3.919  0.0633  0.8825 -0.2385
   10UNL     H8 1566   3.545   1.362   4.153 -2.8253 -3.0149 -0.7263
   10UNL     H9 1567   3.404   1.399   4.250  0.8673 -0.2553  0.6919
   10UNL    H10 1568   3.505   1.530   4.193  0.6339  0.0062  0.0160
   11UNL     H0 1569   3.144   0.606   4.391 -0.0114  3.2514 -1.0336
   11UNL     H1 1570   3.356   0.437   4.338 -0.2843 -0.2013 -1.4971
   11UNL     C2 1571   3.248   0.630   4.404  0.5813  0.3095  0.3398
   11UNL     C3 1572   3.352   0.538   4.375  0.1196 -0.6191 -0.2391
   11UNL     C4 1573   3.414   0.725   4.448  1.0658 -0.0783 -1.6748
   11UNL     C5 1574   3.488   0.827   4.533  0.0887 -0.5992 -0.2733
   11UNL     N6 1575   3.283   0.747   4.440 -0.9461 -0.1638 -0.2907
   11UNL     N7 1576   3.461   0.606   4.398 -0.6645 -0.1919 -0.2690
   11UNL     H8 1577   3.447   0.815   4.634 -3.5667 -0.6347 -1.6290
   11UNL     H9 1578   3.465   0.924   4.488  0.5299 -1.8418 -3.4536
   11UNL    H10 1579   3.597   0.811   4.542 -0.0807 -1.0460  1.4978
   12UNL     H0 1580   4.277   1.351   3.438 -1.1875 -0.4632 -2.0274
   12UNL     H1 1581   4.233   1.391   3.705  0.1717  1.0689 -0.9130
   12UNL     C2 1582   4.214   1.292   3.504  0.3517  0.1057  0.0853
   12UNL     C3 1583   4.193   1.316   3.638 -0.1413  0.2834  0.1354
   12UNL     C4 1584   4.082   1.164   3.580 -0.1030 -0.1204  0.5318
   12UNL     C5 1585   3.966   1.065   3.572  0.5638 -0.7786 -0.4161
   12UNL     N6 1586   4.134   1.193   3.464  0.5063 -0.1631  0.7970
   12UNL     N7 1587   4.112   1.230   3.694  0.1551  0.4191  0.1463
   12UNL     H8 1588   3.943   1.021   3.669 -1.1920  1.0112  0.0472
   12UNL     H9 1589   3.993   0.977   3.512  2.1398 -0.6350  0.0506
   12UNL    H10 1590   3.876   1.113   3.529 -0.8546 -2.4830  0.5582
   13UNL     H0 1591   3.791   1.595   4.067  0.6623 -0.4832 -0.0918
   13UNL     H1 1592   3.822   1.851   4.170  1.5114  0.7319 -1.6355
   13UNL     C2 1593   3.723   1.679   4.064 -0.0124 -1.0296 -0.1236
   13UNL     C3 1594   3.745   1.810   4.106  0.7445  0.2258 -0.4242
   13UNL     C4 1595   3.569   1.794   3.996  0.1337  0.9083  0.8991
   13UNL     C5 1596   3.426   1.830   3.947 -0.3841  0.1985 -1.1079
   13UNL     N6 1597   3.616   1.673   3.992  0.1048  0.3631  0.0269
   13UNL     N7 1598   3.637   1.882   4.073 -0.5932  0.5428 -0.2508
   13UNL     H8 1599   3.371   1.872   4.032  1.3568 -0.3715  0.3664
   13UNL     H9 1600   3.427   1.893   3.858  1.0179 -0.0320 -1.2806
   13UNL    H10 1601   3.374   1.741   3.909  0.3956 -1.0797  0.6277
   14UNL     H0 1602   3.842   0.845   4.135 -1.4294  0.8917  0.5374
   14UNL     H1 1603   3.612   0.766   4.268  1.6955  2.6555  1.8520
   14UNL     C2 1604   3.832   0.759   4.200 -0.1916 -0.2985 -0.7818
   14UNL     C3 1605   3.712   0.723   4.264  0.3918 -0.5686  0.5543
   14UNL     C4 1606   3.873   0.611   4.320 -0.4448  0.3852 -0.1247
   14UNL     C5 1607   3.955   0.501   4.382  0.4665 -0.6071  0.5999
   14UNL     N6 1608   3.936   0.683   4.233 -0.3219 -0.5384  0.1971
   14UNL     N7 1609   3.742   0.621   4.347 -0.7539 -0.0206 -0.1892
   14UNL     H8 1610   3.889   0.422   4.420 -1.5606  0.6956 -0.0488
   14UNL     H9 1611   3.998   0.546   4.472  0.4430 -1.0343  0.8277
   14UNL    H10 1612   4.046   0.470   4.330  0.8978 -0.7100  1.4136
   15UNL     H0 1613   3.840   1.125   3.945  1.5129  0.1438  0.8760
   15UNL     H1 1614   3.601   1.263   3.959  1.0011 -2.0951  0.0115
   15UNL     C2 1615   3.823   1.231   3.927  0.0937 -0.2082 -0.0471
   15UNL     C3 1616   3.701   1.298   3.937  0.4171 -0.0475  0.4668
   15UNL     C4 1617   3.856   1.418   3.861 -0.1829  0.4819  0.0195
   15UNL     C5 1618   3.952   1.541   3.833  0.2340 -0.2459 -0.2312
   15UNL     N6 1619   3.918   1.303   3.876  0.4966  0.0477  0.1682
   15UNL     N7 1620   3.725   1.422   3.888 -0.0241  0.6651  0.6662
   15UNL     H8 1621   4.039   1.553   3.898  1.3903 -3.1354 -1.0684
   15UNL     H9 1622   3.894   1.633   3.847  2.0373  0.7108  1.3452
   15UNL    H10 1623   3.993   1.534   3.732  3.7288  0.0913  1.0175
   16UNL     H0 1624   4.205   0.740   3.897  0.2816 -0.0278 -0.7221
   16UNL     H1 1625   4.151   0.952   3.739 -0.5815 -1.9773 -0.6359
   16UNL     C2 1626   4.149   0.828   3.926 -0.1387 -0.2501 -0.8382
   16UNL     C3 1627   4.130   0.939   3.845  0.1293  0.0919 -0.1884
   16UNL     C4 1628   4.085   0.971   4.041  0.1549 -0.4640  0.5097
   16UNL     C5 1629   4.064   1.044   4.176  0.2543 -0.7146  0.3239
   16UNL     N6 1630   4.115   0.844   4.049 -0.7057 -0.0367 -0.4833
   16UNL     N7 1631   4.081   1.036   3.915  0.3894 -0.3334 -0.0405
   16UNL     H8 1632   4.025   1.146   4.161  0.2478 -0.7326  0.2199
   16UNL     H9 1633   4.152   1.047   4.242 -0.4921  0.6146  1.3261
   16UNL    H10 1634   3.995   0.993   4.244 -1.3104 -1.5123 -1.7609
   17UNL     H0 1635   2.639   1.407   4.078 -0.2262  1.2460  1.1127
   17UNL     H1 1636   2.866   1.500   4.199 -0.8966  0.3931 -0.2183
   17UNL     C2 1637   2.740   1.366   4.069 -0.4247  0.9526 -0.0092
   17UNL     C3 1638   2.858   1.416   4.131  1.4544 -0.4395  0.4367
   17UNL     C4 1639   2.896   1.276   3.990 -0.3641  0.1450 -0.7566
   17UNL     C5 1640   2.963   1.163   3.917  0.4042  0.1910  0.2668
   17UNL     N6 1641   2.763   1.284   3.975 -0.6198  0.4273  0.2375
   17UNL     N7 1642   2.957   1.347   4.090  0.1433  0.0237 -0.5027
   17UNL     H8 1643   2.948   1.168   3.808  1.2384 -0.0565  0.1383
   17UNL     H9 1644   3.072   1.169   3.923  0.9597 -3.2998 -2.7758
   17UNL    H10 1645   2.935   1.061   3.948  0.8383  0.1167  0.4094
   18UNL     H0 1646   4.345   0.823   4.569 -3.0172  0.6272 -0.2440
   18UNL     H1 1647   4.107   0.750   4.449 -0.2871 -1.5392  0.4440
   18UNL     C2 1648   4.328   0.800   4.464  0.5098 -0.2041 -0.7835
   18UNL     C3 1649   4.203   0.768   4.403 -0.6463 -0.3666  0.1202
   18UNL     C4 1650   4.362   0.749   4.271  0.2715  0.3247  0.3026
   18UNL     C5 1651   4.439   0.757   4.143  0.0488 -0.1849 -0.2263
   18UNL     N6 1652   4.426   0.789   4.382  0.3550 -0.0327  0.3518
   18UNL     N7 1653   4.224   0.724   4.277 -0.9358  0.0928  0.1658
   18UNL     H8 1654   4.547   0.741   4.157  0.2452  1.2176 -0.0294
   18UNL     H9 1655   4.433   0.856   4.096 -1.5168 -0.4108 -0.5367
   18UNL    H10 1656   4.405   0.684   4.068 -0.8534  0.4581 -0.4443
    1Zn      Zn 1657   4.569   4.945   0.306  0.0349 -0.1080  0.1242
    2Zn      Zn 1658   4.601   3.958   0.917  0.3394 -0.0084  0.2012
    3Zn      Zn 1659   4.120   4.289   0.904 -0.0180  0.0205 -0.0385
    4Zn      Zn 1660   5.062   4.619   0.319  0.0556  0.0663 -0.2787
    5Zn      Zn 1661   5.063   4.115   0.616  0.1024 -0.0231  0.0879
    6Zn      Zn 1662   4.093   4.787   0.586 -0.0684  0.2605  0.2034
    7UNL     H0 1663   4.207   4.514   1.053  1.0812 -0.0934 -0.7103
    7UNL     H1 1664   4.210   4.518   1.336 -0.4990 -0.7226 -0.2364
    7UNL     C2 1665   4.177   4.439   1.125 -0.1838  0.1431 -0.9661
    7UNL     C3 1666   4.178   4.437   1.271 -0.6374 -0.8551 -0.0075
    7UNL     C4 1667   4.116   4.258   1.191 -0.2032  0.2465 -0.1244
    7UNL     C5 1668   4.112   4.110   1.182 -0.1994  0.0298 -0.2083
    7UNL     N6 1669   4.126   4.328   1.077  0.1846 -0.1351  0.5063
    7UNL     N7 1670   4.135   4.324   1.310  0.1118  0.4298 -0.1972
    7UNL     H8 1671   4.055   4.075   1.269  1.5411  1.2345  1.4925
    7UNL     H9 1672   4.213   4.070   1.199  1.1429  3.2102  0.0388
    7UNL    H10 1673   4.063   4.084   1.087  0.1183  0.6098 -0.5375
    8UNL     H0 1674   4.626   3.712   1.034 -1.3855  0.8691 -0.1217
    8UNL     H1 1675   4.604   3.469   0.926  0.4085 -0.1323  1.4326
    8UNL     C2 1676   4.618   3.694   0.928 -0.0470 -0.3784 -0.0415
    8UNL     C3 1677   4.598   3.565   0.876 -0.0186 -0.9704 -0.1803
    8UNL     C4 1678   4.559   3.714   0.741  0.0488 -0.1850 -0.2974
    8UNL     C5 1679   4.518   3.790   0.611  0.2253 -0.7110 -0.5756
    8UNL     N6 1680   4.591   3.788   0.846 -0.1459  0.9562 -0.4401
    8UNL     N7 1681   4.565   3.577   0.747  0.1426  0.0531  0.0869
    8UNL     H8 1682   4.557   3.752   0.516 -0.4556 -0.2516 -1.0414
    8UNL     H9 1683   4.545   3.896   0.622 -2.1709 -0.1710  0.7539
    8UNL    H10 1684   4.409   3.788   0.606  0.1672  0.7494 -0.2442
    9UNL     H0 1685   4.329   4.388   0.731  0.1517  1.6257  0.7581
    9UNL     H1 1686   4.286   4.581   0.533  1.2894 -0.9240  0.8412
    9UNL     C2 1687   4.245   4.455   0.720 -0.0537  1.3650  0.7298
    9UNL     C3 1688   4.222   4.548   0.614 -0.0579  0.1647  0.2446
    9UNL     C4 1689   4.069   4.542   0.754 -0.5959 -0.0514 -0.1427
    9UNL     C5 1690   3.938   4.584   0.812 -0.3363  0.3451  0.2193
    9UNL     N6 1691   4.139   4.441   0.801 -0.5274 -0.1777 -0.0666
    9UNL     N7 1692   4.118   4.615   0.642 -0.3718  0.2725 -0.7687
    9UNL     H8 1693   3.886   4.652   0.743  0.4360 -0.4022 -1.1408
    9UNL     H9 1694   3.940   4.633   0.910 -1.6654 -0.2031  0.5468
    9UNL    H10 1695   3.862   4.506   0.826 -2.0897  2.0429  0.5891
   10UNL     H0 1696   4.110   4.796   0.314  1.4476 -2.2473  0.8428
   10UNL     H1 1697   4.329   4.851   0.166  0.9761 -2.1510  0.5630
   10UNL     C2 1698   4.202   4.840   0.350  0.3522  0.2247  0.7907
   10UNL     C3 1699   4.319   4.857   0.274  0.3002 -0.2132  0.4377
   10UNL     C4 1700   4.348   4.879   0.477 -0.3168 -0.2872 -0.4512
   10UNL     C5 1701   4.411   4.919   0.612 -0.1505 -0.3188  0.1773
   10UNL     N6 1702   4.220   4.848   0.476  0.0133  0.6635  0.3288
   10UNL     N7 1703   4.416   4.871   0.357  0.5218 -0.9043 -0.2112
   10UNL     H8 1704   4.520   4.925   0.607 -0.1758  1.1251  1.0917
   10UNL     H9 1705   4.379   4.838   0.679 -3.9780  0.9930  0.2100
   10UNL    H10 1706   4.365   5.007   0.659  0.6634  1.0341 -1.4359
   11UNL     H0 1707   4.120   4.027   0.816  1.3771 -2.9667 -3.3815
   11UNL     H1 1708   4.330   3.852   0.837  0.2059  0.6964 -2.4897
   11UNL     C2 1709   4.220   4.049   0.853 -0.3386 -0.4225  0.4773
   11UNL     C3 1710   4.325   3.958   0.859 -0.0962  0.1733  0.3758
   11UNL     C4 1711   4.382   4.155   0.917  0.0090  0.3328  0.3546
   11UNL     C5 1712   4.462   4.266   0.986 -0.2667  0.1176 -0.0073
   11UNL     N6 1713   4.259   4.170   0.883  0.1000 -0.1596 -0.6853
   11UNL     N7 1714   4.430   4.022   0.902  0.3412  0.0848  0.0283
   11UNL     H8 1715   4.494   4.240   1.088 -0.1801  0.6840  0.1133
   11UNL     H9 1716   4.397   4.353   1.004  0.8913  0.6672  1.7695
   11UNL    H10 1717   4.551   4.300   0.931  0.2253 -1.4844 -0.2571
   12UNL     H0 1718   3.345   1.997   4.620 -2.4824  0.7661 -3.2006
   12UNL     H1 1719   3.319   2.007   4.884  0.8389  0.5072 -2.0431
   12UNL     C2 1720   3.262   1.953   4.674 -0.3954 -0.6267 -0.9193
   12UNL     C3 1721   3.252   1.963   4.812 -0.2666 -0.3048 -0.5821
   12UNL     C4 1722   3.098   1.863   4.733 -1.0377  1.0709  0.1213
   12UNL     C5 1723   2.969   1.779   4.716 -0.2807  0.4859 -0.2879
   12UNL     N6 1724   3.157   1.902   4.621 -0.6182  0.5235  0.1120
   12UNL     N7 1725   3.146   1.899   4.853  0.2422  0.0259 -0.8789
   12UNL     H8 1726   2.880   1.840   4.735 -1.6843 -1.2158 -1.0607
   12UNL     H9 1727   2.959   1.703   4.794  0.3843  2.0738  1.4033
   12UNL    H10 1728   2.946   1.721   4.625 -0.0174  2.3259 -1.5847
   13UNL     H0 1729   4.799   5.047   0.442  1.4787  1.4395  0.1508
   13UNL     H1 1730   4.791   5.267   0.602  0.1398 -1.5230 -0.1763
   13UNL     C2 1731   4.711   5.109   0.455 -0.0587 -0.4688 -0.6623
   13UNL     C3 1732   4.714   5.226   0.538 -0.1339 -0.4711 -0.5365
   13UNL     C4 1733   4.549   5.210   0.419  0.3270 -0.2931 -0.3294
   13UNL     C5 1734   4.418   5.239   0.350 -0.5743  0.5679  0.1162
   13UNL     N6 1735   4.600   5.094   0.393 -0.1369  0.7474 -0.0537
   13UNL     N7 1736   4.603   5.292   0.513  0.0529  0.4961 -0.6619
   13UNL     H8 1737   4.435   5.221   0.243 -0.3227 -1.4253  0.4509
   13UNL     H9 1738   4.338   5.169   0.379 -1.6726  1.0850 -1.5394
   13UNL    H10 1739   4.379   5.342   0.357  1.0197  1.2690 -0.8800
   14UNL     H0 1740   4.809   4.216   0.585 -1.1424 -2.2084 -2.0056
   14UNL     H1 1741   4.599   4.157   0.746  0.4011 -0.1583  0.3579
   14UNL     C2 1742   4.809   4.142   0.664 -0.1736 -0.5564 -0.3768
   14UNL     C3 1743   4.701   4.122   0.745  0.2939 -0.4586 -0.0461
   14UNL     C4 1744   4.867   4.009   0.796  1.1715  1.2614  0.0854
   14UNL     C5 1745   4.966   3.901   0.843 -0.0527 -0.2274  0.5119
   14UNL     N6 1746   4.912   4.071   0.695 -0.2247  0.5276  0.3945
   14UNL     N7 1747   4.737   4.025   0.824  0.7058  0.5083 -0.6912
   14UNL     H8 1748   4.986   3.825   0.766  0.8248  0.1496  0.3568
   14UNL     H9 1749   4.919   3.846   0.925 -0.6770  0.7995  0.8608
   14UNL    H10 1750   5.061   3.951   0.866  0.0530  0.2877 -0.9128
   15UNL     H0 1751   4.816   4.529   0.419 -1.5616  0.2523  3.2294
   15UNL     H1 1752   4.592   4.676   0.439  0.4139 -0.9159  1.1389
   15UNL     C2 1753   4.807   4.633   0.390 -0.7012 -0.4566 -0.0275
   15UNL     C3 1754   4.689   4.707   0.403  0.0919 -0.4250  0.6707
   15UNL     C4 1755   4.836   4.814   0.314 -0.4583 -0.2500  0.2616
   15UNL     C5 1756   4.906   4.927   0.239  0.1669 -0.0821 -0.7604
   15UNL     N6 1757   4.908   4.712   0.347  0.1722 -0.9248 -0.9504
   15UNL     N7 1758   4.704   4.824   0.344  0.5617  0.4866  0.0872
   15UNL     H8 1759   4.984   4.976   0.298  2.1594 -2.5703 -1.1299
   15UNL     H9 1760   4.835   5.005   0.210  1.6161  2.5699  2.2447
   15UNL    H10 1761   4.968   4.892   0.155  0.0248 -2.5557  0.0687
   16UNL     H0 1762   5.107   4.138   0.310  0.2129  0.9129 -1.5557
   16UNL     H1 1763   5.080   4.369   0.180 -0.0999 -1.9393  0.1127
   16UNL     C2 1764   5.065   4.229   0.350  0.0724  0.2876 -0.2278
   16UNL     C3 1765   5.066   4.351   0.286  1.1020  0.2582  0.7177
   16UNL     C4 1766   5.031   4.368   0.487 -0.3087  0.3797  0.2095
   16UNL     C5 1767   5.026   4.438   0.619 -0.2822 -0.2236  0.0116
   16UNL     N6 1768   5.041   4.236   0.481 -0.3157 -0.3234 -0.0873
   16UNL     N7 1769   5.053   4.446   0.375 -0.1239 -0.0717  0.4925
   16UNL     H8 1770   4.979   4.537   0.608 -0.4657 -0.2870  0.2048
   16UNL     H9 1771   5.124   4.458   0.664 -0.7269  1.2117  0.4145
   16UNL    H10 1772   4.961   4.386   0.691 -0.4414  0.2962  0.2539
   17UNL     H0 1773   3.614   4.847   0.508  0.1525  1.5174  0.4260
   17UNL     H1 1774   3.844   4.946   0.610  1.2643  1.3434 -1.6377
   17UNL     C2 1775   3.712   4.804   0.489 -0.8273 -0.4918 -0.4692
   17UNL     C3 1776   3.829   4.861   0.546  0.1637 -0.5004  0.8877
   17UNL     C4 1777   3.857   4.685   0.433  0.0559 -0.3253 -0.2549
   17UNL     C5 1778   3.917   4.578   0.350  0.4935 -0.2733 -0.5232
   17UNL     N6 1779   3.727   4.704   0.410  0.0512  0.8089  0.0347
   17UNL     N7 1780   3.927   4.783   0.508 -0.5689  0.3187 -0.2129
   17UNL     H8 1781   3.886   4.480   0.388  0.1063  0.6508  1.6938
   17UNL     H9 1782   3.889   4.583   0.244  0.6380  3.0393 -0.5185
   17UNL    H10 1783   4.027   4.578   0.360  0.7379  1.3303 -2.4637
   18UNL     H0 1784   5.288   4.299   1.003  0.2583 -1.8794  0.0578
   18UNL     H1 1785   5.070   4.195   0.862 -0.0149 -1.4034 -1.7649
   18UNL     C2 1786   5.279   4.271   0.899  0.4725 -0.5941 -0.3253
   18UNL     C3 1787   5.170   4.217   0.828  0.3935 -0.3783 -0.0188
   18UNL     C4 1788   5.333   4.210   0.706 -0.0386 -0.0736  0.4204
   18UNL     C5 1789   5.417   4.195   0.576 -0.5140  0.1640 -0.0786
   18UNL     N6 1790   5.383   4.263   0.822  0.1451  0.0033 -0.2851
   18UNL     N7 1791   5.202   4.173   0.712 -0.1598  0.6469  0.7948
   18UNL     H8 1792   5.372   4.226   0.481  0.5136 -1.4589 -1.1422
   18UNL     H9 1793   5.450   4.096   0.544  0.4385 -0.2351  1.9564
   18UNL    H10 1794   5.513   4.248   0.583 -0.2442 -0.4330  1.1005
    1Zn      Zn 1795   4.116   4.275   1.487  0.1539  0.0556  0.4383
    2Zn      Zn 1796   4.101   3.263   2.085 -0.0833  0.0516 -0.1176
    3Zn      Zn 1797   3.615   3.595   2.080 -0.2596  0.0114  0.2461
    4Zn      Zn 1798   4.611   3.942   1.496 -0.3467  0.2711  0.1716
    5Zn      Zn 1799   4.579   3.424   1.780  0.3402 -0.0261  0.0100
    6Zn      Zn 1800   3.635   4.105   1.766 -0.0235  0.2578  0.2157
    7UNL     H0 1801   3.640   3.818   2.229 -0.6481  0.6190  0.1177
    7UNL     H1 1802   3.663   3.819   2.512 -0.9190  0.7698 -0.2278
    7UNL     C2 1803   3.617   3.744   2.304  0.9684  0.5093  0.5237
    7UNL     C3 1804   3.641   3.740   2.442  0.3138 -0.1765  0.4144
    7UNL     C4 1805   3.613   3.553   2.367 -0.9381  0.0259 -0.9791
    7UNL     C5 1806   3.630   3.402   2.351  0.2875 -0.0709 -0.7590
    7UNL     N6 1807   3.598   3.622   2.258 -1.0080 -0.0454  0.4487
    7UNL     N7 1808   3.641   3.616   2.482  0.6703 -0.6009 -0.4178
    7UNL     H8 1809   3.633   3.348   2.447 -3.0526 -1.3181 -1.2188
    7UNL     H9 1810   3.721   3.383   2.293  0.9568  0.5772  0.0488
    7UNL    H10 1811   3.540   3.358   2.306 -2.4207  2.5363  1.6798
    8UNL     H0 1812   4.073   3.001   2.185 -0.4772  0.9070 -0.1639
    8UNL     H1 1813   4.059   2.767   2.025 -2.3881  0.4620  0.9889
    8UNL     C2 1814   4.075   2.993   2.077  0.0661  0.3624 -0.1189
    8UNL     C3 1815   4.074   2.871   1.999  0.4174 -0.1324 -0.1547
    8UNL     C4 1816   4.085   3.040   1.884  0.0108 -0.2046  0.8496
    8UNL     C5 1817   4.091   3.126   1.763  0.2538 -0.1718  0.4429
    8UNL     N6 1818   4.081   3.097   2.005 -0.0761 -0.0565 -0.3993
    8UNL     N7 1819   4.078   2.905   1.869  0.2644  0.6283 -0.3210
    8UNL     H8 1820   4.087   3.060   1.675 -0.6808 -2.8227  2.3574
    8UNL     H9 1821   4.186   3.181   1.752  0.1429 -0.1447 -0.4884
    8UNL    H10 1822   4.013   3.203   1.763 -0.6866 -1.0761  2.4097
    9UNL     H0 1823   3.825   3.688   1.888 -0.1518 -1.1040  0.2935
    9UNL     H1 1824   3.793   3.897   1.716 -0.0064 -2.6575 -0.0138
    9UNL     C2 1825   3.747   3.762   1.889  0.0313 -0.8952 -0.3460
    9UNL     C3 1826   3.734   3.871   1.803 -0.2809 -0.0628  0.6380
    9UNL     C4 1827   3.591   3.862   1.956  0.0647  0.0193  0.0940
    9UNL     C5 1828   3.483   3.916   2.043 -0.1018 -0.1894  0.6876
    9UNL     N6 1829   3.646   3.747   1.978 -0.5242  0.1018 -0.2955
    9UNL     N7 1830   3.632   3.942   1.852 -0.0341  0.1379  0.3960
    9UNL     H8 1831   3.418   3.838   2.086 -0.2356 -0.1043  0.6412
    9UNL     H9 1832   3.411   3.970   1.980 -0.0929 -0.5567  0.3585
    9UNL    H10 1833   3.518   3.972   2.130 -1.3305 -0.3357  1.3122
   10UNL     H0 1834   3.653   4.113   1.467  1.3203 -4.8191 -1.6317
   10UNL     H1 1835   3.896   4.229   1.346 -0.5203  1.9305  0.5237
   10UNL     C2 1836   3.747   4.141   1.513 -0.3666 -0.5647 -0.3250
   10UNL     C3 1837   3.868   4.190   1.443 -0.7371  0.3481 -0.1326
   10UNL     C4 1838   3.894   4.164   1.650  0.2879  0.5955 -0.0404
   10UNL     C5 1839   3.955   4.157   1.782 -0.0684  0.3450 -0.6686
   10UNL     N6 1840   3.767   4.132   1.650  0.1200 -0.0305  0.6811
   10UNL     N7 1841   3.958   4.201   1.536 -0.2250 -0.3567 -0.2917
   10UNL     H8 1842   3.889   4.188   1.863  1.4169  1.6807  0.0977
   10UNL     H9 1843   4.037   4.230   1.784 -0.9431  1.3582 -0.8339
   10UNL    H10 1844   3.987   4.054   1.802 -0.8253  0.1567 -0.4037
   11UNL     H0 1845   3.628   3.347   2.001  0.3803 -1.9495  1.2501
   11UNL     H1 1846   3.849   3.175   1.999  1.0337  0.8952 -3.9144
   11UNL     C2 1847   3.731   3.368   2.026  0.1903  0.6793  0.1142
   11UNL     C3 1848   3.844   3.278   2.031 -0.2340 -0.1114 -0.2898
   11UNL     C4 1849   3.894   3.470   2.081 -0.1328  0.2045 -0.7123
   11UNL     C5 1850   3.962   3.583   2.155  0.0625  0.2667  0.6773
   11UNL     N6 1851   3.764   3.490   2.053 -0.4533  0.2682 -0.8156
   11UNL     N7 1852   3.950   3.352   2.057 -0.3602  0.1763 -0.4041
   11UNL     H8 1853   3.980   3.676   2.099  0.3338 -0.5709 -0.6742
   11UNL     H9 1854   4.056   3.554   2.205  0.5176  0.2141 -0.1966
   11UNL    H10 1855   3.895   3.620   2.233  0.9374  1.5314  0.8672
   12UNL     H0 1856   4.826   4.050   1.065 -1.0337  2.0721 -1.1434
   12UNL     H1 1857   4.817   4.102   1.342  0.0254  0.1937  0.4004
   12UNL     C2 1858   4.746   4.021   1.131 -0.2772 -0.1840 -1.1397
   12UNL     C3 1859   4.749   4.049   1.277  0.2605  0.1202  0.2123
   12UNL     C4 1860   4.597   3.916   1.212  0.5499 -0.3720  0.0295
   12UNL     C5 1861   4.467   3.842   1.209 -0.1595 -0.4558  0.6742
   12UNL     N6 1862   4.643   3.949   1.096  0.4484 -0.1290 -0.3012
   12UNL     N7 1863   4.649   3.975   1.327  0.2655  0.5788 -0.2433
   12UNL     H8 1864   4.423   3.821   1.111 -0.5198  2.2120  0.1872
   12UNL     H9 1865   4.394   3.891   1.276 -0.5676 -0.2382  0.0755
   12UNL    H10 1866   4.479   3.741   1.251 -2.2749 -0.7089  0.7988
   13UNL     H0 1867   4.272   4.335   1.710 -0.3041 -0.3319 -1.1577
   13UNL     H1 1868   4.293   4.588   1.827 -0.0537 -1.5763 -0.3391
   13UNL     C2 1869   4.212   4.423   1.693  0.1701  0.0833 -0.7294
   13UNL     C3 1870   4.214   4.545   1.767 -0.6348 -0.7997 -0.1404
   13UNL     C4 1871   4.059   4.530   1.629 -0.6842 -0.2546  0.5644
   13UNL     C5 1872   3.948   4.580   1.541 -0.9968  0.5071 -0.7129
   13UNL     N6 1873   4.119   4.418   1.601 -0.1259 -0.0851  0.3069
   13UNL     N7 1874   4.118   4.618   1.718 -0.2471 -0.1461 -0.3163
   13UNL     H8 1875   3.976   4.638   1.453  2.1889  0.3250  0.0648
   13UNL     H9 1876   3.882   4.495   1.518  0.0294  0.0755 -2.2259
   13UNL    H10 1877   3.894   4.655   1.601  0.0323  2.4706 -2.1540
   14UNL     H0 1878   4.360   3.593   1.824 -1.2197 -0.9857 -1.4092
   14UNL     H1 1879   4.141   3.521   1.973  1.1282  0.9461  0.6145
   14UNL     C2 1880   4.336   3.497   1.868  0.0481 -0.6364  0.1334
   14UNL     C3 1881   4.222   3.458   1.939  0.0557 -0.0166 -0.1960
   14UNL     C4 1882   4.361   3.308   1.943 -0.4520 -0.1193 -0.0272
   14UNL     C5 1883   4.435   3.180   1.982  0.4101 -0.6596 -0.2269
   14UNL     N6 1884   4.428   3.403   1.875  0.1939  0.2865  0.7946
   14UNL     N7 1885   4.231   3.332   1.979  0.1571  0.8001  0.0585
   14UNL     H8 1886   4.370   3.092   1.981  2.3787 -2.2040 -1.3657
   14UNL     H9 1887   4.502   3.179   2.069 -0.4837  1.5623  0.5516
   14UNL    H10 1888   4.499   3.151   1.897  0.7306 -0.7395  0.0395
   15UNL     H0 1889   4.338   3.856   1.565  1.0077  0.1212  0.9303
   15UNL     H1 1890   4.126   4.011   1.592  0.2360 -1.3293 -2.2900
   15UNL     C2 1891   4.341   3.963   1.550  0.0297  0.0656  0.2355
   15UNL     C3 1892   4.227   4.042   1.567  0.3381  0.1261 -0.3429
   15UNL     C4 1893   4.380   4.135   1.483 -0.0859 -0.2153  0.3924
   15UNL     C5 1894   4.463   4.239   1.417 -0.3768 -0.1691  0.3804
   15UNL     N6 1895   4.441   4.020   1.501 -0.0311  0.4506  0.6269
   15UNL     N7 1896   4.249   4.158   1.519  0.5048 -0.3413 -0.5310
   15UNL     H8 1897   4.571   4.231   1.437  0.2379  0.4901 -2.2616
   15UNL     H9 1898   4.432   4.341   1.442 -0.2044  0.3007 -1.2070
   15UNL    H10 1899   4.463   4.215   1.310  1.9816  1.0044  0.0296
   16UNL     H0 1900   4.569   3.447   1.478 -1.6107  0.4778 -0.0344
   16UNL     H1 1901   4.658   3.689   1.363 -0.8184  1.1603  0.0227
   16UNL     C2 1902   4.585   3.541   1.529 -0.0746 -0.1850  0.7806
   16UNL     C3 1903   4.628   3.663   1.463  0.4791 -0.0142  0.1304
   16UNL     C4 1904   4.582   3.698   1.665 -0.3960 -0.6664  0.4278
   16UNL     C5 1905   4.573   3.765   1.798 -0.9600 -0.2886  0.0878
   16UNL     N6 1906   4.565   3.567   1.660 -0.0831  0.5194 -0.1324
   16UNL     N7 1907   4.612   3.763   1.551 -0.7896  0.9466  0.1563
   16UNL     H8 1908   4.516   3.858   1.791 -0.4895 -0.0103 -0.1063
   16UNL     H9 1909   4.672   3.789   1.837  0.0214 -1.6762 -1.4078
   16UNL    H10 1910   4.522   3.702   1.872  0.8573 -2.9254 -0.7456
   17UNL     H0 1911   3.160   4.200   1.637 -1.2070 -1.5234 -1.6609
   17UNL     H1 1912   3.401   4.294   1.741 -3.5236 -0.0107  1.4549
   17UNL     C2 1913   3.258   4.155   1.637 -0.3212  0.2713 -0.2647
   17UNL     C3 1914   3.384   4.200   1.689 -0.4141  0.3978 -0.5178
   17UNL     C4 1915   3.395   4.015   1.601  0.2016  0.8103 -0.3982
   17UNL     C5 1916   3.444   3.878   1.556 -0.3655  0.1972 -0.0201
   17UNL     N6 1917   3.259   4.034   1.594 -0.4396  0.6004  0.4373
   17UNL     N7 1918   3.476   4.105   1.662  0.4601 -0.2843  0.1683
   17UNL     H8 1919   3.406   3.807   1.631 -0.5813 -0.6283 -0.8830
   17UNL     H9 1920   3.414   3.845   1.456 -0.4873 -1.5761  0.5608
   17UNL    H10 1921   3.552   3.868   1.569 -0.2665  2.0535  0.9208
   18UNL     H0 1922   4.819   3.522   2.199 -3.3562 -0.8922 -0.0243
   18UNL     H1 1923   4.596   3.434   2.069 -0.0287 -0.1532 -1.5135
   18UNL     C2 1924   4.809   3.500   2.094 -0.7769  0.3139 -0.5919
   18UNL     C3 1925   4.693   3.454   2.027  0.4157  0.4805 -0.2434
   18UNL     C4 1926   4.846   3.505   1.898 -0.1828 -0.2149 -0.1368
   18UNL     C5 1927   4.906   3.557   1.769  0.2189 -0.3714 -0.1972
   18UNL     N6 1928   4.907   3.521   2.016 -0.1161 -0.4707  0.4422
   18UNL     N7 1929   4.715   3.475   1.897 -0.0880  0.1360 -0.2562
   18UNL     H8 1930   4.890   3.479   1.693  0.4065 -0.5824 -0.0211
   18UNL     H9 1931   5.011   3.582   1.786  0.6373 -1.9199 -0.3799
   18UNL    H10 1932   4.867   3.657   1.744  1.1093 -0.0580 -0.3710
    1Zn      Zn 1933   3.640   3.597   2.665 -0.1478 -0.3614 -0.3148
    2Zn      Zn 1934   3.633   2.577   3.260 -0.1001 -0.0831 -0.3354
    3Zn      Zn 1935   3.148   2.916   3.267 -0.2146  0.1050  0.0976
    4Zn      Zn 1936   4.111   3.258   2.672  0.1917 -0.0108 -0.1496
    5Zn      Zn 1937   4.120   2.732   2.982  0.1066  0.0236  0.0853
    6Zn      Zn 1938   3.160   3.429   2.950 -0.3966  0.3072 -0.1131
    7UNL     H0 1939   3.110   3.131   3.417 -1.1613 -0.2760 -0.3539
    7UNL     H1 1940   3.139   3.161   3.673 -0.1511  0.9392 -0.9120
    7UNL     C2 1941   3.130   3.049   3.485 -0.9378  0.1556  0.1054
    7UNL     C3 1942   3.137   3.066   3.622 -0.0033  0.1841  0.4358
    7UNL     C4 1943   3.145   2.863   3.571 -0.0742 -1.1005  0.6593
    7UNL     C5 1944   3.140   2.712   3.586  0.1341  0.1103  0.2797
    7UNL     N6 1945   3.142   2.924   3.450 -0.6696 -0.6036 -0.4657
    7UNL     N7 1946   3.149   2.946   3.680 -0.3785 -0.1366  0.3857
    7UNL     H8 1947   3.055   2.672   3.529  2.4211 -2.8436 -1.2997
    7UNL     H9 1948   3.105   2.694   3.688 -0.8031  0.2620 -0.0015
    7UNL    H10 1949   3.231   2.659   3.555 -1.4216 -3.2115  0.9796
    8UNL     H0 1950   3.680   2.333   3.365 -0.0235  1.2886  0.1586
    8UNL     H1 1951   3.664   2.084   3.256 -2.2723  1.2421  3.2453
    8UNL     C2 1952   3.649   2.310   3.264 -0.3205  0.5368  0.4086
    8UNL     C3 1953   3.643   2.179   3.209 -0.5962  0.0971 -0.2402
    8UNL     C4 1954   3.593   2.340   3.076  0.1116 -0.2224 -0.5200
    8UNL     C5 1955   3.599   2.417   2.947  0.4138 -0.4176  0.2288
    8UNL     N6 1956   3.614   2.411   3.187 -0.3513 -0.1218 -0.5662
    8UNL     N7 1957   3.602   2.204   3.082  0.4125 -0.0367 -0.3845
    8UNL     H8 1958   3.604   2.352   2.858 -1.1638 -1.3185  0.7527
    8UNL     H9 1959   3.676   2.494   2.947  0.6227 -0.6249  0.4766
    8UNL    H10 1960   3.507   2.473   2.925  0.2552 -0.1426  1.5533
    9UNL     H0 1961   3.324   2.970   3.039  0.7426  1.1973 -2.5925
    9UNL     H1 1962   3.329   3.197   2.887 -0.7642 -0.6336 -0.3776
    9UNL     C2 1963   3.263   3.057   3.056 -0.0049  0.2651 -0.0911
    9UNL     C3 1964   3.271   3.175   2.975 -0.4071  0.3374  0.1250
    9UNL     C4 1965   3.147   3.199   3.137 -0.4072  0.2063 -0.6757
    9UNL     C5 1966   3.008   3.245   3.193 -0.4453  0.6151  0.2918
    9UNL     N6 1967   3.183   3.072   3.165 -0.2891 -0.6163  0.0129
    9UNL     N7 1968   3.192   3.267   3.025  0.0576  0.3244  0.2008
    9UNL     H8 1969   2.948   3.313   3.132  1.0375  2.3945  0.7381
    9UNL     H9 1970   3.036   3.308   3.278 -0.7437 -1.2599  1.8617
    9UNL    H10 1971   2.942   3.165   3.230  1.7652 -1.6505 -0.3778
   10UNL     H0 1972   3.162   3.502   2.672 -0.4396 -0.2260 -1.2561
   10UNL     H1 1973   3.378   3.597   2.531  3.1450  0.0392  0.1910
   10UNL     C2 1974   3.262   3.520   2.710 -0.6202  0.4084 -1.0650
   10UNL     C3 1975   3.367   3.561   2.633 -0.1822  0.4451  0.0681
   10UNL     C4 1976   3.417   3.511   2.833 -0.3470 -0.6533 -0.1145
   10UNL     C5 1977   3.501   3.507   2.966  0.1667 -0.0628 -0.0270
   10UNL     N6 1978   3.292   3.465   2.831  0.4903 -0.3574 -0.1231
   10UNL     N7 1979   3.473   3.558   2.718  0.2754 -0.4020  0.1693
   10UNL     H8 1980   3.490   3.406   3.008  1.0493 -0.2901 -0.3221
   10UNL     H9 1981   3.459   3.575   3.042  0.0606 -2.8159  2.5353
   10UNL    H10 1982   3.608   3.524   2.950 -0.2215  1.1561 -1.6286
   11UNL     H0 1983   3.170   2.670   3.146  0.5511  0.2372 -0.7150
   11UNL     H1 1984   3.404   2.511   3.146  1.3642  0.3156  0.2882
   11UNL     C2 1985   3.269   2.694   3.183  0.1625  0.8944 -0.0788
   11UNL     C3 1986   3.381   2.608   3.189  0.2819  0.0805  0.2809
   11UNL     C4 1987   3.414   2.786   3.282  0.8866 -0.0926 -0.2486
   11UNL     C5 1988   3.505   2.898   3.331  0.0815 -0.2336  0.1049
   11UNL     N6 1989   3.292   2.808   3.236  0.5089 -0.2471  0.4506
   11UNL     N7 1990   3.479   2.669   3.248 -0.4277  0.1742 -0.3756
   11UNL     H8 1991   3.452   2.988   3.364 -0.0014 -0.4348  0.5342
   11UNL     H9 1992   3.578   2.920   3.252  0.9049  0.3523  1.0064
   11UNL    H10 1993   3.564   2.864   3.417  1.3901 -0.7609 -0.9661
   12UNL     H0 1994   4.288   3.369   2.213 -1.4199  1.3301  0.1619
   12UNL     H1 1995   4.343   3.380   2.485  2.2167 -1.5999 -2.9634
   12UNL     C2 1996   4.235   3.324   2.296  0.4832 -0.9648  0.2426
   12UNL     C3 1997   4.259   3.334   2.434 -0.7215  0.7594 -0.6772
   12UNL     C4 1998   4.084   3.235   2.384 -0.2922 -0.8857  0.8810
   12UNL     C5 1999   3.954   3.165   2.391  0.6144  0.2721 -0.1110
   12UNL     N6 2000   4.124   3.259   2.261  0.2753 -0.1433 -0.0096
   12UNL     N7 2001   4.159   3.271   2.494  0.3179 -0.5317  0.0528
   12UNL     H8 2002   3.919   3.098   2.312 -2.2119 -0.4764  1.6442
   12UNL     H9 2003   3.870   3.235   2.401  1.6043  1.5866 -0.7219
   12UNL    H10 2004   3.957   3.102   2.481  2.6499 -0.3593 -0.5650
   13UNL     H0 2005   3.860   3.673   2.832  0.4809  1.4715 -3.0737
   13UNL     H1 2006   3.891   3.908   2.968  1.1088 -2.4555  0.0968
   13UNL     C2 2007   3.787   3.754   2.839 -0.1508  0.7851 -0.5766
   13UNL     C3 2008   3.807   3.875   2.907  0.5357  0.1494 -0.6251
   13UNL     C4 2009   3.621   3.858   2.815 -0.2931 -0.2777 -0.8881
   13UNL     C5 2010   3.477   3.901   2.774 -0.3164  0.0289  0.5681
   13UNL     N6 2011   3.674   3.744   2.771 -0.4042 -0.4119  0.2742
   13UNL     N7 2012   3.691   3.944   2.900  0.4784  0.2006  0.2981
   13UNL     H8 2013   3.407   3.842   2.834 -1.3123 -1.6427 -2.0970
   13UNL     H9 2014   3.455   4.008   2.781 -0.7372 -0.1395  2.3214
   13UNL    H10 2015   3.455   3.870   2.671 -0.5104  2.4176 -0.1560
   14UNL     H0 2016   3.864   2.856   2.952 -1.6733  0.3100  0.2438
   14UNL     H1 2017   3.644   2.784   3.084  1.2547  1.3987 -2.2900
   14UNL     C2 2018   3.859   2.776   3.025 -0.0402  0.1399  0.2168
   14UNL     C3 2019   3.741   2.736   3.091  0.5139  0.1009 -0.3559
   14UNL     C4 2020   3.904   2.633   3.156 -0.2113  0.4027 -0.1949
   14UNL     C5 2021   3.987   2.516   3.209  0.2811  0.0769  0.0127
   14UNL     N6 2022   3.964   2.709   3.064  0.5185  0.5864  0.3504
   14UNL     N7 2023   3.774   2.637   3.174  0.1842 -0.2964  0.1849
   14UNL     H8 2024   4.040   2.540   3.302  1.4042  2.7816 -1.2383
   14UNL     H9 2025   4.055   2.477   3.133  0.6086 -0.1030  0.3955
   14UNL    H10 2026   3.915   2.439   3.242 -0.4440  0.9822  0.6127
   15UNL     H0 2027   3.871   3.194   2.790 -0.2334  0.0188 -0.3001
   15UNL     H1 2028   3.648   3.341   2.782 -1.1326  0.0329 -1.8336
   15UNL     C2 2029   3.868   3.298   2.758  0.2645  0.2392  0.3570
   15UNL     C3 2030   3.749   3.373   2.757 -0.3320 -0.0325  0.9627
   15UNL     C4 2031   3.894   3.459   2.642  0.0410  0.1877 -0.3965
   15UNL     C5 2032   3.971   3.568   2.569  0.6346  0.4016  0.5252
   15UNL     N6 2033   3.957   3.354   2.681  0.0300  0.4391  0.2224
   15UNL     N7 2034   3.767   3.477   2.682  0.0018 -0.0146  0.0472
   15UNL     H8 2035   4.078   3.582   2.584  0.3133  1.1516  2.3583
   15UNL     H9 2036   3.929   3.666   2.596 -0.4122  0.3249 -0.7069
   15UNL    H10 2037   3.952   3.555   2.461  0.1081 -1.2357  0.7816
   16UNL     H0 2038   4.175   2.773   2.757 -1.0472 -0.5241  1.7539
   16UNL     H1 2039   4.166   2.994   2.580  0.2281 -0.7776  0.0464
   16UNL     C2 2040   4.153   2.878   2.774 -0.2728  0.0109 -0.2681
   16UNL     C3 2041   4.149   2.992   2.687 -0.1050  0.1838  0.0236
   16UNL     C4 2042   4.098   3.029   2.879  0.0435  0.2653  0.0611
   16UNL     C5 2043   4.026   3.094   2.995 -0.4946 -0.2154 -0.1221
   16UNL     N6 2044   4.129   2.897   2.899 -0.3206 -0.7443 -0.3557
   16UNL     N7 2045   4.096   3.093   2.756  0.4162  0.3526 -0.1934
   16UNL     H8 2046   3.919   3.071   2.990 -0.7950  1.1875 -0.4929
   16UNL     H9 2047   4.032   3.203   2.990  0.8866 -0.3108 -1.5364
   16UNL    H10 2048   4.061   3.057   3.092  2.7430  0.8059 -0.7817
   17UNL     H0 2049   2.681   3.437   2.864 -0.5535 -3.3919  2.7773
   17UNL     H1 2050   2.915   3.534   2.993  1.3927 -2.0086  1.1410
   17UNL     C2 2051   2.785   3.412   2.854  0.1309 -0.1057  0.2195
   17UNL     C3 2052   2.900   3.461   2.914 -0.1791 -0.1092 -0.4233
   17UNL     C4 2053   2.944   3.310   2.779  0.8092  0.3156  0.7529
   17UNL     C5 2054   3.022   3.213   2.694 -0.0263  0.0587 -0.3113
   17UNL     N6 2055   2.813   3.314   2.764  0.2279 -0.4546  0.1447
   17UNL     N7 2056   3.007   3.399   2.865  0.1479 -0.3691 -0.4700
   17UNL     H8 2057   2.962   3.158   2.620 -1.6224  0.4112  0.6647
   17UNL     H9 2058   3.109   3.260   2.647 -0.1415  1.0167  0.3977
   17UNL    H10 2059   3.063   3.132   2.754  1.9579  0.8573 -0.5088
   18UNL     H0 2060   4.308   2.908   3.377 -0.7982  2.2634 -0.6750
   18UNL     H1 2061   4.125   2.766   3.250  0.6884  0.2488  0.8175
   18UNL     C2 2062   4.322   2.855   3.284  0.0008  0.1568  0.5716
   18UNL     C3 2063   4.225   2.791   3.217  0.6978 -0.2238  0.4922
   18UNL     C4 2064   4.382   2.812   3.104  0.0565 -1.2874 -0.2244
   18UNL     C5 2065   4.478   2.812   2.985 -0.1565  0.1072 -0.4632
   18UNL     N6 2066   4.433   2.871   3.216 -0.7601  0.5694  0.4230
   18UNL     N7 2067   4.259   2.757   3.098  0.0976  0.3042  0.0907
   18UNL     H8 2068   4.438   2.782   2.887  1.2427  0.4985 -1.1826
   18UNL     H9 2069   4.567   2.751   3.005  0.0242  0.1473 -1.1165
   18UNL    H10 2070   4.520   2.913   2.979 -0.8949  0.7173  2.9021
    1Zn      Zn 2071   3.160   2.906   3.857  0.1547 -0.3362 -0.0919
    2Zn      Zn 2072   3.128   1.889   4.452 -0.0682 -0.1744 -0.2421
    3Zn      Zn 2073   2.650   2.230   4.426 -0.1493  0.0150 -0.4039
    4Zn      Zn 2074   3.638   2.560   3.860  0.2164 -0.2641  0.1082
    5Zn      Zn 2075   3.615   2.038   4.162  0.0327  0.3570 -0.1732
    6Zn      Zn 2076   2.660   2.738   4.142  0.1273  0.3023  0.1150
    7UNL     H0 2077   2.716   2.452   4.601  1.1832 -0.4661 -0.5854
    7UNL     H1 2078   2.698   2.453   4.871 -3.4162  0.4363 -0.4349
    7UNL     C2 2079   2.689   2.368   4.663 -0.5015  0.3111 -0.2262
    7UNL     C3 2080   2.672   2.371   4.805 -0.8831 -0.8300  0.0284
    7UNL     C4 2081   2.645   2.188   4.718 -0.0128  0.4237 -0.8854
    7UNL     C5 2082   2.661   2.038   4.713 -0.2221 -0.4712 -0.8805
    7UNL     N6 2083   2.659   2.256   4.607 -0.0110  0.3535  0.8012
    7UNL     N7 2084   2.646   2.248   4.843  0.2737 -0.5845 -0.1330
    7UNL     H8 2085   2.756   2.006   4.669 -0.3605  0.8962 -2.2911
    7UNL     H9 2086   2.576   1.997   4.657 -0.0494 -3.2165  0.6989
    7UNL    H10 2087   2.662   1.992   4.812 -3.1419  1.3961  0.1580
    8UNL     H0 2088   3.172   1.656   4.572  1.1176  1.6665 -0.4847
    8UNL     H1 2089   3.146   1.393   4.452  2.1765  0.5783  0.0738
    8UNL     C2 2090   3.146   1.627   4.471 -0.3285 -0.2412  0.3683
    8UNL     C3 2091   3.141   1.496   4.417 -0.5524  0.7743  0.8416
    8UNL     C4 2092   3.126   1.653   4.272 -0.4386 -0.1001  0.2604
    8UNL     C5 2093   3.114   1.734   4.143  0.7234  0.2325  0.6689
    8UNL     N6 2094   3.125   1.722   4.381 -0.4088  0.3199  0.9152
    8UNL     N7 2095   3.125   1.514   4.285 -0.0532 -0.5085  0.3757
    8UNL     H8 2096   3.191   1.702   4.072  0.0415 -1.5330  0.6700
    8UNL     H9 2097   3.137   1.839   4.166  2.4287 -0.2531  1.2751
    8UNL    H10 2098   3.015   1.738   4.095  1.8747  0.8519 -1.8217
    9UNL     H0 2099   2.844   2.294   4.244  0.6997  0.0304 -0.6457
    9UNL     H1 2100   2.866   2.538   4.104  0.6300  0.7174 -0.0194
    9UNL     C2 2101   2.780   2.381   4.242  0.6414  0.0222  0.4819
    9UNL     C3 2102   2.793   2.508   4.178 -0.0118  0.8186 -0.6031
    9UNL     C4 2103   2.633   2.506   4.316  0.1552 -0.1075 -0.1694
    9UNL     C5 2104   2.508   2.550   4.391 -0.5578 -0.2683  0.1935
    9UNL     N6 2105   2.685   2.385   4.330 -0.3417 -0.1624  0.5016
    9UNL     N7 2106   2.698   2.586   4.222  0.3750  0.2857 -0.4746
    9UNL     H8 2107   2.529   2.567   4.497  1.8974  3.1256 -0.6649
    9UNL     H9 2108   2.422   2.483   4.384  0.2528 -1.4146  0.9928
    9UNL    H10 2109   2.462   2.641   4.351  0.2378  0.7565  1.4917
   10UNL     H0 2110   2.689   2.730   3.875  0.1215 -0.5280  0.6581
   10UNL     H1 2111   2.911   2.812   3.723 -0.5859 -0.7547 -0.0368
   10UNL     C2 2112   2.783   2.771   3.909 -0.2480  0.2891  0.7223
   10UNL     C3 2113   2.902   2.799   3.830  0.4753 -0.0182  0.1663
   10UNL     C4 2114   2.934   2.822   4.037  1.0552  0.6762 -0.5386
   10UNL     C5 2115   3.010   2.822   4.168  0.4027  0.3572  0.4981
   10UNL     N6 2116   2.808   2.778   4.036  0.1700  0.3105  0.1859
   10UNL     N7 2117   3.002   2.827   3.920  0.1032  0.3860 -0.8934
   10UNL     H8 2118   2.944   2.809   4.254 -1.6316 -0.5507 -1.1067
   10UNL     H9 2119   3.057   2.920   4.183 -2.3788  1.6311  1.5010
   10UNL    H10 2120   3.093   2.751   4.173  0.3447  0.3511  1.4883
   11UNL     H0 2121   2.677   1.963   4.280 -0.7714  0.8451  1.1795
   11UNL     H1 2122   2.886   1.801   4.326 -2.4606 -1.4544  1.2997
   11UNL     C2 2123   2.762   1.991   4.342 -0.0408  0.1717  0.5077
   11UNL     C3 2124   2.870   1.902   4.363  0.0735 -0.5166  0.0475
   11UNL     C4 2125   2.905   2.090   4.442  0.3704  0.4304 -0.1644
   11UNL     C5 2126   2.955   2.190   4.541  0.0081  0.1114  0.5312
   11UNL     N6 2127   2.778   2.108   4.395 -0.2376  0.3155  0.4670
   11UNL     N7 2128   2.969   1.969   4.421  0.6787 -0.6585  0.0120
   11UNL     H8 2129   2.924   2.290   4.507 -2.0261 -0.3300  0.9629
   11UNL     H9 2130   3.062   2.186   4.566  0.3260 -0.6234 -0.8397
   11UNL    H10 2131   2.906   2.170   4.638 -0.6240 -1.8407 -0.1450
   12UNL     H0 2132   3.839   2.693   3.440  0.5921 -1.2010  0.0791
   12UNL     H1 2133   3.845   2.673   3.702 -0.7733  2.2869 -1.0785
   12UNL     C2 2134   3.767   2.637   3.497 -0.7851  0.0079 -0.4273
   12UNL     C3 2135   3.772   2.623   3.639 -0.2416 -0.7616  0.5288
   12UNL     C4 2136   3.605   2.541   3.559  0.4591  0.0598  0.1695
   12UNL     C5 2137   3.465   2.483   3.547 -0.7341 -0.1821  0.0354
   12UNL     N6 2138   3.667   2.573   3.444 -0.0238 -0.1000  0.0600
   12UNL     N7 2139   3.670   2.553   3.679  0.0444 -0.1164 -0.3406
   12UNL     H8 2140   3.467   2.374   3.548 -1.4276 -0.2032  1.4223
   12UNL     H9 2141   3.411   2.518   3.458  0.1990 -1.8733 -1.2575
   12UNL    H10 2142   3.401   2.505   3.634 -0.6260 -1.4661  0.4561
   13UNL     H0 2143   3.327   3.001   4.056 -1.6281 -1.1477 -0.1571
   13UNL     H1 2144   3.347   3.263   4.145 -0.6988 -2.0464  2.9712
   13UNL     C2 2145   3.265   3.085   4.032  0.1153  0.4239  0.5823
   13UNL     C3 2146   3.270   3.218   4.084 -0.1119  0.5553  0.0400
   13UNL     C4 2147   3.111   3.185   3.957 -0.2403  0.4862  0.7746
   13UNL     C5 2148   2.978   3.207   3.888  0.1603  0.7991  0.9415
   13UNL     N6 2149   3.170   3.066   3.940 -0.0324 -0.1217  0.7933
   13UNL     N7 2150   3.167   3.274   4.038  0.2480  0.0222 -0.0972
   13UNL     H8 2151   2.952   3.132   3.813 -2.1334  2.7069 -0.2971
   13UNL     H9 2152   2.899   3.196   3.963  1.1594 -0.6808  1.8282
   13UNL    H10 2153   2.972   3.305   3.838 -0.6680 -0.5058 -1.6682
   14UNL     H0 2154   3.333   2.174   4.125  0.4391  0.8577  1.1673
   14UNL     H1 2155   3.136   2.131   4.305  0.2905  0.9500 -0.5201
   14UNL     C2 2156   3.341   2.103   4.206  0.2774 -0.4164  0.1126
   14UNL     C3 2157   3.232   2.083   4.294  0.0230  0.3131 -0.1652
   14UNL     C4 2158   3.390   1.949   4.325  0.2619  0.4900  0.5058
   14UNL     C5 2159   3.465   1.822   4.371 -0.0001  0.0986 -0.2276
   14UNL     N6 2160   3.449   2.030   4.236  0.6926  0.6833 -0.6002
   14UNL     N7 2161   3.263   1.977   4.366  0.5492  0.6586 -0.0058
   14UNL     H8 2162   3.488   1.750   4.291  0.5307 -0.2233  0.2096
   14UNL     H9 2163   3.408   1.761   4.442  1.4661 -1.4468 -0.3288
   14UNL    H10 2164   3.563   1.838   4.417  0.7336 -1.3091 -1.2154
   15UNL     H0 2165   3.432   2.537   4.002 -0.1607 -0.4954 -0.7038
   15UNL     H1 2166   3.208   2.680   4.020 -0.0413 -0.9810  0.2921
   15UNL     C2 2167   3.416   2.627   3.944  0.0941 -0.1832 -0.2907
   15UNL     C3 2168   3.294   2.701   3.957 -0.3018 -0.0350  0.2487
   15UNL     C4 2169   3.426   2.781   3.817 -0.3547 -0.1131  0.0170
   15UNL     C5 2170   3.481   2.868   3.714  0.4120 -0.2377 -0.1524
   15UNL     N6 2171   3.506   2.683   3.864  0.2453  0.7176  0.1494
   15UNL     N7 2172   3.303   2.803   3.874 -0.0321  0.9067 -0.2303
   15UNL     H8 2173   3.411   2.922   3.648  1.7941  0.3451 -1.2137
   15UNL     H9 2174   3.550   2.815   3.648 -0.2117  0.7003 -1.6191
   15UNL    H10 2175   3.544   2.938   3.771 -0.3509  0.0729  0.3214
   16UNL     H0 2176   3.628   2.071   3.905  0.1485  0.3131  0.8061
   16UNL     H1 2177   3.645   2.295   3.755  1.2865 -0.0556  0.4451
   16UNL     C2 2178   3.621   2.173   3.941 -0.4438  0.7022 -0.3676
   16UNL     C3 2179   3.627   2.285   3.862  0.1119 -0.8709  0.1946
   16UNL     C4 2180   3.611   2.331   4.054 -0.1707 -0.0172 -0.1473
   16UNL     C5 2181   3.590   2.405   4.186  0.7154  0.0604  0.4810
   16UNL     N6 2182   3.620   2.198   4.069 -0.1593 -0.4919  0.4973
   16UNL     N7 2183   3.621   2.393   3.937  0.0669  0.7953  0.4535
   16UNL     H8 2184   3.681   2.392   4.246  1.6447  0.2779 -0.8401
   16UNL     H9 2185   3.501   2.377   4.244 -0.1301 -1.3662 -1.3819
   16UNL    H10 2186   3.582   2.514   4.174  1.0509 -0.1937 -3.0146
   17UNL     H0 2187   2.181   2.765   4.073 -0.4592 -1.3529 -0.3859
   17UNL     H1 2188   2.408   2.846   4.204  0.5556 -1.6696  0.4613
   17UNL     C2 2189   2.283   2.733   4.053  0.2335  0.3225  0.2880
   17UNL     C3 2190   2.394   2.780   4.120  0.0945 -0.5131 -0.3943
   17UNL     C4 2191   2.438   2.635   3.988  0.3345 -0.3217 -0.4270
   17UNL     C5 2192   2.517   2.522   3.922 -0.6286 -0.1904 -0.2710
   17UNL     N6 2193   2.305   2.646   3.957 -0.0997  0.0313 -0.2477
   17UNL     N7 2194   2.495   2.718   4.074 -0.2104  0.5908 -0.2273
   17UNL     H8 2195   2.616   2.511   3.967  0.6147  1.6414 -2.3395
   17UNL     H9 2196   2.461   2.429   3.931  1.1887 -1.2857  0.2050
   17UNL    H10 2197   2.524   2.539   3.814 -0.3247  2.3927  0.0777
   18UNL     H0 2198   3.802   2.221   4.562 -1.6844  1.2781 -0.6146
   18UNL     H1 2199   3.604   2.080   4.460  0.2665  0.5773  1.4582
   18UNL     C2 2200   3.810   2.163   4.471 -0.3039 -0.3444  0.4820
   18UNL     C3 2201   3.702   2.089   4.417 -0.2985 -0.4787 -0.1340
   18UNL     C4 2202   3.858   2.115   4.284  0.1652 -0.1359 -0.9747
   18UNL     C5 2203   3.932   2.101   4.160  0.5209  0.1471  0.0366
   18UNL     N6 2204   3.914   2.161   4.392 -0.3553  0.9374 -0.1596
   18UNL     N7 2205   3.737   2.061   4.296 -0.4100  0.0606 -0.7165
   18UNL     H8 2206   3.866   2.072   4.078  2.1126 -0.3252 -1.1136
   18UNL     H9 2207   4.019   2.036   4.171  0.5997  0.3112  0.4325
   18UNL    H10 2208   3.974   2.200   4.139  3.9275 -1.3193 -0.7658
    1Zn      Zn 2209   1.671   0.847   0.302  0.0340  0.2713 -0.0255
    2Zn      Zn 2210   5.529   5.320   0.877  0.2698 -0.2961 -0.0502
    3Zn      Zn 2211   1.179   0.196   0.902  0.0059 -0.1746 -0.3575
    4Zn      Zn 2212   2.182   0.544   0.317 -0.4220 -0.1069  0.0714
    5Zn      Zn 2213   2.165   0.033   0.592 -0.0851  0.0515  0.1577
    6Zn      Zn 2214   1.186   0.688   0.580  0.0653  0.3853  0.0129
    7UNL     H0 2215   1.178   0.439   1.093 -1.1910  2.0411  3.5688
    7UNL     H1 2216   1.222   0.424   1.356  0.0784 -1.6455  2.5613
    7UNL     C2 2217   1.180   0.346   1.149 -0.2090 -0.5170 -0.3077
    7UNL     C3 2218   1.202   0.342   1.288  0.4358  0.1077  0.2273
    7UNL     C4 2219   1.136   0.167   1.206  0.3629  0.4853  0.0755
    7UNL     C5 2220   1.113   0.015   1.209  0.1074  0.1442 -0.0028
    7UNL     N6 2221   1.163   0.229   1.093  0.2311 -0.0064  0.0974
    7UNL     N7 2222   1.168   0.220   1.325  0.2630 -0.3042  0.3625
    7UNL     H8 2223   1.029  -0.016   1.273  0.1052  0.9533  0.4036
    7UNL     H9 2224   1.205  -0.038   1.234  0.9402  1.2396 -0.6672
    7UNL    H10 2225   1.084  -0.021   1.110 -1.2890  1.0244  0.0525
    8UNL     H0 2226   5.615   5.091   1.002 -1.6656  0.8651  0.4854
    8UNL     H1 2227   5.622   4.836   0.888 -2.0946 -0.4719 -0.1301
    8UNL     C2 2228   5.592   5.059   0.901  0.2816 -0.5037  0.4056
    8UNL     C3 2229   5.588   4.929   0.844  0.4541  0.7152  0.2313
    8UNL     C4 2230   5.531   5.079   0.706  0.5060 -0.9021 -0.4904
    8UNL     C5 2231   5.502   5.161   0.583  0.1504  0.9370  1.1175
    8UNL     N6 2232   5.532   5.146   0.823  0.2083  0.1723  0.3772
    8UNL     N7 2233   5.547   4.939   0.716  0.5325 -0.6814  0.3547
    8UNL     H8 2234   5.471   5.098   0.499 -1.2975  0.6711  1.8317
    8UNL     H9 2235   5.592   5.215   0.552 -0.9860  0.7271 -3.2911
    8UNL    H10 2236   5.422   5.233   0.601 -0.1563  0.6567  0.8920
    9UNL     H0 2237   1.379   0.255   0.719 -1.4632 -0.9731 -0.4857
    9UNL     H1 2238   1.371   0.473   0.538 -3.4255  2.7313 -1.0476
    9UNL     C2 2239   1.305   0.333   0.709  0.1177  0.6037 -0.4876
    9UNL     C3 2240   1.307   0.443   0.620 -0.6051  0.3421  0.5065
    9UNL     C4 2241   1.150   0.451   0.757  0.3076 -0.0011  0.5479
    9UNL     C5 2242   1.023   0.493   0.825  0.1809  0.3185  0.4140
    9UNL     N6 2243   1.217   0.342   0.804  1.2471  0.1784  0.1768
    9UNL     N7 2244   1.206   0.526   0.661 -0.1436  0.3934  0.5867
    9UNL     H8 2245   0.966   0.577   0.784 -0.9376  0.1094  1.4896
    9UNL     H9 2246   1.045   0.528   0.926 -1.0690  1.0696  0.4512
    9UNL    H10 2247   0.957   0.407   0.839  1.0117 -0.2802  0.7108
   10UNL     H0 2248   1.206   0.787   0.312 -0.0955 -0.2554  0.5741
   10UNL     H1 2249   1.434   0.825   0.166 -0.8604  0.2015 -0.5094
   10UNL     C2 2250   1.306   0.768   0.348 -0.1086 -0.6851  0.3853
   10UNL     C3 2251   1.420   0.791   0.268  0.4858  0.1637 -0.3162
   10UNL     C4 2252   1.457   0.735   0.462  0.4733  0.1436 -0.2472
   10UNL     C5 2253   1.526   0.709   0.592  0.4436  0.3999  0.5588
   10UNL     N6 2254   1.323   0.730   0.470 -0.9953 -0.4618  0.1858
   10UNL     N7 2255   1.524   0.761   0.342 -0.0999 -0.2146 -0.2637
   10UNL     H8 2256   1.491   0.621   0.647  0.5583 -0.5741 -0.8681
   10UNL     H9 2257   1.527   0.792   0.664 -0.1573  0.1812  0.8258
   10UNL    H10 2258   1.630   0.676   0.585 -0.4565 -2.3326 -1.3329
   11UNL     H0 2259   5.045   5.365   0.867  0.3968 -1.4620 -1.5262
   11UNL     H1 2260   5.270   5.222   0.812 -1.5328 -0.4872 -0.6853
   11UNL     C2 2261   5.146   5.405   0.873 -0.1265 -0.2458 -0.2719
   11UNL     C3 2262   5.258   5.324   0.844  0.1680 -0.4497 -0.0610
   11UNL     C4 2263   5.306   5.516   0.903  0.3588 -0.0813 -0.1480
   11UNL     C5 2264   5.385   5.632   0.947 -0.4201 -0.1319 -0.3992
   11UNL     N6 2265   5.176   5.527   0.911  0.2089  0.0500  0.0706
   11UNL     N7 2266   5.365   5.397   0.876 -0.1253 -0.2262  0.2428
   11UNL     H8 2267   5.426   5.610   1.047  0.5064 -0.3256 -0.8082
   11UNL     H9 2268   5.332   5.726   0.966 -0.9654 -0.9280  2.5576
   11UNL    H10 2269   5.459   5.661   0.871 -0.1996 -1.2645 -0.6332
   12UNL     H0 2270   4.311   3.401   4.613  0.3062  1.2415  1.1618
   12UNL     H1 2271   4.313   3.394   4.893  0.9978  0.4215  0.1058
   12UNL     C2 2272   4.242   3.352   4.680  0.0338  0.4975  0.3601
   12UNL     C3 2273   4.248   3.349   4.820  0.7224  0.4424  0.3385
   12UNL     C4 2274   4.080   3.252   4.749 -0.0504  0.4645 -0.0518
   12UNL     C5 2275   3.935   3.207   4.752  0.2698  0.9009 -0.2317
   12UNL     N6 2276   4.141   3.279   4.637  0.6907  0.1861  0.1236
   12UNL     N7 2277   4.138   3.292   4.864 -0.1085  0.6576  0.3532
   12UNL     H8 2278   3.915   3.130   4.676 -1.4254  0.9218  0.1574
   12UNL     H9 2279   3.867   3.290   4.730  0.1716  0.1433 -3.1488
   12UNL    H10 2280   3.919   3.159   4.850 -0.9154 -1.1441 -1.3473
   13UNL     H0 2281   1.859   0.933   0.493  0.4465  0.3132  1.1660
   13UNL     H1 2282   1.868   1.190   0.610 -1.7252  1.9775  0.0956
   13UNL     C2 2283   1.793   1.017   0.476  0.0240 -0.2480 -0.0510
   13UNL     C3 2284   1.800   1.147   0.538 -0.5667 -0.1641  0.1910
   13UNL     C4 2285   1.638   1.119   0.422  0.5163 -0.5271 -0.7732
   13UNL     C5 2286   1.493   1.128   0.373  0.0882  0.8081 -0.8414
   13UNL     N6 2287   1.688   0.998   0.399 -0.1249 -0.4526  0.0781
   13UNL     N7 2288   1.699   1.223   0.498 -0.2034 -0.2215  0.0216
   13UNL     H8 2289   1.491   1.091   0.270  0.2995  0.3945 -0.6961
   13UNL     H9 2290   1.437   1.063   0.440  2.9743  0.0809  1.0348
   13UNL    H10 2291   1.441   1.225   0.376 -3.6671 -0.9868  3.8353
   14UNL     H0 2292   1.913   0.142   0.551  2.7710  0.4085  0.7846
   14UNL     H1 2293   1.686   0.089   0.687  0.7311  1.3394  1.5579
   14UNL     C2 2294   1.902   0.069   0.629  0.5619  0.3869  0.5282
   14UNL     C3 2295   1.783   0.041   0.697  0.1323 -0.3049  0.0066
   14UNL     C4 2296   1.943  -0.077   0.754 -0.7728  0.0281  0.1826
   14UNL     C5 2297   2.021  -0.191   0.822 -0.5925  0.3710  0.6163
   14UNL     N6 2298   2.007   0.008   0.679  0.0705  0.5070  0.0444
   14UNL     N7 2299   1.813  -0.047   0.788 -0.0999  0.2163 -0.8917
   14UNL     H8 2300   2.054  -0.264   0.748  1.7395  2.0578 -0.1672
   14UNL     H9 2301   1.958  -0.239   0.897  0.2331 -2.3679 -0.3289
   14UNL    H10 2302   2.116  -0.162   0.870  0.1453  2.9588 -2.0386
   15UNL     H0 2303   1.921   0.467   0.450 -1.1443 -0.2803 -0.8092
   15UNL     H1 2304   1.692   0.596   0.393 -0.1330  1.1632  2.9015
   15UNL     C2 2305   1.915   0.556   0.389  0.8810  0.3587 -0.1275
   15UNL     C3 2306   1.792   0.620   0.359 -1.0396 -0.0490 -1.1263
   15UNL     C4 2307   1.955   0.724   0.302  0.5736  0.3968  0.1578
   15UNL     C5 2308   2.035   0.835   0.234  0.8539 -0.6234  0.7570
   15UNL     N6 2309   2.018   0.612   0.336 -0.4147 -0.1274 -0.0486
   15UNL     N7 2310   1.818   0.739   0.317 -0.5064 -0.0242  0.7303
   15UNL     H8 2311   2.066   0.915   0.302 -2.1589 -0.6608  2.3438
   15UNL     H9 2312   1.968   0.880   0.160 -0.6625 -1.2492  1.7084
   15UNL    H10 2313   2.116   0.793   0.173  1.0691 -1.0774  1.3511
   16UNL     H0 2314   2.193   0.051   0.306  0.9784 -1.2477  3.1965
   16UNL     H1 2315   2.205   0.296   0.173 -0.3536 -2.6732 -0.3157
   16UNL     C2 2316   2.181   0.150   0.346  0.0597  0.6123 -1.1285
   16UNL     C3 2317   2.193   0.273   0.278 -0.3057  0.2174  0.4086
   16UNL     C4 2318   2.168   0.298   0.480 -0.4070 -0.2022  0.2920
   16UNL     C5 2319   2.140   0.357   0.613 -0.3881  0.3958  0.1119
   16UNL     N6 2320   2.180   0.164   0.478 -0.1454  0.5203 -0.7302
   16UNL     N7 2321   2.173   0.366   0.362 -0.7184  0.0597  0.2395
   16UNL     H8 2322   2.092   0.455   0.602 -2.4245 -0.7442 -2.1405
   16UNL     H9 2323   2.228   0.393   0.667  0.1986 -2.5710  1.3404
   16UNL    H10 2324   2.081   0.289   0.677 -2.3286 -0.2801 -2.2092
   17UNL     H0 2325   0.724   0.662   0.522  0.1588 -0.4445  0.7020
   17UNL     H1 2326   0.934   0.796   0.625  1.6577  0.0340  0.2837
   17UNL     C2 2327   0.822   0.662   0.476 -0.2632 -0.2486 -0.2088
   17UNL     C3 2328   0.930   0.728   0.542  0.4114  0.2549  0.1456
   17UNL     C4 2329   0.987   0.598   0.384  0.0487  0.1541 -0.1755
   17UNL     C5 2330   1.067   0.490   0.319 -0.1359 -0.3262 -0.4113
   17UNL     N6 2331   0.859   0.581   0.386  0.7367  0.3350  0.0323
   17UNL     N7 2332   1.036   0.675   0.490 -0.4902  0.0999  0.0852
   17UNL     H8 2333   1.116   0.432   0.398 -1.6916  0.2691  1.0542
   17UNL     H9 2334   1.004   0.425   0.258  0.5055 -2.1320  0.7723
   17UNL    H10 2335   1.145   0.530   0.252  0.0045  0.2594  0.0903
   18UNL     H0 2336   2.387   0.156   1.007 -0.1720 -1.7948  0.5206
   18UNL     H1 2337   2.162   0.056   0.869  0.3874 -0.9325  1.6366
   18UNL     C2 2338   2.379   0.125   0.904  0.0673 -0.2739  0.0271
   18UNL     C3 2339   2.262   0.084   0.836  0.0475 -0.6409  0.8207
   18UNL     C4 2340   2.431   0.094   0.711 -0.6363  0.2026 -0.5298
   18UNL     C5 2341   2.512   0.100   0.585  0.5761 -0.1593  0.2187
   18UNL     N6 2342   2.490   0.114   0.831  0.1737  0.1809  0.0098
   18UNL     N7 2343   2.300   0.071   0.711  0.0143  0.0879  0.1736
   18UNL     H8 2344   2.455   0.053   0.503 -0.9489 -0.9113  1.6469
   18UNL     H9 2345   2.612   0.056   0.593  0.0433 -1.5213 -0.3877
   18UNL    H10 2346   2.520   0.205   0.552  1.7449 -0.4386 -0.4337
    1Zn      Zn 2347   1.198   0.181   1.497 -0.0118  0.1129 -0.2728
    2Zn      Zn 2348   5.064   4.623   2.101  0.1383 -0.0887 -0.1916
    3Zn      Zn 2349   4.588   4.926   2.103  0.2800 -0.0733  0.0219
    4Zn      Zn 2350   5.536   5.300   1.463 -0.0532  0.2763  0.0533
    5Zn      Zn 2351   5.514   4.805   1.770 -0.1377  0.1381 -0.3034
    6Zn      Zn 2352   4.576   5.433   1.804  0.1464  0.0060  0.2423
    7UNL     H0 2353   4.634   5.159   2.250 -0.4479  1.3582  1.8536
    7UNL     H1 2354   4.663   5.185   2.509 -0.1894 -0.1208  0.8286
    7UNL     C2 2355   4.633   5.076   2.320 -0.0898 -0.3423 -0.0572
    7UNL     C3 2356   4.649   5.091   2.458  0.4745  0.2295 -0.0178
    7UNL     C4 2357   4.580   4.901   2.403  0.0536  0.2694  0.7052
    7UNL     C5 2358   4.529   4.759   2.407  0.1005  0.4973 -0.1459
    7UNL     N6 2359   4.586   4.960   2.284  0.1424 -0.4492 -0.4965
    7UNL     N7 2360   4.610   4.978   2.512 -0.2345  0.1676  0.3285
    7UNL     H8 2361   4.591   4.699   2.339  2.8562  2.1434  0.7464
    7UNL     H9 2362   4.425   4.762   2.373  0.3096  1.7037 -0.7259
    7UNL    H10 2363   4.545   4.720   2.508 -1.8934  1.0217  0.4172
    8UNL     H0 2364   5.119   4.346   2.215 -2.2774  1.5390 -0.1128
    8UNL     H1 2365   5.079   4.115   2.088 -1.8519  0.4122  1.2469
    8UNL     C2 2366   5.098   4.340   2.109 -0.3158  0.1980 -0.4765
    8UNL     C3 2367   5.083   4.215   2.046 -0.3064 -0.2025 -0.1884
    8UNL     C4 2368   5.066   4.385   1.924 -0.0881 -0.3919 -0.2959
    8UNL     C5 2369   5.061   4.466   1.798 -0.0999  0.0489 -0.9047
    8UNL     N6 2370   5.081   4.451   2.037  0.1420 -0.9666 -0.3142
    8UNL     N7 2371   5.069   4.248   1.921 -0.3907 -0.3545 -0.4061
    8UNL     H8 2372   5.039   4.408   1.708 -0.7391  0.8420 -1.2762
    8UNL     H9 2373   5.160   4.510   1.785  0.6686 -1.0599  0.8517
    8UNL    H10 2374   4.979   4.539   1.797 -0.1538 -0.0058 -0.5043
    9UNL     H0 2375   4.753   4.989   1.887 -1.3420  1.0188 -2.1999
    9UNL     H1 2376   4.790   5.227   1.761 -2.5696 -1.1538 -2.5380
    9UNL     C2 2377   4.701   5.080   1.912 -0.1656  1.1244  0.1172
    9UNL     C3 2378   4.724   5.196   1.840 -0.3410 -0.3563 -0.2032
    9UNL     C4 2379   4.567   5.206   1.979 -0.3033  0.5350 -0.1040
    9UNL     C5 2380   4.441   5.252   2.051 -0.3231  0.0540  0.4457
    9UNL     N6 2381   4.613   5.083   2.010  0.3548 -0.8586  0.6641
    9UNL     N7 2382   4.622   5.277   1.880 -0.7903  0.0219  0.2593
    9UNL     H8 2383   4.359   5.179   2.051 -0.6918  0.4522 -0.9486
    9UNL     H9 2384   4.405   5.345   2.007  1.8981  0.6122 -0.3225
    9UNL    H10 2385   4.475   5.272   2.154  1.4292 -0.8730  0.0882
   10UNL     H0 2386   0.711   0.092   1.550  0.5762 -1.1764 -0.2008
   10UNL     H1 2387   0.927   0.180   1.396  1.3685 -1.9938 -0.8879
   10UNL     C2 2388   0.817   0.090   1.575  0.5311  0.3603  0.1868
   10UNL     C3 2389   0.921   0.134   1.494 -0.0247  0.3913  0.2424
   10UNL     C4 2390   0.981   0.079   1.682  0.5871 -0.3504  0.1633
   10UNL     C5 2391   1.071   0.050   1.799  0.8396  0.2176  0.1227
   10UNL     N6 2392   0.854   0.048   1.693  0.4749 -0.5342  0.8041
   10UNL     N7 2393   1.029   0.128   1.565  0.1533 -0.3991 -0.2144
   10UNL     H8 2394   1.072  -0.056   1.824 -5.0791  0.1450  1.4700
   10UNL     H9 2395   1.032   0.105   1.885  2.6684  0.8099  0.6248
   10UNL    H10 2396   1.175   0.083   1.785  0.4117  0.5909 -2.9815
   11UNL     H0 2397   4.583   4.669   2.022 -1.8872  0.3224  2.4120
   11UNL     H1 2398   4.832   4.504   2.015  1.3107 -0.0986  0.8720
   11UNL     C2 2399   4.688   4.688   2.041 -1.0801 -0.7513 -0.4902
   11UNL     C3 2400   4.805   4.606   2.039 -0.4993 -0.2721 -0.2203
   11UNL     C4 2401   4.840   4.806   2.096 -0.4887  1.0007 -0.0972
   11UNL     C5 2402   4.914   4.916   2.168  0.6611 -0.6506  0.1347
   11UNL     N6 2403   4.713   4.812   2.072  0.1110 -0.0508  0.4829
   11UNL     N7 2404   4.901   4.685   2.073 -0.7140  0.3958 -0.3964
   11UNL     H8 2405   4.902   4.908   2.277 -0.4207  3.4001  0.4801
   11UNL     H9 2406   4.874   5.015   2.143 -0.2540 -1.0552 -0.0412
   11UNL    H10 2407   5.022   4.921   2.152  0.6235  1.1153  0.2740
   12UNL     H0 2408   1.883   0.011   1.037 -0.5078 -0.5567  0.5719
   12UNL     H1 2409   1.915  -0.007   1.314  0.1676 -0.7063  0.1665
   12UNL     C2 2410   1.825  -0.047   1.107 -0.3273 -0.7988  0.5217
   12UNL     C3 2411   1.841  -0.052   1.248  0.2007  0.1061 -0.4434
   12UNL     C4 2412   1.676  -0.141   1.174  0.4284  0.3123 -0.4619
   12UNL     C5 2413   1.548  -0.213   1.169  0.3824  0.5204  0.0271
   12UNL     N6 2414   1.723  -0.104   1.057 -0.1864 -0.0734 -0.1970
   12UNL     N7 2415   1.740  -0.121   1.291  0.2932  0.8249  0.5142
   12UNL     H8 2416   1.468  -0.141   1.147  1.5581  1.9796  0.3420
   12UNL     H9 2417   1.520  -0.271   1.257 -1.0357  0.5595 -0.3700
   12UNL    H10 2418   1.538  -0.279   1.082  1.9852  0.9531 -0.5257
   13UNL     H0 2419   1.411   0.250   1.662 -2.5218 -1.6775  1.2725
   13UNL     H1 2420   1.443   0.504   1.793  1.9750 -0.5460 -2.2436
   13UNL     C2 2421   1.352   0.340   1.661  0.2323  0.2320  1.0129
   13UNL     C3 2422   1.362   0.468   1.731 -0.0675  1.0064 -0.6170
   13UNL     C4 2423   1.176   0.441   1.645 -0.4853 -0.3986 -0.1214
   13UNL     C5 2424   1.032   0.458   1.603  0.4385 -0.3862  0.0358
   13UNL     N6 2425   1.233   0.331   1.603  0.1469 -0.2651 -0.5793
   13UNL     N7 2426   1.251   0.534   1.718  0.1685  0.5127  0.2502
   13UNL     H8 2427   1.010   0.415   1.505  0.3404  1.3336 -0.7365
   13UNL     H9 2428   0.962   0.411   1.674  0.2973 -0.8779 -0.4219
   13UNL    H10 2429   1.006   0.565   1.604  1.4297 -0.1248  1.4122
   14UNL     H0 2430   5.228   4.902   1.731  0.3886 -0.7605 -0.3083
   14UNL     H1 2431   5.030   4.841   1.899  0.6712  2.3526 -1.6986
   14UNL     C2 2432   5.233   4.832   1.813  0.3150 -0.3452  0.0590
   14UNL     C3 2433   5.130   4.801   1.902 -0.1059  0.3445  0.2669
   14UNL     C4 2434   5.310   4.712   1.953  0.0087  0.1623 -1.0716
   14UNL     C5 2435   5.410   4.625   2.018  0.4515  0.4498 -0.2354
   14UNL     N6 2436   5.351   4.781   1.850 -0.3623  0.2676  0.1718
   14UNL     N7 2437   5.180   4.719   1.996  0.2952  0.9117  0.5717
   14UNL     H8 2438   5.365   4.532   2.055  0.7900 -0.5209 -2.1302
   14UNL     H9 2439   5.460   4.664   2.108  1.6574 -3.6749  1.0918
   14UNL    H10 2440   5.493   4.602   1.951 -0.8497 -0.8902 -1.4505
   15UNL     H0 2441   5.287   5.189   1.479 -1.0566 -0.7063  3.2203
   15UNL     H1 2442   5.053   5.329   1.528  0.4952 -2.0352 -2.2034
   15UNL     C2 2443   5.272   5.295   1.494  0.0003  0.0477 -0.2843
   15UNL     C3 2444   5.153   5.368   1.523 -0.0524  0.0556  0.5407
   15UNL     C4 2445   5.311   5.488   1.473  0.1948 -0.0047 -0.2031
   15UNL     C5 2446   5.392   5.607   1.436  0.4868  0.2938  0.3141
   15UNL     N6 2447   5.376   5.374   1.488 -0.2087  0.4711  0.5777
   15UNL     N7 2448   5.175   5.497   1.506  0.0100 -0.4492 -0.4757
   15UNL     H8 2449   5.396   5.612   1.326  1.2534 -0.1209  0.3155
   15UNL     H9 2450   5.497   5.601   1.466  0.0369 -1.6588  1.6900
   15UNL    H10 2451   5.353   5.707   1.460 -1.2061 -0.1681 -0.3944
   16UNL     H0 2452   5.559   4.809   1.461 -1.5699 -0.8737  0.6624
   16UNL     H1 2453   5.591   5.045   1.326  0.8289 -0.8257  0.1141
   16UNL     C2 2454   5.544   4.908   1.501  0.1072 -0.2360 -0.2140
   16UNL     C3 2455   5.555   5.029   1.427  0.3859  0.0152  0.1035
   16UNL     C4 2456   5.504   5.059   1.625  0.6980 -0.9238  0.2156
   16UNL     C5 2457   5.483   5.140   1.751 -0.0582  0.4201 -0.1837
   16UNL     N6 2458   5.513   4.929   1.631  0.3135 -0.0212  0.1951
   16UNL     N7 2459   5.528   5.126   1.508 -0.4502 -0.0521 -0.4202
   16UNL     H8 2460   5.406   5.217   1.736  0.8121  1.3598  0.0724
   16UNL     H9 2461   5.583   5.175   1.779 -1.2308  3.0424  1.0611
   16UNL    H10 2462   5.453   5.084   1.841  0.8991  0.0762 -0.0679
   17UNL     H0 2463   0.261   0.053   1.664 -0.0204 -0.0010  0.2695
   17UNL     H1 2464   0.458   0.076   1.859 -0.5414  0.7721 -1.1943
   17UNL     C2 2465   0.352  -0.004   1.673  0.4751  0.6708 -0.3327
   17UNL     C3 2466   0.459   0.015   1.769 -0.4738 -0.5273 -0.3338
   17UNL     C4 2467   0.488  -0.138   1.636  0.1178 -0.0767 -0.8805
   17UNL     C5 2468   0.565  -0.235   1.558 -0.0248  0.4375  0.5685
   17UNL     N6 2469   0.370  -0.102   1.592  0.7984 -0.1499 -0.0663
   17UNL     N7 2470   0.558  -0.063   1.736  0.3335  0.2385  0.4078
   17UNL     H8 2471   0.522  -0.336   1.551 -0.8994  0.8031  0.4839
   17UNL     H9 2472   0.575  -0.206   1.453 -1.0825 -0.1987  0.2668
   17UNL    H10 2473   0.666  -0.256   1.594  1.1380  0.5423 -2.4061
   18UNL     H0 2474   5.721   5.002   2.172 -2.7793 -1.5164  1.1734
   18UNL     H1 2475   5.510   4.949   2.022  0.5227 -0.3465  0.0957
   18UNL     C2 2476   5.721   4.944   2.081 -0.0478  0.0814  0.0213
   18UNL     C3 2477   5.613   4.919   2.006  0.4196 -0.6955  0.0845
   18UNL     C4 2478   5.786   4.869   1.904  0.6287  0.3980 -0.5719
   18UNL     C5 2479   5.873   4.868   1.778 -0.1025 -0.5707 -0.2751
   18UNL     N6 2480   5.834   4.909   2.023  0.3668 -0.4353  0.0510
   18UNL     N7 2481   5.648   4.866   1.891  0.5455  1.1763  0.1127
   18UNL     H8 2482   5.910   4.764   1.779 -1.0460 -0.9379  1.7530
   18UNL     H9 2483   5.954   4.942   1.785  0.3513 -1.0222 -0.6504
   18UNL    H10 2484   5.819   4.873   1.683 -3.2107 -3.1657  1.1790
    1Zn      Zn 2485   4.600   4.948   2.686  0.0436  0.1219  0.0269
    2Zn      Zn 2486   4.593   3.941   3.271  0.0052  0.0956 -0.0135
    3Zn      Zn 2487   4.121   4.283   3.282  0.1099  0.2603 -0.1979
    4Zn      Zn 2488   5.074   4.614   2.674  0.1428 -0.0457 -0.1304
    5Zn      Zn 2489   5.093   4.108   2.987 -0.3115 -0.1413  0.1206
    6Zn      Zn 2490   4.117   4.797   2.991  0.0944  0.0929  0.0899
    7UNL     H0 2491   4.173   4.507   3.440  0.7205  1.7890  1.1801
    7UNL     H1 2492   4.153   4.543   3.709  0.0772  1.6834 -1.5211
    7UNL     C2 2493   4.138   4.436   3.514  0.3624  0.8119  0.1040
    7UNL     C3 2494   4.126   4.456   3.651 -0.2235  0.8777 -0.2036
    7UNL     C4 2495   4.089   4.261   3.589 -0.1643  0.1862 -0.2925
    7UNL     C5 2496   4.069   4.107   3.582  0.2649  0.5565 -0.5671
    7UNL     N6 2497   4.114   4.313   3.469  0.4304 -0.0187  0.3182
    7UNL     N7 2498   4.090   4.340   3.702 -0.2484  0.6442  0.0337
    7UNL     H8 2499   4.018   4.056   3.664 -0.7104  0.7446 -1.0435
    7UNL     H9 2500   4.167   4.062   3.564  0.0113 -0.1216 -0.2694
    7UNL    H10 2501   4.007   4.080   3.496  0.7518  1.5904 -1.2642
    8UNL     H0 2502   4.647   3.683   3.373 -1.4786 -1.2142  0.6097
    8UNL     H1 2503   4.623   3.451   3.250 -0.5515 -0.6871 -1.9543
    8UNL     C2 2504   4.611   3.675   3.271 -0.4321  0.2934  0.0906
    8UNL     C3 2505   4.609   3.549   3.206 -0.0040  0.0093 -0.6401
    8UNL     C4 2506   4.588   3.713   3.087 -0.1928  0.7651  0.6611
    8UNL     C5 2507   4.600   3.779   2.957 -0.4773 -0.1884  0.4303
    8UNL     N6 2508   4.595   3.783   3.198 -0.2376  0.4750  0.3323
    8UNL     N7 2509   4.593   3.574   3.080 -0.1075 -1.0632 -0.4516
    8UNL     H8 2510   4.698   3.769   2.908 -0.6631 -0.2467  0.0616
    8UNL     H9 2511   4.587   3.887   2.970 -1.8626 -0.3274  0.3165
    8UNL    H10 2512   4.525   3.756   2.880 -0.6231  3.9626 -0.9318
    9UNL     H0 2513   4.345   4.372   3.104 -0.3577 -0.0225  1.4617
    9UNL     H1 2514   4.316   4.594   2.938 -2.3398  1.6247 -0.7839
    9UNL     C2 2515   4.264   4.444   3.106 -0.0410  0.3903  0.1537
    9UNL     C3 2516   4.257   4.560   3.022 -0.0739  0.3577  0.3846
    9UNL     C4 2517   4.098   4.543   3.152 -0.0210  0.2718  0.4885
    9UNL     C5 2518   3.960   4.567   3.196  0.1136 -0.1403  0.2940
    9UNL     N6 2519   4.164   4.431   3.193 -0.0867  0.3835  0.0777
    9UNL     N7 2520   4.154   4.633   3.064  0.2237  0.3216 -0.4985
    9UNL     H8 2521   3.891   4.518   3.126 -3.5660  2.2406  1.9162
    9UNL     H9 2522   3.923   4.671   3.194 -0.6355 -0.4106 -0.3900
    9UNL    H10 2523   3.941   4.513   3.289  0.8191  0.2226  0.6563
   10UNL     H0 2524   4.122   4.896   2.726 -0.6450 -0.5323  3.1694
   10UNL     H1 2525   4.349   4.916   2.566 -0.1306 -0.8459 -0.3353
   10UNL     C2 2526   4.225   4.875   2.751  0.3927  0.0792 -0.0859
   10UNL     C3 2527   4.338   4.896   2.672 -0.6751 -0.3402 -0.2885
   10UNL     C4 2528   4.377   4.866   2.871 -0.3970 -0.1742  0.0487
   10UNL     C5 2529   4.460   4.867   2.994 -1.0436  0.1770 -0.2369
   10UNL     N6 2530   4.247   4.847   2.879  0.1673 -0.0495 -0.1337
   10UNL     N7 2531   4.441   4.879   2.750  0.5492 -0.3843  0.7619
   10UNL     H8 2532   4.454   4.770   3.043 -0.4774  0.1635 -0.1855
   10UNL     H9 2533   4.428   4.926   3.080  2.8021  0.3363  1.2994
   10UNL    H10 2534   4.567   4.891   2.987 -0.3061 -1.9552  2.2777
   11UNL     H0 2535   4.125   4.013   3.173  0.1775 -1.5148  0.6993
   11UNL     H1 2536   4.356   3.877   3.128 -0.1888  0.4169  1.0662
   11UNL     C2 2537   4.226   4.039   3.201  0.1078 -0.1994 -0.1927
   11UNL     C3 2538   4.347   3.974   3.175 -0.4045  0.9056  0.0602
   11UNL     C4 2539   4.379   4.146   3.277 -0.0778 -0.2757  0.7728
   11UNL     C5 2540   4.433   4.243   3.385 -0.1845  0.0770 -0.1184
   11UNL     N6 2541   4.249   4.145   3.273 -0.0560  0.2259 -0.2226
   11UNL     N7 2542   4.448   4.037   3.229 -0.2546 -0.0542  0.0319
   11UNL     H8 2543   4.408   4.206   3.485  1.8211 -0.7364  0.1175
   11UNL     H9 2544   4.394   4.343   3.364  1.7124  0.8029 -0.3418
   11UNL    H10 2545   4.543   4.244   3.385 -0.1591 -0.9441  0.7318
   12UNL     H0 2546   5.213   4.813   2.256  0.2610 -1.1737 -0.6105
   12UNL     H1 2547   5.209   4.825   2.523 -3.3930  1.9529  0.0052
   12UNL     C2 2548   5.174   4.736   2.322 -0.1097 -0.2274  0.3113
   12UNL     C3 2549   5.174   4.742   2.463  0.3369  0.3836 -0.2810
   12UNL     C4 2550   5.051   4.590   2.387  0.0485  0.8047 -0.4389
   12UNL     C5 2551   4.927   4.502   2.387 -0.0209  0.1503  0.2462
   12UNL     N6 2552   5.107   4.635   2.275 -0.0784 -0.3606  0.1115
   12UNL     N7 2553   5.098   4.641   2.504  0.5017 -0.3841 -0.0676
   12UNL     H8 2554   4.923   4.437   2.300  1.5739 -0.2611  0.4563
   12UNL     H9 2555   4.832   4.557   2.376 -0.8417 -1.2694 -0.0266
   12UNL    H10 2556   4.917   4.446   2.481  2.6528 -1.0891 -0.1400
   13UNL     H0 2557   4.790   5.047   2.868 -1.7409 -1.3399  0.4347
   13UNL     H1 2558   4.772   5.282   3.023 -0.4709  1.5454  0.5608
   13UNL     C2 2559   4.718   5.127   2.859  0.0169  0.3475  0.8022
   13UNL     C3 2560   4.715   5.242   2.941  0.4862  0.7847  0.2489
   13UNL     C4 2561   4.553   5.225   2.802  0.3158 -0.1252 -0.0533
   13UNL     C5 2562   4.412   5.249   2.751 -0.0984 -0.3089 -0.0685
   13UNL     N6 2563   4.615   5.109   2.780  0.2318  0.1497  0.2538
   13UNL     N7 2564   4.610   5.310   2.896  0.7029 -0.4252 -0.0837
   13UNL     H8 2565   4.341   5.168   2.772  2.3161 -2.3592  0.7425
   13UNL     H9 2566   4.366   5.338   2.796 -1.4292 -1.6975  1.4682
   13UNL    H10 2567   4.418   5.258   2.642  0.8766 -0.4243 -0.0278
   14UNL     H0 2568   4.869   4.281   3.019 -0.7551  0.7257  0.4976
   14UNL     H1 2569   4.627   4.192   3.101 -0.1865 -1.2290 -0.7883
   14UNL     C2 2570   4.842   4.185   3.061 -0.7007  0.4852 -0.0148
   14UNL     C3 2571   4.721   4.140   3.110  0.5517  0.2774  0.7028
   14UNL     C4 2572   4.868   4.011   3.162  0.0884 -0.1681  0.5550
   14UNL     C5 2573   4.932   3.881   3.209  0.2769  0.0394 -0.2767
   14UNL     N6 2574   4.935   4.089   3.073  0.1885  0.1294  0.1396
   14UNL     N7 2575   4.730   4.024   3.173 -0.7476  0.7952 -0.2040
   14UNL     H8 2576   4.907   3.792   3.150 -2.4315 -1.4831  2.8394
   14UNL     H9 2577   4.909   3.853   3.313  2.0062 -1.6902 -0.2908
   14UNL    H10 2578   5.041   3.887   3.204  0.4383 -0.1834  1.8777
   15UNL     H0 2579   4.810   4.519   2.758  0.0185 -0.3245  0.5920
   15UNL     H1 2580   4.600   4.699   2.823  1.2214 -0.2160  3.6173
   15UNL     C2 2581   4.804   4.627   2.749 -0.3580 -0.4048 -0.2194
   15UNL     C3 2582   4.702   4.713   2.788 -0.0316  0.3890 -0.3026
   15UNL     C4 2583   4.850   4.803   2.675  0.0502 -0.7598 -0.0225
   15UNL     C5 2584   4.925   4.912   2.608 -0.2090 -0.2875  0.3547
   15UNL     N6 2585   4.906   4.688   2.691  0.7630  0.4374 -0.7560
   15UNL     N7 2586   4.735   4.832   2.742 -0.7474 -0.2562  0.3634
   15UNL     H8 2587   4.927   4.898   2.499  0.5051 -1.8243  0.5374
   15UNL     H9 2588   5.030   4.909   2.640  0.5667 -1.7344 -2.0053
   15UNL    H10 2589   4.879   5.005   2.643  0.0189  0.7297 -1.8346
   16UNL     H0 2590   5.150   4.125   2.705  0.7810 -0.7130  1.8533
   16UNL     H1 2591   5.155   4.351   2.550  0.4131 -0.2345  0.2030
   16UNL     C2 2592   5.117   4.225   2.730  0.1918 -0.4011 -0.0165
   16UNL     C3 2593   5.119   4.341   2.652  0.3953  0.1489  0.2349
   16UNL     C4 2594   5.083   4.377   2.855 -0.4080  0.0786 -0.6889
   16UNL     C5 2595   5.079   4.450   2.988  0.5627  1.1835 -0.1927
   16UNL     N6 2596   5.097   4.243   2.859  0.0505  0.2088  0.3614
   16UNL     N7 2597   5.093   4.442   2.730 -0.6161  0.2858 -0.0418
   16UNL     H8 2598   5.008   4.534   2.992 -0.5847  0.2177  0.2271
   16UNL     H9 2599   5.180   4.493   2.996  0.3930  1.4509  0.5881
   16UNL    H10 2600   5.062   4.401   3.085  0.8869  1.4588  0.0096
   17UNL     H0 2601   3.639   4.862   2.857  1.7175  2.8405 -1.5115
   17UNL     H1 2602   3.862   4.931   3.009  1.6272  1.3238 -1.0749
   17UNL     C2 2603   3.736   4.813   2.858  0.2256 -0.4669  0.4732
   17UNL     C3 2604   3.848   4.853   2.935  0.2608 -0.0074  0.5046
   17UNL     C4 2605   3.883   4.703   2.812  0.8275  0.5880  0.4100
   17UNL     C5 2606   3.950   4.577   2.756 -1.1543  0.7169  0.6321
   17UNL     N6 2607   3.756   4.712   2.790 -0.0792 -0.3373  0.4799
   17UNL     N7 2608   3.949   4.779   2.903 -0.2074  0.3822  0.1907
   17UNL     H8 2609   3.902   4.554   2.660  2.4157 -3.3326 -0.4895
   17UNL     H9 2610   4.053   4.602   2.729 -0.6393  1.0306  2.7190
   17UNL    H10 2611   3.939   4.493   2.825  3.7433 -0.5648  0.2290
   18UNL     H0 2612   5.287   4.268   3.403 -0.4018  0.0928  0.7105
   18UNL     H1 2613   5.079   4.156   3.259 -0.2279 -0.0982 -0.6928
   18UNL     C2 2614   5.290   4.230   3.302 -0.3102  0.3618  0.6116
   18UNL     C3 2615   5.180   4.180   3.231 -0.3725  0.6957 -0.5658
   18UNL     C4 2616   5.341   4.208   3.110 -0.9862 -0.1161 -0.4035
   18UNL     C5 2617   5.408   4.244   2.980  0.1036 -0.5135 -0.3961
   18UNL     N6 2618   5.391   4.250   3.224  0.7788  0.3767  0.5739
   18UNL     N7 2619   5.216   4.166   3.105  0.2711  0.1954 -0.1230
   18UNL     H8 2620   5.394   4.162   2.909  3.0545 -0.6364 -0.9647
   18UNL     H9 2621   5.516   4.240   2.999  0.0766 -1.2946 -0.3923
   18UNL    H10 2622   5.382   4.340   2.932  1.0480 -0.4228 -0.7514
    1Zn      Zn 2623   4.080   4.278   3.874  0.3861 -0.0832 -0.1046
    2Zn      Zn 2624   4.108   3.275   4.459 -0.1044 -0.1239  0.0658
    3Zn      Zn 2625   3.600   3.578   4.430 -0.0097 -0.0499 -0.1853
    4Zn      Zn 2626   4.582   3.957   3.858 -0.0456  0.2864  0.2774
    5Zn      Zn 2627   4.576   3.436   4.123 -0.0114 -0.0770  0.0479
    6Zn      Zn 2628   3.604   4.113   4.167 -0.0227 -0.0227  0.1025
    7UNL     H0 2629   3.663   3.820   4.592 -2.3454  1.2718  1.6248
    7UNL     H1 2630   3.651   3.821   4.869  0.3607 -2.8879  3.0089
    7UNL     C2 2631   3.639   3.736   4.656  0.6218 -0.2986  0.8570
    7UNL     C3 2632   3.633   3.740   4.801  0.1388 -0.2205 -0.3906
    7UNL     C4 2633   3.584   3.556   4.728  0.0055  0.0874 -0.4666
    7UNL     C5 2634   3.565   3.407   4.725 -0.3227 -0.1231 -0.1703
    7UNL     N6 2635   3.599   3.621   4.607  0.0631 -0.2683 -0.0929
    7UNL     N7 2636   3.600   3.621   4.845 -0.0799  0.3736 -0.0756
    7UNL     H8 2637   3.588   3.356   4.631 -1.6427 -1.9465  0.4362
    7UNL     H9 2638   3.461   3.374   4.738 -0.4300 -0.6389 -2.0625
    7UNL    H10 2639   3.621   3.350   4.800  0.4213 -1.4003 -1.6354
    8UNL     H0 2640   4.115   3.046   4.578 -2.9610  0.0905 -0.2067
    8UNL     H1 2641   4.120   2.788   4.457 -2.3104 -1.0201 -1.4889
    8UNL     C2 2642   4.104   3.018   4.474  0.5787 -0.4415 -0.5546
    8UNL     C3 2643   4.099   2.886   4.415  0.4548  0.4698  0.2819
    8UNL     C4 2644   4.082   3.042   4.271 -0.1175 -0.7236  0.3577
    8UNL     C5 2645   4.083   3.113   4.144 -0.1120  0.1281  0.0708
    8UNL     N6 2646   4.105   3.111   4.383  0.3263 -0.1636 -0.4490
    8UNL     N7 2647   4.091   2.905   4.281 -0.2010 -0.3034  0.3974
    8UNL     H8 2648   4.053   3.218   4.153  0.8234  0.5920 -1.8883
    8UNL     H9 2649   4.007   3.066   4.080 -1.5740 -1.2722  2.6479
    8UNL    H10 2650   4.178   3.115   4.090  0.3758  3.5028  0.8427
    9UNL     H0 2651   3.773   3.662   4.240 -0.5767 -0.7504  1.5448
    9UNL     H1 2652   3.810   3.926   4.138 -0.7774  0.6538 -0.1303
    9UNL     C2 2653   3.717   3.754   4.256 -0.1392 -0.1339 -0.2334
    9UNL     C3 2654   3.736   3.882   4.204  0.0687 -0.3946  0.1511
    9UNL     C4 2655   3.576   3.865   4.326  0.6341  0.0281 -0.1173
    9UNL     C5 2656   3.438   3.897   4.385 -1.3704 -0.7439 -0.0398
    9UNL     N6 2657   3.617   3.743   4.341 -0.2618  0.1305  0.2679
    9UNL     N7 2658   3.641   3.955   4.249 -0.0391  0.4614  0.2126
    9UNL     H8 2659   3.425   4.006   4.383  1.5037 -0.3101  0.4019
    9UNL     H9 2660   3.410   3.843   4.476 -1.7614 -0.2089  0.1655
    9UNL    H10 2661   3.366   3.854   4.315 -1.8965 -0.9644  0.6324
   10UNL     H0 2662   3.607   4.140   3.866 -0.4732  1.7386  1.4354
   10UNL     H1 2663   3.838   4.199   3.726 -0.8500 -0.2514 -0.3824
   10UNL     C2 2664   3.706   4.162   3.905  0.3423  0.6791  0.0808
   10UNL     C3 2665   3.824   4.190   3.833  0.2007 -0.0468 -0.2238
   10UNL     C4 2666   3.849   4.194   4.034  0.2979 -0.2804  0.3068
   10UNL     C5 2667   3.915   4.209   4.171  0.7515  0.3254  0.4041
   10UNL     N6 2668   3.719   4.164   4.036  0.1467 -0.0069  0.4192
   10UNL     N7 2669   3.914   4.222   3.921 -0.3313  0.2615 -0.6321
   10UNL     H8 2670   4.019   4.244   4.164  0.4735  0.9490 -0.9945
   10UNL     H9 2671   3.907   4.120   4.235 -1.1155 -0.0534 -0.2763
   10UNL    H10 2672   3.873   4.292   4.228 -2.1910 -0.2610 -0.7036
   11UNL     H0 2673   3.638   3.325   4.337 -0.8609 -1.2949  4.2968
   11UNL     H1 2674   3.883   3.209   4.294  0.3927 -0.4271  2.4530
   11UNL     C2 2675   3.734   3.367   4.365 -0.0423  0.2099  0.0012
   11UNL     C3 2676   3.859   3.299   4.349 -0.1330  0.6285  0.6028
   11UNL     C4 2677   3.876   3.459   4.468 -0.0789 -0.6486  0.4613
   11UNL     C5 2678   3.937   3.576   4.538  0.6841  0.4513 -0.0217
   11UNL     N6 2679   3.749   3.474   4.437 -0.4049 -0.1194  0.1522
   11UNL     N7 2680   3.954   3.355   4.422 -0.0642 -0.2833  0.5728
   11UNL     H8 2681   3.932   3.666   4.476  0.0371 -0.8865 -2.0014
   11UNL     H9 2682   4.042   3.564   4.565  0.8515 -0.3168 -0.9651
   11UNL    H10 2683   3.871   3.595   4.624  0.4743 -0.7255  0.0935
   12UNL     H0 2684   4.795   4.061   3.432 -1.0163  1.1176 -0.8027
   12UNL     H1 2685   4.784   4.068   3.704 -0.6682 -1.2383  1.3686
   12UNL     C2 2686   4.719   4.012   3.491 -0.1286 -0.0505 -0.5835
   12UNL     C3 2687   4.715   4.027   3.632  0.0419  0.0235 -0.0879
   12UNL     C4 2688   4.553   3.921   3.560 -0.1723  0.5049  0.0978
   12UNL     C5 2689   4.429   3.841   3.556  0.5052  0.2789  0.0446
   12UNL     N6 2690   4.613   3.952   3.444  0.5098  0.4371 -0.8569
   12UNL     N7 2691   4.605   3.966   3.676  0.2181 -1.0110  0.0190
   12UNL     H8 2692   4.447   3.757   3.625  1.9048  0.9277  0.5075
   12UNL     H9 2693   4.396   3.813   3.455  0.8627  0.2637 -0.0704
   12UNL    H10 2694   4.344   3.896   3.598  0.7374 -1.0409  2.4578
   13UNL     H0 2695   4.279   4.330   4.081 -0.6613 -0.6815 -1.8439
   13UNL     H1 2696   4.301   4.545   4.237  1.6866 -1.5990 -1.2298
   13UNL     C2 2697   4.215   4.418   4.076  0.1373  0.1000  0.2285
   13UNL     C3 2698   4.225   4.534   4.161 -0.3620  0.6913  0.3569
   13UNL     C4 2699   4.081   4.549   4.018  0.0777  0.3614 -0.4483
   13UNL     C5 2700   3.962   4.601   3.944  0.2629 -0.0870  0.0018
   13UNL     N6 2701   4.114   4.426   3.987 -0.6529  0.9406 -0.0775
   13UNL     N7 2702   4.138   4.624   4.117 -0.5360 -0.1603 -0.4995
   13UNL     H8 2703   3.962   4.583   3.836 -0.9458  1.4811 -0.3041
   13UNL     H9 2704   3.876   4.542   3.979  1.9936 -1.6297  1.8939
   13UNL    H10 2705   3.946   4.706   3.971  0.4355 -0.1737  0.4564
   14UNL     H0 2706   4.351   3.586   4.141  1.0889 -0.8724 -1.0338
   14UNL     H1 2707   4.119   3.538   4.308  0.0319  0.3772  0.2813
   14UNL     C2 2708   4.321   3.505   4.206  0.6487 -0.0208 -0.1514
   14UNL     C3 2709   4.211   3.482   4.294 -0.4364 -0.3731  0.1371
   14UNL     C4 2710   4.352   3.339   4.293  0.0731 -0.2863  0.3678
   14UNL     C5 2711   4.435   3.225   4.340  0.1478  0.1614 -0.5295
   14UNL     N6 2712   4.406   3.415   4.196 -0.0101 -0.1152  0.1588
   14UNL     N7 2713   4.234   3.368   4.351  0.1896  0.2230 -0.3946
   14UNL     H8 2714   4.379   3.160   4.408 -2.8814  0.7151 -2.3130
   14UNL     H9 2715   4.525   3.254   4.395 -0.6765  1.3230  0.2525
   14UNL    H10 2716   4.468   3.155   4.263 -0.8463 -0.0205 -0.8061
   15UNL     H0 2717   4.316   3.855   3.947 -3.0548 -0.9300 -0.4427
   15UNL     H1 2718   4.077   3.998   3.940 -0.0530 -0.3200 -1.5624
   15UNL     C2 2719   4.299   3.955   3.912 -0.2332 -0.2499 -0.0945
   15UNL     C3 2720   4.178   4.031   3.922  0.2163  0.4058  0.8950
   15UNL     C4 2721   4.341   4.146   3.877  0.0721  0.3041  0.1472
   15UNL     C5 2722   4.420   4.254   3.814  0.1552 -0.3590  0.4231
   15UNL     N6 2723   4.406   4.035   3.893 -0.4381  0.5029 -0.0387
   15UNL     N7 2724   4.205   4.154   3.897 -0.6108 -0.7447  0.5720
   15UNL     H8 2725   4.413   4.348   3.870  0.6381 -0.8484  1.3121
   15UNL     H9 2726   4.370   4.280   3.719 -2.1776 -3.1038  0.7592
   15UNL    H10 2727   4.523   4.232   3.783  0.8452  2.6807  0.1844
   16UNL     H0 2728   4.648   3.478   3.856  0.9303 -0.1667 -0.3884
   16UNL     H1 2729   4.627   3.722   3.722  0.0962 -1.0317 -0.3646
   16UNL     C2 2730   4.627   3.578   3.890 -0.7681 -0.4525 -0.5084
   16UNL     C3 2731   4.611   3.702   3.827 -0.1008  0.0173 -0.1824
   16UNL     C4 2732   4.565   3.707   4.030 -0.8043 -0.4051 -0.5026
   16UNL     C5 2733   4.574   3.770   4.172 -0.1162  0.4435  0.8344
   16UNL     N6 2734   4.584   3.579   4.014  0.0303  0.3360 -0.5555
   16UNL     N7 2735   4.582   3.789   3.923 -0.3172 -0.5435  0.2194
   16UNL     H8 2736   4.668   3.816   4.204  0.8102  0.7386 -2.0073
   16UNL     H9 2737   4.557   3.690   4.245  3.3128  0.2565  1.5790
   16UNL    H10 2738   4.496   3.846   4.180  1.3131  2.1769 -0.6353
   17UNL     H0 2739   3.122   4.135   4.065 -1.4123  0.1966 -1.3490
   17UNL     H1 2740   3.344   4.192   4.220  0.4875  2.0558 -1.8750
   17UNL     C2 2741   3.222   4.102   4.041 -0.9324  0.1207  0.5838
   17UNL     C3 2742   3.334   4.136   4.128  0.3780 -0.7287 -0.2811
   17UNL     C4 2743   3.387   4.008   3.973 -0.3113 -0.1210 -0.2518
   17UNL     C5 2744   3.469   3.900   3.909 -0.0319  0.1620 -0.4196
   17UNL     N6 2745   3.254   4.021   3.948 -0.4268 -0.2678  0.2172
   17UNL     N7 2746   3.439   4.079   4.075 -0.5143  0.2439 -0.8061
   17UNL     H8 2747   3.467   3.808   3.969 -1.5851  0.1175 -0.4914
   17UNL     H9 2748   3.425   3.873   3.813  1.9668  2.3732 -2.0623
   17UNL    H10 2749   3.571   3.928   3.881 -0.1802  1.3499  0.1338
   18UNL     H0 2750   4.788   3.529   4.576 -1.5023 -0.3781 -0.0390
   18UNL     H1 2751   4.563   3.459   4.425 -0.6006  0.7395 -1.1446
   18UNL     C2 2752   4.781   3.519   4.469 -0.2000 -0.6760 -0.1057
   18UNL     C3 2753   4.663   3.482   4.391 -0.0890 -0.2850 -0.4230
   18UNL     C4 2754   4.833   3.497   4.275 -0.0141 -0.1769 -0.4960
   18UNL     C5 2755   4.927   3.502   4.155  0.7242  0.0375 -1.0232
   18UNL     N6 2756   4.884   3.523   4.395  0.2179  0.0774 -0.0235
   18UNL     N7 2757   4.694   3.475   4.264 -0.1489  0.8851 -0.4104
   18UNL     H8 2758   5.031   3.517   4.188  0.7713 -1.3508 -0.4748
   18UNL     H9 2759   4.905   3.583   4.085 -0.7608  0.7010  0.1552
   18UNL    H10 2760   4.932   3.401   4.114 -0.4228  0.2543 -1.7311
    1Zn      Zn 2761   1.153   2.226   0.341 -0.2803  0.0343  0.5098
    2Zn      Zn 2762   1.183   1.194   0.896 -0.0803  0.2660 -0.0218
    3Zn      Zn 2763   0.697   1.523   0.909 -0.0112  0.2333  0.1452
    4Zn      Zn 2764   1.649   1.898   0.331 -0.2148 -0.0270 -0.2212
    5Zn      Zn 2765   1.655   1.371   0.589 -0.2289 -0.0812  0.0957
    6Zn      Zn 2766   0.675   2.033   0.626  0.0834  0.0482 -0.2931
    7UNL     H0 2767   0.771   1.745   1.062  1.1868  0.3934 -0.9565
    7UNL     H1 2768   0.806   1.757   1.331  0.0237  0.9904 -0.4873
    7UNL     C2 2769   0.754   1.664   1.131 -0.6694  0.5641 -1.1683
    7UNL     C3 2770   0.779   1.671   1.271  0.0460  0.6389 -0.0069
    7UNL     C4 2771   0.703   1.491   1.206 -0.3192 -0.1899 -0.1127
    7UNL     C5 2772   0.666   1.346   1.203  0.5027  0.1372  0.1387
    7UNL     N6 2773   0.712   1.548   1.086 -0.5461 -0.2400 -0.6947
    7UNL     N7 2774   0.737   1.559   1.322 -0.0338 -0.7135  0.3298
    7UNL     H8 2775   0.755   1.282   1.199  0.0192 -0.5067 -0.4297
    7UNL     H9 2776   0.598   1.314   1.123  1.3609 -1.0504 -0.1397
    7UNL    H10 2777   0.616   1.327   1.298 -1.1989  1.1707 -0.4912
    8UNL     H0 2778   1.252   0.937   0.987  0.9921  1.5127 -0.8507
    8UNL     H1 2779   1.286   0.719   0.869 -0.4231 -0.2654  0.1331
    8UNL     C2 2780   1.232   0.927   0.881  0.0317 -0.0738 -0.5583
    8UNL     C3 2781   1.248   0.808   0.822  0.2156 -0.0855 -0.0547
    8UNL     C4 2782   1.167   0.955   0.713 -1.1724  0.1988  0.3111
    8UNL     C5 2783   1.124   1.029   0.588 -0.0549  0.2488 -0.6122
    8UNL     N6 2784   1.188   1.029   0.818 -0.0493  0.2591  0.1531
    8UNL     N7 2785   1.206   0.822   0.700 -0.3816 -0.2256 -0.8625
    8UNL     H8 2786   1.118   1.136   0.611 -1.5194 -0.3386  2.0839
    8UNL     H9 2787   1.026   0.991   0.557 -0.2643  1.2241 -1.1953
    8UNL    H10 2788   1.188   1.010   0.500 -1.2046  0.1224 -1.4403
    9UNL     H0 2789   0.911   1.611   0.730  1.1548  1.2042 -2.0653
    9UNL     H1 2790   0.911   1.857   0.605  0.4035  0.4254  0.0974
    9UNL     C2 2791   0.834   1.688   0.736 -0.1218 -0.1216  0.1559
    9UNL     C3 2792   0.838   1.813   0.671  0.1539  0.4146 -0.1798
    9UNL     C4 2793   0.670   1.788   0.795  0.2007 -0.4890 -0.1870
    9UNL     C5 2794   0.543   1.819   0.866 -0.1612 -0.5086  0.2489
    9UNL     N6 2795   0.730   1.674   0.815 -0.1078 -0.4538 -0.7953
    9UNL     N7 2796   0.727   1.875   0.707 -0.1435 -0.1512  0.4678
    9UNL     H8 2797   0.457   1.786   0.806  0.9329  0.2803 -1.8421
    9UNL     H9 2798   0.527   1.926   0.885 -0.2906 -0.5848  0.5726
    9UNL    H10 2799   0.545   1.769   0.963  0.9645 -1.0519 -0.0426
   10UNL     H0 2800   0.688   2.064   0.351 -1.3664  0.7246  1.8524
   10UNL     H1 2801   0.916   2.118   0.210  2.3071  1.5258  0.8161
   10UNL     C2 2802   0.782   2.103   0.390  0.0122 -0.0647 -0.4833
   10UNL     C3 2803   0.895   2.126   0.316 -0.2032  0.7129  0.4431
   10UNL     C4 2804   0.928   2.149   0.508  0.0039 -0.7097 -0.1648
   10UNL     C5 2805   1.000   2.167   0.643  0.6013 -0.4229  0.5771
   10UNL     N6 2806   0.806   2.108   0.517  0.1881  0.3145 -0.0418
   10UNL     N7 2807   0.992   2.163   0.389  0.2283  0.3095 -0.5550
   10UNL     H8 2808   1.081   2.240   0.644  0.2727 -0.0478  1.9011
   10UNL     H9 2809   1.031   2.073   0.691 -0.8654 -0.0493  2.3865
   10UNL    H10 2810   0.927   2.214   0.711 -0.2524  1.1163 -1.3076
   11UNL     H0 2811   0.710   1.261   0.782  1.3417  0.1160 -2.3644
   11UNL     H1 2812   0.938   1.101   0.793 -1.6942 -0.6754  0.1475
   11UNL     C2 2813   0.808   1.288   0.820  0.5002  0.0800 -0.0558
   11UNL     C3 2814   0.922   1.203   0.824  0.4122 -0.1532 -0.3378
   11UNL     C4 2815   0.956   1.390   0.914  0.1334 -0.2024  0.0899
   11UNL     C5 2816   1.033   1.505   0.982  0.2184 -0.1935  0.3556
   11UNL     N6 2817   0.833   1.400   0.880  0.0251 -0.1844 -0.3288
   11UNL     N7 2818   1.019   1.275   0.882  0.1384  0.2161 -0.0452
   11UNL     H8 2819   0.982   1.532   1.075 -0.1534 -1.7431  0.6350
   11UNL     H9 2820   1.020   1.591   0.915 -0.3304 -0.0837  0.6000
   11UNL    H10 2821   1.138   1.487   1.009  0.4540  0.7940  0.1363
   12UNL     H0 2822   3.791   4.753   4.631 -0.2849 -0.2282  0.9726
   12UNL     H1 2823   3.747   4.797   4.906 -1.4902  0.4529 -0.1757
   12UNL     C2 2824   3.721   4.703   4.697 -0.5663 -0.1531  0.7328
   12UNL     C3 2825   3.701   4.728   4.837 -0.5774 -0.4937  0.1437
   12UNL     C4 2826   3.561   4.595   4.758 -0.7711  0.2294  0.7872
   12UNL     C5 2827   3.436   4.507   4.752  0.5204  0.3744  0.4156
   12UNL     N6 2828   3.638   4.615   4.651 -0.0548  0.3182  0.7601
   12UNL     N7 2829   3.601   4.654   4.877 -0.1073 -0.2436 -0.0551
   12UNL     H8 2830   3.458   4.411   4.704 -0.8967  0.7193 -1.0024
   12UNL     H9 2831   3.364   4.552   4.683 -0.6868 -1.2621  0.5569
   12UNL    H10 2832   3.395   4.493   4.853 -0.5846  1.1182  0.0921
   13UNL     H0 2833   1.368   2.349   0.436  0.9956  0.2971 -0.2845
   13UNL     H1 2834   1.386   2.592   0.554  1.6295 -1.8305  0.3466
   13UNL     C2 2835   1.286   2.415   0.459  0.7003 -0.0821 -0.2320
   13UNL     C3 2836   1.298   2.541   0.518  0.3989 -0.1072  0.7893
   13UNL     C4 2837   1.105   2.499   0.455 -0.4724  0.3415  0.2196
   13UNL     C5 2838   0.972   2.527   0.400  1.3470  0.0632 -0.1604
   13UNL     N6 2839   1.164   2.389   0.420 -0.2845 -0.4066 -0.0139
   13UNL     N7 2840   1.176   2.595   0.515  0.1194 -0.7028  0.4065
   13UNL     H8 2841   0.902   2.470   0.462 -0.4547  0.9413 -1.3197
   13UNL     H9 2842   0.944   2.633   0.404 -1.1036 -0.3048 -3.2832
   13UNL    H10 2843   0.951   2.496   0.297 -0.5561 -0.9592  0.4936
   14UNL     H0 2844   1.406   1.461   0.549  2.3973 -0.4911 -0.6747
   14UNL     H1 2845   1.180   1.401   0.700 -0.6879  0.5215 -1.6285
   14UNL     C2 2846   1.392   1.393   0.631  0.5436  0.1843 -0.3864
   14UNL     C3 2847   1.280   1.358   0.708 -1.0475 -0.0346  0.4956
   14UNL     C4 2848   1.444   1.256   0.772  0.0077  0.4399 -0.2579
   14UNL     C5 2849   1.520   1.138   0.845  0.3676 -0.1893  0.4110
   14UNL     N6 2850   1.494   1.323   0.667 -0.3418  0.3200 -0.2812
   14UNL     N7 2851   1.315   1.273   0.800  0.3216 -0.2474 -0.6945
   14UNL     H8 2852   1.615   1.102   0.803  1.1525 -2.2841  3.6690
   14UNL     H9 2853   1.471   1.040   0.845  1.3322 -0.7341 -1.4504
   14UNL    H10 2854   1.541   1.160   0.950 -0.4669 -1.7691  0.9345
   15UNL     H0 2855   1.433   1.827   0.469 -0.8228 -0.3334 -1.4002
   15UNL     H1 2856   1.183   1.940   0.463  0.2969 -2.3111 -0.7798
   15UNL     C2 2857   1.401   1.925   0.437  0.0107  0.3910 -0.1109
   15UNL     C3 2858   1.274   1.981   0.421 -0.0899 -0.7191 -0.1565
   15UNL     C4 2859   1.422   2.097   0.331  0.0078  0.3517 -0.4250
   15UNL     C5 2860   1.482   2.202   0.250 -0.0886 -0.0214 -0.5330
   15UNL     N6 2861   1.495   1.991   0.372  0.3875  0.0593  0.1392
   15UNL     N7 2862   1.292   2.103   0.366 -0.0126  0.4411 -0.0416
   15UNL     H8 2863   1.542   2.272   0.310  3.2166 -1.6645 -1.7020
   15UNL     H9 2864   1.411   2.261   0.191 -0.7467 -0.4961 -0.2330
   15UNL    H10 2865   1.550   2.155   0.179  0.4127  0.8338 -0.6283
   16UNL     H0 2866   1.678   1.401   0.308  0.5857 -0.1552  0.1552
   16UNL     H1 2867   1.703   1.639   0.182  0.0956 -0.7134 -0.0563
   16UNL     C2 2868   1.672   1.499   0.352 -0.2031  0.2628 -0.8300
   16UNL     C3 2869   1.688   1.618   0.287  0.1269 -0.0616  0.0834
   16UNL     C4 2870   1.664   1.645   0.488 -0.0574 -0.5819  0.3655
   16UNL     C5 2871   1.653   1.698   0.626 -0.0874  0.1229 -0.4222
   16UNL     N6 2872   1.658   1.516   0.481  0.1699  0.1162  0.2865
   16UNL     N7 2873   1.666   1.719   0.372 -0.0271  0.8220 -0.1899
   16UNL     H8 2874   1.582   1.781   0.631  0.1929  0.2779  1.5004
   16UNL     H9 2875   1.753   1.739   0.647 -1.1465  1.7683  1.7986
   16UNL    H10 2876   1.625   1.618   0.694 -0.7164  0.8848  0.2376
   17UNL     H0 2877   0.211   2.092   0.517  0.6439  2.1984  1.7395
   17UNL     H1 2878   0.439   2.152   0.667  0.5119 -1.5492  1.4091
   17UNL     C2 2879   0.308   2.046   0.504 -0.0823  0.9674  0.4857
   17UNL     C3 2880   0.419   2.083   0.586  0.0848  0.5764 -0.3740
   17UNL     C4 2881   0.459   1.933   0.449 -0.5789  0.3040 -0.4056
   17UNL     C5 2882   0.542   1.821   0.388  0.4565 -0.4663 -1.1159
   17UNL     N6 2883   0.334   1.947   0.418  0.1779 -0.3025 -0.0801
   17UNL     N7 2884   0.515   2.005   0.552 -0.2395  0.0797  0.1845
   17UNL     H8 2885   0.595   1.862   0.301 -0.7210  1.3001 -1.0684
   17UNL     H9 2886   0.622   1.772   0.444 -0.3324 -0.1839  0.3036
   17UNL    H10 2887   0.480   1.734   0.363 -1.4193  0.6625 -0.6270
   18UNL     H0 2888   1.904   1.456   1.012  0.2666  1.5040 -0.5898
   18UNL     H1 2889   1.674   1.369   0.885  0.0689 -1.8915 -0.5963
   18UNL     C2 2890   1.894   1.442   0.905  1.0063 -0.0304 -0.4901
   18UNL     C3 2891   1.770   1.400   0.844 -0.1896 -0.5492 -0.2559
   18UNL     C4 2892   1.916   1.452   0.709 -0.2326 -0.0887 -0.5319
   18UNL     C5 2893   1.991   1.460   0.582 -0.1989  0.0683  0.2453
   18UNL     N6 2894   1.988   1.462   0.822  0.3169 -0.7865  0.1343
   18UNL     N7 2895   1.788   1.405   0.714 -0.1173  0.1530 -0.4238
   18UNL     H8 2896   1.920   1.498   0.507 -2.2528 -2.4090  0.7686
   18UNL     H9 2897   2.027   1.361   0.552  0.9112  0.8149 -0.9909
   18UNL    H10 2898   2.075   1.530   0.592 -0.7625  1.0946 -1.7430
    1Zn      Zn 2899   0.704   1.538   1.497  0.0026  0.2784  0.2635
    2Zn      Zn 2900   0.724   0.471   2.075 -0.0736  0.3456  0.0082
    3Zn      Zn 2901   0.261   0.854   2.091 -0.1143 -0.1996 -0.2580
    4Zn      Zn 2902   1.183   1.181   1.484 -0.2592 -0.0328  0.0280
    5Zn      Zn 2903   1.197   0.693   1.794 -0.1683  0.0658  0.1182
    6Zn      Zn 2904   0.240   1.370   1.805 -0.0563 -0.1895 -0.0461
    7UNL     H0 2905   0.298   1.100   2.258 -0.8346  1.7484  0.9572
    7UNL     H1 2906   0.297   1.111   2.528 -0.4584 -0.8214  0.3350
    7UNL     C2 2907   0.287   1.013   2.322 -0.5540  0.3975 -0.7678
    7UNL     C3 2908   0.282   1.024   2.465 -0.2061 -0.4776 -0.2127
    7UNL     C4 2909   0.255   0.838   2.396 -0.0162  0.7519  0.1172
    7UNL     C5 2910   0.232   0.690   2.393  0.0392  0.5786 -0.5771
    7UNL     N6 2911   0.265   0.893   2.274  0.0735  0.2511  0.3401
    7UNL     N7 2912   0.257   0.906   2.514 -0.6336 -0.2297 -0.3096
    7UNL     H8 2913   0.128   0.669   2.421 -0.4480  0.3129 -2.4480
    7UNL     H9 2914   0.298   0.647   2.469  1.1946  1.8269 -0.8187
    7UNL    H10 2915   0.247   0.634   2.300 -0.3344 -2.4082  1.0405
    8UNL     H0 2916   0.706   0.226   2.220  0.1217 -0.1593 -0.1116
    8UNL     H1 2917   0.805   0.002   2.086 -1.5050  0.4023  1.4704
    8UNL     C2 2918   0.721   0.211   2.114 -0.3218 -0.8816 -0.0831
    8UNL     C3 2919   0.759   0.093   2.052 -0.3727  0.3056 -0.4879
    8UNL     C4 2920   0.678   0.238   1.918 -0.1204 -0.2407  0.3007
    8UNL     C5 2921   0.650   0.302   1.782  0.0077  0.6828 -1.3150
    8UNL     N6 2922   0.688   0.304   2.029 -0.0593 -0.3938 -0.4263
    8UNL     N7 2923   0.721   0.107   1.925 -0.2481 -0.3180 -0.4161
    8UNL     H8 2924   0.735   0.293   1.713 -0.1560 -1.5754 -1.2963
    8UNL     H9 2925   0.620   0.406   1.801  1.2638  0.5449  2.1982
    8UNL    H10 2926   0.572   0.250   1.726 -1.3589  1.2970 -0.0308
    9UNL     H0 2927   0.428   0.932   1.897  1.9765  1.2737  0.4807
    9UNL     H1 2928   0.412   1.166   1.746  1.3929  1.6147  1.4020
    9UNL     C2 2929   0.364   1.017   1.913 -0.2092 -0.2143  0.0321
    9UNL     C3 2930   0.361   1.135   1.836 -0.2569  0.5408  0.1561
    9UNL     C4 2931   0.224   1.135   1.995 -0.3513  0.4041 -0.1286
    9UNL     C5 2932   0.089   1.161   2.060 -1.1452  1.0128 -0.2095
    9UNL     N6 2933   0.277   1.012   2.014  0.0604 -0.4245  0.2735
    9UNL     N7 2934   0.268   1.215   1.891  0.3862 -0.2202 -0.4723
    9UNL     H8 2935   0.085   1.130   2.164 -1.1761 -1.0095 -0.7813
    9UNL     H9 2936   0.020   1.093   2.008  1.2779 -1.6060 -0.2414
    9UNL    H10 2937   0.054   1.264   2.041 -1.2639  0.6918 -1.9245
   10UNL     H0 2938   0.216   1.434   1.520 -0.4396 -1.3683 -0.4439
   10UNL     H1 2939   0.451   1.510   1.371 -1.1467 -1.0360 -0.2892
   10UNL     C2 2940   0.321   1.438   1.547 -0.5246 -0.6652 -0.1824
   10UNL     C3 2941   0.441   1.478   1.474 -0.6352  0.4993  0.2564
   10UNL     C4 2942   0.481   1.439   1.668 -0.3924 -0.0637 -0.4796
   10UNL     C5 2943   0.569   1.450   1.793  0.7446 -0.1943  0.1372
   10UNL     N6 2944   0.353   1.411   1.668 -0.2293  0.3715  0.1382
   10UNL     N7 2945   0.542   1.479   1.549  0.3324 -0.5607 -0.2769
   10UNL     H8 2946   0.511   1.411   1.878  1.9453 -0.9995  0.6286
   10UNL     H9 2947   0.608   1.550   1.812 -0.7066  0.2547  0.9161
   10UNL    H10 2948   0.658   1.385   1.796  0.7440 -0.2974 -1.2560
   11UNL     H0 2949   0.253   0.612   1.988  1.1331 -0.4482 -2.5645
   11UNL     H1 2950   0.446   0.421   1.998  1.1206 -0.1301  0.1885
   11UNL     C2 2951   0.354   0.620   2.025  0.1373  0.0566  0.3161
   11UNL     C3 2952   0.456   0.524   2.028  0.1592  0.0698 -0.1338
   11UNL     C4 2953   0.522   0.707   2.086  0.4459 -0.0738  0.2545
   11UNL     C5 2954   0.604   0.816   2.149  0.6759  0.1651  0.2851
   11UNL     N6 2955   0.396   0.737   2.062  0.1541 -0.6358 -0.1877
   11UNL     N7 2956   0.570   0.579   2.070 -0.3951  0.1358  0.1406
   11UNL     H8 2957   0.568   0.838   2.251 -1.6902 -1.4725 -0.1268
   11UNL     H9 2958   0.599   0.906   2.087  1.3002  0.6302  0.8909
   11UNL    H10 2959   0.709   0.783   2.155  0.5579 -0.0542  1.3886
   12UNL     H0 2960   1.383   1.296   1.050 -1.2425  2.9986  0.6108
   12UNL     H1 2961   1.397   1.295   1.325 -1.2788  0.0539  1.2489
   12UNL     C2 2962   1.313   1.247   1.116 -0.1387 -0.2995 -0.4826
   12UNL     C3 2963   1.318   1.264   1.257 -0.1082  0.8697 -0.5456
   12UNL     C4 2964   1.158   1.149   1.183  1.1205 -0.1329  0.1329
   12UNL     C5 2965   1.030   1.062   1.178 -0.0901  0.0396 -0.0341
   12UNL     N6 2966   1.205   1.199   1.073 -0.2906 -0.4839  0.4401
   12UNL     N7 2967   1.217   1.184   1.304 -0.2503 -0.5217  0.8379
   12UNL     H8 2968   1.000   1.054   1.073 -1.0499  0.5009  0.1913
   12UNL     H9 2969   0.949   1.110   1.235 -0.4007  1.2083 -1.4002
   12UNL    H10 2970   1.041   0.963   1.224 -0.9691  0.0237  0.1601
   13UNL     H0 2971   0.867   1.614   1.699  1.8897  0.9084 -0.9175
   13UNL     H1 2972   0.898   1.867   1.806 -0.7529  0.8063 -0.3590
   13UNL     C2 2973   0.811   1.703   1.675  0.0364 -0.0061 -0.2234
   13UNL     C3 2974   0.837   1.837   1.722 -0.1069 -0.4460 -0.3945
   13UNL     C4 2975   0.669   1.820   1.598  0.4110  0.1968 -0.0464
   13UNL     C5 2976   0.540   1.858   1.529  0.0532 -0.4372  0.2735
   13UNL     N6 2977   0.717   1.697   1.589  0.3513 -0.0729 -0.5575
   13UNL     N7 2978   0.739   1.909   1.678  0.4849  0.2517 -0.7385
   13UNL     H8 2979   0.551   1.916   1.436 -0.9681  0.7708  0.8699
   13UNL     H9 2980   0.473   1.773   1.512 -0.8043  0.0889  0.9260
   13UNL    H10 2981   0.476   1.918   1.595 -0.2294  1.2136 -1.4098
   14UNL     H0 2982   0.929   0.752   1.752 -0.5677  1.6909  1.9629
   14UNL     H1 2983   0.725   0.665   1.888  0.2322  0.5592 -1.3756
   14UNL     C2 2984   0.935   0.689   1.840  0.4742  0.0165  0.7739
   14UNL     C3 2985   0.826   0.633   1.909  0.0019  0.9825  0.5567
   14UNL     C4 2986   1.007   0.559   1.974 -0.2189  0.0897 -0.5185
   14UNL     C5 2987   1.103   0.450   2.020 -0.0706 -0.3598  1.1015
   14UNL     N6 2988   1.049   0.643   1.879  0.0934  0.7206 -0.0559
   14UNL     N7 2989   0.870   0.539   1.988  0.0650 -0.3118 -0.3446
   14UNL     H8 2990   1.208   0.473   1.997 -0.7935 -0.2306 -2.6989
   14UNL     H9 2991   1.081   0.358   1.964  0.8312  0.9150 -1.5040
   14UNL    H10 2992   1.086   0.420   2.125  0.6696 -2.2771  0.7268
   15UNL     H0 2993   0.948   1.093   1.566 -0.0008 -0.9527 -4.0016
   15UNL     H1 2994   0.707   1.224   1.586 -0.9232  1.1816 -0.0867
   15UNL     C2 2995   0.931   1.197   1.541  0.2820  0.0683 -0.4176
   15UNL     C3 2996   0.805   1.259   1.559 -0.2186 -0.2605  0.4942
   15UNL     C4 2997   0.968   1.378   1.496  0.3239 -0.0699 -0.2058
   15UNL     C5 2998   1.058   1.504   1.468 -0.0204  0.3256  0.4431
   15UNL     N6 2999   1.029   1.265   1.490  0.4426  0.1705 -0.9906
   15UNL     N7 3000   0.832   1.385   1.529 -0.3069  0.2602 -0.5186
   15UNL     H8 3001   1.018   1.559   1.382 -0.6099 -1.6224 -0.6003
   15UNL     H9 3002   1.160   1.475   1.441 -0.7059 -0.9613 -0.9152
   15UNL    H10 3003   1.069   1.556   1.563 -1.2367 -2.1692  2.0684
   16UNL     H0 3004   1.245   0.699   1.534 -0.7556  0.4934 -0.4430
   16UNL     H1 3005   1.265   0.928   1.372  0.6045  0.6837  0.4657
   16UNL     C2 3006   1.224   0.801   1.563  0.4929  0.4763  0.6147
   16UNL     C3 3007   1.224   0.916   1.471  0.2677 -0.4808  0.2049
   16UNL     C4 3008   1.147   0.955   1.664  0.3837 -0.0579 -0.7525
   16UNL     C5 3009   1.126   1.029   1.792  0.5475  0.1487  0.4578
   16UNL     N6 3010   1.173   0.827   1.678 -0.0922 -0.4915  0.2110
   16UNL     N7 3011   1.189   1.016   1.548 -0.9500 -0.0110  0.4004
   16UNL     H8 3012   1.082   1.128   1.774  1.2756  0.1713 -1.3975
   16UNL     H9 3013   1.216   1.038   1.854  0.1260  2.2609  0.8585
   16UNL    H10 3014   1.050   0.978   1.853  0.8619 -0.0252  0.7054
   17UNL     H0 3015   5.542   1.389   1.686  0.2910  0.1526  1.7315
   17UNL     H1 3016   5.751   1.474   1.843 -0.4076 -1.6675  0.8329
   17UNL     C2 3017   5.647   1.371   1.668  0.1911  0.8866  0.2437
   17UNL     C3 3018   5.755   1.410   1.756  0.2140  0.0097 -0.4321
   17UNL     C4 3019   5.809   1.278   1.615  0.2371  0.0827 -0.0353
   17UNL     C5 3020   5.905   1.183   1.531  0.4635  0.0923 -0.4576
   17UNL     N6 3021   5.685   1.285   1.576  0.5992 -0.4672 -0.4913
   17UNL     N7 3022   5.859   1.343   1.725 -0.8678  0.7290 -0.0373
   17UNL     H8 3023   5.925   1.211   1.427  1.1417 -2.3754 -1.0550
   17UNL     H9 3024   5.996   1.181   1.591 -0.5406 -0.8289  1.0964
   17UNL    H10 3025   5.867   1.081   1.532 -2.6766  1.0898 -2.4841
   18UNL     H0 3026   1.421   0.796   2.209 -1.5714 -1.3496  0.2580
   18UNL     H1 3027   1.198   0.724   2.069  0.1787  0.0188 -1.7929
   18UNL     C2 3028   1.413   0.799   2.101 -0.2474 -0.6419  0.1646
   18UNL     C3 3029   1.295   0.756   2.036  0.6153  0.2444 -0.3438
   18UNL     C4 3030   1.444   0.806   1.905 -0.6374 -0.7812 -0.2944
   18UNL     C5 3031   1.522   0.827   1.775 -0.3712 -0.8706 -0.5326
   18UNL     N6 3032   1.517   0.823   2.020  0.2436 -0.2791 -0.1427
   18UNL     N7 3033   1.313   0.759   1.908  0.0993 -0.8718  0.7108
   18UNL     H8 3034   1.550   0.726   1.741 -1.4356 -1.5484  0.5160
   18UNL     H9 3035   1.616   0.882   1.783 -1.0429  0.4875 -1.5548
   18UNL    H10 3036   1.458   0.877   1.701  0.1941  0.2058 -0.3025
    1Zn      Zn 3037   0.256   0.871   2.699 -0.1418 -0.0627  0.1959
    2Zn      Zn 3038   4.107   5.288   3.295  0.0087  0.3131 -0.3139
    3Zn      Zn 3039   5.542   0.153   3.252 -0.2850 -0.1452 -0.6188
    4Zn      Zn 3040   0.736   0.517   2.665  0.0812  0.4216 -0.2283
    5Zn      Zn 3041   0.705   0.021   2.969 -0.1204  0.4287 -0.1513
    6Zn      Zn 3042   5.535   0.667   2.965  0.1249 -0.1031 -0.0262
    7UNL     H0 3043   5.570   0.386   3.419 -0.0472 -1.6986 -1.8053
    7UNL     H1 3044   5.576   0.385   3.697  2.1954 -0.2887  0.2327
    7UNL     C2 3045   5.554   0.304   3.489 -0.5551  0.0010  0.1855
    7UNL     C3 3046   5.559   0.302   3.629  0.7569  0.0194  0.1804
    7UNL     C4 3047   5.536   0.120   3.553 -0.7757  0.6731  0.9965
    7UNL     C5 3048   5.519  -0.028   3.554 -0.2427 -0.2200 -0.3689
    7UNL     N6 3049   5.533   0.189   3.433  1.3041  0.3609 -0.1097
    7UNL     N7 3050   5.536   0.181   3.673  0.3892  0.3785  0.1475
    7UNL     H8 3051   5.523  -0.069   3.452  0.2853 -0.8941 -0.0885
    7UNL     H9 3052   5.419  -0.053   3.592 -0.2466 -1.4471 -1.1132
    7UNL    H10 3053   5.596  -0.072   3.619  1.3824  1.2159 -1.2339
    8UNL     H0 3054   4.191   5.019   3.413 -3.4737  0.9431  1.0590
    8UNL     H1 3055   4.176   4.801   3.280 -1.4161 -1.6618 -3.3030
    8UNL     C2 3056   4.174   5.018   3.307 -0.6764 -0.1759  0.5382
    8UNL     C3 3057   4.156   4.900   3.242 -0.0821  0.4689  0.8835
    8UNL     C4 3058   4.113   5.058   3.123 -0.8529  0.1400 -0.0007
    8UNL     C5 3059   4.066   5.134   3.004  0.0960 -0.6647 -0.1955
    8UNL     N6 3060   4.139   5.124   3.236  0.9064 -0.0195  0.2595
    8UNL     N7 3061   4.127   4.922   3.119 -0.2906 -0.0932 -0.1630
    8UNL     H8 3062   4.010   5.221   3.041  0.8334  0.3189 -1.3268
    8UNL     H9 3063   3.999   5.084   2.933  0.0225  3.0746 -3.1269
    8UNL    H10 3064   4.148   5.177   2.945 -0.6851 -0.6211 -1.2898
    9UNL     H0 3065   5.746   0.229   3.054  0.9853 -0.0753  1.0245
    9UNL     H1 3066   5.734   0.490   2.927 -1.4656  0.5399 -1.0936
    9UNL     C2 3067   5.674   0.309   3.066  0.4613 -0.4091  0.2292
    9UNL     C3 3068   5.672   0.442   3.002 -0.5603  1.0645  0.0150
    9UNL     C4 3069   5.507   0.411   3.129  0.0079 -0.7251 -0.4475
    9UNL     C5 3070   5.364   0.427   3.173 -1.0750 -0.1501 -0.3350
    9UNL     N6 3071   5.576   0.302   3.151 -0.1307  0.4423 -0.5535
    9UNL     N7 3072   5.559   0.505   3.045  0.2478  0.0108 -0.3329
    9UNL     H8 3073   5.346   0.394   3.276 -2.3298 -2.5622 -1.2369
    9UNL     H9 3074   5.302   0.360   3.112 -2.8340 -1.9758  3.1525
    9UNL    H10 3075   5.328   0.531   3.168 -0.2642  0.0722 -2.5521
   10UNL     H0 3076   5.587   0.694   2.710 -1.2914  1.0488 -0.1405
   10UNL     H1 3077   5.788   0.830   2.582  0.8282  0.9134  0.5791
   10UNL     C2 3078   5.671   0.746   2.754 -0.5977  0.0141 -0.2057
   10UNL     C3 3079   5.773   0.809   2.687  0.5058 -0.2409  0.3130
   10UNL     C4 3080   5.813   0.774   2.884  0.0851 -0.1819 -0.0238
   10UNL     C5 3081   5.887   0.757   3.016 -0.3793 -0.6736  0.4494
   10UNL     N6 3082   5.689   0.720   2.882 -0.5690 -0.9805 -0.8848
   10UNL     N7 3083   5.876   0.819   2.768  0.5803  0.1955  0.0260
   10UNL     H8 3084   5.913   0.652   3.036  1.6894  0.2311  3.0931
   10UNL     H9 3085   5.824   0.795   3.098  0.3015 -1.0655  1.1682
   10UNL    H10 3086   5.980   0.814   3.006 -0.2478 -0.4800  2.4406
   11UNL     H0 3087   3.651   5.343   3.138 -1.4618 -1.4318  1.7154
   11UNL     H1 3088   3.864   5.180   3.212  0.5045  0.6891  0.0404
   11UNL     C2 3089   3.737   5.366   3.200 -0.3019  0.2173 -0.3813
   11UNL     C3 3090   3.851   5.285   3.232  0.7391  0.7512 -0.1322
   11UNL     C4 3091   3.867   5.478   3.296 -0.4021  0.8974 -0.1436
   11UNL     C5 3092   3.941   5.603   3.333 -0.1192 -0.2440 -0.1746
   11UNL     N6 3093   3.746   5.486   3.246 -0.8052 -0.5439 -0.0370
   11UNL     N7 3094   3.938   5.359   3.292  0.1368 -0.0049 -0.8211
   11UNL     H8 3095   4.043   5.586   3.370  0.3814  0.4721 -1.1804
   11UNL     H9 3096   3.878   5.664   3.399 -1.8958 -1.9597 -0.1851
   11UNL    H10 3097   3.949   5.668   3.245 -2.7631 -0.5285 -0.6925
   12UNL     H0 3098   0.938   0.583   2.230  1.0212  0.7074  1.3897
   12UNL     H1 3099   0.940   0.630   2.498  0.1487  0.3198 -2.0903
   12UNL     C2 3100   0.865   0.547   2.302 -0.0811 -0.2081 -0.1354
   12UNL     C3 3101   0.873   0.570   2.437 -0.6398 -0.4409 -0.5518
   12UNL     C4 3102   0.700   0.479   2.376  0.5902 -0.0711  0.4444
   12UNL     C5 3103   0.568   0.408   2.385 -0.4060 -0.5549  0.1132
   12UNL     N6 3104   0.751   0.493   2.253 -0.3759 -0.2895  0.2663
   12UNL     N7 3105   0.766   0.519   2.487  0.1551 -0.2417 -0.6082
   12UNL     H8 3106   0.580   0.299   2.392  0.3474 -0.5110 -0.3820
   12UNL     H9 3107   0.512   0.426   2.293 -0.8678 -2.1237  0.0643
   12UNL    H10 3108   0.506   0.449   2.466  0.2677  0.1302  0.2988
   13UNL     H0 3109   0.449   0.938   2.900 -0.8482 -0.0452  0.2431
   13UNL     H1 3110   0.453   1.177   3.049 -0.4927  2.0258 -0.1470
   13UNL     C2 3111   0.396   1.031   2.884 -0.6050  0.2619  1.1588
   13UNL     C3 3112   0.397   1.153   2.960 -0.1069  0.0895  0.0955
   13UNL     C4 3113   0.249   1.143   2.813 -0.8881 -0.4058  0.4528
   13UNL     C5 3114   0.121   1.177   2.728  0.2727  0.7380 -0.2401
   13UNL     N6 3115   0.299   1.026   2.790 -0.5325 -0.2544 -0.2907
   13UNL     N7 3116   0.292   1.226   2.920 -0.0462  0.0353  0.1259
   13UNL     H8 3117   0.087   1.094   2.665 -3.8591  0.3836  2.0644
   13UNL     H9 3118   0.032   1.186   2.792 -0.9743 -2.2006 -1.3655
   13UNL    H10 3119   0.132   1.266   2.666 -1.5063  1.0303 -0.1938
   14UNL     H0 3120   0.459   0.157   2.988 -1.4111  1.0497  0.3026
   14UNL     H1 3121   0.234   0.074   3.144  0.3932  0.3796  2.2508
   14UNL     C2 3122   0.449   0.070   3.052  0.1531  0.6197  0.0122
   14UNL     C3 3123   0.336   0.038   3.131  0.3394  0.7283  0.5273
   14UNL     C4 3124   0.501  -0.086   3.157 -0.4906  0.5495 -0.3487
   14UNL     C5 3125   0.578  -0.212   3.176  0.4058  0.0819 -0.0844
   14UNL     N6 3126   0.551  -0.006   3.069  0.1915  0.7267  0.1333
   14UNL     N7 3127   0.376  -0.065   3.201  0.4173  0.5236 -0.2911
   14UNL     H8 3128   0.568  -0.293   3.103 -0.4413 -1.8500  2.0257
   14UNL     H9 3129   0.557  -0.263   3.271  2.5979 -0.2702  0.2595
   14UNL    H10 3130   0.687  -0.207   3.180  0.3872 -0.2099  1.4233
   15UNL     H0 3131   0.468   0.441   2.787 -0.4875 -0.1254  0.7283
   15UNL     H1 3132   0.259   0.626   2.825 -1.9884  2.6521 -3.0763
   15UNL     C2 3133   0.459   0.544   2.757 -0.4228 -0.4241 -0.3600
   15UNL     C3 3134   0.356   0.635   2.779 -0.1581 -0.1595 -0.1819
   15UNL     C4 3135   0.514   0.721   2.683  0.6400  0.2172 -0.0117
   15UNL     C5 3136   0.605   0.824   2.609 -0.6539 -0.3952 -0.0950
   15UNL     N6 3137   0.570   0.598   2.700  0.2667  0.3972  0.1627
   15UNL     N7 3138   0.381   0.744   2.720 -0.6846 -0.8009  0.3772
   15UNL     H8 3139   0.621   0.793   2.505 -0.1101 -0.8630  0.1260
   15UNL     H9 3140   0.709   0.839   2.640 -0.8832 -0.5885  0.7775
   15UNL    H10 3141   0.567   0.926   2.619 -0.9762 -0.4343 -0.8674
   16UNL     H0 3142   0.739   0.027   2.697 -0.8026 -0.1030 -1.3744
   16UNL     H1 3143   0.816   0.242   2.558  0.5816 -0.8390  0.5745
   16UNL     C2 3144   0.736   0.129   2.734 -0.3337 -0.7461  0.5457
   16UNL     C3 3145   0.769   0.241   2.656 -0.6079 -0.5139  0.0274
   16UNL     C4 3146   0.702   0.292   2.848  0.4412  0.0378 -0.5211
   16UNL     C5 3147   0.702   0.364   2.979 -0.4263  0.8317 -1.0239
   16UNL     N6 3148   0.685   0.161   2.852  0.2399  0.4285  0.6719
   16UNL     N7 3149   0.752   0.346   2.731 -0.0428 -0.4713 -0.5186
   16UNL     H8 3150   0.791   0.427   2.995 -1.7525  2.3587  0.6486
   16UNL     H9 3151   0.681   0.297   3.063  2.5698 -0.2120 -0.9807
   16UNL    H10 3152   0.615   0.431   2.984 -1.2168 -0.1941 -0.6901
   17UNL     H0 3153   5.081   0.737   2.809 -1.7197 -2.5892 -0.8251
   17UNL     H1 3154   5.294   0.801   2.987 -1.6241  0.9296  0.1143
   17UNL     C2 3155   5.179   0.694   2.820 -0.2200  0.6253 -0.2614
   17UNL     C3 3156   5.283   0.728   2.908  0.6432  0.6062  0.0361
   17UNL     C4 3157   5.342   0.575   2.776  0.4907  0.7258 -0.3115
   17UNL     C5 3158   5.417   0.459   2.728  0.3869 -0.2670 -0.4744
   17UNL     N6 3159   5.216   0.599   2.740 -0.2423 -0.1722 -0.4734
   17UNL     N7 3160   5.387   0.653   2.875  0.4223 -0.0580 -0.0113
   17UNL     H8 3161   5.351   0.374   2.749 -1.5533  0.5536 -2.8097
   17UNL     H9 3162   5.434   0.478   2.622 -0.0500  0.3708 -0.4384
   17UNL    H10 3163   5.518   0.443   2.767 -0.6532 -1.1716  2.0957
   18UNL     H0 3164   0.934   0.130   3.375 -3.6461 -0.8460 -0.1517
   18UNL     H1 3165   0.708   0.116   3.231  0.7429 -0.1483  1.5448
   18UNL     C2 3166   0.934   0.110   3.269 -0.4657 -0.0996 -0.3842
   18UNL     C3 3167   0.809   0.099   3.196  0.3810  0.3573  0.1748
   18UNL     C4 3168   0.983   0.083   3.068 -0.2479  0.5607 -0.1216
   18UNL     C5 3169   1.073   0.037   2.950 -0.1732 -0.9862 -0.3892
   18UNL     N6 3170   1.039   0.106   3.187  0.6301  0.9447  0.1636
   18UNL     N7 3171   0.843   0.083   3.068  0.3578 -0.3794  0.1353
   18UNL     H8 3172   1.170   0.088   2.947 -0.7748  0.1940 -0.3598
   18UNL     H9 3173   1.028   0.047   2.850  0.6527 -1.6695 -0.8382
   18UNL    H10 3174   1.103  -0.067   2.967 -0.4890 -0.9446  0.4883
    1Zn      Zn 3175   5.528   0.174   3.855  0.1129  0.1769  0.2402
    2Zn      Zn 3176   3.625   4.624   4.472  0.5129  0.1324 -0.2575
    3Zn      Zn 3177   3.137   4.974   4.465 -0.2179  0.4851 -0.1279
    4Zn      Zn 3178   4.098   5.293   3.885 -0.3466 -0.0487 -0.1377
    5Zn      Zn 3179   4.106   4.785   4.188 -0.2850  0.2241  0.1856
    6Zn      Zn 3180   5.044   0.030   4.166  0.1455 -0.4227  0.0521
    7UNL     H0 3181   3.093   5.182   4.630 -0.3173  1.2794  1.9691
    7UNL     H1 3182   3.068   5.189   4.900  2.4620  1.2989 -1.8605
    7UNL     C2 3183   3.099   5.097   4.698  0.2604 -0.4331 -0.1017
    7UNL     C3 3184   3.076   5.101   4.838 -0.1049  0.1006 -0.6326
    7UNL     C4 3185   3.103   4.916   4.756  0.0663  0.7288 -0.5286
    7UNL     C5 3186   3.130   4.766   4.763 -0.0136 -0.1602 -0.1633
    7UNL     N6 3187   3.123   4.980   4.646  0.2216 -0.2554 -1.0597
    7UNL     N7 3188   3.089   4.979   4.879  0.2704 -0.1480 -1.3882
    7UNL     H8 3189   3.059   4.731   4.839 -0.3475 -1.2128 -0.9318
    7UNL     H9 3190   3.234   4.749   4.794 -0.3350 -1.8432  0.0810
    7UNL    H10 3191   3.108   4.707   4.673 -1.3721  1.4816 -0.9762
    8UNL     H0 3192   3.696   4.342   4.601 -0.3574 -0.7179 -0.2492
    8UNL     H1 3193   3.677   4.113   4.465 -0.2590 -0.8965 -2.4760
    8UNL     C2 3194   3.674   4.337   4.496  0.2156 -0.3344 -0.3909
    8UNL     C3 3195   3.655   4.213   4.428 -0.4779  0.1870  0.3064
    8UNL     C4 3196   3.611   4.374   4.309 -0.4378  0.5978  0.0469
    8UNL     C5 3197   3.590   4.449   4.182  0.9628  0.0620 -0.0896
    8UNL     N6 3198   3.638   4.444   4.419  0.2323 -0.2199 -0.5302
    8UNL     N7 3199   3.614   4.239   4.303 -0.0487  0.6347  0.1541
    8UNL     H8 3200   3.683   4.501   4.159  1.7023 -1.1286  0.1216
    8UNL     H9 3201   3.519   4.532   4.197 -1.4706 -2.1923  2.0865
    8UNL    H10 3202   3.569   4.379   4.101 -0.5182 -0.3790  0.6194
    9UNL     H0 3203   3.336   5.079   4.331  1.0686  0.3635  1.0093
    9UNL     H1 3204   3.327   5.299   4.154  0.3455 -0.9719  0.1075
    9UNL     C2 3205   3.263   5.156   4.312  0.8601 -0.0961 -0.1402
    9UNL     C3 3206   3.256   5.265   4.228 -0.4620 -0.5858 -0.4703
    9UNL     C4 3207   3.086   5.237   4.336 -0.5138 -0.2488 -0.5044
    9UNL     C5 3208   2.945   5.253   4.386  0.2375  0.1745 -0.3029
    9UNL     N6 3209   3.156   5.132   4.377  0.6716  0.1672  0.3648
    9UNL     N7 3210   3.136   5.319   4.244 -0.2325  0.9236  0.0291
    9UNL     H8 3211   2.869   5.223   4.313  0.5684  0.7004 -0.8721
    9UNL     H9 3212   2.924   5.358   4.409  2.7614  0.8592 -0.8257
    9UNL    H10 3213   2.922   5.195   4.476  0.6828  0.2939 -0.1076
   10UNL     H0 3214   5.066   0.036   3.910  1.7883 -0.6973 -2.0325
   10UNL     H1 3215   5.289   0.080   3.754  0.5983  1.3307  0.6594
   10UNL     C2 3216   5.161   0.080   3.939  1.1188 -0.3313 -0.2271
   10UNL     C3 3217   5.279   0.089   3.861 -0.0649 -0.4017  0.7670
   10UNL     C4 3218   5.315   0.109   4.059 -0.1165 -0.2156  0.1062
   10UNL     C5 3219   5.398   0.138   4.180  0.3266 -0.0811  0.4276
   10UNL     N6 3220   5.184   0.091   4.067  0.2760 -0.4488 -0.2641
   10UNL     N7 3221   5.378   0.119   3.940 -1.2540  0.1762  0.6602
   10UNL     H8 3222   5.348   0.101   4.270 -1.8478  2.3920  0.3431
   10UNL     H9 3223   5.430   0.243   4.185  0.4701 -0.1626  1.3539
   10UNL    H10 3224   5.496   0.088   4.172  1.3616  2.0044 -0.9580
   11UNL     H0 3225   3.139   4.700   4.399 -0.4995  2.3025 -1.3751
   11UNL     H1 3226   3.355   4.535   4.373 -1.0574 -1.0078  2.6220
   11UNL     C2 3227   3.244   4.722   4.416  0.0458 -0.6837 -0.1874
   11UNL     C3 3228   3.352   4.639   4.402 -0.0920 -0.1702  0.0372
   11UNL     C4 3229   3.406   4.829   4.464 -0.6102  0.0411  0.5766
   11UNL     C5 3230   3.493   4.935   4.521  0.7915 -0.1249  0.0707
   11UNL     N6 3231   3.279   4.847   4.438 -0.4268 -0.3390 -0.0650
   11UNL     N7 3232   3.459   4.704   4.439 -0.1926  0.8030  0.5671
   11UNL     H8 3233   3.601   4.916   4.522  0.8487  0.2038  0.0692
   11UNL     H9 3234   3.462   4.948   4.625  1.7749 -1.7753  0.6069
   11UNL    H10 3235   3.475   5.037   4.484  0.9087 -0.4254 -0.8641
   12UNL     H0 3236   4.323   5.392   3.454  0.6870  1.4065  0.7034
   12UNL     H1 3237   4.313   5.406   3.735 -0.0559 -3.2592  2.5635
   12UNL     C2 3238   4.249   5.349   3.519  0.5768 -0.0357 -0.3469
   12UNL     C3 3239   4.245   5.361   3.664 -0.2441  0.2159  0.3019
   12UNL     C4 3240   4.078   5.267   3.584 -0.0451  0.0258 -0.2770
   12UNL     C5 3241   3.951   5.192   3.577 -0.3689  0.6489 -0.0816
   12UNL     N6 3242   4.140   5.288   3.472 -0.3515  1.0009  0.0550
   12UNL     N7 3243   4.134   5.299   3.704  0.5253  0.4160  0.4873
   12UNL     H8 3244   3.959   5.090   3.539 -0.4442 -0.8872  3.5828
   12UNL     H9 3245   3.878   5.251   3.519  0.3300  0.6504 -0.9695
   12UNL    H10 3246   3.907   5.180   3.677  1.5308 -0.0619  0.6949
   13UNL     H0 3247   5.730   0.260   4.045 -1.5383 -1.4595  2.6972
   13UNL     H1 3248   5.732   0.498   4.182 -1.9095  0.8136  1.4367
   13UNL     C2 3249   5.660   0.341   4.034  0.7082  0.2936  0.0145
   13UNL     C3 3250   5.661   0.463   4.109 -0.0149 -0.1504 -0.0309
   13UNL     C4 3251   5.504   0.456   3.981  0.3287  0.7629 -0.0141
   13UNL     C5 3252   5.380   0.508   3.913 -0.6756  0.6834 -0.2607
   13UNL     N6 3253   5.559   0.336   3.941  0.6881  0.2568  0.1493
   13UNL     N7 3254   5.560   0.532   4.074 -0.1563 -0.4684  0.0971
   13UNL     H8 3255   5.410   0.560   3.821 -0.6300  1.0693 -0.0291
   13UNL     H9 3256   5.322   0.421   3.880 -1.9196  1.2496  0.3679
   13UNL    H10 3257   5.315   0.572   3.974  0.8688  0.7086  1.4259
   14UNL     H0 3258   3.843   4.933   4.156  1.4320  0.3009  0.5474
   14UNL     H1 3259   3.623   4.843   4.268 -0.9371 -1.2135 -0.9326
   14UNL     C2 3260   3.837   4.842   4.213  0.3964 -0.6966 -1.0736
   14UNL     C3 3261   3.721   4.799   4.275 -0.1639  0.5629 -0.1078
   14UNL     C4 3262   3.887   4.697   4.349 -0.0058 -0.1772  0.1376
   14UNL     C5 3263   3.954   4.575   4.396 -0.4109 -0.2539  0.8002
   14UNL     N6 3264   3.944   4.784   4.262 -0.1578  0.6188 -1.1773
   14UNL     N7 3265   3.748   4.710   4.365 -0.3068 -0.2225 -0.1745
   14UNL     H8 3266   3.928   4.491   4.330  0.0968 -0.2358  0.5714
   14UNL     H9 3267   3.934   4.553   4.501 -0.6654  0.9061  1.0000
   14UNL    H10 3268   4.062   4.591   4.382 -0.0025 -1.9450  1.7506
   15UNL     H0 3269   3.824   5.214   3.978  0.4532 -1.7298 -3.7939
   15UNL     H1 3270   3.604   5.363   3.960 -0.3095  2.2104  2.5741
   15UNL     C2 3271   3.823   5.318   3.948 -0.6680 -0.3018  0.3989
   15UNL     C3 3272   3.704   5.389   3.930 -0.2416 -0.6009 -0.1552
   15UNL     C4 3273   3.874   5.488   3.869  1.0200 -0.6758  0.3446
   15UNL     C5 3274   3.950   5.587   3.789 -0.0685 -0.8287  0.7118
   15UNL     N6 3275   3.932   5.379   3.912 -0.0423  0.2833  0.4360
   15UNL     N7 3276   3.736   5.506   3.879 -0.7096  0.3474 -0.0460
   15UNL     H8 3277   3.952   5.676   3.853 -3.9079 -2.0152  2.7959
   15UNL     H9 3278   3.901   5.607   3.693  1.8795  0.3931 -0.0852
   15UNL    H10 3279   4.051   5.553   3.763  0.4664  0.7558  0.6315
   16UNL     H0 3280   4.150   4.818   3.894  0.2828 -0.0173  0.2014
   16UNL     H1 3281   4.150   5.051   3.764 -0.4439  0.8031  0.2119
   16UNL     C2 3282   4.138   4.916   3.936 -0.0172  0.2712 -0.5441
   16UNL     C3 3283   4.133   5.032   3.869 -0.0192 -0.0666  0.1333
   16UNL     C4 3284   4.104   5.059   4.071  0.3344  0.2876 -0.2811
   16UNL     C5 3285   4.054   5.114   4.203 -0.0066 -0.1353  0.2052
   16UNL     N6 3286   4.116   4.924   4.067 -0.0138 -0.3273  0.3114
   16UNL     N7 3287   4.106   5.129   3.957 -0.0813 -0.0286 -0.0487
   16UNL     H8 3288   4.115   5.201   4.231 -0.4526  1.2166 -2.7027
   16UNL     H9 3289   4.050   5.039   4.283  0.8869 -0.4303 -0.0132
   16UNL    H10 3290   3.951   5.146   4.184 -0.2838 -0.5483  0.9471
   17UNL     H0 3291   4.575   0.085   4.025 -0.7452 -1.1067  0.9420
   17UNL     H1 3292   4.784   0.170   4.184  1.2697 -0.0743 -0.0956
   17UNL     C2 3293   4.673   0.038   4.030 -0.1525 -0.0169  0.0059
   17UNL     C3 3294   4.777   0.085   4.117  0.3106  0.0599 -0.1773
   17UNL     C4 3295   4.829  -0.075   4.000  0.5944 -0.1763  0.2618
   17UNL     C5 3296   4.912  -0.187   3.942 -0.4041  0.4911  0.0303
   17UNL     N6 3297   4.708  -0.061   3.952 -0.4291  0.0756  0.0306
   17UNL     N7 3298   4.884   0.015   4.089  0.4339 -0.1463 -0.5174
   17UNL     H8 3299   4.868  -0.215   3.845  0.8868 -0.6939 -0.2380
   17UNL     H9 3300   5.014  -0.162   3.911 -0.5331  1.6678  0.4923
   17UNL    H10 3301   4.921  -0.267   4.016 -0.9879 -0.1479 -0.5730
   18UNL     H0 3302   4.302   4.981   4.586 -1.9707  1.3334 -0.3586
   18UNL     H1 3303   4.102   4.838   4.470 -0.1589 -1.5842  1.3439
   18UNL     C2 3304   4.306   4.919   4.498 -0.0541  0.5611  0.2110
   18UNL     C3 3305   4.203   4.850   4.435 -0.8840  0.5678 -0.1994
   18UNL     C4 3306   4.367   4.860   4.316 -0.2768 -0.5896 -0.0982
   18UNL     C5 3307   4.443   4.868   4.193 -0.0733  0.1848  0.1445
   18UNL     N6 3308   4.412   4.919   4.426 -0.5648  0.2622  0.4065
   18UNL     N7 3309   4.239   4.815   4.313  0.3020 -0.3417 -0.3672
   18UNL     H8 3310   4.545   4.832   4.208  0.1791  1.8807  3.3378
   18UNL     H9 3311   4.439   4.970   4.151 -1.9420 -0.3906 -1.2024
   18UNL    H10 3312   4.399   4.818   4.105  0.8767  0.0453 -0.2631
    1Zn      Zn 3313   0.735   3.600   0.316  0.1850  0.1021  0.0496
    2Zn      Zn 3314   0.683   2.557   0.896 -0.2117 -0.0456 -0.0857
    3Zn      Zn 3315   0.228   2.934   0.882  0.0127  0.1762  0.1099
    4Zn      Zn 3316   1.205   3.258   0.325  0.1318 -0.3120  0.3238
    5Zn      Zn 3317   1.185   2.741   0.617 -0.0326 -0.2566  0.1157
    6Zn      Zn 3318   0.256   3.444   0.592  0.1657 -0.1136 -0.0721
    7UNL     H0 3319   0.262   3.159   1.039  2.3194 -0.5350 -0.8054
    7UNL     H1 3320   0.285   3.154   1.311  2.1337 -0.0955 -0.9424
    7UNL     C2 3321   0.244   3.075   1.105 -0.2911  0.5732  0.0416
    7UNL     C3 3322   0.251   3.074   1.246  0.3152 -0.3739  0.2575
    7UNL     C4 3323   0.209   2.890   1.173  0.7474  0.9473 -0.1438
    7UNL     C5 3324   0.187   2.737   1.169 -0.2899  0.4373  0.0892
    7UNL     N6 3325   0.216   2.956   1.061 -0.8046 -0.1678  0.0052
    7UNL     N7 3326   0.224   2.958   1.291 -0.2652 -0.2622 -0.6639
    7UNL     H8 3327   0.275   2.683   1.133 -0.7425  1.0519 -2.0573
    7UNL     H9 3328   0.109   2.716   1.095  1.1704 -1.2690 -1.0443
    7UNL    H10 3329   0.149   2.695   1.263 -1.6770  0.2417 -0.5377
    8UNL     H0 3330   0.736   2.325   1.016 -0.9932  2.0589 -0.3434
    8UNL     H1 3331   0.703   2.074   0.923  0.1107 -0.4910 -1.2523
    8UNL     C2 3332   0.709   2.295   0.915 -0.1066 -0.3130  0.0588
    8UNL     C3 3333   0.686   2.165   0.868  0.6484  0.5357  0.2163
    8UNL     C4 3334   0.664   2.317   0.730 -0.0584  0.7848  0.1463
    8UNL     C5 3335   0.627   2.386   0.601  0.0749 -0.8060  0.5639
    8UNL     N6 3336   0.688   2.395   0.833 -0.6708  0.8851  0.0548
    8UNL     N7 3337   0.656   2.177   0.744 -0.2304  0.3403 -0.0364
    8UNL     H8 3338   0.573   2.315   0.538 -0.7984  1.5389 -1.4871
    8UNL     H9 3339   0.722   2.420   0.557  0.5095  0.2510  2.2214
    8UNL    H10 3340   0.569   2.479   0.609 -0.6732 -1.4229  3.0195
    9UNL     H0 3341   0.463   3.013   0.698  1.5094  0.7745  1.7640
    9UNL     H1 3342   0.475   3.243   0.569 -0.3374 -0.7522  0.6383
    9UNL     C2 3343   0.384   3.087   0.700  0.5845 -0.0570 -0.4050
    9UNL     C3 3344   0.394   3.205   0.630 -0.0810 -0.2977  1.2825
    9UNL     C4 3345   0.219   3.187   0.738 -0.0566 -0.3827 -0.2559
    9UNL     C5 3346   0.080   3.214   0.794 -0.7778 -0.0624  0.2445
    9UNL     N6 3347   0.275   3.072   0.776  0.1021 -0.0518  0.1359
    9UNL     N7 3348   0.282   3.276   0.654 -0.5838  0.0699  0.0309
    9UNL     H8 3349  -0.002   3.216   0.722 -0.1576  1.4796 -0.4465
    9UNL     H9 3350   0.070   3.316   0.832 -0.2678 -0.8883  2.8195
    9UNL    H10 3351   0.056   3.142   0.874 -0.0252 -1.2746 -0.5910
   10UNL     H0 3352   0.237   3.572   0.318 -0.7365 -0.0876  1.5211
   10UNL     H1 3353   0.479   3.596   0.173  0.5249  0.7049  0.4003
   10UNL     C2 3354   0.339   3.555   0.347 -0.3190 -0.2778  0.0119
   10UNL     C3 3355   0.465   3.566   0.277  0.1138 -0.1085  0.1213
   10UNL     C4 3356   0.496   3.511   0.473  0.1174  0.3944 -0.6272
   10UNL     C5 3357   0.561   3.522   0.610  0.0330  0.7166 -0.3518
   10UNL     N6 3358   0.364   3.521   0.469  0.0707 -0.1030  0.3715
   10UNL     N7 3359   0.568   3.539   0.360 -0.1568 -0.3760 -0.2701
   10UNL     H8 3360   0.665   3.490   0.623 -0.5566 -0.8265  0.8684
   10UNL     H9 3361   0.499   3.457   0.673  1.0302 -1.0252 -1.0991
   10UNL    H10 3362   0.552   3.622   0.654 -2.9430  0.5286 -0.3069
   11UNL     H0 3363   0.207   2.654   0.800 -0.6199  3.8302 -1.0034
   11UNL     H1 3364   0.410   2.473   0.803 -2.9968 -0.0216  0.3771
   11UNL     C2 3365   0.309   2.670   0.832 -0.3611  0.6976  0.0318
   11UNL     C3 3366   0.415   2.579   0.826  0.2066  0.1125 -0.4040
   11UNL     C4 3367   0.464   2.757   0.901 -0.3715 -0.4238 -0.4963
   11UNL     C5 3368   0.541   2.863   0.978  0.3899 -0.1546 -0.0781
   11UNL     N6 3369   0.336   2.787   0.874 -0.2273  0.3582  0.2426
   11UNL     N7 3370   0.525   2.639   0.865 -0.2613 -0.1431  0.3926
   11UNL     H8 3371   0.506   2.861   1.082  1.9838 -1.7752  0.4680
   11UNL     H9 3372   0.522   2.965   0.940  1.6878 -0.2029 -0.9178
   11UNL    H10 3373   0.649   2.843   0.981  0.8013  1.9208  1.0054
   12UNL     H0 3374   5.277   0.643   4.629 -2.2109 -0.0501 -2.0359
   12UNL     H1 3375   5.242   0.675   4.903 -0.8898  0.1628  0.4139
   12UNL     C2 3376   5.203   0.601   4.696 -0.3417  0.3927  0.4141
   12UNL     C3 3377   5.181   0.620   4.833 -0.9044  0.1553  0.4326
   12UNL     C4 3378   5.042   0.490   4.750 -0.6795 -0.3131  0.0347
   12UNL     C5 3379   4.907   0.416   4.738 -0.7799 -0.2541 -0.1683
   12UNL     N6 3380   5.098   0.542   4.639  0.2697 -0.1258 -0.1892
   12UNL     N7 3381   5.076   0.549   4.868  0.1098 -0.6065  0.6752
   12UNL     H8 3382   4.930   0.310   4.717  1.2744  0.2736 -0.8599
   12UNL     H9 3383   4.843   0.457   4.659  0.3756  1.5117 -0.2397
   12UNL    H10 3384   4.843   0.425   4.827  1.0348 -0.5551  1.2258
   13UNL     H0 3385   0.904   3.663   0.513  0.4557  0.4925 -2.8658
   13UNL     H1 3386   0.884   3.900   0.683 -0.7271  0.8570 -0.3622
   13UNL     C2 3387   0.847   3.754   0.506 -0.0252  0.6096  0.7790
   13UNL     C3 3388   0.836   3.867   0.592 -0.2225  0.3138 -0.4382
   13UNL     C4 3389   0.703   3.872   0.434  0.0736  0.2148  0.3454
   13UNL     C5 3390   0.591   3.916   0.346 -0.0050 -0.3927 -0.8898
   13UNL     N6 3391   0.761   3.753   0.405  0.0010 -0.5259 -0.2583
   13UNL     N7 3392   0.748   3.949   0.536  0.1016 -0.8199 -0.0774
   13UNL     H8 3393   0.613   3.919   0.239  0.4249  2.6839 -0.7886
   13UNL     H9 3394   0.514   3.841   0.369 -0.4345  0.0830 -0.7634
   13UNL    H10 3395   0.557   4.015   0.378  0.9945 -0.1808 -0.4629
   14UNL     H0 3396   0.940   2.883   0.600  1.9548 -0.4249  0.4444
   14UNL     H1 3397   0.695   2.815   0.714 -0.7911 -1.5142  0.6674
   14UNL     C2 3398   0.915   2.797   0.661 -0.2525 -0.3106 -0.2295
   14UNL     C3 3399   0.791   2.765   0.717  0.2072  0.2246 -0.2641
   14UNL     C4 3400   0.940   2.629   0.763 -0.7239 -0.9535  0.4602
   14UNL     C5 3401   1.012   2.506   0.821 -0.2977 -0.1906  0.1997
   14UNL     N6 3402   1.013   2.719   0.696  0.5903 -0.4947 -0.0658
   14UNL     N7 3403   0.812   2.659   0.796 -0.0020  0.4837  0.0137
   14UNL     H8 3404   1.021   2.514   0.930 -2.0758  0.3446  0.3432
   14UNL     H9 3405   1.112   2.494   0.778  0.5133  2.0734  1.2745
   14UNL    H10 3406   0.950   2.418   0.802 -1.3248  0.4151  0.6396
   15UNL     H0 3407   0.944   3.157   0.369  2.0200 -0.6630 -0.9610
   15UNL     H1 3408   0.713   3.297   0.406  0.0466  1.1543  0.5832
   15UNL     C2 3409   0.940   3.264   0.378  0.1868 -0.7518 -0.1137
   15UNL     C3 3410   0.815   3.330   0.388  0.3898 -0.2719 -0.2912
   15UNL     C4 3411   0.981   3.447   0.320 -0.5459  0.8273 -0.2837
   15UNL     C5 3412   1.056   3.575   0.264  0.3903 -0.2535  0.5914
   15UNL     N6 3413   1.048   3.341   0.363  0.1488  0.8793 -0.2497
   15UNL     N7 3414   0.845   3.460   0.355  0.1165  0.2561 -0.3347
   15UNL     H8 3415   1.021   3.671   0.303 -1.0202  0.3221 -1.9068
   15UNL     H9 3416   1.050   3.573   0.155  1.9388  0.1136  0.4767
   15UNL    H10 3417   1.165   3.571   0.277  0.2846 -0.9148  1.3084
   16UNL     H0 3418   1.201   2.769   0.329 -3.2014 -0.4109  0.3296
   16UNL     H1 3419   1.237   3.007   0.193 -1.4734 -2.9458 -0.5658
   16UNL     C2 3420   1.205   2.868   0.372  0.0207 -0.0201 -0.6396
   16UNL     C3 3421   1.228   2.990   0.299  0.4440 -0.1322  0.1484
   16UNL     C4 3422   1.174   3.019   0.499 -0.0183 -0.3947  0.1492
   16UNL     C5 3423   1.147   3.093   0.630  0.3141  0.1513 -0.0012
   16UNL     N6 3424   1.195   2.888   0.501 -0.4514  0.1786 -0.2480
   16UNL     N7 3425   1.199   3.089   0.381 -0.4421  0.6217  0.1165
   16UNL     H8 3426   1.172   3.042   0.723 -0.5156 -0.2913 -0.0162
   16UNL     H9 3427   1.043   3.127   0.636  0.4613  0.5671  0.2125
   16UNL    H10 3428   1.200   3.189   0.621 -1.9779  1.4724 -0.3163
   17UNL     H0 3429   5.545   3.444   0.494 -0.4498 -1.8525 -0.1126
   17UNL     H1 3430   5.764   3.572   0.607  0.0893 -0.1937  0.2100
   17UNL     C2 3431   5.650   3.428   0.477 -0.1421  0.0065 -0.2513
   17UNL     C3 3432   5.760   3.488   0.539  0.3810  0.2694 -0.3925
   17UNL     C4 3433   5.820   3.340   0.417 -0.4212  0.5644  0.2984
   17UNL     C5 3434   5.900   3.227   0.358 -0.3481 -0.4788  0.0306
   17UNL     N6 3435   5.692   3.334   0.393 -0.2373  0.6495 -0.6736
   17UNL     N7 3436   5.873   3.426   0.505  0.8178 -0.4947  0.0355
   17UNL     H8 3437   5.868   3.179   0.265  2.1504  0.4510 -1.4043
   17UNL     H9 3438   6.001   3.262   0.334  0.0721  0.5502  2.9574
   17UNL    H10 3439   5.918   3.143   0.427  0.3237 -0.4185 -0.0683
   18UNL     H0 3440   1.441   2.849   1.022  2.7981  4.5156 -1.9849
   18UNL     H1 3441   1.208   2.762   0.932  1.6023  0.8870  1.6839
   18UNL     C2 3442   1.422   2.817   0.920  0.2547 -0.2843 -0.3185
   18UNL     C3 3443   1.296   2.772   0.869  0.1372 -0.5104 -0.7139
   18UNL     C4 3444   1.439   2.809   0.727  0.2840 -0.1011 -0.7357
   18UNL     C5 3445   1.505   2.837   0.594 -0.5600 -0.2770  0.2163
   18UNL     N6 3446   1.516   2.836   0.834 -0.1551 -0.5096  0.4167
   18UNL     N7 3447   1.309   2.767   0.740  0.3856  0.0769  0.2163
   18UNL     H8 3448   1.435   2.881   0.522 -0.3353  2.0110  1.2995
   18UNL     H9 3449   1.555   2.743   0.569 -0.8392 -0.2292 -0.5297
   18UNL    H10 3450   1.587   2.908   0.607 -0.8699 -0.1209  1.4957
    1Zn      Zn 3451   0.220   2.922   1.471  0.1718 -0.3094  0.3461
    2Zn      Zn 3452   0.240   1.890   2.075 -0.5649 -0.0371 -0.2084
    3Zn      Zn 3453   5.546   2.241   2.112 -0.3750  0.0181 -0.0937
    4Zn      Zn 3454   0.708   2.587   1.484 -0.0073  0.3775  0.1447
    5Zn      Zn 3455   0.712   2.062   1.771 -0.1085  0.1466  0.3205
    6Zn      Zn 3456   5.537   2.746   1.794 -0.0067 -0.0135  0.0563
    7UNL     H0 3457   5.567   2.448   2.262  2.7209 -0.4795 -0.3530
    7UNL     H1 3458   5.552   2.466   2.535 -2.7440 -0.2995  0.5347
    7UNL     C2 3459   5.554   2.366   2.331 -0.8285 -0.1620 -0.4603
    7UNL     C3 3460   5.545   2.379   2.470  0.2009  0.0585 -0.4187
    7UNL     C4 3461   5.547   2.180   2.411 -0.8437  0.9935  0.7278
    7UNL     C5 3462   5.544   2.029   2.410 -0.4463  0.2527 -0.0460
    7UNL     N6 3463   5.552   2.245   2.293  0.0184 -0.2066  0.3376
    7UNL     N7 3464   5.549   2.258   2.525  0.2705  0.2297  0.2732
    7UNL     H8 3465   5.471   1.981   2.344 -1.2929  0.1982  0.9101
    7UNL     H9 3466   5.504   2.002   2.509 -0.1141  0.5648  0.1776
    7UNL    H10 3467   5.637   1.971   2.404 -1.2732 -1.2351  0.9695
    8UNL     H0 3468   0.354   1.662   2.163  1.8480 -0.2090 -1.3027
    8UNL     H1 3469   0.309   1.401   2.077 -0.8937 -1.3783 -1.4940
    8UNL     C2 3470   0.293   1.631   2.079  0.3698  0.1461 -0.4060
    8UNL     C3 3471   0.286   1.497   2.033  0.2506 -0.2801  0.1770
    8UNL     C4 3472   0.209   1.645   1.904  0.2101  0.2270 -0.4271
    8UNL     C5 3473   0.156   1.701   1.772 -0.2962  1.0327  0.3477
    8UNL     N6 3474   0.238   1.724   2.004  0.2887 -0.6953  0.9246
    8UNL     N7 3475   0.226   1.508   1.916  0.0134  0.4908 -0.0576
    8UNL     H8 3476   0.169   1.633   1.687 -1.4058 -0.1969  1.1208
    8UNL     H9 3477   0.197   1.799   1.744 -0.1156  0.6210 -0.8668
    8UNL    H10 3478   0.049   1.718   1.787 -0.3770  1.0548 -0.2416
    9UNL     H0 3479   5.751   2.327   1.941 -0.9823 -1.1086 -0.2560
    9UNL     H1 3480   5.746   2.556   1.782 -1.4764  0.4060 -2.4452
    9UNL     C2 3481   5.676   2.405   1.934  0.2645  0.1749  0.1629
    9UNL     C3 3482   5.678   2.524   1.860  0.7862  0.9219 -0.1320
    9UNL     C4 3483   5.516   2.509   1.977  0.6252  0.0766  0.5433
    9UNL     C5 3484   5.376   2.543   2.034 -0.3658 -0.7073  0.3232
    9UNL     N6 3485   5.571   2.399   2.014 -0.1832  0.9956  0.5864
    9UNL     N7 3486   5.567   2.588   1.879 -0.2526 -1.1114  0.4886
    9UNL     H8 3487   5.360   2.649   2.010  3.5209  0.5479  2.3550
    9UNL     H9 3488   5.387   2.533   2.143  0.7634 -0.3310  0.2605
    9UNL    H10 3489   5.295   2.473   2.012 -3.0614  1.1091  3.5255
   10UNL     H0 3490   5.521   2.799   1.515 -2.0687  0.7164  1.5365
   10UNL     H1 3491   5.719   2.912   1.368 -1.1156  0.1881 -0.8065
   10UNL     C2 3492   5.623   2.817   1.544 -1.3978  0.6900 -0.6020
   10UNL     C3 3493   5.727   2.860   1.463 -0.3069  0.2462 -0.8373
   10UNL     C4 3494   5.789   2.825   1.660  0.8762  0.3916 -0.2710
   10UNL     C5 3495   5.883   2.814   1.781  0.4878  0.3580 -0.1125
   10UNL     N6 3496   5.663   2.787   1.670 -0.5088 -0.3041  0.6181
   10UNL     N7 3497   5.839   2.869   1.543  0.7115 -0.3714  0.1135
   10UNL     H8 3498   5.891   2.712   1.821  2.6817  0.1971 -0.8016
   10UNL     H9 3499   5.855   2.886   1.858 -0.2143 -0.4465  0.4036
   10UNL    H10 3500   5.989   2.838   1.770  0.9695 -1.5311  0.0845
   11UNL     H0 3501   5.544   1.967   1.994  0.0475 -0.8003  2.4824
   11UNL     H1 3502   5.765   1.806   1.969 -1.9087 -0.8913 -0.1182
   11UNL     C2 3503   5.647   1.996   2.012  0.4527 -0.6158  0.1702
   11UNL     C3 3504   5.758   1.910   1.997  0.1898 -0.8338  0.3162
   11UNL     C4 3505   5.805   2.091   2.081 -0.0724 -0.4584 -0.3489
   11UNL     C5 3506   5.880   2.200   2.154  0.1172  1.3911  0.4816
   11UNL     N6 3507   5.674   2.112   2.067 -0.2769  0.4983 -0.1063
   11UNL     N7 3508   5.862   1.971   2.055 -0.1843 -0.0262 -0.2463
   11UNL     H8 3509   5.878   2.182   2.263  2.9743 -0.1135  0.3877
   11UNL     H9 3510   5.828   2.296   2.153 -0.8652  0.9087  1.4753
   11UNL    H10 3511   5.984   2.205   2.119  0.5719  1.2515  1.7542
   12UNL     H0 3512   0.893   2.695   1.057 -1.3320  1.1966 -0.4761
   12UNL     H1 3513   0.894   2.684   1.335 -0.9406 -0.6174 -0.1955
   12UNL     C2 3514   0.824   2.642   1.121 -0.0694  0.4119  0.2766
   12UNL     C3 3515   0.830   2.640   1.261 -0.1330 -0.3359 -1.0804
   12UNL     C4 3516   0.655   2.567   1.185 -0.6158 -0.3204  0.3150
   12UNL     C5 3517   0.521   2.500   1.178 -0.7935  0.1599 -0.2114
   12UNL     N6 3518   0.715   2.588   1.073 -0.4665  0.1448 -0.0214
   12UNL     N7 3519   0.718   2.591   1.303 -0.1141  0.8834  0.4961
   12UNL     H8 3520   0.442   2.539   1.244 -1.0392 -0.6865  0.0045
   12UNL     H9 3521   0.526   2.394   1.205 -2.4598  0.1066  0.0440
   12UNL    H10 3522   0.476   2.491   1.078  1.8266 -1.3134 -1.3322
   13UNL     H0 3523   0.430   2.998   1.657 -0.2726 -0.2851  1.4845
   13UNL     H1 3524   0.440   3.257   1.768  1.2975  0.1735 -0.2206
   13UNL     C2 3525   0.364   3.081   1.636  0.1750 -0.3407 -0.2975
   13UNL     C3 3526   0.378   3.211   1.692 -0.0524 -0.0431  0.9566
   13UNL     C4 3527   0.197   3.180   1.599 -0.4098  0.4238 -0.0006
   13UNL     C5 3528   0.062   3.202   1.551  0.3983  0.4642  0.0514
   13UNL     N6 3529   0.256   3.064   1.561  0.1718  0.0658  0.8045
   13UNL     N7 3530   0.265   3.270   1.678 -0.2619 -0.2295 -0.9411
   13UNL     H8 3531   0.054   3.151   1.454  0.2852 -0.8020  0.7077
   13UNL     H9 3532  -0.013   3.152   1.614  2.2475  0.7111  2.6222
   13UNL    H10 3533   0.032   3.307   1.540 -2.0009 -0.3048 -1.5270
   14UNL     H0 3534   0.481   2.196   1.764 -0.8706  0.0708  0.8809
   14UNL     H1 3535   0.256   2.156   1.897  1.8634  1.5835  3.2279
   14UNL     C2 3536   0.464   2.111   1.829  0.4714 -0.5153  0.5021
   14UNL     C3 3537   0.341   2.090   1.894  0.2028 -0.6929  0.8232
   14UNL     C4 3538   0.486   1.955   1.936 -0.6645  0.4166 -0.6656
   14UNL     C5 3539   0.556   1.829   1.984 -0.3026  0.0520 -0.1797
   14UNL     N6 3540   0.558   2.024   1.853  0.9708 -0.7365  0.4017
   14UNL     N7 3541   0.358   1.988   1.972 -0.1320  0.2757  0.0610
   14UNL     H8 3542   0.544   1.748   1.911 -1.3498 -0.9118  1.0134
   14UNL     H9 3543   0.509   1.790   2.074 -0.9581 -0.3169 -0.6703
   14UNL    H10 3544   0.665   1.829   1.995 -0.3951 -2.1124  1.4255
   15UNL     H0 3545   0.430   2.502   1.574 -1.2016  0.2146 -0.1179
   15UNL     H1 3546   0.218   2.658   1.581 -0.4311 -2.1161 -3.1918
   15UNL     C2 3547   0.432   2.607   1.548 -0.3720  0.2281 -0.0455
   15UNL     C3 3548   0.317   2.688   1.549 -0.1304  0.1834 -0.4468
   15UNL     C4 3549   0.472   2.772   1.456  0.3240  0.7473 -0.4619
   15UNL     C5 3550   0.561   2.877   1.388 -0.2886 -0.2959 -0.4499
   15UNL     N6 3551   0.538   2.663   1.494  0.3735 -0.4493 -0.4327
   15UNL     N7 3552   0.346   2.794   1.492 -0.0931 -0.2294 -0.3731
   15UNL     H8 3553   0.509   2.974   1.381 -1.0241 -0.6886 -0.5133
   15UNL     H9 3554   0.586   2.857   1.284  0.2427 -1.7119 -0.0707
   15UNL    H10 3555   0.654   2.884   1.447 -0.5246 -1.4689  0.0805
   16UNL     H0 3556   0.710   2.092   1.489  0.8457 -0.5905  0.6473
   16UNL     H1 3557   0.717   2.338   1.357  4.0399  0.5178 -0.0002
   16UNL     C2 3558   0.713   2.190   1.535  0.8718 -0.1969 -0.1782
   16UNL     C3 3559   0.710   2.315   1.462 -0.0180  0.0953 -0.2131
   16UNL     C4 3560   0.720   2.340   1.665 -0.3690 -0.4657 -0.0442
   16UNL     C5 3561   0.731   2.395   1.805 -0.4003 -0.0859 -0.1174
   16UNL     N6 3562   0.716   2.207   1.665  0.1475  0.3617  0.3234
   16UNL     N7 3563   0.708   2.413   1.552 -0.3355 -0.0232  0.1348
   16UNL     H8 3564   0.697   2.499   1.805  1.8978  0.7234 -0.1963
   16UNL     H9 3565   0.836   2.391   1.838 -0.3709  2.8651  0.4409
   16UNL    H10 3566   0.671   2.341   1.879 -0.1985 -1.1107 -0.6796
   17UNL     H0 3567   5.049   2.741   1.690  0.9176  2.8646 -0.1164
   17UNL     H1 3568   5.258   2.855   1.837  2.8195  1.0152  0.3037
   17UNL     C2 3569   5.155   2.720   1.683  0.4033 -0.0491 -0.3020
   17UNL     C3 3570   5.260   2.776   1.763 -0.0996  0.4008  0.7512
   17UNL     C4 3571   5.326   2.631   1.631  0.2917 -0.5229 -0.1802
   17UNL     C5 3572   5.410   2.526   1.565 -0.0528  0.5657  0.4547
   17UNL     N6 3573   5.198   2.634   1.592 -0.0358  0.1718 -0.1446
   17UNL     N7 3574   5.370   2.720   1.722 -0.4357 -0.0221 -0.3616
   17UNL     H8 3575   5.445   2.559   1.466  0.1970  0.0417  0.3630
   17UNL     H9 3576   5.498   2.507   1.627 -0.3588 -1.2944  0.3895
   17UNL    H10 3577   5.359   2.429   1.557 -0.5818  0.7425  1.5908
   18UNL     H0 3578   0.914   2.188   2.192  0.5003  0.5069  0.4130
   18UNL     H1 3579   0.705   2.091   2.054  0.5626  0.2557 -1.2702
   18UNL     C2 3580   0.916   2.160   2.087  0.3464  0.4252  0.4320
   18UNL     C3 3581   0.806   2.106   2.020  0.9174 -0.0750 -0.4073
   18UNL     C4 3582   0.968   2.133   1.906  0.2037  0.1080  0.1014
   18UNL     C5 3583   1.048   2.131   1.775  0.0834  0.0357  0.4302
   18UNL     N6 3584   1.026   2.175   2.018 -0.3511  0.1936  0.5562
   18UNL     N7 3585   0.836   2.089   1.898 -0.3655 -0.2647  0.9256
   18UNL     H8 3586   1.019   2.214   1.709  0.8945  1.0040  1.2717
   18UNL     H9 3587   1.040   2.037   1.718 -1.6566 -0.1696  0.9378
   18UNL    H10 3588   1.154   2.143   1.797  0.3843  0.7009 -1.2447
    1Zn      Zn 3589   5.554   2.222   2.704 -0.3309 -0.0192 -0.1950
    2Zn      Zn 3590   5.541   1.164   3.268  0.3320 -0.0024 -0.1172
    3Zn      Zn 3591   5.089   1.544   3.299 -0.2393  0.2395 -0.2210
    4Zn      Zn 3592   0.249   1.877   2.671  0.0505 -0.0936  0.3470
    5Zn      Zn 3593   0.247   1.371   3.009 -0.0186  0.0499 -0.2218
    6Zn      Zn 3594   5.062   2.054   2.994  0.1074 -0.0036  0.0250
    7UNL     H0 3595   5.216   1.716   3.450 -0.4959  0.1808 -0.4589
    7UNL     H1 3596   5.190   1.744   3.719 -1.1041 -0.7728  0.7766
    7UNL     C2 3597   5.150   1.659   3.514 -0.2885 -0.0961 -0.4878
    7UNL     C3 3598   5.150   1.670   3.651 -0.6007  0.1563 -0.5734
    7UNL     C4 3599   5.057   1.488   3.591 -0.5239  0.6528  1.0868
    7UNL     C5 3600   5.005   1.347   3.591 -0.3320 -0.0727 -0.3428
    7UNL     N6 3601   5.093   1.544   3.480 -0.1024 -0.0304  0.2090
    7UNL     N7 3602   5.085   1.568   3.696  0.3728  0.4886  0.2541
    7UNL     H8 3603   5.046   1.287   3.508 -1.9219  0.0132 -1.2356
    7UNL     H9 3604   4.899   1.339   3.564 -0.5441  1.3927 -0.0354
    7UNL    H10 3605   5.034   1.282   3.674  0.1717 -1.5729 -1.6438
    8UNL     H0 3606   5.550   0.898   3.382 -0.4977  1.6883 -0.6665
    8UNL     H1 3607   5.517   0.669   3.248  1.4204 -0.3287 -0.1554
    8UNL     C2 3608   5.543   0.886   3.275 -0.6610  0.6499 -0.5403
    8UNL     C3 3609   5.524   0.769   3.209  0.5738 -0.2442 -0.1029
    8UNL     C4 3610   5.534   0.933   3.088  0.4683  0.1231  0.6330
    8UNL     C5 3611   5.536   1.022   2.965  0.3923  0.2624  0.4668
    8UNL     N6 3612   5.546   0.997   3.199  0.4563 -0.0115  0.3304
    8UNL     N7 3613   5.522   0.802   3.081 -0.1420 -0.0041 -0.8244
    8UNL     H8 3614   5.469   1.109   2.976 -0.1752 -0.0709 -0.2313
    8UNL     H9 3615   5.499   0.970   2.875  1.7546 -0.2806  0.2054
    8UNL    H10 3616   5.637   1.055   2.941  0.3448  1.0313  1.2892
    9UNL     H0 3617   5.255   1.619   3.087 -0.6109 -0.7919  0.0629
    9UNL     H1 3618   5.232   1.864   2.938  0.4841 -2.0396 -0.6592
    9UNL     C2 3619   5.197   1.708   3.108  0.3002 -0.0502 -0.4876
    9UNL     C3 3620   5.187   1.831   3.031 -0.1006  0.1015 -0.1226
    9UNL     C4 3621   5.038   1.813   3.171 -0.4492  0.7084  0.4809
    9UNL     C5 3622   4.912   1.822   3.240 -0.1973 -0.6269  0.1815
    9UNL     N6 3623   5.115   1.707   3.211  0.6270 -0.8724 -0.2390
    9UNL     N7 3624   5.085   1.897   3.074 -0.6298 -0.2811  0.1329
    9UNL     H8 3625   4.832   1.795   3.169  1.1089 -1.5727 -1.0102
    9UNL     H9 3626   4.905   1.929   3.259  2.2492 -0.2759 -0.5161
    9UNL    H10 3627   4.904   1.762   3.331 -1.3956  0.7048  0.9855
   10UNL     H0 3628   5.086   2.105   2.714 -0.6721 -0.8158 -0.0029
   10UNL     H1 3629   5.316   2.151   2.576  1.3802  0.5807  0.1716
   10UNL     C2 3630   5.184   2.114   2.757 -0.6437  0.1908 -0.2643
   10UNL     C3 3631   5.303   2.138   2.683 -0.5127  0.2477 -0.0734
   10UNL     C4 3632   5.332   2.117   2.886 -1.0516 -0.4240 -0.2329
   10UNL     C5 3633   5.409   2.100   3.009  0.5217 -0.2561 -0.1927
   10UNL     N6 3634   5.204   2.108   2.888 -0.7827  0.4292  0.1602
   10UNL     N7 3635   5.398   2.148   2.769  0.3116 -0.9811  0.0599
   10UNL     H8 3636   5.359   2.140   3.098  1.8067  1.5533 -0.2336
   10UNL     H9 3637   5.505   2.152   3.013  0.3343  0.0439  0.6223
   10UNL    H10 3638   5.431   1.994   3.031 -0.8353 -0.3362  0.9553
   11UNL     H0 3639   5.067   1.263   3.206  0.2794 -0.0689 -2.4473
   11UNL     H1 3640   5.287   1.088   3.206  2.1166  0.2468  1.0564
   11UNL     C2 3641   5.170   1.282   3.231 -0.1752 -0.0330 -0.3573
   11UNL     C3 3642   5.281   1.195   3.224  0.0495  0.5130 -0.7937
   11UNL     C4 3643   5.329   1.384   3.289 -0.3262 -0.3658 -0.1771
   11UNL     C5 3644   5.419   1.501   3.327  0.4948 -0.2640 -0.4089
   11UNL     N6 3645   5.203   1.408   3.264  0.5358  0.0049  0.0520
   11UNL     N7 3646   5.390   1.264   3.262  0.3742 -0.9161 -0.0725
   11UNL     H8 3647   5.376   1.589   3.378  3.7951  0.4644  1.4305
   11UNL     H9 3648   5.451   1.547   3.233 -0.2365  0.7635 -0.1829
   11UNL    H10 3649   5.507   1.468   3.383  0.0469 -0.0072  0.4873
   12UNL     H0 3650   0.401   2.041   2.241  0.5780 -0.2887  0.4141
   12UNL     H1 3651   0.457   1.994   2.500  2.6629 -0.5723 -0.8487
   12UNL     C2 3652   0.352   1.966   2.301  0.3005 -0.8825 -0.5316
   12UNL     C3 3653   0.382   1.947   2.439  0.0714  0.7389  1.1510
   12UNL     C4 3654   0.214   1.842   2.372 -0.5645 -0.4119 -0.3425
   12UNL     C5 3655   0.106   1.741   2.377  0.4248 -0.5384  0.1882
   12UNL     N6 3656   0.264   1.882   2.256 -0.0573  0.1920 -0.4002
   12UNL     N7 3657   0.289   1.866   2.487  0.3405 -0.4523 -0.0164
   12UNL     H8 3658   0.145   1.642   2.405  0.9915 -0.8073 -1.4604
   12UNL     H9 3659   0.065   1.729   2.276  3.1954  1.9060 -1.3571
   12UNL    H10 3660   0.024   1.775   2.441 -1.5916  2.6058 -3.6363
   13UNL     H0 3661   5.745   2.304   2.890  1.1100  0.5257 -1.1573
   13UNL     H1 3662   5.756   2.559   3.005 -0.2718  2.2291 -0.4631
   13UNL     C2 3663   5.675   2.386   2.882  0.2018 -0.1278 -0.0787
   13UNL     C3 3664   5.686   2.512   2.937  0.2821  0.1944  0.2887
   13UNL     C4 3665   5.505   2.483   2.833 -0.5269 -0.6024  0.1722
   13UNL     C5 3666   5.369   2.507   2.778 -1.0169 -0.1149  0.9574
   13UNL     N6 3667   5.567   2.367   2.802  0.8365 -0.3218 -0.1906
   13UNL     N7 3668   5.576   2.578   2.905  0.3237 -0.1824  0.0078
   13UNL     H8 3669   5.365   2.523   2.669  1.5411 -0.4717  0.7522
   13UNL     H9 3670   5.303   2.422   2.799 -0.6659 -0.2420  1.5757
   13UNL    H10 3671   5.317   2.589   2.828 -2.0877  0.2183 -0.6224
   14UNL     H0 3672   5.779   1.504   2.989  1.1256 -0.2336 -0.6669
   14UNL     H1 3673   5.544   1.358   3.041 -0.0625 -1.5390 -1.1552
   14UNL     C2 3674   5.768   1.411   3.045  1.0661 -0.1522 -0.5421
   14UNL     C3 3675   5.645   1.343   3.078 -0.3447  0.2872  0.5243
   14UNL     C4 3676   5.809   1.250   3.166  0.0576 -0.3532 -0.0996
   14UNL     C5 3677   5.881   1.125   3.204  0.2240  1.2956 -0.4144
   14UNL     N6 3678   5.870   1.342   3.093  0.4061 -1.0673 -0.6250
   14UNL     N7 3679   5.670   1.245   3.155 -0.8031  0.1001  0.1574
   14UNL     H8 3680   5.920   1.066   3.121 -1.2215 -0.5258  0.1422
   14UNL     H9 3681   5.826   1.055   3.268  1.5178 -2.3956 -3.0422
   14UNL    H10 3682   5.974   1.150   3.258  0.5225  0.2158 -0.4191
   15UNL     H0 3683   0.002   1.794   2.725  0.4890  0.1870  1.0294
   15UNL     H1 3684  -0.211   1.953   2.782 -0.4396  0.3643 -0.9997
   15UNL     C2 3685  -0.004   1.901   2.713 -0.2554  0.0785  0.3131
   15UNL     C3 3686  -0.116   1.979   2.736 -0.0883 -0.0079 -0.4836
   15UNL     C4 3687   0.041   2.086   2.661 -0.0422 -0.0328 -0.9452
   15UNL     C5 3688   0.127   2.194   2.599  0.1475  0.0504 -0.5167
   15UNL     N6 3689   0.096   1.972   2.669 -0.0039  0.1111 -1.2618
   15UNL     N7 3690  -0.086   2.102   2.706 -0.2215 -0.1342  0.9807
   15UNL     H8 3691   0.098   2.295   2.632 -0.9824 -1.1827  2.6042
   15UNL     H9 3692   0.129   2.187   2.489 -1.2433  1.3290 -0.6535
   15UNL    H10 3693   0.234   2.182   2.618  0.6445  2.1607 -1.6150
   16UNL     H0 3694   0.367   1.425   2.777  0.8796  0.2750  1.3184
   16UNL     H1 3695   0.346   1.631   2.600 -0.4343 -1.3597 -1.1388
   16UNL     C2 3696   0.309   1.515   2.791  0.1565 -0.1049  0.8358
   16UNL     C3 3697   0.307   1.622   2.701  0.2002 -0.2653 -0.7770
   16UNL     C4 3698   0.202   1.658   2.879  0.1586 -1.0578 -0.3427
   16UNL     C5 3699   0.133   1.736   2.984 -0.5678  1.1223 -0.3133
   16UNL     N6 3700   0.251   1.539   2.908 -0.5409  0.4132  0.0650
   16UNL     N7 3701   0.243   1.721   2.761  0.0911  0.5943  0.0322
   16UNL     H8 3702   0.197   1.823   3.004  0.8424 -0.1890  1.2399
   16UNL     H9 3703   0.133   1.683   3.079 -0.5140 -0.8844 -1.3835
   16UNL    H10 3704   0.028   1.755   2.960 -1.4614 -0.3234  2.1207
   17UNL     H0 3705   4.585   2.018   2.898 -0.1562 -0.8938  0.7261
   17UNL     H1 3706   4.783   2.140   3.032 -2.3287  0.4585 -0.3556
   17UNL     C2 3707   4.689   2.013   2.868 -0.2935 -0.4344  0.1773
   17UNL     C3 3708   4.792   2.078   2.943  0.1416  0.1119  0.0755
   17UNL     C4 3709   4.872   1.956   2.799 -0.4384  0.0300 -0.0099
   17UNL     C5 3710   4.967   1.847   2.749  0.7338  0.9199  0.5579
   17UNL     N6 3711   4.744   1.934   2.776  0.2808 -0.0787  0.2067
   17UNL     N7 3712   4.910   2.040   2.901  0.0922 -0.3767 -0.2825
   17UNL     H8 3713   5.069   1.886   2.735  0.2392  1.9837 -0.2283
   17UNL     H9 3714   4.986   1.764   2.818  2.0147  1.6673  1.1447
   17UNL    H10 3715   4.933   1.813   2.651 -1.9303 -0.2715  1.7924
   18UNL     H0 3716   0.466   1.561   3.392 -2.6019  0.5900 -0.3917
   18UNL     H1 3717   0.271   1.418   3.284  0.8535 -1.5633 -0.1350
   18UNL     C2 3718   0.466   1.522   3.291  0.1730 -0.0911 -0.1968
   18UNL     C3 3719   0.365   1.443   3.237  0.2586  0.6852 -0.2091
   18UNL     C4 3720   0.504   1.495   3.101  0.1207  1.2827  0.5132
   18UNL     C5 3721   0.582   1.516   2.969  0.1349  0.0723 -0.4584
   18UNL     N6 3722   0.558   1.552   3.205  0.2962  0.3699  0.6898
   18UNL     N7 3723   0.389   1.424   3.111  0.6071  0.6379  0.3161
   18UNL     H8 3724   0.689   1.513   2.992 -0.4032  0.5188  2.5651
   18UNL     H9 3725   0.575   1.613   2.917  1.6577  1.6822  2.1275
   18UNL    H10 3726   0.567   1.426   2.909  1.1911 -1.7882  1.8954
    1Zn      Zn 3727   5.076   1.540   3.872  0.0929  0.0317 -0.0298
    2Zn      Zn 3728   5.060   0.539   4.457  0.0413  0.1879  0.1010
    3Zn      Zn 3729   4.573   0.868   4.459  0.0340  0.0493 -0.0577
    4Zn      Zn 3730   5.558   1.194   3.856 -0.0870  0.1890  0.3481
    5Zn      Zn 3731   5.529   0.684   4.158 -0.4735  0.0833  0.0861
    6Zn      Zn 3732   4.586   1.376   4.153 -0.1097  0.3102 -0.1509
    7UNL     H0 3733   4.631   1.111   4.624 -0.2223 -0.9528 -0.3722
    7UNL     H1 3734   4.683   1.078   4.899 -1.4355  0.1371  0.5195
    7UNL     C2 3735   4.620   1.023   4.686  0.0099 -0.7640 -0.0597
    7UNL     C3 3736   4.653   1.008   4.822  0.0029  0.1968 -0.1313
    7UNL     C4 3737   4.563   0.841   4.743 -0.2550  0.2455 -0.7536
    7UNL     C5 3738   4.521   0.697   4.741 -0.8113 -0.5905 -0.2423
    7UNL     N6 3739   4.582   0.907   4.633  0.5831  0.0499 -0.0511
    7UNL     N7 3740   4.610   0.892   4.859 -0.0038  0.5670 -0.6287
    7UNL     H8 3741   4.510   0.669   4.635 -1.4196 -1.1833 -0.0357
    7UNL     H9 3742   4.427   0.674   4.793 -0.3238  0.4339  1.1265
    7UNL    H10 3743   4.598   0.633   4.786 -0.8140 -1.2110 -1.0888
    8UNL     H0 3744   5.110   0.277   4.580 -2.4881 -1.4368  0.3607
    8UNL     H1 3745   5.057   0.034   4.442 -1.6957 -0.3080  1.8369
    8UNL     C2 3746   5.098   0.262   4.474  0.2101  0.2046 -0.3024
    8UNL     C3 3747   5.066   0.137   4.409 -0.4492 -0.8041  0.5101
    8UNL     C4 3748   5.047   0.296   4.293 -0.1274  0.4255  0.6969
    8UNL     C5 3749   5.038   0.368   4.161  0.0752 -0.4663 -0.7465
    8UNL     N6 3750   5.077   0.366   4.401 -0.7210 -0.2167  0.1415
    8UNL     N7 3751   5.025   0.160   4.289 -0.2808  0.0642 -0.2570
    8UNL     H8 3752   4.965   0.318   4.097  0.4778 -3.4612  0.9629
    8UNL     H9 3753   5.132   0.356   4.105  1.2899 -0.6354  1.2302
    8UNL    H10 3754   5.014   0.474   4.169 -1.5006 -0.9116  0.7750
    9UNL     H0 3755   4.706   0.913   4.246 -0.5867 -0.4363  1.9779
    9UNL     H1 3756   4.715   1.155   4.081 -2.1759  0.2490 -1.3306
    9UNL     C2 3757   4.657   1.009   4.256  0.3605  0.2652  0.3637
    9UNL     C3 3758   4.663   1.129   4.172  0.1860  0.1848  0.0518
    9UNL     C4 3759   4.547   1.142   4.344 -0.4364 -0.8811 -0.2505
    9UNL     C5 3760   4.439   1.192   4.438  0.1140  0.0954 -0.1356
    9UNL     N6 3761   4.588   1.020   4.363 -0.3907  0.2434  0.1404
    9UNL     N7 3762   4.595   1.219   4.238 -0.1475 -0.1863  0.2544
    9UNL     H8 3763   4.375   1.112   4.477 -0.7083  1.5556  1.6531
    9UNL     H9 3764   4.362   1.257   4.394  0.0784 -0.5075 -1.0045
    9UNL    H10 3765   4.481   1.246   4.524 -0.6426  1.1346 -0.3898
   10UNL     H0 3766   4.624   1.393   3.869  0.8831 -1.2353 -0.5379
   10UNL     H1 3767   4.826   1.518   3.746 -1.5813 -0.0679 -0.2896
   10UNL     C2 3768   4.710   1.437   3.917  0.4116 -0.5283 -0.3410
   10UNL     C3 3769   4.825   1.497   3.853  0.2223 -0.0777 -0.2415
   10UNL     C4 3770   4.851   1.447   4.052  0.3620 -0.9555 -0.4895
   10UNL     C5 3771   4.925   1.433   4.188 -0.1675  0.5999 -0.1543
   10UNL     N6 3772   4.728   1.408   4.041  0.2128 -0.5968 -0.3403
   10UNL     N7 3773   4.921   1.486   3.945 -0.3613 -0.1514  0.2852
   10UNL     H8 3774   4.855   1.416   4.271  1.0435 -2.0912  0.4134
   10UNL     H9 3775   4.974   1.528   4.211 -0.2588  1.1348 -2.0155
   10UNL    H10 3776   5.005   1.358   4.190 -1.5523 -0.9496 -0.0761
   11UNL     H0 3777   4.585   0.585   4.407  1.1526  0.6195 -0.2929
   11UNL     H1 3778   4.815   0.443   4.361  2.4534 -0.3911  2.9226
   11UNL     C2 3779   4.688   0.613   4.425  1.1742  0.6766 -0.4969
   11UNL     C3 3780   4.801   0.541   4.403 -0.5694  0.6084  0.0652
   11UNL     C4 3781   4.846   0.729   4.474  0.9481 -0.5089 -0.0123
   11UNL     C5 3782   4.921   0.843   4.518  0.5610 -0.1706 -0.3949
   11UNL     N6 3783   4.711   0.740   4.458  0.1209 -0.5974 -0.0648
   11UNL     N7 3784   4.900   0.616   4.435 -0.3741 -0.1891  0.0242
   11UNL     H8 3785   4.909   0.857   4.626 -1.9194  2.9566 -0.9250
   11UNL     H9 3786   4.883   0.940   4.483 -2.5792 -0.5684  1.4782
   11UNL    H10 3787   5.029   0.832   4.510  0.5817  0.3318 -0.8655
   12UNL     H0 3788   5.745   1.262   3.406 -2.1896 -0.3503 -1.8023
   12UNL     H1 3789   5.721   1.343   3.686  0.9856 -2.1697  0.9317
   12UNL     C2 3790   5.674   1.233   3.482  0.5002 -0.6855  0.7402
   12UNL     C3 3791   5.664   1.276   3.622 -0.5597 -0.0373 -0.0533
   12UNL     C4 3792   5.514   1.154   3.557 -0.0880 -0.3281 -0.0077
   12UNL     C5 3793   5.379   1.083   3.565  1.0333 -0.1106 -0.6930
   12UNL     N6 3794   5.576   1.154   3.443  0.3988  0.8313 -0.8265
   12UNL     N7 3795   5.568   1.208   3.672 -0.5496  0.3496 -0.1613
   12UNL     H8 3796   5.377   0.993   3.628 -1.6765 -0.1584 -0.7301
   12UNL     H9 3797   5.332   1.058   3.469 -0.3415  2.2334 -0.7128
   12UNL    H10 3798   5.310   1.156   3.610  2.6141  1.0265 -0.0300
   13UNL     H0 3799   5.284   1.626   4.029 -0.3060 -0.0455  0.8012
   13UNL     H1 3800   5.274   1.862   4.177 -1.4801  0.5370  0.6433
   13UNL     C2 3801   5.205   1.699   4.032 -0.0523  0.2795 -0.2313
   13UNL     C3 3802   5.207   1.820   4.103  0.3556 -0.5787 -0.4587
   13UNL     C4 3803   5.048   1.806   3.969  0.0207  0.4792 -0.0935
   13UNL     C5 3804   4.949   1.851   3.871 -0.4090 -0.0126 -0.6997
   13UNL     N6 3805   5.101   1.690   3.953  0.4962  0.1191  0.6914
   13UNL     N7 3806   5.100   1.892   4.065 -0.8725  0.0721 -0.3370
   13UNL     H8 3807   4.907   1.767   3.814  0.3550 -1.1960  0.4331
   13UNL     H9 3808   4.867   1.906   3.918 -0.2720  0.6411 -1.2111
   13UNL    H10 3809   4.993   1.923   3.801  2.0508 -0.1585  0.5884
   14UNL     H0 3810   5.271   0.791   4.110 -1.1473  1.4806  0.8496
   14UNL     H1 3811   5.052   0.744   4.275  0.4065  0.9555 -0.3668
   14UNL     C2 3812   5.264   0.723   4.194 -0.3505  0.2740 -0.0199
   14UNL     C3 3813   5.153   0.704   4.274 -0.0242 -0.1460 -0.2884
   14UNL     C4 3814   5.319   0.611   4.345  0.2036  0.5289 -0.4897
   14UNL     C5 3815   5.395   0.510   4.435  0.2884  0.4697 -0.7283
   14UNL     N6 3816   5.369   0.656   4.234  0.5177  0.7683  0.1278
   14UNL     N7 3817   5.189   0.634   4.380 -0.3994 -0.1860 -0.3545
   14UNL     H8 3818   5.468   0.448   4.380  0.8381 -1.5389  2.0525
   14UNL     H9 3819   5.328   0.452   4.499  0.2199  3.1522  1.8277
   14UNL    H10 3820   5.469   0.562   4.497  0.6525 -2.1499  1.1972
   15UNL     H0 3821   5.290   1.106   3.957 -4.0872 -0.5428 -0.6265
   15UNL     H1 3822   5.069   1.277   3.984 -1.0660  0.5210 -0.7374
   15UNL     C2 3823   5.288   1.212   3.939 -1.1407 -0.3215 -0.1085
   15UNL     C3 3824   5.170   1.294   3.948 -0.7038 -0.5268 -0.2557
   15UNL     C4 3825   5.331   1.391   3.858 -0.4898  0.0808 -0.1170
   15UNL     C5 3826   5.410   1.485   3.778  0.0166 -0.2048  0.1368
   15UNL     N6 3827   5.393   1.275   3.891 -0.6710 -0.3759  0.0672
   15UNL     N7 3828   5.205   1.410   3.892  0.1475 -0.1170 -0.1641
   15UNL     H8 3829   5.356   1.506   3.685 -0.0641 -1.6375 -0.1607
   15UNL     H9 3830   5.504   1.444   3.739 -0.5982 -2.2361  0.6871
   15UNL    H10 3831   5.426   1.585   3.821  1.0791 -0.3677  0.1567
   16UNL     H0 3832   5.600   0.705   3.862 -0.1130  0.9897 -1.9544
   16UNL     H1 3833   5.634   0.953   3.737 -1.5209  1.2652 -0.6864
   16UNL     C2 3834   5.585   0.803   3.906  0.0804 -0.0330  0.5303
   16UNL     C3 3835   5.604   0.928   3.838  0.9965 -0.8837 -0.3793
   16UNL     C4 3836   5.545   0.943   4.027  0.1605 -0.3179  0.1556
   16UNL     C5 3837   5.511   1.017   4.155  0.2660  0.4289  0.2582
   16UNL     N6 3838   5.530   0.812   4.024  0.5595 -0.4137 -0.1786
   16UNL     N7 3839   5.569   1.023   3.917  0.1092  0.6964  0.4674
   16UNL     H8 3840   5.601   0.998   4.214 -1.0329 -0.0348  2.1836
   16UNL     H9 3841   5.420   0.974   4.199  0.4708  1.2246  1.4929
   16UNL    H10 3842   5.506   1.126   4.150 -0.4578  0.4659  1.3774
   17UNL     H0 3843   4.096   1.391   4.107 -0.4765  0.0082 -1.5395
   17UNL     H1 3844   4.326   1.488   4.203  1.0379  1.0663 -0.4955
   17UNL     C2 3845   4.194   1.366   4.070  0.2445  0.3376  0.0676
   17UNL     C3 3846   4.319   1.416   4.122  0.5485  0.7058 -0.1383
   17UNL     C4 3847   4.344   1.271   3.974 -0.3801  0.0270 -0.7401
   17UNL     C5 3848   4.416   1.205   3.863  0.0692  0.3330  0.0090
   17UNL     N6 3849   4.212   1.280   3.974  0.8962  0.4246  0.2768
   17UNL     N7 3850   4.416   1.349   4.068 -0.5062  0.1758 -0.5305
   17UNL     H8 3851   4.521   1.187   3.889  0.7118  0.3195 -2.3391
   17UNL     H9 3852   4.372   1.111   3.828 -0.4508  0.6564 -0.2335
   17UNL    H10 3853   4.420   1.266   3.771  0.0235 -2.0807 -1.6754
   18UNL     H0 3854   5.767   0.809   4.575  0.3516 -2.5589 -0.1196
   18UNL     H1 3855   5.538   0.784   4.446  1.2132 -1.6105  3.2192
   18UNL     C2 3856   5.756   0.799   4.468 -0.4458 -0.2923 -0.3093
   18UNL     C3 3857   5.635   0.781   4.400 -0.0512 -0.1748  0.1801
   18UNL     C4 3858   5.796   0.754   4.275 -0.7285 -0.0759  0.2455
   18UNL     C5 3859   5.882   0.744   4.153 -0.8479 -0.5727  0.1324
   18UNL     N6 3860   5.859   0.792   4.384  0.4531  0.5953  0.0371
   18UNL     N7 3861   5.658   0.751   4.278  0.0562  0.1673  0.3053
   18UNL     H8 3862   5.818   0.737   4.065  0.6584  0.0268 -1.0593
   18UNL     H9 3863   5.932   0.647   4.150  1.7188  0.6636 -0.0095
   18UNL    H10 3864   5.963   0.818   4.151 -0.7508 -0.6762  0.1973
    1Zn      Zn 3865   0.231   4.965   0.276  0.4630 -0.0038 -0.1116
    2Zn      Zn 3866   0.219   3.941   0.897 -0.2417 -0.0448  0.1266
    3Zn      Zn 3867   5.540   4.307   0.906  0.0088 -0.1070 -0.2118
    4Zn      Zn 3868   0.723   4.625   0.305  0.0824  0.0239 -0.0423
    5Zn      Zn 3869   0.709   4.110   0.613  0.1434 -0.1229  0.3130
    6Zn      Zn 3870   5.557   4.798   0.600 -0.4672 -0.0531 -0.5461
    7UNL     H0 3871   5.580   4.529   1.060 -0.5849  0.0287  0.2123
    7UNL     H1 3872   5.581   4.535   1.338  0.2677 -1.6294  1.7521
    7UNL     C2 3873   5.556   4.447   1.127 -0.7338  0.0779  0.2207
    7UNL     C3 3874   5.560   4.455   1.268 -0.0970  0.1587 -0.3048
    7UNL     C4 3875   5.500   4.268   1.201 -0.0199  0.0552 -0.5811
    7UNL     C5 3876   5.468   4.116   1.197 -0.4924 -1.1808  0.8682
    7UNL     N6 3877   5.527   4.324   1.083  0.0051 -0.5693 -0.4476
    7UNL     N7 3878   5.516   4.343   1.320  0.3905 -0.1879  0.6869
    7UNL     H8 3879   5.536   4.063   1.130 -1.7221 -0.8821 -0.6932
    7UNL     H9 3880   5.365   4.107   1.160 -0.9889  1.0614  1.5507
    7UNL    H10 3881   5.471   4.072   1.297 -0.0948  0.5732  1.6539
    8UNL     H0 3882   0.253   3.699   1.022 -0.6186 -3.4416  0.0313
    8UNL     H1 3883   0.301   3.460   0.889 -0.6592 -0.9809 -0.7668
    8UNL     C2 3884   0.259   3.684   0.915  0.2256  0.1492 -0.5604
    8UNL     C3 3885   0.269   3.556   0.852  0.5076 -0.2800 -0.0183
    8UNL     C4 3886   0.221   3.709   0.719  0.0690  0.4507  0.3284
    8UNL     C5 3887   0.198   3.779   0.586 -0.2914  0.0821 -0.2283
    8UNL     N6 3888   0.230   3.780   0.832  0.3308 -0.0458  0.4632
    8UNL     N7 3889   0.239   3.574   0.722  0.4410 -0.1729  0.0331
    8UNL     H8 3890   0.102   3.739   0.552 -0.1324 -2.4892  2.0243
    8UNL     H9 3891   0.278   3.754   0.515 -0.4976 -0.0823 -0.4026
    8UNL    H10 3892   0.193   3.889   0.584 -2.1968  0.0165 -1.5085
    9UNL     H0 3893   5.714   4.337   0.677  0.6770 -0.0524  0.7994
    9UNL     H1 3894   5.777   4.599   0.577 -1.8896  1.5579  0.0411
    9UNL     C2 3895   5.667   4.433   0.698  0.1056 -0.0809 -0.2488
    9UNL     C3 3896   5.700   4.564   0.644 -1.1504  0.6381  0.4429
    9UNL     C4 3897   5.532   4.561   0.757  0.1513  0.0660  0.1153
    9UNL     C5 3898   5.397   4.601   0.819 -0.4709 -0.8262  0.1406
    9UNL     N6 3899   5.579   4.444   0.794  0.3936 -0.0870  0.2977
    9UNL     N7 3900   5.603   4.643   0.685  0.5951  0.2957  0.6443
    9UNL     H8 3901   5.376   4.578   0.924  1.6777 -1.2734  0.5271
    9UNL     H9 3902   5.310   4.564   0.764 -1.4304 -1.2150  1.8281
    9UNL    H10 3903   5.387   4.710   0.821  0.4907 -0.7245  2.2130
   10UNL     H0 3904   5.556   4.827   0.299  0.7827 -0.9920 -0.4829
   10UNL     H1 3905   5.765   4.891   0.150  2.4216 -3.2351 -0.5310
   10UNL     C2 3906   5.651   4.848   0.344  0.2591  0.4487  0.0102
   10UNL     C3 3907   5.756   4.880   0.257 -0.0244 -0.3532 -0.3189
   10UNL     C4 3908   5.805   4.853   0.456 -0.4673 -0.2499  0.4821
   10UNL     C5 3909   5.889   4.888   0.577  0.1683 -0.1349  0.4923
   10UNL     N6 3910   5.676   4.835   0.471 -0.2249 -0.4185  0.6134
   10UNL     N7 3911   5.861   4.875   0.332  0.8763 -0.3311  0.0293
   10UNL     H8 3912   5.991   4.918   0.549 -0.0432  2.1768  1.8944
   10UNL     H9 3913   5.894   4.793   0.631 -0.2508 -0.5473 -0.1820
   10UNL    H10 3914   5.845   4.970   0.635  0.2417 -0.6457  1.2862
   11UNL     H0 3915   5.503   4.002   0.843  0.6394 -0.7807 -2.3029
   11UNL     H1 3916   5.728   3.850   0.783 -0.7559  0.0100 -1.2147
   11UNL     C2 3917   5.607   4.034   0.848  0.2173  0.4504  0.2156
   11UNL     C3 3918   5.721   3.952   0.819  0.1385 -0.4363  0.3380
   11UNL     C4 3919   5.771   4.134   0.905 -0.0436 -0.7721 -0.2677
   11UNL     C5 3920   5.854   4.243   0.957  0.3141 -0.5910 -0.4397
   11UNL     N6 3921   5.641   4.154   0.894 -0.6521 -0.1334 -0.2945
   11UNL     N7 3922   5.822   4.017   0.868 -0.4638  0.2989 -0.0951
   11UNL     H8 3923   5.834   4.327   0.890 -1.6529 -1.1897 -0.6714
   11UNL     H9 3924   5.961   4.217   0.958  0.4550 -0.5828 -3.9971
   11UNL    H10 3925   5.813   4.270   1.056 -0.6452 -0.1870 -0.9354
   12UNL     H0 3926   4.779   2.004   4.581  0.7441 -1.0201  0.8251
   12UNL     H1 3927   4.803   2.005   4.858  0.1935 -0.7295  1.2680
   12UNL     C2 3928   4.712   1.957   4.651 -0.3347 -0.7699 -0.0243
   12UNL     C3 3929   4.729   1.957   4.795 -0.3758  0.5993  0.8738
   12UNL     C4 3930   4.551   1.874   4.736  0.1788 -1.0225  0.2856
   12UNL     C5 3931   4.410   1.823   4.735 -0.1361 -0.0182  0.1828
   12UNL     N6 3932   4.596   1.910   4.610  0.1958  0.1542 -0.2004
   12UNL     N7 3933   4.627   1.901   4.847  0.6746  0.3246 -0.3892
   12UNL     H8 3934   4.382   1.783   4.834 -1.7064  2.4606  0.8285
   12UNL     H9 3935   4.393   1.747   4.658 -0.2574  0.0123  0.1796
   12UNL    H10 3936   4.343   1.909   4.721 -1.1696 -0.4885  1.9700
   13UNL     H0 3937   0.425   5.049   0.443 -1.8427 -1.1268  0.1437
   13UNL     H1 3938   0.436   5.278   0.598  0.9931  0.2548 -2.5876
   13UNL     C2 3939   0.360   5.136   0.442  0.3831  0.6386 -0.7210
   13UNL     C3 3940   0.356   5.250   0.531 -0.3589 -0.6777 -0.6627
   13UNL     C4 3941   0.187   5.230   0.418 -0.9805  0.1717  0.0300
   13UNL     C5 3942   0.046   5.240   0.376  0.8373 -0.1490 -0.2644
   13UNL     N6 3943   0.247   5.121   0.384  0.1571 -0.0732  0.8774
   13UNL     N7 3944   0.249   5.320   0.503  0.4490 -0.1541  0.4607
   13UNL     H8 3945   0.034   5.238   0.267 -3.3088  0.7663  0.0045
   13UNL     H9 3946  -0.012   5.155   0.413  1.1734 -0.8913 -1.3808
   13UNL    H10 3947  -0.003   5.324   0.427 -2.3147 -1.3212 -1.1200
   14UNL     H0 3948   0.478   4.235   0.611  0.1517  1.5911  1.8616
   14UNL     H1 3949   0.233   4.182   0.726 -0.0543 -0.8658 -2.4661
   14UNL     C2 3950   0.462   4.155   0.682  0.0674 -0.8245 -0.6974
   14UNL     C3 3951   0.329   4.131   0.726  0.1388 -0.6736  0.6011
   14UNL     C4 3952   0.488   4.013   0.807 -0.4537 -0.7516  0.5674
   14UNL     C5 3953   0.557   3.887   0.860  0.6098 -0.5609 -0.2956
   14UNL     N6 3954   0.555   4.070   0.706 -0.8964  0.1066 -0.3429
   14UNL     N7 3955   0.350   4.035   0.814 -0.6552 -0.8566  0.6744
   14UNL     H8 3956   0.556   3.800   0.793 -1.3326 -0.4580 -0.4786
   14UNL     H9 3957   0.518   3.868   0.961 -1.1888  0.8025 -0.6799
   14UNL    H10 3958   0.660   3.911   0.886  0.3617  0.2508 -0.0382
   15UNL     H0 3959   0.486   4.561   0.367  1.8256 -0.3146 -1.3038
   15UNL     H1 3960   0.255   4.706   0.368 -0.1555 -0.4316 -0.0883
   15UNL     C2 3961   0.474   4.664   0.340  0.3820 -0.1905 -0.3375
   15UNL     C3 3962   0.354   4.734   0.337  0.0541  0.3514  1.2199
   15UNL     C4 3963   0.505   4.834   0.262 -0.4858 -0.7457 -0.5747
   15UNL     C5 3964   0.583   4.942   0.190 -0.1734  0.3841 -0.6151
   15UNL     N6 3965   0.578   4.730   0.297 -0.1911  0.9350  0.1944
   15UNL     N7 3966   0.374   4.851   0.276  0.3817 -0.1334  0.1946
   15UNL     H8 3967   0.632   5.013   0.258  1.4197 -1.6048  0.4213
   15UNL     H9 3968   0.518   4.996   0.120  1.6893  1.3100 -1.7114
   15UNL    H10 3969   0.664   4.894   0.134 -0.9869 -2.9472  0.8244
   16UNL     H0 3970   0.752   4.143   0.345 -1.0621 -0.1889 -0.5485
   16UNL     H1 3971   0.732   4.364   0.189 -0.1092  0.0323 -0.1876
   16UNL     C2 3972   0.741   4.244   0.381 -0.1162 -0.3151  0.1502
   16UNL     C3 3973   0.726   4.356   0.297  1.0986  0.4609 -0.0724
   16UNL     C4 3974   0.695   4.392   0.496  0.1693  0.4600  0.1011
   16UNL     C5 3975   0.672   4.466   0.628 -0.1253 -0.2176 -0.0511
   16UNL     N6 3976   0.716   4.265   0.511 -0.5502  0.1830  0.8574
   16UNL     N7 3977   0.692   4.456   0.376  0.1044  0.1142  0.5060
   16UNL     H8 3978   0.659   4.574   0.615 -0.7879 -0.0928  1.3919
   16UNL     H9 3979   0.746   4.451   0.707 -0.2974  1.4038  0.4571
   16UNL    H10 3980   0.573   4.444   0.670  0.4576 -0.0134  1.4867
   17UNL     H0 3981   5.087   4.835   0.483  0.4722 -0.6231 -0.7812
   17UNL     H1 3982   5.318   4.942   0.596 -1.4924 -0.0681 -0.4791
   17UNL     C2 3983   5.190   4.802   0.485  0.4380 -0.7116 -0.4212
   17UNL     C3 3984   5.301   4.848   0.545  0.4299 -0.6005 -0.1902
   17UNL     C4 3985   5.330   4.666   0.449  0.2751 -0.3291 -0.4102
   17UNL     C5 3986   5.387   4.531   0.421 -0.5979 -0.4994 -0.3143
   17UNL     N6 3987   5.201   4.688   0.430 -0.0686 -0.2033  0.1740
   17UNL     N7 3988   5.398   4.765   0.509 -0.2880 -0.0893  0.1794
   17UNL     H8 3989   5.324   4.478   0.348 -0.1398 -0.2056 -0.9342
   17UNL     H9 3990   5.488   4.534   0.378 -1.1025  0.5670 -1.5128
   17UNL    H10 3991   5.390   4.465   0.508  0.0651 -1.0528 -0.7486
   18UNL     H0 3992   0.936   4.319   1.003 -0.5157 -0.9900  0.6072
   18UNL     H1 3993   0.705   4.208   0.914 -1.5923  2.6255 -1.8376
   18UNL     C2 3994   0.924   4.252   0.919 -0.2123 -0.1351 -0.1330
   18UNL     C3 3995   0.802   4.201   0.867 -0.5869 -0.1966  0.3504
   18UNL     C4 3996   0.966   4.185   0.735 -0.0275 -0.7587  0.5779
   18UNL     C5 3997   1.053   4.146   0.615 -0.3215  1.3819  0.1892
   18UNL     N6 3998   1.027   4.242   0.838  0.6826 -0.2532  0.0191
   18UNL     N7 3999   0.829   4.158   0.745  0.0436 -0.2009  0.2391
   18UNL     H8 4000   0.995   4.134   0.522  0.1261 -1.8720  0.2035
   18UNL     H9 4001   1.095   4.047   0.632 -1.7377  0.7115 -0.0048
   18UNL    H10 4002   1.134   4.218   0.600  0.6262  0.2360 -0.3441
    1Zn      Zn 4003   5.534   4.299   1.489  0.0494 -0.1378 -0.0844
    2Zn      Zn 4004   5.562   3.259   2.105 -0.0365  0.1757 -0.1570
    3Zn      Zn 4005   5.068   3.590   2.081  0.0541  0.3217 -0.3003
    4Zn      Zn 4006   0.229   3.943   1.495  0.2309  0.2090  0.0360
    5Zn      Zn 4007   0.249   3.428   1.789  0.2498  0.0621  0.4947
    6Zn      Zn 4008   5.080   4.105   1.808  0.3861  0.1107 -0.3230
    7UNL     H0 4009   5.098   3.825   2.244 -0.6479  0.2980 -1.0958
    7UNL     H1 4010   5.147   3.827   2.512  1.7812 -0.8375 -0.0003
    7UNL     C2 4011   5.087   3.739   2.309  0.8647  0.5135 -0.5198
    7UNL     C3 4012   5.115   3.746   2.447  0.8943 -0.2253 -0.3378
    7UNL     C4 4013   5.052   3.559   2.379  0.1320 -0.3828  0.0486
    7UNL     C5 4014   5.010   3.412   2.387 -0.4435  0.1182  0.7416
    7UNL     N6 4015   5.046   3.623   2.261  0.0020 -0.1749 -0.4946
    7UNL     N7 4016   5.090   3.626   2.499 -0.8105  0.7215 -0.0291
    7UNL     H8 4017   4.904   3.398   2.410 -0.6903  1.5273  0.5659
    7UNL     H9 4018   5.080   3.370   2.460 -1.6112 -1.8945  0.7713
    7UNL    H10 4019   5.041   3.354   2.299  0.5953  0.2671  1.0006
    8UNL     H0 4020   5.614   2.999   2.223  2.5016  0.6501 -0.6145
    8UNL     H1 4021   5.600   2.760   2.085  0.8817  0.1005 -0.5130
    8UNL     C2 4022   5.583   2.987   2.120  0.0737  0.7689  0.0235
    8UNL     C3 4023   5.578   2.859   2.048 -0.0683  0.1246  0.1124
    8UNL     C4 4024   5.533   3.023   1.926 -0.4464  0.7666 -0.0435
    8UNL     C5 4025   5.533   3.100   1.796 -0.2712 -0.2795  0.0985
    8UNL     N6 4026   5.545   3.085   2.043 -0.4673  0.3814 -0.3375
    8UNL     N7 4027   5.552   2.883   1.921  0.3869 -0.2260  0.0765
    8UNL     H8 4028   5.485   3.196   1.814  1.3906  0.3337  1.5841
    8UNL     H9 4029   5.493   3.047   1.709  1.1447 -4.0850  1.5425
    8UNL    H10 4030   5.639   3.126   1.780 -0.7044  1.4290 -0.1625
    9UNL     H0 4031   5.303   3.687   1.916 -1.2189 -0.9573  0.1517
    9UNL     H1 4032   5.281   3.913   1.769  0.5278  0.1918  1.7603
    9UNL     C2 4033   5.221   3.757   1.911 -0.5769 -0.2040 -0.0561
    9UNL     C3 4034   5.208   3.876   1.839 -0.3260 -0.4603  0.5523
    9UNL     C4 4035   5.046   3.849   1.962  0.5043  0.1933  0.1351
    9UNL     C5 4036   4.914   3.878   2.031  0.2144  0.5264  0.1184
    9UNL     N6 4037   5.108   3.733   1.978  0.0453  0.0373  0.1590
    9UNL     N7 4038   5.105   3.939   1.880  1.0151 -0.4070  0.1008
    9UNL     H8 4039   4.877   3.787   2.078  0.9598  1.3192  2.3524
    9UNL     H9 4040   4.836   3.898   1.956  1.9005 -0.1275 -1.9318
    9UNL    H10 4041   4.921   3.962   2.100 -0.1966  0.7055 -0.0546
   10UNL     H0 4042   5.065   4.147   1.538  0.0534  0.7708  0.3493
   10UNL     H1 4043   5.266   4.245   1.368  0.4867 -2.4902 -0.9033
   10UNL     C2 4044   5.169   4.167   1.560  0.3490 -0.1440 -0.1712
   10UNL     C3 4045   5.269   4.228   1.475  1.1053 -0.4809 -0.5670
   10UNL     C4 4046   5.328   4.203   1.676  0.8589 -0.2152  0.0703
   10UNL     C5 4047   5.411   4.216   1.799 -0.0795 -0.7261  0.0775
   10UNL     N6 4048   5.198   4.167   1.689  0.2312 -0.9052 -0.5183
   10UNL     N7 4049   5.380   4.241   1.553  0.0917 -0.1606  0.1626
   10UNL     H8 4050   5.382   4.138   1.870  0.3449 -0.5237  0.4834
   10UNL     H9 4051   5.392   4.316   1.842  0.6774 -0.9897  1.0548
   10UNL    H10 4052   5.515   4.190   1.774  0.4059  0.1616  1.0712
   11UNL     H0 4053   5.081   3.345   1.997 -0.4097  0.8566  1.1993
   11UNL     H1 4054   5.311   3.179   1.985  0.4580  1.0225 -3.8814
   11UNL     C2 4055   5.182   3.363   2.032  0.0992 -0.0361  0.2350
   11UNL     C3 4056   5.300   3.279   2.023 -0.0109 -0.3976  0.1632
   11UNL     C4 4057   5.341   3.456   2.123  0.1659  0.0930  0.7319
   11UNL     C5 4058   5.420   3.571   2.180  0.4080  0.0027 -0.2031
   11UNL     N6 4059   5.210   3.475   2.097 -0.4337  0.1822  0.2949
   11UNL     N7 4060   5.403   3.336   2.078  0.0882 -0.5025 -1.0834
   11UNL     H8 4061   5.484   3.531   2.259 -0.7709 -0.5023  0.5176
   11UNL     H9 4062   5.353   3.648   2.219  0.3534  0.4936 -1.2335
   11UNL    H10 4063   5.482   3.635   2.115  1.9166 -1.0549  0.1279
   12UNL     H0 4064   0.421   4.081   1.060 -0.6478 -1.7110 -2.8822
   12UNL     H1 4065   0.447   4.037   1.328 -2.3252 -1.5279  3.5500
   12UNL     C2 4066   0.351   4.028   1.123  0.9259 -1.0470 -0.4450
   12UNL     C3 4067   0.370   4.004   1.260 -0.6440  0.3545  0.5170
   12UNL     C4 4068   0.188   3.937   1.188  0.4850 -0.1319  0.7025
   12UNL     C5 4069   0.045   3.900   1.192 -0.2614  0.0194  0.6358
   12UNL     N6 4070   0.243   3.972   1.075 -0.4631 -0.0721  0.4578
   12UNL     N7 4071   0.263   3.948   1.304  0.0049 -0.1419  0.3287
   12UNL     H8 4072   0.029   3.826   1.113  1.6621  1.4965 -1.2812
   12UNL     H9 4073  -0.018   3.987   1.171  0.4637  0.2217 -0.8549
   12UNL    H10 4074   0.020   3.846   1.283 -1.1253  2.0356  1.6578
   13UNL     H0 4075   5.754   4.392   1.657 -0.8581 -0.6634  1.3868
   13UNL     H1 4076   5.742   4.628   1.795 -0.9014 -1.4842  1.5815
   13UNL     C2 4077   5.673   4.463   1.661 -0.4718 -0.0493 -0.5210
   13UNL     C3 4078   5.669   4.589   1.725  0.2226 -0.0944 -0.4612
   13UNL     C4 4079   5.496   4.560   1.623  0.1276  0.2103  0.7727
   13UNL     C5 4080   5.370   4.581   1.552 -0.1690  0.7089 -0.3612
   13UNL     N6 4081   5.570   4.455   1.583 -0.2005 -0.4369 -0.3589
   13UNL     N7 4082   5.560   4.655   1.695  0.2250  0.1384 -0.0443
   13UNL     H8 4083   5.355   4.685   1.520 -0.4951  0.4107 -1.2034
   13UNL     H9 4084   5.351   4.515   1.467  0.4531 -0.0952  0.1175
   13UNL    H10 4085   5.289   4.566   1.625 -0.1062  1.5452 -0.1066
   14UNL     H0 4086   5.770   3.532   1.754 -1.3252  0.0776  0.3888
   14UNL     H1 4087   5.564   3.473   1.944 -0.1285 -0.7778 -0.6917
   14UNL     C2 4088   5.765   3.459   1.833 -0.7084  0.0397  0.3990
   14UNL     C3 4089   5.665   3.436   1.932  0.1156 -0.4457  0.2107
   14UNL     C4 4090   5.811   3.294   1.948 -1.1237 -0.4968 -0.1472
   14UNL     C5 4091   5.896   3.172   1.993 -0.1043 -0.0408 -0.3719
   14UNL     N6 4092   5.867   3.375   1.859 -0.1619 -0.3229 -0.2839
   14UNL     N7 4093   5.689   3.324   2.003 -0.0914 -0.0012 -0.3069
   14UNL     H8 4094   5.824   3.089   1.995  0.1097 -0.2418 -0.8269
   14UNL     H9 4095   5.954   3.189   2.084 -1.3345 -1.7364  0.7811
   14UNL    H10 4096   5.972   3.137   1.923 -0.5112  0.2478 -0.9672
   15UNL     H0 4097   5.744   3.875   1.555 -0.5947  0.3008  0.3206
   15UNL     H1 4098   5.527   4.031   1.575 -1.2337  0.5728 -0.0702
   15UNL     C2 4099   5.748   3.982   1.539 -0.7927  0.2667  0.0157
   15UNL     C3 4100   5.629   4.053   1.547 -0.7994 -0.5757  0.5399
   15UNL     C4 4101   5.801   4.161   1.484  0.3732 -0.3578 -0.4344
   15UNL     C5 4102   5.862   4.264   1.407  0.5427 -0.2304 -0.7495
   15UNL     N6 4103   5.856   4.043   1.502  0.1161  0.1189 -0.2698
   15UNL     N7 4104   5.665   4.175   1.512  0.0630  0.0057 -0.0485
   15UNL     H8 4105   5.798   4.305   1.328 -1.6083 -0.2604  0.8943
   15UNL     H9 4106   5.959   4.237   1.364  2.2428  3.4647  0.2813
   15UNL    H10 4107   5.876   4.356   1.466 -2.2992  0.1367 -0.5075
   16UNL     H0 4108   0.208   3.470   1.522  2.5169  0.2741  0.0077
   16UNL     H1 4109   0.221   3.713   1.382 -1.2014 -1.6039 -0.7633
   16UNL     C2 4110   0.225   3.568   1.565 -0.5371  0.8112  0.2230
   16UNL     C3 4111   0.230   3.688   1.487 -0.5866 -0.1835 -0.4569
   16UNL     C4 4112   0.227   3.714   1.687 -0.6887 -0.3347 -0.2198
   16UNL     C5 4113   0.216   3.786   1.819 -0.4459  0.0137  0.3112
   16UNL     N6 4114   0.229   3.583   1.696  0.0014 -0.3484  0.1513
   16UNL     N7 4115   0.229   3.783   1.572  0.2844 -0.6440 -0.6429
   16UNL     H8 4116   0.252   3.889   1.812  1.4158 -0.6652 -0.5760
   16UNL     H9 4117   0.278   3.736   1.895 -0.3301 -2.4093 -1.2700
   16UNL    H10 4118   0.110   3.781   1.847 -1.1553  0.8048 -1.9867
   17UNL     H0 4119   4.604   4.151   1.696 -0.1647 -0.9792 -0.8446
   17UNL     H1 4120   4.812   4.244   1.817  1.0383  0.0382  0.4727
   17UNL     C2 4121   4.705   4.120   1.672  0.3909 -0.1451  0.3067
   17UNL     C3 4122   4.811   4.164   1.745  0.5942 -0.0138  0.5339
   17UNL     C4 4123   4.858   3.999   1.635 -0.2105  0.1659  0.4096
   17UNL     C5 4124   4.944   3.895   1.562 -0.0070 -0.2657  0.2612
   17UNL     N6 4125   4.738   4.021   1.589 -0.3426 -0.0677  0.3268
   17UNL     N7 4126   4.915   4.089   1.720  0.1550  0.2370  0.2022
   17UNL     H8 4127   4.889   3.850   1.479 -0.7771  1.5310 -0.2698
   17UNL     H9 4128   5.037   3.941   1.526  0.2877 -2.0195 -1.4027
   17UNL    H10 4129   4.966   3.817   1.636  0.4666 -1.7601 -1.3883
   18UNL     H0 4130   0.472   3.544   2.209  2.0417 -0.8259 -0.0348
   18UNL     H1 4131   0.267   3.415   2.090  0.7953  3.2509  3.4279
   18UNL     C2 4132   0.469   3.509   2.106  0.2287 -0.8615 -0.0107
   18UNL     C3 4133   0.360   3.448   2.045  0.5252  0.1182  0.0620
   18UNL     C4 4134   0.497   3.512   1.911  0.6810 -0.5451 -0.4864
   18UNL     C5 4135   0.565   3.557   1.785  0.6216 -1.1088  0.7023
   18UNL     N6 4136   0.566   3.534   2.022 -0.1472  0.0446 -0.0920
   18UNL     N7 4137   0.368   3.459   1.919  0.0713  0.3348 -0.3597
   18UNL     H8 4138   0.589   3.664   1.788  1.3215 -0.9438 -3.8698
   18UNL     H9 4139   0.507   3.526   1.697  1.3641  1.1276 -0.6539
   18UNL    H10 4140   0.664   3.512   1.769  0.1254 -1.4111 -1.8829
    1Zn      Zn 4141   5.078   3.603   2.678  0.1911 -0.2322 -0.3837
    2Zn      Zn 4142   5.070   2.565   3.283  0.0606  0.0385 -0.2772
    3Zn      Zn 4143   4.591   2.924   3.284 -0.0667 -0.2072  0.0584
    4Zn      Zn 4144   5.562   3.246   2.693  0.3052 -0.1587  0.0449
    5Zn      Zn 4145   5.541   2.737   2.984  0.0026  0.0635 -0.0054
    6Zn      Zn 4146   4.598   3.425   2.967 -0.0912 -0.3452 -0.2412
    7UNL     H0 4147   4.656   3.150   3.471  0.4912 -0.0966  1.1700
    7UNL     H1 4148   4.677   3.140   3.743  0.4506 -0.8246  0.6541
    7UNL     C2 4149   4.636   3.061   3.530  0.2326 -0.6903  0.1979
    7UNL     C3 4150   4.645   3.063   3.674 -0.1301  0.3852 -0.4956
    7UNL     C4 4151   4.564   2.895   3.581 -0.5580  0.4555  0.4343
    7UNL     C5 4152   4.528   2.749   3.578 -0.0414  0.2972  0.3866
    7UNL     N6 4153   4.591   2.955   3.466  0.2281 -0.4293 -0.4565
    7UNL     N7 4154   4.595   2.945   3.704  0.0211  0.4319 -0.1562
    7UNL     H8 4155   4.421   2.743   3.559  0.3159 -1.9386 -1.3779
    7UNL     H9 4156   4.555   2.693   3.669  0.4494 -1.4125 -0.7656
    7UNL    H10 4157   4.577   2.697   3.494  0.2184  1.0399  0.0645
    8UNL     H0 4158   5.142   2.312   3.384 -2.3314  1.7900  0.2411
    8UNL     H1 4159   5.128   2.072   3.248  2.3506  1.4592  2.4348
    8UNL     C2 4160   5.108   2.293   3.283 -0.1022 -0.3176 -0.1993
    8UNL     C3 4161   5.101   2.171   3.213 -0.2440  0.1754  0.4914
    8UNL     C4 4162   5.028   2.328   3.109  0.3568 -0.9435  0.4621
    8UNL     C5 4163   4.997   2.410   2.985 -0.0985 -0.2198  0.1588
    8UNL     N6 4164   5.061   2.399   3.217 -0.4788  0.0261 -0.5483
    8UNL     N7 4165   5.039   2.192   3.100 -0.0325 -0.1035  0.2745
    8UNL     H8 4166   4.891   2.410   2.959 -0.0577 -0.1716 -0.0154
    8UNL     H9 4167   5.050   2.367   2.898  0.0023  2.2752 -1.0969
    8UNL    H10 4168   5.039   2.511   2.992 -1.3492  0.3938 -0.7958
    9UNL     H0 4169   4.782   2.998   3.100 -1.3342 -1.1244 -1.3700
    9UNL     H1 4170   4.793   3.219   2.946  1.3422 -2.1034 -0.8573
    9UNL     C2 4171   4.715   3.083   3.105 -0.5092 -0.5035 -0.5600
    9UNL     C3 4172   4.719   3.195   3.022  0.9574  0.0267 -0.4979
    9UNL     C4 4173   4.567   3.199   3.164 -0.5949  0.2185  0.4449
    9UNL     C5 4174   4.450   3.245   3.246 -0.2103  0.5128  0.2880
    9UNL     N6 4175   4.613   3.079   3.190  0.0237  0.3584  0.0529
    9UNL     N7 4176   4.628   3.275   3.064  0.5390 -0.1960 -0.3455
    9UNL     H8 4177   4.432   3.351   3.220 -2.1168  0.2602  0.4515
    9UNL     H9 4178   4.468   3.227   3.352  0.9340 -1.9433 -0.2554
    9UNL    H10 4179   4.356   3.190   3.239 -1.1318  2.2053 -2.1009
   10UNL     H0 4180   4.602   3.494   2.728 -0.2647 -1.9164  1.4305
   10UNL     H1 4181   4.817   3.556   2.554  1.4066 -1.5489 -0.2578
   10UNL     C2 4182   4.707   3.513   2.748 -0.1443 -0.1874 -0.4729
   10UNL     C3 4183   4.807   3.540   2.660 -0.5931 -0.4774 -0.2404
   10UNL     C4 4184   4.868   3.507   2.857  0.1419  0.1384 -0.1207
   10UNL     C5 4185   4.948   3.503   2.987 -0.6002  0.0445 -0.3216
   10UNL     N6 4186   4.742   3.476   2.868 -0.0302 -0.8589  0.3420
   10UNL     N7 4187   4.919   3.542   2.734  0.1616 -0.3013  0.5227
   10UNL     H8 4188   4.888   3.459   3.068 -1.4089 -0.0140 -0.9290
   10UNL     H9 4189   4.978   3.606   3.010 -1.1094  0.5232 -1.6860
   10UNL    H10 4190   5.041   3.445   2.992 -0.2366  0.7363  1.9958
   11UNL     H0 4191   4.583   2.661   3.220  0.4621 -4.4597  0.5954
   11UNL     H1 4192   4.809   2.483   3.198 -0.1226  0.6419 -1.8654
   11UNL     C2 4193   4.688   2.683   3.232 -0.2280  0.2204 -0.0204
   11UNL     C3 4194   4.801   2.588   3.223  0.4087  0.1988  0.4644
   11UNL     C4 4195   4.850   2.774   3.292 -0.0793 -0.1588 -0.1958
   11UNL     C5 4196   4.929   2.884   3.369  0.1140  0.1541  0.2702
   11UNL     N6 4197   4.725   2.805   3.270  0.2947 -0.2308  0.0556
   11UNL     N7 4198   4.907   2.652   3.266 -0.2689 -0.2769  1.1158
   11UNL     H8 4199   4.868   2.943   3.438  1.4562 -0.3292  1.9447
   11UNL     H9 4200   4.967   2.956   3.295 -3.1784  0.7411 -1.0233
   11UNL    H10 4201   5.005   2.845   3.438 -1.3177  0.1114  1.8746
   12UNL     H0 4202   0.011   3.370   2.272 -1.5252  0.9231 -1.3998
   12UNL     H1 4203  -0.000   3.386   2.545  1.6710 -1.0581 -1.5824
   12UNL     C2 4204  -0.059   3.318   2.336 -0.1644  0.6875 -0.0613
   12UNL     C3 4205  -0.070   3.338   2.478 -0.5452 -0.4486  0.1709
   12UNL     C4 4206  -0.237   3.249   2.397 -0.5883  0.3373 -0.7433
   12UNL     C5 4207  -0.379   3.210   2.386 -0.0849  0.2331 -0.0145
   12UNL     N6 4208  -0.167   3.266   2.285  0.6558 -0.3747  0.0522
   12UNL     N7 4209  -0.180   3.287   2.518  0.4669  0.0097  0.2482
   12UNL     H8 4210  -0.415   3.168   2.481 -0.4655  0.2630 -0.1424
   12UNL     H9 4211  -0.411   3.133   2.315 -2.0882 -1.0557  2.1120
   12UNL    H10 4212  -0.436   3.303   2.377 -0.1431  0.2661  0.6703
   13UNL     H0 4213   5.285   3.669   2.882  2.0166  1.0029  1.5886
   13UNL     H1 4214   5.263   3.899   3.033 -0.9044 -1.4467  0.5360
   13UNL     C2 4215   5.209   3.745   2.869  0.0592 -0.9937  0.6657
   13UNL     C3 4216   5.205   3.869   2.946 -0.0824  0.2096 -0.6207
   13UNL     C4 4217   5.053   3.859   2.804 -0.0981 -0.2257 -0.0256
   13UNL     C5 4218   4.934   3.901   2.733  0.3247  0.5649  0.2589
   13UNL     N6 4219   5.116   3.748   2.773 -0.7857 -0.1072  0.3634
   13UNL     N7 4220   5.097   3.937   2.909  0.6215  0.3390 -0.0608
   13UNL     H8 4221   4.916   4.009   2.743 -1.6985  0.7636 -3.5998
   13UNL     H9 4222   4.932   3.882   2.625 -0.7599  1.5742  0.0811
   13UNL    H10 4223   4.850   3.847   2.778 -1.4930  1.5639 -1.7665
   14UNL     H0 4224   5.290   2.871   2.988 -2.8883  0.2173 -0.3703
   14UNL     H1 4225   5.071   2.776   3.104  0.1403 -1.1722  4.2647
   14UNL     C2 4226   5.287   2.780   3.046 -0.4585  0.5956  0.4409
   14UNL     C3 4227   5.173   2.739   3.107  0.6745 -0.6979 -0.4183
   14UNL     C4 4228   5.328   2.620   3.157 -0.0069  0.2963  0.7488
   14UNL     C5 4229   5.407   2.506   3.216  0.3519  0.7609 -0.2051
   14UNL     N6 4230   5.392   2.702   3.071 -0.5584 -0.0431  0.0810
   14UNL     N7 4231   5.197   2.644   3.195 -0.3716 -0.2579  0.2985
   14UNL     H8 4232   5.516   2.517   3.210  0.2250  1.8938 -0.5736
   14UNL     H9 4233   5.374   2.408   3.178  0.0506 -0.1208  2.1236
   14UNL    H10 4234   5.387   2.511   3.324  2.9513 -0.2235  0.4011
   15UNL     H0 4235   5.295   3.165   2.769 -1.0232 -1.0560 -1.1073
   15UNL     H1 4236   5.083   3.347   2.809 -2.3183  1.0320 -4.3068
   15UNL     C2 4237   5.292   3.270   2.740  0.4010 -0.5915  0.2615
   15UNL     C3 4238   5.181   3.358   2.765  0.0044  0.1793  0.0551
   15UNL     C4 4239   5.343   3.452   2.681  0.2056  0.2914  0.5555
   15UNL     C5 4240   5.413   3.546   2.589 -0.4987  0.3435 -0.4426
   15UNL     N6 4241   5.398   3.335   2.698 -0.3056 -0.0346  0.0352
   15UNL     N7 4242   5.208   3.475   2.719  0.0424 -0.5519 -0.1291
   15UNL     H8 4243   5.379   3.650   2.602  0.2260  0.7896 -1.8622
   15UNL     H9 4244   5.402   3.510   2.486 -1.0133 -3.8894  0.9235
   15UNL    H10 4245   5.522   3.547   2.600 -0.1546  0.1217 -3.0372
   16UNL     H0 4246   5.611   2.766   2.694 -0.3912 -0.1128 -0.1541
   16UNL     H1 4247   5.624   3.003   2.560 -1.0931 -1.4515 -1.2108
   16UNL     C2 4248   5.574   2.861   2.729 -0.2812  0.2677 -1.0416
   16UNL     C3 4249   5.587   2.984   2.660  0.5104  0.3671 -0.2141
   16UNL     C4 4250   5.504   3.001   2.855  0.0356 -0.8148  0.5260
   16UNL     C5 4251   5.477   3.078   2.984  0.2700  0.1604  0.5401
   16UNL     N6 4252   5.520   2.867   2.855  0.0632  0.0353 -0.3706
   16UNL     N7 4253   5.535   3.075   2.737  0.3390  0.0972 -0.2320
   16UNL     H8 4254   5.574   3.113   3.020  1.4786 -0.7228 -1.6908
   16UNL     H9 4255   5.419   3.020   3.057  0.1141 -0.8475 -0.3638
   16UNL    H10 4256   5.424   3.170   2.958  1.1246  1.0234  1.7179
   17UNL     H0 4257   4.143   3.530   2.807 -0.1670 -0.7037  1.2968
   17UNL     H1 4258   4.362   3.593   2.950 -1.5281  0.1171  0.2626
   17UNL     C2 4259   4.232   3.468   2.813  0.4471 -0.0423 -0.3596
   17UNL     C3 4260   4.345   3.504   2.892  0.0785  0.2439 -0.4625
   17UNL     C4 4261   4.367   3.329   2.800 -0.2347  0.0227 -0.6195
   17UNL     C5 4262   4.426   3.197   2.761  0.7397  0.3729  0.5557
   17UNL     N6 4263   4.247   3.352   2.754 -0.2416 -0.4990  1.0187
   17UNL     N7 4264   4.441   3.411   2.879  0.5982 -0.5236 -0.6811
   17UNL     H8 4265   4.394   3.142   2.672 -1.9837 -0.4947  1.9312
   17UNL     H9 4266   4.535   3.205   2.763  0.8433 -0.8579  2.0352
   17UNL    H10 4267   4.410   3.119   2.837  0.1502  0.4480  0.5163
   18UNL     H0 4268   5.777   2.876   3.388 -0.1191 -2.0801  1.0698
   18UNL     H1 4269   5.547   2.795   3.267  0.0350  2.3012 -0.1320
   18UNL     C2 4270   5.763   2.853   3.283  0.4353  0.3580  0.3875
   18UNL     C3 4271   5.645   2.797   3.222 -0.0160 -0.4078 -0.5802
   18UNL     C4 4272   5.805   2.819   3.089  0.4202  0.4905 -0.2391
   18UNL     C5 4273   5.876   2.832   2.958 -0.7216 -0.3225 -0.3896
   18UNL     N6 4274   5.866   2.853   3.203  1.0216  0.4507 -0.0151
   18UNL     N7 4275   5.673   2.777   3.098 -0.4247  0.1024  0.2853
   18UNL     H8 4276   5.983   2.816   2.972 -0.9296 -2.5989 -0.9690
   18UNL     H9 4277   5.849   2.931   2.918 -0.7609  1.3887  3.4620
   18UNL    H10 4278   5.845   2.770   2.873  0.1412  0.2194 -1.1141
    1Zn      Zn 4279   4.600   2.910   3.881  0.0644 -0.1262 -0.1515
    2Zn      Zn 4280   4.571   1.887   4.435  0.0869  0.3066  0.1210
    3Zn      Zn 4281   4.084   2.225   4.427 -0.1552  0.0908 -0.2421
    4Zn      Zn 4282   5.070   2.560   3.868  0.0849  0.0188  0.0673
    5Zn      Zn 4283   5.088   2.038   4.164  0.0976  0.1163 -0.2379
    6Zn      Zn 4284   4.113   2.758   4.177 -0.1321 -0.1413  0.2724
    7UNL     H0 4285   4.147   2.480   4.585 -0.4185  0.6228  0.5852
    7UNL     H1 4286   4.107   2.486   4.857 -0.5099  0.7936  0.6391
    7UNL     C2 4287   4.110   2.399   4.645 -0.0820  0.0657  0.0594
    7UNL     C3 4288   4.090   2.404   4.787  0.2472  0.6523  0.6108
    7UNL     C4 4289   4.064   2.216   4.705  0.0214  0.0091 -0.2033
    7UNL     C5 4290   4.054   2.071   4.697 -0.0347  0.2901  0.0834
    7UNL     N6 4291   4.072   2.285   4.595 -0.3194  0.0987  0.3328
    7UNL     N7 4292   4.064   2.285   4.823  0.1223  0.0077 -0.1196
    7UNL     H8 4293   3.987   2.038   4.616  1.4655 -1.1552 -0.6322
    7UNL     H9 4294   4.020   2.025   4.790  1.1130  2.0624  1.4415
    7UNL    H10 4295   4.149   2.022   4.675 -0.1731  0.1571 -0.2177
    8UNL     H0 4296   4.650   1.633   4.568 -0.9512  1.3422 -0.0301
    8UNL     H1 4297   4.627   1.385   4.442 -0.4267  0.8370  0.9822
    8UNL     C2 4298   4.616   1.611   4.467  0.3887  1.3022 -0.4821
    8UNL     C3 4299   4.603   1.481   4.399 -0.4508  0.2843 -0.2601
    8UNL     C4 4300   4.566   1.642   4.282 -0.1382 -0.0333  0.3741
    8UNL     C5 4301   4.557   1.723   4.158  0.0467  0.0298 -0.1755
    8UNL     N6 4302   4.563   1.708   4.400 -0.1043  0.5893 -0.0725
    8UNL     N7 4303   4.582   1.512   4.272 -0.1622  0.1224  0.0652
    8UNL     H8 4304   4.511   1.663   4.079 -0.2773  2.2574 -1.7832
    8UNL     H9 4305   4.654   1.760   4.122  1.6337 -0.3707  3.3042
    8UNL    H10 4306   4.509   1.821   4.169  3.2534  1.5994  1.2960
    9UNL     H0 4307   4.265   2.305   4.247  1.0389  1.1268  0.3764
    9UNL     H1 4308   4.325   2.571   4.185 -0.7483  1.0395 -0.7972
    9UNL     C2 4309   4.205   2.394   4.263 -0.4178  0.3043 -0.3109
    9UNL     C3 4310   4.235   2.532   4.230  0.0189 -0.4003 -0.4694
    9UNL     C4 4311   4.062   2.506   4.324 -0.2699 -0.3636  0.5448
    9UNL     C5 4312   3.932   2.542   4.390 -0.3386 -0.8402  0.6308
    9UNL     N6 4313   4.095   2.382   4.322  0.3434 -0.6068 -0.4244
    9UNL     N7 4314   4.141   2.610   4.274  0.4753  0.3670 -0.8693
    9UNL     H8 4315   3.920   2.651   4.384  1.6224 -0.6178 -0.3661
    9UNL     H9 4316   3.927   2.508   4.494  0.2544 -1.7929  0.3605
    9UNL    H10 4317   3.850   2.497   4.333  1.9988 -2.0834 -2.0163
   10UNL     H0 4318   4.123   2.850   3.914  0.8462 -1.5766 -1.6029
   10UNL     H1 4319   4.331   2.887   3.764 -0.4536 -0.6828 -0.4877
   10UNL     C2 4320   4.223   2.834   3.951  0.4117 -0.8370 -0.0322
   10UNL     C3 4321   4.334   2.854   3.867 -0.2790 -0.5886 -0.4621
   10UNL     C4 4322   4.383   2.815   4.067  0.2276 -0.4876  0.9864
   10UNL     C5 4323   4.454   2.816   4.196  0.4358 -0.6837 -0.1362
   10UNL     N6 4324   4.253   2.809   4.069 -0.1215 -0.6952 -0.3884
   10UNL     N7 4325   4.439   2.842   3.943  0.2034 -0.0367 -0.1034
   10UNL     H8 4326   4.560   2.792   4.182  0.3475 -0.1073 -1.9844
   10UNL     H9 4327   4.425   2.749   4.278  0.7242 -0.4811  0.1366
   10UNL    H10 4328   4.445   2.916   4.239 -1.7217 -0.8636 -0.0757
   11UNL     H0 4329   4.091   1.939   4.393  0.7189 -3.0321  1.5630
   11UNL     H1 4330   4.314   1.797   4.348  1.0509 -0.1936 -0.1304
   11UNL     C2 4331   4.192   1.976   4.402  0.0985 -0.5840 -0.2798
   11UNL     C3 4332   4.309   1.902   4.376 -0.1629 -0.1528 -0.4478
   11UNL     C4 4333   4.351   2.099   4.414  0.0198  0.1648 -0.2191
   11UNL     C5 4334   4.431   2.214   4.473 -0.1318  0.8530 -0.2329
   11UNL     N6 4335   4.220   2.103   4.424  0.8376  0.0324  1.0972
   11UNL     N7 4336   4.415   1.977   4.389  0.9071 -0.2830  0.1849
   11UNL     H8 4337   4.380   2.244   4.565 -2.3846 -0.5076 -0.9595
   11UNL     H9 4338   4.449   2.299   4.407 -1.1559  1.8612  0.7490
   11UNL    H10 4339   4.528   2.178   4.510 -0.6604 -0.2373  0.1657
   12UNL     H0 4340   5.252   2.682   3.424  2.0552 -0.3431  1.2067
   12UNL     H1 4341   5.245   2.715   3.703 -1.6492 -0.2114  1.1115
   12UNL     C2 4342   5.188   2.630   3.494 -0.2597  0.1532 -0.4015
   12UNL     C3 4343   5.194   2.644   3.639 -0.2488 -0.3693  0.1337
   12UNL     C4 4344   5.046   2.519   3.580 -0.7095 -0.3141  0.2157
   12UNL     C5 4345   4.927   2.431   3.600  0.5538 -0.0093  0.4388
   12UNL     N6 4346   5.090   2.550   3.458 -0.5779 -0.2361 -0.2936
   12UNL     N7 4347   5.105   2.568   3.693  0.6182  0.1911 -0.1668
   12UNL     H8 4348   4.925   2.367   3.510  0.9376 -1.1049  1.1894
   12UNL     H9 4349   4.835   2.490   3.610 -0.2667 -1.2111  0.2291
   12UNL    H10 4350   4.924   2.352   3.676  1.4360 -1.0331 -0.5441
   13UNL     H0 4351   4.771   2.997   4.097 -1.6812 -0.0644  2.0389
   13UNL     H1 4352   4.793   3.245   4.192  2.2310 -2.5650 -1.6081
   13UNL     C2 4353   4.713   3.083   4.067  1.0032  1.2645  0.3249
   13UNL     C3 4354   4.724   3.211   4.115 -0.8901 -0.4390  0.0319
   13UNL     C4 4355   4.559   3.187   3.993  0.6511  0.2940  0.6498
   13UNL     C5 4356   4.458   3.227   3.897 -0.2652  0.1794  1.4635
   13UNL     N6 4357   4.615   3.068   3.974 -0.3803  0.5953  0.0809
   13UNL     N7 4358   4.623   3.281   4.066  0.2267 -0.2853 -0.0038
   13UNL     H8 4359   4.500   3.286   3.815 -3.1448  1.6258  0.9174
   13UNL     H9 4360   4.413   3.146   3.838 -1.7222  1.0094  1.3865
   13UNL    H10 4361   4.386   3.295   3.944  1.7469  3.0668  0.6344
   14UNL     H0 4362   4.852   2.148   4.135 -2.4302 -1.8419 -2.2160
   14UNL     H1 4363   4.597   2.087   4.244 -0.5503 -0.9867 -0.7222
   14UNL     C2 4364   4.826   2.075   4.210  0.6357 -0.9144 -0.0527
   14UNL     C3 4365   4.693   2.041   4.260 -0.6836 -1.0125  0.0464
   14UNL     C4 4366   4.843   1.917   4.322 -0.2390  0.1937 -0.5935
   14UNL     C5 4367   4.918   1.800   4.380  0.1424 -0.3892 -0.2591
   14UNL     N6 4368   4.917   1.987   4.247  0.6868 -0.0802  0.4555
   14UNL     N7 4369   4.712   1.937   4.336 -0.0888 -0.6575  0.6764
   14UNL     H8 4370   4.956   1.737   4.298 -0.7762 -0.3560 -0.7280
   14UNL     H9 4371   4.856   1.738   4.447 -0.0232  0.4268  0.3614
   14UNL    H10 4372   5.006   1.820   4.441 -0.7239  0.8714  0.6212
   15UNL     H0 4373   4.799   2.474   3.944  2.2243 -0.4172 -0.8212
   15UNL     H1 4374   4.587   2.643   3.954 -0.4297 -0.4478  0.8328
   15UNL     C2 4375   4.805   2.581   3.931 -0.2656  0.0023  0.7689
   15UNL     C3 4376   4.692   2.663   3.937 -0.5903 -0.0961  0.2359
   15UNL     C4 4377   4.865   2.759   3.864 -0.0765 -0.2815  0.2481
   15UNL     C5 4378   4.953   2.864   3.806  0.0812 -0.0932  0.7797
   15UNL     N6 4379   4.913   2.642   3.892 -0.4071  0.6913 -0.3598
   15UNL     N7 4380   4.734   2.778   3.905  0.2896  0.0705 -0.7826
   15UNL     H8 4381   5.061   2.848   3.814  0.2586  0.9638  0.5745
   15UNL     H9 4382   4.933   2.955   3.863  2.1521  1.3146 -0.5793
   15UNL    H10 4383   4.936   2.868   3.698  1.3691  0.2345  0.5669
   16UNL     H0 4384   5.221   2.092   3.936  0.6696  0.6019 -0.6692
   16UNL     H1 4385   5.168   2.307   3.758 -1.0422  0.8206 -0.3427
   16UNL     C2 4386   5.162   2.181   3.955  0.2756  0.2237 -0.0932
   16UNL     C3 4387   5.143   2.289   3.862 -0.1335 -0.4275 -0.3196
   16UNL     C4 4388   5.053   2.322   4.045  0.2983 -0.4491 -0.5781
   16UNL     C5 4389   5.023   2.402   4.167 -0.2140 -0.1793 -0.8097
   16UNL     N6 4390   5.096   2.200   4.067  0.0580 -0.2361 -0.5155
   16UNL     N7 4391   5.076   2.385   3.923  0.1088 -0.1895  0.4705
   16UNL     H8 4392   5.040   2.361   4.267 -2.2065  3.1401  1.0870
   16UNL     H9 4393   4.923   2.447   4.166  0.4912  1.5933  0.9974
   16UNL    H10 4394   5.091   2.488   4.179 -1.2756  0.6724 -0.7703
   17UNL     H0 4395   3.633   2.775   4.050 -0.2212  0.1578  1.2627
   17UNL     H1 4396   3.855   2.862   4.201  1.8464 -0.0603 -0.3003
   17UNL     C2 4397   3.729   2.727   4.058 -0.4701 -0.7135 -0.5405
   17UNL     C3 4398   3.846   2.778   4.132  0.2787 -0.0310 -0.1703
   17UNL     C4 4399   3.893   2.634   3.994 -0.3497  0.5602  0.7639
   17UNL     C5 4400   3.978   2.523   3.929  0.0925 -0.0490 -0.1276
   17UNL     N6 4401   3.764   2.632   3.970 -0.5283  0.2827 -0.0884
   17UNL     N7 4402   3.955   2.724   4.083 -0.1925  0.0521 -0.0411
   17UNL     H8 4403   3.918   2.437   3.895 -1.5047 -0.8396  4.0529
   17UNL     H9 4404   4.029   2.566   3.842 -0.2425 -0.2719 -0.4367
   17UNL    H10 4405   4.052   2.477   3.995 -0.6064 -0.2793  0.5206
   18UNL     H0 4406   5.275   2.199   4.576 -0.9732  0.0283 -0.5472
   18UNL     H1 4407   5.075   2.059   4.446  1.2528 -2.9091  0.6630
   18UNL     C2 4408   5.276   2.159   4.476 -0.0709  0.3900 -0.6919
   18UNL     C3 4409   5.172   2.091   4.411 -0.1319  0.3862 -0.5456
   18UNL     C4 4410   5.337   2.131   4.289  0.7036 -0.4337  0.4608
   18UNL     C5 4411   5.428   2.116   4.173  0.3478  0.4138  0.4567
   18UNL     N6 4412   5.375   2.194   4.399 -0.2417  0.6789  0.0049
   18UNL     N7 4413   5.215   2.070   4.290  0.3687 -0.2084 -0.4338
   18UNL     H8 4414   5.522   2.172   4.177  1.0815 -0.6830 -0.7464
   18UNL     H9 4415   5.391   2.139   4.072  2.0648  1.0196 -0.0810
   18UNL    H10 4416   5.460   2.011   4.172 -0.1973  0.2431  0.7106
    1Zn      Zn 4417   3.114   0.864   0.324  0.3063 -0.1153  0.2256
    2Zn      Zn 4418   1.223   5.301   0.908  0.3908 -0.1957  0.0101
    3Zn      Zn 4419   2.641   0.170   0.900 -0.0591  0.2719 -0.0702
    4Zn      Zn 4420   3.623   0.546   0.321  0.0375  0.1150 -0.6459
    5Zn      Zn 4421   3.646   0.032   0.615 -0.1054 -0.0976 -0.1818
    6Zn      Zn 4422   2.658   0.693   0.628  0.2860 -0.1464  0.1427
    7UNL     H0 4423   2.662   0.407   1.091 -0.9551  1.2854  1.4029
    7UNL     H1 4424   2.663   0.387   1.355 -0.2359 -1.3818  1.9053
    7UNL     C2 4425   2.638   0.313   1.140  0.0832  0.2143 -0.0691
    7UNL     C3 4426   2.642   0.313   1.279 -0.3597  0.2405  0.2789
    7UNL     C4 4427   2.645   0.127   1.187  0.7199  0.1941  0.7308
    7UNL     C5 4428   2.593  -0.014   1.186 -0.5146 -0.0817  0.6931
    7UNL     N6 4429   2.627   0.197   1.075  0.1384 -0.0132  0.6115
    7UNL     N7 4430   2.646   0.184   1.309 -0.3704  0.4096  0.3416
    7UNL     H8 4431   2.673  -0.079   1.221  0.4358  1.0643  0.6959
    7UNL     H9 4432   2.574  -0.050   1.084  1.7170 -0.1783  0.2718
    7UNL    H10 4433   2.499  -0.024   1.242 -0.2943 -0.9359  0.9114
    8UNL     H0 4434   1.261   5.037   1.011 -3.0767  0.3243  0.2550
    8UNL     H1 4435   1.180   4.815   0.874  0.5536 -0.3352 -1.5555
    8UNL     C2 4436   1.225   5.033   0.909  0.6995  0.0680 -1.2264
    8UNL     C3 4437   1.182   4.917   0.837 -0.5966  0.0832 -0.5142
    8UNL     C4 4438   1.199   5.082   0.710 -0.0658  0.2047 -0.2363
    8UNL     C5 4439   1.220   5.164   0.580  0.3079  0.4656  0.4027
    8UNL     N6 4440   1.226   5.138   0.830 -0.6459 -0.3892 -0.6099
    8UNL     N7 4441   1.172   4.947   0.708  0.2425 -0.1911  0.2406
    8UNL     H8 4442   1.165   5.259   0.589  1.1005  0.9850 -0.1235
    8UNL     H9 4443   1.168   5.118   0.494 -0.7898  0.8550  0.8427
    8UNL    H10 4444   1.324   5.185   0.554  0.6173 -0.3721  0.9324
    9UNL     H0 4445   2.806   0.232   0.671 -0.5099 -1.6517  2.0694
    9UNL     H1 4446   2.837   0.481   0.569 -1.7819  0.8908 -0.4804
    9UNL     C2 4447   2.760   0.322   0.709  0.4929 -0.1894 -0.0178
    9UNL     C3 4448   2.775   0.450   0.652 -0.0622 -0.0529  0.5191
    9UNL     C4 4449   2.633   0.457   0.801 -0.8298  1.1472 -0.4642
    9UNL     C5 4450   2.494   0.486   0.853  0.0252 -0.2281 -0.5219
    9UNL     N6 4451   2.671   0.329   0.811 -0.3972 -0.1051  0.0043
    9UNL     N7 4452   2.708   0.541   0.720  0.4963  0.9277 -0.4909
    9UNL     H8 4453   2.441   0.568   0.803 -1.1086 -0.5613  0.1007
    9UNL     H9 4454   2.484   0.507   0.960 -1.2216  0.8466 -0.8221
    9UNL    H10 4455   2.420   0.406   0.856 -1.3607  1.0094 -0.6307
   10UNL     H0 4456   2.635   0.744   0.360 -1.0460  0.3971  2.7133
   10UNL     H1 4457   2.851   0.809   0.187 -3.6539 -0.4300 -0.0478
   10UNL     C2 4458   2.740   0.761   0.381 -0.4200 -0.1250  0.3660
   10UNL     C3 4459   2.849   0.791   0.294  0.2035  0.0338  0.2491
   10UNL     C4 4460   2.908   0.758   0.486  0.6234  0.3088  0.3020
   10UNL     C5 4461   2.990   0.749   0.609 -1.1639  0.1537 -1.3291
   10UNL     N6 4462   2.782   0.733   0.503  0.6511  0.2129 -0.0863
   10UNL     N7 4463   2.959   0.790   0.365 -0.2139  0.0990  0.4113
   10UNL     H8 4464   3.044   0.655   0.627  1.2276  1.4081 -1.5083
   10UNL     H9 4465   2.930   0.759   0.700 -0.6271 -0.6947 -0.8772
   10UNL    H10 4466   3.058   0.835   0.620 -0.3296 -0.7419  0.9783
   11UNL     H0 4467   0.732   5.379   0.810  1.2598 -2.3184 -1.4378
   11UNL     H1 4468   0.953   5.211   0.799  0.4294 -0.2259 -1.3127
   11UNL     C2 4469   0.836   5.404   0.827  0.6526 -0.3552 -0.2541
   11UNL     C3 4470   0.946   5.317   0.822  0.4313 -0.5186  0.0943
   11UNL     C4 4471   0.995   5.503   0.894 -0.2377  0.1555 -0.9271
   11UNL     C5 4472   1.067   5.619   0.957  0.4976  0.8900  0.3485
   11UNL     N6 4473   0.866   5.522   0.884 -0.1592  0.3157 -0.4163
   11UNL     N7 4474   1.050   5.385   0.870 -0.8608  0.1927  0.0106
   11UNL     H8 4475   0.999   5.678   1.020  0.4957  0.9094  0.3287
   11UNL     H9 4476   1.112   5.682   0.879 -0.4626  0.4311 -0.6123
   11UNL    H10 4477   1.149   5.575   1.014  1.9273 -1.2730 -3.0587
   12UNL     H0 4478   5.729   3.384   4.603  2.6965 -2.0245  0.8066
   12UNL     H1 4479   5.701   3.433   4.881 -3.3866  1.3971 -0.0134
   12UNL     C2 4480   5.663   3.334   4.673 -0.3456 -0.2612 -0.6346
   12UNL     C3 4481   5.657   3.359   4.816 -0.2760 -0.3315 -0.3201
   12UNL     C4 4482   5.516   3.232   4.746  0.1694 -0.3367  1.0773
   12UNL     C5 4483   5.379   3.156   4.747  0.4194  0.4166  0.3161
   12UNL     N6 4484   5.565   3.262   4.626 -0.0689 -0.2491 -0.1250
   12UNL     N7 4485   5.563   3.282   4.862  0.0240 -0.0035  0.0815
   12UNL     H8 4486   5.312   3.195   4.670  0.9686  2.1325  0.6612
   12UNL     H9 4487   5.318   3.169   4.837  0.3896  1.2020  0.1828
   12UNL    H10 4488   5.393   3.048   4.730  0.1163  0.0437  2.2568
   13UNL     H0 4489   3.300   0.923   0.528  0.3859 -0.3968  1.7349
   13UNL     H1 4490   3.348   1.173   0.630  1.4928 -1.2233  0.6478
   13UNL     C2 4491   3.242   1.013   0.513  0.5143 -0.5980 -0.1740
   13UNL     C3 4492   3.260   1.143   0.575  0.9199  0.8349  0.3604
   13UNL     C4 4493   3.087   1.119   0.471  0.0984  0.5774  0.1205
   13UNL     C5 4494   2.959   1.160   0.393 -0.1129 -0.0787 -1.1854
   13UNL     N6 4495   3.138   1.002   0.438 -0.3368  0.4711  0.0451
   13UNL     N7 4496   3.157   1.214   0.543 -0.4255 -0.2383  0.2035
   13UNL     H8 4497   2.896   1.072   0.378 -1.0509  0.2343  0.6421
   13UNL     H9 4498   2.901   1.241   0.439  0.4112 -0.6982  0.6144
   13UNL    H10 4499   2.988   1.205   0.297  1.2694  2.0340  0.1198
   14UNL     H0 4500   3.379   0.128   0.572 -1.7394  2.6418  1.6059
   14UNL     H1 4501   3.157   0.054   0.722  1.0258  1.4024  0.0883
   14UNL     C2 4502   3.376   0.055   0.652 -0.5113  1.0696  0.2946
   14UNL     C3 4503   3.261   0.024   0.725  0.5201 -0.5055 -0.2085
   14UNL     C4 4504   3.435  -0.067   0.793 -0.3523  0.2056 -0.2202
   14UNL     C5 4505   3.528  -0.157   0.871  0.2829  0.1429  0.2079
   14UNL     N6 4506   3.487   0.000   0.692  0.3531  0.6526  0.1848
   14UNL     N7 4507   3.297  -0.060   0.818 -0.0264 -0.2987  0.3464
   14UNL     H8 4508   3.488  -0.259   0.883  1.3172 -0.0221  2.7834
   14UNL     H9 4509   3.561  -0.106   0.962 -0.2297  0.0152  0.4717
   14UNL    H10 4510   3.618  -0.180   0.813  0.5742 -0.6206  0.9602
   15UNL     H0 4511   3.397   0.445   0.411  0.8336 -0.3508  0.2385
   15UNL     H1 4512   3.137   0.564   0.409 -0.9549  1.1039 -1.6292
   15UNL     C2 4513   3.371   0.546   0.384 -0.3368 -0.6430  0.2438
   15UNL     C3 4514   3.236   0.599   0.383 -0.1439  0.3079  0.1895
   15UNL     C4 4515   3.387   0.735   0.330  1.1511 -0.1705  0.3121
   15UNL     C5 4516   3.443   0.860   0.263  0.9256  0.5959  0.3908
   15UNL     N6 4517   3.464   0.631   0.348 -0.1324  0.5651  0.3105
   15UNL     N7 4518   3.246   0.726   0.346 -0.2684  0.2371 -0.2241
   15UNL     H8 4519   3.552   0.864   0.275  0.9548  4.7717  0.1792
   15UNL     H9 4520   3.403   0.953   0.305  0.2483  0.9604 -0.9930
   15UNL    H10 4521   3.417   0.877   0.158 -0.4181 -2.9983 -0.0076
   16UNL     H0 4522   3.627   0.072   0.327  1.0773  1.0584 -4.1031
   16UNL     H1 4523   3.623   0.316   0.205  1.6448  0.6305  0.1793
   16UNL     C2 4524   3.629   0.168   0.376  0.1906 -0.7081 -0.2360
   16UNL     C3 4525   3.625   0.290   0.310 -0.1820 -0.2891  0.0255
   16UNL     C4 4526   3.650   0.310   0.511 -0.4205 -0.0604  0.4634
   16UNL     C5 4527   3.656   0.374   0.645  0.3250 -0.3016  0.2410
   16UNL     N6 4528   3.649   0.178   0.502  0.1411 -0.5351  0.2333
   16UNL     N7 4529   3.633   0.382   0.402  0.1765 -0.6695 -1.0175
   16UNL     H8 4530   3.756   0.360   0.687  1.1126  0.5518 -1.2658
   16UNL     H9 4531   3.584   0.327   0.714 -0.3040 -0.1555 -0.2987
   16UNL    H10 4532   3.626   0.479   0.646 -0.8543 -0.5742 -1.2054
   17UNL     H0 4533   2.171   0.721   0.545  0.0915  1.8570 -0.2041
   17UNL     H1 4534   2.403   0.812   0.670  1.3081 -0.1997 -0.4495
   17UNL     C2 4535   2.273   0.691   0.524 -0.3162  0.2050 -0.0141
   17UNL     C3 4536   2.385   0.737   0.594 -0.5121 -0.4640  0.1909
   17UNL     C4 4537   2.436   0.590   0.456  1.1407  0.7261 -0.5937
   17UNL     C5 4538   2.512   0.477   0.388 -0.1665 -0.2738 -0.4120
   17UNL     N6 4539   2.307   0.612   0.423  0.0128  0.6194  0.1565
   17UNL     N7 4540   2.485   0.665   0.558 -1.0188 -0.2017 -0.8814
   17UNL     H8 4541   2.569   0.509   0.300  0.9984 -0.3577  0.2954
   17UNL     H9 4542   2.580   0.421   0.454 -1.4070  0.3629  1.4969
   17UNL    H10 4543   2.452   0.395   0.345  0.4150 -0.6531 -0.5089
   18UNL     H0 4544   3.866   0.213   0.995  1.4108  0.9343 -0.3354
   18UNL     H1 4545   3.641   0.114   0.892  0.4238 -0.9748  0.8034
   18UNL     C2 4546   3.860   0.167   0.897  0.1275  0.0582  0.1332
   18UNL     C3 4547   3.740   0.115   0.847  0.0046  0.1694 -0.1488
   18UNL     C4 4548   3.905   0.088   0.728  0.3206 -0.2169 -0.1615
   18UNL     C5 4549   3.993   0.046   0.609  0.4666 -0.8687 -0.1674
   18UNL     N6 4550   3.966   0.152   0.823 -0.1245 -0.4075 -0.3017
   18UNL     N7 4551   3.775   0.056   0.735  0.3608  0.4418 -0.1312
   18UNL     H8 4552   3.929   0.050   0.520  0.9260  0.0217 -0.4655
   18UNL     H9 4553   4.032  -0.054   0.629  0.0653 -0.9350  0.3095
   18UNL    H10 4554   4.077   0.115   0.598 -0.9991  0.7513 -1.9301
    1Zn      Zn 4555   2.632   0.173   1.494  0.6498  0.0660 -0.1544
    2Zn      Zn 4556   0.709   4.637   2.089  0.0491  0.0400  0.2359
    3Zn      Zn 4557   0.204   4.962   2.103  0.2718 -0.0444  0.2173
    4Zn      Zn 4558   1.207   5.304   1.496 -0.1029 -0.2456 -0.1047
    5Zn      Zn 4559   1.200   4.781   1.788 -0.3321 -0.0867 -0.0412
    6Zn      Zn 4560   2.139   0.028   1.787 -0.0584 -0.1681  0.2784
    7UNL     H0 4561   0.320   5.179   2.262 -1.5067  0.5754 -0.2847
    7UNL     H1 4562   0.353   5.173   2.525  1.3075  0.8345 -1.0361
    7UNL     C2 4563   0.284   5.103   2.330 -0.0986 -0.1021 -0.2557
    7UNL     C3 4564   0.301   5.098   2.467  0.3742  0.3072  0.4398
    7UNL     C4 4565   0.197   4.941   2.393 -0.0618  0.6623  0.3194
    7UNL     C5 4566   0.101   4.823   2.394  0.5327 -0.7195  0.1556
    7UNL     N6 4567   0.216   5.003   2.282 -0.3462  0.4147  0.8136
    7UNL     N7 4568   0.248   4.987   2.513  0.2545 -0.5733  0.3636
    7UNL     H8 4569   0.096   4.774   2.492 -0.8943  1.3365  1.1736
    7UNL     H9 4570   0.131   4.747   2.321  2.4266 -0.3770  0.5224
    7UNL    H10 4571   0.000   4.855   2.366  0.6449 -0.4823  0.0220
    8UNL     H0 4572   0.755   4.366   2.214  0.2433 -2.4046  0.1848
    8UNL     H1 4573   0.728   4.129   2.077 -3.2127  0.0521  1.4365
    8UNL     C2 4574   0.729   4.358   2.110  0.8330 -0.2118 -0.1899
    8UNL     C3 4575   0.714   4.230   2.042  0.6444  0.3039  0.1663
    8UNL     C4 4576   0.691   4.397   1.921 -0.2080 -0.0518  0.6632
    8UNL     C5 4577   0.658   4.479   1.797  0.5398  0.4490 -0.2771
    8UNL     N6 4578   0.694   4.460   2.038 -1.3335  0.1682 -0.4229
    8UNL     N7 4579   0.704   4.261   1.919 -0.2115 -0.0148  0.1899
    8UNL     H8 4580   0.678   4.585   1.817  0.7842  0.6116 -1.3015
    8UNL     H9 4581   0.557   4.455   1.763 -0.2141  0.5414  1.7844
    8UNL    H10 4582   0.720   4.459   1.708  1.6721 -0.7299  0.7456
    9UNL     H0 4583   0.422   5.049   1.925  0.6866  0.2550 -2.2137
    9UNL     H1 4584   0.445   5.292   1.801 -0.7932  1.5767 -0.5268
    9UNL     C2 4585   0.352   5.131   1.925  0.5085  0.1492 -0.1900
    9UNL     C3 4586   0.364   5.258   1.865  0.3909  0.6992  0.5615
    9UNL     C4 4587   0.186   5.243   1.968 -0.1793 -0.2632 -0.8385
    9UNL     C5 4588   0.049   5.278   2.023  0.6759  0.1136 -0.1434
    9UNL     N6 4589   0.239   5.128   2.000 -0.1986 -0.0893  0.4715
    9UNL     N7 4590   0.258   5.332   1.886  0.4002  0.8419 -0.2697
    9UNL     H8 4591   0.025   5.385   2.018 -0.3856 -0.0669  0.6643
    9UNL     H9 4592   0.041   5.245   2.127  1.0229  0.5151  0.0101
    9UNL    H10 4593  -0.027   5.228   1.960  2.1959 -2.3787 -0.1356
   10UNL     H0 4594   2.150   0.125   1.530  0.2232 -0.3743  1.4141
   10UNL     H1 4595   2.391   0.155   1.375  1.5460 -0.6699  0.1376
   10UNL     C2 4596   2.253   0.099   1.549  0.5907 -0.0372 -0.0258
   10UNL     C3 4597   2.370   0.124   1.477  0.0597 -0.2219 -0.0240
   10UNL     C4 4598   2.408   0.083   1.672 -0.0015 -0.6513  0.6565
   10UNL     C5 4599   2.486   0.067   1.795 -0.2801 -0.1979 -0.1247
   10UNL     N6 4600   2.274   0.076   1.677  0.8184 -0.0127 -0.5510
   10UNL     N7 4601   2.477   0.113   1.554  0.4993  0.2476 -0.2173
   10UNL     H8 4602   2.421   0.067   1.883  0.3369  0.1965  0.3388
   10UNL     H9 4603   2.549   0.155   1.814 -1.7847  0.5413  1.7376
   10UNL    H10 4604   2.553  -0.019   1.802  0.6265  0.5878  1.3745
   11UNL     H0 4605   0.232   4.712   2.016  1.3284 -2.3187 -1.3584
   11UNL     H1 4606   0.465   4.551   2.018 -0.8579 -0.6284  1.5161
   11UNL     C2 4607   0.335   4.742   2.031  0.3711  0.4991  0.2769
   11UNL     C3 4608   0.451   4.657   2.029  0.4503 -0.1878 -0.5718
   11UNL     C4 4609   0.481   4.847   2.092 -0.3139 -0.2074 -0.5965
   11UNL     C5 4610   0.551   4.959   2.170 -0.5910 -0.0441 -0.1950
   11UNL     N6 4611   0.352   4.861   2.079  0.2252 -0.0178  0.0378
   11UNL     N7 4612   0.550   4.731   2.064  0.8286 -0.0824 -0.9193
   11UNL     H8 4613   0.652   4.968   2.128 -1.6056  2.1078 -2.4160
   11UNL     H9 4614   0.549   4.947   2.279 -1.2326 -0.0600 -0.2011
   11UNL    H10 4615   0.517   5.061   2.147 -0.2136 -0.1591 -1.3141
   12UNL     H0 4616   1.438   5.374   1.080 -0.3126  0.0475 -0.8702
   12UNL     H1 4617   1.404   5.430   1.360  0.6370  0.9455 -1.8789
   12UNL     C2 4618   1.355   5.360   1.149  0.2439 -0.2955 -0.2484
   12UNL     C3 4619   1.344   5.381   1.285 -0.2850  0.3794 -0.7936
   12UNL     C4 4620   1.189   5.280   1.197 -0.1259 -0.6910 -0.0663
   12UNL     C5 4621   1.051   5.219   1.174 -0.2926 -0.0489 -0.2335
   12UNL     N6 4622   1.248   5.312   1.087 -0.4348 -0.1717 -0.2894
   12UNL     N7 4623   1.230   5.324   1.316 -0.4780  0.3245 -0.9913
   12UNL     H8 4624   0.993   5.254   1.088  0.8707 -2.0867 -1.9167
   12UNL     H9 4625   0.986   5.248   1.258  0.2494  0.1979  0.1018
   12UNL    H10 4626   1.055   5.110   1.180 -0.5985 -0.0793 -0.5947
   13UNL     H0 4627   2.779   0.223   1.706 -1.1865  0.0857  0.4979
   13UNL     H1 4628   2.834   0.458   1.826 -0.3132 -1.7791  1.0788
   13UNL     C2 4629   2.735   0.319   1.681 -0.0327  0.5424  0.1653
   13UNL     C3 4630   2.763   0.443   1.747  0.2091 -0.5378  0.3527
   13UNL     C4 4631   2.613   0.456   1.604 -0.3742 -0.3222 -0.5091
   13UNL     C5 4632   2.488   0.501   1.533 -0.0646  0.1614 -0.3193
   13UNL     N6 4633   2.649   0.331   1.583 -0.0118  0.0647 -0.2883
   13UNL     N7 4634   2.695   0.535   1.678 -0.1152 -0.6658  0.0581
   13UNL     H8 4635   2.397   0.460   1.579  0.2908  0.1835  0.4185
   13UNL     H9 4636   2.484   0.610   1.531  0.7602  0.2154  0.4335
   13UNL    H10 4637   2.480   0.477   1.426  1.6410  0.6607 -0.5884
   14UNL     H0 4638   0.948   4.903   1.765 -0.0749  0.8155  0.6000
   14UNL     H1 4639   0.735   4.842   1.907  0.2025  0.1373 -1.6345
   14UNL     C2 4640   0.951   4.828   1.843  0.1979  0.2688  0.0709
   14UNL     C3 4641   0.833   4.799   1.919 -0.2220 -0.3248  0.4351
   14UNL     C4 4642   0.992   4.685   1.967 -0.5554  0.0752  0.0254
   14UNL     C5 4643   1.068   4.568   2.029  0.3447 -0.1032 -0.1091
   14UNL     N6 4644   1.054   4.758   1.875 -0.4971  0.2301 -0.2717
   14UNL     N7 4645   0.865   4.708   2.007 -0.1586 -0.2556  0.2860
   14UNL     H8 4646   1.017   4.532   2.119  0.8815  0.7036  0.5514
   14UNL     H9 4647   1.168   4.609   2.049  0.2331  1.4695 -2.3703
   14UNL    H10 4648   1.066   4.481   1.963 -0.8403  1.8369 -2.8324
   15UNL     H0 4649   0.932   5.213   1.609 -3.3192 -0.9718 -0.4097
   15UNL     H1 4650   0.724   5.356   1.617 -0.3045 -0.8667 -0.3448
   15UNL     C2 4651   0.935   5.313   1.568 -0.3811 -0.7640  0.0642
   15UNL     C3 4652   0.819   5.388   1.577 -0.5992  0.1733 -0.2543
   15UNL     C4 4653   0.976   5.486   1.500 -0.4709  0.3620 -0.3441
   15UNL     C5 4654   1.047   5.599   1.433  0.1486 -0.0139 -0.2765
   15UNL     N6 4655   1.042   5.372   1.516 -0.0027  0.0959 -0.5104
   15UNL     N7 4656   0.845   5.508   1.530  0.1334  0.2150  0.7096
   15UNL     H8 4657   1.019   5.615   1.328 -0.9219 -3.4584 -0.6219
   15UNL     H9 4658   1.155   5.580   1.430  0.4401  1.6020 -1.1469
   15UNL    H10 4659   1.033   5.695   1.484 -0.6383 -0.2225 -0.0872
   16UNL     H0 4660   1.272   4.829   1.473  1.6228  1.0008 -0.8910
   16UNL     H1 4661   1.248   5.065   1.355 -0.2458 -1.4518 -0.8468
   16UNL     C2 4662   1.226   4.914   1.521  0.3802  0.1577 -0.5558
   16UNL     C3 4663   1.219   5.035   1.454  0.3989  0.3728 -0.0694
   16UNL     C4 4664   1.180   5.046   1.660 -0.5608  0.3657 -0.7855
   16UNL     C5 4665   1.170   5.111   1.799  0.0730  0.6603 -0.2711
   16UNL     N6 4666   1.194   4.916   1.653  0.1751  0.1251  0.3702
   16UNL     N7 4667   1.190   5.123   1.549  0.7047 -0.3631  0.1792
   16UNL     H8 4668   1.148   5.219   1.801  2.0296  1.0882  0.2334
   16UNL     H9 4669   1.260   5.103   1.862  0.4969  0.2278 -0.9203
   16UNL    H10 4670   1.085   5.075   1.858 -0.4409  1.0410 -0.7744
   17UNL     H0 4671   1.665   0.021   1.673 -0.0009 -0.8092  0.5747
   17UNL     H1 4672   1.871   0.107   1.827  1.1248 -0.6731  1.2594
   17UNL     C2 4673   1.770   0.001   1.656  0.1763  0.0960  0.5238
   17UNL     C3 4674   1.876   0.044   1.739 -0.8910 -0.2592  0.7977
   17UNL     C4 4675   1.938  -0.097   1.596 -0.6762 -0.3255  0.0130
   17UNL     C5 4676   2.019  -0.206   1.535  0.1769  0.2337  0.3632
   17UNL     N6 4677   1.812  -0.095   1.573 -0.2917 -0.0167  0.5530
   17UNL     N7 4678   1.987  -0.010   1.692 -0.2010  0.3859  0.0976
   17UNL     H8 4679   2.010  -0.210   1.426 -2.4586 -2.5417  0.5156
   17UNL     H9 4680   2.125  -0.200   1.560  0.2795  2.0955 -0.3925
   17UNL    H10 4681   1.973  -0.301   1.566 -1.1346  0.6576 -0.2210
   18UNL     H0 4682   1.427   4.952   2.184  0.7905 -0.4756  1.2187
   18UNL     H1 4683   1.196   4.856   2.058 -0.1564 -1.5709 -1.5624
   18UNL     C2 4684   1.420   4.907   2.086  0.8917  1.0417  0.4725
   18UNL     C3 4685   1.301   4.858   2.030  0.2255 -0.0387 -0.2159
   18UNL     C4 4686   1.464   4.862   1.913  0.7479  0.1780 -0.1738
   18UNL     C5 4687   1.552   4.859   1.793 -0.2764 -0.2788  0.3470
   18UNL     N6 4688   1.526   4.863   2.027 -0.2430  0.3200  0.7417
   18UNL     N7 4689   1.332   4.828   1.905 -0.4174  0.2589  0.2907
   18UNL     H8 4690   1.587   4.757   1.772  0.8767  0.1552  0.0475
   18UNL     H9 4691   1.643   4.917   1.814  1.4914 -1.7283 -2.6122
   18UNL    H10 4692   1.497   4.900   1.708 -0.4130  1.1582  1.0892
    1Zn      Zn 4693   0.244   4.977   2.696 -0.0456 -0.0767  0.2523
    2Zn      Zn 4694   0.233   3.929   3.297  0.0604  0.2227 -0.0536
    3Zn      Zn 4695   5.561   4.298   3.287  0.1629 -0.1289 -0.0299
    4Zn      Zn 4696   0.710   4.635   2.680  0.0741  0.1334  0.0017
    5Zn      Zn 4697   0.705   4.129   2.989  0.3398 -0.1738 -0.0819
    6Zn      Zn 4698   5.525   4.793   2.998 -0.1109  0.1491  0.2077
    7UNL     H0 4699   5.608   4.517   3.443 -1.1186 -0.0952 -0.0094
    7UNL     H1 4700   5.586   4.541   3.729  1.7480 -0.0480  0.6022
    7UNL     C2 4701   5.574   4.443   3.515 -0.4717 -0.3523  0.0423
    7UNL     C3 4702   5.575   4.462   3.656  0.0818  0.8650 -0.2053
    7UNL     C4 4703   5.536   4.266   3.590 -0.1762 -0.1623  0.1385
    7UNL     C5 4704   5.528   4.117   3.596  0.3420 -0.6969 -0.0092
    7UNL     N6 4705   5.552   4.323   3.467  0.0063  0.2389 -0.3217
    7UNL     N7 4706   5.560   4.342   3.705  0.3180  0.9375 -0.1973
    7UNL     H8 4707   5.455   4.095   3.517 -0.2315 -3.9068  1.2715
    7UNL     H9 4708   5.489   4.079   3.691  0.7327 -2.1713 -0.4157
    7UNL    H10 4709   5.630   4.081   3.575  0.6245 -0.0979  0.2970
    8UNL     H0 4710   0.263   3.655   3.413  0.3498 -1.7149  0.4176
    8UNL     H1 4711   0.252   3.425   3.273  0.7241  0.1625 -0.0707
    8UNL     C2 4712   0.252   3.652   3.306  0.1184  0.2595  0.3445
    8UNL     C3 4713   0.249   3.527   3.237 -0.3975 -0.1848 -1.0353
    8UNL     C4 4714   0.231   3.696   3.114 -0.9398 -0.0167  0.9725
    8UNL     C5 4715   0.195   3.781   2.988  0.1227  0.2073  0.9329
    8UNL     N6 4716   0.234   3.759   3.230 -0.3535 -0.1483  0.5798
    8UNL     N7 4717   0.246   3.559   3.111  0.6580 -0.6445  0.1068
    8UNL     H8 4718   0.225   3.738   2.892 -2.8636  0.9442 -0.4652
    8UNL     H9 4719   0.246   3.878   2.989  3.1801 -1.2169 -0.9885
    8UNL    H10 4720   0.088   3.805   2.982  0.1524  0.4661  1.3751
    9UNL     H0 4721   5.753   4.389   3.100  1.6995  1.9396 -0.1432
    9UNL     H1 4722   5.692   4.590   2.918 -0.2218 -4.7548 -1.2278
    9UNL     C2 4723   5.677   4.466   3.106 -0.2192  0.1599 -0.6074
    9UNL     C3 4724   5.647   4.572   3.015 -0.4493  0.2087 -0.1574
    9UNL     C4 4725   5.507   4.547   3.166  0.0347 -0.1570  0.5732
    9UNL     C5 4726   5.405   4.587   3.265 -0.6707 -0.3267  0.0447
    9UNL     N6 4727   5.591   4.457   3.202  0.0318  0.8028  0.9693
    9UNL     N7 4728   5.536   4.625   3.060  0.3207  0.1758  0.0291
    9UNL     H8 4729   5.453   4.652   3.340  0.6508  0.7304 -1.6445
    9UNL     H9 4730   5.344   4.505   3.307 -0.8253 -0.8422 -1.1547
    9UNL    H10 4731   5.331   4.656   3.224 -0.2346  0.3879  0.4562
   10UNL     H0 4732   5.545   4.943   2.739 -0.1318 -3.0577  1.0821
   10UNL     H1 4733   5.794   5.013   2.618  1.6600 -0.1357  0.0668
   10UNL     C2 4734   5.645   4.929   2.778  0.9990 -0.1850 -0.5446
   10UNL     C3 4735   5.768   4.958   2.707  0.1414  0.6711  0.1634
   10UNL     C4 4736   5.796   4.868   2.895  0.3043 -0.1455  0.1817
   10UNL     C5 4737   5.869   4.831   3.020 -0.1897  0.9705 -0.5692
   10UNL     N6 4738   5.670   4.866   2.895  0.7787 -0.5616  0.3575
   10UNL     N7 4739   5.867   4.920   2.788  0.2006 -0.2969 -0.6776
   10UNL     H8 4740   5.961   4.774   2.998 -0.2929  0.2893  0.6646
   10UNL     H9 4741   5.819   4.767   3.094  2.0167  0.5623  0.6476
   10UNL    H10 4742   5.899   4.918   3.079  0.2197  0.6198 -0.2489
   11UNL     H0 4743   5.548   4.034   3.171 -0.5222  3.2285 -0.6674
   11UNL     H1 4744   5.743   3.848   3.210 -0.6640  0.3460  0.1916
   11UNL     C2 4745   5.650   4.056   3.202  0.1692  0.0653 -0.3518
   11UNL     C3 4746   5.747   3.954   3.231  0.1760  0.2342  0.6315
   11UNL     C4 4747   5.803   4.144   3.296 -0.4293 -0.0251  0.0723
   11UNL     C5 4748   5.879   4.250   3.384  0.8034 -0.1106 -0.3282
   11UNL     N6 4749   5.682   4.171   3.255 -0.6776 -0.3484  0.1797
   11UNL     N7 4750   5.849   4.011   3.288  0.2844  0.4263 -0.1590
   11UNL     H8 4751   5.985   4.230   3.402  0.5972 -0.9386  0.0349
   11UNL     H9 4752   5.829   4.245   3.481 -0.4095  1.9625 -0.7778
   11UNL    H10 4753   5.870   4.355   3.352  1.8851  0.6592  1.7257
   12UNL     H0 4754   0.884   4.770   2.233  1.0183 -1.8480 -0.0617
   12UNL     H1 4755   0.900   4.784   2.508 -1.2556 -1.1702  1.3215
   12UNL     C2 4756   0.817   4.722   2.304  0.0993 -0.4846  0.0513
   12UNL     C3 4757   0.830   4.730   2.446 -0.2135 -0.5162 -0.4890
   12UNL     C4 4758   0.687   4.597   2.390  0.1408 -0.1051  0.4374
   12UNL     C5 4759   0.564   4.514   2.386  0.4035 -0.3565 -0.0898
   12UNL     N6 4760   0.727   4.634   2.272  0.0547  0.3235  0.9443
   12UNL     N7 4761   0.743   4.653   2.504 -0.5970  0.4625  0.2191
   12UNL     H8 4762   0.567   4.430   2.315 -3.5695 -0.3644 -0.4663
   12UNL     H9 4763   0.480   4.570   2.345  1.6758 -0.1611 -2.6362
   12UNL    H10 4764   0.540   4.472   2.485 -0.3847  1.0778  0.3476
   13UNL     H0 4765   0.432   5.033   2.886 -1.5677 -0.7305  2.8865
   13UNL     H1 4766   0.452   5.269   3.029  2.4987 -1.4218 -0.5634
   13UNL     C2 4767   0.377   5.125   2.874 -0.5084 -0.3736 -0.0555
   13UNL     C3 4768   0.386   5.239   2.949  0.5783  0.0414  0.3856
   13UNL     C4 4769   0.235   5.249   2.806  0.8002  0.1810  0.1474
   13UNL     C5 4770   0.139   5.312   2.702  0.4192 -0.2850  0.3039
   13UNL     N6 4771   0.274   5.124   2.793 -0.0545 -0.2432  0.1456
   13UNL     N7 4772   0.292   5.328   2.908  0.3876  0.3375  0.2058
   13UNL     H8 4773   0.064   5.377   2.748  1.2403  0.5784  0.4387
   13UNL     H9 4774   0.198   5.362   2.625 -1.3177 -1.3014 -1.7918
   13UNL    H10 4775   0.086   5.228   2.654  1.5028 -1.0949  0.4800
   14UNL     H0 4776   0.447   4.226   2.955  0.9996 -1.8350 -0.6762
   14UNL     H1 4777   0.236   4.179   3.113  3.0445  3.2140  0.7041
   14UNL     C2 4778   0.443   4.153   3.035  0.1963 -0.4057  0.6500
   14UNL     C3 4779   0.332   4.127   3.113  1.3453 -0.2268  0.0945
   14UNL     C4 4780   0.498   4.022   3.173  0.3536  0.1758 -0.3487
   14UNL     C5 4781   0.590   3.925   3.248 -0.3577  0.1048 -0.0622
   14UNL     N6 4782   0.548   4.090   3.071 -0.4246 -0.2775  0.0562
   14UNL     N7 4783   0.361   4.028   3.197  0.8079 -0.4774 -0.0497
   14UNL     H8 4784   0.532   3.868   3.321  0.4597  1.2998  1.5775
   14UNL     H9 4785   0.654   3.986   3.313 -0.2567 -0.2078  0.1333
   14UNL    H10 4786   0.650   3.860   3.183  0.2899  1.5658 -0.9944
   15UNL     H0 4787   0.469   4.551   2.785  2.9973  1.3212  1.2504
   15UNL     H1 4788   0.228   4.710   2.788 -0.5713  0.8500 -0.9021
   15UNL     C2 4789   0.447   4.652   2.751  0.1190  0.4252  0.1338
   15UNL     C3 4790   0.329   4.728   2.755  0.0840 -0.6288  0.2170
   15UNL     C4 4791   0.492   4.831   2.686  0.4627  0.5174 -0.0653
   15UNL     C5 4792   0.581   4.944   2.646  0.1732 -0.3821  0.2862
   15UNL     N6 4793   0.553   4.718   2.714  0.3019 -0.8513  0.6539
   15UNL     N7 4794   0.360   4.846   2.715  0.1679 -0.6574  0.6886
   15UNL     H8 4795   0.592   5.016   2.728 -1.5705 -1.0791  1.1782
   15UNL     H9 4796   0.537   5.001   2.563  0.8676 -1.4402 -0.8312
   15UNL    H10 4797   0.677   4.909   2.606  0.6519 -0.2031  1.2572
   16UNL     H0 4798   0.737   4.127   2.696 -0.9244 -0.0929 -0.2299
   16UNL     H1 4799   0.749   4.354   2.535  1.1382 -0.9207 -0.3091
   16UNL     C2 4800   0.721   4.228   2.729 -0.6930 -0.2619  0.4221
   16UNL     C3 4801   0.727   4.344   2.640 -0.3148  0.5074 -0.4418
   16UNL     C4 4802   0.686   4.386   2.849 -0.1757 -0.9064  0.3504
   16UNL     C5 4803   0.660   4.471   2.973 -0.1852 -0.7444  0.6874
   16UNL     N6 4804   0.693   4.255   2.853  0.5525  0.0783  0.5402
   16UNL     N7 4805   0.701   4.444   2.724 -0.6293 -0.7726  0.3096
   16UNL     H8 4806   0.573   4.438   3.030 -0.6307  1.2207  1.2250
   16UNL     H9 4807   0.647   4.576   2.942  0.1648 -1.2617 -1.4302
   16UNL    H10 4808   0.738   4.470   3.049  0.4773  3.5269  0.3459
   17UNL     H0 4809   5.055   4.808   2.902 -0.2350 -0.5761 -0.5106
   17UNL     H1 4810   5.291   4.915   3.017 -0.6419  3.0823 -2.0729
   17UNL     C2 4811   5.159   4.784   2.881  0.1901  0.2644  0.5446
   17UNL     C3 4812   5.273   4.844   2.937  0.3032  0.2413  0.0655
   17UNL     C4 4813   5.320   4.693   2.802 -0.1879 -0.3836 -0.1985
   17UNL     C5 4814   5.408   4.604   2.720  0.7396 -0.1257 -1.2106
   17UNL     N6 4815   5.187   4.703   2.782  0.3345 -0.3100 -0.2442
   17UNL     N7 4816   5.379   4.784   2.887 -0.1286 -0.7834  0.3409
   17UNL     H8 4817   5.351   4.543   2.649 -1.1638 -0.4955  0.5372
   17UNL     H9 4818   5.469   4.674   2.660 -1.1074  1.7709 -1.0065
   17UNL    H10 4819   5.473   4.535   2.774  1.6037  1.4329 -0.1658
   18UNL     H0 4820   0.952   4.228   3.399  2.5645  2.2396 -0.5093
   18UNL     H1 4821   0.714   4.180   3.266  0.2922 -1.1527 -1.2969
   18UNL     C2 4822   0.933   4.214   3.293 -0.1231 -0.3558  0.1916
   18UNL     C3 4823   0.813   4.192   3.224  0.8618 -0.2181  0.2094
   18UNL     C4 4824   0.970   4.201   3.097 -0.6708 -0.0029  0.0330
   18UNL     C5 4825   1.047   4.203   2.966 -0.2073  0.6685 -0.2060
   18UNL     N6 4826   1.036   4.231   3.211 -0.7063 -0.0719 -0.3143
   18UNL     N7 4827   0.836   4.177   3.097 -0.5572 -0.6752 -0.6934
   18UNL     H8 4828   1.014   4.122   2.899 -0.0717  1.1288 -0.8389
   18UNL     H9 4829   1.154   4.179   2.977 -0.5879 -1.4944 -0.6690
   18UNL    H10 4830   1.033   4.301   2.919  1.3044  0.8789 -0.2540
    1Zn      Zn 4831   5.545   4.309   3.879 -0.0407  0.0632  0.0666
    2Zn      Zn 4832   5.516   3.261   4.454 -0.2802 -0.0776  0.4001
    3Zn      Zn 4833   5.048   3.601   4.453  0.1899 -0.1824  0.0472
    4Zn      Zn 4834   0.232   3.958   3.891  0.1923 -0.1758  0.2064
    5Zn      Zn 4835   0.241   3.424   4.174  0.0749  0.0842 -0.0203
    6Zn      Zn 4836   5.067   4.113   4.166  0.2145  0.0907  0.2362
    7UNL     H0 4837   5.060   3.838   4.632  1.3531  0.1881  2.9248
    7UNL     H1 4838   5.101   3.829   4.892 -1.7334 -0.2419 -0.1894
    7UNL     C2 4839   5.080   3.746   4.685  0.5320 -1.3718  0.6551
    7UNL     C3 4840   5.090   3.745   4.824  0.6681 -0.0761 -0.8607
    7UNL     C4 4841   5.040   3.564   4.751 -0.2503 -0.3214  0.9528
    7UNL     C5 4842   5.041   3.405   4.746 -0.0288 -0.1960  0.8964
    7UNL     N6 4843   5.064   3.630   4.634 -0.1511  0.5282 -0.0918
    7UNL     N7 4844   5.058   3.629   4.869  0.1128 -0.3288 -0.1144
    7UNL     H8 4845   4.965   3.364   4.813 -0.1529  0.3732  1.1108
    7UNL     H9 4846   5.137   3.364   4.779 -0.3003 -1.3921  0.2550
    7UNL    H10 4847   5.015   3.376   4.644  1.6914  2.3809 -0.3989
    8UNL     H0 4848   5.591   3.032   4.567  0.1448  1.4529  0.1002
    8UNL     H1 4849   5.589   2.790   4.475  1.4382  0.0948 -1.2195
    8UNL     C2 4850   5.567   3.006   4.465  0.0512  0.1488  0.4330
    8UNL     C3 4851   5.561   2.876   4.416 -0.0006  0.5832  0.0908
    8UNL     C4 4852   5.520   3.020   4.276  0.7796 -0.6364  0.4091
    8UNL     C5 4853   5.498   3.074   4.132 -0.2551  0.2169 -0.0274
    8UNL     N6 4854   5.528   3.099   4.378  0.2354  0.0072  0.0923
    8UNL     N7 4855   5.530   2.885   4.289  0.2012  0.0703  0.6699
    8UNL     H8 4856   5.582   3.047   4.066 -1.5650 -0.1980 -1.5870
    8UNL     H9 4857   5.485   3.183   4.129 -0.9988  0.1994  1.6240
    8UNL    H10 4858   5.407   3.029   4.092  0.5409  0.3005 -2.1042
    9UNL     H0 4859   5.206   3.666   4.247 -3.2752 -2.2482  0.3239
    9UNL     H1 4860   5.259   3.925   4.148 -0.4509  0.9706  0.2758
    9UNL     C2 4861   5.156   3.758   4.276  0.3341  0.0667 -0.2469
    9UNL     C3 4862   5.189   3.888   4.221  0.7455 -0.0524  0.9466
    9UNL     C4 4863   5.018   3.877   4.338  0.0711 -0.1802 -0.1186
    9UNL     C5 4864   4.892   3.915   4.406 -0.3093 -0.5291 -1.3672
    9UNL     N6 4865   5.048   3.747   4.352  0.4160 -0.2300  0.2360
    9UNL     N7 4866   5.090   3.962   4.264 -0.1391  0.2769 -0.2878
    9UNL     H8 4867   4.821   3.832   4.403 -1.0671  0.0257 -0.0404
    9UNL     H9 4868   4.844   4.006   4.369  1.3020  1.4094  0.9246
    9UNL    H10 4869   4.912   3.932   4.513 -3.1202 -1.2784 -0.6450
   10UNL     H0 4870   5.083   4.186   3.898  0.2055 -0.1407  0.8462
   10UNL     H1 4871   5.300   4.326   3.788 -0.1625 -0.5494 -0.7741
   10UNL     C2 4872   5.179   4.213   3.942  0.6641  0.4497 -0.4711
   10UNL     C3 4873   5.293   4.271   3.881  0.3336  1.1940  0.3317
   10UNL     C4 4874   5.335   4.205   4.070  0.0209  0.5042  0.0005
   10UNL     C5 4875   5.410   4.197   4.202  0.4025  0.4360  0.1576
   10UNL     N6 4876   5.209   4.167   4.061  0.0724  0.0035 -0.1141
   10UNL     N7 4877   5.395   4.250   3.955  0.4923  0.5079  0.3445
   10UNL     H8 4878   5.495   4.129   4.189  1.1807  1.6232 -1.3124
   10UNL     H9 4879   5.346   4.161   4.284  0.5466  3.6159  1.8298
   10UNL    H10 4880   5.457   4.290   4.237  3.0915 -1.6396  2.4436
   11UNL     H0 4881   5.031   3.336   4.383  0.8450  0.8661 -3.1986
   11UNL     H1 4882   5.253   3.161   4.369  2.1768  0.0482  2.0722
   11UNL     C2 4883   5.136   3.354   4.403  0.4109  0.4665  0.0360
   11UNL     C3 4884   5.251   3.267   4.389 -0.2864  0.3720  0.4810
   11UNL     C4 4885   5.304   3.453   4.462 -0.2620  0.0167 -0.0066
   11UNL     C5 4886   5.387   3.561   4.525  0.4902 -0.1414 -0.0253
   11UNL     N6 4887   5.176   3.471   4.438  0.3472 -0.6260  0.4971
   11UNL     N7 4888   5.355   3.331   4.438 -0.0399 -1.1601  0.6514
   11UNL     H8 4889   5.460   3.604   4.456 -0.4025  1.3989 -0.0390
   11UNL     H9 4890   5.442   3.533   4.616 -0.5070 -0.6411  0.4476
   11UNL    H10 4891   5.319   3.637   4.565  1.3531  0.9931 -0.6788
   12UNL     H0 4892   0.434   4.021   3.437 -0.5095  0.3274 -0.5571
   12UNL     H1 4893   0.445   4.072   3.715  1.2841 -0.0617 -1.9612
   12UNL     C2 4894   0.362   3.992   3.513  0.5238  0.1248  0.3684
   12UNL     C3 4895   0.370   4.024   3.654 -0.7425 -0.1489  0.4402
   12UNL     C4 4896   0.213   3.902   3.594  0.3320  0.4482 -0.3489
   12UNL     C5 4897   0.078   3.833   3.612 -0.0671  0.0226 -0.0036
   12UNL     N6 4898   0.260   3.916   3.474  0.3416  0.1536  0.3745
   12UNL     N7 4899   0.269   3.964   3.704  0.2809  0.5990 -0.2612
   12UNL     H8 4900   0.029   3.825   3.514  0.1025 -1.2559 -0.0013
   12UNL     H9 4901   0.013   3.899   3.670  0.7728  2.8754 -2.0770
   12UNL    H10 4902   0.089   3.727   3.636 -1.3832  0.1918  1.5067
   13UNL     H0 4903   5.730   4.350   4.092  0.5014  0.2912  1.2673
   13UNL     H1 4904   5.785   4.577   4.214  2.3598 -1.7388 -2.4598
   13UNL     C2 4905   5.681   4.445   4.075  0.6119  0.1772  0.2437
   13UNL     C3 4906   5.705   4.567   4.143 -0.0549 -0.2762 -0.1118
   13UNL     C4 4907   5.550   4.579   3.999 -0.6101  0.7440 -0.3279
   13UNL     C5 4908   5.416   4.619   3.946  0.1792  0.1437 -0.3665
   13UNL     N6 4909   5.589   4.453   3.982  0.5688  0.2537  0.1312
   13UNL     N7 4910   5.618   4.657   4.097  0.3782 -0.5143 -0.4140
   13UNL     H8 4911   5.379   4.552   3.869  0.0399 -3.1234  2.3171
   13UNL     H9 4912   5.354   4.603   4.036 -0.7394 -1.4940 -1.2548
   13UNL    H10 4913   5.402   4.726   3.926 -1.0687  0.3339  1.2386
   14UNL     H0 4914   5.743   3.533   4.116  0.9081 -0.2584 -0.1730
   14UNL     H1 4915   5.530   3.479   4.263  0.3119  3.0528  0.9823
   14UNL     C2 4916   5.742   3.462   4.197  0.3845 -0.2197 -0.1432
   14UNL     C3 4917   5.627   3.434   4.275 -0.5150  1.0656  0.5378
   14UNL     C4 4918   5.793   3.335   4.337  0.1971  0.5151 -0.3043
   14UNL     C5 4919   5.884   3.232   4.412 -0.0707  0.0570 -0.0390
   14UNL     N6 4920   5.854   3.411   4.246  0.7454 -0.1300  0.2905
   14UNL     N7 4921   5.656   3.341   4.363  0.7218  0.5216  0.2087
   14UNL     H8 4922   5.965   3.280   4.469  1.4709 -1.7910 -0.5723
   14UNL     H9 4923   5.938   3.175   4.336 -1.0034  1.2491 -1.6651
   14UNL    H10 4924   5.834   3.160   4.478  0.1871 -0.2383 -0.1682
   15UNL     H0 4925   5.763   3.869   3.987  0.5729  0.5661  1.3959
   15UNL     H1 4926   5.531   4.027   3.978 -0.1587  1.6842  1.4221
   15UNL     C2 4927   5.752   3.970   3.949 -0.0753 -0.2424 -0.7285
   15UNL     C3 4928   5.633   4.050   3.951  0.0407 -0.1105  0.5120
   15UNL     C4 4929   5.797   4.145   3.881  0.5375  0.1504  0.2057
   15UNL     C5 4930   5.876   4.246   3.808 -0.2666  0.0450 -0.1172
   15UNL     N6 4931   5.859   4.036   3.920 -0.6618  0.5297  0.1983
   15UNL     N7 4932   5.664   4.167   3.900  0.1014  0.6992 -0.4804
   15UNL     H8 4933   5.836   4.269   3.708  1.5530  1.1684 -0.6298
   15UNL     H9 4934   5.982   4.220   3.806 -0.5642 -1.2329  0.0050
   15UNL    H10 4935   5.865   4.344   3.855  2.6866  0.2555  0.3379
   16UNL     H0 4936   0.296   3.472   3.911 -0.6529  0.2566 -0.5714
   16UNL     H1 4937   0.325   3.712   3.776  0.0866 -0.0176 -0.0729
   16UNL     C2 4938   0.277   3.572   3.948  0.3510  0.5794 -0.8785
   16UNL     C3 4939   0.294   3.692   3.877  0.3409 -0.2143 -0.0341
   16UNL     C4 4940   0.230   3.712   4.067 -0.2020 -0.1853  0.3622
   16UNL     C5 4941   0.178   3.764   4.199  0.7774  0.1731  0.3139
   16UNL     N6 4942   0.239   3.582   4.075  0.2359  0.4698  0.1677
   16UNL     N7 4943   0.243   3.785   3.954 -0.3196  0.2809 -0.0371
   16UNL     H8 4944   0.244   3.743   4.285  2.7096 -0.8314 -1.3300
   16UNL     H9 4945   0.074   3.730   4.207  0.9550 -0.2872  0.7366
   16UNL    H10 4946   0.166   3.872   4.188  2.6875  0.6295  1.9902
   17UNL     H0 4947   4.602   4.158   4.028  1.2454  2.6868  0.1614
   17UNL     H1 4948   4.795   4.234   4.183 -0.9379 -0.9027  1.2400
   17UNL     C2 4949   4.700   4.114   4.027  0.0514 -0.1687  0.5407
   17UNL     C3 4950   4.806   4.170   4.097  0.0286  0.7513  0.0675
   17UNL     C4 4951   4.861   4.006   3.980  0.2152  0.2799 -0.1315
   17UNL     C5 4952   4.944   3.887   3.934  0.8335  0.0538  0.0131
   17UNL     N6 4953   4.733   4.018   3.938  0.5732 -0.4659 -1.0136
   17UNL     N7 4954   4.912   4.096   4.071 -0.9782  0.1642 -1.1436
   17UNL     H8 4955   5.020   3.926   3.865  0.8815  0.8557  0.5043
   17UNL     H9 4956   4.989   3.833   4.017  0.2338 -0.0771  0.2583
   17UNL    H10 4957   4.886   3.816   3.874 -0.1047  0.3664  0.5352
   18UNL     H0 4958   0.455   3.591   4.583  1.1383 -1.1235  1.0650
   18UNL     H1 4959   0.223   3.488   4.473  0.4129 -1.7710  0.9833
   18UNL     C2 4960   0.438   3.567   4.479 -0.2049 -0.4030  1.1062
   18UNL     C3 4961   0.318   3.514   4.428 -0.8130  0.6286 -0.3882
   18UNL     C4 4962   0.475   3.528   4.292 -0.5010  0.1564  0.3493
   18UNL     C5 4963   0.554   3.479   4.171 -0.0063  0.0587  0.2762
   18UNL     N6 4964   0.541   3.567   4.399 -0.1435 -0.0413 -0.8348
   18UNL     N7 4965   0.354   3.477   4.305  0.4189  0.3761 -0.3558
   18UNL     H8 4966   0.507   3.492   4.073 -4.8569 -0.7187  2.2012
   18UNL     H9 4967   0.582   3.374   4.187 -0.2759 -0.1126 -0.3470
   18UNL    H10 4968   0.648   3.534   4.165  0.8590 -1.4456 -0.5510
    1Zn      Zn 4969   2.631   2.242   0.359 -0.1863 -0.2498  0.2663
    2Zn      Zn 4970   2.626   1.215   0.913 -0.3630 -0.0011 -0.0420
    3Zn      Zn 4971   2.140   1.534   0.900 -0.2740 -0.1209  0.1731
    4Zn      Zn 4972   3.112   1.879   0.321 -0.2822  0.2136 -0.0749
    5Zn      Zn 4973   3.125   1.378   0.626  0.2310  0.0337 -0.2144
    6Zn      Zn 4974   2.131   2.054   0.640  0.3087  0.0623 -0.1430
    7UNL     H0 4975   2.179   1.773   1.049 -0.0202 -0.7022 -1.6724
    7UNL     H1 4976   2.191   1.769   1.341  1.6911 -1.8633  1.0508
    7UNL     C2 4977   2.165   1.694   1.121  0.2611  0.7729  0.0457
    7UNL     C3 4978   2.178   1.691   1.267  0.1305 -0.4857 -0.2389
    7UNL     C4 4979   2.133   1.506   1.190  0.1946 -0.5243  1.0583
    7UNL     C5 4980   2.096   1.357   1.182  0.6928  0.0990  0.8277
    7UNL     N6 4981   2.140   1.572   1.076 -0.1001  0.1716  0.5035
    7UNL     N7 4982   2.151   1.569   1.306  0.9089 -0.5509 -0.2349
    7UNL     H8 4983   2.089   1.319   1.080 -1.1597  1.9583  0.1817
    7UNL     H9 4984   1.993   1.342   1.215  0.5228  2.0294  1.3437
    7UNL    H10 4985   2.167   1.300   1.242  1.1911  2.5387  2.7401
    8UNL     H0 4986   2.677   0.968   1.033  1.3043 -0.9070  0.8307
    8UNL     H1 4987   2.640   0.724   0.919 -2.2846  0.0559  1.2196
    8UNL     C2 4988   2.655   0.949   0.929  1.3315 -0.1174  0.6713
    8UNL     C3 4989   2.637   0.820   0.869  0.5328  0.2663  1.3128
    8UNL     C4 4990   2.631   0.969   0.726  0.3644 -0.1737  0.1675
    8UNL     C5 4991   2.623   1.044   0.596 -0.0747 -0.0359 -0.0725
    8UNL     N6 4992   2.639   1.045   0.838  0.4633 -0.1298  0.5767
    8UNL     N7 4993   2.634   0.832   0.736 -0.2650 -0.8453 -0.6195
    8UNL     H8 4994   2.726   1.058   0.561 -0.4595  0.4705 -1.0298
    8UNL     H9 4995   2.563   1.136   0.598 -0.5592 -0.2775 -1.7517
    8UNL    H10 4996   2.582   0.978   0.519 -0.0886 -1.4381  1.1096
    9UNL     H0 4997   2.342   1.620   0.744 -1.4235 -1.3025  2.2567
    9UNL     H1 4998   2.370   1.870   0.609 -0.4440  0.1699 -0.9597
    9UNL     C2 4999   2.280   1.708   0.747 -0.3311 -0.2690 -0.8503
    9UNL     C3 5000   2.294   1.837   0.679  0.2543 -0.1330 -0.3414
    9UNL     C4 5001   2.117   1.803   0.780  0.4578 -0.2311  0.2817
    9UNL     C5 5002   1.990   1.848   0.851 -0.0092  0.1496  0.2216
    9UNL     N6 5003   2.171   1.686   0.809 -0.1373  0.4065 -0.3771
    9UNL     N7 5004   2.187   1.900   0.712 -0.3878  0.2423  0.1605
    9UNL     H8 5005   1.906   1.852   0.781  0.9563 -1.5531 -1.1348
    9UNL     H9 5006   1.998   1.949   0.893  3.4704 -0.8505  2.3921
    9UNL    H10 5007   1.959   1.771   0.923 -1.2427 -0.5341 -0.9888
   10UNL     H0 5008   2.149   2.114   0.332  0.5825  0.5539 -1.3612
   10UNL     H1 5009   2.374   2.190   0.220 -2.3034  1.9203 -0.3741
   10UNL     C2 5010   2.240   2.135   0.388  0.0199  0.4226 -0.3721
   10UNL     C3 5011   2.361   2.170   0.326  0.0130  0.4048 -0.3194
   10UNL     C4 5012   2.384   2.180   0.526 -0.2169  0.3224 -0.3184
   10UNL     C5 5013   2.454   2.200   0.665  0.5959 -0.4215 -0.1009
   10UNL     N6 5014   2.261   2.129   0.518  0.1072 -1.0385 -0.1279
   10UNL     N7 5015   2.456   2.207   0.412  0.4526 -0.6329 -0.1545
   10UNL     H8 5016   2.399   2.160   0.751 -0.0945  1.8977  0.5832
   10UNL     H9 5017   2.481   2.305   0.675 -1.2448  0.1896 -1.1614
   10UNL    H10 5018   2.545   2.139   0.670  0.8448 -0.0273  0.1879
   11UNL     H0 5019   2.159   1.297   0.747 -0.3260  0.3662  1.9036
   11UNL     H1 5020   2.387   1.129   0.743 -1.6861  0.8082 -1.5310
   11UNL     C2 5021   2.256   1.309   0.795  0.8187  0.2159 -0.2750
   11UNL     C3 5022   2.372   1.220   0.801  0.8723  0.0787  0.5004
   11UNL     C4 5023   2.409   1.401   0.902 -0.0350 -0.1359  0.4042
   11UNL     C5 5024   2.475   1.489   1.001 -0.0022  0.1372  0.4740
   11UNL     N6 5025   2.277   1.413   0.877  0.2225 -0.1826  0.2737
   11UNL     N7 5026   2.463   1.279   0.876 -0.6497  0.0013 -0.0639
   11UNL     H8 5027   2.444   1.467   1.104 -0.3613  0.2395  0.3864
   11UNL     H9 5028   2.448   1.595   0.991 -2.5052 -0.6226 -1.8370
   11UNL    H10 5029   2.585   1.485   0.992 -0.0907 -2.2479 -0.1907
   12UNL     H0 5030   5.237   4.719   4.616 -1.0561 -0.1257 -2.2167
   12UNL     H1 5031   5.237   4.719   4.895 -0.5439 -0.3606  0.8213
   12UNL     C2 5032   5.164   4.682   4.687  0.8469  0.2891  0.0748
   12UNL     C3 5033   5.163   4.679   4.827  0.2012 -0.1034 -0.1616
   12UNL     C4 5034   4.998   4.599   4.744 -0.5680  0.8925  1.0493
   12UNL     C5 5035   4.862   4.533   4.738  0.0005  0.1312  0.0183
   12UNL     N6 5036   5.061   4.622   4.631 -0.0423  0.5649 -0.4870
   12UNL     N7 5037   5.053   4.624   4.862 -0.1095  0.2782  0.3133
   12UNL     H8 5038   4.800   4.561   4.652  0.3177 -0.8697 -0.5508
   12UNL     H9 5039   4.802   4.526   4.830 -0.0303 -0.2924 -0.0311
   12UNL    H10 5040   4.875   4.426   4.721  0.6877  0.2805 -0.4127
   13UNL     H0 5041   2.831   2.297   0.551 -0.3091 -0.3330  0.1344
   13UNL     H1 5042   2.852   2.553   0.683 -0.0006 -0.2787  0.8591
   13UNL     C2 5043   2.779   2.390   0.536 -0.3319 -0.2033  0.9664
   13UNL     C3 5044   2.788   2.512   0.606  0.7718 -0.1570  0.1451
   13UNL     C4 5045   2.624   2.504   0.483  0.2067  1.0957  0.4735
   13UNL     C5 5046   2.489   2.542   0.411  0.0679  0.1834  0.4925
   13UNL     N6 5047   2.670   2.379   0.461  0.1894 -0.2038 -0.2119
   13UNL     N7 5048   2.688   2.586   0.574  0.7173  0.6580  0.6442
   13UNL     H8 5049   2.400   2.522   0.472 -0.7236  1.6012 -0.1440
   13UNL     H9 5050   2.481   2.648   0.386 -2.0254 -0.1055 -0.2740
   13UNL    H10 5051   2.477   2.483   0.320 -0.1574  1.1782 -0.1362
   14UNL     H0 5052   2.879   1.540   0.621  2.1392 -1.8134 -1.3541
   14UNL     H1 5053   2.642   1.470   0.753 -1.1883 -0.7540 -1.2351
   14UNL     C2 5054   2.853   1.446   0.670 -0.0986 -0.6145 -0.0588
   14UNL     C3 5055   2.736   1.417   0.744 -0.1970  0.8502 -0.7487
   14UNL     C4 5056   2.887   1.287   0.775 -0.3062  0.9386 -0.7585
   14UNL     C5 5057   2.949   1.155   0.825  0.3807  0.1617 -0.0969
   14UNL     N6 5058   2.952   1.363   0.693  0.6296  0.0019 -0.1603
   14UNL     N7 5059   2.758   1.304   0.813  0.1086  0.1017  0.1400
   14UNL     H8 5060   2.974   1.157   0.932  1.1977 -0.5033 -0.2642
   14UNL     H9 5061   3.047   1.139   0.779  0.5093  0.6302  0.0085
   14UNL    H10 5062   2.885   1.068   0.805  0.4050  0.1907 -0.3042
   15UNL     H0 5063   2.874   1.817   0.476  3.1527  1.8587  1.9691
   15UNL     H1 5064   2.645   1.993   0.494 -0.2506  0.5486  0.2439
   15UNL     C2 5065   2.854   1.914   0.435 -0.2778  0.4076 -0.1939
   15UNL     C3 5066   2.744   2.000   0.451 -0.4594 -0.0490 -0.3578
   15UNL     C4 5067   2.893   2.089   0.345 -0.5329 -0.8412  0.6191
   15UNL     C5 5068   2.958   2.191   0.251  0.4046 -0.3255 -0.1447
   15UNL     N6 5069   2.952   1.971   0.366  0.1268  0.6705  0.5066
   15UNL     N7 5070   2.769   2.115   0.387 -0.0638  0.6756 -0.5789
   15UNL     H8 5071   2.942   2.180   0.143 -0.2203  3.3033 -0.5228
   15UNL     H9 5072   3.067   2.185   0.259  0.2178 -1.7849  2.1375
   15UNL    H10 5073   2.939   2.296   0.276  0.9382 -0.5246  1.1553
   16UNL     H0 5074   3.182   1.399   0.332  1.8568  0.2189  0.7624
   16UNL     H1 5075   3.122   1.614   0.187  0.7356 -1.4536 -0.3791
   16UNL     C2 5076   3.154   1.496   0.371  0.1378  0.2122 -0.3337
   16UNL     C3 5077   3.124   1.608   0.295 -0.0587 -0.1223 -0.2710
   16UNL     C4 5078   3.133   1.644   0.496  0.5062 -0.4938 -0.5614
   16UNL     C5 5079   3.117   1.719   0.634  0.6405  0.6090  0.9097
   16UNL     N6 5080   3.141   1.512   0.503 -0.6248 -0.3721  0.6783
   16UNL     N7 5081   3.110   1.708   0.377  0.8854  0.2684 -0.6786
   16UNL     H8 5082   3.104   1.827   0.622 -1.6792  0.2681 -0.2396
   16UNL     H9 5083   3.195   1.682   0.703  1.2452  0.6016  0.2434
   16UNL    H10 5084   3.022   1.681   0.672 -0.3617  0.5536 -1.4511
   17UNL     H0 5085   1.672   2.079   0.517 -0.2249  0.7527 -0.5423
   17UNL     H1 5086   1.874   2.155   0.673 -0.0160  2.1934 -1.2978
   17UNL     C2 5087   1.774   2.044   0.507 -0.4836 -0.4527  0.7370
   17UNL     C3 5088   1.879   2.089   0.588  0.1683  0.1341  0.2420
   17UNL     C4 5089   1.937   1.943   0.448  0.0322  0.7127  0.1477
   17UNL     C5 5090   2.013   1.851   0.357  0.7302 -0.2223  0.1960
   17UNL     N6 5091   1.808   1.953   0.419  0.4512 -0.1609 -0.1112
   17UNL     N7 5092   1.986   2.028   0.546  0.5131  0.6722 -0.2306
   17UNL     H8 5093   2.042   1.891   0.259  0.5702  1.4228  0.7879
   17UNL     H9 5094   2.112   1.831   0.399  0.9836  0.4725 -0.0424
   17UNL    H10 5095   1.964   1.754   0.346 -0.8865  0.4153  1.4889
   18UNL     H0 5096   3.364   1.476   1.044  2.1569 -1.6682 -1.1693
   18UNL     H1 5097   3.117   1.435   0.902 -0.0525  1.7111  1.2901
   18UNL     C2 5098   3.341   1.469   0.938 -0.3769 -0.1584 -0.8042
   18UNL     C3 5099   3.220   1.440   0.869 -0.4508  0.3853 -0.2762
   18UNL     C4 5100   3.389   1.446   0.742  0.8561  0.1972  0.2353
   18UNL     C5 5101   3.468   1.459   0.614 -0.6991 -0.6137 -0.6918
   18UNL     N6 5102   3.446   1.471   0.860  0.6520 -0.1198 -0.1592
   18UNL     N7 5103   3.254   1.414   0.743 -0.4251  0.0439  0.1136
   18UNL     H8 5104   3.405   1.425   0.531 -1.1632  0.4267 -0.7772
   18UNL     H9 5105   3.568   1.414   0.610 -1.3087 -2.0848 -0.0591
   18UNL    H10 5106   3.477   1.564   0.584  1.3110  0.0120  1.7364
    1Zn      Zn 5107   2.145   1.552   1.493  0.0889 -0.3135  0.1256
    2Zn      Zn 5108   2.158   0.537   2.085 -0.0626  0.1244  0.0686
    3Zn      Zn 5109   1.668   0.877   2.100 -0.3001 -0.0128 -0.0003
    4Zn      Zn 5110   2.628   1.197   1.510  0.0361 -0.4438 -0.1127
    5Zn      Zn 5111   2.654   0.687   1.783  0.1843  0.0537  0.3614
    6Zn      Zn 5112   1.655   1.372   1.803  0.2676 -0.1459  0.0035
    7UNL     H0 5113   1.719   1.083   2.270  0.5620  0.9004  1.2236
    7UNL     H1 5114   1.711   1.085   2.552 -2.3102 -0.9292  2.1496
    7UNL     C2 5115   1.685   1.003   2.334 -0.2071 -0.5552 -0.8950
    7UNL     C3 5116   1.684   1.010   2.478  0.2453 -0.0836  0.1845
    7UNL     C4 5117   1.629   0.829   2.396  0.9042  0.0638  0.2264
    7UNL     C5 5118   1.562   0.691   2.390 -0.1090 -0.4091  0.1427
    7UNL     N6 5119   1.647   0.890   2.283 -0.0419 -0.4596 -0.2321
    7UNL     N7 5120   1.645   0.893   2.517 -0.0901 -0.5159  0.1688
    7UNL     H8 5121   1.584   0.638   2.296  1.1046 -1.2244  0.8687
    7UNL     H9 5122   1.454   0.695   2.407 -0.0298  1.5520  0.3913
    7UNL    H10 5123   1.604   0.622   2.463 -2.8940 -0.3510  1.9286
    8UNL     H0 5124   2.188   0.290   2.191 -0.9813  1.0582  0.5425
    8UNL     H1 5125   2.149   0.052   2.057  0.1173  0.9954  1.1379
    8UNL     C2 5126   2.147   0.273   2.093  0.1193 -0.0861  0.2590
    8UNL     C3 5127   2.129   0.154   2.026  0.1725  0.6790  0.0102
    8UNL     C4 5128   2.131   0.312   1.892  0.5950  0.1018 -0.0154
    8UNL     C5 5129   2.151   0.373   1.759  0.4434 -0.8687 -0.0632
    8UNL     N6 5130   2.147   0.374   2.007  0.2168 -0.6655 -0.5857
    8UNL     N7 5131   2.121   0.172   1.895 -0.2823 -0.2837 -0.4366
    8UNL     H8 5132   2.254   0.351   1.727  0.0388 -1.1584 -1.2108
    8UNL     H9 5133   2.126   0.480   1.760 -1.0021 -1.1644 -1.6354
    8UNL    H10 5134   2.093   0.322   1.682 -2.2731 -0.5647  1.6376
    9UNL     H0 5135   1.868   0.952   1.924 -1.1394  0.2781 -0.3195
    9UNL     H1 5136   1.865   1.200   1.785  0.2968 -1.0728 -0.4598
    9UNL     C2 5137   1.802   1.037   1.935 -0.5472  0.7033  0.0222
    9UNL     C3 5138   1.797   1.155   1.857  0.1695 -0.7278 -0.3621
    9UNL     C4 5139   1.649   1.141   1.997  0.4961  0.0836 -0.4263
    9UNL     C5 5140   1.510   1.167   2.053  0.0448  0.2600 -0.2002
    9UNL     N6 5141   1.711   1.031   2.025 -0.4665  0.3620 -0.1344
    9UNL     N7 5142   1.694   1.222   1.898 -0.4274 -0.3712 -0.2224
    9UNL     H8 5143   1.522   1.184   2.160 -1.9587  0.2219  0.0738
    9UNL     H9 5144   1.448   1.077   2.040  2.0858 -1.0203 -1.5704
    9UNL    H10 5145   1.466   1.252   1.999 -2.3109  0.0940  1.3080
   10UNL     H0 5146   1.679   1.430   1.541  1.0668  0.9793 -1.7956
   10UNL     H1 5147   1.900   1.503   1.387  0.1190 -0.1248 -0.2717
   10UNL     C2 5148   1.778   1.441   1.581  0.3044  0.3842  0.3905
   10UNL     C3 5149   1.889   1.481   1.493  0.0162  0.4291 -0.1650
   10UNL     C4 5150   1.928   1.468   1.693  0.1805 -0.5920 -0.8790
   10UNL     C5 5151   1.999   1.487   1.824  0.0146  0.0563 -0.3408
   10UNL     N6 5152   1.806   1.423   1.707  0.4919 -0.1320  0.5780
   10UNL     N7 5153   1.991   1.489   1.575 -0.5064 -0.3379 -0.2921
   10UNL     H8 5154   1.950   1.563   1.887 -0.9850  0.1552 -1.2013
   10UNL     H9 5155   2.105   1.512   1.829 -0.2122  0.8085  1.6178
   10UNL    H10 5156   1.986   1.394   1.880  1.7179  0.0755  0.1266
   11UNL     H0 5157   1.691   0.638   1.968  0.0238  0.7503 -1.6858
   11UNL     H1 5158   1.921   0.470   1.956  1.5911 -0.3351  2.1578
   11UNL     C2 5159   1.788   0.649   2.015 -0.6962 -0.0348  0.0648
   11UNL     C3 5160   1.899   0.565   2.003  0.1353  0.4649  0.0316
   11UNL     C4 5161   1.938   0.735   2.118 -0.0569 -0.5811 -0.5787
   11UNL     C5 5162   2.023   0.840   2.184  1.3282  0.0254  0.0864
   11UNL     N6 5163   1.805   0.754   2.098 -0.1296  0.4912 -0.4827
   11UNL     N7 5164   2.002   0.624   2.065 -0.2717 -0.5368  0.6190
   11UNL     H8 5165   2.072   0.800   2.274  0.8074 -1.7310 -0.3849
   11UNL     H9 5166   1.959   0.923   2.217 -1.4937 -1.3853 -1.4628
   11UNL    H10 5167   2.105   0.885   2.126  1.4372  0.8569  0.8470
   12UNL     H0 5168   2.826   1.332   1.080 -2.1702  1.7343 -1.6899
   12UNL     H1 5169   2.832   1.335   1.355 -3.1657  3.5409  1.2501
   12UNL     C2 5170   2.760   1.275   1.144  0.3946  0.3067 -0.1553
   12UNL     C3 5171   2.766   1.284   1.286  0.1389 -0.1076  0.4131
   12UNL     C4 5172   2.605   1.182   1.210  1.2200 -0.5190 -0.2014
   12UNL     C5 5173   2.466   1.125   1.209 -0.1400  0.2308  0.1131
   12UNL     N6 5174   2.663   1.202   1.092 -0.6533  0.6138 -0.3312
   12UNL     N7 5175   2.663   1.222   1.327  0.2850 -0.1460  0.5403
   12UNL     H8 5176   2.425   1.099   1.110  0.7433 -1.2401  0.1015
   12UNL     H9 5177   2.400   1.200   1.253 -0.1509  0.6304 -0.5714
   12UNL    H10 5178   2.463   1.036   1.273  1.8375  0.3301  0.3958
   13UNL     H0 5179   2.345   1.637   1.637 -0.0839  0.5020  1.0384
   13UNL     H1 5180   2.358   1.853   1.792 -0.8617 -0.9130  0.4251
   13UNL     C2 5181   2.272   1.716   1.639 -0.0136  0.6055  0.1038
   13UNL     C3 5182   2.284   1.824   1.719 -0.5521  0.0787 -0.2997
   13UNL     C4 5183   2.112   1.820   1.602  0.4459  0.2352 -0.4728
   13UNL     C5 5184   1.974   1.854   1.548  0.1725 -0.0002 -0.3238
   13UNL     N6 5185   2.165   1.710   1.570 -0.5150 -0.3674 -0.4882
   13UNL     N7 5186   2.175   1.895   1.699 -0.2167  0.2499  0.3831
   13UNL     H8 5187   1.961   1.826   1.443 -0.0241  1.9527 -0.8698
   13UNL     H9 5188   1.901   1.809   1.617  1.5219 -0.6573  0.7044
   13UNL    H10 5189   1.956   1.963   1.547  1.7969  0.3951  2.3659
   14UNL     H0 5190   2.398   0.814   1.779 -0.9856  0.2592  0.2256
   14UNL     H1 5191   2.184   0.753   1.935 -0.8387 -0.9817  1.6942
   14UNL     C2 5192   2.393   0.731   1.848 -0.1948 -0.0595 -0.0832
   14UNL     C3 5193   2.281   0.705   1.927 -0.4275  0.1193 -1.3263
   14UNL     C4 5194   2.439   0.575   1.960 -0.3825 -0.1392 -0.1025
   14UNL     C5 5195   2.496   0.432   1.974 -0.6082 -0.5798 -0.0854
   14UNL     N6 5196   2.494   0.647   1.862 -0.0025  0.1087 -0.0790
   14UNL     N7 5197   2.313   0.604   2.005  0.1078 -0.2751  0.0712
   14UNL     H8 5198   2.430   0.381   2.046 -0.8309  1.3717  1.1718
   14UNL     H9 5199   2.598   0.427   2.014 -1.1110 -1.4342  1.1733
   14UNL    H10 5200   2.502   0.372   1.882  1.0006  0.0266 -0.3907
   15UNL     H0 5201   2.377   1.134   1.592 -0.6689 -0.6039 -0.9366
   15UNL     H1 5202   2.147   1.296   1.609 -0.4656  1.8614 -3.0230
   15UNL     C2 5203   2.368   1.239   1.568 -0.3634 -0.3396  0.0621
   15UNL     C3 5204   2.249   1.315   1.580  0.7113  0.1608 -0.3396
   15UNL     C4 5205   2.417   1.413   1.512  0.4809 -0.3655  0.5362
   15UNL     C5 5206   2.485   1.516   1.427 -0.3827 -0.1422  0.5771
   15UNL     N6 5207   2.481   1.300   1.543  0.0667 -0.1223 -0.0074
   15UNL     N7 5208   2.283   1.433   1.536 -0.3289 -0.0003 -0.0763
   15UNL     H8 5209   2.436   1.614   1.433 -1.6733 -0.7922  1.0976
   15UNL     H9 5210   2.477   1.480   1.324 -0.6299  0.0862  0.5155
   15UNL    H10 5211   2.589   1.530   1.458 -0.2117  0.6998 -0.3260
   16UNL     H0 5212   2.678   0.704   1.522 -1.4091 -1.0451  1.8972
   16UNL     H1 5213   2.646   0.925   1.356 -1.7097  1.0626  0.0129
   16UNL     C2 5214   2.658   0.808   1.548  0.0505  0.0496 -0.9492
   16UNL     C3 5215   2.636   0.916   1.464 -0.0342 -0.5683  0.0941
   16UNL     C4 5216   2.624   0.963   1.662 -0.0708  0.1038  0.0050
   16UNL     C5 5217   2.595   1.044   1.788  0.3055 -0.3713  0.0284
   16UNL     N6 5218   2.656   0.833   1.674 -0.0442  0.1704  0.5367
   16UNL     N7 5219   2.600   1.017   1.537 -0.2460  0.1072 -0.3374
   16UNL     H8 5220   2.637   1.145   1.783  2.1121 -1.1515 -1.3778
   16UNL     H9 5221   2.633   1.000   1.881  1.1509  3.5205  1.7559
   16UNL    H10 5222   2.489   1.071   1.796  0.2791 -1.0373  2.8530
   17UNL     H0 5223   1.179   1.363   1.691  0.1251 -0.5723  1.5567
   17UNL     H1 5224   1.404   1.489   1.825  1.6023 -0.4325  0.4598
   17UNL     C2 5225   1.285   1.344   1.683  0.0748 -0.4004  0.1931
   17UNL     C3 5226   1.396   1.411   1.751  0.2202 -0.2428  0.3806
   17UNL     C4 5227   1.449   1.260   1.617 -0.4421  0.7025 -0.0924
   17UNL     C5 5228   1.527   1.151   1.549  0.2723 -0.2902 -0.1583
   17UNL     N6 5229   1.324   1.254   1.590 -0.1288 -0.3398 -0.1718
   17UNL     N7 5230   1.501   1.343   1.713 -0.4725  0.1459  0.2001
   17UNL     H8 5231   1.480   1.115   1.456  0.6393 -0.0371 -0.4436
   17UNL     H9 5232   1.624   1.187   1.514 -1.0393  1.4647 -2.3364
   17UNL    H10 5233   1.558   1.066   1.611  3.1358 -0.0451 -1.1134
   18UNL     H0 5234   2.865   0.818   2.222  1.9901 -1.1241  0.2144
   18UNL     H1 5235   2.649   0.699   2.091  0.4222 -0.3362 -1.3350
   18UNL     C2 5236   2.858   0.786   2.119  0.1670 -0.9026  0.2300
   18UNL     C3 5237   2.745   0.732   2.054  0.5989  0.5094 -0.1747
   18UNL     C4 5238   2.895   0.765   1.917  0.1328 -0.1761 -0.0853
   18UNL     C5 5239   2.982   0.770   1.796  0.1838 -0.8028 -0.3583
   18UNL     N6 5240   2.947   0.809   2.028 -0.1831 -0.1117 -0.2221
   18UNL     N7 5241   2.766   0.715   1.923 -0.3389 -0.7063 -0.1404
   18UNL     H8 5242   2.921   0.764   1.705 -0.8900  0.1768  0.2704
   18UNL     H9 5243   3.051   0.686   1.781  1.1086  0.5103 -5.1208
   18UNL    H10 5244   3.030   0.869   1.786 -3.4987  1.1151 -0.6965
    1Zn      Zn 5245   1.649   0.868   2.695 -0.3567  0.2011 -0.2111
    2Zn      Zn 5246   5.552   5.300   3.273  0.1808  0.2574  0.0342
    3Zn      Zn 5247   1.196   0.169   3.266 -0.1665 -0.0219 -0.2045
    4Zn      Zn 5248   2.147   0.559   2.695  0.0741  0.0867  0.1798
    5Zn      Zn 5249   2.173   0.046   2.990  0.0975  0.0658 -0.0595
    6Zn      Zn 5250   1.180   0.702   3.013 -0.2461  0.2587 -0.1103
    7UNL     H0 5251   1.256   0.384   3.438 -0.7644 -0.3455 -0.8371
    7UNL     H1 5252   1.226   0.398   3.709  2.1391 -0.8026  0.6163
    7UNL     C2 5253   1.219   0.305   3.501 -0.0747 -0.2684 -0.3191
    7UNL     C3 5254   1.205   0.313   3.645  0.8746 -0.4345  0.5251
    7UNL     C4 5255   1.170   0.128   3.565 -0.1047  0.2788 -0.1427
    7UNL     C5 5256   1.140  -0.018   3.555 -0.6127  0.0759 -0.2233
    7UNL     N6 5257   1.182   0.191   3.447  0.5991  0.1277  0.0927
    7UNL     N7 5258   1.183   0.193   3.686 -0.4349  0.2709  0.2063
    7UNL     H8 5259   1.038  -0.029   3.517 -0.2299 -1.7156 -0.8410
    7UNL     H9 5260   1.147  -0.069   3.652  1.1442 -0.0003 -0.3558
    7UNL    H10 5261   1.216  -0.065   3.491 -1.1626  1.0237 -1.6304
    8UNL     H0 5262   5.640   5.049   3.403 -0.1459 -0.5378  0.5840
    8UNL     H1 5263   5.627   4.794   3.285  2.4960  1.2159  0.7899
    8UNL     C2 5264   5.602   5.017   3.306  0.0028  0.0697  0.3216
    8UNL     C3 5265   5.592   4.890   3.248 -0.4094 -0.2331 -0.5616
    8UNL     C4 5266   5.533   5.044   3.131  0.3846 -0.5129  0.9718
    8UNL     C5 5267   5.506   5.123   3.002  0.0942 -0.3907 -0.0497
    8UNL     N6 5268   5.565   5.118   3.233  0.5470 -0.1802 -0.0005
    8UNL     N7 5269   5.542   4.911   3.134  0.2370 -0.1855  0.7207
    8UNL     H8 5270   5.462   5.061   2.923 -2.0451  0.5703  0.3274
    8UNL     H9 5271   5.592   5.181   2.963 -1.1989  0.1199 -2.3326
    8UNL    H10 5272   5.437   5.208   3.003 -0.8433 -1.1360 -0.3007
    9UNL     H0 5273   1.348   0.243   3.050 -0.8605 -0.8685 -2.4193
    9UNL     H1 5274   1.384   0.491   2.952 -0.4753  2.2818  0.5660
    9UNL     C2 5275   1.297   0.332   3.086  0.1002 -1.0534 -0.4739
    9UNL     C3 5276   1.309   0.459   3.023 -0.3588  0.4841 -0.0512
    9UNL     C4 5277   1.159   0.443   3.154 -1.0875 -0.2975 -0.3829
    9UNL     C5 5278   1.043   0.478   3.242  0.2914  0.4552  0.2002
    9UNL     N6 5279   1.206   0.318   3.176  0.4684 -0.7548 -0.3076
    9UNL     N7 5280   1.226   0.540   3.081 -0.5848 -0.0926 -0.6130
    9UNL     H8 5281   1.034   0.406   3.324  1.5102  2.3715  2.1172
    9UNL     H9 5282   0.947   0.490   3.190  0.6616 -0.7212 -0.8049
    9UNL    H10 5283   1.068   0.574   3.289 -1.4485  2.6214 -2.9046
   10UNL     H0 5284   1.185   0.807   2.745 -0.0984 -1.9858 -0.5591
   10UNL     H1 5285   1.410   0.850   2.587 -1.1112  0.6122 -0.3621
   10UNL     C2 5286   1.288   0.801   2.776 -0.0766  0.6676  0.0597
   10UNL     C3 5287   1.398   0.817   2.689 -0.0354 -0.1339 -0.4608
   10UNL     C4 5288   1.440   0.790   2.887 -0.6460  0.1944 -0.0944
   10UNL     C5 5289   1.525   0.792   3.014  0.6515 -0.1930  0.7111
   10UNL     N6 5290   1.315   0.760   2.899  0.4014  0.6467  0.8116
   10UNL     N7 5291   1.500   0.802   2.768  0.1277  0.6986  0.8610
   10UNL     H8 5292   1.628   0.821   2.990  0.4290  0.3787  0.4363
   10UNL     H9 5293   1.512   0.695   3.064 -2.2749 -0.5793 -0.5954
   10UNL    H10 5294   1.489   0.868   3.084  1.2174  0.9433 -0.1970
   11UNL     H0 5295   5.065   5.359   3.197 -1.5394  0.1348  2.8191
   11UNL     H1 5296   5.306   5.207   3.202  0.5924  0.2427 -2.6690
   11UNL     C2 5297   5.167   5.386   3.222 -0.2857 -0.6967 -0.8172
   11UNL     C3 5298   5.289   5.310   3.229  0.2759 -0.4185 -0.0628
   11UNL     C4 5299   5.329   5.513   3.265 -0.2027  0.1930  0.4842
   11UNL     C5 5300   5.399   5.639   3.305  0.0170  0.2744 -0.5076
   11UNL     N6 5301   5.194   5.509   3.258 -0.1437 -1.0970  0.4970
   11UNL     N7 5302   5.393   5.388   3.254 -0.0981  0.4112  0.5236
   11UNL     H8 5303   5.422   5.642   3.413 -0.2589  3.8144 -0.4304
   11UNL     H9 5304   5.358   5.737   3.280  0.6830  0.4381 -0.9748
   11UNL    H10 5305   5.502   5.626   3.272  0.0348 -0.4886 -0.1876
   12UNL     H0 5306   2.326   0.672   2.245  1.3632 -0.3571  0.6366
   12UNL     H1 5307   2.315   0.720   2.519  1.1455 -0.5892 -1.4674
   12UNL     C2 5308   2.257   0.627   2.315  0.2184  0.0217 -0.2200
   12UNL     C3 5309   2.256   0.653   2.458  0.5022 -0.5396 -0.9072
   12UNL     C4 5310   2.122   0.512   2.389  0.0529 -0.4298  0.1280
   12UNL     C5 5311   2.004   0.416   2.380 -0.3566 -0.6468 -0.2916
   12UNL     N6 5312   2.186   0.531   2.272  0.3066 -0.6051  1.1382
   12UNL     N7 5313   2.165   0.570   2.513 -0.3246  0.6685  0.0889
   12UNL     H8 5314   1.918   0.442   2.443  1.1371 -0.1919  1.6674
   12UNL     H9 5315   2.032   0.320   2.426 -2.8801 -0.7540  1.1685
   12UNL    H10 5316   1.962   0.394   2.282 -0.4495  0.7434 -0.5769
   13UNL     H0 5317   1.853   0.949   2.904 -2.5057 -2.3163 -0.3603
   13UNL     H1 5318   1.833   1.192   3.033 -2.5425  0.7892  0.1757
   13UNL     C2 5319   1.784   1.028   2.881 -0.4435 -0.3067  0.0150
   13UNL     C3 5320   1.770   1.150   2.955 -1.1147 -0.0723 -0.5477
   13UNL     C4 5321   1.620   1.122   2.819  0.1179 -0.4480 -0.3119
   13UNL     C5 5322   1.496   1.157   2.741 -0.1836  0.8242 -0.5607
   13UNL     N6 5323   1.686   1.014   2.793  0.2934  0.0279  0.4944
   13UNL     N7 5324   1.667   1.212   2.913  0.1418 -0.1778  0.6323
   13UNL     H8 5325   1.522   1.170   2.635 -2.3670  0.0223 -1.2510
   13UNL     H9 5326   1.419   1.081   2.750  0.4687 -0.0559 -2.0105
   13UNL    H10 5327   1.446   1.248   2.777  0.6297  0.1666  2.4761
   14UNL     H0 5328   1.935   0.133   2.953 -0.0744  0.4850  1.0425
   14UNL     H1 5329   1.694   0.045   3.074  0.2151 -0.9590  1.5106
   14UNL     C2 5330   1.926   0.056   3.028 -0.5248 -0.2722  0.2278
   14UNL     C3 5331   1.798   0.013   3.079  0.4800 -0.3966  0.0609
   14UNL     C4 5332   1.960  -0.084   3.152 -0.3832  0.1874  0.4237
   14UNL     C5 5333   2.028  -0.207   3.211  0.4034 -0.4120 -0.0338
   14UNL     N6 5334   2.030  -0.002   3.081  0.4315 -0.5381  0.0838
   14UNL     N7 5335   1.824  -0.073   3.162  0.3815  0.6073 -0.6051
   14UNL     H8 5336   1.978  -0.216   3.309 -0.8656  1.3325 -0.4695
   14UNL     H9 5337   2.134  -0.199   3.238  0.1150 -0.0946  1.0734
   14UNL    H10 5338   2.005  -0.288   3.141 -0.3302  0.2488 -0.5779
   15UNL     H0 5339   1.904   0.443   2.749 -0.2533  0.9883 -0.5603
   15UNL     H1 5340   1.665   0.571   2.744  0.3099  0.3573 -1.0650
   15UNL     C2 5341   1.884   0.549   2.744 -0.5528  0.9722  0.0891
   15UNL     C3 5342   1.762   0.617   2.746  0.5245 -0.0999  0.0366
   15UNL     C4 5343   1.921   0.740   2.692 -0.0813 -0.1766 -0.1041
   15UNL     C5 5344   1.999   0.861   2.658 -0.3366  0.1503 -0.4378
   15UNL     N6 5345   1.984   0.632   2.721 -0.4329  0.0109 -0.0366
   15UNL     N7 5346   1.786   0.743   2.712  0.0894  0.0706  0.5479
   15UNL     H8 5347   1.930   0.943   2.681  0.6161  0.1351  3.0044
   15UNL     H9 5348   2.020   0.863   2.550  1.6943 -0.2664 -0.0828
   15UNL    H10 5349   2.099   0.869   2.702 -0.8449  1.4190  0.5414
   16UNL     H0 5350   2.248   0.078   2.730 -0.9063 -0.8838  2.9017
   16UNL     H1 5351   2.240   0.311   2.573 -0.1083 -1.3614 -0.7470
   16UNL     C2 5352   2.206   0.175   2.752 -0.0764  0.1808  0.2011
   16UNL     C3 5353   2.210   0.291   2.675  0.8680 -0.4496 -0.2625
   16UNL     C4 5354   2.135   0.320   2.869 -0.5081  0.4959 -0.4026
   16UNL     C5 5355   2.114   0.404   2.991  0.4710  0.4245 -0.2531
   16UNL     N6 5356   2.165   0.193   2.879 -0.2286  0.3131  0.0473
   16UNL     N7 5357   2.161   0.387   2.752 -0.7649  0.4085  0.4895
   16UNL     H8 5358   2.187   0.485   2.998  0.8627  0.0407  0.1853
   16UNL     H9 5359   2.117   0.338   3.079 -0.2134 -1.8022 -1.8079
   16UNL    H10 5360   2.016   0.452   2.983 -1.0354 -2.4786 -0.7260
   17UNL     H0 5361   0.715   0.737   2.869  0.4476 -1.1811  0.4277
   17UNL     H1 5362   0.918   0.804   3.032  0.5454  0.3006 -0.8360
   17UNL     C2 5363   0.816   0.698   2.869  0.9785  0.1669  0.5680
   17UNL     C3 5364   0.923   0.741   2.945  0.5383  0.3958 -0.9054
   17UNL     C4 5365   0.976   0.594   2.812 -0.1138 -0.3137  0.8463
   17UNL     C5 5366   1.064   0.490   2.739 -0.2083 -0.7610  0.5113
   17UNL     N6 5367   0.853   0.611   2.768 -0.1834  0.6880  0.3190
   17UNL     N7 5368   1.028   0.669   2.916  0.3425  0.3631  0.4015
   17UNL     H8 5369   1.020   0.452   2.646  0.3723  0.8932 -0.4889
   17UNL     H9 5370   1.163   0.528   2.711 -0.9221  1.4294  0.7375
   17UNL    H10 5371   1.072   0.398   2.799 -0.4813 -0.8354  0.4349
   18UNL     H0 5372   2.388   0.148   3.416  1.2993 -0.5057  0.1927
   18UNL     H1 5373   2.166   0.134   3.269 -1.4413 -2.1193 -1.6545
   18UNL     C2 5374   2.385   0.132   3.309  0.3209  0.5070  0.0511
   18UNL     C3 5375   2.267   0.126   3.229 -0.1894  0.7094  0.5281
   18UNL     C4 5376   2.439   0.093   3.115  0.2336  0.2392  0.6222
   18UNL     C5 5377   2.533   0.085   2.994  0.3707 -0.0099  0.4881
   18UNL     N6 5378   2.494   0.106   3.236 -0.3472 -0.2673  0.7076
   18UNL     N7 5379   2.303   0.104   3.104 -0.3383 -0.2149 -0.1858
   18UNL     H8 5380   2.518  -0.008   2.937  1.3573  0.4424 -0.5491
   18UNL     H9 5381   2.640   0.087   3.019  0.4462  0.5874  0.1301
   18UNL    H10 5382   2.515   0.164   2.920 -0.6312 -1.6174 -1.0884
    1Zn      Zn 5383   1.196   0.167   3.858 -0.0473 -0.0563 -0.0016
    2Zn      Zn 5384   5.053   4.634   4.452  0.0200 -0.0428  0.0784
    3Zn      Zn 5385   4.583   4.958   4.485 -0.3097 -0.0503  0.2746
    4Zn      Zn 5386   5.550   5.302   3.857 -0.0587 -0.1154  0.0382
    5Zn      Zn 5387   5.550   4.809   4.179  0.0946 -0.0069  0.1691
    6Zn      Zn 5388   4.575   5.447   4.171 -0.2547  0.4545 -0.2120
    7UNL     H0 5389   4.615   5.210   4.654  3.0191  0.9570  2.1889
    7UNL     H1 5390   4.631   5.209   4.921 -0.6241 -0.9383  2.5394
    7UNL     C2 5391   4.588   5.123   4.712  0.1024 -0.0381 -0.3508
    7UNL     C3 5392   4.606   5.127   4.856  0.5060  0.1586  0.6307
    7UNL     C4 5393   4.565   4.938   4.786  0.7585  0.5028 -0.0958
    7UNL     C5 5394   4.574   4.788   4.788  0.2219 -1.0139 -0.5814
    7UNL     N6 5395   4.568   4.997   4.665 -0.3504 -0.1667  0.1379
    7UNL     N7 5396   4.585   5.007   4.903 -0.1601  0.2206 -0.6098
    7UNL     H8 5397   4.560   4.732   4.694 -0.8538 -0.8537 -0.5387
    7UNL     H9 5398   4.491   4.752   4.851  1.1574 -0.8607  0.7685
    7UNL    H10 5399   4.670   4.759   4.832  0.7927  1.5223 -0.0274
    8UNL     H0 5400   5.104   4.376   4.577  0.6622 -0.3048  1.0069
    8UNL     H1 5401   5.149   4.143   4.438  1.6417 -0.4483 -2.6197
    8UNL     C2 5402   5.089   4.362   4.471  0.6160  0.4609  0.9076
    8UNL     C3 5403   5.104   4.236   4.408  0.0187 -0.1137  0.4808
    8UNL     C4 5404   5.039   4.383   4.286  0.2905 -0.5246 -0.3457
    8UNL     C5 5405   5.018   4.452   4.153  0.6554 -0.0296  0.5546
    8UNL     N6 5406   5.052   4.462   4.391 -0.8434  0.8897 -0.5819
    8UNL     N7 5407   5.061   4.249   4.284  0.6780 -0.9798  0.5224
    8UNL     H8 5408   5.113   4.498   4.126  0.2033  0.4452 -0.2529
    8UNL     H9 5409   4.939   4.527   4.166  0.0824 -0.1170 -1.9473
    8UNL    H10 5410   4.970   4.383   4.082  1.0432 -0.1524  0.4134
    9UNL     H0 5411   4.761   4.996   4.257 -0.7009 -0.8184 -1.3590
    9UNL     H1 5412   4.766   5.225   4.107 -1.9483  2.0179 -1.3961
    9UNL     C2 5413   4.705   5.087   4.276  0.3714 -0.4113  0.0286
    9UNL     C3 5414   4.705   5.204   4.194 -0.0563 -0.1610 -0.5140
    9UNL     C4 5415   4.565   5.217   4.345  0.5326 -0.1505  0.4233
    9UNL     C5 5416   4.448   5.272   4.428  0.1470  0.6366  0.1929
    9UNL     N6 5417   4.620   5.101   4.376 -0.1357  0.3357 -0.3036
    9UNL     N7 5418   4.613   5.283   4.235  0.5617 -0.3868 -0.0063
    9UNL     H8 5419   4.378   5.195   4.462 -0.3390  1.0707  0.2013
    9UNL     H9 5420   4.382   5.342   4.375 -0.8937 -1.2342 -1.1115
    9UNL    H10 5421   4.487   5.324   4.516 -0.9773 -0.1562  1.1824
   10UNL     H0 5422   0.725   0.060   3.860 -0.4969 -0.7849  1.5674
   10UNL     H1 5423   0.959   0.131   3.737  2.1408  0.2376  0.0506
   10UNL     C2 5424   0.821   0.073   3.907  0.0819  0.2717  0.1397
   10UNL     C3 5425   0.938   0.108   3.841 -0.3177 -0.4630 -0.5252
   10UNL     C4 5426   0.974   0.066   4.041 -0.1794 -0.0705  0.5689
   10UNL     C5 5427   1.063   0.030   4.162 -0.1664 -0.1386 -0.4555
   10UNL     N6 5428   0.841   0.041   4.037 -1.0003  0.3342  0.6329
   10UNL     N7 5429   1.038   0.104   3.926  0.1423  0.0357  0.6188
   10UNL     H8 5430   1.139  -0.046   4.143 -1.2433 -1.6387  0.9287
   10UNL     H9 5431   1.003   0.012   4.252 -1.3690  0.5216 -1.0888
   10UNL    H10 5432   1.119   0.120   4.190  2.1674 -2.0989  1.5642
   11UNL     H0 5433   4.586   4.656   4.430  0.1666  0.4963  0.5695
   11UNL     H1 5434   4.825   4.551   4.344 -1.7708 -1.6072  1.7316
   11UNL     C2 5435   4.686   4.699   4.431  0.0853  0.6969  0.0403
   11UNL     C3 5436   4.810   4.651   4.382 -0.1994 -0.7458  0.2272
   11UNL     C4 5437   4.826   4.829   4.472 -0.2244 -0.0829  0.3457
   11UNL     C5 5438   4.892   4.941   4.544  0.0763  0.0031  0.4399
   11UNL     N6 5439   4.695   4.816   4.480  0.1880 -1.1063 -0.3997
   11UNL     N7 5440   4.899   4.733   4.411 -0.4264 -0.5603  0.2260
   11UNL     H8 5441   4.847   4.956   4.643 -2.2996  0.9063 -0.6843
   11UNL     H9 5442   4.875   5.036   4.492 -2.1202 -1.5461 -1.8577
   11UNL    H10 5443   5.001   4.925   4.545 -0.0547 -0.9823  0.0931
   12UNL     H0 5444   1.824   0.017   3.407 -1.0837 -0.9780 -1.0349
   12UNL     H1 5445   1.893   0.003   3.680 -0.2680 -0.5594  0.7480
   12UNL     C2 5446   1.792  -0.050   3.486 -0.1658 -0.5150 -0.2552
   12UNL     C3 5447   1.823  -0.059   3.625 -0.3017 -0.1566  0.3313
   12UNL     C4 5448   1.666  -0.187   3.571 -0.5766 -0.0168 -0.0001
   12UNL     C5 5449   1.537  -0.261   3.571  0.3274 -0.2153 -0.4168
   12UNL     N6 5450   1.703  -0.139   3.453  0.4213 -0.1622  0.1856
   12UNL     N7 5451   1.736  -0.140   3.679 -0.4196  0.1750  0.7003
   12UNL     H8 5452   1.467  -0.189   3.527 -0.1064 -0.3415  0.0647
   12UNL     H9 5453   1.492  -0.268   3.671 -0.5988 -0.7974 -0.8616
   12UNL    H10 5454   1.526  -0.351   3.510  0.3928 -1.0890  0.8366
   13UNL     H0 5455   1.387   0.231   4.049 -1.2241 -1.1827 -0.5608
   13UNL     H1 5456   1.393   0.457   4.207  1.3265  0.6634 -1.2843
   13UNL     C2 5457   1.316   0.312   4.052  0.4189  0.2861  0.1894
   13UNL     C3 5458   1.322   0.426   4.131 -0.1554 -0.4236  0.4561
   13UNL     C4 5459   1.163   0.428   4.000 -0.0083  0.6674 -0.3444
   13UNL     C5 5460   1.030   0.456   3.937 -0.6930 -0.4738  0.2337
   13UNL     N6 5461   1.217   0.312   3.963  0.2489 -0.2157  0.1938
   13UNL     N7 5462   1.220   0.505   4.098 -0.5011  0.1424  0.1129
   13UNL     H8 5463   1.032   0.531   3.858  1.2035  0.8144  1.4253
   13UNL     H9 5464   0.980   0.370   3.891 -0.1077  0.3174 -1.9743
   13UNL    H10 5465   0.964   0.500   4.013  0.2273 -1.8842  1.9479
   14UNL     H0 5466   5.304   4.894   4.138  0.8793  0.8136  0.8126
   14UNL     H1 5467   5.074   4.828   4.266  0.1963  1.3035 -0.5002
   14UNL     C2 5468   5.292   4.827   4.222  0.3906  0.5197  0.5128
   14UNL     C3 5469   5.174   4.791   4.283 -0.3416  0.0709  0.1121
   14UNL     C4 5470   5.333   4.678   4.340 -0.4027  0.2700 -0.6659
   14UNL     C5 5471   5.418   4.556   4.390 -0.2365  0.4064  0.0232
   14UNL     N6 5472   5.394   4.766   4.266 -1.0716 -0.3839 -0.1393
   14UNL     N7 5473   5.201   4.699   4.371  0.4421  0.4040 -0.2900
   14UNL     H8 5474   5.452   4.495   4.306 -0.2924  1.4872 -0.8088
   14UNL     H9 5475   5.360   4.485   4.450  0.9243  0.3917  1.1681
   14UNL    H10 5476   5.499   4.580   4.460  1.7829 -1.1322 -1.6945
   15UNL     H0 5477   5.328   5.201   3.892  1.0754  0.3182  0.4045
   15UNL     H1 5478   5.060   5.306   3.905 -2.2162  2.7748 -1.7467
   15UNL     C2 5479   5.291   5.302   3.889 -0.1999 -0.1240  0.6967
   15UNL     C3 5480   5.157   5.355   3.896 -0.1162 -0.4566  0.6764
   15UNL     C4 5481   5.309   5.492   3.878  0.0278 -0.8399 -0.1201
   15UNL     C5 5482   5.374   5.617   3.821  0.1474 -0.1741  0.5772
   15UNL     N6 5483   5.389   5.391   3.887  0.0769 -0.3907 -0.3128
   15UNL     N7 5484   5.169   5.482   3.873  0.2996 -0.7643  0.5140
   15UNL     H8 5485   5.437   5.584   3.737 -1.0098 -0.9001 -0.0232
   15UNL     H9 5486   5.437   5.674   3.891 -0.0033 -0.6871  1.1449
   15UNL    H10 5487   5.316   5.693   3.768 -1.6965 -1.2720  0.9341
   16UNL     H0 5488   5.610   4.825   3.893 -1.6160 -1.5846 -0.1469
   16UNL     H1 5489   5.603   5.053   3.749 -2.4361 -0.9425 -0.9098
   16UNL     C2 5490   5.579   4.922   3.929  0.5587 -0.9733  0.2098
   16UNL     C3 5491   5.575   5.043   3.853 -0.7196  0.1629 -0.2876
   16UNL     C4 5492   5.538   5.072   4.054 -0.7097  0.4180 -0.1631
   16UNL     C5 5493   5.513   5.134   4.188 -0.2030  0.2538 -0.2745
   16UNL     N6 5494   5.556   4.942   4.056 -0.1244 -0.4102 -0.3275
   16UNL     N7 5495   5.551   5.140   3.937  0.2027  0.4094 -0.1096
   16UNL     H8 5496   5.477   5.237   4.178 -0.7944  0.1251  0.4829
   16UNL     H9 5497   5.612   5.138   4.234  0.3170 -1.1494 -1.1937
   16UNL    H10 5498   5.433   5.088   4.246  0.1911 -0.4484 -0.2797
   17UNL     H0 5499   0.266   0.095   4.010  1.0276  0.4647 -2.1793
   17UNL     H1 5500   0.463   0.147   4.211  0.6434 -0.5119  0.1862
   17UNL     C2 5501   0.354   0.040   4.040  0.4609  0.8234  0.3164
   17UNL     C3 5502   0.456   0.071   4.134 -0.0189  0.4632 -0.7483
   17UNL     C4 5503   0.504  -0.084   4.014 -0.4938 -0.7778  0.4145
   17UNL     C5 5504   0.575  -0.196   3.957  0.1532  0.4341 -0.6145
   17UNL     N6 5505   0.381  -0.063   3.974  0.1306  0.3836  0.5114
   17UNL     N7 5506   0.556  -0.008   4.113  0.2840  0.4114 -0.4707
   17UNL     H8 5507   0.598  -0.265   4.040 -0.0856 -0.0912 -0.9810
   17UNL     H9 5508   0.515  -0.242   3.878 -1.4418  2.3188 -0.5769
   17UNL    H10 5509   0.663  -0.166   3.900  0.2574  0.3546 -0.4974
   18UNL     H0 5510   5.777   4.859   4.597 -0.2618 -0.6235 -0.1504
   18UNL     H1 5511   5.542   4.835   4.462 -0.0084  2.1713 -0.6792
   18UNL     C2 5512   5.769   4.867   4.489  0.5473 -0.1013 -0.1829
   18UNL     C3 5513   5.643   4.851   4.426  0.6418 -0.3406 -0.1769
   18UNL     C4 5514   5.805   4.896   4.301  0.0690 -0.4229  0.4998
   18UNL     C5 5515   5.886   4.871   4.181 -0.5117  0.1554 -0.7407
   18UNL     N6 5516   5.868   4.889   4.414  0.2518 -0.3395  0.3616
   18UNL     N7 5517   5.671   4.864   4.302 -0.3524  0.1651  0.4878
   18UNL     H8 5518   5.841   4.908   4.088  0.5746  0.7843 -1.0255
   18UNL     H9 5519   5.915   4.765   4.176  0.6371  0.3383  1.1033
   18UNL    H10 5520   5.981   4.926   4.181  0.1046 -0.8728 -0.2209
    1Zn      Zn 5521   2.159   3.586   0.323 -0.0329 -0.2613 -0.0174
    2Zn      Zn 5522   2.156   2.566   0.911  0.1480 -0.0151 -0.1604
    3Zn      Zn 5523   1.681   2.896   0.904  0.2205  0.0999 -0.2001
    4Zn      Zn 5524   2.643   3.249   0.319  0.3861  0.2045  0.0217
    5Zn      Zn 5525   2.636   2.753   0.633 -0.0060  0.3161 -0.3278
    6Zn      Zn 5526   1.692   3.428   0.629 -0.3176  0.3647 -0.0803
    7UNL     H0 5527   1.694   3.132   1.074 -0.0850  0.4574  0.2128
    7UNL     H1 5528   1.693   3.120   1.358 -0.0375 -1.4855  0.9264
    7UNL     C2 5529   1.678   3.045   1.137 -0.0209 -0.0642 -0.4773
    7UNL     C3 5530   1.679   3.049   1.279  0.2326  0.0972 -0.6133
    7UNL     C4 5531   1.662   2.858   1.201  0.3221 -0.5929  0.2820
    7UNL     C5 5532   1.655   2.709   1.193 -1.2053 -0.3442 -0.0643
    7UNL     N6 5533   1.669   2.924   1.090  0.5292  0.5311 -0.0141
    7UNL     N7 5534   1.668   2.930   1.323 -0.0415  0.6308  0.3020
    7UNL     H8 5535   1.662   2.660   1.291  1.3439  0.7263  0.3856
    7UNL     H9 5536   1.741   2.673   1.135  0.5172 -0.9908  2.6788
    7UNL    H10 5537   1.560   2.665   1.161 -2.8900  1.4146  2.1286
    8UNL     H0 5538   2.277   2.323   1.017  1.7057 -0.4893 -1.5806
    8UNL     H1 5539   2.194   2.076   0.928 -0.8645 -0.6553  0.3142
    8UNL     C2 5540   2.213   2.298   0.933  0.1506 -0.3042 -0.4889
    8UNL     C3 5541   2.177   2.173   0.883  0.6674 -0.5588 -0.1122
    8UNL     C4 5542   2.129   2.326   0.763  0.1657 -0.0269 -1.0393
    8UNL     C5 5543   2.102   2.400   0.634 -0.1574  0.2877  0.4623
    8UNL     N6 5544   2.167   2.395   0.864  0.1067 -0.3030 -0.0101
    8UNL     N7 5545   2.113   2.187   0.769 -0.3006 -0.5203  0.1841
    8UNL     H8 5546   2.079   2.332   0.551  2.5267 -2.4490  1.7536
    8UNL     H9 5547   2.193   2.457   0.612  0.1712 -0.3861  0.0430
    8UNL    H10 5548   2.015   2.465   0.651 -0.7410 -0.5781  0.9128
    9UNL     H0 5549   1.878   2.993   0.717  0.8250  1.4023 -1.3704
    9UNL     H1 5550   1.896   3.244   0.614  0.5230  0.3326  0.9536
    9UNL     C2 5551   1.802   3.070   0.726 -0.4890 -0.0326  0.5510
    9UNL     C3 5552   1.816   3.196   0.668  0.5976 -0.7869  0.0968
    9UNL     C4 5553   1.641   3.177   0.780 -0.4586  0.1421 -0.0130
    9UNL     C5 5554   1.494   3.183   0.802  0.3570 -0.5712  0.6647
    9UNL     N6 5555   1.700   3.059   0.804 -0.0239  0.3565  0.2480
    9UNL     N7 5556   1.708   3.265   0.707  0.0745  0.1221 -0.0325
    9UNL     H8 5557   1.466   3.163   0.906  1.3082  1.3159  1.3297
    9UNL     H9 5558   1.445   3.106   0.740 -0.0710 -0.2375  0.5887
    9UNL    H10 5559   1.452   3.282   0.782  2.5547  0.1728 -0.6452
   10UNL     H0 5560   1.685   3.435   0.327  1.2798  0.8053 -4.1258
   10UNL     H1 5561   1.912   3.499   0.183  1.7734  0.0006  0.4536
   10UNL     C2 5562   1.782   3.465   0.364 -0.0949  1.0487 -0.2058
   10UNL     C3 5563   1.897   3.492   0.290 -1.0241 -0.0546  0.1126
   10UNL     C4 5564   1.930   3.503   0.480  0.3473 -0.6291  0.4294
   10UNL     C5 5565   2.001   3.519   0.614 -0.8784  0.6098  0.0481
   10UNL     N6 5566   1.805   3.476   0.493  0.2552  0.3876 -0.2359
   10UNL     N7 5567   2.002   3.508   0.367  0.6282  0.0687  0.6992
   10UNL     H8 5568   1.974   3.612   0.665  1.2507  0.4367  1.6572
   10UNL     H9 5569   2.111   3.513   0.609 -0.7666  1.7537  0.7087
   10UNL    H10 5570   1.968   3.441   0.684 -0.5293 -0.6650 -1.1631
   11UNL     H0 5571   1.690   2.640   0.769 -1.3814 -0.7079  1.4117
   11UNL     H1 5572   1.895   2.467   0.830  0.9817  0.1107 -0.8621
   11UNL     C2 5573   1.782   2.662   0.822 -0.2789 -0.5830 -0.4720
   11UNL     C3 5574   1.886   2.574   0.848 -0.6626 -0.1167 -0.1577
   11UNL     C4 5575   1.931   2.765   0.904 -0.3190 -0.3229  0.8931
   11UNL     C5 5576   1.999   2.883   0.964 -0.8747 -0.0787 -0.2235
   11UNL     N6 5577   1.807   2.784   0.856 -1.2044 -0.2443 -0.1985
   11UNL     N7 5578   1.989   2.639   0.899  0.1180 -0.7428 -0.3259
   11UNL     H8 5579   1.932   2.968   0.979  0.4523  1.4042 -2.1781
   11UNL     H9 5580   2.076   2.916   0.894 -1.4424  0.5815 -0.5452
   11UNL    H10 5581   2.050   2.860   1.059 -1.8358  0.6452  0.4842
   12UNL     H0 5582   0.882   0.682   4.607 -0.8602  0.4815  0.2571
   12UNL     H1 5583   0.909   0.677   4.881  0.6982 -0.3905  0.6149
   12UNL     C2 5584   0.834   0.613   4.675  0.4214 -0.5231  0.1942
   12UNL     C3 5585   0.853   0.612   4.816  0.3578  0.2609  0.2453
   12UNL     C4 5586   0.707   0.474   4.749 -0.0391  0.0680  0.1510
   12UNL     C5 5587   0.585   0.395   4.742  0.2623 -0.7044 -0.6203
   12UNL     N6 5588   0.749   0.521   4.634 -0.3192 -0.1454 -0.4369
   12UNL     N7 5589   0.768   0.515   4.863 -0.8063 -0.5521  0.5933
   12UNL     H8 5590   0.587   0.297   4.792  2.1312 -1.1110 -1.4319
   12UNL     H9 5591   0.558   0.379   4.637 -0.9942 -0.9187 -0.2869
   12UNL    H10 5592   0.501   0.453   4.783  2.5005  2.4057 -0.0900
   13UNL     H0 5593   2.349   3.647   0.538  1.1552  0.8364 -0.0275
   13UNL     H1 5594   2.342   3.872   0.687 -0.6131 -1.0518  1.7671
   13UNL     C2 5595   2.277   3.726   0.526  0.3853  0.3395  1.1310
   13UNL     C3 5596   2.286   3.846   0.599  1.0285  0.6602  0.1143
   13UNL     C4 5597   2.140   3.852   0.454  0.7268  0.2393 -0.1841
   13UNL     C5 5598   2.011   3.893   0.389 -0.3315  0.1355  0.1146
   13UNL     N6 5599   2.181   3.729   0.436  1.0611  0.0870  0.1685
   13UNL     N7 5600   2.202   3.931   0.545 -0.9621  0.3477 -0.5310
   13UNL     H8 5601   2.001   3.873   0.282 -0.4701  0.7923  0.0014
   13UNL     H9 5602   1.930   3.845   0.446 -0.1108 -0.6290 -0.2090
   13UNL    H10 5603   1.989   3.999   0.403 -0.0404  0.1724  0.2994
   14UNL     H0 5604   2.387   2.854   0.579  0.8755  0.6464  0.5421
   14UNL     H1 5605   2.161   2.761   0.670  0.8580  1.9694 -1.4978
   14UNL     C2 5606   2.380   2.788   0.666  0.1306  0.3898  0.3027
   14UNL     C3 5607   2.256   2.730   0.710 -0.1724  0.2788 -0.1638
   14UNL     C4 5608   2.426   2.655   0.807  0.2684  0.4189  0.0451
   14UNL     C5 5609   2.520   2.552   0.873  0.3009 -0.1076  0.2773
   14UNL     N6 5610   2.487   2.742   0.730 -0.0237  0.1399  0.3925
   14UNL     N7 5611   2.289   2.647   0.809  0.3946 -0.0511  0.2800
   14UNL     H8 5612   2.579   2.486   0.809 -0.4960 -2.6283  2.0067
   14UNL     H9 5613   2.458   2.472   0.916 -1.7092  1.9612  1.4881
   14UNL    H10 5614   2.582   2.582   0.958  0.4457  1.2777 -0.2834
   15UNL     H0 5615   2.394   3.170   0.316 -1.7900  0.7235 -0.0627
   15UNL     H1 5616   2.170   3.313   0.377 -0.7153  1.4489  1.7625
   15UNL     C2 5617   2.390   3.277   0.331  0.1362  0.7099  0.8386
   15UNL     C3 5618   2.271   3.347   0.358 -0.3342 -0.4545 -0.0052
   15UNL     C4 5619   2.429   3.468   0.302  0.6553 -0.1375 -0.5025
   15UNL     C5 5620   2.510   3.585   0.278 -0.2369  0.0843 -0.2701
   15UNL     N6 5621   2.493   3.353   0.313 -0.2933  0.1459 -0.4889
   15UNL     N7 5622   2.299   3.475   0.342  0.5065  0.3661  0.5236
   15UNL     H8 5623   2.467   3.632   0.189  0.9056  0.4138 -0.6629
   15UNL     H9 5624   2.616   3.565   0.257 -0.0829  1.4517 -0.9225
   15UNL    H10 5625   2.511   3.658   0.360 -0.6013  0.3018 -0.4555
   16UNL     H0 5626   2.679   2.760   0.367 -1.6865 -1.5650  1.4862
   16UNL     H1 5627   2.683   2.987   0.213  1.3825 -3.9230  0.2236
   16UNL     C2 5628   2.661   2.862   0.398  0.1953 -0.6785 -0.1440
   16UNL     C3 5629   2.658   2.982   0.319 -0.3908  0.5021  0.2593
   16UNL     C4 5630   2.617   3.019   0.517  0.3731 -0.9374 -0.0029
   16UNL     C5 5631   2.607   3.088   0.649  0.5462 -0.1902  0.2683
   16UNL     N6 5632   2.647   2.891   0.519 -0.2012  0.1648  0.1306
   16UNL     N7 5633   2.625   3.080   0.397  0.7676  0.3844  0.7558
   16UNL     H8 5634   2.550   3.181   0.640  0.2112 -0.5392 -1.7165
   16UNL     H9 5635   2.706   3.117   0.683  0.4658  0.2053  0.1688
   16UNL    H10 5636   2.552   3.026   0.721 -0.4827 -1.1669 -1.2836
   17UNL     H0 5637   1.204   3.461   0.524  0.1030  0.9121 -1.0051
   17UNL     H1 5638   1.419   3.553   0.663  0.2257  0.3328  0.1199
   17UNL     C2 5639   1.305   3.421   0.523 -0.0722  0.4607 -0.7474
   17UNL     C3 5640   1.420   3.473   0.589  0.2620 -0.2379  0.7245
   17UNL     C4 5641   1.465   3.321   0.457  0.1471 -0.2890  0.1858
   17UNL     C5 5642   1.537   3.196   0.411  0.6911  0.6583  0.2432
   17UNL     N6 5643   1.336   3.329   0.441  0.6648  0.1045  0.5282
   17UNL     N7 5644   1.529   3.404   0.549 -0.2459  0.5964 -0.3674
   17UNL     H8 5645   1.487   3.149   0.325  0.3985  1.9506 -0.3211
   17UNL     H9 5646   1.641   3.220   0.389  0.6704 -0.0660 -0.7016
   17UNL    H10 5647   1.539   3.123   0.492 -1.3624  1.8820  1.5016
   18UNL     H0 5648   2.878   2.925   1.018  1.4840  2.2742 -0.9110
   18UNL     H1 5649   2.646   2.817   0.915 -0.4688 -1.3048 -1.1283
   18UNL     C2 5650   2.865   2.887   0.917  0.3529 -0.3257  0.1220
   18UNL     C3 5651   2.739   2.843   0.868  0.1538 -0.3321  0.5614
   18UNL     C4 5652   2.898   2.833   0.738 -0.4788 -0.1487 -0.4203
   18UNL     C5 5653   2.975   2.811   0.614  0.3471  0.3363  0.5501
   18UNL     N6 5654   2.968   2.876   0.841  0.9940 -0.9997  0.2967
   18UNL     N7 5655   2.767   2.797   0.751  0.4169 -1.2752  0.5217
   18UNL     H8 5656   2.934   2.736   0.544  1.9236  0.3606 -0.4460
   18UNL     H9 5657   3.082   2.793   0.623  0.5365  0.5376 -0.9450
   18UNL    H10 5658   2.962   2.906   0.562 -0.7542 -0.6979 -1.1901
    1Zn      Zn 5659   1.669   2.911   1.508  0.1465  0.1286  0.2074
    2Zn      Zn 5660   1.658   1.883   2.110 -0.0667 -0.0511 -0.0955
    3Zn      Zn 5661   1.186   2.234   2.099  0.0024  0.1036 -0.1597
    4Zn      Zn 5662   2.149   2.576   1.503  0.1597  0.0783  0.0802
    5Zn      Zn 5663   2.146   2.037   1.792  0.1007 -0.1859  0.2257
    6Zn      Zn 5664   1.184   2.745   1.797 -0.0842  0.1038 -0.3851
    7UNL     H0 5665   1.278   2.458   2.277  1.3094  0.4232  0.3465
    7UNL     H1 5666   1.300   2.435   2.539  0.3692 -1.3085  0.8629
    7UNL     C2 5667   1.240   2.373   2.332  0.1797  0.3697 -0.4878
    7UNL     C3 5668   1.252   2.365   2.471 -0.3344  0.4257 -0.5000
    7UNL     C4 5669   1.160   2.206   2.389 -1.0577 -1.1428  0.0207
    7UNL     C5 5670   1.137   2.054   2.378  0.0749 -0.0402 -1.0880
    7UNL     N6 5671   1.179   2.280   2.274  0.3386 -0.0473 -0.0988
    7UNL     N7 5672   1.195   2.253   2.513 -1.3362  0.2867  0.0296
    7UNL     H8 5673   1.062   2.034   2.300 -1.0060  0.2638 -0.1422
    7UNL     H9 5674   1.087   2.015   2.468 -0.5626  2.4472 -0.3039
    7UNL    H10 5675   1.224   1.990   2.358  0.5081  0.3961 -0.6401
    8UNL     H0 5676   1.650   1.625   2.224 -1.4639  0.7619  0.3247
    8UNL     H1 5677   1.651   1.395   2.108  1.9051  0.1037  0.9171
    8UNL     C2 5678   1.660   1.617   2.117 -0.5157  0.4506  0.4263
    8UNL     C3 5679   1.657   1.490   2.058  0.1737 -0.4947 -0.5614
    8UNL     C4 5680   1.645   1.640   1.928  0.0865 -0.1780 -0.2748
    8UNL     C5 5681   1.656   1.721   1.801 -0.5332  0.9336 -0.3928
    8UNL     N6 5682   1.662   1.718   2.036 -0.3427  0.0185 -0.5817
    8UNL     N7 5683   1.648   1.502   1.931 -0.3445  1.0328 -0.5896
    8UNL     H8 5684   1.621   1.824   1.816 -0.9053  0.7976 -0.3097
    8UNL     H9 5685   1.598   1.685   1.715 -1.2216  0.4817  0.2425
    8UNL    H10 5686   1.761   1.723   1.769 -0.4250  1.3458 -0.0188
    9UNL     H0 5687   1.398   2.310   1.900 -0.6777 -0.8304 -0.9132
    9UNL     H1 5688   1.381   2.546   1.759  0.5472  0.5846  1.0631
    9UNL     C2 5689   1.327   2.390   1.917  0.9714  0.4659  0.1330
    9UNL     C3 5690   1.322   2.509   1.841  0.1971 -0.0098  0.5563
    9UNL     C4 5691   1.174   2.492   1.982  0.7434 -0.5467  0.1267
    9UNL     C5 5692   1.059   2.543   2.067 -0.0052  0.1781 -0.6577
    9UNL     N6 5693   1.226   2.374   2.001 -0.2894 -0.3148  0.7054
    9UNL     N7 5694   1.217   2.578   1.880 -0.3508 -0.6045 -0.2355
    9UNL     H8 5695   0.979   2.469   2.074 -1.5414  1.4892 -2.9326
    9UNL     H9 5696   1.021   2.640   2.034  0.6893  0.3589 -0.9500
    9UNL    H10 5697   1.089   2.541   2.172  2.1117  0.2075 -1.2018
   10UNL     H0 5698   1.200   2.788   1.525  0.0597 -0.2104  1.3807
   10UNL     H1 5699   1.420   2.854   1.383 -2.3986 -0.8862 -0.2872
   10UNL     C2 5700   1.298   2.807   1.567  0.4976  0.3293  0.1539
   10UNL     C3 5701   1.412   2.839   1.490  0.6640  0.5856  0.2813
   10UNL     C4 5702   1.452   2.810   1.694 -0.8423 -0.2207 -0.2162
   10UNL     C5 5703   1.531   2.790   1.824 -0.2848 -0.4899  0.3315
   10UNL     N6 5704   1.321   2.795   1.688  0.0569 -0.5437 -0.7947
   10UNL     N7 5705   1.516   2.845   1.572 -0.2117  0.6712 -0.2808
   10UNL     H8 5706   1.596   2.703   1.808  0.4054  0.1652 -0.5713
   10UNL     H9 5707   1.479   2.777   1.919  1.3018  1.7159  1.5971
   10UNL    H10 5708   1.594   2.880   1.829  1.4576 -1.6269 -0.0933
   11UNL     H0 5709   1.191   1.955   1.995 -1.6481  2.2692 -0.2955
   11UNL     H1 5710   1.408   1.793   2.004 -2.9841  0.1122 -1.5462
   11UNL     C2 5711   1.282   1.983   2.046 -1.0079 -0.5808  0.3018
   11UNL     C3 5712   1.397   1.895   2.039  0.2669 -0.1039  0.4480
   11UNL     C4 5713   1.436   2.086   2.116  0.5821  0.3215 -0.4162
   11UNL     C5 5714   1.501   2.192   2.201 -0.5772  0.2929 -1.0897
   11UNL     N6 5715   1.307   2.105   2.085 -0.1847  0.1240 -0.3740
   11UNL     N7 5716   1.495   1.965   2.089  0.4283 -0.4540 -0.0858
   11UNL     H8 5717   1.515   2.159   2.305  1.8228  0.1435 -1.3980
   11UNL     H9 5718   1.450   2.289   2.200 -1.2476 -0.0446 -0.3584
   11UNL    H10 5719   1.604   2.209   2.167  0.7297 -1.0601  1.8433
   12UNL     H0 5720   2.382   2.664   1.065 -0.3737  3.4721  0.5890
   12UNL     H1 5721   2.388   2.671   1.342  0.7756 -1.9301  0.8765
   12UNL     C2 5722   2.314   2.624   1.139  0.0854  0.8654 -0.2980
   12UNL     C3 5723   2.318   2.618   1.279  0.8320 -0.1174 -0.8137
   12UNL     C4 5724   2.127   2.566   1.204  0.3467  0.1021  0.3538
   12UNL     C5 5725   1.997   2.495   1.190 -0.1135 -0.5305 -0.1174
   12UNL     N6 5726   2.201   2.581   1.091 -0.3721 -0.5301  0.3065
   12UNL     N7 5727   2.194   2.586   1.323 -0.1425  0.0932  0.2239
   12UNL     H8 5728   1.987   2.416   1.266 -0.0446  0.2344  0.6929
   12UNL     H9 5729   1.976   2.437   1.099 -0.7856 -1.0267  0.3430
   12UNL    H10 5730   1.916   2.567   1.205  0.1985  0.2188 -1.7943
   13UNL     H0 5731   1.883   2.995   1.697  3.0071  2.3903  1.2067
   13UNL     H1 5732   1.888   3.230   1.826 -2.4385 -1.1812  4.0829
   13UNL     C2 5733   1.808   3.073   1.685  0.2769 -0.2378 -0.0527
   13UNL     C3 5734   1.813   3.195   1.758  0.1864  0.2605  0.0870
   13UNL     C4 5735   1.647   3.176   1.637 -1.4506 -0.9696  0.0339
   13UNL     C5 5736   1.497   3.184   1.614 -0.2382  0.4499  0.1397
   13UNL     N6 5737   1.699   3.055   1.608  0.1899  0.6631 -0.0045
   13UNL     N7 5738   1.709   3.267   1.722 -0.4397 -0.0523 -0.1572
   13UNL     H8 5739   1.448   3.121   1.539 -0.3080  0.9666 -0.2559
   13UNL     H9 5740   1.451   3.162   1.711  0.3102 -0.4452  0.2048
   13UNL    H10 5741   1.469   3.285   1.580  1.3163  0.8468 -0.0137
   14UNL     H0 5742   1.872   2.131   1.749 -0.1363 -0.0833 -0.1196
   14UNL     H1 5743   1.666   2.120   1.935  0.2273  0.4361  1.1273
   14UNL     C2 5744   1.865   2.079   1.844 -0.5742 -0.3051 -0.2729
   14UNL     C3 5745   1.761   2.067   1.939  0.4207  0.6403 -0.2782
   14UNL     C4 5746   1.912   1.936   1.972 -0.6005  0.7716  0.1189
   14UNL     C5 5747   1.995   1.823   2.036  0.3314 -0.3433  0.1547
   14UNL     N6 5748   1.971   2.003   1.872  0.2252  0.1601 -0.7191
   14UNL     N7 5749   1.795   1.975   2.026 -0.4959  0.2641 -0.4912
   14UNL     H8 5750   2.020   1.844   2.140  2.1906 -0.7903 -0.1462
   14UNL     H9 5751   2.086   1.799   1.979 -0.4402  0.1963 -1.3764
   14UNL    H10 5752   1.938   1.729   2.035 -0.4407  0.1194 -0.6933
   15UNL     H0 5753   1.913   2.471   1.563 -0.6141  0.8180 -0.1488
   15UNL     H1 5754   1.662   2.620   1.572  0.3783 -0.6765  0.8202
   15UNL     C2 5755   1.890   2.576   1.552 -0.6325  0.8070 -0.2148
   15UNL     C3 5756   1.764   2.649   1.553 -0.0367  0.1899 -0.1855
   15UNL     C4 5757   1.919   2.761   1.500 -0.5227 -0.0739  0.4458
   15UNL     C5 5758   2.009   2.883   1.461  0.3647  0.5102  0.1031
   15UNL     N6 5759   1.988   2.648   1.511  0.2534  0.2599 -0.3572
   15UNL     N7 5760   1.790   2.776   1.534  0.4771  0.2244  0.7169
   15UNL     H8 5761   1.949   2.970   1.435 -1.1339 -1.0634 -1.9812
   15UNL     H9 5762   2.065   2.864   1.369 -1.6141  0.6624 -1.1812
   15UNL    H10 5763   2.073   2.924   1.540  0.7055  2.2248 -1.0203
   16UNL     H0 5764   2.122   2.081   1.536  1.3617  0.0353  0.0637
   16UNL     H1 5765   2.148   2.308   1.381 -1.2189 -1.7453 -0.1261
   16UNL     C2 5766   2.133   2.183   1.570  0.4286  0.2472 -0.2408
   16UNL     C3 5767   2.145   2.296   1.489 -0.3960 -0.6386  0.0358
   16UNL     C4 5768   2.140   2.336   1.685 -0.4398 -0.0555 -0.3458
   16UNL     C5 5769   2.137   2.421   1.811  0.0676 -0.0787 -0.3575
   16UNL     N6 5770   2.127   2.204   1.701 -0.4661 -0.5980  0.1484
   16UNL     N7 5771   2.148   2.400   1.567 -0.2367 -0.0510 -0.0809
   16UNL     H8 5772   2.034   2.443   1.841  0.7125  3.2108 -0.1522
   16UNL     H9 5773   2.190   2.516   1.796 -0.0725 -0.3209 -2.7169
   16UNL    H10 5774   2.185   2.379   1.901 -0.2102  1.5660  0.6012
   17UNL     H0 5775   0.752   2.842   1.616 -0.1326 -1.6349 -0.4368
   17UNL     H1 5776   0.951   2.902   1.795  0.2226  0.2761 -0.1879
   17UNL     C2 5777   0.842   2.785   1.631  0.4771 -0.5417  0.2634
   17UNL     C3 5778   0.944   2.819   1.726 -0.0584  0.4021 -0.3090
   17UNL     C4 5779   0.964   2.634   1.641 -0.9812 -0.2263 -0.0152
   17UNL     C5 5780   1.030   2.506   1.594  0.0431 -0.1317  1.3201
   17UNL     N6 5781   0.852   2.666   1.575 -0.2372  0.0625 -0.2682
   17UNL     N7 5782   1.027   2.717   1.724 -0.2508 -0.2527 -0.2489
   17UNL     H8 5783   1.005   2.489   1.489 -0.6498 -1.7391  1.7160
   17UNL     H9 5784   1.139   2.512   1.610  0.4738 -2.3764 -0.3011
   17UNL    H10 5785   1.000   2.419   1.654  0.2306 -0.0546  1.5261
   18UNL     H0 5786   2.372   2.186   2.196 -0.8637 -2.7543  0.5507
   18UNL     H1 5787   2.154   2.092   2.074  0.9599  1.4878  1.2365
   18UNL     C2 5788   2.370   2.159   2.092  0.6218 -0.4375 -0.1673
   18UNL     C3 5789   2.251   2.113   2.031  0.5764 -0.0369 -0.4964
   18UNL     C4 5790   2.408   2.137   1.900 -0.0016 -0.5817 -0.6850
   18UNL     C5 5791   2.485   2.122   1.769 -0.2476 -0.1318  0.3806
   18UNL     N6 5792   2.466   2.189   2.007 -0.7037 -0.1431 -0.7016
   18UNL     N7 5793   2.275   2.091   1.903  0.2716  0.1034 -0.2379
   18UNL     H8 5794   2.415   2.130   1.685 -0.4931  0.5362  0.6404
   18UNL     H9 5795   2.556   2.038   1.765  1.5029  1.2826  0.2983
   18UNL    H10 5796   2.548   2.212   1.763 -0.1360 -0.1979  0.5746
[truncated: 209,576 more chars]
