# Supplementary material for: Metallicious: Automated Force-Field Parameterization of Covalently Bound Metals for Supramolecular Structures
Source: J Chem Theory Comput. 2024 Oct 7;20(20):9060–71. doi: 10.1021/acs.jctc.4c00850 (PMC11500408; doi:10.1021/acs.jctc.4c00850)
Supplement: Supplementary file 2 — ct4c00850_si_002.zip [file ct4c00850_si_002.zip › SI_MD_input/ZIF-8/nonbonded/topol.top]

[ defaults ]
; nbfunc        comb-rule       gen-pairs       fudgeLJ fudgeQQ
1               2               yes             1            1        
[ atomtypes ]
Zn            30  65.380000  0.00000000  A     0.21720111   0.0063137815
h4             1   1.008000  0.00000000  A     0.25105526        0.06276
cc             6  12.010000  0.00000000  A     0.33996695       0.359824
cd             6  12.010000  0.00000000  A     0.33996695       0.359824
c3             6  12.010000  0.00000000  A     0.33996695      0.4577296
n1             7  14.010000  0.00000000  A     0.32499985        0.71128
nd             7  14.010000  0.00000000  A     0.32499985        0.71128
hc             1   1.008000  0.00000000  A     0.26495328      0.0656888
[ nonbond_params ]
[ bondtypes ]
[ angletypes ]
[ moleculetype ]
; Name            nrexcl
CAG          3

[ atoms ]
;   nr       type  resnr residue  atom   cgnr    charge       mass  typeB    chargeB      massB
; residue    1 Zn rtp Zn q 2.0
    1         Zn      1     Zn     Zn      1 2.00000000  65.380000   ; qtot 2.000000
; residue    2 Zn rtp Zn q 2.0
    2         Zn      2     Zn     Zn      2 2.00000000  65.380000   ; qtot 4.000000
; residue    3 Zn rtp Zn q 2.0
    3         Zn      3     Zn     Zn      3 2.00000000  65.380000   ; qtot 6.000000
; residue    4 Zn rtp Zn q 2.0
    4         Zn      4     Zn     Zn      4 2.00000000  65.380000   ; qtot 8.000000
; residue    5 Zn rtp Zn q 2.0
    5         Zn      5     Zn     Zn      5 2.00000000  65.380000   ; qtot 10.000000
; residue    6 Zn rtp Zn q 2.0
    6         Zn      6     Zn     Zn      6 2.00000000  65.380000   ; qtot 12.000000
; residue    7 UNL rtp UNL q -1.0
    7         h4      7    UNL     H0      7 -0.02880900   1.008000   ; qtot 11.971191
    8         h4      7    UNL     H1      8 -0.02880900   1.008000   ; qtot 11.942382
    9         cc      7    UNL     C2      9 -0.01350900  12.010000   ; qtot 11.928873
   10         cc      7    UNL     C3     10 -0.01350900  12.010000   ; qtot 11.915364
   11         cd      7    UNL     C4     11 0.12839100  12.010000   ; qtot 12.043755
   12         c3      7    UNL     C5     12 -0.05930900  12.010000   ; qtot 11.984446
   13         n1      7    UNL     N6     13 -0.49540900  14.010000   ; qtot 11.489037
   14         nd      7    UNL     N7     14 -0.49540900  14.010000   ; qtot 10.993628
   15         hc      7    UNL     H8     15 0.00212400   1.008000   ; qtot 10.995752
   16         hc      7    UNL     H9     16 0.00212400   1.008000   ; qtot 10.997876
   17         hc      7    UNL    H10     17 0.00212400   1.008000   ; qtot 11.000000
; residue    8 UNL rtp UNL q -1.0
   18         h4      8    UNL     H0     18 -0.02880900   1.008000   ; qtot 10.971191
   19         h4      8    UNL     H1     19 -0.02880900   1.008000   ; qtot 10.942382
   20         cc      8    UNL     C2     20 -0.01350900  12.010000   ; qtot 10.928873
   21         cc      8    UNL     C3     21 -0.01350900  12.010000   ; qtot 10.915364
   22         cd      8    UNL     C4     22 0.12839100  12.010000   ; qtot 11.043755
   23         c3      8    UNL     C5     23 -0.05930900  12.010000   ; qtot 10.984446
   24         n1      8    UNL     N6     24 -0.49540900  14.010000   ; qtot 10.489037
   25         nd      8    UNL     N7     25 -0.49540900  14.010000   ; qtot 9.993628
   26         hc      8    UNL     H8     26 0.00212400   1.008000   ; qtot 9.995752
   27         hc      8    UNL     H9     27 0.00212400   1.008000   ; qtot 9.997876
   28         hc      8    UNL    H10     28 0.00212400   1.008000   ; qtot 10.000000
; residue    9 UNL rtp UNL q -1.0
   29         h4      9    UNL     H0     29 -0.02880900   1.008000   ; qtot 9.971191
   30         h4      9    UNL     H1     30 -0.02880900   1.008000   ; qtot 9.942382
   31         cc      9    UNL     C2     31 -0.01350900  12.010000   ; qtot 9.928873
   32         cc      9    UNL     C3     32 -0.01350900  12.010000   ; qtot 9.915364
   33         cd      9    UNL     C4     33 0.12839100  12.010000   ; qtot 10.043755
   34         c3      9    UNL     C5     34 -0.05930900  12.010000   ; qtot 9.984446
   35         n1      9    UNL     N6     35 -0.49540900  14.010000   ; qtot 9.489037
   36         nd      9    UNL     N7     36 -0.49540900  14.010000   ; qtot 8.993628
   37         hc      9    UNL     H8     37 0.00212400   1.008000   ; qtot 8.995752
   38         hc      9    UNL     H9     38 0.00212400   1.008000   ; qtot 8.997876
   39         hc      9    UNL    H10     39 0.00212400   1.008000   ; qtot 9.000000
; residue   10 UNL rtp UNL q -1.0
   40         h4     10    UNL     H0     40 -0.02880900   1.008000   ; qtot 8.971191
   41         h4     10    UNL     H1     41 -0.02880900   1.008000   ; qtot 8.942382
   42         cc     10    UNL     C2     42 -0.01350900  12.010000   ; qtot 8.928873
   43         cc     10    UNL     C3     43 -0.01350900  12.010000   ; qtot 8.915364
   44         cd     10    UNL     C4     44 0.12839100  12.010000   ; qtot 9.043755
   45         c3     10    UNL     C5     45 -0.05930900  12.010000   ; qtot 8.984446
   46         n1     10    UNL     N6     46 -0.49540900  14.010000   ; qtot 8.489037
   47         nd     10    UNL     N7     47 -0.49540900  14.010000   ; qtot 7.993628
   48         hc     10    UNL     H8     48 0.00212400   1.008000   ; qtot 7.995752
   49         hc     10    UNL     H9     49 0.00212400   1.008000   ; qtot 7.997876
   50         hc     10    UNL    H10     50 0.00212400   1.008000   ; qtot 8.000000
; residue   11 UNL rtp UNL q -1.0
   51         h4     11    UNL     H0     51 -0.02880900   1.008000   ; qtot 7.971191
   52         h4     11    UNL     H1     52 -0.02880900   1.008000   ; qtot 7.942382
   53         cc     11    UNL     C2     53 -0.01350900  12.010000   ; qtot 7.928873
   54         cc     11    UNL     C3     54 -0.01350900  12.010000   ; qtot 7.915364
   55         cd     11    UNL     C4     55 0.12839100  12.010000   ; qtot 8.043755
   56         c3     11    UNL     C5     56 -0.05930900  12.010000   ; qtot 7.984446
   57         n1     11    UNL     N6     57 -0.49540900  14.010000   ; qtot 7.489037
   58         nd     11    UNL     N7     58 -0.49540900  14.010000   ; qtot 6.993628
   59         hc     11    UNL     H8     59 0.00212400   1.008000   ; qtot 6.995752
   60         hc     11    UNL     H9     60 0.00212400   1.008000   ; qtot 6.997876
   61         hc     11    UNL    H10     61 0.00212400   1.008000   ; qtot 7.000000
; residue   12 UNL rtp UNL q -1.0
   62         h4     12    UNL     H0     62 -0.02880900   1.008000   ; qtot 6.971191
   63         h4     12    UNL     H1     63 -0.02880900   1.008000   ; qtot 6.942382
   64         cc     12    UNL     C2     64 -0.01350900  12.010000   ; qtot 6.928873
   65         cc     12    UNL     C3     65 -0.01350900  12.010000   ; qtot 6.915364
   66         cd     12    UNL     C4     66 0.12839100  12.010000   ; qtot 7.043755
   67         c3     12    UNL     C5     67 -0.05930900  12.010000   ; qtot 6.984446
   68         n1     12    UNL     N6     68 -0.49540900  14.010000   ; qtot 6.489037
   69         nd     12    UNL     N7     69 -0.49540900  14.010000   ; qtot 5.993628
   70         hc     12    UNL     H8     70 0.00212400   1.008000   ; qtot 5.995752
   71         hc     12    UNL     H9     71 0.00212400   1.008000   ; qtot 5.997876
   72         hc     12    UNL    H10     72 0.00212400   1.008000   ; qtot 6.000000
; residue   13 UNL rtp UNL q -1.0
   73         h4     13    UNL     H0     73 -0.02880900   1.008000   ; qtot 5.971191
   74         h4     13    UNL     H1     74 -0.02880900   1.008000   ; qtot 5.942382
   75         cc     13    UNL     C2     75 -0.01350900  12.010000   ; qtot 5.928873
   76         cc     13    UNL     C3     76 -0.01350900  12.010000   ; qtot 5.915364
   77         cd     13    UNL     C4     77 0.12839100  12.010000   ; qtot 6.043755
   78         c3     13    UNL     C5     78 -0.05930900  12.010000   ; qtot 5.984446
   79         n1     13    UNL     N6     79 -0.49540900  14.010000   ; qtot 5.489037
   80         nd     13    UNL     N7     80 -0.49540900  14.010000   ; qtot 4.993628
   81         hc     13    UNL     H8     81 0.00212400   1.008000   ; qtot 4.995752
   82         hc     13    UNL     H9     82 0.00212400   1.008000   ; qtot 4.997876
   83         hc     13    UNL    H10     83 0.00212400   1.008000   ; qtot 5.000000
; residue   14 UNL rtp UNL q -1.0
   84         h4     14    UNL     H0     84 -0.02880900   1.008000   ; qtot 4.971191
   85         h4     14    UNL     H1     85 -0.02880900   1.008000   ; qtot 4.942382
   86         cc     14    UNL     C2     86 -0.01350900  12.010000   ; qtot 4.928873
   87         cc     14    UNL     C3     87 -0.01350900  12.010000   ; qtot 4.915364
   88         cd     14    UNL     C4     88 0.12839100  12.010000   ; qtot 5.043755
   89         c3     14    UNL     C5     89 -0.05930900  12.010000   ; qtot 4.984446
   90         n1     14    UNL     N6     90 -0.49540900  14.010000   ; qtot 4.489037
   91         nd     14    UNL     N7     91 -0.49540900  14.010000   ; qtot 3.993628
   92         hc     14    UNL     H8     92 0.00212400   1.008000   ; qtot 3.995752
   93         hc     14    UNL     H9     93 0.00212400   1.008000   ; qtot 3.997876
   94         hc     14    UNL    H10     94 0.00212400   1.008000   ; qtot 4.000000
; residue   15 UNL rtp UNL q -1.0
   95         h4     15    UNL     H0     95 -0.02880900   1.008000   ; qtot 3.971191
   96         h4     15    UNL     H1     96 -0.02880900   1.008000   ; qtot 3.942382
   97         cc     15    UNL     C2     97 -0.01350900  12.010000   ; qtot 3.928873
   98         cc     15    UNL     C3     98 -0.01350900  12.010000   ; qtot 3.915364
   99         cd     15    UNL     C4     99 0.12839100  12.010000   ; qtot 4.043755
  100         c3     15    UNL     C5    100 -0.05930900  12.010000   ; qtot 3.984446
  101         n1     15    UNL     N6    101 -0.49540900  14.010000   ; qtot 3.489037
  102         nd     15    UNL     N7    102 -0.49540900  14.010000   ; qtot 2.993628
  103         hc     15    UNL     H8    103 0.00212400   1.008000   ; qtot 2.995752
  104         hc     15    UNL     H9    104 0.00212400   1.008000   ; qtot 2.997876
  105         hc     15    UNL    H10    105 0.00212400   1.008000   ; qtot 3.000000
; residue   16 UNL rtp UNL q -1.0
  106         h4     16    UNL     H0    106 -0.02880900   1.008000   ; qtot 2.971191
  107         h4     16    UNL     H1    107 -0.02880900   1.008000   ; qtot 2.942382
  108         cc     16    UNL     C2    108 -0.01350900  12.010000   ; qtot 2.928873
  109         cc     16    UNL     C3    109 -0.01350900  12.010000   ; qtot 2.915364
  110         cd     16    UNL     C4    110 0.12839100  12.010000   ; qtot 3.043755
  111         c3     16    UNL     C5    111 -0.05930900  12.010000   ; qtot 2.984446
  112         n1     16    UNL     N6    112 -0.49540900  14.010000   ; qtot 2.489037
  113         nd     16    UNL     N7    113 -0.49540900  14.010000   ; qtot 1.993628
  114         hc     16    UNL     H8    114 0.00212400   1.008000   ; qtot 1.995752
  115         hc     16    UNL     H9    115 0.00212400   1.008000   ; qtot 1.997876
  116         hc     16    UNL    H10    116 0.00212400   1.008000   ; qtot 2.000000
; residue   17 UNL rtp UNL q -1.0
  117         h4     17    UNL     H0    117 -0.02880900   1.008000   ; qtot 1.971191
  118         h4     17    UNL     H1    118 -0.02880900   1.008000   ; qtot 1.942382
  119         cc     17    UNL     C2    119 -0.01350900  12.010000   ; qtot 1.928873
  120         cc     17    UNL     C3    120 -0.01350900  12.010000   ; qtot 1.915364
  121         cd     17    UNL     C4    121 0.12839100  12.010000   ; qtot 2.043755
  122         c3     17    UNL     C5    122 -0.05930900  12.010000   ; qtot 1.984446
  123         n1     17    UNL     N6    123 -0.49540900  14.010000   ; qtot 1.489037
  124         nd     17    UNL     N7    124 -0.49540900  14.010000   ; qtot 0.993628
  125         hc     17    UNL     H8    125 0.00212400   1.008000   ; qtot 0.995752
  126         hc     17    UNL     H9    126 0.00212400   1.008000   ; qtot 0.997876
  127         hc     17    UNL    H10    127 0.00212400   1.008000   ; qtot 1.000000
; residue   18 UNL rtp UNL q -1.0
  128         h4     18    UNL     H0    128 -0.02880900   1.008000   ; qtot 0.971191
  129         h4     18    UNL     H1    129 -0.02880900   1.008000   ; qtot 0.942382
  130         cc     18    UNL     C2    130 -0.01350900  12.010000   ; qtot 0.928873
  131         cc     18    UNL     C3    131 -0.01350900  12.010000   ; qtot 0.915364
  132         cd     18    UNL     C4    132 0.12839100  12.010000   ; qtot 1.043755
  133         c3     18    UNL     C5    133 -0.05930900  12.010000   ; qtot 0.984446
  134         n1     18    UNL     N6    134 -0.49540900  14.010000   ; qtot 0.489037
  135         nd     18    UNL     N7    135 -0.49540900  14.010000   ; qtot -0.006372
  136         hc     18    UNL     H8    136 0.00212400   1.008000   ; qtot -0.004248
  137         hc     18    UNL     H9    137 0.00212400   1.008000   ; qtot -0.002124
  138         hc     18    UNL    H10    138 0.00212400   1.008000   ; qtot -0.000000

[ bonds ]
;    ai     aj funct         c0         c1         c2         c3
      9     10     1   0.14278 351288.640000
      9     13     1   0.13110 448943.200000
     10     14     1   0.13172 439654.720000
     11     12     1   0.15015 280160.640000
     11     13     1   0.13110 448943.200000
     11     14     1   0.13694 369112.480000
      7      9     1   0.10817 294553.600000
      8     10     1   0.10817 294553.600000
     12     15     1   0.10969 276646.080000
     12     16     1   0.10969 276646.080000
     12     17     1   0.10969 276646.080000
     20     21     1   0.14278 351288.640000
     20     24     1   0.13110 448943.200000
     21     25     1   0.13172 439654.720000
     22     23     1   0.15015 280160.640000
     22     24     1   0.13110 448943.200000
     22     25     1   0.13694 369112.480000
     18     20     1   0.10817 294553.600000
     19     21     1   0.10817 294553.600000
     23     26     1   0.10969 276646.080000
     23     27     1   0.10969 276646.080000
     23     28     1   0.10969 276646.080000
     31     32     1   0.14278 351288.640000
     31     35     1   0.13110 448943.200000
     32     36     1   0.13172 439654.720000
     33     34     1   0.15015 280160.640000
     33     35     1   0.13110 448943.200000
     33     36     1   0.13694 369112.480000
     29     31     1   0.10817 294553.600000
     30     32     1   0.10817 294553.600000
     34     37     1   0.10969 276646.080000
     34     38     1   0.10969 276646.080000
     34     39     1   0.10969 276646.080000
     42     43     1   0.14278 351288.640000
     42     46     1   0.13110 448943.200000
     43     47     1   0.13172 439654.720000
     44     45     1   0.15015 280160.640000
     44     46     1   0.13110 448943.200000
     44     47     1   0.13694 369112.480000
     40     42     1   0.10817 294553.600000
     41     43     1   0.10817 294553.600000
     45     48     1   0.10969 276646.080000
     45     49     1   0.10969 276646.080000
     45     50     1   0.10969 276646.080000
     53     54     1   0.14278 351288.640000
     53     57     1   0.13110 448943.200000
     54     58     1   0.13172 439654.720000
     55     56     1   0.15015 280160.640000
     55     57     1   0.13110 448943.200000
     55     58     1   0.13694 369112.480000
     51     53     1   0.10817 294553.600000
     52     54     1   0.10817 294553.600000
     56     59     1   0.10969 276646.080000
     56     60     1   0.10969 276646.080000
     56     61     1   0.10969 276646.080000
     64     65     1   0.14278 351288.640000
     64     68     1   0.13110 448943.200000
     65     69     1   0.13172 439654.720000
     66     67     1   0.15015 280160.640000
     66     68     1   0.13110 448943.200000
     66     69     1   0.13694 369112.480000
     62     64     1   0.10817 294553.600000
     63     65     1   0.10817 294553.600000
     67     70     1   0.10969 276646.080000
     67     71     1   0.10969 276646.080000
     67     72     1   0.10969 276646.080000
     75     76     1   0.14278 351288.640000
     75     79     1   0.13110 448943.200000
     76     80     1   0.13172 439654.720000
     77     78     1   0.15015 280160.640000
     77     79     1   0.13110 448943.200000
     77     80     1   0.13694 369112.480000
     73     75     1   0.10817 294553.600000
     74     76     1   0.10817 294553.600000
     78     81     1   0.10969 276646.080000
     78     82     1   0.10969 276646.080000
     78     83     1   0.10969 276646.080000
     86     87     1   0.14278 351288.640000
     86     90     1   0.13110 448943.200000
     87     91     1   0.13172 439654.720000
     88     89     1   0.15015 280160.640000
     88     90     1   0.13110 448943.200000
     88     91     1   0.13694 369112.480000
     84     86     1   0.10817 294553.600000
     85     87     1   0.10817 294553.600000
     89     92     1   0.10969 276646.080000
     89     93     1   0.10969 276646.080000
     89     94     1   0.10969 276646.080000
     97     98     1   0.14278 351288.640000
     97    101     1   0.13110 448943.200000
     98    102     1   0.13172 439654.720000
     99    100     1   0.15015 280160.640000
     99    101     1   0.13110 448943.200000
     99    102     1   0.13694 369112.480000
     95     97     1   0.10817 294553.600000
     96     98     1   0.10817 294553.600000
    100    103     1   0.10969 276646.080000
    100    104     1   0.10969 276646.080000
    100    105     1   0.10969 276646.080000
    108    109     1   0.14278 351288.640000
    108    112     1   0.13110 448943.200000
    109    113     1   0.13172 439654.720000
    110    111     1   0.15015 280160.640000
    110    112     1   0.13110 448943.200000
    110    113     1   0.13694 369112.480000
    106    108     1   0.10817 294553.600000
    107    109     1   0.10817 294553.600000
    111    114     1   0.10969 276646.080000
    111    115     1   0.10969 276646.080000
    111    116     1   0.10969 276646.080000
    119    120     1   0.14278 351288.640000
    119    123     1   0.13110 448943.200000
    120    124     1   0.13172 439654.720000
    121    122     1   0.15015 280160.640000
    121    123     1   0.13110 448943.200000
    121    124     1   0.13694 369112.480000
    117    119     1   0.10817 294553.600000
    118    120     1   0.10817 294553.600000
    122    125     1   0.10969 276646.080000
    122    126     1   0.10969 276646.080000
    122    127     1   0.10969 276646.080000
    130    131     1   0.14278 351288.640000
    130    134     1   0.13110 448943.200000
    131    135     1   0.13172 439654.720000
    132    133     1   0.15015 280160.640000
    132    134     1   0.13110 448943.200000
    132    135     1   0.13694 369112.480000
    128    130     1   0.10817 294553.600000
    129    131     1   0.10817 294553.600000
    133    136     1   0.10969 276646.080000
    133    137     1   0.10969 276646.080000
    133    138     1   0.10969 276646.080000

[ pairs ]
;    ai     aj funct         c0         c1         c2         c3
      9     12     1
     10     12     1
      7      8     1
      7     14     1
      7     11     1
      8     13     1
      8     11     1
     13     15     1
     13     16     1
     13     17     1
     14     15     1
     14     16     1
     14     17     1
     20     23     1
     21     23     1
     18     19     1
     18     25     1
     18     22     1
     19     24     1
     19     22     1
     24     26     1
     24     27     1
     24     28     1
     25     26     1
     25     27     1
     25     28     1
     31     34     1
     32     34     1
     29     30     1
     29     36     1
     29     33     1
     30     35     1
     30     33     1
     35     37     1
     35     38     1
     35     39     1
     36     37     1
     36     38     1
     36     39     1
     42     45     1
     43     45     1
     40     41     1
     40     47     1
     40     44     1
     41     46     1
     41     44     1
     46     48     1
     46     49     1
     46     50     1
     47     48     1
     47     49     1
     47     50     1
     53     56     1
     54     56     1
     51     52     1
     51     58     1
     51     55     1
     52     57     1
     52     55     1
     57     59     1
     57     60     1
     57     61     1
     58     59     1
     58     60     1
     58     61     1
     64     67     1
     65     67     1
     62     63     1
     62     69     1
     62     66     1
     63     68     1
     63     66     1
     68     70     1
     68     71     1
     68     72     1
     69     70     1
     69     71     1
     69     72     1
     75     78     1
     76     78     1
     73     74     1
     73     80     1
     73     77     1
     74     79     1
     74     77     1
     79     81     1
     79     82     1
     79     83     1
     80     81     1
     80     82     1
     80     83     1
     86     89     1
     87     89     1
     84     85     1
     84     91     1
     84     88     1
     85     90     1
     85     88     1
     90     92     1
     90     93     1
     90     94     1
     91     92     1
     91     93     1
     91     94     1
     97    100     1
     98    100     1
     95     96     1
     95    102     1
     95     99     1
     96    101     1
     96     99     1
    101    103     1
    101    104     1
    101    105     1
    102    103     1
    102    104     1
    102    105     1
    108    111     1
    109    111     1
    106    107     1
    106    113     1
    106    110     1
    107    112     1
    107    110     1
    112    114     1
    112    115     1
    112    116     1
    113    114     1
    113    115     1
    113    116     1
    119    122     1
    120    122     1
    117    118     1
    117    124     1
    117    121     1
    118    123     1
    118    121     1
    123    125     1
    123    126     1
    123    127     1
    124    125     1
    124    126     1
    124    127     1
    130    133     1
    131    133     1
    128    129     1
    128    135     1
    128    132     1
    129    134     1
    129    132     1
    134    136     1
    134    137     1
    134    138     1
    135    136     1
    135    137     1
    135    138     1

[ angles ]
;    ai     aj     ak funct         c0         c1         c2         c3
      9     10     14     1   112.5600484 599.148800
      9     13     11     1   0.0000000 0.000000
     10      9     13     1   118.5250507 587.400128
     10     14     11     1   105.4900454 600.822400
     12     11     13     1   116.9150501 563.191504
     12     11     14     1   120.9500521 552.288000
     13     11     14     1   122.8850526 601.901872
      7      9     10     1   127.9600550 384.091200
      7      9     13     1   121.0350521 433.202992
      8     10      9     1   127.9600550 384.091200
      8     10     14     1   118.4700507 435.972800
     11     12     15     1   110.4900475 394.969600
     11     12     16     1   110.4900475 394.969600
     11     12     17     1   110.4900475 394.969600
     15     12     16     1   107.5800459 329.699200
     15     12     17     1   107.5800459 329.699200
     16     12     17     1   107.5800459 329.699200
     20     21     25     1   112.5600484 599.148800
     20     24     22     1   0.0000000 0.000000
     21     20     24     1   118.5250507 587.400128
     21     25     22     1   105.4900454 600.822400
     23     22     24     1   116.9150501 563.191504
     23     22     25     1   120.9500521 552.288000
     24     22     25     1   122.8850526 601.901872
     18     20     21     1   127.9600550 384.091200
     18     20     24     1   121.0350521 433.202992
     19     21     20     1   127.9600550 384.091200
     19     21     25     1   118.4700507 435.972800
     22     23     26     1   110.4900475 394.969600
     22     23     27     1   110.4900475 394.969600
     22     23     28     1   110.4900475 394.969600
     26     23     27     1   107.5800459 329.699200
     26     23     28     1   107.5800459 329.699200
     27     23     28     1   107.5800459 329.699200
     31     32     36     1   112.5600484 599.148800
     31     35     33     1   0.0000000 0.000000
     32     31     35     1   118.5250507 587.400128
     32     36     33     1   105.4900454 600.822400
     34     33     35     1   116.9150501 563.191504
     34     33     36     1   120.9500521 552.288000
     35     33     36     1   122.8850526 601.901872
     29     31     32     1   127.9600550 384.091200
     29     31     35     1   121.0350521 433.202992
     30     32     31     1   127.9600550 384.091200
     30     32     36     1   118.4700507 435.972800
     33     34     37     1   110.4900475 394.969600
     33     34     38     1   110.4900475 394.969600
     33     34     39     1   110.4900475 394.969600
     37     34     38     1   107.5800459 329.699200
     37     34     39     1   107.5800459 329.699200
     38     34     39     1   107.5800459 329.699200
     42     43     47     1   112.5600484 599.148800
     42     46     44     1   0.0000000 0.000000
     43     42     46     1   118.5250507 587.400128
     43     47     44     1   105.4900454 600.822400
     45     44     46     1   116.9150501 563.191504
     45     44     47     1   120.9500521 552.288000
     46     44     47     1   122.8850526 601.901872
     40     42     43     1   127.9600550 384.091200
     40     42     46     1   121.0350521 433.202992
     41     43     42     1   127.9600550 384.091200
     41     43     47     1   118.4700507 435.972800
     44     45     48     1   110.4900475 394.969600
     44     45     49     1   110.4900475 394.969600
     44     45     50     1   110.4900475 394.969600
     48     45     49     1   107.5800459 329.699200
     48     45     50     1   107.5800459 329.699200
     49     45     50     1   107.5800459 329.699200
     53     54     58     1   112.5600484 599.148800
     53     57     55     1   0.0000000 0.000000
     54     53     57     1   118.5250507 587.400128
     54     58     55     1   105.4900454 600.822400
     56     55     57     1   116.9150501 563.191504
     56     55     58     1   120.9500521 552.288000
     57     55     58     1   122.8850526 601.901872
     51     53     54     1   127.9600550 384.091200
     51     53     57     1   121.0350521 433.202992
     52     54     53     1   127.9600550 384.091200
     52     54     58     1   118.4700507 435.972800
     55     56     59     1   110.4900475 394.969600
     55     56     60     1   110.4900475 394.969600
     55     56     61     1   110.4900475 394.969600
     59     56     60     1   107.5800459 329.699200
     59     56     61     1   107.5800459 329.699200
     60     56     61     1   107.5800459 329.699200
     64     65     69     1   112.5600484 599.148800
     64     68     66     1   0.0000000 0.000000
     65     64     68     1   118.5250507 587.400128
     65     69     66     1   105.4900454 600.822400
     67     66     68     1   116.9150501 563.191504
     67     66     69     1   120.9500521 552.288000
     68     66     69     1   122.8850526 601.901872
     62     64     65     1   127.9600550 384.091200
     62     64     68     1   121.0350521 433.202992
     63     65     64     1   127.9600550 384.091200
     63     65     69     1   118.4700507 435.972800
     66     67     70     1   110.4900475 394.969600
     66     67     71     1   110.4900475 394.969600
     66     67     72     1   110.4900475 394.969600
     70     67     71     1   107.5800459 329.699200
     70     67     72     1   107.5800459 329.699200
     71     67     72     1   107.5800459 329.699200
     75     76     80     1   112.5600484 599.148800
     75     79     77     1   0.0000000 0.000000
     76     75     79     1   118.5250507 587.400128
     76     80     77     1   105.4900454 600.822400
     78     77     79     1   116.9150501 563.191504
     78     77     80     1   120.9500521 552.288000
     79     77     80     1   122.8850526 601.901872
     73     75     76     1   127.9600550 384.091200
     73     75     79     1   121.0350521 433.202992
     74     76     75     1   127.9600550 384.091200
     74     76     80     1   118.4700507 435.972800
     77     78     81     1   110.4900475 394.969600
     77     78     82     1   110.4900475 394.969600
     77     78     83     1   110.4900475 394.969600
     81     78     82     1   107.5800459 329.699200
     81     78     83     1   107.5800459 329.699200
     82     78     83     1   107.5800459 329.699200
     86     87     91     1   112.5600484 599.148800
     86     90     88     1   0.0000000 0.000000
     87     86     90     1   118.5250507 587.400128
     87     91     88     1   105.4900454 600.822400
     89     88     90     1   116.9150501 563.191504
     89     88     91     1   120.9500521 552.288000
     90     88     91     1   122.8850526 601.901872
     84     86     87     1   127.9600550 384.091200
     84     86     90     1   121.0350521 433.202992
     85     87     86     1   127.9600550 384.091200
     85     87     91     1   118.4700507 435.972800
     88     89     92     1   110.4900475 394.969600
     88     89     93     1   110.4900475 394.969600
     88     89     94     1   110.4900475 394.969600
     92     89     93     1   107.5800459 329.699200
     92     89     94     1   107.5800459 329.699200
     93     89     94     1   107.5800459 329.699200
     97     98    102     1   112.5600484 599.148800
     97    101     99     1   0.0000000 0.000000
     98     97    101     1   118.5250507 587.400128
     98    102     99     1   105.4900454 600.822400
    100     99    101     1   116.9150501 563.191504
    100     99    102     1   120.9500521 552.288000
    101     99    102     1   122.8850526 601.901872
     95     97     98     1   127.9600550 384.091200
     95     97    101     1   121.0350521 433.202992
     96     98     97     1   127.9600550 384.091200
     96     98    102     1   118.4700507 435.972800
     99    100    103     1   110.4900475 394.969600
     99    100    104     1   110.4900475 394.969600
     99    100    105     1   110.4900475 394.969600
    103    100    104     1   107.5800459 329.699200
    103    100    105     1   107.5800459 329.699200
    104    100    105     1   107.5800459 329.699200
    108    109    113     1   112.5600484 599.148800
    108    112    110     1   0.0000000 0.000000
    109    108    112     1   118.5250507 587.400128
    109    113    110     1   105.4900454 600.822400
    111    110    112     1   116.9150501 563.191504
    111    110    113     1   120.9500521 552.288000
    112    110    113     1   122.8850526 601.901872
    106    108    109     1   127.9600550 384.091200
    106    108    112     1   121.0350521 433.202992
    107    109    108     1   127.9600550 384.091200
    107    109    113     1   118.4700507 435.972800
    110    111    114     1   110.4900475 394.969600
    110    111    115     1   110.4900475 394.969600
    110    111    116     1   110.4900475 394.969600
    114    111    115     1   107.5800459 329.699200
    114    111    116     1   107.5800459 329.699200
    115    111    116     1   107.5800459 329.699200
    119    120    124     1   112.5600484 599.148800
    119    123    121     1   0.0000000 0.000000
    120    119    123     1   118.5250507 587.400128
    120    124    121     1   105.4900454 600.822400
    122    121    123     1   116.9150501 563.191504
    122    121    124     1   120.9500521 552.288000
    123    121    124     1   122.8850526 601.901872
    117    119    120     1   127.9600550 384.091200
    117    119    123     1   121.0350521 433.202992
    118    120    119     1   127.9600550 384.091200
    118    120    124     1   118.4700507 435.972800
    121    122    125     1   110.4900475 394.969600
    121    122    126     1   110.4900475 394.969600
    121    122    127     1   110.4900475 394.969600
    125    122    126     1   107.5800459 329.699200
    125    122    127     1   107.5800459 329.699200
    126    122    127     1   107.5800459 329.699200
    130    131    135     1   112.5600484 599.148800
    130    134    132     1   0.0000000 0.000000
    131    130    134     1   118.5250507 587.400128
    131    135    132     1   105.4900454 600.822400
    133    132    134     1   116.9150501 563.191504
    133    132    135     1   120.9500521 552.288000
    134    132    135     1   122.8850526 601.901872
    128    130    131     1   127.9600550 384.091200
    128    130    134     1   121.0350521 433.202992
    129    131    130     1   127.9600550 384.091200
    129    131    135     1   118.4700507 435.972800
    132    133    136     1   110.4900475 394.969600
    132    133    137     1   110.4900475 394.969600
    132    133    138     1   110.4900475 394.969600
    136    133    137     1   107.5800459 329.699200
    136    133    138     1   107.5800459 329.699200
    137    133    138     1   107.5800459 329.699200

[ dihedrals ]
;    ai     aj     ak     al funct         c0         c1         c2         c3         c4         c5
      9     10     14     11     1  180.0000771  19.8740000  2
      9     13     11     12     1  180.0000771  0.0000000  2
      9     13     11     14     1  180.0000771  0.0000000  2
     10      9     13     11     1  180.0000771  0.0000000  2
     10     14     11     12     1  180.0000771  19.8740000  2
     10     14     11     13     1  180.0000771  19.8740000  2
     13      9     10     14     1  180.0000771  16.7360000  2
     12     13     11     14     4  180.0000771  4.6024000  2
      7      9     10      8     1  180.0000771  16.7360000  2
      7      9     10     14     1  180.0000771  16.7360000  2
      7      9     13     11     1  180.0000771  0.0000000  2
      8     10      9     13     1  180.0000771  16.7360000  2
      8     10     14     11     1  180.0000771  19.8740000  2
     13     11     12     15     1  0.0000000  0.0000000  3
     13     11     12     16     1  0.0000000  0.0000000  3
     13     11     12     17     1  0.0000000  0.0000000  3
     14     11     12     15     1  0.0000000  0.0000000  3
     14     11     12     16     1  0.0000000  0.0000000  3
     14     11     12     17     1  0.0000000  0.0000000  3
     10      7      9     13     4  180.0000771  4.6024000  2
      9      8     10     14     4  180.0000771  4.6024000  2
     20     21     25     22     1  180.0000771  19.8740000  2
     20     24     22     23     1  180.0000771  0.0000000  2
     20     24     22     25     1  180.0000771  0.0000000  2
     21     20     24     22     1  180.0000771  0.0000000  2
     21     25     22     23     1  180.0000771  19.8740000  2
     21     25     22     24     1  180.0000771  19.8740000  2
     24     20     21     25     1  180.0000771  16.7360000  2
     23     24     22     25     4  180.0000771  4.6024000  2
     18     20     21     19     1  180.0000771  16.7360000  2
     18     20     21     25     1  180.0000771  16.7360000  2
     18     20     24     22     1  180.0000771  0.0000000  2
     19     21     20     24     1  180.0000771  16.7360000  2
     19     21     25     22     1  180.0000771  19.8740000  2
     24     22     23     26     1  0.0000000  0.0000000  3
     24     22     23     27     1  0.0000000  0.0000000  3
     24     22     23     28     1  0.0000000  0.0000000  3
     25     22     23     26     1  0.0000000  0.0000000  3
     25     22     23     27     1  0.0000000  0.0000000  3
     25     22     23     28     1  0.0000000  0.0000000  3
     21     18     20     24     4  180.0000771  4.6024000  2
     20     19     21     25     4  180.0000771  4.6024000  2
     31     32     36     33     1  180.0000771  19.8740000  2
     31     35     33     34     1  180.0000771  0.0000000  2
     31     35     33     36     1  180.0000771  0.0000000  2
     32     31     35     33     1  180.0000771  0.0000000  2
     32     36     33     34     1  180.0000771  19.8740000  2
     32     36     33     35     1  180.0000771  19.8740000  2
     35     31     32     36     1  180.0000771  16.7360000  2
     34     35     33     36     4  180.0000771  4.6024000  2
     29     31     32     30     1  180.0000771  16.7360000  2
     29     31     32     36     1  180.0000771  16.7360000  2
     29     31     35     33     1  180.0000771  0.0000000  2
     30     32     31     35     1  180.0000771  16.7360000  2
     30     32     36     33     1  180.0000771  19.8740000  2
     35     33     34     37     1  0.0000000  0.0000000  3
     35     33     34     38     1  0.0000000  0.0000000  3
     35     33     34     39     1  0.0000000  0.0000000  3
     36     33     34     37     1  0.0000000  0.0000000  3
     36     33     34     38     1  0.0000000  0.0000000  3
     36     33     34     39     1  0.0000000  0.0000000  3
     32     29     31     35     4  180.0000771  4.6024000  2
     31     30     32     36     4  180.0000771  4.6024000  2
     42     43     47     44     1  180.0000771  19.8740000  2
     42     46     44     45     1  180.0000771  0.0000000  2
     42     46     44     47     1  180.0000771  0.0000000  2
     43     42     46     44     1  180.0000771  0.0000000  2
     43     47     44     45     1  180.0000771  19.8740000  2
     43     47     44     46     1  180.0000771  19.8740000  2
     46     42     43     47     1  180.0000771  16.7360000  2
     45     46     44     47     4  180.0000771  4.6024000  2
     40     42     43     41     1  180.0000771  16.7360000  2
     40     42     43     47     1  180.0000771  16.7360000  2
     40     42     46     44     1  180.0000771  0.0000000  2
     41     43     42     46     1  180.0000771  16.7360000  2
     41     43     47     44     1  180.0000771  19.8740000  2
     46     44     45     48     1  0.0000000  0.0000000  3
     46     44     45     49     1  0.0000000  0.0000000  3
     46     44     45     50     1  0.0000000  0.0000000  3
     47     44     45     48     1  0.0000000  0.0000000  3
     47     44     45     49     1  0.0000000  0.0000000  3
     47     44     45     50     1  0.0000000  0.0000000  3
     43     40     42     46     4  180.0000771  4.6024000  2
     42     41     43     47     4  180.0000771  4.6024000  2
     53     54     58     55     1  180.0000771  19.8740000  2
     53     57     55     56     1  180.0000771  0.0000000  2
     53     57     55     58     1  180.0000771  0.0000000  2
     54     53     57     55     1  180.0000771  0.0000000  2
     54     58     55     56     1  180.0000771  19.8740000  2
     54     58     55     57     1  180.0000771  19.8740000  2
     57     53     54     58     1  180.0000771  16.7360000  2
     56     57     55     58     4  180.0000771  4.6024000  2
     51     53     54     52     1  180.0000771  16.7360000  2
     51     53     54     58     1  180.0000771  16.7360000  2
     51     53     57     55     1  180.0000771  0.0000000  2
     52     54     53     57     1  180.0000771  16.7360000  2
     52     54     58     55     1  180.0000771  19.8740000  2
     57     55     56     59     1  0.0000000  0.0000000  3
     57     55     56     60     1  0.0000000  0.0000000  3
     57     55     56     61     1  0.0000000  0.0000000  3
     58     55     56     59     1  0.0000000  0.0000000  3
     58     55     56     60     1  0.0000000  0.0000000  3
     58     55     56     61     1  0.0000000  0.0000000  3
     54     51     53     57     4  180.0000771  4.6024000  2
     53     52     54     58     4  180.0000771  4.6024000  2
     64     65     69     66     1  180.0000771  19.8740000  2
     64     68     66     67     1  180.0000771  0.0000000  2
     64     68     66     69     1  180.0000771  0.0000000  2
     65     64     68     66     1  180.0000771  0.0000000  2
     65     69     66     67     1  180.0000771  19.8740000  2
     65     69     66     68     1  180.0000771  19.8740000  2
     68     64     65     69     1  180.0000771  16.7360000  2
     67     68     66     69     4  180.0000771  4.6024000  2
     62     64     65     63     1  180.0000771  16.7360000  2
     62     64     65     69     1  180.0000771  16.7360000  2
     62     64     68     66     1  180.0000771  0.0000000  2
     63     65     64     68     1  180.0000771  16.7360000  2
     63     65     69     66     1  180.0000771  19.8740000  2
     68     66     67     70     1  0.0000000  0.0000000  3
     68     66     67     71     1  0.0000000  0.0000000  3
     68     66     67     72     1  0.0000000  0.0000000  3
     69     66     67     70     1  0.0000000  0.0000000  3
     69     66     67     71     1  0.0000000  0.0000000  3
     69     66     67     72     1  0.0000000  0.0000000  3
     65     62     64     68     4  180.0000771  4.6024000  2
     64     63     65     69     4  180.0000771  4.6024000  2
     75     76     80     77     1  180.0000771  19.8740000  2
     75     79     77     78     1  180.0000771  0.0000000  2
     75     79     77     80     1  180.0000771  0.0000000  2
     76     75     79     77     1  180.0000771  0.0000000  2
     76     80     77     78     1  180.0000771  19.8740000  2
     76     80     77     79     1  180.0000771  19.8740000  2
     79     75     76     80     1  180.0000771  16.7360000  2
     78     79     77     80     4  180.0000771  4.6024000  2
     73     75     76     74     1  180.0000771  16.7360000  2
     73     75     76     80     1  180.0000771  16.7360000  2
     73     75     79     77     1  180.0000771  0.0000000  2
     74     76     75     79     1  180.0000771  16.7360000  2
     74     76     80     77     1  180.0000771  19.8740000  2
     79     77     78     81     1  0.0000000  0.0000000  3
     79     77     78     82     1  0.0000000  0.0000000  3
     79     77     78     83     1  0.0000000  0.0000000  3
     80     77     78     81     1  0.0000000  0.0000000  3
     80     77     78     82     1  0.0000000  0.0000000  3
     80     77     78     83     1  0.0000000  0.0000000  3
     76     73     75     79     4  180.0000771  4.6024000  2
     75     74     76     80     4  180.0000771  4.6024000  2
     86     87     91     88     1  180.0000771  19.8740000  2
     86     90     88     89     1  180.0000771  0.0000000  2
     86     90     88     91     1  180.0000771  0.0000000  2
     87     86     90     88     1  180.0000771  0.0000000  2
     87     91     88     89     1  180.0000771  19.8740000  2
     87     91     88     90     1  180.0000771  19.8740000  2
     90     86     87     91     1  180.0000771  16.7360000  2
     89     90     88     91     4  180.0000771  4.6024000  2
     84     86     87     85     1  180.0000771  16.7360000  2
     84     86     87     91     1  180.0000771  16.7360000  2
     84     86     90     88     1  180.0000771  0.0000000  2
     85     87     86     90     1  180.0000771  16.7360000  2
     85     87     91     88     1  180.0000771  19.8740000  2
     90     88     89     92     1  0.0000000  0.0000000  3
     90     88     89     93     1  0.0000000  0.0000000  3
     90     88     89     94     1  0.0000000  0.0000000  3
     91     88     89     92     1  0.0000000  0.0000000  3
     91     88     89     93     1  0.0000000  0.0000000  3
     91     88     89     94     1  0.0000000  0.0000000  3
     87     84     86     90     4  180.0000771  4.6024000  2
     86     85     87     91     4  180.0000771  4.6024000  2
     97     98    102     99     1  180.0000771  19.8740000  2
     97    101     99    100     1  180.0000771  0.0000000  2
     97    101     99    102     1  180.0000771  0.0000000  2
     98     97    101     99     1  180.0000771  0.0000000  2
     98    102     99    100     1  180.0000771  19.8740000  2
     98    102     99    101     1  180.0000771  19.8740000  2
    101     97     98    102     1  180.0000771  16.7360000  2
    100    101     99    102     4  180.0000771  4.6024000  2
     95     97     98     96     1  180.0000771  16.7360000  2
     95     97     98    102     1  180.0000771  16.7360000  2
     95     97    101     99     1  180.0000771  0.0000000  2
     96     98     97    101     1  180.0000771  16.7360000  2
     96     98    102     99     1  180.0000771  19.8740000  2
    101     99    100    103     1  0.0000000  0.0000000  3
    101     99    100    104     1  0.0000000  0.0000000  3
    101     99    100    105     1  0.0000000  0.0000000  3
    102     99    100    103     1  0.0000000  0.0000000  3
    102     99    100    104     1  0.0000000  0.0000000  3
    102     99    100    105     1  0.0000000  0.0000000  3
     98     95     97    101     4  180.0000771  4.6024000  2
     97     96     98    102     4  180.0000771  4.6024000  2
    108    109    113    110     1  180.0000771  19.8740000  2
    108    112    110    111     1  180.0000771  0.0000000  2
    108    112    110    113     1  180.0000771  0.0000000  2
    109    108    112    110     1  180.0000771  0.0000000  2
    109    113    110    111     1  180.0000771  19.8740000  2
    109    113    110    112     1  180.0000771  19.8740000  2
    112    108    109    113     1  180.0000771  16.7360000  2
    111    112    110    113     4  180.0000771  4.6024000  2
    106    108    109    107     1  180.0000771  16.7360000  2
    106    108    109    113     1  180.0000771  16.7360000  2
    106    108    112    110     1  180.0000771  0.0000000  2
    107    109    108    112     1  180.0000771  16.7360000  2
    107    109    113    110     1  180.0000771  19.8740000  2
    112    110    111    114     1  0.0000000  0.0000000  3
    112    110    111    115     1  0.0000000  0.0000000  3
    112    110    111    116     1  0.0000000  0.0000000  3
    113    110    111    114     1  0.0000000  0.0000000  3
    113    110    111    115     1  0.0000000  0.0000000  3
    113    110    111    116     1  0.0000000  0.0000000  3
    109    106    108    112     4  180.0000771  4.6024000  2
    108    107    109    113     4  180.0000771  4.6024000  2
    119    120    124    121     1  180.0000771  19.8740000  2
    119    123    121    122     1  180.0000771  0.0000000  2
    119    123    121    124     1  180.0000771  0.0000000  2
    120    119    123    121     1  180.0000771  0.0000000  2
    120    124    121    122     1  180.0000771  19.8740000  2
    120    124    121    123     1  180.0000771  19.8740000  2
    123    119    120    124     1  180.0000771  16.7360000  2
    122    123    121    124     4  180.0000771  4.6024000  2
    117    119    120    118     1  180.0000771  16.7360000  2
    117    119    120    124     1  180.0000771  16.7360000  2
    117    119    123    121     1  180.0000771  0.0000000  2
    118    120    119    123     1  180.0000771  16.7360000  2
    118    120    124    121     1  180.0000771  19.8740000  2
    123    121    122    125     1  0.0000000  0.0000000  3
    123    121    122    126     1  0.0000000  0.0000000  3
    123    121    122    127     1  0.0000000  0.0000000  3
    124    121    122    125     1  0.0000000  0.0000000  3
    124    121    122    126     1  0.0000000  0.0000000  3
    124    121    122    127     1  0.0000000  0.0000000  3
    120    117    119    123     4  180.0000771  4.6024000  2
    119    118    120    124     4  180.0000771  4.6024000  2
    130    131    135    132     1  180.0000771  19.8740000  2
    130    134    132    133     1  180.0000771  0.0000000  2
    130    134    132    135     1  180.0000771  0.0000000  2
    131    130    134    132     1  180.0000771  0.0000000  2
    131    135    132    133     1  180.0000771  19.8740000  2
    131    135    132    134     1  180.0000771  19.8740000  2
    134    130    131    135     1  180.0000771  16.7360000  2
    133    134    132    135     4  180.0000771  4.6024000  2
    128    130    131    129     1  180.0000771  16.7360000  2
    128    130    131    135     1  180.0000771  16.7360000  2
    128    130    134    132     1  180.0000771  0.0000000  2
    129    131    130    134     1  180.0000771  16.7360000  2
    129    131    135    132     1  180.0000771  19.8740000  2
    134    132    133    136     1  0.0000000  0.0000000  3
    134    132    133    137     1  0.0000000  0.0000000  3
    134    132    133    138     1  0.0000000  0.0000000  3
    135    132    133    136     1  0.0000000  0.0000000  3
    135    132    133    137     1  0.0000000  0.0000000  3
    135    132    133    138     1  0.0000000  0.0000000  3
    131    128    130    134     4  180.0000771  4.6024000  2
    130    129    131    135     4  180.0000771  4.6024000  2

[ system ]
[ molecules ]

CAG 64
