# Supplementary material for: Metallicious: Automated Force-Field Parameterization of Covalently Bound Metals for Supramolecular Structures
Source: J Chem Theory Comput. 2024 Oct 7;20(20):9060–71. doi: 10.1021/acs.jctc.4c00850 (PMC11500408; doi:10.1021/acs.jctc.4c00850)
Supplement: Supplementary file 2 — ct4c00850_si_002.zip [file ct4c00850_si_002.zip › SI_MD_input/ZIF-8/nonbonded/1_em.gro]

Great Red Owns Many ACres of Sand 
 8832
    1Zn      Zn    1   0.246   0.871   0.301
    2Zn      Zn    2   4.164   5.377   0.903
    3Zn      Zn    3   5.636   0.174   0.901
    4Zn      Zn    4   0.737   0.520   0.297
    5Zn      Zn    5   0.732   0.002   0.605
    6Zn      Zn    6   5.643   0.694   0.602
    7UNL     H0    7   5.669   0.401   1.065
    7UNL     H1    8   5.676   0.406   1.341
    7UNL     C2    9   5.654   0.318   1.132
    7UNL     C3   10   5.658   0.323   1.274
    7UNL     C4   11   5.621   0.136   1.200
    7UNL     C5   12   3.637   5.536   1.197
    7UNL     N6   13   5.630   0.198   1.083
    7UNL     N7   14   5.636   0.202   1.320
    7UNL     H8   15   3.577   5.505   1.111
    7UNL     H9   16   3.586   5.501   1.287
    7UNL    H10   17   3.733   5.484   1.190
    8UNL     H0   18   4.203   5.121   1.018
    8UNL     H1   19   4.202   4.879   0.885
    8UNL     C2   20   4.186   5.105   0.913
    8UNL     C3   21   4.186   4.979   0.847
    8UNL     C4   22   4.151   5.137   0.722
    8UNL     C5   23   4.133   5.214   0.594
    8UNL     N6   24   4.162   5.207   0.834
    8UNL     N7   25   4.163   5.000   0.720
    8UNL     H8   26   4.074   5.158   0.521
    8UNL     H9   27   4.231   5.235   0.548
    8UNL    H10   28   4.083   5.311   0.609
    9UNL     H0   29   5.836   0.258   0.725
    9UNL     H1   30   5.848   0.496   0.586
    9UNL     C2   31   5.765   0.339   0.729
    9UNL     C3   32   5.774   0.461   0.656
    9UNL     C4   33   5.606   0.447   0.773
    9UNL     C5   34   5.470   0.479   0.829
    9UNL     N6   35   5.660   0.330   0.807
    9UNL     N7   36   5.669   0.533   0.686
    9UNL     H8   37   5.392   0.447   0.759
    9UNL     H9   38   5.458   0.587   0.844
    9UNL    H10   39   5.451   0.430   0.925
   10UNL     H0   40   5.656   0.748   0.329
   10UNL     H1   41   5.877   0.826   0.183
   10UNL     C2   42   5.757   0.761   0.366
   10UNL     C3   43   5.869   0.802   0.288
   10UNL     C4   44   0.026   0.773   0.486
   10UNL     C5   45   0.103   0.773   0.616
   10UNL     N6   46   5.783   0.740   0.492
   10UNL     N7   47   0.086   0.809   0.368
   10UNL     H8   48   0.090   0.679   0.671
   10UNL     H9   49   0.070   0.855   0.681
   10UNL    H10   50   0.211   0.786   0.599
   11UNL     H0   51   3.688   5.456   0.812
   11UNL     H1   52   3.912   5.295   0.808
   11UNL     C2   53   3.788   5.483   0.841
   11UNL     C3   54   3.902   5.398   0.838
   11UNL     C4   55   0.017   0.036   0.910
   11UNL     C5   56   0.093   0.149   0.975
   11UNL     N6   57   5.775   0.055   0.884
   11UNL     N7   58   4.004   5.465   0.884
   11UNL     H8   59   0.119   0.123   1.078
   11UNL     H9   60   0.035   0.242   0.979
   11UNL    H10   61   0.186   0.170   0.922
   12UNL     H0   62   2.891   3.410   4.665
   12UNL     H1   63   0.942   0.633   0.134
   12UNL     C2   64   2.822   3.363   4.733
   12UNL     C3   65   0.869   0.588   0.068
   12UNL     C4   66   2.667   3.265   4.802
   12UNL     C5   67   2.534   3.192   4.802
   12UNL     N6   68   2.718   3.299   4.685
   12UNL     N7   69   0.765   0.523   0.115
   12UNL     H8   70   2.518   3.135   4.710
   12UNL     H9   71   0.489   0.489   0.005
   12UNL    H10   72   0.564   0.347   0.080
   13UNL     H0   73   0.448   0.956   0.474
   13UNL     H1   74   0.461   1.196   0.611
   13UNL     C2   75   0.376   1.037   0.471
   13UNL     C3   76   0.386   1.159   0.543
   13UNL     C4   77   0.217   1.144   0.428
   13UNL     C5   78   0.082   1.178   0.370
   13UNL     N6   79   0.269   1.026   0.396
   13UNL     N7   80   0.280   1.231   0.514
   13UNL     H8   81   0.065   1.133   0.272
   13UNL     H9   82   0.002   1.143   0.437
   13UNL    H10   83   0.069   1.287   0.359
   14UNL     H0   84   0.478   0.119   0.585
   14UNL     H1   85   0.251   0.049   0.725
   14UNL     C2   86   0.468   0.041   0.659
   14UNL     C3   87   0.350   0.007   0.730
   14UNL     C4   88   4.434   5.437   0.776
   14UNL     C5   89   4.511   5.321   0.833
   14UNL     N6   90   4.497   5.517   0.690
   14UNL     N7   91   4.301   5.455   0.808
   14UNL     H8   92   4.478   5.227   0.787
   14UNL     H9   93   4.495   5.312   0.941
   14UNL    H10   94   4.619   5.329   0.816
   15UNL     H0   95   0.486   0.451   0.400
   15UNL     H1   96   0.259   0.608   0.411
   15UNL     C2   97   0.476   0.553   0.365
   15UNL     C3   98   0.357   0.632   0.373
   15UNL     C4   99   0.515   0.728   0.284
   15UNL     C5  100   0.590   0.833   0.207
   15UNL     N6  101   0.579   0.615   0.312
   15UNL     N7  102   0.383   0.748   0.318
   15UNL     H8  103   0.556   0.934   0.233
   15UNL     H9  104   0.574   0.820   0.099
   15UNL    H10  105   0.698   0.829   0.225
   16UNL     H0  106   0.782   0.032   0.332
   16UNL     H1  107   0.783   0.265   0.185
   16UNL     C2  108   0.760   0.131   0.368
   16UNL     C3  109   0.761   0.250   0.289
   16UNL     C4  110   0.714   0.281   0.486
   16UNL     C5  111   0.686   0.354   0.615
   16UNL     N6  112   0.727   0.149   0.494
   16UNL     N7  113   0.730   0.350   0.368
   16UNL     H8  114   0.671   0.462   0.598
   16UNL     H9  115   0.769   0.343   0.686
   16UNL    H10  116   0.595   0.316   0.664
   17UNL     H0  117   5.171   0.746   0.465
   17UNL     H1  118   5.392   0.832   0.607
   17UNL     C2  119   5.270   0.702   0.466
   17UNL     C3  120   5.382   0.749   0.540
   17UNL     C4  121   5.420   0.580   0.429
   17UNL     C5  122   5.493   0.459   0.377
   17UNL     N6  123   5.293   0.595   0.393
   17UNL     N7  124   5.482   0.668   0.515
   17UNL     H8  125   5.468   0.438   0.272
   17UNL     H9  126   5.602   0.472   0.382
   17UNL    H10  127   5.467   0.370   0.436
   18UNL     H0  128   0.970   0.127   1.018
   18UNL     H1  129   0.740   0.048   0.886
   18UNL     C2  130   0.959   0.104   0.913
   18UNL     C3  131   0.840   0.063   0.848
   18UNL     C4  132   1.001   0.078   0.722
   18UNL     C5  133   1.081   0.083   0.595
   18UNL     N6  134   1.064   0.111   0.834
   18UNL     N7  135   0.867   0.046   0.721
   18UNL     H8  136   1.029   0.033   0.512
   18UNL     H9  137   1.179   0.033   0.606
   18UNL    H10  138   1.100   0.186   0.564
    1Zn      Zn  139   5.640   0.174   1.501
    2Zn      Zn  140   3.675   4.681   2.100
    3Zn      Zn  141   3.186   5.029   2.105
    4Zn      Zn  142   4.171   5.375   1.504
    5Zn      Zn  143   4.171   4.852   1.806
    6Zn      Zn  144   3.190   5.548   1.804
    7UNL     H0  145   3.221   5.256   2.269
    7UNL     H1  146   3.227   5.261   2.545
    7UNL     C2  147   3.205   5.173   2.336
    7UNL     C3  148   3.209   5.178   2.478
    7UNL     C4  149   3.172   4.991   2.404
    7UNL     C5  150   3.153   4.841   2.401
    7UNL     N6  151   3.180   5.053   2.287
    7UNL     N7  152   3.186   5.057   2.524
    7UNL     H8  153   3.088   4.809   2.318
    7UNL     H9  154   3.106   4.804   2.493
    7UNL    H10  155   3.249   4.790   2.390
    8UNL     H0  156   3.713   4.427   2.217
    8UNL     H1  157   3.715   4.183   2.087
    8UNL     C2  158   3.696   4.409   2.112
    8UNL     C3  159   3.697   4.282   2.048
    8UNL     C4  160   3.661   4.439   1.921
    8UNL     C5  161   3.640   4.515   1.792
    8UNL     N6  162   3.671   4.510   2.033
    8UNL     N7  163   3.674   4.302   1.921
    8UNL     H8  164   3.592   4.453   1.716
    8UNL     H9  165   3.736   4.548   1.752
    8UNL    H10  166   3.577   4.604   1.806
    9UNL     H0  167   3.391   5.119   1.939
    9UNL     H1  168   3.400   5.355   1.795
    9UNL     C2  169   3.317   5.198   1.938
    9UNL     C3  170   3.324   5.318   1.864
    9UNL     C4  171   3.154   5.300   1.975
    9UNL     C5  172   3.015   5.330   2.026
    9UNL     N6  173   3.209   5.185   2.012
    9UNL     N7  174   3.216   5.387   1.888
    9UNL     H8  175   2.940   5.298   1.952
    9UNL     H9  176   3.001   5.437   2.043
    9UNL    H10  177   2.993   5.278   2.120
   10UNL     H0  178   5.163   0.053   1.533
   10UNL     H1  179   5.382   0.130   1.383
   10UNL     C2  180   5.264   0.066   1.567
   10UNL     C3  181   5.375   0.106   1.488
   10UNL     C4  182   5.421   0.076   1.686
   10UNL     C5  183   5.500   0.077   1.814
   10UNL     N6  184   5.292   0.044   1.694
   10UNL     N7  185   5.480   0.113   1.567
   10UNL     H8  186   3.521   5.537   1.874
   10UNL     H9  187   5.473   0.164   1.876
   10UNL    H10  188   5.608   0.083   1.795
   11UNL     H0  189   3.199   4.765   2.010
   11UNL     H1  190   3.422   4.603   1.996
   11UNL     C2  191   3.300   4.790   2.040
   11UNL     C3  192   3.413   4.705   2.032
   11UNL     C4  193   3.454   4.889   2.113
   11UNL     C5  194   3.530   4.998   2.184
   11UNL     N6  195   3.325   4.910   2.088
   11UNL     N7  196   3.516   4.770   2.080
   11UNL     H8  197   3.550   4.969   2.287
   11UNL     H9  198   3.477   5.093   2.185
   11UNL    H10  199   3.627   5.015   2.136
   12UNL     H0  200   4.366   5.484   1.065
   12UNL     H1  201   4.380   5.479   1.341
   12UNL     C2  202   4.295   5.440   1.133
   12UNL     C3  203   4.305   5.439   1.275
   12UNL     C4  204   4.136   5.349   1.204
   12UNL     C5  205   4.000   5.283   1.204
   12UNL     N6  206   4.188   5.380   1.086
   12UNL     N7  207   4.199   5.379   1.323
   12UNL     H8  208   3.977   5.233   1.109
   12UNL     H9  209   3.922   5.358   1.222
   12UNL    H10  210   3.992   5.208   1.284
   13UNL     H0  211   5.840   0.259   1.677
   13UNL     H1  212   5.853   0.499   1.813
   13UNL     C2  213   5.769   0.341   1.673
   13UNL     C3  214   5.778   0.463   1.744
   13UNL     C4  215   5.611   0.449   1.627
   13UNL     C5  216   5.478   0.484   1.567
   13UNL     N6  217   5.663   0.330   1.596
   13UNL     N7  218   5.673   0.535   1.714
   13UNL     H8  219   5.463   0.440   1.467
   13UNL     H9  220   5.396   0.449   1.631
   13UNL    H10  221   5.466   0.593   1.556
   14UNL     H0  222   3.918   4.969   1.783
   14UNL     H1  223   3.688   4.900   1.919
   14UNL     C2  224   3.907   4.891   1.857
   14UNL     C3  225   3.787   4.858   1.926
   14UNL     C4  226   3.946   4.740   1.976
   14UNL     C5  227   4.023   4.625   2.037
   14UNL     N6  228   4.011   4.818   1.890
   14UNL     N7  229   3.813   4.757   2.005
   14UNL     H8  230   3.989   4.530   1.996
   14UNL     H9  231   4.007   4.621   2.146
   14UNL    H10  232   4.131   4.632   2.020
   15UNL     H0  233   3.919   5.305   1.603
   15UNL     H1  234   3.690   5.460   1.604
   15UNL     C2  235   3.909   5.407   1.569
   15UNL     C3  236   3.789   5.484   1.570
   15UNL     C4  237   0.025   0.033   1.490
   15UNL     C5  238   0.103   0.140   1.417
   15UNL     N6  239   4.013   5.470   1.520
   15UNL     N7  240   5.778   0.052   1.519
   15UNL     H8  241   0.069   0.240   1.445
   15UNL     H9  242   0.090   0.129   1.309
   15UNL    H10  243   0.211   0.135   1.438
   16UNL     H0  244   4.211   4.886   1.531
   16UNL     H1  245   4.205   5.122   1.388
   16UNL     C2  246   4.192   4.985   1.569
   16UNL     C3  247   4.189   5.105   1.493
   16UNL     C4  248   4.155   5.133   1.693
   16UNL     C5  249   4.132   5.203   1.824
   16UNL     N6  250   4.167   5.001   1.697
   16UNL     N7  251   4.164   5.204   1.575
   16UNL     H8  252   4.124   5.312   1.812
   16UNL     H9  253   4.214   5.184   1.894
   16UNL    H10  254   4.039   5.169   1.872
   17UNL     H0  255   4.680   0.049   1.670
   17UNL     H1  256   4.902   0.136   1.809
   17UNL     C2  257   4.778   0.005   1.670
   17UNL     C3  258   4.891   0.052   1.742
   17UNL     C4  259   2.966   5.433   1.632
   17UNL     C5  260   3.038   5.312   1.578
   17UNL     N6  261   2.839   5.448   1.597
   17UNL     N7  262   3.029   5.521   1.717
   17UNL     H8  263   3.016   5.294   1.472
   17UNL     H9  264   3.147   5.323   1.587
   17UNL    H10  265   3.009   5.222   1.634
   18UNL     H0  266   4.405   4.980   2.218
   18UNL     H1  267   4.180   4.890   2.087
   18UNL     C2  268   4.396   4.955   2.114
   18UNL     C3  269   4.279   4.909   2.049
   18UNL     C4  270   4.439   4.930   1.923
   18UNL     C5  271   4.519   4.936   1.796
   18UNL     N6  272   4.501   4.967   2.035
   18UNL     N7  273   4.307   4.893   1.922
   18UNL     H8  274   4.471   4.879   1.715
   18UNL     H9  275   4.620   4.894   1.809
   18UNL    H10  276   4.530   5.039   1.761
    1Zn      Zn  277   3.190   5.030   2.705
    2Zn      Zn  278   3.189   3.986   3.299
    3Zn      Zn  279   2.700   4.335   3.306
    4Zn      Zn  280   3.684   4.686   2.701
    5Zn      Zn  281   3.683   4.166   3.006
    6Zn      Zn  282   2.700   4.855   3.006
    7UNL     H0  283   2.731   4.562   3.467
    7UNL     H1  284   2.733   4.572   3.743
    7UNL     C2  285   2.717   4.480   3.536
    7UNL     C3  286   2.718   4.488   3.678
    7UNL     C4  287   2.687   4.298   3.606
    7UNL     C5  288   2.672   4.148   3.605
    7UNL     N6  289   2.696   4.359   3.488
    7UNL     N7  290   2.699   4.367   3.725
    7UNL     H8  291   2.617   4.112   3.517
    7UNL     H9  292   2.618   4.113   3.694
    7UNL    H10  293   2.770   4.100   3.606
    8UNL     H0  294   3.226   3.731   3.415
    8UNL     H1  295   3.219   3.488   3.284
    8UNL     C2  296   3.208   3.714   3.310
    8UNL     C3  297   3.205   3.587   3.245
    8UNL     C4  298   3.174   3.746   3.119
    8UNL     C5  299   3.158   3.822   2.990
    8UNL     N6  300   3.186   3.816   3.231
    8UNL     N7  301   3.183   3.608   3.118
    8UNL     H8  302   3.092   3.768   2.920
    8UNL     H9  303   3.255   3.834   2.940
    8UNL    H10  304   3.115   3.922   3.005
    9UNL     H0  305   2.902   4.424   3.132
    9UNL     H1  306   2.908   4.661   2.991
    9UNL     C2  307   2.829   4.503   3.135
    9UNL     C3  308   2.835   4.624   3.061
    9UNL     C4  309   2.667   4.606   3.177
    9UNL     C5  310   2.530   4.636   3.232
    9UNL     N6  311   2.723   4.491   3.212
    9UNL     N7  312   2.727   4.694   3.089
    9UNL     H8  313   2.453   4.608   3.160
    9UNL     H9  314   2.518   4.744   3.253
    9UNL    H10  315   2.510   4.583   3.326
   10UNL     H0  316   2.713   4.907   2.733
   10UNL     H1  317   2.935   4.980   2.585
   10UNL     C2  318   2.814   4.920   2.769
   10UNL     C3  319   2.927   4.958   2.691
   10UNL     C4  320   2.969   4.933   2.890
   10UNL     C5  321   3.046   4.936   3.019
   10UNL     N6  322   2.841   4.901   2.896
   10UNL     N7  323   3.030   4.966   2.770
   10UNL     H8  324   3.024   4.850   3.083
   10UNL     H9  325   3.022   5.027   3.076
   10UNL    H10  326   3.155   4.936   3.002
   11UNL     H0  327   2.712   4.070   3.214
   11UNL     H1  328   2.935   3.907   3.202
   11UNL     C2  329   2.813   4.096   3.242
   11UNL     C3  330   2.926   4.010   3.235
   11UNL     C4  331   2.969   4.196   3.310
   11UNL     C5  332   3.047   4.307   3.375
   11UNL     N6  333   2.839   4.216   3.287
   11UNL     N7  334   3.030   4.076   3.280
   11UNL     H8  335   3.071   4.282   3.479
   11UNL     H9  336   2.993   4.403   3.376
   11UNL    H10  337   3.142   4.324   3.323
   12UNL     H0  338   3.867   4.806   2.260
   12UNL     H1  339   3.881   4.806   2.536
   12UNL     C2  340   3.800   4.756   2.329
   12UNL     C3  341   3.810   4.758   2.471
   12UNL     C4  342   3.648   4.653   2.401
   12UNL     C5  343   3.517   4.580   2.402
   12UNL     N6  344   3.699   4.686   2.283
   12UNL     N7  345   3.709   4.690   2.519
   12UNL     H8  346   3.495   4.530   2.306
   12UNL     H9  347   3.434   4.649   2.423
   12UNL    H10  348   3.515   4.502   2.480
   13UNL     H0  349   3.388   5.117   2.882
   13UNL     H1  350   3.399   5.358   3.017
   13UNL     C2  351   3.317   5.197   2.878
   13UNL     C3  352   3.324   5.321   2.948
   13UNL     C4  353   3.156   5.302   2.832
   13UNL     C5  354   3.020   5.332   2.775
   13UNL     N6  355   3.211   5.185   2.801
   13UNL     N7  356   3.218   5.391   2.918
   13UNL     H8  357   3.014   5.305   2.669
   13UNL     H9  358   2.943   5.276   2.828
   13UNL    H10  359   2.995   5.439   2.783
   14UNL     H0  360   3.429   4.281   2.986
   14UNL     H1  361   3.199   4.205   3.120
   14UNL     C2  362   3.419   4.202   3.059
   14UNL     C3  363   3.299   4.165   3.126
   14UNL     C4  364   3.461   4.049   3.175
   14UNL     C5  365   3.539   3.934   3.234
   14UNL     N6  366   3.524   4.130   3.091
   14UNL     N7  367   3.327   4.064   3.205
   14UNL     H8  368   3.515   3.841   3.182
   14UNL     H9  369   3.515   3.920   3.340
   14UNL    H10  370   3.648   3.949   3.227
   15UNL     H0  371   3.432   4.610   2.794
   15UNL     H1  372   3.202   4.763   2.803
   15UNL     C2  373   3.421   4.713   2.764
   15UNL     C3  374   3.301   4.790   2.770
   15UNL     C4  375   3.462   4.892   2.694
   15UNL     C5  376   3.539   5.002   2.626
   15UNL     N6  377   3.525   4.778   2.718
   15UNL     N7  378   3.328   4.909   2.724
   15UNL     H8  379   3.503   5.101   2.656
   15UNL     H9  380   3.528   4.995   2.517
   15UNL    H10  381   3.646   4.998   2.649
   16UNL     H0  382   3.731   4.197   2.734
   16UNL     H1  383   3.730   4.432   2.588
   16UNL     C2  384   3.709   4.296   2.770
   16UNL     C3  385   3.709   4.416   2.692
   16UNL     C4  386   3.666   4.446   2.890
   16UNL     C5  387   3.639   4.518   3.020
   16UNL     N6  388   3.678   4.314   2.897
   16UNL     N7  389   3.680   4.515   2.772
   16UNL     H8  390   3.626   4.626   3.004
   16UNL     H9  391   3.723   4.506   3.089
   16UNL    H10  392   3.549   4.481   3.069
   17UNL     H0  393   2.227   4.902   2.875
   17UNL     H1  394   2.448   4.987   3.018
   17UNL     C2  395   2.327   4.860   2.873
   17UNL     C3  396   2.439   4.906   2.948
   17UNL     C4  397   2.479   4.744   2.829
   17UNL     C5  398   2.554   4.627   2.771
   17UNL     N6  399   2.352   4.757   2.795
   17UNL     N7  400   2.541   4.829   2.919
   17UNL     H8  401   2.523   4.603   2.669
   17UNL     H9  402   2.662   4.645   2.768
   17UNL    H10  403   2.538   4.537   2.832
   18UNL     H0  404   3.918   4.287   3.422
   18UNL     H1  405   3.691   4.200   3.289
   18UNL     C2  406   3.908   4.265   3.317
   18UNL     C3  407   3.790   4.221   3.251
   18UNL     C4  408   3.950   4.247   3.125
   18UNL     C5  409   4.028   4.259   2.997
   18UNL     N6  410   4.011   4.281   3.238
   18UNL     N7  411   3.817   4.209   3.123
   18UNL     H8  412   3.982   4.203   2.915
   18UNL     H9  413   4.131   4.221   3.009
   18UNL    H10  414   4.035   4.364   2.966
    1Zn      Zn  415   2.701   4.338   3.906
    2Zn      Zn  416   2.694   3.296   4.503
    3Zn      Zn  417   2.205   3.645   4.508
    4Zn      Zn  418   3.192   3.988   3.901
    5Zn      Zn  419   3.189   3.468   4.208
    6Zn      Zn  420   2.208   4.163   4.202
    7UNL     H0  421   2.236   3.872   4.670
    7UNL     H1  422   0.278   1.105   0.140
    7UNL     C2  423   2.222   3.790   4.738
    7UNL     C3  424   0.262   1.021   0.073
    7UNL     C4  425   0.230   0.832   0.001
    7UNL     C5  426   2.177   3.458   4.806
    7UNL     N6  427   2.200   3.669   4.690
    7UNL     N7  428   0.242   0.900   0.120
    7UNL     H8  429   2.119   3.423   4.719
    7UNL     H9  430   0.163   0.647   0.089
    7UNL    H10  431   2.275   3.409   4.802
    8UNL     H0  432   2.738   3.041   4.618
    8UNL     H1  433   2.739   2.798   4.487
    8UNL     C2  434   2.719   3.024   4.514
    8UNL     C3  435   2.720   2.897   4.449
    8UNL     C4  436   2.681   3.054   4.323
    8UNL     C5  437   2.660   3.130   4.195
    8UNL     N6  438   2.691   3.125   4.435
    8UNL     N7  439   2.695   2.917   4.322
    8UNL     H8  440   2.600   3.072   4.123
    8UNL     H9  441   2.756   3.152   4.147
    8UNL    H10  442   2.608   3.225   4.210
    9UNL     H0  443   2.404   3.730   4.331
    9UNL     H1  444   2.409   3.964   4.185
    9UNL     C2  445   2.332   3.810   4.333
    9UNL     C3  446   2.337   3.930   4.257
    9UNL     C4  447   2.172   3.916   4.377
    9UNL     C5  448   2.035   3.947   4.434
    9UNL     N6  449   2.227   3.801   4.413
    9UNL     N7  450   2.231   4.001   4.287
    9UNL     H8  451   1.957   3.914   4.365
    9UNL     H9  452   2.022   4.055   4.449
    9UNL    H10  453   2.018   3.899   4.531
   10UNL     H0  454   2.223   4.222   3.930
   10UNL     H1  455   2.447   4.299   3.787
   10UNL     C2  456   2.324   4.233   3.967
   10UNL     C3  457   2.437   4.273   3.891
   10UNL     C4  458   2.478   4.239   4.089
   10UNL     C5  459   2.555   4.235   4.219
   10UNL     N6  460   2.349   4.208   4.093
   10UNL     N7  461   2.540   4.277   3.971
   10UNL     H8  462   2.546   4.138   4.268
   10UNL     H9  463   2.517   4.312   4.288
   10UNL    H10  464   2.662   4.254   4.204
   11UNL     H0  465   2.217   3.378   4.420
   11UNL     H1  466   2.440   3.215   4.411
   11UNL     C2  467   2.318   3.404   4.447
   11UNL     C3  468   2.431   3.318   4.441
   11UNL     C4  469   2.474   3.506   4.512
   11UNL     C5  470   2.552   3.619   4.575
   11UNL     N6  471   2.344   3.526   4.489
   11UNL     N7  472   2.535   3.386   4.484
   11UNL     H8  473   2.583   3.592   4.677
   11UNL     H9  474   2.495   3.712   4.581
   11UNL    H10  475   2.643   3.640   4.518
   12UNL     H0  476   3.384   4.103   3.462
   12UNL     H1  477   3.395   4.102   3.738
   12UNL     C2  478   3.315   4.055   3.530
   12UNL     C3  479   3.323   4.057   3.672
   12UNL     C4  480   3.160   3.955   3.599
   12UNL     C5  481   3.028   3.882   3.598
   12UNL     N6  482   3.212   3.989   3.482
   12UNL     N7  483   3.220   3.990   3.719
   12UNL     H8  484   3.016   3.820   3.509
   12UNL     H9  485   2.945   3.953   3.602
   12UNL    H10  486   3.019   3.816   3.685
   13UNL     H0  487   2.900   4.420   4.083
   13UNL     H1  488   2.915   4.659   4.221
   13UNL     C2  489   2.831   4.502   4.079
   13UNL     C3  490   2.841   4.624   4.151
   13UNL     C4  491   2.675   4.612   4.032
   13UNL     C5  492   2.541   4.649   3.971
   13UNL     N6  493   2.725   4.494   4.001
   13UNL     N7  494   2.737   4.698   4.120
   13UNL     H8  495   2.529   4.608   3.870
   13UNL     H9  496   2.460   4.611   4.033
   13UNL    H10  497   2.529   4.758   3.964
   14UNL     H0  498   2.936   3.585   4.185
   14UNL     H1  499   2.706   3.515   4.322
   14UNL     C2  500   2.925   3.507   4.259
   14UNL     C3  501   2.805   3.473   4.328
   14UNL     C4  502   2.965   3.355   4.377
   14UNL     C5  503   3.041   3.239   4.436
   14UNL     N6  504   3.029   3.434   4.292
   14UNL     N7  505   2.831   3.372   4.407
   14UNL     H8  506   3.006   3.144   4.393
   14UNL     H9  507   3.027   3.233   4.545
   14UNL    H10  508   3.149   3.245   4.418
   15UNL     H0  509   2.942   3.918   4.003
   15UNL     H1  510   2.714   4.074   4.016
   15UNL     C2  511   2.930   4.020   3.970
   15UNL     C3  512   2.812   4.098   3.977
   15UNL     C4  513   2.969   4.195   3.889
   15UNL     C5  514   3.044   4.301   3.812
   15UNL     N6  515   3.033   4.081   3.916
   15UNL     N7  516   2.837   4.215   3.924
   15UNL     H8  517   3.011   4.401   3.841
   15UNL     H9  518   3.026   4.289   3.705
   15UNL    H10  519   3.153   4.296   3.829
   16UNL     H0  520   3.242   3.499   3.937
   16UNL     H1  521   3.239   3.733   3.789
   16UNL     C2  522   3.218   3.599   3.972
   16UNL     C3  523   3.217   3.717   3.894
   16UNL     C4  524   3.171   3.748   4.091
   16UNL     C5  525   3.142   3.821   4.219
   16UNL     N6  526   3.186   3.617   4.098
   16UNL     N7  527   3.186   3.817   3.972
   16UNL     H8  528   3.128   3.929   4.203
   16UNL     H9  529   3.224   3.810   4.291
   16UNL    H10  530   3.051   3.784   4.267
   17UNL     H0  531   1.736   4.213   4.069
   17UNL     H1  532   1.958   4.299   4.209
   17UNL     C2  533   1.835   4.169   4.068
   17UNL     C3  534   1.948   4.216   4.140
   17UNL     C4  535   1.986   4.051   4.026
   17UNL     C5  536   2.061   3.934   3.967
   17UNL     N6  537   1.858   4.064   3.993
   17UNL     N7  538   2.049   4.138   4.113
   17UNL     H8  539   2.027   3.909   3.866
   17UNL     H9  540   2.169   3.953   3.961
   17UNL    H10  541   2.047   3.845   4.030
   18UNL     H0  542   3.424   3.587   4.625
   18UNL     H1  543   3.197   3.504   4.491
   18UNL     C2  544   3.414   3.567   4.519
   18UNL     C3  545   3.296   3.524   4.453
   18UNL     C4  546   3.457   3.548   4.328
   18UNL     C5  547   3.537   3.557   4.201
   18UNL     N6  548   3.518   3.581   4.441
   18UNL     N7  549   3.324   3.511   4.326
   18UNL     H8  550   3.489   3.502   4.119
   18UNL     H9  551   3.638   3.516   4.213
   18UNL    H10  552   3.547   3.661   4.169
    1Zn      Zn  553   5.642   2.256   0.304
    2Zn      Zn  554   5.639   1.216   0.897
    3Zn      Zn  555   5.150   1.564   0.902
    4Zn      Zn  556   0.248   1.910   0.297
    5Zn      Zn  557   0.247   1.389   0.602
    6Zn      Zn  558   5.151   2.085   0.603
    7UNL     H0  559   5.176   1.792   1.069
    7UNL     H1  560   5.179   1.794   1.345
    7UNL     C2  561   5.164   1.708   1.135
    7UNL     C3  562   5.165   1.711   1.277
    7UNL     C4  563   5.138   1.524   1.200
    7UNL     C5  564   5.124   1.374   1.194
    7UNL     N6  565   5.145   1.588   1.084
    7UNL     N7  566   5.148   1.589   1.321
    7UNL     H8  567   5.057   1.341   1.113
    7UNL     H9  568   5.083   1.333   1.288
    7UNL    H10  569   5.221   1.327   1.177
    8UNL     H0  570   5.674   0.961   1.015
    8UNL     H1  571   5.675   0.717   0.885
    8UNL     C2  572   5.658   0.943   0.910
    8UNL     C3  573   5.659   0.817   0.845
    8UNL     C4  574   5.625   0.974   0.718
    8UNL     C5  575   5.608   1.049   0.588
    8UNL     N6  576   5.635   1.045   0.829
    8UNL     N7  577   5.637   0.836   0.718
    8UNL     H8  578   5.546   0.993   0.517
    8UNL     H9  579   5.705   1.065   0.541
    8UNL    H10  580   5.561   1.147   0.603
    9UNL     H0  581   5.351   1.653   0.730
    9UNL     H1  582   5.359   1.890   0.588
    9UNL     C2  583   5.279   1.733   0.733
    9UNL     C3  584   5.285   1.854   0.659
    9UNL     C4  585   5.117   1.837   0.775
    9UNL     C5  586   4.981   1.869   0.831
    9UNL     N6  587   5.173   1.722   0.810
    9UNL     N7  588   5.178   1.924   0.687
    9UNL     H8  589   4.903   1.838   0.760
    9UNL     H9  590   4.969   1.976   0.849
    9UNL    H10  591   4.961   1.817   0.926
   10UNL     H0  592   5.166   2.132   0.328
   10UNL     H1  593   5.390   2.200   0.181
   10UNL     C2  594   5.266   2.146   0.365
   10UNL     C3  595   5.380   2.181   0.287
   10UNL     C4  596   5.419   2.162   0.488
   10UNL     C5  597   5.494   2.168   0.618
   10UNL     N6  598   5.290   2.131   0.493
   10UNL     N7  599   5.482   2.192   0.369
   10UNL     H8  600   5.477   2.078   0.679
   10UNL     H9  601   5.463   2.254   0.677
   10UNL    H10  602   5.603   2.176   0.603
   11UNL     H0  603   5.163   1.301   0.806
   11UNL     H1  604   5.385   1.138   0.794
   11UNL     C2  605   5.263   1.326   0.836
   11UNL     C3  606   5.376   1.240   0.829
   11UNL     C4  607   5.418   1.425   0.907
   11UNL     C5  608   5.496   1.535   0.974
   11UNL     N6  609   5.289   1.446   0.883
   11UNL     N7  610   5.480   1.305   0.876
   11UNL     H8  611   5.511   1.511   1.080
   11UNL     H9  612   5.445   1.632   0.969
   11UNL    H10  613   5.595   1.548   0.928
   12UNL     H0  614   2.402   4.803   4.666
   12UNL     H1  615   0.446   2.030   0.136
   12UNL     C2  616   2.333   4.754   4.733
   12UNL     C3  617   0.376   1.982   0.069
   12UNL     C4  618   2.180   4.651   4.801
   12UNL     C5  619   2.049   4.575   4.799
   12UNL     N6  620   2.233   4.685   4.684
   12UNL     N7  621   0.275   1.913   0.115
   12UNL     H8  622   2.039   4.512   4.710
   12UNL     H9  623   1.965   4.645   4.800
   12UNL    H10  624   0.077   1.735   0.080
   13UNL     H0  625   5.842   2.345   0.479
   13UNL     H1  626   5.849   2.585   0.616
   13UNL     C2  627   5.769   2.424   0.476
   13UNL     C3  628   5.775   2.547   0.547
   13UNL     C4  629   5.607   2.527   0.432
   13UNL     C5  630   5.470   2.556   0.376
   13UNL     N6  631   5.663   2.411   0.400
   13UNL     N7  632   5.667   2.616   0.519
   13UNL     H8  633   5.461   2.524   0.271
   13UNL     H9  634   5.393   2.503   0.433
   13UNL    H10  635   5.447   2.663   0.379
   14UNL     H0  636   5.880   1.505   0.580
   14UNL     H1  637   5.651   1.434   0.715
   14UNL     C2  638   5.870   1.427   0.653
   14UNL     C3  639   5.750   1.392   0.722
   14UNL     C4  640   0.024   1.275   0.771
   14UNL     C5  641   0.101   1.161   0.833
   14UNL     N6  642   0.088   1.355   0.687
   14UNL     N7  643   5.776   1.291   0.801
   14UNL     H8  644   0.059   1.064   0.802
   14UNL     H9  645   0.097   1.165   0.942
   14UNL    H10  646   0.207   1.161   0.804
   15UNL     H0  647   0.000   1.839   0.404
   15UNL     H1  648   5.658   1.994   0.418
   15UNL     C2  649   5.874   1.941   0.369
   15UNL     C3  650   5.755   2.018   0.378
   15UNL     C4  651   0.025   2.116   0.288
   15UNL     C5  652   0.099   2.223   0.212
   15UNL     N6  653   0.090   2.003   0.314
   15UNL     N7  654   5.779   2.135   0.323
   15UNL     H8  655   0.068   2.323   0.244
   15UNL     H9  656   0.076   2.215   0.105
   15UNL    H10  657   0.207   2.216   0.224
   16UNL     H0  658   0.293   1.421   0.329
   16UNL     H1  659   0.292   1.655   0.183
   16UNL     C2  660   0.272   1.520   0.366
   16UNL     C3  661   0.272   1.640   0.288
   16UNL     C4  662   0.230   1.670   0.486
   16UNL     C5  663   0.205   1.743   0.616
   16UNL     N6  664   0.243   1.538   0.493
   16UNL     N7  665   0.244   1.740   0.368
   16UNL     H8  666   0.186   1.850   0.600
   16UNL     H9  667   0.291   1.734   0.683
   16UNL    H10  668   0.117   1.702   0.668
   17UNL     H0  669   4.680   2.133   0.465
   17UNL     H1  670   4.899   2.218   0.610
   17UNL     C2  671   4.779   2.090   0.465
   17UNL     C3  672   4.890   2.136   0.541
   17UNL     C4  673   4.931   1.971   0.426
   17UNL     C5  674   5.007   1.854   0.370
   17UNL     N6  675   4.804   1.985   0.390
   17UNL     N7  676   4.992   2.058   0.515
   17UNL     H8  677   4.978   1.831   0.267
   17UNL     H9  678   5.115   1.872   0.370
   17UNL    H10  679   4.988   1.764   0.430
   18UNL     H0  680   0.485   1.511   1.015
   18UNL     H1  681   0.257   1.427   0.884
   18UNL     C2  682   0.475   1.489   0.910
   18UNL     C3  683   0.356   1.446   0.845
   18UNL     C4  684   0.516   1.467   0.719
   18UNL     C5  685   0.596   1.474   0.591
   18UNL     N6  686   0.579   1.501   0.831
   18UNL     N7  687   0.383   1.431   0.718
   18UNL     H8  688   0.547   1.418   0.510
   18UNL     H9  689   0.697   1.433   0.603
   18UNL    H10  690   0.606   1.578   0.558
    1Zn      Zn  691   5.152   1.558   1.502
    2Zn      Zn  692   5.150   0.520   2.101
    3Zn      Zn  693   4.659   0.866   2.108
    4Zn      Zn  694   5.648   1.214   1.497
    5Zn      Zn  695   5.643   0.694   1.803
    6Zn      Zn  696   4.664   1.384   1.804
    7UNL     H0  697   4.698   1.093   2.269
    7UNL     H1  698   4.705   1.101   2.545
    7UNL     C2  699   4.681   1.011   2.337
    7UNL     C3  700   4.685   1.018   2.479
    7UNL     C4  701   4.644   0.831   2.407
    7UNL     C5  702   4.621   0.682   2.406
    7UNL     N6  703   4.653   0.892   2.289
    7UNL     N7  704   4.661   0.898   2.526
    7UNL     H8  705   4.565   0.649   2.318
    7UNL     H9  706   4.565   0.649   2.494
    7UNL    H10  707   4.717   0.628   2.406
    8UNL     H0  708   5.184   0.264   2.218
    8UNL     H1  709   5.179   0.021   2.087
    8UNL     C2  710   5.168   0.247   2.112
    8UNL     C3  711   5.166   0.121   2.047
    8UNL     C4  712   5.137   0.279   1.920
    8UNL     C5  713   5.122   0.355   1.791
    8UNL     N6  714   5.147   0.349   2.032
    8UNL     N7  715   5.146   0.141   1.920
    8UNL     H8  716   5.056   0.302   1.721
    8UNL     H9  717   5.219   0.366   1.742
    8UNL    H10  718   5.080   0.455   1.806
    9UNL     H0  719   4.863   0.953   1.937
    9UNL     H1  720   4.873   1.188   1.793
    9UNL     C2  721   4.791   1.033   1.938
    9UNL     C3  722   4.798   1.153   1.863
    9UNL     C4  723   4.629   1.138   1.978
    9UNL     C5  724   4.492   1.170   2.032
    9UNL     N6  725   4.684   1.022   2.013
    9UNL     N7  726   4.691   1.223   1.889
    9UNL     H8  727   4.415   1.145   1.959
    9UNL     H9  728   4.482   1.278   2.054
    9UNL    H10  729   4.470   1.116   2.125
   10UNL     H0  730   4.677   1.431   1.530
   10UNL     H1  731   4.899   1.503   1.382
   10UNL     C2  732   4.778   1.446   1.566
   10UNL     C3  733   4.890   1.483   1.487
   10UNL     C4  734   4.933   1.461   1.687
   10UNL     C5  735   5.011   1.466   1.816
   10UNL     N6  736   4.804   1.429   1.694
   10UNL     N7  737   4.993   1.493   1.567
   10UNL     H8  738   4.986   1.382   1.882
   10UNL     H9  739   4.990   1.558   1.870
   10UNL    H10  740   5.119   1.462   1.798
   11UNL     H0  741   4.673   0.602   2.013
   11UNL     H1  742   4.898   0.442   1.997
   11UNL     C2  743   4.774   0.627   2.042
   11UNL     C3  744   4.888   0.543   2.033
   11UNL     C4  745   4.927   0.727   2.116
   11UNL     C5  746   5.003   0.836   2.187
   11UNL     N6  747   4.798   0.747   2.091
   11UNL     N7  748   4.990   0.608   2.082
   11UNL     H8  749   5.029   0.804   2.289
   11UNL     H9  750   4.947   0.929   2.194
   11UNL    H10  751   5.097   0.858   2.135
   12UNL     H0  752   5.835   1.331   1.057
   12UNL     H1  753   5.852   1.326   1.332
   12UNL     C2  754   5.767   1.284   1.126
   12UNL     C3  755   5.778   1.283   1.267
   12UNL     C4  756   5.611   1.186   1.197
   12UNL     C5  757   5.478   1.117   1.199
   12UNL     N6  758   5.662   1.220   1.079
   12UNL     N7  759   5.675   1.218   1.316
   12UNL     H8  760   5.452   1.072   1.103
   12UNL     H9  761   5.398   1.187   1.226
   12UNL    H10  762   5.476   1.036   1.274
   13UNL     H0  763   5.350   1.642   1.680
   13UNL     H1  764   5.362   1.882   1.817
   13UNL     C2  765   5.279   1.723   1.676
   13UNL     C3  766   5.287   1.846   1.747
   13UNL     C4  767   5.120   1.830   1.631
   13UNL     C5  768   4.984   1.862   1.574
   13UNL     N6  769   5.173   1.713   1.599
   13UNL     N7  770   5.181   1.917   1.718
   13UNL     H8  771   4.971   1.823   1.472
   13UNL     H9  772   4.905   1.818   1.636
   13UNL    H10  773   4.966   1.970   1.570
   14UNL     H0  774   5.389   0.813   1.786
   14UNL     H1  775   5.162   0.744   1.927
   14UNL     C2  776   5.379   0.734   1.859
   14UNL     C3  777   5.261   0.700   1.930
   14UNL     C4  778   5.420   0.580   1.974
   14UNL     C5  779   5.497   0.464   2.031
   14UNL     N6  780   5.483   0.659   1.888
   14UNL     N7  781   5.287   0.598   2.006
   14UNL     H8  782   5.468   0.370   1.982
   14UNL     H9  783   5.477   0.452   2.138
   14UNL    H10  784   5.606   0.474   2.019
   15UNL     H0  785   5.397   1.140   1.592
   15UNL     H1  786   5.166   1.292   1.600
   15UNL     C2  787   5.385   1.243   1.561
   15UNL     C3  788   5.266   1.319   1.566
   15UNL     C4  789   5.425   1.421   1.488
   15UNL     C5  790   5.501   1.530   1.418
   15UNL     N6  791   5.489   1.307   1.513
   15UNL     N7  792   5.291   1.438   1.518
   15UNL     H8  793   5.469   1.630   1.451
   15UNL     H9  794   5.485   1.525   1.310
   15UNL    H10  795   5.610   1.524   1.436
   16UNL     H0  796   5.692   0.725   1.529
   16UNL     H1  797   5.692   0.960   1.384
   16UNL     C2  798   5.670   0.825   1.566
   16UNL     C3  799   5.671   0.944   1.489
   16UNL     C4  800   5.628   0.974   1.687
   16UNL     C5  801   5.603   1.046   1.816
   16UNL     N6  802   5.639   0.842   1.693
   16UNL     N7  803   5.643   1.044   1.568
   16UNL     H8  804   5.588   1.154   1.801
   16UNL     H9  805   5.687   1.034   1.885
   16UNL    H10  806   5.513   1.008   1.867
   17UNL     H0  807   4.192   1.433   1.671
   17UNL     H1  808   4.411   1.517   1.815
   17UNL     C2  809   4.291   1.390   1.670
   17UNL     C3  810   4.402   1.436   1.745
   17UNL     C4  811   4.443   1.272   1.629
   17UNL     C5  812   4.517   1.153   1.573
   17UNL     N6  813   4.316   1.286   1.593
   17UNL     N7  814   4.504   1.357   1.718
   17UNL     H8  815   4.487   1.130   1.470
   17UNL     H9  816   4.626   1.170   1.572
   17UNL    H10  817   4.499   1.064   1.635
   18UNL     H0  818   5.876   0.817   2.219
   18UNL     H1  819   5.650   0.730   2.085
   18UNL     C2  820   5.867   0.795   2.113
   18UNL     C3  821   5.749   0.750   2.047
   18UNL     C4  822   0.024   0.774   1.922
   18UNL     C5  823   0.104   0.784   1.795
   18UNL     N6  824   0.085   0.808   2.035
   18UNL     N7  825   5.778   0.736   1.920
   18UNL     H8  826   0.057   0.728   1.713
   18UNL     H9  827   0.206   0.745   1.807
   18UNL    H10  828   0.112   0.889   1.763
    1Zn      Zn  829   4.664   0.871   2.707
    2Zn      Zn  830   2.694   5.376   3.301
    3Zn      Zn  831   4.166   0.173   3.303
    4Zn      Zn  832   5.155   0.522   2.703
    5Zn      Zn  833   5.150   0.000   3.006
    6Zn      Zn  834   4.171   0.693   3.003
    7UNL     H0  835   4.188   0.402   3.467
    7UNL     H1  836   4.195   0.408   3.743
    7UNL     C2  837   4.178   0.318   3.534
    7UNL     C3  838   4.182   0.324   3.676
    7UNL     C4  839   4.156   0.135   3.602
    7UNL     C5  840   2.182   5.534   3.599
    7UNL     N6  841   4.161   0.197   3.485
    7UNL     N7  842   4.167   0.202   3.722
    7UNL     H8  843   2.120   5.499   3.516
    7UNL     H9  844   2.138   5.495   3.692
    7UNL    H10  845   2.281   5.489   3.588
    8UNL     H0  846   2.738   5.121   3.418
    8UNL     H1  847   2.737   4.878   3.286
    8UNL     C2  848   2.719   5.104   3.313
    8UNL     C3  849   2.719   4.977   3.248
    8UNL     C4  850   2.680   5.135   3.122
    8UNL     C5  851   2.657   5.212   2.995
    8UNL     N6  852   2.692   5.205   3.234
    8UNL     N7  853   2.694   4.998   3.121
    8UNL     H8  854   2.620   5.147   2.914
    8UNL     H9  855   2.751   5.257   2.959
    8UNL    H10  856   2.584   5.292   3.008
    9UNL     H0  857   4.367   0.259   3.128
    9UNL     H1  858   4.377   0.498   2.989
    9UNL     C2  859   4.295   0.340   3.131
    9UNL     C3  860   4.302   0.461   3.059
    9UNL     C4  861   4.133   0.444   3.173
    9UNL     C5  862   3.995   0.473   3.225
    9UNL     N6  863   4.189   0.329   3.208
    9UNL     N7  864   4.195   0.532   3.086
    9UNL     H8  865   3.919   0.438   3.154
    9UNL     H9  866   3.979   0.581   3.239
    9UNL    H10  867   3.975   0.424   3.321
   10UNL     H0  868   4.186   0.754   2.733
   10UNL     H1  869   4.407   0.832   2.588
   10UNL     C2  870   4.287   0.765   2.770
   10UNL     C3  871   4.399   0.806   2.693
   10UNL     C4  872   4.442   0.771   2.890
   10UNL     C5  873   4.520   0.770   3.019
   10UNL     N6  874   4.313   0.740   2.896
   10UNL     N7  875   4.503   0.810   2.772
   10UNL     H8  876   4.498   0.681   3.080
   10UNL     H9  877   4.495   0.858   3.080
   10UNL    H10  878   4.628   0.772   3.002
   11UNL     H0  879   2.216   5.456   3.218
   11UNL     H1  880   2.440   5.293   3.212
   11UNL     C2  881   2.318   5.482   3.244
   11UNL     C3  882   2.431   5.396   3.241
   11UNL     C4  883   4.435   0.036   3.308
   11UNL     C5  884   4.513   0.149   3.369
   11UNL     N6  885   4.306   0.055   3.285
   11UNL     N7  886   2.534   5.465   3.282
   11UNL     H8  887   4.532   0.130   3.475
   11UNL     H9  888   4.460   0.246   3.362
   11UNL    H10  889   4.610   0.162   3.320
   12UNL     H0  890   5.343   0.641   2.263
   12UNL     H1  891   5.354   0.641   2.540
   12UNL     C2  892   5.275   0.592   2.332
   12UNL     C3  893   5.283   0.594   2.474
   12UNL     C4  894   5.121   0.490   2.402
   12UNL     C5  895   4.990   0.417   2.402
   12UNL     N6  896   5.173   0.523   2.284
   12UNL     N7  897   5.181   0.526   2.521
   12UNL     H8  898   4.969   0.367   2.307
   12UNL     H9  899   4.907   0.487   2.421
   12UNL    H10  900   4.986   0.340   2.480
   13UNL     H0  901   4.863   0.956   2.884
   13UNL     H1  902   4.876   1.198   3.018
   13UNL     C2  903   4.793   1.038   2.879
   13UNL     C3  904   4.802   1.161   2.949
   13UNL     C4  905   4.635   1.145   2.832
   13UNL     C5  906   4.500   1.179   2.773
   13UNL     N6  907   4.687   1.027   2.802
   13UNL     N7  908   4.697   1.233   2.919
   13UNL     H8  909   4.489   1.141   2.671
   13UNL     H9  910   4.420   1.136   2.833
   13UNL    H10  911   4.484   1.288   2.769
   14UNL     H0  912   4.896   0.116   2.983
   14UNL     H1  913   4.666   0.044   3.117
   14UNL     C2  914   4.886   0.038   3.057
   14UNL     C3  915   4.766   0.003   3.125
   14UNL     C4  916   2.965   5.437   3.177
   14UNL     C5  917   3.042   5.323   3.238
   14UNL     N6  918   3.029   5.517   3.092
   14UNL     N7  919   2.831   5.453   3.205
   14UNL     H8  920   3.010   5.228   3.194
   14UNL     H9  921   3.025   5.317   3.346
   14UNL    H10  922   3.150   5.332   3.222
   15UNL     H0  923   4.903   0.449   2.795
   15UNL     H1  924   4.674   0.604   2.805
   15UNL     C2  925   4.893   0.552   2.766
   15UNL     C3  926   4.774   0.630   2.772
   15UNL     C4  927   4.935   0.731   2.696
   15UNL     C5  928   5.013   0.840   2.627
   15UNL     N6  929   4.998   0.617   2.720
   15UNL     N7  930   4.801   0.749   2.726
   15UNL     H8  931   4.976   0.940   2.656
   15UNL     H9  932   5.003   0.832   2.519
   15UNL    H10  933   5.120   0.837   2.651
   16UNL     H0  934   5.198   0.033   2.734
   16UNL     H1  935   5.200   0.268   2.589
   16UNL     C2  936   5.177   0.132   2.771
   16UNL     C3  937   5.178   0.252   2.694
   16UNL     C4  938   5.135   0.281   2.892
   16UNL     C5  939   5.108   0.353   3.022
   16UNL     N6  940   5.147   0.149   2.897
   16UNL     N7  941   5.150   0.352   2.774
   16UNL     H8  942   5.099   0.461   3.008
   16UNL     H9  943   5.189   0.335   3.094
   16UNL    H10  944   5.014   0.318   3.068
   17UNL     H0  945   3.700   0.743   2.869
   17UNL     H1  946   3.921   0.829   3.010
   17UNL     C2  947   3.799   0.700   2.868
   17UNL     C3  948   3.911   0.747   2.941
   17UNL     C4  949   3.950   0.582   2.826
   17UNL     C5  950   4.024   0.464   2.769
   17UNL     N6  951   3.822   0.595   2.793
   17UNL     N7  952   4.012   0.668   2.914
   17UNL     H8  953   3.996   0.444   2.665
   17UNL     H9  954   4.133   0.480   2.771
   17UNL    H10  955   4.003   0.373   2.828
   18UNL     H0  956   5.389   0.117   3.421
   18UNL     H1  957   5.161   0.033   3.290
   18UNL     C2  958   5.378   0.097   3.316
   18UNL     C3  959   5.259   0.054   3.251
   18UNL     C4  960   5.419   0.078   3.124
   18UNL     C5  961   5.497   0.087   2.996
   18UNL     N6  962   5.481   0.112   3.236
   18UNL     N7  963   5.286   0.042   3.123
   18UNL     H8  964   5.452   0.027   2.916
   18UNL     H9  965   5.600   0.051   3.008
   18UNL    H10  966   5.503   0.191   2.961
    1Zn      Zn  967   4.171   0.173   3.903
    2Zn      Zn  968   2.211   4.683   4.502
    3Zn      Zn  969   1.722   5.033   4.510
    4Zn      Zn  970   2.702   5.376   3.902
    5Zn      Zn  971   2.706   4.856   4.208
    6Zn      Zn  972   3.682   0.000   4.206
    7UNL     H0  973   1.750   5.260   4.675
    7UNL     H1  974   5.670   2.491   0.145
    7UNL     C2  975   1.735   5.176   4.742
    7UNL     C3  976   5.658   2.407   0.078
    7UNL     C4  977   5.632   2.218   0.003
    7UNL     C5  978   1.696   4.843   4.806
    7UNL     N6  979   1.717   5.056   4.693
    7UNL     N7  980   5.640   2.286   0.123
    7UNL     H8  981   1.637   4.808   4.720
    7UNL     H9  982   5.572   2.029   0.090
    7UNL    H10  983   1.795   4.797   4.800
    8UNL     H0  984   2.249   4.428   4.614
    8UNL     H1  985   2.239   4.185   4.484
    8UNL     C2  986   2.229   4.411   4.510
    8UNL     C3  987   2.225   4.285   4.445
    8UNL     C4  988   2.195   4.443   4.318
    8UNL     C5  989   2.180   4.519   4.189
    8UNL     N6  990   2.207   4.513   4.430
    8UNL     N7  991   2.202   4.305   4.318
    8UNL     H8  992   2.117   4.465   4.117
    8UNL     H9  993   2.278   4.533   4.142
    8UNL    H10  994   2.135   4.618   4.204
    9UNL     H0  995   1.920   5.119   4.334
    9UNL     H1  996   1.923   5.352   4.186
    9UNL     C2  997   1.848   5.199   4.337
    9UNL     C3  998   1.852   5.318   4.260
    9UNL     C4  999   1.689   5.305   4.383
    9UNL     C5 1000   1.555   5.339   4.444
    9UNL     N6 1001   1.745   5.190   4.418
    9UNL     N7 1002   1.747   5.390   4.291
    9UNL     H8 1003   1.474   5.313   4.375
    9UNL     H9 1004   1.547   5.447   4.465
    9UNL    H10 1005   1.537   5.287   4.539
   10UNL     H0 1006   3.695   0.046   3.929
   10UNL     H1 1007   3.918   0.118   3.782
   10UNL     C2 1008   3.796   0.062   3.966
   10UNL     C3 1009   3.909   0.099   3.888
   10UNL     C4 1010   3.949   0.077   4.088
   10UNL     C5 1011   4.025   0.082   4.218
   10UNL     N6 1012   3.821   0.045   4.094
   10UNL     N7 1013   4.011   0.109   3.969
   10UNL     H8 1014   2.048   5.540   4.277
   10UNL     H9 1015   3.992   0.167   4.280
   10UNL    H10 1016   4.133   0.093   4.202
   11UNL     H0 1017   1.736   4.772   4.408
   11UNL     H1 1018   1.959   4.610   4.392
   11UNL     C2 1019   1.837   4.796   4.439
   11UNL     C3 1020   1.950   4.710   4.431
   11UNL     C4 1021   1.990   4.892   4.516
   11UNL     C5 1022   2.067   5.000   4.588
   11UNL     N6 1023   1.862   4.914   4.492
   11UNL     N7 1024   2.052   4.773   4.482
   11UNL     H8 1025   2.094   4.966   4.689
   11UNL     H9 1026   2.011   5.093   4.598
   11UNL    H10 1027   2.161   5.023   4.536
   12UNL     H0 1028   2.890   5.494   3.463
   12UNL     H1 1029   2.905   5.490   3.738
   12UNL     C2 1030   2.822   5.446   3.531
   12UNL     C3 1031   2.832   5.445   3.673
   12UNL     C4 1032   2.668   5.345   3.601
   12UNL     C5 1033   2.536   5.272   3.601
   12UNL     N6 1034   2.719   5.380   3.483
   12UNL     N7 1035   2.729   5.379   3.720
   12UNL     H8 1036   2.524   5.208   3.512
   12UNL     H9 1037   2.453   5.343   3.602
   12UNL    H10 1038   2.525   5.208   3.689
   13UNL     H0 1039   4.373   0.262   4.076
   13UNL     H1 1040   4.380   0.501   4.215
   13UNL     C2 1041   4.299   0.341   4.074
   13UNL     C3 1042   4.306   0.463   4.147
   13UNL     C4 1043   4.137   0.444   4.032
   13UNL     C5 1044   4.000   0.473   3.977
   13UNL     N6 1045   4.193   0.328   3.999
   13UNL     N7 1046   4.198   0.532   4.119
   13UNL     H8 1047   3.990   0.442   3.872
   13UNL     H9 1048   3.923   0.421   4.035
   13UNL    H10 1049   3.977   0.581   3.980
   14UNL     H0 1050   2.453   4.977   4.190
   14UNL     H1 1051   2.225   4.908   4.329
   14UNL     C2 1052   2.442   4.898   4.263
   14UNL     C3 1053   2.323   4.864   4.332
   14UNL     C4 1054   2.482   4.742   4.377
   14UNL     C5 1055   2.558   4.624   4.432
   14UNL     N6 1056   2.546   4.822   4.292
   14UNL     N7 1057   2.349   4.760   4.408
   14UNL     H8 1058   2.534   4.533   4.375
   14UNL     H9 1059   2.531   4.606   4.537
   14UNL    H10 1060   2.667   4.639   4.428
   15UNL     H0 1061   2.453   5.308   4.010
   15UNL     H1 1062   2.225   5.462   4.018
   15UNL     C2 1063   2.441   5.408   3.973
   15UNL     C3 1064   2.322   5.486   3.978
   15UNL     C4 1065   4.441   0.031   3.888
   15UNL     C5 1066   4.516   0.136   3.809
   15UNL     N6 1067   2.543   5.469   3.917
   15UNL     N7 1068   4.308   0.051   3.922
   15UNL     H8 1069   4.480   0.237   3.832
   15UNL     H9 1070   4.501   0.120   3.702
   15UNL    H10 1071   4.624   0.134   3.829
   16UNL     H0 1072   2.753   4.887   3.935
   16UNL     H1 1073   2.743   5.120   3.787
   16UNL     C2 1074   2.730   4.987   3.971
   16UNL     C3 1075   2.726   5.105   3.892
   16UNL     C4 1076   2.687   5.136   4.091
   16UNL     C5 1077   2.664   5.209   4.221
   16UNL     N6 1078   2.702   5.004   4.098
   16UNL     N7 1079   2.697   5.205   3.972
   16UNL     H8 1080   2.644   5.316   4.205
   16UNL     H9 1081   2.752   5.202   4.286
   16UNL    H10 1082   2.578   5.168   4.276
   17UNL     H0 1083   3.208   0.047   4.076
   17UNL     H1 1084   3.429   0.133   4.218
   17UNL     C2 1085   3.307   0.005   4.074
   17UNL     C3 1086   3.420   0.051   4.148
   17UNL     C4 1087   1.498   5.437   4.031
   17UNL     C5 1088   1.573   5.320   3.974
   17UNL     N6 1089   1.370   5.450   3.998
   17UNL     N7 1090   1.559   5.523   4.120
   17UNL     H8 1091   1.540   5.295   3.872
   17UNL     H9 1092   1.681   5.340   3.968
   17UNL    H10 1093   1.559   5.231   4.036
   18UNL     H0 1094   2.940   4.975   4.624
   18UNL     H1 1095   2.714   4.890   4.491
   18UNL     C2 1096   2.931   4.954   4.519
   18UNL     C3 1097   2.813   4.911   4.453
   18UNL     C4 1098   2.973   4.936   4.327
   18UNL     C5 1099   3.053   4.946   4.200
   18UNL     N6 1100   3.035   4.969   4.440
   18UNL     N7 1101   2.840   4.898   4.325
   18UNL     H8 1102   3.005   4.891   4.118
   18UNL     H9 1103   3.154   4.905   4.211
   18UNL    H10 1104   3.062   5.050   4.168
    1Zn      Zn 1105   5.151   3.642   0.301
    2Zn      Zn 1106   5.145   2.603   0.906
    3Zn      Zn 1107   4.655   2.951   0.903
    4Zn      Zn 1108   5.643   3.294   0.297
    5Zn      Zn 1109   5.636   2.775   0.605
    6Zn      Zn 1110   4.660   3.469   0.601
    7UNL     H0 1111   4.689   3.177   1.067
    7UNL     H1 1112   4.696   3.181   1.343
    7UNL     C2 1113   4.674   3.094   1.134
    7UNL     C3 1114   4.678   3.099   1.276
    7UNL     C4 1115   4.639   2.912   1.201
    7UNL     C5 1116   4.617   2.763   1.197
    7UNL     N6 1117   4.648   2.975   1.085
    7UNL     N7 1118   4.655   2.978   1.321
    7UNL     H8 1119   4.556   2.732   1.112
    7UNL     H9 1120   4.566   2.727   1.288
    7UNL    H10 1121   4.713   2.710   1.190
    8UNL     H0 1122   5.189   2.348   1.018
    8UNL     H1 1123   5.190   2.106   0.883
    8UNL     C2 1124   5.170   2.331   0.913
    8UNL     C3 1125   5.171   2.206   0.846
    8UNL     C4 1126   5.130   2.365   0.723
    8UNL     C5 1127   5.106   2.443   0.597
    8UNL     N6 1128   5.142   2.434   0.836
    8UNL     N7 1129   5.144   2.227   0.720
    8UNL     H8 1130   5.069   2.379   0.515
    8UNL     H9 1131   5.199   2.490   0.562
    8UNL    H10 1132   5.032   2.523   0.611
    9UNL     H0 1133   4.854   3.034   0.725
    9UNL     H1 1134   4.865   3.271   0.585
    9UNL     C2 1135   4.783   3.115   0.729
    9UNL     C3 1136   4.791   3.237   0.656
    9UNL     C4 1137   4.625   3.223   0.775
    9UNL     C5 1138   4.489   3.256   0.832
    9UNL     N6 1139   4.679   3.106   0.808
    9UNL     N7 1140   4.686   3.309   0.686
    9UNL     H8 1141   4.410   3.227   0.762
    9UNL     H9 1142   4.479   3.364   0.850
    9UNL    H10 1143   4.470   3.205   0.927
   10UNL     H0 1144   4.675   3.516   0.327
   10UNL     H1 1145   4.898   3.588   0.180
   10UNL     C2 1146   4.775   3.531   0.364
   10UNL     C3 1147   4.888   3.568   0.286
   10UNL     C4 1148   4.929   3.547   0.486
   10UNL     C5 1149   5.005   3.552   0.616
   10UNL     N6 1150   4.800   3.515   0.492
   10UNL     N7 1151   4.991   3.579   0.367
   10UNL     H8 1152   4.985   3.463   0.678
   10UNL     H9 1153   4.976   3.640   0.675
   10UNL    H10 1154   5.113   3.557   0.600
   11UNL     H0 1155   4.668   2.682   0.820
   11UNL     H1 1156   4.891   2.520   0.818
   11UNL     C2 1157   4.769   2.709   0.847
   11UNL     C3 1158   4.882   2.624   0.845
   11UNL     C4 1159   4.923   2.813   0.912
   11UNL     C5 1160   4.999   2.927   0.975
   11UNL     N6 1161   4.794   2.832   0.887
   11UNL     N7 1162   4.985   2.693   0.888
   11UNL     H8 1163   5.027   2.903   1.078
   11UNL     H9 1164   4.942   3.021   0.977
   11UNL    H10 1165   5.092   2.948   0.920
   12UNL     H0 1166   3.870   0.638   4.665
   12UNL     H1 1167   5.847   3.408   0.134
   12UNL     C2 1168   3.802   0.589   4.733
   12UNL     C3 1169   5.774   3.364   0.069
   12UNL     C4 1170   3.648   0.488   4.803
   12UNL     C5 1171   3.517   0.414   4.804
   12UNL     N6 1172   3.699   0.523   4.686
   12UNL     N7 1173   5.672   3.297   0.116
   12UNL     H8 1174   3.501   0.357   4.711
   12UNL     H9 1175   5.396   3.258   0.009
   12UNL    H10 1176   5.474   3.117   0.080
   13UNL     H0 1177   5.352   3.728   0.475
   13UNL     H1 1178   5.364   3.969   0.610
   13UNL     C2 1179   5.280   3.809   0.472
   13UNL     C3 1180   5.289   3.932   0.542
   13UNL     C4 1181   5.120   3.915   0.428
   13UNL     C5 1182   4.984   3.947   0.372
   13UNL     N6 1183   5.173   3.797   0.396
   13UNL     N7 1184   5.182   4.003   0.514
   13UNL     H8 1185   4.968   3.904   0.272
   13UNL     H9 1186   4.905   3.907   0.437
   13UNL    H10 1187   4.968   4.055   0.364
   14UNL     H0 1188   5.382   2.892   0.585
   14UNL     H1 1189   5.155   2.825   0.726
   14UNL     C2 1190   5.373   2.815   0.660
   14UNL     C3 1191   5.254   2.782   0.731
   14UNL     C4 1192   5.414   2.663   0.778
   14UNL     C5 1193   5.491   2.547   0.836
   14UNL     N6 1194   5.477   2.742   0.691
   14UNL     N7 1195   5.281   2.681   0.810
   14UNL     H8 1196   5.454   2.453   0.795
   14UNL     H9 1197   5.479   2.543   0.945
   14UNL    H10 1198   5.599   2.552   0.815
   15UNL     H0 1199   5.393   3.224   0.401
   15UNL     H1 1200   5.165   3.380   0.412
   15UNL     C2 1201   5.382   3.325   0.366
   15UNL     C3 1202   5.263   3.404   0.373
   15UNL     C4 1203   5.420   3.500   0.284
   15UNL     C5 1204   5.495   3.605   0.207
   15UNL     N6 1205   5.484   3.387   0.312
   15UNL     N7 1206   5.288   3.520   0.319
   15UNL     H8 1207   5.461   3.706   0.233
   15UNL     H9 1208   5.479   3.592   0.099
   15UNL    H10 1209   5.604   3.602   0.226
   16UNL     H0 1210   5.686   2.804   0.332
   16UNL     H1 1211   5.690   3.038   0.185
   16UNL     C2 1212   5.664   2.904   0.367
   16UNL     C3 1213   5.667   3.023   0.290
   16UNL     C4 1214   5.620   3.054   0.486
   16UNL     C5 1215   5.592   3.127   0.615
   16UNL     N6 1216   5.632   2.922   0.493
   16UNL     N7 1217   5.637   3.123   0.368
   16UNL     H8 1218   5.579   3.235   0.599
   16UNL     H9 1219   5.674   3.115   0.686
   16UNL    H10 1220   5.500   3.090   0.663
   17UNL     H0 1221   4.186   3.514   0.469
   17UNL     H1 1222   4.407   3.603   0.609
   17UNL     C2 1223   4.286   3.472   0.468
   17UNL     C3 1224   4.398   3.520   0.541
   17UNL     C4 1225   4.438   3.354   0.428
   17UNL     C5 1226   4.513   3.235   0.373
   17UNL     N6 1227   4.310   3.367   0.393
   17UNL     N7 1228   4.500   3.442   0.515
   17UNL     H8 1229   4.481   3.209   0.272
   17UNL     H9 1230   4.621   3.254   0.370
   17UNL    H10 1231   4.497   3.148   0.437
   18UNL     H0 1232   5.874   2.903   1.017
   18UNL     H1 1233   5.645   2.820   0.886
   18UNL     C2 1234   5.863   2.879   0.912
   18UNL     C3 1235   5.744   2.836   0.847
   18UNL     C4 1236   0.019   2.853   0.721
   18UNL     C5 1237   0.098   2.859   0.593
   18UNL     N6 1238   0.082   2.888   0.833
   18UNL     N7 1239   5.772   2.819   0.720
   18UNL     H8 1240   0.048   2.804   0.512
   18UNL     H9 1241   0.198   2.815   0.605
   18UNL    H10 1242   0.111   2.962   0.560
    1Zn      Zn 1243   4.658   2.948   1.502
    2Zn      Zn 1244   4.653   1.905   2.100
    3Zn      Zn 1245   4.164   2.252   2.105
    4Zn      Zn 1246   5.151   2.599   1.506
    5Zn      Zn 1247   5.150   2.075   1.807
    6Zn      Zn 1248   4.169   2.771   1.803
    7UNL     H0 1249   4.197   2.480   2.268
    7UNL     H1 1250   4.206   2.486   2.544
    7UNL     C2 1251   4.183   2.397   2.335
    7UNL     C3 1252   4.188   2.403   2.477
    7UNL     C4 1253   4.151   2.215   2.404
    7UNL     C5 1254   4.131   2.066   2.401
    7UNL     N6 1255   4.157   2.278   2.287
    7UNL     N7 1256   4.166   2.283   2.523
    7UNL     H8 1257   4.066   2.034   2.319
    7UNL     H9 1258   4.086   2.029   2.495
    7UNL    H10 1259   4.228   2.015   2.389
    8UNL     H0 1260   4.692   1.651   2.218
    8UNL     H1 1261   4.701   1.408   2.086
    8UNL     C2 1262   4.676   1.633   2.112
    8UNL     C3 1263   4.681   1.507   2.047
    8UNL     C4 1264   4.641   1.664   1.921
    8UNL     C5 1265   4.619   1.740   1.793
    8UNL     N6 1266   4.649   1.734   2.033
    8UNL     N7 1267   4.658   1.527   1.920
    8UNL     H8 1268   4.579   1.675   1.713
    8UNL     H9 1269   4.714   1.782   1.757
    8UNL    H10 1270   4.549   1.823   1.806
    9UNL     H0 1271   4.369   2.341   1.938
    9UNL     H1 1272   4.379   2.577   1.795
    9UNL     C2 1273   4.296   2.420   1.937
    9UNL     C3 1274   4.304   2.541   1.863
    9UNL     C4 1275   4.132   2.523   1.974
    9UNL     C5 1276   3.993   2.553   2.024
    9UNL     N6 1277   4.187   2.408   2.011
    9UNL     N7 1278   4.195   2.610   1.887
    9UNL     H8 1279   3.919   2.522   1.950
    9UNL     H9 1280   3.979   2.660   2.041
    9UNL    H10 1281   3.971   2.502   2.119
   10UNL     H0 1282   4.181   2.826   1.532
   10UNL     H1 1283   4.401   2.905   1.384
   10UNL     C2 1284   4.282   2.839   1.567
   10UNL     C3 1285   4.393   2.880   1.489
   10UNL     C4 1286   4.439   2.849   1.686
   10UNL     C5 1287   4.517   2.850   1.815
   10UNL     N6 1288   4.310   2.817   1.694
   10UNL     N7 1289   4.498   2.887   1.567
   10UNL     H8 1290   4.501   2.759   1.873
   10UNL     H9 1291   4.489   2.936   1.877
   10UNL    H10 1292   4.625   2.858   1.796
   11UNL     H0 1293   4.176   1.987   2.014
   11UNL     H1 1294   4.400   1.826   2.000
   11UNL     C2 1295   4.277   2.013   2.042
   11UNL     C3 1296   4.391   1.928   2.034
   11UNL     C4 1297   4.432   2.113   2.112
   11UNL     C5 1298   4.509   2.222   2.182
   11UNL     N6 1299   4.303   2.133   2.088
   11UNL     N7 1300   4.494   1.994   2.081
   11UNL     H8 1301   4.530   2.194   2.285
   11UNL     H9 1302   4.454   2.318   2.184
   11UNL    H10 1303   4.605   2.241   2.132
   12UNL     H0 1304   5.348   2.709   1.068
   12UNL     H1 1305   5.362   2.703   1.344
   12UNL     C2 1306   5.277   2.665   1.136
   12UNL     C3 1307   5.286   2.663   1.278
   12UNL     C4 1308   5.116   2.574   1.206
   12UNL     C5 1309   4.980   2.509   1.206
   12UNL     N6 1310   5.169   2.606   1.088
   12UNL     N7 1311   5.180   2.603   1.325
   12UNL     H8 1312   4.958   2.457   1.112
   12UNL     H9 1313   4.902   2.585   1.221
   12UNL    H10 1314   4.971   2.436   1.287
   13UNL     H0 1315   4.858   3.034   1.677
   13UNL     H1 1316   4.872   3.275   1.813
   13UNL     C2 1317   4.787   3.115   1.673
   13UNL     C3 1318   4.797   3.238   1.744
   13UNL     C4 1319   4.629   3.223   1.628
   13UNL     C5 1320   4.495   3.258   1.569
   13UNL     N6 1321   4.681   3.105   1.597
   13UNL     N7 1322   4.691   3.310   1.715
   13UNL     H8 1323   4.483   3.219   1.467
   13UNL     H9 1324   4.414   3.216   1.630
   13UNL    H10 1325   4.479   3.366   1.565
   14UNL     H0 1326   4.898   2.194   1.786
   14UNL     H1 1327   4.668   2.126   1.922
   14UNL     C2 1328   4.887   2.115   1.859
   14UNL     C3 1329   4.766   2.082   1.927
   14UNL     C4 1330   4.925   1.961   1.975
   14UNL     C5 1331   5.000   1.845   2.036
   14UNL     N6 1332   4.990   2.041   1.891
   14UNL     N7 1333   4.791   1.980   2.005
   14UNL     H8 1334   4.954   1.750   2.007
   14UNL     H9 1335   4.999   1.851   2.145
   14UNL    H10 1336   5.105   1.841   2.004
   15UNL     H0 1337   4.899   2.530   1.606
   15UNL     H1 1338   4.670   2.685   1.606
   15UNL     C2 1339   4.889   2.632   1.571
   15UNL     C3 1340   4.769   2.709   1.572
   15UNL     C4 1341   4.930   2.807   1.492
   15UNL     C5 1342   5.008   2.913   1.418
   15UNL     N6 1343   4.993   2.694   1.521
   15UNL     N7 1344   4.796   2.826   1.520
   15UNL     H8 1345   4.974   3.014   1.445
   15UNL     H9 1346   4.995   2.902   1.310
   15UNL    H10 1347   5.115   2.908   1.439
   16UNL     H0 1348   5.188   2.109   1.532
   16UNL     H1 1349   5.183   2.346   1.389
   16UNL     C2 1350   5.169   2.209   1.570
   16UNL     C3 1351   5.167   2.329   1.495
   16UNL     C4 1352   5.134   2.357   1.695
   16UNL     C5 1353   5.113   2.427   1.827
   16UNL     N6 1354   5.146   2.224   1.699
   16UNL     N7 1355   5.144   2.428   1.577
   16UNL     H8 1356   5.107   2.536   1.815
   16UNL     H9 1357   5.196   2.406   1.896
   16UNL    H10 1358   5.020   2.394   1.875
   17UNL     H0 1359   3.697   2.821   1.671
   17UNL     H1 1360   3.920   2.908   1.809
   17UNL     C2 1361   3.796   2.777   1.670
   17UNL     C3 1362   3.909   2.824   1.742
   17UNL     C4 1363   3.946   2.656   1.631
   17UNL     C5 1364   4.018   2.535   1.578
   17UNL     N6 1365   3.818   2.670   1.597
   17UNL     N7 1366   4.009   2.744   1.717
   17UNL     H8 1367   3.995   2.517   1.472
   17UNL     H9 1368   4.127   2.545   1.586
   17UNL    H10 1369   3.989   2.445   1.634
   18UNL     H0 1370   5.384   2.205   2.220
   18UNL     H1 1371   5.159   2.113   2.088
   18UNL     C2 1372   5.375   2.180   2.115
   18UNL     C3 1373   5.258   2.133   2.050
   18UNL     C4 1374   5.418   2.154   1.925
   18UNL     C5 1375   5.499   2.160   1.797
   18UNL     N6 1376   5.479   2.192   2.036
   18UNL     N7 1377   5.286   2.116   1.923
   18UNL     H8 1378   5.450   2.105   1.716
   18UNL     H9 1379   5.599   2.116   1.810
   18UNL    H10 1380   5.512   2.263   1.764
    1Zn      Zn 1381   4.170   2.256   2.705
    2Zn      Zn 1382   4.170   1.213   3.300
    3Zn      Zn 1383   3.681   1.561   3.306
    4Zn      Zn 1384   4.664   1.911   2.701
    5Zn      Zn 1385   4.664   1.391   3.007
    6Zn      Zn 1386   3.681   2.081   3.006
    7UNL     H0 1387   3.711   1.788   3.468
    7UNL     H1 1388   3.714   1.796   3.745
    7UNL     C2 1389   3.697   1.705   3.537
    7UNL     C3 1390   3.699   1.712   3.678
    7UNL     C4 1391   3.668   1.523   3.606
    7UNL     C5 1392   3.651   1.373   3.605
    7UNL     N6 1393   3.676   1.585   3.489
    7UNL     N7 1394   3.679   1.592   3.725
    7UNL     H8 1395   3.596   1.338   3.517
    7UNL     H9 1396   3.597   1.338   3.694
    7UNL    H10 1397   3.749   1.325   3.605
    8UNL     H0 1398   4.205   0.957   3.417
    8UNL     H1 1399   4.198   0.714   3.287
    8UNL     C2 1400   4.188   0.940   3.312
    8UNL     C3 1401   4.185   0.814   3.247
    8UNL     C4 1402   4.156   0.972   3.121
    8UNL     C5 1403   4.141   1.048   2.992
    8UNL     N6 1404   4.168   1.043   3.232
    8UNL     N7 1405   4.164   0.835   3.120
    8UNL     H8 1406   4.076   0.995   2.921
    8UNL     H9 1407   4.238   1.062   2.943
    8UNL    H10 1408   4.097   1.148   3.006
    9UNL     H0 1409   3.882   1.649   3.131
    9UNL     H1 1410   3.889   1.887   2.991
    9UNL     C2 1411   3.809   1.729   3.135
    9UNL     C3 1412   3.815   1.850   3.061
    9UNL     C4 1413   3.648   1.833   3.178
    9UNL     C5 1414   3.511   1.863   3.233
    9UNL     N6 1415   3.704   1.717   3.212
    9UNL     N7 1416   3.708   1.920   3.090
    9UNL     H8 1417   3.433   1.834   3.161
    9UNL     H9 1418   3.498   1.970   3.254
    9UNL    H10 1419   3.490   1.809   3.327
   10UNL     H0 1420   3.694   2.132   2.733
   10UNL     H1 1421   3.916   2.206   2.586
   10UNL     C2 1422   3.795   2.146   2.769
   10UNL     C3 1423   3.907   2.184   2.691
   10UNL     C4 1424   3.950   2.159   2.890
   10UNL     C5 1425   4.028   2.162   3.019
   10UNL     N6 1426   3.822   2.127   2.896
   10UNL     N7 1427   4.011   2.193   2.771
   10UNL     H8 1428   4.006   2.075   3.082
   10UNL     H9 1429   4.003   2.252   3.077
   10UNL    H10 1430   4.136   2.163   3.002
   11UNL     H0 1431   3.693   1.296   3.215
   11UNL     H1 1432   3.917   1.133   3.204
   11UNL     C2 1433   3.795   1.322   3.243
   11UNL     C3 1434   3.908   1.236   3.236
   11UNL     C4 1435   3.950   1.423   3.310
   11UNL     C5 1436   4.028   1.535   3.374
   11UNL     N6 1437   3.820   1.443   3.287
   11UNL     N7 1438   4.011   1.303   3.281
   11UNL     H8 1439   4.048   1.512   3.479
   11UNL     H9 1440   3.975   1.631   3.370
   11UNL    H10 1441   4.125   1.549   3.324
   12UNL     H0 1442   4.846   2.029   2.259
   12UNL     H1 1443   4.862   2.030   2.535
   12UNL     C2 1444   4.779   1.980   2.328
   12UNL     C3 1445   4.789   1.982   2.470
   12UNL     C4 1446   4.627   1.878   2.401
   12UNL     C5 1447   4.495   1.805   2.404
   12UNL     N6 1448   4.677   1.911   2.283
   12UNL     N7 1449   4.689   1.915   2.519
   12UNL     H8 1450   4.471   1.757   2.308
   12UNL     H9 1451   4.414   1.875   2.427
   12UNL    H10 1452   4.494   1.727   2.480
   13UNL     H0 1453   4.371   2.345   2.880
   13UNL     H1 1454   4.381   2.586   3.013
   13UNL     C2 1455   4.299   2.425   2.876
   13UNL     C3 1456   4.306   2.548   2.946
   13UNL     C4 1457   4.137   2.528   2.832
   13UNL     C5 1458   4.000   2.558   2.776
   13UNL     N6 1459   4.192   2.412   2.800
   13UNL     N7 1460   4.199   2.618   2.917
   13UNL     H8 1461   3.994   2.533   2.669
   13UNL     H9 1462   3.924   2.499   2.828
   13UNL    H10 1463   3.974   2.664   2.786
   14UNL     H0 1464   4.410   1.506   2.985
   14UNL     H1 1465   4.181   1.432   3.120
   14UNL     C2 1466   4.400   1.428   3.059
   14UNL     C3 1467   4.280   1.391   3.127
   14UNL     C4 1468   4.442   1.276   3.176
   14UNL     C5 1469   4.520   1.161   3.236
   14UNL     N6 1470   4.505   1.356   3.092
   14UNL     N7 1471   4.308   1.291   3.205
   14UNL     H8 1472   4.494   1.067   3.187
   14UNL     H9 1473   4.499   1.150   3.343
   14UNL    H10 1474   4.629   1.174   3.226
   15UNL     H0 1475   4.412   1.836   2.795
   15UNL     H1 1476   4.183   1.990   2.804
   15UNL     C2 1477   4.401   1.939   2.765
   15UNL     C3 1478   4.282   2.016   2.771
   15UNL     C4 1479   4.442   2.118   2.694
   15UNL     C5 1480   4.520   2.227   2.625
   15UNL     N6 1481   4.506   2.004   2.719
   15UNL     N7 1482   4.308   2.135   2.723
   15UNL     H8 1483   4.483   2.327   2.653
   15UNL     H9 1484   4.510   2.218   2.516
   15UNL    H10 1485   4.627   2.224   2.649
   16UNL     H0 1486   4.712   1.423   2.734
   16UNL     H1 1487   4.710   1.657   2.588
   16UNL     C2 1488   4.690   1.522   2.770
   16UNL     C3 1489   4.690   1.641   2.693
   16UNL     C4 1490   4.647   1.672   2.891
   16UNL     C5 1491   4.621   1.744   3.020
   16UNL     N6 1492   4.660   1.539   2.897
   16UNL     N7 1493   4.660   1.741   2.772
   16UNL     H8 1494   4.607   1.852   3.005
   16UNL     H9 1495   4.704   1.731   3.090
   16UNL    H10 1496   4.530   1.707   3.070
   17UNL     H0 1497   3.208   2.127   2.878
   17UNL     H1 1498   3.429   2.213   3.020
   17UNL     C2 1499   3.307   2.086   2.875
   17UNL     C3 1500   3.420   2.132   2.949
   17UNL     C4 1501   3.460   1.969   2.830
   17UNL     C5 1502   3.535   1.852   2.772
   17UNL     N6 1503   3.332   1.983   2.797
   17UNL     N7 1504   3.521   2.055   2.920
   17UNL     H8 1505   3.503   1.829   2.670
   17UNL     H9 1506   3.643   1.871   2.769
   17UNL    H10 1507   3.519   1.763   2.834
   18UNL     H0 1508   4.900   1.509   3.423
   18UNL     H1 1509   4.674   1.422   3.290
   18UNL     C2 1510   4.890   1.489   3.318
   18UNL     C3 1511   4.772   1.444   3.252
   18UNL     C4 1512   4.931   1.474   3.125
   18UNL     C5 1513   5.009   1.488   2.997
   18UNL     N6 1514   4.993   1.506   3.238
   18UNL     N7 1515   4.799   1.434   3.124
   18UNL     H8 1516   4.963   1.431   2.916
   18UNL     H9 1517   5.112   1.453   3.008
   18UNL    H10 1518   5.012   1.593   2.966
    1Zn      Zn 1519   3.682   1.562   3.906
    2Zn      Zn 1520   3.674   0.521   4.504
    3Zn      Zn 1521   3.184   0.869   4.507
    4Zn      Zn 1522   4.173   1.212   3.901
    5Zn      Zn 1523   4.168   0.691   4.207
    6Zn      Zn 1524   3.189   1.387   4.203
    7UNL     H0 1525   3.210   1.097   4.672
    7UNL     H1 1526   5.178   3.876   0.142
    7UNL     C2 1527   3.198   1.013   4.739
    7UNL     C3 1528   5.164   3.793   0.074
    7UNL     C4 1529   3.174   0.829   4.806
    7UNL     C5 1530   3.162   0.679   4.802
    7UNL     N6 1531   3.179   0.893   4.689
    7UNL     N7 1532   5.147   3.671   0.120
    7UNL     H8 1533   3.099   0.645   4.719
    7UNL     H9 1534   5.080   3.415   0.089
    7UNL    H10 1535   3.261   0.634   4.791
    8UNL     H0 1536   3.724   0.267   4.616
    8UNL     H1 1537   3.728   0.025   4.483
    8UNL     C2 1538   3.703   0.250   4.511
    8UNL     C3 1539   3.706   0.124   4.445
    8UNL     C4 1540   3.659   0.281   4.322
    8UNL     C5 1541   3.632   0.358   4.195
    8UNL     N6 1542   3.671   0.351   4.434
    8UNL     N7 1543   3.676   0.144   4.320
    8UNL     H8 1544   3.594   0.293   4.115
    8UNL     H9 1545   3.724   0.406   4.159
    8UNL    H10 1546   3.558   0.437   4.210
    9UNL     H0 1547   3.383   0.954   4.331
    9UNL     H1 1548   3.389   1.189   4.186
    9UNL     C2 1549   3.311   1.035   4.334
    9UNL     C3 1550   3.317   1.154   4.258
    9UNL     C4 1551   3.152   1.141   4.378
    9UNL     C5 1552   3.015   1.172   4.434
    9UNL     N6 1553   3.207   1.025   4.413
    9UNL     N7 1554   3.211   1.226   4.287
    9UNL     H8 1555   2.937   1.141   4.365
    9UNL     H9 1556   3.003   1.280   4.451
    9UNL    H10 1557   2.997   1.122   4.530
   10UNL     H0 1558   3.203   1.449   3.931
   10UNL     H1 1559   3.427   1.524   3.787
   10UNL     C2 1560   3.304   1.459   3.968
   10UNL     C3 1561   3.418   1.498   3.892
   10UNL     C4 1562   3.459   1.463   4.089
   10UNL     C5 1563   3.536   1.459   4.219
   10UNL     N6 1564   3.330   1.433   4.094
   10UNL     N7 1565   3.521   1.501   3.972
   10UNL     H8 1566   3.526   1.362   4.269
   10UNL     H9 1567   3.500   1.536   4.288
   10UNL    H10 1568   3.643   1.477   4.204
   11UNL     H0 1569   3.196   0.602   4.422
   11UNL     H1 1570   3.419   0.439   4.416
   11UNL     C2 1571   3.297   0.629   4.449
   11UNL     C3 1572   3.410   0.543   4.444
   11UNL     C4 1573   3.453   0.731   4.512
   11UNL     C5 1574   3.531   0.844   4.574
   11UNL     N6 1575   3.324   0.751   4.489
   11UNL     N7 1576   3.514   0.610   4.486
   11UNL     H8 1577   3.563   0.818   4.676
   11UNL     H9 1578   3.473   0.938   4.581
   11UNL    H10 1579   3.621   0.867   4.516
   12UNL     H0 1580   4.367   1.328   3.464
   12UNL     H1 1581   4.378   1.324   3.740
   12UNL     C2 1582   4.297   1.281   3.531
   12UNL     C3 1583   4.305   1.280   3.673
   12UNL     C4 1584   4.141   1.182   3.600
   12UNL     C5 1585   4.009   1.110   3.599
   12UNL     N6 1586   4.193   1.216   3.483
   12UNL     N7 1587   4.201   1.215   3.720
   12UNL     H8 1588   3.994   1.051   3.508
   12UNL     H9 1589   3.926   1.182   3.605
   12UNL    H10 1590   3.999   1.041   3.684
   13UNL     H0 1591   3.884   1.647   4.081
   13UNL     H1 1592   3.896   1.887   4.217
   13UNL     C2 1593   3.812   1.729   4.077
   13UNL     C3 1594   3.821   1.851   4.149
   13UNL     C4 1595   3.653   1.836   4.033
   13UNL     C5 1596   3.519   1.870   3.974
   13UNL     N6 1597   3.706   1.718   4.001
   13UNL     N7 1598   3.716   1.923   4.120
   13UNL     H8 1599   3.508   1.833   3.871
   13UNL     H9 1600   3.439   1.826   4.033
   13UNL    H10 1601   3.502   1.978   3.971
   14UNL     H0 1602   3.915   0.808   4.184
   14UNL     H1 1603   3.685   0.741   4.322
   14UNL     C2 1604   3.904   0.731   4.259
   14UNL     C3 1605   3.785   0.699   4.328
   14UNL     C4 1606   3.944   0.580   4.377
   14UNL     C5 1607   4.020   0.464   4.437
   14UNL     N6 1608   4.008   0.658   4.292
   14UNL     N7 1609   3.811   0.598   4.408
   14UNL     H8 1610   3.982   0.369   4.398
   14UNL     H9 1611   4.009   0.462   4.546
   14UNL    H10 1612   4.128   0.468   4.416
   15UNL     H0 1613   3.922   1.142   4.003
   15UNL     H1 1614   3.695   1.298   4.016
   15UNL     C2 1615   3.911   1.244   3.970
   15UNL     C3 1616   3.793   1.322   3.978
   15UNL     C4 1617   3.950   1.419   3.890
   15UNL     C5 1618   4.025   1.524   3.813
   15UNL     N6 1619   4.014   1.305   3.916
   15UNL     N7 1620   3.818   1.439   3.924
   15UNL     H8 1621   3.992   1.625   3.840
   15UNL     H9 1622   4.008   1.512   3.705
   15UNL    H10 1623   4.134   1.520   3.830
   16UNL     H0 1624   4.218   0.722   3.934
   16UNL     H1 1625   4.218   0.957   3.788
   16UNL     C2 1626   4.196   0.822   3.970
   16UNL     C3 1627   4.197   0.941   3.893
   16UNL     C4 1628   4.152   0.971   4.090
   16UNL     C5 1629   4.124   1.044   4.219
   16UNL     N6 1630   4.165   0.839   4.097
   16UNL     N7 1631   4.167   1.041   3.972
   16UNL     H8 1632   4.111   1.152   4.204
   16UNL     H9 1633   4.206   1.031   4.290
   16UNL    H10 1634   4.032   1.007   4.267
   17UNL     H0 1635   2.715   1.432   4.072
   17UNL     H1 1636   2.937   1.521   4.211
   17UNL     C2 1637   2.815   1.391   4.070
   17UNL     C3 1638   2.927   1.438   4.142
   17UNL     C4 1639   2.968   1.275   4.026
   17UNL     C5 1640   3.044   1.159   3.967
   17UNL     N6 1641   2.840   1.286   3.994
   17UNL     N7 1642   3.030   1.362   4.114
   17UNL     H8 1643   3.009   1.132   3.867
   17UNL     H9 1644   3.151   1.181   3.959
   17UNL    H10 1645   3.034   1.070   4.031
   18UNL     H0 1646   4.403   0.812   4.623
   18UNL     H1 1647   4.177   0.726   4.490
   18UNL     C2 1648   4.393   0.791   4.517
   18UNL     C3 1649   4.275   0.746   4.452
   18UNL     C4 1650   4.436   0.771   4.326
   18UNL     C5 1651   4.515   0.780   4.199
   18UNL     N6 1652   4.497   0.805   4.439
   18UNL     N7 1653   4.303   0.733   4.324
   18UNL     H8 1654   4.470   0.720   4.118
   18UNL     H9 1655   4.618   0.743   4.212
   18UNL    H10 1656   4.521   0.883   4.164
    1Zn      Zn 1657   4.660   5.033   0.304
    2Zn      Zn 1658   4.656   3.990   0.898
    3Zn      Zn 1659   4.167   4.338   0.903
    4Zn      Zn 1660   5.151   4.684   0.298
    5Zn      Zn 1661   5.151   4.162   0.601
    6Zn      Zn 1662   4.169   4.858   0.603
    7UNL     H0 1663   4.191   4.567   1.070
    7UNL     H1 1664   4.195   4.569   1.346
    7UNL     C2 1665   4.179   4.482   1.136
    7UNL     C3 1666   4.182   4.486   1.278
    7UNL     C4 1667   4.154   4.298   1.201
    7UNL     C5 1668   4.140   4.148   1.196
    7UNL     N6 1669   4.161   4.362   1.085
    7UNL     N7 1670   4.165   4.364   1.322
    7UNL     H8 1671   4.074   4.116   1.114
    7UNL     H9 1672   4.098   4.108   1.289
    7UNL    H10 1673   4.238   4.101   1.181
    8UNL     H0 1674   4.697   3.736   1.013
    8UNL     H1 1675   4.697   3.493   0.882
    8UNL     C2 1676   4.678   3.718   0.909
    8UNL     C3 1677   4.679   3.592   0.844
    8UNL     C4 1678   4.640   3.749   0.718
    8UNL     C5 1679   4.617   3.825   0.590
    8UNL     N6 1680   4.651   3.820   0.829
    8UNL     N7 1681   4.653   3.612   0.717
    8UNL     H8 1682   4.568   3.763   0.514
    8UNL     H9 1683   4.713   3.858   0.548
    8UNL    H10 1684   4.555   3.914   0.604
    9UNL     H0 1685   4.369   4.426   0.731
    9UNL     H1 1686   4.377   4.662   0.588
    9UNL     C2 1687   4.297   4.506   0.733
    9UNL     C3 1688   4.303   4.627   0.659
    9UNL     C4 1689   4.135   4.611   0.776
    9UNL     C5 1690   3.999   4.642   0.831
    9UNL     N6 1691   4.191   4.495   0.810
    9UNL     N7 1692   4.196   4.697   0.687
    9UNL     H8 1693   3.921   4.609   0.761
    9UNL     H9 1694   3.985   4.750   0.846
    9UNL    H10 1695   3.980   4.593   0.927
   10UNL     H0 1696   4.182   4.913   0.331
   10UNL     H1 1697   4.405   4.988   0.184
   10UNL     C2 1698   4.283   4.926   0.367
   10UNL     C3 1699   4.396   4.964   0.289
   10UNL     C4 1700   4.438   4.936   0.488
   10UNL     C5 1701   4.515   4.937   0.618
   10UNL     N6 1702   4.309   4.905   0.494
   10UNL     N7 1703   4.499   4.971   0.369
   10UNL     H8 1704   4.507   4.841   0.670
   10UNL     H9 1705   4.478   5.015   0.685
   10UNL    H10 1706   4.622   4.956   0.601
   11UNL     H0 1707   4.179   4.074   0.813
   11UNL     H1 1708   4.402   3.911   0.800
   11UNL     C2 1709   4.280   4.100   0.840
   11UNL     C3 1710   4.393   4.013   0.833
   11UNL     C4 1711   4.436   4.199   0.908
   11UNL     C5 1712   4.514   4.310   0.975
   11UNL     N6 1713   4.307   4.220   0.885
   11UNL     N7 1714   4.497   4.079   0.878
   11UNL     H8 1715   4.531   4.286   1.080
   11UNL     H9 1716   4.463   4.407   0.970
   11UNL    H10 1717   4.612   4.323   0.928
   12UNL     H0 1718   3.382   2.026   4.667
   12UNL     H1 1719   5.350   4.801   0.137
   12UNL     C2 1720   3.312   1.977   4.735
   12UNL     C3 1721   5.280   4.754   0.070
   12UNL     C4 1722   3.158   1.876   4.802
   12UNL     C5 1723   3.026   1.802   4.799
   12UNL     N6 1724   3.211   1.909   4.685
   12UNL     N7 1725   5.177   4.687   0.116
   12UNL     H8 1726   3.016   1.739   4.710
   12UNL     H9 1727   2.943   1.872   4.800
   12UNL    H10 1728   4.977   4.511   0.080
   13UNL     H0 1729   4.860   5.120   0.480
   13UNL     H1 1730   4.869   5.359   0.619
   13UNL     C2 1731   4.788   5.200   0.476
   13UNL     C3 1732   4.795   5.322   0.549
   13UNL     C4 1733   4.629   5.306   0.430
   13UNL     C5 1734   4.494   5.339   0.370
   13UNL     N6 1735   4.683   5.189   0.399
   13UNL     N7 1736   4.689   5.393   0.518
   13UNL     H8 1737   4.485   5.305   0.266
   13UNL     H9 1738   4.414   5.291   0.428
   13UNL    H10 1739   4.475   5.447   0.371
   14UNL     H0 1740   4.897   4.276   0.578
   14UNL     H1 1741   4.668   4.207   0.716
   14UNL     C2 1742   4.886   4.199   0.653
   14UNL     C3 1743   4.767   4.166   0.722
   14UNL     C4 1744   4.927   4.048   0.772
   14UNL     C5 1745   5.005   3.935   0.834
   14UNL     N6 1746   4.991   4.127   0.686
   14UNL     N7 1747   4.794   4.065   0.802
   14UNL     H8 1748   4.960   3.838   0.807
   14UNL     H9 1749   5.003   3.942   0.944
   14UNL    H10 1750   5.110   3.933   0.803
   15UNL     H0 1751   4.902   4.614   0.403
   15UNL     H1 1752   4.674   4.770   0.415
   15UNL     C2 1753   4.891   4.716   0.369
   15UNL     C3 1754   4.772   4.794   0.376
   15UNL     C4 1755   4.929   4.892   0.289
   15UNL     C5 1756   5.004   4.998   0.213
   15UNL     N6 1757   4.993   4.778   0.315
   15UNL     N7 1758   4.797   4.911   0.323
   15UNL     H8 1759   4.976   5.099   0.248
   15UNL     H9 1760   4.980   4.993   0.106
   15UNL    H10 1761   5.113   4.989   0.223
   16UNL     H0 1762   5.196   4.194   0.329
   16UNL     H1 1763   5.193   4.429   0.183
   16UNL     C2 1764   5.175   4.294   0.366
   16UNL     C3 1765   5.174   4.413   0.288
   16UNL     C4 1766   5.133   4.443   0.486
   16UNL     C5 1767   5.107   4.515   0.616
   16UNL     N6 1768   5.146   4.311   0.493
   16UNL     N7 1769   5.145   4.513   0.368
   16UNL     H8 1770   5.085   4.621   0.600
   16UNL     H9 1771   5.195   4.509   0.682
   16UNL    H10 1772   5.022   4.472   0.670
   17UNL     H0 1773   3.699   4.910   0.464
   17UNL     H1 1774   3.920   4.994   0.607
   17UNL     C2 1775   3.797   4.865   0.465
   17UNL     C3 1776   3.909   4.911   0.539
   17UNL     C4 1777   3.947   4.742   0.428
   17UNL     C5 1778   4.019   4.621   0.375
   17UNL     N6 1779   3.820   4.758   0.392
   17UNL     N7 1780   4.009   4.830   0.515
   17UNL     H8 1781   3.998   4.605   0.269
   17UNL     H9 1782   4.128   4.631   0.386
   17UNL    H10 1783   3.989   4.531   0.430
   18UNL     H0 1784   5.386   4.285   1.016
   18UNL     H1 1785   5.159   4.200   0.882
   18UNL     C2 1786   5.376   4.262   0.910
   18UNL     C3 1787   5.258   4.219   0.844
   18UNL     C4 1788   5.420   4.239   0.720
   18UNL     C5 1789   5.501   4.244   0.593
   18UNL     N6 1790   5.481   4.274   0.832
   18UNL     N7 1791   5.287   4.203   0.717
   18UNL     H8 1792   5.452   4.189   0.511
   18UNL     H9 1793   5.600   4.199   0.606
   18UNL    H10 1794   5.516   4.347   0.560
    1Zn      Zn 1795   4.170   4.333   1.503
    2Zn      Zn 1796   4.166   3.293   2.099
    3Zn      Zn 1797   3.677   3.640   2.107
    4Zn      Zn 1798   4.665   3.989   1.499
    5Zn      Zn 1799   4.660   3.468   1.803
    6Zn      Zn 1800   3.681   4.159   1.805
    7UNL     H0 1801   3.716   3.867   2.268
    7UNL     H1 1802   3.723   3.876   2.544
    7UNL     C2 1803   3.699   3.785   2.336
    7UNL     C3 1804   3.703   3.793   2.478
    7UNL     C4 1805   3.663   3.605   2.406
    7UNL     C5 1806   3.640   3.456   2.406
    7UNL     N6 1807   3.672   3.666   2.289
    7UNL     N7 1808   3.679   3.673   2.525
    7UNL     H8 1809   3.583   3.422   2.318
    7UNL     H9 1810   3.585   3.423   2.495
    7UNL    H10 1811   3.736   3.403   2.406
    8UNL     H0 1812   4.200   3.038   2.216
    8UNL     H1 1813   4.197   2.794   2.086
    8UNL     C2 1814   4.184   3.020   2.111
    8UNL     C3 1815   4.183   2.894   2.047
    8UNL     C4 1816   4.153   3.051   1.919
    8UNL     C5 1817   4.137   3.127   1.790
    8UNL     N6 1818   4.163   3.122   2.031
    8UNL     N7 1819   4.163   2.914   1.919
    8UNL     H8 1820   4.071   3.073   1.720
    8UNL     H9 1821   4.234   3.138   1.740
    8UNL    H10 1822   4.095   3.227   1.804
    9UNL     H0 1823   3.882   3.729   1.939
    9UNL     H1 1824   3.891   3.966   1.797
    9UNL     C2 1825   3.809   3.808   1.939
    9UNL     C3 1826   3.816   3.929   1.865
    9UNL     C4 1827   3.645   3.911   1.977
    9UNL     C5 1828   3.506   3.941   2.028
    9UNL     N6 1829   3.700   3.796   2.013
    9UNL     N7 1830   3.707   3.998   1.890
    9UNL     H8 1831   3.431   3.915   1.953
    9UNL     H9 1832   3.494   4.048   2.050
    9UNL    H10 1833   3.482   3.886   2.120
   10UNL     H0 1834   3.694   4.206   1.532
   10UNL     H1 1835   3.916   4.279   1.383
   10UNL     C2 1836   3.795   4.221   1.568
   10UNL     C3 1837   3.907   4.259   1.489
   10UNL     C4 1838   3.950   4.236   1.688
   10UNL     C5 1839   4.027   4.240   1.818
   10UNL     N6 1840   3.821   4.204   1.695
   10UNL     N7 1841   4.010   4.269   1.569
   10UNL     H8 1842   4.004   4.155   1.882
   10UNL     H9 1843   4.004   4.332   1.874
   10UNL    H10 1844   4.136   4.240   1.800
   11UNL     H0 1845   3.689   3.375   2.014
   11UNL     H1 1846   3.913   3.214   1.997
   11UNL     C2 1847   3.790   3.401   2.042
   11UNL     C3 1848   3.904   3.316   2.032
   11UNL     C4 1849   3.944   3.500   2.113
   11UNL     C5 1850   4.022   3.609   2.183
   11UNL     N6 1851   3.815   3.520   2.090
   11UNL     N7 1852   4.007   3.381   2.080
   11UNL     H8 1853   4.045   3.579   2.286
   11UNL     H9 1854   3.967   3.704   2.187
   11UNL    H10 1855   4.117   3.629   2.132
   12UNL     H0 1856   4.853   4.105   1.058
   12UNL     H1 1857   4.870   4.100   1.334
   12UNL     C2 1858   4.785   4.058   1.127
   12UNL     C3 1859   4.796   4.057   1.269
   12UNL     C4 1860   4.629   3.961   1.198
   12UNL     C5 1861   4.495   3.891   1.200
   12UNL     N6 1862   4.680   3.994   1.080
   12UNL     N7 1863   4.692   3.993   1.317
   12UNL     H8 1864   4.470   3.846   1.104
   12UNL     H9 1865   4.416   3.962   1.226
   12UNL    H10 1866   4.493   3.812   1.276
   13UNL     H0 1867   4.368   4.416   1.681
   13UNL     H1 1868   4.382   4.657   1.817
   13UNL     C2 1869   4.297   4.498   1.677
   13UNL     C3 1870   4.307   4.621   1.747
   13UNL     C4 1871   4.139   4.606   1.631
   13UNL     C5 1872   4.003   4.639   1.574
   13UNL     N6 1873   4.191   4.488   1.600
   13UNL     N7 1874   4.202   4.693   1.718
   13UNL     H8 1875   3.988   4.596   1.474
   13UNL     H9 1876   3.924   4.600   1.639
   13UNL    H10 1877   3.989   4.748   1.566
   14UNL     H0 1878   4.406   3.588   1.785
   14UNL     H1 1879   4.177   3.516   1.922
   14UNL     C2 1880   4.396   3.508   1.857
   14UNL     C3 1881   4.276   3.473   1.926
   14UNL     C4 1882   4.436   3.353   1.972
   14UNL     C5 1883   4.513   3.237   2.029
   14UNL     N6 1884   4.500   3.434   1.887
   14UNL     N7 1885   4.303   3.370   2.003
   14UNL     H8 1886   4.483   3.144   1.981
   14UNL     H9 1887   4.495   3.227   2.137
   14UNL    H10 1888   4.622   3.247   2.016
   15UNL     H0 1889   4.414   3.915   1.594
   15UNL     H1 1890   4.184   4.067   1.602
   15UNL     C2 1891   4.403   4.018   1.562
   15UNL     C3 1892   4.283   4.094   1.568
   15UNL     C4 1893   4.442   4.196   1.489
   15UNL     C5 1894   4.518   4.305   1.418
   15UNL     N6 1895   4.507   4.082   1.515
   15UNL     N7 1896   4.308   4.213   1.519
   15UNL     H8 1897   4.485   4.404   1.451
   15UNL     H9 1898   4.503   4.299   1.310
   15UNL    H10 1899   4.626   4.299   1.437
   16UNL     H0 1900   4.708   3.500   1.531
   16UNL     H1 1901   4.709   3.735   1.385
   16UNL     C2 1902   4.687   3.600   1.567
   16UNL     C3 1903   4.688   3.719   1.490
   16UNL     C4 1904   4.645   3.749   1.688
   16UNL     C5 1905   4.618   3.821   1.817
   16UNL     N6 1906   4.657   3.617   1.694
   16UNL     N7 1907   4.660   3.819   1.570
   16UNL     H8 1908   4.612   3.930   1.803
   16UNL     H9 1909   4.698   3.802   1.890
   16UNL    H10 1910   4.524   3.789   1.862
   17UNL     H0 1911   3.208   4.209   1.672
   17UNL     H1 1912   3.429   4.293   1.816
   17UNL     C2 1913   3.307   4.166   1.671
   17UNL     C3 1914   3.419   4.211   1.746
   17UNL     C4 1915   3.459   4.047   1.630
   17UNL     C5 1916   3.533   3.928   1.575
   17UNL     N6 1917   3.332   4.062   1.595
   17UNL     N7 1918   3.520   4.133   1.719
   17UNL     H8 1919   3.503   3.905   1.472
   17UNL     H9 1920   3.642   3.944   1.574
   17UNL    H10 1921   3.514   3.839   1.636
   18UNL     H0 1922   4.893   3.587   2.221
   18UNL     H1 1923   4.667   3.501   2.087
   18UNL     C2 1924   4.884   3.566   2.115
   18UNL     C3 1925   4.766   3.522   2.049
   18UNL     C4 1926   4.927   3.548   1.924
   18UNL     C5 1927   5.006   3.559   1.796
   18UNL     N6 1928   4.988   3.581   2.037
   18UNL     N7 1929   4.794   3.510   1.921
   18UNL     H8 1930   4.959   3.505   1.714
   18UNL     H9 1931   5.108   3.519   1.808
   18UNL    H10 1932   5.015   3.664   1.766
    1Zn      Zn 1933   3.682   3.645   2.707
    2Zn      Zn 1934   3.677   2.603   3.301
    3Zn      Zn 1935   3.186   2.949   3.306
    4Zn      Zn 1936   4.175   3.298   2.700
    5Zn      Zn 1937   4.170   2.777   3.005
    6Zn      Zn 1938   3.189   3.467   3.001
    7UNL     H0 1939   3.216   3.176   3.469
    7UNL     H1 1940   3.222   3.183   3.745
    7UNL     C2 1941   3.203   3.093   3.536
    7UNL     C3 1942   3.206   3.100   3.678
    7UNL     C4 1943   3.174   2.911   3.605
    7UNL     C5 1944   3.158   2.761   3.604
    7UNL     N6 1945   3.181   2.973   3.488
    7UNL     N7 1946   3.187   2.979   3.725
    7UNL     H8 1947   3.100   2.726   3.517
    7UNL     H9 1948   3.106   2.725   3.694
    7UNL    H10 1949   3.256   2.712   3.600
    8UNL     H0 1950   3.721   2.348   3.417
    8UNL     H1 1951   3.719   2.105   3.286
    8UNL     C2 1952   3.701   2.331   3.313
    8UNL     C3 1953   3.701   2.204   3.248
    8UNL     C4 1954   3.662   2.362   3.122
    8UNL     C5 1955   3.638   2.438   2.994
    8UNL     N6 1956   3.674   2.432   3.234
    8UNL     N7 1957   3.675   2.224   3.121
    8UNL     H8 1958   3.601   2.373   2.914
    8UNL     H9 1959   3.731   2.484   2.959
    8UNL    H10 1960   3.565   2.518   3.008
    9UNL     H0 1961   3.387   3.035   3.129
    9UNL     H1 1962   3.391   3.269   2.983
    9UNL     C2 1963   3.314   3.115   3.132
    9UNL     C3 1964   3.319   3.234   3.056
    9UNL     C4 1965   3.153   3.220   3.175
    9UNL     C5 1966   3.016   3.250   3.231
    9UNL     N6 1967   3.210   3.105   3.211
    9UNL     N7 1968   3.213   3.305   3.085
    9UNL     H8 1969   2.939   3.217   3.161
    9UNL     H9 1970   3.003   3.358   3.246
    9UNL    H10 1971   2.998   3.201   3.327
   10UNL     H0 1972   3.204   3.532   2.732
   10UNL     H1 1973   3.427   3.611   2.589
   10UNL     C2 1974   3.305   3.541   2.768
   10UNL     C3 1975   3.418   3.582   2.692
   10UNL     C4 1976   3.461   3.544   2.889
   10UNL     C5 1977   3.538   3.539   3.018
   10UNL     N6 1978   3.331   3.513   2.894
   10UNL     N7 1979   3.522   3.584   2.772
   10UNL     H8 1980   3.521   3.445   3.073
   10UNL     H9 1981   3.508   3.622   3.084
   10UNL    H10 1982   3.646   3.548   3.002
   11UNL     H0 1983   3.199   2.683   3.219
   11UNL     H1 1984   3.422   2.521   3.210
   11UNL     C2 1985   3.300   2.710   3.246
   11UNL     C3 1986   3.413   2.624   3.240
   11UNL     C4 1987   3.456   2.812   3.310
   11UNL     C5 1988   3.534   2.925   3.373
   11UNL     N6 1989   3.326   2.831   3.288
   11UNL     N7 1990   3.517   2.692   3.283
   11UNL     H8 1991   3.560   2.901   3.476
   11UNL     H9 1992   3.478   3.020   3.374
   11UNL    H10 1993   3.627   2.943   3.319
   12UNL     H0 1994   4.359   3.417   2.259
   12UNL     H1 1995   4.372   3.418   2.535
   12UNL     C2 1996   4.292   3.368   2.328
   12UNL     C3 1997   4.301   3.370   2.470
   12UNL     C4 1998   4.140   3.265   2.399
   12UNL     C5 1999   4.008   3.191   2.401
   12UNL     N6 2000   4.191   3.298   2.281
   12UNL     N7 2001   4.200   3.301   2.518
   12UNL     H8 2002   3.986   3.142   2.305
   12UNL     H9 2003   3.926   3.260   2.422
   12UNL    H10 2004   4.006   3.114   2.478
   13UNL     H0 2005   3.881   3.731   2.883
   13UNL     H1 2006   3.895   3.972   3.018
   13UNL     C2 2007   3.811   3.812   2.879
   13UNL     C3 2008   3.820   3.935   2.949
   13UNL     C4 2009   3.653   3.920   2.832
   13UNL     C5 2010   3.518   3.954   2.773
   13UNL     N6 2011   3.705   3.802   2.802
   13UNL     N7 2012   3.715   4.007   2.919
   13UNL     H8 2013   3.507   3.915   2.671
   13UNL     H9 2014   3.438   3.912   2.834
   13UNL    H10 2015   3.503   4.062   2.768
   14UNL     H0 2016   3.918   2.897   2.986
   14UNL     H1 2017   3.687   2.824   3.121
   14UNL     C2 2018   3.906   2.818   3.059
   14UNL     C3 2019   3.787   2.782   3.127
   14UNL     C4 2020   3.947   2.664   3.175
   14UNL     C5 2021   4.023   2.549   3.234
   14UNL     N6 2022   4.011   2.744   3.091
   14UNL     N7 2023   3.813   2.681   3.205
   14UNL     H8 2024   3.991   2.454   3.190
   14UNL     H9 2025   4.007   2.542   3.343
   14UNL    H10 2026   4.132   2.557   3.218
   15UNL     H0 2027   3.925   3.225   2.797
   15UNL     H1 2028   3.696   3.379   2.809
   15UNL     C2 2029   3.914   3.328   2.767
   15UNL     C3 2030   3.794   3.405   2.773
   15UNL     C4 2031   3.953   3.506   2.693
   15UNL     C5 2032   4.029   3.615   2.622
   15UNL     N6 2033   4.017   3.392   2.717
   15UNL     N7 2034   3.820   3.524   2.725
   15UNL     H8 2035   3.998   3.715   2.656
   15UNL     H9 2036   4.010   3.611   2.514
   15UNL    H10 2037   4.138   3.608   2.637
   16UNL     H0 2038   4.214   2.808   2.732
   16UNL     H1 2039   4.216   3.043   2.587
   16UNL     C2 2040   4.195   2.908   2.769
   16UNL     C3 2041   4.197   3.027   2.692
   16UNL     C4 2042   4.158   3.058   2.890
   16UNL     C5 2043   4.134   3.131   3.020
   16UNL     N6 2044   4.168   2.926   2.896
   16UNL     N7 2045   4.171   3.128   2.772
   16UNL     H8 2046   4.140   3.240   3.008
   16UNL     H9 2047   4.209   3.103   3.095
   16UNL    H10 2048   4.035   3.107   3.061
   17UNL     H0 2049   2.716   3.515   2.873
   17UNL     H1 2050   2.939   3.599   3.013
   17UNL     C2 2051   2.816   3.473   2.869
   17UNL     C3 2052   2.929   3.518   2.942
   17UNL     C4 2053   2.968   3.357   2.822
   17UNL     C5 2054   3.043   3.241   2.761
   17UNL     N6 2055   2.840   3.370   2.791
   17UNL     N7 2056   3.030   3.442   2.912
   17UNL     H8 2057   3.009   3.220   2.659
   17UNL     H9 2058   3.151   3.261   2.756
   17UNL    H10 2059   3.029   3.151   2.821
   18UNL     H0 2060   4.408   2.890   3.422
   18UNL     H1 2061   4.180   2.808   3.289
   18UNL     C2 2062   4.397   2.871   3.316
   18UNL     C3 2063   4.279   2.828   3.250
   18UNL     C4 2064   4.439   2.854   3.124
   18UNL     C5 2065   4.518   2.864   2.997
   18UNL     N6 2066   4.501   2.886   3.237
   18UNL     N7 2067   4.306   2.817   3.122
   18UNL     H8 2068   4.471   2.807   2.915
   18UNL     H9 2069   4.620   2.825   3.009
   18UNL    H10 2070   4.526   2.968   2.964
    1Zn      Zn 2071   3.191   2.949   3.906
    2Zn      Zn 2072   3.189   1.907   4.502
    3Zn      Zn 2073   2.699   2.254   4.511
    4Zn      Zn 2074   3.683   2.601   3.901
    5Zn      Zn 2075   3.684   2.081   4.208
    6Zn      Zn 2076   2.702   2.773   4.208
    7UNL     H0 2077   2.726   2.483   4.672
    7UNL     H1 2078   4.691   5.267   0.142
    7UNL     C2 2079   2.713   2.400   4.740
    7UNL     C3 2080   4.676   5.182   0.076
    7UNL     C4 2081   4.646   4.993   0.004
    7UNL     C5 2082   4.631   4.843   0.004
    7UNL     N6 2083   2.692   2.279   4.693
    7UNL     N7 2084   4.657   5.062   0.123
    7UNL     H8 2085   2.615   2.032   4.722
    7UNL     H9 2086   4.576   4.808   0.092
    7UNL    H10 2087   4.729   4.795   0.005
    8UNL     H0 2088   3.229   1.653   4.615
    8UNL     H1 2089   3.221   1.409   4.485
    8UNL     C2 2090   3.209   1.635   4.510
    8UNL     C3 2091   3.206   1.509   4.446
    8UNL     C4 2092   3.174   1.667   4.320
    8UNL     C5 2093   3.157   1.743   4.190
    8UNL     N6 2094   3.186   1.738   4.431
    8UNL     N7 2095   3.183   1.530   4.319
    8UNL     H8 2096   3.090   1.690   4.121
    8UNL     H9 2097   3.253   1.755   4.140
    8UNL    H10 2098   3.115   1.843   4.206
    9UNL     H0 2099   2.903   2.343   4.342
    9UNL     H1 2100   2.911   2.578   4.197
    9UNL     C2 2101   2.830   2.422   4.342
    9UNL     C3 2102   2.837   2.542   4.267
    9UNL     C4 2103   2.668   2.526   4.381
    9UNL     C5 2104   2.530   2.558   4.435
    9UNL     N6 2105   2.723   2.411   4.417
    9UNL     N7 2106   2.729   2.612   4.293
    9UNL     H8 2107   2.453   2.527   4.364
    9UNL     H9 2108   2.518   2.666   4.452
    9UNL    H10 2109   2.510   2.508   4.531
   10UNL     H0 2110   2.714   2.827   3.936
   10UNL     H1 2111   2.935   2.904   3.788
   10UNL     C2 2112   2.815   2.840   3.972
   10UNL     C3 2113   2.927   2.880   3.893
   10UNL     C4 2114   2.971   2.851   4.091
   10UNL     C5 2115   3.049   2.853   4.220
   10UNL     N6 2116   2.842   2.819   4.098
   10UNL     N7 2117   3.031   2.887   3.972
   10UNL     H8 2118   3.036   2.759   4.277
   10UNL     H9 2119   3.017   2.935   4.285
   10UNL    H10 2120   3.157   2.865   4.203
   11UNL     H0 2121   2.714   1.993   4.410
   11UNL     H1 2122   2.938   1.833   4.392
   11UNL     C2 2123   2.814   2.017   4.441
   11UNL     C3 2124   2.928   1.933   4.431
   11UNL     C4 2125   2.967   2.114   4.518
   11UNL     C5 2126   3.043   2.221   4.592
   11UNL     N6 2127   2.838   2.135   4.494
   11UNL     N7 2128   3.030   1.996   4.483
   11UNL     H8 2129   3.074   2.186   4.691
   11UNL     H9 2130   2.985   2.313   4.606
   11UNL    H10 2131   3.135   2.249   4.537
   12UNL     H0 2132   3.873   2.720   3.463
   12UNL     H1 2133   3.887   2.716   3.739
   12UNL     C2 2134   3.805   2.672   3.531
   12UNL     C3 2135   3.814   2.671   3.673
   12UNL     C4 2136   3.650   2.572   3.601
   12UNL     C5 2137   3.518   2.499   3.600
   12UNL     N6 2138   3.701   2.606   3.483
   12UNL     N7 2139   3.711   2.605   3.720
   12UNL     H8 2140   3.503   2.439   3.510
   12UNL     H9 2141   3.435   2.571   3.606
   12UNL    H10 2142   3.509   2.432   3.686
   13UNL     H0 2143   3.392   3.037   4.080
   13UNL     H1 2144   3.402   3.276   4.219
   13UNL     C2 2145   3.320   3.117   4.077
   13UNL     C3 2146   3.328   3.239   4.150
   13UNL     C4 2147   3.160   3.222   4.033
   13UNL     C5 2148   3.025   3.255   3.975
   13UNL     N6 2149   3.214   3.105   4.001
   13UNL     N7 2150   3.221   3.310   4.121
   13UNL     H8 2151   3.014   3.219   3.872
   13UNL     H9 2152   2.945   3.208   4.035
   13UNL    H10 2153   3.006   3.363   3.974
   14UNL     H0 2154   3.431   2.201   4.190
   14UNL     H1 2155   3.203   2.132   4.330
   14UNL     C2 2156   3.420   2.122   4.263
   14UNL     C3 2157   3.301   2.088   4.333
   14UNL     C4 2158   3.460   1.967   4.377
   14UNL     C5 2159   3.537   1.849   4.432
   14UNL     N6 2160   3.524   2.047   4.292
   14UNL     N7 2161   3.327   1.985   4.409
   14UNL     H8 2162   3.513   1.758   4.375
   14UNL     H9 2163   3.510   1.830   4.537
   14UNL    H10 2164   3.645   1.863   4.428
   15UNL     H0 2165   3.434   2.532   4.007
   15UNL     H1 2166   3.206   2.687   4.017
   15UNL     C2 2167   3.423   2.634   3.972
   15UNL     C3 2168   3.304   2.711   3.978
   15UNL     C4 2169   3.461   2.808   3.889
   15UNL     C5 2170   3.535   2.913   3.812
   15UNL     N6 2171   3.525   2.695   3.917
   15UNL     N7 2172   3.328   2.828   3.924
   15UNL     H8 2173   3.500   3.014   3.837
   15UNL     H9 2174   3.520   2.899   3.704
   15UNL    H10 2175   3.643   2.911   3.831
   16UNL     H0 2176   3.733   2.113   3.935
   16UNL     H1 2177   3.727   2.346   3.787
   16UNL     C2 2178   3.710   2.212   3.971
   16UNL     C3 2179   3.708   2.331   3.893
   16UNL     C4 2180   3.666   2.361   4.091
   16UNL     C5 2181   3.641   2.434   4.220
   16UNL     N6 2182   3.680   2.229   4.098
   16UNL     N7 2183   3.678   2.431   3.972
   16UNL     H8 2184   3.625   2.542   4.204
   16UNL     H9 2185   3.726   2.424   4.288
   16UNL    H10 2186   3.552   2.396   4.272
   17UNL     H0 2187   2.229   2.823   4.074
   17UNL     H1 2188   2.451   2.909   4.215
   17UNL     C2 2189   2.328   2.779   4.074
   17UNL     C3 2190   2.441   2.825   4.147
   17UNL     C4 2191   2.478   2.657   4.036
   17UNL     C5 2192   2.550   2.536   3.983
   17UNL     N6 2193   2.351   2.673   4.001
   17UNL     N7 2194   2.541   2.745   4.122
   17UNL     H8 2195   2.530   2.520   3.876
   17UNL     H9 2196   2.659   2.545   3.995
   17UNL    H10 2197   2.518   2.446   4.036
   18UNL     H0 2198   3.920   2.195   4.625
   18UNL     H1 2199   3.693   2.112   4.491
   18UNL     C2 2200   3.910   2.176   4.519
   18UNL     C3 2201   3.792   2.134   4.453
   18UNL     C4 2202   3.951   2.161   4.327
   18UNL     C5 2203   4.031   2.173   4.200
   18UNL     N6 2204   4.013   2.192   4.440
   18UNL     N7 2205   3.819   2.124   4.325
   18UNL     H8 2206   3.981   2.122   4.116
   18UNL     H9 2207   4.131   2.129   4.209
   18UNL    H10 2208   4.043   2.278   4.172
    1Zn      Zn 2209   1.716   0.872   0.304
    2Zn      Zn 2210   5.638   5.377   0.901
    3Zn      Zn 2211   1.223   0.174   0.903
    4Zn      Zn 2212   2.207   0.523   0.297
    5Zn      Zn 2213   2.205   0.004   0.603
    6Zn      Zn 2214   1.225   0.693   0.601
    7UNL     H0 2215   1.258   0.400   1.065
    7UNL     H1 2216   1.265   0.408   1.341
    7UNL     C2 2217   1.243   0.317   1.133
    7UNL     C3 2218   1.247   0.324   1.275
    7UNL     C4 2219   1.210   0.136   1.202
    7UNL     C5 2220   5.116   5.536   1.201
    7UNL     N6 2221   1.218   0.197   1.085
    7UNL     N7 2222   1.225   0.204   1.321
    7UNL     H8 2223   5.061   5.501   1.113
    7UNL     H9 2224   5.061   5.502   1.290
    7UNL    H10 2225   5.213   5.486   1.202
    8UNL     H0 2226   5.684   5.122   1.014
    8UNL     H1 2227   5.680   4.879   0.882
    8UNL     C2 2228   5.663   5.105   0.909
    8UNL     C3 2229   5.662   4.979   0.844
    8UNL     C4 2230   5.624   5.137   0.719
    8UNL     C5 2231   5.603   5.214   0.591
    8UNL     N6 2232   5.636   5.207   0.831
    8UNL     N7 2233   5.636   5.000   0.717
    8UNL     H8 2234   5.542   5.158   0.519
    8UNL     H9 2235   5.700   5.235   0.543
    8UNL    H10 2236   5.553   5.311   0.608
    9UNL     H0 2237   1.423   0.260   0.726
    9UNL     H1 2238   1.429   0.497   0.583
    9UNL     C2 2239   1.351   0.340   0.729
    9UNL     C3 2240   1.356   0.461   0.655
    9UNL     C4 2241   1.190   0.445   0.774
    9UNL     C5 2242   1.053   0.475   0.829
    9UNL     N6 2243   1.246   0.329   0.808
    9UNL     N7 2244   1.250   0.531   0.684
    9UNL     H8 2245   0.975   0.443   0.759
    9UNL     H9 2246   1.040   0.582   0.847
    9UNL    H10 2247   1.034   0.423   0.925
   10UNL     H0 2248   1.239   0.753   0.329
   10UNL     H1 2249   1.462   0.832   0.185
   10UNL     C2 2250   1.340   0.765   0.366
   10UNL     C3 2251   1.453   0.806   0.290
   10UNL     C4 2252   1.494   0.772   0.488
   10UNL     C5 2253   1.571   0.770   0.618
   10UNL     N6 2254   1.366   0.740   0.492
   10UNL     N7 2255   1.556   0.811   0.370
   10UNL     H8 2256   1.562   0.673   0.668
   10UNL     H9 2257   1.533   0.847   0.686
   10UNL    H10 2258   1.678   0.789   0.603
   11UNL     H0 2259   5.161   5.457   0.812
   11UNL     H1 2260   5.385   5.295   0.806
   11UNL     C2 2261   5.262   5.484   0.841
   11UNL     C3 2262   5.376   5.398   0.837
   11UNL     C4 2263   1.492   0.036   0.909
   11UNL     C5 2264   1.569   0.150   0.971
   11UNL     N6 2265   1.363   0.055   0.884
   11UNL     N7 2266   5.478   5.466   0.882
   11UNL     H8 2267   1.607   0.121   1.070
   11UNL     H9 2268   1.508   0.240   0.986
   11UNL    H10 2269   1.655   0.178   0.909
   12UNL     H0 2270   4.362   3.411   4.664
   12UNL     H1 2271   2.409   0.640   0.134
   12UNL     C2 2272   4.293   3.364   4.733
   12UNL     C3 2273   2.337   0.593   0.068
   12UNL     C4 2274   4.138   3.264   4.803
   12UNL     C5 2275   4.006   3.191   4.803
   12UNL     N6 2276   4.190   3.296   4.685
   12UNL     N7 2277   2.235   0.527   0.115
   12UNL     H8 2278   3.990   3.134   4.710
   12UNL     H9 2279   1.961   0.486   0.008
   12UNL    H10 2280   2.038   0.344   0.079
   13UNL     H0 2281   1.917   0.956   0.478
   13UNL     H1 2282   1.932   1.196   0.615
   13UNL     C2 2283   1.846   1.038   0.474
   13UNL     C3 2284   1.857   1.160   0.546
   13UNL     C4 2285   1.688   1.146   0.430
   13UNL     C5 2286   1.554   1.182   0.372
   13UNL     N6 2287   1.740   1.028   0.398
   13UNL     N7 2288   1.751   1.233   0.517
   13UNL     H8 2289   1.536   1.134   0.274
   13UNL     H9 2290   1.474   1.151   0.439
   13UNL    H10 2291   1.544   1.290   0.357
   14UNL     H0 2292   1.951   0.120   0.583
   14UNL     H1 2293   1.724   0.050   0.723
   14UNL     C2 2294   1.942   0.042   0.657
   14UNL     C3 2295   1.823   0.008   0.727
   14UNL     C4 2296   0.021   5.438   0.773
   14UNL     C5 2297   0.098   5.322   0.831
   14UNL     N6 2298   0.084   5.518   0.688
   14UNL     N7 2299   5.775   5.456   0.805
   14UNL     H8 2300   0.065   5.228   0.785
   14UNL     H9 2301   0.083   5.314   0.939
   14UNL    H10 2302   0.207   5.330   0.814
   15UNL     H0 2303   1.959   0.454   0.403
   15UNL     H1 2304   1.731   0.609   0.415
   15UNL     C2 2305   1.947   0.556   0.368
   15UNL     C3 2306   1.828   0.633   0.376
   15UNL     C4 2307   1.985   0.730   0.286
   15UNL     C5 2308   2.059   0.836   0.208
   15UNL     N6 2309   2.049   0.617   0.313
   15UNL     N7 2310   1.853   0.750   0.321
   15UNL     H8 2311   2.023   0.937   0.233
   15UNL     H9 2312   2.044   0.822   0.100
   15UNL    H10 2313   2.167   0.834   0.227
   16UNL     H0 2314   2.255   0.035   0.331
   16UNL     H1 2315   2.255   0.269   0.184
   16UNL     C2 2316   2.232   0.134   0.366
   16UNL     C3 2317   2.233   0.253   0.288
   16UNL     C4 2318   2.187   0.283   0.486
   16UNL     C5 2319   2.160   0.356   0.615
   16UNL     N6 2320   2.201   0.151   0.492
   16UNL     N7 2321   2.202   0.353   0.367
   16UNL     H8 2322   2.143   0.463   0.599
   16UNL     H9 2323   2.245   0.347   0.684
   16UNL    H10 2324   2.071   0.317   0.666
   17UNL     H0 2325   0.753   0.743   0.467
   17UNL     H1 2326   0.974   0.829   0.609
   17UNL     C2 2327   0.852   0.700   0.466
   17UNL     C3 2328   0.964   0.746   0.540
   17UNL     C4 2329   1.004   0.581   0.425
   17UNL     C5 2330   1.078   0.463   0.368
   17UNL     N6 2331   0.876   0.595   0.391
   17UNL     N7 2332   1.066   0.668   0.513
   17UNL     H8 2333   1.045   0.438   0.267
   17UNL     H9 2334   1.186   0.483   0.363
   17UNL    H10 2335   1.064   0.375   0.431
   18UNL     H0 2336   2.440   0.131   1.016
   18UNL     H1 2337   2.212   0.050   0.883
   18UNL     C2 2338   2.431   0.107   0.912
   18UNL     C3 2339   2.312   0.065   0.846
   18UNL     C4 2340   2.474   0.080   0.721
   18UNL     C5 2341   2.555   0.085   0.594
   18UNL     N6 2342   2.536   0.114   0.834
   18UNL     N7 2343   2.340   0.047   0.719
   18UNL     H8 2344   2.503   0.037   0.511
   18UNL     H9 2345   2.652   0.034   0.605
   18UNL    H10 2346   2.575   0.189   0.565
    1Zn      Zn 2347   1.228   0.176   1.503
    2Zn      Zn 2348   5.148   4.682   2.102
    3Zn      Zn 2349   4.659   5.030   2.104
    4Zn      Zn 2350   5.643   5.373   1.502
    5Zn      Zn 2351   5.642   4.851   1.804
    6Zn      Zn 2352   0.738   0.001   1.804
    7UNL     H0 2353   4.695   5.255   2.268
    7UNL     H1 2354   4.705   5.259   2.544
    7UNL     C2 2355   4.680   5.172   2.335
    7UNL     C3 2356   4.685   5.177   2.477
    7UNL     C4 2357   4.646   4.990   2.402
    7UNL     C5 2358   4.627   4.840   2.398
    7UNL     N6 2359   4.653   5.053   2.286
    7UNL     N7 2360   4.663   5.056   2.522
    7UNL     H8 2361   4.562   4.809   2.315
    7UNL     H9 2362   4.581   4.803   2.491
    7UNL    H10 2363   4.723   4.789   2.386
    8UNL     H0 2364   5.186   4.427   2.218
    8UNL     H1 2365   5.187   4.184   2.085
    8UNL     C2 2366   5.169   4.409   2.112
    8UNL     C3 2367   5.170   4.283   2.047
    8UNL     C4 2368   5.134   4.441   1.921
    8UNL     C5 2369   5.114   4.519   1.793
    8UNL     N6 2370   5.145   4.512   2.033
    8UNL     N7 2371   5.147   4.304   1.919
    8UNL     H8 2372   5.070   4.456   1.715
    8UNL     H9 2373   5.210   4.556   1.755
    8UNL    H10 2374   5.048   4.605   1.807
    9UNL     H0 2375   4.865   5.122   1.940
    9UNL     H1 2376   4.875   5.359   1.799
    9UNL     C2 2377   4.791   5.200   1.939
    9UNL     C3 2378   4.799   5.321   1.865
    9UNL     C4 2379   4.626   5.302   1.974
    9UNL     C5 2380   4.487   5.331   2.024
    9UNL     N6 2381   4.682   5.187   2.010
    9UNL     N7 2382   4.689   5.390   1.889
    9UNL     H8 2383   4.413   5.302   1.949
    9UNL     H9 2384   4.474   5.438   2.045
    9UNL    H10 2385   4.463   5.277   2.117
   10UNL     H0 2386   0.752   0.052   1.532
   10UNL     H1 2387   0.973   0.129   1.385
   10UNL     C2 2388   0.853   0.067   1.568
   10UNL     C3 2389   0.965   0.106   1.490
   10UNL     C4 2390   1.008   0.081   1.689
   10UNL     C5 2391   1.085   0.083   1.818
   10UNL     N6 2392   0.879   0.047   1.695
   10UNL     N7 2393   1.068   0.115   1.570
   10UNL     H8 2394   5.014   5.533   1.864
   10UNL     H9 2395   1.039   0.151   1.891
   10UNL    H10 2396   1.188   0.116   1.803
   11UNL     H0 2397   4.673   4.767   2.007
   11UNL     H1 2398   4.895   4.603   1.999
   11UNL     C2 2399   4.773   4.792   2.038
   11UNL     C3 2400   4.886   4.705   2.033
   11UNL     C4 2401   4.926   4.890   2.113
   11UNL     C5 2402   5.003   4.998   2.184
   11UNL     N6 2403   4.798   4.911   2.086
   11UNL     N7 2404   4.988   4.770   2.083
   11UNL     H8 2405   5.022   4.970   2.288
   11UNL     H9 2406   4.949   5.094   2.186
   11UNL    H10 2407   5.100   5.017   2.137
   12UNL     H0 2408   5.838   5.487   1.064
   12UNL     H1 2409   5.850   5.481   1.340
   12UNL     C2 2410   5.768   5.441   1.132
   12UNL     C3 2411   5.776   5.440   1.274
   12UNL     C4 2412   5.610   5.345   1.200
   12UNL     C5 2413   5.476   5.275   1.198
   12UNL     N6 2414   5.662   5.379   1.083
   12UNL     N7 2415   5.671   5.376   1.320
   12UNL     H8 2416   5.462   5.215   1.108
   12UNL     H9 2417   5.395   5.348   1.203
   12UNL    H10 2418   5.465   5.208   1.284
   13UNL     H0 2419   1.427   0.261   1.679
   13UNL     H1 2420   1.435   0.497   1.823
   13UNL     C2 2421   1.356   0.342   1.676
   13UNL     C3 2422   1.362   0.463   1.750
   13UNL     C4 2423   1.198   0.450   1.628
   13UNL     C5 2424   1.066   0.486   1.565
   13UNL     N6 2425   1.251   0.333   1.596
   13UNL     N7 2426   1.258   0.535   1.719
   13UNL     H8 2427   1.057   0.449   1.462
   13UNL     H9 2428   0.983   0.443   1.623
   13UNL    H10 2429   1.051   0.595   1.563
   14UNL     H0 2430   5.388   4.967   1.781
   14UNL     H1 2431   5.160   4.902   1.922
   14UNL     C2 2432   5.378   4.891   1.856
   14UNL     C3 2433   5.259   4.859   1.927
   14UNL     C4 2434   5.418   4.740   1.976
   14UNL     C5 2435   5.494   4.626   2.038
   14UNL     N6 2436   5.482   4.817   1.889
   14UNL     N7 2437   5.285   4.759   2.007
   14UNL     H8 2438   5.461   4.530   1.995
   14UNL     H9 2439   5.478   4.621   2.146
   14UNL    H10 2440   5.603   4.633   2.021
   15UNL     H0 2441   5.394   5.310   1.615
   15UNL     H1 2442   5.167   5.468   1.623
   15UNL     C2 2443   5.383   5.410   1.576
   15UNL     C3 2444   5.265   5.489   1.581
   15UNL     C4 2445   1.497   0.031   1.486
   15UNL     C5 2446   1.572   0.132   1.404
   15UNL     N6 2447   5.485   5.468   1.517
   15UNL     N7 2448   1.365   0.053   1.522
   15UNL     H8 2449   1.533   0.233   1.420
   15UNL     H9 2450   1.562   0.109   1.297
   15UNL    H10 2451   1.679   0.134   1.427
   16UNL     H0 2452   5.687   4.884   1.531
   16UNL     H1 2453   5.682   5.119   1.386
   16UNL     C2 2454   5.666   4.983   1.568
   16UNL     C3 2455   5.664   5.103   1.491
   16UNL     C4 2456   5.624   5.132   1.690
   16UNL     C5 2457   5.599   5.203   1.820
   16UNL     N6 2458   5.638   5.000   1.695
   16UNL     N7 2459   5.636   5.202   1.571
   16UNL     H8 2460   5.586   5.311   1.806
   16UNL     H9 2461   5.682   5.188   1.890
   16UNL    H10 2462   5.508   5.165   1.869
   17UNL     H0 2463   0.265   0.047   1.675
   17UNL     H1 2464   0.488   0.136   1.811
   17UNL     C2 2465   0.364   0.004   1.673
   17UNL     C3 2466   0.477   0.052   1.744
   17UNL     C4 2467   4.440   5.435   1.632
   17UNL     C5 2468   4.513   5.315   1.577
   17UNL     N6 2469   4.312   5.448   1.598
   17UNL     N7 2470   4.503   5.523   1.717
   17UNL     H8 2471   4.489   5.297   1.472
   17UNL     H9 2472   4.622   5.327   1.584
   17UNL    H10 2473   4.486   5.225   1.633
   18UNL     H0 2474   5.875   4.978   2.218
   18UNL     H1 2475   5.649   4.890   2.086
   18UNL     C2 2476   5.866   4.954   2.113
   18UNL     C3 2477   5.749   4.909   2.048
   18UNL     C4 2478   0.024   4.929   1.923
   18UNL     C5 2479   0.104   4.934   1.796
   18UNL     N6 2480   0.085   4.965   2.035
   18UNL     N7 2481   5.777   4.893   1.921
   18UNL     H8 2482   0.056   4.878   1.714
   18UNL     H9 2483   0.205   4.892   1.809
   18UNL    H10 2484   0.116   5.038   1.762
    1Zn      Zn 2485   4.664   5.028   2.703
    2Zn      Zn 2486   4.655   3.990   3.302
    3Zn      Zn 2487   4.170   4.341   3.307
    4Zn      Zn 2488   5.158   4.684   2.703
    5Zn      Zn 2489   5.150   4.165   3.011
    6Zn      Zn 2490   4.173   4.859   3.003
    7UNL     H0 2491   4.203   4.567   3.471
    7UNL     H1 2492   4.206   4.573   3.747
    7UNL     C2 2493   4.188   4.484   3.538
    7UNL     C3 2494   4.190   4.490   3.680
    7UNL     C4 2495   4.157   4.302   3.606
    7UNL     C5 2496   4.140   4.152   3.603
    7UNL     N6 2497   4.165   4.364   3.489
    7UNL     N7 2498   4.169   4.369   3.726
    7UNL     H8 2499   4.083   4.118   3.517
    7UNL     H9 2500   4.089   4.116   3.693
    7UNL    H10 2501   4.238   4.103   3.600
    8UNL     H0 2502   4.696   3.735   3.420
    8UNL     H1 2503   4.695   3.491   3.289
    8UNL     C2 2504   4.678   3.717   3.315
    8UNL     C3 2505   4.678   3.591   3.250
    8UNL     C4 2506   4.644   3.748   3.123
    8UNL     C5 2507   4.626   3.824   2.995
    8UNL     N6 2508   4.653   3.819   3.235
    8UNL     N7 2509   4.656   3.611   3.123
    8UNL     H8 2510   4.571   3.765   2.920
    8UNL     H9 2511   4.723   3.849   2.951
    8UNL    H10 2512   4.571   3.918   3.009
    9UNL     H0 2513   4.372   4.428   3.134
    9UNL     H1 2514   4.377   4.662   2.987
    9UNL     C2 2515   4.299   4.508   3.135
    9UNL     C3 2516   4.304   4.628   3.059
    9UNL     C4 2517   4.138   4.613   3.178
    9UNL     C5 2518   4.002   4.645   3.234
    9UNL     N6 2519   4.194   4.498   3.214
    9UNL     N7 2520   4.198   4.698   3.087
    9UNL     H8 2521   3.924   4.616   3.164
    9UNL     H9 2522   3.991   4.752   3.254
    9UNL    H10 2523   3.983   4.593   3.329
   10UNL     H0 2524   4.186   4.913   2.729
   10UNL     H1 2525   4.410   4.980   2.582
   10UNL     C2 2526   4.287   4.924   2.766
   10UNL     C3 2527   4.401   4.959   2.687
   10UNL     C4 2528   4.442   4.933   2.887
   10UNL     C5 2529   4.519   4.936   3.016
   10UNL     N6 2530   4.313   4.904   2.893
   10UNL     N7 2531   4.504   4.965   2.767
   10UNL     H8 2532   4.497   4.849   3.079
   10UNL     H9 2533   4.494   5.026   3.074
   10UNL    H10 2534   4.628   4.937   2.999
   11UNL     H0 2535   4.179   4.076   3.215
   11UNL     H1 2536   4.400   3.911   3.206
   11UNL     C2 2537   4.280   4.101   3.243
   11UNL     C3 2538   4.392   4.013   3.238
   11UNL     C4 2539   4.436   4.200   3.311
   11UNL     C5 2540   4.516   4.311   3.375
   11UNL     N6 2541   4.308   4.221   3.287
   11UNL     N7 2542   4.496   4.079   3.283
   11UNL     H8 2543   4.542   4.285   3.478
   11UNL     H9 2544   4.461   4.406   3.378
   11UNL    H10 2545   4.610   4.329   3.321
   12UNL     H0 2546   5.339   4.807   2.263
   12UNL     H1 2547   5.356   4.804   2.538
   12UNL     C2 2548   5.273   4.756   2.331
   12UNL     C3 2549   5.284   4.756   2.473
   12UNL     C4 2550   5.122   4.652   2.403
   12UNL     C5 2551   4.991   4.578   2.405
   12UNL     N6 2552   5.172   4.686   2.285
   12UNL     N7 2553   5.184   4.687   2.521
   12UNL     H8 2554   4.968   4.529   2.309
   12UNL     H9 2555   4.909   4.646   2.428
   12UNL    H10 2556   4.991   4.499   2.481
   13UNL     H0 2557   4.859   5.114   2.886
   13UNL     H1 2558   4.867   5.355   3.020
   13UNL     C2 2559   4.788   5.195   2.879
   13UNL     C3 2560   4.794   5.319   2.949
   13UNL     C4 2561   4.630   5.301   2.828
   13UNL     C5 2562   4.496   5.332   2.766
   13UNL     N6 2563   4.684   5.184   2.799
   13UNL     N7 2564   4.689   5.390   2.916
   13UNL     H8 2565   4.493   5.306   2.660
   13UNL     H9 2566   4.416   5.276   2.816
   13UNL    H10 2567   4.471   5.439   2.774
   14UNL     H0 2568   4.896   4.283   2.987
   14UNL     H1 2569   4.665   4.209   3.120
   14UNL     C2 2570   4.885   4.204   3.061
   14UNL     C3 2571   4.765   4.168   3.127
   14UNL     C4 2572   4.926   4.052   3.178
   14UNL     C5 2573   5.003   3.937   3.238
   14UNL     N6 2574   4.990   4.132   3.095
   14UNL     N7 2575   4.792   4.067   3.206
   14UNL     H8 2576   4.979   3.843   3.185
   14UNL     H9 2577   4.978   3.922   3.344
   14UNL    H10 2578   5.112   3.951   3.232
   15UNL     H0 2579   4.905   4.608   2.795
   15UNL     H1 2580   4.676   4.762   2.802
   15UNL     C2 2581   4.895   4.711   2.765
   15UNL     C3 2582   4.775   4.788   2.770
   15UNL     C4 2583   4.936   4.891   2.695
   15UNL     C5 2584   5.014   5.000   2.627
   15UNL     N6 2585   4.999   4.777   2.720
   15UNL     N7 2586   4.802   4.908   2.723
   15UNL     H8 2587   4.978   5.100   2.658
   15UNL     H9 2588   5.002   4.994   2.518
   15UNL    H10 2589   5.121   4.996   2.650
   16UNL     H0 2590   5.202   4.195   2.739
   16UNL     H1 2591   5.206   4.429   2.592
   16UNL     C2 2592   5.180   4.295   2.775
   16UNL     C3 2593   5.183   4.414   2.697
   16UNL     C4 2594   5.136   4.445   2.894
   16UNL     C5 2595   5.108   4.519   3.022
   16UNL     N6 2596   5.148   4.313   2.901
   16UNL     N7 2597   5.153   4.514   2.775
   16UNL     H8 2598   5.099   4.627   3.007
   16UNL     H9 2599   5.189   4.503   3.095
   16UNL    H10 2600   5.015   4.484   3.069
   17UNL     H0 2601   3.698   4.902   2.879
   17UNL     H1 2602   3.920   4.988   3.020
   17UNL     C2 2603   3.798   4.862   2.874
   17UNL     C3 2604   3.911   4.908   2.948
   17UNL     C4 2605   3.952   4.749   2.825
   17UNL     C5 2606   4.029   4.636   2.762
   17UNL     N6 2607   3.824   4.761   2.794
   17UNL     N7 2608   4.013   4.834   2.916
   17UNL     H8 2609   3.996   4.616   2.659
   17UNL     H9 2610   4.137   4.657   2.758
   17UNL    H10 2611   4.016   4.544   2.819
   18UNL     H0 2612   5.388   4.286   3.426
   18UNL     H1 2613   5.159   4.202   3.295
   18UNL     C2 2614   5.377   4.264   3.321
   18UNL     C3 2615   5.258   4.221   3.256
   18UNL     C4 2616   5.417   4.243   3.129
   18UNL     C5 2617   5.495   4.251   3.000
   18UNL     N6 2618   5.480   4.277   3.241
   18UNL     N7 2619   5.284   4.207   3.129
   18UNL     H8 2620   5.453   4.184   2.924
   18UNL     H9 2621   5.600   4.223   3.014
   18UNL    H10 2622   5.493   4.353   2.960
    1Zn      Zn 2623   4.172   4.338   3.907
    2Zn      Zn 2624   4.166   3.293   4.503
    3Zn      Zn 2625   3.677   3.643   4.510
    4Zn      Zn 2626   4.662   3.988   3.902
    5Zn      Zn 2627   4.660   3.468   4.208
    6Zn      Zn 2628   3.680   4.161   4.204
    7UNL     H0 2629   3.708   3.871   4.672
    7UNL     H1 2630   1.748   1.105   0.141
    7UNL     C2 2631   3.693   3.789   4.740
    7UNL     C3 2632   1.733   1.021   0.075
    7UNL     C4 2633   1.700   0.832   0.003
    7UNL     C5 2634   1.685   0.682   0.003
    7UNL     N6 2635   3.671   3.668   4.692
    7UNL     N7 2636   1.713   0.901   0.122
    7UNL     H8 2637   3.590   3.422   4.722
    7UNL     H9 2638   1.632   0.647   0.092
    7UNL    H10 2639   1.783   0.633   0.001
    8UNL     H0 2640   4.206   3.039   4.618
    8UNL     H1 2641   4.210   2.796   4.486
    8UNL     C2 2642   4.189   3.021   4.513
    8UNL     C3 2643   4.191   2.895   4.448
    8UNL     C4 2644   4.152   3.053   4.322
    8UNL     C5 2645   4.133   3.129   4.193
    8UNL     N6 2646   4.162   3.123   4.434
    8UNL     N7 2647   4.167   2.915   4.321
    8UNL     H8 2648   4.074   3.071   4.121
    8UNL     H9 2649   4.229   3.151   4.147
    8UNL    H10 2650   4.081   3.224   4.209
    9UNL     H0 2651   3.879   3.731   4.337
    9UNL     H1 2652   3.884   3.964   4.190
    9UNL     C2 2653   3.806   3.810   4.338
    9UNL     C3 2654   3.811   3.929   4.261
    9UNL     C4 2655   3.644   3.914   4.379
    9UNL     C5 2656   3.507   3.945   4.434
    9UNL     N6 2657   3.700   3.799   4.415
    9UNL     N7 2658   3.704   3.999   4.289
    9UNL     H8 2659   3.429   3.913   4.363
    9UNL     H9 2660   3.494   4.053   4.451
    9UNL    H10 2661   3.487   3.895   4.529
   10UNL     H0 2662   3.694   4.220   3.932
   10UNL     H1 2663   3.917   4.299   3.788
   10UNL     C2 2664   3.795   4.232   3.968
   10UNL     C3 2665   3.908   4.273   3.892
   10UNL     C4 2666   3.950   4.238   4.090
   10UNL     C5 2667   4.027   4.236   4.220
   10UNL     N6 2668   3.821   4.206   4.095
   10UNL     N7 2669   4.011   4.277   3.973
   10UNL     H8 2670   4.016   4.139   4.271
   10UNL     H9 2671   3.990   4.314   4.288
   10UNL    H10 2672   4.134   4.253   4.204
   11UNL     H0 2673   3.689   3.378   4.420
   11UNL     H1 2674   3.911   3.215   4.408
   11UNL     C2 2675   3.790   3.404   4.448
   11UNL     C3 2676   3.903   3.318   4.440
   11UNL     C4 2677   3.945   3.503   4.516
   11UNL     C5 2678   4.024   3.614   4.581
   11UNL     N6 2679   3.816   3.524   4.493
   11UNL     N7 2680   4.006   3.383   4.485
   11UNL     H8 2681   4.066   3.581   4.677
   11UNL     H9 2682   3.963   3.704   4.601
   11UNL    H10 2683   4.108   3.646   4.517
   12UNL     H0 2684   4.849   4.109   3.463
   12UNL     H1 2685   4.864   4.104   3.739
   12UNL     C2 2686   4.782   4.060   3.532
   12UNL     C3 2687   4.791   4.059   3.674
   12UNL     C4 2688   4.628   3.958   3.602
   12UNL     C5 2689   4.497   3.884   3.602
   12UNL     N6 2690   4.679   3.993   3.484
   12UNL     N7 2691   4.690   3.992   3.721
   12UNL     H8 2692   4.482   3.824   3.511
   12UNL     H9 2693   4.413   3.955   3.608
   12UNL    H10 2694   4.489   3.816   3.688
   13UNL     H0 2695   4.371   4.420   4.085
   13UNL     H1 2696   4.387   4.660   4.222
   13UNL     C2 2697   4.302   4.502   4.080
   13UNL     C3 2698   4.312   4.625   4.152
   13UNL     C4 2699   4.145   4.612   4.034
   13UNL     C5 2700   4.012   4.649   3.974
   13UNL     N6 2701   4.196   4.493   4.003
   13UNL     N7 2702   4.208   4.698   4.121
   13UNL     H8 2703   3.996   4.604   3.875
   13UNL     H9 2704   3.930   4.615   4.039
   13UNL    H10 2705   4.001   4.757   3.962
   14UNL     H0 2706   4.407   3.586   4.189
   14UNL     H1 2707   4.178   3.515   4.326
   14UNL     C2 2708   4.397   3.507   4.262
   14UNL     C3 2709   4.277   3.473   4.331
   14UNL     C4 2710   4.436   3.352   4.376
   14UNL     C5 2711   4.512   3.234   4.432
   14UNL     N6 2712   4.501   3.433   4.293
   14UNL     N7 2713   4.303   3.370   4.407
   14UNL     H8 2714   4.476   3.141   4.387
   14UNL     H9 2715   4.498   3.226   4.541
   14UNL    H10 2716   4.620   3.240   4.413
   15UNL     H0 2717   4.412   3.918   4.006
   15UNL     H1 2718   4.184   4.074   4.017
   15UNL     C2 2719   4.401   4.020   3.971
   15UNL     C3 2720   4.282   4.098   3.978
   15UNL     C4 2721   4.440   4.195   3.890
   15UNL     C5 2722   4.514   4.300   3.813
   15UNL     N6 2723   4.504   4.082   3.918
   15UNL     N7 2724   4.307   4.215   3.925
   15UNL     H8 2725   4.481   4.401   3.840
   15UNL     H9 2726   4.497   4.288   3.705
   15UNL    H10 2727   4.623   4.296   3.830
   16UNL     H0 2728   4.712   3.500   3.937
   16UNL     H1 2729   4.709   3.734   3.790
   16UNL     C2 2730   4.688   3.599   3.972
   16UNL     C3 2731   4.688   3.718   3.894
   16UNL     C4 2732   4.642   3.748   4.092
   16UNL     C5 2733   4.613   3.821   4.220
   16UNL     N6 2734   4.656   3.617   4.099
   16UNL     N7 2735   4.656   3.818   3.973
   16UNL     H8 2736   4.599   3.929   4.204
   16UNL     H9 2737   4.696   3.809   4.292
   16UNL    H10 2738   4.522   3.784   4.268
   17UNL     H0 2739   3.208   4.210   4.072
   17UNL     H1 2740   3.429   4.296   4.213
   17UNL     C2 2741   3.307   4.167   4.070
   17UNL     C3 2742   3.419   4.213   4.144
   17UNL     C4 2743   3.459   4.049   4.027
   17UNL     C5 2744   3.534   3.933   3.969
   17UNL     N6 2745   3.331   4.062   3.994
   17UNL     N7 2746   3.521   4.136   4.116
   17UNL     H8 2747   3.501   3.908   3.867
   17UNL     H9 2748   3.642   3.953   3.964
   17UNL    H10 2749   3.520   3.843   4.031
   18UNL     H0 2750   4.896   3.586   4.624
   18UNL     H1 2751   4.669   3.503   4.491
   18UNL     C2 2752   4.886   3.566   4.519
   18UNL     C3 2753   4.768   3.523   4.453
   18UNL     C4 2754   4.928   3.548   4.327
   18UNL     C5 2755   5.008   3.558   4.200
   18UNL     N6 2756   4.990   3.581   4.440
   18UNL     N7 2757   4.795   3.511   4.325
   18UNL     H8 2758   4.960   3.504   4.117
   18UNL     H9 2759   5.109   3.516   4.211
   18UNL    H10 2760   5.019   3.662   4.169
    1Zn      Zn 2761   1.227   2.257   0.303
    2Zn      Zn 2762   1.226   1.213   0.898
    3Zn      Zn 2763   0.738   1.563   0.898
    4Zn      Zn 2764   1.719   1.910   0.296
    5Zn      Zn 2765   1.719   1.391   0.604
    6Zn      Zn 2766   0.736   2.085   0.602
    7UNL     H0 2767   0.769   1.790   1.065
    7UNL     H1 2768   0.771   1.791   1.341
    7UNL     C2 2769   0.754   1.705   1.131
    7UNL     C3 2770   0.756   1.709   1.273
    7UNL     C4 2771   0.725   1.522   1.196
    7UNL     C5 2772   0.711   1.372   1.190
    7UNL     N6 2773   0.733   1.586   1.080
    7UNL     N7 2774   0.736   1.587   1.317
    7UNL     H8 2775   0.645   1.340   1.108
    7UNL     H9 2776   0.669   1.332   1.283
    7UNL    H10 2777   0.808   1.324   1.175
    8UNL     H0 2778   1.257   0.958   1.016
    8UNL     H1 2779   1.251   0.714   0.886
    8UNL     C2 2780   1.241   0.941   0.910
    8UNL     C3 2781   1.238   0.814   0.846
    8UNL     C4 2782   1.211   0.972   0.718
    8UNL     C5 2783   1.196   1.047   0.589
    8UNL     N6 2784   1.222   1.043   0.830
    8UNL     N7 2785   1.219   0.834   0.718
    8UNL     H8 2786   1.134   0.993   0.517
    8UNL     H9 2787   1.294   1.062   0.542
    8UNL    H10 2788   1.150   1.146   0.603
    9UNL     H0 2789   0.937   1.652   0.724
    9UNL     H1 2790   0.944   1.890   0.584
    9UNL     C2 2791   0.864   1.732   0.728
    9UNL     C3 2792   0.870   1.854   0.655
    9UNL     C4 2793   0.704   1.837   0.773
    9UNL     C5 2794   0.568   1.868   0.830
    9UNL     N6 2795   0.759   1.720   0.806
    9UNL     N7 2796   0.764   1.924   0.684
    9UNL     H8 2797   0.489   1.838   0.760
    9UNL     H9 2798   0.556   1.975   0.848
    9UNL    H10 2799   0.550   1.816   0.925
   10UNL     H0 2800   0.751   2.132   0.326
   10UNL     H1 2801   0.976   2.201   0.180
   10UNL     C2 2802   0.852   2.147   0.363
   10UNL     C3 2803   0.965   2.183   0.286
   10UNL     C4 2804   1.005   2.163   0.486
   10UNL     C5 2805   1.080   2.169   0.617
   10UNL     N6 2806   0.876   2.132   0.492
   10UNL     N7 2807   1.067   2.194   0.367
   10UNL     H8 2808   1.060   2.081   0.679
   10UNL     H9 2809   1.051   2.258   0.674
   10UNL    H10 2810   1.189   2.174   0.601
   11UNL     H0 2811   0.749   1.298   0.809
   11UNL     H1 2812   0.971   1.133   0.805
   11UNL     C2 2813   0.850   1.323   0.837
   11UNL     C3 2814   0.963   1.236   0.834
   11UNL     C4 2815   1.006   1.425   0.904
   11UNL     C5 2816   1.084   1.537   0.967
   11UNL     N6 2817   0.877   1.445   0.879
   11UNL     N7 2818   1.066   1.303   0.878
   11UNL     H8 2819   1.103   1.516   1.073
   11UNL     H9 2820   1.032   1.634   0.961
   11UNL    H10 2821   1.182   1.550   0.918
   12UNL     H0 2822   3.872   4.803   4.665
   12UNL     H1 2823   1.917   2.029   0.135
   12UNL     C2 2824   3.803   4.754   4.732
   12UNL     C3 2825   1.847   1.981   0.068
   12UNL     C4 2826   3.650   4.651   4.800
   12UNL     C5 2827   3.520   4.575   4.798
   12UNL     N6 2828   3.703   4.685   4.683
   12UNL     N7 2829   1.746   1.913   0.114
   12UNL     H8 2830   3.509   4.512   4.709
   12UNL     H9 2831   3.435   4.645   4.800
   12UNL    H10 2832   1.548   1.734   0.079
   13UNL     H0 2833   1.428   2.346   0.478
   13UNL     H1 2834   1.435   2.586   0.616
   13UNL     C2 2835   1.355   2.425   0.475
   13UNL     C3 2836   1.361   2.548   0.547
   13UNL     C4 2837   1.193   2.528   0.432
   13UNL     C5 2838   1.056   2.558   0.375
   13UNL     N6 2839   1.249   2.412   0.399
   13UNL     N7 2840   1.254   2.617   0.518
   13UNL     H8 2841   1.047   2.525   0.271
   13UNL     H9 2842   0.979   2.506   0.433
   13UNL    H10 2843   1.034   2.665   0.378
   14UNL     H0 2844   1.465   1.505   0.581
   14UNL     H1 2845   1.235   1.429   0.714
   14UNL     C2 2846   1.455   1.426   0.655
   14UNL     C3 2847   1.335   1.390   0.722
   14UNL     C4 2848   1.497   1.275   0.774
   14UNL     C5 2849   1.576   1.162   0.835
   14UNL     N6 2850   1.560   1.356   0.689
   14UNL     N7 2851   1.363   1.290   0.802
   14UNL     H8 2852   1.549   1.067   0.787
   14UNL     H9 2853   1.555   1.152   0.942
   14UNL    H10 2854   1.684   1.175   0.824
   15UNL     H0 2855   1.471   1.840   0.403
   15UNL     H1 2856   1.243   1.995   0.417
   15UNL     C2 2857   1.459   1.941   0.368
   15UNL     C3 2858   1.340   2.019   0.377
   15UNL     C4 2859   1.496   2.116   0.287
   15UNL     C5 2860   1.571   2.223   0.210
   15UNL     N6 2861   1.561   2.003   0.313
   15UNL     N7 2862   1.365   2.136   0.323
   15UNL     H8 2863   1.541   2.323   0.243
   15UNL     H9 2864   1.548   2.215   0.103
   15UNL    H10 2865   1.679   2.215   0.222
   16UNL     H0 2866   1.766   1.421   0.331
   16UNL     H1 2867   1.762   1.655   0.183
   16UNL     C2 2868   1.744   1.521   0.367
   16UNL     C3 2869   1.743   1.639   0.288
   16UNL     C4 2870   1.702   1.671   0.486
   16UNL     C5 2871   1.678   1.744   0.616
   16UNL     N6 2872   1.715   1.539   0.494
   16UNL     N7 2873   1.715   1.740   0.367
   16UNL     H8 2874   1.658   1.851   0.599
   16UNL     H9 2875   1.766   1.738   0.681
   16UNL    H10 2876   1.593   1.703   0.671
   17UNL     H0 2877   0.264   2.132   0.468
   17UNL     H1 2878   0.483   2.219   0.611
   17UNL     C2 2879   0.363   2.089   0.467
   17UNL     C3 2880   0.474   2.136   0.542
   17UNL     C4 2881   0.516   1.972   0.426
   17UNL     C5 2882   0.591   1.855   0.369
   17UNL     N6 2883   0.388   1.985   0.391
   17UNL     N7 2884   0.576   2.059   0.515
   17UNL     H8 2885   0.560   1.831   0.267
   17UNL     H9 2886   0.700   1.874   0.367
   17UNL    H10 2887   0.576   1.766   0.431
   18UNL     H0 2888   1.956   1.515   1.017
   18UNL     H1 2889   1.728   1.430   0.886
   18UNL     C2 2890   1.946   1.492   0.912
   18UNL     C3 2891   1.827   1.449   0.847
   18UNL     C4 2892   1.988   1.470   0.721
   18UNL     C5 2893   2.067   1.479   0.593
   18UNL     N6 2894   2.050   1.504   0.833
   18UNL     N7 2895   1.855   1.434   0.720
   18UNL     H8 2896   2.018   1.425   0.511
   18UNL     H9 2897   2.167   1.435   0.604
   18UNL    H10 2898   2.079   1.583   0.562
    1Zn      Zn 2899   0.739   1.556   1.498
    2Zn      Zn 2900   0.732   0.522   2.101
    3Zn      Zn 2901   0.243   0.870   2.106
    4Zn      Zn 2902   1.234   1.213   1.499
    5Zn      Zn 2903   1.227   0.694   1.806
    6Zn      Zn 2904   0.250   1.388   1.801
    7UNL     H0 2905   0.276   1.097   2.268
    7UNL     H1 2906   0.288   1.103   2.544
    7UNL     C2 2907   0.262   1.014   2.336
    7UNL     C3 2908   0.268   1.020   2.478
    7UNL     C4 2909   0.230   0.833   2.406
    7UNL     C5 2910   0.211   0.683   2.405
    7UNL     N6 2911   0.236   0.894   2.288
    7UNL     N7 2912   0.247   0.900   2.525
    7UNL     H8 2913   0.154   0.649   2.317
    7UNL     H9 2914   0.157   0.649   2.494
    7UNL    H10 2915   0.308   0.632   2.403
    8UNL     H0 2916   0.769   0.267   2.217
    8UNL     H1 2917   0.766   0.024   2.087
    8UNL     C2 2918   0.753   0.250   2.112
    8UNL     C3 2919   0.752   0.123   2.047
    8UNL     C4 2920   0.721   0.281   1.920
    8UNL     C5 2921   0.707   0.357   1.791
    8UNL     N6 2922   0.730   0.352   2.032
    8UNL     N7 2923   0.731   0.144   1.920
    8UNL     H8 2924   0.648   0.301   1.718
    8UNL     H9 2925   0.805   0.376   1.747
    8UNL    H10 2926   0.657   0.454   1.805
    9UNL     H0 2927   0.444   0.954   1.932
    9UNL     H1 2928   0.452   1.188   1.785
    9UNL     C2 2929   0.372   1.035   1.934
    9UNL     C3 2930   0.379   1.154   1.857
    9UNL     C4 2931   0.213   1.142   1.977
    9UNL     C5 2932   0.078   1.177   2.034
    9UNL     N6 2933   0.267   1.026   2.012
    9UNL     N7 2934   0.274   1.227   1.886
    9UNL     H8 2935   5.885   1.151   1.963
    9UNL     H9 2936   0.070   1.285   2.054
    9UNL    H10 2937   0.058   1.125   2.128
   10UNL     H0 2938   0.262   1.439   1.527
   10UNL     H1 2939   0.484   1.506   1.378
   10UNL     C2 2940   0.363   1.451   1.563
   10UNL     C3 2941   0.476   1.486   1.483
   10UNL     C4 2942   0.519   1.460   1.682
   10UNL     C5 2943   0.597   1.461   1.811
   10UNL     N6 2944   0.389   1.432   1.690
   10UNL     N7 2945   0.580   1.492   1.563
   10UNL     H8 2946   0.573   1.375   1.875
   10UNL     H9 2947   0.576   1.552   1.868
   10UNL    H10 2948   0.705   1.458   1.793
   11UNL     H0 2949   0.258   0.608   2.004
   11UNL     H1 2950   0.481   0.447   1.992
   11UNL     C2 2951   0.358   0.632   2.037
   11UNL     C3 2952   0.471   0.547   2.030
   11UNL     C4 2953   0.510   0.729   2.115
   11UNL     C5 2954   0.587   0.838   2.187
   11UNL     N6 2955   0.382   0.751   2.089
   11UNL     N7 2956   0.573   0.611   2.082
   11UNL     H8 2957   0.621   0.802   2.284
   11UNL     H9 2958   0.527   0.928   2.204
   11UNL    H10 2959   0.675   0.868   2.129
   12UNL     H0 2960   1.421   1.330   1.058
   12UNL     H1 2961   1.439   1.326   1.334
   12UNL     C2 2962   1.353   1.283   1.127
   12UNL     C3 2963   1.365   1.282   1.269
   12UNL     C4 2964   1.199   1.183   1.199
   12UNL     C5 2965   1.066   1.112   1.201
   12UNL     N6 2966   1.249   1.217   1.080
   12UNL     N7 2967   1.262   1.216   1.317
   12UNL     H8 2968   1.042   1.065   1.105
   12UNL     H9 2969   0.985   1.183   1.224
   12UNL    H10 2970   1.064   1.034   1.277
   13UNL     H0 2971   0.934   1.640   1.679
   13UNL     H1 2972   0.943   1.879   1.818
   13UNL     C2 2973   0.863   1.721   1.674
   13UNL     C3 2974   0.870   1.843   1.746
   13UNL     C4 2975   0.705   1.828   1.626
   13UNL     C5 2976   0.571   1.861   1.566
   13UNL     N6 2977   0.759   1.711   1.595
   13UNL     N7 2978   0.765   1.915   1.715
   13UNL     H8 2979   0.563   1.827   1.462
   13UNL     H9 2980   0.490   1.812   1.623
   13UNL    H10 2981   0.551   1.969   1.566
   14UNL     H0 2982   0.974   0.814   1.786
   14UNL     H1 2983   0.745   0.745   1.924
   14UNL     C2 2984   0.963   0.736   1.859
   14UNL     C3 2985   0.844   0.702   1.929
   14UNL     C4 2986   1.003   0.582   1.976
   14UNL     C5 2987   1.079   0.466   2.033
   14UNL     N6 2988   1.067   0.662   1.890
   14UNL     N7 2989   0.870   0.600   2.006
   14UNL     H8 2990   1.058   0.374   1.977
   14UNL     H9 2991   1.052   0.448   2.138
   14UNL    H10 2992   1.188   0.481   2.031
   15UNL     H0 2993   0.982   1.138   1.592
   15UNL     H1 2994   0.752   1.291   1.597
   15UNL     C2 2995   0.971   1.241   1.561
   15UNL     C3 2996   0.851   1.317   1.564
   15UNL     C4 2997   1.011   1.419   1.486
   15UNL     C5 2998   1.088   1.527   1.415
   15UNL     N6 2999   1.075   1.306   1.513
   15UNL     N7 3000   0.877   1.436   1.515
   15UNL     H8 3001   1.054   1.627   1.444
   15UNL     H9 3002   1.074   1.518   1.306
   15UNL    H10 3003   1.196   1.522   1.435
   16UNL     H0 3004   1.281   0.725   1.535
   16UNL     H1 3005   1.282   0.959   1.388
   16UNL     C2 3006   1.258   0.824   1.570
   16UNL     C3 3007   1.260   0.943   1.492
   16UNL     C4 3008   1.212   0.974   1.689
   16UNL     C5 3009   1.184   1.047   1.818
   16UNL     N6 3010   1.225   0.842   1.696
   16UNL     N7 3011   1.229   1.043   1.570
   16UNL     H8 3012   1.169   1.155   1.801
   16UNL     H9 3013   1.268   1.036   1.888
   16UNL    H10 3014   1.094   1.009   1.867
   17UNL     H0 3015   5.662   1.431   1.673
   17UNL     H1 3016   5.883   1.517   1.816
   17UNL     C2 3017   5.762   1.391   1.670
   17UNL     C3 3018   5.874   1.437   1.744
   17UNL     C4 3019   0.029   1.277   1.624
   17UNL     C5 3020   0.106   1.162   1.563
   17UNL     N6 3021   5.788   1.289   1.591
   17UNL     N7 3022   0.090   1.362   1.714
   17UNL     H8 3023   0.073   1.140   1.460
   17UNL     H9 3024   0.214   1.184   1.558
   17UNL    H10 3025   0.093   1.071   1.622
   18UNL     H0 3026   1.462   0.823   2.220
   18UNL     H1 3027   1.234   0.737   2.088
   18UNL     C2 3028   1.452   0.798   2.115
   18UNL     C3 3029   1.334   0.754   2.050
   18UNL     C4 3030   1.495   0.772   1.925
   18UNL     C5 3031   1.574   0.779   1.797
   18UNL     N6 3032   1.557   0.808   2.037
   18UNL     N7 3033   1.362   0.737   1.923
   18UNL     H8 3034   1.533   0.712   1.720
   18UNL     H9 3035   1.679   0.750   1.811
   18UNL    H10 3036   1.573   0.881   1.756
    1Zn      Zn 3037   0.250   0.873   2.707
    2Zn      Zn 3038   4.167   5.379   3.302
    3Zn      Zn 3039   5.639   0.175   3.305
    4Zn      Zn 3040   0.740   0.522   2.702
    5Zn      Zn 3041   4.660   5.549   3.004
    6Zn      Zn 3042   5.646   0.696   3.005
    7UNL     H0 3043   5.659   0.404   3.469
    7UNL     H1 3044   5.665   0.409   3.745
    7UNL     C2 3045   5.650   0.320   3.536
    7UNL     C3 3046   5.653   0.326   3.678
    7UNL     C4 3047   5.629   0.136   3.603
    7UNL     C5 3048   3.657   5.536   3.600
    7UNL     N6 3049   5.634   0.200   3.487
    7UNL     N7 3050   5.639   0.204   3.724
    7UNL     H8 3051   3.594   5.501   3.517
    7UNL     H9 3052   3.614   5.496   3.693
    7UNL    H10 3053   3.756   5.491   3.588
    8UNL     H0 3054   4.212   5.123   3.416
    8UNL     H1 3055   4.211   4.881   3.283
    8UNL     C2 3056   4.192   5.107   3.311
    8UNL     C3 3057   4.193   4.981   3.245
    8UNL     C4 3058   4.155   5.139   3.121
    8UNL     C5 3059   4.134   5.217   2.993
    8UNL     N6 3060   4.165   5.209   3.233
    8UNL     N7 3061   4.168   5.002   3.118
    8UNL     H8 3062   4.096   5.153   2.912
    8UNL     H9 3063   4.228   5.261   2.959
    8UNL    H10 3064   4.062   5.299   3.006
    9UNL     H0 3065   5.844   0.264   3.135
    9UNL     H1 3066   5.854   0.502   2.995
    9UNL     C2 3067   5.771   0.343   3.136
    9UNL     C3 3068   5.779   0.465   3.063
    9UNL     C4 3069   5.608   0.446   3.174
    9UNL     C5 3070   5.469   0.475   3.225
    9UNL     N6 3071   5.663   0.331   3.210
    9UNL     N7 3072   5.671   0.534   3.088
    9UNL     H8 3073   5.394   0.444   3.151
    9UNL     H9 3074   5.455   0.583   3.243
    9UNL    H10 3075   5.447   0.424   3.319
   10UNL     H0 3076   5.660   0.752   2.734
   10UNL     H1 3077   5.881   0.830   2.588
   10UNL     C2 3078   5.761   0.765   2.771
   10UNL     C3 3079   5.873   0.805   2.693
   10UNL     C4 3080   0.029   0.776   2.892
   10UNL     C5 3081   0.106   0.776   3.021
   10UNL     N6 3082   5.787   0.743   2.897
   10UNL     N7 3083   0.090   0.812   2.773
   10UNL     H8 3084   0.106   0.677   3.069
   10UNL     H9 3085   0.063   0.847   3.092
   10UNL    H10 3086   0.211   0.804   3.006
   11UNL     H0 3087   3.690   5.459   3.215
   11UNL     H1 3088   3.914   5.296   3.209
   11UNL     C2 3089   3.791   5.485   3.244
   11UNL     C3 3090   3.904   5.400   3.240
   11UNL     C4 3091   0.021   0.038   3.311
   11UNL     C5 3092   0.099   0.150   3.374
   11UNL     N6 3093   5.779   0.057   3.287
   11UNL     N7 3094   4.008   5.467   3.284
   11UNL     H8 3095   0.127   0.125   3.477
   11UNL     H9 3096   0.042   0.244   3.378
   11UNL    H10 3097   0.191   0.171   3.319
   12UNL     H0 3098   0.924   0.644   2.263
   12UNL     H1 3099   0.938   0.641   2.539
   12UNL     C2 3100   0.857   0.594   2.331
   12UNL     C3 3101   0.867   0.595   2.473
   12UNL     C4 3102   0.705   0.491   2.401
   12UNL     C5 3103   0.574   0.416   2.401
   12UNL     N6 3104   0.756   0.525   2.284
   12UNL     N7 3105   0.766   0.526   2.520
   12UNL     H8 3106   0.558   0.359   2.309
   12UNL     H9 3107   0.490   0.486   2.412
   12UNL    H10 3108   0.569   0.345   2.485
   13UNL     H0 3109   0.446   0.957   2.887
   13UNL     H1 3110   0.453   1.194   3.030
   13UNL     C2 3111   0.375   1.038   2.882
   13UNL     C3 3112   0.381   1.159   2.956
   13UNL     C4 3113   0.218   1.146   2.832
   13UNL     C5 3114   0.086   1.181   2.769
   13UNL     N6 3115   0.273   1.029   2.801
   13UNL     N7 3116   0.277   1.231   2.924
   13UNL     H8 3117   0.082   1.153   2.663
   13UNL     H9 3118   0.004   1.129   2.820
   13UNL    H10 3119   0.065   1.288   2.775
   14UNL     H0 3120   0.481   0.113   2.978
   14UNL     H1 3121   0.253   0.048   3.120
   14UNL     C2 3122   0.471   0.037   3.054
   14UNL     C3 3123   0.352   0.006   3.126
   14UNL     C4 3124   4.437   5.438   3.176
   14UNL     C5 3125   4.514   5.324   3.237
   14UNL     N6 3126   4.500   5.515   3.089
   14UNL     N7 3127   4.304   5.457   3.207
   14UNL     H8 3128   4.485   5.229   3.189
   14UNL     H9 3129   4.492   5.313   3.344
   14UNL    H10 3130   4.622   5.335   3.226
   15UNL     H0 3131   0.489   0.453   2.806
   15UNL     H1 3132   0.262   0.611   2.817
   15UNL     C2 3133   0.479   0.555   2.772
   15UNL     C3 3134   0.361   0.634   2.779
   15UNL     C4 3135   0.519   0.730   2.693
   15UNL     C5 3136   0.597   0.837   2.619
   15UNL     N6 3137   0.582   0.616   2.719
   15UNL     N7 3138   0.387   0.751   2.726
   15UNL     H8 3139   0.566   0.937   2.650
   15UNL     H9 3140   0.579   0.829   2.511
   15UNL    H10 3141   0.705   0.829   2.635
   16UNL     H0 3142   0.788   0.033   2.732
   16UNL     H1 3143   0.789   0.269   2.588
   16UNL     C2 3144   0.765   0.132   2.768
   16UNL     C3 3145   0.766   0.251   2.692
   16UNL     C4 3146   0.718   0.280   2.889
   16UNL     C5 3147   0.688   0.350   3.018
   16UNL     N6 3148   0.732   0.147   2.894
   16UNL     N7 3149   0.734   0.350   2.771
   16UNL     H8 3150   0.676   0.459   3.004
   16UNL     H9 3151   0.768   0.336   3.091
   16UNL    H10 3152   0.595   0.313   3.064
   17UNL     H0 3153   5.172   0.741   2.877
   17UNL     H1 3154   5.394   0.829   3.015
   17UNL     C2 3155   5.272   0.699   2.873
   17UNL     C3 3156   5.385   0.747   2.946
   17UNL     C4 3157   5.424   0.583   2.829
   17UNL     C5 3158   5.499   0.466   2.770
   17UNL     N6 3159   5.296   0.595   2.797
   17UNL     N7 3160   5.486   0.670   2.917
   17UNL     H8 3161   5.472   0.448   2.666
   17UNL     H9 3162   5.608   0.482   2.773
   17UNL    H10 3163   5.478   0.375   2.827
   18UNL     H0 3164   0.973   0.117   3.419
   18UNL     H1 3165   0.745   0.034   3.287
   18UNL     C2 3166   0.962   0.097   3.313
   18UNL     C3 3167   0.843   0.054   3.248
   18UNL     C4 3168   1.003   0.077   3.122
   18UNL     C5 3169   1.082   0.084   2.994
   18UNL     N6 3170   1.066   0.111   3.234
   18UNL     N7 3171   0.870   0.041   3.121
   18UNL     H8 3172   1.039   0.020   2.916
   18UNL     H9 3173   1.186   0.053   3.007
   18UNL    H10 3174   1.083   0.187   2.955
    1Zn      Zn 3175   5.642   0.173   3.905
    2Zn      Zn 3176   3.681   4.682   4.501
    3Zn      Zn 3177   3.193   5.032   4.509
    4Zn      Zn 3178   4.173   5.376   3.903
    5Zn      Zn 3179   4.176   4.857   4.209
    6Zn      Zn 3180   5.152   0.000   4.205
    7UNL     H0 3181   3.220   5.260   4.674
    7UNL     H1 3182   1.256   2.491   0.143
    7UNL     C2 3183   3.206   5.176   4.741
    7UNL     C3 3184   1.243   2.407   0.076
    7UNL     C4 3185   1.217   2.218   0.002
    7UNL     C5 3186   3.167   4.843   4.805
    7UNL     N6 3187   3.187   5.056   4.692
    7UNL     N7 3188   1.225   2.286   0.122
    7UNL     H8 3189   3.108   4.808   4.720
    7UNL     H9 3190   1.157   2.030   0.090
    7UNL    H10 3191   3.266   4.798   4.799
    8UNL     H0 3192   3.720   4.428   4.615
    8UNL     H1 3193   3.712   4.184   4.486
    8UNL     C2 3194   3.701   4.411   4.510
    8UNL     C3 3195   3.697   4.284   4.447
    8UNL     C4 3196   3.666   4.441   4.319
    8UNL     C5 3197   3.650   4.517   4.190
    8UNL     N6 3198   3.678   4.512   4.431
    8UNL     N7 3199   3.675   4.304   4.319
    8UNL     H8 3200   3.586   4.462   4.119
    8UNL     H9 3201   3.748   4.530   4.142
    8UNL    H10 3202   3.606   4.616   4.204
    9UNL     H0 3203   3.389   5.117   4.331
    9UNL     H1 3204   3.392   5.351   4.184
    9UNL     C2 3205   3.318   5.198   4.335
    9UNL     C3 3206   3.322   5.317   4.258
    9UNL     C4 3207   3.159   5.305   4.382
    9UNL     C5 3208   3.026   5.339   4.444
    9UNL     N6 3209   3.215   5.189   4.416
    9UNL     N7 3210   3.217   5.389   4.290
    9UNL     H8 3211   2.944   5.312   4.376
    9UNL     H9 3212   3.017   5.446   4.464
    9UNL    H10 3213   3.008   5.286   4.539
   10UNL     H0 3214   5.167   0.046   3.928
   10UNL     H1 3215   5.391   0.118   3.783
   10UNL     C2 3216   5.267   0.062   3.965
   10UNL     C3 3217   5.380   0.099   3.888
   10UNL     C4 3218   5.420   0.077   4.088
   10UNL     C5 3219   5.495   0.081   4.219
   10UNL     N6 3220   5.291   0.045   4.093
   10UNL     N7 3221   5.482   0.110   3.970
   10UNL     H8 3222   3.518   5.539   4.277
   10UNL     H9 3223   5.461   0.166   4.281
   10UNL    H10 3224   5.603   0.093   4.204
   11UNL     H0 3225   3.207   4.771   4.407
   11UNL     H1 3226   3.430   4.609   4.392
   11UNL     C2 3227   3.307   4.795   4.439
   11UNL     C3 3228   3.420   4.709   4.430
   11UNL     C4 3229   3.460   4.891   4.515
   11UNL     C5 3230   3.538   4.999   4.586
   11UNL     N6 3231   3.332   4.913   4.491
   11UNL     N7 3232   3.522   4.773   4.481
   11UNL     H8 3233   3.566   4.967   4.687
   11UNL     H9 3234   3.481   5.093   4.597
   11UNL    H10 3235   3.630   5.023   4.533
   12UNL     H0 3236   4.363   5.495   3.465
   12UNL     H1 3237   4.376   5.491   3.741
   12UNL     C2 3238   4.294   5.447   3.533
   12UNL     C3 3239   4.303   5.446   3.675
   12UNL     C4 3240   4.140   5.346   3.602
   12UNL     C5 3241   4.009   5.272   3.601
   12UNL     N6 3242   4.191   5.381   3.485
   12UNL     N7 3243   4.201   5.379   3.721
   12UNL     H8 3244   3.998   5.207   3.513
   12UNL     H9 3245   3.925   5.342   3.601
   12UNL    H10 3246   3.998   5.208   3.689
   13UNL     H0 3247   5.844   0.262   4.077
   13UNL     H1 3248   5.852   0.501   4.216
   13UNL     C2 3249   5.771   0.341   4.075
   13UNL     C3 3250   5.778   0.463   4.148
   13UNL     C4 3251   5.608   0.444   4.034
   13UNL     C5 3252   5.471   0.473   3.979
   13UNL     N6 3253   5.664   0.328   4.001
   13UNL     N7 3254   5.669   0.532   4.121
   13UNL     H8 3255   5.460   0.441   3.875
   13UNL     H9 3256   5.394   0.421   4.038
   13UNL    H10 3257   5.448   0.580   3.982
   14UNL     H0 3258   3.924   4.976   4.190
   14UNL     H1 3259   3.694   4.906   4.326
   14UNL     C2 3260   3.913   4.897   4.262
   14UNL     C3 3261   3.793   4.863   4.331
   14UNL     C4 3262   3.952   4.742   4.377
   14UNL     C5 3263   4.029   4.625   4.433
   14UNL     N6 3264   4.016   4.822   4.293
   14UNL     N7 3265   3.819   4.760   4.407
   14UNL     H8 3266   4.006   4.534   4.377
   14UNL     H9 3267   4.001   4.607   4.538
   14UNL    H10 3268   4.137   4.640   4.430
   15UNL     H0 3269   3.924   5.308   4.012
   15UNL     H1 3270   3.696   5.463   4.020
   15UNL     C2 3271   3.912   5.408   3.975
   15UNL     C3 3272   3.793   5.486   3.980
   15UNL     C4 3273   0.025   0.032   3.889
   15UNL     C5 3274   0.100   0.136   3.811
   15UNL     N6 3275   4.014   5.469   3.919
   15UNL     N7 3276   5.779   0.052   3.923
   15UNL     H8 3277   0.066   0.238   3.836
   15UNL     H9 3278   0.083   0.122   3.703
   15UNL    H10 3279   0.208   0.133   3.828
   16UNL     H0 3280   4.225   4.888   3.936
   16UNL     H1 3281   4.215   5.121   3.789
   16UNL     C2 3282   4.201   4.987   3.972
   16UNL     C3 3283   4.197   5.106   3.894
   16UNL     C4 3284   4.158   5.137   4.093
   16UNL     C5 3285   4.134   5.209   4.222
   16UNL     N6 3286   4.173   5.005   4.099
   16UNL     N7 3287   4.168   5.206   3.973
   16UNL     H8 3288   4.114   5.316   4.206
   16UNL     H9 3289   4.222   5.202   4.288
   16UNL    H10 3290   4.048   5.168   4.277
   17UNL     H0 3291   4.679   0.045   4.075
   17UNL     H1 3292   4.899   0.130   4.218
   17UNL     C2 3293   4.778   0.003   4.073
   17UNL     C3 3294   4.890   0.049   4.147
   17UNL     C4 3295   2.969   5.437   4.028
   17UNL     C5 3296   3.045   5.321   3.969
   17UNL     N6 3297   2.842   5.450   3.995
   17UNL     N7 3298   3.030   5.523   4.118
   17UNL     H8 3299   3.012   5.297   3.867
   17UNL     H9 3300   3.153   5.342   3.964
   17UNL    H10 3301   3.032   5.232   4.030
   18UNL     H0 3302   4.410   4.979   4.624
   18UNL     H1 3303   4.184   4.893   4.491
   18UNL     C2 3304   4.401   4.957   4.519
   18UNL     C3 3305   4.283   4.913   4.453
   18UNL     C4 3306   4.444   4.936   4.328
   18UNL     C5 3307   4.524   4.944   4.201
   18UNL     N6 3308   4.505   4.970   4.440
   18UNL     N7 3309   4.311   4.899   4.326
   18UNL     H8 3310   4.476   4.889   4.119
   18UNL     H9 3311   4.625   4.902   4.213
   18UNL    H10 3312   4.535   5.048   4.169
    1Zn      Zn 3313   0.736   3.642   0.302
    2Zn      Zn 3314   0.731   2.604   0.902
    3Zn      Zn 3315   0.240   2.950   0.902
    4Zn      Zn 3316   1.229   3.295   0.298
    5Zn      Zn 3317   1.223   2.776   0.605
    6Zn      Zn 3318   0.244   3.470   0.601
    7UNL     H0 3319   0.276   3.175   1.065
    7UNL     H1 3320   0.285   3.181   1.340
    7UNL     C2 3321   0.261   3.092   1.132
    7UNL     C3 3322   0.266   3.098   1.274
    7UNL     C4 3323   0.227   2.911   1.201
    7UNL     C5 3324   0.208   2.761   1.199
    7UNL     N6 3325   0.235   2.973   1.084
    7UNL     N7 3326   0.243   2.978   1.321
    7UNL     H8 3327   0.152   2.728   1.111
    7UNL     H9 3328   0.153   2.727   1.288
    7UNL    H10 3329   0.304   2.710   1.199
    8UNL     H0 3330   0.781   2.349   1.014
    8UNL     H1 3331   0.779   2.107   0.881
    8UNL     C2 3332   0.759   2.332   0.910
    8UNL     C3 3333   0.759   2.206   0.844
    8UNL     C4 3334   0.715   2.365   0.721
    8UNL     C5 3335   0.690   2.442   0.594
    8UNL     N6 3336   0.728   2.434   0.833
    8UNL     N7 3337   0.730   2.227   0.718
    8UNL     H8 3338   0.651   2.378   0.514
    8UNL     H9 3339   0.783   2.488   0.558
    8UNL    H10 3340   0.617   2.523   0.609
    9UNL     H0 3341   0.442   3.037   0.727
    9UNL     H1 3342   0.448   3.273   0.585
    9UNL     C2 3343   0.369   3.117   0.730
    9UNL     C3 3344   0.375   3.238   0.656
    9UNL     C4 3345   0.208   3.221   0.773
    9UNL     C5 3346   0.071   3.251   0.828
    9UNL     N6 3347   0.264   3.106   0.807
    9UNL     N7 3348   0.268   3.308   0.684
    9UNL     H8 3349   5.880   3.220   0.757
    9UNL     H9 3350   0.058   3.359   0.846
    9UNL    H10 3351   0.051   3.200   0.923
   10UNL     H0 3352   0.259   3.522   0.327
   10UNL     H1 3353   0.484   3.591   0.182
   10UNL     C2 3354   0.360   3.535   0.365
   10UNL     C3 3355   0.474   3.571   0.287
   10UNL     C4 3356   0.514   3.546   0.487
   10UNL     C5 3357   0.589   3.548   0.617
   10UNL     N6 3358   0.384   3.516   0.492
   10UNL     N7 3359   0.576   3.578   0.368
   10UNL     H8 3360   0.574   3.456   0.675
   10UNL     H9 3361   0.556   3.632   0.680
   10UNL    H10 3362   0.697   3.559   0.602
   11UNL     H0 3363   0.254   2.683   0.814
   11UNL     H1 3364   0.477   2.520   0.813
   11UNL     C2 3365   0.354   2.710   0.843
   11UNL     C3 3366   0.468   2.624   0.841
   11UNL     C4 3367   0.509   2.813   0.909
   11UNL     C5 3368   0.586   2.927   0.970
   11UNL     N6 3369   0.380   2.832   0.884
   11UNL     N7 3370   0.571   2.692   0.884
   11UNL     H8 3371   0.625   2.899   1.069
   11UNL     H9 3372   0.525   3.018   0.983
   11UNL    H10 3373   0.671   2.955   0.907
   12UNL     H0 3374   5.341   0.637   4.665
   12UNL     H1 3375   1.431   3.410   0.134
   12UNL     C2 3376   5.273   0.589   4.733
   12UNL     C3 3377   1.359   3.365   0.069
   12UNL     C4 3378   5.120   0.488   4.804
   12UNL     C5 3379   4.989   0.414   4.805
   12UNL     N6 3380   5.170   0.523   4.686
   12UNL     N7 3381   1.257   3.298   0.116
   12UNL     H8 3382   4.971   0.359   4.712
   12UNL     H9 3383   0.981   3.259   0.012
   12UNL    H10 3384   1.060   3.116   0.081
   13UNL     H0 3385   0.940   3.734   0.471
   13UNL     H1 3386   0.950   3.976   0.605
   13UNL     C2 3387   0.866   3.813   0.470
   13UNL     C3 3388   0.873   3.936   0.540
   13UNL     C4 3389   0.702   3.913   0.431
   13UNL     C5 3390   0.563   3.940   0.377
   13UNL     N6 3391   0.758   3.797   0.398
   13UNL     N7 3392   0.764   4.004   0.514
   13UNL     H8 3393   0.555   3.915   0.271
   13UNL     H9 3394   0.489   3.881   0.432
   13UNL    H10 3395   0.536   4.046   0.388
   14UNL     H0 3396   0.970   2.894   0.583
   14UNL     H1 3397   0.741   2.825   0.722
   14UNL     C2 3398   0.959   2.816   0.658
   14UNL     C3 3399   0.840   2.783   0.728
   14UNL     C4 3400   1.000   2.665   0.776
   14UNL     C5 3401   1.077   2.549   0.836
   14UNL     N6 3402   1.064   2.743   0.690
   14UNL     N7 3403   0.867   2.682   0.807
   14UNL     H8 3404   1.040   2.454   0.795
   14UNL     H9 3405   1.065   2.545   0.945
   14UNL    H10 3406   1.185   2.554   0.815
   15UNL     H0 3407   0.980   3.225   0.403
   15UNL     H1 3408   0.752   3.381   0.415
   15UNL     C2 3409   0.968   3.327   0.368
   15UNL     C3 3410   0.849   3.405   0.376
   15UNL     C4 3411   1.006   3.501   0.286
   15UNL     C5 3412   1.081   3.607   0.208
   15UNL     N6 3413   1.071   3.388   0.313
   15UNL     N7 3414   0.874   3.521   0.321
   15UNL     H8 3415   1.046   3.708   0.234
   15UNL     H9 3416   1.065   3.593   0.100
   15UNL    H10 3417   1.189   3.604   0.227
   16UNL     H0 3418   1.273   2.806   0.332
   16UNL     H1 3419   1.276   3.040   0.185
   16UNL     C2 3420   1.251   2.905   0.368
   16UNL     C3 3421   1.253   3.024   0.290
   16UNL     C4 3422   1.208   3.056   0.487
   16UNL     C5 3423   1.181   3.129   0.616
   16UNL     N6 3424   1.219   2.923   0.494
   16UNL     N7 3425   1.224   3.125   0.369
   16UNL     H8 3426   1.165   3.236   0.600
   16UNL     H9 3427   1.265   3.118   0.685
   16UNL    H10 3428   1.091   3.090   0.666
   17UNL     H0 3429   5.656   3.512   0.471
   17UNL     H1 3430   5.876   3.601   0.612
   17UNL     C2 3431   5.756   3.472   0.469
   17UNL     C3 3432   5.868   3.520   0.542
   17UNL     C4 3433   0.024   3.357   0.424
   17UNL     C5 3434   0.101   3.242   0.365
   17UNL     N6 3435   5.782   3.368   0.392
   17UNL     N7 3436   0.084   3.444   0.513
   17UNL     H8 3437   0.066   3.215   0.265
   17UNL     H9 3438   0.208   3.265   0.357
   17UNL    H10 3439   0.091   3.153   0.429
   18UNL     H0 3440   1.458   2.907   1.018
   18UNL     H1 3441   1.230   2.821   0.886
   18UNL     C2 3442   1.448   2.882   0.913
   18UNL     C3 3443   1.330   2.838   0.848
   18UNL     C4 3444   1.491   2.855   0.723
   18UNL     C5 3445   1.572   2.860   0.596
   18UNL     N6 3446   1.553   2.890   0.835
   18UNL     N7 3447   1.358   2.820   0.721
   18UNL     H8 3448   1.523   2.805   0.514
   18UNL     H9 3449   1.672   2.817   0.608
   18UNL    H10 3450   1.584   2.964   0.562
    1Zn      Zn 3451   0.247   2.949   1.502
    2Zn      Zn 3452   0.240   1.906   2.103
    3Zn      Zn 3453   5.638   2.255   2.105
    4Zn      Zn 3454   0.735   2.596   1.503
    5Zn      Zn 3455   0.734   2.073   1.804
    6Zn      Zn 3456   5.644   2.774   1.804
    7UNL     H0 3457   5.672   2.482   2.269
    7UNL     H1 3458   5.686   2.486   2.545
    7UNL     C2 3459   5.658   2.399   2.336
    7UNL     C3 3460   5.666   2.404   2.478
    7UNL     C4 3461   5.626   2.217   2.404
    7UNL     C5 3462   5.607   2.067   2.400
    7UNL     N6 3463   5.632   2.280   2.287
    7UNL     N7 3464   5.644   2.283   2.523
    7UNL     H8 3465   5.541   2.036   2.318
    7UNL     H9 3466   5.562   2.030   2.493
    7UNL    H10 3467   5.703   2.016   2.387
    8UNL     H0 3468   0.280   1.651   2.216
    8UNL     H1 3469   0.289   1.410   2.081
    8UNL     C2 3470   0.264   1.635   2.110
    8UNL     C3 3471   0.269   1.509   2.044
    8UNL     C4 3472   0.229   1.668   1.919
    8UNL     C5 3473   0.208   1.745   1.792
    8UNL     N6 3474   0.236   1.737   2.032
    8UNL     N7 3475   0.245   1.531   1.916
    8UNL     H8 3476   0.169   1.682   1.712
    8UNL     H9 3477   0.302   1.789   1.757
    8UNL    H10 3478   0.137   1.828   1.806
    9UNL     H0 3479   5.845   2.346   1.942
    9UNL     H1 3480   5.856   2.582   1.800
    9UNL     C2 3481   5.771   2.424   1.940
    9UNL     C3 3482   5.779   2.545   1.866
    9UNL     C4 3483   5.606   2.526   1.975
    9UNL     C5 3484   5.467   2.556   2.024
    9UNL     N6 3485   5.661   2.411   2.011
    9UNL     N7 3486   5.670   2.613   1.889
    9UNL     H8 3487   5.393   2.528   1.948
    9UNL     H9 3488   5.454   2.663   2.045
    9UNL    H10 3489   5.443   2.502   2.116
   10UNL     H0 3490   5.656   2.825   1.531
   10UNL     H1 3491   5.877   2.903   1.384
   10UNL     C2 3492   5.757   2.840   1.567
   10UNL     C3 3493   5.869   2.880   1.489
   10UNL     C4 3494   0.026   2.854   1.688
   10UNL     C5 3495   0.104   2.856   1.817
   10UNL     N6 3496   5.784   2.820   1.694
   10UNL     N7 3497   0.086   2.889   1.569
   10UNL     H8 3498   0.109   2.756   1.862
   10UNL     H9 3499   0.057   2.923   1.890
   10UNL    H10 3500   0.207   2.890   1.802
   11UNL     H0 3501   5.652   1.991   2.010
   11UNL     H1 3502   5.875   1.829   2.000
   11UNL     C2 3503   5.752   2.016   2.041
   11UNL     C3 3504   5.865   1.931   2.035
   11UNL     C4 3505   0.019   2.115   2.116
   11UNL     C5 3506   0.095   2.223   2.188
   11UNL     N6 3507   5.777   2.136   2.089
   11UNL     N7 3508   0.081   1.996   2.085
   11UNL     H8 3509   0.121   2.191   2.289
   11UNL     H9 3510   0.037   2.317   2.196
   11UNL    H10 3511   0.188   2.247   2.136
   12UNL     H0 3512   0.931   2.714   1.066
   12UNL     H1 3513   0.944   2.705   1.342
   12UNL     C2 3514   0.860   2.667   1.134
   12UNL     C3 3515   0.870   2.664   1.275
   12UNL     C4 3516   0.703   2.570   1.201
   12UNL     C5 3517   0.569   2.502   1.199
   12UNL     N6 3518   0.755   2.606   1.085
   12UNL     N7 3519   0.765   2.600   1.321
   12UNL     H8 3520   0.554   2.441   1.109
   12UNL     H9 3521   0.488   2.575   1.204
   12UNL    H10 3522   0.557   2.434   1.285
   13UNL     H0 3523   0.444   3.034   1.679
   13UNL     H1 3524   0.452   3.270   1.823
   13UNL     C2 3525   0.373   3.115   1.675
   13UNL     C3 3526   0.380   3.236   1.750
   13UNL     C4 3527   0.216   3.224   1.627
   13UNL     C5 3528   0.085   3.260   1.563
   13UNL     N6 3529   0.270   3.106   1.595
   13UNL     N7 3530   0.276   3.309   1.718
   13UNL     H8 3531   0.077   3.224   1.460
   13UNL     H9 3532   0.002   3.216   1.619
   13UNL    H10 3533   0.069   3.369   1.561
   14UNL     H0 3534   0.483   2.196   1.787
   14UNL     H1 3535   0.256   2.134   1.931
   14UNL     C2 3536   0.472   2.117   1.860
   14UNL     C3 3537   0.353   2.087   1.932
   14UNL     C4 3538   0.509   1.961   1.973
   14UNL     C5 3539   0.582   1.841   2.028
   14UNL     N6 3540   0.574   2.039   1.888
   14UNL     N7 3541   0.378   1.983   2.008
   14UNL     H8 3542   0.541   1.749   1.987
   14UNL     H9 3543   0.573   1.836   2.137
   14UNL    H10 3544   0.690   1.842   2.005
   15UNL     H0 3545   0.486   2.533   1.616
   15UNL     H1 3546   0.260   2.692   1.623
   15UNL     C2 3547   0.475   2.633   1.576
   15UNL     C3 3548   0.358   2.713   1.581
   15UNL     C4 3549   0.515   2.803   1.486
   15UNL     C5 3550   0.590   2.904   1.403
   15UNL     N6 3551   0.578   2.691   1.517
   15UNL     N7 3552   0.383   2.826   1.521
   15UNL     H8 3553   0.552   3.006   1.419
   15UNL     H9 3554   0.580   2.881   1.296
   15UNL    H10 3555   0.697   2.906   1.427
   16UNL     H0 3556   0.779   2.106   1.529
   16UNL     H1 3557   0.773   2.342   1.385
   16UNL     C2 3558   0.757   2.205   1.567
   16UNL     C3 3559   0.755   2.325   1.490
   16UNL     C4 3560   0.717   2.354   1.690
   16UNL     C5 3561   0.693   2.425   1.820
   16UNL     N6 3562   0.730   2.222   1.694
   16UNL     N7 3563   0.728   2.424   1.571
   16UNL     H8 3564   0.682   2.533   1.807
   16UNL     H9 3565   0.776   2.408   1.890
   16UNL    H10 3566   0.601   2.389   1.869
   17UNL     H0 3567   5.170   2.821   1.676
   17UNL     H1 3568   5.393   2.911   1.811
   17UNL     C2 3569   5.269   2.778   1.674
   17UNL     C3 3570   5.382   2.826   1.744
   17UNL     C4 3571   5.420   2.658   1.633
   17UNL     C5 3572   5.493   2.538   1.579
   17UNL     N6 3573   5.292   2.671   1.601
   17UNL     N7 3574   5.483   2.747   1.718
   17UNL     H8 3575   5.469   2.520   1.474
   17UNL     H9 3576   5.602   2.550   1.586
   17UNL    H10 3577   5.466   2.448   1.636
   18UNL     H0 3578   0.966   2.200   2.218
   18UNL     H1 3579   0.741   2.111   2.085
   18UNL     C2 3580   0.958   2.176   2.113
   18UNL     C3 3581   0.840   2.130   2.047
   18UNL     C4 3582   1.002   2.151   1.923
   18UNL     C5 3583   1.084   2.156   1.796
   18UNL     N6 3584   1.063   2.188   2.035
   18UNL     N7 3585   0.869   2.115   1.920
   18UNL     H8 3586   1.035   2.101   1.714
   18UNL     H9 3587   1.184   2.113   1.810
   18UNL    H10 3588   1.096   2.260   1.762
    1Zn      Zn 3589   5.646   2.256   2.705
    2Zn      Zn 3590   5.637   1.215   3.303
    3Zn      Zn 3591   5.151   1.567   3.307
    4Zn      Zn 3592   0.252   1.910   2.704
    5Zn      Zn 3593   0.245   1.390   3.011
    6Zn      Zn 3594   5.154   2.085   3.003
    7UNL     H0 3595   5.184   1.793   3.472
    7UNL     H1 3596   5.188   1.798   3.748
    7UNL     C2 3597   5.169   1.710   3.539
    7UNL     C3 3598   5.171   1.715   3.681
    7UNL     C4 3599   5.138   1.527   3.606
    7UNL     C5 3600   5.121   1.378   3.603
    7UNL     N6 3601   5.147   1.590   3.490
    7UNL     N7 3602   5.151   1.594   3.726
    7UNL     H8 3603   5.064   1.344   3.516
    7UNL     H9 3604   5.069   1.341   3.693
    7UNL    H10 3605   5.219   1.328   3.600
    8UNL     H0 3606   5.670   0.959   3.421
    8UNL     H1 3607   5.671   0.716   3.288
    8UNL     C2 3608   5.656   0.942   3.315
    8UNL     C3 3609   5.657   0.816   3.250
    8UNL     C4 3610   5.627   0.974   3.123
    8UNL     C5 3611   5.613   1.051   2.994
    8UNL     N6 3612   5.634   1.044   3.235
    8UNL     N7 3613   5.638   0.837   3.122
    8UNL     H8 3614   5.560   0.993   2.918
    8UNL     H9 3615   5.712   1.076   2.953
    8UNL    H10 3616   5.559   1.146   3.007
    9UNL     H0 3617   5.353   1.654   3.134
    9UNL     H1 3618   5.358   1.888   2.987
    9UNL     C2 3619   5.280   1.734   3.135
    9UNL     C3 3620   5.285   1.853   3.059
    9UNL     C4 3621   5.119   1.839   3.178
    9UNL     C5 3622   4.983   1.871   3.235
    9UNL     N6 3623   5.175   1.724   3.214
    9UNL     N7 3624   5.179   1.924   3.087
    9UNL     H8 3625   4.905   1.841   3.165
    9UNL     H9 3626   4.972   1.978   3.253
    9UNL    H10 3627   4.964   1.820   3.330
   10UNL     H0 3628   5.168   2.139   2.729
   10UNL     H1 3629   5.392   2.210   2.583
   10UNL     C2 3630   5.269   2.151   2.766
   10UNL     C3 3631   5.382   2.187   2.688
   10UNL     C4 3632   5.423   2.160   2.887
   10UNL     C5 3633   5.500   2.162   3.017
   10UNL     N6 3634   5.294   2.130   2.893
   10UNL     N7 3635   5.485   2.193   2.769
   10UNL     H8 3636   5.479   2.073   3.078
   10UNL     H9 3637   5.473   2.250   3.076
   10UNL    H10 3638   5.608   2.164   3.001
   11UNL     H0 3639   5.161   1.302   3.214
   11UNL     H1 3640   5.382   1.137   3.206
   11UNL     C2 3641   5.262   1.327   3.243
   11UNL     C3 3642   5.374   1.239   3.238
   11UNL     C4 3643   5.418   1.426   3.311
   11UNL     C5 3644   5.497   1.537   3.375
   11UNL     N6 3645   5.289   1.447   3.288
   11UNL     N7 3646   5.478   1.305   3.283
   11UNL     H8 3647   5.523   1.511   3.479
   11UNL     H9 3648   5.443   1.632   3.378
   11UNL    H10 3649   5.591   1.554   3.322
   12UNL     H0 3650   0.435   2.026   2.263
   12UNL     H1 3651   0.451   2.026   2.539
   12UNL     C2 3652   0.368   1.978   2.332
   12UNL     C3 3653   0.378   1.979   2.474
   12UNL     C4 3654   0.215   1.877   2.404
   12UNL     C5 3655   0.083   1.804   2.406
   12UNL     N6 3656   0.265   1.910   2.286
   12UNL     N7 3657   0.277   1.912   2.522
   12UNL     H8 3658   0.059   1.757   2.310
   12UNL     H9 3659   0.002   1.873   2.431
   12UNL    H10 3660   0.083   1.724   2.481
   13UNL     H0 3661   5.842   2.343   2.885
   13UNL     H1 3662   5.852   2.585   3.018
   13UNL     C2 3663   5.771   2.424   2.879
   13UNL     C3 3664   5.778   2.547   2.948
   13UNL     C4 3665   5.612   2.529   2.830
   13UNL     C5 3666   5.478   2.560   2.769
   13UNL     N6 3667   5.667   2.412   2.800
   13UNL     N7 3668   5.673   2.618   2.916
   13UNL     H8 3669   5.475   2.535   2.662
   13UNL     H9 3670   5.399   2.503   2.819
   13UNL    H10 3671   5.453   2.666   2.778
   14UNL     H0 3672   5.878   1.507   2.987
   14UNL     H1 3673   5.647   1.434   3.120
   14UNL     C2 3674   5.867   1.429   3.061
   14UNL     C3 3675   5.747   1.394   3.128
   14UNL     C4 3676   0.021   1.277   3.179
   14UNL     C5 3677   0.098   1.162   3.238
   14UNL     N6 3678   0.085   1.357   3.094
   14UNL     N7 3679   5.773   1.293   3.207
   14UNL     H8 3680   0.074   1.068   3.186
   14UNL     H9 3681   0.073   1.147   3.344
   14UNL    H10 3682   0.207   1.176   3.232
   15UNL     H0 3683   5.885   1.835   2.797
   15UNL     H1 3684   5.656   1.989   2.804
   15UNL     C2 3685   5.875   1.938   2.767
   15UNL     C3 3686   5.756   2.015   2.772
   15UNL     C4 3687   0.030   2.117   2.696
   15UNL     C5 3688   0.109   2.226   2.628
   15UNL     N6 3689   0.094   2.003   2.721
   15UNL     N7 3690   5.783   2.135   2.725
   15UNL     H8 3691   0.073   2.326   2.658
   15UNL     H9 3692   0.098   2.219   2.519
   15UNL    H10 3693   0.216   2.222   2.651
   16UNL     H0 3694   0.297   1.421   2.739
   16UNL     H1 3695   0.299   1.655   2.593
   16UNL     C2 3696   0.275   1.521   2.775
   16UNL     C3 3697   0.277   1.640   2.697
   16UNL     C4 3698   0.231   1.671   2.894
   16UNL     C5 3699   0.203   1.743   3.023
   16UNL     N6 3700   0.242   1.539   2.901
   16UNL     N7 3701   0.247   1.740   2.776
   16UNL     H8 3702   0.192   1.852   3.008
   16UNL     H9 3703   0.284   1.728   3.096
   16UNL    H10 3704   0.110   1.708   3.070
   17UNL     H0 3705   4.679   2.126   2.880
   17UNL     H1 3706   4.901   2.212   3.020
   17UNL     C2 3707   4.779   2.087   2.874
   17UNL     C3 3708   4.892   2.133   2.948
   17UNL     C4 3709   4.933   1.975   2.824
   17UNL     C5 3710   5.010   1.863   2.760
   17UNL     N6 3711   4.805   1.986   2.794
   17UNL     N7 3712   4.995   2.059   2.915
   17UNL     H8 3713   4.979   1.845   2.656
   17UNL     H9 3714   5.118   1.883   2.758
   17UNL    H10 3715   4.996   1.769   2.816
   18UNL     H0 3716   0.483   1.511   3.426
   18UNL     H1 3717   0.254   1.426   3.296
   18UNL     C2 3718   0.472   1.489   3.321
   18UNL     C3 3719   0.353   1.446   3.256
   18UNL     C4 3720   0.511   1.469   3.129
   18UNL     C5 3721   0.589   1.477   3.000
   18UNL     N6 3722   0.575   1.503   3.240
   18UNL     N7 3723   0.378   1.432   3.129
   18UNL     H8 3724   0.549   1.409   2.924
   18UNL     H9 3725   0.695   1.453   3.013
   18UNL    H10 3726   0.583   1.579   2.958
    1Zn      Zn 3727   5.153   1.563   3.907
    2Zn      Zn 3728   5.145   0.520   4.504
    3Zn      Zn 3729   4.655   0.868   4.508
    4Zn      Zn 3730   5.643   1.212   3.903
    5Zn      Zn 3731   5.639   0.691   4.208
    6Zn      Zn 3732   4.661   1.387   4.204
    7UNL     H0 3733   4.680   1.096   4.673
    7UNL     H1 3734   0.762   3.876   0.143
    7UNL     C2 3735   4.669   1.013   4.740
    7UNL     C3 3736   0.748   3.792   0.076
    7UNL     C4 3737   0.721   3.604   0.001
    7UNL     C5 3738   4.633   0.679   4.804
    7UNL     N6 3739   4.650   0.892   4.691
    7UNL     N7 3740   0.732   3.670   0.121
    7UNL     H8 3741   4.570   0.644   4.721
    7UNL     H9 3742   0.666   3.414   0.090
    7UNL    H10 3743   4.732   0.633   4.791
    8UNL     H0 3744   5.195   0.267   4.616
    8UNL     H1 3745   5.199   0.024   4.482
    8UNL     C2 3746   5.173   0.249   4.511
    8UNL     C3 3747   5.176   0.123   4.445
    8UNL     C4 3748   5.129   0.280   4.322
    8UNL     C5 3749   5.102   0.357   4.195
    8UNL     N6 3750   5.141   0.350   4.434
    8UNL     N7 3751   5.147   0.143   4.319
    8UNL     H8 3752   5.064   0.292   4.115
    8UNL     H9 3753   5.194   0.405   4.158
    8UNL    H10 3754   5.027   0.436   4.210
    9UNL     H0 3755   4.856   0.954   4.334
    9UNL     H1 3756   4.862   1.189   4.189
    9UNL     C2 3757   4.783   1.035   4.336
    9UNL     C3 3758   4.789   1.155   4.260
    9UNL     C4 3759   4.623   1.140   4.379
    9UNL     C5 3760   4.486   1.172   4.435
    9UNL     N6 3761   4.678   1.025   4.414
    9UNL     N7 3762   4.683   1.226   4.289
    9UNL     H8 3763   4.408   1.141   4.364
    9UNL     H9 3764   4.474   1.280   4.452
    9UNL    H10 3765   4.467   1.121   4.530
   10UNL     H0 3766   4.675   1.447   3.932
   10UNL     H1 3767   4.898   1.525   3.788
   10UNL     C2 3768   4.776   1.458   3.969
   10UNL     C3 3769   4.889   1.498   3.892
   10UNL     C4 3770   4.931   1.463   4.090
   10UNL     C5 3771   5.007   1.460   4.220
   10UNL     N6 3772   4.802   1.433   4.095
   10UNL     N7 3773   4.992   1.502   3.973
   10UNL     H8 3774   4.997   1.363   4.270
   10UNL     H9 3775   4.971   1.537   4.289
   10UNL    H10 3776   5.115   1.477   4.204
   11UNL     H0 3777   4.667   0.602   4.423
   11UNL     H1 3778   4.890   0.439   4.416
   11UNL     C2 3779   4.769   0.628   4.450
   11UNL     C3 3780   4.881   0.542   4.445
   11UNL     C4 3781   4.924   0.731   4.514
   11UNL     C5 3782   5.003   0.843   4.576
   11UNL     N6 3783   4.795   0.750   4.491
   11UNL     N7 3784   4.985   0.610   4.487
   11UNL     H8 3785   5.036   0.816   4.677
   11UNL     H9 3786   4.945   0.936   4.584
   11UNL    H10 3787   5.092   0.867   4.517
   12UNL     H0 3788   5.832   1.331   3.464
   12UNL     H1 3789   5.847   1.325   3.740
   12UNL     C2 3790   5.764   1.283   3.532
   12UNL     C3 3791   5.774   1.282   3.674
   12UNL     C4 3792   5.609   1.183   3.602
   12UNL     C5 3793   5.477   1.111   3.602
   12UNL     N6 3794   5.660   1.218   3.485
   12UNL     N7 3795   5.671   1.215   3.721
   12UNL     H8 3796   5.460   1.053   3.510
   12UNL     H9 3797   5.394   1.183   3.611
   12UNL    H10 3798   5.469   1.041   3.687
   13UNL     H0 3799   5.352   1.644   4.085
   13UNL     H1 3800   5.367   1.884   4.222
   13UNL     C2 3801   5.283   1.727   4.081
   13UNL     C3 3802   5.293   1.849   4.153
   13UNL     C4 3803   5.126   1.837   4.034
   13UNL     C5 3804   4.993   1.873   3.974
   13UNL     N6 3805   5.177   1.718   4.003
   13UNL     N7 3806   5.189   1.922   4.122
   13UNL     H8 3807   4.977   1.827   3.876
   13UNL     H9 3808   4.911   1.840   4.040
   13UNL    H10 3809   4.983   1.982   3.962
   14UNL     H0 3810   5.386   0.808   4.185
   14UNL     H1 3811   5.156   0.739   4.322
   14UNL     C2 3812   5.375   0.731   4.260
   14UNL     C3 3813   5.256   0.697   4.329
   14UNL     C4 3814   5.415   0.579   4.378
   14UNL     C5 3815   5.492   0.464   4.438
   14UNL     N6 3816   5.479   0.658   4.293
   14UNL     N7 3817   5.282   0.597   4.408
   14UNL     H8 3818   5.455   0.369   4.398
   14UNL     H9 3819   5.480   0.461   4.547
   14UNL    H10 3820   5.600   0.469   4.418
   15UNL     H0 3821   5.392   1.142   4.006
   15UNL     H1 3822   5.165   1.299   4.017
   15UNL     C2 3823   5.381   1.244   3.972
   15UNL     C3 3824   5.263   1.322   3.979
   15UNL     C4 3825   5.420   1.419   3.890
   15UNL     C5 3826   5.496   1.524   3.813
   15UNL     N6 3827   5.484   1.306   3.918
   15UNL     N7 3828   5.288   1.439   3.925
   15UNL     H8 3829   5.463   1.625   3.841
   15UNL     H9 3830   5.478   1.512   3.706
   15UNL    H10 3831   5.604   1.519   3.830
   16UNL     H0 3832   5.689   0.723   3.936
   16UNL     H1 3833   5.688   0.957   3.789
   16UNL     C2 3834   5.667   0.822   3.971
   16UNL     C3 3835   5.667   0.941   3.894
   16UNL     C4 3836   5.623   0.971   4.091
   16UNL     C5 3837   5.595   1.044   4.220
   16UNL     N6 3838   5.636   0.839   4.098
   16UNL     N7 3839   5.637   1.041   3.973
   16UNL     H8 3840   5.582   1.152   4.205
   16UNL     H9 3841   5.677   1.031   4.291
   16UNL    H10 3842   5.503   1.007   4.268
   17UNL     H0 3843   4.187   1.433   4.073
   17UNL     H1 3844   4.409   1.521   4.212
   17UNL     C2 3845   4.287   1.391   4.071
   17UNL     C3 3846   4.399   1.439   4.144
   17UNL     C4 3847   4.440   1.275   4.028
   17UNL     C5 3848   4.516   1.159   3.969
   17UNL     N6 3849   4.312   1.286   3.995
   17UNL     N7 3850   4.501   1.362   4.115
   17UNL     H8 3851   4.480   1.131   3.869
   17UNL     H9 3852   4.623   1.181   3.960
   17UNL    H10 3853   4.506   1.070   4.034
   18UNL     H0 3854   5.876   0.812   4.623
   18UNL     H1 3855   5.649   0.726   4.491
   18UNL     C2 3856   5.866   0.791   4.518
   18UNL     C3 3857   5.748   0.747   4.452
   18UNL     C4 3858   0.021   0.772   4.326
   18UNL     C5 3859   0.100   0.781   4.198
   18UNL     N6 3860   0.083   0.806   4.438
   18UNL     N7 3861   5.775   0.734   4.325
   18UNL     H8 3862   0.054   0.722   4.118
   18UNL     H9 3863   0.203   0.744   4.211
   18UNL    H10 3864   0.106   0.885   4.164
    1Zn      Zn 3865   0.247   5.033   0.304
    2Zn      Zn 3866   0.241   3.988   0.901
    3Zn      Zn 3867   5.639   4.337   0.901
    4Zn      Zn 3868   0.739   4.684   0.298
    5Zn      Zn 3869   0.734   4.163   0.602
    6Zn      Zn 3870   5.642   4.857   0.601
    7UNL     H0 3871   5.666   4.565   1.067
    7UNL     H1 3872   5.672   4.567   1.343
    7UNL     C2 3873   5.654   4.480   1.133
    7UNL     C3 3874   5.657   4.485   1.275
    7UNL     C4 3875   5.627   4.297   1.199
    7UNL     C5 3876   5.613   4.147   1.194
    7UNL     N6 3877   5.633   4.361   1.083
    7UNL     N7 3878   5.639   4.363   1.320
    7UNL     H8 3879   5.549   4.114   1.112
    7UNL     H9 3880   5.571   4.107   1.287
    7UNL    H10 3881   5.711   4.100   1.180
    8UNL     H0 3882   0.280   3.732   1.016
    8UNL     H1 3883   0.278   3.490   0.882
    8UNL     C2 3884   0.262   3.715   0.911
    8UNL     C3 3885   0.262   3.590   0.845
    8UNL     C4 3886   0.225   3.748   0.720
    8UNL     C5 3887   0.201   3.826   0.593
    8UNL     N6 3888   0.237   3.818   0.833
    8UNL     N7 3889   0.237   3.611   0.718
    8UNL     H8 3890   0.160   3.763   0.514
    8UNL     H9 3891   0.295   3.868   0.556
    8UNL    H10 3892   0.132   3.910   0.608
    9UNL     H0 3893   5.838   4.423   0.725
    9UNL     H1 3894   5.847   4.660   0.584
    9UNL     C2 3895   5.767   4.503   0.729
    9UNL     C3 3896   5.774   4.625   0.655
    9UNL     C4 3897   5.607   4.610   0.774
    9UNL     C5 3898   5.472   4.642   0.831
    9UNL     N6 3899   5.662   4.494   0.808
    9UNL     N7 3900   5.668   4.696   0.685
    9UNL     H8 3901   5.393   4.611   0.761
    9UNL     H9 3902   5.460   4.750   0.847
    9UNL    H10 3903   5.453   4.593   0.927
   10UNL     H0 3904   5.656   4.913   0.329
   10UNL     H1 3905   5.879   4.988   0.183
   10UNL     C2 3906   5.757   4.925   0.365
   10UNL     C3 3907   5.870   4.964   0.288
   10UNL     C4 3908   0.025   4.935   0.487
   10UNL     C5 3909   0.102   4.935   0.617
   10UNL     N6 3910   5.783   4.904   0.492
   10UNL     N7 3911   0.087   4.971   0.369
   10UNL     H8 3912   0.084   4.844   0.675
   10UNL     H9 3913   0.072   5.020   0.679
   10UNL    H10 3914   0.210   4.942   0.600
   11UNL     H0 3915   5.650   4.070   0.817
   11UNL     H1 3916   5.872   3.906   0.813
   11UNL     C2 3917   5.752   4.096   0.844
   11UNL     C3 3918   5.864   4.010   0.841
   11UNL     C4 3919   0.021   4.199   0.908
   11UNL     C5 3920   0.099   4.311   0.970
   11UNL     N6 3921   5.779   4.219   0.883
   11UNL     N7 3922   0.082   4.077   0.883
   11UNL     H8 3923   0.118   4.291   1.076
   11UNL     H9 3924   0.047   4.408   0.965
   11UNL    H10 3925   0.196   4.325   0.922
   12UNL     H0 3926   4.852   2.030   4.666
   12UNL     H1 3927   0.937   4.804   0.136
   12UNL     C2 3928   4.784   1.980   4.734
   12UNL     C3 3929   0.867   4.756   0.069
   12UNL     C4 3930   4.632   1.876   4.802
   12UNL     C5 3931   4.502   1.800   4.800
   12UNL     N6 3932   4.684   1.910   4.685
   12UNL     N7 3933   0.766   4.687   0.116
   12UNL     H8 3934   4.489   1.740   4.710
   12UNL     H9 3935   4.417   1.870   4.806
   12UNL    H10 3936   0.569   4.507   0.080
   13UNL     H0 3937   0.446   5.120   0.480
   13UNL     H1 3938   0.456   5.361   0.615
   13UNL     C2 3939   0.375   5.201   0.475
   13UNL     C3 3940   0.382   5.324   0.546
   13UNL     C4 3941   0.215   5.306   0.429
   13UNL     C5 3942   0.080   5.338   0.370
   13UNL     N6 3943   0.269   5.189   0.398
   13UNL     N7 3944   0.276   5.394   0.516
   13UNL     H8 3945   0.070   5.301   0.267
   13UNL     H9 3946   0.001   5.293   0.430
   13UNL    H10 3947   0.062   5.447   0.367
   14UNL     H0 3948   0.480   4.279   0.582
   14UNL     H1 3949   0.251   4.207   0.719
   14UNL     C2 3950   0.470   4.201   0.656
   14UNL     C3 3951   0.350   4.166   0.725
   14UNL     C4 3952   0.511   4.049   0.774
   14UNL     C5 3953   0.589   3.934   0.833
   14UNL     N6 3954   0.574   4.129   0.688
   14UNL     N7 3955   0.378   4.065   0.804
   14UNL     H8 3956   0.558   3.839   0.788
   14UNL     H9 3957   0.572   3.927   0.941
   14UNL    H10 3958   0.698   3.944   0.817
   15UNL     H0 3959   0.490   4.614   0.401
   15UNL     H1 3960   0.262   4.769   0.414
   15UNL     C2 3961   0.478   4.716   0.367
   15UNL     C3 3962   0.359   4.794   0.376
   15UNL     C4 3963   0.516   4.892   0.288
   15UNL     C5 3964   0.591   4.999   0.213
   15UNL     N6 3965   0.581   4.779   0.314
   15UNL     N7 3966   0.384   4.911   0.323
   15UNL     H8 3967   0.561   5.100   0.247
   15UNL     H9 3968   0.569   4.993   0.106
   15UNL    H10 3969   0.699   4.992   0.225
   16UNL     H0 3970   0.777   4.194   0.329
   16UNL     H1 3971   0.781   4.429   0.184
   16UNL     C2 3972   0.758   4.294   0.366
   16UNL     C3 3973   0.761   4.413   0.288
   16UNL     C4 3974   0.719   4.444   0.486
   16UNL     C5 3975   0.694   4.516   0.616
   16UNL     N6 3976   0.729   4.311   0.493
   16UNL     N7 3977   0.734   4.513   0.368
   16UNL     H8 3978   0.679   4.624   0.601
   16UNL     H9 3979   0.779   4.505   0.684
   16UNL    H10 3980   0.605   4.478   0.667
   17UNL     H0 3981   5.170   4.908   0.466
   17UNL     H1 3982   5.392   4.994   0.607
   17UNL     C2 3983   5.269   4.864   0.466
   17UNL     C3 3984   5.381   4.910   0.539
   17UNL     C4 3985   5.419   4.742   0.428
   17UNL     C5 3986   5.491   4.622   0.374
   17UNL     N6 3987   5.291   4.757   0.393
   17UNL     N7 3988   5.482   4.830   0.514
   17UNL     H8 3989   5.469   4.604   0.268
   17UNL     H9 3990   5.600   4.632   0.383
   17UNL    H10 3991   5.462   4.532   0.430
   18UNL     H0 3992   0.971   4.282   1.017
   18UNL     H1 3993   0.743   4.197   0.885
   18UNL     C2 3994   0.960   4.261   0.912
   18UNL     C3 3995   0.842   4.218   0.846
   18UNL     C4 3996   1.002   4.243   0.720
   18UNL     C5 3997   1.082   4.251   0.592
   18UNL     N6 3998   1.064   4.276   0.832
   18UNL     N7 3999   0.869   4.205   0.718
   18UNL     H8 4000   1.028   4.207   0.507
   18UNL     H9 4001   1.177   4.198   0.601
   18UNL    H10 4002   1.103   4.356   0.567
    1Zn      Zn 4003   5.643   4.333   1.501
    2Zn      Zn 4004   5.636   3.296   2.099
    3Zn      Zn 4005   5.146   3.643   2.106
    4Zn      Zn 4006   0.251   3.988   1.501
    5Zn      Zn 4007   0.244   3.468   1.805
    6Zn      Zn 4008   5.154   4.162   1.804
    7UNL     H0 4009   5.183   3.869   2.267
    7UNL     H1 4010   5.193   3.878   2.543
    7UNL     C2 4011   5.167   3.787   2.336
    7UNL     C3 4012   5.173   3.794   2.477
    7UNL     C4 4013   5.133   3.606   2.406
    7UNL     C5 4014   5.111   3.457   2.406
    7UNL     N6 4015   5.141   3.667   2.289
    7UNL     N7 4016   5.149   3.675   2.525
    7UNL     H8 4017   5.055   3.423   2.318
    7UNL     H9 4018   5.055   3.425   2.495
    7UNL    H10 4019   5.207   3.405   2.407
    8UNL     H0 4020   5.673   3.042   2.216
    8UNL     H1 4021   5.672   2.798   2.086
    8UNL     C2 4022   5.657   3.024   2.111
    8UNL     C3 4023   5.657   2.897   2.047
    8UNL     C4 4024   5.626   3.055   1.919
    8UNL     C5 4025   5.613   3.130   1.789
    8UNL     N6 4026   5.634   3.126   2.031
    8UNL     N7 4027   5.637   2.917   1.919
    8UNL     H8 4028   5.555   3.073   1.715
    8UNL     H9 4029   5.711   3.149   1.746
    8UNL    H10 4030   5.562   3.227   1.802
    9UNL     H0 4031   5.355   3.734   1.943
    9UNL     H1 4032   5.364   3.969   1.799
    9UNL     C2 4033   5.280   3.812   1.941
    9UNL     C3 4034   5.288   3.932   1.866
    9UNL     C4 4035   5.115   3.914   1.974
    9UNL     C5 4036   4.976   3.943   2.024
    9UNL     N6 4037   5.171   3.799   2.012
    9UNL     N7 4038   5.179   4.001   1.888
    9UNL     H8 4039   4.902   3.914   1.949
    9UNL     H9 4040   4.963   4.051   2.043
    9UNL    H10 4041   4.952   3.891   2.117
   10UNL     H0 4042   5.167   4.211   1.530
   10UNL     H1 4043   5.389   4.280   1.381
   10UNL     C2 4044   5.268   4.224   1.566
   10UNL     C3 4045   5.380   4.260   1.487
   10UNL     C4 4046   5.423   4.238   1.686
   10UNL     C5 4047   5.501   4.243   1.815
   10UNL     N6 4048   5.294   4.207   1.694
   10UNL     N7 4049   5.484   4.270   1.567
   10UNL     H8 4050   5.476   4.159   1.882
   10UNL     H9 4051   5.479   4.336   1.869
   10UNL    H10 4052   5.609   4.240   1.798
   11UNL     H0 4053   5.160   3.381   2.003
   11UNL     H1 4054   5.385   3.220   1.988
   11UNL     C2 4055   5.261   3.405   2.035
   11UNL     C3 4056   5.374   3.320   2.027
   11UNL     C4 4057   5.413   3.502   2.113
   11UNL     C5 4058   5.490   3.610   2.184
   11UNL     N6 4059   5.285   3.523   2.088
   11UNL     N7 4060   5.476   3.384   2.078
   11UNL     H8 4061   5.524   3.575   2.282
   11UNL     H9 4062   5.430   3.701   2.201
   11UNL    H10 4063   5.579   3.640   2.127
   12UNL     H0 4064   0.440   4.103   1.060
   12UNL     H1 4065   0.457   4.100   1.336
   12UNL     C2 4066   0.372   4.056   1.129
   12UNL     C3 4067   0.383   4.056   1.271
   12UNL     C4 4068   0.217   3.958   1.201
   12UNL     C5 4069   0.084   3.887   1.203
   12UNL     N6 4070   0.267   3.992   1.083
   12UNL     N7 4071   0.280   3.991   1.319
   12UNL     H8 4072   0.060   3.838   1.108
   12UNL     H9 4073   0.003   3.958   1.224
   12UNL    H10 4074   0.081   3.810   1.281
   13UNL     H0 4075   5.841   4.417   1.679
   13UNL     H1 4076   5.852   4.657   1.816
   13UNL     C2 4077   5.770   4.498   1.675
   13UNL     C3 4078   5.778   4.621   1.747
   13UNL     C4 4079   5.611   4.605   1.629
   13UNL     C5 4080   5.476   4.638   1.571
   13UNL     N6 4081   5.665   4.488   1.597
   13UNL     N7 4082   5.673   4.692   1.717
   13UNL     H8 4083   5.465   4.600   1.468
   13UNL     H9 4084   5.397   4.594   1.632
   13UNL    H10 4085   5.459   4.746   1.567
   14UNL     H0 4086   5.877   3.587   1.782
   14UNL     H1 4087   5.648   3.520   1.921
   14UNL     C2 4088   5.866   3.509   1.856
   14UNL     C3 4089   5.747   3.476   1.926
   14UNL     C4 4090   0.019   3.356   1.973
   14UNL     C5 4091   0.095   3.239   2.030
   14UNL     N6 4092   0.083   3.435   1.888
   14UNL     N7 4093   5.772   3.374   2.004
   14UNL     H8 4094   0.074   3.148   1.972
   14UNL     H9 4095   0.066   3.219   2.134
   14UNL    H10 4096   0.204   3.255   2.029
   15UNL     H0 4097   5.885   3.914   1.595
   15UNL     H1 4098   5.656   4.068   1.601
   15UNL     C2 4099   5.875   4.017   1.563
   15UNL     C3 4100   5.755   4.094   1.567
   15UNL     C4 4101   0.029   4.194   1.488
   15UNL     C5 4102   0.106   4.302   1.417
   15UNL     N6 4103   0.092   4.081   1.515
   15UNL     N7 4104   5.781   4.212   1.518
   15UNL     H8 4105   0.071   4.402   1.446
   15UNL     H9 4106   0.092   4.293   1.308
   15UNL    H10 4107   0.213   4.297   1.437
   16UNL     H0 4108   0.301   3.500   1.534
   16UNL     H1 4109   0.301   3.734   1.388
   16UNL     C2 4110   0.277   3.599   1.570
   16UNL     C3 4111   0.278   3.718   1.493
   16UNL     C4 4112   0.229   3.748   1.689
   16UNL     C5 4113   0.199   3.820   1.818
   16UNL     N6 4114   0.242   3.616   1.696
   16UNL     N7 4115   0.246   3.818   1.571
   16UNL     H8 4116   0.188   3.928   1.803
   16UNL     H9 4117   0.279   3.805   1.891
   16UNL    H10 4118   0.105   3.784   1.863
   17UNL     H0 4119   4.681   4.208   1.672
   17UNL     H1 4120   4.900   4.294   1.815
   17UNL     C2 4121   4.780   4.166   1.670
   17UNL     C3 4122   4.892   4.212   1.745
   17UNL     C4 4123   4.933   4.051   1.626
   17UNL     C5 4124   5.010   3.935   1.567
   17UNL     N6 4125   4.806   4.063   1.592
   17UNL     N7 4126   4.994   4.136   1.716
   17UNL     H8 4127   4.979   3.913   1.464
   17UNL     H9 4128   5.118   3.954   1.566
   17UNL    H10 4129   4.993   3.844   1.626
   18UNL     H0 4130   0.479   3.593   2.220
   18UNL     H1 4131   0.251   3.508   2.088
   18UNL     C2 4132   0.469   3.569   2.115
   18UNL     C3 4133   0.350   3.526   2.050
   18UNL     C4 4134   0.512   3.544   1.925
   18UNL     C5 4135   0.591   3.550   1.797
   18UNL     N6 4136   0.574   3.579   2.037
   18UNL     N7 4137   0.378   3.509   1.923
   18UNL     H8 4138   0.550   3.483   1.720
   18UNL     H9 4139   0.696   3.522   1.812
   18UNL    H10 4140   0.590   3.651   1.756
    1Zn      Zn 4141   5.153   3.648   2.707
    2Zn      Zn 4142   5.150   2.605   3.301
    3Zn      Zn 4143   4.659   2.949   3.306
    4Zn      Zn 4144   5.644   3.298   2.700
    5Zn      Zn 4145   5.643   2.777   3.004
    6Zn      Zn 4146   4.664   3.469   3.006
    7UNL     H0 4147   4.687   3.177   3.468
    7UNL     H1 4148   4.693   3.185   3.744
    7UNL     C2 4149   4.674   3.094   3.536
    7UNL     C3 4150   4.678   3.101   3.678
    7UNL     C4 4151   4.646   2.912   3.606
    7UNL     C5 4152   4.630   2.762   3.605
    7UNL     N6 4153   4.653   2.974   3.488
    7UNL     N7 4154   4.659   2.981   3.725
    7UNL     H8 4155   4.576   2.726   3.517
    7UNL     H9 4156   4.576   2.727   3.694
    7UNL    H10 4157   4.729   2.714   3.606
    8UNL     H0 4158   5.195   2.350   3.415
    8UNL     H1 4159   5.192   2.107   3.282
    8UNL     C2 4160   5.175   2.333   3.310
    8UNL     C3 4161   5.174   2.207   3.244
    8UNL     C4 4162   5.136   2.365   3.120
    8UNL     C5 4163   5.115   2.443   2.992
    8UNL     N6 4164   5.148   2.435   3.232
    8UNL     N7 4165   5.149   2.228   3.118
    8UNL     H8 4166   5.076   2.379   2.912
    8UNL     H9 4167   5.209   2.487   2.957
    8UNL    H10 4168   5.043   2.525   3.006
    9UNL     H0 4169   4.861   3.036   3.130
    9UNL     H1 4170   4.869   3.274   2.991
    9UNL     C2 4171   4.789   3.116   3.134
    9UNL     C3 4172   4.796   3.238   3.061
    9UNL     C4 4173   4.628   3.221   3.178
    9UNL     C5 4174   4.491   3.251   3.232
    9UNL     N6 4175   4.683   3.105   3.211
    9UNL     N7 4176   4.689   3.308   3.090
    9UNL     H8 4177   4.413   3.217   3.163
    9UNL     H9 4178   4.477   3.359   3.248
    9UNL    H10 4179   4.473   3.202   3.329
   10UNL     H0 4180   4.676   3.531   2.737
   10UNL     H1 4181   4.897   3.608   2.590
   10UNL     C2 4182   4.777   3.542   2.772
   10UNL     C3 4183   4.889   3.582   2.695
   10UNL     C4 4184   4.933   3.549   2.892
   10UNL     C5 4185   5.011   3.548   3.021
   10UNL     N6 4186   4.805   3.517   2.899
   10UNL     N7 4187   4.994   3.587   2.774
   10UNL     H8 4188   5.011   3.448   3.068
   10UNL     H9 4189   4.969   3.618   3.094
   10UNL    H10 4190   5.116   3.576   3.006
   11UNL     H0 4191   4.672   2.683   3.219
   11UNL     H1 4192   4.897   2.522   3.209
   11UNL     C2 4193   4.773   2.710   3.246
   11UNL     C3 4194   4.887   2.625   3.240
   11UNL     C4 4195   4.928   2.813   3.311
   11UNL     C5 4196   5.005   2.926   3.374
   11UNL     N6 4197   4.799   2.831   3.288
   11UNL     N7 4198   4.990   2.693   3.283
   11UNL     H8 4199   5.031   2.902   3.478
   11UNL     H9 4200   4.950   3.020   3.374
   11UNL    H10 4201   5.100   2.944   3.321
   12UNL     H0 4202   5.827   3.420   2.260
   12UNL     H1 4203   5.840   3.419   2.536
   12UNL     C2 4204   5.760   3.370   2.328
   12UNL     C3 4205   5.769   3.371   2.470
   12UNL     C4 4206   5.609   3.266   2.399
   12UNL     C5 4207   5.477   3.192   2.399
   12UNL     N6 4208   5.659   3.300   2.281
   12UNL     N7 4209   5.669   3.302   2.517
   12UNL     H8 4210   5.461   3.134   2.306
   12UNL     H9 4211   5.394   3.262   2.409
   12UNL    H10 4212   5.472   3.121   2.482
   13UNL     H0 4213   5.351   3.732   2.885
   13UNL     H1 4214   5.358   3.969   3.027
   13UNL     C2 4215   5.280   3.814   2.880
   13UNL     C3 4216   5.286   3.934   2.955
   13UNL     C4 4217   5.122   3.921   2.833
   13UNL     C5 4218   4.988   3.955   2.772
   13UNL     N6 4219   5.176   3.804   2.801
   13UNL     N7 4220   5.181   4.006   2.924
   13UNL     H8 4221   4.983   3.926   2.666
   13UNL     H9 4222   4.907   3.904   2.825
   13UNL    H10 4223   4.968   4.063   2.776
   14UNL     H0 4224   5.389   2.893   2.981
   14UNL     H1 4225   5.161   2.825   3.121
   14UNL     C2 4226   5.379   2.816   3.057
   14UNL     C3 4227   5.260   2.783   3.127
   14UNL     C4 4228   5.420   2.666   3.176
   14UNL     C5 4229   5.497   2.550   3.236
   14UNL     N6 4230   5.484   2.744   3.089
   14UNL     N7 4231   5.287   2.683   3.207
   14UNL     H8 4232   5.470   2.457   3.186
   14UNL     H9 4233   5.475   2.539   3.342
   14UNL    H10 4234   5.606   2.563   3.226
   15UNL     H0 4235   5.395   3.230   2.808
   15UNL     H1 4236   5.168   3.386   2.820
   15UNL     C2 4237   5.384   3.331   2.773
   15UNL     C3 4238   5.265   3.410   2.780
   15UNL     C4 4239   5.422   3.506   2.691
   15UNL     C5 4240   5.497   3.612   2.614
   15UNL     N6 4241   5.486   3.393   2.717
   15UNL     N7 4242   5.290   3.526   2.725
   15UNL     H8 4243   5.468   3.713   2.646
   15UNL     H9 4244   5.477   3.604   2.507
   15UNL    H10 4245   5.606   3.605   2.628
   16UNL     H0 4246   5.692   2.809   2.731
   16UNL     H1 4247   5.689   3.043   2.585
   16UNL     C2 4248   5.670   2.908   2.767
   16UNL     C3 4249   5.669   3.027   2.690
   16UNL     C4 4250   5.626   3.057   2.888
   16UNL     C5 4251   5.598   3.130   3.017
   16UNL     N6 4252   5.639   2.925   2.894
   16UNL     N7 4253   5.639   3.127   2.769
   16UNL     H8 4254   5.593   3.238   3.003
   16UNL     H9 4255   5.678   3.110   3.091
   16UNL    H10 4256   5.503   3.098   3.061
   17UNL     H0 4257   4.193   3.519   2.870
   17UNL     H1 4258   4.412   3.601   3.017
   17UNL     C2 4259   4.292   3.476   2.869
   17UNL     C3 4260   4.403   3.520   2.946
   17UNL     C4 4261   4.444   3.358   2.827
   17UNL     C5 4262   4.520   3.242   2.768
   17UNL     N6 4263   4.317   3.372   2.792
   17UNL     N7 4264   4.505   3.443   2.918
   17UNL     H8 4265   4.491   3.222   2.664
   17UNL     H9 4266   4.628   3.260   2.769
   17UNL    H10 4267   4.501   3.151   2.826
   18UNL     H0 4268   5.880   2.892   3.420
   18UNL     H1 4269   5.653   2.810   3.286
   18UNL     C2 4270   5.870   2.873   3.315
   18UNL     C3 4271   5.751   2.831   3.248
   18UNL     C4 4272   0.025   2.856   3.123
   18UNL     C5 4273   0.105   2.867   2.995
   18UNL     N6 4274   0.087   2.888   3.236
   18UNL     N7 4275   5.779   2.820   3.121
   18UNL     H8 4276   0.059   2.810   2.914
   18UNL     H9 4277   0.207   2.830   3.007
   18UNL    H10 4278   0.111   2.972   2.963
    1Zn      Zn 4279   4.662   2.950   3.906
    2Zn      Zn 4280   4.661   1.908   4.502
    3Zn      Zn 4281   4.172   2.255   4.510
    4Zn      Zn 4282   5.152   2.600   3.902
    5Zn      Zn 4283   5.157   2.081   4.209
    6Zn      Zn 4284   4.172   2.773   4.205
    7UNL     H0 4285   4.202   2.482   4.672
    7UNL     H1 4286   0.280   5.266   0.141
    7UNL     C2 4287   4.187   2.400   4.740
    7UNL     C3 4288   0.264   5.182   0.075
    7UNL     C4 4289   0.233   4.992   0.003
    7UNL     C5 4290   0.219   4.843   0.002
    7UNL     N6 4291   4.166   2.279   4.692
    7UNL     N7 4292   0.245   5.061   0.122
    7UNL     H8 4293   4.087   2.032   4.721
    7UNL     H9 4294   0.166   4.807   0.092
    7UNL    H10 4295   0.317   4.795   0.001
    8UNL     H0 4296   4.701   1.654   4.616
    8UNL     H1 4297   4.692   1.410   4.486
    8UNL     C2 4298   4.682   1.636   4.511
    8UNL     C3 4299   4.678   1.509   4.447
    8UNL     C4 4300   4.646   1.667   4.320
    8UNL     C5 4301   4.631   1.743   4.191
    8UNL     N6 4302   4.659   1.738   4.432
    8UNL     N7 4303   4.655   1.530   4.320
    8UNL     H8 4304   4.565   1.689   4.121
    8UNL     H9 4305   4.728   1.755   4.142
    8UNL    H10 4306   4.588   1.843   4.205
    9UNL     H0 4307   4.368   2.338   4.330
    9UNL     H1 4308   4.373   2.572   4.183
    9UNL     C2 4309   4.297   2.419   4.334
    9UNL     C3 4310   4.302   2.539   4.258
    9UNL     C4 4311   4.140   2.527   4.382
    9UNL     C5 4312   4.005   2.561   4.442
    9UNL     N6 4313   4.195   2.411   4.416
    9UNL     N7 4314   4.198   2.611   4.289
    9UNL     H8 4315   3.924   2.531   4.374
    9UNL     H9 4316   3.995   2.669   4.458
    9UNL    H10 4317   3.989   2.512   4.538
   10UNL     H0 4318   4.184   2.832   3.932
   10UNL     H1 4319   4.406   2.911   3.787
   10UNL     C2 4320   4.285   2.844   3.968
   10UNL     C3 4321   4.398   2.884   3.892
   10UNL     C4 4322   4.441   2.850   4.089
   10UNL     C5 4323   4.518   2.847   4.218
   10UNL     N6 4324   4.312   2.819   4.094
   10UNL     N7 4325   4.502   2.889   3.971
   10UNL     H8 4326   4.511   2.749   4.267
   10UNL     H9 4327   4.481   2.922   4.289
   10UNL    H10 4328   4.625   2.867   4.203
   11UNL     H0 4329   4.187   1.995   4.405
   11UNL     H1 4330   4.411   1.834   4.391
   11UNL     C2 4331   4.287   2.019   4.438
   11UNL     C3 4332   4.400   1.934   4.430
   11UNL     C4 4333   4.440   2.115   4.517
   11UNL     C5 4334   4.516   2.223   4.589
   11UNL     N6 4335   4.311   2.137   4.492
   11UNL     N7 4336   4.502   1.997   4.483
   11UNL     H8 4337   4.545   2.189   4.690
   11UNL     H9 4338   4.459   2.316   4.601
   11UNL    H10 4339   4.609   2.248   4.536
   12UNL     H0 4340   5.347   2.718   3.466
   12UNL     H1 4341   5.357   2.713   3.742
   12UNL     C2 4342   5.277   2.671   3.533
   12UNL     C3 4343   5.284   2.669   3.675
   12UNL     C4 4344   5.121   2.572   3.600
   12UNL     C5 4345   4.988   2.500   3.597
   12UNL     N6 4346   5.173   2.607   3.484
   12UNL     N7 4347   5.181   2.604   3.720
   12UNL     H8 4348   4.978   2.435   3.510
   12UNL     H9 4349   4.906   2.572   3.595
   12UNL    H10 4350   4.974   2.437   3.686
   13UNL     H0 4351   4.863   3.037   4.079
   13UNL     H1 4352   4.874   3.276   4.218
   13UNL     C2 4353   4.792   3.117   4.077
   13UNL     C3 4354   4.799   3.239   4.149
   13UNL     C4 4355   4.632   3.223   4.033
   13UNL     C5 4356   4.497   3.256   3.974
   13UNL     N6 4357   4.685   3.106   4.001
   13UNL     N7 4358   4.693   3.310   4.121
   13UNL     H8 4359   4.486   3.220   3.871
   13UNL     H9 4360   4.417   3.211   4.034
   13UNL    H10 4361   4.479   3.365   3.973
   14UNL     H0 4362   4.904   2.201   4.190
   14UNL     H1 4363   4.675   2.132   4.329
   14UNL     C2 4364   4.893   2.122   4.263
   14UNL     C3 4365   4.774   2.089   4.333
   14UNL     C4 4366   4.933   1.967   4.377
   14UNL     C5 4367   5.009   1.850   4.433
   14UNL     N6 4368   4.996   2.047   4.293
   14UNL     N7 4369   4.799   1.985   4.409
   14UNL     H8 4370   4.986   1.759   4.376
   14UNL     H9 4371   4.981   1.830   4.538
   14UNL    H10 4372   5.117   1.864   4.430
   15UNL     H0 4373   4.903   2.532   4.007
   15UNL     H1 4374   4.675   2.688   4.017
   15UNL     C2 4375   4.892   2.633   3.972
   15UNL     C3 4376   4.773   2.711   3.978
   15UNL     C4 4377   4.931   2.808   3.890
   15UNL     C5 4378   5.006   2.912   3.813
   15UNL     N6 4379   4.994   2.694   3.918
   15UNL     N7 4380   4.798   2.828   3.924
   15UNL     H8 4381   4.973   3.014   3.839
   15UNL     H9 4382   4.990   2.900   3.705
   15UNL    H10 4383   5.114   2.908   3.830
   16UNL     H0 4384   5.206   2.112   3.937
   16UNL     H1 4385   5.193   2.345   3.788
   16UNL     C2 4386   5.181   2.211   3.972
   16UNL     C3 4387   5.176   2.329   3.893
   16UNL     C4 4388   5.137   2.361   4.092
   16UNL     C5 4389   5.112   2.434   4.221
   16UNL     N6 4390   5.153   2.229   4.099
   16UNL     N7 4391   5.146   2.429   3.972
   16UNL     H8 4392   5.089   2.540   4.204
   16UNL     H9 4393   5.201   2.430   4.285
   16UNL    H10 4394   5.029   2.391   4.277
   17UNL     H0 4395   3.700   2.821   4.074
   17UNL     H1 4396   3.921   2.904   4.218
   17UNL     C2 4397   3.799   2.778   4.072
   17UNL     C3 4398   3.911   2.823   4.147
   17UNL     C4 4399   3.951   2.662   4.028
   17UNL     C5 4400   4.026   2.545   3.968
   17UNL     N6 4401   3.823   2.675   3.995
   17UNL     N7 4402   4.013   2.746   4.118
   17UNL     H8 4403   3.996   2.525   3.865
   17UNL     H9 4404   4.135   2.564   3.967
   17UNL    H10 4405   4.009   2.454   4.026
   18UNL     H0 4406   5.389   2.203   4.626
   18UNL     H1 4407   5.163   2.119   4.491
   18UNL     C2 4408   5.380   2.181   4.520
   18UNL     C3 4409   5.262   2.138   4.453
   18UNL     C4 4410   5.424   2.159   4.330
   18UNL     C5 4411   5.506   2.166   4.203
   18UNL     N6 4412   5.485   2.193   4.443
   18UNL     N7 4413   5.291   2.123   4.326
   18UNL     H8 4414   5.456   2.116   4.119
   18UNL     H9 4415   5.604   2.119   4.215
   18UNL    H10 4416   5.522   2.271   4.173
    1Zn      Zn 4417   3.188   0.870   0.301
    2Zn      Zn 4418   1.222   5.378   0.902
    3Zn      Zn 4419   2.694   0.175   0.904
    4Zn      Zn 4420   3.681   0.523   0.298
    5Zn      Zn 4421   3.675   0.004   0.604
    6Zn      Zn 4422   2.698   0.693   0.600
    7UNL     H0 4423   2.733   0.399   1.067
    7UNL     H1 4424   2.740   0.404   1.343
    7UNL     C2 4425   2.716   0.316   1.135
    7UNL     C3 4426   2.720   0.322   1.277
    7UNL     C4 4427   2.680   0.135   1.203
    7UNL     C5 4428   0.696   5.536   1.200
    7UNL     N6 4429   2.689   0.197   1.086
    7UNL     N7 4430   2.695   0.202   1.322
    7UNL     H8 4431   0.642   5.502   1.111
    7UNL     H9 4432   0.640   5.502   1.288
    7UNL    H10 4433   0.793   5.483   1.202
    8UNL     H0 4434   1.265   5.122   1.017
    8UNL     H1 4435   1.262   4.880   0.884
    8UNL     C2 4436   1.246   5.105   0.912
    8UNL     C3 4437   1.245   4.979   0.846
    8UNL     C4 4438   1.209   5.137   0.721
    8UNL     C5 4439   1.191   5.214   0.593
    8UNL     N6 4440   1.220   5.207   0.833
    8UNL     N7 4441   1.221   5.000   0.719
    8UNL     H8 4442   1.131   5.158   0.520
    8UNL     H9 4443   1.288   5.235   0.547
    8UNL    H10 4444   1.140   5.310   0.608
    9UNL     H0 4445   2.894   0.259   0.726
    9UNL     H1 4446   2.899   0.494   0.580
    9UNL     C2 4447   2.822   0.340   0.730
    9UNL     C3 4448   2.827   0.460   0.654
    9UNL     C4 4449   2.663   0.447   0.776
    9UNL     C5 4450   2.529   0.480   0.835
    9UNL     N6 4451   2.719   0.331   0.810
    9UNL     N7 4452   2.722   0.532   0.684
    9UNL     H8 4453   2.448   0.450   0.766
    9UNL     H9 4454   2.518   0.588   0.852
    9UNL    H10 4455   2.511   0.430   0.931
   10UNL     H0 4456   2.711   0.751   0.327
   10UNL     H1 4457   2.933   0.829   0.183
   10UNL     C2 4458   2.812   0.763   0.364
   10UNL     C3 4459   2.924   0.803   0.287
   10UNL     C4 4460   2.967   0.771   0.485
   10UNL     C5 4461   3.043   0.768   0.615
   10UNL     N6 4462   2.838   0.739   0.491
   10UNL     N7 4463   3.028   0.808   0.367
   10UNL     H8 4464   3.033   0.672   0.666
   10UNL     H9 4465   3.008   0.847   0.683
   10UNL    H10 4466   3.151   0.785   0.599
   11UNL     H0 4467   0.745   5.459   0.811
   11UNL     H1 4468   0.969   5.296   0.805
   11UNL     C2 4469   0.846   5.485   0.841
   11UNL     C3 4470   0.959   5.399   0.837
   11UNL     C4 4471   2.962   0.036   0.911
   11UNL     C5 4472   3.039   0.148   0.976
   11UNL     N6 4473   2.833   0.056   0.885
   11UNL     N7 4474   1.062   5.466   0.883
   11UNL     H8 4475   3.072   0.118   1.076
   11UNL     H9 4476   2.979   0.240   0.987
   11UNL    H10 4477   3.128   0.174   0.918
   12UNL     H0 4478   5.835   3.409   4.664
   12UNL     H1 4479   3.883   0.638   0.134
   12UNL     C2 4480   5.766   3.363   4.733
   12UNL     C3 4481   3.811   0.591   0.068
   12UNL     C4 4482   5.611   3.263   4.803
   12UNL     C5 4483   5.479   3.190   4.804
   12UNL     N6 4484   5.663   3.295   4.686
   12UNL     N7 4485   3.708   0.525   0.116
   12UNL     H8 4486   5.463   3.132   4.712
   12UNL     H9 4487   3.434   0.485   0.007
   12UNL    H10 4488   3.511   0.344   0.082
   13UNL     H0 4489   3.390   0.954   0.475
   13UNL     H1 4490   3.403   1.194   0.612
   13UNL     C2 4491   3.319   1.036   0.472
   13UNL     C3 4492   3.328   1.158   0.543
   13UNL     C4 4493   3.159   1.143   0.428
   13UNL     C5 4494   3.024   1.177   0.371
   13UNL     N6 4495   3.212   1.025   0.396
   13UNL     N7 4496   3.222   1.230   0.514
   13UNL     H8 4497   3.007   1.131   0.273
   13UNL     H9 4498   2.945   1.142   0.438
   13UNL    H10 4499   3.011   1.285   0.359
   14UNL     H0 4500   3.420   0.120   0.583
   14UNL     H1 4501   3.193   0.050   0.724
   14UNL     C2 4502   3.411   0.042   0.657
   14UNL     C3 4503   3.292   0.008   0.728
   14UNL     C4 4504   1.491   5.439   0.774
   14UNL     C5 4505   1.568   5.322   0.830
   14UNL     N6 4506   1.553   5.519   0.688
   14UNL     N7 4507   1.358   5.456   0.806
   14UNL     H8 4508   1.535   5.229   0.783
   14UNL     H9 4509   1.551   5.312   0.938
   14UNL    H10 4510   1.676   5.331   0.814
   15UNL     H0 4511   3.431   0.453   0.402
   15UNL     H1 4512   3.203   0.607   0.412
   15UNL     C2 4513   3.420   0.554   0.367
   15UNL     C3 4514   3.301   0.631   0.374
   15UNL     C4 4515   3.457   0.729   0.285
   15UNL     C5 4516   3.532   0.834   0.207
   15UNL     N6 4517   3.522   0.616   0.313
   15UNL     N7 4518   3.325   0.748   0.319
   15UNL     H8 4519   3.496   0.935   0.232
   15UNL     H9 4520   3.516   0.820   0.099
   15UNL    H10 4521   3.640   0.832   0.225
   16UNL     H0 4522   3.727   0.034   0.332
   16UNL     H1 4523   3.730   0.268   0.185
   16UNL     C2 4524   3.704   0.134   0.367
   16UNL     C3 4525   3.706   0.253   0.290
   16UNL     C4 4526   3.658   0.283   0.486
   16UNL     C5 4527   3.628   0.356   0.615
   16UNL     N6 4528   3.671   0.151   0.493
   16UNL     N7 4529   3.675   0.353   0.368
   16UNL     H8 4530   3.614   0.464   0.599
   16UNL     H9 4531   3.709   0.344   0.687
   16UNL    H10 4532   3.536   0.318   0.662
   17UNL     H0 4533   2.225   0.745   0.469
   17UNL     H1 4534   2.447   0.828   0.612
   17UNL     C2 4535   2.324   0.702   0.467
   17UNL     C3 4536   2.437   0.746   0.542
   17UNL     C4 4537   2.475   0.583   0.425
   17UNL     C5 4538   2.549   0.465   0.367
   17UNL     N6 4539   2.347   0.597   0.391
   17UNL     N7 4540   2.538   0.668   0.513
   17UNL     H8 4541   2.517   0.442   0.264
   17UNL     H9 4542   2.657   0.482   0.364
   17UNL    H10 4543   2.531   0.375   0.427
   18UNL     H0 4544   3.910   0.127   1.018
   18UNL     H1 4545   3.681   0.050   0.885
   18UNL     C2 4546   3.900   0.104   0.913
   18UNL     C3 4547   3.781   0.065   0.847
   18UNL     C4 4548   3.943   0.079   0.723
   18UNL     C5 4549   4.025   0.082   0.596
   18UNL     N6 4550   4.006   0.112   0.835
   18UNL     N7 4551   3.809   0.048   0.720
   18UNL     H8 4552   3.971   0.037   0.512
   18UNL     H9 4553   4.119   0.027   0.607
   18UNL    H10 4554   4.049   0.185   0.567
    1Zn      Zn 4555   2.698   0.173   1.504
    2Zn      Zn 4556   0.732   4.682   2.103
    3Zn      Zn 4557   0.243   5.029   2.104
    4Zn      Zn 4558   1.227   5.373   1.502
    5Zn      Zn 4559   1.226   4.851   1.805
    6Zn      Zn 4560   0.246   5.549   1.804
    7UNL     H0 4561   0.279   5.254   2.268
    7UNL     H1 4562   0.289   5.258   2.544
    7UNL     C2 4563   0.263   5.171   2.335
    7UNL     C3 4564   0.269   5.176   2.477
    7UNL     C4 4565   0.230   4.989   2.403
    7UNL     C5 4566   0.210   4.840   2.399
    7UNL     N6 4567   0.237   5.052   2.286
    7UNL     N7 4568   0.246   5.055   2.523
    7UNL     H8 4569   0.145   4.808   2.316
    7UNL     H9 4570   0.164   4.803   2.492
    7UNL    H10 4571   0.306   4.788   2.387
    8UNL     H0 4572   0.771   4.427   2.219
    8UNL     H1 4573   0.772   4.184   2.087
    8UNL     C2 4574   0.754   4.410   2.114
    8UNL     C3 4575   0.755   4.284   2.048
    8UNL     C4 4576   0.719   4.442   1.923
    8UNL     C5 4577   0.699   4.518   1.794
    8UNL     N6 4578   0.730   4.512   2.035
    8UNL     N7 4579   0.732   4.304   1.921
    8UNL     H8 4580   0.651   4.457   1.717
    8UNL     H9 4581   0.795   4.552   1.755
    8UNL    H10 4582   0.636   4.607   1.809
    9UNL     H0 4583   0.447   5.119   1.937
    9UNL     H1 4584   0.455   5.355   1.795
    9UNL     C2 4585   0.373   5.198   1.938
    9UNL     C3 4586   0.380   5.319   1.863
    9UNL     C4 4587   0.209   5.301   1.975
    9UNL     C5 4588   0.071   5.330   2.027
    9UNL     N6 4589   0.265   5.186   2.011
    9UNL     N7 4590   0.272   5.388   1.889
    9UNL     H8 4591   5.882   5.300   1.953
    9UNL     H9 4592   0.057   5.438   2.045
    9UNL    H10 4593   0.049   5.278   2.121
   10UNL     H0 4594   2.221   0.054   1.533
   10UNL     H1 4595   2.442   0.129   1.385
   10UNL     C2 4596   2.322   0.067   1.569
   10UNL     C3 4597   2.434   0.106   1.491
   10UNL     C4 4598   2.478   0.077   1.689
   10UNL     C5 4599   2.555   0.077   1.818
   10UNL     N6 4600   2.349   0.045   1.695
   10UNL     N7 4601   2.538   0.112   1.570
   10UNL     H8 4602   0.586   5.531   1.870
   10UNL     H9 4603   2.518   0.155   1.886
   10UNL    H10 4604   2.662   0.097   1.801
   11UNL     H0 4605   0.257   4.765   2.008
   11UNL     H1 4606   0.481   4.603   1.999
   11UNL     C2 4607   0.357   4.791   2.039
   11UNL     C3 4608   0.471   4.705   2.033
   11UNL     C4 4609   0.510   4.889   2.114
   11UNL     C5 4610   0.586   4.999   2.185
   11UNL     N6 4611   0.382   4.910   2.087
   11UNL     N7 4612   0.573   4.770   2.083
   11UNL     H8 4613   0.605   4.970   2.289
   11UNL     H9 4614   0.532   5.094   2.186
   11UNL    H10 4615   0.684   5.017   2.138
   12UNL     H0 4616   1.423   5.486   1.065
   12UNL     H1 4617   1.435   5.480   1.341
   12UNL     C2 4618   1.352   5.441   1.132
   12UNL     C3 4619   1.361   5.439   1.274
   12UNL     C4 4620   1.194   5.346   1.201
   12UNL     C5 4621   1.060   5.277   1.199
   12UNL     N6 4622   1.246   5.380   1.084
   12UNL     N7 4623   1.256   5.377   1.320
   12UNL     H8 4624   1.044   5.217   1.109
   12UNL     H9 4625   0.979   5.351   1.204
   12UNL    H10 4626   1.048   5.210   1.285
   13UNL     H0 4627   2.897   0.260   1.681
   13UNL     H1 4628   2.906   0.500   1.818
   13UNL     C2 4629   2.826   0.341   1.676
   13UNL     C3 4630   2.833   0.463   1.748
   13UNL     C4 4631   2.668   0.448   1.628
   13UNL     C5 4632   2.535   0.481   1.565
   13UNL     N6 4633   2.721   0.330   1.598
   13UNL     N7 4634   2.728   0.535   1.716
   13UNL     H8 4635   2.532   0.456   1.459
   13UNL     H9 4636   2.454   0.426   1.615
   13UNL    H10 4637   2.512   0.588   1.573
   14UNL     H0 4638   0.973   4.968   1.782
   14UNL     H1 4639   0.744   4.903   1.923
   14UNL     C2 4640   0.962   4.891   1.857
   14UNL     C3 4641   0.843   4.860   1.928
   14UNL     C4 4642   1.002   4.741   1.977
   14UNL     C5 4643   1.079   4.626   2.038
   14UNL     N6 4644   1.066   4.818   1.890
   14UNL     N7 4645   0.869   4.759   2.008
   14UNL     H8 4646   1.045   4.531   1.996
   14UNL     H9 4647   1.063   4.621   2.146
   14UNL    H10 4648   1.187   4.633   2.021
   15UNL     H0 4649   0.977   5.305   1.608
   15UNL     H1 4650   0.749   5.461   1.616
   15UNL     C2 4651   0.966   5.406   1.572
   15UNL     C3 4652   0.848   5.485   1.578
   15UNL     C4 4653   2.967   0.030   1.489
   15UNL     C5 4654   3.043   0.135   1.412
   15UNL     N6 4655   1.069   5.467   1.518
   15UNL     N7 4656   2.835   0.051   1.523
   15UNL     H8 4657   3.011   0.237   1.440
   15UNL     H9 4658   3.025   0.124   1.304
   15UNL    H10 4659   3.152   0.130   1.428
   16UNL     H0 4660   1.273   4.884   1.532
   16UNL     H1 4661   1.267   5.119   1.386
   16UNL     C2 4662   1.251   4.983   1.568
   16UNL     C3 4663   1.249   5.102   1.491
   16UNL     C4 4664   1.209   5.132   1.690
   16UNL     C5 4665   1.183   5.203   1.820
   16UNL     N6 4666   1.222   5.000   1.696
   16UNL     N7 4667   1.220   5.202   1.571
   16UNL     H8 4668   1.170   5.311   1.806
   16UNL     H9 4669   1.266   5.189   1.890
   16UNL    H10 4670   1.091   5.166   1.869
   17UNL     H0 4671   1.736   0.048   1.669
   17UNL     H1 4672   1.958   0.136   1.808
   17UNL     C2 4673   1.835   0.004   1.669
   17UNL     C3 4674   1.947   0.052   1.741
   17UNL     C4 4675   0.024   5.433   1.631
   17UNL     C5 4676   0.097   5.313   1.578
   17UNL     N6 4677   5.782   5.447   1.597
   17UNL     N7 4678   0.086   5.522   1.717
   17UNL     H8 4679   0.074   5.294   1.472
   17UNL     H9 4680   0.206   5.325   1.585
   17UNL    H10 4681   0.070   5.223   1.635
   18UNL     H0 4682   1.459   4.982   2.217
   18UNL     H1 4683   1.234   4.893   2.086
   18UNL     C2 4684   1.451   4.957   2.113
   18UNL     C3 4685   1.333   4.911   2.048
   18UNL     C4 4686   1.495   4.930   1.923
   18UNL     C5 4687   1.575   4.934   1.796
   18UNL     N6 4688   1.556   4.967   2.035
   18UNL     N7 4689   1.362   4.893   1.921
   18UNL     H8 4690   1.527   4.878   1.715
   18UNL     H9 4691   1.675   4.890   1.809
   18UNL    H10 4692   1.589   5.037   1.762
    1Zn      Zn 4693   0.249   5.028   2.704
    2Zn      Zn 4694   0.239   3.988   3.300
    3Zn      Zn 4695   5.639   4.339   3.307
    4Zn      Zn 4696   0.742   4.683   2.704
    5Zn      Zn 4697   0.736   4.164   3.010
    6Zn      Zn 4698   5.646   4.859   3.007
    7UNL     H0 4699   5.667   4.568   3.469
    7UNL     H1 4700   5.670   4.576   3.745
    7UNL     C2 4701   5.655   4.485   3.537
    7UNL     C3 4702   5.657   4.492   3.679
    7UNL     C4 4703   5.629   4.302   3.606
    7UNL     C5 4704   5.615   4.152   3.605
    7UNL     N6 4705   5.636   4.364   3.489
    7UNL     N7 4706   5.640   4.371   3.726
    7UNL     H8 4707   5.558   4.116   3.519
    7UNL     H9 4708   5.563   4.116   3.695
    7UNL    H10 4709   5.713   4.105   3.603
    8UNL     H0 4710   0.280   3.734   3.417
    8UNL     H1 4711   0.280   3.490   3.286
    8UNL     C2 4712   0.262   3.716   3.312
    8UNL     C3 4713   0.263   3.590   3.248
    8UNL     C4 4714   0.227   3.747   3.121
    8UNL     C5 4715   0.207   3.822   2.992
    8UNL     N6 4716   0.237   3.818   3.233
    8UNL     N7 4717   0.240   3.609   3.120
    8UNL     H8 4718   0.150   3.764   2.919
    8UNL     H9 4719   0.304   3.845   2.946
    8UNL    H10 4720   0.155   3.918   3.007
    9UNL     H0 4721   5.842   4.425   3.133
    9UNL     H1 4722   5.853   4.664   2.995
    9UNL     C2 4723   5.770   4.506   3.136
    9UNL     C3 4724   5.778   4.628   3.064
    9UNL     C4 4725   5.609   4.611   3.178
    9UNL     C5 4726   5.471   4.642   3.231
    9UNL     N6 4727   5.663   4.495   3.212
    9UNL     N7 4728   5.671   4.698   3.091
    9UNL     H8 4729   5.394   4.613   3.158
    9UNL     H9 4730   5.459   4.749   3.250
    9UNL    H10 4731   5.449   4.589   3.325
   10UNL     H0 4732   5.658   4.910   2.733
   10UNL     H1 4733   5.880   4.977   2.584
   10UNL     C2 4734   5.759   4.922   2.769
   10UNL     C3 4735   5.872   4.957   2.690
   10UNL     C4 4736   0.028   4.934   2.889
   10UNL     C5 4737   0.106   4.938   3.018
   10UNL     N6 4738   5.786   4.904   2.896
   10UNL     N7 4739   0.089   4.965   2.769
   10UNL     H8 4740   0.080   4.856   3.085
   10UNL     H9 4741   0.087   5.032   3.071
   10UNL    H10 4742   0.214   4.932   3.000
   11UNL     H0 4743   5.648   4.072   3.218
   11UNL     H1 4744   5.870   3.908   3.207
   11UNL     C2 4745   5.750   4.098   3.245
   11UNL     C3 4746   5.862   4.011   3.238
   11UNL     C4 4747   0.020   4.198   3.309
   11UNL     C5 4748   0.100   4.310   3.371
   11UNL     N6 4749   5.777   4.219   3.288
   11UNL     N7 4750   0.080   4.077   3.281
   11UNL     H8 4751   0.124   4.287   3.476
   11UNL     H9 4752   0.046   4.406   3.371
   11UNL    H10 4753   0.194   4.326   3.319
   12UNL     H0 4754   0.924   4.807   2.264
   12UNL     H1 4755   0.941   4.803   2.539
   12UNL     C2 4756   0.858   4.756   2.332
   12UNL     C3 4757   0.869   4.756   2.474
   12UNL     C4 4758   0.707   4.652   2.404
   12UNL     C5 4759   0.575   4.578   2.405
   12UNL     N6 4760   0.756   4.687   2.286
   12UNL     N7 4761   0.768   4.687   2.522
   12UNL     H8 4762   0.553   4.529   2.309
   12UNL     H9 4763   0.493   4.647   2.427
   12UNL    H10 4764   0.574   4.500   2.482
   13UNL     H0 4765   0.443   5.114   2.886
   13UNL     H1 4766   0.451   5.354   3.022
   13UNL     C2 4767   0.373   5.195   2.879
   13UNL     C3 4768   0.379   5.318   2.950
   13UNL     C4 4769   0.215   5.301   2.829
   13UNL     C5 4770   0.081   5.332   2.767
   13UNL     N6 4771   0.269   5.184   2.799
   13UNL     N7 4772   0.274   5.389   2.917
   13UNL     H8 4773   0.078   5.307   2.660
   13UNL     H9 4774   0.001   5.276   2.816
   13UNL    H10 4775   0.056   5.439   2.775
   14UNL     H0 4776   0.482   4.279   2.986
   14UNL     H1 4777   0.250   4.205   3.117
   14UNL     C2 4778   0.471   4.201   3.059
   14UNL     C3 4779   0.350   4.165   3.125
   14UNL     C4 4780   0.511   4.050   3.178
   14UNL     C5 4781   0.589   3.936   3.239
   14UNL     N6 4782   0.576   4.131   3.095
   14UNL     N7 4783   0.377   4.065   3.205
   14UNL     H8 4784   0.566   3.842   3.186
   14UNL     H9 4785   0.562   3.921   3.344
   14UNL    H10 4786   0.697   3.951   3.234
   15UNL     H0 4787   0.489   4.607   2.794
   15UNL     H1 4788   0.260   4.761   2.801
   15UNL     C2 4789   0.479   4.711   2.765
   15UNL     C3 4790   0.359   4.788   2.769
   15UNL     C4 4791   0.521   4.890   2.695
   15UNL     C5 4792   0.599   5.000   2.628
   15UNL     N6 4793   0.584   4.776   2.720
   15UNL     N7 4794   0.386   4.907   2.724
   15UNL     H8 4795   0.564   5.099   2.659
   15UNL     H9 4796   0.587   4.994   2.519
   15UNL    H10 4797   0.706   4.995   2.650
   16UNL     H0 4798   0.788   4.195   2.739
   16UNL     H1 4799   0.791   4.429   2.593
   16UNL     C2 4800   0.766   4.294   2.775
   16UNL     C3 4801   0.768   4.413   2.697
   16UNL     C4 4802   0.721   4.444   2.894
   16UNL     C5 4803   0.691   4.517   3.022
   16UNL     N6 4804   0.733   4.312   2.901
   16UNL     N7 4805   0.737   4.513   2.775
   16UNL     H8 4806   0.678   4.625   3.006
   16UNL     H9 4807   0.774   4.505   3.094
   16UNL    H10 4808   0.600   4.479   3.070
   17UNL     H0 4809   5.172   4.903   2.877
   17UNL     H1 4810   5.392   4.991   3.019
   17UNL     C2 4811   5.272   4.862   2.874
   17UNL     C3 4812   5.384   4.909   2.948
   17UNL     C4 4813   5.426   4.747   2.830
   17UNL     C5 4814   5.503   4.632   2.772
   17UNL     N6 4815   5.298   4.759   2.797
   17UNL     N7 4816   5.486   4.833   2.920
   17UNL     H8 4817   5.471   4.608   2.670
   17UNL     H9 4818   5.611   4.653   2.768
   17UNL    H10 4819   5.489   4.542   2.833
   18UNL     H0 4820   0.975   4.285   3.424
   18UNL     H1 4821   0.746   4.200   3.295
   18UNL     C2 4822   0.963   4.263   3.319
   18UNL     C3 4823   0.844   4.220   3.255
   18UNL     C4 4824   1.003   4.242   3.128
   18UNL     C5 4825   1.081   4.250   2.999
   18UNL     N6 4826   1.067   4.276   3.239
   18UNL     N7 4827   0.870   4.206   3.128
   18UNL     H8 4828   1.040   4.181   2.923
   18UNL     H9 4829   1.187   4.224   3.012
   18UNL    H10 4830   1.076   4.351   2.957
    1Zn      Zn 4831   5.643   4.340   3.907
    2Zn      Zn 4832   5.637   3.292   4.503
    3Zn      Zn 4833   5.149   3.643   4.508
    4Zn      Zn 4834   0.246   3.987   3.901
    5Zn      Zn 4835   0.245   3.468   4.208
    6Zn      Zn 4836   5.152   4.161   4.204
    7UNL     H0 4837   5.179   3.871   4.670
    7UNL     H1 4838   3.219   1.104   0.140
    7UNL     C2 4839   5.165   3.788   4.738
    7UNL     C3 4840   3.204   1.020   0.074
    7UNL     C4 4841   3.173   0.831   0.001
    7UNL     C5 4842   5.121   3.456   4.806
    7UNL     N6 4843   5.143   3.668   4.690
    7UNL     N7 4844   3.185   0.900   0.120
    7UNL     H8 4845   5.064   3.421   4.719
    7UNL     H9 4846   3.106   0.645   0.089
    7UNL    H10 4847   5.219   3.408   4.804
    8UNL     H0 4848   5.679   3.038   4.617
    8UNL     H1 4849   5.682   2.795   4.485
    8UNL     C2 4850   5.661   3.020   4.513
    8UNL     C3 4851   5.663   2.894   4.447
    8UNL     C4 4852   5.623   3.052   4.322
    8UNL     C5 4853   5.602   3.128   4.194
    8UNL     N6 4854   5.633   3.122   4.434
    8UNL     N7 4855   5.637   2.914   4.320
    8UNL     H8 4856   5.540   3.071   4.123
    8UNL     H9 4857   5.698   3.147   4.145
    8UNL    H10 4858   5.553   3.225   4.209
    9UNL     H0 4859   5.352   3.730   4.335
    9UNL     H1 4860   5.356   3.965   4.189
    9UNL     C2 4861   5.278   3.810   4.336
    9UNL     C3 4862   5.283   3.929   4.260
    9UNL     C4 4863   5.116   3.914   4.378
    9UNL     C5 4864   4.979   3.944   4.433
    9UNL     N6 4865   5.173   3.799   4.414
    9UNL     N7 4866   5.176   3.999   4.288
    9UNL     H8 4867   4.902   3.912   4.362
    9UNL     H9 4868   4.966   4.052   4.450
    9UNL    H10 4869   4.960   3.894   4.529
   10UNL     H0 4870   5.166   4.220   3.931
   10UNL     H1 4871   5.388   4.300   3.788
   10UNL     C2 4872   5.267   4.232   3.968
   10UNL     C3 4873   5.379   4.274   3.892
   10UNL     C4 4874   5.421   4.240   4.090
   10UNL     C5 4875   5.498   4.238   4.220
   10UNL     N6 4876   5.293   4.207   4.095
   10UNL     N7 4877   5.482   4.279   3.972
   10UNL     H8 4878   5.488   4.142   4.271
   10UNL     H9 4879   5.461   4.316   4.288
   10UNL    H10 4880   5.605   4.256   4.204
   11UNL     H0 4881   5.161   3.378   4.418
   11UNL     H1 4882   5.383   3.214   4.409
   11UNL     C2 4883   5.262   3.403   4.447
   11UNL     C3 4884   5.374   3.317   4.441
   11UNL     C4 4885   5.417   3.503   4.515
   11UNL     C5 4886   5.496   3.614   4.580
   11UNL     N6 4887   5.288   3.524   4.491
   11UNL     N7 4888   5.478   3.382   4.486
   11UNL     H8 4889   5.539   3.581   4.675
   11UNL     H9 4890   5.435   3.703   4.601
   11UNL    H10 4891   5.579   3.646   4.516
   12UNL     H0 4892   0.433   4.107   3.462
   12UNL     H1 4893   0.447   4.103   3.738
   12UNL     C2 4894   0.365   4.058   3.530
   12UNL     C3 4895   0.375   4.058   3.672
   12UNL     C4 4896   0.212   3.956   3.600
   12UNL     C5 4897   0.080   3.882   3.600
   12UNL     N6 4898   0.262   3.991   3.483
   12UNL     N7 4899   0.273   3.990   3.719
   12UNL     H8 4900   0.067   3.821   3.510
   12UNL     H9 4901   5.883   3.953   3.605
   12UNL    H10 4902   0.072   3.815   3.686
   13UNL     H0 4903   5.844   4.423   4.080
   13UNL     H1 4904   5.860   4.661   4.220
   13UNL     C2 4905   5.774   4.504   4.078
   13UNL     C3 4906   5.785   4.626   4.151
   13UNL     C4 4907   5.616   4.614   4.035
   13UNL     C5 4908   5.482   4.650   3.978
   13UNL     N6 4909   5.667   4.496   4.002
   13UNL     N7 4910   5.679   4.699   4.123
   13UNL     H8 4911   5.465   4.607   3.878
   13UNL     H9 4912   5.401   4.615   4.043
   13UNL    H10 4913   5.470   4.759   3.968
   14UNL     H0 4914   5.879   3.585   4.190
   14UNL     H1 4915   5.650   3.515   4.327
   14UNL     C2 4916   5.868   3.506   4.262
   14UNL     C3 4917   5.749   3.472   4.331
   14UNL     C4 4918   0.021   3.351   4.376
   14UNL     C5 4919   0.097   3.233   4.431
   14UNL     N6 4920   0.085   3.432   4.292
   14UNL     N7 4921   5.775   3.369   4.407
   14UNL     H8 4922   0.059   3.139   4.388
   14UNL     H9 4923   0.085   3.226   4.540
   14UNL    H10 4924   0.205   3.237   4.410
   15UNL     H0 4925   5.882   3.920   4.006
   15UNL     H1 4926   5.655   4.077   4.018
   15UNL     C2 4927   5.871   4.022   3.971
   15UNL     C3 4928   5.753   4.100   3.979
   15UNL     C4 4929   0.024   4.196   3.889
   15UNL     C5 4930   0.099   4.300   3.810
   15UNL     N6 4931   0.088   4.082   3.916
   15UNL     N7 4932   5.779   4.216   3.924
   15UNL     H8 4933   0.065   4.401   3.835
   15UNL     H9 4934   0.083   4.286   3.703
   15UNL    H10 4935   0.207   4.297   3.828
   16UNL     H0 4936   0.295   3.499   3.936
   16UNL     H1 4937   0.291   3.733   3.789
   16UNL     C2 4938   0.271   3.598   3.972
   16UNL     C3 4939   0.270   3.717   3.893
   16UNL     C4 4940   0.226   3.748   4.091
   16UNL     C5 4941   0.198   3.821   4.220
   16UNL     N6 4942   0.240   3.616   4.098
   16UNL     N7 4943   0.240   3.817   3.972
   16UNL     H8 4944   0.186   3.929   4.204
   16UNL     H9 4945   0.280   3.808   4.291
   16UNL    H10 4946   0.106   3.784   4.268
   17UNL     H0 4947   4.679   4.209   4.074
   17UNL     H1 4948   4.901   4.295   4.214
   17UNL     C2 4949   4.778   4.166   4.072
   17UNL     C3 4950   4.891   4.213   4.145
   17UNL     C4 4951   4.930   4.050   4.027
   17UNL     C5 4952   5.006   3.933   3.968
   17UNL     N6 4953   4.802   4.062   3.995
   17UNL     N7 4954   4.992   4.135   4.116
   17UNL     H8 4955   4.972   3.910   3.866
   17UNL     H9 4956   5.113   3.954   3.962
   17UNL    H10 4957   4.992   3.843   4.029
   18UNL     H0 4958   0.479   3.587   4.624
   18UNL     H1 4959   0.253   3.502   4.490
   18UNL     C2 4960   0.470   3.566   4.519
   18UNL     C3 4961   0.352   3.523   4.452
   18UNL     C4 4962   0.513   3.548   4.327
   18UNL     C5 4963   0.593   3.558   4.200
   18UNL     N6 4964   0.574   3.581   4.440
   18UNL     N7 4965   0.380   3.511   4.325
   18UNL     H8 4966   0.545   3.503   4.118
   18UNL     H9 4967   0.694   3.517   4.212
   18UNL    H10 4968   0.603   3.662   4.169
    1Zn      Zn 4969   2.699   2.254   0.302
    2Zn      Zn 4970   2.696   1.214   0.898
    3Zn      Zn 4971   2.209   1.565   0.901
    4Zn      Zn 4972   3.192   1.908   0.295
    5Zn      Zn 4973   3.190   1.388   0.602
    6Zn      Zn 4974   2.207   2.084   0.600
    7UNL     H0 4975   2.243   1.791   1.069
    7UNL     H1 4976   2.245   1.792   1.345
    7UNL     C2 4977   2.227   1.707   1.135
    7UNL     C3 4978   2.229   1.710   1.277
    7UNL     C4 4979   2.196   1.523   1.199
    7UNL     C5 4980   2.180   1.373   1.192
    7UNL     N6 4981   2.205   1.588   1.083
    7UNL     N7 4982   2.208   1.588   1.320
    7UNL     H8 4983   2.113   1.343   1.111
    7UNL     H9 4984   2.138   1.333   1.286
    7UNL    H10 4985   2.277   1.325   1.176
    8UNL     H0 4986   2.732   0.959   1.014
    8UNL     H1 4987   2.732   0.716   0.884
    8UNL     C2 4988   2.715   0.942   0.909
    8UNL     C3 4989   2.715   0.815   0.844
    8UNL     C4 4990   2.681   0.972   0.717
    8UNL     C5 4991   2.663   1.048   0.588
    8UNL     N6 4992   2.691   1.043   0.829
    8UNL     N7 4993   2.693   0.835   0.717
    8UNL     H8 4994   2.600   0.992   0.518
    8UNL     H9 4995   2.760   1.064   0.540
    8UNL    H10 4996   2.617   1.146   0.603
    9UNL     H0 4997   2.405   1.650   0.722
    9UNL     H1 4998   2.408   1.884   0.577
    9UNL     C2 4999   2.334   1.731   0.727
    9UNL     C3 5000   2.338   1.851   0.651
    9UNL     C4 5001   2.176   1.838   0.776
    9UNL     C5 5002   2.043   1.872   0.838
    9UNL     N6 5003   2.232   1.722   0.809
    9UNL     N7 5004   2.234   1.923   0.684
    9UNL     H8 5005   1.961   1.844   0.771
    9UNL     H9 5006   2.034   1.980   0.857
    9UNL    H10 5007   2.027   1.821   0.934
   10UNL     H0 5008   2.223   2.133   0.324
   10UNL     H1 5009   2.448   2.201   0.179
   10UNL     C2 5010   2.323   2.146   0.361
   10UNL     C3 5011   2.437   2.181   0.285
   10UNL     C4 5012   2.476   2.159   0.485
   10UNL     C5 5013   2.551   2.162   0.615
   10UNL     N6 5014   2.347   2.129   0.489
   10UNL     N7 5015   2.539   2.190   0.366
   10UNL     H8 5016   2.535   2.070   0.673
   10UNL     H9 5017   2.518   2.246   0.677
   10UNL    H10 5018   2.659   2.172   0.601
   11UNL     H0 5019   2.221   1.303   0.802
   11UNL     H1 5020   2.443   1.137   0.794
   11UNL     C2 5021   2.322   1.326   0.834
   11UNL     C3 5022   2.434   1.239   0.828
   11UNL     C4 5023   2.476   1.424   0.907
   11UNL     C5 5024   2.554   1.533   0.977
   11UNL     N6 5025   2.348   1.446   0.882
   11UNL     N7 5026   2.537   1.303   0.878
   11UNL     H8 5027   2.569   1.508   1.082
   11UNL     H9 5028   2.503   1.630   0.973
   11UNL    H10 5029   2.653   1.546   0.931
   12UNL     H0 5030   5.346   4.798   4.664
   12UNL     H1 5031   3.395   2.020   0.133
   12UNL     C2 5032   5.277   4.751   4.731
   12UNL     C3 5033   3.322   1.976   0.067
   12UNL     C4 5034   5.121   4.651   4.800
   12UNL     C5 5035   4.989   4.579   4.799
   12UNL     N6 5036   5.173   4.685   4.683
   12UNL     N7 5037   3.219   1.910   0.113
   12UNL     H8 5038   4.975   4.518   4.709
   12UNL     H9 5039   4.906   4.651   4.803
   12UNL    H10 5040   3.016   1.738   0.079
   13UNL     H0 5041   2.899   2.343   0.478
   13UNL     H1 5042   2.905   2.583   0.616
   13UNL     C2 5043   2.826   2.422   0.475
   13UNL     C3 5044   2.831   2.545   0.546
   13UNL     C4 5045   2.663   2.525   0.431
   13UNL     C5 5046   2.527   2.554   0.374
   13UNL     N6 5047   2.720   2.409   0.398
   13UNL     N7 5048   2.724   2.614   0.517
   13UNL     H8 5049   2.518   2.521   0.269
   13UNL     H9 5050   2.449   2.502   0.431
   13UNL    H10 5051   2.504   2.661   0.376
   14UNL     H0 5052   2.937   1.505   0.582
   14UNL     H1 5053   2.708   1.433   0.718
   14UNL     C2 5054   2.926   1.426   0.655
   14UNL     C3 5055   2.807   1.391   0.724
   14UNL     C4 5056   2.967   1.273   0.771
   14UNL     C5 5057   3.044   1.158   0.831
   14UNL     N6 5058   3.031   1.353   0.687
   14UNL     N7 5059   2.833   1.290   0.802
   14UNL     H8 5060   3.002   1.062   0.798
   14UNL     H9 5061   3.039   1.160   0.941
   14UNL    H10 5062   3.150   1.159   0.804
   15UNL     H0 5063   2.944   1.838   0.403
   15UNL     H1 5064   2.716   1.994   0.417
   15UNL     C2 5065   2.932   1.939   0.368
   15UNL     C3 5066   2.813   2.017   0.376
   15UNL     C4 5067   2.969   2.114   0.284
   15UNL     C5 5068   3.043   2.219   0.206
   15UNL     N6 5069   3.034   2.001   0.311
   15UNL     N7 5070   2.837   2.133   0.320
   15UNL     H8 5071   3.011   2.320   0.235
   15UNL     H9 5072   3.023   2.208   0.099
   15UNL    H10 5073   3.152   2.214   0.220
   16UNL     H0 5074   3.233   1.419   0.328
   16UNL     H1 5075   3.233   1.653   0.182
   16UNL     C2 5076   3.213   1.518   0.365
   16UNL     C3 5077   3.214   1.637   0.287
   16UNL     C4 5078   3.174   1.668   0.485
   16UNL     C5 5079   3.150   1.741   0.615
   16UNL     N6 5080   3.185   1.536   0.492
   16UNL     N7 5081   3.187   1.738   0.366
   16UNL     H8 5082   3.132   1.849   0.599
   16UNL     H9 5083   3.236   1.732   0.682
   16UNL    H10 5084   3.062   1.702   0.668
   17UNL     H0 5085   1.734   2.130   0.469
   17UNL     H1 5086   1.955   2.215   0.612
   17UNL     C2 5087   1.834   2.088   0.467
   17UNL     C3 5088   1.946   2.134   0.542
   17UNL     C4 5089   1.987   1.972   0.423
   17UNL     C5 5090   2.062   1.856   0.364
   17UNL     N6 5091   1.859   1.985   0.390
   17UNL     N7 5092   2.048   2.057   0.513
   17UNL     H8 5093   2.031   1.834   0.261
   17UNL     H9 5094   2.170   1.875   0.361
   17UNL    H10 5095   2.046   1.765   0.423
   18UNL     H0 5096   3.426   1.515   1.014
   18UNL     H1 5097   3.199   1.427   0.883
   18UNL     C2 5098   3.416   1.491   0.909
   18UNL     C3 5099   3.298   1.446   0.845
   18UNL     C4 5100   3.458   1.467   0.719
   18UNL     C5 5101   3.538   1.473   0.591
   18UNL     N6 5102   3.520   1.502   0.830
   18UNL     N7 5103   3.325   1.430   0.718
   18UNL     H8 5104   3.490   1.415   0.510
   18UNL     H9 5105   3.639   1.433   0.604
   18UNL    H10 5106   3.547   1.576   0.556
    1Zn      Zn 5107   2.211   1.557   1.501
    2Zn      Zn 5108   2.205   0.521   2.102
    3Zn      Zn 5109   1.715   0.870   2.107
    4Zn      Zn 5110   2.706   1.214   1.499
    5Zn      Zn 5111   2.697   0.694   1.804
    6Zn      Zn 5112   1.721   1.388   1.803
    7UNL     H0 5113   1.748   1.097   2.269
    7UNL     H1 5114   1.758   1.104   2.545
    7UNL     C2 5115   1.734   1.014   2.337
    7UNL     C3 5116   1.739   1.021   2.479
    7UNL     C4 5117   1.702   0.833   2.406
    7UNL     C5 5118   1.683   0.683   2.405
    7UNL     N6 5119   1.709   0.895   2.289
    7UNL     N7 5120   1.718   0.900   2.525
    7UNL     H8 5121   1.628   0.649   2.317
    7UNL     H9 5122   1.628   0.649   2.493
    7UNL    H10 5123   1.780   0.632   2.405
    8UNL     H0 5124   2.241   0.265   2.217
    8UNL     H1 5125   2.236   0.022   2.086
    8UNL     C2 5126   2.224   0.248   2.112
    8UNL     C3 5127   2.222   0.122   2.047
    8UNL     C4 5128   2.192   0.280   1.921
    8UNL     C5 5129   2.177   0.357   1.792
    8UNL     N6 5130   2.202   0.350   2.033
    8UNL     N7 5131   2.201   0.143   1.920
    8UNL     H8 5132   2.121   0.300   1.717
    8UNL     H9 5133   2.275   0.380   1.750
    8UNL    H10 5134   2.124   0.453   1.806
    9UNL     H0 5135   1.918   0.955   1.934
    9UNL     H1 5136   1.926   1.189   1.789
    9UNL     C2 5137   1.845   1.035   1.936
    9UNL     C3 5138   1.852   1.155   1.860
    9UNL     C4 5139   1.685   1.141   1.977
    9UNL     C5 5140   1.549   1.175   2.033
    9UNL     N6 5141   1.740   1.026   2.013
    9UNL     N7 5142   1.746   1.226   1.887
    9UNL     H8 5143   1.470   1.147   1.962
    9UNL     H9 5144   1.539   1.282   2.053
    9UNL    H10 5145   1.528   1.123   2.128
   10UNL     H0 5146   1.733   1.441   1.530
   10UNL     H1 5147   1.956   1.507   1.380
   10UNL     C2 5148   1.834   1.452   1.565
   10UNL     C3 5149   1.947   1.486   1.486
   10UNL     C4 5150   1.990   1.460   1.685
   10UNL     C5 5151   2.069   1.461   1.813
   10UNL     N6 5152   1.861   1.432   1.692
   10UNL     N7 5153   2.051   1.492   1.565
   10UNL     H8 5154   2.043   1.377   1.878
   10UNL     H9 5155   2.049   1.553   1.870
   10UNL    H10 5156   2.177   1.457   1.795
   11UNL     H0 5157   1.729   0.606   2.012
   11UNL     H1 5158   1.952   0.443   2.002
   11UNL     C2 5159   1.829   0.631   2.043
   11UNL     C3 5160   1.943   0.545   2.037
   11UNL     C4 5161   1.983   0.730   2.116
   11UNL     C5 5162   2.061   0.841   2.181
   11UNL     N6 5163   1.855   0.751   2.090
   11UNL     N7 5164   2.045   0.610   2.085
   11UNL     H8 5165   2.112   0.805   2.272
   11UNL     H9 5166   1.997   0.926   2.211
   11UNL    H10 5167   2.138   0.881   2.114
   12UNL     H0 5168   2.893   1.328   1.057
   12UNL     H1 5169   2.911   1.324   1.333
   12UNL     C2 5170   2.825   1.281   1.127
   12UNL     C3 5171   2.836   1.281   1.268
   12UNL     C4 5172   2.669   1.185   1.198
   12UNL     C5 5173   2.535   1.115   1.201
   12UNL     N6 5174   2.720   1.218   1.080
   12UNL     N7 5175   2.732   1.217   1.317
   12UNL     H8 5176   2.510   1.069   1.105
   12UNL     H9 5177   2.456   1.187   1.226
   12UNL    H10 5178   2.533   1.036   1.277
   13UNL     H0 5179   2.406   1.641   1.683
   13UNL     H1 5180   2.416   1.882   1.818
   13UNL     C2 5181   2.335   1.722   1.677
   13UNL     C3 5182   2.342   1.845   1.748
   13UNL     C4 5183   2.177   1.828   1.629
   13UNL     C5 5184   2.042   1.860   1.570
   13UNL     N6 5185   2.231   1.711   1.598
   13UNL     N7 5186   2.237   1.916   1.717
   13UNL     H8 5187   2.031   1.822   1.467
   13UNL     H9 5188   1.962   1.815   1.630
   13UNL    H10 5189   2.024   1.968   1.566
   14UNL     H0 5190   2.444   0.815   1.787
   14UNL     H1 5191   2.216   0.746   1.928
   14UNL     C2 5192   2.433   0.736   1.860
   14UNL     C3 5193   2.315   0.702   1.931
   14UNL     C4 5194   2.474   0.580   1.973
   14UNL     C5 5195   2.549   0.462   2.028
   14UNL     N6 5196   2.537   0.660   1.889
   14UNL     N7 5197   2.341   0.599   2.007
   14UNL     H8 5198   2.524   0.371   1.971
   14UNL     H9 5199   2.524   0.443   2.133
   14UNL    H10 5200   2.658   0.475   2.022
   15UNL     H0 5201   2.454   1.138   1.591
   15UNL     H1 5202   2.224   1.290   1.598
   15UNL     C2 5203   2.443   1.241   1.561
   15UNL     C3 5204   2.323   1.317   1.566
   15UNL     C4 5205   2.483   1.420   1.489
   15UNL     C5 5206   2.560   1.530   1.420
   15UNL     N6 5207   2.547   1.306   1.515
   15UNL     N7 5208   2.349   1.436   1.518
   15UNL     H8 5209   2.527   1.629   1.454
   15UNL     H9 5210   2.543   1.526   1.312
   15UNL    H10 5211   2.668   1.523   1.437
   16UNL     H0 5212   2.746   0.724   1.531
   16UNL     H1 5213   2.751   0.959   1.386
   16UNL     C2 5214   2.726   0.824   1.568
   16UNL     C3 5215   2.729   0.943   1.491
   16UNL     C4 5216   2.684   0.974   1.688
   16UNL     C5 5217   2.656   1.046   1.817
   16UNL     N6 5218   2.694   0.841   1.694
   16UNL     N7 5219   2.701   1.044   1.570
   16UNL     H8 5220   2.644   1.154   1.802
   16UNL     H9 5221   2.739   1.032   1.888
   16UNL    H10 5222   2.565   1.010   1.865
   17UNL     H0 5223   1.247   1.430   1.675
   17UNL     H1 5224   1.466   1.517   1.818
   17UNL     C2 5225   1.347   1.390   1.672
   17UNL     C3 5226   1.458   1.437   1.747
   17UNL     C4 5227   1.501   1.277   1.626
   17UNL     C5 5228   1.578   1.162   1.566
   17UNL     N6 5229   1.373   1.288   1.593
   17UNL     N7 5230   1.561   1.362   1.716
   17UNL     H8 5231   1.544   1.137   1.465
   17UNL     H9 5232   1.686   1.185   1.558
   17UNL    H10 5233   1.569   1.073   1.628
   18UNL     H0 5234   2.932   0.814   2.221
   18UNL     H1 5235   2.706   0.728   2.088
   18UNL     C2 5236   2.923   0.792   2.115
   18UNL     C3 5237   2.805   0.748   2.049
   18UNL     C4 5238   2.965   0.774   1.924
   18UNL     C5 5239   3.044   0.784   1.796
   18UNL     N6 5240   3.027   0.807   2.036
   18UNL     N7 5241   2.832   0.736   1.922
   18UNL     H8 5242   2.996   0.729   1.714
   18UNL     H9 5243   3.145   0.744   1.807
   18UNL    H10 5244   3.052   0.889   1.765
    1Zn      Zn 5245   1.721   0.872   2.707
    2Zn      Zn 5246   5.638   5.379   3.304
    3Zn      Zn 5247   1.223   0.175   3.304
    4Zn      Zn 5248   2.211   0.521   2.703
    5Zn      Zn 5249   0.244   5.548   3.005
    6Zn      Zn 5250   1.229   0.696   3.004
    7UNL     H0 5251   1.243   0.404   3.468
    7UNL     H1 5252   1.251   0.408   3.744
    7UNL     C2 5253   1.234   0.320   3.535
    7UNL     C3 5254   1.238   0.325   3.677
    7UNL     C4 5255   1.213   0.136   3.602
    7UNL     C5 5256   5.126   5.535   3.599
    7UNL     N6 5257   1.217   0.199   3.486
    7UNL     N7 5258   1.224   0.203   3.722
    7UNL     H8 5259   5.062   5.500   3.516
    7UNL     H9 5260   5.084   5.495   3.692
    7UNL    H10 5261   5.225   5.490   3.585
    8UNL     H0 5262   5.681   5.124   3.420
    8UNL     H1 5263   5.681   4.882   3.287
    8UNL     C2 5264   5.663   5.107   3.314
    8UNL     C3 5265   5.664   4.981   3.249
    8UNL     C4 5266   5.627   5.140   3.123
    8UNL     C5 5267   5.607   5.217   2.996
    8UNL     N6 5268   5.637   5.209   3.236
    8UNL     N7 5269   5.640   5.002   3.122
    8UNL     H8 5270   5.569   5.154   2.915
    8UNL     H9 5271   5.702   5.261   2.962
    8UNL    H10 5272   5.536   5.300   3.009
    9UNL     H0 5273   1.427   0.264   3.133
    9UNL     H1 5274   1.437   0.502   2.994
    9UNL     C2 5275   1.354   0.343   3.135
    9UNL     C3 5276   1.362   0.465   3.062
    9UNL     C4 5277   1.191   0.446   3.173
    9UNL     C5 5278   1.052   0.475   3.224
    9UNL     N6 5279   1.246   0.331   3.209
    9UNL     N7 5280   1.254   0.534   3.088
    9UNL     H8 5281   0.977   0.440   3.151
    9UNL     H9 5282   1.036   0.582   3.239
    9UNL    H10 5283   1.031   0.425   3.320
   10UNL     H0 5284   1.244   0.753   2.733
   10UNL     H1 5285   1.467   0.829   2.588
   10UNL     C2 5286   1.345   0.766   2.770
   10UNL     C3 5287   1.458   0.805   2.693
   10UNL     C4 5288   1.499   0.776   2.892
   10UNL     C5 5289   1.576   0.777   3.022
   10UNL     N6 5290   1.371   0.743   2.897
   10UNL     N7 5291   1.561   0.812   2.773
   10UNL     H8 5292   1.576   0.678   3.068
   10UNL     H9 5293   1.532   0.847   3.093
   10UNL    H10 5294   1.681   0.806   3.007
   11UNL     H0 5295   5.162   5.459   3.213
   11UNL     H1 5296   5.386   5.296   3.211
   11UNL     C2 5297   5.262   5.485   3.243
   11UNL     C3 5298   5.376   5.400   3.241
   11UNL     C4 5299   1.492   0.038   3.311
   11UNL     C5 5300   1.568   0.152   3.374
   11UNL     N6 5301   1.363   0.057   3.286
   11UNL     N7 5302   5.478   5.468   3.285
   11UNL     H8 5303   1.594   0.128   3.478
   11UNL     H9 5304   1.512   0.246   3.375
   11UNL    H10 5305   1.662   0.171   3.320
   12UNL     H0 5306   2.401   0.637   2.264
   12UNL     H1 5307   2.413   0.637   2.540
   12UNL     C2 5308   2.333   0.590   2.332
   12UNL     C3 5309   2.341   0.591   2.474
   12UNL     C4 5310   2.178   0.490   2.402
   12UNL     C5 5311   2.046   0.417   2.402
   12UNL     N6 5312   2.230   0.523   2.284
   12UNL     N7 5313   2.238   0.525   2.521
   12UNL     H8 5314   2.031   0.358   2.311
   12UNL     H9 5315   1.963   0.488   2.410
   12UNL    H10 5316   2.038   0.348   2.487
   13UNL     H0 5317   1.920   0.957   2.885
   13UNL     H1 5318   1.926   1.194   3.028
   13UNL     C2 5319   1.848   1.038   2.881
   13UNL     C3 5320   1.854   1.159   2.956
   13UNL     C4 5321   1.690   1.146   2.833
   13UNL     C5 5322   1.557   1.180   2.771
   13UNL     N6 5323   1.744   1.029   2.801
   13UNL     N7 5324   1.749   1.231   2.924
   13UNL     H8 5325   1.552   1.152   2.665
   13UNL     H9 5326   1.476   1.127   2.823
   13UNL    H10 5327   1.535   1.287   2.778
   14UNL     H0 5328   1.952   0.113   2.979
   14UNL     H1 5329   1.724   0.049   3.121
   14UNL     C2 5330   1.942   0.038   3.056
   14UNL     C3 5331   1.823   0.007   3.127
   14UNL     C4 5332   0.021   5.439   3.178
   14UNL     C5 5333   0.097   5.324   3.239
   14UNL     N6 5334   0.084   5.515   3.090
   14UNL     N7 5335   5.774   5.458   3.209
   14UNL     H8 5336   0.068   5.230   3.191
   14UNL     H9 5337   0.076   5.315   3.346
   14UNL    H10 5338   0.206   5.335   3.227
   15UNL     H0 5339   1.961   0.455   2.814
   15UNL     H1 5340   1.736   0.614   2.824
   15UNL     C2 5341   1.951   0.556   2.777
   15UNL     C3 5342   1.833   0.636   2.783
   15UNL     C4 5343   1.990   0.728   2.690
   15UNL     C5 5344   2.066   0.831   2.610
   15UNL     N6 5345   2.053   0.615   2.719
   15UNL     N7 5346   1.858   0.750   2.725
   15UNL     H8 5347   2.029   0.932   2.629
   15UNL     H9 5348   2.055   0.811   2.502
   15UNL    H10 5349   2.173   0.831   2.633
   16UNL     H0 5350   2.259   0.032   2.733
   16UNL     H1 5351   2.258   0.268   2.588
   16UNL     C2 5352   2.235   0.131   2.769
   16UNL     C3 5353   2.236   0.251   2.693
   16UNL     C4 5354   2.189   0.279   2.890
   16UNL     C5 5355   2.160   0.350   3.020
   16UNL     N6 5356   2.203   0.147   2.895
   16UNL     N7 5357   2.205   0.350   2.772
   16UNL     H8 5358   2.149   0.458   3.006
   16UNL     H9 5359   2.241   0.334   3.092
   16UNL    H10 5360   2.067   0.313   3.065
   17UNL     H0 5361   0.756   0.742   2.873
   17UNL     H1 5362   0.978   0.831   3.011
   17UNL     C2 5363   0.856   0.700   2.871
   17UNL     C3 5364   0.968   0.748   2.943
   17UNL     C4 5365   1.009   0.583   2.828
   17UNL     C5 5366   1.084   0.466   2.771
   17UNL     N6 5367   0.880   0.595   2.796
   17UNL     N7 5368   1.070   0.671   2.915
   17UNL     H8 5369   1.053   0.443   2.668
   17UNL     H9 5370   1.193   0.486   2.768
   17UNL    H10 5371   1.068   0.377   2.832
   18UNL     H0 5372   2.443   0.117   3.420
   18UNL     H1 5373   2.215   0.034   3.288
   18UNL     C2 5374   2.433   0.096   3.315
   18UNL     C3 5375   2.314   0.054   3.249
   18UNL     C4 5376   2.474   0.076   3.123
   18UNL     C5 5377   2.553   0.082   2.995
   18UNL     N6 5378   2.536   0.110   3.235
   18UNL     N7 5379   2.341   0.040   3.122
   18UNL     H8 5380   2.509   0.020   2.916
   18UNL     H9 5381   2.657   0.047   3.009
   18UNL    H10 5382   2.558   0.185   2.958
    1Zn      Zn 5383   1.227   0.172   3.904
    2Zn      Zn 5384   5.151   4.682   4.500
    3Zn      Zn 5385   4.664   5.033   4.509
    4Zn      Zn 5386   5.645   5.377   3.905
    5Zn      Zn 5387   5.648   4.857   4.211
    6Zn      Zn 5388   0.737   0.001   4.205
    7UNL     H0 5389   4.694   5.260   4.674
    7UNL     H1 5390   2.730   2.490   0.144
    7UNL     C2 5391   4.679   5.177   4.741
    7UNL     C3 5392   2.717   2.407   0.076
    7UNL     C4 5393   2.687   2.218   0.001
    7UNL     C5 5394   4.636   4.844   4.804
    7UNL     N6 5395   4.659   5.057   4.691
    7UNL     N7 5396   2.697   2.285   0.121
    7UNL     H8 5397   4.573   4.810   4.720
    7UNL     H9 5398   2.628   2.030   0.089
    7UNL    H10 5399   4.734   4.796   4.793
    8UNL     H0 5400   5.186   4.428   4.616
    8UNL     H1 5401   5.181   4.184   4.487
    8UNL     C2 5402   5.169   4.410   4.511
    8UNL     C3 5403   5.167   4.283   4.447
    8UNL     C4 5404   5.136   4.441   4.319
    8UNL     C5 5405   5.120   4.516   4.189
    8UNL     N6 5406   5.147   4.512   4.431
    8UNL     N7 5407   5.146   4.303   4.320
    8UNL     H8 5408   5.056   4.461   4.119
    8UNL     H9 5409   5.217   4.529   4.141
    8UNL    H10 5410   5.076   4.615   4.203
    9UNL     H0 5411   4.858   5.116   4.327
    9UNL     H1 5412   4.862   5.351   4.182
    9UNL     C2 5413   4.787   5.198   4.333
    9UNL     C3 5414   4.792   5.317   4.257
    9UNL     C4 5415   4.630   5.306   4.382
    9UNL     C5 5416   4.497   5.340   4.444
    9UNL     N6 5417   4.685   5.190   4.415
    9UNL     N7 5418   4.688   5.390   4.289
    9UNL     H8 5419   4.415   5.313   4.377
    9UNL     H9 5420   4.489   5.448   4.464
    9UNL    H10 5421   4.481   5.289   4.540
   10UNL     H0 5422   0.751   0.048   3.928
   10UNL     H1 5423   0.975   0.119   3.782
   10UNL     C2 5424   0.852   0.063   3.965
   10UNL     C3 5425   0.965   0.099   3.888
   10UNL     C4 5426   1.005   0.077   4.088
   10UNL     C5 5427   1.081   0.080   4.218
   10UNL     N6 5428   0.876   0.046   4.093
   10UNL     N7 5429   1.067   0.109   3.969
   10UNL     H8 5430   4.990   5.538   4.276
   10UNL     H9 5431   1.047   0.164   4.281
   10UNL    H10 5432   1.189   0.092   4.203
   11UNL     H0 5433   4.675   4.769   4.414
   11UNL     H1 5434   4.898   4.606   4.400
   11UNL     C2 5435   4.776   4.794   4.443
   11UNL     C3 5436   4.889   4.708   4.434
   11UNL     C4 5437   4.932   4.893   4.511
   11UNL     C5 5438   5.011   5.004   4.576
   11UNL     N6 5439   4.803   4.914   4.489
   11UNL     N7 5440   4.993   4.773   4.480
   11UNL     H8 5441   5.032   4.979   4.681
   11UNL     H9 5442   4.959   5.100   4.575
   11UNL    H10 5443   5.108   5.018   4.526
   12UNL     H0 5444   5.835   5.496   3.466
   12UNL     H1 5445   5.849   5.490   3.742
   12UNL     C2 5446   5.766   5.448   3.534
   12UNL     C3 5447   5.776   5.446   3.676
   12UNL     C4 5448   5.612   5.347   3.604
   12UNL     C5 5449   5.480   5.274   3.603
   12UNL     N6 5450   5.663   5.383   3.486
   12UNL     N7 5451   5.673   5.380   3.723
   12UNL     H8 5452   5.467   5.212   3.514
   12UNL     H9 5453   5.397   5.345   3.606
   12UNL    H10 5454   5.470   5.209   3.691
   13UNL     H0 5455   1.430   0.262   4.076
   13UNL     H1 5456   1.438   0.502   4.214
   13UNL     C2 5457   1.357   0.341   4.074
   13UNL     C3 5458   1.363   0.464   4.146
   13UNL     C4 5459   1.193   0.443   4.034
   13UNL     C5 5460   1.056   0.472   3.979
   13UNL     N6 5461   1.249   0.328   4.000
   13UNL     N7 5462   1.255   0.532   4.120
   13UNL     H8 5463   1.045   0.440   3.875
   13UNL     H9 5464   0.979   0.419   4.038
   13UNL    H10 5465   1.032   0.579   3.983
   14UNL     H0 5466   5.395   4.974   4.188
   14UNL     H1 5467   5.164   4.900   4.320
   14UNL     C2 5468   5.384   4.895   4.261
   14UNL     C3 5469   5.264   4.860   4.327
   14UNL     C4 5470   5.424   4.743   4.379
   14UNL     C5 5471   5.501   4.628   4.439
   14UNL     N6 5472   5.488   4.823   4.295
   14UNL     N7 5473   5.290   4.758   4.406
   14UNL     H8 5474   5.474   4.534   4.390
   14UNL     H9 5475   5.479   4.617   4.546
   14UNL    H10 5476   5.610   4.640   4.429
   15UNL     H0 5477   5.397   5.309   4.013
   15UNL     H1 5478   5.167   5.462   4.019
   15UNL     C2 5479   5.384   5.409   3.976
   15UNL     C3 5480   5.265   5.486   3.980
   15UNL     C4 5481   1.498   0.032   3.890
   15UNL     C5 5482   1.572   0.137   3.811
   15UNL     N6 5483   5.487   5.470   3.920
   15UNL     N7 5484   1.365   0.051   3.922
   15UNL     H8 5485   1.538   0.238   3.837
   15UNL     H9 5486   1.556   0.123   3.704
   15UNL    H10 5487   1.681   0.133   3.830
   16UNL     H0 5488   5.694   4.888   3.938
   16UNL     H1 5489   5.685   5.122   3.791
   16UNL     C2 5490   5.672   4.988   3.974
   16UNL     C3 5491   5.668   5.106   3.896
   16UNL     C4 5492   5.630   5.138   4.095
   16UNL     C5 5493   5.607   5.211   4.225
   16UNL     N6 5494   5.645   5.006   4.102
   16UNL     N7 5495   5.640   5.206   3.975
   16UNL     H8 5496   5.588   5.318   4.208
   16UNL     H9 5497   5.694   5.203   4.290
   16UNL    H10 5498   5.521   5.170   4.279
   17UNL     H0 5499   0.263   0.046   4.076
   17UNL     H1 5500   0.484   0.133   4.218
   17UNL     C2 5501   0.363   0.005   4.074
   17UNL     C3 5502   0.475   0.051   4.148
   17UNL     C4 5503   4.440   5.438   4.030
   17UNL     C5 5504   4.516   5.322   3.972
   17UNL     N6 5505   4.312   5.451   3.997
   17UNL     N7 5506   4.501   5.524   4.119
   17UNL     H8 5507   4.481   5.296   3.871
   17UNL     H9 5508   4.623   5.342   3.965
   17UNL    H10 5509   4.503   5.233   4.035
   18UNL     H0 5510   5.885   4.978   4.626
   18UNL     H1 5511   5.658   4.892   4.494
   18UNL     C2 5512   5.875   4.956   4.521
   18UNL     C3 5513   5.756   4.912   4.455
   18UNL     C4 5514   0.030   4.936   4.329
   18UNL     C5 5515   0.109   4.945   4.201
   18UNL     N6 5516   0.092   4.970   4.441
   18UNL     N7 5517   5.783   4.899   4.328
   18UNL     H8 5518   0.060   4.890   4.119
   18UNL     H9 5519   0.210   4.904   4.212
   18UNL    H10 5520   0.119   5.049   4.170
    1Zn      Zn 5521   2.209   3.640   0.301
    2Zn      Zn 5522   2.200   2.603   0.902
    3Zn      Zn 5523   1.711   2.952   0.905
    4Zn      Zn 5524   2.702   3.293   0.299
    5Zn      Zn 5525   2.693   2.774   0.604
    6Zn      Zn 5526   1.718   3.469   0.601
    7UNL     H0 5527   1.746   3.177   1.069
    7UNL     H1 5528   1.753   3.182   1.345
    7UNL     C2 5529   1.731   3.094   1.137
    7UNL     C3 5530   1.734   3.100   1.278
    7UNL     C4 5531   1.697   2.912   1.204
    7UNL     C5 5532   1.677   2.763   1.202
    7UNL     N6 5533   1.706   2.975   1.088
    7UNL     N7 5534   1.712   2.979   1.324
    7UNL     H8 5535   1.623   2.729   1.113
    7UNL     H9 5536   1.621   2.728   1.290
    7UNL    H10 5537   1.774   2.712   1.203
    8UNL     H0 5538   2.250   2.348   1.012
    8UNL     H1 5539   2.253   2.107   0.878
    8UNL     C2 5540   2.229   2.331   0.908
    8UNL     C3 5541   2.231   2.206   0.841
    8UNL     C4 5542   2.185   2.364   0.718
    8UNL     C5 5543   2.159   2.442   0.592
    8UNL     N6 5544   2.197   2.433   0.831
    8UNL     N7 5545   2.202   2.227   0.715
    8UNL     H8 5546   2.122   2.377   0.511
    8UNL     H9 5547   2.251   2.490   0.556
    8UNL    H10 5548   2.084   2.521   0.607
    9UNL     H0 5549   1.912   3.036   0.729
    9UNL     H1 5550   1.920   3.270   0.584
    9UNL     C2 5551   1.841   3.116   0.732
    9UNL     C3 5552   1.847   3.236   0.656
    9UNL     C4 5553   1.682   3.224   0.777
    9UNL     C5 5554   1.547   3.257   0.834
    9UNL     N6 5555   1.736   3.108   0.811
    9UNL     N7 5556   1.742   3.308   0.686
    9UNL     H8 5557   1.467   3.228   0.765
    9UNL     H9 5558   1.536   3.365   0.852
    9UNL    H10 5559   1.528   3.207   0.930
   10UNL     H0 5560   1.733   3.519   0.326
   10UNL     H1 5561   1.957   3.589   0.180
   10UNL     C2 5562   1.833   3.532   0.363
   10UNL     C3 5563   1.947   3.569   0.286
   10UNL     C4 5564   1.987   3.545   0.485
   10UNL     C5 5565   2.063   3.548   0.615
   10UNL     N6 5566   1.858   3.514   0.491
   10UNL     N7 5567   2.049   3.577   0.366
   10UNL     H8 5568   2.045   3.457   0.675
   10UNL     H9 5569   2.033   3.634   0.676
   10UNL    H10 5570   2.171   3.555   0.599
   11UNL     H0 5571   1.723   2.685   0.816
   11UNL     H1 5572   1.946   2.522   0.811
   11UNL     C2 5573   1.824   2.711   0.845
   11UNL     C3 5574   1.937   2.625   0.841
   11UNL     C4 5575   1.979   2.812   0.912
   11UNL     C5 5576   2.057   2.925   0.975
   11UNL     N6 5577   1.850   2.833   0.887
   11UNL     N7 5578   2.040   2.692   0.885
   11UNL     H8 5579   2.093   2.896   1.075
   11UNL     H9 5580   1.998   3.017   0.987
   11UNL    H10 5581   2.145   2.951   0.915
   12UNL     H0 5582   0.929   0.637   4.666
   12UNL     H1 5583   2.906   3.407   0.135
   12UNL     C2 5584   0.861   0.589   4.734
   12UNL     C3 5585   2.833   3.363   0.070
   12UNL     C4 5586   0.707   0.488   4.805
   12UNL     C5 5587   0.576   0.414   4.806
   12UNL     N6 5588   0.757   0.523   4.687
   12UNL     N7 5589   2.731   3.296   0.117
   12UNL     H8 5590   0.558   0.359   4.713
   12UNL     H9 5591   2.454   3.259   0.012
   12UNL    H10 5592   2.533   3.117   0.082
   13UNL     H0 5593   2.409   3.728   0.475
   13UNL     H1 5594   2.420   3.969   0.611
   13UNL     C2 5595   2.337   3.808   0.472
   13UNL     C3 5596   2.345   3.931   0.542
   13UNL     C4 5597   2.177   3.913   0.428
   13UNL     C5 5598   2.040   3.944   0.372
   13UNL     N6 5599   2.231   3.796   0.396
   13UNL     N7 5600   2.239   4.002   0.514
   13UNL     H8 5601   2.026   3.903   0.271
   13UNL     H9 5602   1.962   3.902   0.436
   13UNL    H10 5603   2.023   4.052   0.365
   14UNL     H0 5604   2.439   2.892   0.582
   14UNL     H1 5605   2.211   2.825   0.724
   14UNL     C2 5606   2.429   2.815   0.657
   14UNL     C3 5607   2.310   2.782   0.728
   14UNL     C4 5608   2.469   2.662   0.774
   14UNL     C5 5609   2.546   2.545   0.832
   14UNL     N6 5610   2.533   2.741   0.688
   14UNL     N7 5611   2.337   2.681   0.807
   14UNL     H8 5612   2.510   2.451   0.788
   14UNL     H9 5613   2.532   2.538   0.940
   14UNL    H10 5614   2.654   2.551   0.813
   15UNL     H0 5615   2.452   3.223   0.401
   15UNL     H1 5616   2.224   3.378   0.411
   15UNL     C2 5617   2.441   3.325   0.366
   15UNL     C3 5618   2.322   3.403   0.373
   15UNL     C4 5619   2.479   3.500   0.285
   15UNL     C5 5620   2.554   3.605   0.208
   15UNL     N6 5621   2.543   3.387   0.313
   15UNL     N7 5622   2.347   3.519   0.319
   15UNL     H8 5623   2.520   3.706   0.235
   15UNL     H9 5624   2.539   3.593   0.101
   15UNL    H10 5625   2.662   3.602   0.227
   16UNL     H0 5626   2.744   2.804   0.331
   16UNL     H1 5627   2.750   3.039   0.186
   16UNL     C2 5628   2.723   2.903   0.367
   16UNL     C3 5629   2.727   3.023   0.290
   16UNL     C4 5630   2.678   3.053   0.487
   16UNL     C5 5631   2.649   3.126   0.615
   16UNL     N6 5632   2.689   2.921   0.493
   16UNL     N7 5633   2.696   3.123   0.369
   16UNL     H8 5634   2.638   3.234   0.600
   16UNL     H9 5635   2.730   3.111   0.688
   16UNL    H10 5636   2.556   3.090   0.661
   17UNL     H0 5637   1.244   3.513   0.472
   17UNL     H1 5638   1.465   3.601   0.613
   17UNL     C2 5639   1.344   3.472   0.469
   17UNL     C3 5640   1.456   3.519   0.543
   17UNL     C4 5641   1.497   3.358   0.424
   17UNL     C5 5642   1.573   3.242   0.365
   17UNL     N6 5643   1.369   3.369   0.392
   17UNL     N7 5644   1.558   3.443   0.513
   17UNL     H8 5645   1.538   3.216   0.264
   17UNL     H9 5646   1.681   3.264   0.357
   17UNL    H10 5647   1.563   3.153   0.428
   18UNL     H0 5648   2.928   2.901   1.018
   18UNL     H1 5649   2.700   2.818   0.885
   18UNL     C2 5650   2.918   2.877   0.913
   18UNL     C3 5651   2.799   2.834   0.847
   18UNL     C4 5652   2.961   2.851   0.722
   18UNL     C5 5653   3.041   2.855   0.595
   18UNL     N6 5654   3.023   2.886   0.834
   18UNL     N7 5655   2.827   2.817   0.721
   18UNL     H8 5656   2.992   2.800   0.514
   18UNL     H9 5657   3.141   2.810   0.608
   18UNL    H10 5658   3.055   2.958   0.561
    1Zn      Zn 5659   1.716   2.950   1.506
    2Zn      Zn 5660   1.712   1.907   2.104
    3Zn      Zn 5661   1.220   2.251   2.105
    4Zn      Zn 5662   2.206   2.597   1.502
    5Zn      Zn 5663   2.205   2.075   1.804
    6Zn      Zn 5664   1.225   2.771   1.804
    7UNL     H0 5665   1.254   2.479   2.267
    7UNL     H1 5666   1.269   2.484   2.543
    7UNL     C2 5667   1.240   2.396   2.335
    7UNL     C3 5668   1.248   2.401   2.477
    7UNL     C4 5669   1.209   2.214   2.403
    7UNL     C5 5670   1.189   2.065   2.401
    7UNL     N6 5671   1.214   2.277   2.287
    7UNL     N7 5672   1.227   2.281   2.523
    7UNL     H8 5673   1.124   2.033   2.318
    7UNL     H9 5674   1.144   2.028   2.494
    7UNL    H10 5675   1.285   2.014   2.388
    8UNL     H0 5676   1.752   1.651   2.218
    8UNL     H1 5677   1.759   1.410   2.083
    8UNL     C2 5678   1.736   1.635   2.112
    8UNL     C3 5679   1.740   1.509   2.046
    8UNL     C4 5680   1.700   1.667   1.921
    8UNL     C5 5681   1.678   1.745   1.794
    8UNL     N6 5682   1.708   1.737   2.034
    8UNL     N7 5683   1.716   1.530   1.919
    8UNL     H8 5684   1.636   1.682   1.715
    8UNL     H9 5685   1.772   1.785   1.757
    8UNL    H10 5686   1.609   1.829   1.808
    9UNL     H0 5687   1.427   2.342   1.940
    9UNL     H1 5688   1.437   2.578   1.797
    9UNL     C2 5689   1.353   2.420   1.939
    9UNL     C3 5690   1.361   2.541   1.865
    9UNL     C4 5691   1.188   2.522   1.974
    9UNL     C5 5692   1.049   2.552   2.024
    9UNL     N6 5693   1.244   2.407   2.011
    9UNL     N7 5694   1.252   2.610   1.888
    9UNL     H8 5695   0.975   2.521   1.949
    9UNL     H9 5696   1.035   2.659   2.042
    9UNL    H10 5697   1.026   2.500   2.117
   10UNL     H0 5698   1.239   2.825   1.532
   10UNL     H1 5699   1.460   2.905   1.386
   10UNL     C2 5700   1.340   2.839   1.569
   10UNL     C3 5701   1.452   2.880   1.491
   10UNL     C4 5702   1.495   2.851   1.690
   10UNL     C5 5703   1.572   2.853   1.819
   10UNL     N6 5704   1.367   2.817   1.695
   10UNL     N7 5705   1.555   2.888   1.571
   10UNL     H8 5706   1.564   2.757   1.872
   10UNL     H9 5707   1.534   2.931   1.886
   10UNL    H10 5708   1.679   2.873   1.803
   11UNL     H0 5709   1.236   1.988   2.010
   11UNL     H1 5710   1.460   1.827   2.001
   11UNL     C2 5711   1.336   2.014   2.041
   11UNL     C3 5712   1.450   1.929   2.035
   11UNL     C4 5713   1.489   2.113   2.116
   11UNL     C5 5714   1.564   2.223   2.188
   11UNL     N6 5715   1.360   2.134   2.089
   11UNL     N7 5716   1.552   1.995   2.085
   11UNL     H8 5717   1.589   2.191   2.290
   11UNL     H9 5718   1.506   2.316   2.196
   11UNL    H10 5719   1.657   2.247   2.136
   12UNL     H0 5720   2.402   2.710   1.065
   12UNL     H1 5721   2.414   2.704   1.341
   12UNL     C2 5722   2.331   2.665   1.133
   12UNL     C3 5723   2.339   2.663   1.274
   12UNL     C4 5724   2.172   2.570   1.201
   12UNL     C5 5725   2.038   2.502   1.199
   12UNL     N6 5726   2.225   2.604   1.084
   12UNL     N7 5727   2.234   2.601   1.321
   12UNL     H8 5728   2.025   2.439   1.110
   12UNL     H9 5729   1.957   2.576   1.200
   12UNL    H10 5730   2.025   2.437   1.286
   13UNL     H0 5731   1.919   3.038   1.677
   13UNL     H1 5732   1.931   3.278   1.814
   13UNL     C2 5733   1.847   3.118   1.674
   13UNL     C3 5734   1.855   3.240   1.746
   13UNL     C4 5735   1.686   3.223   1.632
   13UNL     C5 5736   1.551   3.256   1.574
   13UNL     N6 5737   1.739   3.106   1.600
   13UNL     N7 5738   1.748   3.311   1.719
   13UNL     H8 5739   1.539   3.218   1.472
   13UNL     H9 5740   1.471   3.212   1.636
   13UNL    H10 5741   1.533   3.365   1.571
   14UNL     H0 5742   1.954   2.198   1.788
   14UNL     H1 5743   1.726   2.134   1.932
   14UNL     C2 5744   1.942   2.118   1.861
   14UNL     C3 5745   1.824   2.088   1.933
   14UNL     C4 5746   1.980   1.962   1.973
   14UNL     C5 5747   2.054   1.842   2.028
   14UNL     N6 5748   2.045   2.041   1.888
   14UNL     N7 5749   1.849   1.984   2.008
   14UNL     H8 5750   2.012   1.749   1.987
   14UNL     H9 5751   2.044   1.836   2.137
   14UNL    H10 5752   2.161   1.843   2.005
   15UNL     H0 5753   1.956   2.532   1.611
   15UNL     H1 5754   1.729   2.689   1.619
   15UNL     C2 5755   1.945   2.632   1.574
   15UNL     C3 5756   1.827   2.711   1.580
   15UNL     C4 5757   1.985   2.805   1.489
   15UNL     C5 5758   2.060   2.909   1.410
   15UNL     N6 5759   2.048   2.692   1.518
   15UNL     N7 5760   1.852   2.827   1.523
   15UNL     H8 5761   2.028   3.011   1.437
   15UNL     H9 5762   2.042   2.896   1.303
   15UNL    H10 5763   2.169   2.904   1.427
   16UNL     H0 5764   2.248   2.107   1.529
   16UNL     H1 5765   2.242   2.343   1.385
   16UNL     C2 5766   2.227   2.206   1.567
   16UNL     C3 5767   2.225   2.326   1.490
   16UNL     C4 5768   2.188   2.355   1.690
   16UNL     C5 5769   2.165   2.426   1.820
   16UNL     N6 5770   2.201   2.223   1.695
   16UNL     N7 5771   2.199   2.426   1.571
   16UNL     H8 5772   2.154   2.535   1.807
   16UNL     H9 5773   2.248   2.410   1.890
   16UNL    H10 5774   2.073   2.391   1.870
   17UNL     H0 5775   0.753   2.817   1.672
   17UNL     H1 5776   0.975   2.906   1.810
   17UNL     C2 5777   0.852   2.774   1.671
   17UNL     C3 5778   0.964   2.822   1.743
   17UNL     C4 5779   1.003   2.655   1.631
   17UNL     C5 5780   1.077   2.535   1.577
   17UNL     N6 5781   0.875   2.668   1.598
   17UNL     N7 5782   1.066   2.743   1.717
   17UNL     H8 5783   1.053   2.516   1.472
   17UNL     H9 5784   1.185   2.547   1.584
   17UNL    H10 5785   1.050   2.445   1.634
   18UNL     H0 5786   2.437   2.204   2.217
   18UNL     H1 5787   2.212   2.114   2.085
   18UNL     C2 5788   2.428   2.180   2.113
   18UNL     C3 5789   2.311   2.134   2.047
   18UNL     C4 5790   2.473   2.154   1.923
   18UNL     C5 5791   2.554   2.158   1.796
   18UNL     N6 5792   2.534   2.191   2.035
   18UNL     N7 5793   2.340   2.117   1.920
   18UNL     H8 5794   2.505   2.106   1.713
   18UNL     H9 5795   2.653   2.112   1.809
   18UNL    H10 5796   2.571   2.262   1.764
    1Zn      Zn 5797   1.230   2.254   2.704
    2Zn      Zn 5798   1.221   1.215   3.302
    3Zn      Zn 5799   0.734   1.565   3.306
    4Zn      Zn 5800   1.723   1.909   2.705
    5Zn      Zn 5801   1.717   1.390   3.011
    6Zn      Zn 5802   0.740   2.086   3.007
    7UNL     H0 5803   0.765   1.792   3.469
    7UNL     H1 5804   0.770   1.798   3.745
    7UNL     C2 5805   0.752   1.709   3.537
    7UNL     C3 5806   0.755   1.714   3.679
    7UNL     C4 5807   0.723   1.526   3.605
    7UNL     C5 5808   0.707   1.376   3.603
    7UNL     N6 5809   0.731   1.588   3.488
    7UNL     N7 5810   0.735   1.593   3.725
    7UNL     H8 5811   0.650   1.341   3.516
    7UNL     H9 5812   0.655   1.340   3.692
    7UNL    H10 5813   0.805   1.328   3.600
    8UNL     H0 5814   1.255   0.959   3.420
    8UNL     H1 5815   1.254   0.716   3.287
    8UNL     C2 5816   1.240   0.942   3.314
    8UNL     C3 5817   1.240   0.816   3.249
    8UNL     C4 5818   1.211   0.975   3.122
    8UNL     C5 5819   1.196   1.052   2.994
    8UNL     N6 5820   1.219   1.044   3.235
    8UNL     N7 5821   1.221   0.837   3.121
    8UNL     H8 5822   1.142   0.994   2.918
    8UNL     H9 5823   1.295   1.076   2.953
    8UNL    H10 5824   1.141   1.146   3.007
    9UNL     H0 5825   0.935   1.650   3.130
    9UNL     H1 5826   0.946   1.890   2.993
    9UNL     C2 5827   0.863   1.731   3.134
    9UNL     C3 5828   0.872   1.853   3.062
    9UNL     C4 5829   0.703   1.837   3.178
    9UNL     C5 5830   0.566   1.868   3.232
    9UNL     N6 5831   0.757   1.720   3.211
    9UNL     N7 5832   0.765   1.924   3.091
    9UNL     H8 5833   0.489   1.838   3.160
    9UNL     H9 5834   0.554   1.976   3.250
    9UNL    H10 5835   0.545   1.816   3.326
   10UNL     H0 5836   0.752   2.137   2.734
   10UNL     H1 5837   0.975   2.205   2.585
   10UNL     C2 5838   0.854   2.149   2.769
   10UNL     C3 5839   0.966   2.184   2.690
   10UNL     C4 5840   1.009   2.160   2.889
   10UNL     C5 5841   1.087   2.164   3.018
   10UNL     N6 5842   0.880   2.131   2.896
   10UNL     N7 5843   1.070   2.192   2.770
   10UNL     H8 5844   1.061   2.081   3.085
   10UNL     H9 5845   1.067   2.258   3.073
   10UNL    H10 5846   1.195   2.159   3.001
   11UNL     H0 5847   0.744   1.298   3.216
   11UNL     H1 5848   0.967   1.134   3.208
   11UNL     C2 5849   0.845   1.324   3.244
   11UNL     C3 5850   0.958   1.237   3.239
   11UNL     C4 5851   1.001   1.425   3.309
   11UNL     C5 5852   1.080   1.538   3.371
   11UNL     N6 5853   0.872   1.445   3.286
   11UNL     N7 5854   1.062   1.304   3.282
   11UNL     H8 5855   1.098   1.518   3.477
   11UNL     H9 5856   1.029   1.635   3.363
   11UNL    H10 5857   1.178   1.549   3.323
   12UNL     H0 5858   1.907   2.026   2.263
   12UNL     H1 5859   1.923   2.025   2.539
   12UNL     C2 5860   1.840   1.978   2.333
   12UNL     C3 5861   1.850   1.979   2.474
   12UNL     C4 5862   1.687   1.877   2.404
   12UNL     C5 5863   1.555   1.804   2.406
   12UNL     N6 5864   1.737   1.910   2.286
   12UNL     N7 5865   1.749   1.912   2.523
   12UNL     H8 5866   1.531   1.757   2.310
   12UNL     H9 5867   1.473   1.873   2.430
   12UNL    H10 5868   1.554   1.725   2.483
   13UNL     H0 5869   1.427   2.341   2.885
   13UNL     H1 5870   1.435   2.582   3.020
   13UNL     C2 5871   1.356   2.422   2.879
   13UNL     C3 5872   1.362   2.545   2.949
   13UNL     C4 5873   1.197   2.528   2.829
   13UNL     C5 5874   1.063   2.559   2.768
   13UNL     N6 5875   1.252   2.410   2.799
   13UNL     N7 5876   1.257   2.616   2.917
   13UNL     H8 5877   1.060   2.533   2.661
   13UNL     H9 5878   0.983   2.502   2.818
   13UNL    H10 5879   1.038   2.665   2.777
   14UNL     H0 5880   1.463   1.505   2.985
   14UNL     H1 5881   1.232   1.432   3.118
   14UNL     C2 5882   1.452   1.428   3.060
   14UNL     C3 5883   1.332   1.392   3.127
   14UNL     C4 5884   1.493   1.277   3.180
   14UNL     C5 5885   1.570   1.162   3.240
   14UNL     N6 5886   1.557   1.357   3.095
   14UNL     N7 5887   1.358   1.292   3.207
   14UNL     H8 5888   1.548   1.069   3.187
   14UNL     H9 5889   1.543   1.147   3.345
   14UNL    H10 5890   1.678   1.178   3.236
   15UNL     H0 5891   1.469   1.833   2.796
   15UNL     H1 5892   1.240   1.988   2.802
   15UNL     C2 5893   1.459   1.937   2.766
   15UNL     C3 5894   1.340   2.014   2.771
   15UNL     C4 5895   1.501   2.116   2.696
   15UNL     C5 5896   1.580   2.225   2.628
   15UNL     N6 5897   1.564   2.002   2.721
   15UNL     N7 5898   1.367   2.133   2.724
   15UNL     H8 5899   1.545   2.325   2.659
   15UNL     H9 5900   1.569   2.219   2.520
   15UNL    H10 5901   1.687   2.221   2.651
   16UNL     H0 5902   1.769   1.421   2.740
   16UNL     H1 5903   1.771   1.655   2.593
   16UNL     C2 5904   1.747   1.520   2.775
   16UNL     C3 5905   1.749   1.639   2.698
   16UNL     C4 5906   1.702   1.670   2.895
   16UNL     C5 5907   1.673   1.743   3.023
   16UNL     N6 5908   1.714   1.538   2.901
   16UNL     N7 5909   1.718   1.739   2.776
   16UNL     H8 5910   1.660   1.850   3.008
   16UNL     H9 5911   1.755   1.730   3.095
   16UNL    H10 5912   1.581   1.705   3.071
   17UNL     H0 5913   0.266   2.128   2.879
   17UNL     H1 5914   0.487   2.217   3.019
   17UNL     C2 5915   0.366   2.087   2.875
   17UNL     C3 5916   0.478   2.135   2.949
   17UNL     C4 5917   0.520   1.974   2.830
   17UNL     C5 5918   0.597   1.858   2.772
   17UNL     N6 5919   0.392   1.985   2.798
   17UNL     N7 5920   0.581   2.060   2.920
   17UNL     H8 5921   0.562   1.831   2.671
   17UNL     H9 5922   0.704   1.881   2.764
   17UNL    H10 5923   0.587   1.769   2.835
   18UNL     H0 5924   1.956   1.510   3.425
   18UNL     H1 5925   1.727   1.426   3.296
   18UNL     C2 5926   1.945   1.489   3.320
   18UNL     C3 5927   1.825   1.445   3.256
   18UNL     C4 5928   1.984   1.468   3.128
   18UNL     C5 5929   2.061   1.477   2.999
   18UNL     N6 5930   2.048   1.502   3.239
   18UNL     N7 5931   1.851   1.432   3.129
   18UNL     H8 5932   2.022   1.407   2.924
   18UNL     H9 5933   2.167   1.454   3.012
   18UNL    H10 5934   2.054   1.577   2.957
    1Zn      Zn 5935   0.737   1.562   3.905
    2Zn      Zn 5936   0.731   0.521   4.505
    3Zn      Zn 5937   0.241   0.869   4.507
    4Zn      Zn 5938   1.228   1.211   3.902
    5Zn      Zn 5939   1.225   0.691   4.207
    6Zn      Zn 5940   0.245   1.387   4.203
    7UNL     H0 5941   0.267   1.097   4.672
    7UNL     H1 5942   2.236   3.875   0.142
    7UNL     C2 5943   0.256   1.013   4.739
    7UNL     C3 5944   2.222   3.792   0.074
    7UNL     C4 5945   0.232   0.829   4.806
    7UNL     C5 5946   0.221   0.679   4.802
    7UNL     N6 5947   0.236   0.893   4.689
    7UNL     N7 5948   2.206   3.670   0.119
    7UNL     H8 5949   0.157   0.644   4.719
    7UNL     H9 5950   2.140   3.413   0.088
    7UNL    H10 5951   0.319   0.633   4.788
    8UNL     H0 5952   0.781   0.267   4.616
    8UNL     H1 5953   0.785   0.025   4.482
    8UNL     C2 5954   0.760   0.249   4.512
    8UNL     C3 5955   0.762   0.124   4.445
    8UNL     C4 5956   0.715   0.281   4.323
    8UNL     C5 5957   0.688   0.359   4.196
    8UNL     N6 5958   0.727   0.351   4.435
    8UNL     N7 5959   0.732   0.144   4.320
    8UNL     H8 5960   0.651   0.294   4.116
    8UNL     H9 5961   0.779   0.407   4.160
    8UNL    H10 5962   0.612   0.437   4.212
    9UNL     H0 5963   0.441   0.955   4.331
    9UNL     H1 5964   0.447   1.189   4.186
    9UNL     C2 5965   0.369   1.035   4.334
    9UNL     C3 5966   0.374   1.155   4.258
    9UNL     C4 5967   0.209   1.140   4.378
    9UNL     C5 5968   0.072   1.172   4.434
    9UNL     N6 5969   0.264   1.025   4.413
    9UNL     N7 5970   0.269   1.226   4.288
    9UNL     H8 5971   5.880   1.141   4.364
    9UNL     H9 5972   0.060   1.280   4.452
    9UNL    H10 5973   0.053   1.121   4.530
   10UNL     H0 5974   0.259   1.448   3.931
   10UNL     H1 5975   0.482   1.523   3.786
   10UNL     C2 5976   0.360   1.458   3.968
   10UNL     C3 5977   0.473   1.497   3.891
   10UNL     C4 5978   0.515   1.463   4.089
   10UNL     C5 5979   0.592   1.460   4.218
   10UNL     N6 5980   0.386   1.433   4.094
   10UNL     N7 5981   0.577   1.501   3.971
   10UNL     H8 5982   0.583   1.363   4.269
   10UNL     H9 5983   0.556   1.537   4.287
   10UNL    H10 5984   0.700   1.478   4.202
   11UNL     H0 5985   0.254   0.603   4.421
   11UNL     H1 5986   0.476   0.439   4.417
   11UNL     C2 5987   0.355   0.629   4.449
   11UNL     C3 5988   0.468   0.542   4.446
   11UNL     C4 5989   0.510   0.731   4.513
   11UNL     C5 5990   0.588   0.844   4.575
   11UNL     N6 5991   0.381   0.751   4.489
   11UNL     N7 5992   0.571   0.610   4.488
   11UNL     H8 5993   0.622   0.817   4.676
   11UNL     H9 5994   0.530   0.937   4.584
   11UNL    H10 5995   0.678   0.867   4.516
   12UNL     H0 5996   1.416   1.332   3.464
   12UNL     H1 5997   1.432   1.325   3.739
   12UNL     C2 5998   1.348   1.283   3.532
   12UNL     C3 5999   1.358   1.281   3.674
   12UNL     C4 6000   1.194   1.183   3.602
   12UNL     C5 6001   1.061   1.111   3.602
   12UNL     N6 6002   1.244   1.218   3.484
   12UNL     N7 6003   1.256   1.215   3.721
   12UNL     H8 6004   1.045   1.052   3.510
   12UNL     H9 6005   0.979   1.182   3.610
   12UNL    H10 6006   1.053   1.041   3.686
   13UNL     H0 6007   0.939   1.646   4.081
   13UNL     H1 6008   0.951   1.886   4.218
   13UNL     C2 6009   0.868   1.728   4.077
   13UNL     C3 6010   0.877   1.850   4.149
   13UNL     C4 6011   0.709   1.835   4.032
   13UNL     C5 6012   0.575   1.870   3.973
   13UNL     N6 6013   0.761   1.717   4.001
   13UNL     N7 6014   0.771   1.922   4.119
   13UNL     H8 6015   0.564   1.833   3.869
   13UNL     H9 6016   0.494   1.825   4.032
   13UNL    H10 6017   0.558   1.978   3.971
   14UNL     H0 6018   0.971   0.808   4.185
   14UNL     H1 6019   0.742   0.740   4.323
   14UNL     C2 6020   0.961   0.731   4.259
   14UNL     C3 6021   0.841   0.698   4.329
   14UNL     C4 6022   1.001   0.579   4.378
   14UNL     C5 6023   1.077   0.463   4.438
   14UNL     N6 6024   1.065   0.658   4.292
   14UNL     N7 6025   0.868   0.597   4.409
   14UNL     H8 6026   1.040   0.368   4.398
   14UNL     H9 6027   1.065   0.460   4.547
   14UNL    H10 6028   1.185   0.468   4.417
   15UNL     H0 6029   0.977   1.142   4.006
   15UNL     H1 6030   0.750   1.299   4.016
   15UNL     C2 6031   0.966   1.244   3.971
   15UNL     C3 6032   0.848   1.322   3.978
   15UNL     C4 6033   1.006   1.418   3.889
   15UNL     C5 6034   1.081   1.523   3.811
   15UNL     N6 6035   1.069   1.305   3.917
   15UNL     N7 6036   0.873   1.438   3.923
   15UNL     H8 6037   1.047   1.624   3.836
   15UNL     H9 6038   1.065   1.509   3.704
   15UNL    H10 6039   1.189   1.519   3.830
   16UNL     H0 6040   1.273   0.722   3.935
   16UNL     H1 6041   1.272   0.956   3.788
   16UNL     C2 6042   1.251   0.822   3.971
   16UNL     C3 6043   1.251   0.941   3.893
   16UNL     C4 6044   1.208   0.971   4.091
   16UNL     C5 6045   1.181   1.043   4.220
   16UNL     N6 6046   1.221   0.839   4.097
   16UNL     N7 6047   1.222   1.041   3.972
   16UNL     H8 6048   1.168   1.151   4.205
   16UNL     H9 6049   1.263   1.030   4.291
   16UNL    H10 6050   1.089   1.006   4.268
   17UNL     H0 6051   5.658   1.432   4.075
   17UNL     H1 6052   5.880   1.521   4.213
   17UNL     C2 6053   5.758   1.391   4.072
   17UNL     C3 6054   5.870   1.438   4.144
   17UNL     C4 6055   0.024   1.275   4.027
   17UNL     C5 6056   0.101   1.159   3.968
   17UNL     N6 6057   5.782   1.286   3.996
   17UNL     N7 6058   0.086   1.362   4.115
   17UNL     H8 6059   0.064   1.132   3.868
   17UNL     H9 6060   0.208   1.182   3.959
   17UNL    H10 6061   0.091   1.071   4.032
   18UNL     H0 6062   1.459   0.814   4.623
   18UNL     H1 6063   1.233   0.726   4.490
   18UNL     C2 6064   1.450   0.792   4.517
   18UNL     C3 6065   1.332   0.747   4.452
   18UNL     C4 6066   1.492   0.772   4.326
   18UNL     C5 6067   1.572   0.780   4.199
   18UNL     N6 6068   1.554   0.806   4.439
   18UNL     N7 6069   1.360   0.734   4.324
   18UNL     H8 6070   1.526   0.723   4.118
   18UNL     H9 6071   1.674   0.742   4.212
   18UNL    H10 6072   1.580   0.884   4.165
    1Zn      Zn 6073   1.718   5.033   0.305
    2Zn      Zn 6074   1.712   3.989   0.898
    3Zn      Zn 6075   1.222   4.338   0.902
    4Zn      Zn 6076   2.208   4.683   0.299
    5Zn      Zn 6077   2.207   4.160   0.601
    6Zn      Zn 6078   1.227   4.858   0.603
    7UNL     H0 6079   1.247   4.566   1.067
    7UNL     H1 6080   1.253   4.568   1.343
    7UNL     C2 6081   1.236   4.481   1.134
    7UNL     C3 6082   1.239   4.486   1.276
    7UNL     C4 6083   1.211   4.297   1.199
    7UNL     C5 6084   1.198   4.147   1.195
    7UNL     N6 6085   1.217   4.362   1.083
    7UNL     N7 6086   1.222   4.363   1.320
    7UNL     H8 6087   1.132   4.114   1.113
    7UNL     H9 6088   1.156   4.107   1.288
    7UNL    H10 6089   1.296   4.101   1.180
    8UNL     H0 6090   1.753   3.736   1.013
    8UNL     H1 6091   1.757   3.493   0.881
    8UNL     C2 6092   1.735   3.718   0.908
    8UNL     C3 6093   1.737   3.592   0.843
    8UNL     C4 6094   1.697   3.749   0.717
    8UNL     C5 6095   1.674   3.825   0.589
    8UNL     N6 6096   1.707   3.819   0.829
    8UNL     N7 6097   1.712   3.612   0.716
    8UNL     H8 6098   1.631   3.761   0.511
    8UNL     H9 6099   1.769   3.864   0.551
    8UNL    H10 6100   1.607   3.910   0.603
    9UNL     H0 6101   1.424   4.424   0.729
    9UNL     H1 6102   1.433   4.661   0.588
    9UNL     C2 6103   1.352   4.505   0.732
    9UNL     C3 6104   1.359   4.626   0.658
    9UNL     C4 6105   1.192   4.611   0.775
    9UNL     C5 6106   1.055   4.643   0.830
    9UNL     N6 6107   1.246   4.494   0.809
    9UNL     N7 6108   1.253   4.697   0.686
    9UNL     H8 6109   0.977   4.613   0.760
    9UNL     H9 6110   1.044   4.751   0.848
    9UNL    H10 6111   1.036   4.592   0.926
   10UNL     H0 6112   1.241   4.914   0.331
   10UNL     H1 6113   1.463   4.990   0.185
   10UNL     C2 6114   1.341   4.926   0.367
   10UNL     C3 6115   1.454   4.966   0.290
   10UNL     C4 6116   1.496   4.936   0.488
   10UNL     C5 6117   1.573   4.936   0.618
   10UNL     N6 6118   1.367   4.904   0.494
   10UNL     N7 6119   1.557   4.972   0.370
   10UNL     H8 6120   1.564   4.840   0.671
   10UNL     H9 6121   1.536   5.014   0.685
   10UNL    H10 6122   1.680   4.954   0.602
   11UNL     H0 6123   1.235   4.074   0.806
   11UNL     H1 6124   1.458   3.911   0.796
   11UNL     C2 6125   1.336   4.099   0.836
   11UNL     C3 6126   1.449   4.013   0.830
   11UNL     C4 6127   1.490   4.198   0.908
   11UNL     C5 6128   1.568   4.308   0.976
   11UNL     N6 6129   1.362   4.219   0.883
   11UNL     N7 6130   1.552   4.078   0.878
   11UNL     H8 6131   1.585   4.283   1.081
   11UNL     H9 6132   1.516   4.405   0.973
   11UNL    H10 6133   1.666   4.322   0.930
   12UNL     H0 6134   0.441   2.022   4.668
   12UNL     H1 6135   2.409   4.798   0.138
   12UNL     C2 6136   0.370   1.975   4.735
   12UNL     C3 6137   2.338   4.752   0.071
   12UNL     C4 6138   0.214   1.876   4.803
   12UNL     C5 6139   0.082   1.804   4.800
   12UNL     N6 6140   0.268   1.909   4.686
   12UNL     N7 6141   2.234   4.686   0.116
   12UNL     H8 6142   0.071   1.740   4.711
   12UNL     H9 6143   5.886   1.876   4.799
   12UNL    H10 6144   2.031   4.514   0.081
   13UNL     H0 6145   1.916   5.120   0.483
   13UNL     H1 6146   1.925   5.360   0.619
   13UNL     C2 6147   1.845   5.201   0.478
   13UNL     C3 6148   1.852   5.324   0.549
   13UNL     C4 6149   1.686   5.307   0.430
   13UNL     C5 6150   1.552   5.340   0.369
   13UNL     N6 6151   1.740   5.190   0.400
   13UNL     N7 6152   1.746   5.395   0.517
   13UNL     H8 6153   1.543   5.303   0.266
   13UNL     H9 6154   1.472   5.294   0.427
   13UNL    H10 6155   1.534   5.448   0.367
   14UNL     H0 6156   1.953   4.276   0.579
   14UNL     H1 6157   1.724   4.208   0.717
   14UNL     C2 6158   1.943   4.199   0.653
   14UNL     C3 6159   1.823   4.166   0.723
   14UNL     C4 6160   1.983   4.047   0.772
   14UNL     C5 6161   2.060   3.933   0.833
   14UNL     N6 6162   2.047   4.126   0.686
   14UNL     N7 6163   1.849   4.065   0.802
   14UNL     H8 6164   2.017   3.837   0.803
   14UNL     H9 6165   2.056   3.937   0.942
   14UNL    H10 6166   2.166   3.932   0.804
   15UNL     H0 6167   1.959   4.614   0.403
   15UNL     H1 6168   1.731   4.770   0.417
   15UNL     C2 6169   1.947   4.716   0.369
   15UNL     C3 6170   1.829   4.794   0.378
   15UNL     C4 6171   1.986   4.891   0.289
   15UNL     C5 6172   2.061   4.998   0.213
   15UNL     N6 6173   2.050   4.777   0.315
   15UNL     N7 6174   1.854   4.911   0.324
   15UNL     H8 6175   2.033   5.098   0.247
   15UNL     H9 6176   2.038   4.992   0.106
   15UNL    H10 6177   2.170   4.989   0.225
   16UNL     H0 6178   2.251   4.193   0.328
   16UNL     H1 6179   2.249   4.428   0.183
   16UNL     C2 6180   2.230   4.293   0.365
   16UNL     C3 6181   2.230   4.412   0.288
   16UNL     C4 6182   2.189   4.442   0.486
   16UNL     C5 6183   2.164   4.514   0.617
   16UNL     N6 6184   2.202   4.310   0.492
   16UNL     N7 6185   2.202   4.512   0.368
   16UNL     H8 6186   2.144   4.620   0.601
   16UNL     H9 6187   2.252   4.507   0.682
   16UNL    H10 6188   2.079   4.471   0.670
   17UNL     H0 6189   0.756   4.909   0.465
   17UNL     H1 6190   0.976   4.994   0.608
   17UNL     C2 6191   0.855   4.865   0.466
   17UNL     C3 6192   0.966   4.911   0.540
   17UNL     C4 6193   1.006   4.744   0.428
   17UNL     C5 6194   1.080   4.625   0.373
   17UNL     N6 6195   0.879   4.759   0.392
   17UNL     N7 6196   1.067   4.831   0.515
   17UNL     H8 6197   1.057   4.608   0.267
   17UNL     H9 6198   1.189   4.638   0.381
   17UNL    H10 6199   1.053   4.535   0.428
   18UNL     H0 6200   2.441   4.288   1.014
   18UNL     H1 6201   2.215   4.201   0.881
   18UNL     C2 6202   2.432   4.264   0.909
   18UNL     C3 6203   2.314   4.219   0.843
   18UNL     C4 6204   2.476   4.239   0.719
   18UNL     C5 6205   2.557   4.242   0.592
   18UNL     N6 6206   2.537   4.275   0.831
   18UNL     N7 6207   2.343   4.203   0.717
   18UNL     H8 6208   2.508   4.188   0.510
   18UNL     H9 6209   2.657   4.198   0.606
   18UNL    H10 6210   2.572   4.346   0.558
    1Zn      Zn 6211   1.227   4.333   1.501
    2Zn      Zn 6212   1.221   3.293   2.098
    3Zn      Zn 6213   0.732   3.641   2.105
    4Zn      Zn 6214   1.722   3.989   1.499
    5Zn      Zn 6215   1.716   3.469   1.806
    6Zn      Zn 6216   0.738   4.162   1.805
    7UNL     H0 6217   0.773   3.867   2.265
    7UNL     H1 6218   0.778   3.877   2.541
    7UNL     C2 6219   0.755   3.786   2.334
    7UNL     C3 6220   0.758   3.793   2.476
    7UNL     C4 6221   0.718   3.606   2.405
    7UNL     C5 6222   0.696   3.456   2.405
    7UNL     N6 6223   0.728   3.666   2.287
    7UNL     N7 6224   0.734   3.674   2.523
    7UNL     H8 6225   0.642   3.422   2.316
    7UNL     H9 6226   0.639   3.424   2.493
    7UNL    H10 6227   0.792   3.404   2.407
    8UNL     H0 6228   1.259   3.038   2.216
    8UNL     H1 6229   1.255   2.794   2.086
    8UNL     C2 6230   1.242   3.020   2.111
    8UNL     C3 6231   1.240   2.893   2.047
    8UNL     C4 6232   1.207   3.051   1.920
    8UNL     C5 6233   1.189   3.126   1.790
    8UNL     N6 6234   1.218   3.122   2.031
    8UNL     N7 6235   1.218   2.913   1.920
    8UNL     H8 6236   1.126   3.071   1.720
    8UNL     H9 6237   1.286   3.142   1.742
    8UNL    H10 6238   1.143   3.225   1.805
    9UNL     H0 6239   0.937   3.730   1.934
    9UNL     H1 6240   0.947   3.968   1.796
    9UNL     C2 6241   0.864   3.809   1.936
    9UNL     C3 6242   0.872   3.931   1.863
    9UNL     C4 6243   0.701   3.913   1.975
    9UNL     C5 6244   0.562   3.942   2.026
    9UNL     N6 6245   0.756   3.797   2.010
    9UNL     N7 6246   0.764   4.001   1.889
    9UNL     H8 6247   0.487   3.911   1.953
    9UNL     H9 6248   0.548   4.050   2.044
    9UNL    H10 6249   0.541   3.891   2.121
   10UNL     H0 6250   0.751   4.212   1.532
   10UNL     H1 6251   0.973   4.281   1.382
   10UNL     C2 6252   0.852   4.225   1.567
   10UNL     C3 6253   0.964   4.261   1.488
   10UNL     C4 6254   1.007   4.238   1.687
   10UNL     C5 6255   1.085   4.243   1.816
   10UNL     N6 6256   0.878   4.208   1.695
   10UNL     N7 6257   1.068   4.270   1.567
   10UNL     H8 6258   1.057   4.162   1.884
   10UNL     H9 6259   1.068   4.338   1.868
   10UNL    H10 6260   1.193   4.234   1.798
   11UNL     H0 6261   0.743   3.375   2.014
   11UNL     H1 6262   0.967   3.213   2.001
   11UNL     C2 6263   0.845   3.401   2.041
   11UNL     C3 6264   0.958   3.315   2.034
   11UNL     C4 6265   1.000   3.502   2.108
   11UNL     C5 6266   1.079   3.613   2.172
   11UNL     N6 6267   0.871   3.522   2.086
   11UNL     N7 6268   1.061   3.382   2.079
   11UNL     H8 6269   1.116   3.583   2.270
   11UNL     H9 6270   1.020   3.705   2.186
   11UNL    H10 6271   1.166   3.640   2.110
   12UNL     H0 6272   1.908   4.105   1.058
   12UNL     H1 6273   1.926   4.100   1.333
   12UNL     C2 6274   1.840   4.058   1.127
   12UNL     C3 6275   1.851   4.057   1.268
   12UNL     C4 6276   1.685   3.959   1.198
   12UNL     C5 6277   1.552   3.889   1.201
   12UNL     N6 6278   1.735   3.993   1.080
   12UNL     N7 6279   1.748   3.992   1.317
   12UNL     H8 6280   1.527   3.843   1.104
   12UNL     H9 6281   1.472   3.959   1.225
   12UNL    H10 6282   1.550   3.809   1.276
   13UNL     H0 6283   1.424   4.416   1.681
   13UNL     H1 6284   1.436   4.656   1.818
   13UNL     C2 6285   1.354   4.498   1.676
   13UNL     C3 6286   1.362   4.620   1.748
   13UNL     C4 6287   1.196   4.606   1.630
   13UNL     C5 6288   1.061   4.640   1.572
   13UNL     N6 6289   1.249   4.489   1.598
   13UNL     N7 6290   1.257   4.693   1.718
   13UNL     H8 6291   1.048   4.599   1.470
   13UNL     H9 6292   0.981   4.598   1.634
   13UNL    H10 6293   1.045   4.748   1.566
   14UNL     H0 6294   1.462   3.586   1.784
   14UNL     H1 6295   1.232   3.512   1.917
   14UNL     C2 6296   1.451   3.507   1.857
   14UNL     C3 6297   1.331   3.471   1.924
   14UNL     C4 6298   1.492   3.354   1.974
   14UNL     C5 6299   1.569   3.239   2.033
   14UNL     N6 6300   1.556   3.435   1.890
   14UNL     N7 6301   1.358   3.370   2.003
   14UNL     H8 6302   1.539   3.145   1.987
   14UNL     H9 6303   1.551   3.231   2.141
   14UNL    H10 6304   1.678   3.249   2.020
   15UNL     H0 6305   1.470   3.915   1.592
   15UNL     H1 6306   1.240   4.068   1.599
   15UNL     C2 6307   1.459   4.018   1.561
   15UNL     C3 6308   1.339   4.094   1.566
   15UNL     C4 6309   1.499   4.196   1.489
   15UNL     C5 6310   1.576   4.305   1.419
   15UNL     N6 6311   1.563   4.082   1.514
   15UNL     N7 6312   1.365   4.213   1.518
   15UNL     H8 6313   1.544   4.404   1.452
   15UNL     H9 6314   1.560   4.300   1.311
   15UNL    H10 6315   1.684   4.298   1.437
   16UNL     H0 6316   1.763   3.500   1.533
   16UNL     H1 6317   1.765   3.734   1.387
   16UNL     C2 6318   1.743   3.600   1.569
   16UNL     C3 6319   1.744   3.719   1.492
   16UNL     C4 6320   1.701   3.750   1.689
   16UNL     C5 6321   1.673   3.822   1.818
   16UNL     N6 6322   1.713   3.617   1.696
   16UNL     N7 6323   1.716   3.819   1.571
   16UNL     H8 6324   1.667   3.931   1.804
   16UNL     H9 6325   1.753   3.804   1.892
   16UNL    H10 6326   1.578   3.790   1.863
   17UNL     H0 6327   0.265   4.206   1.674
   17UNL     H1 6328   0.484   4.294   1.817
   17UNL     C2 6329   0.364   4.166   1.672
   17UNL     C3 6330   0.476   4.213   1.747
   17UNL     C4 6331   0.518   4.050   1.629
   17UNL     C5 6332   0.595   3.934   1.572
   17UNL     N6 6333   0.391   4.062   1.595
   17UNL     N7 6334   0.578   4.137   1.718
   17UNL     H8 6335   0.562   3.909   1.470
   17UNL     H9 6336   0.703   3.955   1.567
   17UNL    H10 6337   0.582   3.845   1.634
   18UNL     H0 6338   1.952   3.587   2.223
   18UNL     H1 6339   1.725   3.502   2.090
   18UNL     C2 6340   1.942   3.566   2.117
   18UNL     C3 6341   1.824   3.523   2.051
   18UNL     C4 6342   1.983   3.549   1.926
   18UNL     C5 6343   2.062   3.561   1.798
   18UNL     N6 6344   2.046   3.581   2.038
   18UNL     N7 6345   1.851   3.512   1.924
   18UNL     H8 6346   2.013   3.509   1.715
   18UNL     H9 6347   2.163   3.519   1.808
   18UNL    H10 6348   2.073   3.667   1.769
    1Zn      Zn 6349   0.737   3.647   2.705
    2Zn      Zn 6350   0.736   2.605   3.305
    3Zn      Zn 6351   0.245   2.950   3.307
    4Zn      Zn 6352   1.227   3.295   2.699
    5Zn      Zn 6353   1.227   2.775   3.004
    6Zn      Zn 6354   0.247   3.468   3.004
    7UNL     H0 6355   0.275   3.176   3.471
    7UNL     H1 6356   0.281   3.182   3.747
    7UNL     C2 6357   0.261   3.093   3.538
    7UNL     C3 6358   0.264   3.099   3.680
    7UNL     C4 6359   0.231   2.911   3.606
    7UNL     C5 6360   0.215   2.761   3.604
    7UNL     N6 6361   0.238   2.973   3.489
    7UNL     N7 6362   0.244   2.978   3.726
    7UNL     H8 6363   0.157   2.726   3.517
    7UNL     H9 6364   0.164   2.725   3.694
    7UNL    H10 6365   0.313   2.712   3.600
    8UNL     H0 6366   0.779   2.350   3.419
    8UNL     H1 6367   0.776   2.108   3.287
    8UNL     C2 6368   0.760   2.333   3.315
    8UNL     C3 6369   0.759   2.207   3.249
    8UNL     C4 6370   0.723   2.366   3.124
    8UNL     C5 6371   0.702   2.444   2.996
    8UNL     N6 6372   0.734   2.435   3.236
    8UNL     N7 6373   0.735   2.228   3.122
    8UNL     H8 6374   0.664   2.380   2.916
    8UNL     H9 6375   0.797   2.487   2.962
    8UNL    H10 6376   0.631   2.526   3.010
    9UNL     H0 6377   0.447   3.037   3.132
    9UNL     H1 6378   0.451   3.272   2.987
    9UNL     C2 6379   0.374   3.117   3.134
    9UNL     C3 6380   0.379   3.237   3.059
    9UNL     C4 6381   0.213   3.221   3.178
    9UNL     C5 6382   0.077   3.252   3.234
    9UNL     N6 6383   0.269   3.106   3.213
    9UNL     N7 6384   0.272   3.307   3.088
    9UNL     H8 6385   5.884   3.213   3.168
    9UNL     H9 6386   0.061   3.360   3.245
    9UNL    H10 6387   0.061   3.207   3.334
   10UNL     H0 6388   0.259   3.531   2.733
   10UNL     H1 6389   0.481   3.609   2.588
   10UNL     C2 6390   0.361   3.542   2.769
   10UNL     C3 6391   0.473   3.582   2.692
   10UNL     C4 6392   0.516   3.548   2.890
   10UNL     C5 6393   0.594   3.546   3.019
   10UNL     N6 6394   0.388   3.516   2.895
   10UNL     N7 6395   0.577   3.586   2.772
   10UNL     H8 6396   0.594   3.446   3.064
   10UNL     H9 6397   0.551   3.616   3.092
   10UNL    H10 6398   0.699   3.575   3.005
   11UNL     H0 6399   0.259   2.685   3.217
   11UNL     H1 6400   0.483   2.523   3.211
   11UNL     C2 6401   0.360   2.711   3.246
   11UNL     C3 6402   0.473   2.626   3.242
   11UNL     C4 6403   0.514   2.813   3.314
   11UNL     C5 6404   0.591   2.926   3.378
   11UNL     N6 6405   0.385   2.833   3.289
   11UNL     N7 6406   0.576   2.693   3.287
   11UNL     H8 6407   0.622   2.899   3.479
   11UNL     H9 6408   0.533   3.019   3.385
   11UNL    H10 6409   0.682   2.949   3.321
   12UNL     H0 6410   1.412   3.416   2.259
   12UNL     H1 6411   1.425   3.416   2.535
   12UNL     C2 6412   1.345   3.367   2.328
   12UNL     C3 6413   1.354   3.368   2.470
   12UNL     C4 6414   1.193   3.263   2.398
   12UNL     C5 6415   1.062   3.188   2.399
   12UNL     N6 6416   1.244   3.297   2.281
   12UNL     N7 6417   1.253   3.299   2.517
   12UNL     H8 6418   1.047   3.129   2.308
   12UNL     H9 6419   0.978   3.258   2.406
   12UNL    H10 6420   1.055   3.120   2.484
   13UNL     H0 6421   0.937   3.732   2.880
   13UNL     H1 6422   0.944   3.968   3.024
   13UNL     C2 6423   0.865   3.813   2.878
   13UNL     C3 6424   0.871   3.933   2.953
   13UNL     C4 6425   0.706   3.920   2.832
   13UNL     C5 6426   0.572   3.954   2.772
   13UNL     N6 6427   0.760   3.803   2.799
   13UNL     N7 6428   0.766   4.005   2.923
   13UNL     H8 6429   0.566   3.925   2.666
   13UNL     H9 6430   0.492   3.903   2.826
   13UNL    H10 6431   0.552   4.062   2.777
   14UNL     H0 6432   0.973   2.889   2.979
   14UNL     H1 6433   0.745   2.825   3.123
   14UNL     C2 6434   0.963   2.814   3.056
   14UNL     C3 6435   0.845   2.783   3.128
   14UNL     C4 6436   1.005   2.665   3.178
   14UNL     C5 6437   1.082   2.551   3.239
   14UNL     N6 6438   1.068   2.742   3.090
   14UNL     N7 6439   0.872   2.684   3.210
   14UNL     H8 6440   1.054   2.456   3.191
   14UNL     H9 6441   1.061   2.541   3.346
   14UNL    H10 6442   1.191   2.563   3.228
   15UNL     H0 6443   0.978   3.229   2.810
   15UNL     H1 6444   0.752   3.387   2.821
   15UNL     C2 6445   0.967   3.330   2.773
   15UNL     C3 6446   0.849   3.409   2.780
   15UNL     C4 6447   1.006   3.503   2.687
   15UNL     C5 6448   1.082   3.606   2.607
   15UNL     N6 6449   1.069   3.389   2.716
   15UNL     N7 6450   0.874   3.525   2.723
   15UNL     H8 6451   1.041   3.707   2.623
   15UNL     H9 6452   1.074   3.584   2.500
   15UNL    H10 6453   1.188   3.609   2.634
   16UNL     H0 6454   1.279   2.807   2.732
   16UNL     H1 6455   1.275   3.042   2.586
   16UNL     C2 6456   1.255   2.906   2.768
   16UNL     C3 6457   1.254   3.025   2.690
   16UNL     C4 6458   1.208   3.055   2.888
   16UNL     C5 6459   1.180   3.127   3.017
   16UNL     N6 6460   1.223   2.923   2.894
   16UNL     N7 6461   1.222   3.125   2.769
   16UNL     H8 6462   1.166   3.235   3.002
   16UNL     H9 6463   1.263   3.115   3.088
   16UNL    H10 6464   1.089   3.089   3.065
   17UNL     H0 6465   5.660   3.512   2.877
   17UNL     H1 6466   5.881   3.595   3.021
   17UNL     C2 6467   5.760   3.471   2.873
   17UNL     C3 6468   5.872   3.516   2.948
   17UNL     C4 6469   0.027   3.359   2.823
   17UNL     C5 6470   0.103   3.246   2.759
   17UNL     N6 6471   5.785   3.371   2.792
   17UNL     N7 6472   0.088   3.442   2.915
   17UNL     H8 6473   0.070   3.225   2.657
   17UNL     H9 6474   0.211   3.267   2.754
   17UNL    H10 6475   0.091   3.153   2.817
   18UNL     H0 6476   1.462   2.895   3.420
   18UNL     H1 6477   1.235   2.812   3.286
   18UNL     C2 6478   1.453   2.874   3.315
   18UNL     C3 6479   1.335   2.831   3.248
   18UNL     C4 6480   1.495   2.854   3.123
   18UNL     C5 6481   1.575   2.863   2.996
   18UNL     N6 6482   1.557   2.888   3.236
   18UNL     N7 6483   1.362   2.818   3.121
   18UNL     H8 6484   1.529   2.805   2.915
   18UNL     H9 6485   1.678   2.826   3.009
   18UNL    H10 6486   1.582   2.967   2.962
    1Zn      Zn 6487   0.247   2.948   3.907
    2Zn      Zn 6488   0.245   1.907   4.503
    3Zn      Zn 6489   5.643   2.255   4.512
    4Zn      Zn 6490   0.741   2.602   3.906
    5Zn      Zn 6491   0.739   2.080   4.208
    6Zn      Zn 6492   5.643   2.771   4.205
    7UNL     H0 6493   5.677   2.483   4.674
    7UNL     H1 6494   1.755   5.267   0.143
    7UNL     C2 6495   5.661   2.401   4.742
    7UNL     C3 6496   1.738   5.183   0.077
    7UNL     C4 6497   1.703   4.994   0.005
    7UNL     C5 6498   1.685   4.845   0.005
    7UNL     N6 6499   5.637   2.281   4.694
    7UNL     N7 6500   1.716   5.063   0.124
    7UNL     H8 6501   5.555   2.035   4.723
    7UNL     H9 6502   1.630   4.810   0.093
    7UNL    H10 6503   1.783   4.795   0.005
    8UNL     H0 6504   0.283   1.652   4.616
    8UNL     H1 6505   0.278   1.409   4.485
    8UNL     C2 6506   0.265   1.635   4.512
    8UNL     C3 6507   0.263   1.509   4.446
    8UNL     C4 6508   0.230   1.667   4.320
    8UNL     C5 6509   0.213   1.743   4.192
    8UNL     N6 6510   0.242   1.737   4.432
    8UNL     N7 6511   0.240   1.529   4.319
    8UNL     H8 6512   0.149   1.689   4.121
    8UNL     H9 6513   0.310   1.759   4.143
    8UNL    H10 6514   0.167   1.842   4.207
    9UNL     H0 6515   5.840   2.338   4.332
    9UNL     H1 6516   5.843   2.570   4.183
    9UNL     C2 6517   5.768   2.419   4.335
    9UNL     C3 6518   5.773   2.538   4.258
    9UNL     C4 6519   5.611   2.527   4.383
    9UNL     C5 6520   5.477   2.561   4.444
    9UNL     N6 6521   5.666   2.411   4.418
    9UNL     N7 6522   5.669   2.610   4.290
    9UNL     H8 6523   5.396   2.530   4.377
    9UNL     H9 6524   5.467   2.669   4.460
    9UNL    H10 6525   5.461   2.512   4.541
   10UNL     H0 6526   5.656   2.830   3.932
   10UNL     H1 6527   5.879   2.908   3.788
   10UNL     C2 6528   5.757   2.841   3.969
   10UNL     C3 6529   5.870   2.882   3.892
   10UNL     C4 6530   0.026   2.847   4.090
   10UNL     C5 6531   0.103   2.843   4.219
   10UNL     N6 6532   5.783   2.817   4.095
   10UNL     N7 6533   0.087   2.886   3.972
   10UNL     H8 6534   0.092   2.746   4.270
   10UNL     H9 6535   0.068   2.921   4.288
   10UNL    H10 6536   0.210   2.860   4.204
   11UNL     H0 6537   5.656   1.993   4.415
   11UNL     H1 6538   5.879   1.832   4.397
   11UNL     C2 6539   5.757   2.018   4.445
   11UNL     C3 6540   5.870   1.932   4.435
   11UNL     C4 6541   0.025   2.115   4.519
   11UNL     C5 6542   0.102   2.223   4.590
   11UNL     N6 6543   5.782   2.136   4.495
   11UNL     N7 6544   0.086   1.996   4.484
   11UNL     H8 6545   0.132   2.189   4.690
   11UNL     H9 6546   0.045   2.316   4.602
   11UNL    H10 6547   0.194   2.248   4.535
   12UNL     H0 6548   0.933   2.722   3.468
   12UNL     H1 6549   0.946   2.717   3.744
   12UNL     C2 6550   0.864   2.674   3.536
   12UNL     C3 6551   0.873   2.673   3.678
   12UNL     C4 6552   0.709   2.573   3.605
   12UNL     C5 6553   0.577   2.501   3.604
   12UNL     N6 6554   0.761   2.608   3.488
   12UNL     N7 6555   0.770   2.607   3.724
   12UNL     H8 6556   0.564   2.440   3.514
   12UNL     H9 6557   0.494   2.572   3.608
   12UNL    H10 6558   0.567   2.434   3.690
   13UNL     H0 6559   0.448   3.035   4.082
   13UNL     H1 6560   0.459   3.276   4.218
   13UNL     C2 6561   0.376   3.116   4.078
   13UNL     C3 6562   0.384   3.239   4.149
   13UNL     C4 6563   0.216   3.221   4.034
   13UNL     C5 6564   0.081   3.253   3.976
   13UNL     N6 6565   0.270   3.104   4.003
   13UNL     N7 6566   0.278   3.309   4.120
   13UNL     H8 6567   0.069   3.215   3.873
   13UNL     H9 6568   0.002   3.209   4.037
   13UNL    H10 6569   0.063   3.362   3.973
   14UNL     H0 6570   0.485   2.198   4.187
   14UNL     H1 6571   0.258   2.130   4.328
   14UNL     C2 6572   0.475   2.120   4.261
   14UNL     C3 6573   0.356   2.087   4.332
   14UNL     C4 6574   0.516   1.966   4.377
   14UNL     C5 6575   0.592   1.849   4.433
   14UNL     N6 6576   0.579   2.045   4.292
   14UNL     N7 6577   0.383   1.984   4.409
   14UNL     H8 6578   0.567   1.757   4.378
   14UNL     H9 6579   0.567   1.832   4.539
   14UNL    H10 6580   0.701   1.862   4.428
   15UNL     H0 6581   0.492   2.532   4.010
   15UNL     H1 6582   0.262   2.685   4.018
   15UNL     C2 6583   0.480   2.633   3.974
   15UNL     C3 6584   0.360   2.710   3.980
   15UNL     C4 6585   0.518   2.808   3.892
   15UNL     C5 6586   0.592   2.913   3.815
   15UNL     N6 6587   0.583   2.695   3.921
   15UNL     N7 6588   0.385   2.826   3.925
   15UNL     H8 6589   0.558   3.014   3.842
   15UNL     H9 6590   0.575   2.901   3.707
   15UNL    H10 6591   0.700   2.910   3.832
   16UNL     H0 6592   0.790   2.114   3.936
   16UNL     H1 6593   0.788   2.349   3.791
   16UNL     C2 6594   0.767   2.212   3.972
   16UNL     C3 6595   0.766   2.332   3.895
   16UNL     C4 6596   0.722   2.361   4.093
   16UNL     C5 6597   0.693   2.432   4.223
   16UNL     N6 6598   0.735   2.229   4.099
   16UNL     N7 6599   0.736   2.431   3.975
   16UNL     H8 6600   0.679   2.540   4.208
   16UNL     H9 6601   0.777   2.420   4.293
   16UNL    H10 6602   0.603   2.393   4.271
   17UNL     H0 6603   5.170   2.821   4.075
   17UNL     H1 6604   5.392   2.905   4.216
   17UNL     C2 6605   5.269   2.778   4.073
   17UNL     C3 6606   5.382   2.823   4.146
   17UNL     C4 6607   5.420   2.658   4.031
   17UNL     C5 6608   5.493   2.539   3.974
   17UNL     N6 6609   5.292   2.673   3.997
   17UNL     N7 6610   5.483   2.744   4.118
   17UNL     H8 6611   5.464   2.518   3.870
   17UNL     H9 6612   5.601   2.553   3.975
   17UNL    H10 6613   5.471   2.449   4.033
   18UNL     H0 6614   0.975   2.194   4.625
   18UNL     H1 6615   0.748   2.111   4.491
   18UNL     C2 6616   0.965   2.175   4.519
   18UNL     C3 6617   0.847   2.132   4.453
   18UNL     C4 6618   1.006   2.159   4.327
   18UNL     C5 6619   1.086   2.170   4.199
   18UNL     N6 6620   1.068   2.191   4.440
   18UNL     N7 6621   0.874   2.122   4.325
   18UNL     H8 6622   1.036   2.119   4.116
   18UNL     H9 6623   1.185   2.125   4.209
   18UNL    H10 6624   1.099   2.275   4.171
    1Zn      Zn 6625   4.660   0.870   0.303
    2Zn      Zn 6626   2.693   5.378   0.902
    3Zn      Zn 6627   4.164   0.174   0.904
    4Zn      Zn 6628   5.153   0.522   0.299
    5Zn      Zn 6629   5.146   0.002   0.602
    6Zn      Zn 6630   4.169   0.694   0.603
    7UNL     H0 6631   4.191   0.402   1.065
    7UNL     H1 6632   4.199   0.411   1.341
    7UNL     C2 6633   4.179   0.319   1.134
    7UNL     C3 6634   4.183   0.326   1.275
    7UNL     C4 6635   4.152   0.137   1.203
    7UNL     C5 6636   2.174   5.537   1.203
    7UNL     N6 6637   4.159   0.198   1.086
    7UNL     N7 6638   4.166   0.206   1.322
    7UNL     H8 6639   2.121   5.501   1.114
    7UNL     H9 6640   2.118   5.502   1.291
    7UNL    H10 6641   2.272   5.488   1.205
    8UNL     H0 6642   2.736   5.122   1.015
    8UNL     H1 6643   2.734   4.880   0.882
    8UNL     C2 6644   2.717   5.105   0.910
    8UNL     C3 6645   2.716   4.979   0.844
    8UNL     C4 6646   2.679   5.138   0.720
    8UNL     C5 6647   2.660   5.216   0.592
    8UNL     N6 6648   2.691   5.208   0.832
    8UNL     N7 6649   2.691   5.001   0.717
    8UNL     H8 6650   2.601   5.159   0.519
    8UNL     H9 6651   2.757   5.238   0.546
    8UNL    H10 6652   2.608   5.311   0.608
    9UNL     H0 6653   4.365   0.260   0.729
    9UNL     H1 6654   4.374   0.498   0.589
    9UNL     C2 6655   4.293   0.341   0.732
    9UNL     C3 6656   4.300   0.462   0.659
    9UNL     C4 6657   4.132   0.445   0.774
    9UNL     C5 6658   3.994   0.475   0.827
    9UNL     N6 6659   4.187   0.330   0.809
    9UNL     N7 6660   4.193   0.533   0.687
    9UNL     H8 6661   3.918   0.441   0.756
    9UNL     H9 6662   3.979   0.583   0.842
    9UNL    H10 6663   3.974   0.426   0.924
   10UNL     H0 6664   4.183   0.750   0.332
   10UNL     H1 6665   4.406   0.826   0.186
   10UNL     C2 6666   4.284   0.763   0.368
   10UNL     C3 6667   4.397   0.802   0.291
   10UNL     C4 6668   4.439   0.772   0.489
   10UNL     C5 6669   4.517   0.771   0.619
   10UNL     N6 6670   4.311   0.741   0.495
   10UNL     N7 6671   4.500   0.808   0.371
   10UNL     H8 6672   4.505   0.676   0.672
   10UNL     H9 6673   4.482   0.851   0.685
   10UNL    H10 6674   4.624   0.787   0.602
   11UNL     H0 6675   2.216   5.457   0.813
   11UNL     H1 6676   2.440   5.296   0.807
   11UNL     C2 6677   2.316   5.484   0.842
   11UNL     C3 6678   2.430   5.399   0.838
   11UNL     C4 6679   4.432   0.036   0.911
   11UNL     C5 6680   4.509   0.149   0.975
   11UNL     N6 6681   4.303   0.055   0.886
   11UNL     N7 6682   2.533   5.466   0.883
   11UNL     H8 6683   4.538   0.122   1.077
   11UNL     H9 6684   4.451   0.242   0.980
   11UNL    H10 6685   4.601   0.171   0.920
   12UNL     H0 6686   1.423   3.410   4.667
   12UNL     H1 6687   5.359   0.633   0.136
   12UNL     C2 6688   1.353   3.364   4.735
   12UNL     C3 6689   5.286   0.590   0.070
   12UNL     C4 6690   1.196   3.268   4.805
   12UNL     C5 6691   1.063   3.197   4.805
   12UNL     N6 6692   1.248   3.301   4.687
   12UNL     N7 6693   5.182   0.526   0.117
   12UNL     H8 6694   1.047   3.138   4.713
   12UNL     H9 6695   4.906   0.494   0.007
   12UNL    H10 6696   4.979   0.352   0.083
   13UNL     H0 6697   4.861   0.955   0.478
   13UNL     H1 6698   4.874   1.195   0.614
   13UNL     C2 6699   4.790   1.037   0.474
   13UNL     C3 6700   4.799   1.159   0.545
   13UNL     C4 6701   4.632   1.145   0.428
   13UNL     C5 6702   4.498   1.180   0.369
   13UNL     N6 6703   4.684   1.026   0.397
   13UNL     N7 6704   4.694   1.231   0.516
   13UNL     H8 6705   4.480   1.132   0.272
   13UNL     H9 6706   4.417   1.149   0.437
   13UNL    H10 6707   4.488   1.288   0.354
   14UNL     H0 6708   4.892   0.118   0.582
   14UNL     H1 6709   4.664   0.050   0.723
   14UNL     C2 6710   4.882   0.041   0.656
   14UNL     C3 6711   4.764   0.007   0.727
   14UNL     C4 6712   2.962   5.438   0.774
   14UNL     C5 6713   3.039   5.322   0.832
   14UNL     N6 6714   3.025   5.517   0.687
   14UNL     N7 6715   2.829   5.456   0.806
   14UNL     H8 6716   3.006   5.228   0.787
   14UNL     H9 6717   3.023   5.315   0.940
   14UNL    H10 6718   3.147   5.331   0.815
   15UNL     H0 6719   4.903   0.453   0.403
   15UNL     H1 6720   4.675   0.608   0.414
   15UNL     C2 6721   4.892   0.554   0.368
   15UNL     C3 6722   4.773   0.632   0.375
   15UNL     C4 6723   4.930   0.729   0.286
   15UNL     C5 6724   5.004   0.834   0.208
   15UNL     N6 6725   4.994   0.616   0.314
   15UNL     N7 6726   4.798   0.748   0.320
   15UNL     H8 6727   4.971   0.935   0.236
   15UNL     H9 6728   4.986   0.822   0.101
   15UNL    H10 6729   5.113   0.830   0.225
   16UNL     H0 6730   5.196   0.033   0.329
   16UNL     H1 6731   5.199   0.268   0.184
   16UNL     C2 6732   5.174   0.132   0.366
   16UNL     C3 6733   5.176   0.252   0.288
   16UNL     C4 6734   5.130   0.281   0.486
   16UNL     C5 6735   5.102   0.354   0.615
   16UNL     N6 6736   5.142   0.149   0.492
   16UNL     N7 6737   5.146   0.351   0.368
   16UNL     H8 6738   5.084   0.461   0.599
   16UNL     H9 6739   5.186   0.344   0.684
   16UNL    H10 6740   5.013   0.313   0.665
   17UNL     H0 6741   3.699   0.750   0.462
   17UNL     H1 6742   3.920   0.834   0.606
   17UNL     C2 6743   3.797   0.705   0.464
   17UNL     C3 6744   3.909   0.750   0.539
   17UNL     C4 6745   3.947   0.582   0.429
   17UNL     C5 6746   4.020   0.461   0.376
   17UNL     N6 6747   3.820   0.597   0.392
   17UNL     N7 6748   4.009   0.669   0.515
   17UNL     H8 6749   3.994   0.440   0.271
   17UNL     H9 6750   4.129   0.473   0.382
   17UNL    H10 6751   3.994   0.372   0.435
   18UNL     H0 6752   5.381   0.133   1.014
   18UNL     H1 6753   5.152   0.052   0.882
   18UNL     C2 6754   5.372   0.107   0.910
   18UNL     C3 6755   5.253   0.066   0.844
   18UNL     C4 6756   5.415   0.077   0.720
   18UNL     C5 6757   5.497   0.078   0.593
   18UNL     N6 6758   5.477   0.112   0.832
   18UNL     N7 6759   5.281   0.045   0.718
   18UNL     H8 6760   5.442   0.033   0.509
   18UNL     H9 6761   5.590   0.022   0.604
   18UNL    H10 6762   5.523   0.180   0.564
    1Zn      Zn 6763   4.170   0.177   1.504
    2Zn      Zn 6764   2.203   4.683   2.100
    3Zn      Zn 6765   1.714   5.029   2.104
    4Zn      Zn 6766   2.698   5.375   1.503
    5Zn      Zn 6767   2.698   4.853   1.805
    6Zn      Zn 6768   1.717   5.549   1.803
    7UNL     H0 6769   1.753   5.255   2.267
    7UNL     H1 6770   1.761   5.260   2.543
    7UNL     C2 6771   1.736   5.173   2.334
    7UNL     C3 6772   1.740   5.178   2.476
    7UNL     C4 6773   1.699   4.991   2.402
    7UNL     C5 6774   1.677   4.842   2.399
    7UNL     N6 6775   1.708   5.054   2.285
    7UNL     N7 6776   1.715   5.058   2.522
    7UNL     H8 6777   1.611   4.812   2.317
    7UNL     H9 6778   1.631   4.806   2.492
    7UNL    H10 6779   1.772   4.790   2.386
    8UNL     H0 6780   2.238   4.428   2.218
    8UNL     H1 6781   2.241   4.185   2.087
    8UNL     C2 6782   2.223   4.411   2.112
    8UNL     C3 6783   2.225   4.284   2.047
    8UNL     C4 6784   2.190   4.442   1.921
    8UNL     C5 6785   2.171   4.518   1.792
    8UNL     N6 6786   2.200   4.512   2.032
    8UNL     N7 6787   2.203   4.304   1.920
    8UNL     H8 6788   2.125   4.455   1.714
    8UNL     H9 6789   2.267   4.553   1.753
    8UNL    H10 6790   2.107   4.606   1.805
    9UNL     H0 6791   1.920   5.120   1.937
    9UNL     H1 6792   1.929   5.356   1.795
    9UNL     C2 6793   1.846   5.198   1.937
    9UNL     C3 6794   1.853   5.319   1.863
    9UNL     C4 6795   1.682   5.301   1.973
    9UNL     C5 6796   1.543   5.330   2.024
    9UNL     N6 6797   1.737   5.186   2.010
    9UNL     N7 6798   1.744   5.388   1.887
    9UNL     H8 6799   1.468   5.299   1.950
    9UNL     H9 6800   1.528   5.437   2.042
    9UNL    H10 6801   1.520   5.278   2.118
   10UNL     H0 6802   3.693   0.052   1.531
   10UNL     H1 6803   3.914   0.131   1.384
   10UNL     C2 6804   3.794   0.066   1.567
   10UNL     C3 6805   3.906   0.107   1.489
   10UNL     C4 6806   3.949   0.079   1.688
   10UNL     C5 6807   4.026   0.082   1.817
   10UNL     N6 6808   3.820   0.046   1.694
   10UNL     N7 6809   4.009   0.115   1.569
   10UNL     H8 6810   2.054   5.537   1.872
   10UNL     H9 6811   3.989   0.162   1.883
   10UNL    H10 6812   4.133   0.099   1.801
   11UNL     H0 6813   1.727   4.766   2.009
   11UNL     H1 6814   1.951   4.604   1.996
   11UNL     C2 6815   1.828   4.791   2.039
   11UNL     C3 6816   1.941   4.706   2.031
   11UNL     C4 6817   1.982   4.890   2.111
   11UNL     C5 6818   2.058   4.999   2.182
   11UNL     N6 6819   1.853   4.911   2.086
   11UNL     N7 6820   2.044   4.771   2.080
   11UNL     H8 6821   2.077   4.971   2.286
   11UNL     H9 6822   2.005   5.095   2.183
   11UNL    H10 6823   2.155   5.017   2.135
   12UNL     H0 6824   2.893   5.488   1.065
   12UNL     H1 6825   2.905   5.484   1.341
   12UNL     C2 6826   2.822   5.442   1.132
   12UNL     C3 6827   2.831   5.442   1.274
   12UNL     C4 6828   2.665   5.346   1.201
   12UNL     C5 6829   2.532   5.276   1.200
   12UNL     N6 6830   2.717   5.380   1.084
   12UNL     N7 6831   2.726   5.378   1.321
   12UNL     H8 6832   2.517   5.216   1.109
   12UNL     H9 6833   2.450   5.348   1.205
   12UNL    H10 6834   2.521   5.208   1.285
   13UNL     H0 6835   4.370   0.262   1.677
   13UNL     H1 6836   4.382   0.500   1.817
   13UNL     C2 6837   4.299   0.343   1.674
   13UNL     C3 6838   4.307   0.465   1.747
   13UNL     C4 6839   4.140   0.451   1.630
   13UNL     C5 6840   4.006   0.486   1.571
   13UNL     N6 6841   4.192   0.333   1.598
   13UNL     N7 6842   4.202   0.537   1.718
   13UNL     H8 6843   3.990   0.441   1.472
   13UNL     H9 6844   3.925   0.452   1.637
   13UNL    H10 6845   3.994   0.595   1.559
   14UNL     H0 6846   2.445   4.969   1.780
   14UNL     H1 6847   2.216   4.902   1.919
   14UNL     C2 6848   2.434   4.892   1.855
   14UNL     C3 6849   2.315   4.860   1.925
   14UNL     C4 6850   2.474   4.741   1.975
   14UNL     C5 6851   2.551   4.627   2.037
   14UNL     N6 6852   2.538   4.819   1.889
   14UNL     N7 6853   2.341   4.759   2.005
   14UNL     H8 6854   2.517   4.531   1.996
   14UNL     H9 6855   2.535   4.623   2.146
   14UNL    H10 6856   2.659   4.634   2.020
   15UNL     H0 6857   2.448   5.308   1.608
   15UNL     H1 6858   2.220   5.465   1.615
   15UNL     C2 6859   2.437   5.409   1.572
   15UNL     C3 6860   2.319   5.488   1.577
   15UNL     C4 6861   4.439   0.033   1.489
   15UNL     C5 6862   4.515   0.138   1.413
   15UNL     N6 6863   2.541   5.470   1.518
   15UNL     N7 6864   4.306   0.054   1.522
   15UNL     H8 6865   4.482   0.240   1.439
   15UNL     H9 6866   4.500   0.126   1.305
   15UNL    H10 6867   4.624   0.134   1.432
   16UNL     H0 6868   2.745   4.886   1.531
   16UNL     H1 6869   2.738   5.121   1.386
   16UNL     C2 6870   2.723   4.985   1.568
   16UNL     C3 6871   2.720   5.105   1.492
   16UNL     C4 6872   2.680   5.133   1.690
   16UNL     C5 6873   2.655   5.204   1.821
   16UNL     N6 6874   2.695   5.001   1.696
   16UNL     N7 6875   2.691   5.204   1.572
   16UNL     H8 6876   2.642   5.313   1.807
   16UNL     H9 6877   2.738   5.190   1.891
   16UNL    H10 6878   2.563   5.167   1.869
   17UNL     H0 6879   3.207   0.047   1.669
   17UNL     H1 6880   3.430   0.136   1.807
   17UNL     C2 6881   3.306   0.003   1.669
   17UNL     C3 6882   3.419   0.051   1.741
   17UNL     C4 6883   1.495   5.432   1.631
   17UNL     C5 6884   1.568   5.312   1.578
   17UNL     N6 6885   1.367   5.446   1.597
   17UNL     N7 6886   1.558   5.521   1.716
   17UNL     H8 6887   1.545   5.293   1.472
   17UNL     H9 6888   1.676   5.323   1.586
   17UNL    H10 6889   1.539   5.222   1.634
   18UNL     H0 6890   2.932   4.979   2.219
   18UNL     H1 6891   2.706   4.891   2.086
   18UNL     C2 6892   2.923   4.955   2.114
   18UNL     C3 6893   2.805   4.910   2.048
   18UNL     C4 6894   2.967   4.930   1.923
   18UNL     C5 6895   3.048   4.935   1.796
   18UNL     N6 6896   3.028   4.966   2.035
   18UNL     N7 6897   2.834   4.894   1.921
   18UNL     H8 6898   3.000   4.880   1.715
   18UNL     H9 6899   3.148   4.891   1.810
   18UNL    H10 6900   3.061   5.038   1.763
    1Zn      Zn 6901   1.718   5.030   2.703
    2Zn      Zn 6902   1.714   3.989   3.299
    3Zn      Zn 6903   1.226   4.339   3.306
    4Zn      Zn 6904   2.211   4.685   2.701
    5Zn      Zn 6905   2.210   4.166   3.007
    6Zn      Zn 6906   1.230   4.860   3.007
    7UNL     H0 6907   1.251   4.568   3.468
    7UNL     H1 6908   1.253   4.576   3.744
    7UNL     C2 6909   1.239   4.485   3.536
    7UNL     C3 6910   1.241   4.492   3.678
    7UNL     C4 6911   1.215   4.302   3.606
    7UNL     C5 6912   1.202   4.152   3.604
    7UNL     N6 6913   1.222   4.364   3.488
    7UNL     N7 6914   1.224   4.371   3.725
    7UNL     H8 6915   1.146   4.116   3.517
    7UNL     H9 6916   1.150   4.115   3.694
    7UNL    H10 6917   1.301   4.105   3.602
    8UNL     H0 6918   1.751   3.735   3.415
    8UNL     H1 6919   1.746   3.491   3.285
    8UNL     C2 6920   1.734   3.717   3.310
    8UNL     C3 6921   1.731   3.591   3.245
    8UNL     C4 6922   1.700   3.748   3.118
    8UNL     C5 6923   1.685   3.824   2.989
    8UNL     N6 6924   1.711   3.819   3.230
    8UNL     N7 6925   1.710   3.611   3.118
    8UNL     H8 6926   1.624   3.768   2.916
    8UNL     H9 6927   1.783   3.841   2.943
    8UNL    H10 6928   1.637   3.922   3.003
    9UNL     H0 6929   1.428   4.427   3.133
    9UNL     H1 6930   1.438   4.666   2.995
    9UNL     C2 6931   1.356   4.507   3.136
    9UNL     C3 6932   1.363   4.629   3.064
    9UNL     C4 6933   1.194   4.611   3.177
    9UNL     C5 6934   1.056   4.641   3.230
    9UNL     N6 6935   1.249   4.495   3.211
    9UNL     N7 6936   1.256   4.698   3.091
    9UNL     H8 6937   0.979   4.611   3.157
    9UNL     H9 6938   1.043   4.748   3.249
    9UNL    H10 6939   1.035   4.588   3.324
   10UNL     H0 6940   1.241   4.911   2.734
   10UNL     H1 6941   1.463   4.981   2.584
   10UNL     C2 6942   1.342   4.924   2.769
   10UNL     C3 6943   1.455   4.960   2.690
   10UNL     C4 6944   1.498   4.936   2.888
   10UNL     C5 6945   1.576   4.941   3.017
   10UNL     N6 6946   1.369   4.905   2.896
   10UNL     N7 6947   1.559   4.968   2.769
   10UNL     H8 6948   1.551   4.858   3.084
   10UNL     H9 6949   1.556   5.034   3.071
   10UNL    H10 6950   1.684   4.936   3.000
   11UNL     H0 6951   1.237   4.074   3.215
   11UNL     H1 6952   1.459   3.910   3.203
   11UNL     C2 6953   1.338   4.099   3.243
   11UNL     C3 6954   1.451   4.013   3.235
   11UNL     C4 6955   1.494   4.200   3.308
   11UNL     C5 6956   1.574   4.312   3.371
   11UNL     N6 6957   1.365   4.220   3.287
   11UNL     N7 6958   1.555   4.079   3.279
   11UNL     H8 6959   1.599   4.288   3.475
   11UNL     H9 6960   1.520   4.407   3.371
   11UNL    H10 6961   1.668   4.328   3.317
   12UNL     H0 6962   2.399   4.802   2.262
   12UNL     H1 6963   2.414   4.799   2.538
   12UNL     C2 6964   2.331   4.754   2.330
   12UNL     C3 6965   2.340   4.754   2.472
   12UNL     C4 6966   2.175   4.656   2.400
   12UNL     C5 6967   2.041   4.588   2.401
   12UNL     N6 6968   2.227   4.689   2.283
   12UNL     N7 6969   2.237   4.689   2.519
   12UNL     H8 6970   2.015   4.544   2.303
   12UNL     H9 6971   1.962   4.659   2.427
   12UNL    H10 6972   2.038   4.507   2.475
   13UNL     H0 6973   1.914   5.116   2.884
   13UNL     H1 6974   1.922   5.357   3.019
   13UNL     C2 6975   1.843   5.197   2.877
   13UNL     C3 6976   1.850   5.320   2.948
   13UNL     C4 6977   1.685   5.304   2.828
   13UNL     C5 6978   1.551   5.335   2.766
   13UNL     N6 6979   1.739   5.186   2.798
   13UNL     N7 6980   1.745   5.392   2.916
   13UNL     H8 6981   1.548   5.310   2.659
   13UNL     H9 6982   1.471   5.278   2.816
   13UNL    H10 6983   1.526   5.442   2.775
   14UNL     H0 6984   1.955   4.280   2.982
   14UNL     H1 6985   1.724   4.205   3.115
   14UNL     C2 6986   1.945   4.202   3.056
   14UNL     C3 6987   1.825   4.166   3.123
   14UNL     C4 6988   1.987   4.052   3.176
   14UNL     C5 6989   2.065   3.939   3.238
   14UNL     N6 6990   2.050   4.132   3.092
   14UNL     N7 6991   1.852   4.066   3.204
   14UNL     H8 6992   2.041   3.844   3.188
   14UNL     H9 6993   2.041   3.927   3.344
   14UNL    H10 6994   2.174   3.953   3.230
   15UNL     H0 6995   1.959   4.611   2.796
   15UNL     H1 6996   1.730   4.765   2.803
   15UNL     C2 6997   1.948   4.714   2.765
   15UNL     C3 6998   1.829   4.791   2.770
   15UNL     C4 6999   1.990   4.892   2.693
   15UNL     C5 7000   2.068   5.001   2.625
   15UNL     N6 7001   2.053   4.778   2.718
   15UNL     N7 7002   1.856   4.910   2.722
   15UNL     H8 7003   2.032   5.101   2.654
   15UNL     H9 7004   2.056   4.994   2.516
   15UNL    H10 7005   2.175   4.997   2.647
   16UNL     H0 7006   2.255   4.196   2.733
   16UNL     H1 7007   2.252   4.430   2.586
   16UNL     C2 7008   2.234   4.295   2.769
   16UNL     C3 7009   2.233   4.414   2.691
   16UNL     C4 7010   2.192   4.445   2.889
   16UNL     C5 7011   2.167   4.518   3.019
   16UNL     N6 7012   2.205   4.313   2.896
   16UNL     N7 7013   2.205   4.514   2.771
   16UNL     H8 7014   2.153   4.626   3.003
   16UNL     H9 7015   2.250   4.505   3.089
   16UNL    H10 7016   2.076   4.481   3.068
   17UNL     H0 7017   0.756   4.901   2.878
   17UNL     H1 7018   0.976   4.991   3.019
   17UNL     C2 7019   0.856   4.861   2.875
   17UNL     C3 7020   0.967   4.909   2.949
   17UNL     C4 7021   1.010   4.747   2.831
   17UNL     C5 7022   1.087   4.632   2.772
   17UNL     N6 7023   0.882   4.758   2.798
   17UNL     N7 7024   1.070   4.834   2.920
   17UNL     H8 7025   1.054   4.606   2.671
   17UNL     H9 7026   1.195   4.654   2.766
   17UNL    H10 7027   1.076   4.543   2.835
   18UNL     H0 7028   2.446   4.291   3.421
   18UNL     H1 7029   2.216   4.214   3.288
   18UNL     C2 7030   2.436   4.267   3.316
   18UNL     C3 7031   2.317   4.228   3.250
   18UNL     C4 7032   2.479   4.240   3.126
   18UNL     C5 7033   2.560   4.244   2.998
   18UNL     N6 7034   2.542   4.273   3.238
   18UNL     N7 7035   2.345   4.210   3.123
   18UNL     H8 7036   2.510   4.190   2.917
   18UNL     H9 7037   2.659   4.199   3.011
   18UNL    H10 7038   2.575   4.347   2.965
    1Zn      Zn 7039   1.228   4.340   3.906
    2Zn      Zn 7040   1.223   3.297   4.505
    3Zn      Zn 7041   0.733   3.644   4.509
    4Zn      Zn 7042   1.718   3.989   3.900
    5Zn      Zn 7043   1.717   3.470   4.208
    6Zn      Zn 7044   0.736   4.161   4.202
    7UNL     H0 7045   0.764   3.870   4.671
    7UNL     H1 7046   4.693   1.103   0.141
    7UNL     C2 7047   0.750   3.788   4.739
    7UNL     C3 7048   4.676   1.020   0.075
    7UNL     C4 7049   4.643   0.831   0.002
    7UNL     C5 7050   4.626   0.681   0.001
    7UNL     N6 7051   0.727   3.668   4.691
    7UNL     N7 7052   4.656   0.899   0.122
    7UNL     H8 7053   0.644   3.422   4.721
    7UNL     H9 7054   4.573   0.646   0.091
    7UNL    H10 7055   0.799   3.407   4.805
    8UNL     H0 7056   1.265   3.042   4.622
    8UNL     H1 7057   1.266   2.799   4.490
    8UNL     C2 7058   1.247   3.024   4.517
    8UNL     C3 7059   1.248   2.898   4.452
    8UNL     C4 7060   1.210   3.055   4.326
    8UNL     C5 7061   1.191   3.131   4.197
    8UNL     N6 7062   1.221   3.126   4.438
    8UNL     N7 7063   1.224   2.918   4.325
    8UNL     H8 7064   1.131   3.074   4.125
    8UNL     H9 7065   1.287   3.153   4.151
    8UNL    H10 7066   1.139   3.227   4.213
    9UNL     H0 7067   0.934   3.730   4.334
    9UNL     H1 7068   0.938   3.963   4.187
    9UNL     C2 7069   0.861   3.809   4.336
    9UNL     C3 7070   0.866   3.929   4.259
    9UNL     C4 7071   0.700   3.914   4.378
    9UNL     C5 7072   0.563   3.945   4.433
    9UNL     N6 7073   0.756   3.799   4.414
    9UNL     N7 7074   0.759   3.999   4.287
    9UNL     H8 7075   0.485   3.913   4.363
    9UNL     H9 7076   0.550   4.053   4.449
    9UNL    H10 7077   0.544   3.895   4.529
   10UNL     H0 7078   0.751   4.220   3.930
   10UNL     H1 7079   0.973   4.301   3.787
   10UNL     C2 7080   0.851   4.232   3.967
   10UNL     C3 7081   0.964   4.274   3.891
   10UNL     C4 7082   1.006   4.240   4.089
   10UNL     C5 7083   1.082   4.237   4.219
   10UNL     N6 7084   0.877   4.207   4.093
   10UNL     N7 7085   1.067   4.279   3.972
   10UNL     H8 7086   1.072   4.140   4.269
   10UNL     H9 7087   1.045   4.314   4.287
   10UNL    H10 7088   1.189   4.255   4.204
   11UNL     H0 7089   0.746   3.377   4.421
   11UNL     H1 7090   0.969   3.215   4.412
   11UNL     C2 7091   0.847   3.404   4.449
   11UNL     C3 7092   0.960   3.318   4.443
   11UNL     C4 7093   1.002   3.506   4.515
   11UNL     C5 7094   1.080   3.619   4.577
   11UNL     N6 7095   0.872   3.525   4.492
   11UNL     N7 7096   1.064   3.386   4.487
   11UNL     H8 7097   1.111   3.592   4.679
   11UNL     H9 7098   1.022   3.712   4.585
   11UNL    H10 7099   1.170   3.641   4.520
   12UNL     H0 7100   1.907   4.108   3.461
   12UNL     H1 7101   1.920   4.105   3.737
   12UNL     C2 7102   1.839   4.059   3.529
   12UNL     C3 7103   1.848   4.059   3.671
   12UNL     C4 7104   1.685   3.957   3.599
   12UNL     C5 7105   1.554   3.883   3.598
   12UNL     N6 7106   1.737   3.992   3.481
   12UNL     N7 7107   1.746   3.992   3.718
   12UNL     H8 7108   1.540   3.823   3.507
   12UNL     H9 7109   1.470   3.953   3.604
   12UNL    H10 7110   1.546   3.815   3.684
   13UNL     H0 7111   1.430   4.422   4.079
   13UNL     H1 7112   1.446   4.661   4.218
   13UNL     C2 7113   1.359   4.504   4.077
   13UNL     C3 7114   1.370   4.626   4.150
   13UNL     C4 7115   1.201   4.613   4.035
   13UNL     C5 7116   1.066   4.650   3.979
   13UNL     N6 7117   1.252   4.495   4.002
   13UNL     N7 7118   1.265   4.699   4.122
   13UNL     H8 7119   1.048   4.604   3.880
   13UNL     H9 7120   0.987   4.616   4.046
   13UNL    H10 7121   1.055   4.758   3.967
   14UNL     H0 7122   1.463   3.586   4.186
   14UNL     H1 7123   1.234   3.517   4.324
   14UNL     C2 7124   1.452   3.508   4.260
   14UNL     C3 7125   1.333   3.475   4.330
   14UNL     C4 7126   1.493   3.356   4.378
   14UNL     C5 7127   1.570   3.240   4.436
   14UNL     N6 7128   1.557   3.436   4.293
   14UNL     N7 7129   1.360   3.374   4.409
   14UNL     H8 7130   1.535   3.146   4.393
   14UNL     H9 7131   1.555   3.234   4.545
   14UNL    H10 7132   1.678   3.247   4.419
   15UNL     H0 7133   1.469   3.921   4.005
   15UNL     H1 7134   1.241   4.077   4.017
   15UNL     C2 7135   1.457   4.022   3.970
   15UNL     C3 7136   1.339   4.100   3.977
   15UNL     C4 7137   1.496   4.196   3.888
   15UNL     C5 7138   1.570   4.301   3.809
   15UNL     N6 7139   1.560   4.083   3.915
   15UNL     N7 7140   1.364   4.217   3.923
   15UNL     H8 7141   1.535   4.402   3.834
   15UNL     H9 7142   1.555   4.287   3.702
   15UNL    H10 7143   1.678   4.299   3.828
   16UNL     H0 7144   1.768   3.501   3.936
   16UNL     H1 7145   1.765   3.734   3.788
   16UNL     C2 7146   1.744   3.600   3.971
   16UNL     C3 7147   1.744   3.719   3.893
   16UNL     C4 7148   1.698   3.750   4.090
   16UNL     C5 7149   1.669   3.823   4.219
   16UNL     N6 7150   1.712   3.618   4.098
   16UNL     N7 7151   1.713   3.819   3.971
   16UNL     H8 7152   1.657   3.931   4.203
   16UNL     H9 7153   1.752   3.810   4.291
   16UNL    H10 7154   1.578   3.786   4.266
   17UNL     H0 7155   0.263   4.208   4.072
   17UNL     H1 7156   0.485   4.295   4.212
   17UNL     C2 7157   0.362   4.166   4.070
   17UNL     C3 7158   0.475   4.212   4.143
   17UNL     C4 7159   0.514   4.049   4.026
   17UNL     C5 7160   0.590   3.933   3.966
   17UNL     N6 7161   0.386   4.061   3.994
   17UNL     N7 7162   0.577   4.135   4.114
   17UNL     H8 7163   0.555   3.908   3.865
   17UNL     H9 7164   0.697   3.954   3.959
   17UNL    H10 7165   0.577   3.843   4.028
   18UNL     H0 7166   1.952   3.589   4.624
   18UNL     H1 7167   1.725   3.506   4.491
   18UNL     C2 7168   1.942   3.569   4.519
   18UNL     C3 7169   1.824   3.526   4.453
   18UNL     C4 7170   1.984   3.549   4.327
   18UNL     C5 7171   2.064   3.558   4.200
   18UNL     N6 7172   2.046   3.582   4.440
   18UNL     N7 7173   1.851   3.513   4.325
   18UNL     H8 7174   2.016   3.503   4.118
   18UNL     H9 7175   2.165   3.517   4.211
   18UNL    H10 7176   2.074   3.663   4.168
    1Zn      Zn 7177   4.172   2.256   0.302
    2Zn      Zn 7178   4.168   1.216   0.898
    3Zn      Zn 7179   3.679   1.564   0.898
    4Zn      Zn 7180   4.664   1.909   0.296
    5Zn      Zn 7181   4.662   1.390   0.603
    6Zn      Zn 7182   3.679   2.086   0.600
    7UNL     H0 7183   3.715   1.790   1.064
    7UNL     H1 7184   3.716   1.792   1.340
    7UNL     C2 7185   3.698   1.706   1.130
    7UNL     C3 7186   3.699   1.710   1.272
    7UNL     C4 7187   3.664   1.524   1.196
    7UNL     C5 7188   3.645   1.374   1.190
    7UNL     N6 7189   3.674   1.588   1.080
    7UNL     N7 7190   3.676   1.589   1.316
    7UNL     H8 7191   3.577   1.344   1.109
    7UNL     H9 7192   3.603   1.335   1.284
    7UNL    H10 7193   3.741   1.324   1.174
    8UNL     H0 7194   4.194   0.960   1.019
    8UNL     H1 7195   4.191   0.716   0.889
    8UNL     C2 7196   4.181   0.942   0.913
    8UNL     C3 7197   4.179   0.816   0.849
    8UNL     C4 7198   4.155   0.973   0.720
    8UNL     C5 7199   4.142   1.049   0.590
    8UNL     N6 7200   4.164   1.044   0.832
    8UNL     N7 7201   4.163   0.835   0.721
    8UNL     H8 7202   4.081   0.994   0.518
    8UNL     H9 7203   4.241   1.063   0.546
    8UNL    H10 7204   4.097   1.148   0.603
    9UNL     H0 7205   3.877   1.651   0.720
    9UNL     H1 7206   3.885   1.889   0.581
    9UNL     C2 7207   3.805   1.732   0.725
    9UNL     C3 7208   3.812   1.853   0.652
    9UNL     C4 7209   3.646   1.838   0.772
    9UNL     C5 7210   3.511   1.870   0.830
    9UNL     N6 7211   3.701   1.721   0.805
    9UNL     N7 7212   3.706   1.924   0.683
    9UNL     H8 7213   3.432   1.839   0.761
    9UNL     H9 7214   3.500   1.978   0.848
    9UNL    H10 7215   3.494   1.819   0.926
   10UNL     H0 7216   3.695   2.133   0.324
   10UNL     H1 7217   3.921   2.200   0.179
   10UNL     C2 7218   3.795   2.147   0.362
   10UNL     C3 7219   3.910   2.182   0.285
   10UNL     C4 7220   3.948   2.162   0.485
   10UNL     C5 7221   4.023   2.168   0.616
   10UNL     N6 7222   3.819   2.132   0.490
   10UNL     N7 7223   4.012   2.192   0.366
   10UNL     H8 7224   4.003   2.080   0.678
   10UNL     H9 7225   3.995   2.256   0.673
   10UNL    H10 7226   4.132   2.172   0.600
   11UNL     H0 7227   3.691   1.298   0.811
   11UNL     H1 7228   3.914   1.134   0.806
   11UNL     C2 7229   3.792   1.324   0.838
   11UNL     C3 7230   3.905   1.238   0.835
   11UNL     C4 7231   3.948   1.426   0.903
   11UNL     C5 7232   4.026   1.539   0.965
   11UNL     N6 7233   3.819   1.446   0.879
   11UNL     N7 7234   4.009   1.305   0.878
   11UNL     H8 7235   4.042   1.521   1.072
   11UNL     H9 7236   3.975   1.636   0.955
   11UNL    H10 7237   4.125   1.550   0.919
   12UNL     H0 7238   0.927   4.804   4.664
   12UNL     H1 7239   4.861   2.030   0.134
   12UNL     C2 7240   0.860   4.754   4.732
   12UNL     C3 7241   4.791   1.981   0.067
   12UNL     C4 7242   0.708   4.649   4.801
   12UNL     C5 7243   0.578   4.573   4.800
   12UNL     N6 7244   0.760   4.684   4.684
   12UNL     N7 7245   4.690   1.912   0.114
   12UNL     H8 7246   0.567   4.511   4.710
   12UNL     H9 7247   0.493   4.642   4.802
   12UNL    H10 7248   4.493   1.732   0.080
   13UNL     H0 7249   4.369   2.342   0.481
   13UNL     H1 7250   4.377   2.581   0.619
   13UNL     C2 7251   4.297   2.422   0.476
   13UNL     C3 7252   4.304   2.545   0.548
   13UNL     C4 7253   4.137   2.527   0.430
   13UNL     C5 7254   4.002   2.559   0.372
   13UNL     N6 7255   4.192   2.411   0.398
   13UNL     N7 7256   4.197   2.615   0.518
   13UNL     H8 7257   3.990   2.519   0.270
   13UNL     H9 7258   3.923   2.514   0.433
   13UNL    H10 7259   3.984   2.667   0.367
   14UNL     H0 7260   4.408   1.504   0.579
   14UNL     H1 7261   4.178   1.432   0.714
   14UNL     C2 7262   4.397   1.427   0.653
   14UNL     C3 7263   4.278   1.391   0.722
   14UNL     C4 7264   4.439   1.276   0.773
   14UNL     C5 7265   4.517   1.161   0.833
   14UNL     N6 7266   4.502   1.355   0.687
   14UNL     N7 7267   4.305   1.291   0.802
   14UNL     H8 7268   4.490   1.067   0.783
   14UNL     H9 7269   4.495   1.150   0.940
   14UNL    H10 7270   4.626   1.174   0.823
   15UNL     H0 7271   4.416   1.839   0.404
   15UNL     H1 7272   4.188   1.994   0.417
   15UNL     C2 7273   4.404   1.941   0.369
   15UNL     C3 7274   4.285   2.018   0.377
   15UNL     C4 7275   4.441   2.115   0.286
   15UNL     C5 7276   4.515   2.222   0.209
   15UNL     N6 7277   4.506   2.002   0.313
   15UNL     N7 7278   4.309   2.135   0.322
   15UNL     H8 7279   4.484   2.322   0.241
   15UNL     H9 7280   4.494   2.213   0.102
   15UNL    H10 7281   4.624   2.215   0.223
   16UNL     H0 7282   4.710   1.421   0.330
   16UNL     H1 7283   4.709   1.654   0.183
   16UNL     C2 7284   4.688   1.520   0.366
   16UNL     C3 7285   4.688   1.639   0.288
   16UNL     C4 7286   4.646   1.670   0.486
   16UNL     C5 7287   4.620   1.743   0.616
   16UNL     N6 7288   4.658   1.538   0.493
   16UNL     N7 7289   4.660   1.739   0.367
   16UNL     H8 7290   4.605   1.851   0.600
   16UNL     H9 7291   4.704   1.732   0.685
   16UNL    H10 7292   4.530   1.705   0.666
   17UNL     H0 7293   3.207   2.130   0.464
   17UNL     H1 7294   3.426   2.219   0.607
   17UNL     C2 7295   3.307   2.088   0.464
   17UNL     C3 7296   3.418   2.136   0.538
   17UNL     C4 7297   3.460   1.971   0.424
   17UNL     C5 7298   3.536   1.854   0.368
   17UNL     N6 7299   3.332   1.983   0.389
   17UNL     N7 7300   3.520   2.059   0.512
   17UNL     H8 7301   3.503   1.827   0.267
   17UNL     H9 7302   3.644   1.875   0.363
   17UNL    H10 7303   3.523   1.766   0.432
   18UNL     H0 7304   4.897   1.512   1.018
   18UNL     H1 7305   4.670   1.427   0.885
   18UNL     C2 7306   4.887   1.490   0.913
   18UNL     C3 7307   4.769   1.446   0.847
   18UNL     C4 7308   4.930   1.468   0.722
   18UNL     C5 7309   5.010   1.476   0.594
   18UNL     N6 7310   4.992   1.502   0.834
   18UNL     N7 7311   4.797   1.432   0.720
   18UNL     H8 7312   4.960   1.424   0.511
   18UNL     H9 7313   5.109   1.431   0.605
   18UNL    H10 7314   5.024   1.580   0.564
    1Zn      Zn 7315   3.680   1.559   1.497
    2Zn      Zn 7316   3.675   0.521   2.098
    3Zn      Zn 7317   3.185   0.869   2.105
    4Zn      Zn 7318   4.175   1.214   1.498
    5Zn      Zn 7319   4.171   0.696   1.805
    6Zn      Zn 7320   3.193   1.389   1.804
    7UNL     H0 7321   3.223   1.094   2.267
    7UNL     H1 7322   3.230   1.103   2.543
    7UNL     C2 7323   3.207   1.012   2.335
    7UNL     C3 7324   3.211   1.019   2.477
    7UNL     C4 7325   3.172   0.831   2.405
    7UNL     C5 7326   3.151   0.682   2.405
    7UNL     N6 7327   3.180   0.892   2.288
    7UNL     N7 7328   3.188   0.899   2.524
    7UNL     H8 7329   3.095   0.648   2.317
    7UNL     H9 7330   3.095   0.649   2.494
    7UNL    H10 7331   3.247   0.630   2.406
    8UNL     H0 7332   3.713   0.267   2.214
    8UNL     H1 7333   3.708   0.023   2.085
    8UNL     C2 7334   3.695   0.249   2.109
    8UNL     C3 7335   3.694   0.122   2.046
    8UNL     C4 7336   3.662   0.279   1.918
    8UNL     C5 7337   3.647   0.354   1.788
    8UNL     N6 7338   3.673   0.351   2.029
    8UNL     N7 7339   3.672   0.142   1.918
    8UNL     H8 7340   3.583   0.300   1.717
    8UNL     H9 7341   3.744   0.367   1.740
    8UNL    H10 7342   3.603   0.454   1.801
    9UNL     H0 7343   3.390   0.957   1.938
    9UNL     H1 7344   3.401   1.193   1.796
    9UNL     C2 7345   3.317   1.036   1.938
    9UNL     C3 7346   3.326   1.157   1.864
    9UNL     C4 7347   3.155   1.141   1.976
    9UNL     C5 7348   3.017   1.173   2.029
    9UNL     N6 7349   3.209   1.025   2.012
    9UNL     N7 7350   3.218   1.228   1.889
    9UNL     H8 7351   2.941   1.142   1.957
    9UNL     H9 7352   3.005   1.281   2.046
    9UNL    H10 7353   2.996   1.122   2.124
   10UNL     H0 7354   3.204   1.439   1.531
   10UNL     H1 7355   3.425   1.507   1.379
   10UNL     C2 7356   3.305   1.452   1.565
   10UNL     C3 7357   3.417   1.487   1.485
   10UNL     C4 7358   3.462   1.463   1.684
   10UNL     C5 7359   3.541   1.467   1.812
   10UNL     N6 7360   3.333   1.433   1.693
   10UNL     N7 7361   3.521   1.495   1.564
   10UNL     H8 7362   3.516   1.384   1.879
   10UNL     H9 7363   3.523   1.561   1.866
   10UNL    H10 7364   3.649   1.461   1.793
   11UNL     H0 7365   3.199   0.607   2.002
   11UNL     H1 7366   3.423   0.445   1.987
   11UNL     C2 7367   3.300   0.631   2.034
   11UNL     C3 7368   3.413   0.546   2.026
   11UNL     C4 7369   3.453   0.728   2.111
   11UNL     C5 7370   3.529   0.836   2.183
   11UNL     N6 7371   3.324   0.749   2.087
   11UNL     N7 7372   3.515   0.610   2.077
   11UNL     H8 7373   3.553   0.805   2.285
   11UNL     H9 7374   3.474   0.931   2.190
   11UNL    H10 7375   3.624   0.857   2.132
   12UNL     H0 7376   4.370   1.326   1.059
   12UNL     H1 7377   4.386   1.319   1.335
   12UNL     C2 7378   4.299   1.281   1.128
   12UNL     C3 7379   4.310   1.279   1.269
   12UNL     C4 7380   4.140   1.189   1.198
   12UNL     C5 7381   4.004   1.125   1.200
   12UNL     N6 7382   4.192   1.221   1.080
   12UNL     N7 7383   4.204   1.219   1.317
   12UNL     H8 7384   3.977   1.080   1.103
   12UNL     H9 7385   3.927   1.200   1.224
   12UNL    H10 7386   3.997   1.046   1.275
   13UNL     H0 7387   3.877   1.642   1.678
   13UNL     H1 7388   3.886   1.881   1.817
   13UNL     C2 7389   3.806   1.724   1.673
   13UNL     C3 7390   3.813   1.845   1.746
   13UNL     C4 7391   3.648   1.831   1.625
   13UNL     C5 7392   3.514   1.864   1.565
   13UNL     N6 7393   3.702   1.714   1.594
   13UNL     N7 7394   3.708   1.917   1.715
   13UNL     H8 7395   3.506   1.831   1.460
   13UNL     H9 7396   3.433   1.816   1.620
   13UNL    H10 7397   3.494   1.972   1.566
   14UNL     H0 7398   3.917   0.814   1.783
   14UNL     H1 7399   3.687   0.742   1.919
   14UNL     C2 7400   3.906   0.735   1.857
   14UNL     C3 7401   3.786   0.700   1.925
   14UNL     C4 7402   3.947   0.583   1.974
   14UNL     C5 7403   4.024   0.469   2.035
   14UNL     N6 7404   4.010   0.663   1.889
   14UNL     N7 7405   3.813   0.599   2.003
   14UNL     H8 7406   3.995   0.374   1.989
   14UNL     H9 7407   4.005   0.461   2.143
   14UNL    H10 7408   4.133   0.480   2.022
   15UNL     H0 7409   3.924   1.143   1.597
   15UNL     H1 7410   3.694   1.295   1.600
   15UNL     C2 7411   3.913   1.245   1.563
   15UNL     C3 7412   3.793   1.321   1.566
   15UNL     C4 7413   3.953   1.421   1.485
   15UNL     C5 7414   4.029   1.528   1.412
   15UNL     N6 7415   4.017   1.308   1.514
   15UNL     N7 7416   3.819   1.438   1.514
   15UNL     H8 7417   3.996   1.628   1.441
   15UNL     H9 7418   4.015   1.518   1.304
   15UNL    H10 7419   4.137   1.523   1.431
   16UNL     H0 7420   4.213   0.725   1.530
   16UNL     H1 7421   4.211   0.959   1.383
   16UNL     C2 7422   4.194   0.824   1.566
   16UNL     C3 7423   4.193   0.943   1.488
   16UNL     C4 7424   4.156   0.975   1.687
   16UNL     C5 7425   4.132   1.048   1.817
   16UNL     N6 7426   4.167   0.843   1.694
   16UNL     N7 7427   4.168   1.044   1.568
   16UNL     H8 7428   4.117   1.155   1.802
   16UNL     H9 7429   4.218   1.036   1.884
   16UNL    H10 7430   4.044   1.009   1.870
   17UNL     H0 7431   2.720   1.432   1.673
   17UNL     H1 7432   2.939   1.519   1.816
   17UNL     C2 7433   2.819   1.391   1.670
   17UNL     C3 7434   2.931   1.438   1.746
   17UNL     C4 7435   2.973   1.277   1.627
   17UNL     C5 7436   3.050   1.161   1.568
   17UNL     N6 7437   2.846   1.289   1.593
   17UNL     N7 7438   3.033   1.362   1.717
   17UNL     H8 7439   3.019   1.139   1.465
   17UNL     H9 7440   3.158   1.182   1.565
   17UNL    H10 7441   3.036   1.071   1.628
   18UNL     H0 7442   4.404   0.823   2.219
   18UNL     H1 7443   4.176   0.743   2.085
   18UNL     C2 7444   4.395   0.798   2.114
   18UNL     C3 7445   4.277   0.757   2.048
   18UNL     C4 7446   4.440   0.770   1.925
   18UNL     C5 7447   4.522   0.773   1.798
   18UNL     N6 7448   4.501   0.804   2.037
   18UNL     N7 7449   4.306   0.739   1.921
   18UNL     H8 7450   4.469   0.725   1.714
   18UNL     H9 7451   4.617   0.720   1.811
   18UNL    H10 7452   4.545   0.876   1.769
    1Zn      Zn 7453   3.191   0.872   2.706
    2Zn      Zn 7454   1.224   5.380   3.304
    3Zn      Zn 7455   2.694   0.174   3.304
    4Zn      Zn 7456   3.682   0.522   2.699
    5Zn      Zn 7457   3.677   0.001   3.003
    6Zn      Zn 7458   2.700   0.695   3.005
    7UNL     H0 7459   2.716   0.403   3.468
    7UNL     H1 7460   2.724   0.408   3.744
    7UNL     C2 7461   2.706   0.319   3.535
    7UNL     C3 7462   2.711   0.325   3.677
    7UNL     C4 7463   2.684   0.136   3.603
    7UNL     C5 7464   0.709   5.536   3.600
    7UNL     N6 7465   2.688   0.199   3.486
    7UNL     N7 7466   2.696   0.203   3.723
    7UNL     H8 7467   0.645   5.501   3.518
    7UNL     H9 7468   0.666   5.496   3.693
    7UNL    H10 7469   0.808   5.490   3.587
    8UNL     H0 7470   1.267   5.125   3.419
    8UNL     H1 7471   1.265   4.882   3.287
    8UNL     C2 7472   1.248   5.108   3.314
    8UNL     C3 7473   1.248   4.982   3.249
    8UNL     C4 7474   1.212   5.140   3.123
    8UNL     C5 7475   1.192   5.217   2.996
    8UNL     N6 7476   1.223   5.210   3.235
    8UNL     N7 7477   1.224   5.003   3.122
    8UNL     H8 7478   1.154   5.154   2.915
    8UNL     H9 7479   1.286   5.261   2.962
    8UNL    H10 7480   1.120   5.300   3.008
    9UNL     H0 7481   2.895   0.261   3.130
    9UNL     H1 7482   2.906   0.500   2.993
    9UNL     C2 7483   2.823   0.341   3.133
    9UNL     C3 7484   2.832   0.464   3.061
    9UNL     C4 7485   2.662   0.446   3.175
    9UNL     C5 7486   2.523   0.475   3.226
    9UNL     N6 7487   2.717   0.330   3.209
    9UNL     N7 7488   2.724   0.534   3.089
    9UNL     H8 7489   2.448   0.442   3.154
    9UNL     H9 7490   2.509   0.583   3.242
    9UNL    H10 7491   2.503   0.426   3.322
   10UNL     H0 7492   2.715   0.753   2.734
   10UNL     H1 7493   2.936   0.831   2.589
   10UNL     C2 7494   2.815   0.765   2.770
   10UNL     C3 7495   2.928   0.806   2.693
   10UNL     C4 7496   2.971   0.774   2.891
   10UNL     C5 7497   3.048   0.775   3.021
   10UNL     N6 7498   2.842   0.742   2.897
   10UNL     N7 7499   3.031   0.812   2.773
   10UNL     H8 7500   3.034   0.681   3.077
   10UNL     H9 7501   3.016   0.857   3.085
   10UNL    H10 7502   3.156   0.786   3.004
   11UNL     H0 7503   0.746   5.457   3.217
   11UNL     H1 7504   0.971   5.296   3.212
   11UNL     C2 7505   0.847   5.484   3.245
   11UNL     C3 7506   0.961   5.399   3.241
   11UNL     C4 7507   2.963   0.039   3.310
   11UNL     C5 7508   3.040   0.153   3.372
   11UNL     N6 7509   2.834   0.057   3.286
   11UNL     N7 7510   1.064   5.468   3.285
   11UNL     H8 7511   3.063   0.131   3.477
   11UNL     H9 7512   2.984   0.248   3.370
   11UNL    H10 7513   3.135   0.169   3.321
   12UNL     H0 7514   3.864   0.647   2.260
   12UNL     H1 7515   3.878   0.643   2.536
   12UNL     C2 7516   3.798   0.596   2.328
   12UNL     C3 7517   3.807   0.596   2.470
   12UNL     C4 7518   3.647   0.490   2.398
   12UNL     C5 7519   3.516   0.415   2.398
   12UNL     N6 7520   3.697   0.525   2.280
   12UNL     N7 7521   3.707   0.526   2.517
   12UNL     H8 7522   3.500   0.358   2.305
   12UNL     H9 7523   3.432   0.484   2.410
   12UNL    H10 7524   3.512   0.343   2.480
   13UNL     H0 7525   3.390   0.956   2.884
   13UNL     H1 7526   3.401   1.195   3.023
   13UNL     C2 7527   3.320   1.038   2.879
   13UNL     C3 7528   3.327   1.160   2.952
   13UNL     C4 7529   3.162   1.146   2.831
   13UNL     C5 7530   3.029   1.181   2.771
   13UNL     N6 7531   3.215   1.029   2.800
   13UNL     N7 7532   3.223   1.232   2.921
   13UNL     H8 7533   3.016   1.138   2.671
   13UNL     H9 7534   2.948   1.145   2.834
   13UNL    H10 7535   3.016   1.290   2.761
   14UNL     H0 7536   3.422   0.115   2.978
   14UNL     H1 7537   3.195   0.049   3.120
   14UNL     C2 7538   3.413   0.039   3.055
   14UNL     C3 7539   3.294   0.008   3.126
   14UNL     C4 7540   1.493   5.441   3.177
   14UNL     C5 7541   1.570   5.326   3.238
   14UNL     N6 7542   1.555   5.517   3.089
   14UNL     N7 7543   1.359   5.459   3.208
   14UNL     H8 7544   1.540   5.231   3.191
   14UNL     H9 7545   1.550   5.318   3.345
   14UNL    H10 7546   1.678   5.337   3.225
   15UNL     H0 7547   3.430   0.451   2.798
   15UNL     H1 7548   3.203   0.608   2.811
   15UNL     C2 7549   3.420   0.554   2.767
   15UNL     C3 7550   3.302   0.632   2.774
   15UNL     C4 7551   3.461   0.731   2.692
   15UNL     C5 7552   3.538   0.839   2.620
   15UNL     N6 7553   3.524   0.617   2.716
   15UNL     N7 7554   3.328   0.750   2.724
   15UNL     H8 7555   3.506   0.939   2.652
   15UNL     H9 7556   3.521   0.832   2.512
   15UNL    H10 7557   3.646   0.832   2.638
   16UNL     H0 7558   3.731   0.033   2.732
   16UNL     H1 7559   3.731   0.268   2.586
   16UNL     C2 7560   3.707   0.132   2.767
   16UNL     C3 7561   3.708   0.252   2.690
   16UNL     C4 7562   3.660   0.281   2.887
   16UNL     C5 7563   3.629   0.353   3.016
   16UNL     N6 7564   3.674   0.149   2.893
   16UNL     N7 7565   3.676   0.351   2.769
   16UNL     H8 7566   3.617   0.461   3.001
   16UNL     H9 7567   3.710   0.339   3.089
   16UNL    H10 7568   3.536   0.316   3.061
   17UNL     H0 7569   2.228   0.742   2.872
   17UNL     H1 7570   2.449   0.831   3.011
   17UNL     C2 7571   2.327   0.700   2.871
   17UNL     C3 7572   2.439   0.748   2.943
   17UNL     C4 7573   2.479   0.582   2.830
   17UNL     C5 7574   2.554   0.464   2.774
   17UNL     N6 7575   2.351   0.594   2.797
   17UNL     N7 7576   2.541   0.670   2.917
   17UNL     H8 7577   2.525   0.442   2.670
   17UNL     H9 7578   2.663   0.481   2.774
   17UNL    H10 7579   2.535   0.374   2.833
   18UNL     H0 7580   3.915   0.115   3.419
   18UNL     H1 7581   3.686   0.037   3.286
   18UNL     C2 7582   3.904   0.096   3.314
   18UNL     C3 7583   3.785   0.055   3.248
   18UNL     C4 7584   3.946   0.077   3.122
   18UNL     C5 7585   4.025   0.084   2.994
   18UNL     N6 7586   4.008   0.109   3.234
   18UNL     N7 7587   3.812   0.043   3.120
   18UNL     H8 7588   3.979   0.024   2.914
   18UNL     H9 7589   4.128   0.047   3.007
   18UNL    H10 7590   4.032   0.187   2.958
    1Zn      Zn 7591   2.699   0.173   3.904
    2Zn      Zn 7592   0.738   4.681   4.501
    3Zn      Zn 7593   0.251   5.032   4.509
    4Zn      Zn 7594   1.230   5.376   3.904
    5Zn      Zn 7595   1.234   4.857   4.211
    6Zn      Zn 7596   2.210   0.001   4.206
    7UNL     H0 7597   0.280   5.260   4.674
    7UNL     H1 7598   4.201   2.491   0.143
    7UNL     C2 7599   0.265   5.176   4.741
    7UNL     C3 7600   4.188   2.407   0.076
    7UNL     C4 7601   4.162   2.218   0.001
    7UNL     C5 7602   0.227   4.843   4.805
    7UNL     N6 7603   0.247   5.056   4.691
    7UNL     N7 7604   4.170   2.286   0.121
    7UNL     H8 7605   0.167   4.808   4.719
    7UNL     H9 7606   4.103   2.029   0.089
    7UNL    H10 7607   0.326   4.798   4.797
    8UNL     H0 7608   0.777   4.427   4.614
    8UNL     H1 7609   0.768   4.183   4.485
    8UNL     C2 7610   0.757   4.409   4.510
    8UNL     C3 7611   0.754   4.283   4.446
    8UNL     C4 7612   0.721   4.440   4.319
    8UNL     C5 7613   0.705   4.516   4.189
    8UNL     N6 7614   0.734   4.511   4.430
    8UNL     N7 7615   0.730   4.303   4.318
    8UNL     H8 7616   0.638   4.462   4.120
    8UNL     H9 7617   0.801   4.527   4.139
    8UNL    H10 7618   0.662   4.616   4.204
    9UNL     H0 7619   0.448   5.119   4.332
    9UNL     H1 7620   0.452   5.353   4.186
    9UNL     C2 7621   0.376   5.199   4.336
    9UNL     C3 7622   0.381   5.319   4.260
    9UNL     C4 7623   0.217   5.305   4.383
    9UNL     C5 7624   0.083   5.339   4.443
    9UNL     N6 7625   0.273   5.189   4.416
    9UNL     N7 7626   0.275   5.390   4.291
    9UNL     H8 7627   0.002   5.312   4.375
    9UNL     H9 7628   0.075   5.446   4.464
    9UNL    H10 7629   0.066   5.286   4.538
   10UNL     H0 7630   2.223   0.047   3.930
   10UNL     H1 7631   2.447   0.119   3.783
   10UNL     C2 7632   2.324   0.063   3.967
   10UNL     C3 7633   2.437   0.099   3.889
   10UNL     C4 7634   2.477   0.078   4.089
   10UNL     C5 7635   2.553   0.083   4.219
   10UNL     N6 7636   2.349   0.046   4.095
   10UNL     N7 7637   2.539   0.110   3.970
   10UNL     H8 7638   0.577   5.540   4.277
   10UNL     H9 7639   2.519   0.167   4.281
   10UNL    H10 7640   2.661   0.095   4.203
   11UNL     H0 7641   0.263   4.771   4.409
   11UNL     H1 7642   0.485   4.607   4.395
   11UNL     C2 7643   0.364   4.794   4.439
   11UNL     C3 7644   0.476   4.708   4.431
   11UNL     C4 7645   0.518   4.891   4.513
   11UNL     C5 7646   0.597   4.999   4.582
   11UNL     N6 7647   0.390   4.913   4.489
   11UNL     N7 7648   0.579   4.771   4.481
   11UNL     H8 7649   0.621   4.970   4.685
   11UNL     H9 7650   0.543   5.095   4.587
   11UNL    H10 7651   0.692   5.018   4.531
   12UNL     H0 7652   1.421   5.495   3.466
   12UNL     H1 7653   1.435   5.489   3.742
   12UNL     C2 7654   1.352   5.447   3.534
   12UNL     C3 7655   1.361   5.446   3.676
   12UNL     C4 7656   1.197   5.348   3.603
   12UNL     C5 7657   1.065   5.276   3.602
   12UNL     N6 7658   1.248   5.383   3.486
   12UNL     N7 7659   1.258   5.380   3.722
   12UNL     H8 7660   1.053   5.211   3.514
   12UNL     H9 7661   0.982   5.347   3.602
   12UNL    H10 7662   1.052   5.212   3.691
   13UNL     H0 7663   2.901   0.263   4.077
   13UNL     H1 7664   2.909   0.502   4.216
   13UNL     C2 7665   2.828   0.342   4.075
   13UNL     C3 7666   2.834   0.464   4.147
   13UNL     C4 7667   2.665   0.444   4.033
   13UNL     C5 7668   2.528   0.473   3.978
   13UNL     N6 7669   2.721   0.329   4.000
   13UNL     N7 7670   2.726   0.533   4.120
   13UNL     H8 7671   2.518   0.442   3.873
   13UNL     H9 7672   2.451   0.421   4.036
   13UNL    H10 7673   2.504   0.581   3.982
   14UNL     H0 7674   0.981   4.974   4.190
   14UNL     H1 7675   0.750   4.901   4.322
   14UNL     C2 7676   0.970   4.895   4.262
   14UNL     C3 7677   0.850   4.860   4.329
   14UNL     C4 7678   1.010   4.742   4.379
   14UNL     C5 7679   1.088   4.627   4.439
   14UNL     N6 7680   1.074   4.823   4.295
   14UNL     N7 7681   0.876   4.758   4.407
   14UNL     H8 7682   1.061   4.533   4.389
   14UNL     H9 7683   1.065   4.616   4.546
   14UNL    H10 7684   1.196   4.640   4.430
   15UNL     H0 7685   0.982   5.309   4.014
   15UNL     H1 7686   0.753   5.463   4.021
   15UNL     C2 7687   0.970   5.409   3.976
   15UNL     C3 7688   0.850   5.487   3.981
   15UNL     C4 7689   2.969   0.032   3.890
   15UNL     C5 7690   3.044   0.136   3.810
   15UNL     N6 7691   1.072   5.470   3.920
   15UNL     N7 7692   2.837   0.052   3.923
   15UNL     H8 7693   3.010   0.238   3.836
   15UNL     H9 7694   3.027   0.122   3.703
   15UNL    H10 7695   3.152   0.133   3.828
   16UNL     H0 7696   1.278   4.888   3.937
   16UNL     H1 7697   1.268   5.121   3.789
   16UNL     C2 7698   1.256   4.987   3.973
   16UNL     C3 7699   1.252   5.106   3.895
   16UNL     C4 7700   1.216   5.137   4.094
   16UNL     C5 7701   1.194   5.210   4.224
   16UNL     N6 7702   1.230   5.005   4.101
   16UNL     N7 7703   1.225   5.206   3.975
   16UNL     H8 7704   1.174   5.317   4.208
   16UNL     H9 7705   1.282   5.203   4.289
   16UNL    H10 7706   1.108   5.169   4.280
   17UNL     H0 7707   1.736   0.047   4.077
   17UNL     H1 7708   1.957   0.133   4.219
   17UNL     C2 7709   1.836   0.005   4.075
   17UNL     C3 7710   1.948   0.051   4.149
   17UNL     C4 7711   0.026   5.438   4.032
   17UNL     C5 7712   0.102   5.322   3.973
   17UNL     N6 7713   5.785   5.451   3.998
   17UNL     N7 7714   0.088   5.524   4.121
   17UNL     H8 7715   0.068   5.296   3.872
   17UNL     H9 7716   0.210   5.342   3.967
   17UNL    H10 7717   0.089   5.233   4.036
   18UNL     H0 7718   1.470   4.979   4.625
   18UNL     H1 7719   1.243   4.893   4.493
   18UNL     C2 7720   1.460   4.957   4.520
   18UNL     C3 7721   1.342   4.913   4.455
   18UNL     C4 7722   1.502   4.936   4.329
   18UNL     C5 7723   1.582   4.944   4.201
   18UNL     N6 7724   1.564   4.970   4.441
   18UNL     N7 7725   1.369   4.899   4.327
   18UNL     H8 7726   1.531   4.893   4.118
   18UNL     H9 7727   1.681   4.899   4.212
   18UNL    H10 7728   1.596   5.049   4.171
    1Zn      Zn 7729   3.678   3.643   0.303
    2Zn      Zn 7730   3.673   2.604   0.902
    3Zn      Zn 7731   3.181   2.949   0.903
    4Zn      Zn 7732   4.170   3.294   0.299
    5Zn      Zn 7733   4.166   2.775   0.604
    6Zn      Zn 7734   3.188   3.470   0.605
    7UNL     H0 7735   3.209   3.176   1.065
    7UNL     H1 7736   3.219   3.184   1.341
    7UNL     C2 7737   3.197   3.094   1.133
    7UNL     C3 7738   3.202   3.101   1.275
    7UNL     C4 7739   3.169   2.912   1.203
    7UNL     C5 7740   3.152   2.762   1.202
    7UNL     N6 7741   3.175   2.973   1.085
    7UNL     N7 7742   3.184   2.980   1.322
    7UNL     H8 7743   3.098   2.726   1.113
    7UNL     H9 7744   3.096   2.728   1.290
    7UNL    H10 7745   3.250   2.713   1.204
    8UNL     H0 7746   3.722   2.349   1.013
    8UNL     H1 7747   3.721   2.108   0.879
    8UNL     C2 7748   3.700   2.333   0.908
    8UNL     C3 7749   3.701   2.207   0.842
    8UNL     C4 7750   3.658   2.365   0.719
    8UNL     C5 7751   3.633   2.443   0.592
    8UNL     N6 7752   3.671   2.435   0.831
    8UNL     N7 7753   3.673   2.228   0.716
    8UNL     H8 7754   3.593   2.380   0.512
    8UNL     H9 7755   3.727   2.487   0.555
    8UNL    H10 7756   3.562   2.526   0.608
    9UNL     H0 7757   3.382   3.036   0.728
    9UNL     H1 7758   3.394   3.275   0.592
    9UNL     C2 7759   3.311   3.116   0.732
    9UNL     C3 7760   3.319   3.239   0.661
    9UNL     C4 7761   3.150   3.221   0.775
    9UNL     C5 7762   3.012   3.251   0.827
    9UNL     N6 7763   3.204   3.105   0.808
    9UNL     N7 7764   3.212   3.309   0.689
    9UNL     H8 7765   2.935   3.218   0.756
    9UNL     H9 7766   2.997   3.359   0.844
    9UNL    H10 7767   2.991   3.201   0.923
   10UNL     H0 7768   3.202   3.520   0.331
   10UNL     H1 7769   3.425   3.592   0.185
   10UNL     C2 7770   3.303   3.534   0.368
   10UNL     C3 7771   3.416   3.572   0.290
   10UNL     C4 7772   3.457   3.548   0.490
   10UNL     C5 7773   3.533   3.552   0.620
   10UNL     N6 7774   3.328   3.517   0.496
   10UNL     N7 7775   3.519   3.581   0.371
   10UNL     H8 7776   3.519   3.459   0.677
   10UNL     H9 7777   3.500   3.635   0.682
   10UNL    H10 7778   3.641   3.564   0.604
   11UNL     H0 7779   3.195   2.682   0.817
   11UNL     H1 7780   3.420   2.521   0.811
   11UNL     C2 7781   3.296   2.709   0.844
   11UNL     C3 7782   3.410   2.624   0.841
   11UNL     C4 7783   3.450   2.813   0.910
   11UNL     C5 7784   3.526   2.927   0.973
   11UNL     N6 7785   3.321   2.831   0.886
   11UNL     N7 7786   3.513   2.693   0.884
   11UNL     H8 7787   3.556   2.902   1.075
   11UNL     H9 7788   3.468   3.020   0.977
   11UNL    H10 7789   3.618   2.949   0.917
   12UNL     H0 7790   2.403   0.633   4.667
   12UNL     H1 7791   4.377   3.404   0.137
   12UNL     C2 7792   2.332   0.587   4.735
   12UNL     C3 7793   4.303   3.361   0.070
   12UNL     C4 7794   2.175   0.491   4.804
   12UNL     C5 7795   2.042   0.420   4.803
   12UNL     N6 7796   2.228   0.525   4.687
   12UNL     N7 7797   4.199   3.298   0.117
   12UNL     H8 7798   2.028   0.359   4.713
   12UNL     H9 7799   1.960   0.493   4.806
   12UNL    H10 7800   3.992   3.129   0.083
   13UNL     H0 7801   3.879   3.729   0.477
   13UNL     H1 7802   3.892   3.970   0.613
   13UNL     C2 7803   3.808   3.810   0.474
   13UNL     C3 7804   3.817   3.933   0.545
   13UNL     C4 7805   3.648   3.917   0.429
   13UNL     C5 7806   3.513   3.950   0.372
   13UNL     N6 7807   3.701   3.799   0.398
   13UNL     N7 7808   3.711   4.005   0.515
   13UNL     H8 7809   3.498   3.907   0.272
   13UNL     H9 7810   3.434   3.911   0.436
   13UNL    H10 7811   3.498   4.058   0.363
   14UNL     H0 7812   3.913   2.894   0.584
   14UNL     H1 7813   3.685   2.827   0.724
   14UNL     C2 7814   3.902   2.816   0.658
   14UNL     C3 7815   3.784   2.784   0.729
   14UNL     C4 7816   3.942   2.664   0.775
   14UNL     C5 7817   4.018   2.547   0.834
   14UNL     N6 7818   4.006   2.742   0.689
   14UNL     N7 7819   3.810   2.683   0.807
   14UNL     H8 7820   3.980   2.453   0.793
   14UNL     H9 7821   4.007   2.543   0.943
   14UNL    H10 7822   4.126   2.551   0.812
   15UNL     H0 7823   3.921   3.226   0.405
   15UNL     H1 7824   3.693   3.382   0.416
   15UNL     C2 7825   3.909   3.327   0.369
   15UNL     C3 7826   3.791   3.405   0.376
   15UNL     C4 7827   3.948   3.501   0.286
   15UNL     C5 7828   4.023   3.606   0.207
   15UNL     N6 7829   4.012   3.388   0.314
   15UNL     N7 7830   3.816   3.521   0.320
   15UNL     H8 7831   3.990   3.707   0.234
   15UNL     H9 7832   4.005   3.593   0.100
   15UNL    H10 7833   4.131   3.602   0.225
   16UNL     H0 7834   4.209   2.804   0.329
   16UNL     H1 7835   4.208   3.038   0.182
   16UNL     C2 7836   4.189   2.903   0.365
   16UNL     C3 7837   4.190   3.023   0.287
   16UNL     C4 7838   4.151   3.054   0.486
   16UNL     C5 7839   4.127   3.127   0.616
   16UNL     N6 7840   4.162   2.922   0.492
   16UNL     N7 7841   4.164   3.123   0.367
   16UNL     H8 7842   4.107   3.233   0.600
   16UNL     H9 7843   4.215   3.119   0.681
   16UNL    H10 7844   4.042   3.085   0.671
   17UNL     H0 7845   2.715   3.515   0.468
   17UNL     H1 7846   2.934   3.605   0.611
   17UNL     C2 7847   2.815   3.474   0.468
   17UNL     C3 7848   2.926   3.522   0.542
   17UNL     C4 7849   2.968   3.357   0.429
   17UNL     C5 7850   3.045   3.239   0.374
   17UNL     N6 7851   2.841   3.368   0.393
   17UNL     N7 7852   3.028   3.444   0.517
   17UNL     H8 7853   3.014   3.214   0.271
   17UNL     H9 7854   3.153   3.259   0.371
   17UNL    H10 7855   3.029   3.151   0.436
   18UNL     H0 7856   4.399   2.911   1.014
   18UNL     H1 7857   4.172   2.826   0.882
   18UNL     C2 7858   4.391   2.883   0.910
   18UNL     C3 7859   4.272   2.840   0.845
   18UNL     C4 7860   4.436   2.851   0.721
   18UNL     C5 7861   4.517   2.850   0.595
   18UNL     N6 7862   4.497   2.888   0.833
   18UNL     N7 7863   4.301   2.818   0.719
   18UNL     H8 7864   4.468   2.794   0.515
   18UNL     H9 7865   4.616   2.806   0.610
   18UNL    H10 7866   4.532   2.953   0.558
    1Zn      Zn 7867   3.188   2.951   1.503
    2Zn      Zn 7868   3.182   1.909   2.102
    3Zn      Zn 7869   2.691   2.254   2.104
    4Zn      Zn 7870   3.678   2.598   1.502
    5Zn      Zn 7871   3.677   2.076   1.803
    6Zn      Zn 7872   2.697   2.773   1.802
    7UNL     H0 7873   2.728   2.482   2.267
    7UNL     H1 7874   2.740   2.486   2.543
    7UNL     C2 7875   2.712   2.399   2.334
    7UNL     C3 7876   2.719   2.404   2.476
    7UNL     C4 7877   2.678   2.217   2.403
    7UNL     C5 7878   2.656   2.068   2.400
    7UNL     N6 7879   2.685   2.280   2.286
    7UNL     N7 7880   2.696   2.284   2.522
    7UNL     H8 7881   2.589   2.037   2.318
    7UNL     H9 7882   2.611   2.032   2.493
    7UNL    H10 7883   2.751   2.016   2.386
    8UNL     H0 7884   3.217   1.654   2.218
    8UNL     H1 7885   3.226   1.412   2.085
    8UNL     C2 7886   3.203   1.637   2.113
    8UNL     C3 7887   3.208   1.511   2.047
    8UNL     C4 7888   3.172   1.669   1.921
    8UNL     C5 7889   3.153   1.746   1.793
    8UNL     N6 7890   3.179   1.739   2.033
    8UNL     N7 7891   3.187   1.531   1.919
    8UNL     H8 7892   3.113   1.682   1.713
    8UNL     H9 7893   3.249   1.786   1.758
    8UNL    H10 7894   3.084   1.830   1.805
    9UNL     H0 7895   2.898   2.344   1.939
    9UNL     H1 7896   2.908   2.580   1.796
    9UNL     C2 7897   2.824   2.422   1.937
    9UNL     C3 7898   2.832   2.543   1.863
    9UNL     C4 7899   2.660   2.525   1.973
    9UNL     C5 7900   2.521   2.555   2.023
    9UNL     N6 7901   2.715   2.410   2.010
    9UNL     N7 7902   2.723   2.612   1.887
    9UNL     H8 7903   2.446   2.525   1.949
    9UNL     H9 7904   2.507   2.663   2.041
    9UNL    H10 7905   2.498   2.503   2.117
   10UNL     H0 7906   2.711   2.826   1.530
   10UNL     H1 7907   2.932   2.906   1.384
   10UNL     C2 7908   2.812   2.840   1.566
   10UNL     C3 7909   2.924   2.882   1.489
   10UNL     C4 7910   2.967   2.853   1.687
   10UNL     C5 7911   3.044   2.855   1.817
   10UNL     N6 7912   2.838   2.819   1.693
   10UNL     N7 7913   3.027   2.890   1.569
   10UNL     H8 7914   3.036   2.760   1.870
   10UNL     H9 7915   3.006   2.934   1.884
   10UNL    H10 7916   3.150   2.874   1.801
   11UNL     H0 7917   2.706   1.990   2.010
   11UNL     H1 7918   2.931   1.830   1.998
   11UNL     C2 7919   2.807   2.016   2.040
   11UNL     C3 7920   2.921   1.932   2.033
   11UNL     C4 7921   2.960   2.116   2.114
   11UNL     C5 7922   3.035   2.225   2.185
   11UNL     N6 7923   2.831   2.136   2.088
   11UNL     N7 7924   3.023   1.997   2.082
   11UNL     H8 7925   3.061   2.194   2.287
   11UNL     H9 7926   2.978   2.319   2.193
   11UNL    H10 7927   3.129   2.249   2.134
   12UNL     H0 7928   3.874   2.714   1.065
   12UNL     H1 7929   3.885   2.707   1.341
   12UNL     C2 7930   3.803   2.668   1.133
   12UNL     C3 7931   3.811   2.666   1.275
   12UNL     C4 7932   3.645   2.572   1.201
   12UNL     C5 7933   3.511   2.502   1.199
   12UNL     N6 7934   3.698   2.606   1.084
   12UNL     N7 7935   3.706   2.602   1.321
   12UNL     H8 7936   3.497   2.441   1.108
   12UNL     H9 7937   3.430   2.575   1.202
   12UNL    H10 7938   3.499   2.435   1.285
   13UNL     H0 7939   3.388   3.036   1.677
   13UNL     H1 7940   3.401   3.274   1.816
   13UNL     C2 7941   3.317   3.117   1.674
   13UNL     C3 7942   3.326   3.239   1.746
   13UNL     C4 7943   3.159   3.225   1.629
   13UNL     C5 7944   3.025   3.261   1.570
   13UNL     N6 7945   3.211   3.107   1.597
   13UNL     N7 7946   3.221   3.311   1.717
   13UNL     H8 7947   3.009   3.216   1.471
   13UNL     H9 7948   2.944   3.226   1.635
   13UNL    H10 7949   3.013   3.369   1.559
   14UNL     H0 7950   3.426   2.198   1.786
   14UNL     H1 7951   3.198   2.135   1.929
   14UNL     C2 7952   3.414   2.119   1.859
   14UNL     C3 7953   3.295   2.089   1.931
   14UNL     C4 7954   3.452   1.963   1.973
   14UNL     C5 7955   3.525   1.844   2.029
   14UNL     N6 7956   3.516   2.042   1.887
   14UNL     N7 7957   3.320   1.985   2.007
   14UNL     H8 7958   3.482   1.751   1.990
   14UNL     H9 7959   3.517   1.841   2.138
   14UNL    H10 7960   3.632   1.844   2.003
   15UNL     H0 7961   3.427   2.533   1.609
   15UNL     H1 7962   3.200   2.690   1.615
   15UNL     C2 7963   3.417   2.634   1.572
   15UNL     C3 7964   3.298   2.712   1.577
   15UNL     C4 7965   3.457   2.807   1.488
   15UNL     C5 7966   3.533   2.911   1.411
   15UNL     N6 7967   3.520   2.694   1.518
   15UNL     N7 7968   3.324   2.828   1.521
   15UNL     H8 7969   3.500   3.013   1.437
   15UNL     H9 7970   3.518   2.898   1.303
   15UNL    H10 7971   3.641   2.907   1.430
   16UNL     H0 7972   3.722   2.109   1.529
   16UNL     H1 7973   3.715   2.345   1.385
   16UNL     C2 7974   3.701   2.208   1.567
   16UNL     C3 7975   3.698   2.328   1.490
   16UNL     C4 7976   3.660   2.356   1.689
   16UNL     C5 7977   3.635   2.427   1.820
   16UNL     N6 7978   3.673   2.224   1.694
   16UNL     N7 7979   3.670   2.427   1.571
   16UNL     H8 7980   3.625   2.536   1.807
   16UNL     H9 7981   3.718   2.411   1.890
   16UNL    H10 7982   3.544   2.391   1.869
   17UNL     H0 7983   2.225   2.820   1.670
   17UNL     H1 7984   2.448   2.909   1.806
   17UNL     C2 7985   2.323   2.777   1.669
   17UNL     C3 7986   2.437   2.825   1.740
   17UNL     C4 7987   2.474   2.656   1.630
   17UNL     C5 7988   2.547   2.535   1.577
   17UNL     N6 7989   2.346   2.669   1.597
   17UNL     N7 7990   2.537   2.745   1.715
   17UNL     H8 7991   2.524   2.517   1.471
   17UNL     H9 7992   2.656   2.546   1.586
   17UNL    H10 7993   2.518   2.445   1.633
   18UNL     H0 7994   3.909   2.202   2.218
   18UNL     H1 7995   3.683   2.114   2.084
   18UNL     C2 7996   3.900   2.178   2.113
   18UNL     C3 7997   3.783   2.133   2.047
   18UNL     C4 7998   3.945   2.153   1.923
   18UNL     C5 7999   4.027   2.157   1.796
   18UNL     N6 8000   4.006   2.189   2.035
   18UNL     N7 8001   3.812   2.117   1.920
   18UNL     H8 8002   3.978   2.103   1.714
   18UNL     H9 8003   4.126   2.112   1.810
   18UNL    H10 8004   4.042   2.261   1.763
    1Zn      Zn 8005   2.699   2.257   2.704
    2Zn      Zn 8006   2.696   1.216   3.300
    3Zn      Zn 8007   2.207   1.565   3.305
    4Zn      Zn 8008   3.191   1.910   2.703
    5Zn      Zn 8009   3.191   1.391   3.007
    6Zn      Zn 8010   2.211   2.086   3.007
    7UNL     H0 8011   2.238   1.792   3.468
    7UNL     H1 8012   2.241   1.798   3.744
    7UNL     C2 8013   2.224   1.709   3.536
    7UNL     C3 8014   2.226   1.715   3.678
    7UNL     C4 8015   2.195   1.526   3.604
    7UNL     C5 8016   2.180   1.376   3.602
    7UNL     N6 8017   2.204   1.588   3.487
    7UNL     N7 8018   2.207   1.594   3.724
    7UNL     H8 8019   2.124   1.341   3.515
    7UNL     H9 8020   2.127   1.340   3.692
    7UNL    H10 8021   2.278   1.328   3.600
    8UNL     H0 8022   2.730   0.961   3.418
    8UNL     H1 8023   2.726   0.717   3.288
    8UNL     C2 8024   2.714   0.943   3.313
    8UNL     C3 8025   2.713   0.817   3.249
    8UNL     C4 8026   2.684   0.974   3.121
    8UNL     C5 8027   2.669   1.050   2.992
    8UNL     N6 8028   2.693   1.045   3.233
    8UNL     N7 8029   2.693   0.837   3.121
    8UNL     H8 8030   2.610   0.994   2.918
    8UNL     H9 8031   2.768   1.068   2.947
    8UNL    H10 8032   2.621   1.148   3.005
    9UNL     H0 8033   2.408   1.652   3.130
    9UNL     H1 8034   2.418   1.892   2.994
    9UNL     C2 8035   2.336   1.732   3.134
    9UNL     C3 8036   2.344   1.855   3.063
    9UNL     C4 8037   2.175   1.837   3.177
    9UNL     C5 8038   2.037   1.867   3.231
    9UNL     N6 8039   2.229   1.721   3.210
    9UNL     N7 8040   2.237   1.925   3.091
    9UNL     H8 8041   1.960   1.837   3.159
    9UNL     H9 8042   2.024   1.974   3.250
    9UNL    H10 8043   2.017   1.815   3.326
   10UNL     H0 8044   2.222   2.138   2.734
   10UNL     H1 8045   2.444   2.208   2.584
   10UNL     C2 8046   2.323   2.151   2.769
   10UNL     C3 8047   2.435   2.187   2.690
   10UNL     C4 8048   2.479   2.163   2.889
   10UNL     C5 8049   2.557   2.167   3.018
   10UNL     N6 8050   2.350   2.132   2.896
   10UNL     N7 8051   2.539   2.195   2.769
   10UNL     H8 8052   2.532   2.083   3.084
   10UNL     H9 8053   2.536   2.260   3.072
   10UNL    H10 8054   2.665   2.164   3.000
   11UNL     H0 8055   2.219   1.299   3.215
   11UNL     H1 8056   2.441   1.135   3.205
   11UNL     C2 8057   2.320   1.325   3.242
   11UNL     C3 8058   2.433   1.239   3.236
   11UNL     C4 8059   2.476   1.426   3.307
   11UNL     C5 8060   2.555   1.539   3.369
   11UNL     N6 8061   2.346   1.446   3.285
   11UNL     N7 8062   2.536   1.305   3.280
   11UNL     H8 8063   2.573   1.519   3.475
   11UNL     H9 8064   2.503   1.635   3.362
   11UNL    H10 8065   2.652   1.550   3.320
   12UNL     H0 8066   3.382   2.023   2.263
   12UNL     H1 8067   3.396   2.021   2.539
   12UNL     C2 8068   3.312   1.977   2.331
   12UNL     C3 8069   3.322   1.978   2.473
   12UNL     C4 8070   3.155   1.883   2.402
   12UNL     C5 8071   3.020   1.816   2.403
   12UNL     N6 8072   3.207   1.914   2.284
   12UNL     N7 8073   3.217   1.915   2.521
   12UNL     H8 8074   2.992   1.775   2.305
   12UNL     H9 8075   2.942   1.887   2.432
   12UNL    H10 8076   3.017   1.733   2.475
   13UNL     H0 8077   2.897   2.343   2.883
   13UNL     H1 8078   2.906   2.584   3.019
   13UNL     C2 8079   2.826   2.424   2.877
   13UNL     C3 8080   2.833   2.547   2.948
   13UNL     C4 8081   2.667   2.530   2.829
   13UNL     C5 8082   2.533   2.561   2.768
   13UNL     N6 8083   2.721   2.413   2.799
   13UNL     N7 8084   2.727   2.618   2.917
   13UNL     H8 8085   2.530   2.537   2.661
   13UNL     H9 8086   2.453   2.504   2.818
   13UNL    H10 8087   2.508   2.668   2.778
   14UNL     H0 8088   2.936   1.504   2.981
   14UNL     H1 8089   2.706   1.431   3.115
   14UNL     C2 8090   2.926   1.427   3.056
   14UNL     C3 8091   2.806   1.392   3.124
   14UNL     C4 8092   2.968   1.278   3.178
   14UNL     C5 8093   3.046   1.165   3.240
   14UNL     N6 8094   3.031   1.357   3.092
   14UNL     N7 8095   2.833   1.293   3.205
   14UNL     H8 8096   3.021   1.070   3.191
   14UNL     H9 8097   3.023   1.155   3.346
   14UNL    H10 8098   3.155   1.179   3.231
   15UNL     H0 8099   2.939   1.837   2.799
   15UNL     H1 8100   2.710   1.992   2.805
   15UNL     C2 8101   2.929   1.940   2.768
   15UNL     C3 8102   2.809   2.017   2.771
   15UNL     C4 8103   2.970   2.118   2.695
   15UNL     C5 8104   3.049   2.226   2.626
   15UNL     N6 8105   3.033   2.004   2.720
   15UNL     N7 8106   2.836   2.136   2.723
   15UNL     H8 8107   3.013   2.326   2.654
   15UNL     H9 8108   3.038   2.218   2.517
   15UNL    H10 8109   3.156   2.222   2.649
   16UNL     H0 8110   3.236   1.422   2.733
   16UNL     H1 8111   3.231   1.656   2.587
   16UNL     C2 8112   3.214   1.521   2.770
   16UNL     C3 8113   3.213   1.640   2.692
   16UNL     C4 8114   3.173   1.670   2.891
   16UNL     C5 8115   3.148   1.743   3.021
   16UNL     N6 8116   3.187   1.538   2.897
   16UNL     N7 8117   3.185   1.740   2.772
   16UNL     H8 8118   3.135   1.851   3.005
   16UNL     H9 8119   3.231   1.729   3.090
   16UNL    H10 8120   3.057   1.706   3.070
   17UNL     H0 8121   1.736   2.127   2.880
   17UNL     H1 8122   1.956   2.217   3.020
   17UNL     C2 8123   1.836   2.087   2.876
   17UNL     C3 8124   1.948   2.135   2.950
   17UNL     C4 8125   1.991   1.973   2.831
   17UNL     C5 8126   2.068   1.858   2.773
   17UNL     N6 8127   1.863   1.984   2.798
   17UNL     N7 8128   2.051   2.060   2.920
   17UNL     H8 8129   2.034   1.832   2.672
   17UNL     H9 8130   2.175   1.882   2.765
   17UNL    H10 8131   2.059   1.770   2.836
   18UNL     H0 8132   3.427   1.516   3.421
   18UNL     H1 8133   3.198   1.438   3.288
   18UNL     C2 8134   3.417   1.492   3.317
   18UNL     C3 8135   3.298   1.452   3.251
   18UNL     C4 8136   3.460   1.466   3.126
   18UNL     C5 8137   3.540   1.470   2.999
   18UNL     N6 8138   3.522   1.499   3.238
   18UNL     N7 8139   3.326   1.434   3.124
   18UNL     H8 8140   3.491   1.416   2.917
   18UNL     H9 8141   3.640   1.425   3.012
   18UNL    H10 8142   3.555   1.573   2.966
    1Zn      Zn 8143   2.209   1.562   3.905
    2Zn      Zn 8144   2.202   0.522   4.505
    3Zn      Zn 8145   1.712   0.869   4.509
    4Zn      Zn 8146   2.700   1.212   3.901
    5Zn      Zn 8147   2.696   0.692   4.207
    6Zn      Zn 8148   1.717   1.387   4.203
    7UNL     H0 8149   1.740   1.097   4.673
    7UNL     H1 8150   3.709   3.877   0.142
    7UNL     C2 8151   1.727   1.013   4.740
    7UNL     C3 8152   3.693   3.793   0.076
    7UNL     C4 8153   3.661   3.605   0.001
    7UNL     C5 8154   1.683   0.681   4.805
    7UNL     N6 8155   1.706   0.893   4.691
    7UNL     N7 8156   3.674   3.672   0.121
    7UNL     H8 8157   1.622   0.647   4.720
    7UNL     H9 8158   3.597   3.418   0.090
    7UNL    H10 8159   1.781   0.632   4.797
    8UNL     H0 8160   2.251   0.268   4.617
    8UNL     H1 8161   2.255   0.026   4.484
    8UNL     C2 8162   2.230   0.251   4.513
    8UNL     C3 8163   2.233   0.125   4.447
    8UNL     C4 8164   2.187   0.282   4.323
    8UNL     C5 8165   2.161   0.359   4.196
    8UNL     N6 8166   2.199   0.352   4.435
    8UNL     N7 8167   2.205   0.145   4.321
    8UNL     H8 8168   2.124   0.294   4.116
    8UNL     H9 8169   2.252   0.407   4.160
    8UNL    H10 8170   2.086   0.437   4.211
    9UNL     H0 8171   1.912   0.954   4.333
    9UNL     H1 8172   1.918   1.189   4.186
    9UNL     C2 8173   1.839   1.035   4.335
    9UNL     C3 8174   1.845   1.154   4.259
    9UNL     C4 8175   1.680   1.141   4.379
    9UNL     C5 8176   1.543   1.173   4.435
    9UNL     N6 8177   1.735   1.026   4.414
    9UNL     N7 8178   1.740   1.226   4.288
    9UNL     H8 8179   1.465   1.141   4.365
    9UNL     H9 8180   1.531   1.281   4.451
    9UNL    H10 8181   1.525   1.124   4.531
   10UNL     H0 8182   1.731   1.447   3.930
   10UNL     H1 8183   1.954   1.524   3.786
   10UNL     C2 8184   1.832   1.458   3.967
   10UNL     C3 8185   1.945   1.497   3.890
   10UNL     C4 8186   1.987   1.463   4.088
   10UNL     C5 8187   2.064   1.459   4.217
   10UNL     N6 8188   1.858   1.432   4.093
   10UNL     N7 8189   2.049   1.501   3.970
   10UNL     H8 8190   2.054   1.363   4.268
   10UNL     H9 8191   2.028   1.537   4.287
   10UNL    H10 8192   2.172   1.477   4.202
   11UNL     H0 8193   1.724   0.603   4.424
   11UNL     H1 8194   1.947   0.440   4.416
   11UNL     C2 8195   1.825   0.630   4.450
   11UNL     C3 8196   1.939   0.544   4.445
   11UNL     C4 8197   1.981   0.732   4.514
   11UNL     C5 8198   2.059   0.845   4.576
   11UNL     N6 8199   1.852   0.752   4.491
   11UNL     N7 8200   2.042   0.611   4.487
   11UNL     H8 8201   2.092   0.819   4.677
   11UNL     H9 8202   2.001   0.938   4.583
   11UNL    H10 8203   2.150   0.867   4.518
   12UNL     H0 8204   2.890   1.333   3.463
   12UNL     H1 8205   2.904   1.326   3.739
   12UNL     C2 8206   2.821   1.284   3.531
   12UNL     C3 8207   2.831   1.282   3.672
   12UNL     C4 8208   2.667   1.183   3.600
   12UNL     C5 8209   2.535   1.111   3.599
   12UNL     N6 8210   2.718   1.219   3.482
   12UNL     N7 8211   2.729   1.215   3.719
   12UNL     H8 8212   2.519   1.054   3.507
   12UNL     H9 8213   2.452   1.183   3.608
   12UNL    H10 8214   2.527   1.041   3.683
   13UNL     H0 8215   2.408   1.644   4.082
   13UNL     H1 8216   2.422   1.883   4.221
   13UNL     C2 8217   2.339   1.726   4.078
   13UNL     C3 8218   2.348   1.848   4.151
   13UNL     C4 8219   2.182   1.836   4.032
   13UNL     C5 8220   2.049   1.872   3.971
   13UNL     N6 8221   2.233   1.717   4.000
   13UNL     N7 8222   2.244   1.921   4.120
   13UNL     H8 8223   2.036   1.831   3.870
   13UNL     H9 8224   1.967   1.834   4.033
   13UNL    H10 8225   2.036   1.981   3.964
   14UNL     H0 8226   2.443   0.809   4.185
   14UNL     H1 8227   2.214   0.742   4.324
   14UNL     C2 8228   2.432   0.732   4.260
   14UNL     C3 8229   2.313   0.699   4.330
   14UNL     C4 8230   2.472   0.580   4.378
   14UNL     C5 8231   2.548   0.464   4.437
   14UNL     N6 8232   2.536   0.659   4.292
   14UNL     N7 8233   2.339   0.599   4.409
   14UNL     H8 8234   2.511   0.370   4.398
   14UNL     H9 8235   2.537   0.461   4.547
   14UNL    H10 8236   2.656   0.469   4.416
   15UNL     H0 8237   2.450   1.142   4.004
   15UNL     H1 8238   2.222   1.299   4.014
   15UNL     C2 8239   2.439   1.244   3.969
   15UNL     C3 8240   2.320   1.322   3.976
   15UNL     C4 8241   2.478   1.419   3.888
   15UNL     C5 8242   2.553   1.524   3.810
   15UNL     N6 8243   2.542   1.305   3.915
   15UNL     N7 8244   2.345   1.439   3.922
   15UNL     H8 8245   2.518   1.625   3.835
   15UNL     H9 8246   2.537   1.510   3.702
   15UNL    H10 8247   2.661   1.521   3.829
   16UNL     H0 8248   2.745   0.723   3.935
   16UNL     H1 8249   2.745   0.957   3.787
   16UNL     C2 8250   2.723   0.822   3.970
   16UNL     C3 8251   2.724   0.941   3.892
   16UNL     C4 8252   2.680   0.972   4.090
   16UNL     C5 8253   2.652   1.045   4.219
   16UNL     N6 8254   2.693   0.840   4.097
   16UNL     N7 8255   2.694   1.041   3.971
   16UNL     H8 8256   2.640   1.153   4.203
   16UNL     H9 8257   2.734   1.031   4.290
   16UNL    H10 8258   2.560   1.008   4.267
   17UNL     H0 8259   1.244   1.433   4.073
   17UNL     H1 8260   1.466   1.522   4.210
   17UNL     C2 8261   1.343   1.391   4.070
   17UNL     C3 8262   1.456   1.439   4.142
   17UNL     C4 8263   1.496   1.274   4.027
   17UNL     C5 8264   1.572   1.158   3.969
   17UNL     N6 8265   1.368   1.286   3.996
   17UNL     N7 8266   1.558   1.362   4.114
   17UNL     H8 8267   1.536   1.131   3.868
   17UNL     H9 8268   1.679   1.180   3.960
   17UNL    H10 8269   1.561   1.070   4.032
   18UNL     H0 8270   2.932   0.813   4.623
   18UNL     H1 8271   2.705   0.727   4.490
   18UNL     C2 8272   2.922   0.791   4.517
   18UNL     C3 8273   2.804   0.747   4.452
   18UNL     C4 8274   2.964   0.772   4.326
   18UNL     C5 8275   3.043   0.781   4.198
   18UNL     N6 8276   3.026   0.806   4.438
   18UNL     N7 8277   2.831   0.735   4.324
   18UNL     H8 8278   2.997   0.722   4.118
   18UNL     H9 8279   3.146   0.744   4.211
   18UNL    H10 8280   3.049   0.885   4.164
    1Zn      Zn 8281   3.188   5.033   0.302
    2Zn      Zn 8282   3.185   3.992   0.900
    3Zn      Zn 8283   2.695   4.338   0.900
    4Zn      Zn 8284   3.680   4.684   0.298
    5Zn      Zn 8285   3.679   4.163   0.603
    6Zn      Zn 8286   2.697   4.859   0.601
    7UNL     H0 8287   2.726   4.565   1.065
    7UNL     H1 8288   2.730   4.569   1.341
    7UNL     C2 8289   2.711   4.482   1.131
    7UNL     C3 8290   2.713   4.486   1.273
    7UNL     C4 8291   2.680   4.299   1.198
    7UNL     C5 8292   2.662   4.150   1.193
    7UNL     N6 8293   2.689   4.363   1.081
    7UNL     N7 8294   2.693   4.365   1.318
    7UNL     H8 8295   2.595   4.118   1.111
    7UNL     H9 8296   2.618   4.111   1.286
    7UNL    H10 8297   2.758   4.100   1.178
    8UNL     H0 8298   3.218   3.736   1.019
    8UNL     H1 8299   3.216   3.492   0.888
    8UNL     C2 8300   3.202   3.718   0.913
    8UNL     C3 8301   3.202   3.592   0.849
    8UNL     C4 8302   3.170   3.750   0.722
    8UNL     C5 8303   3.151   3.826   0.593
    8UNL     N6 8304   3.181   3.820   0.833
    8UNL     N7 8305   3.180   3.612   0.721
    8UNL     H8 8306   3.103   3.765   0.516
    8UNL     H9 8307   3.247   3.860   0.554
    8UNL    H10 8308   3.088   3.915   0.607
    9UNL     H0 8309   2.894   4.423   0.722
    9UNL     H1 8310   2.903   4.662   0.583
    9UNL     C2 8311   2.823   4.504   0.727
    9UNL     C3 8312   2.830   4.626   0.654
    9UNL     C4 8313   2.664   4.611   0.773
    9UNL     C5 8314   2.528   4.643   0.829
    9UNL     N6 8315   2.718   4.494   0.806
    9UNL     N7 8316   2.725   4.698   0.684
    9UNL     H8 8317   2.449   4.611   0.760
    9UNL     H9 8318   2.515   4.751   0.845
    9UNL    H10 8319   2.510   4.594   0.926
   10UNL     H0 8320   2.711   4.912   0.327
   10UNL     H1 8321   2.933   4.986   0.181
   10UNL     C2 8322   2.811   4.925   0.364
   10UNL     C3 8323   2.924   4.963   0.286
   10UNL     C4 8324   2.966   4.937   0.485
   10UNL     C5 8325   3.043   4.938   0.615
   10UNL     N6 8326   2.837   4.905   0.491
   10UNL     N7 8327   3.028   4.971   0.366
   10UNL     H8 8328   3.030   4.845   0.671
   10UNL     H9 8329   3.009   5.020   0.679
   10UNL    H10 8330   3.151   4.952   0.599
   11UNL     H0 8331   2.707   4.071   0.818
   11UNL     H1 8332   2.931   3.908   0.811
   11UNL     C2 8333   2.809   4.098   0.843
   11UNL     C3 8334   2.922   4.012   0.839
   11UNL     C4 8335   2.965   4.202   0.905
   11UNL     C5 8336   3.043   4.315   0.966
   11UNL     N6 8337   2.835   4.221   0.883
   11UNL     N7 8338   3.026   4.080   0.880
   11UNL     H8 8339   3.061   4.297   1.073
   11UNL     H9 8340   2.991   4.412   0.957
   11UNL    H10 8341   3.141   4.326   0.918
   12UNL     H0 8342   1.908   2.027   4.667
   12UNL     H1 8343   3.878   4.802   0.136
   12UNL     C2 8344   1.839   1.979   4.734
   12UNL     C3 8345   3.808   4.755   0.069
   12UNL     C4 8346   1.686   1.876   4.801
   12UNL     C5 8347   1.555   1.801   4.799
   12UNL     N6 8348   1.739   1.910   4.685
   12UNL     N7 8349   3.706   4.687   0.115
   12UNL     H8 8350   1.544   1.738   4.710
   12UNL     H9 8351   1.471   1.871   4.800
   12UNL    H10 8352   3.506   4.510   0.080
   13UNL     H0 8353   3.388   5.119   0.478
   13UNL     H1 8354   3.396   5.359   0.616
   13UNL     C2 8355   3.316   5.200   0.474
   13UNL     C3 8356   3.322   5.322   0.546
   13UNL     C4 8357   3.156   5.306   0.427
   13UNL     C5 8358   3.022   5.338   0.368
   13UNL     N6 8359   3.210   5.189   0.396
   13UNL     N7 8360   3.216   5.393   0.516
   13UNL     H8 8361   3.013   5.304   0.264
   13UNL     H9 8362   2.942   5.290   0.425
   13UNL    H10 8363   3.002   5.446   0.368
   14UNL     H0 8364   3.424   4.276   0.577
   14UNL     H1 8365   3.195   4.206   0.714
   14UNL     C2 8366   3.414   4.200   0.653
   14UNL     C3 8367   3.295   4.166   0.722
   14UNL     C4 8368   3.457   4.051   0.774
   14UNL     C5 8369   3.535   3.938   0.836
   14UNL     N6 8370   3.520   4.130   0.687
   14UNL     N7 8371   3.323   4.067   0.803
   14UNL     H8 8372   3.506   3.842   0.790
   14UNL     H9 8373   3.515   3.930   0.943
   14UNL    H10 8374   3.643   3.949   0.823
   15UNL     H0 8375   3.431   4.615   0.403
   15UNL     H1 8376   3.202   4.770   0.413
   15UNL     C2 8377   3.419   4.717   0.368
   15UNL     C3 8378   3.300   4.794   0.375
   15UNL     C4 8379   3.458   4.892   0.287
   15UNL     C5 8380   3.532   4.998   0.211
   15UNL     N6 8381   3.522   4.778   0.314
   15UNL     N7 8382   3.325   4.911   0.321
   15UNL     H8 8383   3.503   5.099   0.245
   15UNL     H9 8384   3.510   4.992   0.104
   15UNL    H10 8385   3.641   4.990   0.224
   16UNL     H0 8386   3.726   4.195   0.330
   16UNL     H1 8387   3.722   4.429   0.183
   16UNL     C2 8388   3.704   4.294   0.366
   16UNL     C3 8389   3.703   4.413   0.288
   16UNL     C4 8390   3.661   4.444   0.486
   16UNL     C5 8391   3.635   4.516   0.616
   16UNL     N6 8392   3.675   4.312   0.493
   16UNL     N7 8393   3.674   4.513   0.368
   16UNL     H8 8394   3.615   4.623   0.600
   16UNL     H9 8395   3.722   4.509   0.683
   16UNL    H10 8396   3.549   4.475   0.669
   17UNL     H0 8397   2.226   4.908   0.465
   17UNL     H1 8398   2.447   4.995   0.605
   17UNL     C2 8399   2.325   4.864   0.466
   17UNL     C3 8400   2.437   4.911   0.538
   17UNL     C4 8401   2.475   4.743   0.428
   17UNL     C5 8402   2.548   4.622   0.375
   17UNL     N6 8403   2.347   4.757   0.393
   17UNL     N7 8404   2.538   4.831   0.514
   17UNL     H8 8405   2.524   4.603   0.270
   17UNL     H9 8406   2.657   4.634   0.382
   17UNL    H10 8407   2.521   4.533   0.433
   18UNL     H0 8408   3.914   4.287   1.017
   18UNL     H1 8409   3.687   4.203   0.884
   18UNL     C2 8410   3.904   4.265   0.912
   18UNL     C3 8411   3.786   4.221   0.846
   18UNL     C4 8412   3.948   4.242   0.721
   18UNL     C5 8413   4.029   4.247   0.595
   18UNL     N6 8414   4.009   4.276   0.834
   18UNL     N7 8415   3.815   4.206   0.719
   18UNL     H8 8416   3.978   4.197   0.511
   18UNL     H9 8417   4.127   4.197   0.607
   18UNL    H10 8418   4.048   4.350   0.565
    1Zn      Zn 8419   2.697   4.335   1.499
    2Zn      Zn 8420   2.693   3.295   2.096
    3Zn      Zn 8421   2.205   3.643   2.106
    4Zn      Zn 8422   3.192   3.990   1.500
    5Zn      Zn 8423   3.189   3.470   1.804
    6Zn      Zn 8424   2.210   4.162   1.804
    7UNL     H0 8425   2.242   3.869   2.267
    7UNL     H1 8426   2.249   3.878   2.543
    7UNL     C2 8427   2.226   3.787   2.336
    7UNL     C3 8428   2.230   3.795   2.478
    7UNL     C4 8429   2.192   3.607   2.406
    7UNL     C5 8430   2.171   3.457   2.407
    7UNL     N6 8431   2.200   3.667   2.289
    7UNL     N7 8432   2.207   3.675   2.525
    7UNL     H8 8433   2.116   3.422   2.318
    7UNL     H9 8434   2.115   3.425   2.495
    7UNL    H10 8435   2.268   3.405   2.408
    8UNL     H0 8436   2.732   3.041   2.213
    8UNL     H1 8437   2.726   2.797   2.084
    8UNL     C2 8438   2.714   3.023   2.108
    8UNL     C3 8439   2.712   2.896   2.044
    8UNL     C4 8440   2.681   3.053   1.916
    8UNL     C5 8441   2.666   3.128   1.787
    8UNL     N6 8442   2.691   3.125   2.028
    8UNL     N7 8443   2.690   2.916   1.917
    8UNL     H8 8444   2.601   3.074   1.716
    8UNL     H9 8445   2.763   3.141   1.739
    8UNL    H10 8446   2.622   3.228   1.800
    9UNL     H0 8447   2.413   3.735   1.943
    9UNL     H1 8448   2.422   3.971   1.800
    9UNL     C2 8449   2.338   3.813   1.941
    9UNL     C3 8450   2.345   3.933   1.866
    9UNL     C4 8451   2.173   3.913   1.975
    9UNL     C5 8452   2.033   3.942   2.024
    9UNL     N6 8453   2.229   3.799   2.012
    9UNL     N7 8454   2.236   4.001   1.889
    9UNL     H8 8455   1.959   3.912   1.949
    9UNL     H9 8456   2.019   4.049   2.043
    9UNL    H10 8457   2.010   3.889   2.117
   10UNL     H0 8458   2.221   4.211   1.531
   10UNL     H1 8459   2.442   4.283   1.381
   10UNL     C2 8460   2.322   4.226   1.566
   10UNL     C3 8461   2.434   4.263   1.487
   10UNL     C4 8462   2.478   4.240   1.686
   10UNL     C5 8463   2.556   4.246   1.814
   10UNL     N6 8464   2.349   4.208   1.693
   10UNL     N7 8465   2.538   4.273   1.566
   10UNL     H8 8466   2.533   4.162   1.881
   10UNL     H9 8467   2.534   4.339   1.869
   10UNL    H10 8468   2.664   4.243   1.797
   11UNL     H0 8469   2.218   3.382   2.002
   11UNL     H1 8470   2.441   3.220   1.986
   11UNL     C2 8471   2.318   3.406   2.034
   11UNL     C3 8472   2.431   3.320   2.025
   11UNL     C4 8473   2.472   3.501   2.111
   11UNL     C5 8474   2.549   3.609   2.184
   11UNL     N6 8475   2.343   3.523   2.087
   11UNL     N7 8476   2.534   3.383   2.076
   11UNL     H8 8477   2.572   3.577   2.286
   11UNL     H9 8478   2.494   3.704   2.190
   11UNL    H10 8479   2.644   3.630   2.134
   12UNL     H0 8480   3.387   4.102   1.061
   12UNL     H1 8481   3.402   4.096   1.337
   12UNL     C2 8482   3.317   4.057   1.129
   12UNL     C3 8483   3.327   4.055   1.271
   12UNL     C4 8484   3.158   3.965   1.199
   12UNL     C5 8485   3.022   3.900   1.200
   12UNL     N6 8486   3.210   3.997   1.082
   12UNL     N7 8487   3.221   3.994   1.318
   12UNL     H8 8488   2.996   3.854   1.104
   12UNL     H9 8489   2.944   3.975   1.223
   12UNL    H10 8490   3.015   3.822   1.276
   13UNL     H0 8491   2.896   4.419   1.677
   13UNL     H1 8492   2.908   4.657   1.816
   13UNL     C2 8493   2.826   4.500   1.673
   13UNL     C3 8494   2.834   4.622   1.746
   13UNL     C4 8495   2.667   4.608   1.628
   13UNL     C5 8496   2.532   4.642   1.569
   13UNL     N6 8497   2.720   4.491   1.595
   13UNL     N7 8498   2.729   4.694   1.716
   13UNL     H8 8499   2.521   4.605   1.467
   13UNL     H9 8500   2.452   4.597   1.629
   13UNL    H10 8501   2.515   4.750   1.567
   14UNL     H0 8502   2.935   3.588   1.782
   14UNL     H1 8503   2.705   3.516   1.918
   14UNL     C2 8504   2.924   3.509   1.856
   14UNL     C3 8505   2.804   3.474   1.924
   14UNL     C4 8506   2.965   3.357   1.973
   14UNL     C5 8507   3.043   3.242   2.033
   14UNL     N6 8508   3.028   3.436   1.888
   14UNL     N7 8509   2.831   3.373   2.002
   14UNL     H8 8510   3.015   3.148   1.985
   14UNL     H9 8511   3.022   3.232   2.140
   14UNL    H10 8512   3.151   3.254   2.022
   15UNL     H0 8513   2.941   3.919   1.599
   15UNL     H1 8514   2.711   4.072   1.603
   15UNL     C2 8515   2.930   4.021   1.565
   15UNL     C3 8516   2.810   4.097   1.568
   15UNL     C4 8517   2.969   4.196   1.486
   15UNL     C5 8518   3.046   4.303   1.412
   15UNL     N6 8519   3.033   4.083   1.515
   15UNL     N7 8520   2.836   4.214   1.516
   15UNL     H8 8521   3.011   4.403   1.440
   15UNL     H9 8522   3.032   4.292   1.304
   15UNL    H10 8523   3.154   4.299   1.432
   16UNL     H0 8524   3.233   3.500   1.530
   16UNL     H1 8525   3.229   3.735   1.383
   16UNL     C2 8526   3.212   3.600   1.566
   16UNL     C3 8527   3.211   3.719   1.489
   16UNL     C4 8528   3.172   3.749   1.687
   16UNL     C5 8529   3.147   3.822   1.817
   16UNL     N6 8530   3.185   3.617   1.694
   16UNL     N7 8531   3.184   3.819   1.569
   16UNL     H8 8532   3.137   3.930   1.802
   16UNL     H9 8533   3.230   3.806   1.888
   16UNL    H10 8534   3.055   3.786   1.866
   17UNL     H0 8535   1.737   4.207   1.672
   17UNL     H1 8536   1.956   4.292   1.817
   17UNL     C2 8537   1.836   4.166   1.670
   17UNL     C3 8538   1.948   4.212   1.745
   17UNL     C4 8539   1.990   4.050   1.626
   17UNL     C5 8540   2.066   3.935   1.567
   17UNL     N6 8541   1.862   4.063   1.592
   17UNL     N7 8542   2.050   4.135   1.717
   17UNL     H8 8543   2.037   3.915   1.463
   17UNL     H9 8544   2.174   3.954   1.567
   17UNL    H10 8545   2.048   3.843   1.624
   18UNL     H0 8546   3.421   3.596   2.219
   18UNL     H1 8547   3.194   3.516   2.084
   18UNL     C2 8548   3.413   3.571   2.114
   18UNL     C3 8549   3.294   3.531   2.047
   18UNL     C4 8550   3.458   3.544   1.925
   18UNL     C5 8551   3.540   3.547   1.798
   18UNL     N6 8552   3.519   3.578   2.037
   18UNL     N7 8553   3.323   3.513   1.921
   18UNL     H8 8554   3.487   3.500   1.714
   18UNL     H9 8555   3.635   3.494   1.811
   18UNL    H10 8556   3.563   3.650   1.769
    1Zn      Zn 8557   2.209   3.647   2.706
    2Zn      Zn 8558   2.206   2.607   3.305
    3Zn      Zn 8559   1.714   2.951   3.307
    4Zn      Zn 8560   2.699   3.297   2.698
    5Zn      Zn 8561   2.698   2.777   3.004
    6Zn      Zn 8562   1.717   3.469   3.002
    7UNL     H0 8563   1.747   3.177   3.469
    7UNL     H1 8564   1.754   3.184   3.746
    7UNL     C2 8565   1.732   3.094   3.537
    7UNL     C3 8566   1.736   3.101   3.679
    7UNL     C4 8567   1.700   2.913   3.606
    7UNL     C5 8568   1.681   2.763   3.605
    7UNL     N6 8569   1.708   2.975   3.489
    7UNL     N7 8570   1.715   2.980   3.726
    7UNL     H8 8571   1.626   2.729   3.516
    7UNL     H9 8572   1.626   2.729   3.693
    7UNL    H10 8573   1.778   2.713   3.605
    8UNL     H0 8574   2.248   2.351   3.420
    8UNL     H1 8575   2.245   2.109   3.287
    8UNL     C2 8576   2.229   2.334   3.315
    8UNL     C3 8577   2.229   2.208   3.249
    8UNL     C4 8578   2.193   2.367   3.124
    8UNL     C5 8579   2.173   2.444   2.996
    8UNL     N6 8580   2.204   2.437   3.236
    8UNL     N7 8581   2.205   2.229   3.122
    8UNL     H8 8582   2.135   2.380   2.915
    8UNL     H9 8583   2.267   2.488   2.962
    8UNL    H10 8584   2.101   2.526   3.009
    9UNL     H0 8585   1.915   3.037   3.131
    9UNL     H1 8586   1.919   3.272   2.985
    9UNL     C2 8587   1.842   3.117   3.133
    9UNL     C3 8588   1.847   3.237   3.057
    9UNL     C4 8589   1.681   3.222   3.176
    9UNL     C5 8590   1.544   3.253   3.232
    9UNL     N6 8591   1.737   3.107   3.212
    9UNL     N7 8592   1.740   3.307   3.086
    9UNL     H8 8593   1.466   3.220   3.162
    9UNL     H9 8594   1.531   3.360   3.248
    9UNL    H10 8595   1.526   3.203   3.328
   10UNL     H0 8596   1.732   3.531   2.731
   10UNL     H1 8597   1.954   3.611   2.588
   10UNL     C2 8598   1.833   3.542   2.768
   10UNL     C3 8599   1.945   3.583   2.692
   10UNL     C4 8600   1.987   3.547   2.890
   10UNL     C5 8601   2.064   3.544   3.020
   10UNL     N6 8602   1.859   3.515   2.894
   10UNL     N7 8603   2.049   3.587   2.773
   10UNL     H8 8604   2.053   3.447   3.071
   10UNL     H9 8605   2.028   3.622   3.088
   10UNL    H10 8606   2.171   3.560   3.004
   11UNL     H0 8607   1.729   2.686   3.218
   11UNL     H1 8608   1.953   2.524   3.212
   11UNL     C2 8609   1.830   2.712   3.247
   11UNL     C3 8610   1.943   2.627   3.242
   11UNL     C4 8611   1.984   2.815   3.313
   11UNL     C5 8612   2.061   2.929   3.376
   11UNL     N6 8613   1.855   2.834   3.290
   11UNL     N7 8614   2.046   2.695   3.286
   11UNL     H8 8615   2.092   2.903   3.478
   11UNL     H9 8616   2.003   3.022   3.382
   11UNL    H10 8617   2.152   2.951   3.319
   12UNL     H0 8618   2.883   3.420   2.259
   12UNL     H1 8619   2.895   3.419   2.535
   12UNL     C2 8620   2.816   3.369   2.327
   12UNL     C3 8621   2.824   3.371   2.469
   12UNL     C4 8622   2.665   3.264   2.396
   12UNL     C5 8623   2.535   3.188   2.396
   12UNL     N6 8624   2.716   3.299   2.279
   12UNL     N7 8625   2.724   3.300   2.516
   12UNL     H8 8626   2.519   3.132   2.303
   12UNL     H9 8627   2.450   3.257   2.407
   12UNL    H10 8628   2.530   3.116   2.479
   13UNL     H0 8629   2.408   3.730   2.885
   13UNL     H1 8630   2.420   3.970   3.023
   13UNL     C2 8631   2.338   3.812   2.880
   13UNL     C3 8632   2.346   3.934   2.952
   13UNL     C4 8633   2.181   3.921   2.832
   13UNL     C5 8634   2.047   3.956   2.772
   13UNL     N6 8635   2.233   3.803   2.801
   13UNL     N7 8636   2.242   4.007   2.921
   13UNL     H8 8637   2.033   3.913   2.672
   13UNL     H9 8638   1.966   3.920   2.835
   13UNL    H10 8639   2.035   4.065   2.761
   14UNL     H0 8640   2.443   2.891   2.980
   14UNL     H1 8641   2.216   2.825   3.123
   14UNL     C2 8642   2.433   2.815   3.056
   14UNL     C3 8643   2.315   2.784   3.128
   14UNL     C4 8644   2.476   2.667   3.178
   14UNL     C5 8645   2.553   2.552   3.239
   14UNL     N6 8646   2.538   2.744   3.090
   14UNL     N7 8647   2.343   2.685   3.210
   14UNL     H8 8648   2.524   2.458   3.192
   14UNL     H9 8649   2.533   2.543   3.346
   14UNL    H10 8650   2.662   2.564   3.227
   15UNL     H0 8651   2.448   3.225   2.796
   15UNL     H1 8652   2.221   3.382   2.811
   15UNL     C2 8653   2.437   3.328   2.766
   15UNL     C3 8654   2.319   3.406   2.774
   15UNL     C4 8655   2.478   3.506   2.692
   15UNL     C5 8656   2.555   3.614   2.621
   15UNL     N6 8657   2.541   3.391   2.716
   15UNL     N7 8658   2.346   3.525   2.725
   15UNL     H8 8659   2.523   3.714   2.653
   15UNL     H9 8660   2.539   3.607   2.512
   15UNL    H10 8661   2.663   3.607   2.639
   16UNL     H0 8662   2.751   2.808   2.732
   16UNL     H1 8663   2.748   3.042   2.585
   16UNL     C2 8664   2.726   2.907   2.767
   16UNL     C3 8665   2.726   3.026   2.689
   16UNL     C4 8666   2.679   3.056   2.886
   16UNL     C5 8667   2.649   3.129   3.015
   16UNL     N6 8668   2.694   2.925   2.894
   16UNL     N7 8669   2.694   3.126   2.768
   16UNL     H8 8670   2.635   3.237   2.999
   16UNL     H9 8671   2.732   3.117   3.087
   16UNL    H10 8672   2.558   3.091   3.063
   17UNL     H0 8673   1.244   3.515   2.872
   17UNL     H1 8674   1.466   3.601   3.012
   17UNL     C2 8675   1.343   3.473   2.869
   17UNL     C3 8676   1.456   3.520   2.942
   17UNL     C4 8677   1.496   3.357   2.824
   17UNL     C5 8678   1.572   3.242   2.763
   17UNL     N6 8679   1.368   3.369   2.792
   17UNL     N7 8680   1.558   3.443   2.912
   17UNL     H8 8681   1.538   3.219   2.662
   17UNL     H9 8682   1.679   3.263   2.757
   17UNL    H10 8683   1.559   3.152   2.824
   18UNL     H0 8684   2.935   2.892   3.420
   18UNL     H1 8685   2.707   2.813   3.286
   18UNL     C2 8686   2.924   2.873   3.315
   18UNL     C3 8687   2.806   2.832   3.248
   18UNL     C4 8688   2.966   2.855   3.123
   18UNL     C5 8689   3.046   2.864   2.995
   18UNL     N6 8690   3.029   2.887   3.236
   18UNL     N7 8691   2.833   2.820   3.121
   18UNL     H8 8692   2.999   2.807   2.914
   18UNL     H9 8693   3.148   2.825   3.008
   18UNL    H10 8694   3.054   2.968   2.962
    1Zn      Zn 8695   1.719   2.951   3.907
    2Zn      Zn 8696   1.716   1.907   4.502
    3Zn      Zn 8697   1.227   2.254   4.509
    4Zn      Zn 8698   2.210   2.601   3.906
    5Zn      Zn 8699   2.212   2.080   4.208
    6Zn      Zn 8700   1.230   2.775   4.209
    7UNL     H0 8701   1.252   2.483   4.670
    7UNL     H1 8702   3.217   5.267   0.139
    7UNL     C2 8703   1.239   2.400   4.738
    7UNL     C3 8704   3.203   5.183   0.073
    7UNL     C4 8705   3.175   4.993   0.002
    7UNL     C5 8706   3.162   4.843   0.001
    7UNL     N6 8707   1.220   2.279   4.690
    7UNL     N7 8708   3.186   5.062   0.121
    7UNL     H8 8709   1.146   2.031   4.719
    7UNL     H9 8710   3.107   4.807   0.090
    7UNL    H10 8711   3.260   4.796   0.003
    8UNL     H0 8712   1.755   1.653   4.615
    8UNL     H1 8713   1.748   1.410   4.485
    8UNL     C2 8714   1.737   1.636   4.510
    8UNL     C3 8715   1.734   1.509   4.446
    8UNL     C4 8716   1.703   1.667   4.319
    8UNL     C5 8717   1.688   1.743   4.190
    8UNL     N6 8718   1.714   1.738   4.431
    8UNL     N7 8719   1.712   1.530   4.318
    8UNL     H8 8720   1.624   1.689   4.118
    8UNL     H9 8721   1.785   1.757   4.142
    8UNL    H10 8722   1.643   1.843   4.204
    9UNL     H0 8723   1.431   2.344   4.340
    9UNL     H1 8724   1.440   2.581   4.199
    9UNL     C2 8725   1.357   2.423   4.341
    9UNL     C3 8726   1.365   2.544   4.267
    9UNL     C4 8727   1.195   2.527   4.380
    9UNL     C5 8728   1.057   2.557   4.432
    9UNL     N6 8729   1.249   2.411   4.415
    9UNL     N7 8730   1.257   2.614   4.293
    9UNL     H8 8731   0.980   2.525   4.361
    9UNL     H9 8732   1.043   2.665   4.449
    9UNL    H10 8733   1.036   2.507   4.528
   10UNL     H0 8734   1.242   2.829   3.937
   10UNL     H1 8735   1.463   2.906   3.789
   10UNL     C2 8736   1.343   2.842   3.973
   10UNL     C3 8737   1.455   2.882   3.894
   10UNL     C4 8738   1.499   2.854   4.093
   10UNL     C5 8739   1.577   2.856   4.222
   10UNL     N6 8740   1.371   2.821   4.099
   10UNL     N7 8741   1.559   2.890   3.974
   10UNL     H8 8742   1.568   2.761   4.276
   10UNL     H9 8743   1.541   2.935   4.288
   10UNL    H10 8744   1.684   2.874   4.205
   11UNL     H0 8745   1.242   1.994   4.404
   11UNL     H1 8746   1.466   1.833   4.389
   11UNL     C2 8747   1.342   2.018   4.437
   11UNL     C3 8748   1.456   1.933   4.428
   11UNL     C4 8749   1.494   2.114   4.516
   11UNL     C5 8750   1.570   2.222   4.589
   11UNL     N6 8751   1.366   2.136   4.490
   11UNL     N7 8752   1.557   1.996   4.481
   11UNL     H8 8753   1.600   2.188   4.689
   11UNL     H9 8754   1.512   2.314   4.602
   11UNL    H10 8755   1.662   2.249   4.535
   12UNL     H0 8756   2.406   2.718   3.469
   12UNL     H1 8757   2.418   2.710   3.746
   12UNL     C2 8758   2.336   2.671   3.537
   12UNL     C3 8759   2.344   2.669   3.678
   12UNL     C4 8760   2.177   2.575   3.604
   12UNL     C5 8761   2.043   2.506   3.601
   12UNL     N6 8762   2.231   2.609   3.487
   12UNL     N7 8763   2.239   2.605   3.724
   12UNL     H8 8764   2.032   2.440   3.514
   12UNL     H9 8765   1.963   2.580   3.597
   12UNL    H10 8766   2.027   2.445   3.691
   13UNL     H0 8767   1.921   3.039   4.081
   13UNL     H1 8768   1.930   3.278   4.219
   13UNL     C2 8769   1.849   3.119   4.078
   13UNL     C3 8770   1.856   3.241   4.150
   13UNL     C4 8771   1.688   3.224   4.033
   13UNL     C5 8772   1.553   3.256   3.975
   13UNL     N6 8773   1.742   3.107   4.001
   13UNL     N7 8774   1.749   3.311   4.121
   13UNL     H8 8775   1.543   3.221   3.871
   13UNL     H9 8776   1.474   3.209   4.034
   13UNL    H10 8777   1.534   3.364   3.974
   14UNL     H0 8778   1.959   2.200   4.189
   14UNL     H1 8779   1.731   2.132   4.329
   14UNL     C2 8780   1.948   2.121   4.262
   14UNL     C3 8781   1.829   2.088   4.332
   14UNL     C4 8782   1.988   1.966   4.377
   14UNL     C5 8783   2.063   1.848   4.433
   14UNL     N6 8784   2.052   2.046   4.292
   14UNL     N7 8785   1.855   1.985   4.409
   14UNL     H8 8786   2.038   1.757   4.377
   14UNL     H9 8787   2.037   1.831   4.538
   14UNL    H10 8788   2.172   1.862   4.428
   15UNL     H0 8789   1.961   2.534   4.014
   15UNL     H1 8790   1.733   2.690   4.021
   15UNL     C2 8791   1.950   2.635   3.977
   15UNL     C3 8792   1.831   2.713   3.982
   15UNL     C4 8793   1.988   2.808   3.892
   15UNL     C5 8794   2.063   2.912   3.812
   15UNL     N6 8795   2.052   2.695   3.921
   15UNL     N7 8796   1.856   2.829   3.925
   15UNL     H8 8797   2.031   3.013   3.839
   15UNL     H9 8798   2.045   2.899   3.705
   15UNL    H10 8799   2.172   2.907   3.828
   16UNL     H0 8800   2.258   2.112   3.935
   16UNL     H1 8801   2.248   2.347   3.789
   16UNL     C2 8802   2.236   2.211   3.972
   16UNL     C3 8803   2.231   2.330   3.894
   16UNL     C4 8804   2.193   2.360   4.093
   16UNL     C5 8805   2.169   2.432   4.223
   16UNL     N6 8806   2.208   2.228   4.099
   16UNL     N7 8807   2.203   2.430   3.974
   16UNL     H8 8808   2.149   2.538   4.208
   16UNL     H9 8809   2.256   2.424   4.289
   16UNL    H10 8810   2.083   2.390   4.277
   17UNL     H0 8811   0.758   2.824   4.076
   17UNL     H1 8812   0.978   2.910   4.219
   17UNL     C2 8813   0.857   2.781   4.075
   17UNL     C3 8814   0.969   2.827   4.150
   17UNL     C4 8815   1.008   2.662   4.035
   17UNL     C5 8816   1.083   2.544   3.979
   17UNL     N6 8817   0.881   2.676   4.000
   17UNL     N7 8818   1.070   2.749   4.123
   17UNL     H8 8819   1.061   2.529   3.872
   17UNL     H9 8820   1.192   2.556   3.988
   17UNL    H10 8821   1.055   2.452   4.032
   18UNL     H0 8822   2.446   2.198   4.625
   18UNL     H1 8823   2.220   2.114   4.490
   18UNL     C2 8824   2.437   2.178   4.519
   18UNL     C3 8825   2.319   2.134   4.452
   18UNL     C4 8826   2.480   2.158   4.328
   18UNL     C5 8827   2.561   2.165   4.201
   18UNL     N6 8828   2.541   2.192   4.441
   18UNL     N7 8829   2.347   2.121   4.325
   18UNL     H8 8830   2.509   2.118   4.117
   18UNL     H9 8831   2.658   2.114   4.211
   18UNL    H10 8832   2.581   2.269   4.173
   5.88640   5.54979   4.80641   0.00000   0.00000  -1.96202   0.00000  -1.96202  -2.77465
