# Supplementary material for: Metallicious: Automated Force-Field Parameterization of Covalently Bound Metals for Supramolecular Structures
Source: J Chem Theory Comput. 2024 Oct 7;20(20):9060–71. doi: 10.1021/acs.jctc.4c00850 (PMC11500408; doi:10.1021/acs.jctc.4c00850)
Supplement: Supplementary file 2 — ct4c00850_si_002.zip [file ct4c00850_si_002.zip › SI_MD_input/ZIF-8/nonbonded/2_nvt.gro]

Georgetown Riga Oslo Madrid Amsterdam Chisinau Stockholm
 8832
    1Zn      Zn    1   0.222   0.862   0.291 -0.0787  0.0156 -0.0355
    2Zn      Zn    2   4.175   5.371   0.919  0.0607 -0.1219  0.0877
    3Zn      Zn    3   5.648   0.177   0.923  0.2823 -0.0573  0.2696
    4Zn      Zn    4   0.737   0.504   0.305 -0.3927 -0.0517 -0.0817
    5Zn      Zn    5   4.668   5.533   0.613  0.1982 -0.4170 -0.0604
    6Zn      Zn    6   5.630   0.691   0.618  0.1471  0.1847 -0.1908
    7UNL     H0    7   5.683   0.398   1.097  0.7593  0.1077 -0.1499
    7UNL     H1    8   5.685   0.384   1.374 -0.2452  1.5525 -1.3402
    7UNL     C2    9   5.660   0.312   1.158  1.4095  0.2959  0.3850
    7UNL     C3   10   5.663   0.309   1.300  0.2045  0.1490 -0.0936
    7UNL     C4   11   5.603   0.128   1.220 -0.4290  0.6821 -0.4210
    7UNL     C5   12   5.574  -0.018   1.213  0.0269  0.1777  0.2854
    7UNL     N6   13   5.613   0.201   1.107  0.4132  0.5703 -0.7075
    7UNL     N7   14   5.635   0.187   1.341  0.6272  0.4858  0.2012
    7UNL     H8   15   5.649  -0.090   1.248 -0.3980 -0.1948  0.4410
    7UNL     H9   16   5.552  -0.046   1.109 -1.4685 -0.3606  0.7168
    7UNL    H10   17   5.481  -0.043   1.265 -0.3140 -0.0855 -0.4387
    8UNL     H0   18   4.192   5.098   1.020  1.3851  0.2793 -0.2000
    8UNL     H1   19   4.182   4.872   0.867  1.6477 -0.0145  1.5977
    8UNL     C2   20   4.178   5.094   0.913  0.2461  0.3440 -0.0634
    8UNL     C3   21   4.179   4.976   0.837 -0.7833 -0.3243  0.5160
    8UNL     C4   22   4.157   5.146   0.721  0.0761 -0.4285 -0.1686
    8UNL     C5   23   4.127   5.240   0.602 -0.7207 -0.0573 -0.5135
    8UNL     N6   24   4.168   5.204   0.839 -0.8762 -0.1640 -0.3361
    8UNL     N7   25   4.169   5.005   0.706  0.3237 -0.3887  0.0278
    8UNL     H8   26   4.050   5.315   0.623 -2.5993 -1.4545 -2.1228
    8UNL     H9   27   4.095   5.188   0.511  0.7983  1.6536 -2.1218
    8UNL    H10   28   4.223   5.282   0.569 -1.3784  2.0831  0.1060
    9UNL     H0   29   5.869   0.295   0.807  2.8644  3.4453  0.9462
    9UNL     H1   30   5.875   0.528   0.667 -1.2227  0.6779 -0.7414
    9UNL     C2   31   5.786   0.361   0.787  0.4851  0.5124  0.3230
    9UNL     C3   32   5.787   0.482   0.711 -0.2144 -0.2819  0.3573
    9UNL     C4   33   5.606   0.444   0.787  0.1692  0.5246  0.6457
    9UNL     C5   34   5.455   0.466   0.815 -0.6341 -0.1969 -0.2955
    9UNL     N6   35   5.668   0.331   0.836 -0.9095 -0.1401 -0.5446
    9UNL     N7   36   5.666   0.533   0.704  0.2394  0.3136  0.1107
    9UNL     H8   37   5.403   0.408   0.737 -0.9032 -0.3154 -0.0326
    9UNL     H9   38   5.431   0.572   0.806  0.6973  0.1648  0.2903
    9UNL    H10   39   5.423   0.429   0.913 -0.8459 -0.9460 -0.6395
   10UNL     H0   40   5.651   0.707   0.338 -0.0682  0.3429  1.5926
   10UNL     H1   41   5.886   0.789   0.189 -0.8022 -0.3356  0.0531
   10UNL     C2   42   5.751   0.730   0.372  0.6129 -0.2953  0.1053
   10UNL     C3   43   5.866   0.771   0.294 -0.1839 -0.2739  0.1857
   10UNL     C4   44   5.898   0.761   0.495 -0.1388  0.4702  0.1533
   10UNL     C5   45   5.966   0.804   0.626  0.3462 -0.5923  0.1738
   10UNL     N6   46   5.770   0.733   0.501 -0.2706 -0.3141 -0.2539
   10UNL     N7   47   5.958   0.801   0.379 -0.0642  0.3763 -0.0058
   10UNL     H8   48   5.924   0.747   0.710  1.4471 -1.5584  0.0920
   10UNL     H9   49   5.936   0.907   0.647 -0.2822 -1.0133  1.4635
   10UNL    H10   50   6.074   0.793   0.614  0.3656  0.7056 -1.0119
   11UNL     H0   51   3.708   5.465   0.880 -0.1329 -0.3959  0.5936
   11UNL     H1   52   3.933   5.305   0.838 -3.2903 -0.2663 -0.3926
   11UNL     C2   53   3.812   5.495   0.886 -0.2910  0.3649 -0.3092
   11UNL     C3   54   3.922   5.407   0.871  0.1824  0.0764  0.1579
   11UNL     C4   55   3.967   5.592   0.936  0.4325 -0.0154 -0.5719
   11UNL     C5   56   4.048   5.700   1.003  0.4041 -0.9740  0.4621
   11UNL     N6   57   3.838   5.621   0.918 -0.0641  0.3230 -0.3584
   11UNL     N7   58   4.029   5.475   0.906  0.5987 -0.0927 -0.3514
   11UNL     H8   59   4.122   5.654   1.070  0.1221  0.7473  2.0461
   11UNL     H9   60   3.980   5.758   1.066  0.4193 -1.7663  1.2208
   11UNL    H10   61   4.099   5.762   0.928 -0.7476 -0.3955  0.1401
   12UNL     H0   62   2.897   3.381   4.675  1.1983 -0.2529  0.3858
   12UNL     H1   63   2.888   3.416   4.941  0.6077  0.5187 -1.0898
   12UNL     C2   64   2.822   3.337   4.740  0.1213  0.5713 -0.2522
   12UNL     C3   65   2.822   3.354   4.881  0.1104  0.5117 -0.5398
   12UNL     C4   66   2.666   3.248   4.811 -0.7192 -0.2087 -0.2558
   12UNL     C5   67   2.527   3.183   4.813 -0.4950  0.0387  0.9908
   12UNL     N6   68   2.714   3.279   4.692 -0.5288 -0.0967 -0.4375
   12UNL     N7   69   2.720   3.283   4.930 -0.0414  0.4309 -1.3239
   12UNL     H8   70   2.512   3.148   4.710  0.8976  0.5740  0.5842
   12UNL     H9   71   2.453   3.258   4.845  1.7858  2.4726  0.8642
   12UNL    H10   72   2.523   3.098   4.882 -0.5686  1.3377  2.6533
   13UNL     H0   73   0.425   0.943   0.480 -0.5503 -0.1357  0.9866
   13UNL     H1   74   0.421   1.175   0.630 -1.1345 -1.8967  1.0428
   13UNL     C2   75   0.354   1.024   0.476 -0.5953 -0.2066  0.0452
   13UNL     C3   76   0.355   1.146   0.549 -0.2033 -0.4256 -0.3151
   13UNL     C4   77   0.210   1.147   0.404 -0.3142  0.6446  0.6147
   13UNL     C5   78   0.093   1.195   0.330 -0.4032 -1.1668 -0.0243
   13UNL     N6   79   0.255   1.021   0.388  0.9993  0.7099  0.4465
   13UNL     N7   80   0.260   1.225   0.501 -0.0588  0.4053 -0.0651
   13UNL     H8   81   0.113   1.219   0.225 -2.3853 -1.9449 -0.6270
   13UNL     H9   82   0.007   1.128   0.340 -2.8380  1.5969 -0.9245
   13UNL    H10   83   0.072   1.296   0.369  2.9487  0.4984 -2.0448
   14UNL     H0   84   0.474   0.061   0.563  1.8057 -0.7876 -0.3984
   14UNL     H1   85   0.273   0.037   0.742 -1.3021 -1.8802 -0.2532
   14UNL     C2   86   0.478   0.004   0.655 -0.2958 -0.0446  0.1993
   14UNL     C3   87   0.371  -0.010   0.740 -0.2881  0.0837  0.5185
   14UNL     C4   88   0.529  -0.120   0.792  0.2845 -0.4871  0.6427
   14UNL     C5   89   0.620  -0.218   0.863 -0.2990 -0.0019 -0.4982
   14UNL     N6   90   0.591  -0.047   0.698  0.3935 -0.0453 -0.1344
   14UNL     N7   91   0.403  -0.096   0.831  0.1030  0.1343  0.3770
   14UNL     H8   92   0.569  -0.311   0.889 -3.7511  1.4903 -1.3667
   14UNL     H9   93   0.662  -0.175   0.955 -0.4751  0.9930 -0.8750
   14UNL    H10   94   0.703  -0.244   0.796 -0.3758  0.7445 -0.8907
   15UNL     H0   95   0.488   0.457   0.396  0.3248 -1.0532 -0.6797
   15UNL     H1   96   0.257   0.608   0.406  0.3759 -1.4640  1.5381
   15UNL     C2   97   0.473   0.557   0.357  0.4437 -0.8501 -0.2092
   15UNL     C3   98   0.355   0.633   0.366 -0.5049 -0.7891 -0.3220
   15UNL     C4   99   0.512   0.733   0.290  0.4742  0.2862  0.9291
   15UNL     C5  100   0.589   0.842   0.225 -0.2266 -0.1229  0.2418
   15UNL     N6  101   0.573   0.620   0.315  0.7564 -0.2639  0.5706
   15UNL     N7  102   0.374   0.753   0.314  0.3624  0.1828  0.2770
   15UNL     H8  103   0.517   0.914   0.184 -1.1069 -0.5853  0.9375
   15UNL     H9  104   0.637   0.797   0.137 -2.5234  1.2588 -1.8546
   15UNL    H10  105   0.656   0.892   0.296 -1.6920  2.1633  0.1187
   16UNL     H0  106   0.831   0.025   0.359  0.0986  0.0634 -0.5816
   16UNL     H1  107   0.807   0.246   0.200 -2.2679 -0.9372 -1.0579
   16UNL     C2  108   0.784   0.119   0.383 -0.6613 -0.5454  0.3645
   16UNL     C3  109   0.778   0.235   0.304  0.1033  0.2719 -0.1744
   16UNL     C4  110   0.709   0.266   0.499  0.0088 -0.3416 -0.0425
   16UNL     C5  111   0.664   0.349   0.624  0.3515 -0.3419  0.8947
   16UNL     N6  112   0.735   0.135   0.507 -0.5147 -0.0900  0.1368
   16UNL     N7  113   0.730   0.333   0.375 -0.7074 -0.0171 -0.4356
   16UNL     H8  114   0.728   0.321   0.709  2.6994  0.7317 -0.3920
   16UNL     H9  115   0.562   0.323   0.652  0.5438 -0.4750  1.5070
   16UNL    H10  116   0.658   0.457   0.603 -1.8899 -0.5997 -0.0555
   17UNL     H0  117   5.165   0.759   0.454 -0.0874 -0.6829 -1.0714
   17UNL     H1  118   5.380   0.845   0.608  0.5915  1.6410 -0.8176
   17UNL     C2  119   5.264   0.716   0.458  0.2936  0.2705  0.4565
   17UNL     C3  120   5.372   0.762   0.539  0.3668  0.3444  0.7011
   17UNL     C4  121   5.415   0.580   0.444  0.1652 -0.4190  0.6124
   17UNL     C5  122   5.476   0.444   0.417 -0.1984  0.0912 -0.5749
   17UNL     N6  123   5.291   0.593   0.398  0.2395 -0.3303  0.0038
   17UNL     N7  124   5.469   0.671   0.535  0.3963 -0.0075  0.1043
   17UNL     H8  125   5.494   0.437   0.309 -2.2108 -1.0107 -0.8931
   17UNL     H9  126   5.578   0.431   0.454 -1.1602 -2.8078  1.4835
   17UNL    H10  127   5.416   0.357   0.447 -0.2419  0.5895  0.8879
   18UNL     H0  128   0.983   0.153   1.023 -0.7098 -1.4952  0.7593
   18UNL     H1  129   0.740   0.076   0.904 -0.4223 -0.9435 -1.7654
   18UNL     C2  130   0.965   0.129   0.920  0.2819  0.3463  0.1190
   18UNL     C3  131   0.837   0.089   0.858  0.1092  0.1487 -0.4060
   18UNL     C4  132   0.999   0.095   0.735 -0.2005 -0.0011 -0.4731
   18UNL     C5  133   1.076   0.092   0.607 -0.0494  0.3170  0.2305
   18UNL     N6  134   1.065   0.122   0.844 -0.7725 -0.2583 -0.1523
   18UNL     N7  135   0.868   0.050   0.738 -0.0894  0.1289  0.3993
   18UNL     H8  136   1.100  -0.015   0.599 -0.3704  0.0972  1.7798
   18UNL     H9  137   1.178   0.132   0.610  0.5529 -1.1681  0.5063
   18UNL    H10  138   1.019   0.119   0.518  0.9886 -0.5714 -0.7209
    1Zn      Zn  139   5.642   0.159   1.519  0.1224 -0.1935 -0.2384
    2Zn      Zn  140   3.680   4.682   2.111 -0.2061 -0.3744 -0.1337
    3Zn      Zn  141   3.186   5.021   2.094  0.0024  0.0289 -0.2487
    4Zn      Zn  142   4.161   5.362   1.510  0.0006 -0.0934 -0.0899
    5Zn      Zn  143   4.170   4.838   1.819  0.1333 -0.0467  0.2548
    6Zn      Zn  144   3.179   5.541   1.802  0.2055  0.0634  0.1656
    7UNL     H0  145   3.242   5.241   2.279 -0.0145  0.8054  0.8186
    7UNL     H1  146   3.262   5.216   2.553 -1.1730 -1.4511  1.1160
    7UNL     C2  147   3.212   5.156   2.338 -0.2358  0.1257 -0.2376
    7UNL     C3  148   3.222   5.149   2.479 -0.0705 -0.6481 -0.2674
    7UNL     C4  149   3.150   4.984   2.394 -0.4989  0.5727  1.2329
    7UNL     C5  150   3.095   4.843   2.376  0.1106  0.0001  0.0524
    7UNL     N6  151   3.164   5.049   2.279  0.5280 -0.6150  0.0921
    7UNL     N7  152   3.172   5.035   2.519  0.0616 -0.4365  0.0945
    7UNL     H8  153   2.986   4.832   2.376  0.1459 -0.3991  0.2932
    7UNL     H9  154   3.126   4.787   2.465 -0.9345 -1.0022 -0.1828
    7UNL    H10  155   3.139   4.790   2.291  0.5007 -0.0048  0.2571
    8UNL     H0  156   3.630   4.456   2.190  0.3250 -0.4553 -0.0033
    8UNL     H1  157   3.623   4.205   2.068 -1.1956 -0.6201 -2.1452
    8UNL     C2  158   3.644   4.427   2.087  0.4260 -0.2945 -0.0336
    8UNL     C3  159   3.638   4.303   2.024 -0.3407  0.2479 -0.0633
    8UNL     C4  160   3.706   4.468   1.897 -0.7055 -0.5401  0.4335
    8UNL     C5  161   3.753   4.545   1.780  0.3373 -0.2833  0.5254
    8UNL     N6  162   3.679   4.529   2.009  0.7354 -0.2823 -0.2314
    8UNL     N7  163   3.678   4.329   1.899 -0.3907  0.1138 -0.0265
    8UNL     H8  164   3.757   4.476   1.695  2.1571 -0.0584  0.3729
    8UNL     H9  165   3.855   4.584   1.795  1.1802 -0.3339 -3.6483
    8UNL    H10  166   3.690   4.626   1.741  1.0566 -0.5018 -1.2036
    9UNL     H0  167   3.377   5.117   1.928  1.1382  0.5924  0.0404
    9UNL     H1  168   3.371   5.336   1.768  1.5411 -0.5844  0.2994
    9UNL     C2  169   3.295   5.189   1.929  0.4244 -0.1885 -0.7501
    9UNL     C3  170   3.305   5.307   1.849  0.2152 -0.2461 -0.6177
    9UNL     C4  171   3.158   5.309   1.993 -0.3652 -0.5670  0.4075
    9UNL     C5  172   3.025   5.360   2.054  0.2448 -0.3641 -0.4573
    9UNL     N6  173   3.194   5.181   2.016  0.0922 -0.1138 -0.2609
    9UNL     N7  174   3.214   5.381   1.886  0.4064  0.1364 -0.7337
    9UNL     H8  175   2.955   5.360   1.969  0.7629 -0.1375 -0.8893
    9UNL     H9  176   3.035   5.465   2.085  0.0083 -1.1918  2.7720
    9UNL    H10  177   2.991   5.293   2.134  0.3304 -0.6384 -0.6485
   10UNL     H0  178   5.176   0.009   1.548  0.3424 -0.1838 -0.8448
   10UNL     H1  179   5.395   0.088   1.404 -0.7455  0.8762 -0.4850
   10UNL     C2  180   5.273   0.039   1.586 -0.0751  0.2703 -0.1272
   10UNL     C3  181   5.384   0.076   1.511 -0.6420 -0.1313 -0.5861
   10UNL     C4  182   5.418   0.085   1.714  0.3402  0.3013 -0.0525
   10UNL     C5  183   5.498   0.088   1.849  0.1532  0.1458 -0.1723
   10UNL     N6  184   5.291   0.043   1.713 -0.0341  0.2478 -0.1357
   10UNL     N7  185   5.481   0.102   1.593 -0.4490 -0.2311 -0.8655
   10UNL     H8  186   5.431   0.057   1.930 -1.6907  0.5027 -1.4942
   10UNL     H9  187   5.524   0.192   1.870  0.6017 -0.1178  0.6041
   10UNL    H10  188   5.575   0.010   1.837 -1.5206 -1.5465 -0.4531
   11UNL     H0  189   3.202   4.760   2.049  0.7553 -0.9527  1.2408
   11UNL     H1  190   3.405   4.588   2.027 -2.9599 -0.0227 -1.2999
   11UNL     C2  191   3.306   4.782   2.065  0.5609  0.4027  0.7558
   11UNL     C3  192   3.413   4.690   2.061 -0.0331 -0.4100 -0.5169
   11UNL     C4  193   3.463   4.884   2.113  0.1210 -0.1131  0.4311
   11UNL     C5  194   3.545   5.003   2.169  0.1251 -0.1523 -0.3475
   11UNL     N6  195   3.332   4.905   2.103  0.0349  0.8427  0.0004
   11UNL     N7  196   3.518   4.757   2.093  0.3934  0.3082 -0.7473
   11UNL     H8  197   3.646   4.971   2.197  1.4771  2.5595 -1.7012
   11UNL     H9  198   3.487   5.044   2.253 -1.1908 -1.5235 -0.5346
   11UNL    H10  199   3.554   5.080   2.092 -1.5995 -0.0439 -0.4895
   12UNL     H0  200   4.386   5.455   1.074  0.2518 -0.8567 -0.0021
   12UNL     H1  201   4.365   5.493   1.357 -0.5505 -0.1690  0.9127
   12UNL     C2  202   4.309   5.422   1.143  0.0713  0.3247  0.3829
   12UNL     C3  203   4.311   5.433   1.285  0.9328 -0.4096 -0.0573
   12UNL     C4  204   4.149   5.332   1.214  0.3762 -0.2688  0.2895
   12UNL     C5  205   4.029   5.241   1.223 -0.0982  0.1605 -0.0129
   12UNL     N6  206   4.201   5.360   1.098  0.3646 -0.3884 -0.0396
   12UNL     N7  207   4.204   5.377   1.331 -0.1901 -0.2804  1.0325
   12UNL     H8  208   4.055   5.137   1.198  0.2649 -0.5520  2.9832
   12UNL     H9  209   3.945   5.277   1.163 -0.7820  1.1389  1.4860
   12UNL    H10  210   4.000   5.236   1.328  3.0135 -1.8900  0.8805
   13UNL     H0  211   5.840   0.241   1.690  0.7074 -0.5177 -1.8963
   13UNL     H1  212   5.864   0.467   1.830  0.9731 -1.6968  0.1157
   13UNL     C2  213   5.769   0.322   1.681  0.4829 -0.4989 -0.1533
   13UNL     C3  214   5.789   0.443   1.756  0.0590  0.1215  0.3921
   13UNL     C4  215   5.625   0.440   1.645  0.2647  0.0677  1.1038
   13UNL     C5  216   5.491   0.486   1.589 -0.3886  0.1241  0.2402
   13UNL     N6  217   5.667   0.318   1.605  0.1554 -0.0709  0.5126
   13UNL     N7  218   5.689   0.523   1.730  0.1192 -0.5555 -1.0630
   13UNL     H8  219   5.470   0.444   1.489  0.2989 -0.2841  0.2577
   13UNL     H9  220   5.410   0.456   1.656  1.1581 -0.8377  1.7785
   13UNL    H10  221   5.498   0.595   1.584  1.9061  0.1325  1.9248
   14UNL     H0  222   3.884   4.941   1.763  2.4339  0.4723  0.3916
   14UNL     H1  223   3.676   4.868   1.915  0.4684  1.4772 -2.4494
   14UNL     C2  224   3.888   4.876   1.849  0.3293 -0.3400 -0.0842
   14UNL     C3  225   3.780   4.846   1.935 -0.1028 -0.0030 -0.7695
   14UNL     C4  226   3.954   4.759   1.989  0.1735  0.2380 -0.2004
   14UNL     C5  227   4.044   4.659   2.057 -0.2244 -0.0241  0.0867
   14UNL     N6  228   4.006   4.833   1.895  0.3408  0.1070 -0.1771
   14UNL     N7  229   3.819   4.769   2.026 -0.6215  0.0799  0.2335
   14UNL     H8  230   3.978   4.577   2.086  0.2171 -1.3482 -2.3719
   14UNL     H9  231   4.095   4.704   2.143 -1.0488  0.1052  0.5200
   14UNL    H10  232   4.117   4.607   1.995  0.9609 -0.7528  1.9963
   15UNL     H0  233   3.924   5.322   1.650 -3.1892 -1.8369 -2.7695
   15UNL     H1  234   3.722   5.483   1.675 -1.5806  2.8988 -1.0637
   15UNL     C2  235   3.916   5.415   1.594  0.3851 -0.4092 -1.1684
   15UNL     C3  236   3.808   5.496   1.610 -0.3008 -0.4598 -0.2821
   15UNL     C4  237   3.943   5.573   1.480  0.3173  0.3985 -0.1891
   15UNL     C5  238   4.011   5.665   1.381 -0.3982  0.5594  0.2956
   15UNL     N6  239   4.011   5.465   1.519 -0.2473 -0.0682  0.3977
   15UNL     N7  240   3.821   5.607   1.540 -1.1828  0.5137 -0.4865
   15UNL     H8  241   3.951   5.664   1.290 -1.7264 -0.9581  1.1343
   15UNL     H9  242   4.115   5.645   1.356 -0.2215  0.4361  1.0849
   15UNL    H10  243   4.014   5.768   1.419  0.3736  0.5515  0.2549
   16UNL     H0  244   4.193   4.873   1.563 -1.0096 -0.0053 -1.4115
   16UNL     H1  245   4.154   5.091   1.398  1.2577 -0.1867  0.7364
   16UNL     C2  246   4.167   4.976   1.585  0.0085 -0.1227  0.5717
   16UNL     C3  247   4.153   5.087   1.506 -0.6393  0.1771  0.7782
   16UNL     C4  248   4.132   5.130   1.710 -0.3773  0.3027  0.5549
   16UNL     C5  249   4.116   5.201   1.844  0.5679  0.1053 -0.1983
   16UNL     N6  250   4.150   5.000   1.715 -0.2063  0.6955 -0.0185
   16UNL     N7  251   4.135   5.193   1.586  0.7774  0.4370  0.2003
   16UNL     H8  252   4.018   5.173   1.883  0.8552  1.1973  1.3692
   16UNL     H9  253   4.116   5.310   1.835  0.0660  0.2295  1.1180
   16UNL    H10  254   4.199   5.178   1.912  0.4971 -0.0981 -0.1804
   17UNL     H0  255   4.670   0.024   1.700  0.1230  1.2239  0.1075
   17UNL     H1  256   4.907   0.113   1.823 -0.8888  0.8885 -0.6825
   17UNL     C2  257   4.771  -0.011   1.686 -0.2890  0.0234  0.0367
   17UNL     C3  258   4.887   0.035   1.751 -0.4024  0.2354 -0.1333
   17UNL     C4  259   4.917  -0.118   1.616  0.0099 -0.5222  0.3582
   17UNL     C5  260   4.992  -0.222   1.551 -0.1668  0.3127 -0.0329
   17UNL     N6  261   4.784  -0.117   1.601 -0.4324 -1.0451 -0.6171
   17UNL     N7  262   4.984  -0.036   1.714  0.0756  0.1459  0.1618
   17UNL     H8  263   4.983  -0.219   1.442 -2.6611 -3.0886 -0.0720
   17UNL     H9  264   5.101  -0.211   1.564  0.0072  0.3420 -1.4238
   17UNL    H10  265   4.964  -0.320   1.591  1.9913  0.4754  2.1699
   18UNL     H0  266   4.416   4.991   2.224 -0.8981 -3.2672  1.2660
   18UNL     H1  267   4.188   4.925   2.122 -0.5394  2.6287 -1.3003
   18UNL     C2  268   4.405   4.958   2.122  0.4844 -0.6298  0.1693
   18UNL     C3  269   4.281   4.925   2.065  0.2666 -0.5822 -0.2174
   18UNL     C4  270   4.432   4.893   1.938  0.2686 -0.0018 -0.3358
   18UNL     C5  271   4.500   4.877   1.803  0.4402 -0.2522 -0.1534
   18UNL     N6  272   4.503   4.942   2.036  0.1398  0.3965 -0.1114
   18UNL     N7  273   4.297   4.902   1.942 -0.1732 -0.1922 -0.1862
   18UNL     H8  274   4.429   4.849   1.725  1.9823  2.0398 -2.5580
   18UNL     H9  275   4.584   4.807   1.807  1.2519  0.6982  4.0373
   18UNL    H10  276   4.532   4.974   1.764  0.0629 -0.4388 -0.9453
    1Zn      Zn  277   3.191   5.033   2.698  0.0233 -0.1030 -0.1243
    2Zn      Zn  278   3.205   3.995   3.299 -0.0300 -0.2323 -0.0778
    3Zn      Zn  279   2.714   4.363   3.303  0.1637 -0.0431  0.0086
    4Zn      Zn  280   3.689   4.692   2.710  0.3012  0.2545  0.2672
    5Zn      Zn  281   3.686   4.164   2.996  0.0297 -0.1318  0.1199
    6Zn      Zn  282   2.695   4.860   3.000 -0.3146 -0.1575  0.0401
    7UNL     H0  283   2.764   4.593   3.477 -0.3997 -1.0159 -1.8182
    7UNL     H1  284   2.779   4.583   3.750  2.2294 -1.9042  0.9272
    7UNL     C2  285   2.739   4.505   3.536 -0.5779  0.1402 -0.0775
    7UNL     C3  286   2.745   4.510   3.677  0.2234 -0.3078  0.1974
    7UNL     C4  287   2.677   4.335   3.594  0.4372  0.0192  0.3650
    7UNL     C5  288   2.635   4.187   3.581  0.1784 -0.2504  0.0431
    7UNL     N6  289   2.701   4.394   3.480  1.4110  0.0649 -0.5357
    7UNL     N7  290   2.686   4.401   3.714  0.1252  0.1297  0.2235
    7UNL     H8  291   2.594   4.169   3.481  0.8594  1.5508 -0.6157
    7UNL     H9  292   2.561   4.148   3.651 -1.5326 -0.7157 -1.9077
    7UNL    H10  293   2.720   4.118   3.591  0.7611  0.4829  0.2583
    8UNL     H0  294   3.292   3.728   3.389  1.8462 -0.4123 -1.0633
    8UNL     H1  295   3.265   3.499   3.259  1.7693  0.8311  2.8014
    8UNL     C2  296   3.239   3.719   3.295 -0.1892  0.6713 -0.0852
    8UNL     C3  297   3.235   3.597   3.224  0.3064 -0.2790  0.7143
    8UNL     C4  298   3.176   3.764   3.112 -0.3623  0.7812  0.4876
    8UNL     C5  299   3.139   3.847   2.993  0.0537  0.6704 -0.1004
    8UNL     N6  300   3.187   3.823   3.231  0.4274 -0.4405  0.0185
    8UNL     N7  301   3.200   3.625   3.102  0.7643  0.0407  0.0468
    8UNL     H8  302   3.185   3.821   2.897  0.9406  1.1450  0.1846
    8UNL     H9  303   3.162   3.954   3.002 -0.9901  0.9408 -0.4466
    8UNL    H10  304   3.031   3.830   2.983 -0.0264  1.3789 -0.5463
    9UNL     H0  305   2.908   4.423   3.094  0.2651  0.8871 -0.1923
    9UNL     H1  306   2.877   4.651   2.924 -2.1419 -0.3224 -0.5369
    9UNL     C2  307   2.843   4.509   3.103 -0.7532  0.1358 -0.0585
    9UNL     C3  308   2.832   4.620   3.017 -0.0253 -0.1545  0.6051
    9UNL     C4  309   2.697   4.614   3.177 -0.1062  0.1753 -0.4632
    9UNL     C5  310   2.564   4.645   3.240 -0.2589 -0.0068  0.3031
    9UNL     N6  311   2.760   4.503   3.204 -0.0013  0.5372 -0.2064
    9UNL     N7  312   2.738   4.695   3.075  0.1239 -0.7353 -0.0112
    9UNL     H8  313   2.475   4.595   3.200 -0.2752 -0.4611  0.8940
    9UNL     H9  314   2.544   4.751   3.222 -0.5326  0.3452  2.4635
    9UNL    H10  315   2.552   4.642   3.349  0.6665  1.6708  0.4865
   10UNL     H0  316   2.723   4.887   2.715  0.1855  0.9946  0.3123
   10UNL     H1  317   2.952   4.940   2.578  1.0345  0.4903  0.0144
   10UNL     C2  318   2.817   4.920   2.757  0.4332  0.1836  0.4133
   10UNL     C3  319   2.933   4.941   2.684  0.2663  0.2034 -0.1069
   10UNL     C4  320   2.958   4.960   2.882 -0.6462  0.5058 -0.2859
   10UNL     C5  321   3.025   4.971   3.021  0.3955  0.5467 -0.0433
   10UNL     N6  322   2.839   4.920   2.884  0.1921 -0.5516  0.5507
   10UNL     N7  323   3.031   4.975   2.766 -0.2443 -0.5293 -0.6711
   10UNL     H8  324   2.985   4.900   3.094 -0.6159 -0.0126 -1.1005
   10UNL     H9  325   3.002   5.071   3.060  1.0743  1.0857 -0.9991
   10UNL    H10  326   3.133   4.962   3.030  0.3102 -1.2960 -0.4651
   11UNL     H0  327   2.722   4.084   3.277  0.5167 -1.2663 -2.6243
   11UNL     H1  328   2.938   3.930   3.220  0.8861  0.6323 -0.8578
   11UNL     C2  329   2.826   4.113   3.288 -0.1321  0.4318  0.0348
   11UNL     C3  330   2.931   4.028   3.266 -0.0881  0.4284 -0.5365
   11UNL     C4  331   2.984   4.216   3.317 -0.3871  0.2827  0.3221
   11UNL     C5  332   3.065   4.336   3.349 -0.3404 -0.0037  0.3781
   11UNL     N6  333   2.857   4.236   3.311  0.3717 -1.0140 -0.1721
   11UNL     N7  334   3.041   4.092   3.296 -0.5829 -0.0996  0.2274
   11UNL     H8  335   3.165   4.313   3.389 -0.5927  1.5913  2.0887
   11UNL     H9  336   3.014   4.395   3.426  2.7986  0.9220  1.9062
   11UNL    H10  337   3.084   4.406   3.266  4.1669 -0.9349  0.3382
   12UNL     H0  338   3.886   4.743   2.284  1.5992 -1.8609  1.3463
   12UNL     H1  339   3.859   4.802   2.539 -0.4066  1.6970 -0.5849
   12UNL     C2  340   3.796   4.727   2.341 -0.3315  0.8115 -0.7235
   12UNL     C3  341   3.789   4.751   2.475  0.2357  0.4682 -0.3433
   12UNL     C4  342   3.631   4.644   2.418 -0.1370  0.7042  0.3349
   12UNL     C5  343   3.512   4.550   2.427  0.2246  0.3009  0.0572
   12UNL     N6  344   3.693   4.655   2.297  0.0131 -0.2005  0.3377
   12UNL     N7  345   3.677   4.707   2.527 -0.1487  0.2873 -0.5886
   12UNL     H8  346   3.541   4.444   2.435 -0.5519  0.0360 -0.5314
   12UNL     H9  347   3.446   4.559   2.340  0.7144 -2.5391 -0.7229
   12UNL    H10  348   3.452   4.579   2.513 -1.4773  0.0076 -0.9883
   13UNL     H0  349   3.380   5.131   2.890 -0.6157 -1.4862  4.0773
   13UNL     H1  350   3.388   5.390   2.991  0.5499 -0.5440 -0.0210
   13UNL     C2  351   3.307   5.211   2.879  0.2616 -1.0182 -0.1531
   13UNL     C3  352   3.310   5.338   2.937 -0.3093 -0.0401  0.7148
   13UNL     C4  353   3.147   5.307   2.813  0.4155 -1.2221  0.0760
   13UNL     C5  354   3.028   5.347   2.723 -0.0963  0.0213 -0.2290
   13UNL     N6  355   3.209   5.189   2.797  0.2689 -0.2118  0.6280
   13UNL     N7  356   3.203   5.404   2.896  0.2621  0.2153  0.1315
   13UNL     H8  357   2.975   5.261   2.681  0.7813  0.1630 -1.6886
   13UNL     H9  358   2.956   5.405   2.782 -0.1860 -0.8431  0.5303
   13UNL    H10  359   3.064   5.403   2.636 -1.2945 -1.4602 -1.7541
   14UNL     H0  360   3.422   4.289   2.969  0.5716 -0.6272 -0.7454
   14UNL     H1  361   3.202   4.201   3.110  0.5441 -0.3328  1.6208
   14UNL     C2  362   3.422   4.212   3.045  0.3731  0.0793 -0.0166
   14UNL     C3  363   3.306   4.171   3.118  0.5696 -0.8372 -0.2386
   14UNL     C4  364   3.470   4.059   3.160 -0.2832  0.3017 -0.0321
   14UNL     C5  365   3.557   3.956   3.229  0.1724 -0.0351  0.2232
   14UNL     N6  366   3.529   4.141   3.074 -0.6998  0.2870 -0.5297
   14UNL     N7  367   3.336   4.072   3.198  0.9856 -0.6026  0.3121
   14UNL     H8  368   3.532   3.855   3.196  0.7833  0.0669 -0.5961
   14UNL     H9  369   3.534   3.961   3.336  0.8838 -0.2100  0.3882
   14UNL    H10  370   3.662   3.976   3.207 -0.0091  1.1829  0.3510
   15UNL     H0  371   3.416   4.630   2.802 -0.0871 -0.0988  0.7471
   15UNL     H1  372   3.202   4.818   2.818  0.1250  0.1919 -0.1318
   15UNL     C2  373   3.417   4.734   2.773 -0.8911 -0.2478  0.1480
   15UNL     C3  374   3.303   4.827   2.781  0.4294 -0.0038  0.6407
   15UNL     C4  375   3.480   4.911   2.701  0.1765  0.5602  0.2743
   15UNL     C5  376   3.557   5.015   2.625 -0.4193  0.6779 -0.4094
   15UNL     N6  377   3.531   4.790   2.737  0.1515  0.0803  0.6565
   15UNL     N7  378   3.349   4.943   2.731  0.4924  0.3143  0.1546
   15UNL     H8  379   3.565   5.108   2.682  2.2724  0.3940 -0.1977
   15UNL     H9  380   3.498   5.038   2.536 -0.0837 -2.3895 -1.5739
   15UNL    H10  381   3.658   4.983   2.594  0.3224  1.7872  0.7735
   16UNL     H0  382   3.720   4.207   2.748 -0.8758 -0.4905  0.1565
   16UNL     H1  383   3.716   4.424   2.592  0.4761 -1.9559  0.1335
   16UNL     C2  384   3.704   4.308   2.781  0.2768 -0.2895  0.1698
   16UNL     C3  385   3.697   4.420   2.698  0.2735  0.4693  0.2499
   16UNL     C4  386   3.656   4.460   2.892  0.4316  0.6383  0.4556
   16UNL     C5  387   3.621   4.540   3.012  0.5738  0.3533 -0.3431
   16UNL     N6  388   3.671   4.329   2.907 -0.4674 -0.3552 -0.3154
   16UNL     N7  389   3.672   4.522   2.769 -0.9582  0.4052  0.1838
   16UNL     H8  390   3.515   4.569   3.009  0.8657  1.6771  1.0126
   16UNL     H9  391   3.681   4.632   3.018  1.1039 -0.0662  1.1867
   16UNL    H10  392   3.639   4.488   3.107  2.6987  1.0619 -0.3116
   17UNL     H0  393   2.238   4.887   2.869 -0.0751  0.1702 -1.3575
   17UNL     H1  394   2.456   4.991   2.994  2.4496 -3.1326  2.7973
   17UNL     C2  395   2.340   4.852   2.862  0.2022  0.6298  0.0693
   17UNL     C3  396   2.446   4.909   2.925  0.2355 -0.3878 -0.4333
   17UNL     C4  397   2.491   4.741   2.814  0.5243  0.7545 -0.4309
   17UNL     C5  398   2.559   4.617   2.768  0.0043 -0.2017  0.2266
   17UNL     N6  399   2.365   4.751   2.784 -0.3140 -0.4946  0.0840
   17UNL     N7  400   2.551   4.836   2.894  0.3063  0.3190 -0.6346
   17UNL     H8  401   2.542   4.596   2.662 -1.0385 -0.8506  0.5077
   17UNL     H9  402   2.668   4.609   2.784  0.3087  0.3313 -1.4119
   17UNL    H10  403   2.516   4.528   2.815 -2.5817  0.3615 -0.9274
   18UNL     H0  404   3.891   4.268   3.422 -2.3247 -0.3606 -0.4493
   18UNL     H1  405   3.690   4.171   3.261 -0.5913  0.3587 -0.4544
   18UNL     C2  406   3.899   4.250   3.316 -0.6294 -0.9257 -0.2608
   18UNL     C3  407   3.793   4.195   3.239 -0.0786 -0.5387  0.8335
   18UNL     C4  408   3.949   4.260   3.122 -0.3730  0.1717 -0.9347
   18UNL     C5  409   4.046   4.285   3.009  0.6785 -0.4148  0.1044
   18UNL     N6  410   4.002   4.276   3.243  0.4850 -0.1781 -0.0266
   18UNL     N7  411   3.827   4.200   3.110 -0.0043  0.5377  0.9320
   18UNL     H8  412   4.016   4.235   2.916  5.3722 -0.3213 -1.7358
   18UNL     H9  413   4.152   4.260   3.020  0.6907 -0.1060  0.7881
   18UNL    H10  414   4.045   4.391   2.982 -2.8976 -0.2574  0.4369
    1Zn      Zn  415   2.683   4.346   3.899  0.1039  0.1170 -0.0750
    2Zn      Zn  416   2.699   3.299   4.502  0.0199 -0.0559 -0.2745
    3Zn      Zn  417   2.216   3.638   4.497  0.1196 -0.0008  0.1883
    4Zn      Zn  418   3.181   4.004   3.884 -0.1029  0.0252 -0.1013
    5Zn      Zn  419   3.182   3.485   4.188 -0.0931 -0.2830  0.1276
    6Zn      Zn  420   2.196   4.154   4.198 -0.3115  0.3249  0.0942
    7UNL     H0  421   2.291   3.839   4.678  0.0317  1.4345  0.6589
    7UNL     H1  422   2.251   3.845   4.948  1.0272 -1.4991  0.9453
    7UNL     C2  423   2.233   3.766   4.732 -0.2261  0.6051 -0.6728
    7UNL     C3  424   2.214   3.774   4.875 -0.9369 -0.1553  0.5477
    7UNL     C4  425   2.163   3.590   4.790 -0.3608  0.1543  0.6333
    7UNL     C5  426   2.164   3.442   4.795  0.3115 -0.0907 -0.3410
    7UNL     N6  427   2.208   3.650   4.678 -0.2400  0.0373 -0.2027
    7UNL     N7  428   2.173   3.655   4.912  0.0248 -0.5335 -0.5187
    7UNL     H8  429   2.230   3.397   4.720 -0.3226  0.5602 -1.3189
    7UNL     H9  430   2.068   3.397   4.767  0.3385 -0.5831  0.3567
    7UNL    H10  431   2.193   3.406   4.894  0.6508  0.9217 -0.0563
    8UNL     H0  432   2.772   3.030   4.610  0.8916 -1.9944  0.0349
    8UNL     H1  433   2.719   2.805   4.502  0.0848 -0.0774 -2.3356
    8UNL     C2  434   2.736   3.027   4.508  0.1826  0.0336  0.1791
    8UNL     C3  435   2.731   2.901   4.453 -0.3405  1.0575 -0.3256
    8UNL     C4  436   2.695   3.055   4.327  0.3331  1.2080 -0.5895
    8UNL     C5  437   2.661   3.132   4.205  0.8676  0.5039  0.2431
    8UNL     N6  438   2.713   3.127   4.435 -0.0546 -0.8880 -0.0830
    8UNL     N7  439   2.685   2.918   4.332  0.3246  0.1307 -0.0854
    8UNL     H8  440   2.661   3.066   4.117 -0.4694 -1.7551  1.8243
    8UNL     H9  441   2.736   3.208   4.182 -0.8808  2.0961 -0.4622
    8UNL    H10  442   2.566   3.185   4.218 -0.6322 -1.6445 -1.1772
    9UNL     H0  443   2.374   3.705   4.307  0.5697  1.4397 -2.5709
    9UNL     H1  444   2.401   3.937   4.171 -0.7327  2.1372 -0.9014
    9UNL     C2  445   2.308   3.790   4.318 -0.4472  0.4280  0.2065
    9UNL     C3  446   2.327   3.911   4.246  0.6415  0.3179 -0.0991
    9UNL     C4  447   2.160   3.912   4.366  0.0425  0.6124 -0.4858
    9UNL     C5  448   2.038   3.970   4.440 -0.0871  0.0520  0.0334
    9UNL     N6  449   2.208   3.794   4.402 -0.7251  0.6617  0.6490
    9UNL     N7  450   2.230   3.994   4.279 -0.1862  0.8153 -0.0563
    9UNL     H8  451   1.950   3.904   4.438  0.1558 -0.2694 -0.4264
    9UNL     H9  452   2.008   4.070   4.408 -0.9463 -0.3991 -0.6083
    9UNL    H10  453   2.070   3.975   4.544  2.9707  1.1288 -0.8502
   10UNL     H0  454   2.208   4.215   3.906 -0.1717  1.4096 -0.0427
   10UNL     H1  455   2.423   4.322   3.790 -2.0115 -1.5184 -0.8110
   10UNL     C2  456   2.307   4.219   3.951  0.0542  0.4870 -0.4276
   10UNL     C3  457   2.422   4.280   3.889 -0.4257 -0.2120 -0.1929
   10UNL     C4  458   2.464   4.221   4.080 -0.1693 -0.3145  0.3104
   10UNL     C5  459   2.546   4.207   4.211  0.2417  0.0725 -0.4057
   10UNL     N6  460   2.332   4.186   4.077  0.1314 -0.9661 -0.0643
   10UNL     N7  461   2.527   4.281   3.968  0.5078  0.0712 -0.5850
   10UNL     H8  462   2.485   4.162   4.290  1.6218  3.0365  2.5549
   10UNL     H9  463   2.564   4.305   4.255 -1.3734  0.9155 -1.4891
   10UNL    H10  464   2.645   4.161   4.205  0.3540  0.0568  1.2769
   11UNL     H0  465   2.225   3.377   4.409 -0.3452  0.5545  0.9541
   11UNL     H1  466   2.451   3.217   4.410  3.2076  0.8594 -0.5677
   11UNL     C2  467   2.327   3.404   4.434 -0.1927  0.2670  0.6558
   11UNL     C3  468   2.438   3.322   4.435 -0.4429  0.4891 -0.2935
   11UNL     C4  469   2.487   3.510   4.507 -0.3922  0.7077 -0.3993
   11UNL     C5  470   2.567   3.627   4.552  0.1933 -0.1097 -0.6592
   11UNL     N6  471   2.360   3.524   4.474 -0.8204  0.1670  0.3246
   11UNL     N7  472   2.544   3.388   4.479 -0.6257 -0.1926  0.0885
   11UNL     H8  473   2.557   3.643   4.660  2.1377  2.5546 -0.7700
   11UNL     H9  474   2.528   3.715   4.499 -1.4780 -1.8357 -2.4126
   11UNL    H10  475   2.675   3.619   4.532  0.2412 -0.2540 -0.3475
   12UNL     H0  476   3.346   4.142   3.458 -0.2707  1.7668  1.3032
   12UNL     H1  477   3.368   4.136   3.732  0.4662  0.0758  0.1998
   12UNL     C2  478   3.301   4.066   3.521  0.2208  0.4154  0.0915
   12UNL     C3  479   3.310   4.075   3.665 -0.0711  0.6321  0.1562
   12UNL     C4  480   3.166   3.943   3.592 -0.4168 -0.4559  0.6417
   12UNL     C5  481   3.026   3.893   3.596 -0.0634  0.2253  0.5978
   12UNL     N6  482   3.223   3.969   3.474 -0.0840 -0.5230 -1.0286
   12UNL     N7  483   3.215   3.995   3.705  0.2513 -0.3741 -0.3671
   12UNL     H8  484   3.006   3.827   3.510 -0.3240  0.3227  0.5836
   12UNL     H9  485   2.959   3.980   3.593 -0.0563  0.3123  2.2197
   12UNL    H10  486   3.011   3.829   3.684  1.6869  0.9773  1.4878
   13UNL     H0  487   2.869   4.406   4.067 -0.1243 -0.3219 -0.9535
   13UNL     H1  488   2.910   4.647   4.212 -1.0703  0.8832  1.4518
   13UNL     C2  489   2.805   4.492   4.075 -0.0759 -0.3728  0.0637
   13UNL     C3  490   2.829   4.615   4.149  0.2930  0.8044 -0.3288
   13UNL     C4  491   2.659   4.628   4.030 -0.5040 -0.5491 -0.4412
   13UNL     C5  492   2.524   4.671   3.984 -0.4282 -0.3133  0.1570
   13UNL     N6  493   2.697   4.502   4.001 -0.1757 -0.1233 -0.0355
   13UNL     N7  494   2.733   4.697   4.122  0.0408 -0.3118 -0.2600
   13UNL     H8  495   2.504   4.617   3.890 -1.3621  0.4003 -0.0686
   13UNL     H9  496   2.454   4.643   4.063 -0.6552 -0.0866  0.0377
   13UNL    H10  497   2.536   4.779   3.966  1.3149 -0.2089  1.7362
   14UNL     H0  498   2.922   3.592   4.163 -0.2900 -0.0205  0.9261
   14UNL     H1  499   2.692   3.499   4.296 -1.3430 -2.2411  0.0556
   14UNL     C2  500   2.916   3.513   4.237  0.3036 -0.7944  0.1681
   14UNL     C3  501   2.796   3.471   4.305 -0.5262  0.2542 -0.8823
   14UNL     C4  502   2.969   3.370   4.370  0.0705  0.4878  0.7536
   14UNL     C5  503   3.045   3.240   4.392  0.2299 -0.4312 -0.9816
   14UNL     N6  504   3.021   3.445   4.270 -0.7175  0.3229  0.2891
   14UNL     N7  505   2.836   3.384   4.404 -0.8612  0.1156  0.0185
   14UNL     H8  506   3.015   3.149   4.337 -1.3218 -1.5482  1.5423
   14UNL     H9  507   3.032   3.210   4.496 -1.5738  1.0651 -0.7320
   14UNL    H10  508   3.153   3.252   4.376 -0.1814  2.9002 -2.0733
   15UNL     H0  509   2.941   3.924   3.972  0.4966  0.4981 -0.4848
   15UNL     H1  510   2.697   4.071   3.989 -0.1223  0.8937  1.9378
   15UNL     C2  511   2.917   4.026   3.944 -0.0397  0.5535  0.1470
   15UNL     C3  512   2.797   4.102   3.959 -0.1535 -0.7230 -0.0222
   15UNL     C4  513   2.955   4.206   3.883 -0.0775  0.4892  1.0555
   15UNL     C5  514   3.040   4.317   3.813 -0.2037  0.2699  0.6325
   15UNL     N6  515   3.021   4.093   3.902  0.4219 -0.3029 -0.1395
   15UNL     N7  516   2.821   4.221   3.910 -0.2078 -0.1572  0.0934
   15UNL     H8  517   3.034   4.398   3.887  1.9249  1.2024 -0.1409
   15UNL     H9  518   2.994   4.347   3.719  2.7873  0.9777 -0.7147
   15UNL    H10  519   3.143   4.289   3.787 -0.8434  0.7841 -2.8192
   16UNL     H0  520   3.220   3.512   3.939  1.3838  0.5663  0.5167
   16UNL     H1  521   3.228   3.741   3.780  0.6747  0.0851  0.1252
   16UNL     C2  522   3.193   3.615   3.960 -1.3008  0.2365 -0.7944
   16UNL     C3  523   3.202   3.729   3.885  0.0699 -0.6946 -0.0995
   16UNL     C4  524   3.154   3.771   4.081 -0.2661 -1.2491 -0.6025
   16UNL     C5  525   3.141   3.849   4.212  0.4873  0.3188  0.3308
   16UNL     N6  526   3.165   3.639   4.086 -0.7686 -0.5024 -0.1005
   16UNL     N7  527   3.169   3.835   3.961  0.1684 -0.1030 -0.0388
   16UNL     H8  528   3.174   3.953   4.197 -1.5821  1.3454  2.3098
   16UNL     H9  529   3.209   3.800   4.283  0.8484 -0.8931 -0.8299
   16UNL    H10  530   3.040   3.862   4.253  0.9089  2.2055  0.8742
   17UNL     H0  531   1.715   4.160   4.090 -0.8929 -0.1836  1.9935
   17UNL     H1  532   1.927   4.266   4.234  0.7548  0.0939  0.4746
   17UNL     C2  533   1.820   4.133   4.080 -1.0112 -0.0683 -0.0049
   17UNL     C3  534   1.924   4.187   4.160 -0.2872  0.8371 -0.3058
   17UNL     C4  535   1.993   4.064   4.008  0.5368  0.0722 -0.8064
   17UNL     C5  536   2.084   3.986   3.919 -0.3589  0.5584  0.7039
   17UNL     N6  537   1.859   4.053   3.985  0.3273  0.4049  0.0402
   17UNL     N7  538   2.038   4.138   4.118  0.8011  0.3599 -0.6005
   17UNL     H8  539   2.034   3.896   3.883 -0.4728  0.4023  1.2428
   17UNL     H9  540   2.131   4.045   3.840  0.9754 -1.1126  0.2043
   17UNL    H10  541   2.152   3.930   3.984  0.3890  2.0504  1.2516
   18UNL     H0  542   3.430   3.564   4.600  3.7964 -0.0852 -0.3174
   18UNL     H1  543   3.207   3.476   4.476 -0.3043 -0.6182  0.1763
   18UNL     C2  544   3.416   3.547   4.494 -0.6234 -0.5646  0.1606
   18UNL     C3  545   3.300   3.509   4.432 -0.5746 -0.0226  0.0366
   18UNL     C4  546   3.449   3.565   4.308 -0.0935 -0.0268  0.4838
   18UNL     C5  547   3.515   3.606   4.177 -0.3893  0.0988 -0.0411
   18UNL     N6  548   3.520   3.577   4.419  0.1371 -0.7754  0.8198
   18UNL     N7  549   3.319   3.524   4.307  0.6250  0.3777 -0.6001
   18UNL     H8  550   3.582   3.524   4.149 -0.9782 -0.7647  0.9980
   18UNL     H9  551   3.573   3.698   4.170 -3.8866  2.3833 -1.4673
   18UNL    H10  552   3.441   3.613   4.096 -0.0545 -0.6173 -0.4220
    1Zn      Zn  553   5.643   2.253   0.294  0.0383 -0.1857  0.0365
    2Zn      Zn  554   5.625   1.231   0.905 -0.0886 -0.2934  0.0193
    3Zn      Zn  555   5.122   1.562   0.910 -0.3297  0.3284 -0.0350
    4Zn      Zn  556   0.238   1.892   0.291  0.1372  0.2834 -0.3433
    5Zn      Zn  557   0.229   1.379   0.597 -0.0778 -0.1696 -0.0378
    6Zn      Zn  558   5.144   2.078   0.596  0.0361 -0.1336  0.1776
    7UNL     H0  559   5.122   1.813   1.073  0.8573 -0.6299 -0.5333
    7UNL     H1  560   5.148   1.812   1.346 -0.6926 -0.3145  0.6195
    7UNL     C2  561   5.124   1.727   1.139 -0.1220  0.0700  0.4602
    7UNL     C3  562   5.137   1.728   1.278  0.6983  0.0041 -0.0319
    7UNL     C4  563   5.140   1.536   1.196  0.4357  0.3659  0.0032
    7UNL     C5  564   5.135   1.382   1.192  0.2902 -0.1055  0.0588
    7UNL     N6  565   5.130   1.608   1.085 -0.5214  0.0082 -0.2301
    7UNL     N7  566   5.150   1.605   1.316  0.9016  0.1451 -0.2367
    7UNL     H8  567   5.163   1.330   1.100 -0.1967 -1.0899  0.4592
    7UNL     H9  568   5.037   1.343   1.220  0.4277 -0.5357 -0.0554
    7UNL    H10  569   5.209   1.347   1.266  0.9846  1.7292  0.3080
    8UNL     H0  570   5.702   0.993   1.009  0.3023  3.9057 -0.0776
    8UNL     H1  571   5.689   0.736   0.886 -0.2443 -0.6997  0.5720
    8UNL     C2  572   5.668   0.966   0.910  0.0357 -0.1518  0.9396
    8UNL     C3  573   5.670   0.835   0.845  0.4822 -0.7319  0.1530
    8UNL     C4  574   5.616   0.994   0.717 -0.2449  0.3274 -0.4805
    8UNL     C5  575   5.604   1.070   0.585 -0.0072  0.5333 -0.7008
    8UNL     N6  576   5.630   1.060   0.833  0.1188 -0.4361  0.0902
    8UNL     N7  577   5.637   0.853   0.720 -0.2555 -1.1448 -0.6209
    8UNL     H8  578   5.581   1.012   0.495  2.3192  1.2825 -1.8540
    8UNL     H9  579   5.689   1.137   0.569  0.4949  0.5627  1.6710
    8UNL    H10  580   5.515   1.133   0.593  0.2908  0.8514  0.1694
    9UNL     H0  581   5.329   1.653   0.727 -0.7662 -1.0452  2.7081
    9UNL     H1  582   5.324   1.885   0.576 -0.4745 -0.5981 -0.9834
    9UNL     C2  583   5.255   1.732   0.727  0.1831 -0.0166 -0.5036
    9UNL     C3  584   5.256   1.854   0.655 -0.1484  0.2853 -0.3436
    9UNL     C4  585   5.101   1.840   0.781  0.7378 -0.4913 -0.5308
    9UNL     C5  586   4.969   1.875   0.847 -0.1997  0.2625  0.1486
    9UNL     N6  587   5.155   1.724   0.808  1.0430  0.1349  0.3008
    9UNL     N7  588   5.161   1.931   0.698  0.4329 -0.1710  0.0790
    9UNL     H8  589   4.903   1.907   0.765  1.0899  3.3896  0.1857
    9UNL     H9  590   4.985   1.966   0.906 -0.2023  0.8487 -0.7305
    9UNL    H10  591   4.919   1.792   0.899  0.7716  0.1449  0.9356
   10UNL     H0  592   5.175   2.145   0.319 -1.7536 -1.4405  1.0416
   10UNL     H1  593   5.404   2.188   0.165  0.3399 -4.2569 -0.5317
   10UNL     C2  594   5.277   2.140   0.354 -1.2583 -0.3883 -0.1676
   10UNL     C3  595   5.393   2.167   0.271 -0.4279  0.0272  0.4142
   10UNL     C4  596   5.430   2.136   0.468  0.4789  0.4514  0.0964
   10UNL     C5  597   5.507   2.149   0.602  0.2831 -0.2435 -0.1120
   10UNL     N6  598   5.297   2.118   0.480 -0.4065  0.4589 -0.6261
   10UNL     N7  599   5.494   2.168   0.349 -0.8601  0.1665 -0.4644
   10UNL     H8  600   5.477   2.066   0.666 -0.7406  1.3283  1.5552
   10UNL     H9  601   5.476   2.233   0.666  1.6966 -0.7419  1.3025
   10UNL    H10  602   5.615   2.157   0.585  0.2336 -1.4502 -1.1063
   11UNL     H0  603   5.156   1.304   0.806 -0.7745 -0.7321  1.7517
   11UNL     H1  604   5.383   1.158   0.779 -1.4219 -1.5615  2.6725
   11UNL     C2  605   5.257   1.333   0.834 -0.3736 -0.3749  0.0418
   11UNL     C3  606   5.375   1.256   0.826  0.2031  0.3301 -0.6405
   11UNL     C4  607   5.409   1.438   0.906 -0.5490  0.2717 -0.2074
   11UNL     C5  608   5.482   1.549   0.976 -0.5339 -0.0569  0.3817
   11UNL     N6  609   5.273   1.449   0.897 -1.0747  0.1045 -0.1190
   11UNL     N7  610   5.477   1.320   0.880  0.0020  0.3029 -0.4874
   11UNL     H8  611   5.484   1.518   1.081 -0.4578  1.6793  0.9119
   11UNL     H9  612   5.435   1.648   0.979  0.3760  0.4090 -0.4214
   11UNL    H10  613   5.589   1.562   0.956 -0.6338 -1.1348 -1.0479
   12UNL     H0  614   2.384   4.839   4.677 -0.6957  2.4762  1.1240
   12UNL     H1  615   2.398   4.792   4.957 -1.5911 -0.8463  1.8947
   12UNL     C2  616   2.326   4.770   4.737  0.8416  0.4404  0.4025
   12UNL     C3  617   2.337   4.751   4.877 -0.5463  0.2016  0.5269
   12UNL     C4  618   2.195   4.631   4.796  0.3034 -0.3633 -0.3853
   12UNL     C5  619   2.088   4.523   4.790  0.4739 -0.1574 -0.7577
   12UNL     N6  620   2.239   4.677   4.683  0.5071 -0.8324  0.5199
   12UNL     N7  621   2.251   4.664   4.917 -0.2513 -0.7401 -0.3414
   12UNL     H8  622   2.013   4.543   4.867  0.8603 -0.6644 -0.2371
   12UNL     H9  623   2.130   4.423   4.805  1.3888  0.2476 -0.5183
   12UNL    H10  624   2.042   4.532   4.691  2.6511  1.4631 -1.7203
   13UNL     H0  625   5.837   2.353   0.445  1.9345  2.4459 -0.4105
   13UNL     H1  626   5.828   2.583   0.580 -0.6620  0.1494 -0.1716
   13UNL     C2  627   5.755   2.424   0.448 -0.5679 -0.2805 -0.5296
   13UNL     C3  628   5.754   2.547   0.510 -0.2615  0.8226 -0.9604
   13UNL     C4  629   5.584   2.513   0.405 -0.4132  0.0495  0.7265
   13UNL     C5  630   5.439   2.528   0.357 -0.5092 -0.4241 -0.6881
   13UNL     N6  631   5.651   2.407   0.370 -0.4708 -0.0461  0.5594
   13UNL     N7  632   5.637   2.605   0.494 -0.1541  0.1558 -0.1558
   13UNL     H8  633   5.422   2.504   0.251 -0.4413 -0.0510 -0.7842
   13UNL     H9  634   5.374   2.471   0.425  0.7608  0.3147  1.2382
   13UNL    H10  635   5.400   2.630   0.371  0.6381 -0.1195  0.5000
   14UNL     H0  636   5.864   1.502   0.574  2.9399  0.4709  0.3401
   14UNL     H1  637   5.633   1.449   0.719 -0.1144  0.0395 -0.5363
   14UNL     C2  638   5.847   1.423   0.646  0.1086  1.0323  0.3897
   14UNL     C3  639   5.733   1.408   0.730  0.1483  0.9160  0.5082
   14UNL     C4  640   5.892   1.285   0.770  0.4008  0.0267  0.2119
   14UNL     C5  641   5.968   1.170   0.837 -0.4259  0.0873  0.7516
   14UNL     N6  642   5.950   1.349   0.672  0.5250  0.3864  0.0056
   14UNL     N7  643   5.767   1.313   0.815  0.3372  1.2595  0.0448
   14UNL     H8  644   5.899   1.086   0.819  1.6271 -1.2658 -1.3647
   14UNL     H9  645   5.989   1.183   0.943 -0.6031  1.2709  0.6529
   14UNL    H10  646   6.052   1.135   0.776 -1.7615  0.2381 -1.3164
   15UNL     H0  647   5.862   1.829   0.373  1.6323  0.8922  4.5203
   15UNL     H1  648   5.661   1.997   0.413 -0.2341 -0.1770 -0.7028
   15UNL     C2  649   5.857   1.930   0.334  0.2004 -0.6775  0.0586
   15UNL     C3  650   5.749   2.019   0.353 -0.0525 -0.7632 -0.6656
   15UNL     C4  651   5.909   2.106   0.258 -1.1803 -0.2479 -0.6242
   15UNL     C5  652   6.000   2.215   0.206 -0.0803 -0.0241  0.5255
   15UNL     N6  653   5.963   1.992   0.286  0.2906  0.2833 -0.4417
   15UNL     N7  654   5.785   2.136   0.305  0.5686 -0.1695 -0.1955
   15UNL     H8  655   5.953   2.313   0.218 -0.7229 -0.5099  2.2927
   15UNL     H9  656   6.022   2.195   0.101 -1.1865 -2.6671  0.7016
   15UNL    H10  657   6.095   2.221   0.261 -0.2100 -0.3426  0.7855
   16UNL     H0  658   0.334   1.423   0.348  0.1938  0.3870 -1.3681
   16UNL     H1  659   0.302   1.636   0.186  0.5845  1.4014  1.0476
   16UNL     C2  660   0.288   1.517   0.375 -0.0564  0.1335 -0.8983
   16UNL     C3  661   0.271   1.627   0.289 -0.7024 -0.1700  0.5630
   16UNL     C4  662   0.203   1.658   0.477 -0.2947  0.0650 -0.0470
   16UNL     C5  663   0.153   1.736   0.597 -0.5214 -0.2162 -0.1742
   16UNL     N6  664   0.224   1.532   0.492 -0.4507  0.1680  0.3226
   16UNL     N7  665   0.218   1.726   0.361 -0.1677  0.3931 -0.0873
   16UNL     H8  666   0.062   1.795   0.583 -0.8669 -0.4108  1.1607
   16UNL     H9  667   0.226   1.803   0.645 -1.1331 -1.5331  2.8040
   16UNL    H10  668   0.134   1.669   0.682  1.0742 -0.9204 -0.3241
   17UNL     H0  669   4.671   2.111   0.505 -0.7826 -0.9248 -0.0456
   17UNL     H1  670   4.907   2.224   0.603 -3.3839 -1.1511  2.3345
   17UNL     C2  671   4.773   2.080   0.483 -0.4928  0.6573 -1.1494
   17UNL     C3  672   4.894   2.141   0.534 -0.4675  0.2457 -0.1313
   17UNL     C4  673   4.933   1.970   0.424  0.3860  0.5826 -0.8568
   17UNL     C5  674   5.002   1.848   0.373 -0.8528  0.4872  0.6468
   17UNL     N6  675   4.797   1.971   0.414 -0.3352  0.3850  0.2027
   17UNL     N7  676   4.993   2.068   0.499 -0.3854  0.7366  0.0947
   17UNL     H8  677   4.952   1.790   0.295  1.1931  0.8303 -1.0058
   17UNL     H9  678   5.099   1.875   0.330 -0.1582 -1.8947  0.5447
   17UNL    H10  679   5.014   1.782   0.460 -1.4363  0.2783  0.5750
   18UNL     H0  680   0.470   1.429   1.031  0.4302  0.0355 -0.4346
   18UNL     H1  681   0.226   1.397   0.894 -0.3391  0.4805 -0.9110
   18UNL     C2  682   0.453   1.436   0.925 -0.1687 -0.0298 -0.3480
   18UNL     C3  683   0.327   1.410   0.859  0.2441  0.2654  0.6325
   18UNL     C4  684   0.493   1.447   0.728 -0.0802 -0.1130  0.2554
   18UNL     C5  685   0.579   1.443   0.603 -0.2700 -0.6079 -0.0015
   18UNL     N6  686   0.554   1.452   0.842  0.2693  0.2111  0.1965
   18UNL     N7  687   0.355   1.425   0.726  0.1725 -0.3427 -0.0842
   18UNL     H8  688   0.577   1.539   0.550 -1.3063  1.4393  3.3697
   18UNL     H9  689   0.535   1.369   0.536 -0.9397 -1.3894  1.2661
   18UNL    H10  690   0.682   1.414   0.627  0.9733  2.6867 -0.7620
    1Zn      Zn  691   5.158   1.575   1.497  0.1824  0.1578  0.0156
    2Zn      Zn  692   5.136   0.527   2.091  0.0817 -0.0780  0.0333
    3Zn      Zn  693   4.656   0.877   2.109  0.1917  0.5276  0.2628
    4Zn      Zn  694   5.643   1.203   1.503  0.2483 -0.1718  0.0037
    5Zn      Zn  695   5.647   0.681   1.804 -0.2473 -0.3248  0.0420
    6Zn      Zn  696   4.657   1.402   1.810 -0.0677  0.2959  0.2355
    7UNL     H0  697   4.660   1.113   2.266 -0.6281 -0.5725 -0.6199
    7UNL     H1  698   4.684   1.125   2.539  1.7711  0.2401  0.5333
    7UNL     C2  699   4.663   1.030   2.335 -0.5807  0.1593  0.2736
    7UNL     C3  700   4.682   1.038   2.474  0.0968  0.4361  0.2746
    7UNL     C4  701   4.670   0.843   2.401  0.1756 -1.0620  0.0224
    7UNL     C5  702   4.608   0.702   2.401 -0.2751 -0.2164 -0.0884
    7UNL     N6  703   4.673   0.910   2.287  0.5607 -0.1840  0.0338
    7UNL     N7  704   4.677   0.915   2.523  0.4908  0.1110 -0.0849
    7UNL     H8  705   4.504   0.713   2.368  0.3975  0.3808 -2.1539
    7UNL     H9  706   4.622   0.654   2.499  1.7293  0.2460 -0.1174
    7UNL    H10  707   4.663   0.644   2.325  0.0897 -0.2782  0.2233
    8UNL     H0  708   5.250   0.292   2.179  1.8925 -0.9702 -0.5659
    8UNL     H1  709   5.221   0.042   2.089 -1.4891 -0.0031  1.0532
    8UNL     C2  710   5.194   0.265   2.090 -0.8083  0.1113  0.6776
    8UNL     C3  711   5.185   0.133   2.044  0.6098  0.2896 -0.1811
    8UNL     C4  712   5.107   0.269   1.907 -0.6153 -0.4182 -0.0909
    8UNL     C5  713   5.097   0.330   1.768 -0.1630 -0.5612  0.0100
    8UNL     N6  714   5.124   0.348   2.013 -0.2579 -0.1998  0.4181
    8UNL     N7  715   5.136   0.134   1.918  0.3916 -0.6783  0.5845
    8UNL     H8  716   5.093   0.251   1.693  1.7908 -0.8369  0.1271
    8UNL     H9  717   5.189   0.389   1.750 -0.5461  0.5575  1.4717
    8UNL    H10  718   5.006   0.391   1.777 -0.3615 -0.9998  1.2202
    9UNL     H0  719   4.872   0.969   1.930 -0.3048 -0.6606  1.8506
    9UNL     H1  720   4.888   1.187   1.783  0.6521 -0.2344  1.3005
    9UNL     C2  721   4.790   1.037   1.918 -0.1178 -0.7109  0.0400
    9UNL     C3  722   4.803   1.153   1.840 -0.4639 -0.0900 -0.2373
    9UNL     C4  723   4.638   1.150   1.958  0.1248  0.0342  0.3359
    9UNL     C5  724   4.503   1.183   2.005  0.0061 -0.3757 -0.3773
    9UNL     N6  725   4.687   1.031   1.996  0.4312 -0.0917  0.3299
    9UNL     N7  726   4.707   1.236   1.873 -0.4120 -0.3287  0.4651
    9UNL     H8  727   4.435   1.131   1.937  1.1587 -3.1646  0.4763
    9UNL     H9  728   4.482   1.287   2.035  0.0103 -1.3535  3.6083
    9UNL    H10  729   4.482   1.143   2.105  2.5436  1.6631  1.1004
   10UNL     H0  730   4.705   1.403   1.519  0.0635  0.1757 -1.5860
   10UNL     H1  731   4.926   1.492   1.382 -0.2160  0.9566 -0.0821
   10UNL     C2  732   4.792   1.449   1.563 -0.7033  0.1237  0.0707
   10UNL     C3  733   4.909   1.488   1.489  0.4131 -0.3155 -0.0112
   10UNL     C4  734   4.941   1.483   1.693  0.1175 -0.6368 -0.4540
   10UNL     C5  735   5.008   1.507   1.829 -0.1434 -0.6836 -0.0405
   10UNL     N6  736   4.810   1.459   1.695  0.8042  0.2181  0.2052
   10UNL     N7  737   5.006   1.506   1.573 -0.8432  0.6071 -1.1797
   10UNL     H8  738   4.973   1.438   1.906 -0.0923  0.0427  0.6506
   10UNL     H9  739   4.986   1.609   1.863  0.1688 -1.2748  2.0784
   10UNL    H10  740   5.118   1.504   1.827 -0.1380 -0.6688  0.1740
   11UNL     H0  741   4.677   0.626   1.983 -0.9746  0.9064 -0.6269
   11UNL     H1  742   4.917   0.460   1.998  1.1123 -0.2434  0.5596
   11UNL     C2  743   4.774   0.641   2.027 -0.9068 -0.8644 -0.0832
   11UNL     C3  744   4.897   0.563   2.027  0.1651 -0.3326  0.2728
   11UNL     C4  745   4.923   0.750   2.116 -0.1028  0.1253  0.3006
   11UNL     C5  746   4.983   0.856   2.208  0.3484  0.1253  0.6123
   11UNL     N6  747   4.797   0.758   2.089  0.4168 -0.3920 -0.3992
   11UNL     N7  748   4.987   0.628   2.089  0.2871  0.0476 -0.0955
   11UNL     H8  749   4.961   0.957   2.174  2.1481  0.7561  1.2037
   11UNL     H9  750   5.090   0.847   2.232 -0.3420 -0.6993  3.9610
   11UNL    H10  751   4.937   0.849   2.307  0.7762 -2.0190  0.7275
   12UNL     H0  752   5.775   1.379   1.066 -0.4021  1.1230  1.1740
   12UNL     H1  753   5.827   1.338   1.334  0.3590  0.8399 -0.5401
   12UNL     C2  754   5.737   1.301   1.131 -0.3061  0.1099  0.0492
   12UNL     C3  755   5.753   1.292   1.269  0.5649  0.0966 -0.2547
   12UNL     C4  756   5.597   1.180   1.201  0.3297  0.4472 -0.1837
   12UNL     C5  757   5.494   1.073   1.202  0.3622 -0.3464 -0.6093
   12UNL     N6  758   5.632   1.241   1.086  0.2927  0.8764  0.2064
   12UNL     N7  759   5.665   1.208   1.319  0.9102 -0.3409 -0.5706
   12UNL     H8  760   5.451   1.069   1.303  0.1021 -0.4170 -0.7222
   12UNL     H9  761   5.540   0.978   1.173 -2.7764 -2.3727  0.5732
   12UNL    H10  762   5.412   1.089   1.130 -0.7202  0.1663  0.6819
   13UNL     H0  763   5.384   1.679   1.669 -0.0383  1.1053  1.2888
   13UNL     H1  764   5.356   1.890   1.832 -1.0628  0.2630  1.0273
   13UNL     C2  765   5.299   1.746   1.663 -0.7633  0.1032 -0.0773
   13UNL     C3  766   5.288   1.851   1.757 -0.0358 -0.1081  0.2620
   13UNL     C4  767   5.125   1.838   1.634 -0.0135  0.5443  0.0213
   13UNL     C5  768   4.978   1.847   1.592  0.3205  0.0378 -1.0738
   13UNL     N6  769   5.196   1.737   1.583 -0.1249  0.2023 -0.6611
   13UNL     N7  770   5.172   1.911   1.742  0.1313  0.3925 -0.3268
   13UNL     H8  771   4.959   1.775   1.511 -0.3493  0.1331 -1.0041
   13UNL     H9  772   4.907   1.821   1.672  1.2740  0.7547  0.0462
   13UNL    H10  773   4.958   1.945   1.549  1.4269  0.6981 -0.1462
   14UNL     H0  774   5.390   0.761   1.729 -1.5911 -2.3252 -1.5354
   14UNL     H1  775   5.155   0.697   1.854 -0.0434  0.3131  0.3263
   14UNL     C2  776   5.378   0.707   1.822 -0.5913 -0.4182 -0.2376
   14UNL     C3  777   5.254   0.661   1.879  0.0260 -0.0284 -0.4268
   14UNL     C4  778   5.416   0.567   1.962 -0.6387 -0.3698  0.1719
   14UNL     C5  779   5.497   0.482   2.054  0.7954  0.4051  0.0290
   14UNL     N6  780   5.481   0.644   1.873  0.1670  0.3993  0.1088
   14UNL     N7  781   5.281   0.581   1.983 -0.6721  0.9116 -0.2489
   14UNL     H8  782   5.446   0.389   2.083  0.6861  0.1729 -0.8708
   14UNL     H9  783   5.513   0.538   2.147  1.8651 -2.4873  1.7184
   14UNL    H10  784   5.597   0.455   2.018 -0.1418 -1.7067 -1.1813
   15UNL     H0  785   5.402   1.173   1.628 -0.6738  2.2354  3.5452
   15UNL     H1  786   5.179   1.324   1.641  0.2137 -0.3206  1.4140
   15UNL     C2  787   5.392   1.267   1.574  0.4988  0.5227 -0.0227
   15UNL     C3  788   5.270   1.347   1.588 -0.6366  0.2960  0.1794
   15UNL     C4  789   5.423   1.427   1.471  0.1607  0.6386 -0.3129
   15UNL     C5  790   5.501   1.522   1.387  0.1039 -0.7293  0.6210
   15UNL     N6  791   5.490   1.319   1.512 -0.4420  0.0460  0.3406
   15UNL     N7  792   5.292   1.450   1.513  0.4353  0.0236 -0.2023
   15UNL     H8  793   5.497   1.618   1.440  0.2649 -1.3361  1.7685
   15UNL     H9  794   5.443   1.548   1.298 -2.3092 -2.0392  1.7227
   15UNL    H10  795   5.602   1.498   1.350  0.9215 -1.4062  3.1201
   16UNL     H0  796   5.712   0.731   1.530 -0.0281  0.0732 -0.3893
   16UNL     H1  797   5.699   0.977   1.397 -2.0367  0.4403  0.1500
   16UNL     C2  798   5.684   0.826   1.572  0.5118 -0.1194  0.4384
   16UNL     C3  799   5.671   0.951   1.498 -0.4543  0.3691  0.5978
   16UNL     C4  800   5.627   0.974   1.697 -0.0520  0.2691 -0.4844
   16UNL     C5  801   5.601   1.050   1.825  0.4819  0.7985  0.6381
   16UNL     N6  802   5.651   0.842   1.701  0.4975 -0.2337 -0.4058
   16UNL     N7  803   5.626   1.041   1.579 -0.4251  0.2139  0.5372
   16UNL     H8  804   5.614   1.158   1.810  2.5896  0.6335  0.8558
   16UNL     H9  805   5.678   1.028   1.901  0.0934  0.8571  1.0550
   16UNL    H10  806   5.501   1.037   1.867  0.5274  0.4246  0.6344
   17UNL     H0  807   4.193   1.434   1.660 -1.2931 -2.2472 -2.5019
   17UNL     H1  808   4.416   1.522   1.800  0.1549  0.1809  0.1337
   17UNL     C2  809   4.291   1.388   1.665 -0.7063 -0.9085  0.2719
   17UNL     C3  810   4.406   1.438   1.733  0.5538  0.3543 -0.1486
   17UNL     C4  811   4.440   1.280   1.607  0.0599  0.3944  0.5818
   17UNL     C5  812   4.515   1.171   1.523  0.4576  0.0877 -0.1239
   17UNL     N6  813   4.314   1.296   1.578 -0.1214  0.7445 -0.3246
   17UNL     N7  814   4.508   1.362   1.695  0.5944 -0.2393  0.2084
   17UNL     H8  815   4.439   1.118   1.464  0.7257 -1.0753  0.5458
   17UNL     H9  816   4.585   1.226   1.460 -1.7166  1.1518 -1.7501
   17UNL    H10  817   4.564   1.101   1.592 -1.2591 -1.1579 -0.1060
   18UNL     H0  818   5.878   0.817   2.220  0.7304 -0.2934 -0.1847
   18UNL     H1  819   5.666   0.698   2.086  0.5184  0.0080 -0.9851
   18UNL     C2  820   5.868   0.792   2.116 -0.0981 -0.3593 -0.0990
   18UNL     C3  821   5.759   0.738   2.048  0.8025  0.0803 -0.2144
   18UNL     C4  822   5.917   0.772   1.926 -0.4715  0.7860 -0.4670
   18UNL     C5  823   5.996   0.786   1.797 -0.6958 -0.2181 -1.1697
   18UNL     N6  824   5.977   0.803   2.042  0.0891 -0.5123 -0.8429
   18UNL     N7  825   5.788   0.716   1.919  0.1347 -0.2175  0.3751
   18UNL     H8  826   6.103   0.763   1.811 -0.6022 -0.2906 -1.9593
   18UNL     H9  827   5.982   0.888   1.758 -1.3155 -0.9481 -2.9676
   18UNL    H10  828   5.970   0.715   1.718 -1.2219  0.9804 -2.1032
    1Zn      Zn  829   4.668   0.864   2.700  0.1898 -0.4090 -0.2926
    2Zn      Zn  830   2.696   5.376   3.306 -0.0747 -0.1387  0.0646
    3Zn      Zn  831   4.173   0.162   3.308 -0.0046  0.1325  0.2115
    4Zn      Zn  832   5.162   0.524   2.690 -0.4119  0.1486  0.2154
    5Zn      Zn  833   5.145   0.016   2.989  0.0825  0.2995 -0.1361
    6Zn      Zn  834   4.184   0.692   3.005  0.0372  0.0251  0.0451
    7UNL     H0  835   4.210   0.388   3.469 -0.0174  0.6301  0.3197
    7UNL     H1  836   4.240   0.387   3.739 -0.0674 -0.1563  0.0331
    7UNL     C2  837   4.194   0.304   3.535  0.0117  0.3699 -0.0028
    7UNL     C3  838   4.205   0.308   3.674 -0.3309 -0.0029 -0.0158
    7UNL     C4  839   4.173   0.122   3.599  0.2774 -0.0738  0.1993
    7UNL     C5  840   4.157  -0.027   3.590 -0.3421  0.0962 -0.0946
    7UNL     N6  841   4.160   0.188   3.480  0.3854 -0.3345 -0.2925
    7UNL     N7  842   4.175   0.194   3.715 -0.3067  0.5002 -0.4250
    7UNL     H8  843   4.069  -0.059   3.647  2.6836 -2.9458  3.3431
    7UNL     H9  844   4.246  -0.079   3.626  1.4482  3.7017  1.2380
    7UNL    H10  845   4.137  -0.062   3.489 -1.3487 -0.8447  0.4102
    8UNL     H0  846   2.769   5.146   3.392  1.0780  1.1765 -0.8556
    8UNL     H1  847   2.786   4.901   3.269  1.2955  0.4783 -1.6151
    8UNL     C2  848   2.728   5.118   3.296 -0.6795  0.2639  0.1253
    8UNL     C3  849   2.740   4.993   3.238  0.3317  0.3566 -0.5810
    8UNL     C4  850   2.666   5.133   3.120 -0.5952  0.1734 -0.4665
    8UNL     C5  851   2.637   5.206   2.985  0.4032  0.5779 -0.1850
    8UNL     N6  852   2.678   5.213   3.226 -0.8185  0.4759  0.4968
    8UNL     N7  853   2.690   5.001   3.118  0.2625 -0.3662 -0.8156
    8UNL     H8  854   2.533   5.242   2.980 -0.4150 -1.0061  2.7304
    8UNL     H9  855   2.630   5.132   2.904 -0.9051 -0.2982  0.6746
    8UNL    H10  856   2.715   5.280   2.967  0.1552  0.8525 -0.1412
    9UNL     H0  857   4.344   0.227   3.104 -0.3608 -0.9727  1.8936
    9UNL     H1  858   4.381   0.458   2.962  1.5848  0.4016  0.5811
    9UNL     C2  859   4.293   0.321   3.119  0.5599 -0.0234 -0.4803
    9UNL     C3  860   4.312   0.445   3.044 -0.2663 -0.3366 -1.0015
    9UNL     C4  861   4.157   0.450   3.182  0.1309  0.9291  0.0189
    9UNL     C5  862   4.033   0.495   3.256 -0.0759 -0.1090 -0.3241
    9UNL     N6  863   4.193   0.324   3.210 -0.2710  0.4308 -0.3854
    9UNL     N7  864   4.215   0.532   3.086  0.7326 -0.3464 -0.1894
    9UNL     H8  865   3.946   0.502   3.191 -0.9487  1.6130  0.9732
    9UNL     H9  866   4.042   0.598   3.293 -1.7883  0.5782 -1.6844
    9UNL    H10  867   4.012   0.427   3.340 -1.0402  0.9221  0.2925
   10UNL     H0  868   4.194   0.726   2.744 -0.2101 -1.6819  3.2644
   10UNL     H1  869   4.424   0.813   2.587 -0.2126 -1.4195  0.1651
   10UNL     C2  870   4.297   0.747   2.773  0.2646 -0.6169  1.0434
   10UNL     C3  871   4.412   0.790   2.692  0.4956 -0.0846  0.5645
   10UNL     C4  872   4.452   0.767   2.896  0.1786 -0.1477 -0.4582
   10UNL     C5  873   4.529   0.772   3.021 -0.2674  0.0899 -0.9212
   10UNL     N6  874   4.323   0.741   2.897  0.5591 -0.2229  0.1240
   10UNL     N7  875   4.509   0.802   2.775 -0.2966 -0.3584  0.3126
   10UNL     H8  876   4.469   0.753   3.111  0.1753  1.5610 -0.2701
   10UNL     H9  877   4.583   0.867   3.037  0.0984 -0.5860  2.9553
   10UNL    H10  878   4.614   0.705   3.007 -0.1978  0.0878 -0.5179
   11UNL     H0  879   2.230   5.462   3.225 -0.2286 -2.3933  2.8607
   11UNL     H1  880   2.450   5.307   3.215 -1.0779  0.4829 -4.4653
   11UNL     C2  881   2.331   5.493   3.249 -0.0433 -0.6375  0.3211
   11UNL     C3  882   2.445   5.412   3.241 -0.5271 -0.3716 -0.2664
   11UNL     C4  883   2.485   5.592   3.323 -0.2311 -0.4157 -0.4387
   11UNL     C5  884   2.575   5.712   3.352 -0.7099 -0.3095 -0.5120
   11UNL     N6  885   2.357   5.611   3.291 -0.6571 -0.9663  0.8371
   11UNL     N7  886   2.543   5.474   3.294  0.4735  0.0601  0.3054
   11UNL     H8  887   2.530   5.796   3.407 -1.1553 -1.2817  0.6528
   11UNL     H9  888   2.618   5.733   3.254  1.0124  0.5832  0.3897
   11UNL    H10  889   2.649   5.677   3.425 -2.6082  2.6861  3.2233
   12UNL     H0  890   5.356   0.644   2.265 -0.2252  1.2598  0.9968
   12UNL     H1  891   5.364   0.631   2.530  0.2314  1.3072 -0.2403
   12UNL     C2  892   5.285   0.592   2.327 -0.1883  0.2275  0.2208
   12UNL     C3  893   5.294   0.582   2.464  0.4343  0.5331  0.0940
   12UNL     C4  894   5.111   0.514   2.385 -0.1528  0.0166 -0.1016
   12UNL     C5  895   4.984   0.444   2.381 -0.3678  0.4580  0.4203
   12UNL     N6  896   5.172   0.546   2.271 -0.3869 -0.2038 -0.0432
   12UNL     N7  897   5.176   0.543   2.508 -0.4500 -0.3100  0.4379
   12UNL     H8  898   4.962   0.402   2.282 -1.5264 -0.0862  0.8893
   12UNL     H9  899   4.902   0.513   2.407  0.9878  2.3999 -0.2798
   12UNL    H10  900   4.982   0.366   2.459  1.2113 -1.8330 -1.6923
   13UNL     H0  901   4.868   0.984   2.858  1.1384  1.3411 -0.8937
   13UNL     H1  902   4.844   1.218   3.011  0.7818  0.8517  0.0799
   13UNL     C2  903   4.789   1.057   2.858 -0.1947 -0.0467  0.0146
   13UNL     C3  904   4.781   1.181   2.931  1.0312  0.6274 -0.0143
   13UNL     C4  905   4.615   1.155   2.811  0.1856 -0.3212  0.6226
   13UNL     C5  906   4.478   1.171   2.746 -0.1923 -0.2642  0.0371
   13UNL     N6  907   4.681   1.040   2.783  0.7120 -0.0098  0.1960
   13UNL     N7  908   4.667   1.242   2.905 -0.0117  0.0085  0.7270
   13UNL     H8  909   4.472   1.148   2.639  1.3349 -0.0431 -0.1134
   13UNL     H9  910   4.411   1.103   2.801  0.4656 -0.3639  0.7252
   13UNL    H10  911   4.450   1.273   2.776  2.2448 -0.5626  3.9596
   14UNL     H0  912   4.877   0.111   2.980  3.5656  0.2750 -0.1596
   14UNL     H1  913   4.660  -0.006   3.103 -0.2072  1.0454 -1.3259
   14UNL     C2  914   4.879   0.036   3.057 -0.0452  0.2326  0.0818
   14UNL     C3  915   4.765  -0.022   3.121 -0.6440  0.0597  0.5447
   14UNL     C4  916   4.948  -0.098   3.178  0.9317 -0.3190 -0.6853
   14UNL     C5  917   5.042  -0.204   3.231  0.0394 -0.1161  0.2955
   14UNL     N6  918   4.998  -0.014   3.094  0.1068  0.3008  0.0804
   14UNL     N7  919   4.806  -0.106   3.204 -0.2236  0.3236  0.1198
   14UNL     H8  920   5.059  -0.299   3.179  1.7367  0.1278  0.3590
   14UNL     H9  921   5.009  -0.243   3.329 -0.1737 -2.7836 -0.7455
   14UNL    H10  922   5.143  -0.168   3.254  0.6358 -1.3595 -0.2945
   15UNL     H0  923   4.902   0.452   2.734 -2.2718 -0.6313 -1.2116
   15UNL     H1  924   4.671   0.600   2.767  1.2018  0.0179  0.6348
   15UNL     C2  925   4.894   0.560   2.735 -0.1421 -0.4265 -0.5517
   15UNL     C3  926   4.773   0.634   2.754  0.9394  0.6388  0.1607
   15UNL     C4  927   4.940   0.749   2.711 -0.0625  0.1700 -0.2794
   15UNL     C5  928   5.025   0.868   2.677  0.7812  0.7061  0.1990
   15UNL     N6  929   5.003   0.630   2.714 -0.0711 -0.6348  0.0837
   15UNL     N7  930   4.804   0.760   2.732 -0.6462  0.3103  0.0257
   15UNL     H8  931   4.956   0.949   2.649 -0.7401 -0.6999 -0.2669
   15UNL     H9  932   5.098   0.847   2.598  0.7023  3.0521 -0.5815
   15UNL    H10  933   5.079   0.910   2.763 -0.7394  0.7293  1.1749
   16UNL     H0  934   5.209   0.032   2.724  1.8978 -0.0328  1.9804
   16UNL     H1  935   5.235   0.268   2.577  0.2924  1.1144  0.4882
   16UNL     C2  936   5.174   0.131   2.749 -1.3090 -0.6036  0.2492
   16UNL     C3  937   5.193   0.251   2.674  0.7252  0.3162  0.5448
   16UNL     C4  938   5.134   0.288   2.863 -0.9233  0.1438 -0.6681
   16UNL     C5  939   5.114   0.370   2.994 -0.0702 -0.7665  0.4495
   16UNL     N6  940   5.137   0.158   2.872  0.2950  0.3698 -0.2095
   16UNL     N7  941   5.167   0.356   2.747  0.2503  0.3312 -0.4818
   16UNL     H8  942   5.040   0.448   2.974 -0.3696 -0.4729  2.4911
   16UNL     H9  943   5.201   0.432   3.016 -0.4866 -0.1807  0.4766
   16UNL    H10  944   5.075   0.319   3.083 -1.2143  3.0229  2.2947
   17UNL     H0  945   3.696   0.694   2.942 -0.9444 -1.6540 -0.5014
   17UNL     H1  946   3.915   0.806   3.059 -1.2153 -0.2651  0.4900
   17UNL     C2  947   3.799   0.670   2.920 -0.4873  0.0836 -0.4327
   17UNL     C3  948   3.910   0.730   2.983 -0.1586  0.3277 -0.2045
   17UNL     C4  949   3.953   0.593   2.841  0.5492  0.0905 -0.6331
   17UNL     C5  950   4.040   0.504   2.754  0.4260 -0.3162 -0.3074
   17UNL     N6  951   3.826   0.595   2.814  0.4508 -0.6098 -0.4922
   17UNL     N7  952   4.012   0.675   2.930 -0.3832  0.6080  0.4238
   17UNL     H8  953   4.042   0.555   2.657 -0.8160 -2.5435 -1.5984
   17UNL     H9  954   4.145   0.492   2.782  0.5406 -0.8202 -0.9309
   17UNL    H10  955   3.995   0.404   2.751  0.4013 -0.3062 -0.2733
   18UNL     H0  956   5.401   0.114   3.402 -2.2687  2.1640 -0.4399
   18UNL     H1  957   5.156   0.077   3.257  0.1895 -0.4315  0.2595
   18UNL     C2  958   5.379   0.096   3.298  0.2830 -0.1330 -0.6757
   18UNL     C3  959   5.259   0.074   3.226  0.2873  0.0332  0.5358
   18UNL     C4  960   5.421   0.080   3.104 -0.0529 -0.0500 -0.2752
   18UNL     C5  961   5.506   0.077   2.983 -0.2355 -0.2485 -0.1653
   18UNL     N6  962   5.479   0.106   3.217 -0.6014  0.0573 -0.0175
   18UNL     N7  963   5.285   0.069   3.097  0.2067  0.9133 -0.3970
   18UNL     H8  964   5.447   0.098   2.893  1.4665  1.4231 -0.9466
   18UNL     H9  965   5.559  -0.018   2.972 -0.0406 -0.5427  2.5182
   18UNL    H10  966   5.584   0.154   2.976 -0.9051  0.4492 -0.1033
    1Zn      Zn  967   4.171   0.172   3.890  0.0853 -0.3680 -0.1319
    2Zn      Zn  968   2.209   4.681   4.502 -0.4548 -0.0089 -0.2352
    3Zn      Zn  969   1.715   5.029   4.507 -0.2444 -0.1553 -0.1425
    4Zn      Zn  970   2.703   5.370   3.899  0.0400  0.4320  0.2614
    5Zn      Zn  971   2.703   4.847   4.225 -0.0981  0.2752 -0.3045
    6Zn      Zn  972   1.724   5.540   4.206 -0.2326 -0.3589  0.2382
    7UNL     H0  973   1.690   5.233   4.658  0.7293  0.2810 -0.5511
    7UNL     H1  974   1.707   5.264   4.922  2.4536 -1.8020  2.2568
    7UNL     C2  975   1.692   5.148   4.725 -1.0969  0.2634 -0.4587
    7UNL     C3  976   1.702   5.174   4.861 -0.8740 -0.0177 -0.4875
    7UNL     C4  977   1.717   4.975   4.807  0.6214  0.4635 -0.1781
    7UNL     C5  978   1.741   4.826   4.810  0.3391 -0.2749 -0.7758
    7UNL     N6  979   1.703   5.027   4.685 -0.0893 -0.6887 -0.5245
    7UNL     N7  980   1.720   5.059   4.917  0.1977 -0.4927 -0.2981
    7UNL     H8  981   1.716   4.778   4.905 -0.1338 -1.2610 -1.3669
    7UNL     H9  982   1.843   4.790   4.794 -0.0912 -0.5657 -3.3592
    7UNL    H10  983   1.674   4.780   4.735 -0.9681 -1.7356  1.1757
    8UNL     H0  984   2.288   4.413   4.594 -0.6387  2.1227  0.2734
    8UNL     H1  985   2.283   4.181   4.447 -1.2891 -1.1497  0.2054
    8UNL     C2  986   2.257   4.404   4.491  0.1995 -0.8412  0.2108
    8UNL     C3  987   2.253   4.282   4.421  0.7785 -0.4976  0.1896
    8UNL     C4  988   2.196   4.446   4.309  0.6487 -0.5813 -0.3715
    8UNL     C5  989   2.172   4.529   4.183 -0.4186  0.3598 -0.1553
    8UNL     N6  990   2.214   4.511   4.423  0.0473 -0.0622  0.4404
    8UNL     N7  991   2.205   4.304   4.301  0.4713  0.1405  0.5088
    8UNL     H8  992   2.064   4.547   4.170 -0.0257  2.4179 -0.9760
    8UNL     H9  993   2.206   4.466   4.100  1.9278  1.1266  0.1518
    8UNL    H10  994   2.224   4.626   4.179  1.8101 -0.7992 -0.4718
    9UNL     H0  995   1.877   5.092   4.317 -0.9344 -0.6554  0.9070
    9UNL     H1  996   1.913   5.314   4.168  2.1797 -0.9305  2.2343
    9UNL     C2  997   1.825   5.186   4.328 -0.3145 -0.1783 -0.0906
    9UNL     C3  998   1.843   5.302   4.249 -0.4478 -0.2530  0.2162
    9UNL     C4  999   1.686   5.315   4.392 -0.0626  0.0071  0.7841
    9UNL     C5 1000   1.545   5.353   4.434 -0.4578 -0.3892 -0.1710
    9UNL     N6 1001   1.741   5.198   4.430  1.0743 -0.9627 -0.0216
    9UNL     N7 1002   1.751   5.384   4.294 -0.1645 -0.5124  0.6100
    9UNL     H8 1003   1.515   5.456   4.410 -2.2091 -0.1440  2.6170
    9UNL     H9 1004   1.528   5.339   4.541 -0.3859 -2.0340 -0.3482
    9UNL    H10 1005   1.464   5.295   4.388 -1.6849  1.1605 -0.0470
   10UNL     H0 1006   1.760   5.520   3.922 -1.9968  1.3005  1.9382
   10UNL     H1 1007   1.956   5.639   3.777 -1.7589 -2.4540  0.2011
   10UNL     C2 1008   1.853   5.562   3.958 -0.5458  0.2685 -0.3881
   10UNL     C3 1009   1.958   5.621   3.883 -0.0625 -0.0629  0.6401
   10UNL     C4 1010   1.980   5.642   4.083  0.2763  0.3219  0.2720
   10UNL     C5 1011   2.041   5.687   4.213 -0.4945 -0.4666 -0.2624
   10UNL     N6 1012   1.863   5.578   4.090 -0.7540  0.2985  0.0489
   10UNL     N7 1013   2.051   5.666   3.965  0.1164 -0.9204  0.2467
   10UNL     H8 1014   2.021   5.616   4.294 -2.9247  0.4190 -0.0163
   10UNL     H9 1015   1.987   5.776   4.245 -1.3586 -0.4425 -1.7082
   10UNL    H10 1016   2.149   5.705   4.204 -0.4975 -0.0107  0.5777
   11UNL     H0 1017   1.753   4.754   4.382 -0.3987 -1.1189  0.5134
   11UNL     H1 1018   1.982   4.603   4.402  1.5582  0.7882 -0.6958
   11UNL     C2 1019   1.843   4.784   4.434 -0.1078  0.8268 -1.0117
   11UNL     C3 1020   1.958   4.703   4.436 -0.1312  0.2694 -0.2863
   11UNL     C4 1021   1.986   4.886   4.521  0.5978 -0.4899 -0.5204
   11UNL     C5 1022   2.048   5.003   4.595 -0.0986 -0.2423  0.4181
   11UNL     N6 1023   1.861   4.907   4.482  0.1321 -0.1586  0.5822
   11UNL     N7 1024   2.052   4.771   4.497 -0.2020  0.2404 -0.0025
   11UNL     H8 1025   2.116   4.971   4.675 -1.8242 -0.5114  1.8528
   11UNL     H9 1026   1.976   5.071   4.642 -0.8466 -0.9722  0.3524
   11UNL    H10 1027   2.108   5.066   4.528 -1.5396  0.5332 -0.1995
   12UNL     H0 1028   2.916   5.484   3.481  0.4708  0.7561 -0.0672
   12UNL     H1 1029   2.912   5.461   3.742  1.7457 -0.2965 -0.9727
   12UNL     C2 1030   2.849   5.417   3.532  0.5845  0.7263  0.0412
   12UNL     C3 1031   2.843   5.418   3.672  0.5319 -0.2651  0.1577
   12UNL     C4 1032   2.675   5.338   3.591  0.5903 -0.2294  0.1972
   12UNL     C5 1033   2.538   5.271   3.580 -1.0072  0.4844 -0.6501
   12UNL     N6 1034   2.734   5.375   3.483 -0.0044 -0.1729 -0.1749
   12UNL     N7 1035   2.728   5.366   3.713  0.1829 -0.1285 -0.1069
   12UNL     H8 1036   2.473   5.333   3.516 -0.5807  1.9716  0.2983
   12UNL     H9 1037   2.496   5.270   3.681  1.5450  1.3545  0.5186
   12UNL    H10 1038   2.551   5.172   3.536 -0.6590  0.1113  0.2812
   13UNL     H0 1039   4.378   0.288   4.013 -0.9664 -0.1936 -1.9873
   13UNL     H1 1040   4.402   0.526   4.161  1.6458 -3.0770  0.5919
   13UNL     C2 1041   4.301   0.362   4.029 -0.4473 -0.0196 -0.1161
   13UNL     C3 1042   4.317   0.486   4.108  0.3381  0.3585 -0.1715
   13UNL     C4 1043   4.127   0.459   4.018  0.9791  0.1892 -0.0538
   13UNL     C5 1044   3.989   0.490   3.956 -0.1649  0.1564  0.0702
   13UNL     N6 1045   4.179   0.343   3.985  0.5874  0.0786 -0.3621
   13UNL     N7 1046   4.197   0.548   4.100  0.2015 -0.3177  0.3319
   13UNL     H8 1047   3.960   0.595   3.961 -0.0090  0.2352 -0.5615
   13UNL     H9 1048   3.991   0.474   3.847 -0.6549  0.5553  0.0009
   13UNL    H10 1049   3.900   0.435   3.989 -1.0737  0.8112 -1.2195
   14UNL     H0 1050   2.465   4.975   4.194 -3.3477  0.2856  1.3111
   14UNL     H1 1051   2.226   4.904   4.323  0.2608 -0.8784  0.5818
   14UNL     C2 1052   2.448   4.891   4.261 -0.3105 -0.6680  1.0627
   14UNL     C3 1053   2.326   4.863   4.331  0.6341 -0.0752  0.2114
   14UNL     C4 1054   2.479   4.748   4.386 -0.3378  0.0165 -0.2656
   14UNL     C5 1055   2.551   4.626   4.450 -0.4542 -0.2506 -0.0850
   14UNL     N6 1056   2.548   4.819   4.302 -0.4113  0.5215  0.2392
   14UNL     N7 1057   2.346   4.763   4.420  0.3236 -0.4072  0.2182
   14UNL     H8 1058   2.582   4.556   4.372  2.9650  1.0834 -0.0992
   14UNL     H9 1059   2.487   4.569   4.518 -1.0974  0.2721 -0.2406
   14UNL    H10 1060   2.646   4.649   4.500 -0.8902  0.4838  0.4376
   15UNL     H0 1061   2.463   5.316   4.001  1.4491  0.9486  0.8267
   15UNL     H1 1062   2.234   5.457   4.000 -0.6833 -0.2509 -2.6523
   15UNL     C2 1063   2.450   5.415   3.961  0.6124  0.5886  0.1618
   15UNL     C3 1064   2.330   5.485   3.959  0.4477  0.0859  0.0072
   15UNL     C4 1065   2.492   5.599   3.915 -0.3657 -0.6933  0.1828
   15UNL     C5 1066   2.586   5.715   3.864  0.0902  0.8492 -0.5513
   15UNL     N6 1067   2.553   5.479   3.920  0.9340  0.2239  0.9769
   15UNL     N7 1068   2.351   5.613   3.926 -0.5853  0.0668 -0.8422
   15UNL     H8 1069   2.534   5.796   3.810  1.4011  2.5455  0.6178
   15UNL     H9 1070   2.671   5.673   3.808  0.2777 -0.4589  0.6732
   15UNL    H10 1071   2.640   5.767   3.944  0.1548 -1.3877  0.9506
   16UNL     H0 1072   2.761   4.887   3.960  0.5518  0.3685 -1.3506
   16UNL     H1 1073   2.723   5.110   3.791  2.1211 -2.5879  0.0889
   16UNL     C2 1074   2.721   4.985   3.982  0.0671 -0.0633 -0.1868
   16UNL     C3 1075   2.708   5.097   3.897  0.5505 -0.0426  0.2595
   16UNL     C4 1076   2.679   5.141   4.099  0.3403  0.3709 -0.0764
   16UNL     C5 1077   2.650   5.216   4.222  0.2046 -0.6612 -0.6045
   16UNL     N6 1078   2.698   5.011   4.107 -0.0095  0.7509 -0.2791
   16UNL     N7 1079   2.683   5.199   3.972 -0.1680  0.3837 -0.1082
   16UNL     H8 1080   2.615   5.319   4.209  0.8194 -0.5586 -1.5662
   16UNL     H9 1081   2.738   5.228   4.287 -1.6877 -0.4524  2.0996
   16UNL    H10 1082   2.587   5.167   4.298  0.0701  0.2264 -0.1305
   17UNL     H0 1083   3.200   0.013   4.079  0.0426  0.7698  0.1289
   17UNL     H1 1084   3.425   0.104   4.226  1.9101 -1.7083  0.7595
   17UNL     C2 1085   3.299  -0.030   4.081 -0.1218  0.3950  0.1718
   17UNL     C3 1086   3.416   0.029   4.149  0.0218 -0.5167 -0.2735
   17UNL     C4 1087   3.465  -0.131   4.033 -0.0771 -0.7295  0.1580
   17UNL     C5 1088   3.544  -0.241   3.972  0.1218  0.1519  0.2789
   17UNL     N6 1089   3.341  -0.116   3.990 -0.4205 -0.5172  0.2406
   17UNL     N7 1090   3.524  -0.042   4.123 -0.2037 -0.4691 -0.5632
   17UNL     H8 1091   3.474  -0.320   3.943 -0.0809 -0.1619  1.5485
   17UNL     H9 1092   3.611  -0.207   3.893  1.9406 -0.4638  1.4919
   17UNL    H10 1093   3.608  -0.284   4.050 -2.2332 -0.7211  1.8511
   18UNL     H0 1094   2.929   5.029   4.615  1.2448  1.3806 -1.1258
   18UNL     H1 1095   2.713   4.908   4.502 -0.9249  2.6806 -2.6891
   18UNL     C2 1096   2.926   4.964   4.529 -0.4716  0.5337 -0.4729
   18UNL     C3 1097   2.815   4.898   4.469 -0.3130  0.0492 -0.4199
   18UNL     C4 1098   2.980   4.922   4.340  0.3971  0.9548  0.3045
   18UNL     C5 1099   3.060   4.917   4.209 -0.2265  0.2542 -0.8184
   18UNL     N6 1100   3.034   4.954   4.458  0.8514  0.0345 -0.5026
   18UNL     N7 1101   2.847   4.882   4.336  0.7440 -0.2634  0.0764
   18UNL     H8 1102   3.076   4.814   4.175  0.7434 -1.3430  3.8275
   18UNL     H9 1103   3.161   4.959   4.213 -0.6832  1.4815 -1.5093
   18UNL    H10 1104   3.011   4.986   4.138 -1.2547  1.1879  0.7178
    1Zn      Zn 1105   5.150   3.635   0.298 -0.0706 -0.0375 -0.3689
    2Zn      Zn 1106   5.141   2.614   0.890  0.2449 -0.1063  0.0977
    3Zn      Zn 1107   4.649   2.939   0.903  0.1945 -0.3613 -0.0252
    4Zn      Zn 1108   5.635   3.281   0.284  0.0579  0.0379  0.5078
    5Zn      Zn 1109   5.627   2.763   0.581 -0.1738 -0.0413 -0.5902
    6Zn      Zn 1110   4.664   3.454   0.599  0.1073 -0.0975 -0.2639
    7UNL     H0 1111   4.742   3.170   1.097  2.8341 -0.2208  1.3347
    7UNL     H1 1112   4.723   3.154   1.374 -2.3034  1.1427  0.3699
    7UNL     C2 1113   4.699   3.091   1.156 -0.2807  0.2995  0.0011
    7UNL     C3 1114   4.696   3.084   1.296  0.1765  0.0458  0.4255
    7UNL     C4 1115   4.658   2.907   1.205 -0.2489  0.2905  0.1732
    7UNL     C5 1116   4.629   2.757   1.194 -0.2908  0.0568 -0.3541
    7UNL     N6 1117   4.677   2.977   1.093 -0.0922 -0.2017  0.3212
    7UNL     N7 1118   4.675   2.960   1.331 -0.7634  0.3399  0.4651
    7UNL     H8 1119   4.527   2.731   1.163  0.4221 -1.8224 -1.3319
    7UNL     H9 1120   4.648   2.697   1.284 -0.1276 -2.3711 -1.9185
    7UNL    H10 1121   4.697   2.704   1.127  1.3832 -1.4013  2.3264
    8UNL     H0 1122   5.179   2.349   1.014  0.7266  3.3435 -1.0098
    8UNL     H1 1123   5.164   2.106   0.880  2.0779  0.7154 -0.4797
    8UNL     C2 1124   5.154   2.333   0.910  0.1103  1.1141 -0.5639
    8UNL     C3 1125   5.153   2.209   0.846  0.1298  0.7802  0.1911
    8UNL     C4 1126   5.138   2.365   0.724 -0.2654  0.7508  0.7496
    8UNL     C5 1127   5.127   2.429   0.587  0.2292 -0.3325 -0.1879
    8UNL     N6 1128   5.139   2.436   0.833 -0.0517  0.3242 -0.0255
    8UNL     N7 1129   5.147   2.226   0.716 -0.4293  0.3597 -0.1867
    8UNL     H8 1130   5.145   2.362   0.503 -0.7622 -0.2558 -0.4716
    8UNL     H9 1131   5.203   2.508   0.578 -0.7059  0.6055 -0.0295
    8UNL    H10 1132   5.036   2.489   0.579 -0.6175 -1.7083 -1.2023
    9UNL     H0 1133   4.785   2.993   0.703  0.2952  0.0961 -1.7053
    9UNL     H1 1134   4.842   3.256   0.610  0.1774  1.5172 -0.4741
    9UNL     C2 1135   4.730   3.085   0.718 -0.4276 -0.5711 -0.0589
    9UNL     C3 1136   4.762   3.214   0.669  0.6705 -0.2076 -0.9923
    9UNL     C4 1137   4.592   3.211   0.778 -0.6400  0.5941  0.2801
    9UNL     C5 1138   4.482   3.253   0.871 -0.5137 -0.0572 -0.5811
    9UNL     N6 1139   4.638   3.090   0.805  0.0653  0.6084 -0.1398
    9UNL     N7 1140   4.666   3.296   0.706  0.0129  0.0919 -0.5210
    9UNL     H8 1141   4.393   3.191   0.858 -2.5539  2.8174 -1.5005
    9UNL     H9 1142   4.440   3.353   0.855 -2.4870 -0.8635 -0.7556
    9UNL    H10 1143   4.515   3.253   0.976 -0.4749  0.1259 -0.5918
   10UNL     H0 1144   4.705   3.491   0.309 -0.2071  2.6250 -1.8323
   10UNL     H1 1145   4.930   3.589   0.193  1.7148 -1.5787 -0.7633
   10UNL     C2 1146   4.797   3.511   0.363 -0.8467 -0.2922  0.5824
   10UNL     C3 1147   4.912   3.560   0.296  0.1299 -0.1439 -0.5928
   10UNL     C4 1148   4.930   3.525   0.500 -0.7515 -0.0456  0.0975
   10UNL     C5 1149   4.986   3.543   0.643 -0.2004 -0.0590  0.1704
   10UNL     N6 1150   4.805   3.481   0.490  0.5800  0.4007  0.1769
   10UNL     N7 1151   5.004   3.568   0.391 -0.5669 -0.5108  0.3211
   10UNL     H8 1152   4.917   3.507   0.720 -0.0461 -0.6525  0.0358
   10UNL     H9 1153   5.024   3.644   0.662  2.5289 -0.7348 -1.1280
   10UNL    H10 1154   5.073   3.476   0.647  0.4825  0.8353  0.5672
   11UNL     H0 1155   4.657   2.664   0.814  0.0853 -1.8656  1.1772
   11UNL     H1 1156   4.890   2.530   0.767  2.5903 -1.0949  1.9034
   11UNL     C2 1157   4.757   2.693   0.843  0.1527 -0.6595 -0.1590
   11UNL     C3 1158   4.878   2.624   0.819 -0.5804  0.1307 -0.6339
   11UNL     C4 1159   4.907   2.805   0.911  0.8255 -0.0650 -0.4664
   11UNL     C5 1160   4.981   2.925   0.976 -0.4222  0.2267  1.2001
   11UNL     N6 1161   4.778   2.811   0.896 -0.0168  0.9353 -0.8310
   11UNL     N7 1162   4.980   2.696   0.868  0.0479  0.1613 -0.5230
   11UNL     H8 1163   5.005   2.907   1.081  0.5488  1.9406  1.3155
   11UNL     H9 1164   4.919   3.015   0.987 -0.0034  0.4892  1.4302
   11UNL    H10 1165   5.073   2.956   0.924 -0.5982 -2.7524 -1.1460
   12UNL     H0 1166   3.861   0.675   4.659 -1.0963  0.2835 -0.4846
   12UNL     H1 1167   3.867   0.682   4.937 -0.6564  2.3556 -0.7473
   12UNL     C2 1168   3.805   0.615   4.729  0.2543  0.1269  0.5088
   12UNL     C3 1169   3.818   0.614   4.868  0.5349  0.7388 -0.0574
   12UNL     C4 1170   3.673   0.477   4.796 -0.8301 -0.5748 -0.3123
   12UNL     C5 1171   3.546   0.393   4.785 -0.3241 -0.3463  0.1269
   12UNL     N6 1172   3.734   0.510   4.683  0.1501 -0.0414 -0.3456
   12UNL     N7 1173   3.729   0.526   4.911 -0.2977  0.4340  0.0832
   12UNL     H8 1174   3.573   0.305   4.725 -1.7987  0.6280 -2.0800
   12UNL     H9 1175   3.462   0.445   4.739  0.6021  0.3362 -0.8453
   12UNL    H10 1176   3.510   0.353   4.880 -0.3495  1.0807  0.7377
   13UNL     H0 1177   5.336   3.713   0.513 -1.1859  0.4340  2.0589
   13UNL     H1 1178   5.364   3.945   0.614  2.0850 -1.1832 -1.6080
   13UNL     C2 1179   5.274   3.795   0.481 -0.1463  0.6118  0.3382
   13UNL     C3 1180   5.293   3.923   0.536  0.3759  0.0231 -0.4663
   13UNL     C4 1181   5.143   3.915   0.407 -0.3761  0.2444 -0.7144
   13UNL     C5 1182   5.007   3.937   0.342 -0.1121  0.2530 -0.1839
   13UNL     N6 1183   5.190   3.793   0.380 -0.4792 -0.1330  0.0497
   13UNL     N7 1184   5.196   4.000   0.498  0.1943 -0.1181 -0.1658
   13UNL     H8 1185   4.952   3.850   0.303  0.8296 -0.0206 -0.9559
   13UNL     H9 1186   4.924   3.974   0.403 -1.9588 -1.3322 -1.5956
   13UNL    H10 1187   5.020   4.009   0.261  0.5608  0.2136 -0.1154
   14UNL     H0 1188   5.374   2.932   0.603  0.8343  0.4478  0.8495
   14UNL     H1 1189   5.156   2.847   0.758  0.0770 -1.0380  0.7333
   14UNL     C2 1190   5.367   2.839   0.657  0.1936  0.1616  0.2809
   14UNL     C3 1191   5.251   2.800   0.737  0.6916  0.3252  0.3518
   14UNL     C4 1192   5.410   2.669   0.756  0.5940 -0.4367  0.1447
   14UNL     C5 1193   5.495   2.556   0.814  0.3980 -0.2247 -0.0421
   14UNL     N6 1194   5.460   2.742   0.659 -0.3745 -0.5126 -0.1784
   14UNL     N7 1195   5.279   2.689   0.801  0.1050 -0.1671 -0.0618
   14UNL     H8 1196   5.437   2.462   0.819  0.9124 -0.5830 -0.7104
   14UNL     H9 1197   5.516   2.578   0.919 -2.3334  0.1971  0.4964
   14UNL    H10 1198   5.585   2.539   0.754  2.1146 -2.1550  2.8182
   15UNL     H0 1199   5.370   3.205   0.324  0.3875 -0.2926  0.6970
   15UNL     H1 1200   5.145   3.360   0.353 -0.6328 -0.5104 -2.5240
   15UNL     C2 1201   5.365   3.313   0.323 -0.0915 -0.3175 -0.3826
   15UNL     C3 1202   5.249   3.387   0.338 -0.1704 -0.1063  0.6875
   15UNL     C4 1203   5.420   3.500   0.284  0.3176 -0.3898  0.1024
   15UNL     C5 1204   5.492   3.612   0.215 -0.0827 -0.0983  0.0076
   15UNL     N6 1205   5.473   3.380   0.300 -0.5804  0.4166  0.2710
   15UNL     N7 1206   5.285   3.514   0.310 -0.1163 -0.0701  0.3266
   15UNL     H8 1207   5.437   3.706   0.228 -2.9635 -1.8813  1.8584
   15UNL     H9 1208   5.492   3.597   0.106  1.7502 -1.3765  0.1246
   15UNL    H10 1209   5.596   3.623   0.247  0.4005 -0.4334 -1.3610
   16UNL     H0 1210   5.662   2.779   0.320 -1.3854  1.1996 -1.4446
   16UNL     H1 1211   5.626   3.004   0.154 -2.7157  2.2545  0.8462
   16UNL     C2 1212   5.647   2.883   0.348 -0.2204  0.9482  0.2810
   16UNL     C3 1213   5.633   2.995   0.262 -0.0494 -0.3258  0.5902
   16UNL     C4 1214   5.609   3.043   0.458 -0.2557 -0.9618 -0.4992
   16UNL     C5 1215   5.589   3.126   0.581  0.4331 -0.3541  0.0941
   16UNL     N6 1216   5.627   2.912   0.473 -0.2974  0.0624  0.6228
   16UNL     N7 1217   5.608   3.108   0.335 -1.0572  0.2930 -0.0538
   16UNL     H8 1218   5.481   3.147   0.585  0.4201 -0.4336  0.1405
   16UNL     H9 1219   5.638   3.224   0.570 -1.0863  0.2625 -1.8377
   16UNL    H10 1220   5.619   3.080   0.676  0.1306  0.7090  0.7227
   17UNL     H0 1221   4.209   3.514   0.487 -0.9838 -1.2617  0.0361
   17UNL     H1 1222   4.435   3.607   0.583  1.1809 -1.4494  0.6991
   17UNL     C2 1223   4.300   3.456   0.480  0.1150  0.4020 -0.0959
   17UNL     C3 1224   4.421   3.516   0.526 -0.1537 -0.6020 -0.3955
   17UNL     C4 1225   4.439   3.334   0.443 -0.5749  0.7498  0.4872
   17UNL     C5 1226   4.509   3.211   0.387 -0.0130 -0.2658 -0.3131
   17UNL     N6 1227   4.316   3.348   0.408 -0.0046 -0.0739 -0.7737
   17UNL     N7 1228   4.514   3.428   0.506 -0.2240 -0.0261 -0.2875
   17UNL     H8 1229   4.475   3.191   0.285 -0.6651 -3.4667  0.4103
   17UNL     H9 1230   4.618   3.224   0.384 -0.1645  0.9202 -1.6374
   17UNL    H10 1231   4.486   3.118   0.441  0.9477 -1.3535 -1.7037
   18UNL     H0 1232   5.860   2.845   1.009 -2.9372  2.2943  0.4574
   18UNL     H1 1233   5.637   2.783   0.852 -1.4082  2.3959  0.1945
   18UNL     C2 1234   5.851   2.851   0.902 -0.6188  0.1613  0.0448
   18UNL     C3 1235   5.737   2.814   0.823 -0.4644 -0.4910  0.0206
   18UNL     C4 1236   5.894   2.848   0.707  0.7453  0.6380  1.0649
   18UNL     C5 1237   5.977   2.861   0.585 -0.2030 -0.8036  1.1373
   18UNL     N6 1238   5.950   2.869   0.823  0.0448  0.0477  0.3202
   18UNL     N7 1239   5.764   2.809   0.697 -0.5350  0.5192 -0.0583
   18UNL     H8 1240   5.954   2.788   0.506  2.7131 -1.7080  0.9686
   18UNL     H9 1241   6.086   2.848   0.597  0.0281 -1.0522 -0.8914
   18UNL    H10 1242   5.960   2.956   0.533  0.3877 -1.6944 -0.8001
    1Zn      Zn 1243   4.670   2.931   1.510  0.0852  0.0402 -0.0464
    2Zn      Zn 1244   4.655   1.915   2.111 -0.1404 -0.0147  0.1543
    3Zn      Zn 1245   4.167   2.258   2.098  0.0620 -0.3497 -0.0663
    4Zn      Zn 1246   5.160   2.589   1.502  0.0411 -0.1619  0.4498
    5Zn      Zn 1247   5.151   2.078   1.812  0.0596 -0.1016  0.1059
    6Zn      Zn 1248   4.165   2.777   1.805 -0.1977  0.0547 -0.1183
    7UNL     H0 1249   4.270   2.450   2.271 -1.1921  0.5872  0.1192
    7UNL     H1 1250   4.238   2.445   2.567  0.3270 -3.8388  2.8336
    7UNL     C2 1251   4.224   2.380   2.340 -0.0992  0.3259  0.6138
    7UNL     C3 1252   4.206   2.388   2.481 -0.4423  0.7311 -0.2752
    7UNL     C4 1253   4.137   2.212   2.399  0.2761 -0.8525 -0.0862
    7UNL     C5 1254   4.069   2.080   2.376  0.0223  0.0847 -0.0708
    7UNL     N6 1255   4.156   2.282   2.284 -0.2472  0.1454 -0.2046
    7UNL     N7 1256   4.149   2.276   2.520 -0.3813  0.3956  0.5133
    7UNL     H8 1257   4.109   2.023   2.291  0.0173 -0.5886  0.3679
    7UNL     H9 1258   3.959   2.073   2.385  0.1251 -0.0312  1.4020
    7UNL    H10 1259   4.083   2.010   2.460  0.6708  0.0570 -0.2020
    8UNL     H0 1260   4.731   1.652   2.226  0.9684 -0.4645 -0.0300
    8UNL     H1 1261   4.738   1.411   2.084 -0.3639 -1.0925 -2.4922
    8UNL     C2 1262   4.698   1.636   2.124 -0.2969  0.3418  0.2307
    8UNL     C3 1263   4.701   1.509   2.058  0.6439  0.0848  0.1362
    8UNL     C4 1264   4.622   1.668   1.943  0.3871 -0.6131 -0.7135
    8UNL     C5 1265   4.573   1.751   1.826 -0.2525  0.2347  0.5917
    8UNL     N6 1266   4.654   1.735   2.051 -0.4409 -0.3140 -1.0010
    8UNL     N7 1267   4.649   1.532   1.932 -0.9054 -0.2516 -0.2939
    8UNL     H8 1268   4.625   1.716   1.736  1.3085  3.3333  0.1570
    8UNL     H9 1269   4.592   1.859   1.835  2.4066 -0.1026 -0.2563
    8UNL    H10 1270   4.465   1.730   1.822 -0.7448  2.1140  2.1493
    9UNL     H0 1271   4.309   2.308   1.883 -2.2958 -0.8271 -1.5970
    9UNL     H1 1272   4.338   2.551   1.742 -2.6635  2.6129 -1.4189
    9UNL     C2 1273   4.265   2.405   1.900  0.2348  0.1537 -0.1506
    9UNL     C3 1274   4.283   2.531   1.832  0.0116 -0.5939 -0.2768
    9UNL     C4 1275   4.130   2.535   1.977  0.3071 -0.6014  0.0799
    9UNL     C5 1276   4.007   2.588   2.046  0.8321 -0.6507 -0.1455
    9UNL     N6 1277   4.177   2.417   2.003  0.0370 -0.0236 -0.1071
    9UNL     N7 1278   4.190   2.614   1.882 -1.1009 -0.5033  0.3473
    9UNL     H8 1279   3.991   2.541   2.144  0.6039 -1.5171 -0.5965
    9UNL     H9 1280   3.923   2.561   1.981  0.5998 -0.9395  0.2732
    9UNL    H10 1281   4.004   2.698   2.052  1.9493 -0.6792  1.6825
   10UNL     H0 1282   4.187   2.851   1.526 -1.1021 -1.6581  2.3478
   10UNL     H1 1283   4.431   2.891   1.395  2.1899  0.4330  0.8867
   10UNL     C2 1284   4.287   2.838   1.566  0.0298  0.0597  0.3050
   10UNL     C3 1285   4.409   2.866   1.498 -0.3574 -0.0431  0.3121
   10UNL     C4 1286   4.439   2.814   1.691 -0.3331 -0.1049 -0.2705
   10UNL     C5 1287   4.509   2.786   1.820  1.1170 -0.3051  0.2185
   10UNL     N6 1288   4.306   2.808   1.691  0.5362 -0.2242  0.1141
   10UNL     N7 1289   4.510   2.855   1.581 -0.0457  0.7312  0.6744
   10UNL     H8 1290   4.574   2.698   1.820  0.2160 -0.9884  0.3804
   10UNL     H9 1291   4.434   2.758   1.896 -2.5426 -1.1736 -3.3891
   10UNL    H10 1292   4.570   2.869   1.859  2.0293 -2.2782  3.4106
   11UNL     H0 1293   4.174   1.982   2.036  1.2589 -3.2965 -2.2832
   11UNL     H1 1294   4.400   1.816   2.051  0.3090  0.4315  1.2432
   11UNL     C2 1295   4.272   2.008   2.072 -0.3184 -0.4633  0.5101
   11UNL     C3 1296   4.385   1.922   2.069 -0.7543  0.3561  0.8596
   11UNL     C4 1297   4.432   2.118   2.107 -0.8786 -0.0050  0.6560
   11UNL     C5 1298   4.517   2.215   2.183 -0.2202 -0.4431 -0.3472
   11UNL     N6 1299   4.307   2.138   2.079 -0.4156 -0.0766 -0.1411
   11UNL     N7 1300   4.494   1.995   2.089  0.0387 -0.6477  0.5539
   11UNL     H8 1301   4.621   2.201   2.152 -0.3296 -2.9632  0.1880
   11UNL     H9 1302   4.515   2.211   2.292 -1.9219 -1.7027 -0.3764
   11UNL    H10 1303   4.484   2.316   2.157 -0.4150  0.0669  1.7416
   12UNL     H0 1304   5.354   2.697   1.052  0.9572  0.1137  1.4128
   12UNL     H1 1305   5.385   2.655   1.319  1.8438  2.2050 -1.8765
   12UNL     C2 1306   5.275   2.662   1.117 -0.5948  0.2403 -0.3145
   12UNL     C3 1307   5.294   2.644   1.262  0.2247 -0.4332  0.9441
   12UNL     C4 1308   5.099   2.589   1.194  0.6020  0.4946 -1.4699
   12UNL     C5 1309   4.956   2.546   1.212  0.1406  0.5727  0.7351
   12UNL     N6 1310   5.158   2.619   1.080 -0.5456 -0.1640 -0.0386
   12UNL     N7 1311   5.180   2.594   1.308  0.5559  0.5287  0.3225
   12UNL     H8 1312   4.913   2.491   1.128  0.6758  0.9660  0.1971
   12UNL     H9 1313   4.903   2.642   1.201 -2.2716 -0.5761  1.7743
   12UNL    H10 1314   4.923   2.503   1.307 -0.5872 -0.1488  0.1735
   13UNL     H0 1315   4.857   3.034   1.682  3.7057  2.3236  0.4468
   13UNL     H1 1316   4.883   3.281   1.768  2.7765 -3.7805 -1.2861
   13UNL     C2 1317   4.778   3.107   1.677  0.7551 -0.6165  0.3676
   13UNL     C3 1318   4.792   3.237   1.728  0.0305  0.0101  0.1025
   13UNL     C4 1319   4.617   3.216   1.626 -0.4732  0.3341  0.5759
   13UNL     C5 1320   4.485   3.251   1.561 -0.1909  0.1266  0.3530
   13UNL     N6 1321   4.661   3.090   1.608  0.0762  0.2656  0.1305
   13UNL     N7 1322   4.696   3.310   1.690 -0.0988  0.2448 -0.4008
   13UNL     H8 1323   4.490   3.269   1.453 -1.7045  1.5020  0.4769
   13UNL     H9 1324   4.405   3.179   1.581 -0.6697  0.7119  0.5893
   13UNL    H10 1325   4.451   3.345   1.606  0.1455  1.1316 -1.3973
   14UNL     H0 1326   4.929   2.211   1.821  0.8772 -0.8251  0.6296
   14UNL     H1 1327   4.671   2.120   1.916 -0.0381  1.9105  1.1795
   14UNL     C2 1328   4.899   2.125   1.880 -0.6295 -0.1928  0.8340
   14UNL     C3 1329   4.772   2.086   1.932 -0.5280 -0.0805  0.3970
   14UNL     C4 1330   4.931   1.973   1.991 -0.4452  0.3772 -0.0871
   14UNL     C5 1331   5.008   1.868   2.071  0.4110 -0.4674  0.2153
   14UNL     N6 1332   5.001   2.047   1.907 -0.7464 -0.0009 -0.1119
   14UNL     N7 1333   4.793   1.981   2.008  0.6986  0.6393  0.5120
   14UNL     H8 1334   4.950   1.775   2.059 -0.6216  0.0915  0.6725
   14UNL     H9 1335   5.008   1.900   2.176  2.1484  2.6015 -0.6253
   14UNL    H10 1336   5.112   1.853   2.043  0.6558 -2.4916  1.9235
   15UNL     H0 1337   4.919   2.531   1.629  2.5085  0.5508  0.8792
   15UNL     H1 1338   4.676   2.671   1.603 -0.1195 -3.0473 -1.1217
   15UNL     C2 1339   4.900   2.627   1.583 -0.1775 -0.0995  0.4899
   15UNL     C3 1340   4.778   2.698   1.580 -0.4324 -0.0533  0.4731
   15UNL     C4 1341   4.934   2.791   1.494 -0.5926 -0.6023 -0.3834
   15UNL     C5 1342   5.016   2.909   1.442  0.4129 -0.4728 -0.3568
   15UNL     N6 1343   5.005   2.681   1.521  0.0521 -0.0172 -0.3684
   15UNL     N7 1344   4.809   2.814   1.531  0.6109 -0.4012 -0.5113
   15UNL     H8 1345   4.948   2.992   1.420 -1.1778 -1.7430 -0.4145
   15UNL     H9 1346   5.065   2.881   1.347  1.1255 -1.8968  0.3989
   15UNL    H10 1347   5.097   2.941   1.509  1.5871 -0.0003 -1.9357
   16UNL     H0 1348   5.171   2.096   1.549 -1.3295 -0.5131 -0.8155
   16UNL     H1 1349   5.204   2.328   1.392 -0.0417  1.0686 -0.0762
   16UNL     C2 1350   5.166   2.201   1.577 -0.2678 -0.6005 -0.2414
   16UNL     C3 1351   5.172   2.314   1.494  0.3447  0.4810 -0.0334
   16UNL     C4 1352   5.143   2.356   1.691 -0.3691  0.1944  0.1374
   16UNL     C5 1353   5.115   2.439   1.813  0.3731 -0.1875 -0.4052
   16UNL     N6 1354   5.142   2.221   1.704  0.1217 -0.4222 -0.5180
   16UNL     N7 1355   5.163   2.419   1.567 -0.1697  0.1129  0.2838
   16UNL     H8 1356   5.143   2.545   1.808  1.1780 -0.3280  0.6013
   16UNL     H9 1357   5.169   2.411   1.905 -0.7847 -2.2902 -0.3220
   16UNL    H10 1358   5.010   2.444   1.841  0.1282  1.0804 -1.4595
   17UNL     H0 1359   3.693   2.812   1.674 -0.8502 -0.1313 -0.5598
   17UNL     H1 1360   3.909   2.916   1.809  1.5808  0.3865 -0.4042
   17UNL     C2 1361   3.796   2.779   1.674 -0.5603  0.7325 -0.1919
   17UNL     C3 1362   3.906   2.829   1.745  0.2296 -0.0533  0.2240
   17UNL     C4 1363   3.948   2.668   1.619 -0.7118 -0.0668 -0.8250
   17UNL     C5 1364   4.018   2.557   1.557 -0.2434  0.9043 -0.0762
   17UNL     N6 1365   3.823   2.684   1.586  0.3613 -0.0259  0.2492
   17UNL     N7 1366   4.008   2.752   1.713 -0.1370 -0.0794 -0.0879
   17UNL     H8 1367   4.004   2.461   1.607  4.1880  0.1546  0.0838
   17UNL     H9 1368   3.995   2.546   1.451 -1.7186 -1.5735  0.4157
   17UNL    H10 1369   4.125   2.576   1.567  0.0670 -0.3358 -0.8654
   18UNL     H0 1370   5.437   2.132   2.217  2.0656 -0.3415  0.1288
   18UNL     H1 1371   5.196   2.074   2.103 -0.1880 -1.1572 -0.0566
   18UNL     C2 1372   5.413   2.128   2.111  0.6389 -0.1023  0.4192
   18UNL     C3 1373   5.290   2.099   2.054  0.0570  0.2210  1.0673
   18UNL     C4 1374   5.430   2.150   1.916  0.5777 -0.7834  0.6884
   18UNL     C5 1375   5.485   2.180   1.783 -0.6270 -0.2171 -0.2720
   18UNL     N6 1376   5.507   2.163   2.024 -0.1634  0.6728 -0.4603
   18UNL     N7 1377   5.298   2.121   1.924  0.0130 -0.2212  0.5807
   18UNL     H8 1378   5.594   2.170   1.783 -0.5969 -0.0933  0.9920
   18UNL     H9 1379   5.456   2.281   1.751 -3.7823 -0.3494  1.7615
   18UNL    H10 1380   5.441   2.106   1.715 -1.7188 -0.6003  0.8099
    1Zn      Zn 1381   4.166   2.247   2.708  0.2623  0.2254 -0.0639
    2Zn      Zn 1382   4.157   1.203   3.310  0.4845 -0.1793 -0.0963
    3Zn      Zn 1383   3.660   1.567   3.307 -0.1136 -0.0816  0.1991
    4Zn      Zn 1384   4.669   1.917   2.706 -0.0343 -0.1660 -0.0341
    5Zn      Zn 1385   4.650   1.399   3.020  0.0574  0.1832 -0.2209
    6Zn      Zn 1386   3.667   2.075   3.004 -0.1009  0.0426 -0.3111
    7UNL     H0 1387   3.680   1.796   3.490  2.6043  0.2207  0.9349
    7UNL     H1 1388   3.716   1.775   3.758  2.7943 -0.2742 -0.0429
    7UNL     C2 1389   3.668   1.704   3.546 -0.6750  0.0069  0.0850
    7UNL     C3 1390   3.691   1.696   3.688  0.5908  0.4938 -0.2149
    7UNL     C4 1391   3.658   1.516   3.600 -0.2298  0.7538  0.6217
    7UNL     C5 1392   3.635   1.370   3.588  0.1108 -0.2309 -0.6953
    7UNL     N6 1393   3.667   1.585   3.487  0.1420 -0.3376 -0.1523
    7UNL     N7 1394   3.669   1.573   3.724 -0.6837  0.3095  0.6736
    7UNL     H8 1395   3.562   1.358   3.507  0.1350  1.8262 -1.0730
    7UNL     H9 1396   3.593   1.323   3.678  0.0599 -1.2507 -1.2291
    7UNL    H10 1397   3.718   1.314   3.542  1.0090  0.3217  0.2034
    8UNL     H0 1398   4.217   0.933   3.432  0.2474 -1.8946  0.4440
    8UNL     H1 1399   4.273   0.711   3.257 -0.2654 -0.8843 -1.9061
    8UNL     C2 1400   4.188   0.916   3.330  0.4419  0.2140 -0.0064
    8UNL     C3 1401   4.215   0.802   3.246  0.0228 -0.3463  0.4181
    8UNL     C4 1402   4.132   0.965   3.143  0.1584 -0.0143 -0.2914
    8UNL     C5 1403   4.084   1.056   3.033  0.3811 -0.1070 -0.9218
    8UNL     N6 1404   4.144   1.023   3.259 -0.3564  0.0209 -0.4177
    8UNL     N7 1405   4.179   0.838   3.121 -0.9728 -0.6135 -1.0104
    8UNL     H8 1406   3.975   1.059   3.032  0.3757 -0.3981 -2.2876
    8UNL     H9 1407   4.118   1.025   2.934 -0.6057 -1.9464 -0.7149
    8UNL    H10 1408   4.124   1.157   3.050 -0.2022  0.0483 -0.4441
    9UNL     H0 1409   3.819   1.624   3.099 -0.2996  0.3374 -1.5236
    9UNL     H1 1410   3.838   1.852   2.962 -1.2485  1.0834 -0.6826
    9UNL     C2 1411   3.769   1.717   3.121 -0.1696  0.0984 -0.1061
    9UNL     C3 1412   3.784   1.837   3.055 -0.5064  0.2430 -0.3670
    9UNL     C4 1413   3.643   1.840   3.188  0.1698  0.5971 -0.6669
    9UNL     C5 1414   3.509   1.885   3.244  0.6000  0.5110 -0.1824
    9UNL     N6 1415   3.692   1.724   3.225  0.2274  0.1350  0.2009
    9UNL     N7 1416   3.693   1.916   3.094 -0.2338 -0.3437  0.3854
    9UNL     H8 1417   3.438   1.828   3.184 -2.3579  1.3264  2.2867
    9UNL     H9 1418   3.491   1.994   3.246  1.8900  0.7506  1.8661
    9UNL    H10 1419   3.489   1.863   3.349 -2.4106  0.4871 -0.6821
   10UNL     H0 1420   3.688   2.185   2.760 -0.2842 -1.2483 -1.8178
   10UNL     H1 1421   3.917   2.281   2.624  0.9031  1.0041  1.3170
   10UNL     C2 1422   3.794   2.179   2.783 -0.6349 -0.2989  0.1720
   10UNL     C3 1423   3.912   2.223   2.715  0.2109 -0.6031  0.2964
   10UNL     C4 1424   3.949   2.127   2.890  0.6578 -0.3151  0.3468
   10UNL     C5 1425   4.041   2.069   2.996 -0.0400  0.3181 -0.0198
   10UNL     N6 1426   3.816   2.104   2.891  0.3704 -0.3373  0.4283
   10UNL     N7 1427   4.012   2.192   2.784 -0.0727 -0.2728 -1.0462
   10UNL     H8 1428   4.081   1.975   2.956 -1.2914 -0.1191 -0.2878
   10UNL     H9 1429   3.977   2.044   3.082  0.0353 -0.1464 -0.0972
   10UNL    H10 1430   4.122   2.136   3.027  1.2843 -1.2346  0.0482
   11UNL     H0 1431   3.679   1.284   3.223  0.7574 -1.9261 -0.0745
   11UNL     H1 1432   3.905   1.124   3.300  0.0441  0.0316  1.5025
   11UNL     C2 1433   3.776   1.314   3.258  0.4327 -0.1889 -0.5703
   11UNL     C3 1434   3.887   1.230   3.295  1.1226  0.1513 -0.4090
   11UNL     C4 1435   3.929   1.430   3.307 -0.3068  0.9163 -0.0597
   11UNL     C5 1436   4.003   1.543   3.372  0.3813  0.3786 -0.5373
   11UNL     N6 1437   3.797   1.445   3.283 -0.0995  0.9131 -0.3574
   11UNL     N7 1438   3.994   1.301   3.307  0.7872 -0.6052 -0.5032
   11UNL     H8 1439   4.067   1.505   3.452 -0.5221  3.3557  1.7533
   11UNL     H9 1440   3.941   1.623   3.414  0.8963  1.5348 -1.9121
   11UNL    H10 1441   4.072   1.582   3.297  1.4960  0.2387  0.4050
   12UNL     H0 1442   4.799   2.054   2.260 -0.5549 -0.0370  0.0861
   12UNL     H1 1443   4.835   2.045   2.552  1.4464 -0.5334 -0.6797
   12UNL     C2 1444   4.753   1.990   2.335  0.3808 -0.5533  0.2299
   12UNL     C3 1445   4.776   1.993   2.478  0.2478  0.1214 -0.2122
   12UNL     C4 1446   4.618   1.880   2.412  0.0149 -0.4795  0.2914
   12UNL     C5 1447   4.501   1.781   2.414 -0.3201 -0.3868  0.0493
   12UNL     N6 1448   4.656   1.917   2.294 -1.1628 -0.0544 -0.4672
   12UNL     N7 1449   4.688   1.908   2.528 -0.1745 -0.2024  0.7828
   12UNL     H8 1450   4.518   1.700   2.342  0.1329  0.0734 -0.3800
   12UNL     H9 1451   4.409   1.832   2.383 -0.0843 -0.3127 -0.5558
   12UNL    H10 1452   4.488   1.748   2.517  0.0374  1.2787  0.6724
   13UNL     H0 1453   4.355   2.348   2.884  0.3241  0.1256 -2.3759
   13UNL     H1 1454   4.360   2.592   2.994 -1.1842 -0.6359  1.0452
   13UNL     C2 1455   4.282   2.424   2.861 -0.9399 -0.3630 -0.2446
   13UNL     C3 1456   4.290   2.555   2.921  0.1177 -0.7085 -0.1866
   13UNL     C4 1457   4.135   2.534   2.795  0.3152  0.6930 -0.3483
   13UNL     C5 1458   4.000   2.556   2.732 -1.1518  0.0453  0.0690
   13UNL     N6 1459   4.181   2.408   2.785  0.3723  0.1573 -0.1910
   13UNL     N7 1460   4.191   2.633   2.877  0.3134  0.1435 -0.0285
   13UNL     H8 1461   3.999   2.561   2.622 -2.5043 -0.5695  0.0347
   13UNL     H9 1462   3.920   2.489   2.766 -1.2169 -0.0211 -0.2151
   13UNL    H10 1463   3.966   2.655   2.765 -0.3395 -0.2092  1.7387
   14UNL     H0 1464   4.413   1.533   3.044  0.7573 -0.8752 -1.3049
   14UNL     H1 1465   4.169   1.423   3.136 -0.0495  0.1077 -1.0942
   14UNL     C2 1466   4.394   1.442   3.099 -0.1135  0.1493  0.1693
   14UNL     C3 1467   4.269   1.383   3.148 -0.0442  0.3658 -0.2169
   14UNL     C4 1468   4.425   1.271   3.190  0.5615  0.1235 -0.4627
   14UNL     C5 1469   4.500   1.152   3.249 -0.1473 -0.0569  0.3600
   14UNL     N6 1470   4.497   1.357   3.117  0.6055  0.3156 -0.2652
   14UNL     N7 1471   4.294   1.276   3.211 -0.5284 -0.0246  0.3616
   14UNL     H8 1472   4.607   1.146   3.225 -0.2994 -1.7949 -0.0204
   14UNL     H9 1473   4.465   1.058   3.205 -1.5662 -0.7864  2.8598
   14UNL    H10 1474   4.484   1.134   3.356  0.8497  0.2870  0.5842
   15UNL     H0 1475   4.403   1.830   2.773 -0.0756  0.2023 -0.9068
   15UNL     H1 1476   4.178   1.969   2.742  1.1900 -1.9201 -2.1732
   15UNL     C2 1477   4.397   1.935   2.749 -0.0270  0.3059 -0.4678
   15UNL     C3 1478   4.280   2.007   2.736  0.8418 -0.4890 -0.2682
   15UNL     C4 1479   4.449   2.121   2.711  0.1732  0.0392  0.4668
   15UNL     C5 1480   4.526   2.243   2.685  0.0188 -0.2251 -0.2512
   15UNL     N6 1481   4.511   2.005   2.740  0.7394 -0.6027  0.7031
   15UNL     N7 1482   4.306   2.132   2.706 -0.1002  0.1398 -0.3397
   15UNL     H8 1483   4.565   2.282   2.780  0.1743  0.1021 -0.4478
   15UNL     H9 1484   4.471   2.326   2.640 -0.7743 -1.5563 -1.8091
   15UNL    H10 1485   4.614   2.215   2.626  0.2749 -0.2829  0.1563
   16UNL     H0 1486   4.712   1.426   2.779  0.3798 -0.5518  0.9143
   16UNL     H1 1487   4.750   1.667   2.622  0.7096  0.6149 -0.0007
   16UNL     C2 1488   4.688   1.529   2.801 -0.0888 -0.3526 -0.4281
   16UNL     C3 1489   4.705   1.648   2.719 -0.1585  0.6999 -0.3802
   16UNL     C4 1490   4.641   1.683   2.905 -0.0060  0.0841 -0.1313
   16UNL     C5 1491   4.603   1.766   3.028  0.0427  0.5317 -0.1478
   16UNL     N6 1492   4.645   1.551   2.920 -0.1648 -0.1584  0.0590
   16UNL     N7 1493   4.673   1.749   2.791  0.5254 -0.2846  0.3225
   16UNL     H8 1494   4.681   1.753   3.104 -0.1865 -1.6846 -0.2296
   16UNL     H9 1495   4.507   1.734   3.070  1.1264 -0.2663  1.8156
   16UNL    H10 1496   4.600   1.873   3.003  1.8568  1.0298  1.4879
   17UNL     H0 1497   3.211   2.129   2.875  0.1701 -0.3405  1.6409
   17UNL     H1 1498   3.435   2.201   3.016 -1.6324  0.3022  0.5839
   17UNL     C2 1499   3.306   2.078   2.873  0.4653  0.1898 -0.7076
   17UNL     C3 1500   3.419   2.120   2.946 -0.2125  0.0408  0.5339
   17UNL     C4 1501   3.448   1.953   2.825  0.5357  0.1139  0.2350
   17UNL     C5 1502   3.525   1.854   2.754 -0.2639 -0.4377  0.0317
   17UNL     N6 1503   3.322   1.978   2.792 -0.1944  0.3921 -0.2313
   17UNL     N7 1504   3.517   2.046   2.900  0.0389 -0.6003  0.0950
   17UNL     H8 1505   3.497   1.863   2.649 -0.3816  1.4510  0.1904
   17UNL     H9 1506   3.633   1.876   2.747 -0.8108  2.8684  0.3810
   17UNL    H10 1507   3.500   1.754   2.789 -2.7623 -0.6777 -2.1470
   18UNL     H0 1508   4.894   1.588   3.404  1.9987 -2.3192  1.3857
   18UNL     H1 1509   4.663   1.480   3.290  0.3348  0.4490 -0.0783
   18UNL     C2 1510   4.890   1.534   3.310 -0.5181 -0.3192  0.2061
   18UNL     C3 1511   4.767   1.475   3.262  0.4167 -1.1925  0.4196
   18UNL     C4 1512   4.925   1.478   3.120  0.4319 -0.2394 -0.7131
   18UNL     C5 1513   5.000   1.474   2.991  0.0683  0.2044 -0.0051
   18UNL     N6 1514   4.995   1.518   3.228  0.0197 -0.3772 -0.9069
   18UNL     N7 1515   4.794   1.437   3.139 -0.6732  0.1374  0.5714
   18UNL     H8 1516   4.991   1.376   2.942  0.7163 -0.0215  0.3088
   18UNL     H9 1517   5.108   1.494   3.000  0.4579 -2.2973  2.0496
   18UNL    H10 1518   4.959   1.545   2.918  1.4360  0.9488 -0.0919
    1Zn      Zn 1519   3.657   1.575   3.917  0.0068 -0.1730 -0.1791
    2Zn      Zn 1520   3.690   0.525   4.504  0.0985  0.2659  0.3119
    3Zn      Zn 1521   3.183   0.857   4.498  0.0013 -0.1517 -0.1831
    4Zn      Zn 1522   4.161   1.248   3.912 -0.1980  0.2937  0.1418
    5Zn      Zn 1523   4.172   0.704   4.198 -0.1132 -0.0188 -0.3950
    6Zn      Zn 1524   3.189   1.388   4.226 -0.2286 -0.1320  0.1076
    7UNL     H0 1525   3.267   1.066   4.659 -3.3596 -0.9336 -2.6309
    7UNL     H1 1526   3.249   1.079   4.936 -0.6077 -1.2999  0.1098
    7UNL     C2 1527   3.231   0.994   4.730  0.2867  0.0086  0.5423
    7UNL     C3 1528   3.228   0.997   4.869  0.6492 -1.1338 -0.5214
    7UNL     C4 1529   3.163   0.819   4.807 -0.1405  0.0706  0.0416
    7UNL     C5 1530   3.114   0.678   4.802 -0.6110  0.2284  0.3143
    7UNL     N6 1531   3.176   0.882   4.688 -0.7695 -0.1804 -1.0500
    7UNL     N7 1532   3.182   0.891   4.925 -0.2862 -0.2736 -0.0475
    7UNL     H8 1533   3.163   0.622   4.722  0.5226  0.6621  0.6887
    7UNL     H9 1534   3.004   0.668   4.798 -0.8241  2.3181 -3.6605
    7UNL    H10 1535   3.163   0.638   4.892 -0.4057  0.9212  0.5146
    8UNL     H0 1536   3.770   0.268   4.589 -0.9094 -1.0689  0.5340
    8UNL     H1 1537   3.723   0.033   4.457 -0.5923 -0.2090 -0.0377
    8UNL     C2 1538   3.724   0.256   4.492 -0.2406 -0.0856  0.0750
    8UNL     C3 1539   3.715   0.135   4.422  0.4608  0.0783  0.5019
    8UNL     C4 1540   3.662   0.293   4.310  0.6527 -0.7944  0.2514
    8UNL     C5 1541   3.619   0.369   4.197 -0.0839  0.7169  0.2097
    8UNL     N6 1542   3.700   0.362   4.416 -0.2247  0.6194  0.0075
    8UNL     N7 1543   3.681   0.158   4.296  1.2896 -0.3712  0.2262
    8UNL     H8 1544   3.523   0.332   4.160  1.2327 -3.5647  0.4911
    8UNL     H9 1545   3.698   0.354   4.122 -0.9227  2.6332 -1.1311
    8UNL    H10 1546   3.609   0.476   4.218 -3.5186  1.1305 -2.6585
    9UNL     H0 1547   3.333   0.944   4.280 -0.8436 -0.3930  0.1349
    9UNL     H1 1548   3.349   1.205   4.181 -0.3308  1.5254 -0.4408
    9UNL     C2 1549   3.287   1.035   4.315 -0.2416 -0.0018 -0.0802
    9UNL     C3 1550   3.291   1.168   4.265  0.9703  0.0538 -0.1445
    9UNL     C4 1551   3.166   1.145   4.421 -0.1315 -0.1642 -0.2211
    9UNL     C5 1552   3.050   1.186   4.513 -0.5054  0.4004  0.1289
    9UNL     N6 1553   3.208   1.020   4.423 -0.4266 -0.0601 -0.0128
    9UNL     N7 1554   3.212   1.242   4.337 -0.1567  0.7362 -0.1355
    9UNL     H8 1555   2.957   1.157   4.462 -1.5045 -0.1150  2.1384
    9UNL     H9 1556   3.039   1.294   4.530 -3.2901  0.4583 -1.3279
    9UNL    H10 1557   3.040   1.125   4.603 -0.3821  0.3667  0.1191
   10UNL     H0 1558   3.183   1.462   3.969 -0.5651  3.2319  1.0262
   10UNL     H1 1559   3.394   1.511   3.802  0.6700  2.6347  0.0993
   10UNL     C2 1560   3.287   1.462   3.998 -0.4847  0.4029  0.9504
   10UNL     C3 1561   3.394   1.492   3.909  0.1291  0.3395 -0.2512
   10UNL     C4 1562   3.456   1.479   4.105  0.6700  0.3408  0.1900
   10UNL     C5 1563   3.543   1.477   4.229  0.0568  0.2704 -0.2682
   10UNL     N6 1564   3.327   1.442   4.121  0.5149 -0.1189  0.3045
   10UNL     N7 1565   3.500   1.506   3.977 -0.1418 -0.3881  0.3226
   10UNL     H8 1566   3.607   1.388   4.230 -1.1558 -0.6489 -1.3227
   10UNL     H9 1567   3.472   1.471   4.313 -0.0672  0.2557 -0.3748
   10UNL    H10 1568   3.599   1.568   4.256  0.4355  0.3291 -1.2163
   11UNL     H0 1569   3.212   0.590   4.456 -0.4703  1.8317 -1.9900
   11UNL     H1 1570   3.448   0.440   4.447 -0.3573  0.3993 -2.4272
   11UNL     C2 1571   3.313   0.626   4.464  0.0845  0.0471 -0.0695
   11UNL     C3 1572   3.431   0.546   4.459 -0.3995  0.1449  0.2164
   11UNL     C4 1573   3.463   0.740   4.531 -0.2371  0.1039 -0.3977
   11UNL     C5 1574   3.526   0.858   4.599  0.2090  0.7893 -0.8219
   11UNL     N6 1575   3.341   0.750   4.490  0.1382  0.7363  0.4554
   11UNL     N7 1576   3.531   0.624   4.502  0.3194 -0.2385  0.2041
   11UNL     H8 1577   3.463   0.895   4.680  0.6459  1.1434 -0.6407
   11UNL     H9 1578   3.550   0.942   4.533  2.1293  0.5869 -0.4565
   11UNL    H10 1579   3.621   0.836   4.651  0.9467  1.5338 -1.8233
   12UNL     H0 1580   4.358   1.347   3.470  2.0061  1.7537  4.0020
   12UNL     H1 1581   4.343   1.410   3.729  1.4695 -1.4011  0.0808
   12UNL     C2 1582   4.277   1.309   3.530 -0.6154  0.0712 -0.1267
   12UNL     C3 1583   4.285   1.338   3.672 -0.0575  0.0586 -0.2759
   12UNL     C4 1584   4.134   1.199   3.615  0.2177  0.3501  0.5436
   12UNL     C5 1585   4.015   1.109   3.623  0.3336 -0.0372  1.1110
   12UNL     N6 1586   4.192   1.212   3.494 -0.2315 -0.6986 -1.0037
   12UNL     N7 1587   4.183   1.264   3.728  0.3118 -0.0664  0.9079
   12UNL     H8 1588   3.932   1.164   3.576  0.7183 -1.6119 -1.5759
   12UNL     H9 1589   3.977   1.084   3.723 -1.3218 -0.5348  0.3830
   12UNL    H10 1590   4.018   1.021   3.558  1.2376  1.7134 -1.3505
   13UNL     H0 1591   3.829   1.656   4.119  1.8673  0.4069 -2.1707
   13UNL     H1 1592   3.831   1.890   4.246  0.3863 -1.4727  0.5567
   13UNL     C2 1593   3.774   1.743   4.084  0.5609  0.4382 -0.2239
   13UNL     C3 1594   3.779   1.863   4.155 -0.2881 -0.0471  0.4877
   13UNL     C4 1595   3.635   1.853   4.014  0.6390 -0.2553  0.3383
   13UNL     C5 1596   3.510   1.897   3.942 -0.5325 -0.6621  1.1547
   13UNL     N6 1597   3.680   1.727   3.998 -0.4402 -0.1592  0.1338
   13UNL     N7 1598   3.698   1.945   4.099  0.3897 -0.2186 -0.2140
   13UNL     H8 1599   3.509   2.005   3.923  0.5736 -1.0658 -1.6761
   13UNL     H9 1600   3.490   1.843   3.849  1.4133 -0.2857  0.4823
   13UNL    H10 1601   3.423   1.876   4.005 -0.9010 -0.1443  0.8254
   14UNL     H0 1602   3.903   0.798   4.160 -1.9516 -0.4123 -0.2680
   14UNL     H1 1603   3.689   0.745   4.341 -0.4640  0.4312  0.6130
   14UNL     C2 1604   3.901   0.733   4.247  0.1996  0.0140  0.1686
   14UNL     C3 1605   3.788   0.703   4.325 -1.1450 -0.8196 -0.4462
   14UNL     C4 1606   3.949   0.595   4.379  0.9319  0.7124 -0.5216
   14UNL     C5 1607   4.037   0.495   4.446 -0.8452 -0.2989  0.0333
   14UNL     N6 1608   4.012   0.665   4.281  0.2590  0.0661 -0.4574
   14UNL     N7 1609   3.812   0.610   4.412 -0.5448 -0.0879  0.8637
   14UNL     H8 1610   4.006   0.396   4.409  0.7647 -1.0164  0.5083
   14UNL     H9 1611   4.031   0.493   4.555 -1.2707 -0.7228  0.0053
   14UNL    H10 1612   4.140   0.521   4.420 -1.1019 -0.7017 -1.5247
   15UNL     H0 1613   3.885   1.142   3.960  0.2488  0.4304  1.9797
   15UNL     H1 1614   3.657   1.300   3.981 -0.4651  1.7735 -1.7180
   15UNL     C2 1615   3.882   1.251   3.963  0.7251  0.4919  0.6869
   15UNL     C3 1616   3.762   1.325   3.977  0.3241 -0.7794  0.0472
   15UNL     C4 1617   3.931   1.434   3.932  0.4822 -0.7274  0.9335
   15UNL     C5 1618   4.011   1.548   3.869 -0.2229 -1.1998 -0.7196
   15UNL     N6 1619   3.989   1.320   3.934 -0.3556 -0.2888 -0.2814
   15UNL     N7 1620   3.799   1.454   3.952  0.0418 -0.2912  0.4536
   15UNL     H8 1621   4.113   1.527   3.905 -0.0756 -0.1861 -0.5157
   15UNL     H9 1622   3.987   1.641   3.921 -0.1932 -1.7821  0.3826
   15UNL    H10 1623   4.013   1.561   3.760 -1.5430  0.4199 -0.5858
   16UNL     H0 1624   4.230   0.778   3.916 -0.0472  0.3766 -0.0114
   16UNL     H1 1625   4.230   1.027   3.810 -0.7884 -0.9266 -1.0708
   16UNL     C2 1626   4.193   0.867   3.965  0.3178  0.4069  0.2170
   16UNL     C3 1627   4.197   0.997   3.909 -0.1569  0.3516 -0.4424
   16UNL     C4 1628   4.143   0.992   4.106 -0.0911 -0.4092 -0.1973
   16UNL     C5 1629   4.115   1.046   4.245 -0.3364  0.3041 -0.0088
   16UNL     N6 1630   4.155   0.859   4.092 -0.3462  0.1131  0.0758
   16UNL     N7 1631   4.150   1.081   3.997 -0.2020 -0.1923 -0.2613
   16UNL     H8 1632   4.114   1.156   4.239 -2.1462  0.4725  2.0530
   16UNL     H9 1633   4.190   1.007   4.315 -0.4213  0.3905  0.1306
   16UNL    H10 1634   4.016   1.019   4.284 -0.6861  0.6876 -0.6149
   17UNL     H0 1635   2.698   1.407   4.117  0.4615  2.5637 -1.9808
   17UNL     H1 1636   2.919   1.494   4.251 -0.7405  1.2599 -0.9460
   17UNL     C2 1637   2.800   1.379   4.097  0.2823  0.0856 -0.0474
   17UNL     C3 1638   2.913   1.430   4.164 -0.1942  0.1521 -0.1910
   17UNL     C4 1639   2.963   1.271   4.038 -0.0961 -0.4869  0.8367
   17UNL     C5 1640   3.056   1.183   3.952 -0.0014  0.6890 -0.4804
   17UNL     N6 1641   2.831   1.280   4.014  0.4371  0.1037  0.2813
   17UNL     N7 1642   3.021   1.356   4.130  0.4489 -0.4622  0.6548
   17UNL     H8 1643   3.009   1.141   3.862  0.3308 -1.2615  0.2028
   17UNL     H9 1644   3.144   1.244   3.932  2.5581 -2.6767 -0.3231
   17UNL    H10 1645   3.093   1.102   4.016 -0.2909  0.3708 -0.7117
   18UNL     H0 1646   4.416   0.858   4.589  1.2515 -3.0509  1.1747
   18UNL     H1 1647   4.184   0.761   4.478 -0.1550 -0.9386  0.5874
   18UNL     C2 1648   4.401   0.831   4.486 -0.1780 -0.7836  0.7267
   18UNL     C3 1649   4.279   0.781   4.431 -0.6250 -0.2845 -0.0974
   18UNL     C4 1650   4.438   0.806   4.301  0.4631  0.3667  0.0560
   18UNL     C5 1651   4.514   0.791   4.168 -0.6339  0.0919 -0.9835
   18UNL     N6 1652   4.510   0.835   4.408  0.3987 -0.0712  0.3136
   18UNL     N7 1653   4.308   0.764   4.306  0.1662  0.2406 -0.1858
   18UNL     H8 1654   4.568   0.696   4.173  0.2361  0.5305 -1.6997
   18UNL     H9 1655   4.582   0.878   4.171 -1.6864  0.9309 -1.0036
   18UNL    H10 1656   4.446   0.796   4.082 -0.9569  2.8050 -0.6672
    1Zn      Zn 1657   4.662   5.037   0.279  0.2292 -0.2066  0.1128
    2Zn      Zn 1658   4.653   3.978   0.885 -0.1419  0.0866 -0.0812
    3Zn      Zn 1659   4.177   4.331   0.895  0.2718  0.2187  0.2846
    4Zn      Zn 1660   5.166   4.682   0.302  0.3833  0.0245 -0.0719
    5Zn      Zn 1661   5.168   4.154   0.596 -0.0845  0.3021  0.0420
    6Zn      Zn 1662   4.173   4.859   0.598 -0.0336  0.0304 -0.0652
    7UNL     H0 1663   4.225   4.534   1.061 -1.5666  0.4156  0.1382
    7UNL     H1 1664   4.255   4.540   1.332 -1.1438  0.7994 -0.4173
    7UNL     C2 1665   4.205   4.453   1.129  0.0452  0.2791  0.4856
    7UNL     C3 1666   4.225   4.458   1.267  0.0449  0.0423 -0.0318
    7UNL     C4 1667   4.176   4.273   1.191  0.0276  0.3174 -0.7618
    7UNL     C5 1668   4.157   4.121   1.191  0.3246 -0.3866  0.3123
    7UNL     N6 1669   4.172   4.337   1.076 -0.0049  0.3573 -0.3375
    7UNL     N7 1670   4.192   4.341   1.315  0.4261  0.0824  0.3955
    7UNL     H8 1671   4.052   4.097   1.172  0.2039 -0.3215  0.8695
    7UNL     H9 1672   4.196   4.064   1.276  0.9540  0.1118  0.3672
    7UNL    H10 1673   4.208   4.070   1.109  0.6954 -1.2413  1.0637
    8UNL     H0 1674   4.641   3.701   1.021 -2.4997 -2.1907 -0.3843
    8UNL     H1 1675   4.646   3.480   0.900 -0.2616 -0.3435  0.4937
    8UNL     C2 1676   4.643   3.701   0.913 -0.1266  0.2668 -0.4430
    8UNL     C3 1677   4.652   3.574   0.847  0.4007 -0.5194  0.2440
    8UNL     C4 1678   4.672   3.733   0.718 -0.7418 -0.0457  0.8817
    8UNL     C5 1679   4.673   3.815   0.589  0.4084  0.0605  0.2964
    8UNL     N6 1680   4.655   3.804   0.832 -0.1046  0.4510  0.3476
    8UNL     N7 1681   4.657   3.592   0.718 -0.2156 -0.7142 -0.7355
    8UNL     H8 1682   4.648   3.749   0.505  0.2715 -1.5225  1.5402
    8UNL     H9 1683   4.763   3.878   0.581  1.2816 -1.1341  0.4696
    8UNL    H10 1684   4.588   3.884   0.581  0.4252 -0.1514 -2.5187
    9UNL     H0 1685   4.387   4.427   0.731 -0.5914 -1.2754  2.4999
    9UNL     H1 1686   4.422   4.679   0.642  0.6979  1.4201  1.0165
    9UNL     C2 1687   4.319   4.510   0.742  0.8448  0.2269  0.8264
    9UNL     C3 1688   4.330   4.642   0.687  0.8737  0.2019  0.3931
    9UNL     C4 1689   4.151   4.604   0.759  0.5963 -0.0733  0.2257
    9UNL     C5 1690   4.005   4.612   0.791  0.1600 -0.9487  0.7031
    9UNL     N6 1691   4.203   4.485   0.795  0.0315 -0.2776  0.2384
    9UNL     N7 1692   4.213   4.705   0.689 -0.0154  0.5089  1.2381
    9UNL     H8 1693   3.978   4.717   0.774 -1.1191 -1.5691 -1.4345
    9UNL     H9 1694   3.979   4.601   0.897 -2.4146  0.1472  0.2626
    9UNL    H10 1695   3.941   4.547   0.731  1.8487 -3.4070  1.4105
   10UNL     H0 1696   4.209   4.838   0.325  0.4161  0.2495 -1.6708
   10UNL     H1 1697   4.407   4.971   0.185 -1.2684  3.7039  0.8985
   10UNL     C2 1698   4.294   4.889   0.369 -0.1512 -0.1502 -0.0305
   10UNL     C3 1699   4.399   4.946   0.290 -0.9646 -0.2555  0.1155
   10UNL     C4 1700   4.444   4.936   0.487 -0.2318 -0.0081  0.0148
   10UNL     C5 1701   4.507   4.969   0.622 -0.5075 -0.1173  0.7220
   10UNL     N6 1702   4.318   4.895   0.498 -0.0885 -0.0836 -0.3570
   10UNL     N7 1703   4.503   4.971   0.364 -0.6246 -0.5191 -0.9673
   10UNL     H8 1704   4.617   4.966   0.615 -0.6318 -2.1512 -1.3982
   10UNL     H9 1705   4.475   4.898   0.700 -0.0051 -1.2357 -0.0559
   10UNL    H10 1706   4.478   5.071   0.651  1.5405  0.7504 -0.0989
   11UNL     H0 1707   4.184   4.067   0.790 -1.0684 -0.4565  2.7736
   11UNL     H1 1708   4.418   3.906   0.756  1.2847 -0.2313  0.3387
   11UNL     C2 1709   4.286   4.081   0.823 -0.1426 -0.5669  0.1975
   11UNL     C3 1710   4.406   4.004   0.799  0.5167  0.2347 -0.8703
   11UNL     C4 1711   4.443   4.181   0.897 -0.4271  0.2447 -0.3573
   11UNL     C5 1712   4.521   4.284   0.970 -0.0445 -0.1987  0.0420
   11UNL     N6 1713   4.316   4.203   0.868 -0.2927  0.4024 -0.1483
   11UNL     N7 1714   4.506   4.072   0.847 -0.0671  0.5244  0.3278
   11UNL     H8 1715   4.457   4.338   1.040  0.0301 -0.5126  0.3508
   11UNL     H9 1716   4.567   4.358   0.903  3.6456 -0.8625  1.5866
   11UNL    H10 1717   4.605   4.250   1.032  0.1659 -3.4921 -1.7931
   12UNL     H0 1718   3.391   2.021   4.668  0.4553 -0.2353  1.2538
   12UNL     H1 1719   3.401   2.020   4.939  1.2004  1.0092 -1.1109
   12UNL     C2 1720   3.312   1.984   4.732 -0.0202 -0.0650  0.7762
   12UNL     C3 1721   3.325   1.980   4.873  0.3734 -0.3257  0.5581
   12UNL     C4 1722   3.151   1.903   4.800  0.5754  0.5633  0.1629
   12UNL     C5 1723   3.021   1.835   4.798 -0.2346 -0.8680 -0.4016
   12UNL     N6 1724   3.210   1.932   4.681  0.6153  0.4403 -0.0628
   12UNL     N7 1725   3.221   1.907   4.917  0.8960  0.6337  0.0002
   12UNL     H8 1726   2.979   1.823   4.697 -0.4487  0.3711 -0.4731
   12UNL     H9 1727   2.949   1.895   4.855  0.5618 -1.5944  1.4392
   12UNL    H10 1728   3.029   1.738   4.849 -2.2056 -0.5474  0.6204
   13UNL     H0 1729   4.815   5.094   0.506  0.0198  0.3707  1.7184
   13UNL     H1 1730   4.849   5.325   0.635  2.5526 -0.8722 -2.7454
   13UNL     C2 1731   4.771   5.186   0.470 -0.4339 -0.1891  0.7936
   13UNL     C3 1732   4.790   5.306   0.546 -0.0795 -0.3000 -1.2179
   13UNL     C4 1733   4.634   5.313   0.414  0.0045 -0.9011 -0.0357
   13UNL     C5 1734   4.491   5.346   0.366  0.2063  0.2888 -0.4918
   13UNL     N6 1735   4.677   5.193   0.380  0.4520 -0.0308  0.1801
   13UNL     N7 1736   4.696   5.387   0.508 -0.2385 -0.4913  0.1937
   13UNL     H8 1737   4.452   5.313   0.269 -1.7730  2.3099 -0.4651
   13UNL     H9 1738   4.416   5.311   0.438 -0.4796  0.6849 -0.9987
   13UNL    H10 1739   4.491   5.456   0.359 -0.1697  0.1737 -3.9918
   14UNL     H0 1740   4.904   4.223   0.546  0.1070  1.2333  0.6651
   14UNL     H1 1741   4.679   4.167   0.673  1.0666  0.8246 -0.6735
   14UNL     C2 1742   4.893   4.151   0.626  0.7440 -0.2788 -0.5867
   14UNL     C3 1743   4.775   4.123   0.698  0.4220 -0.3967 -0.2696
   14UNL     C4 1744   4.936   4.034   0.775  0.9438 -0.0948 -0.6590
   14UNL     C5 1745   5.005   3.932   0.853 -0.4593  0.4303 -0.3026
   14UNL     N6 1746   5.002   4.101   0.676 -0.1007  0.1642  0.0728
   14UNL     N7 1747   4.802   4.046   0.798  0.2302 -0.2795  0.2480
   14UNL     H8 1748   4.968   3.831   0.830  0.7464  0.1840 -1.2236
   14UNL     H9 1749   4.988   3.956   0.959  0.4077  1.8984 -0.4651
   14UNL    H10 1750   5.109   3.909   0.830 -0.4978 -1.7137  1.3336
   15UNL     H0 1751   4.920   4.646   0.402  0.9836  0.0201 -0.0533
   15UNL     H1 1752   4.699   4.798   0.404  1.0895 -2.0108  2.8489
   15UNL     C2 1753   4.913   4.744   0.358 -0.1784  0.2113  0.5015
   15UNL     C3 1754   4.795   4.817   0.359 -0.2633  0.2094  0.6801
   15UNL     C4 1755   4.944   4.908   0.258 -1.1721  0.3237  0.7070
   15UNL     C5 1756   5.023   5.026   0.203 -0.2113  0.1515  0.0986
   15UNL     N6 1757   5.018   4.805   0.309  0.0002  0.4000  1.1038
   15UNL     N7 1758   4.814   4.933   0.300  0.7832 -0.2059 -0.2842
   15UNL     H8 1759   5.062   5.077   0.292  0.1562  0.4614 -0.2376
   15UNL     H9 1760   4.955   5.096   0.153 -0.1626  0.7078  0.7933
   15UNL    H10 1761   5.105   4.994   0.138 -0.3836 -1.3936  0.5955
   16UNL     H0 1762   5.266   4.209   0.352 -1.6336 -0.9347  0.1766
   16UNL     H1 1763   5.248   4.445   0.210 -1.3154  0.0220 -0.2331
   16UNL     C2 1764   5.222   4.302   0.385  0.8111  0.2627  0.2945
   16UNL     C3 1765   5.212   4.425   0.310 -0.3348  0.9084  0.3106
   16UNL     C4 1766   5.121   4.437   0.493 -0.4066  0.1275 -0.4546
   16UNL     C5 1767   5.093   4.497   0.624  0.2239  0.5447 -0.7626
   16UNL     N6 1768   5.161   4.309   0.499  0.0709 -0.2936 -0.0087
   16UNL     N7 1769   5.151   4.515   0.380  0.3402 -0.3010 -0.2588
   16UNL     H8 1770   5.006   4.563   0.625 -0.1074  0.1099 -0.8523
   16UNL     H9 1771   5.176   4.557   0.663 -1.4506  1.8154  1.0470
   16UNL    H10 1772   5.067   4.418   0.695  0.9582  0.3282 -0.7276
   17UNL     H0 1773   3.695   4.913   0.446  1.0534  1.6841 -2.0468
   17UNL     H1 1774   3.918   5.033   0.564  0.9301 -0.4216  1.0403
   17UNL     C2 1775   3.794   4.870   0.457 -0.2206 -1.0194 -0.0310
   17UNL     C3 1776   3.908   4.934   0.520  0.6047  0.0025  0.1399
   17UNL     C4 1777   3.950   4.749   0.441 -0.0953 -0.2444 -0.9379
   17UNL     C5 1778   4.029   4.639   0.378  0.0481 -0.1564  0.0753
   17UNL     N6 1779   3.817   4.749   0.411  0.6545 -0.2418  0.2302
   17UNL     N7 1780   4.013   4.853   0.510  0.7802 -0.7000 -0.4543
   17UNL     H8 1781   3.972   4.548   0.356  1.2034 -0.9668  0.3636
   17UNL     H9 1782   4.066   4.679   0.283  1.2290 -1.3479  0.0146
   17UNL    H10 1783   4.114   4.612   0.441  2.7291 -0.1535 -3.2967
   18UNL     H0 1784   5.389   4.312   1.002  0.8906  1.4582  0.0527
   18UNL     H1 1785   5.165   4.218   0.867  0.4013  1.1655  1.4769
   18UNL     C2 1786   5.385   4.279   0.899 -0.4199  0.3709  0.4215
   18UNL     C3 1787   5.268   4.229   0.834 -0.1971 -0.0103 -1.0481
   18UNL     C4 1788   5.432   4.220   0.715 -0.1786 -0.1228  0.2567
   18UNL     C5 1789   5.512   4.210   0.587  0.6383 -0.5293  0.2352
   18UNL     N6 1790   5.497   4.271   0.821  0.1752  0.4707 -0.3360
   18UNL     N7 1791   5.298   4.194   0.714  0.4035  0.0279  0.0966
   18UNL     H8 1792   5.514   4.302   0.527  1.8226 -0.8033 -0.1696
   18UNL     H9 1793   5.462   4.140   0.519 -1.5642 -1.8183  2.9627
   18UNL    H10 1794   5.612   4.171   0.609  0.5101 -0.9467  0.0843
    1Zn      Zn 1795   4.183   4.340   1.501  0.0019  0.1487 -0.0975
    2Zn      Zn 1796   4.175   3.291   2.092  0.0445  0.2484 -0.0145
    3Zn      Zn 1797   3.683   3.649   2.082  0.0353 -0.1611  0.1555
    4Zn      Zn 1798   4.675   3.997   1.489  0.4004 -0.3388  0.0085
    5Zn      Zn 1799   4.667   3.462   1.774 -0.3510  0.0136  0.1902
    6Zn      Zn 1800   3.675   4.180   1.784  0.0596 -0.1490  0.0428
    7UNL     H0 1801   3.680   3.872   2.248  1.5950 -0.0525  0.1398
    7UNL     H1 1802   3.700   3.877   2.521  0.5974 -0.5220  1.1718
    7UNL     C2 1803   3.687   3.784   2.311 -0.4978  0.0488  0.5806
    7UNL     C3 1804   3.695   3.792   2.454 -0.4294  0.1548  0.3756
    7UNL     C4 1805   3.683   3.598   2.379  0.2201  0.4842 -0.7539
    7UNL     C5 1806   3.673   3.448   2.380  0.1822 -0.2857  0.9045
    7UNL     N6 1807   3.682   3.661   2.265  0.4121 -0.1959  0.3467
    7UNL     N7 1808   3.687   3.669   2.500 -0.0370  0.1609 -0.0758
    7UNL     H8 1809   3.688   3.417   2.276 -1.5605  1.1201  0.1958
    7UNL     H9 1810   3.572   3.413   2.404 -0.5654  0.1513 -1.4217
    7UNL    H10 1811   3.745   3.393   2.443  0.9607  1.0714  1.2393
    8UNL     H0 1812   4.181   3.056   2.207  4.1733 -1.9210 -0.2805
    8UNL     H1 1813   4.186   2.802   2.089 -0.8900 -0.2879 -0.9444
    8UNL     C2 1814   4.167   3.032   2.103 -0.8029  0.0701 -0.3580
    8UNL     C3 1815   4.173   2.900   2.046 -0.3015 -0.2264 -0.9898
    8UNL     C4 1816   4.160   3.054   1.910  0.1559 -0.1144  0.5264
    8UNL     C5 1817   4.150   3.112   1.772  0.4141 -0.1391 -0.3549
    8UNL     N6 1818   4.143   3.126   2.019 -0.2042 -0.6183  0.4329
    8UNL     N7 1819   4.166   2.917   1.918 -0.2146  0.0230 -0.7580
    8UNL     H8 1820   4.105   3.036   1.708 -1.2374  1.0083 -0.6260
    8UNL     H9 1821   4.245   3.140   1.725 -2.0980  3.1981 -4.0929
    8UNL    H10 1822   4.086   3.202   1.774 -3.7331 -2.8056 -0.9552
    9UNL     H0 1823   3.867   3.750   1.889  0.9608  0.1887 -4.3557
    9UNL     H1 1824   3.876   4.006   1.772  0.8476 -3.1713 -2.4273
    9UNL     C2 1825   3.797   3.832   1.902  0.1214 -0.9799 -0.2233
    9UNL     C3 1826   3.810   3.963   1.847  0.1406  0.4460 -0.7383
    9UNL     C4 1827   3.634   3.930   1.958  0.3007  0.1447 -0.3342
    9UNL     C5 1828   3.496   3.954   2.018  0.1694 -0.3218  0.2885
    9UNL     N6 1829   3.696   3.817   1.983 -0.2347  0.1274 -0.1629
    9UNL     N7 1830   3.697   4.024   1.877 -0.5075 -0.1767  0.6243
    9UNL     H8 1831   3.424   3.873   2.002 -1.0490  0.9796 -1.1021
    9UNL     H9 1832   3.452   4.038   1.963 -0.6666 -1.4054 -0.7547
    9UNL    H10 1833   3.521   3.988   2.119  0.4407  1.7094 -0.4250
   10UNL     H0 1834   3.708   4.199   1.518 -0.4792 -0.4315  0.9784
   10UNL     H1 1835   3.955   4.260   1.383  1.2997 -0.6032  0.0206
   10UNL     C2 1836   3.806   4.222   1.556  0.2069 -0.3577 -0.7317
   10UNL     C3 1837   3.929   4.246   1.487  0.2364 -0.9213 -0.2718
   10UNL     C4 1838   3.955   4.256   1.688 -0.1200 -0.6569  0.3199
   10UNL     C5 1839   4.023   4.281   1.816  0.1393  0.1163 -0.7113
   10UNL     N6 1840   3.828   4.221   1.683 -0.2425 -0.1547 -0.7944
   10UNL     N7 1841   4.023   4.272   1.571 -0.2129 -0.9101 -0.3798
   10UNL     H8 1842   3.960   4.281   1.906  0.9987  1.0972 -0.0910
   10UNL     H9 1843   4.075   4.377   1.815 -0.0017  0.1954 -1.8954
   10UNL    H10 1844   4.112   4.217   1.823 -0.5906 -0.9447 -0.8342
   11UNL     H0 1845   3.727   3.416   1.942  0.6212  1.1895 -1.8953
   11UNL     H1 1846   3.940   3.251   1.945 -3.0881 -0.3646  0.7328
   11UNL     C2 1847   3.822   3.429   1.993 -0.1701  0.1658 -0.0866
   11UNL     C3 1848   3.935   3.347   1.995 -0.8237 -0.2169  0.7674
   11UNL     C4 1849   3.956   3.517   2.106 -0.1290 -0.1600 -0.8503
   11UNL     C5 1850   4.021   3.611   2.205 -0.1057 -0.0218 -0.3267
   11UNL     N6 1851   3.832   3.543   2.061 -0.1237  0.3227  0.0641
   11UNL     N7 1852   4.022   3.400   2.073 -0.0444  0.1870 -0.2134
   11UNL     H8 1853   3.989   3.715   2.193  1.5363  0.4311 -1.0552
   11UNL     H9 1854   4.128   3.625   2.189  0.4381 -1.2835  1.8101
   11UNL    H10 1855   4.007   3.577   2.308  0.0465 -0.8932 -0.5852
   12UNL     H0 1856   4.847   4.109   1.032  0.1400  1.8933  0.7266
   12UNL     H1 1857   4.853   4.135   1.319 -2.0716  2.8028  0.3884
   12UNL     C2 1858   4.783   4.067   1.108  0.1999 -0.6174 -0.4915
   12UNL     C3 1859   4.796   4.074   1.251  0.8810  0.2278 -0.0068
   12UNL     C4 1860   4.631   3.968   1.190 -0.1225  0.3598  0.1282
   12UNL     C5 1861   4.504   3.888   1.204 -0.5418  0.0668 -0.2765
   12UNL     N6 1862   4.682   3.996   1.069  0.9592 -0.0426  0.0730
   12UNL     N7 1863   4.698   4.003   1.303 -0.1659  0.0348  0.6808
   12UNL     H8 1864   4.489   3.827   1.114  1.4271 -0.7135 -0.1200
   12UNL     H9 1865   4.418   3.954   1.222  0.0140  1.0966 -1.2228
   12UNL    H10 1866   4.505   3.811   1.282  0.9625 -0.1283 -0.4620
   13UNL     H0 1867   4.400   4.430   1.683  1.8966  1.6848  0.1057
   13UNL     H1 1868   4.363   4.635   1.854  1.2330 -1.3723 -0.0073
   13UNL     C2 1869   4.318   4.500   1.677  0.0606 -0.3722  0.0262
   13UNL     C3 1870   4.299   4.607   1.771  0.0453 -0.3014  0.5109
   13UNL     C4 1871   4.169   4.612   1.612  0.3889 -0.2664 -0.5096
   13UNL     C5 1872   4.053   4.659   1.528 -0.0219 -0.3519 -0.5068
   13UNL     N6 1873   4.216   4.492   1.590  0.7175 -0.3320 -0.1817
   13UNL     N7 1874   4.203   4.681   1.726 -0.2369 -0.0742  0.6836
   13UNL     H8 1875   4.086   4.663   1.424  0.2167 -0.7471 -0.4476
   13UNL     H9 1876   3.962   4.598   1.530 -0.3055  0.0703  0.6165
   13UNL    H10 1877   4.015   4.757   1.560 -1.4181 -0.4126 -1.8736
   14UNL     H0 1878   4.405   3.571   1.781  0.8537  0.2095  2.0047
   14UNL     H1 1879   4.185   3.482   1.914 -0.6116 -0.3899 -2.2145
   14UNL     C2 1880   4.408   3.492   1.854 -0.0106 -0.6312  1.1530
   14UNL     C3 1881   4.288   3.449   1.918 -0.5192  0.0091  0.1660
   14UNL     C4 1882   4.453   3.336   1.958 -0.6577  0.0097 -0.4788
   14UNL     C5 1883   4.540   3.220   2.016 -0.3166 -1.2128 -0.2605
   14UNL     N6 1884   4.514   3.420   1.876  0.7210 -0.2495 -0.3176
   14UNL     N7 1885   4.323   3.350   1.992 -0.1201  0.3691  0.8840
   14UNL     H8 1886   4.477   3.165   2.088  0.7794 -1.1922  0.7362
   14UNL     H9 1887   4.620   3.256   2.081 -0.4219 -0.2256 -0.6648
   14UNL    H10 1888   4.575   3.155   1.935 -0.8298 -1.8288  0.0047
   15UNL     H0 1889   4.423   3.918   1.580  0.0338  0.8196  2.2400
   15UNL     H1 1890   4.188   4.074   1.619 -0.6138  0.1988  1.0306
   15UNL     C2 1891   4.398   4.019   1.551 -0.3901  0.1878  0.2960
   15UNL     C3 1892   4.283   4.096   1.572 -0.7545 -1.3586 -0.0796
   15UNL     C4 1893   4.449   4.204   1.496  0.2265  0.4685 -0.3187
   15UNL     C5 1894   4.534   4.322   1.467  0.8581 -0.2399 -0.2084
   15UNL     N6 1895   4.505   4.084   1.494 -0.1063  0.2260 -0.1330
   15UNL     N7 1896   4.326   4.220   1.541  0.6731 -0.1314 -0.4647
   15UNL     H8 1897   4.581   4.370   1.553  1.4458  0.1187 -0.7216
   15UNL     H9 1898   4.474   4.401   1.418 -0.8546  0.9527  3.4556
   15UNL    H10 1899   4.618   4.295   1.402 -0.8331  0.7616 -3.0246
   16UNL     H0 1900   4.674   3.497   1.512  0.7642 -0.3742 -0.7549
   16UNL     H1 1901   4.721   3.738   1.379  0.3021  2.1953 -0.5952
   16UNL     C2 1902   4.676   3.596   1.555  0.0079 -0.8007  0.3156
   16UNL     C3 1903   4.696   3.721   1.483  0.5736  0.2080 -0.8196
   16UNL     C4 1904   4.628   3.744   1.676 -0.3955 -0.2117  0.1277
   16UNL     C5 1905   4.618   3.815   1.811 -1.2305 -0.1927  0.5462
   16UNL     N6 1906   4.641   3.617   1.678  0.6588  0.5948  0.2000
   16UNL     N7 1907   4.664   3.817   1.565 -0.4016  0.3758 -0.5782
   16UNL     H8 1908   4.569   3.913   1.811  0.9910  1.0090  1.1322
   16UNL     H9 1909   4.722   3.838   1.837 -1.2204  0.1144  0.2462
   16UNL    H10 1910   4.585   3.749   1.892  0.6000 -1.0346  0.6638
   17UNL     H0 1911   3.209   4.231   1.613 -0.0728 -1.3671  0.6533
   17UNL     H1 1912   3.432   4.344   1.732 -1.0597  0.5650 -0.3363
   17UNL     C2 1913   3.304   4.183   1.633  0.4415 -0.5937  0.1241
   17UNL     C3 1914   3.419   4.245   1.689 -0.2154  0.1374  0.3673
   17UNL     C4 1915   3.446   4.044   1.645 -0.2136 -1.0252 -0.3511
   17UNL     C5 1916   3.496   3.902   1.630 -0.3169  0.6171  0.6565
   17UNL     N6 1917   3.330   4.066   1.586 -0.2794 -0.0932  0.0041
   17UNL     N7 1918   3.517   4.155   1.688  0.4122  0.0050  0.1060
   17UNL     H8 1919   3.454   3.836   1.707  1.2529 -1.5993 -0.2860
   17UNL     H9 1920   3.460   3.858   1.536 -1.2141  3.1495 -0.2687
   17UNL    H10 1921   3.604   3.890   1.645 -0.5255 -1.4334  0.7276
   18UNL     H0 1922   4.868   3.643   2.164  0.2014 -0.7564 -0.2546
   18UNL     H1 1923   4.671   3.544   2.005 -0.3786  0.5591 -3.0873
   18UNL     C2 1924   4.886   3.591   2.071  0.3079 -0.7286 -0.2508
   18UNL     C3 1925   4.778   3.538   1.989  0.2788 -0.0789  0.6577
   18UNL     C4 1926   4.961   3.538   1.897 -0.2169 -0.4041  0.1255
   18UNL     C5 1927   5.069   3.521   1.794 -0.7714 -0.1306 -0.0145
   18UNL     N6 1928   5.002   3.584   2.018 -0.1079  0.4467 -0.0442
   18UNL     N7 1929   4.827   3.506   1.866 -0.2211  0.0002 -0.5120
   18UNL     H8 1930   5.039   3.452   1.714 -0.3787  0.1169 -0.3788
   18UNL     H9 1931   5.164   3.480   1.829 -0.3304 -0.7212 -1.8010
   18UNL    H10 1932   5.109   3.614   1.751  0.2419 -1.0541 -1.1333
    1Zn      Zn 1933   3.699   3.647   2.679  0.0174  0.0422  0.1152
    2Zn      Zn 1934   3.670   2.607   3.280 -0.1214 -0.2652  0.3013
    3Zn      Zn 1935   3.188   2.967   3.295  0.1979  0.1074  0.2359
    4Zn      Zn 1936   4.187   3.317   2.686 -0.0267 -0.3217 -0.0106
    5Zn      Zn 1937   4.174   2.792   2.996 -0.1215  0.0164  0.2393
    6Zn      Zn 1938   3.202   3.477   2.990 -0.0547 -0.1204 -0.1180
    7UNL     H0 1939   3.185   3.189   3.461  2.8160 -0.4189 -1.0372
    7UNL     H1 1940   3.229   3.188   3.737  1.1627  2.9650 -3.2642
    7UNL     C2 1941   3.185   3.106   3.531 -0.1057 -0.2849 -0.7337
    7UNL     C3 1942   3.210   3.105   3.670 -0.2890  0.1492  0.3213
    7UNL     C4 1943   3.153   2.918   3.598 -1.1027 -0.0350 -0.0597
    7UNL     C5 1944   3.159   2.762   3.592  0.2673  0.3422  0.1934
    7UNL     N6 1945   3.156   2.984   3.485 -0.6864  0.2658  0.6177
    7UNL     N7 1946   3.188   2.982   3.713  0.0275 -0.7383  0.0603
    7UNL     H8 1947   3.149   2.736   3.487  0.9229  0.5364  0.0768
    7UNL     H9 1948   3.067   2.723   3.638 -1.1607 -0.2976 -2.9501
    7UNL    H10 1949   3.245   2.717   3.644  0.8980  1.9933  0.6502
    8UNL     H0 1950   3.726   2.374   3.382 -1.3030  1.0077 -0.7514
    8UNL     H1 1951   3.739   2.130   3.271 -0.2034  0.9085  1.5547
    8UNL     C2 1952   3.696   2.351   3.281 -0.3896 -0.7828 -0.6429
    8UNL     C3 1953   3.697   2.220   3.227 -0.6031  0.3120  0.6866
    8UNL     C4 1954   3.647   2.367   3.089  0.9481 -0.3171 -0.0381
    8UNL     C5 1955   3.618   2.430   2.957 -0.1200 -0.2158  0.5392
    8UNL     N6 1956   3.634   2.435   3.202 -0.2825 -0.1706  0.0089
    8UNL     N7 1957   3.668   2.231   3.101 -0.3067  0.2811 -0.3266
    8UNL     H8 1958   3.522   2.396   2.915 -0.3031  1.8359 -0.8315
    8UNL     H9 1959   3.696   2.427   2.880 -0.5528 -1.3980  0.1207
    8UNL    H10 1960   3.599   2.538   2.965 -0.1871  0.0936 -2.5383
    9UNL     H0 1961   3.401   3.065   3.149  1.1135  1.3147  2.3522
    9UNL     H1 1962   3.418   3.307   3.016  0.0628 -1.5745 -2.0931
    9UNL     C2 1963   3.319   3.134   3.136  0.1626 -0.1550 -0.2643
    9UNL     C3 1964   3.337   3.257   3.066  0.3189 -0.3208 -0.3509
    9UNL     C4 1965   3.151   3.235   3.157 -0.4371 -0.9563 -0.1126
    9UNL     C5 1966   3.033   3.289   3.235  0.0665  0.7311  0.1042
    9UNL     N6 1967   3.204   3.128   3.201  0.7135  1.3099 -0.4756
    9UNL     N7 1968   3.223   3.318   3.070  0.0595  0.3241  0.3695
    9UNL     H8 1969   2.976   3.361   3.176 -0.8949 -1.3119 -1.5848
    9UNL     H9 1970   3.055   3.328   3.335 -1.7639  0.4523  0.6526
    9UNL    H10 1971   2.958   3.212   3.258  0.6466  0.9015  3.0789
   10UNL     H0 1972   3.220   3.523   2.724 -0.4159  0.0799  1.0380
   10UNL     H1 1973   3.433   3.558   2.562 -1.9798 -0.2235 -0.2222
   10UNL     C2 1974   3.323   3.532   2.756  0.0983 -0.9031 -0.2528
   10UNL     C3 1975   3.436   3.546   2.670 -0.1371  0.1637 -0.2067
   10UNL     C4 1976   3.483   3.541   2.872  0.6195 -0.2991  0.0319
   10UNL     C5 1977   3.558   3.571   3.000  0.1852 -0.1979 -0.1572
   10UNL     N6 1978   3.353   3.512   2.883 -0.3972 -0.0746 -0.2024
   10UNL     N7 1979   3.544   3.556   2.745 -0.5529  0.0719 -0.1192
   10UNL     H8 1980   3.634   3.492   3.008 -1.3234 -1.6605  0.3538
   10UNL     H9 1981   3.494   3.567   3.088 -1.6496 -1.6612 -1.4897
   10UNL    H10 1982   3.594   3.674   3.001  0.1757 -0.1894 -0.6045
   11UNL     H0 1983   3.174   2.702   3.261 -1.3467 -0.7262  2.8553
   11UNL     H1 1984   3.377   2.517   3.241 -1.8680 -0.1893  0.7994
   11UNL     C2 1985   3.279   2.720   3.277 -1.0337 -0.3783  0.6543
   11UNL     C3 1986   3.384   2.624   3.260 -0.1075 -0.1582  0.1762
   11UNL     C4 1987   3.456   2.810   3.306 -0.0535 -0.7984 -0.1691
   11UNL     C5 1988   3.551   2.926   3.344  0.1891  0.1837 -0.8773
   11UNL     N6 1989   3.327   2.842   3.298  0.2959  0.2703 -0.4440
   11UNL     N7 1990   3.499   2.679   3.280 -0.1092 -0.3134  0.2642
   11UNL     H8 1991   3.625   2.900   3.420 -0.5610  2.4647  0.7452
   11UNL     H9 1992   3.501   3.008   3.396 -0.0713  0.3509 -1.3913
   11UNL    H10 1993   3.605   2.974   3.262  1.9929  0.5608  0.4700
   12UNL     H0 1994   4.345   3.470   2.250  2.1363 -1.0014  0.4442
   12UNL     H1 1995   4.373   3.446   2.529 -1.4330  0.5269  1.1614
   12UNL     C2 1996   4.299   3.399   2.317 -0.4612  0.0672 -0.0862
   12UNL     C3 1997   4.314   3.389   2.459 -0.1525  0.5994 -0.0386
   12UNL     C4 1998   4.160   3.281   2.384 -0.5624  0.0410  0.2566
   12UNL     C5 1999   4.021   3.225   2.386  0.0916  0.3765  0.1156
   12UNL     N6 2000   4.215   3.311   2.265  0.3898  0.1156 -0.4145
   12UNL     N7 2001   4.218   3.314   2.505  0.0383  0.1965 -0.1431
   12UNL     H8 2002   3.984   3.212   2.283 -0.6123  2.1390  0.1179
   12UNL     H9 2003   3.947   3.291   2.433 -0.9856 -1.3042  0.8597
   12UNL    H10 2004   4.016   3.131   2.443 -1.7681  0.8751  0.8566
   13UNL     H0 2005   3.865   3.734   2.894  0.8682  0.9957 -1.2915
   13UNL     H1 2006   3.877   3.989   3.008 -1.2934  0.4220  0.3490
   13UNL     C2 2007   3.809   3.823   2.868 -0.2642  0.5073 -0.6346
   13UNL     C3 2008   3.813   3.951   2.930 -0.7855  0.6908 -0.2117
   13UNL     C4 2009   3.646   3.923   2.807  0.2290 -0.7065 -0.0883
   13UNL     C5 2010   3.507   3.944   2.754  0.2183  0.1488 -0.1043
   13UNL     N6 2011   3.707   3.808   2.781  0.2877 -0.0963 -0.1335
   13UNL     N7 2012   3.707   4.017   2.884  0.0432  0.4323  0.1577
   13UNL     H8 2013   3.490   3.898   2.656 -3.4113  1.6565 -0.3360
   13UNL     H9 2014   3.434   3.893   2.818 -3.0634  3.1911 -1.0935
   13UNL    H10 2015   3.477   4.049   2.754 -0.3996  0.0116  1.8536
   14UNL     H0 2016   3.909   2.929   3.050 -1.3263  0.6786 -0.5265
   14UNL     H1 2017   3.675   2.801   3.130 -0.0037  1.1578 -0.3131
   14UNL     C2 2018   3.898   2.825   3.076 -0.6444  0.5368 -0.7933
   14UNL     C3 2019   3.777   2.767   3.123 -0.2580  0.0885  0.8278
   14UNL     C4 2020   3.950   2.645   3.137 -0.5483  0.1091  0.2729
   14UNL     C5 2021   4.047   2.539   3.173 -0.6035  0.4056 -0.1075
   14UNL     N6 2022   4.008   2.754   3.082 -0.7563  0.2301  0.0399
   14UNL     N7 2023   3.813   2.646   3.171  0.2345 -0.4923 -0.1381
   14UNL     H8 2024   4.112   2.575   3.254 -0.3252  2.1815 -1.0724
   14UNL     H9 2025   4.108   2.486   3.099  0.9293 -0.1734  1.4901
   14UNL    H10 2026   3.993   2.453   3.216 -0.3463  0.2033 -0.1853
   15UNL     H0 2027   3.959   3.236   2.775  1.9014  0.5670  0.5527
   15UNL     H1 2028   3.734   3.365   2.789  1.3489 -2.2990 -1.4295
   15UNL     C2 2029   3.942   3.337   2.738 -0.0923 -0.0301 -0.3417
   15UNL     C3 2030   3.826   3.409   2.753  1.1224 -0.4731  0.1142
   15UNL     C4 2031   3.970   3.527   2.671  0.0377  0.8446  0.5102
   15UNL     C5 2032   4.042   3.645   2.614  0.0326 -0.4173 -0.2198
   15UNL     N6 2033   4.038   3.418   2.694  0.0311  0.6880  0.4516
   15UNL     N7 2034   3.844   3.534   2.706  0.6639  0.0122 -0.1202
   15UNL     H8 2035   4.079   3.619   2.515 -0.6646  2.7260 -1.4386
   15UNL     H9 2036   4.135   3.668   2.667  0.6709  0.5749 -1.7266
   15UNL    H10 2037   3.975   3.731   2.599  0.2860 -0.0423  0.7112
   16UNL     H0 2038   4.159   2.830   2.701  0.6935  1.1897 -2.6825
   16UNL     H1 2039   4.178   3.054   2.565  1.9520  0.5776  0.5720
   16UNL     C2 2040   4.154   2.925   2.751  0.5558 -0.0505 -0.1833
   16UNL     C3 2041   4.175   3.041   2.672  0.4094 -0.4520  0.4289
   16UNL     C4 2042   4.173   3.075   2.877 -0.2276 -0.2325 -0.4960
   16UNL     C5 2043   4.168   3.157   3.004 -0.3792 -0.0165 -0.0837
   16UNL     N6 2044   4.149   2.946   2.884 -0.6126  0.3477  0.7302
   16UNL     N7 2045   4.181   3.138   2.755 -0.2426  0.3987 -0.1897
   16UNL     H8 2046   4.087   3.231   3.000 -0.0220  0.3905  0.1816
   16UNL     H9 2047   4.260   3.213   3.023  1.0717 -2.7391  1.6127
   16UNL    H10 2048   4.157   3.096   3.095 -2.2053 -0.0586 -0.2882
   17UNL     H0 2049   2.725   3.519   2.862  0.6621  1.5250  0.7897
   17UNL     H1 2050   2.957   3.614   2.980 -0.1640 -0.3593 -0.4283
   17UNL     C2 2051   2.822   3.472   2.863  0.0364  0.1859  0.5678
   17UNL     C3 2052   2.940   3.530   2.914  0.3062 -0.4301 -0.4594
   17UNL     C4 2053   2.970   3.340   2.831  0.1668 -0.5982  0.4129
   17UNL     C5 2054   3.031   3.210   2.785  0.7437 -0.3375  0.2071
   17UNL     N6 2055   2.845   3.364   2.796 -0.7258  0.5477 -0.1229
   17UNL     N7 2056   3.038   3.441   2.891  0.0671  0.7310 -0.0928
   17UNL     H8 2057   3.021   3.186   2.679 -1.1897 -1.4585  0.5914
   17UNL     H9 2058   3.139   3.212   2.808  0.6253 -1.6807  1.0087
   17UNL    H10 2059   2.975   3.126   2.828 -1.0629  0.5334 -0.3800
   18UNL     H0 2060   4.413   2.894   3.387 -0.7514 -0.1916 -0.2023
   18UNL     H1 2061   4.203   2.809   3.264 -0.8690  1.3209  0.4137
   18UNL     C2 2062   4.405   2.885   3.279  0.7929 -0.0699 -0.3575
   18UNL     C3 2063   4.298   2.826   3.214 -0.2842 -0.1656  0.9436
   18UNL     C4 2064   4.453   2.870   3.094  0.6790  0.4119  0.3584
   18UNL     C5 2065   4.533   2.883   2.963 -0.1539 -0.0494 -0.3380
   18UNL     N6 2066   4.512   2.892   3.205  0.3236  0.3012 -0.2614
   18UNL     N7 2067   4.322   2.820   3.088 -0.3082  0.0613  0.2721
   18UNL     H8 2068   4.499   2.808   2.890 -1.0071 -0.7279  0.7258
   18UNL     H9 2069   4.640   2.860   2.972  0.2045  2.1373  1.9419
   18UNL    H10 2070   4.524   2.982   2.916  0.3935  0.5487  0.7867
    1Zn      Zn 2071   3.198   2.969   3.901  0.0846 -0.3306 -0.4267
    2Zn      Zn 2072   3.172   1.928   4.492 -0.3134 -0.3151  0.0994
    3Zn      Zn 2073   2.681   2.273   4.500  0.0014  0.0823 -0.1103
    4Zn      Zn 2074   3.694   2.606   3.889 -0.1421 -0.1535 -0.2077
    5Zn      Zn 2075   3.674   2.093   4.205 -0.3998  0.0334  0.1686
    6Zn      Zn 2076   2.707   2.786   4.206  0.0410  0.0256 -0.1904
    7UNL     H0 2077   2.738   2.475   4.657 -1.4128  1.8954  0.9350
    7UNL     H1 2078   2.735   2.487   4.930  0.2397  1.8136 -1.8139
    7UNL     C2 2079   2.708   2.397   4.725  0.3430  0.4348  0.1349
    7UNL     C3 2080   2.709   2.402   4.868 -0.0168  0.0666  0.5510
    7UNL     C4 2081   2.668   2.214   4.795  0.8068  0.5380 -0.0269
    7UNL     C5 2082   2.666   2.060   4.796 -0.6391  0.3372  0.1837
    7UNL     N6 2083   2.684   2.274   4.681  0.1145  0.3318 -0.1710
    7UNL     N7 2084   2.680   2.282   4.910 -0.3673 -0.0069 -0.2470
    7UNL     H8 2085   2.585   2.005   4.748  0.5305 -0.8356 -0.5019
    7UNL     H9 2086   2.654   2.017   4.896 -1.4065  1.5749  0.6493
    7UNL    H10 2087   2.757   2.019   4.751 -0.5342  1.2161 -0.4221
    8UNL     H0 2088   3.162   1.710   4.607  3.9747  1.6698 -0.9908
    8UNL     H1 2089   3.201   1.456   4.516  1.2577  0.5808  0.4131
    8UNL     C2 2090   3.168   1.680   4.503 -0.5349 -0.6184 -0.8478
    8UNL     C3 2091   3.191   1.547   4.459 -0.7237  0.3535  0.3247
    8UNL     C4 2092   3.145   1.681   4.311  0.1032 -0.4944  0.3468
    8UNL     C5 2093   3.140   1.735   4.174 -0.7954 -0.6177 -0.0225
    8UNL     N6 2094   3.148   1.770   4.412  0.6808  0.3583  0.3907
    8UNL     N7 2095   3.174   1.550   4.331  0.2361  0.1211  0.0384
    8UNL     H8 2096   3.043   1.773   4.142 -1.4432  0.3851  2.8630
    8UNL     H9 2097   3.185   1.663   4.104 -0.6374 -2.0233  1.4661
    8UNL    H10 2098   3.201   1.826   4.173 -0.5174 -0.7991 -1.1977
    9UNL     H0 2099   2.804   2.322   4.258  1.8663  1.5903 -1.2531
    9UNL     H1 2100   2.811   2.567   4.130 -4.4520  4.0638 -0.4189
    9UNL     C2 2101   2.776   2.418   4.298 -0.0397  0.5167  0.1262
    9UNL     C3 2102   2.791   2.540   4.233  0.0488 -0.1956 -0.2910
    9UNL     C4 2103   2.663   2.545   4.399  0.3902 -0.3830  0.8708
    9UNL     C5 2104   2.541   2.595   4.470 -0.4590  0.0139  0.1619
    9UNL     N6 2105   2.707   2.422   4.409 -0.6052  0.4290 -0.3312
    9UNL     N7 2106   2.714   2.625   4.296 -0.2648 -0.3642 -0.5240
    9UNL     H8 2107   2.571   2.627   4.571 -0.0066 -1.2110  0.4381
    9UNL     H9 2108   2.465   2.517   4.488  0.1107 -0.7018 -0.4668
    9UNL    H10 2109   2.487   2.674   4.417 -3.1076 -1.0069  1.1685
   10UNL     H0 2110   2.731   2.878   3.949 -0.1219  2.3390 -0.6941
   10UNL     H1 2111   2.957   2.914   3.793  1.5370  2.1216  0.3856
   10UNL     C2 2112   2.832   2.866   3.986 -0.6546 -0.2771  0.1439
   10UNL     C3 2113   2.947   2.886   3.897  0.7283 -0.0543 -0.2260
   10UNL     C4 2114   2.988   2.843   4.094 -1.0605 -0.0837  0.1982
   10UNL     C5 2115   3.066   2.819   4.220 -0.9650 -0.3598 -0.2301
   10UNL     N6 2116   2.856   2.842   4.111 -0.5145 -0.0818 -0.2861
   10UNL     N7 2117   3.049   2.893   3.977 -0.1796 -0.4510 -0.4266
   10UNL     H8 2118   3.052   2.715   4.254  0.1176 -0.6688 -0.6727
   10UNL     H9 2119   3.031   2.881   4.304  0.1296 -0.8625  0.6405
   10UNL    H10 2120   3.174   2.836   4.214 -0.7985 -1.5957 -1.1585
   11UNL     H0 2121   2.723   2.047   4.324 -0.1880  1.4775  0.8930
   11UNL     H1 2122   2.951   1.891   4.304 -0.6297 -0.6889 -0.0120
   11UNL     C2 2123   2.814   2.056   4.381  0.5332 -0.4844  0.1388
   11UNL     C3 2124   2.933   1.978   4.366  0.0948 -0.4509 -0.1291
   11UNL     C4 2125   2.953   2.131   4.494 -0.1579  0.2863 -0.1225
   11UNL     C5 2126   3.019   2.218   4.600  0.0039 -0.3660  0.4072
   11UNL     N6 2127   2.825   2.159   4.463 -0.3075  0.3977  0.4134
   11UNL     N7 2128   3.025   2.027   4.445 -0.1605 -0.1948  0.0029
   11UNL     H8 2129   2.976   2.205   4.700  0.3772 -2.3819  0.3552
   11UNL     H9 2130   3.016   2.324   4.573  2.0966 -0.1358  0.8434
   11UNL    H10 2131   3.122   2.184   4.617  0.1254  0.3580  1.2329
   12UNL     H0 2132   3.837   2.734   3.445 -3.1196  0.5941 -0.6830
   12UNL     H1 2133   3.879   2.715   3.730 -1.2382  2.0970  1.2891
   12UNL     C2 2134   3.781   2.680   3.520  0.0947 -1.1790  0.6479
   12UNL     C3 2135   3.807   2.672   3.662  0.4214  0.7720  0.3250
   12UNL     C4 2136   3.645   2.565   3.592 -0.4234  0.2716 -0.1968
   12UNL     C5 2137   3.522   2.474   3.601 -1.1158  0.6484  0.4072
   12UNL     N6 2138   3.692   2.590   3.473 -0.4541  0.4620  0.1466
   12UNL     N7 2139   3.713   2.596   3.709  0.3914 -0.2023 -0.1073
   12UNL     H8 2140   3.507   2.400   3.522 -1.2255  0.7545  0.3291
   12UNL     H9 2141   3.434   2.540   3.597 -1.4580  0.1853  0.2165
   12UNL    H10 2142   3.517   2.419   3.695  1.6062 -1.2212 -0.4214
   13UNL     H0 2143   3.356   3.034   4.081 -1.1630 -0.3811 -0.0483
   13UNL     H1 2144   3.392   3.272   4.223 -0.8763 -0.3230  1.0850
   13UNL     C2 2145   3.300   3.126   4.073 -0.6033  0.0299  0.6429
   13UNL     C3 2146   3.322   3.242   4.146  0.2713 -0.0551 -0.0946
   13UNL     C4 2147   3.168   3.252   4.005 -0.3051  0.4853  0.1634
   13UNL     C5 2148   3.036   3.290   3.944  0.1912  0.3319 -0.1887
   13UNL     N6 2149   3.204   3.128   3.984 -0.1389 -0.4727 -0.0431
   13UNL     N7 2150   3.234   3.330   4.100 -0.1126 -0.0964 -0.2292
   13UNL     H8 2151   3.016   3.240   3.848  1.3078  0.3709 -0.4486
   13UNL     H9 2152   2.955   3.260   4.011 -1.2982  1.1973 -1.5151
   13UNL    H10 2153   3.026   3.399   3.935  1.1222  0.3117 -1.7273
   14UNL     H0 2154   3.430   2.183   4.161  1.5836  0.0983  0.1881
   14UNL     H1 2155   3.187   2.116   4.302  0.3783 -0.1462  2.2795
   14UNL     C2 2156   3.413   2.115   4.243  0.8554  0.5035  0.3750
   14UNL     C3 2157   3.291   2.088   4.315  0.6084 -0.4482  0.0522
   14UNL     C4 2158   3.459   1.986   4.379  0.4503 -0.1711  0.1434
   14UNL     C5 2159   3.537   1.870   4.430  0.0147 -0.0858  0.1308
   14UNL     N6 2160   3.520   2.068   4.295 -0.1300  0.0223  0.1507
   14UNL     N7 2161   3.324   1.996   4.403  0.1749  0.1213 -0.4303
   14UNL     H8 2162   3.634   1.859   4.381  0.4824 -0.5949  1.1470
   14UNL     H9 2163   3.494   1.769   4.417  0.5422 -0.4310  1.0024
   14UNL    H10 2164   3.555   1.876   4.537  1.1526 -0.7735 -0.0111
   15UNL     H0 2165   3.459   2.559   3.997  2.3886 -0.4460 -2.1341
   15UNL     H1 2166   3.222   2.713   4.015 -0.4804  0.0170 -1.8649
   15UNL     C2 2167   3.440   2.660   3.963  1.2882 -0.1826 -0.8532
   15UNL     C3 2168   3.321   2.740   3.981  0.3785 -0.4118  0.1029
   15UNL     C4 2169   3.480   2.830   3.888  0.3729 -0.4957 -0.2135
   15UNL     C5 2170   3.555   2.939   3.818  0.3733 -0.3739  0.4664
   15UNL     N6 2171   3.543   2.718   3.913 -0.9931 -0.0715 -0.1554
   15UNL     N7 2172   3.348   2.855   3.924 -0.1955 -0.6770 -0.4094
   15UNL     H8 2173   3.510   2.954   3.719  0.5127  1.4320  0.6529
   15UNL     H9 2174   3.660   2.913   3.801  1.7646  2.8849  2.9318
   15UNL    H10 2175   3.543   3.032   3.875  0.5994 -0.6114  0.9041
   16UNL     H0 2176   3.703   2.118   3.925 -0.7333  0.1810 -0.3516
   16UNL     H1 2177   3.723   2.357   3.780 -0.3794 -0.7912 -0.5029
   16UNL     C2 2178   3.694   2.218   3.964 -0.0636  0.1129 -0.0002
   16UNL     C3 2179   3.700   2.336   3.884  0.2636  0.1386 -0.1473
   16UNL     C4 2180   3.681   2.373   4.084  0.4749  0.4522 -0.1452
   16UNL     C5 2181   3.652   2.441   4.217  0.2547 -0.0250  0.1820
   16UNL     N6 2182   3.671   2.240   4.093 -0.0252 -0.1498  0.5626
   16UNL     N7 2183   3.679   2.438   3.960  1.2973 -0.1261 -0.8471
   16UNL     H8 2184   3.744   2.500   4.228 -1.5064  3.0785 -0.5192
   16UNL     H9 2185   3.653   2.375   4.305 -0.2255 -0.6369 -0.2619
   16UNL    H10 2186   3.574   2.518   4.210 -0.1016 -0.4395 -0.4673
   17UNL     H0 2187   2.224   2.826   4.038 -0.1779 -0.5774 -0.3642
   17UNL     H1 2188   2.432   2.929   4.182 -1.4632 -0.2598 -0.7876
   17UNL     C2 2189   2.322   2.781   4.051  0.0257 -0.1213 -0.2973
   17UNL     C3 2190   2.428   2.836   4.125  0.0370 -0.5389 -0.4756
   17UNL     C4 2191   2.478   2.669   4.020 -0.0858  0.5460  0.4414
   17UNL     C5 2192   2.567   2.563   3.955  0.8366  0.2841  0.1642
   17UNL     N6 2193   2.348   2.671   3.991 -0.3011  0.4865 -0.7223
   17UNL     N7 2194   2.539   2.764   4.099  0.1866 -0.3144 -0.8098
   17UNL     H8 2195   2.649   2.602   3.893  0.7478  0.7185  0.3171
   17UNL     H9 2196   2.608   2.505   4.039  1.2719 -1.5232 -1.2255
   17UNL    H10 2197   2.514   2.484   3.900  1.9112 -1.2046  1.1835
   18UNL     H0 2198   3.913   2.226   4.619 -0.6016  0.1046  0.6847
   18UNL     H1 2199   3.690   2.156   4.474 -0.4724 -3.4902 -0.6668
   18UNL     C2 2200   3.908   2.193   4.516 -0.9259  1.3827  0.2716
   18UNL     C3 2201   3.793   2.158   4.441 -0.2261 -0.6043  0.0431
   18UNL     C4 2202   3.959   2.128   4.334 -0.0739  0.1447 -0.5338
   18UNL     C5 2203   4.042   2.128   4.207  0.3745 -0.2771 -0.6686
   18UNL     N6 2204   4.016   2.168   4.445  0.5153  0.3085 -0.2369
   18UNL     N7 2205   3.820   2.124   4.317 -0.2138 -0.0450 -0.4115
   18UNL     H8 2206   4.020   2.051   4.132  1.3871 -0.2030 -1.0584
   18UNL     H9 2207   4.150   2.120   4.225  0.6253 -0.4751 -2.1503
   18UNL    H10 2208   4.030   2.219   4.148 -1.0377 -0.1598 -0.2435
    1Zn      Zn 2209   1.723   0.885   0.307  0.0413  0.0329  0.3311
    2Zn      Zn 2210   5.626   5.385   0.896 -0.0031 -0.0804 -0.1050
    3Zn      Zn 2211   1.210   0.195   0.923 -0.1969 -0.0621  0.2145
    4Zn      Zn 2212   2.204   0.531   0.308  0.1635  0.0164 -0.0676
    5Zn      Zn 2213   0.228   5.550   0.598 -0.1057 -0.0219 -0.1883
    6Zn      Zn 2214   1.229   0.695   0.578 -0.0282  0.1977 -0.2082
    7UNL     H0 2215   1.267   0.408   1.082  0.7913 -1.1916 -0.5241
    7UNL     H1 2216   1.266   0.423   1.350 -0.7351 -0.2784 -0.0812
    7UNL     C2 2217   1.243   0.332   1.155  0.3248 -0.0187  0.6116
    7UNL     C3 2218   1.240   0.334   1.295 -0.1899 -0.6940  0.3188
    7UNL     C4 2219   1.211   0.152   1.219 -0.2864 -0.1768 -0.4622
    7UNL     C5 2220   1.173   0.009   1.221 -0.1051  1.2566 -0.6087
    7UNL     N6 2221   1.210   0.217   1.104 -0.1674  0.1795 -0.1909
    7UNL     N7 2222   1.235   0.215   1.339 -0.1200  0.9552  0.4892
    7UNL     H8 2223   1.144  -0.034   1.318 -0.1856  3.1745  0.2635
    7UNL     H9 2224   1.256  -0.050   1.180 -0.3587  2.1052 -2.4290
    7UNL    H10 2225   1.086  -0.021   1.162  0.2907 -2.0533  0.2860
    8UNL     H0 2226   5.680   5.135   1.016 -0.5121  1.8936 -0.5554
    8UNL     H1 2227   5.720   4.890   0.873  1.4233  1.3759  0.1184
    8UNL     C2 2228   5.673   5.111   0.910  0.4879 -0.2292 -0.2066
    8UNL     C3 2229   5.691   4.989   0.840  0.0592  0.8826 -0.2299
    8UNL     C4 2230   5.612   5.142   0.727 -0.2605 -0.1109 -0.4342
    8UNL     C5 2231   5.566   5.208   0.599 -0.0192 -0.6695  0.3142
    8UNL     N6 2232   5.617   5.209   0.843  0.1139  0.3085 -0.4589
    8UNL     N7 2233   5.647   5.006   0.717  0.1327 -0.6179  0.2286
    8UNL     H8 2234   5.470   5.168   0.564 -0.1514 -0.3419  0.3033
    8UNL     H9 2235   5.643   5.192   0.522 -0.8262  0.8546 -0.8643
    8UNL    H10 2236   5.556   5.316   0.608 -0.0862 -0.4917 -1.5278
    9UNL     H0 2237   1.406   0.277   0.752  0.6038  1.6808  2.1579
    9UNL     H1 2238   1.385   0.481   0.554  0.9435  0.4756  1.3527
    9UNL     C2 2239   1.329   0.351   0.734  0.0084  0.5738 -0.3941
    9UNL     C3 2240   1.323   0.457   0.640  0.5968  1.0035  1.2573
    9UNL     C4 2241   1.173   0.467   0.774 -0.0470  0.4653 -0.3074
    9UNL     C5 2242   1.047   0.510   0.843 -0.1211  0.2669 -0.5158
    9UNL     N6 2243   1.230   0.360   0.820  0.3948  0.5391 -0.3118
    9UNL     N7 2244   1.224   0.534   0.667 -0.0686  0.0348  0.7645
    9UNL     H8 2245   0.959   0.520   0.779 -1.5045 -1.5513  0.9498
    9UNL     H9 2246   1.057   0.607   0.893  3.5800  0.5905 -1.6060
    9UNL    H10 2247   1.013   0.438   0.919 -0.0222  1.5515  0.7950
   10UNL     H0 2248   1.245   0.796   0.333  0.1851  0.2516  1.5240
   10UNL     H1 2249   1.476   0.842   0.182  0.5128 -2.6952 -0.9957
   10UNL     C2 2250   1.348   0.780   0.363  0.4663 -0.4352  0.2758
   10UNL     C3 2251   1.463   0.816   0.286 -0.1239  0.1760 -0.2453
   10UNL     C4 2252   1.504   0.776   0.483 -0.2146 -0.1617  0.2862
   10UNL     C5 2253   1.574   0.758   0.617  0.2409  0.4309 -0.0374
   10UNL     N6 2254   1.374   0.743   0.484 -0.0657  0.1433 -0.6883
   10UNL     N7 2255   1.565   0.828   0.371 -0.0015 -0.3538 -0.8445
   10UNL     H8 2256   1.553   0.661   0.665 -4.8838  1.4993  0.5044
   10UNL     H9 2257   1.547   0.834   0.691 -1.0537  2.0952 -2.1242
   10UNL    H10 2258   1.681   0.777   0.604 -0.0577  0.9292 -2.0725
   11UNL     H0 2259   5.150   5.481   0.812 -0.9855 -0.2414  2.5268
   11UNL     H1 2260   5.361   5.307   0.815  1.9268 -0.4778  1.7407
   11UNL     C2 2261   5.253   5.507   0.834 -0.3626 -0.1023 -0.1199
   11UNL     C3 2262   5.366   5.414   0.835 -0.7662  0.0422  0.1847
   11UNL     C4 2263   5.402   5.587   0.934  0.3364  1.6677 -0.1017
   11UNL     C5 2264   5.473   5.685   1.027  0.0847  1.0937 -0.0862
   11UNL     N6 2265   5.280   5.620   0.900  0.5070  0.3431 -0.5903
   11UNL     N7 2266   5.464   5.471   0.895 -0.0124 -0.0704 -0.3963
   11UNL     H8 2267   5.487   5.630   1.121 -0.0734 -0.1854 -0.7964
   11UNL     H9 2268   5.418   5.776   1.053  0.5431  1.4965 -0.5080
   11UNL    H10 2269   5.572   5.707   0.986 -0.2914 -0.0968 -1.7426
   12UNL     H0 2270   4.360   3.389   4.682 -0.2177  1.5307  1.1126
   12UNL     H1 2271   4.343   3.389   4.959 -0.3167 -0.9441  1.1946
   12UNL     C2 2272   4.291   3.331   4.742  0.2257  0.0474  0.2439
   12UNL     C3 2273   4.277   3.343   4.887 -0.1008  0.5403  0.0055
   12UNL     C4 2274   4.120   3.254   4.804 -0.1215  0.5044 -0.1937
   12UNL     C5 2275   3.980   3.210   4.790  0.1341 -0.3773 -0.0772
   12UNL     N6 2276   4.176   3.295   4.692 -0.5063  0.2189  0.7460
   12UNL     N7 2277   4.166   3.301   4.924  0.1973 -0.1194 -0.2807
   12UNL     H8 2278   3.972   3.115   4.736 -0.1912 -0.9266  0.9173
   12UNL     H9 2279   3.925   3.284   4.730 -0.1005  0.4222  1.0933
   12UNL    H10 2280   3.928   3.184   4.883 -0.2218 -1.1676 -0.4897
   13UNL     H0 2281   1.896   0.961   0.486 -0.7833 -0.6666  0.8700
   13UNL     H1 2282   1.913   1.185   0.626 -0.7246 -0.0180  0.4443
   13UNL     C2 2283   1.834   1.048   0.468 -0.1906 -0.4346 -0.1269
   13UNL     C3 2284   1.842   1.163   0.547 -0.0835 -1.0346  0.1324
   13UNL     C4 2285   1.680   1.157   0.425  0.5608  0.8614  0.2070
   13UNL     C5 2286   1.528   1.174   0.397 -0.6649 -0.1359 -0.2652
   13UNL     N6 2287   1.743   1.052   0.377 -0.0993 -1.1826 -0.3504
   13UNL     N7 2288   1.737   1.239   0.522  0.1857 -0.0322  0.0968
   13UNL     H8 2289   1.503   1.187   0.290  1.2346  1.2062 -0.6028
   13UNL     H9 2290   1.473   1.086   0.432  0.3783 -0.6025  0.2409
   13UNL    H10 2291   1.495   1.261   0.456  2.3398  0.7353  0.3154
   14UNL     H0 2292   1.985   0.175   0.667 -0.6644  1.1668  0.5939
   14UNL     H1 2293   1.753   0.098   0.797 -0.1581  1.5587 -0.0293
   14UNL     C2 2294   1.964   0.077   0.707  0.6725  0.4842 -0.2779
   14UNL     C3 2295   1.839   0.037   0.776 -1.2020  0.0152  0.0613
   14UNL     C4 2296   1.984  -0.105   0.784  0.6459 -0.0630  0.3807
   14UNL     C5 2297   2.054  -0.230   0.823 -0.1922 -0.1255 -0.1331
   14UNL     N6 2298   2.053  -0.019   0.708  0.9216  0.0407  0.2491
   14UNL     N7 2299   1.849  -0.081   0.826 -0.8410 -0.1865  0.0679
   14UNL     H8 2300   2.013  -0.303   0.752 -2.0475  2.0771 -1.4480
   14UNL     H9 2301   2.025  -0.267   0.922  0.1807 -0.5946 -0.1918
   14UNL    H10 2302   2.164  -0.239   0.819 -0.2137 -0.8275  0.5690
   15UNL     H0 2303   1.952   0.488   0.451 -0.5807 -0.0818 -0.4797
   15UNL     H1 2304   1.734   0.645   0.406 -0.3994  1.1227 -1.5747
   15UNL     C2 2305   1.950   0.580   0.394 -0.0059  0.2400  0.0042
   15UNL     C3 2306   1.838   0.662   0.378  0.5298 -0.4849  0.5892
   15UNL     C4 2307   2.002   0.748   0.290  0.3430 -0.0383 -0.0359
   15UNL     C5 2308   2.096   0.850   0.237 -0.3701  0.4974  0.5100
   15UNL     N6 2309   2.057   0.641   0.342  0.3596  0.0493 -0.3360
   15UNL     N7 2310   1.876   0.776   0.320  0.4279  0.2034  0.4270
   15UNL     H8 2311   2.148   0.901   0.319 -0.3907  0.5513  0.4901
   15UNL     H9 2312   2.055   0.931   0.175 -0.1180  0.2906  0.0675
   15UNL    H10 2313   2.166   0.804   0.166  0.1811  0.8328  0.8227
   16UNL     H0 2314   2.204   0.029   0.350 -2.7530 -2.0205  4.2817
   16UNL     H1 2315   2.225   0.267   0.188  1.0627  2.5424  0.8549
   16UNL     C2 2316   2.191   0.133   0.376 -0.0235 -0.5885  0.7698
   16UNL     C3 2317   2.198   0.252   0.292 -0.3760 -0.0491  0.2063
   16UNL     C4 2318   2.194   0.296   0.497  0.2770 -0.2154  0.3133
   16UNL     C5 2319   2.192   0.378   0.627 -0.8490 -0.1564 -0.4242
   16UNL     N6 2320   2.185   0.159   0.508  0.0506  0.9739  0.0913
   16UNL     N7 2321   2.196   0.359   0.371 -0.6003  0.3757 -0.3605
   16UNL     H8 2322   2.122   0.463   0.620 -0.3085  0.3360  0.0560
   16UNL     H9 2323   2.291   0.412   0.657 -0.5893 -1.9957  0.9837
   16UNL    H10 2324   2.154   0.321   0.713  0.9728 -1.4310 -0.4147
   17UNL     H0 2325   0.753   0.709   0.484  0.6191  0.2335 -1.3843
   17UNL     H1 2326   0.993   0.838   0.569  1.0785  0.1998 -1.5760
   17UNL     C2 2327   0.856   0.677   0.476  0.5955 -0.2110 -0.1852
   17UNL     C3 2328   0.976   0.747   0.513 -0.1420 -0.0742 -0.7968
   17UNL     C4 2329   1.010   0.572   0.407  0.0660 -0.3505 -0.6914
   17UNL     C5 2330   1.085   0.455   0.356  0.3103 -0.1283 -0.5120
   17UNL     N6 2331   0.879   0.561   0.413 -0.3045 -0.3523 -0.5157
   17UNL     N7 2332   1.074   0.671   0.477  0.9438 -0.3925 -0.1896
   17UNL     H8 2333   1.088   0.377   0.433  1.1801 -1.8052 -2.1712
   17UNL     H9 2334   1.046   0.423   0.259  1.9119 -1.8141 -0.6730
   17UNL    H10 2335   1.189   0.484   0.336  0.4844  2.5852  3.2062
   18UNL     H0 2336   2.436   0.114   0.995 -2.9006  0.0924 -0.0013
   18UNL     H1 2337   2.237  -0.007   0.874 -0.3709 -0.1971 -2.7621
   18UNL     C2 2338   2.433   0.092   0.889 -0.5010  0.8904 -0.2911
   18UNL     C3 2339   2.327   0.030   0.827  0.4868  0.4859 -0.6491
   18UNL     C4 2340   2.486   0.064   0.705 -0.1503  0.2756  0.4630
   18UNL     C5 2341   2.569   0.087   0.571 -0.7038  0.2538 -0.5713
   18UNL     N6 2342   2.545   0.101   0.820 -0.5559  0.3138  0.3159
   18UNL     N7 2343   2.358   0.019   0.700 -0.7478  0.2171  0.0657
   18UNL     H8 2344   2.535   0.031   0.483  0.0778  0.9638 -1.3336
   18UNL     H9 2345   2.670   0.046   0.582 -1.2259 -0.9168  0.1346
   18UNL    H10 2346   2.572   0.194   0.549  0.9137  0.0953 -1.2856
    1Zn      Zn 2347   1.243   0.184   1.521 -0.1949 -0.1803 -0.1862
    2Zn      Zn 2348   5.159   4.677   2.109 -0.1678 -0.0684  0.0611
    3Zn      Zn 2349   4.653   5.017   2.106  0.0168 -0.0583 -0.2299
    4Zn      Zn 2350   5.637   5.361   1.494 -0.2455  0.1698 -0.2026
    5Zn      Zn 2351   5.636   4.849   1.798  0.1172 -0.0264  0.3449
    6Zn      Zn 2352   4.669   5.532   1.795 -0.1251 -0.0536  0.0006
    7UNL     H0 2353   4.655   5.243   2.256 -2.2488  1.3789  0.4865
    7UNL     H1 2354   4.681   5.261   2.532  0.6531 -0.7966  0.6092
    7UNL     C2 2355   4.661   5.163   2.329 -0.3561  0.6276 -0.4272
    7UNL     C3 2356   4.666   5.176   2.466  0.6447 -0.0617 -0.3616
    7UNL     C4 2357   4.648   4.983   2.407 -0.3318 -0.4785 -0.5160
    7UNL     C5 2358   4.639   4.832   2.424 -0.1878  0.4491 -0.2898
    7UNL     N6 2359   4.639   5.041   2.287 -0.4599 -0.5260  0.3814
    7UNL     N7 2360   4.660   5.056   2.521  0.1109 -0.1499 -0.1944
    7UNL     H8 2361   4.592   4.787   2.335  1.0345  0.1785 -0.8282
    7UNL     H9 2362   4.592   4.787   2.512  1.0089 -0.0985  0.0878
    7UNL    H10 2363   4.738   4.786   2.426 -0.4880 -0.2332  2.8136
    8UNL     H0 2364   5.140   4.423   2.208  1.3204  2.7730 -1.0778
    8UNL     H1 2365   5.156   4.181   2.077 -1.1737 -0.8142  1.1465
    8UNL     C2 2366   5.145   4.404   2.102 -0.1991 -0.0757 -0.7347
    8UNL     C3 2367   5.148   4.281   2.037 -0.0102 -0.5381  1.5440
    8UNL     C4 2368   5.165   4.439   1.915  0.1045  0.6435  0.2940
    8UNL     C5 2369   5.177   4.522   1.790 -0.1395  0.2962  0.1623
    8UNL     N6 2370   5.134   4.510   2.023 -0.0139 -0.2778 -0.6669
    8UNL     N7 2371   5.163   4.301   1.908 -0.7766  0.3749  0.3097
    8UNL     H8 2372   5.162   4.467   1.697 -2.5263  1.9452 -0.5143
    8UNL     H9 2373   5.277   4.566   1.782  0.1940 -0.4356  0.2016
    8UNL    H10 2374   5.100   4.600   1.787  1.0316  1.5743  1.3216
    9UNL     H0 2375   4.861   5.115   1.957 -2.2213 -2.1924 -1.4082
    9UNL     H1 2376   4.868   5.323   1.783  1.3456  1.1387  2.3889
    9UNL     C2 2377   4.780   5.184   1.938 -0.7045 -0.1133 -0.7238
    9UNL     C3 2378   4.794   5.295   1.857 -0.0115 -0.0153  0.6747
    9UNL     C4 2379   4.620   5.284   1.965  0.0017  1.3062 -0.2433
    9UNL     C5 2380   4.494   5.337   2.044  0.1968  0.0499  0.4587
    9UNL     N6 2381   4.668   5.167   2.008 -0.3132 -0.4226 -0.0093
    9UNL     N7 2382   4.688   5.368   1.884  0.0474  0.1044  0.1538
    9UNL     H8 2383   4.399   5.315   1.995  0.9887  2.4589 -2.5174
    9UNL     H9 2384   4.493   5.446   2.060 -3.0098  0.0566  0.7681
    9UNL    H10 2385   4.497   5.285   2.141  2.7578  1.3867  1.2045
   10UNL     H0 2386   0.777   0.027   1.550  0.1654  1.7911 -1.2470
   10UNL     H1 2387   0.971   0.168   1.409 -2.9687 -1.9661 -0.4731
   10UNL     C2 2388   0.876   0.053   1.585 -0.0022  0.0582  0.7031
   10UNL     C3 2389   0.972   0.124   1.507  0.5787 -0.3663  0.3696
   10UNL     C4 2390   1.029   0.072   1.704  0.5672 -0.2064  0.0921
   10UNL     C5 2391   1.107   0.078   1.829 -0.0207 -0.5080  0.1885
   10UNL     N6 2392   0.909   0.025   1.708 -0.2056 -0.1873  0.6666
   10UNL     N7 2393   1.077   0.126   1.587  0.1815 -0.0708 -0.4545
   10UNL     H8 2394   1.103  -0.019   1.879  0.6627 -1.0074 -0.6894
   10UNL     H9 2395   1.085   0.162   1.897 -1.2053 -0.5700 -0.1058
   10UNL    H10 2396   1.216   0.087   1.820 -0.1593  3.5900  0.4486
   11UNL     H0 2397   4.685   4.767   1.990 -0.1262 -1.0656  1.1659
   11UNL     H1 2398   4.898   4.610   1.971 -1.6071  0.6547 -0.1444
   11UNL     C2 2399   4.782   4.789   2.032 -0.3205 -0.0411  1.1052
   11UNL     C3 2400   4.896   4.703   2.027 -0.0345  0.6787 -0.0601
   11UNL     C4 2401   4.936   4.876   2.120  0.0967 -0.1044 -0.7168
   11UNL     C5 2402   5.006   4.977   2.207  0.3755 -0.1952 -0.6725
   11UNL     N6 2403   4.806   4.900   2.095 -0.1314 -0.8705 -0.2480
   11UNL     N7 2404   4.995   4.759   2.087 -0.0508 -0.1581 -0.5008
   11UNL     H8 2405   4.973   4.974   2.312  0.0063 -0.5499 -0.7960
   11UNL     H9 2406   4.991   5.078   2.167 -0.4689 -0.2625 -0.5587
   11UNL    H10 2407   5.115   4.967   2.206  0.6632  1.1877  2.7043
   12UNL     H0 2408   5.790   5.548   1.065 -0.5712  1.2310 -0.5148
   12UNL     H1 2409   5.824   5.511   1.346 -0.1138  3.4879 -1.8536
   12UNL     C2 2410   5.743   5.479   1.134  0.3471  1.0806 -0.0235
   12UNL     C3 2411   5.766   5.458   1.272  0.3401  0.0586  0.0110
   12UNL     C4 2412   5.614   5.336   1.199 -0.1349  0.3913  1.0422
   12UNL     C5 2413   5.504   5.236   1.188 -0.3681 -0.6402 -0.9034
   12UNL     N6 2414   5.653   5.386   1.083 -0.6904  0.2850 -0.3377
   12UNL     N7 2415   5.684   5.364   1.314  0.3479 -0.1427  0.2534
   12UNL     H8 2416   5.429   5.247   1.268  0.1847  0.5993 -0.5406
   12UNL     H9 2417   5.548   5.135   1.185  3.2803  0.8473 -1.4153
   12UNL    H10 2418   5.442   5.249   1.098 -0.6356  0.9245 -0.5202
   13UNL     H0 2419   1.463   0.275   1.679 -0.8812 -0.4854 -0.1462
   13UNL     H1 2420   1.473   0.520   1.814  1.8440 -0.8442 -1.8313
   13UNL     C2 2421   1.389   0.353   1.680  0.0182  0.3909  1.3213
   13UNL     C3 2422   1.399   0.481   1.746  0.0445 -0.0737 -0.4146
   13UNL     C4 2423   1.223   0.447   1.653  1.1602  0.5651  0.1564
   13UNL     C5 2424   1.081   0.473   1.598  0.3333 -0.6792  0.4174
   13UNL     N6 2425   1.279   0.331   1.612 -0.4671 -0.1952 -0.1001
   13UNL     N7 2426   1.283   0.543   1.728 -0.2698 -0.0288 -0.3057
   13UNL     H8 2427   1.061   0.416   1.507  0.5254  1.4749 -1.0646
   13UNL     H9 2428   1.001   0.447   1.668 -0.5141  1.4249  0.3073
   13UNL    H10 2429   1.058   0.575   1.565 -1.6741 -1.3028 -0.2569
   14UNL     H0 2430   5.367   4.964   1.783 -0.4479  0.3851  0.4859
   14UNL     H1 2431   5.165   4.903   1.963  0.6940  0.8602  1.9028
   14UNL     C2 2432   5.366   4.886   1.858 -0.1794 -0.2944 -0.2020
   14UNL     C3 2433   5.262   4.858   1.951  0.0495 -0.1734  0.1350
   14UNL     C4 2434   5.427   4.745   1.981 -0.5715  0.1344  0.4389
   14UNL     C5 2435   5.525   4.638   2.031 -0.7766 -1.4291  0.2805
   14UNL     N6 2436   5.476   4.818   1.880  0.1625 -0.3233 -0.0263
   14UNL     N7 2437   5.297   4.757   2.029  0.2826 -0.0786  0.3513
   14UNL     H8 2438   5.521   4.551   1.964  0.6810  0.0148 -1.8103
   14UNL     H9 2439   5.501   4.605   2.133  1.5454 -1.0572  1.0083
   14UNL    H10 2440   5.630   4.670   2.038 -0.9224 -0.8508 -0.1548
   15UNL     H0 2441   5.404   5.304   1.592 -0.1263 -1.4020 -1.3516
   15UNL     H1 2442   5.174   5.480   1.621  0.4351 -0.2463 -0.7848
   15UNL     C2 2443   5.390   5.406   1.559  0.3921 -0.9511 -0.2238
   15UNL     C3 2444   5.272   5.492   1.578  0.4518  0.5865 -0.5271
   15UNL     C4 2445   5.425   5.589   1.495 -0.2632 -0.5252  0.2698
   15UNL     C5 2446   5.497   5.696   1.415 -0.0833 -0.2069 -0.3906
   15UNL     N6 2447   5.493   5.474   1.507  0.5070 -0.5655  0.7431
   15UNL     N7 2448   5.297   5.614   1.539  0.2111 -0.0388 -0.1921
   15UNL     H8 2449   5.424   5.739   1.345  1.0087  3.5122  0.5346
   15UNL     H9 2450   5.579   5.655   1.355 -0.4135 -1.1230 -0.2358
   15UNL    H10 2451   5.540   5.777   1.475  1.2521 -1.4344  0.3818
   16UNL     H0 2452   5.640   4.872   1.520 -0.1059 -1.3810  1.0271
   16UNL     H1 2453   5.620   5.098   1.377  0.2817 -0.6551 -0.1219
   16UNL     C2 2454   5.633   4.970   1.565 -0.0309 -0.8113 -0.1648
   16UNL     C3 2455   5.621   5.089   1.485 -0.3260  0.2821 -0.0275
   16UNL     C4 2456   5.625   5.121   1.689  0.1124 -0.0749 -1.0147
   16UNL     C5 2457   5.612   5.194   1.821 -0.3504  0.1338 -0.3953
   16UNL     N6 2458   5.640   4.992   1.697  0.0511 -0.0659  0.0638
   16UNL     N7 2459   5.612   5.187   1.567 -0.6379  0.0928  0.3440
   16UNL     H8 2460   5.543   5.280   1.818 -0.2562  0.1790 -1.4479
   16UNL     H9 2461   5.707   5.239   1.852 -0.7090  0.3864  0.3744
   16UNL    H10 2462   5.599   5.127   1.907  2.4895  1.1582  0.9622
   17UNL     H0 2463   0.280   0.048   1.627 -0.5271 -0.4443 -1.2594
   17UNL     H1 2464   0.503   0.145   1.757 -2.0407  0.4088  0.6206
   17UNL     C2 2465   0.376   0.000   1.639  0.0465  1.0738  0.7683
   17UNL     C3 2466   0.489   0.049   1.711  0.1673  0.0294  0.6093
   17UNL     C4 2467   0.511  -0.152   1.646  0.1759  0.5068  0.5658
   17UNL     C5 2468   0.558  -0.294   1.637 -0.1507 -0.1951  0.5093
   17UNL     N6 2469   0.393  -0.127   1.602 -0.1435 -0.1408 -0.7570
   17UNL     N7 2470   0.581  -0.050   1.705  0.4688 -0.3318  0.3141
   17UNL     H8 2471   0.486  -0.363   1.683  1.0168 -0.6067  1.7859
   17UNL     H9 2472   0.569  -0.312   1.529 -2.7673  0.1727  0.0899
   17UNL    H10 2473   0.657  -0.303   1.683 -0.0753 -0.5549  0.2753
   18UNL     H0 2474   5.875   4.976   2.219 -1.6643  1.4482  0.4322
   18UNL     H1 2475   5.642   4.909   2.093 -0.8764  0.8083 -0.1056
   18UNL     C2 2476   5.866   4.954   2.113  0.4144 -0.4922  0.5949
   18UNL     C3 2477   5.740   4.921   2.050 -0.4684 -0.2332  0.4966
   18UNL     C4 2478   5.898   4.917   1.923 -0.6104  0.2271  0.2372
   18UNL     C5 2479   5.965   4.933   1.786 -0.0604  0.4322  0.1137
   18UNL     N6 2480   5.967   4.950   2.032 -0.4238  0.2647  0.7174
   18UNL     N7 2481   5.763   4.895   1.925  0.3244 -0.1786 -0.5304
   18UNL     H8 2482   5.899   4.878   1.718 -1.4992 -1.0830  2.5936
   18UNL     H9 2483   6.069   4.898   1.787  0.3990  1.7487  0.5135
   18UNL    H10 2484   5.969   5.036   1.748 -0.8745  0.5792  0.3998
    1Zn      Zn 2485   4.655   5.028   2.703 -0.0604  0.0697  0.1112
    2Zn      Zn 2486   4.654   3.983   3.300 -0.0225 -0.1115  0.0090
    3Zn      Zn 2487   4.158   4.344   3.310  0.0140  0.1649 -0.1217
    4Zn      Zn 2488   5.158   4.682   2.717  0.2271 -0.2205  0.0459
    5Zn      Zn 2489   5.148   4.170   3.016  0.2662  0.3614  0.0347
    6Zn      Zn 2490   4.168   4.856   3.008 -0.0973  0.1473  0.3514
    7UNL     H0 2491   4.150   4.562   3.465 -0.2734 -1.3293 -1.0970
    7UNL     H1 2492   4.189   4.587   3.736 -0.9504  1.3419 -1.9217
    7UNL     C2 2493   4.155   4.483   3.538  0.0158  0.1730  0.5769
    7UNL     C3 2494   4.173   4.500   3.673 -0.3023 -0.3084  0.0847
    7UNL     C4 2495   4.158   4.310   3.609  0.3564  0.5791  0.5716
    7UNL     C5 2496   4.136   4.157   3.621 -0.4251  0.4384 -0.5029
    7UNL     N6 2497   4.144   4.365   3.488  0.3204 -0.0222 -0.6958
    7UNL     N7 2498   4.173   4.381   3.728 -0.4664 -0.1724 -0.2043
    7UNL     H8 2499   4.045   4.135   3.679  0.0125 -1.3051 -0.4346
    7UNL     H9 2500   4.219   4.106   3.672 -1.2346 -0.4681 -0.0559
    7UNL    H10 2501   4.119   4.110   3.523 -0.3857 -0.5926 -0.0311
    8UNL     H0 2502   4.715   3.741   3.408  1.7925  3.0184 -0.9102
    8UNL     H1 2503   4.728   3.493   3.290 -0.8324 -1.4353 -0.3122
    8UNL     C2 2504   4.699   3.717   3.304 -0.0298  0.9274 -0.2222
    8UNL     C3 2505   4.693   3.588   3.250 -0.5713 -0.7657  1.0008
    8UNL     C4 2506   4.652   3.741   3.123  0.3972  0.2829  0.3596
    8UNL     C5 2507   4.640   3.816   2.992 -0.6019  0.2217 -0.1728
    8UNL     N6 2508   4.655   3.816   3.229  0.5909  0.4128  0.0598
    8UNL     N7 2509   4.656   3.606   3.123  0.6670 -0.1680  0.1106
    8UNL     H8 2510   4.561   3.764   2.936  0.9173 -3.2908  0.6804
    8UNL     H9 2511   4.730   3.807   2.930  0.0578 -0.5015  0.8533
    8UNL    H10 2512   4.617   3.921   3.009  1.6578  0.7130  0.1736
    9UNL     H0 2513   4.391   4.447   3.149  0.6199  1.7425 -3.0318
    9UNL     H1 2514   4.384   4.679   3.014 -0.5408  0.6546 -1.0356
    9UNL     C2 2515   4.305   4.514   3.152 -0.6103  0.2207  0.1403
    9UNL     C3 2516   4.307   4.630   3.072  0.6002 -0.5608 -0.5043
    9UNL     C4 2517   4.132   4.607   3.182  0.0845  0.0442  0.2466
    9UNL     C5 2518   3.983   4.623   3.213  0.1726 -0.3636 -0.7456
    9UNL     N6 2519   4.195   4.501   3.223  0.0847  0.0144  0.0414
    9UNL     N7 2520   4.196   4.694   3.089  0.3368  0.0327 -0.1845
    9UNL     H8 2521   3.925   4.603   3.123  0.4755  0.1263 -1.0542
    9UNL     H9 2522   3.962   4.729   3.225  1.0581 -0.1018 -1.3866
    9UNL    H10 2523   3.959   4.571   3.307 -1.2769 -1.3647 -1.6331
   10UNL     H0 2524   4.159   4.982   2.780  0.4544  1.2979 -1.2464
   10UNL     H1 2525   4.362   5.015   2.589  1.2432 -0.4058 -0.1742
   10UNL     C2 2526   4.264   4.954   2.787  0.1203  0.1709 -0.4171
   10UNL     C3 2527   4.368   4.976   2.690 -0.4658  0.5379  0.3488
   10UNL     C4 2528   4.440   4.945   2.880  0.9706 -0.4129 -0.5937
   10UNL     C5 2529   4.524   4.952   3.007  1.2000  0.3196  0.5853
   10UNL     N6 2530   4.315   4.907   2.900  0.0435  0.1877 -0.0513
   10UNL     N7 2531   4.487   4.977   2.755 -0.7452  0.0065 -0.3062
   10UNL     H8 2532   4.527   4.849   3.044 -0.7309 -0.5385 -1.4197
   10UNL     H9 2533   4.466   5.013   3.078 -0.7439 -0.0892 -0.5740
   10UNL    H10 2534   4.626   4.983   2.982  1.1642 -0.2279 -0.2793
   11UNL     H0 2535   4.180   4.075   3.229  0.3292  2.8057 -1.6433
   11UNL     H1 2536   4.373   3.900   3.216 -0.2999 -0.8079  0.8061
   11UNL     C2 2537   4.283   4.104   3.247  0.8475  0.2389  0.0732
   11UNL     C3 2538   4.383   4.006   3.240  0.3086 -0.8677  0.8483
   11UNL     C4 2539   4.437   4.191   3.294  0.0846  0.5361 -0.0332
   11UNL     C5 2540   4.514   4.301   3.352 -0.1948 -0.9213 -0.3243
   11UNL     N6 2541   4.309   4.225   3.283 -0.0730  0.2593  0.1206
   11UNL     N7 2542   4.494   4.067   3.282  0.4654 -0.0102  0.7665
   11UNL     H8 2543   4.511   4.280   3.460 -0.5199 -1.6702 -0.4755
   11UNL     H9 2544   4.485   4.404   3.328  5.4350  0.8516 -1.0495
   11UNL    H10 2545   4.621   4.307   3.326 -0.4389  4.4100 -1.1348
   12UNL     H0 2546   5.338   4.763   2.265  0.3360 -0.8161 -0.9090
   12UNL     H1 2547   5.365   4.763   2.545 -0.8752 -1.2405  2.1965
   12UNL     C2 2548   5.263   4.732   2.337  0.0055 -0.3607 -1.0486
   12UNL     C3 2549   5.283   4.731   2.481 -0.0017  0.3606  0.1311
   12UNL     C4 2550   5.112   4.626   2.418  0.4625 -0.6164  1.2427
   12UNL     C5 2551   4.972   4.573   2.420  0.0422  0.3579  0.5877
   12UNL     N6 2552   5.163   4.665   2.293  0.5400 -0.1679 -0.3110
   12UNL     N7 2553   5.179   4.668   2.533  0.2339  0.1035 -0.0394
   12UNL     H8 2554   4.926   4.584   2.321  1.7927  1.2988 -0.1666
   12UNL     H9 2555   4.909   4.636   2.483 -1.0246  0.9932 -1.0620
   12UNL    H10 2556   4.958   4.468   2.451 -0.5780  0.3278  0.2169
   13UNL     H0 2557   4.859   5.132   2.875  0.0269 -0.8687  1.1469
   13UNL     H1 2558   4.856   5.381   2.991  1.0246 -1.1053 -1.6792
   13UNL     C2 2559   4.782   5.206   2.865  0.9487 -0.0633 -0.2385
   13UNL     C3 2560   4.783   5.338   2.924 -0.1697 -0.4093 -0.8573
   13UNL     C4 2561   4.614   5.303   2.819  0.0315  0.4559  0.5859
   13UNL     C5 2562   4.475   5.330   2.757 -0.6763 -0.8764 -0.1688
   13UNL     N6 2563   4.677   5.188   2.791 -0.1761  0.1205 -0.4003
   13UNL     N7 2564   4.670   5.398   2.903  0.2641  0.2431  0.0528
   13UNL     H8 2565   4.420   5.236   2.747  1.2443 -2.1414  0.7334
   13UNL     H9 2566   4.415   5.400   2.818 -2.6967 -1.7931 -1.0125
   13UNL    H10 2567   4.488   5.385   2.663  1.5708  0.3326  0.7750
   14UNL     H0 2568   4.915   4.279   2.985 -0.4438  0.4054  1.0068
   14UNL     H1 2569   4.675   4.221   3.112 -0.8957 -0.2914 -1.9274
   14UNL     C2 2570   4.893   4.201   3.056 -0.3453  0.3842  1.0152
   14UNL     C3 2571   4.770   4.170   3.120 -0.5097  0.6234  0.1764
   14UNL     C4 2572   4.927   4.040   3.175  0.3820  0.6577 -0.8140
   14UNL     C5 2573   5.001   3.923   3.238 -0.1786 -0.2489 -0.1957
   14UNL     N6 2574   4.989   4.122   3.096 -0.2851  0.2199 -0.1696
   14UNL     N7 2575   4.792   4.070   3.200  0.1154 -0.5281 -1.0449
   14UNL     H8 2576   4.932   3.842   3.267  1.5495 -0.7894  2.8662
   14UNL     H9 2577   5.043   3.965   3.330 -3.4449  0.7124  1.0174
   14UNL    H10 2578   5.085   3.882   3.181  1.7982  1.5464  1.2540
   15UNL     H0 2579   4.898   4.603   2.763  0.1673  0.3659  0.3726
   15UNL     H1 2580   4.668   4.742   2.776  0.1417 -1.2000  0.4796
   15UNL     C2 2581   4.890   4.710   2.755 -0.1755  0.3605  0.6364
   15UNL     C3 2582   4.765   4.785   2.759 -0.5457  0.1223 -0.2354
   15UNL     C4 2583   4.933   4.898   2.712 -0.2149 -0.1555  0.4848
   15UNL     C5 2584   5.013   5.003   2.645  0.1903  0.6158  0.2957
   15UNL     N6 2585   5.001   4.785   2.737  0.1121 -0.0260 -0.7196
   15UNL     N7 2586   4.794   4.908   2.726 -0.2465 -0.3299  0.7927
   15UNL     H8 2587   4.947   5.088   2.624 -1.9778 -1.1870 -0.6214
   15UNL     H9 2588   5.062   4.963   2.556 -1.4520  0.2761 -0.4978
   15UNL    H10 2589   5.089   5.042   2.713  1.5733  0.3083 -1.0258
   16UNL     H0 2590   5.187   4.175   2.736 -1.5415  0.6921 -2.2819
   16UNL     H1 2591   5.170   4.412   2.589  0.5685 -1.3442  0.4652
   16UNL     C2 2592   5.168   4.275   2.773  0.3281  0.4208 -0.4282
   16UNL     C3 2593   5.161   4.393   2.695  0.3245 -0.7877  0.5459
   16UNL     C4 2594   5.131   4.436   2.889  0.2803 -0.1711 -0.0161
   16UNL     C5 2595   5.106   4.510   3.019  0.6769  0.3668 -0.3665
   16UNL     N6 2596   5.143   4.302   2.899 -0.2074  0.3953 -0.3801
   16UNL     N7 2597   5.142   4.497   2.771 -0.6172  0.5105 -0.7462
   16UNL     H8 2598   5.072   4.613   2.999  2.6127  0.8186 -1.6760
   16UNL     H9 2599   5.198   4.526   3.077  0.3263  2.1291 -0.2286
   16UNL    H10 2600   5.039   4.467   3.094 -0.3158  2.0083 -0.2609
   17UNL     H0 2601   3.698   4.881   2.938  0.8412  0.3934  1.6158
   17UNL     H1 2602   3.936   4.949   3.066 -1.8548 -0.1198  1.1797
   17UNL     C2 2603   3.797   4.854   2.905  0.2371 -0.0260  0.0403
   17UNL     C3 2604   3.918   4.888   2.979  0.3729  0.6016  0.1613
   17UNL     C4 2605   3.944   4.757   2.819 -0.4410 -0.7484  0.2872
   17UNL     C5 2606   4.011   4.650   2.740  0.2604 -0.4684 -0.3733
   17UNL     N6 2607   3.813   4.767   2.810  0.3569  0.1400  0.0982
   17UNL     N7 2608   4.011   4.817   2.920  0.5781  0.7225  0.1524
   17UNL     H8 2609   3.946   4.614   2.660  0.2592  1.4630 -1.2902
   17UNL     H9 2610   4.091   4.703   2.687  0.0726 -2.7355 -3.1170
   17UNL    H10 2611   4.053   4.579   2.813 -0.5704 -0.4483  0.1382
   18UNL     H0 2612   5.381   4.300   3.426  0.6585  0.9672 -1.4949
   18UNL     H1 2613   5.153   4.251   3.292  0.1083 -1.0795 -0.2335
   18UNL     C2 2614   5.377   4.266   3.323 -0.7128 -0.1744 -1.0920
   18UNL     C3 2615   5.255   4.237   3.257  0.2682 -0.2833 -0.0952
   18UNL     C4 2616   5.419   4.233   3.131 -0.2371 -0.0122  0.6547
   18UNL     C5 2617   5.483   4.262   2.998 -0.5567  0.0822 -0.3624
   18UNL     N6 2618   5.479   4.275   3.242  0.2246  0.6783  0.2078
   18UNL     N7 2619   5.282   4.209   3.128 -0.2170 -0.1689  0.3584
   18UNL     H8 2620   5.416   4.333   2.947  0.9290  1.0711 -0.9979
   18UNL     H9 2621   5.488   4.170   2.938  0.7235  0.3832 -0.7343
   18UNL    H10 2622   5.581   4.311   2.996 -1.6880  2.4569 -1.2302
    1Zn      Zn 2623   4.175   4.351   3.910  0.1173 -0.1903  0.1337
    2Zn      Zn 2624   4.175   3.286   4.510 -0.0472 -0.2536 -0.0772
    3Zn      Zn 2625   3.679   3.643   4.506 -0.2213 -0.0473 -0.2418
    4Zn      Zn 2626   4.659   3.991   3.898  0.0805  0.1389 -0.1277
    5Zn      Zn 2627   4.671   3.464   4.210 -0.3136  0.1276 -0.0638
    6Zn      Zn 2628   3.671   4.158   4.180  0.0691  0.2102  0.2808
    7UNL     H0 2629   3.601   3.847   4.668 -2.1539  0.3689  1.1750
    7UNL     H1 2630   3.651   3.882   4.933 -3.5871  0.8000 -2.4148
    7UNL     C2 2631   3.639   3.772   4.736 -0.0948 -0.1903 -0.4735
    7UNL     C3 2632   3.667   3.792   4.874  0.3223 -0.1251 -0.2606
    7UNL     C4 2633   3.682   3.602   4.808 -0.1915  0.6841 -0.5578
    7UNL     C5 2634   3.704   3.449   4.821  0.0508 -0.8846 -0.1600
    7UNL     N6 2635   3.656   3.650   4.690  0.3323  0.5714  0.1705
    7UNL     N7 2636   3.692   3.678   4.927  0.5396  0.7314 -0.3822
    7UNL     H8 2637   3.759   3.425   4.729  0.5871  1.6713 -0.5841
    7UNL     H9 2638   3.606   3.400   4.822 -1.7505  2.3709 -1.3755
    7UNL    H10 2639   3.774   3.430   4.903  1.7815 -0.9779 -1.6016
    8UNL     H0 2640   4.189   3.022   4.623 -0.3398  0.1410 -1.2298
    8UNL     H1 2641   4.178   2.794   4.493 -0.9654  0.2258  0.4489
    8UNL     C2 2642   4.177   3.017   4.516  0.1262  0.4837 -1.3037
    8UNL     C3 2643   4.168   2.893   4.451 -0.4046  0.1501  0.1419
    8UNL     C4 2644   4.166   3.051   4.328 -0.3729 -0.3463  0.1648
    8UNL     C5 2645   4.171   3.125   4.192  0.1937 -0.4840  0.4361
    8UNL     N6 2646   4.163   3.127   4.437  0.9048  0.2662  0.0500
    8UNL     N7 2647   4.180   2.914   4.322  0.2334  0.1637 -0.1621
    8UNL     H8 2648   4.102   3.209   4.176  1.5791  0.6017 -0.0552
    8UNL     H9 2649   4.152   3.053   4.112 -0.2972  2.0318 -1.8542
    8UNL    H10 2650   4.275   3.152   4.169  0.1610 -2.2412 -2.1055
    9UNL     H0 2651   3.880   3.764   4.397  1.0556 -0.2617  0.9374
    9UNL     H1 2652   3.890   3.963   4.209 -0.3370  0.7435  0.4166
    9UNL     C2 2653   3.801   3.835   4.373  1.0631 -0.3712  0.5740
    9UNL     C3 2654   3.805   3.932   4.268 -0.2628 -0.2048  0.0585
    9UNL     C4 2655   3.629   3.919   4.369 -0.5108 -0.3383  0.6936
    9UNL     C5 2656   3.488   3.944   4.399  0.5194  0.0103  0.3558
    9UNL     N6 2657   3.687   3.812   4.430  0.4815 -0.3538 -0.0291
    9UNL     N7 2658   3.692   4.001   4.273  0.2195 -0.1540  0.7655
    9UNL     H8 2659   3.447   3.862   4.461  0.2375  0.5120  0.8437
    9UNL     H9 2660   3.432   3.950   4.305 -0.0610  0.1620  0.7060
    9UNL    H10 2661   3.471   4.030   4.464 -2.0014 -0.3784  0.3118
   10UNL     H0 2662   3.698   4.198   3.902  1.7771 -2.5697 -1.5080
   10UNL     H1 2663   3.916   4.308   3.776  0.0053  1.1016  0.0102
   10UNL     C2 2664   3.794   4.225   3.944  0.4107  0.0304  0.2257
   10UNL     C3 2665   3.902   4.283   3.881  0.4846 -0.3762 -0.2479
   10UNL     C4 2666   3.930   4.257   4.083 -0.2996  0.7518 -0.0774
   10UNL     C5 2667   3.986   4.275   4.225  0.1276  0.2449 -0.2403
   10UNL     N6 2668   3.803   4.214   4.078 -0.3810 -0.0151  0.1014
   10UNL     N7 2669   3.998   4.302   3.970  0.1959  0.4787 -0.2347
   10UNL     H8 2670   3.957   4.186   4.281  0.0459  1.3029  1.4597
   10UNL     H9 2671   3.939   4.358   4.279 -4.5209 -1.1808 -1.6303
   10UNL    H10 2672   4.095   4.282   4.230  0.1417  1.2690 -1.4128
   11UNL     H0 2673   3.708   3.385   4.380 -0.2104  1.4512  0.1507
   11UNL     H1 2674   3.939   3.243   4.344  2.2137  0.1683 -0.6233
   11UNL     C2 2675   3.805   3.410   4.421  0.2944 -0.1653  0.0000
   11UNL     C3 2676   3.926   3.331   4.405  1.1337 -0.2081 -0.2925
   11UNL     C4 2677   3.949   3.499   4.525 -0.2593 -0.0513  0.0524
   11UNL     C5 2678   4.022   3.608   4.598  0.6750 -0.5531 -0.0168
   11UNL     N6 2679   3.821   3.520   4.497  0.4547 -0.0274  0.3410
   11UNL     N7 2680   4.020   3.389   4.476  0.2016 -0.0076  0.3263
   11UNL     H8 2681   3.946   3.670   4.646  0.4280 -0.8155 -0.0653
   11UNL     H9 2682   4.083   3.671   4.533  0.5543 -0.5625 -0.1393
   11UNL    H10 2683   4.089   3.564   4.673  3.3593  1.6880 -0.9460
   12UNL     H0 2684   4.819   4.155   3.458 -1.1858  0.3509 -2.3482
   12UNL     H1 2685   4.868   4.117   3.733  1.9658  0.6907 -1.5165
   12UNL     C2 2686   4.769   4.087   3.526  0.7951  1.0017 -0.0931
   12UNL     C3 2687   4.786   4.079   3.674  0.9441  0.1390  0.2096
   12UNL     C4 2688   4.627   3.968   3.606 -0.8436  0.1391 -0.2818
   12UNL     C5 2689   4.502   3.881   3.602  0.5637  0.3637 -0.4693
   12UNL     N6 2690   4.676   4.007   3.484  0.3267  0.7544  0.5550
   12UNL     N7 2691   4.690   4.000   3.723  0.1779  0.0808  0.7016
   12UNL     H8 2692   4.486   3.832   3.698 -2.1769 -1.1030 -1.5598
   12UNL     H9 2693   4.497   3.808   3.520  0.4176  0.1258 -0.2507
   12UNL    H10 2694   4.417   3.946   3.580 -0.4244 -0.5563  0.4779
   13UNL     H0 2695   4.376   4.453   4.048 -0.5853 -1.0250  1.0049
   13UNL     H1 2696   4.370   4.670   4.225 -1.6642  0.2342  1.7710
   13UNL     C2 2697   4.291   4.514   4.077  0.1742  0.8357 -0.4581
   13UNL     C3 2698   4.295   4.635   4.155  0.4163 -0.0637 -0.4078
   13UNL     C4 2699   4.121   4.619   4.043  0.0648 -0.9750  0.2071
   13UNL     C5 2700   3.995   4.659   3.968 -0.2143 -0.1396  0.4272
   13UNL     N6 2701   4.174   4.507   4.015  0.5225  0.0447 -0.0144
   13UNL     N7 2702   4.181   4.699   4.139 -0.5304 -0.3034 -0.0062
   13UNL     H8 2703   4.016   4.750   3.912  2.9147 -1.4425 -0.7152
   13UNL     H9 2704   3.949   4.588   3.899 -1.9475  1.0236  0.3222
   13UNL    H10 2705   3.916   4.685   4.040 -0.5575  0.1980 -0.0727
   14UNL     H0 2706   4.448   3.598   4.244 -0.1751 -0.6214 -1.1267
   14UNL     H1 2707   4.229   3.541   4.407 -0.0330 -0.8341  0.6802
   14UNL     C2 2708   4.428   3.515   4.310  0.6526  0.0829  0.0506
   14UNL     C3 2709   4.318   3.481   4.390 -0.1985 -0.6858 -0.8274
   14UNL     C4 2710   4.451   3.329   4.371  0.0361  0.2568  0.2269
   14UNL     C5 2711   4.519   3.198   4.382  0.0633 -0.3023  0.4853
   14UNL     N6 2712   4.518   3.424   4.303 -0.0490  0.6290  0.0575
   14UNL     N7 2713   4.330   3.356   4.431  0.4479  0.2614 -0.3094
   14UNL     H8 2714   4.468   3.119   4.439  1.5779 -1.2338  0.6254
   14UNL     H9 2715   4.612   3.210   4.440  1.1726  0.1614 -1.3248
   14UNL    H10 2716   4.552   3.155   4.287  1.0251 -0.8932  1.0661
   15UNL     H0 2717   4.410   3.923   4.019 -0.5615  0.2119  0.8858
   15UNL     H1 2718   4.185   4.086   4.042 -0.9024  0.1530 -1.6388
   15UNL     C2 2719   4.396   4.024   3.983 -0.6426 -0.0782  0.0914
   15UNL     C3 2720   4.282   4.107   3.999 -0.2055  0.7004  0.0979
   15UNL     C4 2721   4.443   4.198   3.903 -0.5348  0.3795 -0.1683
   15UNL     C5 2722   4.519   4.289   3.812  0.2286 -0.2422 -0.0155
   15UNL     N6 2723   4.501   4.078   3.920  0.4702  0.2601 -0.2399
   15UNL     N7 2724   4.314   4.223   3.944  0.0456  0.0021 -0.2493
   15UNL     H8 2725   4.463   4.314   3.721  0.1231  1.6553  0.5301
   15UNL     H9 2726   4.614   4.250   3.774  0.7457 -1.0965  2.0242
   15UNL    H10 2727   4.534   4.390   3.850  0.5447 -0.5314  0.6453
   16UNL     H0 2728   4.757   3.518   3.952 -1.1933 -0.3554  0.0342
   16UNL     H1 2729   4.729   3.752   3.805  0.8310  1.7400  0.2905
   16UNL     C2 2730   4.708   3.608   3.988 -0.2487  0.1869  0.0068
   16UNL     C3 2731   4.698   3.723   3.904 -0.1388  0.3294 -0.3906
   16UNL     C4 2732   4.634   3.749   4.097  0.1324 -0.3537 -0.2108
   16UNL     C5 2733   4.598   3.818   4.222 -0.0663  0.0200  0.2644
   16UNL     N6 2734   4.652   3.614   4.103 -0.0115 -0.4900 -0.1314
   16UNL     N7 2735   4.641   3.818   3.976 -0.1667  0.2477  0.2822
   16UNL     H8 2736   4.645   3.917   4.234  0.0805 -0.1927  1.5827
   16UNL     H9 2737   4.640   3.763   4.308  2.3649 -1.2869 -1.6199
   16UNL    H10 2738   4.491   3.835   4.240 -0.2067  0.7763 -1.1718
   17UNL     H0 2739   3.209   4.201   4.080 -0.1078  0.4606 -3.4030
   17UNL     H1 2740   3.456   4.302   4.159  3.4642 -0.7348 -1.2332
   17UNL     C2 2741   3.308   4.159   4.066  0.2651 -0.3687  0.5845
   17UNL     C3 2742   3.430   4.205   4.118 -0.2532 -0.3337 -0.2285
   17UNL     C4 2743   3.444   4.031   4.011 -0.2568  0.3638  0.2510
   17UNL     C5 2744   3.507   3.923   3.926  1.0098  0.1648  0.5285
   17UNL     N6 2745   3.322   4.064   3.975 -0.5321  0.1678 -0.7237
   17UNL     N7 2746   3.519   4.115   4.086  0.4503 -0.3588  0.6741
   17UNL     H8 2747   3.440   3.841   3.898  0.6468  0.1083  1.5002
   17UNL     H9 2748   3.550   3.972   3.838  2.6223  2.4917  2.4642
   17UNL    H10 2749   3.584   3.878   3.991  0.1844 -1.1013  0.6695
   18UNL     H0 2750   4.909   3.643   4.600 -0.5323  0.4736 -0.4630
   18UNL     H1 2751   4.682   3.534   4.484  0.5878  1.3726  0.3306
   18UNL     C2 2752   4.904   3.599   4.502 -0.0371 -0.4301 -0.0956
   18UNL     C3 2753   4.782   3.547   4.446  0.5974 -0.1707 -0.2232
   18UNL     C4 2754   4.937   3.558   4.315  0.5416 -0.2321 -0.8469
   18UNL     C5 2755   5.020   3.537   4.194 -0.0141 -0.2273 -0.1584
   18UNL     N6 2756   5.007   3.583   4.425  0.1521 -0.3056 -0.2670
   18UNL     N7 2757   4.805   3.519   4.321  0.0561 -0.6027 -0.2369
   18UNL     H8 2758   5.061   3.435   4.197 -0.2060 -0.2922  2.2385
   18UNL     H9 2759   5.104   3.605   4.176  1.6936 -2.5447 -1.4326
   18UNL    H10 2760   4.951   3.549   4.109  0.6926  0.6476 -0.6262
    1Zn      Zn 2761   1.205   2.259   0.297 -0.1630 -0.1961 -0.0039
    2Zn      Zn 2762   1.219   1.191   0.903  0.0734  0.1394 -0.4599
    3Zn      Zn 2763   0.719   1.530   0.896 -0.1961  0.0267  0.0976
    4Zn      Zn 2764   1.722   1.935   0.299 -0.3901 -0.2206 -0.2263
    5Zn      Zn 2765   1.708   1.408   0.610  0.4382 -0.1194 -0.0039
    6Zn      Zn 2766   0.708   2.050   0.615 -0.1602  0.1049 -0.0446
    7UNL     H0 2767   0.766   1.776   1.044  2.8352 -1.1538 -0.4559
    7UNL     H1 2768   0.797   1.799   1.316  1.1291 -0.9650  1.2330
    7UNL     C2 2769   0.752   1.698   1.118 -0.0222 -0.3736 -0.0933
    7UNL     C3 2770   0.771   1.713   1.257  0.3397  0.1199 -0.0616
    7UNL     C4 2771   0.719   1.523   1.199  0.0767 -0.2962  0.2903
    7UNL     C5 2772   0.705   1.374   1.220 -0.7538 -0.6060 -0.5345
    7UNL     N6 2773   0.715   1.580   1.078  0.2798  0.5881 -0.6036
    7UNL     N7 2774   0.755   1.597   1.313  0.3331  0.0288 -0.0874
    7UNL     H8 2775   0.647   1.356   1.311  0.9452 -0.6246  0.5927
    7UNL     H9 2776   0.805   1.336   1.247  0.3960  3.1865  1.2076
    7UNL    H10 2777   0.663   1.320   1.135  1.9828 -1.9575 -1.1507
    8UNL     H0 2778   1.262   0.928   1.013  0.2887 -3.9404  0.2475
    8UNL     H1 2779   1.304   0.701   0.859 -0.1910 -0.1964  1.8178
    8UNL     C2 2780   1.246   0.917   0.907  0.1777  0.0168 -0.2675
    8UNL     C3 2781   1.261   0.797   0.833  0.5705 -0.3390 -0.1085
    8UNL     C4 2782   1.199   0.958   0.714  1.1675  0.6514  0.3415
    8UNL     C5 2783   1.191   1.045   0.596  0.0556 -0.2115  0.5121
    8UNL     N6 2784   1.205   1.018   0.836 -0.2635  0.6597  0.2951
    8UNL     N7 2785   1.234   0.825   0.706  0.3897  0.1349  0.0198
    8UNL     H8 2786   1.095   1.100   0.598  1.2787  2.0416  0.7561
    8UNL     H9 2787   1.192   0.986   0.504  1.2542  0.7713 -0.1391
    8UNL    H10 2788   1.268   1.122   0.584 -0.0666 -0.4266 -2.1561
    9UNL     H0 2789   0.910   1.614   0.713  0.6751  0.4934  0.2261
    9UNL     H1 2790   0.931   1.865   0.597  0.6844 -2.1575  0.0099
    9UNL     C2 2791   0.837   1.694   0.715 -0.1289 -0.2090 -0.2324
    9UNL     C3 2792   0.850   1.825   0.657 -0.2441  0.3831  0.5649
    9UNL     C4 2793   0.679   1.806   0.778  0.2975 -0.6598  0.2435
    9UNL     C5 2794   0.542   1.838   0.843  0.2974  0.2427  0.6943
    9UNL     N6 2795   0.732   1.683   0.796  0.2574  0.1100  0.3325
    9UNL     N7 2796   0.749   1.898   0.703 -0.2842  0.0124  0.5385
    9UNL     H8 2797   0.456   1.830   0.775  0.3225  1.6414  0.4711
    9UNL     H9 2798   0.533   1.943   0.874 -0.4915  0.2261  0.5589
    9UNL    H10 2799   0.529   1.773   0.930  0.2696 -0.3473  0.2588
   10UNL     H0 2800   0.745   2.050   0.315 -1.2333  1.7277  0.8946
   10UNL     H1 2801   0.973   2.150   0.182  0.6378 -0.3631 -0.3512
   10UNL     C2 2802   0.838   2.086   0.357 -0.1805 -0.2511  0.3375
   10UNL     C3 2803   0.952   2.135   0.287  0.7987  0.4401 -0.1999
   10UNL     C4 2804   0.974   2.139   0.488  0.3400  0.4009 -0.7147
   10UNL     C5 2805   1.036   2.161   0.620 -0.5380 -0.0380 -0.1569
   10UNL     N6 2806   0.850   2.090   0.489  0.3724  0.0777 -0.1364
   10UNL     N7 2807   1.044   2.166   0.373  0.3659 -0.2478 -0.2963
   10UNL     H8 2808   1.144   2.182   0.613 -0.5765  0.9007  1.4279
   10UNL     H9 2809   1.022   2.074   0.686  1.5985 -0.5740 -0.3319
   10UNL    H10 2810   1.003   2.249   0.677  0.1893 -0.6189  1.2214
   11UNL     H0 2811   0.738   1.258   0.809 -0.5192  1.1721  2.6420
   11UNL     H1 2812   0.970   1.105   0.805  1.2108 -0.3243  1.2607
   11UNL     C2 2813   0.839   1.292   0.832  0.8172 -0.3991 -0.3982
   11UNL     C3 2814   0.956   1.211   0.825 -0.3123 -0.1918 -0.3327
   11UNL     C4 2815   0.995   1.400   0.897  0.3804  0.0434  0.8387
   11UNL     C5 2816   1.060   1.518   0.955 -0.0176 -0.3789 -0.2704
   11UNL     N6 2817   0.860   1.413   0.880 -0.3430 -0.8623  0.5798
   11UNL     N7 2818   1.056   1.278   0.883  0.0819 -0.2835 -0.0338
   11UNL     H8 2819   1.038   1.535   1.061  1.5328  1.7334 -0.2149
   11UNL     H9 2820   1.043   1.608   0.894 -2.0515 -1.9286 -2.1309
   11UNL    H10 2821   1.169   1.505   0.954 -0.2075 -2.4584  0.7013
   12UNL     H0 2822   3.845   4.826   4.676  1.2540 -0.3724  0.5813
   12UNL     H1 2823   3.814   4.858   4.949  2.0687  0.2490 -0.4867
   12UNL     C2 2824   3.785   4.766   4.743  0.0472 -0.4338 -0.5005
   12UNL     C3 2825   3.770   4.783   4.885  0.2778 -0.4423  1.4241
   12UNL     C4 2826   3.666   4.625   4.811 -0.5413 -0.0002  0.5279
   12UNL     C5 2827   3.558   4.524   4.807  0.0534  0.7891  0.2367
   12UNL     N6 2828   3.720   4.661   4.698 -0.5900 -0.1043  0.5298
   12UNL     N7 2829   3.693   4.687   4.931 -0.3212 -0.2961  0.4998
   12UNL     H8 2830   3.593   4.420   4.798 -1.1721  0.3337  0.4795
   12UNL     H9 2831   3.491   4.532   4.721  1.0012 -2.1903 -0.9057
   12UNL    H10 2832   3.487   4.529   4.891 -2.1987  2.8102 -1.6494
   13UNL     H0 2833   1.387   2.350   0.454  0.3161  0.0159  0.7460
   13UNL     H1 2834   1.402   2.574   0.618  1.4205  1.0839 -1.3855
   13UNL     C2 2835   1.315   2.431   0.458  0.2531  0.0164 -0.0549
   13UNL     C3 2836   1.330   2.548   0.542  0.1575  0.1930  0.0619
   13UNL     C4 2837   1.158   2.533   0.430 -0.4870 -0.0519  0.6682
   13UNL     C5 2838   1.010   2.560   0.393 -0.6333  0.0499  0.3131
   13UNL     N6 2839   1.210   2.417   0.386  0.9090 -0.1246  0.2418
   13UNL     N7 2840   1.223   2.617   0.520 -0.1945 -0.0357 -0.1512
   13UNL     H8 2841   0.945   2.511   0.467 -2.1570  1.6518  0.1056
   13UNL     H9 2842   0.993   2.668   0.388 -0.3074  0.0483 -1.5928
   13UNL    H10 2843   0.977   2.516   0.298 -3.8500  2.9743 -0.1368
   14UNL     H0 2844   1.459   1.516   0.627  0.9545 -0.0662  1.2163
   14UNL     H1 2845   1.226   1.427   0.733  0.1766 -0.5981 -3.4915
   14UNL     C2 2846   1.452   1.428   0.689  0.2593 -0.9545 -0.0551
   14UNL     C3 2847   1.326   1.387   0.746  0.1220  0.0421 -0.2341
   14UNL     C4 2848   1.488   1.265   0.795 -0.0714 -0.5828 -0.5993
   14UNL     C5 2849   1.557   1.138   0.835 -0.0607  0.6056 -0.0890
   14UNL     N6 2850   1.554   1.343   0.708  0.7575  0.8082  1.0900
   14UNL     N7 2851   1.350   1.275   0.817 -0.1795  0.2634 -0.2304
   14UNL     H8 2852   1.571   1.070   0.750  1.5745 -1.4475  1.7203
   14UNL     H9 2853   1.503   1.076   0.907  0.9472 -0.3079 -0.0928
   14UNL    H10 2854   1.655   1.148   0.883  0.7273 -2.2761 -0.8716
   15UNL     H0 2855   1.474   1.838   0.326 -2.6090 -0.1516  0.8445
   15UNL     H1 2856   1.251   1.951   0.368  0.4741 -0.1235  0.9651
   15UNL     C2 2857   1.466   1.945   0.329  0.3573  0.1564  0.1888
   15UNL     C3 2858   1.342   2.004   0.348  0.1637 -0.0519 -0.3500
   15UNL     C4 2859   1.486   2.136   0.298  0.4706  0.1954 -0.3733
   15UNL     C5 2860   1.548   2.259   0.234  0.4911  0.5798  0.8802
   15UNL     N6 2861   1.563   2.029   0.309 -0.7638  0.0678  0.2848
   15UNL     N7 2862   1.349   2.135   0.332  0.4668  0.5332 -0.8312
   15UNL     H8 2863   1.481   2.345   0.247 -1.8220 -1.1692  1.1731
   15UNL     H9 2864   1.554   2.236   0.128 -1.2274  2.0970  0.3843
   15UNL    H10 2865   1.649   2.287   0.268  0.7745  0.5548  0.0617
   16UNL     H0 2866   1.747   1.440   0.363 -0.8250 -0.4529  1.3480
   16UNL     H1 2867   1.781   1.671   0.207 -0.1662  1.0019  0.0201
   16UNL     C2 2868   1.735   1.544   0.392  0.1124  0.0047  0.1480
   16UNL     C3 2869   1.758   1.659   0.312  0.5004 -0.0233  0.0695
   16UNL     C4 2870   1.692   1.697   0.500  0.2158 -0.1058  0.0040
   16UNL     C5 2871   1.645   1.767   0.622  0.1203 -0.7716  0.1953
   16UNL     N6 2872   1.694   1.563   0.515 -0.0709 -0.1564 -0.1537
   16UNL     N7 2873   1.725   1.762   0.386  0.2225  0.1121 -0.1109
   16UNL     H8 2874   1.643   1.876   0.609 -1.4772 -0.7895  0.0511
   16UNL     H9 2875   1.717   1.738   0.700  0.6126  0.8768  0.3811
   16UNL    H10 2876   1.544   1.741   0.656 -1.1165  2.0392 -1.0762
   17UNL     H0 2877   0.236   2.103   0.444 -0.6766  1.2284  0.7638
   17UNL     H1 2878   0.446   2.198   0.597 -1.0720 -0.2673 -0.2728
   17UNL     C2 2879   0.335   2.063   0.460 -0.9168  0.5336  0.5398
   17UNL     C3 2880   0.443   2.113   0.530 -0.3477 -0.4547 -0.0748
   17UNL     C4 2881   0.489   1.934   0.446  0.7464  0.2521 -0.3944
   17UNL     C5 2882   0.567   1.817   0.399 -0.2911 -0.1640 -0.7165
   17UNL     N6 2883   0.369   1.952   0.400  0.1987 -0.0898  0.3477
   17UNL     N7 2884   0.544   2.032   0.526 -0.1685  0.1056  0.4545
   17UNL     H8 2885   0.587   1.833   0.293  2.0475 -1.6957 -0.5794
   17UNL     H9 2886   0.662   1.800   0.450 -0.5872  1.2334  0.3402
   17UNL    H10 2887   0.506   1.728   0.421  1.1961 -1.5958 -2.0951
   18UNL     H0 2888   1.911   1.506   1.031 -0.3848 -2.4604 -0.5660
   18UNL     H1 2889   1.711   1.415   0.881 -0.0544 -0.2312 -0.9841
   18UNL     C2 2890   1.916   1.498   0.923 -0.0769 -0.0838 -0.7860
   18UNL     C3 2891   1.807   1.451   0.848 -0.0426  0.4927 -0.1884
   18UNL     C4 2892   1.961   1.513   0.736 -0.0838  0.0282  0.1048
   18UNL     C5 2893   2.028   1.558   0.610  0.3235 -0.0900  0.8730
   18UNL     N6 2894   2.018   1.535   0.855 -0.2952 -0.0777 -0.4254
   18UNL     N7 2895   1.842   1.450   0.726  0.3022 -0.5559  0.5816
   18UNL     H8 2896   2.010   1.664   0.587  1.8913  0.0278  0.0369
   18UNL     H9 2897   2.003   1.500   0.521  0.0908 -2.0276  2.1420
   18UNL    H10 2898   2.137   1.543   0.617  0.3302 -0.3605  0.2036
    1Zn      Zn 2899   0.734   1.558   1.494  0.0763  0.1363  0.2454
    2Zn      Zn 2900   0.758   0.534   2.085 -0.2619 -0.3920 -0.0963
    3Zn      Zn 2901   0.246   0.861   2.105 -0.0986 -0.1567  0.0117
    4Zn      Zn 2902   1.219   1.214   1.508  0.0254  0.1507 -0.2861
    5Zn      Zn 2903   1.248   0.703   1.801  0.1436 -0.2619 -0.1149
    6Zn      Zn 2904   0.244   1.380   1.801 -0.0452  0.0179 -0.2289
    7UNL     H0 2905   0.335   1.054   2.265  0.1083 -0.3866 -0.1873
    7UNL     H1 2906   0.315   1.075   2.541 -1.2107  0.8187 -0.7385
    7UNL     C2 2907   0.293   0.985   2.337  0.1150  0.0422  0.2273
    7UNL     C3 2908   0.284   0.998   2.471  0.1022 -0.1222 -0.3186
    7UNL     C4 2909   0.238   0.812   2.396  0.4582  0.0285 -0.7602
    7UNL     C5 2910   0.197   0.668   2.404  0.5187 -0.0534  0.6356
    7UNL     N6 2911   0.252   0.875   2.280  0.1971 -0.6065 -0.0668
    7UNL     N7 2912   0.247   0.885   2.516  0.4707  0.4718  0.1537
    7UNL     H8 2913   0.099   0.648   2.359  0.1959  0.2019  1.2201
    7UNL     H9 2914   0.189   0.638   2.509 -0.2931 -0.5835  0.4332
    7UNL    H10 2915   0.269   0.608   2.347  0.1025  0.3505 -0.3262
    8UNL     H0 2916   0.811   0.289   2.196  1.5134 -2.5691  0.1970
    8UNL     H1 2917   0.815   0.035   2.080  1.5954 -0.3113 -1.9964
    8UNL     C2 2918   0.783   0.259   2.095 -0.5379 -0.6493  0.0927
    8UNL     C3 2919   0.783   0.130   2.037  0.0772 -0.1753 -0.6623
    8UNL     C4 2920   0.747   0.278   1.900  0.5630  0.2184 -0.4118
    8UNL     C5 2921   0.732   0.343   1.766 -0.7944 -0.7884  0.2366
    8UNL     N6 2922   0.758   0.359   2.007  0.2744  0.3298  0.8373
    8UNL     N7 2923   0.744   0.140   1.914  0.1514 -0.3322  0.2882
    8UNL     H8 2924   0.625   0.357   1.746 -0.9523 -2.0534  0.1427
    8UNL     H9 2925   0.770   0.279   1.686 -0.5802  1.3179 -1.4538
    8UNL    H10 2926   0.779   0.443   1.766 -1.9570 -0.0625  3.9508
    9UNL     H0 2927   0.407   0.945   1.896 -1.1858  0.1005 -3.0432
    9UNL     H1 2928   0.419   1.180   1.770 -0.4298 -0.1883 -1.0137
    9UNL     C2 2929   0.346   1.031   1.919 -0.4982 -0.0577 -0.2975
    9UNL     C3 2930   0.354   1.152   1.852  0.0668  0.5254 -0.3611
    9UNL     C4 2931   0.214   1.149   1.999 -0.7057  0.7285 -0.3039
    9UNL     C5 2932   0.098   1.187   2.093 -0.1623  0.2524 -0.2479
    9UNL     N6 2933   0.255   1.024   2.011 -0.1115  0.1779 -0.4197
    9UNL     N7 2934   0.262   1.231   1.898  0.1633  0.0741  0.0666
    9UNL     H8 2935   0.139   1.191   2.195 -0.0986  1.0799 -0.3013
    9UNL     H9 2936   0.017   1.116   2.074  0.3638 -0.5096  0.2484
    9UNL    H10 2937   0.061   1.288   2.073  2.6562  1.1538 -1.3652
   10UNL     H0 2938   0.267   1.417   1.515 -0.9006  3.8217  0.3880
   10UNL     H1 2939   0.468   1.534   1.392  0.8571  2.3731  1.3745
   10UNL     C2 2940   0.365   1.432   1.559 -0.0793 -0.2851  0.3778
   10UNL     C3 2941   0.471   1.490   1.491 -0.3291 -0.3457  0.3001
   10UNL     C4 2942   0.516   1.441   1.687 -0.1315 -0.4522 -0.2035
   10UNL     C5 2943   0.596   1.423   1.817  0.7864 -0.6130 -0.2826
   10UNL     N6 2944   0.390   1.413   1.685  0.4904 -0.2275  0.4013
   10UNL     N7 2945   0.574   1.500   1.570  0.1461  0.5849 -0.6164
   10UNL     H8 2946   0.538   1.354   1.880 -1.1508 -1.1436 -2.5242
   10UNL     H9 2947   0.609   1.524   1.858  0.0809 -0.8229  0.4940
   10UNL    H10 2948   0.697   1.386   1.797  0.8586 -0.4360 -0.2522
   11UNL     H0 2949   0.269   0.622   1.991 -0.1603 -0.1411  0.8376
   11UNL     H1 2950   0.494   0.453   1.969  1.2895  0.9432 -1.9424
   11UNL     C2 2951   0.368   0.637   2.032  0.4601  0.2713 -0.7529
   11UNL     C3 2952   0.485   0.550   2.014 -0.2067  0.3487 -0.9200
   11UNL     C4 2953   0.528   0.735   2.094 -0.2297  0.2232 -0.4189
   11UNL     C5 2954   0.602   0.845   2.161  0.5024  0.5381  0.3255
   11UNL     N6 2955   0.398   0.758   2.085 -0.7497  0.2477  0.1514
   11UNL     N7 2956   0.588   0.614   2.059 -0.5866 -0.3351  0.4398
   11UNL     H8 2957   0.569   0.866   2.264 -1.2390  2.3144 -0.5253
   11UNL     H9 2958   0.586   0.940   2.109 -0.1082  0.7017  0.7990
   11UNL    H10 2959   0.707   0.815   2.159 -0.1224 -1.8413 -2.0980
   12UNL     H0 2960   1.361   1.335   1.055 -0.6193 -0.4330  0.3827
   12UNL     H1 2961   1.391   1.365   1.323  0.2371  3.8872 -3.0889
   12UNL     C2 2962   1.300   1.289   1.131  0.1972  0.0506  1.3644
   12UNL     C3 2963   1.324   1.296   1.273  0.8208  0.0904  0.7180
   12UNL     C4 2964   1.172   1.169   1.210  0.2033  0.0175 -0.1307
   12UNL     C5 2965   1.042   1.087   1.222  0.2857  0.5038  0.5553
   12UNL     N6 2966   1.218   1.197   1.087 -0.1855  0.4168 -0.2396
   12UNL     N7 2967   1.237   1.216   1.321  0.2151 -0.6263 -0.4142
   12UNL     H8 2968   1.007   1.052   1.124  1.6261  2.4309 -0.6833
   12UNL     H9 2969   0.966   1.158   1.256  0.0081  1.1792 -1.3252
   12UNL    H10 2970   1.034   0.999   1.287  0.6766 -0.5798 -0.8006
   13UNL     H0 2971   0.896   1.637   1.680 -0.2879 -0.2728  1.9562
   13UNL     H1 2972   0.931   1.879   1.812  0.5929 -0.3401  0.9819
   13UNL     C2 2973   0.837   1.727   1.667 -0.2249 -0.4880 -0.1989
   13UNL     C3 2974   0.856   1.854   1.738  0.9801 -0.6823  0.7036
   13UNL     C4 2975   0.694   1.846   1.604 -0.2793 -0.1889  0.5883
   13UNL     C5 2976   0.550   1.878   1.551  0.1372  0.8423 -0.0123
   13UNL     N6 2977   0.741   1.724   1.576 -0.0806 -0.0952 -0.0763
   13UNL     N7 2978   0.755   1.931   1.697 -0.3276  0.0774  0.3665
   13UNL     H8 2979   0.548   1.871   1.441  0.7034  0.7233 -0.0193
   13UNL     H9 2980   0.471   1.806   1.576  0.4554 -0.4842 -2.5031
   13UNL    H10 2981   0.522   1.978   1.584 -0.9056 -0.1757  2.4511
   14UNL     H0 2982   1.000   0.816   1.778  3.1800 -1.7009 -0.7776
   14UNL     H1 2983   0.771   0.747   1.912  2.0323  2.5542  1.3155
   14UNL     C2 2984   0.986   0.740   1.854 -0.5383 -0.0986  0.3771
   14UNL     C3 2985   0.870   0.704   1.910  0.7592 -0.5727  0.4088
   14UNL     C4 2986   1.024   0.582   1.955 -0.2482 -0.2301 -0.5600
   14UNL     C5 2987   1.096   0.468   2.024  0.5457  0.2494  0.0568
   14UNL     N6 2988   1.092   0.670   1.883  0.1144 -0.4425  0.2920
   14UNL     N7 2989   0.891   0.597   1.980 -0.1984 -0.1634 -0.0935
   14UNL     H8 2990   1.198   0.455   1.985 -0.6444  1.2738 -3.9572
   14UNL     H9 2991   1.041   0.375   2.003 -1.0157  1.0911  0.2737
   14UNL    H10 2992   1.100   0.480   2.132 -2.8824 -1.4809  0.5413
   15UNL     H0 2993   0.963   1.124   1.571  0.6300  0.3430  6.3240
   15UNL     H1 2994   0.731   1.282   1.591  0.8549 -0.2681  0.6409
   15UNL     C2 2995   0.955   1.231   1.556  0.8529 -0.1365 -0.0901
   15UNL     C3 2996   0.833   1.308   1.567  0.6454  0.2941  0.3276
   15UNL     C4 2997   0.992   1.415   1.494 -0.6416  0.1749  0.7491
   15UNL     C5 2998   1.063   1.534   1.433  0.4270 -0.4386  0.1695
   15UNL     N6 2999   1.056   1.302   1.522  0.3953 -0.4792 -0.0683
   15UNL     N7 3000   0.857   1.431   1.523 -0.1325 -0.3944  0.4110
   15UNL     H8 3001   1.026   1.631   1.470  3.1441  0.2296  1.3381
   15UNL     H9 3002   1.040   1.521   1.326 -1.6758  1.3839  0.3214
   15UNL    H10 3003   1.172   1.529   1.434  0.4507 -0.4783 -1.1729
   16UNL     H0 3004   1.278   0.733   1.518  0.4959 -0.2211  0.0350
   16UNL     H1 3005   1.263   0.967   1.384 -4.2630 -1.8638 -1.4481
   16UNL     C2 3006   1.255   0.830   1.558 -0.1170 -0.2014 -0.3453
   16UNL     C3 3007   1.247   0.951   1.490  0.7115  0.2283 -0.0964
   16UNL     C4 3008   1.209   0.977   1.694 -0.1026  0.0646 -0.1603
   16UNL     C5 3009   1.180   1.045   1.824  0.5662 -1.2587  0.2587
   16UNL     N6 3010   1.242   0.849   1.689  0.2521  0.0063 -0.2325
   16UNL     N7 3011   1.217   1.045   1.574  0.0550  0.0327  0.7449
   16UNL     H8 3012   1.158   1.152   1.812  1.0543 -1.1432  0.3992
   16UNL     H9 3013   1.269   1.026   1.885  1.0750 -0.8083 -0.3322
   16UNL    H10 3014   1.095   0.992   1.869  2.3771 -2.0334  3.0331
   17UNL     H0 3015   5.650   1.404   1.704 -0.1677  0.2221 -0.9374
   17UNL     H1 3016   5.898   1.498   1.832 -0.2352  0.6022 -0.3285
   17UNL     C2 3017   5.754   1.379   1.689  0.0340 -0.2279  1.0013
   17UNL     C3 3018   5.873   1.433   1.749 -0.8016  0.1985  0.1504
   17UNL     C4 3019   5.904   1.273   1.617 -0.4403  0.8755 -0.0380
   17UNL     C5 3020   5.985   1.171   1.544 -0.2416  0.8257  0.2260
   17UNL     N6 3021   5.774   1.280   1.604 -0.0901 -0.4731 -0.7026
   17UNL     N7 3022   5.971   1.357   1.698 -0.3986 -0.1479 -0.2593
   17UNL     H8 3023   6.022   1.212   1.449 -0.5492 -0.2982 -0.3938
   17UNL     H9 3024   6.074   1.133   1.596 -0.3908  1.1215  0.6926
   17UNL    H10 3025   5.924   1.084   1.517 -0.0475  0.7568  0.0036
   18UNL     H0 3026   1.503   0.759   2.223 -1.1339  0.7102  1.0112
   18UNL     H1 3027   1.259   0.712   2.099  0.7414 -1.0136  0.3873
   18UNL     C2 3028   1.476   0.767   2.119 -0.3603 -0.5086  0.6846
   18UNL     C3 3029   1.352   0.748   2.056  0.1249  0.1818  0.0170
   18UNL     C4 3030   1.505   0.766   1.930 -0.4395  0.3682  0.5690
   18UNL     C5 3031   1.581   0.792   1.798  0.7131 -0.1916  0.1669
   18UNL     N6 3032   1.573   0.801   2.035  0.8720 -0.0988 -0.5615
   18UNL     N7 3033   1.370   0.741   1.926 -0.1014  0.4392  0.5334
   18UNL     H8 3034   1.521   0.749   1.717 -0.8990 -2.4580  2.3980
   18UNL     H9 3035   1.686   0.760   1.792  1.2064  1.1843  1.0738
   18UNL    H10 3036   1.574   0.899   1.774  0.1791  0.1307  1.6530
    1Zn      Zn 3037   0.254   0.882   2.710 -0.1032 -0.0069  0.0540
    2Zn      Zn 3038   4.184   5.390   3.312 -0.0497  0.3819 -0.4576
    3Zn      Zn 3039   5.637   0.162   3.285 -0.2032 -0.1849 -0.0870
    4Zn      Zn 3040   0.741   0.517   2.684  0.0149  0.0623  0.0959
    5Zn      Zn 3041   0.732   0.007   2.997  0.0425  0.3541  0.0410
    6Zn      Zn 3042   5.655   0.698   3.003  0.2428  0.0447  0.0355
    7UNL     H0 3043   5.657   0.391   3.458  2.2864 -1.5131 -2.1026
    7UNL     H1 3044   5.651   0.387   3.733 -1.1921 -0.8849  0.6752
    7UNL     C2 3045   5.637   0.305   3.520  0.3247  0.3563  0.0782
    7UNL     C3 3046   5.639   0.305   3.663  0.2492  0.1868 -0.8943
    7UNL     C4 3047   5.620   0.121   3.579 -0.2664 -0.8649  0.4760
    7UNL     C5 3048   5.640  -0.028   3.562  0.1215 -0.1557  0.2662
    7UNL     N6 3049   5.627   0.193   3.467 -0.4737  0.1822 -0.3172
    7UNL     N7 3050   5.626   0.184   3.704 -0.0180  0.2572  0.6007
    7UNL     H8 3051   5.624  -0.068   3.461 -0.3324  0.4088  0.1066
    7UNL     H9 3052   5.561  -0.081   3.617  0.0518 -1.3756 -0.9619
    7UNL    H10 3053   5.738  -0.054   3.603  0.3060  1.2625  0.7696
    8UNL     H0 3054   4.271   5.150   3.399 -1.2369  1.4866  0.0020
    8UNL     H1 3055   4.222   4.893   3.290 -0.1121  0.1874  2.0860
    8UNL     C2 3056   4.225   5.126   3.304  0.2037  1.0165 -0.6014
    8UNL     C3 3057   4.206   4.991   3.248 -0.3813 -0.6820  0.0719
    8UNL     C4 3058   4.175   5.149   3.124 -0.2346 -0.4690 -0.3893
    8UNL     C5 3059   4.163   5.219   2.998  0.0078 -0.2711  0.3422
    8UNL     N6 3060   4.179   5.226   3.235  0.0063 -0.5145 -0.2894
    8UNL     N7 3061   4.176   5.010   3.122 -0.0777 -0.8564 -0.4710
    8UNL     H8 3062   4.069   5.195   2.945 -0.3819 -0.7073  1.2137
    8UNL     H9 3063   4.237   5.180   2.926  0.1884  1.7874 -0.6611
    8UNL    H10 3064   4.175   5.328   3.001 -2.3851  0.0589  0.0387
    9UNL     H0 3065   5.819   0.243   3.091 -1.7390 -0.5176 -0.5357
    9UNL     H1 3066   5.847   0.506   2.981  0.3989 -0.6932  0.6280
    9UNL     C2 3067   5.764   0.334   3.110 -0.2744  0.3112 -0.1315
    9UNL     C3 3068   5.773   0.462   3.046 -0.7382 -0.4518 -0.4502
    9UNL     C4 3069   5.611   0.440   3.172 -0.6378 -0.2602  0.2420
    9UNL     C5 3070   5.482   0.472   3.239  0.3764  0.6866 -0.0535
    9UNL     N6 3071   5.666   0.320   3.196  0.0561 -0.7111  1.0083
    9UNL     N7 3072   5.672   0.532   3.098  0.1121 -0.4985  0.6428
    9UNL     H8 3073   5.401   0.471   3.166  0.2027 -3.2576 -0.0296
    9UNL     H9 3074   5.493   0.573   3.280 -0.4830  0.5197  0.6114
    9UNL    H10 3075   5.454   0.408   3.324 -1.3322  1.4947  0.0354
   10UNL     H0 3076   5.677   0.684   2.737  1.9268 -2.1828 -1.5941
   10UNL     H1 3077   5.890   0.803   2.596  1.0200  0.7757  0.2137
   10UNL     C2 3078   5.766   0.734   2.773  0.2004 -0.1275  0.1499
   10UNL     C3 3079   5.880   0.787   2.702 -0.0287 -0.2764 -0.0220
   10UNL     C4 3080   5.917   0.777   2.899 -0.6971  0.0269 -0.2713
   10UNL     C5 3081   5.996   0.787   3.033 -0.5807 -0.4662  0.0920
   10UNL     N6 3082   5.791   0.725   2.901 -0.4782  0.1061  0.4296
   10UNL     N7 3083   5.977   0.819   2.785 -0.2514 -0.0912  0.1883
   10UNL     H8 3084   6.054   0.695   3.042 -0.1345 -0.2393 -0.3772
   10UNL     H9 3085   5.931   0.801   3.120 -0.6282 -2.9835  0.5283
   10UNL    H10 3086   6.067   0.871   3.027 -2.3890  1.1346  0.0921
   11UNL     H0 3087   3.726   5.488   3.136  0.7043  0.6463 -0.9255
   11UNL     H1 3088   3.940   5.309   3.197  0.6301  0.6918 -1.5641
   11UNL     C2 3089   3.816   5.500   3.194  0.0620 -0.7142  0.4139
   11UNL     C3 3090   3.924   5.411   3.227 -0.6437 -0.0117  0.3684
   11UNL     C4 3091   3.950   5.595   3.311  0.6474 -0.5764  0.4261
   11UNL     C5 3092   4.013   5.713   3.389  0.3630  0.5179 -0.3592
   11UNL     N6 3093   3.826   5.614   3.259  0.3316 -0.5767 -0.0800
   11UNL     N7 3094   4.017   5.475   3.295  0.3077 -0.0742  0.1493
   11UNL     H8 3095   4.097   5.679   3.450  0.8625 -1.1800 -1.8951
   11UNL     H9 3096   3.938   5.750   3.460 -0.9488  2.5811 -2.6767
   11UNL    H10 3097   4.037   5.798   3.324  2.3691 -0.5734 -1.1307
   12UNL     H0 3098   0.972   0.647   2.268  2.0062 -1.3854  2.0413
   12UNL     H1 3099   0.966   0.633   2.535  0.1280  1.9939 -0.7238
   12UNL     C2 3100   0.890   0.603   2.322 -0.2849 -0.0909 -0.1800
   12UNL     C3 3101   0.892   0.596   2.466 -0.0916  0.4963  0.2613
   12UNL     C4 3102   0.724   0.517   2.378 -0.5053 -0.2804 -0.2926
   12UNL     C5 3103   0.569   0.496   2.373  0.7082  0.6093  0.7155
   12UNL     N6 3104   0.784   0.549   2.262 -0.3675 -0.7269  0.1472
   12UNL     N7 3105   0.782   0.535   2.503 -0.1557 -0.2114 -0.0549
   12UNL     H8 3106   0.544   0.441   2.281  0.0379  1.7424  0.2010
   12UNL     H9 3107   0.519   0.593   2.362  1.6842  1.1247  0.7095
   12UNL    H10 3108   0.530   0.443   2.460 -0.9727 -0.6663 -0.7574
   13UNL     H0 3109   0.468   1.004   2.825  2.3862  3.3995 -2.1685
   13UNL     H1 3110   0.464   1.239   2.960  1.0675  1.0511 -2.0303
   13UNL     C2 3111   0.383   1.069   2.843 -0.3017 -0.2818 -0.2134
   13UNL     C3 3112   0.378   1.189   2.916  0.4049  0.0494  0.2450
   13UNL     C4 3113   0.203   1.149   2.823  0.0367  0.3037  0.1260
   13UNL     C5 3114   0.065   1.173   2.763  0.1657  0.6058  0.2795
   13UNL     N6 3115   0.273   1.046   2.782 -0.1351 -0.4059  0.3146
   13UNL     N7 3116   0.260   1.243   2.903 -0.3903 -0.6707  0.1726
   13UNL     H8 3117   0.019   1.080   2.728  0.5798 -0.1059  1.5305
   13UNL     H9 3118  -0.007   1.216   2.833  0.3950 -1.2778  1.7500
   13UNL    H10 3119   0.071   1.242   2.678 -1.9893  0.8271  0.2613
   14UNL     H0 3120   0.460   0.107   2.952  0.5973 -0.0464  0.1328
   14UNL     H1 3121   0.243   0.039   3.121 -0.3748 -0.8408  2.5135
   14UNL     C2 3122   0.462   0.043   3.039 -0.0393 -0.2883 -0.0245
   14UNL     C3 3123   0.348   0.013   3.126 -0.0223 -0.2498 -0.2428
   14UNL     C4 3124   0.525  -0.084   3.182 -0.3050 -0.3782  0.7379
   14UNL     C5 3125   0.614  -0.182   3.255 -0.4563  0.2235 -0.0367
   14UNL     N6 3126   0.576  -0.013   3.084  0.7433  0.4616  0.8926
   14UNL     N7 3127   0.390  -0.082   3.208  0.1757 -0.5071 -0.8332
   14UNL     H8 3128   0.652  -0.264   3.194  1.3734  1.5902 -0.7942
   14UNL     H9 3129   0.549  -0.228   3.331  0.0223 -0.9425 -0.3059
   14UNL    H10 3130   0.700  -0.137   3.306 -0.5266 -2.7584  3.0304
   15UNL     H0 3131   0.494   0.461   2.801 -0.3925  0.5807  1.8362
   15UNL     H1 3132   0.276   0.634   2.835  0.8286  0.2276  0.4244
   15UNL     C2 3133   0.482   0.562   2.764 -0.4456  0.0774  0.4493
   15UNL     C3 3134   0.371   0.642   2.783  0.4678  0.1677 -0.2496
   15UNL     C4 3135   0.518   0.734   2.669 -0.5208 -0.5034  0.7186
   15UNL     C5 3136   0.582   0.834   2.573  0.3380  0.2049 -0.3326
   15UNL     N6 3137   0.584   0.624   2.705  0.1161  0.0351 -0.1990
   15UNL     N7 3138   0.389   0.753   2.719  0.0491 -0.4146  0.1026
   15UNL     H8 3139   0.575   0.940   2.601 -1.5616  0.7111 -2.4192
   15UNL     H9 3140   0.539   0.819   2.473 -0.2901 -1.1664  0.1188
   15UNL    H10 3141   0.684   0.807   2.545  0.2476  1.6209 -2.2084
   16UNL     H0 3142   0.719   0.040   2.717 -4.3819  0.1056 -0.6673
   16UNL     H1 3143   0.707   0.276   2.572 -1.7529 -0.0087  0.5309
   16UNL     C2 3144   0.711   0.140   2.757  0.4960  0.2133  0.6735
   16UNL     C3 3145   0.709   0.258   2.679 -0.4834  0.4064  0.5845
   16UNL     C4 3146   0.707   0.290   2.883  0.1681  0.3581  0.2823
   16UNL     C5 3147   0.699   0.365   3.013  0.2612 -0.0781  0.5660
   16UNL     N6 3148   0.697   0.160   2.888  0.1270  0.8782  0.2907
   16UNL     N7 3149   0.716   0.358   2.762 -0.7965  0.6224 -0.5696
   16UNL     H8 3150   0.746   0.464   3.013  0.1989  0.1284 -3.7894
   16UNL     H9 3151   0.747   0.304   3.091 -0.0009 -1.0410 -0.0163
   16UNL    H10 3152   0.593   0.388   3.031  0.0141  0.8051 -1.6869
   17UNL     H0 3153   5.169   0.732   2.899  1.0385 -0.8581  1.2900
   17UNL     H1 3154   5.380   0.813   3.031  2.1459 -0.1383  0.3549
   17UNL     C2 3155   5.269   0.695   2.884  0.8651 -0.8256 -0.1521
   17UNL     C3 3156   5.379   0.739   2.952 -0.2370  0.4237 -0.2090
   17UNL     C4 3157   5.415   0.584   2.836  0.0396 -0.0481  0.2543
   17UNL     C5 3158   5.493   0.463   2.785 -0.2613  0.2324 -0.0086
   17UNL     N6 3159   5.287   0.596   2.803 -0.0670 -0.4837  0.6363
   17UNL     N7 3160   5.484   0.670   2.923 -0.3366  0.6225  0.1339
   17UNL     H8 3161   5.458   0.435   2.685  0.4224  0.9225 -0.4477
   17UNL     H9 3162   5.602   0.471   2.790 -0.0261 -2.4377  0.5228
   17UNL    H10 3163   5.462   0.379   2.848 -1.1296  1.3748  1.1541
   18UNL     H0 3164   0.974   0.126   3.396  1.2844  1.2979 -1.1800
   18UNL     H1 3165   0.746   0.066   3.248  0.0660  1.2074  0.1810
   18UNL     C2 3166   0.966   0.096   3.293  0.2268 -0.3416 -0.6553
   18UNL     C3 3167   0.849   0.075   3.217  0.0541  0.2576 -0.1891
   18UNL     C4 3168   1.017   0.069   3.107 -0.4104 -0.3524  0.1135
   18UNL     C5 3169   1.113   0.064   2.986 -0.1146 -0.0228  0.2963
   18UNL     N6 3170   1.074   0.106   3.222 -0.6148 -0.1681  0.0551
   18UNL     N7 3171   0.883   0.051   3.093  0.1218 -0.4003  0.2440
   18UNL     H8 3172   1.192  -0.011   2.992 -0.9091 -1.1089 -1.7514
   18UNL     H9 3173   1.167   0.159   2.976 -0.3587  0.1263  0.3581
   18UNL    H10 3174   1.055   0.053   2.893 -0.1901  1.6623  0.1126
    1Zn      Zn 3175   5.638   0.166   3.893  0.3221  0.1367 -0.0150
    2Zn      Zn 3176   3.670   4.659   4.522  0.1986  0.2383  0.0837
    3Zn      Zn 3177   3.189   5.013   4.519 -0.0048 -0.1213  0.0612
    4Zn      Zn 3178   4.177   5.357   3.897 -0.1490 -0.1130 -0.2515
    5Zn      Zn 3179   4.155   4.855   4.231  0.4404 -0.0391  0.4043
    6Zn      Zn 3180   3.202   5.549   4.228 -0.2496 -0.0273 -0.4520
    7UNL     H0 3181   3.133   5.238   4.672  0.6427 -0.0008  0.4745
    7UNL     H1 3182   3.128   5.262   4.936 -0.7128  1.0651 -0.7818
    7UNL     C2 3183   3.149   5.159   4.744 -0.0985  0.0050  0.6519
    7UNL     C3 3184   3.138   5.170   4.881 -0.1954  0.0517  0.9256
    7UNL     C4 3185   3.187   4.981   4.818  0.3231 -0.5535  0.1927
    7UNL     C5 3186   3.244   4.837   4.828  0.3777 -0.8434 -0.1039
    7UNL     N6 3187   3.177   5.038   4.701 -0.6075  0.1372 -0.6960
    7UNL     N7 3188   3.161   5.056   4.929 -0.2437  0.0187 -0.1227
    7UNL     H8 3189   3.206   4.768   4.752  1.2608 -2.6830  1.0557
    7UNL     H9 3190   3.208   4.783   4.916 -0.2009 -3.3945 -1.7980
    7UNL    H10 3191   3.354   4.839   4.822  0.5999  3.1801  1.8911
    8UNL     H0 3192   3.746   4.395   4.603 -0.9011 -0.6745  0.2082
    8UNL     H1 3193   3.740   4.163   4.466  1.5666 -0.1862 -1.6202
    8UNL     C2 3194   3.717   4.383   4.499 -0.0548  0.3066 -0.1584
    8UNL     C3 3195   3.705   4.258   4.430 -0.4323 -0.2011  0.0921
    8UNL     C4 3196   3.656   4.424   4.316  0.2184  0.7827 -0.1250
    8UNL     C5 3197   3.624   4.512   4.197 -0.2872 -0.1217 -0.2887
    8UNL     N6 3198   3.673   4.488   4.434 -0.7271  0.2747  0.4985
    8UNL     N7 3199   3.664   4.286   4.309 -0.3692 -0.4825 -0.1636
    8UNL     H8 3200   3.634   4.456   4.103  1.5205 -2.6053  1.2520
    8UNL     H9 3201   3.683   4.603   4.184 -3.2701  2.1668  1.2233
    8UNL    H10 3202   3.520   4.547   4.194 -0.9140 -1.8804 -0.9267
    9UNL     H0 3203   3.351   5.088   4.323 -1.5443 -1.5002  0.8424
    9UNL     H1 3204   3.390   5.353   4.215 -0.4420  3.0502  0.3195
    9UNL     C2 3205   3.299   5.181   4.341 -0.1880 -0.4169 -0.5395
    9UNL     C3 3206   3.320   5.315   4.289  0.4709  0.1649 -0.1710
    9UNL     C4 3207   3.144   5.293   4.397  0.0142 -0.8040  0.2654
    9UNL     C5 3208   2.998   5.321   4.442 -0.0672  0.7359  0.3337
    9UNL     N6 3209   3.203   5.177   4.429  0.4459  0.2493 -0.1169
    9UNL     N7 3210   3.213   5.383   4.321 -0.1527 -0.7089 -0.8988
    9UNL     H8 3211   2.930   5.238   4.422  0.0962  1.0030 -1.5155
    9UNL     H9 3212   2.943   5.407   4.402  0.2143  0.0641 -1.6211
    9UNL    H10 3213   2.997   5.331   4.551  1.3369 -1.4089  0.6075
   10UNL     H0 3214   5.177   0.045   3.924 -0.8018  4.1394 -1.1649
   10UNL     H1 3215   5.397   0.053   3.794  1.1387 -0.5025  0.2424
   10UNL     C2 3216   5.267   0.062   3.981 -0.1512 -0.3640 -0.4237
   10UNL     C3 3217   5.388   0.076   3.899 -0.0863 -0.0943  0.0604
   10UNL     C4 3218   5.422   0.080   4.097 -0.5996 -0.6526 -0.0530
   10UNL     C5 3219   5.495   0.080   4.226  0.1528 -0.3807 -0.2755
   10UNL     N6 3220   5.289   0.053   4.107  0.0628 -0.7352  0.2793
   10UNL     N7 3221   5.494   0.090   3.976  1.0402 -0.3940  0.0241
   10UNL     H8 3222   5.452   0.008   4.296 -0.3559  0.4855  0.3201
   10UNL     H9 3223   5.491   0.181   4.269 -4.0447 -1.2409  1.8843
   10UNL    H10 3224   5.600   0.053   4.214  0.4726  0.7706 -0.1173
   11UNL     H0 3225   3.194   4.717   4.454  0.4765  0.9422 -0.7680
   11UNL     H1 3226   3.434   4.575   4.476 -1.0627  1.0245 -0.1336
   11UNL     C2 3227   3.294   4.754   4.473  0.5511  0.1303  0.5628
   11UNL     C3 3228   3.412   4.680   4.488 -0.4824  1.2086 -0.5934
   11UNL     C4 3229   3.448   4.876   4.525  0.3320  0.0374  0.2613
   11UNL     C5 3230   3.516   4.998   4.584 -0.1089  0.6927  0.1894
   11UNL     N6 3231   3.317   4.886   4.489 -0.0025 -0.3054  0.0717
   11UNL     N7 3232   3.510   4.753   4.522 -0.0552  0.3162 -0.1180
   11UNL     H8 3233   3.606   4.966   4.638 -1.7797 -1.4703  1.8846
   11UNL     H9 3234   3.455   5.064   4.645  0.0076  0.9363  0.0435
   11UNL    H10 3235   3.546   5.058   4.497 -0.9796 -1.1366 -1.4801
   12UNL     H0 3236   4.381   5.468   3.482  1.1087  0.2601  0.5740
   12UNL     H1 3237   4.381   5.463   3.752 -0.0202 -1.3687  0.2748
   12UNL     C2 3238   4.305   5.424   3.545  0.2169  0.4094 -0.3762
   12UNL     C3 3239   4.309   5.423   3.682  0.2491 -0.3307 -0.6179
   12UNL     C4 3240   4.137   5.332   3.600 -0.1112 -0.1325  0.0414
   12UNL     C5 3241   4.005   5.267   3.594 -0.3615 -0.0927 -0.0482
   12UNL     N6 3242   4.198   5.372   3.489 -0.2689  0.2702 -0.5025
   12UNL     N7 3243   4.201   5.357   3.722  0.3205 -0.3982  0.3672
   12UNL     H8 3244   4.011   5.161   3.565  0.6069 -0.3560  1.0290
   12UNL     H9 3245   3.938   5.324   3.529 -0.0983  1.2480  0.8024
   12UNL    H10 3246   3.953   5.270   3.691 -0.8499 -0.4684 -0.2989
   13UNL     H0 3247   5.840   0.280   4.015  1.3234 -0.2496  0.5252
   13UNL     H1 3248   5.859   0.516   4.153 -0.3499  2.5473 -0.6523
   13UNL     C2 3249   5.761   0.352   4.031  1.1509 -0.3486  0.1506
   13UNL     C3 3250   5.773   0.475   4.102  0.2234  0.6002 -0.1245
   13UNL     C4 3251   5.577   0.430   4.031  0.1657 -1.2489  0.7431
   13UNL     C5 3252   5.431   0.454   4.005  0.6609  0.0827 -0.4891
   13UNL     N6 3253   5.639   0.328   3.980  0.1543 -0.1543 -0.2272
   13UNL     N7 3254   5.656   0.526   4.099  0.3119 -0.4277 -0.1744
   13UNL     H8 3255   5.407   0.556   3.971  1.2140  0.4164  0.1081
   13UNL     H9 3256   5.393   0.388   3.926 -2.2334  1.4162 -0.3366
   13UNL    H10 3257   5.368   0.436   4.092  1.1994 -0.3826 -0.1910
   14UNL     H0 3258   3.877   4.979   4.204  0.3002 -1.1147 -0.4985
   14UNL     H1 3259   3.652   4.868   4.307  0.1064 -0.8149  0.0869
   14UNL     C2 3260   3.877   4.899   4.278  0.2198 -0.0615  0.6722
   14UNL     C3 3261   3.755   4.844   4.330  0.1832 -0.0114  0.5919
   14UNL     C4 3262   3.927   4.752   4.403 -0.4733 -0.3025  0.2367
   14UNL     C5 3263   4.021   4.656   4.472  0.4028 -0.8430  0.3683
   14UNL     N6 3264   3.986   4.833   4.312 -0.1676  0.1725 -0.2119
   14UNL     N7 3265   3.792   4.751   4.414  0.2566 -0.1355  0.3633
   14UNL     H8 3266   3.985   4.552   4.470  0.0273 -0.7776  1.9110
   14UNL     H9 3267   4.020   4.667   4.581 -1.6169 -1.6926  0.4852
   14UNL    H10 3268   4.125   4.656   4.439  0.6095  1.5096  0.8691
   15UNL     H0 3269   3.913   5.304   4.008 -0.0292 -0.1879  0.7237
   15UNL     H1 3270   3.699   5.454   3.997  1.6534 -2.5249  1.5230
   15UNL     C2 3271   3.906   5.398   3.954 -0.6830 -0.7935 -0.2857
   15UNL     C3 3272   3.790   5.477   3.945 -0.3017  1.0239 -0.7976
   15UNL     C4 3273   3.949   5.572   3.864  0.3677  0.8077 -0.8219
   15UNL     C5 3274   4.020   5.667   3.782  0.0977 -0.0723 -1.0508
   15UNL     N6 3275   4.015   5.460   3.909 -0.3160  0.1911 -0.1373
   15UNL     N7 3276   3.821   5.596   3.899 -0.0884  1.1248 -1.0047
   15UNL     H8 3277   4.013   5.768   3.825 -1.5164 -0.6106  0.0706
   15UNL     H9 3278   3.969   5.670   3.685 -1.1877 -1.6722 -0.4698
   15UNL    H10 3279   4.124   5.641   3.757  0.5602 -1.1287  1.6292
   16UNL     H0 3280   4.174   4.873   3.935  1.3421 -0.7061  3.2237
   16UNL     H1 3281   4.228   5.116   3.806 -2.1527 -0.3935 -0.5013
   16UNL     C2 3282   4.172   4.972   3.979 -0.3689  0.7550  0.1504
   16UNL     C3 3283   4.203   5.098   3.910  0.3437  0.0215  0.2328
   16UNL     C4 3284   4.163   5.128   4.107  0.5097  0.0414  0.4796
   16UNL     C5 3285   4.155   5.198   4.241  0.3680 -0.2970 -0.3723
   16UNL     N6 3286   4.150   4.993   4.109  0.7218 -0.5688 -0.4930
   16UNL     N7 3287   4.170   5.194   3.989  0.1801 -0.9557  0.1642
   16UNL     H8 3288   4.189   5.303   4.234 -0.1959  0.0014  1.0486
   16UNL     H9 3289   4.220   5.157   4.319 -0.7454 -0.5763  0.4242
   16UNL    H10 3290   4.056   5.202   4.286  0.6168 -0.0271  0.1663
   17UNL     H0 3291   4.699   0.039   4.083 -0.8452 -0.9531  0.0515
   17UNL     H1 3292   4.923   0.127   4.214 -0.2607  1.2237 -1.3173
   17UNL     C2 3293   4.797  -0.007   4.084 -0.2324  0.3046 -0.0121
   17UNL     C3 3294   4.913   0.039   4.151  0.3343  0.2709 -0.1265
   17UNL     C4 3295   4.931  -0.134   4.048  0.0177  0.0452  0.2997
   17UNL     C5 3296   4.999  -0.263   4.002  0.5901 -0.4617 -0.2894
   17UNL     N6 3297   4.803  -0.115   4.009  0.0374 -0.3251  0.0022
   17UNL     N7 3298   5.007  -0.049   4.127  0.2173  0.3754  0.2220
   17UNL     H8 3299   4.925  -0.328   3.954  0.4796 -1.6140  1.3645
   17UNL     H9 3300   5.076  -0.234   3.930 -0.2953  2.9686 -0.0362
   17UNL    H10 3301   5.036  -0.325   4.085 -0.0228 -2.1775 -1.2432
   18UNL     H0 3302   4.425   4.924   4.639 -1.1318  1.0490  0.8238
   18UNL     H1 3303   4.200   4.837   4.527  0.3370 -1.4699 -0.4093
   18UNL     C2 3304   4.400   4.932   4.534 -0.5726 -0.3611  0.5700
   18UNL     C3 3305   4.281   4.884   4.473 -0.2102 -0.1553 -0.1158
   18UNL     C4 3306   4.426   4.951   4.338  1.1987 -0.0608 -0.2325
   18UNL     C5 3307   4.499   4.970   4.208  0.1999 -0.5020  0.5443
   18UNL     N6 3308   4.496   4.964   4.450  0.2608  0.5268 -0.2363
   18UNL     N7 3309   4.295   4.897   4.341  0.0034 -0.0148  0.3446
   18UNL     H8 3310   4.583   4.901   4.188 -0.0428 -0.8121  0.5764
   18UNL     H9 3311   4.539   5.072   4.204 -1.1922  0.0318 -0.4818
   18UNL    H10 3312   4.435   4.963   4.119  2.8428  0.0287 -1.5361
    1Zn      Zn 3313   0.734   3.639   0.273  0.2739 -0.1855 -0.1563
    2Zn      Zn 3314   0.713   2.586   0.889 -0.1475  0.0238  0.1639
    3Zn      Zn 3315   0.218   2.943   0.892 -0.0179  0.0747 -0.1972
    4Zn      Zn 3316   1.219   3.286   0.303 -0.1010 -0.2916 -0.0725
    5Zn      Zn 3317   1.211   2.784   0.624 -0.0074 -0.1257 -0.3855
    6Zn      Zn 3318   0.244   3.463   0.571  0.0876  0.0403 -0.1758
    7UNL     H0 3319   0.231   3.200   1.066  0.3216  1.1005  1.6499
    7UNL     H1 3320   0.281   3.192   1.328 -2.3208  0.4993 -0.0849
    7UNL     C2 3321   0.216   3.111   1.126  1.0309 -0.1538  0.0281
    7UNL     C3 3322   0.247   3.110   1.267 -0.1289  0.0771 -0.8455
    7UNL     C4 3323   0.223   2.928   1.180 -0.3013 -0.2279 -0.4526
    7UNL     C5 3324   0.214   2.778   1.182 -0.0434 -0.1848 -0.1629
    7UNL     N6 3325   0.213   2.992   1.070  0.3012 -0.6571  0.6951
    7UNL     N7 3326   0.244   2.988   1.306 -0.0050 -0.5842  0.0313
    7UNL     H8 3327   0.172   2.748   1.086 -1.9056 -0.5135  0.7081
    7UNL     H9 3328   0.142   2.743   1.258 -3.0455  2.2338 -1.6943
    7UNL    H10 3329   0.310   2.731   1.209 -0.5838 -2.5072 -1.9767
    8UNL     H0 3330   0.786   2.344   0.989  0.1118 -0.6155  0.6111
    8UNL     H1 3331   0.765   2.091   0.868 -1.0739 -0.8190 -0.0953
    8UNL     C2 3332   0.742   2.317   0.894  0.0450 -0.6869  0.6612
    8UNL     C3 3333   0.741   2.190   0.832 -0.3589 -0.4311  0.4628
    8UNL     C4 3334   0.683   2.348   0.710  0.6086  0.0014  0.3130
    8UNL     C5 3335   0.638   2.434   0.595  0.8407 -0.5913  0.2513
    8UNL     N6 3336   0.707   2.422   0.817 -0.2876 -0.2239 -0.3056
    8UNL     N7 3337   0.707   2.212   0.703 -0.1216  0.1734 -0.6650
    8UNL     H8 3338   0.685   2.413   0.499 -1.3144 -1.7335 -0.6140
    8UNL     H9 3339   0.668   2.539   0.611  0.8908 -0.6271  0.3914
    8UNL    H10 3340   0.530   2.430   0.575  0.4376 -0.6544  2.2339
    9UNL     H0 3341   0.434   3.031   0.700 -1.1446 -0.3391  0.0503
    9UNL     H1 3342   0.426   3.272   0.556 -0.6174  1.7733  0.4913
    9UNL     C2 3343   0.358   3.107   0.698 -0.4875  0.3428  0.3372
    9UNL     C3 3344   0.360   3.230   0.631  0.2948 -0.1214  0.3004
    9UNL     C4 3345   0.198   3.212   0.757 -1.0575 -0.0304  0.6887
    9UNL     C5 3346   0.048   3.230   0.778  0.2821  0.1783 -0.6304
    9UNL     N6 3347   0.255   3.089   0.777 -0.0058 -0.7598  0.2851
    9UNL     N7 3348   0.254   3.303   0.665  0.2231  0.3357 -0.3766
    9UNL     H8 3349  -0.011   3.241   0.686  0.8946 -1.4752 -1.2678
    9UNL     H9 3350   0.027   3.317   0.840  1.9673 -1.0924  1.8950
    9UNL    H10 3351   0.010   3.142   0.832  0.6805 -1.1394 -2.3852
   10UNL     H0 3352   0.247   3.562   0.326 -0.7668  0.3212  0.6513
   10UNL     H1 3353   0.464   3.624   0.159  2.7886  0.7552 -0.0451
   10UNL     C2 3354   0.354   3.561   0.341 -0.6382 -0.4512 -0.2039
   10UNL     C3 3355   0.463   3.598   0.264 -0.1295 -0.0126 -0.1714
   10UNL     C4 3356   0.512   3.526   0.456  0.4225 -0.2497  0.7282
   10UNL     C5 3357   0.587   3.518   0.589 -0.2206 -0.8274 -0.2904
   10UNL     N6 3358   0.385   3.506   0.457 -0.2616  0.9581  0.3912
   10UNL     N7 3359   0.571   3.565   0.336 -0.1950 -0.4136  0.6900
   10UNL     H8 3360   0.570   3.425   0.644  1.7622  0.9433  3.6838
   10UNL     H9 3361   0.552   3.597   0.657 -1.4996 -0.8189 -0.9130
   10UNL    H10 3362   0.694   3.532   0.573 -0.3384 -0.2100 -0.6003
   11UNL     H0 3363   0.239   2.692   0.788 -1.0468  0.9220  0.2546
   11UNL     H1 3364   0.462   2.522   0.788  0.2780 -0.2870 -0.9104
   11UNL     C2 3365   0.336   2.712   0.832 -0.5258  0.2894 -0.5813
   11UNL     C3 3366   0.448   2.623   0.824 -0.2244 -0.3926 -0.8013
   11UNL     C4 3367   0.496   2.804   0.897  0.0823  0.6278 -0.2835
   11UNL     C5 3368   0.583   2.911   0.959  0.4889  0.1007 -0.1930
   11UNL     N6 3369   0.368   2.828   0.879  0.3408  0.0515  0.1306
   11UNL     N7 3370   0.556   2.688   0.860 -0.4667  0.0125 -0.1205
   11UNL     H8 3371   0.636   2.866   1.044  2.1929  0.7300 -0.8850
   11UNL     H9 3372   0.529   2.992   1.008 -1.3792 -1.9067  1.2509
   11UNL    H10 3373   0.658   2.957   0.893  0.6586  0.4855  0.2592
   12UNL     H0 3374   5.334   0.647   4.672  0.5754 -1.2106  0.1861
   12UNL     H1 3375   5.341   0.630   4.949  0.4949  1.2992 -0.6448
   12UNL     C2 3376   5.260   0.605   4.739  0.2593 -0.8279  0.0753
   12UNL     C3 3377   5.267   0.599   4.877  0.1117  0.1758  0.2156
   12UNL     C4 3378   5.104   0.498   4.805  0.7219 -0.6122 -0.6727
   12UNL     C5 3379   4.979   0.407   4.794 -1.0610 -0.1669  0.0204
   12UNL     N6 3380   5.150   0.551   4.692  0.6418  0.0095  0.0275
   12UNL     N7 3381   5.164   0.526   4.925  0.8566  0.2616  0.5350
   12UNL     H8 3382   4.994   0.333   4.874  2.8461 -0.0104 -0.4160
   12UNL     H9 3383   4.977   0.343   4.705  0.4389  0.9920 -0.8876
   12UNL    H10 3384   4.882   0.458   4.809 -0.1560  1.5646  0.2587
   13UNL     H0 3385   0.940   3.719   0.472 -0.5526 -0.5156  1.5338
   13UNL     H1 3386   0.940   3.957   0.606 -0.2036 -1.4368  1.5820
   13UNL     C2 3387   0.864   3.796   0.471 -0.0445  0.0109 -0.3611
   13UNL     C3 3388   0.868   3.917   0.536  0.2867  0.0294  0.1566
   13UNL     C4 3389   0.708   3.897   0.420 -0.0515 -0.6641 -0.2462
   13UNL     C5 3390   0.565   3.905   0.365  1.1108  0.0866 -0.4975
   13UNL     N6 3391   0.766   3.789   0.384  0.3600  0.9211 -0.2075
   13UNL     N7 3392   0.758   3.984   0.512  0.3166 -0.3234  0.1616
   13UNL     H8 3393   0.563   3.905   0.255 -0.2643 -4.8135 -0.7020
   13UNL     H9 3394   0.498   3.833   0.413 -1.2094  3.0210  0.9869
   13UNL    H10 3395   0.511   3.998   0.387 -0.7659 -0.9837 -0.3701
   14UNL     H0 3396   0.989   2.902   0.633 -2.6366  1.3296  0.7897
   14UNL     H1 3397   0.749   2.832   0.749  1.6289  3.2318  3.9231
   14UNL     C2 3398   0.972   2.819   0.700  0.9368  0.3138  0.6560
   14UNL     C3 3399   0.846   2.783   0.748  0.3673  0.4065  0.4895
   14UNL     C4 3400   0.994   2.641   0.776 -0.8112  0.3290  0.0005
   14UNL     C5 3401   1.068   2.518   0.830  0.3996 -0.0774  0.2397
   14UNL     N6 3402   1.065   2.733   0.719 -0.4625 -0.0896 -0.8758
   14UNL     N7 3403   0.863   2.668   0.811  0.2230  0.8970  0.2453
   14UNL     H8 3404   1.013   2.472   0.913 -0.0629  0.2229  0.0995
   14UNL     H9 3405   1.173   2.536   0.857  0.9588 -0.5213 -1.4538
   14UNL    H10 3406   1.074   2.446   0.747 -0.7042  0.2849 -0.1706
   15UNL     H0 3407   0.980   3.222   0.375  2.7505  0.1634 -1.4746
   15UNL     H1 3408   0.744   3.361   0.377  0.5651 -0.5590 -0.6204
   15UNL     C2 3409   0.967   3.328   0.355 -0.4894  0.1926  0.1739
   15UNL     C3 3410   0.844   3.394   0.352  0.5334  0.6450  0.7519
   15UNL     C4 3411   1.004   3.509   0.294  0.1237  0.4967  0.2648
   15UNL     C5 3412   1.082   3.621   0.233 -0.0209  0.5816  0.1994
   15UNL     N6 3413   1.071   3.396   0.320 -0.2397 -0.3811 -0.1272
   15UNL     N7 3414   0.864   3.515   0.310 -0.2319 -0.9738  0.2283
   15UNL     H8 3415   1.158   3.667   0.298  0.5803 -0.2886  0.1294
   15UNL     H9 3416   1.024   3.695   0.176  0.2594 -0.5826 -1.6943
   15UNL    H10 3417   1.145   3.587   0.149 -0.8365  0.9970 -0.6015
   16UNL     H0 3418   1.267   2.814   0.352 -2.8960 -1.1579  0.2596
   16UNL     H1 3419   1.221   3.039   0.189 -0.0773  1.9976  0.2323
   16UNL     C2 3420   1.232   2.912   0.380 -0.1006 -0.0146  0.0546
   16UNL     C3 3421   1.214   3.024   0.296 -0.0228 -0.6060 -0.0655
   16UNL     C4 3422   1.199   3.067   0.497 -0.3248  0.7445 -1.1558
   16UNL     C5 3423   1.154   3.150   0.613 -0.3139 -0.1552 -0.3947
   16UNL     N6 3424   1.223   2.933   0.512  0.3899 -0.2903 -0.0616
   16UNL     N7 3425   1.197   3.129   0.372 -0.4463 -0.0715 -0.3938
   16UNL     H8 3426   1.187   3.103   0.707  1.0302 -1.7299 -1.5866
   16UNL     H9 3427   1.045   3.153   0.605 -0.2899 -0.4273 -0.8291
   16UNL    H10 3428   1.184   3.255   0.611 -2.0512  0.5701  2.9569
   17UNL     H0 3429   5.658   3.499   0.466  0.7207  1.8044 -0.7317
   17UNL     H1 3430   5.898   3.597   0.572  2.5000 -0.3305 -0.7163
   17UNL     C2 3431   5.760   3.463   0.456  0.1970  0.0351 -0.0010
   17UNL     C3 3432   5.881   3.511   0.509 -0.1092 -0.3267 -0.1197
   17UNL     C4 3433   5.905   3.342   0.402  0.2597 -0.8641 -0.2848
   17UNL     C5 3434   5.977   3.215   0.348  0.0064 -0.1889  0.3053
   17UNL     N6 3435   5.774   3.350   0.388 -0.0911  0.0557  0.3452
   17UNL     N7 3436   5.976   3.429   0.478  0.6714 -0.4546 -0.0313
   17UNL     H8 3437   5.967   3.201   0.240  0.4363 -1.0492  0.3671
   17UNL     H9 3438   6.084   3.205   0.366  0.3970  0.4900 -1.4560
   17UNL    H10 3439   5.933   3.129   0.400 -2.5279  1.4746  1.1559
   18UNL     H0 3440   1.486   2.897   1.017 -0.7203  0.4734  0.6642
   18UNL     H1 3441   1.253   2.798   0.890  0.8040 -1.0745 -0.2841
   18UNL     C2 3442   1.464   2.881   0.913  0.4071 -0.3478  0.5407
   18UNL     C3 3443   1.346   2.835   0.851  0.5477 -0.6233 -0.4811
   18UNL     C4 3444   1.495   2.863   0.721  0.7492 -0.2300 -0.0030
   18UNL     C5 3445   1.564   2.891   0.593  0.0097 -0.3483  0.6224
   18UNL     N6 3446   1.562   2.900   0.829  0.3881 -0.4337 -0.0278
   18UNL     N7 3447   1.365   2.820   0.725 -0.6589  0.0625  0.7279
   18UNL     H8 3448   1.526   2.833   0.508 -1.4880 -0.3071  1.2448
   18UNL     H9 3449   1.671   2.874   0.614  0.0741 -2.3294 -1.0061
   18UNL    H10 3450   1.555   2.995   0.560  0.6473 -0.0238  1.4477
    1Zn      Zn 3451   0.249   2.962   1.485  0.1456 -0.2426 -0.0722
    2Zn      Zn 3452   0.256   1.897   2.116 -0.1411  0.4770 -0.2135
    3Zn      Zn 3453   5.642   2.261   2.097 -0.3145  0.3014  0.1840
    4Zn      Zn 3454   0.723   2.605   1.499  0.2898  0.1977 -0.1291
    5Zn      Zn 3455   0.736   2.086   1.804 -0.1122 -0.2277  0.2746
    6Zn      Zn 3456   5.647   2.777   1.813  0.2381  0.2950 -0.1573
    7UNL     H0 3457   5.587   2.486   2.259  1.6579 -0.3332 -1.8012
    7UNL     H1 3458   5.604   2.500   2.533  0.3967  0.6932 -0.2847
    7UNL     C2 3459   5.611   2.403   2.324  0.2598  0.1386 -0.6444
    7UNL     C3 3460   5.617   2.412   2.471  0.6526  0.0092  0.7143
    7UNL     C4 3461   5.644   2.224   2.397  0.8251 -0.4847  0.0342
    7UNL     C5 3462   5.631   2.076   2.402  0.4023 -0.2488 -0.0181
    7UNL     N6 3463   5.629   2.281   2.277  0.3925  0.3413 -0.0786
    7UNL     N7 3464   5.641   2.295   2.518 -0.4001  0.0473  0.1209
    7UNL     H8 3465   5.610   2.025   2.307  1.3348 -0.3966 -0.1581
    7UNL     H9 3466   5.575   2.037   2.487  2.1983  0.6730  1.6733
    7UNL    H10 3467   5.732   2.040   2.426  1.4786  1.4367 -1.6745
    8UNL     H0 3468   0.299   1.650   2.208  2.3622 -0.1719  0.3934
    8UNL     H1 3469   0.318   1.414   2.074  0.0527 -0.2818 -1.6393
    8UNL     C2 3470   0.276   1.635   2.103  0.4366  0.2187  0.7202
    8UNL     C3 3471   0.289   1.512   2.039  0.4107  0.5900  0.3418
    8UNL     C4 3472   0.231   1.659   1.916 -0.2407  0.2522  0.0488
    8UNL     C5 3473   0.198   1.728   1.787 -0.4596  0.7469  0.0343
    8UNL     N6 3474   0.245   1.739   2.024 -0.2369  0.0398 -0.2935
    8UNL     N7 3475   0.253   1.527   1.913  0.4133 -0.6971  0.5595
    8UNL     H8 3476   0.102   1.691   1.750 -1.1118  1.5003  0.9273
    8UNL     H9 3477   0.270   1.691   1.713 -0.8892 -0.1096  0.0224
    8UNL    H10 3478   0.192   1.837   1.788 -3.4688  0.6851 -1.3224
    9UNL     H0 3479   5.840   2.352   1.936 -0.2233  0.0255  0.2412
    9UNL     H1 3480   5.865   2.595   1.815  0.5091 -0.2517  0.4558
    9UNL     C2 3481   5.769   2.433   1.942 -0.2526 -0.0111  0.4133
    9UNL     C3 3482   5.785   2.557   1.877 -0.0671  0.1395 -0.0335
    9UNL     C4 3483   5.599   2.526   1.958  0.7042 -0.4646 -1.1701
    9UNL     C5 3484   5.460   2.557   2.003  0.3870 -0.0777  0.0950
    9UNL     N6 3485   5.653   2.414   1.996  0.0422  0.1191  0.5511
    9UNL     N7 3486   5.670   2.619   1.886 -0.0178 -0.8601  0.2315
    9UNL     H8 3487   5.395   2.586   1.920  0.2697 -0.4594  0.0503
    9UNL     H9 3488   5.446   2.644   2.068 -1.6794 -0.2684 -0.0397
    9UNL    H10 3489   5.413   2.473   2.056  0.1934 -0.5536 -0.8199
   10UNL     H0 3490   5.671   2.827   1.516 -0.2710 -0.5998  1.0767
   10UNL     H1 3491   5.888   2.932   1.379  0.6603  0.7945  0.4349
   10UNL     C2 3492   5.767   2.853   1.559  0.0942  0.3088 -0.2497
   10UNL     C3 3493   5.880   2.904   1.483 -0.3227  0.2156  0.2159
   10UNL     C4 3494   5.917   2.862   1.686  0.1522  0.8898 -0.2936
   10UNL     C5 3495   5.990   2.838   1.817  0.4485 -0.1033  0.1668
   10UNL     N6 3496   5.787   2.824   1.687  0.4045  0.1528 -0.1904
   10UNL     N7 3497   5.980   2.895   1.567 -1.0841 -0.3735 -0.1351
   10UNL     H8 3498   6.027   2.735   1.830  0.6914 -0.1243 -0.6536
   10UNL     H9 3499   5.924   2.849   1.904 -0.3530 -1.2063 -0.2843
   10UNL    H10 3500   6.073   2.909   1.826 -0.8435  1.4343  0.3652
   11UNL     H0 3501   5.689   2.026   1.963  0.0782  0.1489  0.6713
   11UNL     H1 3502   5.903   1.866   1.970 -0.7603  0.9510 -1.3105
   11UNL     C2 3503   5.779   2.044   2.021  0.4904 -0.0036  0.0857
   11UNL     C3 3504   5.889   1.958   2.024 -0.0290  0.1433  0.2992
   11UNL     C4 3505   5.922   2.125   2.131  1.1314 -0.0586  0.5230
   11UNL     C5 3506   5.992   2.231   2.209  0.5587 -0.6618 -0.7819
   11UNL     N6 3507   5.796   2.152   2.094  0.1364 -0.4256 -0.1516
   11UNL     N7 3508   5.986   2.012   2.089  0.1973 -0.6641 -0.3612
   11UNL     H8 3509   5.925   2.275   2.285  1.4906  1.4287 -1.1233
   11UNL     H9 3510   6.024   2.319   2.153  1.1128 -1.2181 -1.3597
   11UNL    H10 3511   6.080   2.196   2.264  0.6258 -0.7336 -0.9369
   12UNL     H0 3512   0.888   2.724   1.042  0.3008  2.0942  1.9817
   12UNL     H1 3513   0.924   2.711   1.307  0.3813 -0.2613 -0.2880
   12UNL     C2 3514   0.826   2.666   1.109  0.3869 -0.4526  0.0038
   12UNL     C3 3515   0.848   2.660   1.250  0.5678 -0.5938 -0.2414
   12UNL     C4 3516   0.675   2.557   1.199 -0.0613 -0.6212  0.1204
   12UNL     C5 3517   0.531   2.506   1.202 -0.4087  0.0781  0.0129
   12UNL     N6 3518   0.721   2.594   1.075  0.0896  0.0281  0.3367
   12UNL     N7 3519   0.749   2.600   1.310  0.2409  0.0500  0.2970
   12UNL     H8 3520   0.461   2.562   1.138  1.8244  1.5202 -1.2839
   12UNL     H9 3521   0.509   2.504   1.309  2.2274  0.2950  0.6134
   12UNL    H10 3522   0.531   2.408   1.152  0.8030 -0.1767  0.4915
   13UNL     H0 3523   0.425   3.039   1.660  0.9425  0.2974 -2.1171
   13UNL     H1 3524   0.474   3.281   1.773  1.3001 -1.0983 -1.1122
   13UNL     C2 3525   0.356   3.121   1.672  0.2664 -0.4514 -0.6339
   13UNL     C3 3526   0.383   3.247   1.726  0.3259 -0.2824  0.1314
   13UNL     C4 3527   0.205   3.237   1.625 -0.1888 -0.3002  0.3268
   13UNL     C5 3528   0.088   3.272   1.553  0.4530  0.2903 -0.2115
   13UNL     N6 3529   0.253   3.117   1.595  0.4452 -0.2899  0.2445
   13UNL     N7 3530   0.280   3.326   1.695 -0.3268  0.6443 -0.0893
   13UNL     H8 3531   0.027   3.190   1.513 -0.3768  1.8896 -2.4242
   13UNL     H9 3532   0.022   3.325   1.623 -0.2587  0.8181 -1.2689
   13UNL    H10 3533   0.104   3.344   1.472 -0.2829 -0.0967 -0.7129
   14UNL     H0 3534   0.492   2.179   1.787 -0.7883  1.1715  1.3594
   14UNL     H1 3535   0.264   2.109   1.937 -0.1639 -0.7494  0.0712
   14UNL     C2 3536   0.480   2.102   1.862  0.0128 -0.5140 -0.1578
   14UNL     C3 3537   0.366   2.073   1.942  0.0501 -0.1574  0.0304
   14UNL     C4 3538   0.527   1.961   1.994  0.0951 -0.0648  0.6059
   14UNL     C5 3539   0.599   1.843   2.045 -0.5264  0.2563 -0.5113
   14UNL     N6 3540   0.586   2.030   1.896  0.1666  0.0341  0.2385
   14UNL     N7 3541   0.395   1.982   2.027  0.4594  0.2189 -0.0151
   14UNL     H8 3542   0.546   1.750   2.020 -0.3799 -0.1580  0.6460
   14UNL     H9 3543   0.603   1.841   2.155  0.5454 -0.0299 -0.5473
   14UNL    H10 3544   0.705   1.834   2.017 -0.4428 -0.6250  0.0492
   15UNL     H0 3545   0.484   2.540   1.604 -1.8572 -0.3431 -0.7601
   15UNL     H1 3546   0.271   2.697   1.613  0.1105  1.2038  0.0872
   15UNL     C2 3547   0.478   2.642   1.567 -0.4593 -0.0056 -0.1186
   15UNL     C3 3548   0.370   2.727   1.581  0.0048  1.3983 -0.0627
   15UNL     C4 3549   0.509   2.807   1.469  0.5718 -0.9951 -0.3414
   15UNL     C5 3550   0.577   2.905   1.375 -0.6553  0.2594  0.5631
   15UNL     N6 3551   0.579   2.701   1.507 -0.0312 -0.0281 -0.0537
   15UNL     N7 3552   0.379   2.836   1.514  0.2891  0.0281  0.1177
   15UNL     H8 3553   0.509   2.984   1.342  0.1054  0.3463 -0.9009
   15UNL     H9 3554   0.611   2.847   1.288 -0.1165 -0.0040  0.9368
   15UNL    H10 3555   0.672   2.943   1.416 -0.2540 -0.5502  0.4100
   16UNL     H0 3556   0.711   2.114   1.534  0.3217 -0.2048 -0.3395
   16UNL     H1 3557   0.720   2.342   1.383  0.9154  1.3337  0.9832
   16UNL     C2 3558   0.717   2.217   1.568  0.2244 -0.2674 -0.1325
   16UNL     C3 3559   0.720   2.331   1.491 -0.3176  0.0519  0.8833
   16UNL     C4 3560   0.730   2.369   1.694  0.3841 -0.1370  0.1228
   16UNL     C5 3561   0.736   2.453   1.824 -0.3916  0.1879  0.4556
   16UNL     N6 3562   0.723   2.239   1.699  0.6911  0.2731 -0.6774
   16UNL     N7 3563   0.726   2.433   1.572 -0.0137  0.0843  0.2816
   16UNL     H8 3564   0.663   2.534   1.819 -1.5680 -0.9117 -1.2549
   16UNL     H9 3565   0.834   2.498   1.845  0.4974 -1.7460  0.7659
   16UNL    H10 3566   0.709   2.387   1.907  0.5357 -2.0937 -0.9277
   17UNL     H0 3567   5.186   2.829   1.671  0.4933  0.9346  0.3977
   17UNL     H1 3568   5.406   2.894   1.815 -2.5242  0.3462 -0.8562
   17UNL     C2 3569   5.282   2.780   1.670 -0.1808 -0.4411  0.3049
   17UNL     C3 3570   5.399   2.815   1.741  0.9594 -0.2293 -0.7655
   17UNL     C4 3571   5.434   2.659   1.613 -0.3540 -1.1150  0.2309
   17UNL     C5 3572   5.515   2.555   1.534  0.3881  0.1076 -0.4165
   17UNL     N6 3573   5.303   2.673   1.592  0.0152  0.0618  0.6072
   17UNL     N7 3574   5.502   2.742   1.703  0.6255  0.5295  0.7002
   17UNL     H8 3575   5.570   2.603   1.452 -1.5063  0.5459 -1.4693
   17UNL     H9 3576   5.591   2.505   1.597  0.0469 -0.5336 -0.5060
   17UNL    H10 3577   5.449   2.477   1.495  1.0533  0.0623 -1.4855
   18UNL     H0 3578   0.971   2.252   2.191  1.9841 -0.2050  0.4908
   18UNL     H1 3579   0.744   2.156   2.057  0.2841  0.4711 -0.5559
   18UNL     C2 3580   0.968   2.197   2.097 -0.2834 -0.2197  0.5296
   18UNL     C3 3581   0.849   2.162   2.030  0.3728  0.1415 -0.2842
   18UNL     C4 3582   1.013   2.162   1.913  0.1376 -0.3249  0.0166
   18UNL     C5 3583   1.094   2.164   1.785 -0.1605  0.2651  0.1800
   18UNL     N6 3584   1.078   2.189   2.031 -0.2011  0.1719 -0.6549
   18UNL     N7 3585   0.879   2.128   1.914 -0.7333  0.2084 -0.0417
   18UNL     H8 3586   1.191   2.117   1.804  0.0421  0.1890 -0.9483
   18UNL     H9 3587   1.102   2.268   1.751 -1.7192  0.4373  0.2890
   18UNL    H10 3588   1.043   2.106   1.707  1.7840 -0.8189 -0.3414
    1Zn      Zn 3589   5.652   2.271   2.689  0.0846 -0.0209 -0.1611
    2Zn      Zn 3590   5.616   1.220   3.289 -0.0594 -0.3724 -0.1288
    3Zn      Zn 3591   5.150   1.572   3.307  0.3738 -0.3468 -0.1519
    4Zn      Zn 3592   0.238   1.911   2.703 -0.2016  0.0787 -0.0205
    5Zn      Zn 3593   0.230   1.398   3.015 -0.0713 -0.0340 -0.1792
    6Zn      Zn 3594   5.163   2.083   3.009  0.0237  0.0510  0.0820
    7UNL     H0 3595   5.221   1.774   3.471 -0.3935  1.6702  1.6314
    7UNL     H1 3596   5.191   1.780   3.746  0.6118  1.3816 -1.6284
    7UNL     C2 3597   5.182   1.700   3.539 -0.2638  0.1195  0.0520
    7UNL     C3 3598   5.166   1.702   3.675  0.8288 -0.2407 -0.0033
    7UNL     C4 3599   5.112   1.522   3.590  0.5698  0.4582  0.0008
    7UNL     C5 3600   5.057   1.375   3.571 -0.2635 -0.8171  0.1331
    7UNL     N6 3601   5.133   1.597   3.483  0.2959  0.2522 -0.1009
    7UNL     N7 3602   5.125   1.584   3.712  0.0740 -0.2662 -0.0109
    7UNL     H8 3603   5.057   1.336   3.468  0.2636 -0.3501 -0.0510
    7UNL     H9 3604   4.956   1.374   3.615  0.2300  0.6947  1.3818
    7UNL    H10 3605   5.111   1.301   3.631 -0.8462  0.8149  2.8106
    8UNL     H0 3606   5.632   0.963   3.406  0.4324 -0.0581 -0.1471
    8UNL     H1 3607   5.653   0.728   3.285  0.3726  1.2190  2.5552
    8UNL     C2 3608   5.619   0.947   3.300 -0.5790  0.1240 -0.0647
    8UNL     C3 3609   5.631   0.821   3.234  0.2305 -0.0446  0.1487
    8UNL     C4 3610   5.627   0.983   3.105 -0.0703  0.0635  0.0027
    8UNL     C5 3611   5.629   1.063   2.981 -0.1668  0.0164  0.8413
    8UNL     N6 3612   5.610   1.048   3.215 -0.1960 -0.1169 -0.6616
    8UNL     N7 3613   5.655   0.848   3.105 -0.2180 -0.3417  0.2945
    8UNL     H8 3614   5.537   1.124   2.975  0.2970  1.0284  3.0581
    8UNL     H9 3615   5.637   1.000   2.892  0.2427  0.0380  0.8606
    8UNL    H10 3616   5.709   1.138   2.990 -0.3957  0.0849  2.6490
    9UNL     H0 3617   5.346   1.640   3.143 -4.3607 -3.2250  0.4847
    9UNL     H1 3618   5.358   1.862   2.978 -1.0461 -0.6545 -0.4718
    9UNL     C2 3619   5.281   1.727   3.138  0.0731  0.4546  0.1750
    9UNL     C3 3620   5.286   1.837   3.054 -0.5993  0.4824  0.3543
    9UNL     C4 3621   5.122   1.842   3.181  0.1753  0.4257 -0.3800
    9UNL     C5 3622   5.004   1.892   3.263  0.1480 -0.2852 -0.3449
    9UNL     N6 3623   5.177   1.727   3.214 -0.4354 -0.7128 -0.6535
    9UNL     N7 3624   5.191   1.920   3.088 -0.4901 -0.0935  0.1078
    9UNL     H8 3625   4.988   1.999   3.243 -0.8360 -0.3918 -0.1588
    9UNL     H9 3626   5.017   1.901   3.371 -1.1719  1.6390 -0.2947
    9UNL    H10 3627   4.909   1.842   3.242 -0.0491 -1.6625  3.1911
   10UNL     H0 3628   5.164   2.178   2.739  1.6238  0.4300 -2.4717
   10UNL     H1 3629   5.380   2.247   2.596 -1.7429 -1.8207  0.3048
   10UNL     C2 3630   5.266   2.178   2.776  0.7096 -0.7406  0.3165
   10UNL     C3 3631   5.375   2.219   2.701  0.1942 -0.9325  0.6822
   10UNL     C4 3632   5.426   2.156   2.883  0.0453  0.0701  0.2759
   10UNL     C5 3633   5.520   2.117   2.997  0.3213 -0.5347 -0.1733
   10UNL     N6 3634   5.295   2.137   2.897 -0.1916 -0.6316  0.1335
   10UNL     N7 3635   5.485   2.210   2.769  0.1617 -0.1875  0.1278
   10UNL     H8 3636   5.589   2.035   2.972  0.2222 -1.2173  1.6588
   10UNL     H9 3637   5.468   2.090   3.089 -0.6507 -0.6313 -0.7357
   10UNL    H10 3638   5.584   2.200   3.031 -0.5806 -0.2444  0.8419
   11UNL     H0 3639   5.138   1.306   3.222  0.8920  0.1866  0.4895
   11UNL     H1 3640   5.356   1.148   3.164 -0.0767 -0.3653  2.3579
   11UNL     C2 3641   5.243   1.325   3.240  0.9957 -0.0269  0.1270
   11UNL     C3 3642   5.351   1.241   3.218  0.5186  0.5413  0.9142
   11UNL     C4 3643   5.410   1.415   3.312 -0.2318 -0.3317 -0.1561
   11UNL     C5 3644   5.492   1.530   3.363 -0.5772 -0.6880  0.2397
   11UNL     N6 3645   5.279   1.441   3.297 -0.7980  0.5198 -0.1376
   11UNL     N7 3646   5.456   1.293   3.272  0.6837  0.1758 -0.0235
   11UNL     H8 3647   5.446   1.577   3.450 -1.8816  2.0048 -1.7798
   11UNL     H9 3648   5.497   1.604   3.282  0.7644 -1.8657 -0.8077
   11UNL    H10 3649   5.596   1.495   3.375 -0.2307 -0.7846 -2.4500
   12UNL     H0 3650   0.429   1.998   2.269  1.6947 -2.3545 -0.7983
   12UNL     H1 3651   0.422   2.045   2.538 -1.4092 -0.4727  2.7612
   12UNL     C2 3652   0.351   1.961   2.335  0.0936  0.6401 -0.8047
   12UNL     C3 3653   0.362   1.981   2.474  0.0620  0.5806  0.1881
   12UNL     C4 3654   0.203   1.852   2.417 -0.5480  0.5095  0.3902
   12UNL     C5 3655   0.074   1.781   2.433  0.1119  0.0979  0.0039
   12UNL     N6 3656   0.249   1.882   2.296  0.3987 -0.0906  0.4751
   12UNL     N7 3657   0.266   1.911   2.526 -0.5990  0.3607 -0.4991
   12UNL     H8 3658   0.087   1.679   2.470 -0.1134 -0.8354 -2.2990
   12UNL     H9 3659   0.032   1.769   2.332 -1.3318  0.7355  0.5122
   12UNL    H10 3660   0.005   1.839   2.495  1.2949  1.0934  0.4321
   13UNL     H0 3661   5.823   2.328   2.909  1.0646  0.6557 -0.3904
   13UNL     H1 3662   5.846   2.562   3.032 -0.8585  2.3675  1.0414
   13UNL     C2 3663   5.756   2.410   2.888 -0.0645 -0.1573 -0.0630
   13UNL     C3 3664   5.772   2.536   2.958  1.0210  0.7463 -0.3699
   13UNL     C4 3665   5.617   2.538   2.823  0.6204 -0.1538  0.6115
   13UNL     C5 3666   5.489   2.583   2.760 -0.5186  0.4151 -0.4429
   13UNL     N6 3667   5.672   2.419   2.790  0.7389 -0.2635  0.4634
   13UNL     N7 3668   5.673   2.616   2.922 -0.1850  0.1756  1.0205
   13UNL     H8 3669   5.502   2.675   2.700 -0.0511  0.6259 -0.0228
   13UNL     H9 3670   5.455   2.511   2.684 -0.5186  0.1923 -0.2315
   13UNL    H10 3671   5.407   2.599   2.831 -0.2070  0.1708 -0.0280
   14UNL     H0 3672   5.868   1.492   2.979  0.3070 -0.8810  0.1928
   14UNL     H1 3673   5.629   1.429   3.109 -0.4170 -1.7631 -2.7534
   14UNL     C2 3674   5.849   1.420   3.057  0.0258 -0.6470  0.3398
   14UNL     C3 3675   5.729   1.393   3.130 -0.3196 -0.3298 -0.3875
   14UNL     C4 3676   5.898   1.282   3.190  0.0539  0.2655  0.0101
   14UNL     C5 3677   5.972   1.153   3.232  0.3838  0.6851  0.1829
   14UNL     N6 3678   5.955   1.358   3.095 -0.3933 -0.3736 -0.3070
   14UNL     N7 3679   5.760   1.294   3.211  0.3596  0.8350 -0.1995
   14UNL     H8 3680   5.996   1.085   3.150 -1.8030 -1.1864  1.0173
   14UNL     H9 3681   5.923   1.104   3.316  1.2215 -0.7994 -0.1688
   14UNL    H10 3682   6.070   1.171   3.277  1.9305 -3.0036 -1.3368
   15UNL     H0 3683   5.872   1.841   2.777 -0.2047 -0.4433 -0.3844
   15UNL     H1 3684   5.645   1.974   2.761 -0.0688  1.2903  0.2993
   15UNL     C2 3685   5.866   1.945   2.749 -0.4514 -0.4344 -0.3045
   15UNL     C3 3686   5.743   2.013   2.738  0.3873  0.1376  0.2122
   15UNL     C4 3687   5.904   2.116   2.671 -0.1660  0.0001 -0.7941
   15UNL     C5 3688   5.985   2.225   2.606 -0.2158  0.1390 -0.0233
   15UNL     N6 3689   5.969   2.016   2.719 -0.6059  0.4052 -0.1553
   15UNL     N7 3690   5.771   2.138   2.709 -0.9582  0.0252 -0.1974
   15UNL     H8 3691   5.955   2.328   2.631  0.9193  0.3340  0.5793
   15UNL     H9 3692   5.966   2.210   2.499 -2.5261 -1.4991  0.5310
   15UNL    H10 3693   6.091   2.220   2.631  0.5110  0.5877 -2.6658
   16UNL     H0 3694   0.313   1.438   2.732 -1.4470  0.0317 -0.2151
   16UNL     H1 3695   0.332   1.686   2.618 -0.2984  0.0440  0.4081
   16UNL     C2 3696   0.272   1.530   2.772 -0.1571  0.4090  0.2918
   16UNL     C3 3697   0.287   1.657   2.712  0.2518 -0.9284  0.3853
   16UNL     C4 3698   0.201   1.674   2.900  0.7550 -0.2406  0.0458
   16UNL     C5 3699   0.127   1.729   3.022  0.1753 -0.1099  0.2787
   16UNL     N6 3700   0.231   1.541   2.897  0.4418  0.2156  0.5397
   16UNL     N7 3701   0.235   1.746   2.790  0.1332  0.1538 -1.2234
   16UNL     H8 3702   0.165   1.828   3.049  1.0020 -0.5997  0.9536
   16UNL     H9 3703   0.138   1.650   3.097  0.3853  0.2338  0.6133
   16UNL    H10 3704   0.022   1.735   2.990  0.8920 -1.1142 -2.6533
   17UNL     H0 3705   4.679   2.088   2.934  0.0169  2.3320 -1.4846
   17UNL     H1 3706   4.886   2.184   3.053  0.3001  0.1337 -0.4989
   17UNL     C2 3707   4.780   2.067   2.900  0.0652  0.1642 -0.1631
   17UNL     C3 3708   4.891   2.126   2.962 -0.5952 -0.2398 -0.3166
   17UNL     C4 3709   4.940   1.989   2.823  0.2601  0.0492  0.6903
   17UNL     C5 3710   5.030   1.880   2.758  0.6148  0.6718 -0.5701
   17UNL     N6 3711   4.812   1.986   2.802 -0.1047  0.0034 -0.0749
   17UNL     N7 3712   5.001   2.068   2.916  0.2654  0.4976  0.1752
   17UNL     H8 3713   5.036   1.900   2.651 -1.7253 -1.1495 -1.1401
   17UNL     H9 3714   5.131   1.869   2.798  0.2834 -1.0075 -0.1214
   17UNL    H10 3715   4.982   1.781   2.760  1.8648  0.0324 -1.3555
   18UNL     H0 3716   0.485   1.492   3.430 -1.1603  1.1591  0.5423
   18UNL     H1 3717   0.246   1.447   3.293  0.5567 -0.9328  1.5761
   18UNL     C2 3718   0.475   1.467   3.325  0.0937  0.1873  0.6383
   18UNL     C3 3719   0.348   1.448   3.258  0.0877  0.6672  0.1442
   18UNL     C4 3720   0.512   1.458   3.131  1.0600  0.2068  0.3539
   18UNL     C5 3721   0.583   1.503   3.004 -0.1788  0.0416  0.5349
   18UNL     N6 3722   0.576   1.473   3.245  0.0379 -0.1682  0.1649
   18UNL     N7 3723   0.374   1.448   3.128  1.0361  0.8457 -0.3889
   18UNL     H8 3724   0.690   1.479   3.009 -0.6524 -2.0841  1.7114
   18UNL     H9 3725   0.577   1.612   2.991 -1.5039 -0.1637 -0.9638
   18UNL    H10 3726   0.545   1.457   2.912 -0.4049 -0.2075  0.7519
    1Zn      Zn 3727   5.152   1.554   3.894  0.4152  0.0666  0.0839
    2Zn      Zn 3728   5.154   0.540   4.498  0.2403  0.0770 -0.2125
    3Zn      Zn 3729   4.660   0.891   4.489  0.0857  0.2304  0.1872
    4Zn      Zn 3730   5.635   1.216   3.899  0.0466  0.0018  0.1566
    5Zn      Zn 3731   5.648   0.678   4.192 -0.0803  0.1097 -0.3716
    6Zn      Zn 3732   4.660   1.414   4.205 -0.2826 -0.1564 -0.1388
    7UNL     H0 3733   4.738   1.075   4.662  1.1065 -2.1237 -1.5336
    7UNL     H1 3734   4.756   1.070   4.931 -1.4795  1.8047 -1.8475
    7UNL     C2 3735   4.704   0.992   4.724 -0.7993 -0.2456  0.0618
    7UNL     C3 3736   4.714   0.997   4.863 -1.6262 -0.1122  0.1859
    7UNL     C4 3737   4.635   0.816   4.783  0.1078 -0.0488 -0.2139
    7UNL     C5 3738   4.601   0.669   4.776  0.2870 -0.2084 -0.7708
    7UNL     N6 3739   4.641   0.891   4.673  0.2538  0.0463  0.4477
    7UNL     N7 3740   4.660   0.884   4.906  0.3366  0.2358  0.3861
    7UNL     H8 3741   4.532   0.647   4.693  0.6765 -1.9193 -0.6831
    7UNL     H9 3742   4.555   0.629   4.867  0.5325 -0.9528 -0.9631
    7UNL    H10 3743   4.693   0.615   4.753  1.1459 -0.1856  2.2710
    8UNL     H0 3744   5.218   0.305   4.620  3.5173  1.1583 -1.6780
    8UNL     H1 3745   5.234   0.052   4.501 -1.1974  0.1335  0.4769
    8UNL     C2 3746   5.183   0.275   4.522 -0.0240  0.1022 -0.2610
    8UNL     C3 3747   5.198   0.145   4.459 -0.1801  0.2585 -0.1435
    8UNL     C4 3748   5.131   0.284   4.332  0.6165 -0.3208 -0.5020
    8UNL     C5 3749   5.098   0.348   4.189 -0.0192  0.2837  0.2011
    8UNL     N6 3750   5.142   0.368   4.438 -0.0600 -0.1752 -0.2133
    8UNL     N7 3751   5.163   0.148   4.335  0.2521 -0.2072 -0.4961
    8UNL     H8 3752   5.140   0.286   4.110 -2.1581 -1.0144  0.0227
    8UNL     H9 3753   5.144   0.444   4.163  0.4012  0.0756  0.1732
    8UNL    H10 3754   4.992   0.350   4.164 -0.0548 -0.9822  0.1876
    9UNL     H0 3755   4.847   0.968   4.306 -1.3574  0.3638  0.1876
    9UNL     H1 3756   4.853   1.211   4.161  0.0417  2.2755  1.1348
    9UNL     C2 3757   4.794   1.060   4.322 -0.3965  0.8598  0.5927
    9UNL     C3 3758   4.796   1.179   4.247 -0.0745 -0.1823  0.2286
    9UNL     C4 3759   4.651   1.174   4.395 -0.2152  0.1364 -0.2580
    9UNL     C5 3760   4.534   1.226   4.474  0.3029  0.1795 -0.0845
    9UNL     N6 3761   4.703   1.052   4.422 -0.0381 -0.3968 -0.0859
    9UNL     N7 3762   4.695   1.257   4.290  0.0700  0.7637 -0.3394
    9UNL     H8 3763   4.446   1.185   4.423 -0.2882  0.5797  0.5806
    9UNL     H9 3764   4.521   1.334   4.460  2.1788  0.2346 -1.8566
    9UNL    H10 3765   4.544   1.198   4.580 -0.0688 -0.4231 -0.2030
   10UNL     H0 3766   4.676   1.512   3.935 -0.1649  1.5176 -0.4296
   10UNL     H1 3767   4.906   1.553   3.792  0.7497 -0.4744 -0.5281
   10UNL     C2 3768   4.777   1.491   3.966 -0.5789 -0.0101 -0.0130
   10UNL     C3 3769   4.896   1.513   3.892  0.0181 -0.3239 -0.5387
   10UNL     C4 3770   4.926   1.476   4.089  0.0979  0.1665  0.0459
   10UNL     C5 3771   5.004   1.486   4.220  0.8075  0.1260 -0.2641
   10UNL     N6 3772   4.796   1.454   4.091 -0.2199 -0.6280 -0.0681
   10UNL     N7 3773   4.993   1.501   3.977  0.2340  0.6316 -0.2472
   10UNL     H8 3774   4.997   1.386   4.266  0.4777 -0.3297 -1.2794
   10UNL     H9 3775   4.962   1.553   4.296 -0.1420 -1.5475  0.7608
   10UNL    H10 3776   5.110   1.517   4.217  0.6053  0.7155 -1.5030
   11UNL     H0 3777   4.672   0.622   4.395 -0.4524  0.9949  0.6635
   11UNL     H1 3778   4.904   0.461   4.405  0.6541  0.1009 -0.1283
   11UNL     C2 3779   4.772   0.649   4.426  0.0733  0.2576 -0.3061
   11UNL     C3 3780   4.886   0.564   4.432  0.2670 -0.0381  0.1516
   11UNL     C4 3781   4.929   0.760   4.479 -0.7661 -0.4690  0.0527
   11UNL     C5 3782   5.013   0.865   4.558  0.7601  0.2408 -0.0074
   11UNL     N6 3783   4.797   0.772   4.470  0.3182  0.7484 -0.2525
   11UNL     N7 3784   4.989   0.637   4.462 -0.2444  0.5081  0.0109
   11UNL     H8 3785   4.991   0.862   4.665  1.0862 -3.1671  0.0610
   11UNL     H9 3786   4.993   0.966   4.520 -0.4871  0.1826  0.4396
   11UNL    H10 3787   5.121   0.847   4.556  0.5192 -1.3460 -1.7159
   12UNL     H0 3788   5.862   1.256   3.453  0.9933  0.3995  0.1798
   12UNL     H1 3789   5.856   1.277   3.729  0.9329  2.4531 -2.0452
   12UNL     C2 3790   5.776   1.246   3.518  0.1429  0.1327 -0.9441
   12UNL     C3 3791   5.774   1.249   3.663 -0.1247  0.0369  0.1004
   12UNL     C4 3792   5.597   1.181   3.582 -0.1549 -0.1759  0.1032
   12UNL     C5 3793   5.453   1.139   3.580  0.2859  0.2219 -0.0713
   12UNL     N6 3794   5.662   1.207   3.471 -0.4885 -0.0457  0.5259
   12UNL     N7 3795   5.655   1.215   3.701 -0.4087 -0.4743 -0.0348
   12UNL     H8 3796   5.430   1.062   3.504  0.7178  0.2906 -0.2750
   12UNL     H9 3797   5.381   1.217   3.555 -2.2311 -2.1549 -0.8070
   12UNL    H10 3798   5.425   1.105   3.680 -2.6510 -0.3060 -0.9606
   13UNL     H0 3799   5.361   1.652   4.056 -1.6008 -1.1665  0.3351
   13UNL     H1 3800   5.355   1.864   4.221  1.4988 -0.9177 -0.8608
   13UNL     C2 3801   5.278   1.720   4.064 -0.3407  0.5788 -0.5616
   13UNL     C3 3802   5.289   1.837   4.139  0.3872  0.0336 -0.3038
   13UNL     C4 3803   5.132   1.838   4.013  1.0843 -0.0031  0.0622
   13UNL     C5 3804   5.004   1.881   3.945  0.7269  0.1835 -0.5531
   13UNL     N6 3805   5.178   1.715   3.980  0.0981 -0.6968 -0.1118
   13UNL     N7 3806   5.195   1.920   4.102  1.2805 -0.4273 -0.2307
   13UNL     H8 3807   4.931   1.804   3.918  2.0727 -1.6178  0.7014
   13UNL     H9 3808   4.956   1.950   4.015  0.1656  0.3574 -1.0953
   13UNL    H10 3809   5.033   1.930   3.851 -0.4994  2.4684  0.1708
   14UNL     H0 3810   5.381   0.797   4.163 -1.3372  0.4011  0.9106
   14UNL     H1 3811   5.172   0.760   4.330  0.1666  1.3814 -2.4241
   14UNL     C2 3812   5.382   0.732   4.249  0.0547 -0.3576  0.3589
   14UNL     C3 3813   5.269   0.714   4.337 -0.6581 -0.1856  0.4675
   14UNL     C4 3814   5.431   0.588   4.375  0.0872  0.1599  0.0782
   14UNL     C5 3815   5.508   0.479   4.443  0.7772  0.0870 -0.4970
   14UNL     N6 3816   5.486   0.657   4.278 -1.0897 -0.0848 -0.2932
   14UNL     N7 3817   5.300   0.619   4.417 -1.0439 -0.2879 -0.3828
   14UNL     H8 3818   5.470   0.379   4.420  0.2053  0.0404  0.5874
   14UNL     H9 3819   5.498   0.500   4.550 -0.2251  0.5508 -0.6705
   14UNL    H10 3820   5.617   0.481   4.435  0.8530 -0.6478  0.2576
   15UNL     H0 3821   5.417   1.183   4.059 -0.9414  0.4522  2.5931
   15UNL     H1 3822   5.162   1.276   4.001  0.2429 -0.1428 -0.5415
   15UNL     C2 3823   5.388   1.259   3.988 -0.1763 -1.1239  0.4792
   15UNL     C3 3824   5.260   1.311   3.973  0.3922 -0.3580 -0.3019
   15UNL     C4 3825   5.418   1.414   3.872  0.2018  0.7112 -0.2127
   15UNL     C5 3826   5.496   1.532   3.807  0.4586 -1.1860  0.3133
   15UNL     N6 3827   5.490   1.316   3.921  0.0979  0.0721 -0.3325
   15UNL     N7 3828   5.283   1.421   3.901  0.3457  0.2788  0.3410
   15UNL     H8 3829   5.479   1.617   3.874 -0.1571 -1.1780  0.1515
   15UNL     H9 3830   5.462   1.558   3.706  0.2554  1.4360  0.9858
   15UNL    H10 3831   5.605   1.517   3.813  0.5976 -0.6577 -0.7295
   16UNL     H0 3832   5.672   0.703   3.931 -0.7596 -0.8958  2.1101
   16UNL     H1 3833   5.641   0.933   3.774  2.1309 -2.5354  0.3366
   16UNL     C2 3834   5.655   0.807   3.957  0.9881 -0.1882  0.6716
   16UNL     C3 3835   5.643   0.926   3.882  0.7889  0.2071  0.6204
   16UNL     C4 3836   5.633   0.969   4.083  0.1932 -0.5991 -1.3790
   16UNL     C5 3837   5.622   1.038   4.214  0.1021 -0.1896  0.0371
   16UNL     N6 3838   5.640   0.836   4.083 -0.4259  0.0603 -0.2035
   16UNL     N7 3839   5.631   1.032   3.961  0.1025 -0.1034 -0.0283
   16UNL     H8 3840   5.720   1.031   4.262  0.5351  1.6595 -0.4778
   16UNL     H9 3841   5.540   1.003   4.279  0.0362  0.0495  0.0848
   16UNL    H10 3842   5.601   1.145   4.201  0.0421 -0.2312 -0.1986
   17UNL     H0 3843   4.198   1.437   4.104  0.9204  0.4429  1.1577
   17UNL     H1 3844   4.429   1.521   4.223 -2.0053  2.1598 -1.7890
   17UNL     C2 3845   4.295   1.393   4.090  0.2981 -0.5334 -0.3491
   17UNL     C3 3846   4.416   1.440   4.152 -0.2172  0.4347 -0.2622
   17UNL     C4 3847   4.442   1.305   4.007  0.0078 -0.3573 -0.3046
   17UNL     C5 3848   4.505   1.215   3.902  0.1232  0.0385  0.6319
   17UNL     N6 3849   4.312   1.314   3.991  0.5685  0.4464  0.9312
   17UNL     N7 3850   4.516   1.372   4.101 -0.0790 -0.9938  0.1204
   17UNL     H8 3851   4.606   1.183   3.933  0.0751 -1.4210 -0.5914
   17UNL     H9 3852   4.443   1.127   3.884 -2.6409  1.8588  0.6883
   17UNL    H10 3853   4.510   1.270   3.808 -0.9845  1.0286  1.1293
   18UNL     H0 3854   5.849   0.882   4.592  0.6177 -1.2003  0.7190
   18UNL     H1 3855   5.648   0.790   4.461  0.4766 -0.0458  1.1838
   18UNL     C2 3856   5.856   0.832   4.496  0.1584  0.6554 -0.3309
   18UNL     C3 3857   5.750   0.777   4.429  0.3445  0.6165  0.4625
   18UNL     C4 3858   5.929   0.760   4.329  0.5352  0.3411  0.3139
   18UNL     C5 3859   6.007   0.768   4.197  0.1000 -0.1759 -0.5686
   18UNL     N6 3860   5.975   0.810   4.440  0.5139  0.6065  0.0282
   18UNL     N7 3861   5.794   0.732   4.310 -0.3504 -0.5708  0.3917
   18UNL     H8 3862   5.990   0.677   4.139  0.6455 -1.3824  1.0648
   18UNL     H9 3863   6.114   0.748   4.209  0.8003  2.3050 -2.0087
   18UNL    H10 3864   5.979   0.851   4.132 -0.6685 -1.5490 -2.0703
    1Zn      Zn 3865   0.242   5.023   0.306  0.2330  0.0678  0.3241
    2Zn      Zn 3866   0.240   3.978   0.888 -0.0464 -0.3045 -0.2919
    3Zn      Zn 3867   5.647   4.327   0.910 -0.0913 -0.1034  0.0704
    4Zn      Zn 3868   0.734   4.669   0.290  0.3649 -0.1532  0.1645
    5Zn      Zn 3869   0.729   4.150   0.598  0.0404 -0.2451 -0.1474
    6Zn      Zn 3870   5.656   4.864   0.596  0.1866  0.3913 -0.0327
    7UNL     H0 3871   5.668   4.576   1.068  1.2963 -0.0444 -0.0731
    7UNL     H1 3872   5.680   4.575   1.346  0.9451 -0.3506  0.9256
    7UNL     C2 3873   5.653   4.492   1.135  0.5813  0.2630  0.1649
    7UNL     C3 3874   5.664   4.497   1.273  1.2029  0.0325  0.4557
    7UNL     C4 3875   5.651   4.305   1.197 -0.3508  0.1635  0.2339
    7UNL     C5 3876   5.651   4.155   1.184 -0.5420  0.2055 -0.3816
    7UNL     N6 3877   5.630   4.370   1.083 -0.0437  0.4761 -0.8847
    7UNL     N7 3878   5.657   4.373   1.312 -0.0922 -0.8916 -0.3020
    7UNL     H8 3879   5.574   4.114   1.117 -0.2784  1.7540 -1.7220
    7UNL     H9 3880   5.624   4.113   1.281  0.0584 -0.2895 -0.4227
    7UNL    H10 3881   5.751   4.115   1.166  0.0226  0.1197  2.5392
    8UNL     H0 3882   0.298   3.710   0.993  1.6933  1.1795 -0.0108
    8UNL     H1 3883   0.353   3.495   0.861 -0.6739  2.0563  3.0988
    8UNL     C2 3884   0.268   3.696   0.890 -0.4333 -0.2429  0.7418
    8UNL     C3 3885   0.294   3.578   0.824  0.0333  1.2530 -0.1045
    8UNL     C4 3886   0.210   3.723   0.712 -0.0013  0.5383 -0.2335
    8UNL     C5 3887   0.184   3.803   0.588 -0.1668  0.4670 -0.1015
    8UNL     N6 3888   0.231   3.801   0.820  0.0652  0.1247 -0.7410
    8UNL     N7 3889   0.249   3.590   0.701  0.2074 -0.0886  0.3246
    8UNL     H8 3890   0.216   3.748   0.499  0.1424 -0.3597  0.5094
    8UNL     H9 3891   0.242   3.896   0.588 -1.1896  1.1564  1.8147
    8UNL    H10 3892   0.083   3.844   0.584  0.3416  2.5873  3.5935
    9UNL     H0 3893   5.846   4.430   0.741 -0.8011 -0.4941  0.7496
    9UNL     H1 3894   5.857   4.672   0.609  0.8829 -0.4858  0.1100
    9UNL     C2 3895   5.767   4.504   0.735  0.3448  0.6979 -0.4032
    9UNL     C3 3896   5.772   4.633   0.663  0.5145  0.1652  0.0033
    9UNL     C4 3897   5.599   4.609   0.773  0.6741  0.0853  0.1307
    9UNL     C5 3898   5.463   4.637   0.833 -0.0400 -0.2501 -0.4581
    9UNL     N6 3899   5.659   4.492   0.811 -0.0138 -0.8147  0.3754
    9UNL     N7 3900   5.661   4.696   0.691  0.1349  0.2217 -0.9143
    9UNL     H8 3901   5.390   4.662   0.755 -2.4107 -1.6369  1.1738
    9UNL     H9 3902   5.472   4.726   0.896  1.2999  0.1457 -1.1770
    9UNL    H10 3903   5.420   4.552   0.890  1.5864 -0.8474 -0.0705
   10UNL     H0 3904   5.656   4.914   0.296  0.7647  0.6190 -1.3105
   10UNL     H1 3905   5.882   4.954   0.162  0.1709  0.0381  0.3255
   10UNL     C2 3906   5.755   4.910   0.341  0.0580 -0.3069  0.2752
   10UNL     C3 3907   5.873   4.928   0.267  0.1855  0.0304  0.3249
   10UNL     C4 3908   5.904   4.930   0.465 -0.1890  0.2490 -0.0391
   10UNL     C5 3909   5.977   4.937   0.596  0.0955  0.4393  0.1472
   10UNL     N6 3910   5.774   4.893   0.466 -0.4471 -0.5083 -0.7406
   10UNL     N7 3911   5.975   4.944   0.348  0.5571  0.4262 -0.1455
   10UNL     H8 3912   5.901   4.955   0.673  1.2447 -0.0064  1.4116
   10UNL     H9 3913   6.055   5.013   0.607  0.4752  0.4300 -1.9503
   10UNL    H10 3914   6.035   4.847   0.620  1.7856  1.0972 -1.2630
   11UNL     H0 3915   5.644   4.066   0.838 -0.6801  2.0430 -0.8549
   11UNL     H1 3916   5.861   3.893   0.811  0.1457  0.3680  0.3415
   11UNL     C2 3917   5.747   4.092   0.858 -0.2309  0.2272 -0.6296
   11UNL     C3 3918   5.855   3.995   0.844  0.0965  0.6239 -0.4481
   11UNL     C4 3919   5.914   4.177   0.908 -0.3188  0.4896 -0.2108
   11UNL     C5 3920   6.001   4.289   0.947 -0.1612 -0.2530 -0.1436
   11UNL     N6 3921   5.788   4.209   0.895 -0.1665 -0.1169  0.4983
   11UNL     N7 3922   5.967   4.056   0.874  0.1701 -0.5254 -0.1309
   11UNL     H8 3923   6.002   4.358   0.862  2.2484  0.6877  0.5719
   11UNL     H9 3924   6.105   4.264   0.972  0.1219  0.4688 -0.5587
   11UNL    H10 3925   5.967   4.335   1.040  1.1166  0.1820  0.1175
   12UNL     H0 3926   4.855   2.036   4.672  2.2978 -3.8113 -0.4758
   12UNL     H1 3927   4.854   2.026   4.939  1.7250  1.2211 -1.9551
   12UNL     C2 3928   4.784   1.981   4.732 -0.2718 -0.0638  0.3089
   12UNL     C3 3929   4.790   1.971   4.872  0.2456 -0.3400  0.5746
   12UNL     C4 3930   4.630   1.863   4.790 -0.1267  0.3080 -0.7018
   12UNL     C5 3931   4.493   1.802   4.783 -0.0579  0.0321 -0.0695
   12UNL     N6 3932   4.684   1.912   4.684  0.5588 -0.1956 -0.0242
   12UNL     N7 3933   4.687   1.900   4.912 -0.7788  0.2432 -0.5435
   12UNL     H8 3934   4.496   1.717   4.714  1.8498 -0.4973  0.5878
   12UNL     H9 3935   4.420   1.876   4.748  0.7760  1.0978  0.3770
   12UNL    H10 3936   4.446   1.763   4.874 -1.1742  0.0366 -0.6305
   13UNL     H0 3937   0.433   5.139   0.396 -1.3871 -1.2737 -0.5089
   13UNL     H1 3938   0.458   5.384   0.538  1.1602  0.5262 -1.7242
   13UNL     C2 3939   0.359   5.216   0.415  0.2821  0.2228  0.2685
   13UNL     C3 3940   0.373   5.333   0.495  0.2759 -0.2864  0.8018
   13UNL     C4 3941   0.180   5.292   0.443 -0.3552  0.3005 -0.1199
   13UNL     C5 3942   0.030   5.300   0.438  0.0437 -0.0119 -0.5938
   13UNL     N6 3943   0.234   5.189   0.380  0.3802 -0.3984 -0.8593
   13UNL     N7 3944   0.250   5.386   0.512  0.0174  0.5762 -0.0942
   13UNL     H8 3945  -0.013   5.303   0.337 -1.8530  1.5088  0.1952
   13UNL     H9 3946  -0.009   5.218   0.500 -1.0170  1.5878  0.9313
   13UNL    H10 3947  -0.002   5.398   0.474  1.1225  0.1878 -0.1561
   14UNL     H0 3948   0.482   4.244   0.552 -1.1691 -0.5231 -0.3641
   14UNL     H1 3949   0.249   4.172   0.694  1.0018  0.9426  0.1140
   14UNL     C2 3950   0.473   4.178   0.638 -0.3877  0.1996  0.2913
   14UNL     C3 3951   0.353   4.146   0.709  0.7888  0.3888  0.7202
   14UNL     C4 3952   0.519   4.041   0.771 -0.3504 -0.2791 -0.3781
   14UNL     C5 3953   0.607   3.948   0.847 -0.7665 -0.1452  0.4701
   14UNL     N6 3954   0.578   4.117   0.684  0.4015 -0.0396  0.0318
   14UNL     N7 3955   0.386   4.052   0.794  0.2153 -0.3027 -0.2752
   14UNL     H8 3956   0.667   3.895   0.772 -0.9285 -0.0247  0.2519
   14UNL     H9 3957   0.553   3.879   0.912  1.1334 -2.9759 -0.7455
   14UNL    H10 3958   0.682   4.007   0.901  1.5182 -0.4285 -2.1853
   15UNL     H0 3959   0.480   4.630   0.444 -3.1505  0.9129  1.1573
   15UNL     H1 3960   0.269   4.785   0.446  0.0957 -0.5356  1.8003
   15UNL     C2 3961   0.478   4.727   0.396  0.0835  0.3874 -0.2623
   15UNL     C3 3962   0.360   4.799   0.389 -0.8848 -0.1092  0.2815
   15UNL     C4 3963   0.519   4.884   0.289 -0.5048  0.4102  0.4160
   15UNL     C5 3964   0.596   4.972   0.189  0.6221  0.1751 -0.6341
   15UNL     N6 3965   0.581   4.772   0.328 -0.3971  0.0869  0.9431
   15UNL     N7 3966   0.388   4.906   0.320  0.1813 -0.1903 -0.3670
   15UNL     H8 3967   0.629   5.068   0.232 -0.0490  0.2962 -0.3828
   15UNL     H9 3968   0.536   4.997   0.101 -0.0048  0.2806 -0.1863
   15UNL    H10 3969   0.688   4.929   0.148  0.7976  1.0963 -1.2391
   16UNL     H0 3970   0.788   4.190   0.327 -2.6021 -1.2262  1.7050
   16UNL     H1 3971   0.767   4.430   0.194  0.0628  1.2572  0.2187
   16UNL     C2 3972   0.760   4.286   0.367 -0.5223  0.1986 -0.0443
   16UNL     C3 3973   0.749   4.413   0.299  0.1858 -0.1851  0.0131
   16UNL     C4 3974   0.712   4.432   0.490 -1.4628 -0.2419 -1.1465
   16UNL     C5 3975   0.697   4.500   0.622 -1.3928 -0.4945 -0.1380
   16UNL     N6 3976   0.728   4.300   0.493  0.4432  0.6481 -0.5678
   16UNL     N7 3977   0.713   4.507   0.378 -0.4176  0.4778  0.0706
   16UNL     H8 3978   0.635   4.590   0.614 -0.3457  0.1220 -1.7255
   16UNL     H9 3979   0.797   4.523   0.661 -0.9780 -1.8841 -0.3067
   16UNL    H10 3980   0.657   4.438   0.704 -0.4039  1.1300  1.6551
   17UNL     H0 3981   5.176   4.876   0.510  0.0699  2.5316 -0.0611
   17UNL     H1 3982   5.378   4.967   0.646 -2.4930  0.0097  0.5168
   17UNL     C2 3983   5.275   4.839   0.486 -0.7701  0.2293 -0.1986
   17UNL     C3 3984   5.384   4.893   0.567 -0.1950  0.7283 -0.0606
   17UNL     C4 3985   5.439   4.753   0.426  0.3440  0.5405  0.1105
   17UNL     C5 3986   5.515   4.632   0.381  0.4821  0.0659 -0.1795
   17UNL     N6 3987   5.310   4.750   0.398 -0.0067  0.1213  0.3991
   17UNL     N7 3988   5.494   4.839   0.517  1.0048  0.1105 -0.2233
   17UNL     H8 3989   5.623   4.652   0.380  0.5780 -0.2973  0.9733
   17UNL     H9 3990   5.491   4.553   0.454 -1.1044  0.4115 -0.3018
   17UNL    H10 3991   5.491   4.600   0.279 -2.4686  0.8463  0.1814
   18UNL     H0 3992   0.977   4.316   1.000  1.1643  0.6908 -0.4874
   18UNL     H1 3993   0.750   4.233   0.885  0.0483  2.7638 -0.9120
   18UNL     C2 3994   0.965   4.269   0.904  0.0074 -0.1740  0.0468
   18UNL     C3 3995   0.849   4.225   0.843 -0.0382 -0.3804 -0.7484
   18UNL     C4 3996   0.987   4.246   0.715 -0.2096 -0.2749 -0.1475
   18UNL     C5 3997   1.056   4.257   0.584 -0.4648 -0.2608  0.1217
   18UNL     N6 3998   1.061   4.280   0.820 -0.1273 -0.0835 -0.1481
   18UNL     N7 3999   0.862   4.198   0.722 -0.5121  0.1396  0.5244
   18UNL     H8 4000   1.008   4.212   0.496 -0.4593  2.9195 -1.6700
   18UNL     H9 4001   1.157   4.214   0.584 -0.8316 -1.3627 -2.7311
   18UNL    H10 4002   1.069   4.364   0.563  1.2960  0.0649  2.4338
    1Zn      Zn 4003   5.651   4.338   1.487 -0.1593  0.1468  0.0685
    2Zn      Zn 4004   5.639   3.301   2.103  0.0518  0.1319 -0.0848
    3Zn      Zn 4005   5.150   3.639   2.104 -0.0443  0.0443 -0.1560
    4Zn      Zn 4006   0.245   3.989   1.493 -0.1191 -0.3115  0.1074
    5Zn      Zn 4007   0.242   3.476   1.797 -0.5820 -0.2846 -0.1350
    6Zn      Zn 4008   5.169   4.154   1.791 -0.1738  0.0233  0.3403
    7UNL     H0 4009   5.201   3.859   2.245 -2.0438  0.1762  0.0145
    7UNL     H1 4010   5.215   3.875   2.526 -1.0067 -0.9914  0.8231
    7UNL     C2 4011   5.183   3.780   2.316 -1.0121 -0.0494  0.0434
    7UNL     C3 4012   5.184   3.798   2.457 -0.0119  0.0940 -0.9195
    7UNL     C4 4013   5.110   3.609   2.401 -0.0798 -0.0417  0.1974
    7UNL     C5 4014   5.074   3.458   2.405 -0.3011 -0.1407  1.1361
    7UNL     N6 4015   5.130   3.662   2.283  0.2352 -0.6421  0.2337
    7UNL     N7 4016   5.150   3.680   2.512 -0.4476  0.0609 -0.4780
    7UNL     H8 4017   4.964   3.453   2.410 -0.4061  0.4063 -0.2836
    7UNL     H9 4018   5.115   3.405   2.492 -1.9592 -0.7453  1.5882
    7UNL    H10 4019   5.104   3.407   2.313  0.3295  5.3431 -2.0648
    8UNL     H0 4020   5.656   3.058   2.218  2.0298  1.6977  0.4591
    8UNL     H1 4021   5.682   2.821   2.083  1.6857  1.3263  2.4450
    8UNL     C2 4022   5.655   3.043   2.111 -0.0245  0.7137  0.5629
    8UNL     C3 4023   5.657   2.918   2.044  0.0683 -0.1179 -0.4443
    8UNL     C4 4024   5.625   3.074   1.905 -0.4408 -0.2897 -0.1320
    8UNL     C5 4025   5.624   3.138   1.770  0.6256  0.3220 -0.2093
    8UNL     N6 4026   5.639   3.138   2.020 -0.1231 -0.1313 -0.0573
    8UNL     N7 4027   5.638   2.937   1.916 -0.2263  0.1616  0.4295
    8UNL     H8 4028   5.534   3.113   1.713  0.6285 -1.0686  0.3632
    8UNL     H9 4029   5.702   3.094   1.706 -0.1023  1.0945 -1.6751
    8UNL    H10 4030   5.632   3.247   1.782  3.7499  0.1929 -0.1442
    9UNL     H0 4031   5.341   3.698   1.885 -0.6116  0.2536 -1.5500
    9UNL     H1 4032   5.360   3.947   1.756  0.9622  0.9161  1.7567
    9UNL     C2 4033   5.283   3.787   1.905 -0.1983  0.2686 -0.2944
    9UNL     C3 4034   5.293   3.913   1.833 -0.0226  0.0557  0.5627
    9UNL     C4 4035   5.132   3.901   1.952 -0.7961 -0.1558 -0.3729
    9UNL     C5 4036   5.001   3.925   2.021  0.7803 -1.0875 -0.1383
    9UNL     N6 4037   5.189   3.790   2.001 -0.0306 -0.0458  0.7057
    9UNL     N7 4038   5.189   3.989   1.861  0.5753  0.6085  0.3306
    9UNL     H8 4039   4.939   3.837   2.037 -0.4233 -0.2493 -0.0847
    9UNL     H9 4040   4.942   3.984   1.950 -0.5789 -0.8476  1.1625
    9UNL    H10 4041   5.007   3.972   2.120  0.3154  0.3294 -0.7559
   10UNL     H0 4042   5.202   4.146   1.504 -2.1439  3.4488  0.4355
   10UNL     H1 4043   5.413   4.251   1.368 -2.3875  0.3354 -0.4374
   10UNL     C2 4044   5.294   4.183   1.546 -0.5820  0.6129 -0.2585
   10UNL     C3 4045   5.405   4.235   1.475  0.2424 -0.6081 -0.3166
   10UNL     C4 4046   5.433   4.257   1.675 -0.6425  0.0756  0.2309
   10UNL     C5 4047   5.501   4.297   1.801  0.0751 -0.5184 -0.1430
   10UNL     N6 4048   5.310   4.204   1.677  0.2194  0.0710 -0.0905
   10UNL     N7 4049   5.494   4.282   1.558  0.1129  0.5944 -0.3471
   10UNL     H8 4050   5.497   4.221   1.879  1.0472 -1.7505 -1.2521
   10UNL     H9 4051   5.452   4.385   1.845  0.2145 -0.2514 -0.5086
   10UNL    H10 4052   5.607   4.308   1.777 -0.4230  0.4479 -2.1409
   11UNL     H0 4053   5.168   3.366   2.032  0.1176  1.3658  0.8278
   11UNL     H1 4054   5.406   3.221   2.003 -2.2312 -0.1332 -0.3852
   11UNL     C2 4055   5.268   3.402   2.053  0.8801  0.0605 -0.4178
   11UNL     C3 4056   5.389   3.323   2.036 -0.3276  0.1632 -0.1704
   11UNL     C4 4057   5.428   3.517   2.115  0.3439 -0.2285 -0.4206
   11UNL     C5 4058   5.498   3.645   2.155 -0.4713  0.3345  0.2683
   11UNL     N6 4059   5.294   3.525   2.097 -0.1539 -0.5761  0.4039
   11UNL     N7 4060   5.487   3.398   2.080 -0.0463  0.4250 -0.7057
   11UNL     H8 4061   5.566   3.630   2.240  2.3007 -2.1914 -2.1561
   11UNL     H9 4062   5.439   3.731   2.189  3.3784  2.5230  2.0740
   11UNL    H10 4063   5.567   3.683   2.079 -0.8823  0.9438  0.1916
   12UNL     H0 4064   0.440   4.087   1.045  0.9040  1.0100  0.4996
   12UNL     H1 4065   0.475   4.074   1.318  1.7167  0.1403 -3.0326
   12UNL     C2 4066   0.377   4.041   1.119  0.2828 -0.3779 -0.8529
   12UNL     C3 4067   0.392   4.038   1.258 -0.1180 -0.3710 -0.3483
   12UNL     C4 4068   0.209   3.962   1.200  0.4868  0.4276  0.1843
   12UNL     C5 4069   0.072   3.890   1.215 -0.1086  0.8946  0.3365
   12UNL     N6 4070   0.259   3.992   1.080 -0.4954 -0.6247  0.7952
   12UNL     N7 4071   0.285   3.981   1.313  0.4113 -0.0455 -0.4874
   12UNL     H8 4072   0.090   3.786   1.247  0.7343  0.2260 -2.0720
   12UNL     H9 4073   0.016   3.880   1.121 -0.3012  0.5584  0.4862
   12UNL    H10 4074   0.006   3.937   1.288 -3.0267 -0.7684 -1.0220
   13UNL     H0 4075   5.857   4.427   1.712  0.2611 -0.3529  1.4353
   13UNL     H1 4076   5.827   4.662   1.849  2.0869 -0.1500 -0.3186
   13UNL     C2 4077   5.784   4.503   1.686  1.1454  0.0737  0.0378
   13UNL     C3 4078   5.770   4.627   1.764  0.1641  1.2930  0.3123
   13UNL     C4 4079   5.628   4.605   1.615 -0.1257  0.5113 -0.4481
   13UNL     C5 4080   5.498   4.637   1.548  0.7697 -0.3096  0.0256
   13UNL     N6 4081   5.695   4.487   1.591  0.2779 -0.1757  0.5660
   13UNL     N7 4082   5.669   4.691   1.712 -0.0988 -0.7514  0.0642
   13UNL     H8 4083   5.499   4.634   1.439  1.1745 -1.1250  0.0473
   13UNL     H9 4084   5.422   4.574   1.594 -0.3778  1.8386  1.2480
   13UNL    H10 4085   5.463   4.736   1.581  0.8395 -0.8850  1.9963
   14UNL     H0 4086   5.873   3.595   1.799 -0.5642  0.4556 -0.1041
   14UNL     H1 4087   5.666   3.540   1.959  0.0513 -0.4561  1.8982
   14UNL     C2 4088   5.878   3.517   1.875  0.2315  0.6658  0.0756
   14UNL     C3 4089   5.759   3.486   1.947 -0.0043 -0.2305  0.0025
   14UNL     C4 4090   5.915   3.354   1.983  0.1887  0.0188  0.0557
   14UNL     C5 4091   5.976   3.225   2.033  1.1270  0.5636  0.0324
   14UNL     N6 4092   5.977   3.438   1.896  0.5111 -0.1060  0.0030
   14UNL     N7 4093   5.782   3.374   2.007  0.1044 -0.7941  0.2525
   14UNL     H8 4094   5.987   3.150   1.954  2.7838 -1.3078  1.9282
   14UNL     H9 4095   5.926   3.185   2.123 -0.5741  0.7246 -0.8118
   14UNL    H10 4096   6.079   3.247   2.062  0.7681  1.3700  0.7513
   15UNL     H0 4097   5.878   3.911   1.573 -1.8048 -0.1687  0.2083
   15UNL     H1 4098   5.660   4.055   1.591  0.3873 -1.0026 -0.4050
   15UNL     C2 4099   5.878   4.015   1.545 -0.0217 -0.2583 -0.2759
   15UNL     C3 4100   5.759   4.089   1.561  0.3519 -0.0701  0.4989
   15UNL     C4 4101   5.908   4.197   1.489 -0.3380 -0.3004  0.2180
   15UNL     C5 4102   5.985   4.311   1.433  0.2942  0.0245 -0.6421
   15UNL     N6 4103   5.974   4.084   1.493 -0.3424  0.1597 -0.4131
   15UNL     N7 4104   5.775   4.211   1.522 -0.5006  0.6137 -0.1210
   15UNL     H8 4105   5.964   4.406   1.484 -1.2489  0.0261 -1.2258
   15UNL     H9 4106   5.968   4.322   1.325 -0.9026  0.8908 -0.3873
   15UNL    H10 4107   6.093   4.298   1.443  0.2567 -0.6555 -1.0649
   16UNL     H0 4108   0.314   3.521   1.532  1.9159  0.6004  1.7878
   16UNL     H1 4109   0.280   3.748   1.394 -0.5514  1.3715  1.2584
   16UNL     C2 4110   0.262   3.609   1.567  0.2456  0.5932 -0.4556
   16UNL     C3 4111   0.257   3.728   1.498 -0.0226 -0.1734  1.1094
   16UNL     C4 4112   0.212   3.752   1.688 -0.3664  0.2818 -0.6943
   16UNL     C5 4113   0.180   3.819   1.817  0.4166  0.3269  0.1742
   16UNL     N6 4114   0.231   3.620   1.694 -0.0506 -0.0571 -0.3342
   16UNL     N7 4115   0.230   3.827   1.578  0.2146 -0.5919  0.1253
   16UNL     H8 4116   0.228   3.917   1.827  0.7901  0.2240 -0.5156
   16UNL     H9 4117   0.189   3.759   1.908 -2.0777  0.4760  0.5795
   16UNL    H10 4118   0.073   3.842   1.817  0.8381  2.4277  0.8471
   17UNL     H0 4119   4.699   4.225   1.666  0.7253  2.6766  2.9167
   17UNL     H1 4120   4.931   4.294   1.806 -0.9727 -0.3074  2.1645
   17UNL     C2 4121   4.793   4.170   1.665 -0.3949  0.5488 -0.3069
   17UNL     C3 4122   4.910   4.214   1.736 -0.4385  0.9271  0.5487
   17UNL     C4 4123   4.944   4.051   1.612  0.7063 -0.0928  0.6176
   17UNL     C5 4124   5.004   3.926   1.554 -0.6983  0.5207  0.2855
   17UNL     N6 4125   4.816   4.074   1.581  0.0265 -0.5812 -0.5880
   17UNL     N7 4126   5.014   4.134   1.697 -0.1146  0.0504 -0.1060
   17UNL     H8 4127   4.993   3.926   1.444 -0.6294 -0.5982  0.2643
   17UNL     H9 4128   5.108   3.900   1.579 -0.5593  0.4309 -0.3476
   17UNL    H10 4129   4.946   3.838   1.583 -0.2288 -0.6891 -2.1170
   18UNL     H0 4130   0.528   3.545   2.211 -3.6550 -1.2745  0.7074
   18UNL     H1 4131   0.303   3.445   2.103  1.6837 -1.1770  2.3088
   18UNL     C2 4132   0.505   3.542   2.105 -1.1470 -0.2618  0.0578
   18UNL     C3 4133   0.386   3.489   2.050  0.0804 -0.2309  0.4547
   18UNL     C4 4134   0.506   3.570   1.910  0.1211  0.8979  0.2748
   18UNL     C5 4135   0.572   3.597   1.775 -0.1864  0.6156  0.6979
   18UNL     N6 4136   0.585   3.592   2.014  0.1467  0.7453  0.8771
   18UNL     N7 4137   0.379   3.512   1.918 -0.4047  0.3372 -0.6049
   18UNL     H8 4138   0.530   3.530   1.698 -0.6775  0.0193  1.4661
   18UNL     H9 4139   0.678   3.569   1.771  0.1186  1.6775  1.0207
   18UNL    H10 4140   0.553   3.702   1.750 -1.3756  0.4178  0.7307
    1Zn      Zn 4141   5.167   3.653   2.691  0.1287  0.1235  0.1078
    2Zn      Zn 4142   5.156   2.593   3.302  0.2461  0.3853 -0.1521
    3Zn      Zn 4143   4.669   2.954   3.299  0.1711  0.1532  0.0541
    4Zn      Zn 4144   5.644   3.288   2.711  0.3277  0.0808  0.0473
    5Zn      Zn 4145   5.641   2.765   3.011 -0.1219 -0.4580 -0.0694
    6Zn      Zn 4146   4.678   3.470   2.996  0.1096  0.1814  0.2357
    7UNL     H0 4147   4.760   3.160   3.465 -1.4119 -0.7615 -1.2200
    7UNL     H1 4148   4.754   3.175   3.737  0.3163 -1.3689  0.5024
    7UNL     C2 4149   4.720   3.084   3.532 -0.4730 -0.5421 -0.3773
    7UNL     C3 4150   4.713   3.101   3.669 -0.5569 -0.5269  0.0959
    7UNL     C4 4151   4.632   2.930   3.601 -0.0993 -0.4395  0.3290
    7UNL     C5 4152   4.579   2.787   3.613  0.0640  0.7122 -0.1787
    7UNL     N6 4153   4.667   2.979   3.484 -0.3771  0.1251 -0.4113
    7UNL     N7 4154   4.666   2.990   3.720  0.3663 -0.7335  0.2771
    7UNL     H8 4155   4.472   2.782   3.637 -0.0792  1.1024 -0.7016
    7UNL     H9 4156   4.635   2.728   3.686 -0.6019 -1.0231 -1.0236
    7UNL    H10 4157   4.584   2.742   3.513 -3.4740 -1.4833  0.4885
    8UNL     H0 4158   5.216   2.326   3.428  1.8938 -2.1227  0.6480
    8UNL     H1 4159   5.253   2.101   3.272 -2.4015 -0.9307  0.7150
    8UNL     C2 4160   5.198   2.314   3.322  0.7414  0.0112  0.5534
    8UNL     C3 4161   5.214   2.199   3.250  0.4385  0.1435  0.0741
    8UNL     C4 4162   5.121   2.351   3.139  0.0013  0.7021  0.4052
    8UNL     C5 4163   5.075   2.425   3.022  0.0981 -0.2721 -0.0128
    8UNL     N6 4164   5.151   2.413   3.252  0.6598 -1.0821 -0.0136
    8UNL     N7 4165   5.155   2.218   3.129  0.1070  0.4690 -0.1313
    8UNL     H8 4166   4.972   2.399   2.996 -0.3780  1.0725  0.4300
    8UNL     H9 4167   5.135   2.409   2.931 -0.4160 -0.4465 -0.3235
    8UNL    H10 4168   5.071   2.532   3.046 -0.1187 -0.8795  3.0987
    9UNL     H0 4169   4.837   3.029   3.102  0.2263  0.8215 -1.8273
    9UNL     H1 4170   4.829   3.250   2.952  0.6712  0.6059  0.8572
    9UNL     C2 4171   4.772   3.114   3.121 -0.0239  0.2727  0.0043
    9UNL     C3 4172   4.776   3.229   3.044 -0.5160 -0.5554 -0.0696
    9UNL     C4 4173   4.635   3.235   3.189 -0.4488  0.2726 -0.3881
    9UNL     C5 4174   4.525   3.284   3.265  0.2876  0.0203  0.4863
    9UNL     N6 4175   4.681   3.115   3.214 -0.4649  0.1217  0.8089
    9UNL     N7 4176   4.690   3.316   3.095 -1.1214  0.4402  0.1630
    9UNL     H8 4177   4.454   3.341   3.203 -2.0160 -1.4623  1.6304
    9UNL     H9 4178   4.552   3.359   3.341  2.4922  2.3920 -2.3818
    9UNL    H10 4179   4.460   3.209   3.311 -1.9728 -0.0348 -2.4979
   10UNL     H0 4180   4.692   3.507   2.737 -0.1554 -0.0025 -0.2955
   10UNL     H1 4181   4.924   3.602   2.589  2.8837 -0.1597 -0.1049
   10UNL     C2 4182   4.794   3.523   2.770 -0.0572 -0.1169 -0.5397
   10UNL     C3 4183   4.906   3.574   2.692  1.0238  0.8110 -0.1271
   10UNL     C4 4184   4.956   3.544   2.890  0.5870  0.0213  0.1702
   10UNL     C5 4185   5.040   3.539   3.013  0.0047  0.4027 -0.4414
   10UNL     N6 4186   4.822   3.519   2.900  0.0951  0.0563 -0.1333
   10UNL     N7 4187   5.006   3.591   2.768 -0.3431 -0.6627  0.6486
   10UNL     H8 4188   5.003   3.477   3.096 -2.3290  0.6783 -1.2170
   10UNL     H9 4189   5.032   3.638   3.058 -0.5064  0.2290 -0.1398
   10UNL    H10 4190   5.147   3.522   2.991 -0.1069 -1.8531  0.4877
   11UNL     H0 4191   4.692   2.672   3.210  0.9234 -1.1036 -0.8883
   11UNL     H1 4192   4.905   2.508   3.243  1.3489 -0.2317  1.8339
   11UNL     C2 4193   4.787   2.704   3.252  0.3947  0.4273 -0.7933
   11UNL     C3 4194   4.893   2.614   3.258 -0.2973 -0.1115 -0.0143
   11UNL     C4 4195   4.942   2.812   3.306  0.9109  0.2812  0.5337
   11UNL     C5 4196   5.009   2.928   3.366  0.0945 -0.4672  0.1624
   11UNL     N6 4197   4.811   2.832   3.282 -0.0334 -0.3688 -0.0622
   11UNL     N7 4198   4.997   2.686   3.292 -0.0463 -0.4036 -0.0141
   11UNL     H8 4199   4.953   2.970   3.450 -0.3947 -0.1975 -0.2957
   11UNL     H9 4200   5.026   3.013   3.298  0.2513 -0.0492  0.7183
   11UNL    H10 4201   5.107   2.899   3.408 -0.4420 -0.2686  1.6166
   12UNL     H0 4202   5.845   3.367   2.279 -1.2513  0.1973 -2.7113
   12UNL     H1 4203   5.833   3.393   2.556 -1.4620  0.8600  0.1961
   12UNL     C2 4204   5.762   3.348   2.345  0.4281 -0.2372 -0.6256
   12UNL     C3 4205   5.759   3.363   2.483 -0.1696 -0.3492 -0.6796
   12UNL     C4 4206   5.585   3.285   2.400  0.8627  0.3865 -0.0565
   12UNL     C5 4207   5.460   3.199   2.394  0.1055  0.3125  0.2394
   12UNL     N6 4208   5.654   3.292   2.290 -0.0243  0.4187  0.1065
   12UNL     N7 4209   5.641   3.315   2.524  0.0540 -0.5037  0.5496
   12UNL     H8 4210   5.403   3.213   2.301  0.5142 -0.1780 -0.0860
   12UNL     H9 4211   5.388   3.217   2.475 -0.0294 -2.8800  0.9901
   12UNL    H10 4212   5.487   3.093   2.405  0.9880  0.5934  0.9181
   13UNL     H0 4213   5.348   3.719   2.881  0.9358 -0.2276 -0.8716
   13UNL     H1 4214   5.350   3.963   3.039  0.2197  1.2904 -1.1044
   13UNL     C2 4215   5.282   3.806   2.882  0.3054 -0.6909  0.3736
   13UNL     C3 4216   5.285   3.927   2.961 -0.5632 -0.1260  0.1428
   13UNL     C4 4217   5.129   3.926   2.816 -0.2087  0.0671 -0.2234
   13UNL     C5 4218   4.993   3.948   2.761 -0.0517  0.5468 -0.7884
   13UNL     N6 4219   5.190   3.810   2.786  0.0888  0.3852 -0.0571
   13UNL     N7 4220   5.176   3.996   2.924 -0.3474 -0.2929 -0.0729
   13UNL     H8 4221   4.992   3.972   2.654  2.1196 -0.3078 -1.0519
   13UNL     H9 4222   4.935   3.855   2.774 -0.2675  0.7283 -0.4163
   13UNL    H10 4223   4.938   4.027   2.814  0.8250  0.3619  0.4374
   14UNL     H0 4224   5.408   2.868   2.982  3.0067 -0.7109 -0.5124
   14UNL     H1 4225   5.169   2.812   3.120  0.7042 -0.6969 -0.1822
   14UNL     C2 4226   5.390   2.799   3.063  0.0362  0.7662  0.2211
   14UNL     C3 4227   5.267   2.769   3.136  0.6996 -0.3723  0.7986
   14UNL     C4 4228   5.426   2.648   3.183  0.0284  0.4273  0.0831
   14UNL     C5 4229   5.506   2.542   3.256  0.4230 -0.2512  1.2729
   14UNL     N6 4230   5.492   2.723   3.097  0.3437  0.0501 -0.4450
   14UNL     N7 4231   5.290   2.669   3.214  0.3655 -0.0358  0.9822
   14UNL     H8 4232   5.611   2.572   3.263  1.0641 -2.1263  0.4270
   14UNL     H9 4233   5.514   2.443   3.209  3.8967  0.1752  0.6930
   14UNL    H10 4234   5.474   2.531   3.360  0.5870 -0.0563  1.3441
   15UNL     H0 4235   5.372   3.227   2.763  0.4875 -0.4338  0.0313
   15UNL     H1 4236   5.154   3.389   2.736 -0.1274  0.4113 -1.9941
   15UNL     C2 4237   5.374   3.333   2.743  0.5523 -0.4180  0.1191
   15UNL     C3 4238   5.258   3.417   2.735  0.0072  0.2622  0.6524
   15UNL     C4 4239   5.436   3.512   2.705 -0.1260  0.8262  0.0745
   15UNL     C5 4240   5.534   3.610   2.645  0.1339  0.2255 -0.2356
   15UNL     N6 4241   5.493   3.392   2.736 -0.2851 -0.3616 -0.7058
   15UNL     N7 4242   5.303   3.532   2.706 -0.0420 -0.0168 -0.0242
   15UNL     H8 4243   5.497   3.683   2.572  0.9222  1.8587  0.9599
   15UNL     H9 4244   5.624   3.566   2.600  0.2974  0.8032 -0.4874
   15UNL    H10 4245   5.579   3.673   2.722  1.1434 -1.3740  0.5419
   16UNL     H0 4246   5.710   2.808   2.731 -1.2743 -1.0663 -0.2965
   16UNL     H1 4247   5.668   3.025   2.588  2.1477 -0.0251 -0.6281
   16UNL     C2 4248   5.675   2.901   2.772  0.3861 -0.5497  0.0156
   16UNL     C3 4249   5.653   3.014   2.694  0.8901  0.4485 -0.7395
   16UNL     C4 4250   5.613   3.043   2.892 -0.0255 -0.3673 -0.2887
   16UNL     C5 4251   5.596   3.111   3.021  0.0687 -0.1529 -0.7331
   16UNL     N6 4252   5.643   2.913   2.900 -0.1626 -0.1725 -0.7727
   16UNL     N7 4253   5.608   3.108   2.771  0.1210 -0.9704 -0.2123
   16UNL     H8 4254   5.673   3.188   3.037 -0.2400 -0.2783  1.8245
   16UNL     H9 4255   5.590   3.053   3.115  1.1016 -1.8871 -1.6858
   16UNL    H10 4256   5.502   3.167   3.019 -1.1466 -2.0883 -0.7196
   17UNL     H0 4257   4.209   3.550   2.832 -1.0622 -1.7720  0.2143
   17UNL     H1 4258   4.421   3.617   3.009 -0.3862 -0.8445  1.2982
   17UNL     C2 4259   4.304   3.501   2.848  0.0128  0.3196  0.5641
   17UNL     C3 4260   4.412   3.536   2.938 -0.5420  0.1801  0.1094
   17UNL     C4 4261   4.452   3.371   2.819  0.4068  0.5735  0.3490
   17UNL     C5 4262   4.522   3.260   2.742 -0.2726 -0.2236  0.3520
   17UNL     N6 4263   4.327   3.392   2.780 -0.3536  0.4051 -0.3613
   17UNL     N7 4264   4.511   3.448   2.912 -0.0114  0.1420  0.1941
   17UNL     H8 4265   4.512   3.159   2.783  0.0389  0.1565  1.3772
   17UNL     H9 4266   4.502   3.265   2.634  2.4628 -0.0647 -0.2084
   17UNL    H10 4267   4.631   3.273   2.745 -0.2800 -0.0054 -0.2073
   18UNL     H0 4268   5.875   2.900   3.414 -0.6901  3.0015 -0.2612
   18UNL     H1 4269   5.655   2.790   3.291 -1.0805 -0.6681 -0.6994
   18UNL     C2 4270   5.867   2.869   3.311  0.1008 -0.4049  0.5788
   18UNL     C3 4271   5.751   2.815   3.248 -0.5628  0.3617  0.9549
   18UNL     C4 4272   5.914   2.836   3.117  0.5928 -0.6973  0.3105
   18UNL     C5 4273   5.987   2.845   2.985  0.0689  0.4556 -0.8726
   18UNL     N6 4274   5.970   2.883   3.230 -0.1750  0.7469 -0.4084
   18UNL     N7 4275   5.785   2.796   3.121 -0.4537 -0.1606 -0.4000
   18UNL     H8 4276   5.988   2.745   2.940 -1.2490 -0.2847  0.6118
   18UNL     H9 4277   6.089   2.884   2.994  0.2255 -0.3594  2.0527
   18UNL    H10 4278   5.930   2.911   2.919  0.0012  0.9079 -0.3674
    1Zn      Zn 4279   4.676   2.960   3.907  0.0190  0.1638  0.0607
    2Zn      Zn 4280   4.672   1.932   4.495  0.0658  0.2305 -0.1271
    3Zn      Zn 4281   4.160   2.254   4.510 -0.0632  0.0766  0.3617
    4Zn      Zn 4282   5.154   2.593   3.901  0.0683  0.1474 -0.1088
    5Zn      Zn 4283   5.157   2.080   4.198 -0.0175  0.0168 -0.0535
    6Zn      Zn 4284   4.175   2.782   4.201 -0.0732 -0.1022  0.0202
    7UNL     H0 4285   4.227   2.471   4.663  0.9589  0.3770  1.3697
    7UNL     H1 4286   4.243   2.501   4.931 -1.8777  2.7086 -1.5974
    7UNL     C2 4287   4.203   2.396   4.737  0.2295 -0.2673  0.5128
    7UNL     C3 4288   4.211   2.415   4.875  0.9031  0.2199  0.3521
    7UNL     C4 4289   4.162   2.224   4.823 -0.1618 -0.6161  0.2238
    7UNL     C5 4290   4.145   2.076   4.819  0.0159  0.0215 -0.1811
    7UNL     N6 4291   4.172   2.273   4.697  0.1872 -0.0500 -0.2458
    7UNL     N7 4292   4.188   2.295   4.932 -0.2141 -0.2927 -0.5176
    7UNL     H8 4293   4.049   2.051   4.771  0.7314 -1.0771 -1.1017
    7UNL     H9 4294   4.151   2.024   4.915 -1.6179 -0.5168 -0.3456
    7UNL    H10 4295   4.216   2.019   4.757  0.1847 -1.0491  0.9636
    8UNL     H0 4296   4.746   1.673   4.619 -0.5568  0.5855 -0.7309
    8UNL     H1 4297   4.706   1.421   4.491  0.7666 -0.7025 -1.0271
    8UNL     C2 4298   4.705   1.653   4.521 -0.6381  0.3431 -0.6487
    8UNL     C3 4299   4.688   1.523   4.462  0.1176 -0.3807  0.4258
    8UNL     C4 4300   4.659   1.685   4.332 -0.6394  0.0617 -0.5066
    8UNL     C5 4301   4.651   1.765   4.208  0.3950  0.0755  0.1671
    8UNL     N6 4302   4.679   1.753   4.443 -0.0373  0.2281 -0.2497
    8UNL     N7 4303   4.649   1.549   4.337  0.0045 -0.2836 -0.7560
    8UNL     H8 4304   4.603   1.720   4.120 -0.0341  0.2592  0.3038
    8UNL     H9 4305   4.753   1.799   4.185  1.1158 -0.7609  1.9338
    8UNL    H10 4306   4.596   1.858   4.224  0.9556  0.5601 -0.6579
    9UNL     H0 4307   4.337   2.337   4.316  1.5789  0.6935 -0.3813
    9UNL     H1 4308   4.358   2.573   4.177  2.0095 -0.3521  0.6073
    9UNL     C2 4309   4.269   2.420   4.323  0.4836 -0.1772 -0.3821
    9UNL     C3 4310   4.282   2.545   4.250  1.0964 -0.2361 -0.2672
    9UNL     C4 4311   4.124   2.537   4.386 -1.4688  0.1625 -0.0420
    9UNL     C5 4312   3.993   2.574   4.439  0.6817  0.1414  0.3538
    9UNL     N6 4313   4.175   2.412   4.411 -0.7228 -0.2558 -0.2009
    9UNL     N7 4314   4.189   2.624   4.300  1.1193  0.2458 -0.2128
    9UNL     H8 4315   3.962   2.671   4.398 -1.8452  0.0228  1.7450
    9UNL     H9 4316   3.992   2.595   4.546 -1.7966  2.2591  0.0111
    9UNL    H10 4317   3.911   2.504   4.416 -0.1557  0.6356  1.7057
   10UNL     H0 4318   4.212   2.844   3.944  0.2500  1.9199 -0.4347
   10UNL     H1 4319   4.425   2.970   3.822 -0.4901 -0.7087 -0.0017
   10UNL     C2 4320   4.313   2.857   3.982  0.1892  0.3026  0.3625
   10UNL     C3 4321   4.420   2.919   3.917  0.5708 -0.2597  0.3189
   10UNL     C4 4322   4.461   2.854   4.105 -0.0416 -0.2875 -0.0058
   10UNL     C5 4323   4.537   2.814   4.222 -0.6269  0.4171 -0.4237
   10UNL     N6 4324   4.336   2.828   4.110  0.2760  0.4173 -0.5377
   10UNL     N7 4325   4.524   2.911   4.000  0.6683 -0.2042 -0.5640
   10UNL     H8 4326   4.507   2.716   4.263  1.2801 -0.2777 -0.6082
   10UNL     H9 4327   4.518   2.886   4.302  0.6965 -0.1974  0.4706
   10UNL    H10 4328   4.641   2.786   4.206 -1.1159 -2.0255  0.2562
   11UNL     H0 4329   4.200   1.988   4.403 -0.6943  1.2336 -0.0275
   11UNL     H1 4330   4.414   1.847   4.404 -3.1986  1.2054 -2.1216
   11UNL     C2 4331   4.297   2.024   4.436  0.0640 -0.4528 -0.3420
   11UNL     C3 4332   4.408   1.948   4.442 -0.3918  0.5997  0.3288
   11UNL     C4 4333   4.442   2.129   4.511 -0.6514 -0.9862 -0.9659
   11UNL     C5 4334   4.517   2.252   4.567  0.0506 -0.2578  0.1899
   11UNL     N6 4335   4.312   2.146   4.488 -0.5168 -0.1155  0.4107
   11UNL     N7 4336   4.508   2.018   4.482 -0.6473 -0.0572  0.1844
   11UNL     H8 4337   4.527   2.234   4.675 -1.1621 -0.6674  0.2385
   11UNL     H9 4338   4.457   2.342   4.550 -1.6366 -1.4460 -0.4277
   11UNL    H10 4339   4.615   2.280   4.525 -0.8178  0.9618 -1.0879
   12UNL     H0 4340   5.319   2.724   3.458  1.3419  0.4644  1.9442
   12UNL     H1 4341   5.344   2.726   3.725  0.9231 -1.2444  1.0641
   12UNL     C2 4342   5.259   2.668   3.530 -0.2303 -0.0127  0.3278
   12UNL     C3 4343   5.270   2.672   3.668  0.7520 -0.5986  0.6633
   12UNL     C4 4344   5.118   2.551   3.599 -0.3969  0.5693  0.2333
   12UNL     C5 4345   4.994   2.454   3.595  0.0343 -0.6166 -0.6210
   12UNL     N6 4346   5.166   2.588   3.483 -0.2547  0.1599  0.0244
   12UNL     N7 4347   5.173   2.599   3.714  0.4630 -0.3387 -0.3127
   12UNL     H8 4348   4.959   2.448   3.491  0.4248 -2.1290 -0.6920
   12UNL     H9 4349   4.902   2.487   3.644 -0.5465 -1.3142 -1.2275
   12UNL    H10 4350   5.037   2.362   3.636 -0.3224 -0.8344 -0.7371
   13UNL     H0 4351   4.839   3.024   4.114  2.2246  1.7290  2.4435
   13UNL     H1 4352   4.827   3.233   4.273 -3.4484 -1.1785  1.0085
   13UNL     C2 4353   4.782   3.113   4.091  0.6009  0.2829  0.4907
   13UNL     C3 4354   4.790   3.224   4.172 -0.3039 -0.4107 -0.3184
   13UNL     C4 4355   4.662   3.247   4.007 -0.3173  0.0662 -0.6323
   13UNL     C5 4356   4.544   3.300   3.923 -0.5073  0.4818  0.2979
   13UNL     N6 4357   4.711   3.126   3.979  0.3293 -0.1362  0.5321
   13UNL     N7 4358   4.708   3.313   4.119  0.8211  0.7831 -0.0026
   13UNL     H8 4359   4.570   3.380   3.853  2.3217  0.1521  0.8403
   13UNL     H9 4360   4.485   3.223   3.872 -1.5233  0.6247  1.2184
   13UNL    H10 4361   4.475   3.340   3.998 -0.8202 -1.2245  0.9722
   14UNL     H0 4362   4.901   2.153   4.145 -0.8700  0.6398  0.3219
   14UNL     H1 4363   4.677   2.112   4.294 -0.1991 -0.3421  2.1990
   14UNL     C2 4364   4.897   2.098   4.238 -0.5208 -0.4434 -0.2869
   14UNL     C3 4365   4.779   2.085   4.317  0.5020  0.0474 -0.2027
   14UNL     C4 4366   4.945   1.989   4.389 -0.0553  0.0120 -0.1447
   14UNL     C5 4367   5.020   1.875   4.458 -0.4430 -1.0623  0.0247
   14UNL     N6 4368   5.006   2.044   4.287  0.2022  0.7952 -0.1961
   14UNL     N7 4369   4.810   2.011   4.418  0.0710 -0.6975 -0.2938
   14UNL     H8 4370   5.056   1.808   4.379  0.3352 -2.5753  1.5987
   14UNL     H9 4371   4.961   1.807   4.521 -1.2859 -0.1495  0.2533
   14UNL    H10 4372   5.109   1.906   4.514 -1.6656  1.1307  0.8864
   15UNL     H0 4373   4.901   2.523   4.005  2.3236 -0.0458  1.4789
   15UNL     H1 4374   4.683   2.687   4.016  0.6868 -2.1689 -0.0002
   15UNL     C2 4375   4.897   2.627   3.975  0.5954 -0.5931 -0.3678
   15UNL     C3 4376   4.781   2.715   3.981  0.0705  0.0869 -0.0504
   15UNL     C4 4377   4.936   2.804   3.886 -0.1373  0.2469  0.4034
   15UNL     C5 4378   5.025   2.899   3.804 -0.1190 -0.4065 -0.6899
   15UNL     N6 4379   5.000   2.688   3.910  0.0246  0.4598 -0.3604
   15UNL     N7 4380   4.808   2.830   3.924  0.3751 -0.6256 -0.0984
   15UNL     H8 4381   5.128   2.901   3.841  0.1032 -0.5185 -1.2895
   15UNL     H9 4382   4.977   2.997   3.806  0.7211  0.0082  0.6631
   15UNL    H10 4383   5.030   2.862   3.701  0.8943  2.3200 -1.7018
   16UNL     H0 4384   5.221   2.122   3.945 -0.8490 -0.3289  0.1353
   16UNL     H1 4385   5.196   2.364   3.798 -0.6707  1.4684  0.4083
   16UNL     C2 4386   5.186   2.219   3.976 -0.2376 -0.1741  0.3722
   16UNL     C3 4387   5.181   2.339   3.902  0.4758  0.1763  0.2889
   16UNL     C4 4388   5.120   2.365   4.094 -0.0966  0.4239  0.1932
   16UNL     C5 4389   5.089   2.425   4.227 -0.3447 -0.6047  0.5694
   16UNL     N6 4390   5.147   2.237   4.099 -0.1786 -0.3266  0.0723
   16UNL     N7 4391   5.138   2.437   3.979  0.3739  0.1850 -0.1933
   16UNL     H8 4392   5.085   2.350   4.307  0.3934 -0.2484  0.9516
   16UNL     H9 4393   4.992   2.477   4.226  0.0146  0.1074  1.3556
   16UNL    H10 4394   5.156   2.510   4.248 -1.3690  0.1774  0.7859
   17UNL     H0 4395   3.753   2.866   4.019  0.9409  1.3324  3.1366
   17UNL     H1 4396   3.971   2.935   4.136 -0.4580 -0.2702  0.1013
   17UNL     C2 4397   3.836   2.797   4.027  0.0604 -0.2989 -0.0174
   17UNL     C3 4398   3.948   2.838   4.093 -0.0470 -0.3213  0.0008
   17UNL     C4 4399   3.962   2.651   4.010 -1.0622  0.5976  0.7256
   17UNL     C5 4400   4.029   2.534   3.941 -0.9566  0.1803 -0.6445
   17UNL     N6 4401   3.839   2.676   3.981 -0.3836 -0.4927  0.2410
   17UNL     N7 4402   4.039   2.738   4.086  0.1329 -0.1487 -0.1518
   17UNL     H8 4403   3.975   2.439   3.931  1.6067 -1.6898  1.6886
   17UNL     H9 4404   4.067   2.570   3.844 -0.9120  3.2092  0.3760
   17UNL    H10 4405   4.115   2.500   4.000  0.7970  3.6327 -0.9371
   18UNL     H0 4406   5.394   2.270   4.579  0.0453  0.5313 -0.2053
   18UNL     H1 4407   5.165   2.174   4.440  0.0435 -1.4777  0.8975
   18UNL     C2 4408   5.383   2.224   4.482 -0.2896  1.1599 -0.4750
   18UNL     C3 4409   5.270   2.171   4.413 -0.2810  0.5890 -0.9326
   18UNL     C4 4410   5.444   2.140   4.311  0.1918 -0.2839  0.2151
   18UNL     C5 4411   5.535   2.121   4.194 -0.3167 -0.0157  0.2161
   18UNL     N6 4412   5.493   2.212   4.413  0.3499 -0.3889 -0.6342
   18UNL     N7 4413   5.306   2.120   4.301 -0.0760 -0.3250  0.0840
   18UNL     H8 4414   5.617   2.052   4.217  0.0402  0.3404  0.0177
   18UNL     H9 4415   5.586   2.213   4.163 -0.7147 -0.0785 -0.6780
   18UNL    H10 4416   5.483   2.077   4.108 -2.8380  2.2710  0.4311
    1Zn      Zn 4417   3.176   0.881   0.290  0.0998 -0.3681  0.3706
    2Zn      Zn 4418   1.227   5.387   0.892  0.0441 -0.0922  0.0564
    3Zn      Zn 4419   2.703   0.171   0.901 -0.0410  0.2821 -0.1291
    4Zn      Zn 4420   3.670   0.538   0.282  0.1142  0.3288 -0.0646
    5Zn      Zn 4421   3.691   0.016   0.600  0.0106 -0.0980 -0.2137
    6Zn      Zn 4422   2.690   0.715   0.593 -0.0789 -0.1832 -0.2230
    7UNL     H0 4423   2.786   0.390   1.082 -2.2224  1.0354 -1.0188
    7UNL     H1 4424   2.753   0.371   1.355  0.0585 -1.5009  0.7638
    7UNL     C2 4425   2.749   0.303   1.135 -0.1189  0.6236 -0.1192
    7UNL     C3 4426   2.724   0.306   1.274 -0.0162  0.4530 -0.8450
    7UNL     C4 4427   2.665   0.134   1.190 -0.3324  0.9935 -0.5946
    7UNL     C5 4428   2.635  -0.009   1.179  0.9982  1.0375  0.4229
    7UNL     N6 4429   2.703   0.194   1.077 -0.1663  0.6905  0.4982
    7UNL     N7 4430   2.678   0.190   1.314 -0.2151 -0.2421  0.4094
    7UNL     H8 4431   2.709  -0.059   1.115 -0.2852  0.3934 -0.6074
    7UNL     H9 4432   2.544  -0.025   1.121 -1.1177 -2.7066  4.2043
    7UNL    H10 4433   2.619  -0.060   1.275 -0.5498  0.7155  0.0197
    8UNL     H0 4434   1.254   5.113   1.000  0.9061 -0.9074  0.5043
    8UNL     H1 4435   1.246   4.887   0.866 -1.0936  0.7868 -0.4986
    8UNL     C2 4436   1.249   5.107   0.892 -0.4131  0.0724  0.4891
    8UNL     C3 4437   1.241   4.988   0.827 -0.3597  0.8751 -0.3812
    8UNL     C4 4438   1.224   5.148   0.708  0.4291 -0.8461  0.5037
    8UNL     C5 4439   1.215   5.228   0.580 -0.0585  0.2096 -0.0800
    8UNL     N6 4440   1.228   5.218   0.819 -0.3570  0.8365 -0.0791
    8UNL     N7 4441   1.225   5.008   0.703  0.3948 -0.2566 -0.6204
    8UNL     H8 4442   1.237   5.161   0.496  0.9700  1.2653 -0.6847
    8UNL     H9 4443   1.284   5.313   0.572  0.0698  0.3762  2.1786
    8UNL    H10 4444   1.120   5.275   0.556 -0.1887 -0.9245 -1.9904
    9UNL     H0 4445   2.881   0.272   0.685  2.2905  1.3656  1.1472
    9UNL     H1 4446   2.871   0.514   0.567  0.8326  0.1072  1.5612
    9UNL     C2 4447   2.809   0.349   0.710  0.5119  0.2363 -0.2330
    9UNL     C3 4448   2.809   0.470   0.643 -0.0995 -0.2184  0.6491
    9UNL     C4 4449   2.652   0.443   0.774  0.9017  0.0053  0.0143
    9UNL     C5 4450   2.528   0.468   0.853  0.1323  0.4735  0.5560
    9UNL     N6 4451   2.713   0.327   0.795 -0.0900 -0.4829 -0.6413
    9UNL     N7 4452   2.704   0.539   0.689  0.1800  0.3898  0.1041
    9UNL     H8 4453   2.447   0.420   0.797  0.7969  1.8961 -1.8026
    9UNL     H9 4454   2.507   0.575   0.866  0.1699  0.3637  1.6483
    9UNL    H10 4455   2.534   0.432   0.956  1.0332 -0.3819  0.2171
   10UNL     H0 4456   2.718   0.733   0.305  0.4931 -0.2513 -0.9125
   10UNL     H1 4457   2.925   0.860   0.181  0.7952 -0.4992 -0.6883
   10UNL     C2 4458   2.810   0.765   0.351 -0.2822  0.4179  0.2029
   10UNL     C3 4459   2.921   0.812   0.277 -0.6565  0.5932 -0.1724
   10UNL     C4 4460   2.964   0.768   0.478  0.3200  0.0214 -0.2778
   10UNL     C5 4461   3.039   0.756   0.610 -0.7258 -0.2990 -0.1689
   10UNL     N6 4462   2.832   0.742   0.478  0.5999 -0.1315 -0.6089
   10UNL     N7 4463   3.013   0.831   0.367 -0.1785 -0.6328  0.2341
   10UNL     H8 4464   2.980   0.724   0.697  0.8123  0.1280  1.0666
   10UNL     H9 4465   3.083   0.854   0.633 -0.8996 -0.4059  0.6297
   10UNL    H10 4466   3.124   0.692   0.585  0.2140  1.8659 -3.1762
   11UNL     H0 4467   0.770   5.473   0.758 -0.2697  0.0728  0.1916
   11UNL     H1 4468   0.998   5.312   0.783 -0.6390 -0.4795  0.2755
   11UNL     C2 4469   0.862   5.499   0.808  0.4864 -0.1496 -1.0527
   11UNL     C3 4470   0.981   5.412   0.821  0.4322 -0.1035 -0.2052
   11UNL     C4 4471   1.012   5.598   0.897 -0.2775 -0.5209 -0.4145
   11UNL     C5 4472   1.090   5.702   0.982  0.1013 -0.0346  0.5555
   11UNL     N6 4473   0.886   5.615   0.864 -0.2594 -0.1311 -0.5023
   11UNL     N7 4474   1.072   5.475   0.880  0.0956  0.3014 -0.5104
   11UNL     H8 4475   1.018   5.782   1.001 -1.5386 -1.2121 -0.4101
   11UNL     H9 4476   1.181   5.732   0.929  0.6019  0.3238  1.5823
   11UNL    H10 4477   1.116   5.657   1.079  0.4518 -0.3161  0.3361
   12UNL     H0 4478   5.815   3.443   4.654 -0.4295  1.7551 -0.0396
   12UNL     H1 4479   5.852   3.429   4.933 -0.9841  0.2387  0.3591
   12UNL     C2 4480   5.764   3.383   4.727  0.1904  0.6595 -0.4819
   12UNL     C3 4481   5.784   3.374   4.870  0.3864 -0.2485 -0.7627
   12UNL     C4 4482   5.629   3.261   4.800  0.2827 -0.3994  0.2017
   12UNL     C5 4483   5.489   3.202   4.785 -1.0107 -0.0673  0.3925
   12UNL     N6 4484   5.675   3.302   4.681  0.4331 -0.3128 -0.2121
   12UNL     N7 4485   5.685   3.302   4.918 -0.6153 -0.0768  0.2147
   12UNL     H8 4486   5.495   3.114   4.719  0.5127  1.9836 -2.3939
   12UNL     H9 4487   5.415   3.261   4.730 -0.8691 -0.6648 -0.4761
   12UNL    H10 4488   5.455   3.179   4.887 -3.1296 -0.2518 -0.3084
   13UNL     H0 4489   3.409   0.999   0.433  0.3627  1.0760  2.4672
   13UNL     H1 4490   3.373   1.195   0.622  0.1602  0.7601 -0.6141
   13UNL     C2 4491   3.321   1.061   0.445 -0.9094 -0.1388  0.1406
   13UNL     C3 4492   3.312   1.174   0.535 -0.6190  0.9800 -0.1354
   13UNL     C4 4493   3.154   1.160   0.407  0.5240 -0.4534  0.4275
   13UNL     C5 4494   3.013   1.199   0.348  0.1154  0.2573  0.0003
   13UNL     N6 4495   3.207   1.042   0.385  0.4805 -0.4759 -0.3376
   13UNL     N7 4496   3.201   1.236   0.517 -0.2651 -0.0755 -0.1023
   13UNL     H8 4497   2.999   1.171   0.243 -0.2170  2.5090 -0.6040
   13UNL     H9 4498   2.935   1.139   0.397 -0.9053 -1.3624 -3.3380
   13UNL    H10 4499   3.001   1.308   0.345  1.4062  0.4279 -3.8698
   14UNL     H0 4500   3.445   0.166   0.616  0.5196  0.2144 -0.7865
   14UNL     H1 4501   3.228   0.094   0.769  0.1542 -0.3894  1.0711
   14UNL     C2 4502   3.431   0.070   0.666  0.8777  0.4680 -0.1821
   14UNL     C3 4503   3.312   0.033   0.739 -0.3406 -0.4228 -0.3230
   14UNL     C4 4504   3.460  -0.097   0.752 -0.2257  0.2640 -0.8090
   14UNL     C5 4505   3.540  -0.213   0.816  0.2522  0.0480  0.0386
   14UNL     N6 4506   3.531  -0.007   0.683 -0.2778 -0.0856  0.3153
   14UNL     N7 4507   3.331  -0.081   0.802 -0.4331  0.1404  0.6563
   14UNL     H8 4508   3.494  -0.310   0.835  0.8168 -0.1284  0.5389
   14UNL     H9 4509   3.580  -0.177   0.911  1.4257 -0.0688 -0.3940
   14UNL    H10 4510   3.637  -0.235   0.769  0.3394 -2.2180  1.1488
   15UNL     H0 4511   3.435   0.461   0.355  1.9524 -0.3825 -0.2169
   15UNL     H1 4512   3.203   0.594   0.387  0.8823 -2.2143  0.0653
   15UNL     C2 4513   3.421   0.568   0.346  0.5011 -0.4953  0.3735
   15UNL     C3 4514   3.297   0.635   0.354 -0.0408 -0.3229 -0.3546
   15UNL     C4 4515   3.445   0.757   0.280  0.5232  0.2245  0.1404
   15UNL     C5 4516   3.500   0.868   0.195 -0.0563  0.2797 -0.8184
   15UNL     N6 4517   3.515   0.645   0.290  0.8561  0.4349  0.0721
   15UNL     N7 4518   3.311   0.758   0.315 -0.8519 -0.1903  0.4162
   15UNL     H8 4519   3.592   0.902   0.243 -0.1978  2.2976 -1.8152
   15UNL     H9 4520   3.443   0.962   0.187  1.0536  1.1273  0.7918
   15UNL    H10 4521   3.523   0.837   0.092  0.7614 -1.0464 -0.2595
   16UNL     H0 4522   3.694   0.029   0.347 -0.6802 -0.7862  1.1470
   16UNL     H1 4523   3.640   0.230   0.173  0.5119 -3.0179  0.3010
   16UNL     C2 4524   3.689   0.135   0.371  0.1088 -0.4681 -0.0363
   16UNL     C3 4525   3.655   0.244   0.280  0.4818  0.2346 -0.0257
   16UNL     C4 4526   3.660   0.307   0.473 -0.4643  0.2025 -0.1411
   16UNL     C5 4527   3.662   0.395   0.591 -0.4746  0.4020 -0.1063
   16UNL     N6 4528   3.691   0.175   0.495  0.1731 -0.1873  0.6880
   16UNL     N7 4529   3.653   0.360   0.348 -0.0402  0.4112  0.6655
   16UNL     H8 4530   3.768   0.422   0.604  0.5720 -2.7044 -1.1146
   16UNL     H9 4531   3.629   0.342   0.682 -2.8830  1.6160 -0.2140
   16UNL    H10 4532   3.597   0.483   0.581 -0.9251 -0.0538 -1.2552
   17UNL     H0 4533   2.220   0.742   0.484  0.9184  2.5013 -1.7636
   17UNL     H1 4534   2.454   0.839   0.602 -0.8053 -1.8675  3.3942
   17UNL     C2 4535   2.319   0.697   0.483  0.0458  0.2318  0.8666
   17UNL     C3 4536   2.432   0.754   0.539 -0.9414  0.2303  0.4093
   17UNL     C4 4537   2.474   0.583   0.427  0.3547 -0.1794  0.6522
   17UNL     C5 4538   2.547   0.477   0.354  0.1447  0.4205 -0.1525
   17UNL     N6 4539   2.344   0.594   0.408 -0.1388 -0.1879  0.5421
   17UNL     N7 4540   2.537   0.681   0.503 -0.1284  0.1374 -0.0530
   17UNL     H8 4541   2.513   0.468   0.251  1.3577 -0.5554 -0.4898
   17UNL     H9 4542   2.656   0.490   0.348  0.2975 -0.1233  1.0399
   17UNL    H10 4543   2.534   0.377   0.397 -1.9149  0.7469  0.0869
   18UNL     H0 4544   3.906   0.178   1.002  0.7526 -0.0490 -0.2970
   18UNL     H1 4545   3.684   0.079   0.864  0.2773  2.4461  2.1622
   18UNL     C2 4546   3.902   0.140   0.901 -0.3518 -0.0300 -0.2787
   18UNL     C3 4547   3.788   0.085   0.835  0.0545 -1.2437  0.0198
   18UNL     C4 4548   3.963   0.091   0.727  0.6193  1.1010  0.4473
   18UNL     C5 4549   4.052   0.089   0.603 -0.7937  0.1619 -0.1110
   18UNL     N6 4550   4.010   0.133   0.835  0.0362 -0.3715  0.0429
   18UNL     N7 4551   3.831   0.048   0.714 -0.3765 -0.7059  0.3289
   18UNL     H8 4552   4.008   0.041   0.515 -1.0428 -1.2232  0.7326
   18UNL     H9 4553   4.150   0.044   0.626 -1.6841 -2.1106 -0.4661
   18UNL    H10 4554   4.073   0.193   0.576 -1.2471  0.0649 -0.8665
    1Zn      Zn 4555   2.682   0.167   1.498  0.1619  0.3039 -0.1417
    2Zn      Zn 4556   0.736   4.683   2.095  0.0864 -0.1156 -0.1101
    3Zn      Zn 4557   0.239   5.011   2.114  0.1213  0.0118 -0.1076
    4Zn      Zn 4558   1.222   5.376   1.499  0.1042 -0.1845 -0.0788
    5Zn      Zn 4559   1.230   4.845   1.793 -0.1209 -0.4820 -0.2241
    6Zn      Zn 4560   0.235   5.543   1.812  0.2110 -0.1413  0.1573
    7UNL     H0 4561   0.280   5.252   2.284  1.1710  0.9125  1.3826
    7UNL     H1 4562   0.286   5.261   2.555 -1.2653  0.4457  0.6280
    7UNL     C2 4563   0.262   5.166   2.347 -0.1383  0.1827  0.0614
    7UNL     C3 4564   0.268   5.177   2.489  0.7622  0.1840  0.3379
    7UNL     C4 4565   0.260   4.984   2.422  0.6369 -0.0624 -0.5347
    7UNL     C5 4566   0.263   4.834   2.429 -0.3110  0.4784 -0.2284
    7UNL     N6 4567   0.251   5.042   2.300 -0.6622 -0.7642 -0.1055
    7UNL     N7 4568   0.255   5.057   2.538  0.1977  0.0772 -0.5049
    7UNL     H8 4569   0.183   4.791   2.367 -2.6010  0.4306  2.5658
    7UNL     H9 4570   0.253   4.789   2.528  0.2876  0.4230 -0.1878
    7UNL    H10 4571   0.364   4.808   2.395  0.9414  2.9143  1.4169
    8UNL     H0 4572   0.766   4.431   2.214 -3.0593 -1.5873  1.5837
    8UNL     H1 4573   0.725   4.189   2.096 -3.3341  0.0823 -0.6028
    8UNL     C2 4574   0.748   4.415   2.108  0.0389  0.0144  0.6991
    8UNL     C3 4575   0.732   4.289   2.055 -0.8915  0.6589  0.9916
    8UNL     C4 4576   0.730   4.435   1.912 -0.2976 -0.0924 -0.5748
    8UNL     C5 4577   0.744   4.496   1.777 -0.2460  0.1916  0.1202
    8UNL     N6 4578   0.740   4.512   2.019  0.2866  0.4210  0.1597
    8UNL     N7 4579   0.733   4.298   1.928 -0.6583 -0.5506  0.1577
    8UNL     H8 4580   0.846   4.524   1.749 -0.5592  0.2883 -0.9848
    8UNL     H9 4581   0.677   4.583   1.775  0.6053  0.8705 -2.0120
    8UNL    H10 4582   0.718   4.431   1.692  2.3986 -0.1682 -0.5210
    9UNL     H0 4583   0.424   5.104   1.899  0.6567  0.7316  1.2413
    9UNL     H1 4584   0.422   5.346   1.770  0.2717  1.7908  1.2284
    9UNL     C2 4585   0.351   5.182   1.917 -0.5004 -0.1023  0.3094
    9UNL     C3 4586   0.358   5.310   1.849 -0.0546  0.4239  0.3955
    9UNL     C4 4587   0.216   5.304   1.998 -0.6529 -0.1020  0.1311
    9UNL     C5 4588   0.094   5.337   2.074 -0.0885 -0.3410 -0.1472
    9UNL     N6 4589   0.260   5.177   2.009 -0.3571 -0.0414 -0.2898
    9UNL     N7 4590   0.277   5.391   1.907  0.2301 -0.1577 -0.7072
    9UNL     H8 4591   0.050   5.434   2.050 -1.7103 -0.4675  1.9420
    9UNL     H9 4592   0.121   5.333   2.180  2.1203  0.9766 -0.6096
    9UNL    H10 4593   0.013   5.264   2.057  0.8466 -1.3870 -0.2541
   10UNL     H0 4594   2.197   0.096   1.569 -0.0087  1.9129  1.9703
   10UNL     H1 4595   2.418   0.174   1.403  0.0147  1.3151  0.2459
   10UNL     C2 4596   2.304   0.090   1.583  0.2577  0.2992 -0.2213
   10UNL     C3 4597   2.411   0.127   1.500  0.6966  0.0726 -0.2831
   10UNL     C4 4598   2.461   0.078   1.690 -0.8913  0.6151  0.3140
   10UNL     C5 4599   2.546   0.066   1.817  0.6394 -0.0363  0.4783
   10UNL     N6 4600   2.336   0.048   1.699 -0.0555  0.4727 -0.2642
   10UNL     N7 4601   2.523   0.117   1.569  0.4163  0.2892 -0.8222
   10UNL     H8 4602   2.526  -0.021   1.881 -0.7702  1.9319  2.8912
   10UNL     H9 4603   2.523   0.146   1.888 -0.2101  0.3543 -0.2162
   10UNL    H10 4604   2.652   0.070   1.790  1.0825  2.4904  2.2541
   11UNL     H0 4605   0.260   4.748   2.063  0.3860  0.6828  0.8990
   11UNL     H1 4606   0.483   4.604   1.990  0.3706  0.2288 -0.5920
   11UNL     C2 4607   0.364   4.776   2.065  0.4444  0.6751 -0.5456
   11UNL     C3 4608   0.475   4.701   2.037 -0.2565  0.1566 -0.5414
   11UNL     C4 4609   0.520   4.892   2.105  0.4805  0.2761  0.8172
   11UNL     C5 4610   0.591   5.004   2.173 -0.3129  0.5866 -0.3426
   11UNL     N6 4611   0.386   4.897   2.107  0.5519  0.0781 -0.4770
   11UNL     N7 4612   0.578   4.779   2.058  0.1758  0.4007 -0.4593
   11UNL     H8 4613   0.581   4.992   2.281 -1.0713  1.3660 -0.3240
   11UNL     H9 4614   0.551   5.104   2.152  2.1828  1.9580  0.9950
   11UNL    H10 4615   0.698   5.015   2.152  0.1484 -0.7368  1.1399
   12UNL     H0 4616   1.409   5.514   1.081  0.7959  0.6519  0.8961
   12UNL     H1 4617   1.406   5.485   1.358  0.6368  0.3520 -0.2275
   12UNL     C2 4618   1.343   5.449   1.136  0.0663 -0.3422 -1.0695
   12UNL     C3 4619   1.345   5.435   1.284 -0.0387  0.1634  0.4412
   12UNL     C4 4620   1.189   5.341   1.191 -0.1552  0.8385  0.0787
   12UNL     C5 4621   1.059   5.267   1.158 -0.2008  0.2371 -0.7936
   12UNL     N6 4622   1.247   5.378   1.075 -0.0913 -0.5022  0.0939
   12UNL     N7 4623   1.234   5.380   1.315  0.2264  0.5617 -0.3271
   12UNL     H8 4624   1.059   5.200   1.071 -1.6199  0.8392 -1.2953
   12UNL     H9 4625   0.976   5.339   1.162  0.1634  0.5913  0.8862
   12UNL    H10 4626   1.046   5.196   1.240  1.0426  1.0602  0.1525
   13UNL     H0 4627   2.886   0.253   1.650  0.5950  0.3565 -2.5228
   13UNL     H1 4628   2.919   0.485   1.794 -1.2773  1.4915  1.7387
   13UNL     C2 4629   2.814   0.334   1.654  0.6758  0.3982 -0.8594
   13UNL     C3 4630   2.837   0.449   1.734  0.5753 -0.0067 -0.0381
   13UNL     C4 4631   2.657   0.451   1.626 -0.4181 -0.1811 -0.2049
   13UNL     C5 4632   2.531   0.495   1.557  0.8653  0.4038 -0.1930
   13UNL     N6 4633   2.702   0.330   1.583 -0.4975 -0.2546 -0.3092
   13UNL     N7 4634   2.737   0.530   1.710  0.4470  0.8399  0.4124
   13UNL     H8 4635   2.446   0.435   1.593  0.9581  1.5183  2.0859
   13UNL     H9 4636   2.500   0.596   1.586 -0.2402  0.1392 -0.3779
   13UNL    H10 4637   2.540   0.484   1.449  0.6512 -0.0797 -0.1654
   14UNL     H0 4638   0.988   4.997   1.808  1.0245 -1.8092 -1.4168
   14UNL     H1 4639   0.754   4.933   1.942 -1.9140 -3.4417  0.2678
   14UNL     C2 4640   0.971   4.915   1.877  0.2980 -0.5038  0.0315
   14UNL     C3 4641   0.851   4.885   1.944  0.2185  0.4889 -0.2549
   14UNL     C4 4642   1.004   4.747   1.966 -0.6334  0.3123 -0.1625
   14UNL     C5 4643   1.076   4.616   1.991 -0.0665 -0.2188 -0.1006
   14UNL     N6 4644   1.070   4.831   1.887 -0.5659  0.0172 -0.9276
   14UNL     N7 4645   0.873   4.768   2.005 -0.4261 -0.3749  0.2827
   14UNL     H8 4646   1.113   4.557   1.906  0.6818 -0.5802  0.4698
   14UNL     H9 4647   1.007   4.553   2.049 -1.4513  0.8881 -0.4795
   14UNL    H10 4648   1.162   4.636   2.055 -0.9565 -0.4744  1.2155
   15UNL     H0 4649   0.958   5.312   1.625  0.1984 -0.2473 -1.4365
   15UNL     H1 4650   0.729   5.465   1.599 -0.4362  3.9281  0.5908
   15UNL     C2 4651   0.950   5.407   1.574  0.3036  0.2344 -0.5786
   15UNL     C3 4652   0.829   5.485   1.562  0.3864 -0.3063 -0.0364
   15UNL     C4 4653   1.000   5.569   1.500  0.7015  0.1044  0.0497
   15UNL     C5 4654   1.091   5.665   1.429 -0.0711  0.3997 -0.3069
   15UNL     N6 4655   1.061   5.453   1.519  0.3495  0.7450 -0.7841
   15UNL     N7 4656   0.861   5.596   1.501 -0.0071 -0.1169 -0.1820
   15UNL     H8 4657   1.159   5.621   1.355 -1.4434 -0.0990 -1.3090
   15UNL     H9 4658   1.160   5.714   1.498 -0.0743 -1.7633  1.3508
   15UNL    H10 4659   1.026   5.742   1.386 -1.4415  1.2897  3.0626
   16UNL     H0 4660   1.271   4.886   1.524 -0.9294 -0.6426  0.0498
   16UNL     H1 4661   1.275   5.118   1.387 -2.0076 -1.8824 -1.5700
   16UNL     C2 4662   1.246   4.984   1.562  0.4426 -0.1685 -0.1971
   16UNL     C3 4663   1.243   5.106   1.490 -0.2213 -0.6433 -0.8121
   16UNL     C4 4664   1.206   5.133   1.683  0.1524  0.1104  0.1313
   16UNL     C5 4665   1.179   5.207   1.811  0.3312  0.0432 -0.0100
   16UNL     N6 4666   1.210   5.002   1.687  0.2122 -0.2027  0.3398
   16UNL     N7 4667   1.215   5.204   1.571 -0.0297 -0.0655 -0.6556
   16UNL     H8 4668   1.181   5.316   1.797 -0.4230  0.1287  0.5010
   16UNL     H9 4669   1.254   5.182   1.887  0.4823  0.3697 -0.0489
   16UNL    H10 4670   1.082   5.177   1.852  0.3962 -1.0613 -0.6292
   17UNL     H0 4671   1.725   0.006   1.664  0.0817  1.0617  0.4109
   17UNL     H1 4672   1.941   0.104   1.817  0.3573  0.3724  0.2734
   17UNL     C2 4673   1.827  -0.029   1.669 -0.1375  0.4039  0.3314
   17UNL     C3 4674   1.928   0.019   1.751  0.2645 -0.1898  1.0040
   17UNL     C4 4675   1.980  -0.142   1.644 -1.7300  0.6726 -0.1271
   17UNL     C5 4676   2.062  -0.236   1.566 -0.2859 -0.0442 -0.6872
   17UNL     N6 4677   1.859  -0.131   1.601 -0.4047 -0.3156  0.4995
   17UNL     N7 4678   2.035  -0.055   1.734  0.1120 -0.2096  0.7854
   17UNL     H8 4679   2.004  -0.326   1.542 -1.6794  0.8090 -0.6314
   17UNL     H9 4680   2.092  -0.187   1.473  0.1330  1.3703  0.1491
   17UNL    H10 4681   2.151  -0.268   1.622 -0.7199 -1.4143 -0.7503
   18UNL     H0 4682   1.493   4.928   2.193 -0.5960 -0.3895  0.6800
   18UNL     H1 4683   1.259   4.844   2.067 -0.2957  0.0816  0.4032
   18UNL     C2 4684   1.475   4.922   2.087  0.1435  0.3238  0.5117
   18UNL     C3 4685   1.353   4.881   2.027 -0.3854 -0.4173 -0.2917
   18UNL     C4 4686   1.501   4.943   1.891  0.6004  0.0504 -0.0453
   18UNL     C5 4687   1.583   4.953   1.770 -0.1076 -0.6719  0.3390
   18UNL     N6 4688   1.565   4.961   2.004 -0.1353 -0.2927 -0.6026
   18UNL     N7 4689   1.372   4.891   1.894  0.0961 -0.6953 -0.1188
   18UNL     H8 4690   1.581   4.854   1.723 -1.8908 -0.9063  0.8136
   18UNL     H9 4691   1.689   4.977   1.782 -0.8941  2.1386  3.1449
   18UNL    H10 4692   1.526   5.016   1.701 -0.4372 -0.3469  0.9029
    1Zn      Zn 4693   0.255   5.030   2.729 -0.4502 -0.0565 -0.1271
    2Zn      Zn 4694   0.258   3.982   3.302 -0.1145 -0.3583  0.0082
    3Zn      Zn 4695   5.642   4.329   3.309 -0.2532  0.0367 -0.0526
    4Zn      Zn 4696   0.745   4.695   2.688  0.4280  0.1459  0.0604
    5Zn      Zn 4697   0.758   4.166   3.012  0.3849 -0.1107  0.0328
    6Zn      Zn 4698   5.647   4.857   3.015 -0.1265  0.1348 -0.2681
    7UNL     H0 4699   5.726   4.547   3.492 -0.1634  0.0972 -0.1581
    7UNL     H1 4700   5.638   4.562   3.763  0.6167 -0.9204  1.3595
    7UNL     C2 4701   5.680   4.473   3.556 -0.0902  0.1822 -0.0081
    7UNL     C3 4702   5.639   4.481   3.691 -0.3048  0.6717 -0.5312
    7UNL     C4 4703   5.616   4.291   3.611  0.5884  0.1938  0.0721
    7UNL     C5 4704   5.588   4.147   3.593 -0.0821  0.5181  0.3595
    7UNL     N6 4705   5.655   4.355   3.501  0.0293  0.0883 -0.8760
    7UNL     N7 4706   5.618   4.360   3.732  0.3380  0.0085  0.0787
    7UNL     H8 4707   5.487   4.131   3.553 -0.3109  1.3614  0.5827
    7UNL     H9 4708   5.586   4.099   3.692 -0.6052  1.7490  0.9681
    7UNL    H10 4709   5.658   4.102   3.522  0.8289  0.3632  1.3201
    8UNL     H0 4710   0.293   3.751   3.395 -0.5876 -0.0317  0.4394
    8UNL     H1 4711   0.330   3.507   3.268 -0.0524  0.9252  2.2447
    8UNL     C2 4712   0.271   3.729   3.291 -0.1168 -0.2503  0.3821
    8UNL     C3 4713   0.288   3.600   3.231  0.2989  0.2653  0.0144
    8UNL     C4 4714   0.239   3.744   3.094 -0.6085 -1.0347 -0.1895
    8UNL     C5 4715   0.210   3.814   2.966  0.0444 -0.0925  0.9340
    8UNL     N6 4716   0.251   3.823   3.205  0.5652  0.3599  0.1332
    8UNL     N7 4717   0.254   3.610   3.105  0.7244  0.0723  0.1769
    8UNL     H8 4718   0.134   3.763   2.907 -0.5594  2.1849 -0.3893
    8UNL     H9 4719   0.304   3.817   2.910 -1.2814  0.6637 -1.3762
    8UNL    H10 4720   0.187   3.922   2.971  0.4712  0.0838 -0.4766
    9UNL     H0 4721   5.842   4.413   3.078  1.1529  1.2640  0.2057
    9UNL     H1 4722   5.833   4.653   2.963 -0.6498 -0.3525 -0.0649
    9UNL     C2 4723   5.773   4.493   3.103 -0.4824 -0.0384  0.0494
    9UNL     C3 4724   5.771   4.622   3.046 -0.9043 -0.1683 -0.1860
    9UNL     C4 4725   5.627   4.599   3.185 -0.3282  0.0199 -0.3065
    9UNL     C5 4726   5.528   4.637   3.290 -0.0370  0.4028  0.9936
    9UNL     N6 4727   5.676   4.477   3.193  0.4268  0.2935 -0.2190
    9UNL     N7 4728   5.676   4.692   3.095 -0.0672 -1.0928  0.0894
    9UNL     H8 4729   5.468   4.722   3.257 -1.0845 -0.5928  0.2289
    9UNL     H9 4730   5.569   4.653   3.390 -0.3325 -2.2239  1.6070
    9UNL    H10 4731   5.458   4.555   3.312  1.3539 -1.0879  0.1563
   10UNL     H0 4732   5.667   4.916   2.733 -0.5803 -0.2786  2.5265
   10UNL     H1 4733   5.903   4.941   2.591  0.0949  0.6283  0.4762
   10UNL     C2 4734   5.767   4.925   2.775  0.6192 -0.8490 -0.0371
   10UNL     C3 4735   5.884   4.940   2.697 -0.2520  0.4076  0.4152
   10UNL     C4 4736   5.918   4.943   2.897 -0.0861  0.0358 -0.1301
   10UNL     C5 4737   5.991   4.941   3.031  0.0614  0.1279  0.6828
   10UNL     N6 4738   5.791   4.916   2.905  0.5104 -0.1017  0.5153
   10UNL     N7 4739   5.984   4.955   2.780 -0.2341  0.0010  0.1229
   10UNL     H8 4740   6.085   4.885   3.020 -0.3386 -0.5226  0.5282
   10UNL     H9 4741   5.933   4.903   3.116  1.4110  0.5944  1.8578
   10UNL    H10 4742   6.022   5.045   3.052  0.1207  0.7437 -2.0330
   11UNL     H0 4743   5.658   4.068   3.192  0.3116 -1.7628  1.1078
   11UNL     H1 4744   5.884   3.894   3.245 -0.2453  0.3181  0.9980
   11UNL     C2 4745   5.755   4.087   3.237  0.5348 -0.0254 -0.0398
   11UNL     C3 4746   5.867   3.999   3.262 -0.0959  0.4631  0.2657
   11UNL     C4 4747   5.906   4.194   3.301  0.0650 -0.3656 -0.3866
   11UNL     C5 4748   5.984   4.311   3.370  0.3438  0.1790  0.8979
   11UNL     N6 4749   5.780   4.217   3.266  0.1313  0.0641  0.2916
   11UNL     N7 4750   5.971   4.073   3.293  0.3305  0.9204  0.7812
   11UNL     H8 4751   6.070   4.269   3.424 -0.5277 -0.8003  1.5621
   11UNL     H9 4752   5.926   4.370   3.442 -0.1113  0.0854  0.6120
   11UNL    H10 4753   6.013   4.382   3.291  0.3932 -0.3999  0.3852
   12UNL     H0 4754   0.881   4.855   2.240 -0.5554 -0.9070 -0.4748
   12UNL     H1 4755   0.900   4.859   2.510 -1.0913 -0.1934 -0.0749
   12UNL     C2 4756   0.831   4.789   2.310 -0.0727  0.2124  0.9534
   12UNL     C3 4757   0.849   4.787   2.448 -0.5061 -0.3373 -0.3988
   12UNL     C4 4758   0.718   4.646   2.389  0.4816 -0.7125 -0.3220
   12UNL     C5 4759   0.588   4.566   2.399  0.1421  0.3586  0.4539
   12UNL     N6 4760   0.747   4.695   2.270 -0.1190  0.0105 -0.5280
   12UNL     N7 4761   0.780   4.694   2.506 -0.2406  1.2343 -0.2646
   12UNL     H8 4762   0.562   4.498   2.317  2.0492  0.0771  0.0374
   12UNL     H9 4763   0.506   4.639   2.400  0.2776  0.5117  0.4770
   12UNL    H10 4764   0.564   4.514   2.492 -2.7772 -0.4780 -0.6413
   13UNL     H0 4765   0.413   5.085   2.930 -0.9900 -0.4134  1.1351
   13UNL     H1 4766   0.446   5.339   3.054  2.0679 -3.1377  1.3388
   13UNL     C2 4767   0.359   5.177   2.912 -0.5279 -0.3448  0.0209
   13UNL     C3 4768   0.379   5.307   2.975  0.9482  0.7979  0.4840
   13UNL     C4 4769   0.219   5.298   2.839  0.2366  0.1688 -0.2145
   13UNL     C5 4770   0.085   5.326   2.779  0.0928  0.4395 -0.0574
   13UNL     N6 4771   0.269   5.182   2.817  0.5537  0.0643  0.5867
   13UNL     N7 4772   0.285   5.389   2.923 -0.6672 -0.0891  0.6680
   13UNL     H8 4773   0.053   5.426   2.809  2.2244  1.4006 -0.7652
   13UNL     H9 4774   0.104   5.337   2.672  3.0476  2.8293  0.5683
   13UNL    H10 4775   0.012   5.246   2.799  0.1336  0.7386  1.4171
   14UNL     H0 4776   0.495   4.298   2.999 -3.7726  2.6935  1.8617
   14UNL     H1 4777   0.273   4.222   3.139  0.0702 -1.8312 -0.6755
   14UNL     C2 4778   0.499   4.225   3.079  0.7415  0.2636 -0.1907
   14UNL     C3 4779   0.376   4.190   3.143  0.6141 -0.1073 -0.0297
   14UNL     C4 4780   0.529   4.070   3.191 -0.0992 -0.4725 -0.2514
   14UNL     C5 4781   0.598   3.949   3.259  0.0116 -0.0002  0.3819
   14UNL     N6 4782   0.601   4.140   3.105  0.5454 -0.2709 -1.0831
   14UNL     N7 4783   0.394   4.088   3.214 -0.1188  0.2505 -0.9049
   14UNL     H8 4784   0.553   3.861   3.211 -1.3117  1.2643 -0.7795
   14UNL     H9 4785   0.582   3.945   3.368  0.1217 -3.5385  0.3714
   14UNL    H10 4786   0.707   3.953   3.248 -0.2189 -0.7917 -3.1853
   15UNL     H0 4787   0.512   4.621   2.810 -3.0739 -0.5632 -1.9056
   15UNL     H1 4788   0.290   4.785   2.849  0.2529  2.6547  2.8493
   15UNL     C2 4789   0.504   4.727   2.788 -0.6426 -0.0848 -0.8428
   15UNL     C3 4790   0.383   4.807   2.800  0.0521 -0.3355  0.8466
   15UNL     C4 4791   0.530   4.906   2.697  0.4978  0.4218  0.2399
   15UNL     C5 4792   0.593   5.011   2.606  0.7192  0.4760 -0.1750
   15UNL     N6 4793   0.597   4.793   2.717 -0.3363  0.0369  0.0521
   15UNL     N7 4794   0.399   4.924   2.749  0.4498 -0.0805  0.3028
   15UNL     H8 4795   0.569   5.113   2.638  1.1392 -0.0392  1.9367
   15UNL     H9 4796   0.550   5.004   2.506  0.3479  1.7652 -0.1196
   15UNL    H10 4797   0.702   4.998   2.596  0.6301 -0.1120 -0.4256
   16UNL     H0 4798   0.824   4.210   2.736  1.2385  0.0599  0.7913
   16UNL     H1 4799   0.808   4.452   2.595 -0.1690  0.1614 -0.1619
   16UNL     C2 4800   0.792   4.307   2.772  0.4371  0.1500 -0.1085
   16UNL     C3 4801   0.780   4.430   2.697 -0.2210 -0.4554 -0.3081
   16UNL     C4 4802   0.745   4.448   2.899 -0.0109 -0.1061 -0.0877
   16UNL     C5 4803   0.692   4.494   3.032 -1.0675  0.0460 -0.3962
   16UNL     N6 4804   0.755   4.317   2.899 -0.3982 -0.3512 -0.0684
   16UNL     N7 4805   0.754   4.523   2.783  0.1876  0.3172  0.0956
   16UNL     H8 4806   0.714   4.601   3.038 -1.2328  0.1107 -0.9323
   16UNL     H9 4807   0.743   4.448   3.118 -2.0303  0.5938  0.4958
   16UNL    H10 4808   0.586   4.486   3.057 -1.1540 -0.7890 -0.9789
   17UNL     H0 4809   5.168   4.872   2.897  0.4950  0.4505 -1.4049
   17UNL     H1 4810   5.398   4.972   3.024 -1.7662  2.9298 -2.0945
   17UNL     C2 4811   5.271   4.839   2.890  0.5256 -0.0562  0.7554
   17UNL     C3 4812   5.384   4.889   2.956 -0.4795  0.6222  0.3020
   17UNL     C4 4813   5.426   4.725   2.846  0.3818  1.0729 -0.3523
   17UNL     C5 4814   5.503   4.627   2.759  0.7191  0.3875 -0.7380
   17UNL     N6 4815   5.294   4.732   2.822 -0.5022  0.0164 -0.6330
   17UNL     N7 4816   5.486   4.818   2.925 -0.6501 -0.4743 -0.2058
   17UNL     H8 4817   5.445   4.537   2.737  2.3867 -1.5075  2.0006
   17UNL     H9 4818   5.555   4.683   2.680 -0.7295  2.2918 -0.4203
   17UNL    H10 4819   5.582   4.579   2.817 -0.9360  0.2399  1.5088
   18UNL     H0 4820   0.995   4.318   3.409 -4.0320  0.8354  0.5569
   18UNL     H1 4821   0.772   4.218   3.307 -0.3386 -0.3836 -0.3605
   18UNL     C2 4822   0.991   4.268   3.314  0.3067  1.0385  0.0586
   18UNL     C3 4823   0.868   4.224   3.259 -0.1042 -0.4696  0.0949
   18UNL     C4 4824   1.023   4.227   3.121  0.1230  0.2988  0.3261
   18UNL     C5 4825   1.084   4.230   2.984  0.7832  0.2703  0.0691
   18UNL     N6 4826   1.098   4.263   3.231  0.6690 -0.0168 -0.2537
   18UNL     N7 4827   0.888   4.202   3.131  0.0261 -0.1498 -0.6245
   18UNL     H8 4828   1.026   4.177   2.907 -1.7239 -1.8901  3.1612
   18UNL     H9 4829   1.190   4.203   2.975  0.5353 -0.4414 -0.8905
   18UNL    H10 4830   1.060   4.331   2.950 -2.3259 -0.2151  0.5403
    1Zn      Zn 4831   5.643   4.341   3.916 -0.0957  0.2017 -0.1473
    2Zn      Zn 4832   5.630   3.304   4.504 -0.1032  0.1034 -0.0265
    3Zn      Zn 4833   5.157   3.662   4.513 -0.1362 -0.1635  0.5021
    4Zn      Zn 4834   0.261   3.990   3.913  0.0562 -0.2006 -0.2142
    5Zn      Zn 4835   0.237   3.461   4.194  0.0993  0.1502  0.1581
    6Zn      Zn 4836   5.142   4.171   4.194  0.1197 -0.1805  0.2937
    7UNL     H0 4837   5.201   3.877   4.651  0.2878 -1.1781 -0.1148
    7UNL     H1 4838   5.191   3.904   4.925 -2.2804  0.3415  0.0481
    7UNL     C2 4839   5.178   3.803   4.726  0.4885 -0.3208  0.8235
    7UNL     C3 4840   5.173   3.814   4.866 -0.6335  0.1414 -0.1769
    7UNL     C4 4841   5.114   3.628   4.804  0.0296 -0.0958  0.0931
    7UNL     C5 4842   5.104   3.476   4.818  0.7260 -0.6595 -0.6294
    7UNL     N6 4843   5.146   3.683   4.689 -0.3198  0.7221  0.5270
    7UNL     N7 4844   5.132   3.701   4.918 -0.1224  0.0536  0.4105
    7UNL     H8 4845   4.999   3.455   4.843  0.8010 -2.0860 -1.4037
    7UNL     H9 4846   5.169   3.440   4.898  0.3232 -0.5599 -0.2543
    7UNL    H10 4847   5.126   3.422   4.725  2.2536 -0.3760 -0.4556
    8UNL     H0 4848   5.717   3.065   4.582 -0.8133  1.1585  0.0601
    8UNL     H1 4849   5.718   2.821   4.454  1.1029 -0.2571 -2.0314
    8UNL     C2 4850   5.667   3.039   4.490 -0.1279 -0.0080 -0.0004
    8UNL     C3 4851   5.666   2.913   4.430 -0.2856 -0.5202 -0.2659
    8UNL     C4 4852   5.594   3.070   4.309  1.1520  0.5185 -0.6861
    8UNL     C5 4853   5.558   3.158   4.189  0.0401 -0.4279 -0.6909
    8UNL     N6 4854   5.613   3.138   4.425  0.2301 -0.2503  0.7602
    8UNL     N7 4855   5.611   2.932   4.313  0.7535 -0.9631  0.0245
    8UNL     H8 4856   5.574   3.109   4.092 -0.2869  1.9888 -2.0426
    8UNL     H9 4857   5.624   3.245   4.185 -1.5150  0.9286  1.3926
    8UNL    H10 4858   5.454   3.191   4.190  0.1826  0.0414  0.2659
    9UNL     H0 4859   5.274   3.701   4.307  0.1478 -0.2723  1.5287
    9UNL     H1 4860   5.323   3.944   4.161 -2.3835  0.2360 -2.4377
    9UNL     C2 4861   5.227   3.798   4.312  0.0550 -0.1518 -0.5359
    9UNL     C3 4862   5.260   3.921   4.246  0.6348  0.0898 -0.0316
    9UNL     C4 4863   5.101   3.940   4.384  0.4015 -0.1615 -0.3528
    9UNL     C5 4864   4.973   3.985   4.455 -0.1300 -0.7668  0.3698
    9UNL     N6 4865   5.150   3.822   4.416 -0.4089  0.6941  0.0220
    9UNL     N7 4866   5.166   4.012   4.285 -0.5438 -0.1105  0.4002
    9UNL     H8 4867   4.895   3.972   4.379 -0.1671 -1.1054  0.4631
    9UNL     H9 4868   4.972   4.093   4.475 -1.0326 -0.3233 -1.8326
    9UNL    H10 4869   4.950   3.921   4.542  2.1833 -1.9854  0.1669
   10UNL     H0 4870   5.167   4.213   3.935 -1.2539  0.2007  2.4837
   10UNL     H1 4871   5.400   4.243   3.783 -0.7622  0.7169  0.1117
   10UNL     C2 4872   5.270   4.226   3.965 -0.3516 -0.1746 -0.2325
   10UNL     C3 4873   5.387   4.246   3.891 -0.4314  0.6165  0.1564
   10UNL     C4 4874   5.423   4.243   4.091 -0.6674 -0.1908  0.1156
   10UNL     C5 4875   5.496   4.251   4.219 -1.0089 -0.1586 -0.6041
   10UNL     N6 4876   5.295   4.222   4.091  0.1631 -0.1660  0.1084
   10UNL     N7 4877   5.485   4.276   3.970 -0.0153  0.4628 -0.2419
   10UNL     H8 4878   5.579   4.179   4.228 -1.8323 -1.0065  0.4848
   10UNL     H9 4879   5.434   4.215   4.302  1.0692  0.1243  1.1878
   10UNL    H10 4880   5.522   4.356   4.233 -0.5248 -0.4403  0.8683
   11UNL     H0 4881   5.171   3.384   4.450  0.3676 -1.1378 -0.4132
   11UNL     H1 4882   5.392   3.228   4.472 -1.0092  0.3466  0.9515
   11UNL     C2 4883   5.272   3.418   4.466 -0.0386 -0.3742  0.5687
   11UNL     C3 4884   5.388   3.336   4.467 -0.2500  0.3447  0.0553
   11UNL     C4 4885   5.418   3.535   4.518  0.5680 -0.4828  0.0794
   11UNL     C5 4886   5.479   3.661   4.577 -0.3780  0.3392  0.1685
   11UNL     N6 4887   5.291   3.544   4.486  0.0931  0.1591 -0.0331
   11UNL     N7 4888   5.484   3.408   4.516  0.3230 -0.1139 -0.0164
   11UNL     H8 4889   5.577   3.631   4.617 -1.5884 -3.0956  0.8811
   11UNL     H9 4890   5.420   3.697   4.662 -1.3005 -2.2656  0.7239
   11UNL    H10 4891   5.489   3.739   4.501 -0.8213 -0.1571 -0.4080
   12UNL     H0 4892   0.456   4.085   3.476 -1.2996  0.7408 -0.9319
   12UNL     H1 4893   0.447   4.087   3.755  1.4162 -0.7205 -0.2654
   12UNL     C2 4894   0.379   4.046   3.541 -0.1371 -0.5537 -0.2784
   12UNL     C3 4895   0.375   4.048   3.684  0.7791  0.0620 -0.0643
   12UNL     C4 4896   0.212   3.956   3.599 -0.0697  0.1198  0.4731
   12UNL     C5 4897   0.085   3.874   3.601 -0.2384 -0.1869  0.2071
   12UNL     N6 4898   0.277   3.984   3.488  0.0647  0.1095 -0.1433
   12UNL     N7 4899   0.267   3.986   3.723  0.5759 -0.6411  0.6160
   12UNL     H8 4900   0.068   3.806   3.517 -1.1117  1.2550 -0.8269
   12UNL     H9 4901  -0.003   3.939   3.587 -0.3849 -0.6842 -1.4431
   12UNL    H10 4902   0.052   3.823   3.693 -0.9370  0.7073  0.4718
   13UNL     H0 4903   5.856   4.430   4.058  0.2718  0.9128  0.4396
   13UNL     H1 4904   5.854   4.648   4.235  0.5434  0.6138  0.2123
   13UNL     C2 4905   5.780   4.506   4.072 -0.0931  0.6786 -0.2156
   13UNL     C3 4906   5.788   4.620   4.155  0.2479 -0.2393  0.7397
   13UNL     C4 4907   5.618   4.615   4.043  0.5630  0.2657  0.2792
   13UNL     C5 4908   5.481   4.652   3.993 -0.1018  0.1181 -0.7251
   13UNL     N6 4909   5.666   4.499   4.008 -0.1264  0.6042  0.6159
   13UNL     N7 4910   5.678   4.683   4.147 -0.0797 -0.5782  0.3427
   13UNL     H8 4911   5.455   4.635   3.887  0.1625 -0.3609 -0.7130
   13UNL     H9 4912   5.406   4.612   4.062  2.5613 -1.5240  1.3891
   13UNL    H10 4913   5.468   4.760   4.010  1.4081  0.1297  0.4731
   14UNL     H0 4914   0.010   3.605   4.236  1.5339  0.2460  1.9884
   14UNL     H1 4915  -0.228   3.528   4.367 -0.5005 -0.8211  0.0083
   14UNL     C2 4916  -0.013   3.515   4.292  0.4042 -0.5944  0.2694
   14UNL     C3 4917  -0.132   3.480   4.353 -0.0668 -0.0713  0.3140
   14UNL     C4 4918   0.016   3.344   4.372  0.5139  0.0979 -0.1688
   14UNL     C5 4919   0.086   3.224   4.428  0.3822  0.4442 -0.1960
   14UNL     N6 4920   0.081   3.423   4.296  0.2139 -0.4500  0.3745
   14UNL     N7 4921  -0.112   3.367   4.407 -0.2637 -0.4549 -0.4758
   14UNL     H8 4922   0.020   3.144   4.464  2.2434 -1.0575  0.0402
   14UNL     H9 4923   0.143   3.260   4.514 -4.1460  0.2962  3.2592
   14UNL    H10 4924   0.153   3.171   4.358 -0.4682 -1.5371  0.4069
   15UNL     H0 4925   0.012   3.942   4.051  0.0990 -0.3732 -0.5317
   15UNL     H1 4926  -0.220   4.094   4.057  0.5352 -0.8530  1.1198
   15UNL     C2 4927  -0.002   4.039   4.007 -0.2277 -0.0009  0.3595
   15UNL     C3 4928  -0.125   4.113   4.010 -0.2068  0.3181  0.0374
   15UNL     C4 4929   0.024   4.191   3.894 -0.2002  0.5649  0.4705
   15UNL     C5 4930   0.105   4.299   3.814 -1.1130  0.9646  0.0746
   15UNL     N6 4931   0.098   4.090   3.937  0.0917  0.0259  0.1663
   15UNL     N7 4932  -0.103   4.220   3.935 -0.0929 -0.2089 -0.5854
   15UNL     H8 4933   0.039   4.384   3.794 -1.1078  1.7122  2.7614
   15UNL     H9 4934   0.117   4.252   3.716 -2.6212  1.1171 -0.2073
   15UNL    H10 4935   0.198   4.332   3.861 -0.5466  0.0158 -0.3418
   16UNL     H0 4936   0.257   3.512   3.917  4.6567  1.5254 -0.7100
   16UNL     H1 4937   0.295   3.741   3.790 -0.5213 -1.2486 -0.3175
   16UNL     C2 4938   0.238   3.608   3.962  0.3142  0.2734  0.5111
   16UNL     C3 4939   0.261   3.732   3.892 -0.7683  0.5383 -0.1990
   16UNL     C4 4940   0.239   3.751   4.095  0.5823  0.4447  0.3901
   16UNL     C5 4941   0.214   3.815   4.228 -0.2318  0.3702 -0.2214
   16UNL     N6 4942   0.218   3.622   4.092 -0.2436 -0.1757 -0.3620
   16UNL     N7 4943   0.254   3.825   3.984 -0.0020  0.1942  0.2563
   16UNL     H8 4944   0.312   3.852   4.261  0.8232 -1.1451 -1.5439
   16UNL     H9 4945   0.182   3.758   4.317  2.0364 -0.1795  0.3078
   16UNL    H10 4946   0.140   3.895   4.220 -1.2495 -0.5696 -0.4964
   17UNL     H0 4947   4.691   4.251   4.026 -0.4109 -0.1666  1.0500
   17UNL     H1 4948   4.910   4.330   4.166  0.2371 -0.3990  0.2777
   17UNL     C2 4949   4.775   4.187   4.052 -0.3399 -0.1525  0.8520
   17UNL     C3 4950   4.889   4.234   4.121  0.5959 -0.4119  0.1373
   17UNL     C4 4951   4.912   4.052   4.032 -0.2922  0.0581 -0.4799
   17UNL     C5 4952   4.982   3.926   3.979 -0.4589 -0.3930  1.2919
   17UNL     N6 4953   4.788   4.072   3.992 -0.4485  0.2033  0.4747
   17UNL     N7 4954   4.984   4.145   4.102  0.1869 -0.1926  0.2050
   17UNL     H8 4955   5.075   3.954   3.928  0.0708 -1.3400  1.7162
   17UNL     H9 4956   5.011   3.861   4.063  1.7982 -0.4821  0.5019
   17UNL    H10 4957   4.920   3.856   3.921  2.4455 -1.6609 -0.4780
   18UNL     H0 4958   0.505   3.578   4.584 -0.2591  1.4526  0.1764
   18UNL     H1 4959   0.274   3.526   4.468  0.4905 -0.2660  1.1507
   18UNL     C2 4960   0.489   3.568   4.477  0.4133  0.2012  0.1736
   18UNL     C3 4961   0.370   3.538   4.419 -0.2772 -0.3221 -0.4151
   18UNL     C4 4962   0.529   3.545   4.295 -0.2969 -0.0013  0.2494
   18UNL     C5 4963   0.607   3.552   4.164 -0.2918 -0.0808  0.5958
   18UNL     N6 4964   0.596   3.566   4.409  0.2955 -0.3512  0.7376
   18UNL     N7 4965   0.392   3.529   4.290 -0.1314  0.3779 -0.1651
   18UNL     H8 4966   0.600   3.647   4.110 -0.1444 -0.5132 -0.2012
   18UNL     H9 4967   0.572   3.478   4.092 -0.2508  2.5761 -2.3830
   18UNL    H10 4968   0.712   3.526   4.184 -0.1551  0.0210  0.0241
    1Zn      Zn 4969   2.698   2.268   0.317  0.1024 -0.2483 -0.0040
    2Zn      Zn 4970   2.679   1.221   0.906 -0.2649 -0.1983 -0.1817
    3Zn      Zn 4971   2.192   1.586   0.914  0.0838 -0.1230  0.2660
    4Zn      Zn 4972   3.186   1.907   0.300  0.0754 -0.1637  0.0675
    5Zn      Zn 4973   3.181   1.392   0.605 -0.0124 -0.1280  0.1246
    6Zn      Zn 4974   2.194   2.099   0.607  0.1241  0.1799  0.2727
    7UNL     H0 4975   2.220   1.803   1.106  0.4085 -0.2137 -0.1126
    7UNL     H1 4976   2.267   1.769   1.371 -0.4299  0.0902  0.8029
    7UNL     C2 4977   2.217   1.707   1.155 -0.3534 -0.4992 -0.7004
    7UNL     C3 4978   2.245   1.695   1.295  0.1815  0.2809  0.4328
    7UNL     C4 4979   2.196   1.520   1.200 -0.9246 -0.4112 -0.2408
    7UNL     C5 4980   2.174   1.370   1.195  0.1086  0.5242  0.2844
    7UNL     N6 4981   2.187   1.596   1.092  0.2260 -0.1445  0.3550
    7UNL     N7 4982   2.215   1.576   1.326  0.1384  1.1527  0.3584
    7UNL     H8 4983   2.248   1.313   1.137 -0.4606 -0.2425  0.2881
    7UNL     H9 4984   2.077   1.340   1.154  0.1796 -0.5853  0.8730
    7UNL    H10 4985   2.162   1.327   1.295 -0.7768 -1.8902 -0.7791
    8UNL     H0 4986   2.662   0.968   1.020  0.1874  0.5035  0.2663
    8UNL     H1 4987   2.692   0.724   0.886 -1.7297 -0.1248 -0.0764
    8UNL     C2 4988   2.681   0.953   0.915 -0.2611 -0.1430  0.2712
    8UNL     C3 4989   2.694   0.825   0.850  0.2421  0.1010  0.5459
    8UNL     C4 4990   2.659   0.981   0.724 -0.2439 -0.1345  1.0322
    8UNL     C5 4991   2.628   1.061   0.601  0.2378  0.2837  0.1449
    8UNL     N6 4992   2.670   1.054   0.831  1.1047 -0.1787 -0.0511
    8UNL     N7 4993   2.680   0.849   0.718 -0.8879  0.1259  0.0262
    8UNL     H8 4994   2.707   1.132   0.575  0.3901  0.1988  0.3737
    8UNL     H9 4995   2.540   1.123   0.620  0.3054 -0.3093  2.7872
    8UNL    H10 4996   2.621   1.002   0.508  0.6103  1.1545 -0.4473
    9UNL     H0 4997   2.377   1.658   0.711  0.6601 -0.4779  1.4007
    9UNL     H1 4998   2.382   1.906   0.578  0.8275  0.7617  0.9213
    9UNL     C2 4999   2.307   1.740   0.717  0.8024 -0.1962 -0.2931
    9UNL     C3 5000   2.309   1.866   0.648 -0.0750 -0.2087 -0.4996
    9UNL     C4 5001   2.156   1.850   0.781 -0.8665  0.1844 -0.0912
    9UNL     C5 5002   2.043   1.901   0.870 -0.3530  0.4171  0.0806
    9UNL     N6 5003   2.218   1.737   0.817  0.3172 -0.3774  0.0017
    9UNL     N7 5004   2.208   1.938   0.691  0.3859  1.1038 -0.2032
    9UNL     H8 5005   1.993   1.817   0.920  2.0821 -1.9418 -1.2010
    9UNL     H9 5006   1.967   1.937   0.800  0.6154  1.5326 -0.4357
    9UNL    H10 5007   2.071   1.981   0.940  0.3084 -1.2732  1.8447
   10UNL     H0 5008   2.221   2.144   0.327  0.7703  0.3937 -2.8080
   10UNL     H1 5009   2.463   2.193   0.187  2.2251  1.1072  0.6205
   10UNL     C2 5010   2.320   2.162   0.366 -0.2213 -0.3604  0.3500
   10UNL     C3 5011   2.438   2.194   0.293  0.1321  0.2609  0.1664
   10UNL     C4 5012   2.467   2.197   0.500  0.4705 -0.6302  0.2949
   10UNL     C5 5013   2.529   2.189   0.638  0.1858  0.7619  0.0665
   10UNL     N6 5014   2.345   2.151   0.496  0.9447 -0.0560  0.3118
   10UNL     N7 5015   2.537   2.209   0.381  0.4489  0.5237 -0.8483
   10UNL     H8 5016   2.541   2.087   0.677 -1.4970  0.0554 -1.1451
   10UNL     H9 5017   2.476   2.246   0.715  0.1989 -1.8971  2.2081
   10UNL    H10 5018   2.634   2.219   0.631  0.7237 -0.9952 -0.0536
   11UNL     H0 5019   2.222   1.337   0.802  0.2159 -0.7952 -0.6647
   11UNL     H1 5020   2.425   1.151   0.827 -0.1348 -0.5724 -0.8674
   11UNL     C2 5021   2.320   1.353   0.844 -0.3010 -0.4608  0.4499
   11UNL     C3 5022   2.422   1.257   0.850  0.3303 -0.8015  0.3033
   11UNL     C4 5023   2.480   1.451   0.895  0.2455 -0.9077 -0.0166
   11UNL     C5 5024   2.557   1.570   0.950  0.4708 -0.8425 -1.5215
   11UNL     N6 5025   2.351   1.474   0.893 -0.3348 -0.2880  0.7270
   11UNL     N7 5026   2.531   1.325   0.887  0.6988  0.7998 -0.1970
   11UNL     H8 5027   2.586   1.557   1.055 -1.3928  2.2735 -0.4821
   11UNL     H9 5028   2.502   1.665   0.949  0.4840 -0.7983  0.0209
   11UNL    H10 5029   2.646   1.590   0.889 -0.5391 -1.7172 -3.3403
   12UNL     H0 5030   5.327   4.804   4.660  0.9503  0.5994  1.4793
   12UNL     H1 5031   5.352   4.786   4.931 -1.8859 -0.4514  2.3200
   12UNL     C2 5032   5.260   4.754   4.728 -0.0499 -0.6421 -0.3322
   12UNL     C3 5033   5.276   4.745   4.865 -0.5726 -0.4002  0.7002
   12UNL     C4 5034   5.114   4.650   4.802 -0.8237  0.7153 -0.2632
   12UNL     C5 5035   4.986   4.573   4.805  0.1183  0.4314 -0.2093
   12UNL     N6 5036   5.158   4.693   4.687  0.4692 -0.4226  0.4007
   12UNL     N7 5037   5.171   4.688   4.920  0.1792 -0.1019  0.5904
   12UNL     H8 5038   4.904   4.643   4.821  0.0968  1.2541 -3.3615
   12UNL     H9 5039   4.987   4.494   4.881 -1.4480  0.4722 -0.1317
   12UNL    H10 5040   4.947   4.531   4.712 -2.3978  0.4682  0.7779
   13UNL     H0 5041   2.898   2.348   0.515 -1.2512 -0.5479 -1.3360
   13UNL     H1 5042   2.893   2.581   0.670  0.6715 -1.2641 -0.3426
   13UNL     C2 5043   2.827   2.429   0.508 -0.5075  0.2556  0.0559
   13UNL     C3 5044   2.826   2.549   0.591  0.1901 -0.1336 -0.3993
   13UNL     C4 5045   2.664   2.531   0.468 -0.0114 -0.1517  0.6666
   13UNL     C5 5046   2.538   2.572   0.394 -0.3103  0.5532 -0.8673
   13UNL     N6 5047   2.724   2.421   0.421  0.2503 -0.6516 -0.5673
   13UNL     N7 5048   2.728   2.620   0.552  0.3455  0.0878  0.1593
   13UNL     H8 5049   2.564   2.612   0.296 -0.8207 -2.0499 -2.1662
   13UNL     H9 5050   2.479   2.482   0.369  1.4417 -1.1217  0.7126
   13UNL    H10 5051   2.486   2.653   0.447 -1.1613  0.0438 -0.8987
   14UNL     H0 5052   2.924   1.491   0.558  0.1492  1.4229  1.3918
   14UNL     H1 5053   2.698   1.422   0.687  2.0951  3.0868  1.0491
   14UNL     C2 5054   2.915   1.424   0.642 -0.5173 -0.3281 -0.0112
   14UNL     C3 5055   2.797   1.384   0.706  1.1793 -0.1816  0.1003
   14UNL     C4 5056   2.951   1.288   0.776  0.0282 -0.2180 -1.1488
   14UNL     C5 5057   3.026   1.175   0.841 -0.7334 -0.4506  0.8576
   14UNL     N6 5058   3.023   1.358   0.690 -0.2396 -0.5695  0.1072
   14UNL     N7 5059   2.817   1.298   0.809 -0.4065 -0.7046  0.2298
   14UNL     H8 5060   3.111   1.204   0.905 -1.2078  0.5204  1.0781
   14UNL     H9 5061   3.073   1.117   0.761  1.2171  4.1560 -1.6950
   14UNL    H10 5062   2.963   1.108   0.901  1.4797 -2.2387  1.2953
   15UNL     H0 5063   2.929   1.827   0.394 -0.3934  0.6852  0.9100
   15UNL     H1 5064   2.699   1.966   0.372  0.0514 -1.2879 -0.7235
   15UNL     C2 5065   2.921   1.927   0.352 -0.2151  0.5876  0.6423
   15UNL     C3 5066   2.800   1.999   0.351 -0.0231 -0.6331 -0.0611
   15UNL     C4 5067   2.963   2.109   0.298 -0.1984 -0.1194 -0.5012
   15UNL     C5 5068   3.043   2.219   0.231  0.2973 -0.7275 -0.9687
   15UNL     N6 5069   3.025   1.997   0.322 -0.1647 -0.6778 -0.5991
   15UNL     N7 5070   2.832   2.131   0.334 -0.2553 -0.3013  0.3191
   15UNL     H8 5071   2.972   2.269   0.165 -2.2727 -2.0217  0.6745
   15UNL     H9 5072   3.131   2.183   0.177  0.5655 -1.2843 -0.1882
   15UNL    H10 5073   3.077   2.291   0.307  0.7473 -0.6003 -1.2885
   16UNL     H0 5074   3.216   1.416   0.311 -0.3337 -0.8619  1.3803
   16UNL     H1 5075   3.193   1.649   0.171 -0.0904  0.5564 -0.0075
   16UNL     C2 5076   3.198   1.515   0.351  0.4624  0.0177 -0.3622
   16UNL     C3 5077   3.197   1.635   0.278  0.2601  0.0047 -0.0853
   16UNL     C4 5078   3.192   1.664   0.478  0.0977  0.1523  0.3574
   16UNL     C5 5079   3.163   1.742   0.609 -0.4390 -0.2334  0.2067
   16UNL     N6 5080   3.206   1.530   0.482  0.4099  0.4763 -0.3224
   16UNL     N7 5081   3.194   1.739   0.360 -0.4307  0.7049 -0.4885
   16UNL     H8 5082   3.153   1.851   0.603 -0.3338 -0.2315  0.0615
   16UNL     H9 5083   3.242   1.724   0.684 -0.3035 -0.7741 -0.0601
   16UNL    H10 5084   3.063   1.710   0.642 -1.5075 -0.1227 -2.6839
   17UNL     H0 5085   1.745   2.152   0.487  0.5780  1.2190  0.4633
   17UNL     H1 5086   1.978   2.233   0.612  2.8035  1.5638 -1.1775
   17UNL     C2 5087   1.844   2.113   0.467 -0.1800 -0.3994 -0.2872
   17UNL     C3 5088   1.958   2.154   0.541  0.0058  0.9532  0.1454
   17UNL     C4 5089   1.990   1.998   0.420 -0.5966  0.2001 -0.3696
   17UNL     C5 5090   2.052   1.876   0.354  0.0073  0.3463 -0.8621
   17UNL     N6 5091   1.859   2.008   0.394 -0.2280  0.5145  0.1606
   17UNL     N7 5092   2.056   2.080   0.498  0.3944  0.0896  0.2953
   17UNL     H8 5093   2.026   1.862   0.248  2.6807  0.8881 -1.6581
   17UNL     H9 5094   2.161   1.874   0.349 -0.0129  0.8311 -1.6100
   17UNL    H10 5095   2.021   1.786   0.408  0.6020 -0.2111 -1.4314
   18UNL     H0 5096   3.450   1.489   1.025  1.9765  1.1406 -0.7372
   18UNL     H1 5097   3.210   1.420   0.895  0.1253  0.1365 -0.8906
   18UNL     C2 5098   3.427   1.480   0.920 -0.3113  0.1397 -0.2217
   18UNL     C3 5099   3.308   1.439   0.854  0.5204 -0.7570 -0.3848
   18UNL     C4 5100   3.458   1.493   0.722 -0.0994  0.3806  0.1574
   18UNL     C5 5101   3.528   1.501   0.593 -0.6266  0.4857  0.5736
   18UNL     N6 5102   3.528   1.509   0.836  0.0110  0.4144  0.1695
   18UNL     N7 5103   3.321   1.448   0.723 -0.5383  0.1171 -0.0788
   18UNL     H8 5104   3.509   1.404   0.547 -1.0434  0.8027  0.0544
   18UNL     H9 5105   3.636   1.518   0.587 -0.3877 -1.4613 -1.6148
   18UNL    H10 5106   3.479   1.565   0.519 -0.8867  0.1153  0.4221
    1Zn      Zn 5107   2.211   1.547   1.507 -0.5513 -0.2231 -0.0428
    2Zn      Zn 5108   2.197   0.514   2.114  0.4422  0.1032 -0.1853
    3Zn      Zn 5109   1.733   0.872   2.095  0.0119 -0.0641  0.4016
    4Zn      Zn 5110   2.713   1.211   1.513 -0.0189  0.0012 -0.0022
    5Zn      Zn 5111   2.704   0.669   1.814  0.0529 -0.3447  0.0293
    6Zn      Zn 5112   1.710   1.384   1.804 -0.0037  0.1772  0.2613
    7UNL     H0 5113   1.809   1.077   2.289 -1.9977  0.5176  1.5131
    7UNL     H1 5114   1.800   1.061   2.558  1.5506 -1.2897 -0.3080
    7UNL     C2 5115   1.765   0.993   2.341 -0.1512 -1.0077  0.7242
    7UNL     C3 5116   1.761   0.996   2.481 -0.0786 -0.2817 -0.3862
    7UNL     C4 5117   1.693   0.826   2.397  0.4162 -0.0876 -0.1055
    7UNL     C5 5118   1.649   0.679   2.395 -0.6397  0.2322 -0.0185
    7UNL     N6 5119   1.716   0.891   2.282 -0.1632  0.5488  0.1333
    7UNL     N7 5120   1.704   0.885   2.519  0.5790 -0.2884 -0.2227
    7UNL     H8 5121   1.666   0.629   2.299  1.3460  2.4370 -0.9147
    7UNL     H9 5122   1.545   0.666   2.426 -0.9283 -0.5167 -1.2554
    7UNL    H10 5123   1.700   0.619   2.472  1.6974 -1.5409 -2.7318
    8UNL     H0 5124   2.230   0.245   2.230 -0.7068 -0.8828  0.2091
    8UNL     H1 5125   2.212   0.006   2.082  1.2551 -0.3103 -2.7848
    8UNL     C2 5126   2.216   0.235   2.124 -0.4621  0.9992 -0.0291
    8UNL     C3 5127   2.205   0.109   2.051 -0.0872  0.4955 -0.0508
    8UNL     C4 5128   2.184   0.276   1.931  0.0822  0.5272  0.0767
    8UNL     C5 5129   2.163   0.346   1.800  0.4481  0.2741 -0.6391
    8UNL     N6 5130   2.201   0.341   2.047  0.3682 -0.2458  1.1960
    8UNL     N7 5131   2.185   0.133   1.926 -0.6057  0.0010 -0.1554
    8UNL     H8 5132   2.129   0.284   1.716  0.2915  0.4266 -0.6895
    8UNL     H9 5133   2.261   0.386   1.768 -0.1170  0.2748 -2.4793
    8UNL    H10 5134   2.085   0.423   1.806 -1.9409 -2.0759  0.6268
    9UNL     H0 5135   1.917   0.958   1.945  0.4592 -0.4476 -2.0550
    9UNL     H1 5136   1.910   1.178   1.780  1.4213 -3.0469  0.7435
    9UNL     C2 5137   1.841   1.034   1.936  0.1254 -0.4724  0.1441
    9UNL     C3 5138   1.842   1.158   1.862 -0.6421  0.4295  0.0725
    9UNL     C4 5139   1.687   1.149   1.991  0.5810  0.4088 -0.2576
    9UNL     C5 5140   1.545   1.165   2.053 -0.4719 -0.2757  0.5964
    9UNL     N6 5141   1.743   1.034   2.022 -0.3738  0.1292  0.3548
    9UNL     N7 5142   1.744   1.232   1.899  0.4660  0.0640  0.1457
    9UNL     H8 5143   1.486   1.074   2.039  2.6685 -1.9947 -3.6257
    9UNL     H9 5144   1.477   1.233   2.000 -1.0386 -2.9544 -2.4014
    9UNL    H10 5145   1.554   1.192   2.159  0.4530  0.8760  0.2550
   10UNL     H0 5146   1.734   1.433   1.543 -0.8864  0.5112  2.9886
   10UNL     H1 5147   1.952   1.493   1.391 -0.0955  0.0717  0.0505
   10UNL     C2 5148   1.834   1.457   1.577  0.7408 -0.3254 -0.6644
   10UNL     C3 5149   1.947   1.483   1.498 -0.3165 -0.2185  0.0146
   10UNL     C4 5150   1.986   1.458   1.693 -0.2662 -0.2117 -0.0534
   10UNL     C5 5151   2.056   1.454   1.821  0.1033  0.1746 -0.7432
   10UNL     N6 5152   1.858   1.438   1.705  0.1682  0.0909 -0.4253
   10UNL     N7 5153   2.052   1.491   1.575 -0.5233  0.9271 -0.1008
   10UNL     H8 5154   2.146   1.394   1.803 -1.1218 -2.2807  0.7971
   10UNL     H9 5155   2.000   1.415   1.906 -0.4499  1.2553 -0.5910
   10UNL    H10 5156   2.096   1.554   1.842 -1.1475  0.2650  1.4925
   11UNL     H0 5157   1.740   0.620   1.972 -0.1294  0.8389 -0.8699
   11UNL     H1 5158   1.963   0.453   1.984 -0.8569 -0.2284  1.5411
   11UNL     C2 5159   1.838   0.634   2.014 -0.2374 -0.5637 -0.0571
   11UNL     C3 5160   1.951   0.556   2.014  0.5938  0.4576 -0.0749
   11UNL     C4 5161   1.984   0.727   2.114 -1.0893  0.2940 -0.0646
   11UNL     C5 5162   2.055   0.842   2.179 -0.2423  0.2728 -0.1840
   11UNL     N6 5163   1.863   0.752   2.070 -0.0513  0.5485 -0.1442
   11UNL     N7 5164   2.048   0.607   2.087 -0.3857 -0.7098 -0.0387
   11UNL     H8 5165   2.156   0.823   2.218  0.1367 -0.4474 -1.4360
   11UNL     H9 5166   2.001   0.875   2.268  0.2440 -0.0928  0.2546
   11UNL    H10 5167   2.061   0.927   2.110  1.1243  2.6737  2.6717
   12UNL     H0 5168   2.872   1.299   1.056 -2.4968  1.2307 -1.9791
   12UNL     H1 5169   2.902   1.330   1.335  0.3274 -1.7072  0.9767
   12UNL     C2 5170   2.808   1.273   1.139 -0.2758  0.3788 -0.4360
   12UNL     C3 5171   2.822   1.284   1.278 -0.4305  0.4235  0.1904
   12UNL     C4 5172   2.653   1.180   1.218 -0.0165  0.1973  0.1515
   12UNL     C5 5173   2.525   1.108   1.225 -0.0312  0.0600 -0.1023
   12UNL     N6 5174   2.704   1.204   1.096  0.4613  0.4968  0.4342
   12UNL     N7 5175   2.722   1.221   1.331 -0.4105 -0.0322 -0.5538
   12UNL     H8 5176   2.491   1.065   1.130 -0.2430 -2.4925  1.0711
   12UNL     H9 5177   2.445   1.172   1.265 -0.1828 -1.9705  3.1446
   12UNL    H10 5178   2.541   1.020   1.288  0.0922  0.5645  0.5800
   13UNL     H0 5179   2.435   1.648   1.692  2.0250  1.4721 -3.1312
   13UNL     H1 5180   2.413   1.885   1.827  1.1107 -1.1156 -0.2094
   13UNL     C2 5181   2.348   1.714   1.691  0.3733 -0.3639  0.4447
   13UNL     C3 5182   2.340   1.839   1.761  0.3900 -0.5566  0.1876
   13UNL     C4 5183   2.175   1.804   1.643  0.2133  0.0668  0.2580
   13UNL     C5 5184   2.034   1.813   1.590  0.7557  0.3699  0.1831
   13UNL     N6 5185   2.240   1.690   1.618 -0.4887  0.0183 -0.1316
   13UNL     N7 5186   2.229   1.901   1.722 -0.1178  0.1006 -0.3182
   13UNL     H8 5187   2.021   1.793   1.483  0.4701 -1.9084  0.5822
   13UNL     H9 5188   1.971   1.744   1.649 -0.5678  2.4228  1.2939
   13UNL    H10 5189   1.997   1.913   1.615 -1.4944 -0.4436  0.2886
   14UNL     H0 5190   2.445   0.829   1.836  0.4048 -0.2136 -0.8380
   14UNL     H1 5191   2.218   0.741   1.959 -0.6671 -1.3879  0.4217
   14UNL     C2 5192   2.434   0.735   1.890  0.0284  0.5293  0.4231
   14UNL     C3 5193   2.316   0.695   1.956 -0.2708 -0.5224 -0.7142
   14UNL     C4 5194   2.481   0.565   1.975 -0.8766 -0.4468 -0.5685
   14UNL     C5 5195   2.567   0.437   2.006  0.2874 -0.2873 -0.0326
   14UNL     N6 5196   2.538   0.654   1.896  0.5159  0.7520  0.4521
   14UNL     N7 5197   2.344   0.578   2.015  0.6281 -0.1401 -0.0305
   14UNL     H8 5198   2.624   0.414   1.916 -1.1466  0.6300 -1.2178
   14UNL     H9 5199   2.497   0.356   2.031 -0.4397  0.7086  1.3130
   14UNL    H10 5200   2.625   0.458   2.097  0.1325 -1.3125  0.3110
   15UNL     H0 5201   2.473   1.140   1.561  0.7167  0.7225  1.0446
   15UNL     H1 5202   2.227   1.310   1.565 -0.7034  2.7214  2.5715
   15UNL     C2 5203   2.456   1.247   1.551  0.1873  0.6531  1.1577
   15UNL     C3 5204   2.333   1.326   1.550 -0.5728  0.2219  0.2992
   15UNL     C4 5205   2.501   1.435   1.519  0.2976 -0.1578 -0.1514
   15UNL     C5 5206   2.585   1.544   1.471  1.1538  0.2022 -0.7854
   15UNL     N6 5207   2.561   1.317   1.533  0.2984  0.2783 -0.3312
   15UNL     N7 5208   2.368   1.448   1.518  0.0230 -0.0036  0.3892
   15UNL     H8 5209   2.530   1.631   1.433 -0.9212 -1.0297 -0.7263
   15UNL     H9 5210   2.642   1.516   1.381  0.0966 -0.7303 -1.1979
   15UNL    H10 5211   2.653   1.577   1.550 -0.0171 -0.4794  0.5604
   16UNL     H0 5212   2.692   0.723   1.526 -1.3982 -1.3962  1.1717
   16UNL     H1 5213   2.689   0.973   1.401  1.1566  1.5466  1.1755
   16UNL     C2 5214   2.694   0.821   1.571 -0.2222 -0.6426 -0.4381
   16UNL     C3 5215   2.685   0.948   1.505 -0.6356 -0.0338  0.7691
   16UNL     C4 5216   2.718   0.964   1.705 -0.2115  0.4581 -0.0718
   16UNL     C5 5217   2.747   1.024   1.835  0.0064  0.0875 -0.2624
   16UNL     N6 5218   2.697   0.830   1.704  0.9332 -0.4408 -0.4740
   16UNL     N7 5219   2.709   1.043   1.591  0.2389  0.3702  0.2261
   16UNL     H8 5220   2.706   1.125   1.850 -0.8641  0.0499 -2.0555
   16UNL     H9 5221   2.855   1.036   1.847 -0.4304  1.7924  2.9003
   16UNL    H10 5222   2.727   0.960   1.921  1.6467  0.0795  0.1484
   17UNL     H0 5223   1.251   1.429   1.675  0.9076  1.4106 -0.6832
   17UNL     H1 5224   1.469   1.471   1.834  0.1552  0.3661 -0.2411
   17UNL     C2 5225   1.347   1.379   1.672  0.4646  0.5092 -0.2220
   17UNL     C3 5226   1.456   1.405   1.749 -0.2813  0.1502 -0.0123
   17UNL     C4 5227   1.502   1.278   1.601  0.3052  0.0491  0.6209
   17UNL     C5 5228   1.582   1.177   1.525 -0.4701  0.0278 -0.3641
   17UNL     N6 5229   1.371   1.290   1.577 -0.1540 -0.8015 -0.3774
   17UNL     N7 5230   1.560   1.334   1.714  0.3599  0.1313  0.6799
   17UNL     H8 5231   1.571   1.177   1.416  0.8089 -1.5999 -0.5372
   17UNL     H9 5232   1.688   1.202   1.543 -0.2966  0.7539 -2.2074
   17UNL    H10 5233   1.567   1.075   1.562  0.9828 -1.1615 -2.7678
   18UNL     H0 5234   2.927   0.793   2.215 -0.8368  0.4354  0.5599
   18UNL     H1 5235   2.718   0.702   2.069  0.7316 -2.3109 -0.5474
   18UNL     C2 5236   2.931   0.778   2.108  0.4951 -0.4282  0.7029
   18UNL     C3 5237   2.816   0.737   2.038  0.1779 -0.3214 -0.2037
   18UNL     C4 5238   2.987   0.746   1.924 -0.1994 -0.2679 -0.5073
   18UNL     C5 5239   3.069   0.726   1.804  0.8337  0.0648  0.3141
   18UNL     N6 5240   3.041   0.796   2.033  0.8090  0.1607  0.1934
   18UNL     N7 5241   2.853   0.713   1.912 -0.8101  0.6727 -0.8125
   18UNL     H8 5242   3.011   0.729   1.711 -0.7593  1.8530  1.2878
   18UNL     H9 5243   3.129   0.637   1.822  0.0479 -0.2203  1.6827
   18UNL    H10 5244   3.139   0.811   1.801 -1.0980  1.7392  0.0618
    1Zn      Zn 5245   1.708   0.869   2.702 -0.0156  0.3259  0.2880
    2Zn      Zn 5246   5.649   5.372   3.310  0.1849  0.0957  0.0459
    3Zn      Zn 5247   1.227   0.167   3.281  0.0439  0.1246  0.2184
    4Zn      Zn 5248   2.192   0.532   2.720 -0.0319  0.2035  0.1782
    5Zn      Zn 5249   0.250   5.547   3.004 -0.1211  0.3481 -0.4005
    6Zn      Zn 5250   1.220   0.707   3.000  0.1237  0.1199 -0.1183
    7UNL     H0 5251   1.226   0.416   3.456 -1.0567 -0.3697  0.0701
    7UNL     H1 5252   1.258   0.418   3.724 -0.4273  0.0610 -0.4387
    7UNL     C2 5253   1.232   0.328   3.519 -0.0796  0.0142  0.5228
    7UNL     C3 5254   1.248   0.330   3.660  0.5824 -0.4979  0.1444
    7UNL     C4 5255   1.226   0.140   3.582 -0.4830  0.1709 -0.4271
    7UNL     C5 5256   1.213  -0.010   3.587 -0.6925  0.0807  0.2642
    7UNL     N6 5257   1.219   0.208   3.468 -0.1408  0.5521  0.1631
    7UNL     N7 5258   1.242   0.207   3.701 -0.0453 -0.5624 -0.1914
    7UNL     H8 5259   1.109  -0.043   3.595 -1.1507  1.4678  0.2189
    7UNL     H9 5260   1.254  -0.043   3.684 -1.3380  0.4097  0.6570
    7UNL    H10 5261   1.270  -0.066   3.512 -0.8517  0.0830  0.1411
    8UNL     H0 5262   5.721   5.146   3.414 -1.3793 -2.2241  1.0472
    8UNL     H1 5263   5.687   4.895   3.314 -0.3333  0.2173  0.2798
    8UNL     C2 5264   5.691   5.117   3.314 -0.5539  0.0246  0.0904
    8UNL     C3 5265   5.675   4.989   3.261  0.4741  0.0646 -0.1778
    8UNL     C4 5266   5.654   5.132   3.123 -0.4982  0.3490  0.0383
    8UNL     C5 5267   5.611   5.207   2.999  0.0363 -0.0353 -0.4295
    8UNL     N6 5268   5.652   5.208   3.230  0.0653  0.6565 -0.4959
    8UNL     N7 5269   5.647   4.999   3.131  0.4951  0.0812 -0.0023
    8UNL     H8 5270   5.567   5.142   2.923 -0.4222 -0.5084  0.2300
    8UNL     H9 5271   5.706   5.244   2.957 -1.2325  1.7221 -1.8830
    8UNL    H10 5272   5.544   5.292   3.016  0.9372  0.5202  0.5563
    9UNL     H0 5273   1.406   0.259   3.092  1.3628  0.6931 -0.1136
    9UNL     H1 5274   1.430   0.532   3.027 -1.2268  1.0720 -1.7022
    9UNL     C2 5275   1.336   0.339   3.114  0.3186 -0.2975  0.2981
    9UNL     C3 5276   1.347   0.475   3.069 -0.0804  0.5139 -0.0956
    9UNL     C4 5277   1.165   0.443   3.146 -1.0823  0.3965 -0.2622
    9UNL     C5 5278   1.039   0.479   3.219 -0.1701 -0.0505 -0.2203
    9UNL     N6 5279   1.228   0.328   3.187  0.1208  0.1089  0.1064
    9UNL     N7 5280   1.237   0.544   3.086  0.2777 -0.3615  0.2229
    9UNL     H8 5281   0.949   0.433   3.178 -0.2238 -0.6651  0.5667
    9UNL     H9 5282   1.011   0.585   3.207 -0.7435 -0.3663 -1.9139
    9UNL    H10 5283   1.054   0.456   3.326 -0.9616  0.3318 -0.0224
   10UNL     H0 5284   1.240   0.748   2.717  0.1641 -0.1307 -0.6779
   10UNL     H1 5285   1.457   0.864   2.592 -1.5045 -0.0277 -0.5356
   10UNL     C2 5286   1.335   0.774   2.763  0.1408 -0.4427 -0.4450
   10UNL     C3 5287   1.447   0.831   2.695  0.5759 -0.5291 -0.4515
   10UNL     C4 5288   1.491   0.780   2.887  0.3102  0.4492  0.2691
   10UNL     C5 5289   1.574   0.766   3.018 -0.0229  0.0212 -0.6097
   10UNL     N6 5290   1.357   0.755   2.892 -0.3212  0.5326  0.2015
   10UNL     N7 5291   1.549   0.823   2.772 -0.4941 -0.3931  0.3131
   10UNL     H8 5292   1.556   0.681   3.085  1.4846 -0.8422 -1.2456
   10UNL     H9 5293   1.571   0.858   3.079 -0.6731 -0.4431  0.0787
   10UNL    H10 5294   1.680   0.744   3.001  0.1224  0.0110  0.2698
   11UNL     H0 5295   5.173   5.448   3.202  0.8420 -0.2391 -1.6000
   11UNL     H1 5296   5.398   5.286   3.203  0.7547  0.6720 -0.7954
   11UNL     C2 5297   5.272   5.478   3.232  0.3698  0.0803 -0.2644
   11UNL     C3 5298   5.384   5.388   3.235  0.6661  0.3407  0.2518
   11UNL     C4 5299   5.430   5.587   3.292 -0.0597 -0.7096  0.6614
   11UNL     C5 5300   5.517   5.708   3.325  0.7562  0.4180  0.6523
   11UNL     N6 5301   5.301   5.599   3.276 -0.4833  0.3307 -0.4224
   11UNL     N7 5302   5.485   5.461   3.283 -0.1660  0.6670  0.0461
   11UNL     H8 5303   5.609   5.676   3.375  2.4827  0.2766 -2.3912
   11UNL     H9 5304   5.456   5.782   3.379 -1.6072  0.2564 -1.5793
   11UNL    H10 5305   5.545   5.757   3.232 -1.9512  0.7110 -0.0934
   12UNL     H0 5306   2.410   0.561   2.276  0.7539 -2.2076  0.7758
   12UNL     H1 5307   2.407   0.635   2.530  0.4762  1.6111 -1.6759
   12UNL     C2 5308   2.328   0.549   2.344 -0.2270  0.4118  0.1861
   12UNL     C3 5309   2.326   0.585   2.479  0.1453 -0.2336  0.5096
   12UNL     C4 5310   2.154   0.502   2.418 -0.5264 -0.3732 -0.3397
   12UNL     C5 5311   2.021   0.436   2.426  0.1581  0.1410  0.2930
   12UNL     N6 5312   2.210   0.501   2.304  0.5606 -0.5608  0.2919
   12UNL     N7 5313   2.216   0.551   2.536  0.2220  0.2316 -0.1306
   12UNL     H8 5314   1.958   0.484   2.351 -1.1104 -0.8170  0.7034
   12UNL     H9 5315   1.976   0.456   2.524  1.1385  0.2508  0.7323
   12UNL    H10 5316   2.024   0.329   2.399  0.5634  0.1856  0.1560
   13UNL     H0 5317   1.881   0.942   2.924  1.6846  0.3740  0.9232
   13UNL     H1 5318   1.869   1.182   3.064  1.8498 -0.6706 -0.9068
   13UNL     C2 5319   1.822   1.030   2.901  0.1509 -0.6041  0.9864
   13UNL     C3 5320   1.818   1.149   2.975 -0.1926 -0.3411  0.0903
   13UNL     C4 5321   1.679   1.144   2.833  0.6222 -0.2781  0.3165
   13UNL     C5 5322   1.555   1.181   2.754 -0.1496 -0.1085 -0.0572
   13UNL     N6 5323   1.737   1.034   2.798  0.1923  0.2452 -0.5315
   13UNL     N7 5324   1.727   1.228   2.929 -0.0542  0.2426 -0.6050
   13UNL     H8 5325   1.566   1.169   2.645  1.5808 -0.0296  0.0739
   13UNL     H9 5326   1.470   1.118   2.782 -0.3055  0.2124  0.1998
   13UNL    H10 5327   1.532   1.286   2.775 -0.1292  0.2218 -1.5712
   14UNL     H0 5328   1.946   0.072   2.985  4.0332 -2.0682 -1.4852
   14UNL     H1 5329   1.722  -0.048   3.123  0.0332  0.1162 -2.3256
   14UNL     C2 5330   1.945   0.000   3.066  0.5159 -0.2889  0.3133
   14UNL     C3 5331   1.829  -0.056   3.137 -0.1972  0.2548 -0.0487
   14UNL     C4 5332   2.014  -0.120   3.196 -0.1181  0.4507  0.2336
   14UNL     C5 5333   2.105  -0.230   3.251  0.0091 -0.8080 -0.5618
   14UNL     N6 5334   2.062  -0.033   3.106 -0.4429 -0.2682 -0.4687
   14UNL     N7 5335   1.887  -0.123   3.233 -0.0590 -0.4050  0.6180
   14UNL     H8 5336   2.105  -0.328   3.203 -1.4041 -0.7324 -0.7650
   14UNL     H9 5337   2.069  -0.235   3.355  0.4667  1.8940 -0.1828
   14UNL    H10 5338   2.208  -0.193   3.253 -0.4095  0.5584 -2.0426
   15UNL     H0 5339   1.914   0.452   2.831  0.1685  0.3890  0.5970
   15UNL     H1 5340   1.703   0.610   2.789 -0.2135 -0.1146  1.1844
   15UNL     C2 5341   1.923   0.553   2.792  0.2595  0.2478  0.2423
   15UNL     C3 5342   1.807   0.638   2.778 -0.1571 -0.7704 -0.0805
   15UNL     C4 5343   1.972   0.721   2.704  0.4292 -0.6469 -0.8411
   15UNL     C5 5344   2.065   0.834   2.666  0.3527  0.6257  0.5761
   15UNL     N6 5345   2.025   0.608   2.742 -0.6034 -0.7270 -0.5846
   15UNL     N7 5346   1.843   0.753   2.736 -0.2834 -0.4086 -0.2290
   15UNL     H8 5347   2.022   0.930   2.698 -2.4306  0.0998 -1.2166
   15UNL     H9 5348   2.091   0.839   2.560 -0.5792 -0.4738  0.2746
   15UNL    H10 5349   2.159   0.821   2.720  0.0275  1.0912  1.2750
   16UNL     H0 5350   2.294   0.047   2.700  0.5347 -0.3251 -0.6023
   16UNL     H1 5351   2.257   0.298   2.584 -3.1370  1.1253 -0.1404
   16UNL     C2 5352   2.251   0.136   2.745  0.3857 -0.5144 -0.3708
   16UNL     C3 5353   2.230   0.263   2.683 -0.2753  0.3104  0.4536
   16UNL     C4 5354   2.179   0.267   2.879 -0.2963 -0.0641 -0.2823
   16UNL     C5 5355   2.140   0.317   3.016 -0.0351 -0.1098  0.4886
   16UNL     N6 5356   2.202   0.135   2.869 -0.5797  0.2067  0.9617
   16UNL     N7 5357   2.191   0.350   2.770  0.3307  0.2730 -0.0480
   16UNL     H8 5358   2.077   0.407   3.006 -3.8144 -2.5989 -0.0327
   16UNL     H9 5359   2.233   0.345   3.067  0.9909  0.8270 -1.7898
   16UNL    H10 5360   2.077   0.251   3.076  0.7021 -0.8314  0.4780
   17UNL     H0 5361   0.776   0.784   2.795  0.3341  2.9350  3.8030
   17UNL     H1 5362   0.965   0.860   2.986 -1.2277  0.5094  0.9426
   17UNL     C2 5363   0.867   0.729   2.818  0.0072  0.4352  0.0236
   17UNL     C3 5364   0.961   0.778   2.916 -0.2993  0.4392  0.9596
   17UNL     C4 5365   1.015   0.596   2.835 -0.4018  0.2143 -0.7934
   17UNL     C5 5366   1.108   0.490   2.782  0.3370  0.1488 -0.1133
   17UNL     N6 5367   0.893   0.604   2.774 -0.0450  0.0382 -0.0649
   17UNL     N7 5368   1.060   0.692   2.924  0.1245 -0.1023 -0.2956
   17UNL     H8 5369   1.116   0.495   2.673  1.0599 -2.7302 -0.2909
   17UNL     H9 5370   1.210   0.501   2.821 -0.0135  1.7086  0.4233
   17UNL    H10 5371   1.077   0.386   2.798 -0.8460 -0.1071 -3.4007
   18UNL     H0 5372   2.450   0.147   3.410  1.0887 -1.3362 -0.2124
   18UNL     H1 5373   2.225   0.063   3.282 -1.1674 -1.9389 -1.3522
   18UNL     C2 5374   2.441   0.123   3.304  0.3444  0.2218 -0.5348
   18UNL     C3 5375   2.323   0.074   3.240 -0.8125 -0.3225 -0.1685
   18UNL     C4 5376   2.497   0.074   3.120  0.1619 -0.5662 -0.4980
   18UNL     C5 5377   2.585   0.091   3.005 -1.2108  0.0871  1.3551
   18UNL     N6 5378   2.551   0.112   3.234  0.5123 -0.5658  0.0804
   18UNL     N7 5379   2.357   0.048   3.117 -0.0158 -0.6455 -0.0292
   18UNL     H8 5380   2.537   0.030   2.928 -0.2359 -0.2750  1.0236
   18UNL     H9 5381   2.685   0.047   3.018 -0.9520  0.4487  0.6692
   18UNL    H10 5382   2.598   0.193   2.965  0.2093 -0.8308 -0.7003
    1Zn      Zn 5383   1.227   0.186   3.884 -0.1398 -0.0873  0.1144
    2Zn      Zn 5384   5.146   4.688   4.494  0.1001  0.1383 -0.0995
    3Zn      Zn 5385   4.650   5.029   4.524  0.1837  0.2447 -0.0880
    4Zn      Zn 5386   5.642   5.361   3.917  0.0048 -0.0302  0.1418
    5Zn      Zn 5387   5.654   4.852   4.223  0.3523  0.0123 -0.1858
    6Zn      Zn 5388   4.674   5.538   4.201 -0.1551 -0.3151  0.1624
    7UNL     H0 5389   4.692   5.264   4.683  4.3033  0.4883  2.0699
    7UNL     H1 5390   4.680   5.276   4.955  1.3566  0.6788 -1.0577
    7UNL     C2 5391   4.669   5.182   4.750 -0.2838 -0.2318  0.0372
    7UNL     C3 5392   4.670   5.189   4.892 -0.2677 -0.0709  0.1776
    7UNL     C4 5393   4.646   5.002   4.822 -0.1800 -0.6189  0.1027
    7UNL     C5 5394   4.655   4.845   4.829 -0.0159 -0.4294  0.4405
    7UNL     N6 5395   4.648   5.061   4.702  0.2840  0.6489 -0.2843
    7UNL     N7 5396   4.657   5.069   4.937 -0.3908  0.4979 -0.7975
    7UNL     H8 5397   4.660   4.790   4.734  0.2136  1.3332 -0.6039
    7UNL     H9 5398   4.586   4.804   4.904 -3.3668  1.6714 -1.2477
    7UNL    H10 5399   4.752   4.835   4.880  1.2662  1.8006 -1.3855
    8UNL     H0 5400   5.188   4.454   4.596 -2.0699  2.0140  0.0849
    8UNL     H1 5401   5.185   4.202   4.474  1.2106 -0.8140 -0.5753
    8UNL     C2 5402   5.156   4.427   4.496 -0.3122  0.0844 -0.0264
    8UNL     C3 5403   5.159   4.298   4.432  0.5624 -0.5332  0.4299
    8UNL     C4 5404   5.142   4.453   4.302  0.8971  0.4020  0.0813
    8UNL     C5 5405   5.111   4.523   4.168 -0.8434  0.0634 -0.1161
    8UNL     N6 5406   5.127   4.522   4.413 -0.6550 -0.2491 -0.0934
    8UNL     N7 5407   5.148   4.316   4.301  0.5014  0.0379 -0.3887
    8UNL     H8 5408   5.169   4.478   4.087 -1.6933  0.8245 -1.1781
    8UNL     H9 5409   5.151   4.625   4.159  0.3185 -0.2459  1.2560
    8UNL    H10 5410   5.003   4.513   4.148 -0.6361 -0.4665 -1.0323
    9UNL     H0 5411   4.878   5.138   4.384 -0.9204 -0.9964  1.3040
    9UNL     H1 5412   4.877   5.372   4.230  0.6216 -0.4978  1.0555
    9UNL     C2 5413   4.802   5.215   4.377 -0.0673 -0.2133  0.0205
    9UNL     C3 5414   4.801   5.330   4.295 -0.3727 -0.2517  0.0726
    9UNL     C4 5415   4.627   5.295   4.393  0.4162 -0.1513  0.3396
    9UNL     C5 5416   4.484   5.321   4.445  0.5588 -0.4042 -0.0145
    9UNL     N6 5417   4.686   5.183   4.425  0.3845  0.7312  0.5842
    9UNL     N7 5418   4.686   5.386   4.305  0.5412 -0.1977  0.4831
    9UNL     H8 5419   4.417   5.260   4.385 -1.6879  1.4531  0.4627
    9UNL     H9 5420   4.451   5.425   4.432 -0.4125 -0.6260  0.5800
    9UNL    H10 5421   4.467   5.310   4.553  3.1991  1.2978  0.6968
   10UNL     H0 5422   0.772   0.015   3.918 -1.1454  3.5067 -1.2055
   10UNL     H1 5423   0.992   0.099   3.777  2.6639 -1.6844 -0.0706
   10UNL     C2 5424   0.868   0.040   3.962 -0.1889 -0.6274 -0.5819
   10UNL     C3 5425   0.978   0.085   3.883 -0.3542  0.6945 -0.0120
   10UNL     C4 5426   1.012   0.080   4.082  0.1170  0.1483  0.5482
   10UNL     C5 5427   1.092   0.093   4.205  0.6501  0.2458 -0.8831
   10UNL     N6 5428   0.889   0.031   4.094  0.6359  1.0002  0.0358
   10UNL     N7 5429   1.078   0.102   3.964  0.4830 -0.0276  0.5031
   10UNL     H8 5430   1.138  -0.006   4.218 -1.2283 -0.6838 -1.0283
   10UNL     H9 5431   1.023   0.117   4.287  0.9145 -0.5939 -0.4019
   10UNL    H10 5432   1.168   0.172   4.200  1.7200 -0.7071 -0.2842
   11UNL     H0 5433   4.679   4.808   4.420 -0.3144 -0.0961  1.1484
   11UNL     H1 5434   4.901   4.644   4.356  0.7609 -1.8767  1.3222
   11UNL     C2 5435   4.782   4.821   4.450 -0.1543 -0.0751  0.5973
   11UNL     C3 5436   4.899   4.738   4.410  0.8998 -0.8934 -0.2823
   11UNL     C4 5437   4.947   4.897   4.534  0.4559 -0.1903 -0.4400
   11UNL     C5 5438   5.039   4.991   4.607 -0.2427  0.7063 -0.0359
   11UNL     N6 5439   4.820   4.932   4.513  0.0512 -0.2823 -0.6152
   11UNL     N7 5440   5.003   4.789   4.469 -0.2393  0.9966  0.4838
   11UNL     H8 5441   5.019   4.981   4.714  0.8422 -1.2186  0.0435
   11UNL     H9 5442   5.021   5.095   4.578 -2.1009  0.8498  1.4623
   11UNL    H10 5443   5.147   4.979   4.587  0.1043 -0.7397  2.3620
   12UNL     H0 5444   5.837   5.496   3.491  0.0825 -0.6885 -0.9863
   12UNL     H1 5445   5.851   5.458   3.774 -0.6524  0.0859  0.1922
   12UNL     C2 5446   5.768   5.443   3.555  0.6888  0.0926  0.3693
   12UNL     C3 5447   5.780   5.427   3.698 -0.2342 -0.6987  0.1066
   12UNL     C4 5448   5.611   5.340   3.610 -0.2595  0.1265 -0.1746
   12UNL     C5 5449   5.471   5.282   3.605 -0.5148 -0.1489 -0.2608
   12UNL     N6 5450   5.667   5.378   3.494  0.1511 -0.0354 -0.6418
   12UNL     N7 5451   5.664   5.376   3.735 -0.0407  0.1299  0.7238
   12UNL     H8 5452   5.400   5.356   3.645  0.4150  1.0208 -0.7072
   12UNL     H9 5453   5.471   5.186   3.658  1.0014  0.1888  0.4000
   12UNL    H10 5454   5.438   5.262   3.503 -1.9182 -2.0123  0.5018
   13UNL     H0 5455   1.410   0.256   4.057 -1.8538 -1.8942  1.9499
   13UNL     H1 5456   1.451   0.506   4.172  0.7794 -1.2342 -0.3084
   13UNL     C2 5457   1.351   0.347   4.051  0.4670 -0.3796 -0.0122
   13UNL     C3 5458   1.364   0.467   4.123  0.0481  0.0357 -0.0695
   13UNL     C4 5459   1.187   0.457   4.027 -0.3035  0.2923  0.9218
   13UNL     C5 5460   1.045   0.484   3.978 -0.3973  1.2400 -0.6493
   13UNL     N6 5461   1.241   0.347   3.973 -0.2686 -0.0430 -0.6344
   13UNL     N7 5462   1.256   0.538   4.109 -0.6296 -0.3217 -0.0992
   13UNL     H8 5463   1.033   0.463   3.871  1.7144  0.4493 -0.7858
   13UNL     H9 5464   0.972   0.420   4.028  0.4852 -0.9692 -2.0658
   13UNL    H10 5465   1.010   0.587   3.996 -0.0689  1.0131  1.5653
   14UNL     H0 5466   5.426   4.964   4.200  0.6573 -1.8017 -1.6803
   14UNL     H1 5467   5.179   4.926   4.335  0.6694  1.5066 -0.2132
   14UNL     C2 5468   5.395   4.888   4.271  0.0975 -0.0603  0.0598
   14UNL     C3 5469   5.271   4.870   4.337 -0.0194  0.3493 -0.1407
   14UNL     C4 5470   5.421   4.738   4.395 -0.0688  0.7612  0.3322
   14UNL     C5 5471   5.481   4.620   4.462  0.6649  0.0253  0.1880
   14UNL     N6 5472   5.494   4.813   4.319  0.2765  0.0786  0.4505
   14UNL     N7 5473   5.288   4.769   4.418  0.0107 -0.2212  0.7106
   14UNL     H8 5474   5.510   4.539   4.394  0.9314  0.9152 -0.7883
   14UNL     H9 5475   5.413   4.577   4.537 -1.0891 -0.3314 -1.5228
   14UNL    H10 5476   5.575   4.642   4.514  1.0806  0.2610 -0.6314
   15UNL     H0 5477   5.385   5.311   4.034 -2.8225  0.4298  0.0374
   15UNL     H1 5478   5.159   5.467   3.999 -0.9395  1.1488 -1.4548
   15UNL     C2 5479   5.385   5.409   3.989 -0.0531  0.4633 -0.0596
   15UNL     C3 5480   5.262   5.481   3.968 -0.4276 -0.3627 -0.5893
   15UNL     C4 5481   5.432   5.569   3.895  0.1883  0.0322  0.3700
   15UNL     C5 5482   5.528   5.673   3.846 -0.3569 -0.4699 -0.0697
   15UNL     N6 5483   5.492   5.464   3.949 -0.7462  0.7944 -0.1743
   15UNL     N7 5484   5.300   5.594   3.913 -0.3302  0.0105  0.3191
   15UNL     H8 5485   5.519   5.773   3.891 -0.7061  0.2435 -1.6244
   15UNL     H9 5486   5.501   5.697   3.742 -0.3403  2.3883  0.5065
   15UNL    H10 5487   5.635   5.649   3.850  0.2449  2.0406  0.4323
   16UNL     H0 5488   5.677   4.867   3.948  1.0567  0.0881 -0.2425
   16UNL     H1 5489   5.680   5.106   3.802 -0.7291  0.1997  0.2891
   16UNL     C2 5490   5.664   4.969   3.983 -0.1011 -0.1315  0.0067
   16UNL     C3 5491   5.656   5.085   3.905 -0.5848 -0.5495  0.1803
   16UNL     C4 5492   5.630   5.122   4.100 -0.3141  0.0995  0.0935
   16UNL     C5 5493   5.641   5.199   4.234  0.5749 -1.2902 -0.4039
   16UNL     N6 5494   5.653   4.989   4.110  0.4820 -0.3544 -0.2670
   16UNL     N7 5495   5.641   5.184   3.980  0.2541 -0.5730 -0.2794
   16UNL     H8 5496   5.656   5.306   4.216 -1.4312 -1.1373 -1.4319
   16UNL     H9 5497   5.729   5.183   4.298  1.0769 -0.9314 -0.9886
   16UNL    H10 5498   5.551   5.198   4.298  1.4503 -0.7682  0.8870
   17UNL     H0 5499   0.273   0.028   4.058  0.0935  0.9351 -1.7553
   17UNL     H1 5500   0.493   0.105   4.217  1.2081 -0.2831  0.3746
   17UNL     C2 5501   0.371  -0.017   4.068 -0.3020  0.2692 -0.6456
   17UNL     C3 5502   0.480   0.027   4.143  0.1828  0.2860 -0.0577
   17UNL     C4 5503   0.520  -0.134   4.027 -0.0994  0.6366  0.6881
   17UNL     C5 5504   0.590  -0.248   3.966 -0.0826 -0.5357 -0.0434
   17UNL     N6 5505   0.396  -0.112   3.978  0.0155 -0.6446 -0.7656
   17UNL     N7 5506   0.581  -0.047   4.117 -0.0721 -0.9449 -0.1577
   17UNL     H8 5507   0.696  -0.251   3.996 -0.1898 -2.4922  0.2703
   17UNL     H9 5508   0.560  -0.346   4.006 -2.0431  0.1542  0.2470
   17UNL    H10 5509   0.589  -0.249   3.856 -0.4086  0.5551 -0.0549
   18UNL     H0 5510   5.881   5.042   4.607 -0.7606  3.4465 -2.8564
   18UNL     H1 5511   5.664   4.916   4.475  0.0987 -1.8920  1.1684
   18UNL     C2 5512   5.881   4.983   4.516  0.3766 -0.6373 -0.4753
   18UNL     C3 5513   5.769   4.923   4.451 -0.2854 -0.3381 -0.2504
   18UNL     C4 5514   5.929   4.931   4.340 -0.7681 -0.1789 -0.4562
   18UNL     C5 5515   6.024   4.881   4.236  0.5266 -0.5119 -1.0509
   18UNL     N6 5516   5.991   4.982   4.444 -0.5527 -0.1214 -0.0942
   18UNL     N7 5517   5.799   4.892   4.330 -0.3512  0.3154  0.0214
   18UNL     H8 5518   6.029   4.772   4.246  0.7041 -0.5388 -1.4270
   18UNL     H9 5519   6.128   4.914   4.247 -0.1393  1.2336  0.6717
   18UNL    H10 5520   5.992   4.920   4.139 -0.4026 -0.1878 -0.6271
    1Zn      Zn 5521   2.212   3.638   0.316  0.1933 -0.1335 -0.0990
    2Zn      Zn 5522   2.215   2.617   0.908  0.3455  0.0506 -0.0475
    3Zn      Zn 5523   1.724   2.960   0.914 -0.0406 -0.1380 -0.2433
    4Zn      Zn 5524   2.699   3.289   0.286 -0.2463 -0.0101  0.0339
    5Zn      Zn 5525   2.696   2.793   0.621  0.0840 -0.1932 -0.3787
    6Zn      Zn 5526   1.712   3.465   0.603  0.1281  0.0447  0.2322
    7UNL     H0 5527   1.749   3.207   1.102  1.6813 -1.4803 -1.0459
    7UNL     H1 5528   1.744   3.202   1.362  3.7689  0.3980 -0.3330
    7UNL     C2 5529   1.731   3.114   1.155  0.7154 -0.5697  0.2867
    7UNL     C3 5530   1.735   3.117   1.297 -1.0768 -0.0574  0.6094
    7UNL     C4 5531   1.728   2.927   1.209 -0.2812 -0.2471  0.8107
    7UNL     C5 5532   1.693   2.782   1.198  0.4208 -0.6408 -0.2707
    7UNL     N6 5533   1.729   2.999   1.097 -0.5041  0.3998  0.5148
    7UNL     N7 5534   1.725   2.991   1.334 -0.3895 -0.0908 -0.3087
    7UNL     H8 5535   1.619   2.754   1.122  2.8204 -4.8097 -1.3207
    7UNL     H9 5536   1.665   2.738   1.294  1.7971 -2.1635 -0.5292
    7UNL    H10 5537   1.780   2.725   1.165  0.6440  1.0745 -2.9408
    8UNL     H0 5538   2.326   2.385   0.991  1.8893 -0.6650 -1.6700
    8UNL     H1 5539   2.268   2.125   0.882 -1.1339  0.5822  0.3640
    8UNL     C2 5540   2.276   2.355   0.900  0.0870 -0.1318 -0.8966
    8UNL     C3 5541   2.252   2.224   0.843 -0.3592  0.4532 -0.3115
    8UNL     C4 5542   2.188   2.370   0.730  0.0069  0.0127 -0.6366
    8UNL     C5 5543   2.148   2.441   0.603 -0.7488  0.5431  0.5182
    8UNL     N6 5544   2.222   2.453   0.832  0.0759 -0.1397  0.1246
    8UNL     N7 5545   2.195   2.234   0.730  0.4484 -0.3344 -0.4471
    8UNL     H8 5546   2.160   2.388   0.508  0.1970  1.2299  0.2386
    8UNL     H9 5547   2.204   2.532   0.579 -0.7988  0.9404  1.8674
    8UNL    H10 5548   2.041   2.467   0.609 -0.9968 -0.5024  6.3629
    9UNL     H0 5549   1.928   3.032   0.709 -2.2952 -1.0904 -1.6622
    9UNL     H1 5550   1.913   3.255   0.560 -0.8467  2.2477 -0.5750
    9UNL     C2 5551   1.849   3.105   0.722 -0.7705  0.2808  0.6812
    9UNL     C3 5552   1.850   3.225   0.642  0.5502 -0.2500 -0.2991
    9UNL     C4 5553   1.690   3.211   0.779 -0.2545  0.0145  0.1717
    9UNL     C5 5554   1.556   3.233   0.842 -0.3526 -0.0450 -0.5848
    9UNL     N6 5555   1.765   3.105   0.814 -0.2808  0.1907 -0.3452
    9UNL     N7 5556   1.744   3.294   0.682 -0.7182 -0.4968  0.1023
    9UNL     H8 5557   1.474   3.175   0.798  0.8483 -1.5953 -0.8746
    9UNL     H9 5558   1.535   3.340   0.835  0.7128  0.0969 -2.1465
    9UNL    H10 5559   1.552   3.212   0.949 -2.1299 -0.4663 -0.7111
   10UNL     H0 5560   1.725   3.528   0.343  0.5491 -1.2483 -1.4508
   10UNL     H1 5561   1.930   3.573   0.181 -0.0472 -2.6265 -0.5039
   10UNL     C2 5562   1.827   3.533   0.379  0.2531 -0.3608 -0.7174
   10UNL     C3 5563   1.933   3.557   0.287  0.1286 -0.1868 -0.0922
   10UNL     C4 5564   1.990   3.530   0.482  0.0250 -0.2270  0.6047
   10UNL     C5 5565   2.072   3.524   0.601  0.4204 -0.2075  1.0140
   10UNL     N6 5566   1.857   3.520   0.505  0.0811  0.0213  0.1693
   10UNL     N7 5567   2.043   3.568   0.356  0.0711 -0.3742  0.0919
   10UNL     H8 5568   2.066   3.619   0.654 -3.1125  0.9716 -1.1199
   10UNL     H9 5569   2.178   3.519   0.573  0.7658  1.4578  1.9133
   10UNL    H10 5570   2.044   3.441   0.668  3.8010 -2.4089 -0.0373
   11UNL     H0 5571   1.765   2.716   0.780  0.7041 -1.8446 -0.3891
   11UNL     H1 5572   1.990   2.547   0.798  1.2562 -0.1468  0.7930
   11UNL     C2 5573   1.859   2.737   0.829  0.0764  0.4456 -0.0657
   11UNL     C3 5574   1.969   2.644   0.841 -0.2785 -0.2069  0.2289
   11UNL     C4 5575   1.996   2.820   0.947  0.3321  1.7177  0.3283
   11UNL     C5 5576   2.071   2.937   1.008 -0.1975 -0.3541  1.0276
   11UNL     N6 5577   1.870   2.842   0.903 -0.3058 -0.0609 -0.1384
   11UNL     N7 5578   2.059   2.702   0.916  0.4094 -0.1268  0.0324
   11UNL     H8 5579   2.054   2.948   1.115 -0.1175 -1.1246  1.1233
   11UNL     H9 5580   2.037   3.029   0.958 -0.1411 -0.0577  1.5354
   11UNL    H10 5581   2.179   2.929   0.992 -0.4655  0.8954 -2.1964
   12UNL     H0 5582   0.946   0.600   4.654 -0.4067 -1.1704 -1.6647
   12UNL     H1 5583   0.952   0.595   4.929  0.7025  1.0526 -1.3026
   12UNL     C2 5584   0.866   0.567   4.719 -0.2613  0.3673 -0.6648
   12UNL     C3 5585   0.872   0.569   4.861 -0.0685  0.5083 -0.2196
   12UNL     C4 5586   0.698   0.489   4.782 -0.4939 -0.1106 -0.6418
   12UNL     C5 5587   0.576   0.408   4.778  1.0782 -0.4080  0.3544
   12UNL     N6 5588   0.754   0.521   4.669  0.3608 -0.3767 -0.2767
   12UNL     N7 5589   0.760   0.508   4.903 -0.0779 -0.5277  0.3390
   12UNL     H8 5590   0.569   0.328   4.703  2.4148  0.4268 -0.7318
   12UNL     H9 5591   0.489   0.473   4.761  0.4393 -0.2222  3.6502
   12UNL    H10 5592   0.553   0.371   4.878 -1.6918 -0.4177 -0.2276
   13UNL     H0 5593   2.376   3.715   0.515 -0.7257 -1.0411 -0.4680
   13UNL     H1 5594   2.399   3.965   0.635 -1.4451  1.8646  1.7016
   13UNL     C2 5595   2.310   3.800   0.502  0.1080 -0.2176  0.5478
   13UNL     C3 5596   2.325   3.931   0.564  0.5472  0.0242  0.3981
   13UNL     C4 5597   2.175   3.915   0.429  0.0024  0.3071  0.2172
   13UNL     C5 5598   2.058   3.955   0.340 -0.3470 -0.0188  0.3426
   13UNL     N6 5599   2.220   3.793   0.405  0.0530  0.0073 -0.0869
   13UNL     N7 5600   2.231   4.009   0.512 -0.5788 -0.1511 -0.3115
   13UNL     H8 5601   2.091   3.970   0.237  1.2769  0.3365  0.8903
   13UNL     H9 5602   1.989   3.870   0.332  1.1645 -1.3462  0.8419
   13UNL    H10 5603   2.015   4.047   0.381  3.0672  2.2587 -0.7391
   14UNL     H0 5604   2.443   2.890   0.582  2.5947 -2.7246 -1.9077
   14UNL     H1 5605   2.225   2.865   0.760 -0.2662  0.8155  0.1735
   14UNL     C2 5606   2.435   2.832   0.672 -0.1881 -0.5534 -0.5858
   14UNL     C3 5607   2.317   2.810   0.754 -0.4555  0.5401 -0.2506
   14UNL     C4 5608   2.481   2.681   0.790  0.1388 -0.1354  0.3857
   14UNL     C5 5609   2.561   2.579   0.864 -0.3429 -0.3910  0.2605
   14UNL     N6 5610   2.542   2.763   0.705  0.1324 -0.0769  0.5597
   14UNL     N7 5611   2.349   2.705   0.828 -0.2049 -0.4269 -0.4848
   14UNL     H8 5612   2.609   2.516   0.788  0.7193  1.4047 -0.6489
   14UNL     H9 5613   2.496   2.512   0.920 -1.6036 -0.2255 -0.9405
   14UNL    H10 5614   2.630   2.632   0.931  1.0533  0.8747 -2.0332
   15UNL     H0 5615   2.462   3.226   0.349 -0.4085  0.1869  0.1248
   15UNL     H1 5616   2.230   3.353   0.362 -0.3812  1.0529  1.7837
   15UNL     C2 5617   2.446   3.333   0.335 -0.4428  0.1513 -0.1227
   15UNL     C3 5618   2.325   3.399   0.338 -0.1350 -0.2792 -0.0132
   15UNL     C4 5619   2.486   3.522   0.308  0.0658  0.1242  0.5701
   15UNL     C5 5620   2.561   3.644   0.263 -0.2955  0.6014  0.2905
   15UNL     N6 5621   2.550   3.409   0.304  0.0627  0.4156 -0.6113
   15UNL     N7 5622   2.350   3.526   0.320 -0.1199 -0.3200 -0.6599
   15UNL     H8 5623   2.524   3.742   0.294 -0.7043  1.0744 -1.6038
   15UNL     H9 5624   2.571   3.638   0.154  0.1981 -0.1856  0.3667
   15UNL    H10 5625   2.667   3.630   0.289 -1.0904 -1.7627  2.7605
   16UNL     H0 5626   2.769   2.811   0.332  1.2340  0.7458 -0.5505
   16UNL     H1 5627   2.738   3.026   0.175 -0.5892  1.9519  0.2155
   16UNL     C2 5628   2.723   2.904   0.363  0.4328  0.0828  0.3107
   16UNL     C3 5629   2.715   3.014   0.280 -1.0450  0.1039 -0.0508
   16UNL     C4 5630   2.664   3.052   0.474 -0.0282 -0.1235  0.7859
   16UNL     C5 5631   2.648   3.128   0.610  0.1011  0.1508  0.0701
   16UNL     N6 5632   2.684   2.922   0.487 -0.0470  0.0259 -0.2099
   16UNL     N7 5633   2.688   3.116   0.353  0.6981  0.0587 -0.4765
   16UNL     H8 5634   2.624   3.232   0.588  0.0878  0.3697  1.0898
   16UNL     H9 5635   2.739   3.125   0.671  0.0898 -2.1836  0.0894
   16UNL    H10 5636   2.571   3.080   0.672 -0.6898 -0.6543 -1.4713
   17UNL     H0 5637   1.233   3.507   0.490  0.1818  0.8550 -1.4538
   17UNL     H1 5638   1.455   3.601   0.598 -2.3256  0.0149 -1.3121
   17UNL     C2 5639   1.331   3.464   0.476 -0.0446  0.1464 -0.9555
   17UNL     C3 5640   1.443   3.508   0.545 -0.9878 -0.5688 -0.6252
   17UNL     C4 5641   1.484   3.342   0.438  0.9897 -0.4806  0.6278
   17UNL     C5 5642   1.572   3.239   0.372  0.3313  0.6021  0.0877
   17UNL     N6 5643   1.357   3.361   0.394  0.3329 -0.3666 -0.0178
   17UNL     N7 5644   1.554   3.441   0.511  0.0637  0.0740  0.1157
   17UNL     H8 5645   1.514   3.150   0.344 -0.7200  1.4195 -0.4057
   17UNL     H9 5646   1.625   3.277   0.283  0.7533 -0.3685 -0.0834
   17UNL    H10 5647   1.649   3.211   0.445  0.6181  2.2801  0.4636
   18UNL     H0 5648   2.929   2.953   1.018 -1.4918 -3.2569  0.9189
   18UNL     H1 5649   2.705   2.865   0.887  0.0046  1.5961 -1.3416
   18UNL     C2 5650   2.925   2.915   0.916  0.3450 -0.7241 -0.2102
   18UNL     C3 5651   2.808   2.869   0.852  0.4174  0.1166 -0.4212
   18UNL     C4 5652   2.973   2.859   0.730 -0.0302 -0.2091 -0.2219
   18UNL     C5 5653   3.053   2.834   0.604  0.6035 -0.6757 -0.4168
   18UNL     N6 5654   3.031   2.901   0.843  0.0168 -0.7121 -0.8654
   18UNL     N7 5655   2.835   2.845   0.727 -0.8670  0.1872 -0.0918
   18UNL     H8 5656   2.987   2.836   0.516  1.0134 -1.9754 -0.7857
   18UNL     H9 5657   3.092   2.732   0.611  2.2691  0.0056  0.7625
   18UNL    H10 5658   3.136   2.904   0.589 -0.6794  0.8803 -0.4798
    1Zn      Zn 5659   1.719   2.957   1.513 -0.1335 -0.1992  0.1023
    2Zn      Zn 5660   1.714   1.903   2.106 -0.3141 -0.0756  0.1462
    3Zn      Zn 5661   1.219   2.246   2.128 -0.0732  0.1671 -0.0170
    4Zn      Zn 5662   2.200   2.596   1.523 -0.4029 -0.0123 -0.2447
    5Zn      Zn 5663   2.210   2.060   1.815  0.0108  0.0571 -0.0327
    6Zn      Zn 5664   1.227   2.767   1.811 -0.1572 -0.1946 -0.0997
    7UNL     H0 5665   1.225   2.473   2.289 -0.7922 -0.2827  0.6007
    7UNL     H1 5666   1.231   2.482   2.563 -0.9009 -1.4414  1.6292
    7UNL     C2 5667   1.226   2.388   2.355 -0.4482 -0.1852  0.7256
    7UNL     C3 5668   1.233   2.398   2.495  0.0618 -0.0727 -0.1263
    7UNL     C4 5669   1.223   2.207   2.422  0.0844 -0.2569 -0.1214
    7UNL     C5 5670   1.214   2.054   2.434 -0.2105 -0.4643  0.5807
    7UNL     N6 5671   1.222   2.268   2.305  0.3200 -0.1202  0.0056
    7UNL     N7 5672   1.229   2.276   2.541 -0.4530 -0.5989  0.0812
    7UNL     H8 5673   1.173   2.012   2.341  0.4460 -0.0202  0.0874
    7UNL     H9 5674   1.147   2.031   2.518  0.7403  1.2034  1.8431
    7UNL    H10 5675   1.314   2.013   2.453 -0.2267 -1.2138 -0.8488
    8UNL     H0 5676   1.792   1.659   2.197 -1.3014  2.6809 -0.8072
    8UNL     H1 5677   1.750   1.403   2.089  1.0764  1.3143  1.4048
    8UNL     C2 5678   1.757   1.632   2.099  0.5037 -0.1174 -0.8136
    8UNL     C3 5679   1.734   1.499   2.042 -0.7881  0.1131 -0.6019
    8UNL     C4 5680   1.686   1.655   1.917 -1.0422 -1.0377 -0.5876
    8UNL     C5 5681   1.618   1.732   1.807 -0.1817  0.0542 -0.9678
    8UNL     N6 5682   1.714   1.733   2.025  0.1318  0.1532 -0.1960
    8UNL     N7 5683   1.690   1.519   1.920  0.1749  0.0280  0.8816
    8UNL     H8 5684   1.629   1.676   1.713 -0.7962  0.7657 -1.4830
    8UNL     H9 5685   1.631   1.841   1.805 -0.9593  0.1631 -0.3540
    8UNL    H10 5686   1.509   1.729   1.813 -0.2363  2.4462  0.8339
    9UNL     H0 5687   1.385   2.308   1.915 -0.4065 -0.8813  1.9720
    9UNL     H1 5688   1.432   2.550   1.780  0.2941 -2.4500 -0.4967
    9UNL     C2 5689   1.334   2.403   1.924  0.2278 -0.1163 -1.1461
    9UNL     C3 5690   1.361   2.531   1.860 -0.5890  0.6833 -0.4022
    9UNL     C4 5691   1.223   2.541   2.009 -0.3381  0.0707 -0.7816
    9UNL     C5 5692   1.086   2.577   2.064  0.4942  0.0402 -0.4831
    9UNL     N6 5693   1.251   2.413   2.033  0.3092  0.2890  0.3182
    9UNL     N7 5694   1.282   2.623   1.908  0.2030 -0.6168 -0.0935
    9UNL     H8 5695   1.009   2.498   2.069  0.2289  0.3167 -0.1200
    9UNL     H9 5696   1.049   2.664   2.009  1.6532  0.0605 -1.2654
    9UNL    H10 5697   1.086   2.610   2.169  2.1008 -0.4028 -0.3261
   10UNL     H0 5698   1.238   2.838   1.526  0.3869 -1.6168 -0.6530
   10UNL     H1 5699   1.457   2.905   1.386 -0.3215  0.1683 -0.9226
   10UNL     C2 5700   1.337   2.841   1.569  0.0032  0.1731  0.2004
   10UNL     C3 5701   1.449   2.877   1.490 -0.1347  1.1983 -0.6188
   10UNL     C4 5702   1.491   2.848   1.690 -0.3737 -1.1815 -0.4894
   10UNL     C5 5703   1.561   2.858   1.824 -0.3988 -0.7883  0.4744
   10UNL     N6 5704   1.357   2.828   1.696  0.2533  0.1883 -0.5751
   10UNL     N7 5705   1.553   2.883   1.570  0.8356  0.3153 -0.6251
   10UNL     H8 5706   1.549   2.756   1.864  0.2472 -2.0257 -2.2210
   10UNL     H9 5707   1.527   2.942   1.885  0.0729 -1.1816  1.3038
   10UNL    H10 5708   1.669   2.875   1.813  0.0003 -3.7154 -1.2078
   11UNL     H0 5709   1.241   1.953   2.049 -0.8171  1.6417 -0.5977
   11UNL     H1 5710   1.480   1.822   2.020  1.1597 -0.3123  1.3373
   11UNL     C2 5711   1.336   2.002   2.064 -0.1204  0.0894  0.2265
   11UNL     C3 5712   1.458   1.922   2.055  0.2922 -0.0877  0.2003
   11UNL     C4 5713   1.480   2.112   2.123 -0.3214 -0.0013 -0.1295
   11UNL     C5 5714   1.555   2.244   2.139 -0.1785  0.7495  0.1145
   11UNL     N6 5715   1.350   2.120   2.108 -0.3514  0.3119 -0.2561
   11UNL     N7 5716   1.554   2.000   2.080 -0.2801 -0.2035 -0.1791
   11UNL     H8 5717   1.510   2.313   2.212 -0.8256  0.9521 -0.4610
   11UNL     H9 5718   1.563   2.297   2.044  2.0462  0.2242 -0.0240
   11UNL    H10 5719   1.655   2.239   2.182 -0.3939  0.3279  0.5717
   12UNL     H0 5720   2.405   2.726   1.086 -0.3249 -0.1042  0.4737
   12UNL     H1 5721   2.384   2.750   1.366  0.8719 -0.0518  0.7561
   12UNL     C2 5722   2.329   2.685   1.151 -0.7716  0.3082  0.2179
   12UNL     C3 5723   2.327   2.689   1.297  0.7872  0.5303  0.3015
   12UNL     C4 5724   2.191   2.562   1.211 -0.1220 -0.2994 -0.6970
   12UNL     C5 5725   2.079   2.467   1.195  0.3221 -0.3056 -0.0340
   12UNL     N6 5726   2.240   2.609   1.097 -0.4001  0.6194  0.4702
   12UNL     N7 5727   2.235   2.604   1.333 -0.1796  0.5495 -0.6398
   12UNL     H8 5728   2.096   2.403   1.107 -0.0369  0.9163 -1.0222
   12UNL     H9 5729   1.980   2.508   1.169  0.4995 -0.1840 -0.5274
   12UNL    H10 5730   2.073   2.403   1.284  0.7608  1.4264  1.2830
   13UNL     H0 5731   1.918   3.060   1.658 -0.3920  0.6677 -1.5133
   13UNL     H1 5732   1.947   3.288   1.796 -0.4350  0.0830  0.6064
   13UNL     C2 5733   1.845   3.140   1.664 -0.6867  0.3135  0.2545
   13UNL     C3 5734   1.860   3.255   1.741 -0.3468  0.1717  0.4143
   13UNL     C4 5735   1.672   3.218   1.661 -0.0825 -0.7919  0.4071
   13UNL     C5 5736   1.543   3.259   1.604  0.4994 -0.2104  0.8869
   13UNL     N6 5737   1.725   3.108   1.623 -0.0564  0.2979 -0.0411
   13UNL     N7 5738   1.741   3.314   1.738  0.1202 -0.4443  0.5560
   13UNL     H8 5739   1.470   3.180   1.584 -0.9840  1.2310  0.4347
   13UNL     H9 5740   1.489   3.332   1.664  2.1830  0.4033  1.7208
   13UNL    H10 5741   1.565   3.311   1.510  1.2798 -2.0223 -0.0053
   14UNL     H0 5742   1.953   2.186   1.787 -1.2113 -0.3280 -0.1017
   14UNL     H1 5743   1.713   2.104   1.892 -0.6593 -1.6896 -1.4943
   14UNL     C2 5744   1.938   2.102   1.854 -0.1643 -0.4983 -0.0669
   14UNL     C3 5745   1.814   2.067   1.908 -0.3069 -0.1141  0.2326
   14UNL     C4 5746   1.975   1.965   1.978  0.0085  0.1072 -0.1680
   14UNL     C5 5747   2.066   1.862   2.047  0.1818 -0.0128 -0.1216
   14UNL     N6 5748   2.042   2.033   1.888  0.1377  0.0332  0.1114
   14UNL     N7 5749   1.840   1.980   1.999 -0.4125 -0.1917 -0.2501
   14UNL     H8 5750   2.015   1.769   2.074 -0.8262  0.7157  0.5433
   14UNL     H9 5751   2.121   1.906   2.132  0.7290  0.0903 -0.5257
   14UNL    H10 5752   2.150   1.832   1.983  0.3392  2.3856 -1.1165
   15UNL     H0 5753   1.947   2.551   1.628 -0.5539  1.8624  1.4789
   15UNL     H1 5754   1.726   2.706   1.614 -0.3255 -0.2845  0.3996
   15UNL     C2 5755   1.942   2.650   1.584 -0.4778  1.1256 -0.2871
   15UNL     C3 5756   1.825   2.729   1.577 -0.5161  0.2174  0.1874
   15UNL     C4 5757   2.003   2.823   1.521  0.4513 -0.0776 -0.1557
   15UNL     C5 5758   2.085   2.935   1.465  0.2768  0.4957 -0.1726
   15UNL     N6 5759   2.050   2.702   1.532 -0.4041 -0.4643 -0.1485
   15UNL     N7 5760   1.865   2.845   1.540 -0.3955 -0.5895  0.4894
   15UNL     H8 5761   2.041   3.031   1.494 -0.5133 -0.8492  3.6671
   15UNL     H9 5762   2.096   2.912   1.358 -2.6550 -3.2117  0.1295
   15UNL    H10 5763   2.184   2.925   1.512 -0.0904  4.9684  2.1157
   16UNL     H0 5764   2.202   2.099   1.548  2.0683 -0.4815  2.7088
   16UNL     H1 5765   2.228   2.332   1.401  2.2555  0.0723  0.5703
   16UNL     C2 5766   2.201   2.202   1.581  0.6355  0.3947  0.1670
   16UNL     C3 5767   2.204   2.321   1.506 -0.5187  0.2392  0.0158
   16UNL     C4 5768   2.193   2.355   1.702  0.6268  0.3133  0.9504
   16UNL     C5 5769   2.175   2.423   1.833 -0.1642 -0.0492 -0.5706
   16UNL     N6 5770   2.196   2.219   1.709 -0.0729 -0.0737  0.8399
   16UNL     N7 5771   2.187   2.424   1.583  0.3967  0.0581 -0.1058
   16UNL     H8 5772   2.088   2.401   1.895  0.6416 -0.6615  0.3653
   16UNL     H9 5773   2.194   2.530   1.818  0.2191 -0.2164 -1.3782
   16UNL    H10 5774   2.260   2.389   1.893 -0.8137  1.5294  1.3545
   17UNL     H0 5775   0.780   2.824   1.659  0.7077  1.3924 -1.4152
   17UNL     H1 5776   0.978   2.884   1.818  0.4793 -0.1554 -0.0846
   17UNL     C2 5777   0.872   2.769   1.664  0.0958  0.4358 -0.1005
   17UNL     C3 5778   0.974   2.800   1.750 -0.5137 -0.2075  0.0222
   17UNL     C4 5779   1.009   2.642   1.619  0.0107 -0.7103  0.0369
   17UNL     C5 5780   1.085   2.528   1.547  0.5524 -0.2076 -0.2880
   17UNL     N6 5781   0.887   2.665   1.585 -0.0384 -0.5250  0.2262
   17UNL     N7 5782   1.071   2.719   1.720 -0.5180 -0.2638 -0.6487
   17UNL     H8 5783   1.109   2.556   1.444  1.1434  3.0513  0.6009
   17UNL     H9 5784   1.183   2.512   1.593 -0.8787 -0.1218  3.0751
   17UNL    H10 5785   1.038   2.429   1.553  2.0072 -0.9238 -0.1646
   18UNL     H0 5786   2.426   2.201   2.222 -0.8057  0.3291  0.4184
   18UNL     H1 5787   2.217   2.088   2.091 -2.0154  5.7946 -1.1854
   18UNL     C2 5788   2.424   2.174   2.117 -0.0644 -0.7038  0.6471
   18UNL     C3 5789   2.315   2.115   2.054  0.3682  0.4167  0.2779
   18UNL     C4 5790   2.470   2.180   1.922 -0.0432  0.0217 -0.2800
   18UNL     C5 5791   2.562   2.163   1.805  0.0514  0.5709  0.4966
   18UNL     N6 5792   2.525   2.206   2.040 -0.1055  0.0463 -0.0328
   18UNL     N7 5793   2.348   2.107   1.926 -0.4682  0.0348 -0.9153
   18UNL     H8 5794   2.503   2.165   1.712 -2.4900  0.1805  2.0108
   18UNL     H9 5795   2.616   2.068   1.810 -0.8522  0.0402  0.4690
   18UNL    H10 5796   2.627   2.250   1.816  2.2112 -1.0139  0.8360
[truncated: 209,576 more chars]
