# Supplementary material for: Metallicious: Automated Force-Field Parameterization of Covalently Bound Metals for Supramolecular Structures
Source: J Chem Theory Comput. 2024 Oct 7;20(20):9060–71. doi: 10.1021/acs.jctc.4c00850 (PMC11500408; doi:10.1021/acs.jctc.4c00850)
Supplement: Supplementary file 2 — ct4c00850_si_002.zip [file ct4c00850_si_002.zip › SI_MD_input/ZIF-8/dummy/4_prod.gro]

Generic title
10368
    1UNL     H0    1   4.996   4.441   2.863 -0.0502 -1.0024 -0.5679
    1UNL     H1    2   5.033   4.267   3.090 -2.6645 -1.9115  1.5332
    1UNL     C2    3   4.931   4.369   2.911 -0.4005 -0.4004 -0.1469
    1UNL     C3    4   4.948   4.289   3.027 -0.8024  0.2136 -0.3004
    1UNL     C4    5   4.768   4.256   2.938  0.1776  0.1934  0.2298
    1UNL     C5    6   4.626   4.205   2.933  0.1059 -0.1506  0.5654
    1UNL     N6    7   4.806   4.366   2.865  0.1911  0.2305 -0.6363
    1UNL     N7    8   4.845   4.211   3.040 -0.2855  0.7174  0.4752
    1UNL     H8    9   4.589   4.210   2.830 -0.7516  1.1659  0.9277
    1UNL     H9   10   4.553   4.266   2.987  0.3947  1.4733 -0.8118
    1UNL    H10   11   4.613   4.106   2.979 -1.6127  0.1304  0.6935
    2UNL     H0   12   5.365   3.706   2.781 -0.0242 -0.1562  0.6896
    2UNL     H1   13   5.392   3.491   2.606  0.0164 -0.2331  0.5578
    2UNL     C2   14   5.301   3.676   2.699  0.0706  0.7018  0.3007
    2UNL     C3   15   5.316   3.567   2.611  0.4830  0.2434  0.4342
    2UNL     C4   16   5.162   3.691   2.561 -0.3451  0.1995  0.0156
    2UNL     C5   17   5.061   3.754   2.474 -1.3657 -0.1681 -0.2457
    2UNL     N6   18   5.206   3.758   2.662 -0.0160  0.2086  0.1670
    2UNL     N7   19   5.222   3.577   2.520 -0.7492  0.0164  0.1958
    2UNL     H8   20   5.079   3.712   2.374 -1.6840  0.5322 -0.5925
    2UNL     H9   21   5.074   3.862   2.463  3.1931 -0.3868  1.6571
    2UNL    H10   22   4.958   3.734   2.506 -0.9749 -2.9057 -0.5758
    3UNL     H0   23   4.985   4.379   2.437  2.1879  1.1317  1.0589
    3UNL     H1   24   4.930   4.582   2.261 -0.0156  0.6099 -0.7768
    3UNL     C2   25   4.946   4.477   2.461 -0.5112  0.3912 -0.0937
    3UNL     C3   26   4.912   4.576   2.367  0.1608 -0.4743 -0.7993
    3UNL     C4   27   4.855   4.621   2.562  0.3159 -0.1252  0.7589
    3UNL     C5   28   4.757   4.664   2.669  0.2408  0.2810 -0.4803
    3UNL     N6   29   4.916   4.507   2.585  0.0376  0.1292 -0.3236
    3UNL     N7   30   4.846   4.666   2.431 -0.4255 -0.2425 -0.1973
    3UNL     H8   31   4.815   4.689   2.758  1.7138 -0.0392 -1.3315
    3UNL     H9   32   4.674   4.595   2.690  1.1031 -0.4930  0.4495
    3UNL    H10   33   4.702   4.751   2.633 -0.1623 -0.2442 -1.1533
    4UNL     H0   34   4.928   5.091   2.217 -1.0858 -0.9433 -1.0790
    4UNL     H1   35   5.175   5.163   2.118  2.1489  0.6067  2.2629
    4UNL     C2   36   5.020   5.036   2.231 -0.8894 -0.3224  0.1407
    4UNL     C3   37   5.145   5.077   2.177 -0.1137 -0.2960 -0.1149
    4UNL     C4   38   5.156   4.909   2.297 -0.1619 -0.1086 -0.0223
    4UNL     C5   39   5.211   4.798   2.375 -0.0741  0.2007 -0.0625
    4UNL     N6   40   5.028   4.925   2.301  0.3724 -0.2158  0.0923
    4UNL     N7   41   5.235   4.994   2.220  0.4313 -0.3067 -0.0613
    4UNL     H8   42   5.132   4.754   2.436 -1.5149  1.6330 -0.8518
    4UNL     H9   43   5.278   4.838   2.451 -0.9560  0.3383  0.6484
    4UNL    H10   44   5.264   4.722   2.316  0.9172  2.3289 -1.9989
    5UNL     H0   45   4.818   4.060   2.705  0.4966 -2.7829  0.5035
    5UNL     H1   46   5.011   3.910   2.848  0.4845 -0.1390 -0.5758
    5UNL     C2   47   4.925   4.077   2.714  0.2354 -0.4002 -0.5964
    5UNL     C3   48   5.018   3.999   2.787 -0.1202  0.0259 -0.4007
    5UNL     C4   49   5.103   4.166   2.702  0.1163 -0.8888  0.1804
    5UNL     C5   50   5.202   4.286   2.706  0.3829  0.3007  0.6970
    5UNL     N6   51   4.983   4.178   2.653  0.9220  0.7143  0.2857
    5UNL     N7   52   5.136   4.062   2.777  0.4712  0.0863  0.3165
    5UNL     H8   53   5.210   4.324   2.809  2.5477  2.2222 -0.1239
    5UNL     H9   54   5.179   4.366   2.635  0.7183 -1.0784 -0.9944
    5UNL    H10   55   5.304   4.250   2.687  0.8650  0.9033  2.0321
    6UNL     H0   56   5.775   4.844   1.702  1.3963 -0.2863  0.3392
    6UNL     H1   57   5.927   4.816   1.937 -0.7126  0.4957  0.6515
    6UNL     C2   58   5.772   4.767   1.779  0.4940 -0.1014  0.4950
    6UNL     C3   59   5.845   4.760   1.894  0.0308  0.3951 -0.6557
    6UNL     C4   60   5.729   4.591   1.855 -0.4507 -0.6758 -0.1520
    6UNL     C5   61   5.633   4.476   1.894 -0.9039 -1.1374 -0.4360
    6UNL     N6   62   5.700   4.662   1.753 -0.0697 -0.1176  0.4609
    6UNL     N7   63   5.816   4.645   1.946 -0.6873 -0.0001  1.0609
    6UNL     H8   64   5.696   4.388   1.879 -1.0643 -1.3037 -0.1251
    6UNL     H9   65   5.546   4.466   1.829 -0.0240  2.2034 -2.2204
    6UNL    H10   66   5.589   4.489   1.994  0.9800  3.3916 -0.0625
    7UNL     H0   67   5.453   5.135   2.343  2.2824  0.1511 -0.4851
    7UNL     H1   68   5.429   5.368   2.476  1.0763  1.6047 -0.1122
    7UNL     C2   69   5.451   5.233   2.298  0.6113 -0.0788 -0.9725
    7UNL     C3   70   5.438   5.356   2.368 -0.3194  0.0443 -0.0837
    7UNL     C4   71   5.429   5.382   2.165  0.1694  0.2066  0.4099
    7UNL     C5   72   5.403   5.441   2.031  0.2424  0.3867  0.1511
    7UNL     N6   73   5.452   5.247   2.169  0.3686 -0.0795 -0.1050
    7UNL     N7   74   5.425   5.456   2.279  0.4809  0.1959 -0.0500
    7UNL     H8   75   5.479   5.423   1.954 -0.9347 -1.3180 -0.6388
    7UNL     H9   76   5.309   5.413   1.982  0.5862  0.7712 -0.7440
    7UNL    H10   77   5.405   5.551   2.031 -0.8481  0.4530 -2.2729
    8UNL     H0   78   5.757   3.996   2.774  2.0134 -0.3990 -1.5960
    8UNL     H1   79   5.522   3.874   2.886  0.5788  1.3174  1.3250
    8UNL     C2   80   5.657   3.993   2.732  1.3345  0.1009 -0.0345
    8UNL     C3   81   5.544   3.932   2.797 -0.0968  0.3246  0.5039
    8UNL     C4   82   5.489   4.046   2.633  0.3737  0.4048  0.2227
    8UNL     C5   83   5.411   4.056   2.504 -0.3514 -0.0539 -0.2521
    8UNL     N6   84   5.620   4.064   2.629 -0.2071  0.0780  0.1542
    8UNL     N7   85   5.437   3.969   2.732  0.4401  0.4132 -0.3741
    8UNL     H8   86   5.465   4.115   2.428  3.0441 -1.1796  1.1815
    8UNL     H9   87   5.304   4.076   2.513 -0.5927 -2.1502  1.9127
    8UNL    H10   88   5.415   3.960   2.451  0.6389  0.1009 -0.4725
    9UNL     H0   89   5.568   4.610   2.174 -0.1936  0.5903  1.2515
    9UNL     H1   90   5.414   4.801   2.060  1.4560  0.5317 -1.9930
    9UNL     C2   91   5.594   4.715   2.172  0.4273  0.4261 -0.0088
    9UNL     C3   92   5.502   4.808   2.123 -0.1047 -0.0628  0.3334
    9UNL     C4   93   5.669   4.883   2.220 -0.0536  0.1723  0.2010
    9UNL     C5   94   5.771   4.982   2.271  0.1781  0.2076 -0.3698
    9UNL     N6   95   5.700   4.753   2.230 -0.1382 -0.7069 -0.6514
    9UNL     N7   96   5.562   4.925   2.148 -0.0492 -0.2949  0.7975
    9UNL     H8   97   5.769   5.078   2.217 -0.5094  0.4304  0.0448
    9UNL     H9   98   5.871   4.938   2.262  0.5792  0.9930  0.1404
    9UNL    H10   99   5.762   4.995   2.380  2.5136  0.5646 -0.2003
   10UNL     H0  100   5.900   4.135   2.303  0.7631 -0.7396 -2.0851
   10UNL     H1  101   5.934   4.344   2.117  0.2717 -0.4546  0.5980
   10UNL     C2  102   5.838   4.221   2.285  0.4387 -0.4467  0.2295
   10UNL     C3  103   5.860   4.326   2.194 -0.4846  0.0639 -0.0100
   10UNL     C4  104   5.687   4.351   2.310  0.0817 -0.1535 -0.1517
   10UNL     C5  105   5.585   4.432   2.396  0.3963  0.6825  0.8372
   10UNL     N6  106   5.720   4.232   2.345  0.3509 -0.7341 -0.2280
   10UNL     N7  107   5.760   4.412   2.211  0.2271 -0.4290 -0.3358
   10UNL     H8  108   5.614   4.428   2.501  2.0929 -2.4697  0.3203
   10UNL     H9  109   5.483   4.390   2.399  1.3156 -1.7203  0.3360
   10UNL    H10  110   5.581   4.538   2.369  0.8735  0.1190 -1.6298
   11UNL     H0  111   4.384   4.868   2.159 -0.2572 -1.2403 -2.9883
   11UNL     H1  112   4.582   4.795   2.334 -2.9745  1.1317  1.1563
   11UNL     C2  113   4.491   4.879   2.145  0.3550 -1.4182  0.9529
   11UNL     C3  114   4.591   4.842   2.237 -0.4815 -0.3469  0.6441
   11UNL     C4  115   4.659   4.905   2.055  0.0519 -0.5861  0.0761
   11UNL     C5  116   4.771   4.961   1.972 -0.5071 -0.2198  0.6377
   11UNL     N6  117   4.532   4.931   2.028 -0.5206 -0.5782 -0.7887
   11UNL     N7  118   4.704   4.860   2.178 -0.2300  0.5648 -0.0297
   11UNL     H8  119   4.852   5.001   2.034 -0.4841  1.6029 -0.5313
   11UNL     H9  120   4.814   4.885   1.905 -2.4532  0.7087 -1.7350
   11UNL    H10  121   4.727   5.041   1.911 -0.5451  0.9305  2.1650
   12UNL     H0  122   0.311   4.007   2.443 -0.4924  0.6311 -0.9192
   12UNL     H1  123   0.059   3.911   2.536 -0.7250 -0.0833  0.1372
   12UNL     C2  124   0.226   4.057   2.486 -0.1981  0.0532  0.3695
   12UNL     C3  125   0.105   4.009   2.538  0.0571 -0.4542  0.0732
   12UNL     C4  126   0.108   4.213   2.547  0.5623  0.9900  0.6142
   12UNL     C5  127   0.077   4.350   2.587 -0.4319  0.0155 -0.0039
   12UNL     N6  128   0.229   4.189   2.496  0.0888  0.2057  0.0058
   12UNL     N7  129   0.020   4.108   2.557 -0.0648 -0.5649 -0.3035
   12UNL     H8  130   0.153   4.376   2.661 -0.6543 -1.5127  0.7832
   12UNL     H9  131  -0.021   4.369   2.631 -0.7364  0.7335 -0.9682
   12UNL    H10  132   0.074   4.415   2.498 -1.7496 -0.2999 -0.2025
   13UNL     H0  133   4.374   3.649   4.065 -3.1395 -2.2672 -2.0544
   13UNL     H1  134   4.520   3.575   4.298 -0.9893 -0.3873  1.3220
   13UNL     C2  135   4.366   3.564   4.131 -0.0518 -0.9949  0.1393
   13UNL     C3  136   4.442   3.523   4.245 -0.5803 -0.0924  0.4311
   13UNL     C4  137   4.297   3.386   4.196 -0.0474  0.0918  0.0819
   13UNL     C5  138   4.206   3.265   4.199 -0.0886 -0.5764 -0.5050
   13UNL     N6  139   4.278   3.473   4.101  0.2772  0.2671  0.0423
   13UNL     N7  140   4.387   3.410   4.290 -0.0160  0.3685  0.1171
   13UNL     H8  141   4.172   3.234   4.099  0.4806 -2.2424 -0.2087
   13UNL     H9  142   4.119   3.280   4.263 -0.5521  1.6205 -1.5942
   13UNL    H10  143   4.269   3.181   4.231  0.6801 -0.1757 -0.9613
   14UNL     H0  144   4.896   2.882   4.055  0.8663 -1.2112  0.5175
   14UNL     H1  145   5.074   2.782   3.855 -0.5769 -1.7894  2.7318
   14UNL     C2  146   4.891   2.882   3.947 -0.0526 -0.0260  0.5450
   14UNL     C3  147   4.978   2.832   3.846  0.4227 -0.2633 -0.3297
   14UNL     C4  148   4.809   2.918   3.760  0.5299  0.2834  0.0340
   14UNL     C5  149   4.720   2.993   3.665  0.9340  0.3895 -0.7170
   14UNL     N6  150   4.793   2.944   3.890 -0.0661  0.9754  0.5699
   14UNL     N7  151   4.927   2.855   3.728  0.5910  0.0370 -0.3564
   14UNL     H8  152   4.754   2.973   3.562 -1.4321  0.7168 -1.5781
   14UNL     H9  153   4.712   3.100   3.688 -0.3203  0.0506  0.4996
   14UNL    H10  154   4.619   2.952   3.661  1.0549  0.0402 -0.1816
   15UNL     H0  155   4.163   3.694   3.889 -1.9444  1.4402 -0.7194
   15UNL     H1  156   4.137   3.866   3.682  0.6447  0.4868 -1.7874
   15UNL     C2  157   4.241   3.723   3.819 -0.0517 -0.4663  0.5333
   15UNL     C3  158   4.222   3.805   3.708  0.4064  0.6060 -0.6956
   15UNL     C4  159   4.380   3.682   3.686 -0.1109 -0.4248  0.6108
   15UNL     C5  160   4.506   3.615   3.624  0.4611  0.4790 -0.0327
   15UNL     N6  161   4.351   3.654   3.811 -0.2337 -0.9602  0.7194
   15UNL     N7  162   4.324   3.787   3.621  0.2391 -0.7608  0.1371
   15UNL     H8  163   4.525   3.512   3.657  2.7804  0.9055  0.0557
   15UNL     H9  164   4.600   3.663   3.652 -0.1427  1.4261  0.4042
   15UNL    H10  165   4.513   3.615   3.515 -0.3519  0.9976 -0.0931
   16UNL     H0  166   4.367   4.075   3.259 -1.2017  0.7888 -0.7306
   16UNL     H1  167   4.585   4.259   3.211 -0.0472  0.3319 -0.4122
   16UNL     C2  168   4.469   4.072   3.293 -1.1116  0.1725 -1.0355
   16UNL     C3  169   4.577   4.166   3.266  0.1794  0.7677  0.3600
   16UNL     C4  170   4.625   4.019   3.402 -1.0230  0.6521 -0.1422
   16UNL     C5  171   4.710   3.938   3.500 -0.3871  0.1123 -0.8362
   16UNL     N6  172   4.502   3.977   3.378  0.0628  0.2222  0.4043
   16UNL     N7  173   4.684   4.118   3.323  0.1535 -0.2353 -0.2737
   16UNL     H8  174   4.681   3.979   3.597  0.7776 -1.8487  0.3874
   16UNL     H9  175   4.819   3.954   3.496 -0.4110  0.5908  0.4901
   16UNL    H10  176   4.686   3.831   3.500 -0.2094  0.0684 -0.0766
   17UNL     H0  177   4.346   3.209   3.860  0.5342 -0.6598  0.7615
   17UNL     H1  178   4.542   3.053   3.998 -0.6541  0.5579  0.8650
   17UNL     C2  179   4.447   3.235   3.890  0.6273 -0.2659  0.1049
   17UNL     C3  180   4.538   3.157   3.967  0.5263  0.4227  0.2435
   17UNL     C4  181   4.596   3.354   3.941  0.3027  0.4053 -0.5333
   17UNL     C5  182   4.667   3.480   3.971 -0.8088  0.1188 -0.5284
   17UNL     N6  183   4.487   3.358   3.873  0.0020  0.6624 -0.1641
   17UNL     N7  184   4.641   3.237   3.986 -0.3365 -0.1905  0.2419
   17UNL     H8  185   4.678   3.503   4.078 -0.8418 -1.1099 -0.2529
   17UNL     H9  186   4.626   3.569   3.922 -2.7318 -0.0610  0.6984
   17UNL    H10  187   4.762   3.464   3.920 -0.5407  0.9682 -0.3071
   18UNL     H0  188   5.269   4.040   2.979  0.3317  0.1817 -0.0434
   18UNL     H1  189   5.423   4.016   3.214 -0.3521  0.2749  0.2039
   18UNL     C2  190   5.300   3.952   3.032  1.0109  0.2776 -0.2805
   18UNL     C3  191   5.373   3.941   3.155 -0.1636  0.0683  0.3024
   18UNL     C4  192   5.302   3.758   3.094 -0.5468 -0.4097  0.1610
   18UNL     C5  193   5.299   3.605   3.075 -0.6091 -0.1076 -0.6847
   18UNL     N6  194   5.254   3.831   3.000 -0.2497 -0.4485  0.7365
   18UNL     N7  195   5.369   3.817   3.198  0.3587  0.3151 -0.3854
   18UNL     H8  196   5.220   3.554   3.131  0.9640 -0.2762  1.4073
   18UNL     H9  197   5.389   3.551   3.104  0.6901  0.5715 -3.3205
   18UNL    H10  198   5.272   3.581   2.971  2.6083  2.4993 -2.2044
   19UNL     H0  199   4.779   4.305   3.455 -1.3720  0.9345 -0.8946
   19UNL     H1  200   4.953   4.490   3.590  0.9713 -0.0045 -0.9654
   19UNL     C2  201   4.825   4.398   3.424  1.0148 -0.2065 -0.8790
   19UNL     C3  202   4.913   4.485   3.489 -0.4565  0.2494 -0.4260
   19UNL     C4  203   4.866   4.550   3.297 -0.2144 -0.3916 -0.2070
   19UNL     C5  204   4.885   4.624   3.165 -0.1248 -0.2034 -0.2092
   19UNL     N6  205   4.805   4.431   3.296 -0.0914 -0.5352 -0.5815
   19UNL     N7  206   4.938   4.584   3.405  0.3808 -0.1391  0.4630
   19UNL     H8  207   4.865   4.559   3.078  0.5836  0.3810 -0.8201
   19UNL     H9  208   4.820   4.712   3.165 -0.6107 -0.5566  1.5870
   19UNL    H10  209   4.987   4.663   3.169 -0.1775 -0.2297  1.4588
   20UNL     H0  210   5.256   3.249   3.804 -1.0225 -0.9744  1.5399
   20UNL     H1  211   5.065   3.148   3.961  2.5911  0.4728 -0.4785
   20UNL     C2  212   5.150   3.259   3.790 -0.7512 -0.3020 -0.1465
   20UNL     C3  213   5.050   3.204   3.870  0.5291  0.8409  0.0693
   20UNL     C4  214   4.967   3.304   3.710  0.1052  0.1942 -0.5374
   20UNL     C5  215   4.869   3.349   3.601  0.2810 -0.4436  0.4903
   20UNL     N6  216   5.097   3.325   3.691 -0.5546  0.3617  0.4846
   20UNL     N7  217   4.930   3.230   3.821  0.1261 -0.1463  0.4692
   20UNL     H8  218   4.766   3.372   3.632 -0.6055 -3.4109 -0.0912
   20UNL     H9  219   4.850   3.271   3.527 -0.3687  0.1035  0.0711
   20UNL    H10  220   4.903   3.438   3.547 -2.4486 -1.2578 -2.7184
   21UNL     H0  221   5.102   3.837   3.318  0.8817  0.9769 -1.5702
   21UNL     H1  222   4.893   3.993   3.260  0.6464 -1.3997 -0.4731
   21UNL     C2  223   5.096   3.943   3.336 -0.4379  0.6514  0.1119
   21UNL     C3  224   4.989   4.028   3.293  0.3628 -0.5987 -0.4820
   21UNL     C4  225   5.139   4.133   3.393 -0.5336  0.7315  0.0203
   21UNL     C5  226   5.227   4.255   3.419  0.0976 -0.4308 -0.3617
   21UNL     N6  227   5.195   4.012   3.388  0.2256 -0.6347 -0.4791
   21UNL     N7  228   5.013   4.153   3.326 -0.0778 -0.4007  0.2852
   21UNL     H8  229   5.335   4.236   3.412  0.6468  1.7110  1.9767
   21UNL     H9  230   5.203   4.308   3.512 -1.9771  0.3303 -1.2888
   21UNL    H10  231   5.207   4.331   3.342  0.4780 -0.1978 -0.2254
   22UNL     H0  232   5.076   3.574   3.515  0.2521 -1.3956  0.6253
   22UNL     H1  233   5.193   3.808   3.606  1.7968  1.0623 -0.8042
   22UNL     C2  234   5.173   3.610   3.485 -0.3670  0.5266  0.8110
   22UNL     C3  235   5.226   3.726   3.544 -0.2534  0.0291 -0.5547
   22UNL     C4  236   5.364   3.602   3.448 -0.5265  0.2977  0.0299
   22UNL     C5  237   5.501   3.535   3.413 -0.0482 -0.7387 -0.4476
   22UNL     N6  238   5.256   3.529   3.432 -0.0363  0.5205  0.1156
   22UNL     N7  239   5.353   3.723   3.519 -0.2417 -0.6440  0.5817
   22UNL     H8  240   5.509   3.475   3.321 -1.1321 -2.0189  0.2712
   22UNL     H9  241   5.521   3.471   3.500 -2.6477  0.2060  0.8702
   22UNL    H10  242   5.586   3.605   3.406  1.5732 -2.6821 -0.6538
   23UNL     H0  243   3.893   4.045   3.290  0.5795  0.2478  3.5901
   23UNL     H1  244   4.044   4.014   3.506 -0.8148  1.3803  0.0296
   23UNL     C2  245   3.988   3.995   3.289  0.4726  0.0059  0.0984
   23UNL     C3  246   4.068   3.985   3.404 -0.3827  0.0332  0.5096
   23UNL     C4  247   4.153   3.882   3.240 -0.3806 -0.4528  0.0664
   23UNL     C5  248   4.249   3.789   3.170  0.0527  0.0696  0.5688
   23UNL     N6  249   4.043   3.932   3.186 -0.0821  0.8952  0.8713
   23UNL     N7  250   4.175   3.912   3.374 -0.1514  0.1126  0.1949
   23UNL     H8  251   4.330   3.755   3.237  2.3420  0.1712 -2.0546
   23UNL     H9  252   4.202   3.701   3.125  2.5122 -0.4894 -1.0366
   23UNL    H10  253   4.298   3.849   3.092  1.5660 -2.8877 -0.8172
   24UNL     H0  254   5.508   3.718   3.916 -0.5236 -2.5997  2.3672
   24UNL     H1  255   5.270   3.597   3.826  0.3211 -1.2404  0.8257
   24UNL     C2  256   5.498   3.630   3.853  0.1051 -1.0865  0.0961
   24UNL     C3  257   5.374   3.569   3.817  0.3063 -1.2476  0.6747
   24UNL     C4  258   5.551   3.465   3.762  0.3705 -0.6041 -0.2262
   24UNL     C5  259   5.649   3.364   3.705 -0.1687 -0.0885  0.0111
   24UNL     N6  260   5.609   3.562   3.826  0.0532  0.3517 -0.2562
   24UNL     N7  261   5.410   3.454   3.761 -0.8734  0.4035  0.0574
   24UNL     H8  262   5.599   3.317   3.620 -2.7222  2.2213  0.1671
   24UNL     H9  263   5.684   3.291   3.779 -2.9018 -1.1012  0.3425
   24UNL    H10  264   5.742   3.415   3.674  1.1256 -1.2597  1.9006
   25UNL     H0  265   1.945   0.416   0.470 -0.8174  0.5664  0.0197
   25UNL     H1  266   2.015   0.263   0.707  0.9993 -0.5516 -0.9847
   25UNL     C2  267   1.905   0.324   0.511 -0.1190  0.2316 -0.0521
   25UNL     C3  268   1.941   0.254   0.629  0.2397 -0.1521 -0.3222
   25UNL     C4  269   1.766   0.187   0.540 -0.0442  0.0975 -0.0646
   25UNL     C5  270   1.626   0.136   0.534  1.2962  0.5433 -0.3960
   25UNL     N6  271   1.800   0.272   0.452 -0.1548 -0.8898  0.4685
   25UNL     N7  272   1.842   0.173   0.653  0.7519  0.6156  0.2038
   25UNL     H8  273   1.562   0.225   0.541  0.7798  0.1446  0.0369
   25UNL     H9  274   1.603   0.068   0.617  0.3216  1.2686 -0.0566
   25UNL    H10  275   1.619   0.083   0.439  2.5836 -3.1314  1.4484
   26UNL     H0  276   0.388   5.109   0.379 -1.4268  0.5893  0.7665
   26UNL     H1  277   0.549   5.026   0.170  0.3133  1.4963  0.0575
   26UNL     C2  278   0.368   5.113   0.273  0.5149 -0.5949  0.3352
   26UNL     C3  279   0.453   5.076   0.165  0.2986  1.4385 -0.2571
   26UNL     C4  280   0.262   5.122   0.098  0.7032  0.0836 -0.6015
   26UNL     C5  281   0.152   5.179   0.009  0.1713 -0.4759 -0.1370
   26UNL     N6  282   0.251   5.151   0.229  0.2069 -0.7808 -0.0767
   26UNL     N7  283   0.385   5.091   0.054  0.3704  0.5167  0.1321
   26UNL     H8  284   0.203   5.195  -0.087 -0.5690 -0.2349 -0.4930
   26UNL     H9  285   0.115   5.277   0.042  1.5197  0.3784 -1.1207
   26UNL    H10  286   0.072   5.109  -0.019  0.4583 -0.7407 -0.2872
   27UNL     H0  287   3.936   3.015   4.834  0.0329  1.0324 -0.1311
   27UNL     H1  288   3.749   3.145   4.672  2.2126 -1.2213 -0.4823
   27UNL     C2  289   3.873   3.099   4.857 -0.1785  0.6634  0.6681
   27UNL     C3  290   3.780   3.166   4.773  0.5103  0.5529 -0.2992
   27UNL     C4  291   3.799   3.253   4.959 -0.8534 -0.3739  0.0105
   27UNL     C5  292   3.793   3.363   5.061  0.2205 -0.0524  0.3346
   27UNL     N6  293   3.888   3.163   4.971  0.6115 -0.6011  0.4313
   27UNL     N7  294   3.734   3.265   4.841  0.7875 -0.0820  0.7303
   27UNL     H8  295   3.711   3.432   5.038  1.4010  1.7328  1.3898
   27UNL     H9  296   3.885   3.422   5.072  0.9731 -1.4272  1.6029
   27UNL    H10  297   3.763   3.326   5.160 -2.2105  2.4378  0.5682
   28UNL     H0  298   3.961   3.157   4.570 -0.8381  1.0854  0.3422
   28UNL     H1  299   4.225   3.247   4.614  0.8718  2.6675  0.2481
   28UNL     C2  300   4.009   3.254   4.560  0.1543  0.4955 -0.8073
   28UNL     C3  301   4.138   3.300   4.577 -0.0775  0.1984 -1.1716
   28UNL     C4  302   4.008   3.445   4.497 -0.0860  0.1342  0.6537
   28UNL     C5  303   3.962   3.566   4.419  0.0828 -0.2945  0.6797
   28UNL     N6  304   3.925   3.355   4.547 -0.0171  0.6158  0.1217
   28UNL     N7  305   4.143   3.424   4.528  0.3842  0.3366  0.0062
   28UNL     H8  306   4.012   3.659   4.452  1.9787 -1.8631  2.3658
   28UNL     H9  307   3.853   3.575   4.431 -0.0849  0.0811 -1.0733
   28UNL    H10  308   3.985   3.550   4.313  2.1575 -1.1085  1.2404
   29UNL     H0  309   5.802   5.547   0.353 -0.4775  0.5920 -2.8311
   29UNL     H1  310   5.977   5.333   0.251  0.0364  0.3087  0.0346
   29UNL     C2  311   5.898   5.543   0.303  0.6028 -0.8551 -0.7516
   29UNL     C3  312   5.986   5.441   0.257 -0.3421  0.3695 -0.4901
   29UNL     C4  313   6.075   5.629   0.253 -0.0146 -0.7351  0.1081
   29UNL     C5  314   6.188   5.733   0.236 -0.6549  0.4366  0.3172
   29UNL     N6  315   5.953   5.664   0.286  0.0715 -0.3251 -0.0434
   29UNL     N7  316   6.100   5.500   0.230  0.9280 -0.6065 -1.0182
   29UNL     H8  317   6.218   5.738   0.131 -1.7085  0.8510  0.0244
   29UNL     H9  318   6.276   5.694   0.289  0.3017  1.3942 -0.5405
   29UNL    H10  319   6.162   5.832   0.277  1.7976  0.8891  0.8807
   30UNL     H0  320   4.881   3.324   4.118  0.2124 -0.4202  0.6593
   30UNL     H1  321   4.919   3.373   4.380  2.0907 -0.3999  0.4028
   30UNL     C2  322   4.912   3.252   4.192  0.2601 -0.7283  0.3418
   30UNL     C3  323   4.931   3.280   4.325  0.6315 -0.2774 -0.1500
   30UNL     C4  324   4.975   3.088   4.270 -0.2221 -0.3745 -1.0917
   30UNL     C5  325   5.027   2.948   4.280  0.2081 -0.1424  0.2382
   30UNL     N6  326   4.931   3.131   4.155 -1.1301 -0.4142 -0.4406
   30UNL     N7  327   4.964   3.167   4.384  0.1902 -0.7032 -0.3996
   30UNL     H8  328   5.107   2.938   4.354  0.6074  2.2071  0.1698
   30UNL     H9  329   5.061   2.923   4.179  0.4325 -0.4705  0.3935
   30UNL    H10  330   4.952   2.872   4.305 -0.9861  0.9873  0.1574
   31UNL     H0  331   4.319   3.593   4.698 -1.0213  1.3629  1.0371
   31UNL     H1  332   4.362   3.834   4.810  2.1150  0.0894 -0.5674
   31UNL     C2  333   4.331   3.684   4.642 -0.0070  0.4419 -0.2780
   31UNL     C3  334   4.353   3.808   4.706  0.4007 -0.6349 -0.2423
   31UNL     C4  335   4.355   3.817   4.493 -0.1323 -0.3263  0.0734
   31UNL     C5  336   4.331   3.874   4.351  0.0700  0.0414 -0.7991
   31UNL     N6  337   4.331   3.691   4.506  0.6070 -0.3220 -0.7634
   31UNL     N7  338   4.366   3.897   4.608  0.3301  0.2360 -0.2338
   31UNL     H8  339   4.322   3.983   4.353  1.5692  0.1657  2.0372
   31UNL     H9  340   4.418   3.853   4.287 -1.2790  0.3602 -2.7901
   31UNL    H10  341   4.237   3.833   4.313 -0.3420 -1.2167  1.4701
   32UNL     H0  342   0.774   5.436   0.282  0.6289  1.4210 -0.6356
   32UNL     H1  343   0.535   5.395   0.427 -1.2333 -2.2151  0.0396
   32UNL     C2  344   0.672   5.443   0.245  0.4549 -0.1821 -0.5054
   32UNL     C3  345   0.556   5.421   0.324 -0.3989 -0.7625  0.5524
   32UNL     C4  346   0.520   5.440   0.120  0.7251  0.1111  0.1374
   32UNL     C5  347   0.451   5.444  -0.012  0.1072  0.3189 -0.3872
   32UNL     N6  348   0.643   5.477   0.122 -0.6873 -0.5870  0.1949
   32UNL     N7  349   0.456   5.420   0.240 -0.4246  0.2140 -0.1533
   32UNL     H8  350   0.404   5.543  -0.024  2.1685  1.2661 -0.9401
   32UNL     H9  351   0.363   5.379  -0.019 -0.9718  1.7640 -0.6410
   32UNL    H10  352   0.517   5.430  -0.099 -1.3206 -2.8756 -1.0314
   33UNL     H0  353   4.699   3.171   4.463  0.9057  0.9118 -0.1764
   33UNL     H1  354   4.429   3.202   4.511 -0.0921 -0.3845  0.8240
   33UNL     C2  355   4.655   3.257   4.513  0.1201  0.0078  0.6958
   33UNL     C3  356   4.511   3.268   4.540 -0.0722  0.1330 -0.3902
   33UNL     C4  357   4.625   3.431   4.607 -0.1026  0.0551 -0.6204
   33UNL     C5  358   4.653   3.568   4.657  0.6129  0.3515  0.0283
   33UNL     N6  359   4.727   3.351   4.567  0.2199 -0.2846 -0.2745
   33UNL     N7  360   4.499   3.386   4.595 -0.1549 -0.0713 -0.5755
   33UNL     H8  361   4.695   3.627   4.574 -2.0967 -0.3100 -1.8804
   33UNL     H9  362   4.725   3.564   4.740  1.2552 -0.8183 -0.5667
   33UNL    H10  363   4.567   3.622   4.697  1.0643 -0.2797  1.9051
   34UNL     H0  364   4.880   2.734   4.613  3.8211  1.7031  2.9426
   34UNL     H1  365   4.996   2.984   4.587 -0.0385 -0.0746  0.0565
   34UNL     C2  366   4.835   2.830   4.635 -0.0160  0.8274 -0.6535
   34UNL     C3  367   4.900   2.957   4.629  0.2562 -0.2522  0.6176
   34UNL     C4  368   4.705   2.963   4.712 -0.3518 -0.7481 -0.3395
   34UNL     C5  369   4.569   3.020   4.751 -0.1509  0.8039 -0.6746
   34UNL     N6  370   4.717   2.840   4.691  0.3607 -0.4400 -0.2365
   34UNL     N7  371   4.810   3.044   4.675 -0.3727  0.2874  0.6805
   34UNL     H8  372   4.485   3.035   4.682  0.0829 -0.2381 -1.1933
   34UNL     H9  373   4.574   3.109   4.815 -0.5435  1.2359 -1.2397
   34UNL    H10  374   4.525   2.944   4.817  0.9758  0.1394 -0.6679
   35UNL     H0  375   3.281   3.417   4.515 -0.0484  1.0329 -0.5875
   35UNL     H1  376   3.456   3.354   4.712 -0.3723 -0.7167  0.2395
   35UNL     C2  377   3.386   3.396   4.500 -0.2537 -0.1183 -0.4091
   35UNL     C3  378   3.474   3.362   4.605 -0.2150  0.6258  0.3554
   35UNL     C4  379   3.562   3.349   4.419 -0.5080 -1.1496  0.3702
   35UNL     C5  380   3.661   3.314   4.309 -0.2508 -0.0092 -0.2124
   35UNL     N6  381   3.439   3.387   4.383 -0.6111  0.4688 -0.9994
   35UNL     N7  382   3.593   3.338   4.554  0.3219 -0.3199  0.3979
   35UNL     H8  383   3.747   3.253   4.338 -0.9422 -1.2158 -0.6792
   35UNL     H9  384   3.616   3.262   4.224  0.7615 -0.6271 -0.3692
   35UNL    H10  385   3.713   3.399   4.264  0.8255 -0.1287  0.7715
   36UNL     H0  386   3.019   0.210   0.282 -0.1023  0.8331 -1.9081
   36UNL     H1  387   2.798   0.072   0.194  0.2210 -1.1248 -1.1872
   36UNL     C2  388   3.016   0.131   0.208 -0.5736 -0.5350 -0.4773
   36UNL     C3  389   2.901   0.058   0.167  0.7654  0.0854  0.2366
   36UNL     C4  390   3.082  -0.021   0.088  0.0682  0.0153  0.1488
   36UNL     C5  391   3.175  -0.094  -0.001  0.2476  0.1963  0.3113
   36UNL     N6  392   3.129   0.076   0.162  0.1977  0.3179  0.8404
   36UNL     N7  393   2.941  -0.032   0.083 -0.3385 -0.2452 -0.9869
   36UNL     H8  394   3.124  -0.165  -0.067  0.7119 -0.2856  0.4738
   36UNL     H9  395   3.258  -0.155   0.037  0.6875  0.1097 -0.7857
   36UNL    H10  396   3.224  -0.020  -0.065  0.5283 -0.3566 -0.1144
   37UNL     H0  397   5.371   5.301   1.711 -0.5318  1.5289 -0.8239
   37UNL     H1  398   5.503   5.174   1.924 -2.0338  1.9052  1.8312
   37UNL     C2  399   5.346   5.208   1.761  0.6403  1.1989 -0.8507
   37UNL     C3  400   5.417   5.143   1.865 -0.4068  0.6449  0.0438
   37UNL     C4  401   5.250   5.043   1.809  0.6036 -0.1621 -0.1509
   37UNL     C5  402   5.147   4.932   1.811  0.3344  0.1080  0.2542
   37UNL     N6  403   5.244   5.137   1.717 -0.0467 -0.3708  0.5789
   37UNL     N7  404   5.350   5.040   1.899  0.7333  0.3405  0.3917
   37UNL     H8  405   5.146   4.887   1.911  1.3903 -0.8309 -0.1447
   37UNL     H9  406   5.184   4.849   1.749 -0.7719 -1.2299  1.3518
   37UNL    H10  407   5.045   4.953   1.775  0.7941  0.6588 -0.7375
   38UNL     H0  408   5.791   4.409   1.619  0.5467  0.6969  0.4619
   38UNL     H1  409   5.955   4.383   1.406 -0.3174 -0.7451  0.6310
   38UNL     C2  410   5.765   4.422   1.515 -0.0632 -0.7474  0.4308
   38UNL     C3  411   5.850   4.408   1.399 -0.0562  0.1339 -0.1985
   38UNL     C4  412   5.663   4.467   1.346 -0.1985 -0.5730 -1.2466
   38UNL     C5  413   5.562   4.537   1.263 -0.1888 -0.7881 -0.3888
   38UNL     N6  414   5.648   4.467   1.477  0.0765  0.1457  0.1279
   38UNL     N7  415   5.777   4.430   1.294 -0.3320  0.3415  0.0855
   38UNL     H8  416   5.457   4.510   1.283 -0.5751  1.1290  0.2560
   38UNL     H9  417   5.569   4.533   1.153  0.3377  0.2886 -0.4062
   38UNL    H10  418   5.571   4.644   1.285  2.7324 -1.1409  0.2515
   39UNL     H0  419   5.428   5.155   1.277 -2.5172 -0.7219 -1.5280
   39UNL     H1  420   5.321   5.320   1.091  3.0507  0.5539  0.3913
   39UNL     C2  421   5.376   5.246   1.305  0.0463  0.2595  0.3212
   39UNL     C3  422   5.314   5.320   1.199 -0.3147 -0.0437  0.2513
   39UNL     C4  423   5.252   5.372   1.389  1.3475  0.3613 -1.0321
   39UNL     C5  424   5.157   5.428   1.499 -0.9244 -0.1104  0.2733
   39UNL     N6  425   5.341   5.281   1.428 -1.0103  0.3281  0.4208
   39UNL     N7  426   5.228   5.398   1.262  0.7597 -0.1209 -0.4740
   39UNL     H8  427   5.121   5.339   1.551  1.3515 -1.5433 -0.5084
   39UNL     H9  428   5.081   5.504   1.478 -0.2853  0.6382  0.6415
   39UNL    H10  429   5.228   5.469   1.572 -0.1951  0.7420 -0.8783
   40UNL     H0  430   1.349   0.154   0.942 -0.0008  1.0530 -0.1112
   40UNL     H1  431   1.591   0.248   0.857  0.3487 -0.0876 -0.4477
   40UNL     C2  432   1.445   0.106   0.952 -0.5678 -0.0943 -0.2008
   40UNL     C3  433   1.563   0.155   0.906  0.0600  0.4947  0.4984
   40UNL     C4  434   1.596  -0.003   1.029  0.0258 -0.0908 -0.4860
   40UNL     C5  435   1.667  -0.100   1.127  0.4586  0.6677 -0.6321
   40UNL     N6  436   1.466   0.004   1.032 -0.0009  0.0468 -0.2026
   40UNL     N7  437   1.667   0.089   0.958  0.3063  0.3311  0.0960
   40UNL     H8  438   1.763  -0.125   1.082  0.8601 -1.5157  1.3634
   40UNL     H9  439   1.609  -0.192   1.140  1.2689  0.4940  2.0926
   40UNL    H10  440   1.692  -0.059   1.226  0.8034  0.1718 -0.5136
   41UNL     H0  441   5.246   4.838   1.542 -0.2392  0.2173  1.4513
   41UNL     H1  442   5.423   4.629   1.528  0.9158 -0.4566 -2.4850
   41UNL     C2  443   5.354   4.846   1.532 -0.3757 -0.0523 -0.3480
   41UNL     C3  444   5.440   4.735   1.512  0.6544  0.0240  0.3272
   41UNL     C4  445   5.532   4.921   1.484 -0.1003  1.3556  0.1271
   41UNL     C5  446   5.640   5.019   1.439 -0.2684 -0.5604  0.5877
   41UNL     N6  447   5.408   4.961   1.504 -0.3301  0.2453  0.0800
   41UNL     N7  448   5.560   4.785   1.489 -0.3202 -0.0146  0.6963
   41UNL     H8  449   5.636   5.117   1.489  0.9990  0.0867 -0.5277
   41UNL     H9  450   5.626   5.045   1.333 -0.2597 -2.8221  0.0066
   41UNL    H10  451   5.740   4.975   1.447 -0.2813 -1.0826 -1.7302
   42UNL     H0  452   0.299   5.533   0.491  0.6785  0.5280  0.8540
   42UNL     H1  453   0.285   5.571   0.765  0.4874  0.3968 -0.8710
   42UNL     C2  454   0.286   5.457   0.566  0.9760 -0.1908  0.1829
   42UNL     C3  455   0.285   5.479   0.708  0.2367 -0.3137  0.2648
   42UNL     C4  456   0.240   5.279   0.655  0.1798  0.0244 -0.8289
   42UNL     C5  457   0.213   5.132   0.667  0.2253  0.0294  0.5734
   42UNL     N6  458   0.263   5.329   0.532 -0.3233 -0.0853 -0.7524
   42UNL     N7  459   0.264   5.362   0.764 -0.4944  1.1897 -0.2237
   42UNL     H8  460   0.126   5.097   0.612 -1.4391  1.1644  2.4163
   42UNL     H9  461   0.191   5.095   0.768  0.5777 -2.5416 -0.2750
   42UNL    H10  462   0.302   5.075   0.636  0.9972  0.5759  1.7369
   43UNL     H0  463   1.873   0.263   1.107 -0.8331  0.7518  0.7384
   43UNL     H1  464   2.046   0.455   1.157  0.1389  0.9165  0.6896
   43UNL     C2  465   1.896   0.346   1.041 -0.5106 -0.1180 -0.2574
   43UNL     C3  466   1.983   0.449   1.069  0.4708  0.7428  0.4633
   43UNL     C4  467   1.888   0.472   0.889  0.1279  0.2230 -0.4116
   43UNL     C5  468   1.832   0.527   0.756 -0.0670 -0.8252  0.3306
   43UNL     N6  469   1.842   0.354   0.923  0.4564 -0.3569 -0.5763
   43UNL     N7  470   1.984   0.530   0.966 -0.3213  0.0544 -0.0512
   43UNL     H8  471   1.757   0.461   0.711 -1.0625 -0.8730  2.0102
   43UNL     H9  472   1.788   0.628   0.764  1.8911  0.0392  0.4595
   43UNL    H10  473   1.914   0.535   0.684  0.8553  1.5230  1.5989
   44UNL     H0  474   0.087   4.727   1.174 -0.4608 -2.8752  0.1556
   44UNL     H1  475  -0.146   4.769   1.308  0.1453 -0.0091  0.7703
   44UNL     C2  476   0.075   4.739   1.281  0.4351  0.5316 -0.0679
   44UNL     C3  477  -0.045   4.762   1.347  0.5594  0.1016 -0.2795
   44UNL     C4  478   0.102   4.717   1.485 -0.1762  0.0208 -0.4373
   44UNL     C5  479   0.182   4.682   1.613  0.8595 -0.2277  0.9304
   44UNL     N6  480   0.163   4.711   1.368 -0.6483  0.4882  0.1972
   44UNL     N7  481  -0.026   4.747   1.479  0.7180 -0.2933  0.4375
   44UNL     H8  482   0.142   4.603   1.677  1.1502 -1.7948 -0.7589
   44UNL     H9  483   0.186   4.776   1.670 -1.4734  1.7580 -1.9762
   44UNL    H10  484   0.282   4.651   1.579 -0.4258 -0.8412 -2.4954
   45UNL     H0  485   0.167   5.546   1.169 -0.0755  2.2229 -0.2039
   45UNL     H1  486   0.123   5.780   1.024 -2.6535 -0.2995  0.5454
   45UNL     C2  487   0.125   5.557   1.070 -0.3602  0.4896 -0.2742
   45UNL     C3  488   0.106   5.675   1.002 -0.3944 -0.4972 -0.4222
   45UNL     C4  489   0.029   5.506   0.903  0.2147  0.7641 -0.0867
   45UNL     C5  490  -0.050   5.434   0.798  0.7182 -0.0879  0.5176
   45UNL     N6  491   0.081   5.448   1.006  0.0644  0.0330  0.0639
   45UNL     N7  492   0.036   5.644   0.894 -0.0881 -0.3964 -0.1726
   45UNL     H8  493  -0.018   5.445   0.694 -0.5023  0.7826  0.2284
   45UNL     H9  494  -0.158   5.454   0.804  0.2771 -2.0848 -0.2668
   45UNL    H10  495  -0.054   5.326   0.815  3.2169 -0.3620 -0.4030
   46UNL     H0  496   0.463   4.955   1.188  1.6430  2.0969 -0.1183
   46UNL     H1  497   0.478   5.139   0.988  0.5117 -0.4300  1.7819
   46UNL     C2  498   0.379   5.002   1.140 -0.0333 -1.4157 -0.8157
   46UNL     C3  499   0.390   5.105   1.040 -0.6657  0.3566  0.3330
   46UNL     C4  500   0.201   5.087   1.121 -0.4998  0.2872  0.0675
   46UNL     C5  501   0.063   5.131   1.155 -0.2498 -0.1681 -0.1201
   46UNL     N6  502   0.255   4.988   1.183  0.7210 -0.0391 -0.6287
   46UNL     N7  503   0.273   5.161   1.034 -0.0818  0.1710  0.1360
   46UNL     H8  504   0.048   5.234   1.190  2.5335  0.4001 -0.5384
   46UNL     H9  505   0.021   5.071   1.237 -2.6630  1.7395  0.1217
   46UNL    H10  506   0.005   5.117   1.063  1.6555 -0.3773 -1.3126
   47UNL     H0  507   0.876   0.086   0.938  0.3821  0.0603  2.1950
   47UNL     H1  508   1.027  -0.022   1.146  1.5677  2.7191 -0.0253
   47UNL     C2  509   0.970   0.033   0.932  0.1060 -0.2426  0.3272
   47UNL     C3  510   1.048  -0.020   1.040  0.3315 -0.3889 -0.3543
   47UNL     C4  511   1.133  -0.047   0.858  0.1660  0.1257  0.6666
   47UNL     C5  512   1.229  -0.121   0.760 -0.4718  0.1619  0.0374
   47UNL     N6  513   1.028   0.023   0.814  0.1516  0.0929 -0.4144
   47UNL     N7  514   1.151  -0.079   0.989  0.3219 -0.7378 -0.3124
   47UNL     H8  515   1.309  -0.048   0.744  0.2113 -0.1679  1.8011
   47UNL     H9  516   1.258  -0.222   0.788 -0.9277  0.1834  0.6049
   47UNL    H10  517   1.181  -0.132   0.662  0.7072  0.5077 -0.5794
   48UNL     H0  518   0.514   5.139   1.481  1.9740 -0.9043  1.4479
   48UNL     H1  519   0.300   4.955   1.483 -0.2592 -0.8121 -1.5076
   48UNL     C2  520   0.511   5.036   1.448  0.5572 -0.5962  0.5768
   48UNL     C3  521   0.406   4.944   1.465  0.1955  0.3161  0.4202
   48UNL     C4  522   0.577   4.858   1.389  0.0322  0.5276  0.1891
   48UNL     C5  523   0.675   4.749   1.372 -0.4579 -0.3116  0.3320
   48UNL     N6  524   0.622   4.976   1.417 -0.0313  0.5222  0.7577
   48UNL     N7  525   0.448   4.832   1.414 -0.3156  0.1351 -0.6189
   48UNL     H8  526   0.623   4.654   1.388 -1.9648  0.1919 -1.4134
   48UNL     H9  527   0.765   4.757   1.435 -0.5216 -1.3589  0.5634
   48UNL    H10  528   0.707   4.735   1.268  1.9845 -1.3820  1.1859
   49UNL     H0  529   0.638   0.284   2.720  0.6983  0.3973  0.9645
   49UNL     H1  530   0.733   0.176   2.957  1.1783 -1.4780 -1.3062
   49UNL     C2  531   0.595   0.205   2.780  0.6508 -0.3840 -0.0929
   49UNL     C3  532   0.646   0.151   2.899 -0.2773  0.2821  0.0842
   49UNL     C4  533   0.472   0.061   2.826  0.6002  0.1316 -0.1847
   49UNL     C5  534   0.378  -0.052   2.779 -0.6256  0.0636 -0.3191
   49UNL     N6  535   0.479   0.160   2.742  0.0156 -0.5117  0.0037
   49UNL     N7  536   0.564   0.054   2.928  0.0865 -0.9514 -0.1624
   49UNL     H8  537   0.416  -0.150   2.810 -0.6545  0.2185  0.2098
   49UNL     H9  538   0.355  -0.058   2.672 -0.9363  3.4560 -0.4988
   49UNL    H10  539   0.288  -0.034   2.840  0.0635 -0.7163  0.9365
   50UNL     H0  540   5.013   5.155   2.586  0.9235 -1.4752  0.2368
   50UNL     H1  541   4.935   4.895   2.562 -2.8418 -1.9465 -0.2494
   50UNL     C2  542   4.914   5.123   2.556  0.1980  0.6724  0.2451
   50UNL     C3  543   4.880   4.987   2.549  0.3439  0.1393  0.5477
   50UNL     C4  544   4.737   5.119   2.469 -0.4764 -0.2549  0.2260
   50UNL     C5  545   4.603   5.167   2.408 -0.2616  0.1121 -0.4459
   50UNL     N6  546   4.820   5.209   2.521 -0.3210  0.2140 -0.0053
   50UNL     N7  547   4.763   4.985   2.489  0.0730  0.3771 -0.7708
   50UNL     H8  548   4.546   5.222   2.485 -0.3380 -0.1586 -0.3089
   50UNL     H9  549   4.539   5.083   2.379  0.9937 -0.6353 -1.0676
   50UNL    H10  550   4.623   5.228   2.319 -1.5790  1.7232  0.3289
   51UNL     H0  551   0.591   0.230   2.299 -2.3409 -1.9110  3.6715
   51UNL     H1  552   0.729   0.438   2.229  0.6971  1.0516 -0.1363
   51UNL     C2  553   0.595   0.322   2.356  0.2262  0.2675  0.2199
   51UNL     C3  554   0.666   0.431   2.317  0.1778 -0.4016 -0.6069
   51UNL     C4  555   0.551   0.471   2.483 -0.3767 -0.4652  0.1174
   51UNL     C5  556   0.492   0.550   2.592  0.6237 -0.9025  0.2868
   51UNL     N6  557   0.521   0.342   2.467 -0.4177 -0.1329 -0.3069
   51UNL     N7  558   0.643   0.530   2.398  0.1249 -0.1021  0.9854
   51UNL     H8  559   0.562   0.611   2.650  0.2253 -1.7769  1.7139
   51UNL     H9  560   0.444   0.483   2.665  2.9228 -1.1711  1.5927
   51UNL    H10  561   0.413   0.609   2.545  0.0127 -0.8275  1.3887
   52UNL     H0  562   0.642   0.764   1.977  0.4586  0.1635  0.1092
   52UNL     H1  563   0.806   0.984   1.957 -1.2144 -0.5005 -0.4382
   52UNL     C2  564   0.737   0.782   2.026  0.5997  0.4199 -0.2526
   52UNL     C3  565   0.819   0.893   2.014  0.5292 -0.0523 -0.0874
   52UNL     C4  566   0.890   0.765   2.156 -0.7603  0.2918 -0.2887
   52UNL     C5  567   0.982   0.683   2.251  0.7981 -0.3464  0.3292
   52UNL     N6  568   0.776   0.705   2.121 -0.6385 -0.4918 -0.6071
   52UNL     N7  569   0.918   0.880   2.101 -0.5975  0.2461  0.0019
   52UNL     H8  570   1.086   0.700   2.219 -0.3698  2.4802 -2.2129
   52UNL     H9  571   0.968   0.575   2.241 -2.7808 -0.0075  0.9324
   52UNL    H10  572   0.975   0.718   2.355 -0.3112  0.8370 -0.1287
   53UNL     H0  573   4.477   5.468   2.520  0.6109 -0.2914 -0.3568
   53UNL     H1  574   4.652   5.354   2.682 -0.3753  0.0285 -0.1115
   53UNL     C2  575   4.577   5.508   2.534  0.2173  0.4577  0.3224
   53UNL     C3  576   4.660   5.446   2.627  0.0380 -0.4134 -0.8041
   53UNL     C4  577   4.726   5.629   2.561 -0.2039  0.0297 -0.1105
   53UNL     C5  578   4.813   5.746   2.541  0.0547  1.1308  0.9456
   53UNL     N6  579   4.615   5.622   2.491 -0.4287 -0.0967  0.5010
   53UNL     N7  580   4.766   5.526   2.636  0.2649  0.0427 -0.1126
   53UNL     H8  581   4.889   5.743   2.620 -0.2372 -0.0989  1.1891
   53UNL     H9  582   4.756   5.837   2.564 -1.3291  0.4002  0.4198
   53UNL    H10  583   4.866   5.746   2.445 -0.1595  0.8230  0.8271
   54UNL     H0  584   1.561   0.683   1.526 -0.5944 -2.5681 -1.9050
   54UNL     H1  585   1.618   0.710   1.799 -0.1493  0.4188 -2.6887
   54UNL     C2  586   1.564   0.610   1.605 -0.2910 -0.5403  0.0063
   54UNL     C3  587   1.593   0.621   1.742  0.1881 -1.6098  0.2229
   54UNL     C4  588   1.554   0.429   1.686 -1.1711  0.7297 -0.0288
   54UNL     C5  589   1.516   0.280   1.687 -0.1296  0.2665  0.3411
   54UNL     N6  590   1.558   0.483   1.569  0.3112 -0.0396 -0.2331
   54UNL     N7  591   1.596   0.500   1.794 -0.1700  0.0934 -0.8613
   54UNL     H8  592   1.503   0.254   1.792 -0.8047 -1.5759 -0.1823
   54UNL     H9  593   1.599   0.226   1.640  0.2669  2.0815 -1.0886
   54UNL    H10  594   1.415   0.268   1.646 -0.9285  1.1826  2.0236
   55UNL     H0  595   1.148   1.077   2.244  1.9075 -1.0324  0.0873
   55UNL     H1  596   1.295   1.315   2.290  1.5405  0.3797 -0.0303
   55UNL     C2  597   1.175   1.155   2.175 -0.3820 -0.0847  0.1984
   55UNL     C3  598   1.254   1.271   2.200 -0.1561 -0.6105  1.1896
   55UNL     C4  599   1.171   1.263   2.005 -0.3673 -0.6723 -0.1445
   55UNL     C5  600   1.152   1.294   1.858 -0.4512 -0.2073 -0.0410
   55UNL     N6  601   1.125   1.153   2.055 -0.5685  0.4880 -0.5533
   55UNL     N7  602   1.250   1.343   2.088 -0.3148  0.0422  0.9942
   55UNL     H8  603   1.245   1.267   1.806 -0.8583  0.2576 -1.0285
   55UNL     H9  604   1.065   1.240   1.817 -1.1748  2.0614 -1.5737
   55UNL    H10  605   1.129   1.397   1.829  1.8663  0.0773 -1.0134
   56UNL     H0  606   1.204   0.028   2.255 -0.1122 -1.0295 -0.2875
   56UNL     H1  607   1.064  -0.219   2.317 -1.8273  1.9731 -1.3679
   56UNL     C2  608   1.178  -0.021   2.348  0.1335 -0.5802  0.0178
   56UNL     C3  609   1.109  -0.144   2.380 -0.2045  0.1031 -0.2186
   56UNL     C4  610   1.189  -0.048   2.547 -0.2918  0.0048 -0.2214
   56UNL     C5  611   1.232  -0.017   2.691 -0.0573  0.0154  0.3462
   56UNL     N6  612   1.230   0.037   2.456 -0.3862  0.5610 -0.2474
   56UNL     N7  613   1.121  -0.158   2.508 -0.6600  0.0147 -0.0161
   56UNL     H8  614   1.340  -0.030   2.701 -0.0747 -1.6837 -1.3353
   56UNL     H9  615   1.185  -0.080   2.768 -0.7210 -1.2945 -1.0797
   56UNL    H10  616   1.210   0.088   2.715  0.6759 -0.1158  1.6250
   57UNL     H0  617   1.559   0.776   2.112  0.5081  0.1892 -1.0283
   57UNL     H1  618   1.356   0.969   2.155  0.8711 -0.2265  0.5789
   57UNL     C2  619   1.455   0.775   2.082  0.0248  0.4125  0.5888
   57UNL     C3  620   1.359   0.871   2.109  0.4141  0.0752 -0.0947
   57UNL     C4  621   1.288   0.707   2.000  0.2614  1.0362  0.5172
   57UNL     C5  622   1.201   0.620   1.908 -0.1899  1.5024 -0.4427
   57UNL     N6  623   1.411   0.663   2.027  0.0456  0.9170  0.1659
   57UNL     N7  624   1.250   0.831   2.047 -0.1380  0.6051  0.2810
   57UNL     H8  625   1.098   0.614   1.944 -0.7967  0.9961 -2.1995
   57UNL     H9  626   1.251   0.522   1.901  0.9742  2.0347  0.2366
   57UNL    H10  627   1.194   0.657   1.805 -0.2642 -0.6651 -1.2344
   58UNL     H0  628   1.613   0.075   2.170  1.4393  0.5817 -0.5975
   58UNL     H1  629   1.640   0.279   1.992  0.5355 -1.2898  0.0137
   58UNL     C2  630   1.557   0.167   2.170  0.1345 -0.1971  0.3367
   58UNL     C3  631   1.578   0.274   2.081 -0.3162  0.2712 -0.4689
   58UNL     C4  632   1.413   0.300   2.199  0.3133 -0.4984 -0.1548
   58UNL     C5  633   1.286   0.360   2.253 -0.2509 -1.0323  0.0653
   58UNL     N6  634   1.458   0.188   2.249 -0.0915  0.6329  0.0092
   58UNL     N7  635   1.488   0.365   2.109  0.7077  0.0565 -0.4369
   58UNL     H8  636   1.306   0.401   2.353  0.9444  1.8742 -1.2944
   58UNL     H9  637   1.206   0.286   2.265  1.4255 -2.6849  1.3158
   58UNL    H10  638   1.250   0.453   2.207  2.3485  0.8012  1.5796
   59UNL     H0  639   0.149   0.802   2.182  0.3826  0.4280  1.8732
   59UNL     H1  640   0.349   0.729   2.344 -0.8335  2.4153  0.1366
   59UNL     C2  641   0.247   0.765   2.154 -0.3760  0.0074 -0.3301
   59UNL     C3  642   0.352   0.730   2.236 -0.0448  0.4826  0.1176
   59UNL     C4  643   0.375   0.666   2.040 -0.2837  0.5087 -0.5678
   59UNL     C5  644   0.433   0.600   1.917 -0.0359 -0.5912 -0.5926
   59UNL     N6  645   0.265   0.729   2.029  0.5432 -0.5825  0.7967
   59UNL     N7  646   0.435   0.660   2.166  0.9035 -0.0076  0.1916
   59UNL     H8  647   0.452   0.678   1.842  2.3626  0.2147  0.7982
   59UNL     H9  648   0.535   0.573   1.947  0.3639 -0.0619 -1.4647
   59UNL    H10  649   0.369   0.520   1.877  1.2385 -1.1387 -1.5737
   60UNL     H0  650   1.716   0.354   2.512 -0.2726 -0.0058  2.5280
   60UNL     H1  651   1.480   0.230   2.568  0.9290  0.3238  2.8267
   60UNL     C2  652   1.696   0.248   2.514 -0.2421 -0.0621  0.8305
   60UNL     C3  653   1.574   0.182   2.547  0.0838 -0.2367  0.1505
   60UNL     C4  654   1.727   0.048   2.498  0.1011  0.4512 -0.0077
   60UNL     C5  655   1.803  -0.079   2.458  0.6670  0.2577  0.1772
   60UNL     N6  656   1.795   0.160   2.493 -0.1899  0.4291 -0.4780
   60UNL     N7  657   1.588   0.053   2.535 -0.3939  0.1201 -0.3806
   60UNL     H8  658   1.901  -0.054   2.417  0.0599  1.2981 -0.6766
   60UNL     H9  659   1.748  -0.142   2.388 -0.1406  1.7826 -0.5973
   60UNL    H10  660   1.817  -0.151   2.540 -2.6633 -2.4555 -1.5146
   61UNL     H0  661   4.061   5.079   3.895  0.6887  0.5265  0.5528
   61UNL     H1  662   4.076   5.007   4.163 -2.0255 -1.6476  1.9177
   61UNL     C2  663   3.986   5.032   3.957  0.3394 -0.1883 -0.3980
   61UNL     C3  664   3.996   4.991   4.092 -0.6490 -0.1208 -0.0438
   61UNL     C4  665   3.805   4.959   4.018 -0.4624 -0.2001  0.5685
   61UNL     C5  666   3.663   4.902   4.010  0.1063 -0.2358 -0.3946
   61UNL     N6  667   3.864   5.008   3.912  0.2749 -0.0923  0.1758
   61UNL     N7  668   3.883   4.942   4.130  0.0159 -0.3333 -0.7853
   61UNL     H8  669   3.598   4.950   4.085 -0.1297  0.5050 -1.0680
   61UNL     H9  670   3.662   4.793   4.020 -0.7098 -0.4299 -2.4245
   61UNL    H10  671   3.621   4.922   3.911  1.2073  1.7670 -0.4859
   62UNL     H0  672   4.430   4.301   3.827 -1.5365  0.4168  1.1449
   62UNL     H1  673   4.426   4.044   3.702 -1.5219 -0.2369  0.6887
   62UNL     C2  674   4.378   4.268   3.738  0.5873 -0.2595  0.1132
   62UNL     C3  675   4.382   4.139   3.674 -0.1277  0.3033  0.2948
   62UNL     C4  676   4.259   4.273   3.577 -0.1085  0.4537  0.3362
   62UNL     C5  677   4.193   4.335   3.458  0.4107  0.0670  0.6920
   62UNL     N6  678   4.312   4.356   3.670  0.2179  0.7898 -0.1665
   62UNL     N7  679   4.297   4.138   3.571 -0.4264  0.3902  0.1893
   62UNL     H8  680   4.141   4.429   3.482  0.7432  0.5651 -0.4863
   62UNL     H9  681   4.105   4.277   3.427  0.3424  1.2732 -1.4526
   62UNL    H10  682   4.250   4.343   3.365 -0.1992 -2.1106  0.1053
   63UNL     H0  683   3.908   5.238   3.768  1.5833 -4.0240  0.5111
   63UNL     H1  684   3.979   5.473   3.621  0.9764  0.5364 -1.4601
   63UNL     C2  685   3.978   5.251   3.686  0.2517  0.4069 -0.0745
   63UNL     C3  686   4.013   5.371   3.609  0.0053  0.0349 -0.1047
   63UNL     C4  687   4.103   5.193   3.540  0.1005  0.1584 -0.3759
   63UNL     C5  688   4.195   5.107   3.461 -0.3221  0.5363 -0.5933
   63UNL     N6  689   4.042   5.141   3.649 -0.1671 -0.3152  0.0791
   63UNL     N7  690   4.089   5.329   3.514 -0.2642  0.9103 -0.0830
   63UNL     H8  691   4.169   5.000   3.453  1.8074  0.0935 -1.8184
   63UNL     H9  692   4.298   5.104   3.499 -0.1233 -2.0438 -1.2407
   63UNL    H10  693   4.197   5.147   3.359  0.9319  0.9029 -0.4349
   64UNL     H0  694   4.126   5.570   3.079  0.0940  1.1128 -0.7507
   64UNL     H1  695   4.300   5.781   3.131  0.0335 -0.9801 -1.9656
   64UNL     C2  696   4.205   5.566   3.153 -0.2212  0.2933 -0.4468
   64UNL     C3  697   4.289   5.680   3.169 -0.5069  0.0579  0.7872
   64UNL     C4  698   4.336   5.530   3.298 -0.2470 -0.8425  0.8154
   64UNL     C5  699   4.416   5.445   3.395 -0.5679 -0.4488  0.2720
   64UNL     N6  700   4.227   5.472   3.240  0.1471 -0.7963  0.1107
   64UNL     N7  701   4.381   5.650   3.258  0.1293 -0.0441 -0.3292
   64UNL     H8  702   4.517   5.483   3.417 -0.9115  0.3953  0.3775
   64UNL     H9  703   4.435   5.346   3.351  1.1310 -0.5408  1.1434
   64UNL    H10  704   4.369   5.417   3.489  1.8270  1.3528  2.0787
   65UNL     H0  705   4.228   4.957   3.775  0.3681  1.1165 -1.3048
   65UNL     H1  706   4.381   4.804   3.608  1.1630 -2.4686 -0.0972
   65UNL     C2  707   4.198   4.866   3.725 -0.6182  1.0344 -0.5689
   65UNL     C3  708   4.283   4.784   3.648  0.4754 -0.0028 -0.4718
   65UNL     C4  709   4.109   4.686   3.705 -0.3562 -0.3004 -0.3514
   65UNL     C5  710   4.029   4.567   3.749  0.1331  0.1165 -0.4636
   65UNL     N6  711   4.082   4.809   3.753 -0.0077  0.8627  0.7615
   65UNL     N7  712   4.222   4.669   3.644 -0.4606 -0.0821 -0.2091
   65UNL     H8  713   4.067   4.472   3.711 -0.9292 -2.2455  4.0865
   65UNL     H9  714   3.928   4.576   3.706  0.2767 -2.0874 -1.2911
   65UNL    H10  715   4.027   4.560   3.858  1.6198  0.2042 -0.4193
   66UNL     H0  716   4.892   5.527   2.871 -1.2587 -1.3730 -2.0937
   66UNL     H1  717   5.069   5.478   3.097 -1.9248 -0.7550  2.0164
   66UNL     C2  718   4.937   5.435   2.907 -0.3345 -0.2891 -0.3954
   66UNL     C3  719   5.023   5.416   3.022  0.1652 -0.0940  0.1576
   66UNL     C4  720   4.984   5.243   2.911  0.3178  0.0397  0.3529
   66UNL     C5  721   4.961   5.093   2.895 -0.1596  0.3244  0.2087
   66UNL     N6  722   4.917   5.326   2.834 -0.2488  0.1812  0.2131
   66UNL     N7  723   5.050   5.285   3.019  0.0805  0.2930 -0.3402
   66UNL     H8  724   5.013   5.069   2.801 -2.6008 -1.1524 -0.8352
   66UNL     H9  725   4.855   5.066   2.880  0.3518 -1.0633 -1.0509
   66UNL    H10  726   5.002   5.035   2.978  2.1154 -0.5606 -1.4883
   67UNL     H0  727   0.701   0.175   3.337  0.4917  0.4885  0.5203
   67UNL     H1  728   0.796   0.410   3.437 -1.2365  0.7558  1.4102
   67UNL     C2  729   0.687   0.276   3.300  0.7838  0.2587 -0.2363
   67UNL     C3  730   0.728   0.395   3.353  0.2532 -0.7811  0.4415
   67UNL     C4  731   0.655   0.422   3.165 -0.4252  0.2268  0.6125
   67UNL     C5  732   0.598   0.483   3.034 -0.0074  0.1230 -0.0306
   67UNL     N6  733   0.630   0.294   3.185 -0.7385  0.1089 -0.5467
   67UNL     N7  734   0.719   0.494   3.266  0.3877 -0.0167  0.6553
   67UNL     H8  735   0.599   0.592   3.036  1.7621  0.2246 -2.9474
   67UNL     H9  736   0.661   0.462   2.946 -3.7372 -0.9048 -2.5640
   67UNL    H10  737   0.495   0.450   3.016 -0.4558  0.5497  1.6836
   68UNL     H0  738   4.647   4.805   3.462 -0.5055  0.6191  0.5043
   68UNL     H1  739   4.454   4.614   3.519  0.7265 -0.5623  0.3919
   68UNL     C2  740   4.649   4.734   3.543 -0.0506  0.0170 -0.0348
   68UNL     C3  741   4.549   4.636   3.567  0.5707  0.1951  0.3606
   68UNL     C4  742   4.692   4.643   3.715  0.2464  0.2898  0.4658
   68UNL     C5  743   4.759   4.602   3.847  0.4035  0.4821 -0.2174
   68UNL     N6  744   4.745   4.732   3.630  0.2466  0.2917  0.2616
   68UNL     N7  745   4.580   4.572   3.672 -0.4464 -0.1522  0.1985
   68UNL     H8  746   4.704   4.628   3.938 -0.9465 -2.7421 -0.0258
   68UNL     H9  747   4.858   4.648   3.860  0.5687  0.1507 -0.2988
   68UNL    H10  748   4.780   4.494   3.849 -1.4926  0.1120  0.7944
   69UNL     H0  749   4.754   5.232   3.202 -2.1592  0.5238  0.4276
   69UNL     H1  750   4.567   5.418   3.092  0.1514  0.0368 -0.8176
   69UNL     C2  751   4.754   5.340   3.201 -0.3581  0.5329 -0.2417
   69UNL     C3  752   4.657   5.436   3.149 -0.1791 -0.0437 -0.2669
   69UNL     C4  753   4.817   5.529   3.236  0.0263  0.0831  0.7379
   69UNL     C5  754   4.902   5.634   3.290 -0.2287 -0.1149  0.2167
   69UNL     N6  755   4.838   5.403   3.278 -0.2541 -0.3158 -0.5924
   69UNL     N7  756   4.706   5.557   3.162  0.3416  0.3237 -0.6041
   69UNL     H8  757   4.898   5.636   3.400  0.7065  0.2637  0.2469
   69UNL     H9  758   4.866   5.733   3.259  2.3466  0.5039 -0.9376
   69UNL    H10  759   5.003   5.633   3.249 -0.2654 -0.3863  0.1313
   70UNL     H0  760   5.067   4.817   3.301  0.7191 -1.1216  1.4945
   70UNL     H1  761   5.153   5.048   3.208  0.9099 -0.7393  0.7469
   70UNL     C2  762   5.032   4.913   3.337  0.0456 -0.9823  0.4729
   70UNL     C3  763   5.076   5.028   3.281  0.3387  0.1096  0.3902
   70UNL     C4  764   4.919   5.052   3.415 -0.1875 -0.2820  0.1937
   70UNL     C5  765   4.832   5.119   3.507  0.9299  0.0172 -0.0329
   70UNL     N6  766   4.932   4.922   3.425 -0.4854 -0.5907 -0.0106
   70UNL     N7  767   5.008   5.120   3.344 -0.2928 -0.1217  1.2461
   70UNL     H8  768   4.731   5.132   3.466 -0.4270  0.0048  3.1571
   70UNL     H9  769   4.856   5.225   3.514  1.4005  0.0657 -2.1746
   70UNL    H10  770   4.827   5.077   3.609 -3.4305 -0.6173 -0.4185
   71UNL     H0  771   3.798   5.275   2.967 -2.4479  0.6996 -0.5325
   71UNL     H1  772   4.021   5.230   3.135 -0.5464 -0.6305 -1.9590
   71UNL     C2  773   3.810   5.296   3.072 -0.2592  0.1926 -0.6667
   71UNL     C3  774   3.925   5.276   3.154 -0.4543 -1.0907 -0.3575
   71UNL     C4  775   3.771   5.369   3.262  0.5548 -0.2309 -0.0934
   71UNL     C5  776   3.707   5.448   3.369  0.1140 -0.1987  0.1731
   71UNL     N6  777   3.718   5.362   3.140 -0.1897 -0.3082 -0.3590
   71UNL     N7  778   3.903   5.335   3.273  0.1138 -0.0209 -0.0891
   71UNL     H8  779   3.629   5.517   3.333 -0.5652 -1.0499 -0.0173
   71UNL     H9  780   3.661   5.379   3.440 -0.8114 -0.9109 -1.0961
   71UNL    H10  781   3.778   5.511   3.423 -0.6522  0.5996  0.2611
   72UNL     H0  782   5.171   5.055   3.757  0.8178 -0.4598  1.3504
   72UNL     H1  783   4.961   4.894   3.770 -0.1292  2.1393 -1.8684
   72UNL     C2  784   5.172   4.956   3.714 -0.0120  0.1743 -0.1251
   72UNL     C3  785   5.058   4.871   3.729  0.0839  0.7190 -0.6139
   72UNL     C4  786   5.212   4.780   3.629  0.3413  1.4619 -0.1121
   72UNL     C5  787   5.292   4.670   3.565  0.1630 -0.1255  0.7547
   72UNL     N6  788   5.276   4.892   3.660  0.4951  0.3713 -1.1291
   72UNL     N7  789   5.081   4.758   3.671 -0.1042 -0.2144 -0.1656
   72UNL     H8  790   5.342   4.708   3.475  0.1547 -0.6368  0.5329
   72UNL     H9  791   5.235   4.581   3.537  1.1171 -0.9832  1.4829
   72UNL    H10  792   5.372   4.644   3.636  2.0566 -0.4534 -1.4286
   73UNL     H0  793   1.521   1.532   0.184 -0.8023  0.1012  0.6495
   73UNL     H1  794   1.547   1.528   0.483 -1.6335 -2.3069  0.9486
   73UNL     C2  795   1.450   1.531   0.266 -1.0086  0.3038  0.4746
   73UNL     C3  796   1.469   1.525   0.408 -1.1833 -0.0798  0.3627
   73UNL     C4  797   1.268   1.517   0.353  0.6226  0.9899 -0.7116
   73UNL     C5  798   1.119   1.500   0.366 -0.0154 -0.4295  0.8316
   73UNL     N6  799   1.325   1.530   0.235 -0.3495  0.3884  0.3968
   73UNL     N7  800   1.354   1.515   0.466 -0.1202  0.1908  0.3683
   73UNL     H8  801   1.084   1.397   0.379 -1.2327  0.2039  2.7515
   73UNL     H9  802   1.059   1.547   0.287  0.3744 -2.5122 -0.7542
   73UNL    H10  803   1.088   1.555   0.455  0.2525  0.3664  0.4439
   74UNL     H0  804   1.927   0.881   0.173  1.6730  1.9018 -1.6141
   74UNL     H1  805   1.988   0.757  -0.065 -0.6994  1.0170 -0.3966
   74UNL     C2  806   1.861   0.860   0.090  0.4069 -0.1902 -0.1144
   74UNL     C3  807   1.893   0.799  -0.035 -0.7446  0.1738  0.6699
   74UNL     C4  808   1.698   0.866  -0.033 -0.3880 -0.2705  0.4754
   74UNL     C5  809   1.550   0.867  -0.054  0.0355  0.1648  0.7682
   74UNL     N6  810   1.739   0.911   0.085 -0.3946 -0.3658 -0.0555
   74UNL     N7  811   1.786   0.790  -0.108  0.3838  0.1377 -0.0224
   74UNL     H8  812   1.504   0.944   0.009  1.2324  1.7325 -0.2343
   74UNL     H9  813   1.505   0.770  -0.027 -0.3586  0.1017 -0.1008
   74UNL    H10  814   1.511   0.887  -0.155  1.2412  0.3490  0.3314
   75UNL     H0  815   3.516   4.333   4.661 -0.5533 -0.0632  2.0739
   75UNL     H1  816   3.369   4.509   4.482  1.5812  1.2779 -0.8622
   75UNL     C2  817   3.456   4.421   4.676  0.0083  0.7399 -0.2842
   75UNL     C3  818   3.390   4.516   4.588  0.2024  0.5087 -0.5232
   75UNL     C4  819   3.384   4.575   4.785  0.3536  0.4513  0.2184
   75UNL     C5  820   3.342   4.674   4.902  0.8310  0.4578  0.4883
   75UNL     N6  821   3.445   4.458   4.801 -0.6766 -0.5796  0.0716
   75UNL     N7  822   3.345   4.615   4.662 -0.5170 -0.5250  0.6854
   75UNL     H8  823   3.272   4.632   4.975 -1.6241  1.0559 -1.4398
   75UNL     H9  824   3.295   4.765   4.862 -0.1734  0.3490  1.3937
   75UNL    H10  825   3.425   4.713   4.963  0.9588 -0.3637  0.8441
   76UNL     H0  826   3.440   4.895   4.305 -0.1531 -0.1836  0.5410
   76UNL     H1  827   3.667   5.055   4.326  0.2255 -0.2503  0.4949
   76UNL     C2  828   3.535   4.868   4.350 -0.3675 -0.4615  0.8244
   76UNL     C3  829   3.643   4.955   4.360  0.3522 -0.2165  0.6868
   76UNL     C4  830   3.663   4.787   4.477  0.2879 -0.0804  0.1426
   76UNL     C5  831   3.726   4.693   4.583 -0.1053  0.2277  0.5787
   76UNL     N6  832   3.554   4.757   4.415  0.1250 -0.3005  0.1606
   76UNL     N7  833   3.730   4.906   4.441 -0.6023 -0.1471 -0.5452
   76UNL     H8  834   3.681   4.593   4.577 -0.0618  0.1511  1.5089
   76UNL     H9  835   3.710   4.739   4.681 -1.3091 -0.5311  0.7567
   76UNL    H10  836   3.834   4.681   4.569 -0.0189  1.1750  0.3781
   77UNL     H0  837   3.410   4.123   4.681  0.6749  0.7356 -0.3066
   77UNL     H1  838   3.684   4.066   4.707  0.6576  1.7914  0.6807
   77UNL     C2  839   3.465   4.094   4.769  0.8068  1.1034 -0.2668
   77UNL     C3  840   3.603   4.065   4.778  0.3744  0.1952  0.3683
   77UNL     C4  841   3.499   4.045   4.951 -0.3588  0.0061  0.0460
   77UNL     C5  842   3.466   4.000   5.086  0.3741 -0.2248 -0.0478
   77UNL     N6  843   3.400   4.097   4.879  0.5326  0.2322  0.1141
   77UNL     N7  844   3.623   4.033   4.900 -0.6032  0.1349 -0.2916
   77UNL     H8  845   3.511   4.070   5.158 -0.7974  0.0537  0.4367
   77UNL     H9  846   3.504   3.902   5.116  0.1096 -0.6037 -0.9372
   77UNL    H10  847   3.357   4.000   5.097  0.0076  0.6265 -3.3405
   78UNL     H0  848   4.413   4.771   3.903  2.5242 -0.0237 -1.5088
   78UNL     H1  849   4.475   4.789   4.167  1.2536 -0.1263 -0.7597
   78UNL     C2  850   4.424   4.691   3.976 -0.0992  0.9199 -0.0007
   78UNL     C3  851   4.453   4.700   4.111 -0.7030 -0.3498  0.3109
   78UNL     C4  852   4.394   4.515   4.056 -0.0063 -0.2747  0.2293
   78UNL     C5  853   4.322   4.384   4.076  0.3095  0.7606 -0.2462
   78UNL     N6  854   4.380   4.577   3.940 -0.1363  0.4452 -0.4216
   78UNL     N7  855   4.433   4.585   4.169  0.0112 -0.4308 -0.0442
   78UNL     H8  856   4.234   4.402   4.138  0.6197 -0.3493  0.5280
   78UNL     H9  857   4.386   4.315   4.133 -1.9172  0.7904  2.4080
   78UNL    H10  858   4.286   4.349   3.979  2.4631  0.4675 -0.9612
   79UNL     H0  859   4.048   5.111   4.527  0.2778  1.5146  1.6881
   79UNL     H1  860   4.110   5.387   4.557 -1.3733  1.3464  0.3826
   79UNL     C2  861   4.006   5.198   4.477 -0.2593  0.1708 -0.2738
   79UNL     C3  862   4.047   5.333   4.488  0.1791 -0.2881  0.1999
   79UNL     C4  863   3.904   5.300   4.342 -0.3401  0.1247  0.3750
   79UNL     C5  864   3.835   5.319   4.211 -0.2198 -0.0640  0.1747
   79UNL     N6  865   3.909   5.175   4.394 -0.5936  0.0285  0.5368
   79UNL     N7  866   3.964   5.403   4.412 -0.4847  0.0281 -0.2937
   79UNL     H8  867   3.827   5.425   4.182  2.5499  0.0996 -0.1085
   79UNL     H9  868   3.878   5.266   4.125  0.7533  1.2594 -0.1723
   79UNL    H10  869   3.734   5.277   4.220  0.8528 -2.0427  4.2179
   80UNL     H0  870   2.296   1.182   0.129 -0.0449  0.6097 -0.6550
   80UNL     H1  871   2.061   1.053   0.190  0.5768  0.3717 -0.3715
   80UNL     C2  872   2.200   1.192   0.081 -0.3203  0.0603 -0.2203
   80UNL     C3  873   2.084   1.130   0.118  0.6482  0.2040 -0.5285
   80UNL     C4  874   2.054   1.252  -0.053  0.0337  0.4731  0.0558
   80UNL     C5  875   2.002   1.292  -0.188  0.5958  0.4650  0.3116
   80UNL     N6  876   2.183   1.274  -0.026 -0.1286  0.0100 -0.1197
   80UNL     N7  877   1.988   1.162   0.033 -0.2869 -0.1212  0.2078
   80UNL     H8  878   1.973   1.398  -0.198  0.5428  0.5929  1.6489
   80UNL     H9  879   1.918   1.227  -0.217 -0.8626  1.9619  1.0888
   80UNL    H10  880   2.078   1.267  -0.262 -1.1441 -2.9764 -0.4039
   81UNL     H0  881   4.138   4.555   4.354 -0.1964 -0.6109  0.5659
   81UNL     H1  882   3.922   4.716   4.353 -0.1690  0.4976 -0.3589
   81UNL     C2  883   4.141   4.661   4.375  0.1566 -0.4350 -0.3370
   81UNL     C3  884   4.025   4.743   4.373 -0.2336  0.4165  0.0948
   81UNL     C4  885   4.190   4.850   4.416 -0.1610  0.2198  0.2914
   81UNL     C5  886   4.274   4.966   4.458  0.5175  0.4272  0.0622
   81UNL     N6  887   4.241   4.728   4.418 -0.0498 -0.3342  0.1853
   81UNL     N7  888   4.057   4.862   4.394  0.7147 -1.0334  0.0278
   81UNL     H8  889   4.365   4.972   4.397  2.2795  0.9952  2.6753
   81UNL     H9  890   4.302   4.960   4.564 -1.0551  0.8467  0.5302
   81UNL    H10  891   4.228   5.061   4.426  1.1034  0.3930 -0.9020
   82UNL     H0  892   4.456   4.138   4.431 -1.5078 -1.7143  1.5241
   82UNL     H1  893   4.492   4.400   4.332 -1.8089  3.4147 -0.5630
   82UNL     C2  894   4.417   4.231   4.469  0.5824 -0.0934 -0.1355
   82UNL     C3  895   4.437   4.367   4.418  1.0732  0.7220  0.3571
   82UNL     C4  896   4.336   4.367   4.601 -0.0012 -0.8526 -0.7689
   82UNL     C5  897   4.246   4.421   4.709  0.3389 -0.2956 -0.1159
   82UNL     N6  898   4.345   4.238   4.581 -0.7005 -0.0963  0.3669
   82UNL     N7  899   4.400   4.451   4.510  0.2561  0.1608  0.0042
   82UNL     H8  900   4.282   4.515   4.752 -1.8774 -0.0997  1.4347
   82UNL     H9  901   4.247   4.355   4.797 -0.2088 -1.6173 -1.0848
   82UNL    H10  902   4.143   4.441   4.676  0.2858  2.4593  1.5691
   83UNL     H0  903   2.905   4.859   4.345 -0.1472 -0.6380 -1.2098
   83UNL     H1  904   3.097   4.836   4.543 -1.1213 -2.8333  0.5394
   83UNL     C2  905   3.006   4.821   4.334 -0.0735 -0.7215 -0.3012
   83UNL     C3  906   3.101   4.814   4.437  0.5079 -0.0941  0.0091
   83UNL     C4  907   3.177   4.732   4.260  0.9154 -0.2620 -0.0412
   83UNL     C5  908   3.252   4.635   4.164 -0.2244 -1.3354 -0.7535
   83UNL     N6  909   3.054   4.766   4.223  0.4554 -0.1564 -0.2875
   83UNL     N7  910   3.213   4.756   4.393  0.4112 -0.0697  0.6667
   83UNL     H8  911   3.186   4.557   4.125 -0.5937 -0.3220 -2.2042
   83UNL     H9  912   3.287   4.693   4.078 -0.7159  0.5515  0.2651
   83UNL    H10  913   3.331   4.590   4.225  0.3088 -0.2873 -0.6595
   84UNL     H0  914   2.545   1.615   0.064 -1.2785  0.4228 -2.5007
   84UNL     H1  915   2.397   1.391   0.118 -0.3108  1.7871 -0.6703
   84UNL     C2  916   2.572   1.513   0.040 -0.6528  0.0949 -0.5110
   84UNL     C3  917   2.492   1.401   0.067  0.1427 -0.3123 -0.3015
   84UNL     C4  918   2.644   1.363  -0.062 -0.8587  0.2188  0.5066
   84UNL     C5  919   2.734   1.287  -0.159 -0.2043  0.1590 -0.3285
   84UNL     N6  920   2.676   1.489  -0.040  0.4487  0.3341  0.2720
   84UNL     N7  921   2.539   1.304   0.002 -0.1905 -0.1384 -0.3264
   84UNL     H8  922   2.838   1.280  -0.124 -0.2981 -0.0665 -0.0885
   84UNL     H9  923   2.731   1.325  -0.262 -3.8687 -1.3980 -0.8898
   84UNL    H10  924   2.697   1.184  -0.169 -1.4867  0.4806  0.8368
   85UNL     H0  925   1.208   0.991   1.504 -0.1931  1.0903 -0.6632
   85UNL     H1  926   1.257   1.028   1.790 -0.1232  0.9326 -0.0473
   85UNL     C2  927   1.155   0.957   1.593 -0.0361  0.5289 -0.7803
   85UNL     C3  928   1.181   0.981   1.729 -0.0024  0.4540  0.1655
   85UNL     C4  929   0.991   0.912   1.688  0.7672  0.1665  0.0120
   85UNL     C5  930   0.871   0.824   1.717  0.1334  0.2541  0.4618
   85UNL     N6  931   1.039   0.903   1.569  0.4628  0.1895  0.1400
   85UNL     N7  932   1.074   0.947   1.796 -0.2281 -0.7200  0.3895
   85UNL     H8  933   0.842   0.763   1.632  0.1536 -0.2089  0.7860
   85UNL     H9  934   0.781   0.884   1.740 -0.1914  0.3988 -1.1670
   85UNL    H10  935   0.887   0.748   1.794  0.1325  0.0710  0.2803
   86UNL     H0  936   1.565   0.249   1.365  0.1571  1.0145 -0.0033
   86UNL     H1  937   1.412   0.012   1.364  1.0054 -0.7807 -1.9258
   86UNL     C2  938   1.463   0.230   1.334  0.3878  0.0092 -0.1737
   86UNL     C3  939   1.388   0.111   1.327 -0.1449 -0.5371 -0.5973
   86UNL     C4  940   1.287   0.266   1.233 -0.7894 -0.2596 -0.7271
   86UNL     C5  941   1.174   0.350   1.180 -0.4433 -0.3039 -0.4156
   86UNL     N6  942   1.392   0.327   1.284 -0.4766  0.2291  0.0930
   86UNL     N7  943   1.277   0.134   1.264 -0.2934 -0.0071  0.4312
   86UNL     H8  944   1.081   0.305   1.217 -0.3961  0.8072  1.1234
   86UNL     H9  945   1.182   0.364   1.072 -0.3562 -0.6586 -0.4547
   86UNL    H10  946   1.182   0.452   1.219  2.6105 -0.5618 -0.2478
   87UNL     H0  947   0.992   0.926   1.106  1.6003 -0.6934  2.2920
   87UNL     H1  948   0.850   1.134   0.999 -0.7738  1.0942 -0.8920
   87UNL     C2  949   0.983   1.028   1.141 -0.1838  0.1152 -0.3551
   87UNL     C3  950   0.908   1.135   1.091 -0.4623 -0.6949 -1.0591
   87UNL     C4  951   1.018   1.183   1.262  0.1207 -0.4219 -0.1907
   87UNL     C5  952   1.068   1.267   1.374 -0.1607  0.0461  0.4520
   87UNL     N6  953   1.047   1.057   1.251  0.1157 -0.1669  0.2467
   87UNL     N7  954   0.921   1.235   1.173 -0.1349 -0.1345  0.0006
   87UNL     H8  955   1.066   1.217   1.472 -1.0138  1.0521  0.9493
   87UNL     H9  956   1.017   1.364   1.378 -0.1186  0.0094  2.2434
   87UNL    H10  957   1.174   1.286   1.351 -0.0094 -0.3052  0.8532
   88UNL     H0  958   0.952   1.535   0.864 -0.3723 -0.2252 -1.4119
   88UNL     H1  959   1.134   1.579   0.649 -1.9354 -0.8098 -1.5051
   88UNL     C2  960   1.044   1.485   0.836  0.6665  0.9082 -0.0853
   88UNL     C3  961   1.131   1.503   0.726  0.1252  0.5693 -0.0097
   88UNL     C4  962   1.186   1.339   0.849  0.0771  0.6250  0.0507
   88UNL     C5  963   1.281   1.241   0.917  0.0283 -0.4769  0.6859
   88UNL     N6  964   1.080   1.383   0.913 -1.0772  0.2325  0.5186
   88UNL     N7  965   1.217   1.400   0.729  0.0987  0.4490 -0.0335
   88UNL     H8  966   1.381   1.285   0.926 -0.5882  1.6069 -1.6495
   88UNL     H9  967   1.293   1.148   0.861 -0.9562  0.3005 -0.8759
   88UNL    H10  968   1.257   1.216   1.021  0.0693  1.9988  1.3260
   89UNL     H0  969   1.050   0.648   1.467 -0.6336 -0.9093 -1.8154
   89UNL     H1  970   1.299   0.555   1.533  0.5774 -2.4651 -1.2904
   89UNL     C2  971   1.141   0.658   1.410  0.4519  0.1999  0.0715
   89UNL     C3  972   1.264   0.608   1.446 -0.1216  0.6342  0.8116
   89UNL     C4  973   1.253   0.704   1.263  1.1186  0.1553 -0.4961
   89UNL     C5  974   1.292   0.735   1.121  0.3721 -0.2632  0.7258
   89UNL     N6  975   1.128   0.715   1.294  0.8718 -0.4278  0.2742
   89UNL     N7  976   1.346   0.645   1.350 -0.3916 -0.1050 -0.2073
   89UNL     H8  977   1.399   0.754   1.105 -0.0245  1.8491  0.4162
   89UNL     H9  978   1.241   0.826   1.087 -0.2923 -1.0389 -0.3925
   89UNL    H10  979   1.276   0.649   1.056  1.4939  0.0448  0.0095
   90UNL     H0  980   1.740   0.972   0.342 -0.6726  0.1200 -0.6608
   90UNL     H1  981   1.938   0.925   0.527 -0.3945 -1.3190 -2.5603
   90UNL     C2  982   1.818   1.039   0.376 -0.9776 -0.1121  0.5414
   90UNL     C3  983   1.916   1.015   0.472 -0.1246 -0.1289 -0.7849
   90UNL     C4  984   1.922   1.203   0.395 -0.2753  0.3844  0.4821
   90UNL     C5  985   1.959   1.348   0.375 -0.7974  0.0693  0.3941
   90UNL     N6  986   1.820   1.158   0.333 -0.2196  0.0091  0.1420
   90UNL     N7  987   1.986   1.124   0.487  0.2064 -0.5354 -0.1858
   90UNL     H8  988   1.918   1.401   0.462 -0.3471 -1.1188  1.3651
   90UNL     H9  989   1.912   1.399   0.291  1.3974  0.7443 -0.4581
   90UNL    H10  990   2.066   1.374   0.380 -0.0791 -2.8412  1.4417
   91UNL     H0  991   1.381   1.604   0.943  0.2235 -0.6716  0.2552
   91UNL     H1  992   1.532   1.813   1.043  1.2074 -1.3728 -0.5334
   91UNL     C2  993   1.423   1.689   0.889  0.0412 -0.5080  0.3708
   91UNL     C3  994   1.494   1.800   0.943 -0.3635 -0.7040 -0.0439
   91UNL     C4  995   1.468   1.804   0.741  0.8727  0.5385 -0.1206
   91UNL     C5  996   1.483   1.840   0.595 -0.1801  0.1774  0.0553
   91UNL     N6  997   1.394   1.701   0.765 -0.4645 -0.0255  0.0748
   91UNL     N7  998   1.520   1.880   0.842  0.1549 -0.5851  0.5955
   91UNL     H8  999   1.388   1.862   0.544  0.3670  3.6911  0.4478
   91UNL     H9 1000   1.547   1.927   0.577 -0.3673  0.1612 -0.7174
   91UNL    H10 1001   1.530   1.758   0.539 -2.6885 -1.0333 -0.3642
   92UNL     H0 1002   1.697   0.692   1.001  0.8400 -1.3222 -0.1358
   92UNL     H1 1003   1.541   0.515   1.133  0.3381  1.2497 -2.4378
   92UNL     C2 1004   1.714   0.661   1.103  0.0755 -0.0917  0.3785
   92UNL     C3 1005   1.629   0.565   1.170  0.3405 -0.2316 -0.3472
   92UNL     C4 1006   1.766   0.656   1.298  0.5862 -0.5708  0.2648
   92UNL     C5 1007   1.851   0.683   1.422  0.0828 -0.3002 -0.4465
   92UNL     N6 1008   1.800   0.719   1.184 -0.4184 -0.3580 -0.9411
   92UNL     N7 1009   1.670   0.565   1.294  0.4789  0.6147 -0.1211
   92UNL     H8 1010   1.929   0.757   1.404  0.6820 -0.7118  0.4486
   92UNL     H9 1011   1.891   0.586   1.457  0.8531  0.1808  0.0127
   92UNL    H10 1012   1.793   0.721   1.506  1.0304 -0.2528  0.1944
   93UNL     H0 1013   1.872   1.421   0.754 -0.8873  2.6263 -0.3431
   93UNL     H1 1014   1.629   1.553   0.808 -0.5426 -0.4545  0.4980
   93UNL     C2 1015   1.773   1.394   0.722 -0.2264  0.2870 -0.5306
   93UNL     C3 1016   1.653   1.463   0.752  0.1258 -0.0927  0.1991
   93UNL     C4 1017   1.617   1.281   0.671 -0.0107 -0.0319 -0.1439
   93UNL     C5 1018   1.549   1.156   0.624  0.2690  0.3207  0.2866
   93UNL     N6 1019   1.748   1.278   0.666  0.1992 -0.6969 -0.6389
   93UNL     N7 1020   1.553   1.387   0.719 -0.3895  0.0623 -0.3907
   93UNL     H8 1021   1.501   1.186   0.530 -0.6497 -1.6647  0.0772
   93UNL     H9 1022   1.477   1.123   0.700 -1.7719 -0.4159 -1.8914
   93UNL    H10 1023   1.622   1.077   0.601  0.4197  0.1443  1.3332
   94UNL     H0 1024   2.085   0.756   0.817  0.2376  0.4102 -0.3882
   94UNL     H1 1025   2.156   1.036   0.762  0.8368 -1.2154  0.6977
   94UNL     C2 1026   2.034   0.851   0.829  0.5707  0.5289  0.1092
   94UNL     C3 1027   2.067   0.987   0.798  0.1038  0.0657  0.6199
   94UNL     C4 1028   1.888   0.980   0.900 -0.3171  0.7897 -0.8172
   94UNL     C5 1029   1.766   1.019   0.983  0.1827 -0.2319  0.8055
   94UNL     N6 1030   1.907   0.852   0.887  0.3273  0.5015 -0.0553
   94UNL     N7 1031   1.967   1.065   0.834 -0.4264  0.0309 -0.2206
   94UNL     H8 1032   1.700   0.933   1.001  1.4920 -1.5907 -0.7368
   94UNL     H9 1033   1.697   1.082   0.926  0.1410 -1.8996 -1.0211
   94UNL    H10 1034   1.792   1.070   1.077  1.4244 -1.9114  1.3935
   95UNL     H0 1035   0.418   1.383   0.933  0.1459  1.0782 -0.9395
   95UNL     H1 1036   0.639   1.316   1.082 -4.3556 -2.7983 -0.5094
   95UNL     C2 1037   0.523   1.393   0.906  0.3380  0.7342 -0.3194
   95UNL     C3 1038   0.638   1.350   0.979  0.4163  0.5692  0.3987
   95UNL     C4 1039   0.683   1.419   0.791 -0.4987  0.3037  0.4122
   95UNL     C5 1040   0.751   1.459   0.663  0.1534  0.2565 -0.0440
   95UNL     N6 1041   0.550   1.425   0.781  0.0681 -0.1299 -0.6283
   95UNL     N7 1042   0.743   1.374   0.910 -0.9519 -0.1798 -0.4967
   95UNL     H8 1043   0.683   1.486   0.581  0.9705 -0.2296 -0.8883
   95UNL     H9 1044   0.813   1.546   0.686 -1.1234  0.9821  0.7160
   95UNL    H10 1045   0.813   1.377   0.625 -0.5365  0.1837 -1.0116
   96UNL     H0 1046   2.284   0.674   1.372  1.4691  3.4645  1.1315
   96UNL     H1 1047   2.223   0.617   1.107 -0.3666 -1.0577  0.7023
   96UNL     C2 1048   2.227   0.732   1.301 -0.6408 -0.3300 -0.4010
   96UNL     C3 1049   2.192   0.699   1.170  0.3665 -0.4924  0.3299
   96UNL     C4 1050   2.117   0.887   1.230 -0.4920  0.2017  0.3860
   96UNL     C5 1051   2.021   1.005   1.242 -0.1452 -0.3790 -0.0860
   96UNL     N6 1052   2.189   0.851   1.334 -0.0173 -0.4362 -0.0635
   96UNL     N7 1053   2.128   0.809   1.120  0.4662 -0.0220 -0.6639
   96UNL     H8 1054   2.013   1.034   1.347 -1.9703 -1.5735  0.1308
   96UNL     H9 1055   1.922   0.972   1.210  0.2261 -2.2750  0.6390
   96UNL    H10 1056   2.042   1.087   1.172  3.9352 -0.9215  0.3781
   97UNL     H0 1057   0.511   1.640   2.642  1.7419 -1.3062  1.5750
   97UNL     H1 1058   0.479   1.763   2.896 -1.0421 -0.8392  0.8654
   97UNL     C2 1059   0.426   1.644   2.709  0.4410  0.2394 -0.1377
   97UNL     C3 1060   0.411   1.706   2.836 -0.5759  0.3619 -0.8361
   97UNL     C4 1061   0.253   1.581   2.787 -0.0627  0.5727 -0.8889
   97UNL     C5 1062   0.130   1.500   2.788 -0.8286 -0.4124  0.6248
   97UNL     N6 1063   0.311   1.587   2.671 -0.7110 -0.1685 -0.3406
   97UNL     N7 1064   0.300   1.659   2.888  0.2802 -0.0845  0.3956
   97UNL     H8 1065   0.140   1.414   2.855 -0.0949 -0.1266  0.8888
   97UNL     H9 1066   0.112   1.464   2.686 -1.3743 -1.5425  1.1131
   97UNL    H10 1067   0.049   1.567   2.821  0.1842  1.1262  0.0730
   98UNL     H0 1068   0.907   0.976   2.470 -0.2098 -0.1462  0.4334
   98UNL     H1 1069   0.754   0.760   2.477  3.7010  0.3963  0.6227
   98UNL     C2 1070   0.804   0.979   2.439 -0.1911 -0.2034  0.3664
   98UNL     C3 1071   0.726   0.858   2.440  0.1194 -0.6941  0.1773
   98UNL     C4 1072   0.635   1.013   2.336 -0.0579 -0.4434 -0.0663
   98UNL     C5 1073   0.555   1.060   2.217  0.0445  0.2816  0.1166
   98UNL     N6 1074   0.744   1.081   2.374  0.1776 -0.5710  0.1216
   98UNL     N7 1075   0.621   0.882   2.363  0.5509  0.0616  0.3876
   98UNL     H8 1076   0.584   1.159   2.180 -1.1203  0.4865 -0.2462
   98UNL     H9 1077   0.447   1.065   2.237 -0.1865  0.2851 -1.0833
   98UNL    H10 1078   0.561   1.001   2.125  0.7454 -0.9686  0.9525
   99UNL     H0 1079   0.389   1.707   2.213  1.4465  1.2151  1.1899
   99UNL     H1 1080   0.140   1.809   2.129 -2.5095  0.3245  1.3076
   99UNL     C2 1081   0.319   1.766   2.269 -0.0817  0.2895  0.3030
   99UNL     C3 1082   0.193   1.815   2.223 -0.3912 -0.4926  0.1884
   99UNL     C4 1083   0.233   1.860   2.427  0.2925 -0.0836 -0.1808
   99UNL     C5 1084   0.208   1.911   2.568  0.2548  0.2161 -0.3205
   99UNL     N6 1085   0.339   1.782   2.396  1.1255  0.3377 -0.0110
   99UNL     N7 1086   0.142   1.887   2.324 -0.3637  0.2460 -0.2966
   99UNL     H8 1087   0.262   2.004   2.589  1.7390 -0.6511 -0.3040
   99UNL     H9 1088   0.248   1.852   2.651  2.1653 -0.0077 -1.3792
   99UNL    H10 1089   0.100   1.930   2.581  0.5827  2.9656 -1.1211
  100UNL     H0 1090   0.202   2.269   2.122 -1.3661 -1.4023 -0.8212
  100UNL     H1 1091   0.271   2.269   1.854 -0.9030  1.1801  1.1104
  100UNL     C2 1092   0.281   2.211   2.077  0.2859 -0.3234  0.6170
  100UNL     C3 1093   0.309   2.212   1.937  0.4018 -0.6413 -0.6807
  100UNL     C4 1094   0.413   2.068   2.045 -0.7117  0.0375  0.2814
  100UNL     C5 1095   0.513   1.955   2.079 -0.6096 -0.3968  0.4178
  100UNL     N6 1096   0.341   2.113   2.144  0.4517  0.3673  0.0310
  100UNL     N7 1097   0.394   2.119   1.916 -0.3235  0.3481 -0.3748
  100UNL     H8 1098   0.513   1.889   1.991 -1.6278  1.0038 -0.6598
  100UNL     H9 1099   0.494   1.912   2.178  0.5879 -0.0781  0.7993
  100UNL    H10 1100   0.614   1.996   2.091 -0.4383 -0.0428 -1.9987
  101UNL     H0 1101   0.289   1.320   2.460 -0.6524  1.6670  0.1919
  101UNL     H1 1102   0.502   1.194   2.558  0.2244 -0.2743 -0.1886
  101UNL     C2 1103   0.393   1.346   2.445 -0.2993  0.4891  0.5099
  101UNL     C3 1104   0.501   1.288   2.504 -0.3035  0.1451  0.5400
  101UNL     C4 1105   0.555   1.457   2.409  0.5582  0.4506  0.4328
  101UNL     C5 1106   0.639   1.565   2.342  0.1147 -0.0370  0.2919
  101UNL     N6 1107   0.426   1.461   2.390  0.1315 -0.2602  0.6278
  101UNL     N7 1108   0.609   1.357   2.486  0.1451 -0.1259  0.2768
  101UNL     H8 1109   0.678   1.534   2.244  1.4165  2.5270 -0.0512
  101UNL     H9 1110   0.718   1.583   2.416  3.1808 -2.9215 -2.0735
  101UNL    H10 1111   0.578   1.654   2.321  1.0541  0.1996 -1.5255
  102UNL     H0 1112   0.863   2.135   1.389 -0.5413 -0.3393 -1.0084
  102UNL     H1 1113   1.007   2.161   1.632 -2.4528  0.0325  0.2073
  102UNL     C2 1114   0.938   2.067   1.428 -0.5044  0.1221 -0.2842
  102UNL     C3 1115   1.010   2.087   1.552 -0.4196  0.5959 -0.2528
  102UNL     C4 1116   1.052   1.905   1.463 -0.3946 -0.6316 -0.0330
  102UNL     C5 1117   1.090   1.759   1.460  0.1459 -0.0598  0.4228
  102UNL     N6 1118   0.972   1.955   1.373  0.8224 -0.1677 -0.2148
  102UNL     N7 1119   1.086   1.984   1.575  0.3763  0.2611 -0.2188
  102UNL     H8 1120   1.050   1.704   1.546  0.1792 -2.3063 -0.9616
  102UNL     H9 1121   1.197   1.735   1.462 -0.3835 -2.6678 -0.0282
  102UNL    H10 1122   1.041   1.707   1.376 -1.8568  0.9101  0.9527
  103UNL     H0 1123   0.558   2.341   2.063  1.2424 -0.1561 -1.0786
  103UNL     H1 1124   0.502   2.565   2.210  2.1565 -0.5769  0.5728
  103UNL     C2 1125   0.534   2.441   2.028 -0.1143 -0.2570 -0.4622
  103UNL     C3 1126   0.505   2.550   2.103 -0.1785  0.1554  0.3654
  103UNL     C4 1127   0.496   2.584   1.898 -0.1434 -0.4556  0.2333
  103UNL     C5 1128   0.427   2.625   1.775 -0.5149 -0.4150  0.2271
  103UNL     N6 1129   0.533   2.458   1.900 -0.1084  0.3408 -0.5574
  103UNL     N7 1130   0.485   2.652   2.017 -0.5172  0.2220  0.2779
  103UNL     H8 1131   0.436   2.732   1.753  0.2971 -0.6376 -0.5903
  103UNL     H9 1132   0.477   2.575   1.691 -1.3663 -0.8609 -0.0125
  103UNL    H10 1133   0.323   2.591   1.779 -0.3520 -1.1285 -1.3985
  104UNL     H0 1134   0.971   1.479   2.123  0.2926 -0.4992 -0.4666
  104UNL     H1 1135   0.860   1.263   2.249 -1.0792 -0.7290  1.6418
  104UNL     C2 1136   0.984   1.453   2.227  0.1728 -0.9461 -0.5658
  104UNL     C3 1137   0.919   1.344   2.289 -0.5477  0.0301 -0.6178
  104UNL     C4 1138   1.045   1.460   2.422 -0.2843 -0.3511  0.3934
  104UNL     C5 1139   1.099   1.517   2.552 -0.8863  0.1263 -0.2743
  104UNL     N6 1140   1.060   1.528   2.310  0.3343  0.0712  0.7635
  104UNL     N7 1141   0.954   1.351   2.415  0.0166  0.5555 -0.6118
  104UNL     H8 1142   1.022   1.559   2.617  0.3800 -0.4739  1.6483
  104UNL     H9 1143   1.171   1.597   2.533 -1.0351  0.1394 -0.7954
  104UNL    H10 1144   1.145   1.439   2.615  1.1677 -1.2129 -3.3171
  105UNL     H0 1145   0.842   1.922   1.726  0.6316  2.2260 -3.3337
  105UNL     H1 1146   0.609   2.055   1.748 -2.0719  1.5307  1.7656
  105UNL     C2 1147   0.828   2.014   1.782  0.6137  0.1910  0.1834
  105UNL     C3 1148   0.701   2.080   1.800 -0.5884 -0.5913  0.2110
  105UNL     C4 1149   0.851   2.170   1.911 -0.0920 -0.0474  0.2597
  105UNL     C5 1150   0.919   2.269   1.995 -0.7487  0.2694  0.3421
  105UNL     N6 1151   0.914   2.069   1.859 -0.1040  0.0377  1.0321
  105UNL     N7 1152   0.715   2.178   1.882  0.6254 -0.6392  0.1193
  105UNL     H8 1153   0.976   2.221   2.076 -1.7018  1.5316  1.7926
  105UNL     H9 1154   0.853   2.343   2.041  0.8565  2.6170 -1.0099
  105UNL    H10 1155   0.995   2.320   1.934 -0.6140 -0.9562 -0.5257
  106UNL     H0 1156   1.318   1.653   1.964 -0.1520  0.3495  2.0439
  106UNL     H1 1157   1.183   1.739   1.724  0.9459  0.1032  0.7524
  106UNL     C2 1158   1.213   1.673   1.945 -0.1590 -0.8746  0.7101
  106UNL     C3 1159   1.148   1.721   1.825  0.7055  0.1170  0.6728
  106UNL     C4 1160   1.034   1.744   1.990 -0.4139  0.3820 -0.0581
  106UNL     C5 1161   0.920   1.785   2.077 -0.4252 -0.6740 -0.1107
  106UNL     N6 1162   1.136   1.688   2.048  0.1678 -0.2317  0.1413
  106UNL     N7 1163   1.035   1.776   1.856  0.1798 -0.0369  0.4542
  106UNL     H8 1164   0.841   1.818   2.008 -1.2665 -3.1871 -0.4136
  106UNL     H9 1165   0.954   1.871   2.137  0.8784 -0.2414 -1.4412
  106UNL    H10 1166   0.873   1.708   2.139  2.3105 -1.3692  1.1431
  107UNL     H0 1167   5.674   2.249   1.969  0.4274 -0.2753 -1.4754
  107UNL     H1 1168   5.814   2.212   2.209 -0.7927  3.7903 -1.9189
  107UNL     C2 1169   5.756   2.182   1.991  0.5117  0.1512 -0.4825
  107UNL     C3 1170   5.817   2.156   2.116  0.0194 -0.0688  0.3576
  107UNL     C4 1171   5.888   2.049   1.960 -0.8877  0.9855  0.4029
  107UNL     C5 1172   5.985   1.969   1.885  0.1111  0.1420 -0.8302
  107UNL     N6 1173   5.793   2.102   1.893 -0.2679 -0.8638  0.3877
  107UNL     N7 1174   5.919   2.073   2.094  1.1955  0.0988  0.0563
  107UNL     H8 1175   6.091   1.994   1.898 -0.0909  0.7673 -0.3681
  107UNL     H9 1176   5.968   1.866   1.920 -2.2017 -0.0479 -2.3947
  107UNL    H10 1177   5.962   1.962   1.778 -0.2817 -2.1245 -0.6227
  108UNL     H0 1178   1.463   1.622   2.554  0.9559  0.7515 -0.6885
  108UNL     H1 1179   1.293   1.704   2.354 -0.9919 -0.8678  0.2178
  108UNL     C2 1180   1.458   1.586   2.452 -0.1360 -0.7234 -0.1190
  108UNL     C3 1181   1.372   1.630   2.352  0.0881  0.2668  0.5281
  108UNL     C4 1182   1.511   1.489   2.284 -0.1590 -0.3563  0.7223
  108UNL     C5 1183   1.594   1.405   2.192 -1.2364  0.2039 -0.2744
  108UNL     N6 1184   1.546   1.495   2.410  0.1188 -0.2453 -0.0987
  108UNL     N7 1185   1.410   1.577   2.239 -0.1801  0.6397 -0.8309
  108UNL     H8 1186   1.669   1.342   2.242  0.2322  2.0360 -0.1177
  108UNL     H9 1187   1.636   1.469   2.113  1.9596 -0.9781  0.4021
  108UNL    H10 1188   1.524   1.339   2.139  1.1302 -1.4457 -1.4699
  109UNL     H0 1189   5.412   0.810   3.733  1.6776  1.3100 -0.9722
  109UNL     H1 1190   5.298   0.836   3.988  0.2439 -0.7938  0.2449
  109UNL     C2 1191   5.459   0.840   3.826  0.4571 -0.1032  0.1204
  109UNL     C3 1192   5.398   0.859   3.952 -0.3886  0.0477 -1.0122
  109UNL     C4 1193   5.596   0.912   3.948 -0.3879 -0.0676 -0.1323
  109UNL     C5 1194   5.719   0.978   4.000 -0.3355  0.3347 -0.3716
  109UNL     N6 1195   5.586   0.866   3.821  0.4295 -0.5118 -0.2820
  109UNL     N7 1196   5.486   0.912   4.034 -0.6558  0.1953 -0.0271
  109UNL     H8 1197   5.711   1.057   4.075  3.6123  0.7768 -0.2939
  109UNL     H9 1198   5.786   1.023   3.926 -0.3335  1.5088  0.3387
  109UNL    H10 1199   5.797   0.908   4.034  1.4363  2.0252 -0.8949
  110UNL     H0 1200   5.923   0.357   3.381  1.1745  0.7882  1.8850
  110UNL     H1 1201   5.826   0.118   3.295 -1.8782 -1.9050  1.2104
  110UNL     C2 1202   5.951   0.259   3.418  0.1694 -0.0938  0.3407
  110UNL     C3 1203   5.899   0.140   3.372 -0.8504  0.1838 -0.3172
  110UNL     C4 1204   6.052   0.118   3.512 -0.4519  0.0889 -0.0560
  110UNL     C5 1205   6.154   0.063   3.604  0.3531  0.0417 -0.2857
  110UNL     N6 1206   6.038   0.250   3.516 -0.1355  0.2294  0.5475
  110UNL     N7 1207   5.973   0.047   3.429  0.2234  0.2859 -0.7202
  110UNL     H8 1208   6.190  -0.035   3.570 -0.7338 -0.2308 -0.6820
  110UNL     H9 1209   6.130   0.057   3.711 -2.4613  1.6480 -0.7671
  110UNL    H10 1210   6.249   0.117   3.592  1.0025 -0.7739  1.1531
  111UNL     H0 1211   5.812   0.972   3.414 -0.2071 -1.2121  1.4237
  111UNL     H1 1212   5.865   1.218   3.342  0.2112 -0.6303  0.6310
  111UNL     C2 1213   5.801   1.057   3.480 -0.2098  0.0496 -0.1730
  111UNL     C3 1214   5.826   1.188   3.438 -0.1094  0.4681  0.8549
  111UNL     C4 1215   5.727   1.182   3.622  0.5480  0.1029  0.2227
  111UNL     C5 1216   5.667   1.235   3.750 -0.0507 -0.0417  0.5251
  111UNL     N6 1217   5.741   1.053   3.594  0.2164  0.0698 -0.1845
  111UNL     N7 1218   5.781   1.269   3.530  0.0697 -0.2765  0.0973
  111UNL     H8 1219   5.587   1.165   3.777 -1.1338  0.7069 -0.7533
  111UNL     H9 1220   5.621   1.334   3.740  0.3652 -0.0063 -1.1311
  111UNL    H10 1221   5.738   1.234   3.834 -0.5900  1.2469  1.0025
  112UNL     H0 1222   5.805   1.643   3.236 -1.5124 -2.7211  0.1353
  112UNL     H1 1223   5.999   1.652   3.042 -1.1773 -1.0706 -1.6240
  112UNL     C2 1224   5.899   1.589   3.241  0.2909  0.3686  0.5483
  112UNL     C3 1225   5.996   1.592   3.132  0.1826 -0.0600 -0.8793
  112UNL     C4 1226   6.051   1.466   3.289 -0.4908 -0.3676 -0.9101
  112UNL     C5 1227   6.149   1.380   3.371  0.2286  0.3085 -0.3407
  112UNL     N6 1228   5.931   1.500   3.334  0.0879  0.0497  0.4965
  112UNL     N7 1229   6.094   1.520   3.172 -0.0895 -0.0220  0.2677
  112UNL     H8 1230   6.146   1.273   3.348  0.7009 -0.0464  1.1563
  112UNL     H9 1231   6.126   1.384   3.479  1.3654  2.2815 -0.1561
  112UNL    H10 1232   6.254   1.406   3.355  1.0969 -2.5571  0.4510
  113UNL     H0 1233   5.701   0.585   3.757 -0.9654 -0.7163 -1.5989
  113UNL     H1 1234   5.798   0.416   3.552  0.5201 -0.0750 -2.1711
  113UNL     C2 1235   5.781   0.603   3.685  0.0439  0.2297 -0.2789
  113UNL     C3 1236   5.825   0.515   3.584  0.0504 -0.7216  0.3483
  113UNL     C4 1237   5.929   0.694   3.594  0.1696 -0.8602 -0.3966
  113UNL     C5 1238   6.030   0.809   3.579  0.1961  0.4037  0.3213
  113UNL     N6 1239   5.835   0.724   3.682  0.2396  0.4884  0.1497
  113UNL     N7 1240   5.927   0.575   3.527 -0.3731 -0.3426 -0.2913
  113UNL     H8 1241   6.131   0.768   3.574 -0.3875 -0.9391 -0.6253
  113UNL     H9 1242   6.046   0.881   3.661  3.2148 -0.9766  0.9890
  113UNL    H10 1243   6.014   0.849   3.479 -4.0385  0.1197  0.7919
  114UNL     H0 1244   0.830   1.398   2.652 -1.7105  1.7050  2.3436
  114UNL     H1 1245   0.865   1.409   2.925 -0.1892  1.9513 -2.5149
  114UNL     C2 1246   0.856   1.318   2.720 -0.6229  0.4405  0.5102
  114UNL     C3 1247   0.864   1.324   2.858  0.6423  0.1513 -0.3181
  114UNL     C4 1248   0.854   1.126   2.785 -1.0301  0.5494  0.9422
  114UNL     C5 1249   0.836   0.974   2.783 -0.5156 -0.6565  0.0885
  114UNL     N6 1250   0.863   1.194   2.676  0.0678  0.0144 -0.5061
  114UNL     N7 1251   0.867   1.199   2.898  0.4343  0.1898  0.1132
  114UNL     H8 1252   0.740   0.958   2.732 -1.1020  0.0031  0.9727
  114UNL     H9 1253   0.845   0.920   2.879 -0.8912  2.3220  1.8696
  114UNL    H10 1254   0.908   0.929   2.715  0.5198  1.7299 -0.4311
  115UNL     H0 1255   0.415   1.708   3.339 -0.3745 -1.3231 -1.8418
  115UNL     H1 1256   0.252   1.866   3.494  2.6645 -0.8715 -0.5378
  115UNL     C2 1257   0.351   1.789   3.306  0.2423 -0.2904 -0.5744
  115UNL     C3 1258   0.266   1.861   3.387 -0.1528  0.0398 -0.9854
  115UNL     C4 1259   0.261   1.924   3.194 -0.1196  1.0034  0.2663
  115UNL     C5 1260   0.208   1.994   3.065  0.2802  0.0588  0.5151
  115UNL     N6 1261   0.343   1.818   3.179  0.3858 -0.0418  0.0562
  115UNL     N7 1262   0.212   1.954   3.316 -0.4795  0.2406 -0.0347
  115UNL     H8 1263   0.285   2.060   3.024  1.2788 -1.1572  0.4235
  115UNL     H9 1264   0.184   1.917   2.991  4.3404  0.7780 -1.6952
  115UNL    H10 1265   0.116   2.051   3.087 -0.1539 -0.6727  0.6190
  116UNL     H0 1266   0.476   0.653   3.276  2.6951 -0.3553  0.3296
  116UNL     H1 1267   0.261   0.482   3.330  0.4497 -0.4738 -0.0166
  116UNL     C2 1268   0.442   0.618   3.372 -0.5035  0.3953 -0.4719
  116UNL     C3 1269   0.335   0.526   3.396 -0.0132  0.6721 -0.2522
  116UNL     C4 1270   0.457   0.556   3.560 -0.2365  0.7120  0.5720
  116UNL     C5 1271   0.509   0.564   3.697 -0.9719 -0.3441 -0.2843
  116UNL     N6 1272   0.514   0.642   3.479 -0.3840  0.5105 -0.2049
  116UNL     N7 1273   0.345   0.486   3.520 -0.1923  0.5415  0.4373
  116UNL     H8 1274   0.452   0.626   3.767  0.3323 -0.2292  0.6941
  116UNL     H9 1275   0.614   0.594   3.703 -1.2879  0.6566  0.4484
  116UNL    H10 1276   0.505   0.469   3.752  3.3231 -0.9302 -0.8659
  117UNL     H0 1277   0.536   1.196   3.094  0.9104  0.5582  3.1356
  117UNL     H1 1278   0.360   1.401   3.025  0.5285 -1.3541 -0.6002
  117UNL     C2 1279   0.547   1.303   3.097 -0.2537  0.7461  1.3844
  117UNL     C3 1280   0.455   1.408   3.075 -0.1741  0.5884  0.5086
  117UNL     C4 1281   0.629   1.475   3.161 -0.2528 -0.0348  0.1281
  117UNL     C5 1282   0.728   1.561   3.237  0.4586  0.4808 -0.3101
  117UNL     N6 1283   0.665   1.349   3.139 -0.0421  0.1884 -0.0512
  117UNL     N7 1284   0.508   1.519   3.120  0.3733 -0.5621  0.1211
  117UNL     H8 1285   0.683   1.659   3.258 -1.7611 -0.3173 -1.1819
  117UNL     H9 1286   0.825   1.576   3.190  0.0740 -0.5833 -1.4723
  117UNL    H10 1287   0.745   1.515   3.336  0.7157 -1.2274 -1.1304
  118UNL     H0 1288   0.888   0.767   3.250  0.0180 -0.7581 -0.4952
  118UNL     H1 1289   0.917   0.976   3.081  1.5708  0.2692  1.9326
  118UNL     C2 1290   0.814   0.842   3.226  0.3518 -0.4340 -0.5156
  118UNL     C3 1291   0.828   0.953   3.138 -0.2370  0.2683 -0.8013
  118UNL     C4 1292   0.640   0.938   3.225 -0.3539 -0.0272  0.0492
  118UNL     C5 1293   0.491   0.971   3.266  0.0695 -0.4925  0.0313
  118UNL     N6 1294   0.694   0.834   3.284 -0.0873 -0.0641 -0.0101
  118UNL     N7 1295   0.709   1.014   3.139  0.5836  0.0424  0.4760
  118UNL     H8 1296   0.419   0.900   3.224  0.6363 -0.7110 -0.5849
  118UNL     H9 1297   0.459   1.066   3.222 -1.9652 -1.9588 -1.7470
  118UNL    H10 1298   0.490   0.971   3.376  0.0353  0.5547  0.0386
  119UNL     H0 1299   5.311   1.265   3.290  0.2362  0.8347  0.9935
  119UNL     H1 1300   5.537   1.343   3.441 -2.3392 -0.5147  0.4142
  119UNL     C2 1301   5.401   1.313   3.254  0.4362 -0.0433  0.3212
  119UNL     C3 1302   5.508   1.345   3.337  0.7061  0.5936 -0.4444
  119UNL     C4 1303   5.521   1.408   3.138 -0.9826  0.4010 -0.1258
  119UNL     C5 1304   5.580   1.470   3.011 -0.1431  0.4648  0.0889
  119UNL     N6 1305   5.407   1.344   3.126 -0.5258 -0.5965 -0.6369
  119UNL     N7 1306   5.591   1.405   3.257 -0.3029 -0.3462 -0.0665
  119UNL     H8 1307   5.685   1.498   3.020 -0.2558  1.5411 -1.6288
  119UNL     H9 1308   5.565   1.401   2.926  1.1146 -0.4469  0.5900
  119UNL    H10 1309   5.521   1.559   2.986  0.4809  0.8959  0.1558
  120UNL     H0 1310   0.970   0.914   3.719 -0.4007  0.5115 -0.8206
  120UNL     H1 1311   0.729   0.797   3.619 -1.5770 -1.9517 -1.6237
  120UNL     C2 1312   0.956   0.825   3.658 -0.2005 -0.0856 -0.0128
  120UNL     C3 1313   0.833   0.772   3.601 -0.5611  0.5676  0.4023
  120UNL     C4 1314   1.002   0.686   3.518  0.3515  0.0006 -0.1978
  120UNL     C5 1315   1.092   0.592   3.437  0.3673 -0.4491 -0.2384
  120UNL     N6 1316   1.064   0.767   3.602  0.0642 -1.0733  0.1977
  120UNL     N7 1317   0.871   0.681   3.513 -0.1045  0.3591 -0.1546
  120UNL     H8 1318   1.042   0.549   3.350  0.4704 -1.2579  0.0944
  120UNL     H9 1319   1.118   0.512   3.508 -0.7408  0.0697  0.7675
  120UNL    H10 1320   1.184   0.637   3.396  0.0540 -1.2671 -1.8773
  121UNL     H0 1321   1.191   2.993   0.161  1.2180 -1.9417  0.8453
  121UNL     H1 1322   1.168   3.031   0.436  1.1978 -1.5401 -0.6443
  121UNL     C2 1323   1.115   2.958   0.229 -0.3227 -0.0158  0.1647
  121UNL     C3 1324   1.096   2.989   0.367 -0.0171 -0.4379 -0.0605
  121UNL     C4 1325   0.925   2.899   0.289  0.5273  0.3014  0.1117
  121UNL     C5 1326   0.789   2.843   0.271  0.4886  0.2582 -0.5029
  121UNL     N6 1327   1.001   2.919   0.181 -0.5108  0.6770  0.3816
  121UNL     N7 1328   0.976   2.946   0.404  0.0037  0.0436 -0.5840
  121UNL     H8 1329   0.782   2.773   0.187 -0.1561  0.9900 -1.0621
  121UNL     H9 1330   0.714   2.921   0.258  2.2925  2.2871  0.8924
  121UNL    H10 1331   0.767   2.779   0.358 -0.0833  0.2276 -0.6712
  122UNL     H0 1332   3.603   5.103   4.718 -0.6378  0.1224 -0.1175
  122UNL     H1 1333   3.475   4.856   4.733  2.2646 -0.1822 -2.6545
  122UNL     C2 1334   3.507   5.075   4.676 -0.4300 -0.3601 -0.2784
  122UNL     C3 1335   3.445   4.949   4.687 -0.4699  0.2082 -0.2027
  122UNL     C4 1336   3.344   5.078   4.573 -0.3360 -0.5800  0.0178
  122UNL     C5 1337   3.234   5.131   4.492 -0.4140 -0.1400  0.1013
  122UNL     N6 1338   3.443   5.160   4.604  0.4580 -0.4921  0.3177
  122UNL     N7 1339   3.330   4.955   4.626  0.1790  0.3641 -0.1159
  122UNL     H8 1340   3.247   5.100   4.387 -1.2213 -0.6660  0.1503
  122UNL     H9 1341   3.242   5.240   4.495  0.8298 -0.1855 -0.9483
  122UNL    H10 1342   3.134   5.098   4.522 -0.2555 -0.7730 -0.0523
  123UNL     H0 1343   0.935   3.179   0.072 -0.5403 -0.6309  0.1942
  123UNL     H1 1344   1.028   3.433   0.032  0.7396 -1.9559  2.1638
  123UNL     C2 1345   0.975   3.221  -0.019 -0.2874  0.4487  0.7817
  123UNL     C3 1346   1.030   3.350  -0.037 -0.1820 -0.4650  0.3059
  123UNL     C4 1347   1.065   3.229  -0.194 -0.0800 -0.9847  0.1096
  123UNL     C5 1348   1.087   3.194  -0.336  0.3208  1.2351 -0.2697
  123UNL     N6 1349   1.015   3.136  -0.113  0.2694  0.2346 -0.2592
  123UNL     N7 1350   1.096   3.354  -0.150 -0.0205  0.0664 -0.4093
  123UNL     H8 1351   0.995   3.158  -0.384 -0.7066  1.3056  1.6137
  123UNL     H9 1352   1.158   3.111  -0.351 -0.0011  0.7490  0.8308
  123UNL    H10 1353   1.127   3.278  -0.395  0.7760  2.2002  1.4041
  124UNL     H0 1354   5.053   0.913   4.447  0.0753 -0.8751  2.7109
  124UNL     H1 1355   5.133   0.880   4.168 -1.3184 -0.5242 -0.0258
  124UNL     C2 1356   5.123   0.848   4.396  0.2945  0.8362  0.7785
  124UNL     C3 1357   5.167   0.834   4.259 -0.1414  0.0140 -0.1809
  124UNL     C4 1358   5.270   0.705   4.392  0.7174 -0.3043  0.9466
  124UNL     C5 1359   5.367   0.613   4.457  1.1708 -0.0951 -0.2102
  124UNL     N6 1360   5.185   0.766   4.478  0.2205  0.4611 -0.0417
  124UNL     N7 1361   5.271   0.749   4.264 -0.2482  0.2162 -0.4010
  124UNL     H8 1362   5.387   0.520   4.401 -0.5406 -0.8731  0.4289
  124UNL     H9 1363   5.341   0.583   4.560  1.4739  1.4309  0.3211
  124UNL    H10 1364   5.460   0.670   4.464  1.2023 -0.2102  0.3478
  125UNL     H0 1365   5.169   0.144   4.586  1.9802 -0.2922 -1.6928
  125UNL     H1 1366   5.288  -0.086   4.496 -0.9396  1.0724  0.1041
  125UNL     C2 1367   5.186   0.053   4.643 -0.0800 -0.0239 -0.5974
  125UNL     C3 1368   5.249  -0.065   4.595 -0.4921 -0.1825  0.5499
  125UNL     C4 1369   5.173  -0.072   4.790 -0.0592  0.8149 -0.4587
  125UNL     C5 1370   5.143  -0.139   4.923  0.1007 -0.3853 -0.2522
  125UNL     N6 1371   5.125   0.040   4.758 -1.0323  0.3921 -0.4291
  125UNL     N7 1372   5.246  -0.147   4.697  0.0241  0.3314  0.4464
  125UNL     H8 1373   5.035  -0.152   4.939  0.1520  1.1041  1.3777
  125UNL     H9 1374   5.184  -0.066   4.993  0.9139  0.6748 -1.7949
  125UNL    H10 1375   5.185  -0.237   4.947 -1.1064 -0.1522  3.0039
  126UNL     H0 1376   0.246   0.586   3.756 -0.1460  1.5494 -0.9134
  126UNL     H1 1377   0.123   0.676   3.994  1.6897  0.3775 -0.3077
  126UNL     C2 1378   0.176   0.532   3.819  0.6012  0.9348 -0.5992
  126UNL     C3 1379   0.124   0.582   3.940  1.0004  0.0951  0.1589
  126UNL     C4 1380   0.075   0.390   3.906 -0.2605 -0.1661  0.5364
  126UNL     C5 1381  -0.017   0.272   3.919 -0.1572  0.3301  0.4144
  126UNL     N6 1382   0.145   0.409   3.798 -1.0888 -0.0117 -0.1921
  126UNL     N7 1383   0.053   0.493   3.996  0.0602 -0.1548 -0.7606
  126UNL     H8 1384  -0.077   0.259   3.828 -0.5353  0.3325  0.6629
  126UNL     H9 1385  -0.086   0.290   4.002 -2.1180  0.6702 -1.2502
  126UNL    H10 1386   0.035   0.180   3.948 -0.9877 -0.3302 -0.1569
  127UNL     H0 1387   5.482   0.895   4.532  1.7780  0.3557  0.0327
  127UNL     H1 1388   5.518   1.113   4.675 -2.1143  1.9384  0.3101
  127UNL     C2 1389   5.463   0.993   4.491  0.7188  0.0450 -0.2257
  127UNL     C3 1390   5.487   1.105   4.571  0.0550  0.3363 -0.2550
  127UNL     C4 1391   5.429   1.151   4.376  0.5167  0.3741 -0.0813
  127UNL     C5 1392   5.423   1.222   4.242 -0.1464  0.2302 -0.5116
  127UNL     N6 1393   5.420   1.016   4.375 -0.4996 -0.1593  0.2137
  127UNL     N7 1394   5.466   1.208   4.491  0.0361 -0.7735 -0.7103
  127UNL     H8 1395   5.345   1.299   4.235  0.9229  1.1779 -2.2770
  127UNL     H9 1396   5.521   1.259   4.210  0.2980  0.0073  0.5460
  127UNL    H10 1397   5.387   1.154   4.164  0.3063  0.6089 -1.0544
  128UNL     H0 1398   5.654   0.100   4.416 -1.7611  1.3640  0.7685
  128UNL     H1 1399   5.500  -0.132   4.452  1.9950  1.3054 -2.4434
  128UNL     C2 1400   5.651   0.027   4.497  0.0924  0.5808  0.1503
  128UNL     C3 1401   5.577  -0.090   4.516  0.6047  0.2213  0.0057
  128UNL     C4 1402   5.712  -0.080   4.668 -0.0714  1.1824  0.6297
  128UNL     C5 1403   5.802  -0.107   4.792  0.5931 -0.7882  0.2098
  128UNL     N6 1404   5.743   0.026   4.596  0.2226 -0.3290  0.3065
  128UNL     N7 1405   5.606  -0.154   4.632  0.0447 -0.3494  0.2351
  128UNL     H8 1406   5.812  -0.016   4.853 -0.7614 -0.7292  0.3549
  128UNL     H9 1407   5.901  -0.143   4.760 -0.1016 -2.2148 -0.3579
  128UNL    H10 1408   5.762  -0.189   4.852 -1.1276  1.0133  1.6038
  129UNL     H0 1409   5.755   0.500   4.159  3.9118 -1.3187  3.0854
  129UNL     H1 1410   5.515   0.632   4.221  0.3238  0.0889 -1.8499
  129UNL     C2 1411   5.741   0.592   4.214  0.0496  0.0024  0.1449
  129UNL     C3 1412   5.617   0.659   4.243 -0.0430 -0.0315  0.0807
  129UNL     C4 1413   5.774   0.778   4.298 -0.0221 -0.7953  0.2862
  129UNL     C5 1414   5.848   0.902   4.333 -0.1125 -0.5275 -0.3252
  129UNL     N6 1415   5.835   0.675   4.241  0.1037  0.2638 -0.5646
  129UNL     N7 1416   5.636   0.777   4.297 -0.1889  0.3907  0.3575
  129UNL     H8 1417   5.777   0.986   4.338  0.8068  0.2423  0.1103
  129UNL     H9 1418   5.919   0.934   4.256  0.7734 -1.0098  0.2819
  129UNL    H10 1419   5.902   0.892   4.429  1.3223 -1.2730 -1.1866
  130UNL     H0 1420   0.142   0.047   4.254 -3.6863 -0.4160  0.7660
  130UNL     H1 1421   0.246   0.294   4.172 -0.0609 -0.0306  0.7527
  130UNL     C2 1422   0.113   0.147   4.283 -0.0190  0.6948  0.8556
  130UNL     C3 1423   0.168   0.276   4.245 -0.4638  0.9492  0.5800
  130UNL     C4 1424   0.004   0.294   4.366 -0.4841  0.9962 -0.2284
  130UNL     C5 1425  -0.105   0.357   4.451  0.8615  0.0608  0.3103
  130UNL     N6 1426   0.002   0.162   4.354  0.5140  0.2663 -0.2184
  130UNL     N7 1427   0.094   0.370   4.300 -0.0130 -0.2004  0.0479
  130UNL     H8 1428  -0.197   0.377   4.396  0.7465  3.2477  1.5567
  130UNL     H9 1429  -0.059   0.449   4.490  1.2626  0.3380 -0.8067
  130UNL    H10 1430  -0.131   0.295   4.538 -0.5519 -1.3497 -1.1070
  131UNL     H0 1431   4.569   0.537   4.538  1.2383 -2.2773 -0.3443
  131UNL     H1 1432   4.745   0.697   4.665  0.5550 -1.7113  0.4810
  131UNL     C2 1433   4.664   0.572   4.500  0.3254  0.1594 -0.4357
  131UNL     C3 1434   4.755   0.659   4.565  0.1164 -0.0669 -0.2004
  131UNL     C4 1435   4.797   0.627   4.370  0.4989 -0.6437 -0.6193
  131UNL     C5 1436   4.880   0.609   4.243 -0.1415 -0.3962 -0.3544
  131UNL     N6 1437   4.683   0.556   4.372  0.6134 -0.7407 -0.6778
  131UNL     N7 1438   4.840   0.701   4.474 -0.5230 -0.2742  0.2820
  131UNL     H8 1439   4.857   0.513   4.195 -0.7339 -0.4361  0.0003
  131UNL     H9 1440   4.869   0.694   4.175  0.1453 -2.1762 -2.6950
  131UNL    H10 1441   4.983   0.595   4.278  0.1743 -1.9541 -1.8409
  132UNL     H0 1442   0.211   0.371   4.735  2.2970  0.3334 -1.1948
  132UNL     H1 1443   0.005   0.177   4.728 -0.6424  1.0362 -0.8095
  132UNL     C2 1444   0.210   0.272   4.693  0.3744  0.0531 -0.5230
  132UNL     C3 1445   0.109   0.171   4.697 -0.1553  0.5080  0.8487
  132UNL     C4 1446   0.269   0.119   4.578 -0.1846  0.6727  0.0279
  132UNL     C5 1447   0.373   0.036   4.515 -0.0795  0.4842  0.1546
  132UNL     N6 1448   0.319   0.231   4.634 -0.0552 -0.5696  0.3092
  132UNL     N7 1449   0.152   0.064   4.625 -0.0033  0.1318  0.2831
  132UNL     H8 1450   0.412  -0.034   4.590 -0.1559  0.7007  0.3974
  132UNL     H9 1451   0.464   0.082   4.474 -0.1269  0.4489  0.0085
  132UNL    H10 1452   0.327  -0.028   4.438 -1.0687  1.0612  0.2639
  133UNL     H0 1453   0.611   2.484   1.425  0.5325  0.6718  0.9918
  133UNL     H1 1454   0.685   2.326   1.653  0.6120  0.5053  0.2818
  133UNL     C2 1455   0.550   2.420   1.489 -0.1845  0.0343 -0.3118
  133UNL     C3 1456   0.592   2.340   1.599  0.2754 -0.0118  0.7257
  133UNL     C4 1457   0.394   2.310   1.549 -0.0303 -0.2770 -0.2124
  133UNL     C5 1458   0.261   2.243   1.528  0.2120  0.0961  0.0258
  133UNL     N6 1459   0.421   2.414   1.473 -0.3282  0.5695  0.6817
  133UNL     N7 1460   0.489   2.272   1.638 -0.1443  0.7102 -0.0854
  133UNL     H8 1461   0.239   2.214   1.424  2.2187  0.6557 -0.5695
  133UNL     H9 1462   0.186   2.320   1.550  0.5100  0.2626  0.4501
  133UNL    H10 1463   0.236   2.160   1.595 -0.2555 -0.2283 -0.5412
  134UNL     H0 1464   0.687   1.822   1.061  0.0764 -0.8186 -0.0821
  134UNL     H1 1465   0.700   1.557   1.147  1.9362 -2.2877  0.6438
  134UNL     C2 1466   0.774   1.764   1.088  0.3215 -0.0118  0.8773
  134UNL     C3 1467   0.778   1.631   1.132  0.1564 -0.4719  0.0392
  134UNL     C4 1468   0.969   1.704   1.099  0.2659  0.3192 -0.1249
  134UNL     C5 1469   1.117   1.698   1.071  0.1327  0.2203 -0.3778
  134UNL     N6 1470   0.895   1.807   1.057  0.5635  0.9849 -0.0186
  134UNL     N7 1471   0.902   1.592   1.134 -0.0512  0.1557  0.1132
  134UNL     H8 1472   1.127   1.701   0.962  1.4822  1.7139 -0.2218
  134UNL     H9 1473   1.169   1.609   1.108  0.4096  0.6427  0.2625
  134UNL    H10 1474   1.165   1.785   1.116  0.7864 -0.1937 -0.2717
  135UNL     H0 1475   0.482   2.453   1.040  1.0571  1.4317 -2.6234
  135UNL     H1 1476   0.492   2.676   0.887 -2.9799 -0.3866 -0.1097
  135UNL     C2 1477   0.478   2.553   1.080  0.1949  0.3463  0.1479
  135UNL     C3 1478   0.482   2.673   0.994  1.0373  0.0000  0.3473
  135UNL     C4 1479   0.471   2.714   1.195 -0.0155  0.2117 -0.1300
  135UNL     C5 1480   0.452   2.790   1.322 -0.3176  0.1633  0.1475
  135UNL     N6 1481   0.472   2.584   1.206  0.0720  0.2673 -0.2686
  135UNL     N7 1482   0.474   2.776   1.075 -0.0957 -0.3012  0.0041
  135UNL     H8 1483   0.364   2.853   1.303  0.3333  1.3507  0.9829
  135UNL     H9 1484   0.544   2.840   1.355 -0.0291  1.1631 -2.1317
  135UNL    H10 1485   0.413   2.723   1.400 -2.7956  0.2594 -0.9461
  136UNL     H0 1486   0.563   3.047   0.706 -0.4236 -0.7153  0.5737
  136UNL     H1 1487   0.732   2.970   0.506  0.7068  0.4675  0.5414
  136UNL     C2 1488   0.630   2.962   0.707  0.3299 -0.1260  0.2863
  136UNL     C3 1489   0.724   2.927   0.605 -0.0825 -0.7427 -0.0489
  136UNL     C4 1490   0.741   2.806   0.774 -0.5053 -0.2630 -0.0114
  136UNL     C5 1491   0.795   2.700   0.868 -0.1343  0.0105  0.0937
  136UNL     N6 1492   0.651   2.895   0.817  0.2619 -0.1617  0.2814
  136UNL     N7 1493   0.790   2.824   0.655 -0.7458  0.8790 -0.1256
  136UNL     H8 1494   0.770   2.596   0.840  0.9356 -0.2740  0.1502
  136UNL     H9 1495   0.762   2.726   0.969  1.6599 -1.4911  1.1061
  136UNL    H10 1496   0.905   2.704   0.878 -0.2521  0.0366  1.4568
  137UNL     H0 1497   0.713   2.424   1.111  0.7948  0.6591  1.6716
  137UNL     H1 1498   0.865   2.206   1.007 -0.0954 -0.2275  1.5457
  137UNL     C2 1499   0.715   2.318   1.133  0.1359  0.3195  0.1409
  137UNL     C3 1500   0.788   2.211   1.082 -0.7273 -0.3288  0.9091
  137UNL     C4 1501   0.655   2.153   1.225  0.4852 -0.8206  0.6663
  137UNL     C5 1502   0.578   2.064   1.322  0.3686  0.0330  0.4442
  137UNL     N6 1503   0.633   2.284   1.229 -0.3544  0.1049 -0.2200
  137UNL     N7 1504   0.748   2.102   1.145  0.1756 -0.4418 -0.2509
  137UNL     H8 1505   0.470   2.080   1.313  0.5208  0.4129 -0.8216
  137UNL     H9 1506   0.608   2.073   1.427  1.4258 -0.7827  0.2254
  137UNL    H10 1507   0.594   1.961   1.286 -2.8212 -0.0124 -1.0541
  138UNL     H0 1508   1.569   2.732   0.048 -0.1192  1.1623  1.0090
  138UNL     H1 1509   1.510   2.761   0.320  0.4475 -1.5549  1.3464
  138UNL     C2 1510   1.530   2.654   0.113 -0.3077 -0.0673 -0.5399
  138UNL     C3 1511   1.504   2.673   0.257  0.2147 -0.6803  0.1203
  138UNL     C4 1512   1.489   2.469   0.190  0.1426  0.3843 -0.0735
  138UNL     C5 1513   1.442   2.328   0.198 -0.3227 -0.0198 -0.2562
  138UNL     N6 1514   1.518   2.531   0.078 -0.0116  1.1335 -0.1653
  138UNL     N7 1515   1.468   2.552   0.301  0.1908 -0.1217  0.3290
  138UNL     H8 1516   1.361   2.309   0.269  1.2678 -0.2409  1.5253
  138UNL     H9 1517   1.520   2.263   0.239 -0.3464 -0.4903 -0.9493
  138UNL    H10 1518   1.406   2.294   0.100  2.4601 -0.2725 -1.2463
  139UNL     H0 1519   1.054   2.995   0.823 -0.7610 -0.3835  1.7285
  139UNL     H1 1520   0.996   3.212   0.986 -0.8077 -1.1885  0.1093
  139UNL     C2 1521   0.998   3.083   0.795  0.3574 -0.4027 -0.6669
  139UNL     C3 1522   0.967   3.188   0.885 -0.1637 -0.9793 -0.1250
  139UNL     C4 1523   0.907   3.220   0.687  0.2258  0.1783  0.5923
  139UNL     C5 1524   0.819   3.274   0.579 -0.2716 -1.2078 -0.2123
  139UNL     N6 1525   0.971   3.110   0.668 -0.9125 -0.0283 -0.0177
  139UNL     N7 1526   0.913   3.279   0.809  0.3250  0.0566  0.5886
  139UNL     H8 1527   0.843   3.228   0.482  0.1249 -0.6056 -0.4044
  139UNL     H9 1528   0.713   3.252   0.596 -0.9669  2.2230  0.2477
  139UNL    H10 1529   0.831   3.383   0.577  0.7093 -1.2996  0.0843
  140UNL     H0 1530   1.270   1.993   0.839 -0.3472  0.7361 -0.7576
  140UNL     H1 1531   1.000   2.023   0.914 -1.0601 -2.2250  1.8097
  140UNL     C2 1532   1.226   2.026   0.933  0.0397 -0.0978 -0.2800
  140UNL     C3 1533   1.091   2.044   0.968 -0.5564  0.1819  0.0976
  140UNL     C4 1534   1.219   2.100   1.115  0.9624  0.0879  0.0722
  140UNL     C5 1535   1.265   2.167   1.242  0.3564 -0.2426 -0.3237
  140UNL     N6 1536   1.311   2.064   1.024  0.0389  0.7432 -0.5231
  140UNL     N7 1537   1.084   2.092   1.092  0.3117 -0.4735  0.1873
  140UNL     H8 1538   1.204   2.257   1.256 -1.6629 -1.2497 -2.4156
  140UNL     H9 1539   1.372   2.191   1.252  0.3422 -0.2073 -0.2530
  140UNL    H10 1540   1.235   2.106   1.328  1.5738 -2.0545 -1.1449
  141UNL     H0 1541   1.211   2.532   0.492 -0.9349 -0.0942  1.4606
  141UNL     H1 1542   1.017   2.620   0.661  2.2467 -2.8519 -1.2728
  141UNL     C2 1543   1.200   2.631   0.535  0.1569  0.5344  0.3277
  141UNL     C3 1544   1.102   2.677   0.627  0.4461  0.8316  0.1123
  141UNL     C4 1545   1.260   2.809   0.600 -0.1615  0.5673  0.0422
  141UNL     C5 1546   1.352   2.913   0.634 -0.2217 -0.1065  0.0199
  141UNL     N6 1547   1.305   2.712   0.528  0.4504  1.1268  0.0695
  141UNL     N7 1548   1.134   2.798   0.656 -0.3399 -0.6547  0.7487
  141UNL     H8 1549   1.435   2.933   0.565  1.2890  2.2843  2.4183
  141UNL     H9 1550   1.412   2.889   0.722 -0.8178 -2.1485 -0.1213
  141UNL    H10 1551   1.305   3.011   0.648 -0.1725 -0.3345  1.9065
  142UNL     H0 1552   1.605   2.134   0.618  0.4447 -0.0361  0.9901
  142UNL     H1 1553   1.565   2.348   0.460  2.1282 -1.2803  0.9466
  142UNL     C2 1554   1.537   2.216   0.638  0.3310  0.0202  0.3912
  142UNL     C3 1555   1.507   2.318   0.546 -0.1548  0.1746 -0.0422
  142UNL     C4 1556   1.386   2.317   0.710 -0.0547 -0.0339  0.0051
  142UNL     C5 1557   1.268   2.357   0.801  0.1552 -0.3199 -0.0094
  142UNL     N6 1558   1.459   2.215   0.744 -0.2136  0.0684  0.1430
  142UNL     N7 1559   1.407   2.388   0.596 -0.3118 -0.1176  0.4922
  142UNL     H8 1560   1.194   2.281   0.830 -0.1915 -0.2436 -0.6740
  142UNL     H9 1561   1.215   2.444   0.761  1.5586  1.1028  1.1572
  142UNL    H10 1562   1.305   2.390   0.899 -0.1471  2.8245 -0.9197
  143UNL     H0 1563   5.907   2.878   0.877 -0.4503 -0.9435 -1.4718
  143UNL     H1 1564   6.148   2.828   0.998  0.5193 -1.7099 -0.6962
  143UNL     C2 1565   6.002   2.870   0.825  0.0916 -0.3405 -0.5960
  143UNL     C3 1566   6.124   2.844   0.893  0.0320  0.3742 -0.2861
  143UNL     C4 1567   6.149   2.895   0.693  0.6505  0.1831  0.6341
  143UNL     C5 1568   6.214   2.892   0.559 -0.0765 -0.7792 -0.2132
  143UNL     N6 1569   6.016   2.894   0.697 -0.0860  0.0168 -0.2243
  143UNL     N7 1570   6.222   2.869   0.806 -0.4148 -0.3241 -0.9827
  143UNL     H8 1571   6.172   2.970   0.494  0.2068  0.1370  0.6831
  143UNL     H9 1572   6.322   2.911   0.555 -0.4943  2.1775  0.9855
  143UNL    H10 1573   6.191   2.794   0.515  1.0137 -1.3322  0.4240
  144UNL     H0 1574   1.672   2.382   1.240  2.5707  0.6885  0.0407
  144UNL     H1 1575   1.502   2.320   1.029 -2.5668 -3.8347  0.3294
  144UNL     C2 1576   1.680   2.298   1.172  0.5310  0.2950  0.2558
  144UNL     C3 1577   1.591   2.272   1.067 -0.0099  0.2583 -0.2305
  144UNL     C4 1578   1.742   2.137   1.087  0.1404  0.5510  0.1514
  144UNL     C5 1579   1.833   2.014   1.061 -0.1431  0.1512 -0.2593
  144UNL     N6 1580   1.766   2.204   1.192  0.0101 -0.0709 -0.3094
  144UNL     N7 1581   1.635   2.168   1.007 -0.1546 -0.1077  0.4768
  144UNL     H8 1582   1.794   1.940   0.990 -1.5572 -1.0074  1.6692
  144UNL     H9 1583   1.875   1.964   1.149  0.3743 -1.0710 -1.1902
  144UNL    H10 1584   1.919   2.061   1.012  0.1441 -0.2480 -0.1379
  145UNL     H0 1585   5.567   3.002   2.825 -1.0842  1.2883 -0.6652
  145UNL     H1 1586   5.533   3.075   3.088  1.7780  0.3852 -1.1319
  145UNL     C2 1587   5.498   2.958   2.895  0.1370  0.1973 -0.1350
  145UNL     C3 1588   5.477   3.004   3.028  0.5795 -0.0934  0.5008
  145UNL     C4 1589   5.323   2.886   2.943 -0.4560 -1.2499  0.0828
  145UNL     C5 1590   5.192   2.817   2.930  0.2486 -0.3208 -0.4074
  145UNL     N6 1591   5.414   2.870   2.845 -0.2482  0.0548 -0.2804
  145UNL     N7 1592   5.358   2.949   3.061  0.5779  0.0434 -0.5706
  145UNL     H8 1593   5.124   2.878   2.869 -0.0159 -0.5143 -0.3106
  145UNL     H9 1594   5.147   2.796   3.028  1.2472  0.8305  0.3124
  145UNL    H10 1595   5.210   2.728   2.868  1.1875  1.3155 -2.5258
  146UNL     H0 1596   5.844   2.336   2.590  0.7373 -2.7290  2.4438
  146UNL     H1 1597   5.883   2.117   2.401 -1.8708  0.2912  1.0534
  146UNL     C2 1598   5.926   2.310   2.525 -0.0802 -0.6505  0.4937
  146UNL     C3 1599   5.943   2.199   2.439  0.0894 -0.6759  0.0827
  146UNL     C4 1600   6.105   2.330   2.446 -0.5986 -0.0198  0.9791
  146UNL     C5 1601   6.238   2.405   2.409 -0.2227 -0.6128 -0.4172
  146UNL     N6 1602   6.033   2.386   2.533 -0.5718 -0.1335 -0.1081
  146UNL     N7 1603   6.058   2.219   2.376  0.2930  0.0924 -0.6644
  146UNL     H8 1604   6.325   2.339   2.396  0.3765 -0.4227  2.2802
  146UNL     H9 1605   6.279   2.474   2.484  0.7587 -1.1481 -0.4476
  146UNL    H10 1606   6.226   2.462   2.316 -1.1375  1.5373  0.9752
  147UNL     H0 1607   5.576   3.025   2.436 -0.8233 -1.8884 -0.2847
  147UNL     H1 1608   5.430   3.227   2.301 -0.0605 -2.5774 -0.8032
  147UNL     C2 1609   5.504   3.097   2.474  0.0436 -0.7445 -0.7772
  147UNL     C3 1610   5.425   3.192   2.403 -0.5065 -0.7933 -0.2041
  147UNL     C4 1611   5.370   3.189   2.599  0.4330  0.5568  0.1005
  147UNL     C5 1612   5.278   3.209   2.713 -1.0679  0.6006  0.6397
  147UNL     N6 1613   5.466   3.095   2.600 -0.4835  1.0176  0.3842
  147UNL     N7 1614   5.340   3.255   2.484 -0.3301  0.1784  0.7148
  147UNL     H8 1615   5.319   3.286   2.779 -1.9975 -0.8176  2.9273
  147UNL     H9 1616   5.260   3.115   2.766 -1.3407 -1.3646 -2.7345
  147UNL    H10 1617   5.179   3.240   2.675 -0.6358  0.5997 -0.5298
  148UNL     H0 1618   5.378   3.650   2.257 -0.7278 -2.2556 -1.1221
  148UNL     H1 1619   5.591   3.679   2.080 -2.2617 -0.0803 -0.3585
  148UNL     C2 1620   5.477   3.608   2.269  0.2045  0.2302  0.1918
  148UNL     C3 1621   5.582   3.624   2.173  0.2313  0.2625  0.1117
  148UNL     C4 1622   5.635   3.492   2.327 -0.6835 -0.4140 -0.5569
  148UNL     C5 1623   5.732   3.412   2.413  0.0473  0.1402  0.3413
  148UNL     N6 1624   5.514   3.526   2.364  0.0820 -1.0169  0.0814
  148UNL     N7 1625   5.684   3.553   2.219 -0.3053 -1.1563 -0.1724
  148UNL     H8 1626   5.795   3.350   2.348 -1.3662 -1.1840  0.2070
  148UNL     H9 1627   5.669   3.346   2.474  0.7916  0.1655  1.1467
  148UNL    H10 1628   5.788   3.474   2.485 -0.9395 -0.3557  1.5475
  149UNL     H0 1629   5.477   2.623   2.653 -0.9236  1.8298 -0.0330
  149UNL     H1 1630   5.691   2.455   2.587  1.0227 -0.3738 -0.5386
  149UNL     C2 1631   5.576   2.652   2.618 -0.3089  0.3399  0.4306
  149UNL     C3 1632   5.680   2.563   2.587  0.3236 -0.4416 -0.2428
  149UNL     C4 1633   5.721   2.764   2.557 -1.0101  1.0404  0.2815
  149UNL     C5 1634   5.787   2.883   2.494 -0.7585  0.3618 -0.3598
  149UNL     N6 1635   5.600   2.778   2.602 -0.4763 -0.1890  0.1145
  149UNL     N7 1636   5.771   2.637   2.530  0.2035  0.1932  0.6291
  149UNL     H8 1637   5.800   2.967   2.563  0.9757  0.4854 -0.8303
  149UNL     H9 1638   5.743   2.910   2.397  2.3712 -1.1261 -2.2742
  149UNL    H10 1639   5.888   2.859   2.460 -1.1971 -0.5383 -1.0631
  150UNL     H0 1640   0.581   3.570   1.508 -1.2142  2.2734  1.3553
  150UNL     H1 1641   0.431   3.589   1.740  2.0164  0.1814 -0.1084
  150UNL     C2 1642   0.532   3.491   1.562  0.0557  0.3320 -0.2692
  150UNL     C3 1643   0.447   3.504   1.675  0.4555 -0.1506 -0.0677
  150UNL     C4 1644   0.471   3.309   1.604 -0.6846 -0.0116 -0.1481
  150UNL     C5 1645   0.473   3.167   1.601  0.8058  0.5014  0.1836
  150UNL     N6 1646   0.543   3.372   1.515  0.3880 -0.0495  0.0923
  150UNL     N7 1647   0.406   3.383   1.702 -0.0910 -0.4046  0.6090
  150UNL     H8 1648   0.410   3.122   1.679  0.0948  2.1576  0.5771
  150UNL     H9 1649   0.574   3.126   1.618  0.8061  0.1208 -0.6774
  150UNL    H10 1650   0.439   3.116   1.509 -0.5186  1.7075 -0.0018
  151UNL     H0 1651   0.023   3.683   2.385 -0.5243 -0.6421 -0.7195
  151UNL     H1 1652  -0.180   3.766   2.536 -1.2162 -0.4279 -0.2342
  151UNL     C2 1653  -0.047   3.760   2.356 -0.0000  0.0496 -0.1662
  151UNL     C3 1654  -0.147   3.803   2.440  0.2083 -0.3962  0.2574
  151UNL     C4 1655  -0.155   3.896   2.257  0.1049  0.0903 -0.2384
  151UNL     C5 1656  -0.222   3.951   2.130  0.0879  0.0933 -0.2424
  151UNL     N6 1657  -0.049   3.816   2.236  0.1231 -0.7247  0.8589
  151UNL     N7 1658  -0.219   3.897   2.376  0.6589 -0.4458 -0.4885
  151UNL     H8 1659  -0.321   3.991   2.154 -0.0968 -0.2582 -0.4015
  151UNL     H9 1660  -0.169   4.037   2.088 -0.5636  0.4058 -0.4426
  151UNL    H10 1661  -0.227   3.868   2.058 -1.0267 -0.9816  1.0615
  152UNL     H0 1662   0.207   2.725   2.110 -0.1693 -0.3152 -0.3577
  152UNL     H1 1663   0.035   2.636   2.306 -0.9221  2.1733 -1.6718
  152UNL     C2 1664   0.223   2.732   2.217  0.0371 -0.3606 -0.3852
  152UNL     C3 1665   0.128   2.690   2.315  0.2582 -0.1164  0.1138
  152UNL     C4 1666   0.309   2.764   2.395 -0.4526 -0.2766  0.5676
  152UNL     C5 1667   0.420   2.789   2.492  0.3661 -0.1295  0.0092
  152UNL     N6 1668   0.334   2.785   2.270 -0.0575 -0.1177 -0.3421
  152UNL     N7 1669   0.185   2.711   2.436 -0.3106  0.5294 -0.2578
  152UNL     H8 1670   0.523   2.788   2.454  0.1453  0.8013 -0.6280
  152UNL     H9 1671   0.422   2.714   2.572  1.2995 -1.3913 -1.1652
  152UNL    H10 1672   0.411   2.892   2.528 -0.0326 -0.7221  1.6852
  153UNL     H0 1673   0.126   3.348   1.888 -1.3777  0.2360  0.1870
  153UNL     H1 1674  -0.031   3.353   2.101  0.5512  1.4130  2.4787
  153UNL     C2 1675   0.140   3.420   1.967  0.1127  0.3699 -0.1936
  153UNL     C3 1676   0.057   3.413   2.079  0.1433  1.2552  0.3324
  153UNL     C4 1677   0.205   3.556   2.093  0.2145  0.0619 -0.3631
  153UNL     C5 1678   0.274   3.686   2.132 -0.2320  0.2744  0.7582
  153UNL     N6 1679   0.238   3.500   1.973 -0.4412  0.4427 -0.0190
  153UNL     N7 1680   0.100   3.507   2.156 -0.1075 -0.2099 -0.0656
  153UNL     H8 1681   0.381   3.670   2.109 -0.3278  0.3371  0.2586
  153UNL     H9 1682   0.264   3.715   2.237  2.5859 -2.7094  1.9421
  153UNL    H10 1683   0.245   3.771   2.068 -0.6267 -0.3686  0.0755
  154UNL     H0 1684   0.559   2.929   1.868  1.2564  2.1781 -1.4428
  154UNL     H1 1685   0.577   3.203   1.917 -2.0677  2.7673 -1.2900
  154UNL     C2 1686   0.491   2.991   1.925  0.4694 -0.3231  0.4542
  154UNL     C3 1687   0.498   3.132   1.939  0.5824 -0.0057 -0.1622
  154UNL     C4 1688   0.314   3.059   1.969  0.5504  0.4140  0.3916
  154UNL     C5 1689   0.172   3.053   2.019  0.2275  0.1838  0.3703
  154UNL     N6 1690   0.376   2.943   1.957 -0.1267  0.3259  0.2914
  154UNL     N7 1691   0.384   3.177   1.980 -0.1974 -0.3359  0.5778
  154UNL     H8 1692   0.119   3.149   2.024 -0.1423  0.0562 -0.8028
  154UNL     H9 1693   0.169   3.000   2.115 -0.8901 -0.1976  0.1250
  154UNL    H10 1694   0.119   2.983   1.953  1.9945 -1.0595  0.2201
  155UNL     H0 1695   4.908   3.507   2.233  0.6502  1.9521 -1.8659
  155UNL     H1 1696   5.110   3.370   2.394 -0.6362 -0.9999 -0.1177
  155UNL     C2 1697   5.008   3.469   2.216  0.3631  0.2808 -0.0301
  155UNL     C3 1698   5.110   3.401   2.290 -0.8138 -0.7073 -0.0324
  155UNL     C4 1699   5.179   3.439   2.099 -0.2062  0.4703  0.0520
  155UNL     C5 1700   5.267   3.428   1.969  0.0276 -0.4976  0.2746
  155UNL     N6 1701   5.056   3.487   2.089  0.2800 -0.6367  0.1633
  155UNL     N7 1702   5.216   3.383   2.218  0.5476 -0.5840  0.3889
  155UNL     H8 1703   5.311   3.527   1.952  0.2815 -0.3225  1.8847
  155UNL     H9 1704   5.350   3.356   1.971 -0.7634 -1.5179 -1.7633
  155UNL    H10 1705   5.203   3.390   1.888  2.3354 -3.3233 -0.3063
  156UNL     H0 1706   0.917   2.796   2.259 -0.3082 -0.9637 -1.2880
  156UNL     H1 1707   0.707   2.778   2.073 -1.8933  1.2330 -0.6431
  156UNL     C2 1708   0.826   2.854   2.248 -0.0726 -0.3102  0.0859
  156UNL     C3 1709   0.726   2.848   2.153 -0.5739  0.0799  0.0769
  156UNL     C4 1710   0.676   2.992   2.299 -0.0989 -0.1935 -0.1680
  156UNL     C5 1711   0.597   3.101   2.374  0.0053  0.0766  0.2725
  156UNL     N6 1712   0.797   2.944   2.344  0.5586 -0.3858  0.1822
  156UNL     N7 1713   0.628   2.924   2.194 -0.3583 -0.0391 -0.3589
  156UNL     H8 1714   0.660   3.159   2.443  0.0803  0.3723 -0.0406
  156UNL     H9 1715   0.510   3.053   2.421 -0.1028  1.3637  1.4610
  156UNL    H10 1716   0.566   3.182   2.307 -2.9686 -0.9596  0.3177
  157UNL     H0 1717   5.086   2.324   4.080 -0.3046 -1.1985 -1.1281
  157UNL     H1 1718   4.947   2.428   4.288  2.4783  0.1053 -0.2069
  157UNL     C2 1719   5.005   2.276   4.132 -0.3248  0.1917  0.1561
  157UNL     C3 1720   4.933   2.334   4.236  0.2098  0.1764  0.2258
  157UNL     C4 1721   4.858   2.152   4.161 -0.5731 -0.4217 -0.0728
  157UNL     C5 1722   4.754   2.045   4.145  0.0176  0.5485 -0.1231
  157UNL     N6 1723   4.948   2.169   4.078 -0.5322  0.3693  0.1975
  157UNL     N7 1724   4.838   2.249   4.262 -0.2074 -0.5624 -0.3702
  157UNL     H8 1725   4.775   1.979   4.060 -0.1304 -0.3190  0.5073
  157UNL     H9 1726   4.658   2.097   4.141  0.1769  0.8110 -0.5448
  157UNL    H10 1727   4.749   1.978   4.232  1.2732  0.8353  0.1729
  158UNL     H0 1728   5.761   1.627   3.833 -0.7467  0.9147  0.9114
  158UNL     H1 1729   5.874   1.593   3.584 -1.1938 -3.0535 -1.7008
  158UNL     C2 1730   5.715   1.625   3.735  0.4114 -0.3187  0.3759
  158UNL     C3 1731   5.770   1.605   3.611 -0.4255 -0.7115  0.5410
  158UNL     C4 1732   5.566   1.621   3.596 -0.1580  0.0028 -0.0282
  158UNL     C5 1733   5.426   1.627   3.542  0.1096  0.3747  0.2180
  158UNL     N6 1734   5.584   1.644   3.729 -0.3231  0.4973 -0.6457
  158UNL     N7 1735   5.677   1.596   3.518  0.5022 -0.0846  0.2627
  158UNL     H8 1736   5.424   1.693   3.454  0.7165 -0.2773 -0.2894
  158UNL     H9 1737   5.359   1.667   3.619 -2.1380 -2.5511 -0.1433
  158UNL    H10 1738   5.396   1.527   3.510  0.0931  0.0740  1.1702
  159UNL     H0 1739   5.165   2.256   3.674 -0.7940  0.2570 -0.7441
  159UNL     H1 1740   5.113   2.465   3.506  1.5494  0.1639  0.0276
  159UNL     C2 1741   5.114   2.347   3.701 -0.3433  0.3215 -0.0919
  159UNL     C3 1742   5.087   2.452   3.610 -0.5582 -0.1395 -0.5225
  159UNL     C4 1743   4.999   2.474   3.795  0.8889  0.2068  0.6291
  159UNL     C5 1744   4.911   2.532   3.901  0.5769 -0.3851 -0.5020
  159UNL     N6 1745   5.056   2.358   3.819  0.3561 -0.1262 -0.2216
  159UNL     N7 1746   5.017   2.540   3.676 -0.6511 -0.3253  0.3331
  159UNL     H8 1747   4.978   2.573   3.978  1.7090 -0.7597 -1.2701
  159UNL     H9 1748   4.856   2.458   3.961 -1.4531 -1.1116 -3.1416
  159UNL    H10 1749   4.834   2.604   3.871 -0.2208 -0.6528  0.8816
  160UNL     H0 1750   5.084   2.954   3.521  0.3728  0.5697 -0.6129
  160UNL     H1 1751   5.135   2.935   3.263 -0.5887  0.9338  1.1021
  160UNL     C2 1752   5.140   2.876   3.473 -0.1708  0.1502 -0.5760
  160UNL     C3 1753   5.161   2.861   3.337 -0.7371 -0.2247  0.0151
  160UNL     C4 1754   5.264   2.723   3.447  0.1413 -0.3999  0.3180
  160UNL     C5 1755   5.374   2.619   3.474 -0.0262 -0.3587 -0.0229
  160UNL     N6 1756   5.193   2.778   3.543  0.2820 -0.2574  0.2251
  160UNL     N7 1757   5.243   2.767   3.318 -0.1803  0.5088  0.6028
  160UNL     H8 1758   5.365   2.520   3.427  0.1496  0.4067 -1.7000
  160UNL     H9 1759   5.372   2.589   3.579  2.9887 -0.1908  0.1163
  160UNL    H10 1760   5.475   2.651   3.446 -0.5748  1.0631 -0.4554
  161UNL     H0 1761   5.291   2.209   3.910 -3.3618  0.0612 -0.6893
  161UNL     H1 1762   5.495   2.098   3.758  0.8686  1.7604  2.9842
  161UNL     C2 1763   5.297   2.109   3.868 -0.1476 -0.0176 -0.1549
  161UNL     C3 1764   5.401   2.055   3.790  0.6852 -0.3216 -0.0717
  161UNL     C4 1765   5.248   1.920   3.832  0.2737 -0.3524 -0.2432
  161UNL     C5 1766   5.187   1.784   3.863  0.0556  0.0451  0.5941
  161UNL     N6 1767   5.197   2.029   3.886  0.1812 -0.5663  0.4625
  161UNL     N7 1768   5.374   1.930   3.770  0.2754  0.0492 -0.7440
  161UNL     H8 1769   5.108   1.751   3.794  0.8518 -0.5647 -0.0429
  161UNL     H9 1770   5.153   1.773   3.966  1.0725 -2.0110  0.7300
  161UNL    H10 1771   5.263   1.706   3.848  0.6033  0.5762  0.6048
  162UNL     H0 1772   0.027   2.797   2.736  0.1991 -0.1105  0.7570
  162UNL     H1 1773  -0.152   2.712   2.919  0.3864 -1.8075  3.1671
  162UNL     C2 1774   0.026   2.701   2.785 -0.2133 -0.1601  0.6467
  162UNL     C3 1775  -0.065   2.661   2.881  0.4435  0.7389 -0.3234
  162UNL     C4 1776   0.085   2.525   2.854 -0.0881  0.1899 -0.0958
  162UNL     C5 1777   0.165   2.399   2.866  0.1087 -0.1056  0.1810
  162UNL     N6 1778   0.114   2.606   2.760 -0.8018 -0.5889  0.2110
  162UNL     N7 1779  -0.017   2.554   2.940 -0.5309 -0.6235 -0.5961
  162UNL     H8 1780   0.212   2.390   2.965  0.7916  0.5195 -0.0788
  162UNL     H9 1781   0.250   2.400   2.796  0.5107  1.8107  0.6745
  162UNL    H10 1782   0.108   2.309   2.840  0.6521 -0.0869 -1.1117
  163UNL     H0 1783   5.509   2.953   3.493 -2.6242 -1.1315  0.6879
  163UNL     H1 1784   5.423   3.153   3.664 -0.8463 -0.4170  0.8179
  163UNL     C2 1785   5.465   3.048   3.469 -0.2246 -0.0733  0.3334
  163UNL     C3 1786   5.418   3.147   3.556 -0.5253  0.2346  0.7606
  163UNL     C4 1787   5.360   3.181   3.371 -0.8412 -0.0191 -0.1294
  163UNL     C5 1788   5.259   3.228   3.265  0.2176  0.3799 -0.2202
  163UNL     N6 1789   5.425   3.068   3.349 -0.0120 -0.2368 -0.1209
  163UNL     N7 1790   5.343   3.227   3.492  0.1490 -0.4945 -0.8425
  163UNL     H8 1791   5.286   3.326   3.224  1.2513 -0.4921 -1.6569
  163UNL     H9 1792   5.241   3.153   3.187 -2.2719  0.9539 -0.2176
  163UNL    H10 1793   5.162   3.250   3.312  0.1443  0.7322 -0.5357
  164UNL     H0 1794   5.766   1.948   3.373  0.1880 -0.0380 -0.0655
  164UNL     H1 1795   5.564   1.910   3.553 -0.2608  1.6417 -0.3315
  164UNL     C2 1796   5.774   1.951   3.481 -0.2400  0.3380 -0.0401
  164UNL     C3 1797   5.667   1.936   3.573 -0.1060  0.1734  0.8727
  164UNL     C4 1798   5.850   1.955   3.666 -0.3712  0.1080 -0.4352
  164UNL     C5 1799   5.947   1.947   3.782 -0.0659  0.1552  0.1653
  164UNL     N6 1800   5.889   1.968   3.543  0.0520  0.0684  0.8906
  164UNL     N7 1801   5.714   1.936   3.697  0.1424 -0.3410  0.3380
  164UNL     H8 1802   5.981   2.045   3.818  1.4665 -1.4698  3.3522
  164UNL     H9 1803   6.039   1.890   3.762 -0.7104 -0.6612 -0.4807
  164UNL    H10 1804   5.904   1.903   3.873  0.5431  1.6982  1.2361
  165UNL     H0 1805   5.662   2.489   3.100  0.1604 -0.6342  1.9325
  165UNL     H1 1806   5.436   2.665   3.106 -1.2636  0.0630  2.0737
  165UNL     C2 1807   5.650   2.583   3.153  0.3640  0.8136 -0.4905
  165UNL     C3 1808   5.536   2.667   3.148 -0.6688 -0.7698  0.7324
  165UNL     C4 1809   5.700   2.747   3.252 -0.8392 -0.4222 -0.9796
  165UNL     C5 1810   5.784   2.851   3.332 -0.2306  0.0216  0.0523
  165UNL     N6 1811   5.751   2.635   3.219 -0.0892  0.0243 -0.1477
  165UNL     N7 1812   5.571   2.775   3.223 -0.2043 -1.0140  0.6430
  165UNL     H8 1813   5.731   2.947   3.334 -3.1317 -1.5124  0.0960
  165UNL     H9 1814   5.881   2.864   3.283 -1.0550 -1.7146 -2.1408
  165UNL    H10 1815   5.811   2.824   3.435  2.9751  1.2958 -0.3889
  166UNL     H0 1816   5.823   2.200   3.425 -1.4469 -0.9102 -1.0736
  166UNL     H1 1817   5.798   2.283   3.154  0.6304  1.6116 -0.0773
  166UNL     C2 1818   5.894   2.254   3.364 -1.0919 -0.3852 -0.2158
  166UNL     C3 1819   5.876   2.295   3.228  0.5729 -0.1922  0.3053
  166UNL     C4 1820   6.070   2.322   3.296 -0.1650 -0.4624  0.0935
  166UNL     C5 1821   6.220   2.340   3.276 -0.0873  0.0401  0.6572
  166UNL     N6 1822   6.019   2.261   3.400  0.6231 -0.2496 -0.2369
  166UNL     N7 1823   5.990   2.343   3.186 -0.2269  0.3300 -0.0308
  166UNL     H8 1824   6.267   2.242   3.260 -3.1065 -1.1667 -1.3046
  166UNL     H9 1825   6.253   2.388   3.369 -2.8704  1.4641  0.9545
  166UNL    H10 1826   6.243   2.401   3.188 -1.1087  1.7848  1.5767
  167UNL     H0 1827   4.549   2.690   3.488  1.6122  0.9458  2.1665
  167UNL     H1 1828   4.785   2.607   3.599  1.7422 -2.6849 -1.9413
  167UNL     C2 1829   4.648   2.692   3.445  0.6092  0.0947 -0.2349
  167UNL     C3 1830   4.765   2.653   3.503 -0.5296 -0.1726 -0.3136
  167UNL     C4 1831   4.795   2.754   3.326 -0.3498 -0.8899  0.1889
  167UNL     C5 1832   4.860   2.801   3.203  0.2567 -0.4161 -0.9077
  167UNL     N6 1833   4.666   2.753   3.328  0.1316  0.1683 -0.7587
  167UNL     N7 1834   4.862   2.694   3.429  0.0616  0.1774 -0.0701
  167UNL     H8 1835   4.956   2.751   3.186 -0.3251 -2.0628  0.4662
  167UNL     H9 1836   4.801   2.780   3.114  0.0129 -0.7556 -0.6654
  167UNL    H10 1837   4.882   2.905   3.230 -0.7939 -0.0528 -1.4544
  168UNL     H0 1838   0.348   2.351   3.785 -1.5986  0.6658 -1.9437
  168UNL     H1 1839   0.144   2.207   3.655 -0.3712 -2.3412 -1.0905
  168UNL     C2 1840   0.355   2.253   3.740 -0.2406 -0.3818  0.4094
  168UNL     C3 1841   0.251   2.196   3.663 -0.2468 -0.3811  0.3031
  168UNL     C4 1842   0.436   2.101   3.637  0.4174  0.3553  0.0602
  168UNL     C5 1843   0.534   1.989   3.614  0.3504  0.5135  0.2517
  168UNL     N6 1844   0.474   2.204   3.714 -0.1916  0.0885 -0.0445
  168UNL     N7 1845   0.300   2.092   3.604  0.1361  0.2434  0.6146
  168UNL     H8 1846   0.636   2.026   3.595  0.4418 -0.8904 -2.1427
  168UNL     H9 1847   0.507   1.932   3.524  1.9262 -1.2448  0.8531
  168UNL    H10 1848   0.537   1.910   3.691  1.7223 -0.5516 -0.8731
  169UNL     H0 1849   0.671   4.380   0.449  0.5528  3.2256  0.9685
  169UNL     H1 1850   0.625   4.470   0.710 -0.7348  0.9875  0.6405
  169UNL     C2 1851   0.579   4.383   0.506  0.2070 -0.4690  0.6856
  169UNL     C3 1852   0.555   4.429   0.637  0.8268  0.4860 -0.6012
  169UNL     C4 1853   0.392   4.350   0.550  0.2374 -0.1669  0.0615
  169UNL     C5 1854   0.261   4.276   0.541  0.0926 -0.2316 -0.1426
  169UNL     N6 1855   0.476   4.320   0.450 -0.2190 -0.5799 -0.5628
  169UNL     N7 1856   0.433   4.399   0.675 -0.0148  0.7043  0.3774
  169UNL     H8 1857   0.203   4.257   0.632 -0.0068 -4.6530 -1.0080
  169UNL     H9 1858   0.290   4.174   0.511 -0.2418 -1.0550  2.2319
  169UNL    H10 1859   0.191   4.315   0.466  0.7088  0.6621 -0.2662
  170UNL     H0 1860   1.193   3.894   0.077  0.1840 -0.7191  0.4628
  170UNL     H1 1861   1.234   3.659  -0.065 -0.4196  0.8246 -3.5953
  170UNL     C2 1862   1.122   3.834   0.021  0.3650 -0.3508 -0.1679
  170UNL     C3 1863   1.139   3.709  -0.052 -0.2465  0.4303 -0.4741
  170UNL     C4 1864   0.951   3.789  -0.076 -0.0960 -0.1547 -0.4067
  170UNL     C5 1865   0.809   3.811  -0.120 -0.0791  0.8687  0.5337
  170UNL     N6 1866   0.996   3.873   0.012 -0.1664 -1.0485 -0.4015
  170UNL     N7 1867   1.031   3.685  -0.123  0.1018 -0.5788 -0.3109
  170UNL     H8 1868   0.774   3.742  -0.197 -0.0765 -0.5499  1.7825
  170UNL     H9 1869   0.807   3.908  -0.171  2.0130 -0.9655 -3.3273
  170UNL    H10 1870   0.746   3.811  -0.030 -0.4227 -3.0306  0.3716
  171UNL     H0 1871   0.614   4.469   0.048 -0.2780  0.0309 -0.5137
  171UNL     H1 1872   0.514   4.687  -0.096 -1.3361 -1.5723 -0.4259
  171UNL     C2 1873   0.563   4.555   0.087 -0.2313 -0.2892  0.2650
  171UNL     C3 1874   0.515   4.668   0.010  1.2392  0.2493 -0.0732
  171UNL     C4 1875   0.466   4.676   0.207  0.0765  0.2954  0.4410
  171UNL     C5 1876   0.401   4.727   0.330  0.6449  0.8340  0.3550
  171UNL     N6 1877   0.530   4.563   0.212 -0.0743  0.4452  0.0176
  171UNL     N7 1878   0.453   4.752   0.092 -0.1669 -0.0846 -0.4783
  171UNL     H8 1879   0.292   4.738   0.324  0.4493 -0.6046  1.1236
  171UNL     H9 1880   0.432   4.830   0.355  1.6891  0.3723  0.9894
  171UNL    H10 1881   0.424   4.672   0.422  0.2247 -1.5221 -0.9264
  172UNL     H0 1882   4.468   2.281   4.620 -0.1924  0.0552  0.0895
  172UNL     H1 1883   4.631   2.215   4.390 -0.9750 -2.2282 -0.3701
  172UNL     C2 1884   4.546   2.206   4.609 -0.0918  0.0576  0.7526
  172UNL     C3 1885   4.626   2.182   4.493  0.3290 -0.6195  0.2474
  172UNL     C4 1886   4.690   2.087   4.669 -0.0150 -0.5843  0.0980
  172UNL     C5 1887   4.776   2.016   4.768  0.4001 -0.3699  0.5450
  172UNL     N6 1888   4.584   2.140   4.712 -0.4433  0.6450  0.0496
  172UNL     N7 1889   4.728   2.113   4.535 -0.3287  0.3341  1.1249
  172UNL     H8 1890   4.761   1.908   4.763  1.4292 -0.5011  0.3124
  172UNL     H9 1891   4.760   2.049   4.872  1.4158  2.4963 -0.1506
  172UNL    H10 1892   4.882   2.028   4.743  0.3524  0.7642  0.8373
  173UNL     H0 1893   0.769   4.424   0.249 -3.0147  0.2706 -0.1059
  173UNL     H1 1894   0.926   4.325   0.037  0.7671 -0.0217  2.0365
  173UNL     C2 1895   0.766   4.330   0.196  0.1468  0.0164  0.0970
  173UNL     C3 1896   0.846   4.276   0.091 -0.7012 -0.3713 -0.3525
  173UNL     C4 1897   0.710   4.137   0.157  0.2267  0.6355 -0.0652
  173UNL     C5 1898   0.655   4.001   0.170 -0.5894  0.2337  0.6355
  173UNL     N6 1899   0.677   4.239   0.229 -0.3367  0.7028 -0.4177
  173UNL     N7 1900   0.807   4.157   0.063  0.4907  0.4904  0.7300
  173UNL     H8 1901   0.583   3.994   0.252  0.1894  0.0595  1.3145
  173UNL     H9 1902   0.730   3.925   0.195  0.2148  0.6238 -0.5497
  173UNL    H10 1903   0.610   3.964   0.078 -1.6288 -0.3168  1.3593
  174UNL     H0 1904   5.663   2.035   3.965 -1.2992  1.3148  0.4780
  174UNL     H1 1905   5.483   2.112   4.141 -1.9979  0.1583 -4.2011
  174UNL     C2 1906   5.592   1.971   4.017 -0.7521  0.0742 -0.2868
  174UNL     C3 1907   5.508   2.008   4.121  0.6501 -0.1324 -0.1176
  174UNL     C4 1908   5.501   1.806   4.091 -0.7346 -0.6473  0.4445
  174UNL     C5 1909   5.433   1.675   4.082  0.5144 -0.4622  0.3531
  174UNL     N6 1910   5.601   1.841   4.009 -0.3692  0.2017  0.2854
  174UNL     N7 1911   5.455   1.905   4.173 -0.1263 -0.4813 -0.2736
  174UNL     H8 1912   5.330   1.676   4.120 -0.0101  0.5833 -1.0340
  174UNL     H9 1913   5.492   1.604   4.142 -1.0636 -0.9009  1.4117
  174UNL    H10 1914   5.427   1.626   3.984  0.1113 -0.0641  0.1793
  175UNL     H0 1915   5.043   2.317   4.694  1.7607  2.3959  0.6596
  175UNL     H1 1916   4.898   2.435   4.905  0.6920  1.4313  0.3789
  175UNL     C2 1917   4.945   2.364   4.689  0.7309  0.2652  0.2774
  175UNL     C3 1918   4.878   2.431   4.799  0.5088 -0.8489  0.4553
  175UNL     C4 1919   4.790   2.474   4.617  0.4550  1.2778  0.5827
  175UNL     C5 1920   4.702   2.534   4.514 -0.1645  0.3427 -0.4485
  175UNL     N6 1921   4.882   2.392   4.575  0.5040  0.6523  0.2204
  175UNL     N7 1922   4.782   2.505   4.750  0.2992  0.4090  0.3926
  175UNL     H8 1923   4.603   2.559   4.554 -0.0071 -0.5892  0.5256
  175UNL     H9 1924   4.726   2.626   4.457 -3.5007  0.9760 -0.9461
  175UNL    H10 1925   4.688   2.464   4.430 -0.1545  1.0892 -1.0836
  176UNL     H0 1926   5.206   1.311   4.545  1.5075 -0.4865 -0.1063
  176UNL     H1 1927   4.969   1.366   4.656  0.4838  1.8632 -1.4929
  176UNL     C2 1928   5.189   1.341   4.648  1.0334  0.4548 -0.4536
  176UNL     C3 1929   5.066   1.369   4.703 -0.0650 -0.1169 -0.1713
  176UNL     C4 1930   5.220   1.377   4.846  0.0941  0.4533  0.2187
  176UNL     C5 1931   5.279   1.346   4.983 -0.1941 -0.1736 -0.7449
  176UNL     N6 1932   5.284   1.339   4.740 -1.0830 -0.9371 -0.0259
  176UNL     N7 1933   5.087   1.393   4.830 -0.4077  0.0627 -0.4270
  176UNL     H8 1934   5.374   1.394   5.008  0.2532 -1.4940  0.1720
  176UNL     H9 1935   5.291   1.239   5.005 -1.5823  0.3141  2.6835
  176UNL    H10 1936   5.214   1.379   5.066  1.2202 -1.1860  0.8121
  177UNL     H0 1937   5.201   1.867   4.362  0.5180 -0.3798  0.8200
  177UNL     H1 1938   4.958   1.958   4.467  1.7818 -1.8903  0.5065
  177UNL     C2 1939   5.178   1.969   4.388  0.0662 -0.6070  1.3209
  177UNL     C3 1940   5.050   2.006   4.437  0.3430  0.2386 -0.6385
  177UNL     C4 1941   5.196   2.159   4.443  0.3273 -0.0811 -0.0068
  177UNL     C5 1942   5.260   2.283   4.498  0.0052 -0.3507  0.1097
  177UNL     N6 1943   5.269   2.068   4.379  0.3841  0.4254 -0.1643
  177UNL     N7 1944   5.069   2.128   4.482 -0.3522 -0.1641 -0.0644
  177UNL     H8 1945   5.190   2.351   4.547  0.3453  0.2479 -0.2253
  177UNL     H9 1946   5.297   2.345   4.415  0.0650 -1.9161 -1.0536
  177UNL    H10 1947   5.340   2.253   4.567  1.7406 -3.0066 -2.8724
  178UNL     H0 1948   5.591   1.512   4.421  0.2716  0.0900  0.7028
  178UNL     H1 1949   5.616   1.792   4.397 -0.5537 -1.0750 -1.4642
  178UNL     C2 1950   5.522   1.589   4.453 -0.0992  0.2708 -0.4727
  178UNL     C3 1951   5.544   1.730   4.448 -0.8281  0.4760  0.0715
  178UNL     C4 1952   5.353   1.675   4.528 -0.5920 -0.0171  0.4926
  178UNL     C5 1953   5.237   1.681   4.622  0.2214 -0.0645  0.1319
  178UNL     N6 1954   5.410   1.556   4.522  0.3614 -0.6001 -0.2073
  178UNL     N7 1955   5.435   1.788   4.494 -0.0281 -0.0366  0.0022
  178UNL     H8 1956   5.194   1.782   4.625  1.8915  0.7203 -1.3390
  178UNL     H9 1957   5.268   1.646   4.722 -0.0043 -1.7562 -0.3739
  178UNL    H10 1958   5.160   1.612   4.586  0.8257 -0.2004 -0.9177
  179UNL     H0 1959   3.922   2.004   4.603  0.4329  0.3562 -0.4625
  179UNL     H1 1960   4.070   2.077   4.827 -2.0277 -0.2812 -0.8082
  179UNL     C2 1961   4.027   2.028   4.609  0.6397 -0.4660 -0.7334
  179UNL     C3 1962   4.097   2.063   4.723 -0.0503 -0.1847 -0.3296
  179UNL     C4 1963   4.212   2.046   4.549 -0.5318 -0.1146 -0.1672
  179UNL     C5 1964   4.320   2.047   4.448  0.3529 -0.6479 -0.8624
  179UNL     N6 1965   4.094   2.012   4.502  0.7111  0.6351  0.1496
  179UNL     N7 1966   4.219   2.083   4.684  0.0202  0.4107 -0.5681
  179UNL     H8 1967   4.358   2.150   4.444  0.1020 -0.5359 -0.3551
  179UNL     H9 1968   4.407   1.985   4.477 -0.4768 -0.7203  1.6356
  179UNL    H10 1969   4.286   2.032   4.345  0.2732  3.3253 -1.4948
  180UNL     H0 1970   1.721   4.482   0.020  1.8501  0.3576 -1.4119
  180UNL     H1 1971   1.514   4.313  -0.011  0.7493  1.7059  1.8028
  180UNL     C2 1972   1.728   4.381  -0.018 -0.5769 -0.2115 -0.4384
  180UNL     C3 1973   1.618   4.293  -0.035 -0.1535 -0.7922 -0.3319
  180UNL     C4 1974   1.795   4.207  -0.091  0.0770 -0.2609  0.5444
  180UNL     C5 1975   1.880   4.108  -0.166  0.9325  0.1098 -0.1801
  180UNL     N6 1976   1.843   4.325  -0.058  0.5538  0.0084  0.5858
  180UNL     N7 1977   1.662   4.180  -0.086  0.1889 -0.0935 -0.0089
  180UNL     H8 1978   1.891   4.018  -0.104  0.9822 -0.2910 -0.7729
  180UNL     H9 1979   1.980   4.145  -0.190  0.2661  0.9187 -1.8125
  180UNL    H10 1980   1.833   4.089  -0.263  0.9378  1.0668 -0.3755
  181UNL     H0 1981   0.075   3.801   1.694 -0.0046 -1.1556 -0.3361
  181UNL     H1 1982   0.030   3.832   1.965 -0.1728  0.4824  0.1648
  181UNL     C2 1983   0.013   3.739   1.757 -0.4135  0.4341  0.8505
  181UNL     C3 1984  -0.011   3.764   1.892  0.1151  0.5573 -0.0695
  181UNL     C4 1985  -0.114   3.606   1.814 -1.0304  0.0976 -0.0307
  181UNL     C5 1986  -0.180   3.474   1.807 -0.2339  0.3093 -0.3679
  181UNL     N6 1987  -0.065   3.650   1.702  0.4721  0.0419 -0.5968
  181UNL     N7 1988  -0.085   3.669   1.937 -0.1998  0.3072  0.5827
  181UNL     H8 1989  -0.228   3.452   1.711  0.1453 -3.9411  0.3415
  181UNL     H9 1990  -0.260   3.472   1.883 -0.9085  2.3364 -0.9863
  181UNL    H10 1991  -0.119   3.391   1.843 -2.9241 -0.8499  1.8041
  182UNL     H0 1992   0.605   3.174   1.284 -0.1128  0.3256 -0.0679
  182UNL     H1 1993   0.641   3.012   1.054 -1.1661 -1.1410 -1.8910
  182UNL     C2 1994   0.535   3.159   1.203 -0.7771  0.0665  0.5491
  182UNL     C3 1995   0.561   3.079   1.084 -0.1602 -0.5044 -0.5879
  182UNL     C4 1996   0.395   3.192   1.073  0.1086 -0.9325 -0.1495
  182UNL     C5 1997   0.276   3.268   1.017  0.0740  0.4048  0.2807
  182UNL     N6 1998   0.431   3.232   1.194  0.3294  0.2598 -0.6957
  182UNL     N7 1999   0.467   3.103   1.005  0.4525 -0.4180  0.1053
  182UNL     H8 2000   0.294   3.337   0.933  0.7964 -0.9899 -0.7487
  182UNL     H9 2001   0.217   3.323   1.091  0.8545  0.3807  0.9365
  182UNL    H10 2002   0.214   3.190   0.970  1.4818  0.5654 -1.9487
  183UNL     H0 2003   0.056   3.817   1.271 -0.2330  0.4184 -0.3843
  183UNL     H1 2004  -0.062   4.018   1.121 -1.1155  0.4253  0.1741
  183UNL     C2 2005  -0.010   3.897   1.303  0.1261  0.5877 -0.0441
  183UNL     C3 2006  -0.074   4.000   1.227 -0.1535 -0.0003  0.2145
  183UNL     C4 2007  -0.084   4.024   1.430 -0.4998  0.5356  0.2592
  183UNL     C5 2008  -0.121   4.085   1.561  0.3099  0.4244  0.2527
  183UNL     N6 2009  -0.034   3.902   1.435 -0.2418 -0.1612 -0.7089
  183UNL     N7 2010  -0.116   4.091   1.312  0.4530  0.0595  0.6514
  183UNL     H8 2011  -0.037   4.127   1.617 -0.0025 -1.6025  2.3420
  183UNL     H9 2012  -0.170   4.010   1.625  0.4740  0.6175  0.6085
  183UNL    H10 2013  -0.190   4.171   1.561  0.0434  0.2446 -1.8813
  184UNL     H0 2014   0.038   4.446   1.054 -0.1084 -0.8051  0.5972
  184UNL     H1 2015   0.258   4.444   0.880 -1.6278 -0.1393 -1.0804
  184UNL     C2 2016   0.104   4.363   1.032  0.5319 -0.0886 -0.2179
  184UNL     C3 2017   0.214   4.363   0.937  0.2571 -0.1017  0.5129
  184UNL     C4 2018   0.214   4.192   1.061 -0.0689 -0.2245 -0.1512
  184UNL     C5 2019   0.237   4.057   1.106  0.2053  0.0706 -0.1163
  184UNL     N6 2020   0.101   4.249   1.094  0.1682  0.5383 -0.2402
  184UNL     N7 2021   0.284   4.247   0.957  0.1231 -0.5026 -0.3631
  184UNL     H8 2022   0.231   4.051   1.216 -2.6623  1.6230 -0.1576
  184UNL     H9 2023   0.337   4.023   1.075 -0.0395 -0.8045  0.0181
  184UNL    H10 2024   0.176   3.979   1.058 -0.0382  0.0443  0.2327
  185UNL     H0 2025   0.038   3.473   1.538 -0.0318 -0.7393 -0.5178
  185UNL     H1 2026   0.205   3.320   1.382  0.1871  0.9992 -1.1985
  185UNL     C2 2027   0.122   3.506   1.479 -0.5059  0.1093 -0.7260
  185UNL     C3 2028   0.207   3.427   1.402  0.1314  0.8390 -0.3185
  185UNL     C4 2029   0.258   3.627   1.397  0.2772  0.4539  0.4856
  185UNL     C5 2030   0.330   3.753   1.356  0.0075 -0.1324  0.2025
  185UNL     N6 2031   0.144   3.632   1.462 -0.4062  0.5236  0.4281
  185UNL     N7 2032   0.294   3.506   1.344 -0.2078 -0.6746 -0.0452
  185UNL     H8 2033   0.325   3.759   1.247 -2.7028 -0.1222  0.2858
  185UNL     H9 2034   0.435   3.746   1.386 -0.0936  0.9848  0.8601
  185UNL    H10 2035   0.293   3.845   1.404 -1.0019 -0.9274  0.9885
  186UNL     H0 2036   1.046   4.270   0.327 -1.2979 -0.7103 -2.1567
  186UNL     H1 2037   0.939   4.215   0.582  0.3199  0.7844 -1.1965
  186UNL     C2 2038   1.024   4.174   0.371 -0.5056 -0.0179 -0.1918
  186UNL     C3 2039   0.966   4.147   0.502 -0.7841 -0.6947 -0.3404
  186UNL     C4 2040   1.009   3.970   0.399 -0.2900  0.5139 -0.4291
  186UNL     C5 2041   1.015   3.820   0.371  1.0155 -0.0128  0.7747
  186UNL     N6 2042   1.047   4.059   0.308  0.0541 -0.4491  0.2928
  186UNL     N7 2043   0.957   4.019   0.519 -0.3409 -0.0968 -0.3565
  186UNL     H8 2044   1.112   3.770   0.359 -0.4246 -2.4915 -0.9960
  186UNL     H9 2045   0.949   3.791   0.289  1.3226 -1.1530  0.9261
  186UNL    H10 2046   0.982   3.766   0.461  1.3140  0.1353  0.9774
  187UNL     H0 2047   0.528   4.383   1.162 -1.9424 -0.2194  1.8650
  187UNL     H1 2048   0.382   4.541   1.311 -1.4675  0.1099 -0.7285
  187UNL     C2 2049   0.493   4.479   1.125  0.9649 -0.0094 -0.5212
  187UNL     C3 2050   0.418   4.560   1.211  0.1323  1.1170  0.0170
  187UNL     C4 2051   0.436   4.635   1.022  0.3424  0.6602 -0.1407
  187UNL     C5 2052   0.388   4.704   0.897  0.1587  0.6489  0.4308
  187UNL     N6 2053   0.506   4.523   1.002  0.3808 -0.2154  0.3620
  187UNL     N7 2054   0.384   4.663   1.143  0.1022  0.6539  0.0297
  187UNL     H8 2055   0.466   4.776   0.869  2.2956 -1.4513  0.9016
  187UNL     H9 2056   0.370   4.632   0.816  0.4897 -0.7581  1.5938
  187UNL    H10 2057   0.298   4.766   0.910 -1.0221 -0.9318 -0.0501
  188UNL     H0 2058   0.608   3.439   0.901  1.2652 -0.3864 -0.4347
  188UNL     H1 2059   0.445   3.563   1.085 -0.0705 -0.0789  1.5810
  188UNL     C2 2060   0.631   3.455   1.005  0.1757 -0.0700 -0.2336
  188UNL     C3 2061   0.546   3.524   1.097  0.4667  0.4609 -0.8628
  188UNL     C4 2062   0.728   3.458   1.177  0.4963  1.1155  0.8383
  188UNL     C5 2063   0.825   3.409   1.280 -0.7221 -0.0365 -0.7375
  188UNL     N6 2064   0.746   3.426   1.047 -0.9483 -0.0964  0.0779
  188UNL     N7 2065   0.611   3.511   1.211  0.1692 -0.0833  0.3084
  188UNL     H8 2066   0.923   3.379   1.240 -0.9692 -0.8018 -0.7729
  188UNL     H9 2067   0.791   3.312   1.319  0.3463 -1.1119 -2.4492
  188UNL    H10 2068   0.837   3.482   1.360 -0.5033 -0.8598 -0.0067
  189UNL     H0 2069   0.705   4.021   0.670 -0.2271  0.1519  0.7301
  189UNL     H1 2070   0.480   4.093   0.815  0.9364 -1.8017 -0.5644
  189UNL     C2 2071   0.695   4.094   0.750  0.4641  0.2818  0.7014
  189UNL     C3 2072   0.581   4.132   0.817  0.0223  0.6411  0.3015
  189UNL     C4 2073   0.751   4.238   0.868 -0.2223  0.6052 -0.5332
  189UNL     C5 2074   0.828   4.344   0.940 -0.1119  0.0845  0.6785
  189UNL     N6 2075   0.807   4.142   0.795 -0.3517  0.2698  0.4552
  189UNL     N7 2076   0.617   4.230   0.894 -0.5781  0.0089  0.1229
  189UNL     H8 2077   0.875   4.306   1.031  0.5688  1.9585  1.1120
  189UNL     H9 2078   0.762   4.421   0.981 -0.4209 -0.9661  2.1794
  189UNL    H10 2079   0.903   4.392   0.877 -1.2063  1.8387  0.6904
  190UNL     H0 2080   0.986   3.529   0.673  0.2240  1.0353 -0.5709
  190UNL     H1 2081   1.102   3.789   0.711 -0.7730  1.6353  1.0482
  190UNL     C2 2082   0.946   3.619   0.717 -0.7063  0.5508 -0.4061
  190UNL     C3 2083   1.003   3.751   0.732 -0.4513  0.0052 -0.3030
  190UNL     C4 2084   0.810   3.747   0.801  0.1886  0.3941 -0.7424
  190UNL     C5 2085   0.702   3.782   0.907  0.7063 -0.4731 -0.2159
  190UNL     N6 2086   0.822   3.618   0.765  0.3723 -0.3591  0.2619
  190UNL     N7 2087   0.917   3.827   0.789  0.6513  0.0592 -0.2023
  190UNL     H8 2088   0.613   3.721   0.892  1.2019 -0.7924 -2.0062
  190UNL     H9 2089   0.662   3.884   0.893  0.1950 -0.7048 -0.4439
  190UNL    H10 2090   0.745   3.765   1.007 -1.6300 -0.6753  0.7824
  191UNL     H0 2091   5.398   4.310   1.015  0.3380 -2.1880  0.9110
  191UNL     H1 2092   5.603   4.246   1.182  1.4220  1.6520  0.2204
  191UNL     C2 2093   5.501   4.293   0.984  0.5001  0.0673  0.1629
  191UNL     C3 2094   5.605   4.252   1.074  0.3774  0.0708  0.1104
  191UNL     C4 2095   5.653   4.242   0.874  1.3139 -0.0784 -0.0087
  191UNL     C5 2096   5.742   4.231   0.757  0.0728 -0.5919 -0.3899
  191UNL     N6 2097   5.535   4.300   0.862  0.0493 -0.2439  0.1407
  191UNL     N7 2098   5.711   4.229   0.999 -0.0109 -0.2589 -0.0066
  191UNL     H8 2099   5.710   4.289   0.670  1.1371  1.4123  0.5360
  191UNL     H9 2100   5.848   4.255   0.769 -0.0972 -0.1742  0.2538
  191UNL    H10 2101   5.740   4.127   0.722  0.1948 -0.0400 -2.0709
  192UNL     H0 2102   1.139   3.834   1.131 -0.6011  1.0278 -0.9884
  192UNL     H1 2103   0.916   3.670   1.114 -0.2114  0.8023  0.0042
  192UNL     C2 2104   1.129   3.738   1.082 -0.5659  0.7717 -0.4960
  192UNL     C3 2105   1.016   3.654   1.074 -0.1169 -0.0613  0.5610
  192UNL     C4 2106   1.176   3.579   0.973 -0.3313  0.9874  0.1497
  192UNL     C5 2107   1.259   3.483   0.896 -0.0180 -0.0049 -0.3757
  192UNL     N6 2108   1.234   3.683   1.031 -0.0602 -0.0596 -0.0061
  192UNL     N7 2109   1.046   3.544   1.001 -0.4209 -0.1555 -0.4707
  192UNL     H8 2110   1.268   3.508   0.789 -0.7279  0.3449 -0.3600
  192UNL     H9 2111   1.222   3.381   0.907  0.0730 -0.0410 -0.4077
  192UNL    H10 2112   1.357   3.467   0.941 -0.4780 -0.0234  0.6246
  193UNL     H0 2113   0.533   4.253   2.781  0.3514 -0.0959 -0.0660
  193UNL     H1 2114   0.502   4.426   2.992  2.5706 -2.3112  0.8713
  193UNL     C2 2115   0.452   4.258   2.852  0.6398 -0.4326  0.2915
  193UNL     C3 2116   0.437   4.345   2.960 -0.2131 -0.0056  0.4905
  193UNL     C4 2117   0.276   4.220   2.927  0.1153 -0.0964 -1.0216
  193UNL     C5 2118   0.144   4.153   2.953 -0.7837 -0.7632  0.5477
  193UNL     N6 2119   0.345   4.188   2.819  0.1998 -0.0284 -0.1697
  193UNL     N7 2120   0.329   4.310   3.021 -0.0696  1.5444 -0.0918
  193UNL     H8 2121   0.156   4.082   3.036  2.2545 -1.7026 -0.6221
  193UNL     H9 2122   0.091   4.101   2.873 -1.8146 -0.9351  1.3288
  193UNL    H10 2123   0.068   4.225   2.986 -1.2626 -1.2548  0.5211
  194UNL     H0 2124   1.083   3.666   2.623  1.4154 -1.0240 -0.9399
  194UNL     H1 2125   1.152   3.631   2.348 -0.8929 -1.6513 -0.7359
  194UNL     C2 2126   1.023   3.686   2.535 -0.1488 -0.3704  0.2486
  194UNL     C3 2127   1.063   3.665   2.399  0.2238 -0.0642  0.2094
  194UNL     C4 2128   0.862   3.720   2.425 -0.2714  0.9621 -0.1274
  194UNL     C5 2129   0.725   3.771   2.388 -0.4062 -0.2795 -0.6672
  194UNL     N6 2130   0.899   3.728   2.547 -0.1047  0.6693  0.3498
  194UNL     N7 2131   0.957   3.684   2.332 -0.9751  0.4899 -0.0326
  194UNL     H8 2132   0.660   3.719   2.459  0.9234  0.6456  1.2811
  194UNL     H9 2133   0.694   3.752   2.284 -0.3126  2.1102 -1.1539
  194UNL    H10 2134   0.731   3.875   2.421  1.3062 -0.7523  0.5712
  195UNL     H0 2135   0.447   4.367   2.400 -0.1231  1.9065 -3.4867
  195UNL     H1 2136   0.589   4.605   2.352 -2.1082  0.8886 -0.9861
  195UNL     C2 2137   0.469   4.450   2.465 -0.0839 -0.1968 -0.7462
  195UNL     C3 2138   0.539   4.567   2.440  0.0573  0.3998  0.0469
  195UNL     C4 2139   0.437   4.565   2.617  0.4983  0.4449  0.3959
  195UNL     C5 2140   0.361   4.612   2.733  0.2233  0.1862 -0.5176
  195UNL     N6 2141   0.420   4.439   2.587 -0.0436  0.4638  0.1664
  195UNL     N7 2142   0.513   4.646   2.539  0.3992  0.4597  0.3497
  195UNL     H8 2143   0.312   4.708   2.716  1.1189  1.1113  1.9048
  195UNL     H9 2144   0.426   4.614   2.821 -1.0407  1.4466  0.3988
  195UNL    H10 2145   0.278   4.545   2.758  0.4933 -0.1008 -0.3799
  196UNL     H0 2146   0.418   5.017   2.246 -0.6008  0.7397  2.1750
  196UNL     H1 2147   0.610   5.159   2.107  0.9571  0.5088  1.4926
  196UNL     C2 2148   0.524   4.997   2.237 -0.8204  0.0357  1.0792
  196UNL     C3 2149   0.620   5.070   2.167  0.1503 -0.6590 -0.0684
  196UNL     C4 2150   0.695   4.905   2.268 -0.5893 -0.6104  0.9469
  196UNL     C5 2151   0.792   4.810   2.333 -0.3581  0.2630  0.3311
  196UNL     N6 2152   0.570   4.891   2.302 -0.1838 -0.0300  0.7852
  196UNL     N7 2153   0.733   5.021   2.201 -0.0121 -0.2357  0.1116
  196UNL     H8 2154   0.844   4.755   2.254 -2.4178  1.5212 -1.9319
  196UNL     H9 2155   0.746   4.735   2.399  0.6310  0.3398  1.1256
  196UNL    H10 2156   0.863   4.861   2.400 -2.3625  0.5860  2.3107
  197UNL     H0 2157   0.435   3.976   2.650 -0.8838  1.6128 -0.1203
  197UNL     H1 2158   0.678   3.850   2.728  0.2738 -0.2709 -0.2446
  197UNL     C2 2159   0.538   4.001   2.626 -0.4476 -0.2889 -0.3198
  197UNL     C3 2160   0.659   3.937   2.667 -0.4757 -0.5550 -0.4183
  197UNL     C4 2161   0.682   4.121   2.582 -0.2627  0.4639  0.7133
  197UNL     C5 2162   0.754   4.243   2.521 -0.5640  0.0191 -0.6711
  197UNL     N6 2163   0.555   4.115   2.563  0.0404 -0.2213 -0.1054
  197UNL     N7 2164   0.751   4.022   2.639 -0.5057  0.2510  0.1931
  197UNL     H8 2165   0.699   4.336   2.543 -1.4078 -0.2058 -1.7865
  197UNL     H9 2166   0.759   4.222   2.413 -1.1187 -0.4726 -0.6026
  197UNL    H10 2167   0.853   4.247   2.568 -1.2897  0.7050  0.8419
  198UNL     H0 2168   1.382   4.971   1.533  0.5249  1.8418  1.8369
  198UNL     H1 2169   1.388   4.970   1.813 -1.5952  0.1613  0.4732
  198UNL     C2 2170   1.388   4.887   1.602  0.1552 -0.4610 -0.8572
  198UNL     C3 2171   1.381   4.887   1.744 -0.4986  0.0478  0.4919
  198UNL     C4 2172   1.376   4.689   1.666 -0.7668 -0.7049 -0.0189
  198UNL     C5 2173   1.373   4.539   1.657 -1.3162  0.3647  0.3025
  198UNL     N6 2174   1.379   4.767   1.559  0.3252  0.3938  0.3343
  198UNL     N7 2175   1.367   4.761   1.788  0.0840 -0.0285 -0.4918
  198UNL     H8 2176   1.394   4.496   1.558  0.4040  0.1505  0.7441
  198UNL     H9 2177   1.275   4.499   1.687 -0.7196 -2.7768 -1.7174
  198UNL    H10 2178   1.451   4.491   1.718 -1.9187  0.9530  1.5575
  199UNL     H0 2179   0.901   5.183   2.302 -0.6347 -1.5059 -3.4785
  199UNL     H1 2180   1.102   5.384   2.339 -1.3639  0.4877  3.1171
  199UNL     C2 2181   0.919   5.275   2.249 -0.6656  0.2994 -0.4842
  199UNL     C3 2182   1.018   5.375   2.272  0.4896 -0.2550  0.8133
  199UNL     C4 2183   0.899   5.416   2.107  0.5117  0.2279  0.2858
  199UNL     C5 2184   0.857   5.469   1.970  0.2754 -0.3714 -0.6285
  199UNL     N6 2185   0.843   5.303   2.149 -0.3637  0.5087 -0.5612
  199UNL     N7 2186   1.001   5.470   2.177 -0.6719 -0.0761  0.1498
  199UNL     H8 2187   0.949   5.503   1.922 -0.2860 -0.6023 -1.8950
  199UNL     H9 2188   0.821   5.393   1.899  0.6580 -0.7154 -0.4538
  199UNL    H10 2189   0.777   5.543   1.984  1.7844  1.2223 -0.3499
  200UNL     H0 2190   1.040   4.110   2.174 -1.6526 -1.0363  0.6227
  200UNL     H1 2191   0.885   4.000   2.371  0.7799 -0.2750 -1.5740
  200UNL     C2 2192   1.070   4.090   2.276  0.5070  0.1766  0.2475
  200UNL     C3 2193   0.986   4.039   2.377  0.6123 -0.0689  0.0587
  200UNL     C4 2194   1.180   4.068   2.442  0.1326  0.0670  0.4066
  200UNL     C5 2195   1.306   4.065   2.534  0.5774 -0.8699  0.3968
  200UNL     N6 2196   1.191   4.117   2.320  0.3959  0.9132 -0.5746
  200UNL     N7 2197   1.058   4.032   2.486 -0.0667 -0.2952  0.4909
  200UNL     H8 2198   1.327   4.167   2.568  3.8381 -1.1408 -0.6545
  200UNL     H9 2199   1.390   4.022   2.477 -0.1866 -0.8912 -0.7330
  200UNL    H10 2200   1.286   4.006   2.624 -2.8584 -0.3219  0.0757
  201UNL     H0 2201   1.137   4.743   1.989 -3.1872 -0.8171  1.5357
  201UNL     H1 2202   0.908   4.881   2.053  0.8846 -2.2563 -0.1593
  201UNL     C2 2203   1.133   4.838   2.042  0.3173  0.3673 -0.1389
  201UNL     C3 2204   1.010   4.909   2.073  0.4866 -0.2660 -0.7934
  201UNL     C4 2205   1.182   5.002   2.150  0.3243 -0.0409 -0.0491
  201UNL     C5 2206   1.269   5.082   2.246 -0.2385 -0.7424  0.4526
  201UNL     N6 2207   1.234   4.889   2.108 -0.0136 -1.3666 -0.6681
  201UNL     N7 2208   1.041   5.019   2.137 -0.3203  0.2143 -0.5242
  201UNL     H8 2209   1.271   5.188   2.219  0.9963 -0.7796  0.3822
  201UNL     H9 2210   1.372   5.044   2.240 -0.3910 -1.0738 -0.0132
  201UNL    H10 2211   1.237   5.063   2.350 -2.3531  1.0936  0.1809
  202UNL     H0 2212   1.491   4.270   1.993 -1.6116 -0.5218  1.6900
  202UNL     H1 2213   1.516   4.533   1.924 -1.2952  1.5303 -0.4669
  202UNL     C2 2214   1.425   4.351   2.021 -0.5353  0.8299  0.4228
  202UNL     C3 2215   1.439   4.485   1.983 -0.4302  0.1131 -0.4805
  202UNL     C4 2216   1.274   4.449   2.103 -0.4507  0.2639  0.1786
  202UNL     C5 2217   1.158   4.475   2.194  0.4653 -0.0187 -0.2839
  202UNL     N6 2218   1.311   4.321   2.076 -0.3532 -0.7005  0.2074
  202UNL     N7 2219   1.342   4.553   2.045  0.0258  0.5405  0.4547
  202UNL     H8 2220   1.160   4.566   2.255 -0.7610  0.9045 -1.5783
  202UNL     H9 2221   1.150   4.390   2.262  0.3920  1.1620  1.2036
  202UNL    H10 2222   1.069   4.481   2.129  0.7628 -1.7575 -0.8562
  203UNL     H0 2223   5.896   4.633   2.389  0.1404 -2.9562 -0.9659
  203UNL     H1 2224   6.084   4.767   2.529  1.3169  0.5924 -0.3209
  203UNL     C2 2225   5.988   4.672   2.348 -0.6906  0.5361  0.3537
  203UNL     C3 2226   6.088   4.739   2.424 -0.3402 -0.3116 -0.1466
  203UNL     C4 2227   6.139   4.712   2.228 -0.7347 -0.4003  0.4046
  203UNL     C5 2228   6.198   4.748   2.093  0.8222 -0.6615 -0.2530
  203UNL     N6 2229   6.019   4.649   2.225 -0.4435 -0.3497 -0.1505
  203UNL     N7 2230   6.184   4.776   2.345 -0.1617  1.1537  0.6825
  203UNL     H8 2231   6.165   4.849   2.065 -1.4915 -1.2401  0.3175
  203UNL     H9 2232   6.307   4.757   2.100  0.8548  1.8252 -3.0178
  203UNL    H10 2233   6.180   4.677   2.012  0.9915  0.6343 -1.4455
  204UNL     H0 2234   1.668   4.448   2.369  1.1506 -0.7194  0.5448
  204UNL     H1 2235   1.425   4.315   2.376  1.1182  1.2838  1.1189
  204UNL     C2 2236   1.641   4.352   2.328 -0.3660 -0.3638  0.6505
  204UNL     C3 2237   1.518   4.282   2.331 -0.0993 -0.2170 -0.3633
  204UNL     C4 2238   1.666   4.166   2.244  0.4391 -0.4807 -0.5199
  204UNL     C5 2239   1.741   4.048   2.195  0.7293 -0.4119 -0.6610
  204UNL     N6 2240   1.738   4.272   2.288 -0.4581  0.4594 -0.2528
  204UNL     N7 2241   1.531   4.166   2.267 -0.3526 -0.0651  0.4204
  204UNL     H8 2242   1.778   3.977   2.271  0.4160  0.9024  0.7398
  204UNL     H9 2243   1.828   4.067   2.131  2.4992 -1.1932  1.4400
  204UNL    H10 2244   1.678   3.980   2.137  0.9924 -0.5058 -0.8400
  205UNL     H0 2245   0.016   3.681   4.084 -0.7525 -0.9124 -0.1712
  205UNL     H1 2246  -0.075   3.872   4.270  1.1863  0.4055 -0.1336
  205UNL     C2 2247  -0.078   3.687   4.137 -0.0753  0.1556  0.9372
  205UNL     C3 2248  -0.124   3.784   4.231  0.1017  0.8879  0.1158
  205UNL     C4 2249  -0.267   3.645   4.189  0.8059 -0.4364 -0.0107
  205UNL     C5 2250  -0.389   3.560   4.215  0.4284  0.3682  0.2087
  205UNL     N6 2251  -0.179   3.610   4.099  0.6133 -0.2489  0.0823
  205UNL     N7 2252  -0.243   3.748   4.276 -0.1815 -0.9155 -0.5531
  205UNL     H8 2253  -0.480   3.617   4.239 -0.1057 -0.7660  0.9215
  205UNL     H9 2254  -0.372   3.490   4.297 -0.6161  1.0552  1.0226
  205UNL    H10 2255  -0.426   3.511   4.124 -0.2690  0.3954  0.4678
  206UNL     H0 2256   0.502   3.086   3.857 -0.7193 -1.8372  0.6485
  206UNL     H1 2257   0.629   2.919   3.665  1.0085  1.2094  1.1821
  206UNL     C2 2258   0.479   3.074   3.752  0.2570 -0.5181  0.2665
  206UNL     C3 2259   0.542   2.984   3.659  0.5085  0.4246 -0.3900
  206UNL     C4 2260   0.377   3.088   3.578  0.2377  0.4968 -0.3622
  206UNL     C5 2261   0.268   3.125   3.487  0.0768 -0.1175 -0.1395
  206UNL     N6 2262   0.385   3.145   3.696 -0.4072  0.0328 -1.1369
  206UNL     N7 2263   0.477   2.993   3.545  0.1286 -0.1094  0.0673
  206UNL     H8 2264   0.174   3.163   3.531 -0.2015 -1.5211  0.4899
  206UNL     H9 2265   0.237   3.046   3.418  1.4876 -0.1344 -0.7673
  206UNL    H10 2266   0.315   3.199   3.421 -0.0333 -0.6050 -0.7707
  207UNL     H0 2267   5.781   3.726   3.661  1.7934 -1.6251  0.7962
  207UNL     H1 2268   5.987   3.909   3.598  2.9653 -2.2379  1.6109
  207UNL     C2 2269   5.815   3.814   3.715  0.3586 -0.1502 -0.6255
  207UNL     C3 2270   5.923   3.900   3.684  0.0888  0.1033 -0.2172
  207UNL     C4 2271   5.828   3.946   3.864 -0.3898  0.0981 -0.1445
  207UNL     C5 2272   5.752   4.041   3.964 -0.3882  0.4472 -0.5101
  207UNL     N6 2273   5.760   3.840   3.829 -0.0596  0.1834  0.2561
  207UNL     N7 2274   5.932   3.991   3.783 -0.2876  0.0101  0.5011
  207UNL     H8 2275   5.649   4.007   3.982 -0.0132 -1.3924 -1.6737
  207UNL     H9 2276   5.745   4.139   3.916  0.7053  0.1772 -1.2419
  207UNL    H10 2277   5.811   4.052   4.055  1.1246  1.7902 -1.6343
  208UNL     H0 2278   5.872   4.367   3.490 -0.3231 -0.7396  1.4093
  208UNL     H1 2279   6.030   4.431   3.274  1.0783 -1.6898 -1.3117
  208UNL     C2 2280   5.962   4.316   3.461 -0.6345 -0.4962 -0.0053
  208UNL     C3 2281   6.047   4.359   3.352  0.6728 -0.1953  0.1958
  208UNL     C4 2282   6.130   4.206   3.458  0.1869 -0.3232  0.3305
  208UNL     C5 2283   6.220   4.083   3.489 -0.0886  0.3748 -0.5721
  208UNL     N6 2284   6.022   4.225   3.531 -0.2909  0.3173  0.2480
  208UNL     N7 2285   6.155   4.283   3.351  0.3807  0.2152 -0.3194
  208UNL     H8 2286   6.322   4.107   3.521 -0.6646  1.4975  0.4796
  208UNL     H9 2287   6.232   4.029   3.395 -1.5962 -0.0823 -0.5150
  208UNL    H10 2288   6.187   4.015   3.568  0.4538  2.6854  1.7106
  209UNL     H0 2289   5.858   3.418   3.934  0.8446  2.6333  2.2895
  209UNL     H1 2290   6.054   3.245   3.847  0.9609 -0.3944  2.5296
  209UNL     C2 2291   5.948   3.436   3.878 -0.6097  0.8169 -0.7728
  209UNL     C3 2292   6.051   3.352   3.829 -0.4214 -0.7730  0.3262
  209UNL     C4 2293   6.077   3.545   3.773  0.2559  1.4804 -0.1570
  209UNL     C5 2294   6.164   3.661   3.736 -0.3041  0.3014 -0.2911
  209UNL     N6 2295   5.965   3.557   3.843  0.8036  0.3103 -0.0701
  209UNL     N7 2296   6.132   3.423   3.757 -0.0640 -0.3230 -0.2419
  209UNL     H8 2297   6.176   3.740   3.812  1.3121 -0.9012  0.7368
  209UNL     H9 2298   6.126   3.719   3.651  0.0989  1.8589  0.5649
  209UNL    H10 2299   6.270   3.646   3.712 -0.7044 -2.5870 -0.4081
  210UNL     H0 2300   1.023   4.123   2.765  1.0755  0.1320 -0.2348
  210UNL     H1 2301   0.894   4.133   3.009 -0.3667 -2.3727  2.6777
  210UNL     C2 2302   1.013   4.039   2.832  0.5541  0.4268  0.0534
  210UNL     C3 2303   0.935   4.052   2.951  0.3881  0.0363 -0.2453
  210UNL     C4 2304   0.955   3.856   2.881 -0.0016  0.1642  0.0020
  210UNL     C5 2305   0.965   3.706   2.893  0.0947 -0.2200  0.1035
  210UNL     N6 2306   1.033   3.917   2.793 -0.0636  0.0788  0.4792
  210UNL     N7 2307   0.898   3.930   2.983  0.1681  0.4656 -0.1506
  210UNL     H8 2308   0.963   3.659   2.794 -2.6218  1.4052 -0.6806
  210UNL     H9 2309   0.880   3.669   2.952 -0.0587  1.2351  0.8084
  210UNL    H10 2310   1.060   3.683   2.942  0.5795  0.3613 -0.5587
  211UNL     H0 2311   0.491   4.455   3.436 -1.6307 -0.9057 -0.5027
  211UNL     H1 2312   0.607   4.716   3.458 -1.4459  2.9103 -1.2853
  211UNL     C2 2313   0.476   4.544   3.377 -0.1713 -0.2318  0.1078
  211UNL     C3 2314   0.538   4.671   3.387  0.0214 -0.3670 -0.7097
  211UNL     C4 2315   0.430   4.655   3.213 -0.5468 -0.1759 -0.3633
  211UNL     C5 2316   0.343   4.693   3.097  0.4438 -0.1676 -0.4455
  211UNL     N6 2317   0.402   4.538   3.266 -0.3418 -0.0847 -0.3218
  211UNL     N7 2318   0.506   4.739   3.281  0.3019  0.0431  0.1552
  211UNL     H8 2319   0.243   4.701   3.143 -0.3452  0.8803 -2.3010
  211UNL     H9 2320   0.369   4.791   3.055  0.4399  0.0388  0.0260
  211UNL    H10 2321   0.340   4.629   3.009 -3.8532  0.5781 -0.9381
  212UNL     H0 2322   0.595   3.373   3.404  1.5710 -1.0564  0.3359
  212UNL     H1 2323   0.374   3.460   3.559  0.1428  0.8355  1.5685
  212UNL     C2 2324   0.592   3.391   3.511  0.1866  0.0923  0.1095
  212UNL     C3 2325   0.477   3.435   3.580  0.1393 -0.2769  0.3938
  212UNL     C4 2326   0.648   3.410   3.701  0.1255  0.0009  0.1974
  212UNL     C5 2327   0.726   3.425   3.824 -0.2993 -0.0819 -0.4019
  212UNL     N6 2328   0.698   3.377   3.584 -1.0271 -0.4374 -0.0667
  212UNL     N7 2329   0.516   3.454   3.707 -0.3274 -0.4662  0.0522
  212UNL     H8 2330   0.736   3.525   3.866  1.5574 -0.7164  0.7556
  212UNL     H9 2331   0.830   3.390   3.820 -0.0921  0.5631 -0.8096
  212UNL    H10 2332   0.674   3.370   3.903 -0.5142  0.7323  0.0266
  213UNL     H0 2333   0.652   3.949   3.186  1.6894 -0.1835 -0.3253
  213UNL     H1 2334   0.440   4.104   3.208  1.1626 -1.6019 -1.6532
  213UNL     C2 2335   0.654   4.053   3.216  1.0454 -0.2003 -0.2089
  213UNL     C3 2336   0.541   4.128   3.237  0.4560  0.1177 -0.5346
  213UNL     C4 2337   0.709   4.245   3.278  0.1168  0.7623 -0.3072
  213UNL     C5 2338   0.793   4.366   3.302  0.1865  1.1119 -0.3393
  213UNL     N6 2339   0.761   4.128   3.236  1.2826 -0.3631 -0.5354
  213UNL     N7 2340   0.572   4.251   3.274 -0.1729 -0.2241  0.3151
  213UNL     H8 2341   0.776   4.432   3.216  1.2312 -1.8365 -2.8844
  213UNL     H9 2342   0.901   4.348   3.297  0.0841 -0.1735  1.4854
  213UNL    H10 2343   0.756   4.418   3.391 -0.5875  0.4186 -0.2528
  214UNL     H0 2344   0.922   3.516   3.236  2.5633  1.3896  3.0880
  214UNL     H1 2345   1.010   3.778   3.207 -0.3648  1.2293 -1.1031
  214UNL     C2 2346   0.866   3.606   3.258 -0.6348  0.2312  0.0227
  214UNL     C3 2347   0.917   3.742   3.248  0.1183  0.9772 -0.2032
  214UNL     C4 2348   0.741   3.726   3.345  0.2997  0.3884  0.5253
  214UNL     C5 2349   0.618   3.782   3.420  0.2160  0.9857 -0.1794
  214UNL     N6 2350   0.756   3.596   3.326 -0.2118 -0.0542 -0.0834
  214UNL     N7 2351   0.832   3.815   3.306 -0.4941  0.5212 -0.0425
  214UNL     H8 2352   0.571   3.706   3.484  0.5696 -0.9075 -2.1092
  214UNL     H9 2353   0.541   3.816   3.350 -1.6079 -3.5129 -0.5048
  214UNL    H10 2354   0.632   3.860   3.496  0.1663 -0.6829  1.5863
  215UNL     H0 2355   5.419   4.009   3.623 -0.2898  0.5427  0.5928
  215UNL     H1 2356   5.606   4.205   3.692 -0.0378  0.2717 -0.4933
  215UNL     C2 2357   5.510   4.038   3.573  0.1047 -0.5137  0.6818
  215UNL     C3 2358   5.606   4.130   3.614  0.0493  0.3390 -0.5574
  215UNL     C4 2359   5.670   4.024   3.442  0.5732  0.3409  0.3963
  215UNL     C5 2360   5.736   3.983   3.318 -0.1431 -0.0607 -0.3372
  215UNL     N6 2361   5.552   3.970   3.467  0.3767  0.4050 -0.5424
  215UNL     N7 2362   5.713   4.120   3.533 -0.3778  0.5672 -0.0656
  215UNL     H8 2363   5.844   4.003   3.319  0.2755 -2.1694  1.6122
  215UNL     H9 2364   5.717   3.876   3.302 -0.6393  0.1121 -0.9405
  215UNL    H10 2365   5.695   4.042   3.235  0.1943  0.6859  0.0232
  216UNL     H0 2366   1.097   3.696   3.747  2.6739 -1.5568  0.8846
  216UNL     H1 2367   0.870   3.584   3.638  0.1659 -1.2770  1.6349
  216UNL     C2 2368   1.090   3.628   3.663 -0.1639 -0.3211  0.0295
  216UNL     C3 2369   0.972   3.573   3.603 -0.1086  0.1560  0.3091
  216UNL     C4 2370   1.149   3.508   3.515 -0.8216 -0.0131 -0.0938
  216UNL     C5 2371   1.243   3.418   3.434  0.3904 -0.0428  0.2324
  216UNL     N6 2372   1.201   3.586   3.603  0.1138 -0.3643  0.0455
  216UNL     N7 2373   1.017   3.482   3.521  0.7721  0.3925 -0.4195
  216UNL     H8 2374   1.189   3.395   3.340  0.3341  0.5918  0.1079
  216UNL     H9 2375   1.256   3.323   3.486  0.3986  0.1895  0.6512
  216UNL    H10 2376   1.339   3.466   3.414  0.6337  0.3520  2.2936
  217UNL     H0 2377   3.442   0.236   0.466 -0.8818  1.2179 -1.8862
  217UNL     H1 2378   3.401   0.393   0.689 -0.0011  0.4211 -1.1004
  217UNL     C2 2379   3.347   0.260   0.512 -0.0201 -0.0175  0.6794
  217UNL     C3 2380   3.329   0.337   0.630 -0.2080 -0.8833  0.3613
  217UNL     C4 2381   3.160   0.233   0.569  0.1613 -0.2138 -0.8337
  217UNL     C5 2382   3.010   0.212   0.567 -0.3610  0.5275 -0.2049
  217UNL     N6 2383   3.239   0.192   0.470 -0.4129 -0.5799  0.4624
  217UNL     N7 2384   3.207   0.321   0.667  0.4566 -0.1047 -0.0111
  217UNL     H8 2385   2.968   0.216   0.668 -0.7541  0.3829 -0.3591
  217UNL     H9 2386   2.990   0.112   0.527  3.5145 -0.6096  0.4938
  217UNL    H10 2387   2.964   0.287   0.501 -1.0844  2.6955  2.6743
  218UNL     H0 2388   2.056   5.332   0.258  0.1360  0.3140  0.3725
  218UNL     H1 2389   2.156   5.160   0.059  0.0645  0.7565  1.1950
  218UNL     C2 2390   2.006   5.301   0.168  0.3289  0.3173  0.2624
  218UNL     C3 2391   2.058   5.203   0.072 -0.3879 -0.0353  0.3966
  218UNL     C4 2392   1.863   5.265   0.033 -0.5995 -1.0657  0.2002
  218UNL     C5 2393   1.742   5.306  -0.038  0.4029 -0.4058 -0.1045
  218UNL     N6 2394   1.880   5.337   0.145  0.0667  0.4541 -0.3092
  218UNL     N7 2395   1.958   5.184  -0.014 -0.7209 -0.0630 -0.0873
  218UNL     H8 2396   1.648   5.288   0.014  0.9554  1.9546  1.7626
  218UNL     H9 2397   1.726   5.273  -0.142 -0.7481  2.6605 -0.9538
  218UNL    H10 2398   1.737   5.415  -0.048  2.0648 -0.3181 -0.1228
  219UNL     H0 2399   3.342   0.263   0.015  1.0517 -0.4675  1.1842
  219UNL     H1 2400   3.448   0.498  -0.078  0.6664  1.6534  0.4937
  219UNL     C2 2401   3.330   0.361   0.059 -0.4273  0.1709 -0.5240
  219UNL     C3 2402   3.394   0.478   0.013  0.1960  0.4218 -0.0477
  219UNL     C4 2403   3.298   0.505   0.198 -0.1108 -0.2100  1.0012
  219UNL     C5 2404   3.237   0.571   0.318  0.3319  0.1346 -0.3970
  219UNL     N6 2405   3.264   0.377   0.171  0.3368 -0.5515  0.1877
  219UNL     N7 2406   3.373   0.570   0.100 -0.9212  0.2505 -0.0328
  219UNL     H8 2407   3.314   0.632   0.369  2.3722 -1.6085 -1.3145
  219UNL     H9 2408   3.195   0.496   0.386  1.5092 -2.3995 -2.3701
  219UNL    H10 2409   3.151   0.631   0.287 -0.1741 -1.5825 -2.3778
  220UNL     H0 2410   5.270   3.661   4.618 -0.0867  0.2391 -0.3583
  220UNL     H1 2411   5.425   3.861   4.497 -0.3011 -1.6904 -1.9712
  220UNL     C2 2412   5.373   3.687   4.638 -0.1536  0.4763 -0.3206
  220UNL     C3 2413   5.448   3.782   4.568  0.7916  0.2567 -0.1051
  220UNL     C4 2414   5.548   3.665   4.705 -0.5383  0.1954 -0.7386
  220UNL     C5 2415   5.664   3.631   4.804 -0.1752 -0.3320  0.1511
  220UNL     N6 2416   5.437   3.601   4.716  0.3205 -0.0907 -0.2221
  220UNL     N7 2417   5.569   3.757   4.611 -0.3940  0.0078 -0.1029
  220UNL     H8 2418   5.712   3.537   4.775  0.3990 -0.0042  0.0437
  220UNL     H9 2419   5.615   3.608   4.899  0.5305  0.7422  0.7829
  220UNL    H10 2420   5.732   3.715   4.819 -1.8873  1.3427 -1.1266
  221UNL     H0 2421   1.387   5.554   0.273 -0.1376  1.0987  0.5120
  221UNL     H1 2422   1.635   5.422   0.265  1.6191  0.2852  2.3317
  221UNL     C2 2423   1.486   5.594   0.257  0.6427 -0.7345  0.5747
  221UNL     C3 2424   1.609   5.527   0.253 -0.0749 -0.3175  0.4022
  221UNL     C4 2425   1.621   5.722   0.205 -0.5526  0.2160 -0.2984
  221UNL     C5 2426   1.692   5.843   0.164 -0.4942  0.9190 -0.9611
  221UNL     N6 2427   1.497   5.722   0.233 -0.0863  0.2334  0.8712
  221UNL     N7 2428   1.699   5.610   0.223  0.1711 -0.7480  0.1309
  221UNL     H8 2429   1.724   5.903   0.250  1.8896 -1.6853  0.0496
  221UNL     H9 2430   1.637   5.918   0.106  1.1892  2.4750 -0.5648
  221UNL    H10 2431   1.782   5.825   0.105  0.9740  3.0618  0.5770
  222UNL     H0 2432   0.472   3.532   3.951  0.9451  0.4960  0.7042
  222UNL     H1 2433   0.269   3.597   4.123 -0.9481 -0.9242  1.7942
  222UNL     C2 2434   0.411   3.462   4.006  0.9501  0.0829  0.1867
  222UNL     C3 2435   0.307   3.500   4.092 -0.2302  0.0862 -0.5978
  222UNL     C4 2436   0.330   3.298   4.077 -1.1565  0.1050  0.3909
  222UNL     C5 2437   0.313   3.150   4.102  0.2680 -0.5917  0.1887
  222UNL     N6 2438   0.438   3.330   4.007  0.4500  0.7279  0.0497
  222UNL     N7 2439   0.258   3.392   4.145 -0.4042 -0.7659 -0.6312
  222UNL     H8 2440   0.215   3.135   4.151  0.7134  1.5090  1.7686
  222UNL     H9 2441   0.390   3.105   4.165 -0.3181  0.6025  1.7765
  222UNL    H10 2442   0.316   3.094   4.007 -2.1121  1.6586 -1.3018
  223UNL     H0 2443   5.916   3.905   4.666 -2.0065 -1.6098  0.5869
  223UNL     H1 2444   5.840   4.143   4.800  0.0724 -1.8831  0.0154
  223UNL     C2 2445   5.848   3.984   4.635 -0.2798 -0.1877  0.3076
  223UNL     C3 2446   5.808   4.101   4.705 -0.3867 -0.8999 -0.2638
  223UNL     C4 2447   5.753   4.102   4.508 -0.2504 -0.4837  0.2781
  223UNL     C5 2448   5.678   4.134   4.386  0.0158 -0.9767 -1.0712
  223UNL     N6 2449   5.798   3.983   4.509 -0.8159 -0.4050  0.0950
  223UNL     N7 2450   5.739   4.171   4.623  0.6369 -0.8238 -1.0128
  223UNL     H8 2451   5.581   4.085   4.375 -1.2338  1.1818 -0.0709
  223UNL     H9 2452   5.674   4.240   4.358 -1.8336  0.0168  2.6019
  223UNL    H10 2453   5.735   4.097   4.299 -0.7624 -0.9397 -1.5977
  224UNL     H0 2454   0.143   2.841   4.680 -0.3704 -1.9318  0.2540
  224UNL     H1 2455  -0.075   2.821   4.853  0.7901  0.5403 -1.3332
  224UNL     C2 2456   0.140   2.841   4.788  0.1229  0.3642  0.2982
  224UNL     C3 2457   0.031   2.831   4.873  0.5109 -0.3905  0.7431
  224UNL     C4 2458   0.209   2.862   4.978 -0.0264 -0.2178 -0.5798
  224UNL     C5 2459   0.310   2.851   5.088  0.6674  0.0280 -0.0537
  224UNL     N6 2460   0.247   2.870   4.853  0.6696 -0.4785  0.2838
  224UNL     N7 2461   0.074   2.851   4.999 -0.1442 -0.5470 -0.3433
  224UNL     H8 2462   0.318   2.946   5.143 -2.8961  0.5425 -0.3126
  224UNL     H9 2463   0.413   2.823   5.061  0.3115  1.5768 -3.2781
  224UNL    H10 2464   0.273   2.780   5.163 -0.7775  0.6878 -0.1419
  225UNL     H0 2465   5.923   3.414   4.356 -0.0771 -0.0998 -0.1146
  225UNL     H1 2466   5.739   3.526   4.524  1.0102 -0.6434 -0.7775
  225UNL     C2 2467   5.933   3.505   4.413 -0.9547 -0.2908  0.3519
  225UNL     C3 2468   5.834   3.565   4.489  0.9680 -0.0505 -0.2298
  225UNL     C4 2469   6.004   3.668   4.481  0.2228 -0.3610  0.0134
  225UNL     C5 2470   6.105   3.786   4.492  0.2498  0.0792 -0.4282
  225UNL     N6 2471   6.040   3.581   4.390  0.5674  0.5795 -0.3907
  225UNL     N7 2472   5.887   3.668   4.542  0.1816  0.0013 -0.8459
  225UNL     H8 2473   6.067   3.888   4.505  1.0469  0.1359  1.7333
  225UNL     H9 2474   6.168   3.793   4.402  1.2305 -0.3384  0.2171
  225UNL    H10 2475   6.179   3.774   4.572  0.0889  2.7628  0.1709
  226UNL     H0 2476   0.501   3.052   4.566  0.3291 -0.3248 -0.2581
  226UNL     H1 2477   0.501   3.281   4.407 -1.2635 -0.1345 -2.1509
  226UNL     C2 2478   0.415   3.111   4.537 -0.0795 -0.8511 -0.1381
  226UNL     C3 2479   0.419   3.228   4.454 -0.1400  0.0851  0.1442
  226UNL     C4 2480   0.232   3.181   4.527  0.0609 -0.0790  0.3186
  226UNL     C5 2481   0.082   3.193   4.554 -0.4226  0.9255  0.4475
  226UNL     N6 2482   0.293   3.082   4.587 -0.6098 -0.2605 -0.0544
  226UNL     N7 2483   0.299   3.274   4.453  0.6213 -0.6597  0.0584
  226UNL     H8 2484   0.034   3.170   4.458  1.3645  0.1072 -0.2822
  226UNL     H9 2485   0.055   3.294   4.585 -2.4096  0.4693  0.2860
  226UNL    H10 2486   0.052   3.131   4.640 -0.0251  1.7688  1.2013
  227UNL     H0 2487   2.963   0.448   0.005  1.5246 -0.3629  0.8198
  227UNL     H1 2488   3.017   0.727   0.056  0.8246  0.2869 -0.2100
  227UNL     C2 2489   3.018   0.522  -0.052 -0.2329  0.3153 -0.0181
  227UNL     C3 2490   3.046   0.658  -0.022  0.5030 -0.1253  0.0286
  227UNL     C4 2491   3.138   0.596  -0.203  0.3698 -0.4161 -0.4585
  227UNL     C5 2492   3.243   0.596  -0.312 -0.2444 -0.3421 -0.2066
  227UNL     N6 2493   3.079   0.484  -0.164  0.0516  0.5649 -0.0961
  227UNL     N7 2494   3.139   0.703  -0.114  0.1093  0.3213  0.2665
  227UNL     H8 2495   3.342   0.641  -0.297 -0.8351  1.2535 -0.9710
  227UNL     H9 2496   3.262   0.492  -0.344  2.3809 -0.9727  3.1661
  227UNL    H10 2497   3.201   0.649  -0.398 -0.0708  0.9396  0.4901
  228UNL     H0 2498   4.552   0.475   0.111  1.0060 -0.8974  0.1342
  228UNL     H1 2499   4.324   0.307   0.043  0.3115  2.3093 -0.6725
  228UNL     C2 2500   4.547   0.377   0.065  0.3736 -0.6877 -0.2509
  228UNL     C3 2501   4.431   0.293   0.038  0.0954  0.2192  0.0317
  228UNL     C4 2502   4.615   0.211  -0.017 -0.1549 -1.4964 -1.0841
  228UNL     C5 2503   4.712   0.146  -0.116 -0.3577 -0.5668  0.0031
  228UNL     N6 2504   4.661   0.317   0.046 -0.8027  0.0814 -0.1398
  228UNL     N7 2505   4.481   0.188  -0.026 -0.5034 -0.1865 -0.5008
  228UNL     H8 2506   4.812   0.192  -0.113 -0.0249 -1.3412  1.0324
  228UNL     H9 2507   4.689   0.160  -0.223  0.1153  0.5059  0.0432
  228UNL    H10 2508   4.726   0.039  -0.098 -0.6913 -0.4599  0.8838
  229UNL     H0 2509   0.903   5.259   1.630 -1.8750  0.9960 -0.1927
  229UNL     H1 2510   1.001   5.162   1.878  0.0295  2.1964 -0.6694
  229UNL     C2 2511   0.857   5.188   1.698 -0.6044 -0.3004 -0.6805
  229UNL     C3 2512   0.910   5.148   1.820 -0.0440 -0.3133  0.0035
  229UNL     C4 2513   0.724   5.079   1.781  0.2815 -0.2010  0.0215
  229UNL     C5 2514   0.592   5.004   1.805 -0.1888 -0.2352 -0.0733
  229UNL     N6 2515   0.739   5.145   1.669  0.2821  0.5358 -0.3303
  229UNL     N7 2516   0.820   5.069   1.873 -0.0738  0.4032  0.8056
  229UNL     H8 2517   0.512   5.069   1.841  1.2793  1.0005  1.0419
  229UNL     H9 2518   0.623   4.932   1.881  3.4708  0.7080 -0.5671
  229UNL    H10 2519   0.559   4.945   1.719 -0.2650 -0.3482  0.0343
  230UNL     H0 2520   1.100   4.662   1.216 -0.0928  1.0330 -0.1373
  230UNL     H1 2521   1.169   4.487   1.001 -1.0080 -1.6130  0.2653
  230UNL     C2 2522   1.188   4.600   1.203 -0.4450  0.3208  0.8400
  230UNL     C3 2523   1.224   4.514   1.090 -0.0599 -0.6651 -0.5886
  230UNL     C4 2524   1.379   4.544   1.223  0.2224  0.7947 -0.3536
  230UNL     C5 2525   1.514   4.538   1.284 -0.3141 -0.6560  0.0368
  230UNL     N6 2526   1.289   4.605   1.289  0.5615  0.4706 -0.2939
  230UNL     N7 2527   1.349   4.487   1.104 -0.5496  0.1754  0.2493
  230UNL     H8 2528   1.585   4.561   1.204  0.6542  1.0176  1.3435
  230UNL     H9 2529   1.542   4.442   1.327  0.3282 -0.0553  0.9698
  230UNL    H10 2530   1.527   4.606   1.369 -1.9085  0.9088 -0.9097
  231UNL     H0 2531   0.747   5.153   1.222  2.4131 -1.0463  2.0717
  231UNL     H1 2532   0.868   5.367   1.087 -0.7635  0.4116  0.1265
  231UNL     C2 2533   0.753   5.256   1.255 -0.2875  0.0206 -0.5120
  231UNL     C3 2534   0.816   5.365   1.182 -0.0051  0.5088  0.5479
  231UNL     C4 2535   0.755   5.405   1.377 -0.5277  0.0525 -0.6982
  231UNL     C5 2536   0.702   5.488   1.494  0.0876 -0.3475 -0.4296
  231UNL     N6 2537   0.726   5.275   1.382  0.7802  0.3935 -0.6282
  231UNL     N7 2538   0.814   5.463   1.267  0.0595  0.4254  0.4591
  231UNL     H8 2539   0.778   5.523   1.564 -2.7296 -0.3231  2.7372
  231UNL     H9 2540   0.627   5.438   1.556  0.2811 -1.4237 -1.0467
  231UNL    H10 2541   0.656   5.581   1.457 -2.5822 -1.1400  0.7761
  232UNL     H0 2542   2.783   0.249   1.025  0.5640  0.9833  1.8788
  232UNL     H1 2543   3.022   0.385   0.952  0.7257 -0.2082 -0.4063
  232UNL     C2 2544   2.887   0.219   1.022  0.2679  0.0102 -0.2566
  232UNL     C3 2545   3.006   0.283   0.986 -0.0241 -0.0933 -0.4068
  232UNL     C4 2546   3.027   0.076   1.021 -0.6286  0.5077  0.8533
  232UNL     C5 2547   3.086  -0.064   1.031 -0.2761 -0.4657  0.0903
  232UNL     N6 2548   2.907   0.096   1.057  0.0259  1.0709 -0.4601
  232UNL     N7 2549   3.096   0.184   0.976  0.0780  0.4440 -0.0748
  232UNL     H8 2550   3.061  -0.100   1.131  0.0588  0.1494  0.4032
  232UNL     H9 2551   3.195  -0.050   1.029 -0.4530  0.9733 -0.3099
  232UNL    H10 2552   3.060  -0.119   0.940  0.7234 -1.9712  0.6933
  233UNL     H0 2553   0.891   4.900   1.576 -1.8421 -1.5374 -2.6917
  233UNL     H1 2554   1.069   4.722   1.440 -1.8392  0.1460  2.6725
  233UNL     C2 2555   0.958   4.921   1.493 -0.0326 -0.2244 -0.9256
  233UNL     C3 2556   1.047   4.828   1.440  0.2879  0.6455 -0.0491
  233UNL     C4 2557   1.079   5.029   1.391  0.1841 -0.1285  0.0027
  233UNL     C5 2558   1.126   5.136   1.293  0.2099  0.1876  0.2808
  233UNL     N6 2559   0.970   5.045   1.454 -0.4664  0.4513  0.3898
  233UNL     N7 2560   1.126   4.901   1.367  0.2251 -0.1649 -0.2264
  233UNL     H8 2561   1.198   5.102   1.217 -1.2470  0.9306 -1.4812
  233UNL     H9 2562   1.165   5.222   1.350  1.5087 -1.2794  1.6281
  233UNL    H10 2563   1.045   5.171   1.228 -0.2289  0.9229  1.2051
  234UNL     H0 2564   3.898   0.131   0.414 -1.8860  1.1433  0.3803
  234UNL     H1 2565   3.741   0.121   0.640 -1.1814 -1.1727 -0.4070
  234UNL     C2 2566   3.861   0.041   0.460  0.0991  0.1718  0.1298
  234UNL     C3 2567   3.786   0.042   0.581  0.2859 -0.9378  0.3802
  234UNL     C4 2568   3.831  -0.142   0.509 -0.3447  0.1199 -0.4120
  234UNL     C5 2569   3.841  -0.292   0.498  0.1462 -0.0547 -0.0777
  234UNL     N6 2570   3.901  -0.080   0.426 -0.0870 -0.0603  0.4331
  234UNL     N7 2571   3.767  -0.078   0.612 -0.0150 -0.8138 -0.1547
  234UNL     H8 2572   3.823  -0.325   0.395 -0.9979  0.0385  0.0863
  234UNL     H9 2573   3.761  -0.345   0.552  1.1963  0.2782  1.8474
  234UNL    H10 2574   3.939  -0.332   0.526 -0.4242  0.7396  3.2619
  235UNL     H0 2575   3.194   0.536   0.785 -0.9550  1.3092 -0.5228
  235UNL     H1 2576   3.375   0.742   0.810  0.1913 -0.2831 -1.5395
  235UNL     C2 2577   3.263   0.557   0.866 -0.4847 -0.2902 -0.4875
  235UNL     C3 2578   3.354   0.661   0.879  0.4805  0.5590 -0.4360
  235UNL     C4 2579   3.368   0.540   1.040 -0.5950  0.0999 -0.4858
  235UNL     C5 2580   3.403   0.475   1.177 -0.1129  0.2790  0.3359
  235UNL     N6 2581   3.270   0.481   0.973 -0.5574 -0.3203 -0.3407
  235UNL     N7 2582   3.416   0.655   0.993  0.2782  0.2304  0.4052
  235UNL     H8 2583   3.341   0.387   1.199  1.0130 -0.6373 -0.1086
  235UNL     H9 2584   3.509   0.448   1.180  0.0399  0.9943  1.3521
  235UNL    H10 2585   3.382   0.548   1.256  0.6533  0.2227  0.5942
  236UNL     H0 2586   1.541   5.003   0.952  3.0842 -1.1682 -0.0589
  236UNL     H1 2587   1.324   4.901   1.074 -0.2956  0.5499 -0.1649
  236UNL     C2 2588   1.533   4.971   1.055  0.6725  0.8058  0.4071
  236UNL     C3 2589   1.419   4.923   1.122 -0.2465 -0.2198  0.0993
  236UNL     C4 2590   1.578   4.938   1.250 -0.5899  0.5543 -0.7232
  236UNL     C5 2591   1.668   4.897   1.361 -0.2743 -0.1921  0.1434
  236UNL     N6 2592   1.630   4.985   1.143 -0.7846  0.5601  1.1822
  236UNL     N7 2593   1.447   4.906   1.251  0.5056  0.6353  0.4962
  236UNL     H8 2594   1.712   4.797   1.349  2.3158  0.6909  1.9416
  236UNL     H9 2595   1.607   4.909   1.452  0.3240  2.1904  0.2408
  236UNL    H10 2596   1.753   4.963   1.379  0.1549 -1.0086  1.1414
  237UNL     H0 2597   1.546   5.481   0.805 -1.5341  0.7640 -2.2167
  237UNL     H1 2598   1.324   5.630   0.818  0.0725 -0.7919 -0.1532
  237UNL     C2 2599   1.539   5.583   0.841  0.1161  0.3259 -0.5858
  237UNL     C3 2600   1.421   5.657   0.859  0.1205 -0.9173 -0.1862
  237UNL     C4 2601   1.586   5.761   0.923  0.2293  0.1090  0.2722
  237UNL     C5 2602   1.679   5.866   0.968 -0.1183  0.2165  0.5571
  237UNL     N6 2603   1.643   5.644   0.899  0.3341 -0.0930  0.5901
  237UNL     N7 2604   1.450   5.777   0.901 -0.5298  0.1004  0.6902
  237UNL     H8 2605   1.723   5.842   1.066 -2.2565  0.3998  1.5929
  237UNL     H9 2606   1.636   5.967   0.961  1.1715  0.8664  1.7203
  237UNL    H10 2607   1.767   5.868   0.903  1.2199 -0.2534  2.3042
  238UNL     H0 2608   1.939   5.090   0.791 -1.4562  0.9345 -2.1954
  238UNL     H1 2609   2.041   5.334   0.845  0.1523 -0.9232  0.2313
  238UNL     C2 2610   1.887   5.171   0.841 -0.6807  0.1235  0.0022
  238UNL     C3 2611   1.939   5.301   0.861 -0.3251  0.4651  0.0992
  238UNL     C4 2612   1.751   5.280   0.934  1.2802 -0.4870 -0.1543
  238UNL     C5 2613   1.622   5.310   1.005 -0.7022 -0.5261 -0.0261
  238UNL     N6 2614   1.770   5.156   0.892 -0.1447  0.2546  0.3609
  238UNL     N7 2615   1.850   5.371   0.927 -0.2790 -0.0791 -0.5272
  238UNL     H8 2616   1.607   5.417   1.024 -0.9211 -0.5736  0.0677
  238UNL     H9 2617   1.620   5.269   1.107  0.4847  1.0587  0.6564
  238UNL    H10 2618   1.539   5.269   0.947 -0.8977  0.1167 -0.2041
  239UNL     H0 2619   0.362   5.413   1.209  0.5292  0.0060  1.5082
  239UNL     H1 2620   0.507   5.634   1.294  2.3768 -0.1309  0.5426
  239UNL     C2 2621   0.435   5.470   1.153 -0.4243 -0.5087 -0.2811
  239UNL     C3 2622   0.507   5.589   1.196  0.1435  0.8025  0.0927
  239UNL     C4 2623   0.549   5.529   1.005 -0.3211  0.8373 -0.3352
  239UNL     C5 2624   0.630   5.524   0.881 -0.0970 -0.0108 -0.0141
  239UNL     N6 2625   0.451   5.447   1.025 -0.2591  0.2006 -0.8492
  239UNL     N7 2626   0.589   5.620   1.098  0.5344 -0.7182 -0.1233
  239UNL     H8 2627   0.734   5.557   0.885 -0.3057  0.5004  1.5919
  239UNL     H9 2628   0.627   5.424   0.836 -1.0689  0.9282 -2.1102
  239UNL    H10 2629   0.579   5.586   0.807 -0.9043 -0.7262 -0.0685
  240UNL     H0 2630   2.045   5.311   1.250  2.1093 -0.8625  0.8375
  240UNL     H1 2631   1.853   5.102   1.240 -0.6010 -2.4186 -1.9879
  240UNL     C2 2632   2.045   5.224   1.186 -0.2028 -0.4240  0.1852
  240UNL     C3 2633   1.950   5.114   1.192  0.4232  0.4335  0.6327
  240UNL     C4 2634   2.096   5.082   1.049  0.4639 -0.3607 -0.3583
  240UNL     C5 2635   2.173   5.007   0.944 -0.1104 -0.5534 -0.4221
  240UNL     N6 2636   2.133   5.199   1.093  0.3674 -0.3141  0.6376
  240UNL     N7 2637   1.986   5.017   1.110 -0.1948 -0.3608 -0.3911
  240UNL     H8 2638   2.176   4.899   0.962 -1.3667 -0.9621 -2.5363
  240UNL     H9 2639   2.276   5.046   0.940 -0.3059 -0.2324 -2.8280
  240UNL    H10 2640   2.144   5.031   0.841 -1.1424  0.7542  0.1635
  241UNL     H0 2641   1.773   0.182   2.769 -0.1845 -0.6987  0.0263
  241UNL     H1 2642   1.816   0.093   3.034  1.4460 -0.7401  0.5318
  241UNL     C2 2643   1.862   0.188   2.830 -0.3762  0.8699  0.1828
  241UNL     C3 2644   1.877   0.144   2.961  0.3390  0.1671  0.2296
  241UNL     C4 2645   2.054   0.222   2.882  0.1951  0.0559  0.0212
  241UNL     C5 2646   2.200   0.257   2.845  0.5436  0.0010  0.2527
  241UNL     N6 2647   1.969   0.242   2.780  0.1681  0.6448 -0.1636
  241UNL     N7 2648   2.002   0.166   2.993 -0.3392  0.2413  0.2722
  241UNL     H8 2649   2.213   0.364   2.823 -0.2141  0.1829  0.6704
  241UNL     H9 2650   2.246   0.181   2.781  0.1749  1.1055 -1.3502
  241UNL    H10 2651   2.262   0.241   2.934 -0.2364 -1.3022  0.5771
  242UNL     H0 2652   0.673   5.167   2.587  0.4034 -0.4772  2.6817
  242UNL     H1 2653   0.592   4.896   2.627 -2.8627 -1.6331  0.6765
  242UNL     C2 2654   0.582   5.115   2.562  1.0481 -0.2882 -0.1539
  242UNL     C3 2655   0.538   4.985   2.597  0.0489  0.0212  0.1330
  242UNL     C4 2656   0.382   5.096   2.535 -0.0314  0.7180  0.6621
  242UNL     C5 2657   0.254   5.110   2.463 -0.7168  0.1740  0.1374
  242UNL     N6 2658   0.476   5.184   2.520 -0.0637  0.6107 -0.1523
  242UNL     N7 2659   0.410   4.976   2.581 -0.5047 -0.4242  0.1754
  242UNL     H8 2660   0.242   5.216   2.437  0.7882 -0.4502 -3.3425
  242UNL     H9 2661   0.173   5.082   2.531 -0.1427  0.1021  0.7996
  242UNL    H10 2662   0.255   5.041   2.378 -0.7899 -0.5232  0.6962
  243UNL     H0 2663   2.008   0.279   2.309  2.9282 -0.8569 -1.5144
  243UNL     H1 2664   2.182   0.444   2.191 -0.0044 -1.0290  0.5397
  243UNL     C2 2665   2.065   0.356   2.359  0.4037 -0.0777  0.2201
  243UNL     C3 2666   2.141   0.447   2.291 -0.3052  0.0298  0.3887
  243UNL     C4 2667   2.098   0.513   2.483  0.6676  0.0727 -0.0286
  243UNL     C5 2668   2.086   0.600   2.605  0.4232 -0.5120 -0.0397
  243UNL     N6 2669   2.034   0.393   2.481 -0.2411  0.2683  0.3235
  243UNL     N7 2670   2.165   0.553   2.371 -0.2742  0.1079 -0.1198
  243UNL     H8 2671   2.009   0.567   2.676  0.5048 -2.6408 -0.8760
  243UNL     H9 2672   2.053   0.700   2.576  1.4883 -0.4146 -0.9403
  243UNL    H10 2673   2.178   0.597   2.663 -0.0928 -1.7674  0.7366
  244UNL     H0 2674   2.079   0.829   1.986  0.0860 -0.4304  0.8206
  244UNL     H1 2675   2.258   1.049   1.993  0.0431 -0.3138  1.9065
  244UNL     C2 2676   2.182   0.832   2.019  0.2968 -0.6208  0.1839
  244UNL     C3 2677   2.264   0.944   2.021 -0.1619 -0.8692 -0.0213
  244UNL     C4 2678   2.355   0.782   2.113 -0.6662  0.0538  0.0158
  244UNL     C5 2679   2.454   0.701   2.187 -0.7209  0.9552 -0.0495
  244UNL     N6 2680   2.237   0.734   2.084 -0.2020  0.2602  0.4908
  244UNL     N7 2681   2.376   0.911   2.081 -0.6652  0.0623 -0.1152
  244UNL     H8 2682   2.424   0.661   2.284  0.1368  0.8095  0.1563
  244UNL     H9 2683   2.537   0.765   2.219 -0.0682  0.2677 -0.3710
  244UNL    H10 2684   2.484   0.620   2.120  1.5593  2.6521 -1.1350
  245UNL     H0 2685   0.039   5.549   2.655 -0.0979  0.5509  0.4691
  245UNL     H1 2686   0.246   5.355   2.636 -1.6724  0.2014  2.6253
  245UNL     C2 2687   0.134   5.561   2.605 -0.4041 -0.2452 -0.3178
  245UNL     C3 2688   0.234   5.458   2.608  0.1379 -0.1895  0.3019
  245UNL     C4 2689   0.289   5.634   2.509  0.0553 -0.2708 -0.3114
  245UNL     C5 2690   0.366   5.729   2.429 -0.9222 -0.0765  0.1482
  245UNL     N6 2691   0.163   5.671   2.537  0.4504 -0.4127 -0.0319
  245UNL     N7 2692   0.336   5.512   2.544  0.6212  0.1925  0.9425
  245UNL     H8 2693   0.315   5.740   2.332  0.8288 -0.9968 -0.9078
  245UNL     H9 2694   0.471   5.697   2.424 -0.8255  0.2394  0.1978
  245UNL    H10 2695   0.377   5.820   2.489  1.6257  0.2028 -0.6995
  246UNL     H0 2696   2.950   0.787   1.573 -0.7245  0.1306  0.1251
  246UNL     H1 2697   2.964   0.804   1.840 -2.6474 -1.4770  2.1015
  246UNL     C2 2698   2.956   0.700   1.637  0.1674  0.0946  0.0041
  246UNL     C3 2699   2.962   0.715   1.778  0.1452  0.0396 -0.3314
  246UNL     C4 2700   2.965   0.515   1.715 -0.6585 -0.8483  0.3702
  246UNL     C5 2701   3.000   0.373   1.713  0.3391 -0.1881 -0.2475
  246UNL     N6 2702   2.950   0.574   1.602  0.5772  0.3382 -0.4863
  246UNL     N7 2703   2.962   0.591   1.823 -0.6591  0.0054  0.0064
  246UNL     H8 2704   3.095   0.365   1.766  1.1748 -1.6372 -1.9073
  246UNL     H9 2705   3.020   0.332   1.613  0.1166 -2.7953  0.7169
  246UNL    H10 2706   2.925   0.314   1.768 -0.3130  1.3900  0.5727
  247UNL     H0 2707   2.609   1.088   2.185 -0.2915 -0.9942 -1.6759
  247UNL     H1 2708   2.800   1.281   2.222  0.4249  2.2621 -0.9821
  247UNL     C2 2709   2.620   1.181   2.133  0.1359 -0.4751 -0.6686
  247UNL     C3 2710   2.722   1.275   2.148  0.1278 -0.3038 -0.4947
  247UNL     C4 2711   2.593   1.321   1.993 -0.4761  0.4912 -0.2621
  247UNL     C5 2712   2.535   1.401   1.880  0.0985 -0.3309 -0.3767
  247UNL     N6 2713   2.537   1.206   2.031  0.1272 -0.4859 -0.0220
  247UNL     N7 2714   2.707   1.365   2.052 -0.1657  0.8368 -0.0607
  247UNL     H8 2715   2.468   1.480   1.919  0.4560  0.9253 -2.2378
  247UNL     H9 2716   2.622   1.445   1.829  1.1276 -0.0728  1.5530
  247UNL    H10 2717   2.484   1.347   1.800  1.0633  0.5209 -1.5787
  248UNL     H0 2718   2.666   0.046   2.243 -1.1839  0.1500  0.4534
  248UNL     H1 2719   2.520  -0.146   2.343 -0.4516 -0.8972  1.2510
  248UNL     C2 2720   2.689  -0.005   2.335  0.3908 -0.2501 -0.1498
  248UNL     C3 2721   2.608  -0.103   2.388 -0.2038 -0.0177 -0.0319
  248UNL     C4 2722   2.759  -0.044   2.521 -0.1683 -0.4261 -0.1260
  248UNL     C5 2723   2.833  -0.013   2.650 -0.0057  0.3351  0.4144
  248UNL     N6 2724   2.795   0.024   2.411 -0.6612 -0.8787 -0.0724
  248UNL     N7 2725   2.643  -0.116   2.513 -0.4522  0.0082 -0.5265
  248UNL     H8 2726   2.793   0.075   2.703 -1.4386 -0.3511  0.5105
  248UNL     H9 2727   2.938   0.008   2.629  0.1908 -3.2462 -2.6189
  248UNL    H10 2728   2.836  -0.096   2.722 -1.2884 -0.0382  0.0604
  249UNL     H0 2729   2.727   0.581   1.976  2.3822 -0.3570 -0.9473
  249UNL     H1 2730   2.561   0.762   1.848 -0.7367 -0.8602  1.2224
  249UNL     C2 2731   2.727   0.688   1.986 -0.1738 -0.4056  0.0134
  249UNL     C3 2732   2.643   0.780   1.917 -0.0627 -0.2159  0.2626
  249UNL     C4 2733   2.780   0.870   2.043  0.0336 -0.4006 -0.1821
  249UNL     C5 2734   2.854   0.973   2.117 -0.1498 -0.8018  0.3036
  249UNL     N6 2735   2.812   0.747   2.067 -0.2235 -0.0544 -0.2873
  249UNL     N7 2736   2.674   0.895   1.966  0.7259 -0.6229  0.2026
  249UNL     H8 2737   2.869   1.066   2.060 -1.7550  0.8695  2.5225
  249UNL     H9 2738   2.951   0.936   2.150 -0.4323 -0.9213  1.0231
  249UNL    H10 2739   2.802   0.997   2.210 -2.4676 -1.6370 -0.7321
  250UNL     H0 2740   3.077   0.162   2.101 -1.0907 -1.1334 -0.3519
  250UNL     H1 2741   3.118   0.420   2.072  0.1828 -1.0925 -1.0589
  250UNL     C2 2742   3.005   0.239   2.120 -0.1872 -0.3737  0.0466
  250UNL     C3 2743   3.028   0.375   2.112 -0.1839  0.1304 -0.4678
  250UNL     C4 2744   2.833   0.340   2.159 -0.9411  0.1419 -0.4141
  250UNL     C5 2745   2.688   0.361   2.197  0.4484 -0.6221  0.2641
  250UNL     N6 2746   2.887   0.218   2.164 -0.3262 -0.3183  0.0686
  250UNL     N7 2747   2.918   0.438   2.137  0.6874 -0.4414  0.1110
  250UNL     H8 2748   2.657   0.455   2.244 -0.1116 -1.2673  1.2039
  250UNL     H9 2749   2.651   0.280   2.262  2.2660 -0.6974  1.2720
  250UNL    H10 2750   2.621   0.358   2.110  0.2602 -0.6387  0.4089
  251UNL     H0 2751   1.658   0.558   2.298  0.5142  0.7467  1.0966
  251UNL     H1 2752   1.881   0.722   2.368  1.3014  0.6122 -0.2639
  251UNL     C2 2753   1.742   0.584   2.236 -0.0926 -1.3345 -0.6726
  251UNL     C3 2754   1.849   0.671   2.279 -0.3164  0.0135  0.6303
  251UNL     C4 2755   1.867   0.616   2.082 -0.3418 -0.6668 -0.1000
  251UNL     C5 2756   1.941   0.582   1.957 -0.5426  0.1525  0.4075
  251UNL     N6 2757   1.748   0.561   2.106  0.1814  0.1643 -0.7024
  251UNL     N7 2758   1.934   0.682   2.181 -0.4323  0.5416 -0.1126
  251UNL     H8 2759   2.047   0.611   1.952 -1.2754  3.3192  1.8103
  251UNL     H9 2760   1.946   0.473   1.966  2.0582  0.0515 -1.7011
  251UNL    H10 2761   1.884   0.606   1.866 -1.3643  0.2332  0.9373
  252UNL     H0 2762   3.248   0.379   2.399  0.4797  0.0610  1.4066
  252UNL     H1 2763   3.013   0.256   2.459 -0.1748  0.2841 -0.8741
  252UNL     C2 2764   3.235   0.272   2.391  0.2687  0.1887  0.0066
  252UNL     C3 2765   3.109   0.217   2.429 -0.1612 -0.5831  0.2665
  252UNL     C4 2766   3.253   0.075   2.386  0.3572  0.2965  0.4625
  252UNL     C5 2767   3.318  -0.061   2.362 -0.4704 -0.7527  0.3518
  252UNL     N6 2768   3.320   0.183   2.345 -1.0545 -0.0407  0.8093
  252UNL     N7 2769   3.120   0.085   2.417 -0.0448 -0.1679  0.0471
  252UNL     H8 2770   3.427  -0.054   2.367 -0.3828 -1.8429  0.1168
  252UNL     H9 2771   3.295  -0.108   2.266 -0.5440  0.4323 -0.2195
  252UNL    H10 2772   3.279  -0.133   2.435 -0.2345  0.0629  1.2954
  253UNL     H0 2773   5.596   5.085   3.928 -0.0556  1.7414 -0.9850
  253UNL     H1 2774   5.497   5.259   4.132  0.7394 -0.5132 -0.4895
  253UNL     C2 2775   5.504   5.089   3.985  0.2724 -0.0433 -0.3002
  253UNL     C3 2776   5.453   5.168   4.093 -0.3507 -0.2241  0.0428
  253UNL     C4 2777   5.325   5.016   4.047 -0.3040 -0.4723  0.2585
  253UNL     C5 2778   5.220   4.915   4.076  0.4630 -0.5177  0.1067
  253UNL     N6 2779   5.424   4.988   3.968 -0.7494 -0.6656 -0.0223
  253UNL     N7 2780   5.342   5.120   4.139  0.1291  1.0728  0.4978
  253UNL     H8 2781   5.187   4.864   3.984  1.7860 -1.5061  0.1544
  253UNL     H9 2782   5.137   4.977   4.110  0.2123 -1.3126  0.9397
  253UNL    H10 2783   5.254   4.843   4.152 -1.5755  0.5366  2.0516
  254UNL     H0 2784   0.162   4.470   3.879  0.0780 -2.1168  0.4875
  254UNL     H1 2785   0.056   4.222   3.861  1.3392 -0.4806 -1.2894
  254UNL     C2 2786   0.068   4.445   3.832  0.4680 -1.1098 -0.8436
  254UNL     C3 2787   0.017   4.315   3.822 -0.1147 -0.3255  0.4365
  254UNL     C4 2788  -0.108   4.465   3.734  0.6579  0.2550  0.2072
  254UNL     C5 2789  -0.218   4.516   3.647  0.3553 -0.1008  0.0555
  254UNL     N6 2790  -0.002   4.536   3.768  0.1429  0.4521  0.0816
  254UNL     N7 2791  -0.099   4.330   3.757  1.1699 -0.0546  0.4504
  254UNL     H8 2792  -0.296   4.576   3.696 -1.8319 -2.1798 -0.7361
  254UNL     H9 2793  -0.271   4.432   3.599 -1.0692  0.5561  0.4378
  254UNL    H10 2794  -0.176   4.576   3.566 -0.3950  0.6258  0.1943
  255UNL     H0 2795   5.476   5.093   3.516 -0.9334 -0.3226  0.0623
  255UNL     H1 2796   5.621   5.307   3.438  0.0845 -0.6337  0.1890
  255UNL     C2 2797   5.472   5.191   3.561 -1.0870 -0.1508 -0.3216
  255UNL     C3 2798   5.551   5.303   3.520 -0.0675  0.4777  0.1212
  255UNL     C4 2799   5.438   5.336   3.689  0.4424  0.6349 -0.4581
  255UNL     C5 2800   5.379   5.401   3.810  0.0236  0.0357 -0.4018
  255UNL     N6 2801   5.419   5.204   3.679  0.7567 -0.6398 -0.4493
  255UNL     N7 2802   5.522   5.405   3.594  0.0858 -0.0020 -0.2188
  255UNL     H8 2803   5.442   5.405   3.900 -1.1074  1.8583  0.3271
  255UNL     H9 2804   5.288   5.347   3.837 -0.3441  0.2344 -1.2265
  255UNL    H10 2805   5.337   5.500   3.787 -0.1562 -0.2134 -1.1628
  256UNL     H0 2806   1.592   0.081   3.246  0.1191  0.1089 -0.3159
  256UNL     H1 2807   1.768   0.297   3.225  0.1286  0.2876  0.1478
  256UNL     C2 2808   1.689   0.093   3.293  0.1064  0.8175 -0.4647
  256UNL     C3 2809   1.776   0.204   3.280 -0.4400  0.1283 -0.0437
  256UNL     C4 2810   1.847   0.056   3.396 -0.4474 -0.1978  0.2662
  256UNL     C5 2811   1.939  -0.013   3.491 -0.5053 -0.2227 -0.2941
  256UNL     N6 2812   1.737  -0.006   3.368 -0.5459 -0.0765  0.5543
  256UNL     N7 2813   1.883   0.177   3.341  0.4265  0.3736  0.2895
  256UNL     H8 2814   1.935   0.038   3.588  0.9580  1.1231 -0.9108
  256UNL     H9 2815   2.045  -0.016   3.465  0.2836  0.1751  2.7213
  256UNL    H10 2816   1.918  -0.116   3.521 -1.8630  0.4122  0.9777
  257UNL     H0 2817   5.499   4.781   3.775  0.1075  1.1367  2.9457
  257UNL     H1 2818   5.744   4.732   3.920 -1.5683  2.5553  1.9028
  257UNL     C2 2819   5.599   4.820   3.761 -0.1966  1.1490  0.5962
  257UNL     C3 2820   5.716   4.798   3.839  0.5258  0.7431 -0.3993
  257UNL     C4 2821   5.734   4.918   3.676  0.1763 -0.2945 -0.0217
  257UNL     C5 2822   5.794   4.988   3.553 -0.3666 -0.5357 -0.6325
  257UNL     N6 2823   5.602   4.917   3.680 -0.1548 -0.2379  0.5171
  257UNL     N7 2824   5.809   4.859   3.772  0.1382 -0.0536  0.2795
  257UNL     H8 2825   5.752   5.089   3.540  1.6957  0.2334 -1.5038
  257UNL     H9 2826   5.756   4.931   3.468 -0.1407  0.6306 -1.5335
  257UNL    H10 2827   5.903   4.988   3.565 -0.5766 -2.1928  1.4664
  258UNL     H0 2828   0.554   5.568   2.745  0.5970  2.1408  2.1967
  258UNL     H1 2829   0.657   5.567   2.993 -0.3840  1.1022 -0.5679
  258UNL     C2 2830   0.531   5.496   2.822  0.4108  0.5582  0.6874
  258UNL     C3 2831   0.603   5.487   2.943  0.4856  0.1632 -0.0365
  258UNL     C4 2832   0.504   5.314   2.899 -0.6264 -0.4455  0.0268
  258UNL     C5 2833   0.421   5.190   2.924  0.4762 -0.4222  0.0933
  258UNL     N6 2834   0.478   5.380   2.791  0.0744 -0.3887  0.2465
  258UNL     N7 2835   0.576   5.375   2.997  0.0954 -0.0413  0.5450
  258UNL     H8 2836   0.368   5.209   3.019  0.8407  0.5662  0.1019
  258UNL     H9 2837   0.482   5.101   2.942  1.4389 -0.1290 -1.5866
  258UNL    H10 2838   0.341   5.170   2.852 -1.1737  1.2994  1.3911
  259UNL     H0 2839   2.152   0.311   3.386 -0.6903 -0.3493 -1.4031
  259UNL     H1 2840   2.325   0.518   3.418  1.6162  1.9113 -1.3948
  259UNL     C2 2841   2.158   0.398   3.320  1.0676  0.5339 -0.1118
  259UNL     C3 2842   2.252   0.498   3.341  0.3860  0.3354  0.1311
  259UNL     C4 2843   2.134   0.525   3.164  0.0478  0.5179 -0.3372
  259UNL     C5 2844   2.104   0.565   3.016 -0.3394 -0.1655 -1.3140
  259UNL     N6 2845   2.080   0.415   3.216 -0.0268 -0.0411 -0.5120
  259UNL     N7 2846   2.236   0.581   3.239 -0.6080  0.1144  0.3786
  259UNL     H8 2847   2.056   0.485   2.958  0.8324 -1.3748 -0.6374
  259UNL     H9 2848   2.040   0.654   3.011 -0.4932 -0.2453 -0.8278
  259UNL    H10 2849   2.196   0.601   2.969  0.2803 -0.6407 -0.4943
  260UNL     H0 2850   0.259   4.859   3.384  0.7110 -3.4346 -0.7307
  260UNL     H1 2851   0.054   4.763   3.547  0.4421  0.9112 -0.2031
  260UNL     C2 2852   0.253   4.850   3.492 -0.6496 -0.4266 -0.4951
  260UNL     C3 2853   0.153   4.797   3.575  0.6506  0.3113 -0.2015
  260UNL     C4 2854   0.323   4.846   3.678  0.7941  0.5137 -0.9234
  260UNL     C5 2855   0.424   4.851   3.784 -0.2175  0.1192 -0.6831
  260UNL     N6 2856   0.356   4.893   3.562 -0.4550  0.6931 -1.0788
  260UNL     N7 2857   0.199   4.798   3.697 -0.0959 -0.0986  0.0409
  260UNL     H8 2858   0.495   4.767   3.781 -2.2483 -1.6667 -0.3653
  260UNL     H9 2859   0.372   4.864   3.880 -0.3280  1.8382 -0.9586
  260UNL    H10 2860   0.494   4.934   3.773 -1.2063  1.0087 -0.3479
  261UNL     H0 2861   0.321   5.406   3.124  2.9166 -0.7436  0.3535
  261UNL     H1 2862   0.086   5.552   3.192  0.9986  0.4187  0.7097
  261UNL     C2 2863   0.311   5.504   3.170  0.2306 -0.6284 -0.4096
  261UNL     C3 2864   0.193   5.569   3.200  1.0280  0.5066  0.1703
  261UNL     C4 2865   0.359   5.673   3.258  0.0255  0.3441  0.1687
  261UNL     C5 2866   0.442   5.779   3.330 -0.1238 -0.3796 -0.1744
  261UNL     N6 2867   0.418   5.567   3.211 -0.0209  0.8081 -0.2648
  261UNL     N7 2868   0.224   5.682   3.251 -0.4230 -0.3497 -0.2494
  261UNL     H8 2869   0.398   5.808   3.426  1.3937  3.3081 -0.5238
  261UNL     H9 2870   0.446   5.875   3.277  1.2513  1.1086  2.5486
  261UNL    H10 2871   0.549   5.763   3.345 -0.4232 -2.9209 -0.4921
  262UNL     H0 2872   0.612   4.973   3.170  3.4336  2.7397 -2.9436
  262UNL     H1 2873   0.746   5.210   3.232  0.6391 -0.1803  1.9670
  262UNL     C2 2874   0.571   5.060   3.219 -0.0688  0.0583 -0.8563
  262UNL     C3 2875   0.644   5.179   3.252 -0.1010  0.9141 -0.0001
  262UNL     C4 2876   0.441   5.178   3.304  0.8179 -0.3619 -0.0690
  262UNL     C5 2877   0.312   5.237   3.356 -0.5450  0.1188  0.5949
  262UNL     N6 2878   0.447   5.052   3.269 -0.3160  0.4439 -0.2204
  262UNL     N7 2879   0.555   5.257   3.308 -0.1657 -0.2198  0.3342
  262UNL     H8 2880   0.271   5.187   3.444  0.1864 -0.3795  0.6585
  262UNL     H9 2881   0.236   5.222   3.278  0.2023  0.5403 -0.2360
  262UNL    H10 2882   0.314   5.344   3.381  0.3533  0.5884 -1.3356
  263UNL     H0 2883   5.089   5.372   3.525  1.0452 -1.8124  0.4898
  263UNL     H1 2884   5.276   5.575   3.559 -0.9240 -1.0420  0.6438
  263UNL     C2 2885   5.165   5.407   3.457  0.3719  0.1009  0.7010
  263UNL     C3 2886   5.259   5.513   3.472  1.0318 -0.0424 -0.4844
  263UNL     C4 2887   5.271   5.433   3.283 -0.1913  0.6988  0.5224
  263UNL     C5 2888   5.328   5.401   3.147  0.0946 -0.5360 -0.2839
  263UNL     N6 2889   5.175   5.358   3.333  0.5269 -0.1524 -0.5093
  263UNL     N7 2890   5.324   5.533   3.361 -0.3999  0.3495  0.2583
  263UNL     H8 2891   5.437   5.395   3.146  0.0450 -1.3666 -0.7724
  263UNL     H9 2892   5.282   5.309   3.110  1.5896 -0.9353 -1.1953
  263UNL    H10 2893   5.303   5.476   3.070 -1.3587  1.3842  1.9700
  264UNL     H0 2894   0.757   5.229   3.671 -3.4441 -0.0144 -0.7106
  264UNL     H1 2895   0.535   5.108   3.552  0.1684  0.9528 -0.6137
  264UNL     C2 2896   0.755   5.142   3.607  0.0458 -0.7962  0.1132
  264UNL     C3 2897   0.641   5.085   3.554  0.0347  0.3677 -0.1216
  264UNL     C4 2898   0.811   4.972   3.538  0.1046  0.6587  0.0583
  264UNL     C5 2899   0.889   4.846   3.536 -0.4200  0.1199  0.1344
  264UNL     N6 2900   0.869   5.085   3.580  0.2421  0.0362 -0.0915
  264UNL     N7 2901   0.677   4.964   3.510  0.9728 -0.3312 -1.3967
  264UNL     H8 2902   0.987   4.861   3.582 -0.3371 -0.2457  0.0776
  264UNL     H9 2903   0.901   4.826   3.429 -2.9178 -0.0612 -0.1349
  264UNL    H10 2904   0.837   4.759   3.579 -2.9448  1.8364  0.6525
  265UNL     H0 2905   2.919   1.791   0.244  1.1439  1.3745  1.5572
  265UNL     H1 2906   3.019   1.748   0.485 -1.4233  0.4511  0.2822
  265UNL     C2 2907   2.896   1.705   0.305  0.4853  0.0399 -0.4893
  265UNL     C3 2908   2.947   1.684   0.436 -0.2561 -0.5918 -0.1023
  265UNL     C4 2909   2.806   1.556   0.374 -0.1590  0.2040  0.4694
  265UNL     C5 2910   2.709   1.447   0.359  1.0005  0.2711 -0.1615
  265UNL     N6 2911   2.806   1.623   0.264 -0.2492  0.8469  0.3456
  265UNL     N7 2912   2.879   1.589   0.486 -0.3267  0.8771 -0.6010
  265UNL     H8 2913   2.606   1.484   0.361  0.7337 -0.4830  0.7764
  265UNL     H9 2914   2.702   1.381   0.447 -2.7383  1.8442  0.8358
  265UNL    H10 2915   2.720   1.388   0.267  0.8783  1.2341 -0.7916
  266UNL     H0 2916   3.520   1.088   0.153  0.1845 -0.2693 -3.2920
  266UNL     H1 2917   3.445   0.820   0.204  0.5477 -0.6390 -0.5990
  266UNL     C2 2918   3.424   1.040   0.140 -0.5918  0.1988  0.2918
  266UNL     C3 2919   3.390   0.907   0.170  1.0941 -0.0345  0.0526
  266UNL     C4 2920   3.240   1.021   0.086 -0.7904 -0.7520  0.8094
  266UNL     C5 2921   3.138   1.044  -0.017  0.7237  0.0535  0.1189
  266UNL     N6 2922   3.330   1.119   0.100  0.0905  0.0474  0.5189
  266UNL     N7 2923   3.267   0.893   0.123 -0.3919  0.4210 -0.4212
  266UNL     H8 2924   3.084   0.952  -0.039 -0.0022  1.0135 -2.2155
  266UNL     H9 2925   3.182   1.079  -0.111  1.4239  3.1713  1.5170
  266UNL    H10 2926   3.068   1.121   0.017  0.1086 -0.2964 -0.3573
  267UNL     H0 2927   4.900   4.443   4.663  0.0101 -0.3784 -0.9382
  267UNL     H1 2928   5.053   4.661   4.609 -1.9564 -1.2765 -2.5732
  267UNL     C2 2929   4.887   4.540   4.708  0.0387 -0.8846  0.1670
  267UNL     C3 2930   4.968   4.651   4.675 -0.1997 -0.0203 -0.0260
  267UNL     C4 2931   4.826   4.696   4.816 -0.2040 -0.3597 -0.8598
  267UNL     C5 2932   4.753   4.787   4.918  0.2639  0.5330  0.3534
  267UNL     N6 2933   4.797   4.569   4.803  0.2306 -0.2473  0.1210
  267UNL     N7 2934   4.931   4.752   4.746 -0.1661 -0.1456 -0.2707
  267UNL     H8 2935   4.704   4.871   4.868  1.7203  0.2642 -1.5834
  267UNL     H9 2936   4.833   4.830   4.980  2.2051 -1.0851 -0.9634
  267UNL    H10 2937   4.678   4.732   4.977  0.8885 -1.5450 -0.7169
  268UNL     H0 2938   4.926   4.977   4.297 -0.2703  2.4467  0.5523
  268UNL     H1 2939   5.073   5.191   4.274 -1.0452 -1.7781 -1.6788
  268UNL     C2 2940   5.011   4.997   4.360  0.1624  0.0531  0.7628
  268UNL     C3 2941   5.094   5.106   4.337  0.1689 -0.6069 -0.4764
  268UNL     C4 2942   5.159   4.991   4.495 -0.0576  0.4788  0.0433
  268UNL     C5 2943   5.239   4.943   4.617  0.5040  0.8789  0.4416
  268UNL     N6 2944   5.054   4.922   4.459 -0.4857 -0.1847  0.2598
  268UNL     N7 2945   5.191   5.097   4.421 -0.0078  0.0180  0.6716
  268UNL     H8 2946   5.325   4.886   4.581 -1.9221 -2.3944 -0.4727
  268UNL     H9 2947   5.188   4.874   4.685  0.3369  0.6258  0.0585
  268UNL    H10 2948   5.285   5.032   4.662  1.6240 -0.6994  2.5024
  269UNL     H0 2949   2.877   1.337   0.103 -0.3737  0.2156  1.4579
  269UNL     H1 2950   3.082   1.263   0.289 -0.3920  1.5278  1.9453
  269UNL     C2 2951   2.977   1.375   0.116  0.0870 -0.4660  0.0403
  269UNL     C3 2952   3.074   1.335   0.209  0.2074 -0.2790  0.1951
  269UNL     C4 2953   3.123   1.508   0.096  0.1501 -0.3033  0.4071
  269UNL     C5 2954   3.175   1.653   0.074  0.5427 -0.1085  0.4424
  269UNL     N6 2955   3.007   1.476   0.041  0.2716  0.5270 -0.5869
  269UNL     N7 2956   3.168   1.426   0.197 -0.2701  0.1729  0.2626
  269UNL     H8 2957   3.133   1.705  -0.013  2.8027  2.5994  0.9052
  269UNL     H9 2958   3.284   1.657   0.064  0.3644  1.2467 -1.1824
  269UNL    H10 2959   3.159   1.715   0.164  0.1262 -0.4447  0.6021
  270UNL     H0 2960   0.119   4.963   3.989  2.7892 -0.1744  1.3490
  270UNL     H1 2961  -0.019   4.994   4.223 -0.7367  0.1074 -1.1695
  270UNL     C2 2962   0.074   4.883   4.047 -0.3324  0.2851 -0.3473
  270UNL     C3 2963  -0.002   4.907   4.161 -0.5223 -0.2104 -0.6632
  270UNL     C4 2964   0.022   4.708   4.118 -0.1064 -0.0134 -0.6683
  270UNL     C5 2965   0.003   4.560   4.129  0.7470  0.3943 -0.0772
  270UNL     N6 2966   0.088   4.754   4.016  0.3574  0.3652 -0.4049
  270UNL     N7 2967  -0.037   4.793   4.213 -0.0551 -0.0943 -0.0178
  270UNL     H8 2968  -0.027   4.533   4.231  0.5412 -1.8763 -0.7146
  270UNL     H9 2969   0.092   4.505   4.098 -0.0943 -0.9292 -0.1519
  270UNL    H10 2970  -0.086   4.534   4.071 -0.2175  0.1772  1.4709
  271UNL     H0 2971   5.302   5.299   4.537  0.5922 -0.2713  0.8020
  271UNL     H1 2972   5.447   5.493   4.660  0.1352  0.5564 -0.2649
  271UNL     C2 2973   5.354   5.380   4.487 -0.0808 -0.3825 -0.0934
  271UNL     C3 2974   5.428   5.481   4.554  0.2968  0.0656 -0.2420
  271UNL     C4 2975   5.425   5.507   4.347 -0.6023  0.4462 -0.3690
  271UNL     C5 2976   5.461   5.559   4.209  0.2980  0.6240  0.0120
  271UNL     N6 2977   5.354   5.394   4.355 -0.3031 -0.1534 -0.0009
  271UNL     N7 2978   5.482   5.557   4.463  0.1884  0.1966 -0.0952
  271UNL     H8 2979   5.489   5.476   4.144 -0.1409  0.0690  0.5318
  271UNL     H9 2980   5.377   5.611   4.159  0.4586  1.3379  0.4742
  271UNL    H10 2981   5.545   5.630   4.212  0.4486  0.4375  0.1988
  272UNL     H0 2982   5.495   4.395   4.654  1.0585  1.9580  1.2158
  272UNL     H1 2983   5.355   4.174   4.738 -2.1415  1.0818  1.6644
  272UNL     C2 2984   5.499   4.352   4.753  0.3732 -0.1317  0.3536
  272UNL     C3 2985   5.428   4.236   4.790  0.1049 -0.3030  0.2361
  272UNL     C4 2986   5.545   4.319   4.938  0.8812 -0.0020  0.5297
  272UNL     C5 2987   5.633   4.332   5.062 -0.3639  0.2402 -0.1777
  272UNL     N6 2988   5.587   4.396   4.840 -0.0161  0.6026 -0.1074
  272UNL     N7 2989   5.464   4.209   4.918 -0.3445  0.0399  0.6738
  272UNL     H8 2990   5.630   4.241   5.123 -3.9243  0.9001  0.7737
  272UNL     H9 2991   5.590   4.403   5.133 -0.6981  0.2857 -0.4214
  272UNL    H10 2992   5.736   4.365   5.046  0.5328 -1.2694  2.2719
  273UNL     H0 2993   5.671   4.853   4.311 -3.1023 -0.8853 -0.0139
  273UNL     H1 2994   5.417   4.959   4.343 -0.4753  0.4405  0.8901
  273UNL     C2 2995   5.641   4.942   4.365 -0.2073 -0.0131  0.2034
  273UNL     C3 2996   5.514   4.997   4.372 -0.1563 -0.4873  1.0434
  273UNL     C4 2997   5.665   5.111   4.456 -0.3477 -0.0313  0.8739
  273UNL     C5 2998   5.746   5.229   4.512 -0.1054 -0.4933  0.0760
  273UNL     N6 2999   5.737   5.019   4.408 -0.0156  0.0588 -0.1261
  273UNL     N7 3000   5.532   5.109   4.432  0.3545  0.1838  0.0379
  273UNL     H8 3001   5.830   5.187   4.568 -1.2375 -1.5596  1.0256
  273UNL     H9 3002   5.690   5.294   4.581  1.8807 -1.5529  2.7469
  273UNL    H10 3003   5.782   5.298   4.436 -1.3497  0.0201 -0.0614
  274UNL     H0 3004   5.865   4.376   4.487  2.0278  0.5010  0.2873
  274UNL     H1 3005   6.024   4.613   4.448 -0.5970  0.8404 -1.1786
  274UNL     C2 3006   5.845   4.480   4.511  0.1802  0.3112 -0.3545
  274UNL     C3 3007   5.926   4.598   4.491  0.4927 -0.6855  0.8862
  274UNL     C4 3008   5.742   4.632   4.576 -0.5418 -0.4549  0.0257
  274UNL     C5 3009   5.627   4.715   4.628  0.6715  0.3930 -0.6515
  274UNL     N6 3010   5.723   4.503   4.564  0.6479  1.3298  0.4434
  274UNL     N7 3011   5.853   4.698   4.527  0.3043 -0.4997 -0.3533
  274UNL     H8 3012   5.533   4.688   4.578  0.4025  0.2447 -0.0675
  274UNL     H9 3013   5.635   4.820   4.596  0.3215  1.0432  1.3267
  274UNL    H10 3014   5.614   4.721   4.737  1.0502  1.3994 -0.6536
  275UNL     H0 3015   4.439   4.756   4.616  0.8831  1.7730  1.5222
  275UNL     H1 3016   4.610   4.981   4.649 -0.2798 -1.3748  1.4167
  275UNL     C2 3017   4.529   4.784   4.563  0.6855 -0.1193  0.1568
  275UNL     C3 3018   4.615   4.894   4.584 -0.6607  0.4088 -1.0644
  275UNL     C4 3019   4.682   4.762   4.441 -0.7206  0.2059  0.1282
  275UNL     C5 3020   4.768   4.695   4.338 -0.1671 -0.2795  0.5616
  275UNL     N6 3021   4.571   4.702   4.471  0.2769 -0.3831 -0.6164
  275UNL     N7 3022   4.718   4.879   4.506  0.2797  0.2174 -0.3296
  275UNL     H8 3023   4.821   4.613   4.387  1.6482 -0.5062 -1.6910
  275UNL     H9 3024   4.722   4.651   4.248  1.2210  0.6190 -0.6115
  275UNL    H10 3025   4.833   4.777   4.303  0.2685 -0.4116  1.0508
  276UNL     H0 3026   4.082   1.871   0.123 -0.3565 -0.8688  2.1525
  276UNL     H1 3027   3.832   1.781   0.024  0.1355  0.4296 -0.9372
  276UNL     C2 3028   4.055   1.777   0.075  0.7584 -0.2717  0.3253
  276UNL     C3 3029   3.929   1.734   0.027  0.0772  0.3366 -0.5175
  276UNL     C4 3030   4.080   1.597  -0.010  0.7035 -0.8211 -0.6718
  276UNL     C5 3031   4.148   1.497  -0.105 -0.0815 -0.2495  0.0329
  276UNL     N6 3032   4.150   1.692   0.041 -0.4676 -0.2842 -0.4262
  276UNL     N7 3033   3.942   1.617  -0.022 -0.5075 -0.1558 -0.5664
  276UNL     H8 3034   4.242   1.540  -0.141  0.0888 -0.6174  0.0438
  276UNL     H9 3035   4.087   1.472  -0.192 -2.5206  1.6060  1.1566
  276UNL    H10 3036   4.176   1.411  -0.043 -2.2131  0.1782  1.6695
  277UNL     H0 3037   2.598   1.032   1.498  0.1744  1.4988  0.9406
  277UNL     H1 3038   2.623   1.066   1.772  0.4726 -2.0540  0.2066
  277UNL     C2 3039   2.518   1.027   1.571 -0.6727  0.0730 -0.0485
  277UNL     C3 3040   2.536   1.054   1.710  0.1066 -0.7012  0.4405
  277UNL     C4 3041   2.338   1.026   1.662 -0.4629 -0.0334 -0.1017
  277UNL     C5 3042   2.196   0.983   1.679  0.2905 -0.1654 -0.0740
  277UNL     N6 3043   2.392   1.015   1.542  0.5615 -0.1085 -0.1485
  277UNL     N7 3044   2.420   1.049   1.767  0.1601 -0.5285  1.0125
  277UNL     H8 3045   2.129   1.060   1.718 -0.3152 -0.0365 -1.3262
  277UNL     H9 3046   2.184   0.891   1.737 -1.0383 -1.2471 -1.9937
  277UNL    H10 3047   2.147   0.964   1.582  0.2928  0.1515 -0.1386
  278UNL     H0 3048   3.009   0.346   1.372 -0.1387 -0.8729 -1.8067
  278UNL     H1 3049   2.871   0.112   1.398  0.4089  0.0933  1.9852
  278UNL     C2 3050   2.902   0.332   1.366 -0.4370  0.1482  0.5362
  278UNL     C3 3051   2.837   0.212   1.372  0.3095 -0.6106 -0.6867
  278UNL     C4 3052   2.720   0.357   1.295 -0.1866  0.1622 -0.1689
  278UNL     C5 3053   2.604   0.428   1.229  0.2556 -0.7788  0.3280
  278UNL     N6 3054   2.822   0.432   1.336  0.4308 -0.0154  0.3492
  278UNL     N7 3055   2.719   0.224   1.315  0.3359  0.6113 -0.1861
  278UNL     H8 3056   2.514   0.369   1.209 -1.2865  1.0710  1.7296
  278UNL     H9 3057   2.634   0.475   1.134 -2.0053  2.3403  1.1108
  278UNL    H10 3058   2.574   0.509   1.296  0.4755 -1.9667  1.8898
  279UNL     H0 3059   2.391   1.202   1.354 -0.7501  0.5211 -0.7633
  279UNL     H1 3060   2.545   1.384   1.209  0.6219  0.1186 -3.1967
  279UNL     C2 3061   2.427   1.188   1.253  0.0202  0.5679 -0.4960
  279UNL     C3 3062   2.504   1.286   1.189  0.6952 -0.5107 -0.4053
  279UNL     C4 3063   2.444   1.124   1.058  0.2094 -0.5081 -0.7970
  279UNL     C5 3064   2.401   1.056   0.932 -0.3375  0.1070 -0.0646
  279UNL     N6 3065   2.392   1.084   1.180 -0.1348 -0.8736  0.2090
  279UNL     N7 3066   2.504   1.245   1.057  0.2891  0.2229  0.1265
  279UNL     H8 3067   2.492   1.031   0.877 -0.4614 -0.0183 -0.2125
  279UNL     H9 3068   2.335   1.118   0.870  0.0112  1.5010  0.9304
  279UNL    H10 3069   2.352   0.958   0.946 -0.5100  0.2973  0.6973
  280UNL     H0 3070   2.703   1.259   0.869  3.1725  0.1653  0.6827
  280UNL     H1 3071   2.908   1.443   0.893  1.1665 -1.7402 -1.2739
  280UNL     C2 3072   2.704   1.357   0.822  0.1827  0.1957  0.6230
  280UNL     C3 3073   2.812   1.445   0.843  0.6928  0.4047 -0.2910
  280UNL     C4 3074   2.645   1.528   0.752 -0.0255  0.6381 -0.1237
  280UNL     C5 3075   2.567   1.621   0.671  0.0200  0.3020  0.2662
  280UNL     N6 3076   2.595   1.408   0.769 -0.3376  0.3751  0.6509
  280UNL     N7 3077   2.775   1.558   0.791 -0.2838 -0.0358  0.3057
  280UNL     H8 3078   2.620   1.713   0.641 -0.6190 -0.7286 -4.5296
  280UNL     H9 3079   2.480   1.656   0.728  0.2808 -1.2130  1.6410
  280UNL    H10 3080   2.539   1.575   0.575  1.7670 -0.0069 -0.1187
  281UNL     H0 3081   2.566   0.883   1.152  0.7637  2.4097  0.9376
  281UNL     H1 3082   2.833   0.882   1.244 -0.3690 -0.0733 -1.2792
  281UNL     C2 3083   2.606   0.847   1.246  0.0199  0.0326  0.3692
  281UNL     C3 3084   2.746   0.839   1.293  0.6747 -0.4110  0.3369
  281UNL     C4 3085   2.613   0.765   1.428  0.1603 -0.1449  0.1048
  281UNL     C5 3086   2.564   0.672   1.537 -0.5306 -0.2112 -0.1212
  281UNL     N6 3087   2.524   0.794   1.330 -0.8637 -0.2474  0.2369
  281UNL     N7 3088   2.743   0.783   1.409 -0.1605  0.1742 -0.0503
  281UNL     H8 3089   2.612   0.573   1.550 -0.6276 -0.2395  0.0277
  281UNL     H9 3090   2.456   0.658   1.539 -0.4973 -0.3398  1.1406
  281UNL    H10 3091   2.586   0.735   1.624 -0.6051  1.6311 -1.4319
  282UNL     H0 3092   3.348   1.474   0.376  0.7933 -0.0540 -0.2924
  282UNL     H1 3093   3.438   1.492   0.630 -0.8327 -0.1194 -0.0894
  282UNL     C2 3094   3.397   1.394   0.430 -0.2678 -0.3509  0.2466
  282UNL     C3 3095   3.438   1.406   0.563 -0.2850  0.4924 -0.8870
  282UNL     C4 3096   3.440   1.215   0.497  0.1862 -0.1376 -0.0053
  282UNL     C5 3097   3.436   1.065   0.507 -0.4188 -0.0808  0.0664
  282UNL     N6 3098   3.401   1.266   0.385 -0.2386  0.7340  0.2177
  282UNL     N7 3099   3.476   1.290   0.609  0.1500  0.5091 -0.0465
  282UNL     H8 3100   3.471   1.020   0.600  0.7491 -0.1217 -0.3939
  282UNL     H9 3101   3.493   1.016   0.427  0.4821 -0.4637  0.9350
  282UNL    H10 3102   3.333   1.030   0.490 -0.8288  0.1585  1.9802
  283UNL     H0 3103   2.961   1.759   0.900 -0.1902 -0.9315 -0.0689
  283UNL     H1 3104   3.078   1.998   0.968  0.0321 -1.1657  0.6054
  283UNL     C2 3105   2.963   1.847   0.838  0.0458 -0.1180  1.0793
  283UNL     C3 3106   3.023   1.970   0.879  0.6237 -0.2477 -0.0640
  283UNL     C4 3107   2.924   1.968   0.691 -0.0656 -0.8005 -0.0722
  283UNL     C5 3108   2.847   2.018   0.572 -0.4193 -0.7744  0.4289
  283UNL     N6 3109   2.920   1.838   0.712  0.5649 -0.0706 -0.0472
  283UNL     N7 3110   2.991   2.052   0.783 -0.5390  0.3448  0.0554
  283UNL     H8 3111   2.873   2.124   0.568  0.2398 -0.8829  1.5901
  283UNL     H9 3112   2.880   1.982   0.474 -2.3533  0.3432 -0.6606
  283UNL    H10 3113   2.738   2.008   0.583 -0.4124 -0.7296  0.5440
  284UNL     H0 3114   3.170   0.787   1.044 -0.4909 -0.1266  0.0702
  284UNL     H1 3115   2.952   0.644   1.153  0.1049 -0.6468  1.9964
  284UNL     C2 3116   3.143   0.769   1.147 -0.4898 -0.0903  0.0770
  284UNL     C3 3117   3.038   0.690   1.198  0.3588  0.3012  0.5871
  284UNL     C4 3118   3.172   0.757   1.347  0.0372 -0.2310 -0.0108
  284UNL     C5 3119   3.246   0.759   1.477 -0.2643 -0.2804  0.3345
  284UNL     N6 3120   3.231   0.811   1.240 -0.1161  0.3336 -1.0052
  284UNL     N7 3121   3.055   0.686   1.328 -0.1673  0.3150 -0.2149
  284UNL     H8 3122   3.205   0.841   1.537 -0.0055  0.2763 -0.2439
  284UNL     H9 3123   3.355   0.762   1.463 -0.4435 -1.4350 -1.5101
  284UNL    H10 3124   3.228   0.666   1.532  0.5072  0.2536  1.5046
  285UNL     H0 3125   3.196   1.240   0.775  0.5909  0.2633  3.7843
  285UNL     H1 3126   3.060   1.386   0.599  0.6947  0.3184 -0.1272
  285UNL     C2 3127   3.192   1.348   0.773  0.1748  0.2169  0.4132
  285UNL     C3 3128   3.115   1.423   0.684  0.0887 -0.7391  0.7455
  285UNL     C4 3129   3.216   1.538   0.813 -0.5971 -0.8912  0.2054
  285UNL     C5 3130   3.292   1.665   0.862 -0.6305  0.2154  0.3742
  285UNL     N6 3131   3.266   1.423   0.855 -0.0445  0.0426  0.0544
  285UNL     N7 3132   3.135   1.551   0.707  0.8140  0.1780  0.1087
  285UNL     H8 3133   3.400   1.660   0.845 -0.5581  1.1342  0.4898
  285UNL     H9 3134   3.274   1.691   0.967  1.2971 -0.0018  0.7663
  285UNL    H10 3135   3.258   1.759   0.815  1.1186  1.3338  1.2641
  286UNL     H0 3136   3.547   0.890   0.895  4.2825  2.2536 -1.0221
  286UNL     H1 3137   3.654   1.145   0.896 -0.7311 -0.2030 -2.5633
  286UNL     C2 3138   3.496   0.982   0.919  0.0398 -0.1278 -0.4430
  286UNL     C3 3139   3.555   1.111   0.923  0.0688 -0.5791  0.1224
  286UNL     C4 3140   3.358   1.110   0.987  0.0132 -0.3880 -0.9875
  286UNL     C5 3141   3.234   1.156   1.067  0.1507  0.1064 -0.3502
  286UNL     N6 3142   3.377   0.977   0.971 -0.4498  0.0541  0.2357
  286UNL     N7 3143   3.458   1.190   0.958 -0.5488 -0.3139  0.4880
  286UNL     H8 3144   3.252   1.257   1.106  0.1528  0.7457 -1.9750
  286UNL     H9 3145   3.206   1.088   1.148 -2.9578 -0.0089 -1.4390
  286UNL    H10 3146   3.146   1.177   1.004 -0.3476  0.9418  0.6087
  287UNL     H0 3147   2.014   1.348   0.915  0.1675  1.3435  0.9731
  287UNL     H1 3148   2.254   1.449   1.002  2.7349 -2.3699 -0.7068
  287UNL     C2 3149   2.107   1.353   0.860 -0.1102 -0.1023  0.3632
  287UNL     C3 3150   2.225   1.412   0.905 -0.5907 -1.1103 -0.2494
  287UNL     C4 3151   2.240   1.313   0.722  0.3063  0.3787  0.1930
  287UNL     C5 3152   2.300   1.238   0.611 -0.2336 -0.3191  0.0824
  287UNL     N6 3153   2.112   1.314   0.734 -0.9231  0.2448 -0.4593
  287UNL     N7 3154   2.311   1.385   0.805 -0.1446 -0.2157  0.1536
  287UNL     H8 3155   2.348   1.142   0.635 -0.4299 -1.1762 -2.6719
  287UNL     H9 3156   2.225   1.217   0.533  0.3240  1.5643 -0.9965
  287UNL    H10 3157   2.373   1.304   0.563 -1.0147 -1.3144 -2.5880
  288UNL     H0 3158   3.822   0.942   1.096 -2.4042  1.2447 -0.7032
  288UNL     H1 3159   3.678   0.715   1.119  0.1145 -1.1628  0.7984
  288UNL     C2 3160   3.748   0.926   1.174 -0.8757  1.1215  0.7481
  288UNL     C3 3161   3.666   0.806   1.176  0.5121 -0.7830  0.2759
  288UNL     C4 3162   3.594   0.949   1.300  0.9079 -0.0190  0.2583
  288UNL     C5 3163   3.492   1.028   1.373  0.2751  0.0172 -0.8388
  288UNL     N6 3164   3.703   1.019   1.261  0.0297 -0.0004  0.3580
  288UNL     N7 3165   3.569   0.822   1.256  0.0290 -0.2135  0.8277
  288UNL     H8 3166   3.532   1.089   1.455 -1.2014 -1.0288  0.6840
  288UNL     H9 3167   3.420   0.962   1.421  0.3742  0.7327  0.3018
  288UNL    H10 3168   3.437   1.104   1.315 -0.0296  0.6990  0.3383
  289UNL     H0 3169   1.834   1.755   2.662 -1.4914  1.3302  0.1099
  289UNL     H1 3170   1.845   1.766   2.935  1.0483 -2.5459  2.4245
  289UNL     C2 3171   1.774   1.695   2.728 -0.0678 -0.4418 -0.1402
  289UNL     C3 3172   1.790   1.699   2.871  0.3291  0.1026  0.1449
  289UNL     C4 3173   1.691   1.530   2.803 -0.1788  0.5837  0.4934
  289UNL     C5 3174   1.634   1.388   2.785  0.1613 -0.3367 -0.2869
  289UNL     N6 3175   1.702   1.595   2.685 -0.8586 -0.5275  0.1209
  289UNL     N7 3176   1.729   1.592   2.918  0.0116 -0.2372 -0.6791
  289UNL     H8 3177   1.537   1.396   2.734 -0.4968 -0.2284  0.9833
  289UNL     H9 3178   1.622   1.331   2.877  0.2781  0.9394  0.5283
  289UNL    H10 3179   1.704   1.331   2.722  0.5142  1.0735 -1.2001
  290UNL     H0 3180   2.371   1.077   2.457 -0.4890  0.8623  1.0040
  290UNL     H1 3181   2.302   0.811   2.433 -0.2345 -1.0290 -2.6088
  290UNL     C2 3182   2.275   1.039   2.425  0.1462  0.4142 -0.4443
  290UNL     C3 3183   2.246   0.901   2.415  0.2575 -0.1988 -0.2509
  290UNL     C4 3184   2.096   1.027   2.342 -0.3838  0.7276  0.1913
  290UNL     C5 3185   1.970   1.070   2.277  0.8728  0.5778  0.4088
  290UNL     N6 3186   2.180   1.121   2.387  0.2684 -0.5272 -0.6733
  290UNL     N7 3187   2.128   0.897   2.354 -0.3243 -0.1077 -0.6597
  290UNL     H8 3188   1.900   1.097   2.358  0.5720  2.8311 -0.5552
  290UNL     H9 3189   1.925   0.992   2.216  0.3897  0.0531  1.4178
  290UNL    H10 3190   1.989   1.156   2.212 -0.1560 -0.7086 -1.6406
  291UNL     H0 3191   1.727   1.647   2.230 -0.7275  0.7035 -2.6578
  291UNL     H1 3192   1.660   1.869   2.072  2.7985 -0.3990 -0.1389
  291UNL     C2 3193   1.713   1.749   2.264 -0.2002 -0.0057 -0.1964
  291UNL     C3 3194   1.675   1.858   2.178  0.0045 -0.4534  0.2733
  291UNL     C4 3195   1.713   1.916   2.374  0.6910  0.3907  0.3526
  291UNL     C5 3196   1.713   2.001   2.495 -0.3215  0.2011 -0.4694
  291UNL     N6 3197   1.729   1.784   2.391  0.3980 -0.2036 -0.2753
  291UNL     N7 3198   1.675   1.966   2.252  0.0597 -0.2406 -0.3900
  291UNL     H8 3199   1.654   1.965   2.581 -0.0701 -2.7951 -1.4888
  291UNL     H9 3200   1.672   2.100   2.475  0.4422  0.0356 -3.0003
  291UNL    H10 3201   1.814   2.019   2.536 -0.7234  0.5034  0.3952
  292UNL     H0 3202   1.607   2.218   1.862  0.4500  0.4416  1.1209
  292UNL     H1 3203   1.808   2.431   1.830 -0.2046  0.7252 -0.0464
  292UNL     C2 3204   1.711   2.223   1.892  0.5432 -0.1875  0.9215
  292UNL     C3 3205   1.813   2.329   1.865  0.3046  0.7646 -0.0049
  292UNL     C4 3206   1.894   2.158   1.958  0.5624 -0.3393 -0.0095
  292UNL     C5 3207   1.982   2.069   2.038 -0.4902 -0.2358 -0.3130
  292UNL     N6 3208   1.765   2.125   1.954  0.2413  0.3245 -0.5986
  292UNL     N7 3209   1.929   2.280   1.912 -0.4724 -0.5234 -0.4833
  292UNL     H8 3210   2.063   2.026   1.979 -0.7975 -0.1623 -0.7894
  292UNL     H9 3211   1.925   1.984   2.077 -0.0267  0.9027  3.0753
  292UNL    H10 3212   2.022   2.123   2.125 -2.1921 -1.1642  1.0813
  293UNL     H0 3213   1.767   1.344   2.520  0.8300 -0.2658 -0.1715
  293UNL     H1 3214   2.007   1.271   2.605 -1.6390  0.1312  1.0252
  293UNL     C2 3215   1.858   1.387   2.483  0.5686 -0.0285 -0.5373
  293UNL     C3 3216   1.981   1.356   2.543 -0.1226  0.1005  0.3270
  293UNL     C4 3217   1.985   1.524   2.433 -0.1367  0.0037 -0.0811
  293UNL     C5 3218   2.040   1.647   2.363 -0.4991 -0.3500  0.7782
  293UNL     N6 3219   1.868   1.485   2.392  0.2227 -0.6427  0.6817
  293UNL     N7 3220   2.064   1.436   2.497 -0.2193  0.1297 -0.1951
  293UNL     H8 3221   2.039   1.732   2.433 -0.8260  0.1824  0.1358
  293UNL     H9 3222   1.976   1.657   2.274  1.7716 -4.4817 -1.4649
  293UNL    H10 3223   2.139   1.628   2.321 -1.4491  0.6584 -2.0616
  294UNL     H0 3224   2.499   2.145   1.365  1.1922 -0.4058 -1.7016
  294UNL     H1 3225   2.694   2.134   1.568  1.5238 -0.6546  0.1319
  294UNL     C2 3226   2.529   2.062   1.428 -0.0009  0.4512  0.0146
  294UNL     C3 3227   2.623   2.058   1.537  0.6421  0.0282  0.4487
  294UNL     C4 3228   2.535   1.880   1.514 -0.6148  0.2486 -0.1482
  294UNL     C5 3229   2.491   1.738   1.542  0.1225  0.4616 -0.2945
  294UNL     N6 3230   2.463   1.950   1.421 -0.3663 -0.1110  0.2240
  294UNL     N7 3231   2.630   1.943   1.588 -0.4582  0.2907 -0.8088
  294UNL     H8 3232   2.456   1.718   1.644 -3.5197  0.3281 -1.5123
  294UNL     H9 3233   2.579   1.676   1.522  0.8715  1.0870  0.9711
  294UNL    H10 3234   2.413   1.696   1.479  1.6155 -2.6217 -0.2181
  295UNL     H0 3235   2.165   2.406   1.992 -2.2478 -1.1922 -1.2611
  295UNL     H1 3236   2.139   2.645   2.134  1.6648 -0.0281 -0.1335
  295UNL     C2 3237   2.148   2.506   1.954 -0.1796 -0.1820  0.3647
  295UNL     C3 3238   2.119   2.618   2.031  0.2600  0.9410 -0.1425
  295UNL     C4 3239   2.096   2.646   1.835 -0.3936  0.1622  0.3374
  295UNL     C5 3240   2.016   2.700   1.718 -0.2250  0.2684  0.3277
  295UNL     N6 3241   2.143   2.525   1.825 -0.2727  0.5364  0.1237
  295UNL     N7 3242   2.083   2.708   1.954 -0.1112 -0.2678 -0.2336
  295UNL     H8 3243   1.990   2.624   1.643 -0.0075  0.6892 -0.1769
  295UNL     H9 3244   1.929   2.764   1.739 -1.7838 -0.4466 -3.3765
  295UNL    H10 3245   2.082   2.767   1.662 -2.6201  1.8868 -0.6893
  296UNL     H0 3246   2.464   1.572   2.151 -0.2529  0.2249 -0.3950
  296UNL     H1 3247   2.263   1.403   2.230  0.7538  0.2330 -0.8061
  296UNL     C2 3248   2.467   1.508   2.238 -0.1686 -0.5654 -0.9717
  296UNL     C3 3249   2.359   1.423   2.274  0.4781 -0.2021  0.0000
  296UNL     C4 3250   2.512   1.414   2.407 -0.1207 -0.4115 -0.4336
  296UNL     C5 3251   2.587   1.379   2.532  0.3866 -0.4885  0.0203
  296UNL     N6 3252   2.565   1.498   2.326  0.4245 -0.1951 -0.8645
  296UNL     N7 3253   2.390   1.367   2.385 -0.2437  0.2074 -0.2722
  296UNL     H8 3254   2.544   1.290   2.581  0.0178  0.2833  1.1081
  296UNL     H9 3255   2.605   1.469   2.591 -1.0562  0.4282 -0.9036
  296UNL    H10 3256   2.688   1.354   2.497  2.2706  2.0906  3.3205
  297UNL     H0 3257   2.391   1.925   1.785  0.4229 -0.5004  1.7666
  297UNL     H1 3258   2.161   2.042   1.762 -0.5910  0.8421  0.6238
  297UNL     C2 3259   2.379   2.031   1.800 -0.4987 -0.1667 -0.9720
  297UNL     C3 3260   2.254   2.089   1.791  0.0094 -0.2860  0.5108
  297UNL     C4 3261   2.400   2.221   1.806  0.1566 -0.4159  0.3283
  297UNL     C5 3262   2.460   2.362   1.835 -0.2300  0.1185 -0.1010
  297UNL     N6 3263   2.482   2.117   1.814  0.2306  0.2957 -0.2316
  297UNL     N7 3264   2.266   2.216   1.808 -0.7356 -0.4570  0.9863
  297UNL     H8 3265   2.558   2.383   1.792 -0.0768  1.0139  0.6736
  297UNL     H9 3266   2.474   2.387   1.941  0.9050 -1.7767  0.2151
  297UNL    H10 3267   2.388   2.432   1.792 -0.4090 -1.0093 -1.6879
  298UNL     H0 3268   2.864   1.630   2.000 -0.6938  0.1377  0.4849
  298UNL     H1 3269   2.754   1.725   1.761 -0.8391 -1.2898 -0.3916
  298UNL     C2 3270   2.771   1.682   1.981 -0.4838  0.3845  0.1247
  298UNL     C3 3271   2.711   1.728   1.860 -0.9202  0.3661 -0.4537
  298UNL     C4 3272   2.610   1.782   2.031 -0.3035  0.6348 -0.4779
  298UNL     C5 3273   2.502   1.837   2.118 -0.3024 -0.0828 -0.1838
  298UNL     N6 3274   2.704   1.710   2.090  0.4671  0.2458  0.5084
  298UNL     N7 3275   2.612   1.796   1.894  0.2970 -0.1852  0.2985
  298UNL     H8 3276   2.471   1.774   2.202  1.9389 -0.4106  0.4103
  298UNL     H9 3277   2.416   1.853   2.052 -0.3208 -0.9466 -0.3692
  298UNL    H10 3278   2.531   1.933   2.162 -1.5604 -0.4232  1.4277
  299UNL     H0 3279   1.148   2.053   2.060  0.1145 -0.8203 -0.7055
  299UNL     H1 3280   1.390   2.023   2.192 -0.8128 -1.0546 -0.0317
  299UNL     C2 3281   1.245   2.029   2.020  0.5615  0.4081 -0.3656
  299UNL     C3 3282   1.367   2.015   2.086 -0.2152 -0.5389 -0.2110
  299UNL     C4 3283   1.384   2.016   1.876  0.0544 -0.6483  0.1508
  299UNL     C5 3284   1.433   1.997   1.734 -0.6788  0.0355  0.0715
  299UNL     N6 3285   1.255   2.022   1.889 -0.8877 -0.5210  0.1338
  299UNL     N7 3286   1.454   2.005   1.991 -0.2292  0.2494 -0.2879
  299UNL     H8 3287   1.455   2.098   1.700  0.5824 -0.5538 -0.9205
  299UNL     H9 3288   1.530   1.947   1.718 -0.1079  1.3124 -0.5062
  299UNL    H10 3289   1.362   1.958   1.660 -1.6054  2.1725 -0.1938
  300UNL     H0 3290   3.126   1.678   2.159 -1.5845  2.4603 -1.1243
  300UNL     H1 3291   2.997   1.441   2.148  2.2489  1.2968 -0.3505
  300UNL     C2 3292   3.037   1.655   2.215 -0.2928  0.2531  0.1054
  300UNL     C3 3293   2.974   1.526   2.210 -1.0640  0.1523  0.1087
  300UNL     C4 3294   2.911   1.647   2.370  0.4636 -0.0712  0.0419
  300UNL     C5 3295   2.815   1.702   2.475 -0.1413 -0.2809 -0.2702
  300UNL     N6 3296   2.998   1.728   2.311 -0.0032 -0.6128  0.0384
  300UNL     N7 3297   2.886   1.529   2.308 -0.0186  0.0001 -0.3453
  300UNL     H8 3298   2.778   1.626   2.545 -1.4889 -0.4915 -1.1777
  300UNL     H9 3299   2.728   1.752   2.431  0.1290  0.6274  0.2204
  300UNL    H10 3300   2.852   1.780   2.542  0.0543 -1.3676  0.8970
  301UNL     H0 3301   1.316   1.008   3.922 -0.8117 -0.4208  1.4248
  301UNL     H1 3302   1.145   1.132   4.102 -0.5651  1.3008 -1.4179
  301UNL     C2 3303   1.214   0.982   3.947 -0.6886 -1.0303  1.3160
  301UNL     C3 3304   1.127   1.048   4.037 -0.0264 -0.1855  0.3129
  301UNL     C4 3305   1.052   0.865   3.961 -0.6259  0.1620 -1.3130
  301UNL     C5 3306   0.973   0.741   3.956  0.7065  0.3119  0.1087
  301UNL     N6 3307   1.167   0.871   3.896  0.2479  0.0750 -0.2954
  301UNL     N7 3308   1.028   0.967   4.052 -0.1089 -0.0350  0.4492
  301UNL     H8 3309   0.868   0.770   3.941  1.3273  0.7959 -3.8372
  301UNL     H9 3310   0.982   0.682   4.048 -1.1229 -0.1956 -0.0043
  301UNL    H10 3311   0.999   0.671   3.876  0.4541  0.4054 -0.0571
  302UNL     H0 3312   1.809   0.306   3.618 -0.1119 -1.7687  2.7737
  302UNL     H1 3313   1.662   0.079   3.698  0.1533  0.1285  0.7446
  302UNL     C2 3314   1.710   0.276   3.589  0.0540 -0.4292  0.7536
  302UNL     C3 3315   1.635   0.160   3.631  0.2763 -0.5207 -0.1098
  302UNL     C4 3316   1.528   0.288   3.505 -0.1588 -0.7241 -0.1351
  302UNL     C5 3317   1.421   0.329   3.412 -0.1852  0.0028 -0.0169
  302UNL     N6 3318   1.636   0.361   3.520  0.4523 -0.1438  0.0552
  302UNL     N7 3319   1.520   0.165   3.562 -0.2123  0.9181 -0.7677
  302UNL     H8 3320   1.329   0.279   3.447  0.7878 -2.6732 -1.1829
  302UNL     H9 3321   1.448   0.312   3.307  3.2141 -0.2118  0.8326
  302UNL    H10 3322   1.397   0.436   3.419 -0.1930  0.0637 -0.9720
  303UNL     H0 3323   1.225   0.980   3.461 -0.0825 -0.4192  0.6373
  303UNL     H1 3324   1.356   1.217   3.383  0.4870 -1.3081 -0.3822
  303UNL     C2 3325   1.222   1.077   3.509 -0.4616 -0.2571  0.2843
  303UNL     C3 3326   1.296   1.188   3.468 -0.3679  0.0196 -0.5115
  303UNL     C4 3327   1.187   1.220   3.639  0.2337 -0.2600 -0.5018
  303UNL     C5 3328   1.098   1.299   3.736 -0.0958 -0.7764 -0.4846
  303UNL     N6 3329   1.168   1.092   3.634 -0.7011  0.5187  0.1857
  303UNL     N7 3330   1.264   1.283   3.550 -0.0832  0.0916 -0.4649
  303UNL     H8 3331   1.084   1.255   3.835  1.3072 -1.4451 -0.5702
  303UNL     H9 3332   1.000   1.318   3.691 -1.5860 -0.6345  2.7612
  303UNL    H10 3333   1.129   1.402   3.756 -2.6375 -0.1463  0.3292
  304UNL     H0 3334   1.302   1.683   3.202  0.5204  1.1371  0.4394
  304UNL     H1 3335   1.514   1.595   3.048 -2.3573 -1.5179 -0.9203
  304UNL     C2 3336   1.377   1.610   3.230  0.2361  0.4125 -0.6847
  304UNL     C3 3337   1.492   1.578   3.152  0.1694  0.2316 -0.0692
  304UNL     C4 3338   1.511   1.513   3.338  0.2488  0.0337 -0.2047
  304UNL     C5 3339   1.568   1.446   3.459  0.2607  0.0027 -0.0668
  304UNL     N6 3340   1.386   1.561   3.350  0.4820  0.2566  0.1947
  304UNL     N7 3341   1.586   1.524   3.227  0.5043 -0.0580  0.4576
  304UNL     H8 3342   1.544   1.493   3.555  1.8410  0.8601 -0.0819
  304UNL     H9 3343   1.677   1.445   3.453  0.2660 -0.2820  0.1146
  304UNL    H10 3344   1.538   1.341   3.455 -1.1446  0.4008 -0.6420
  305UNL     H0 3345   1.465   0.977   3.590  0.4870 -0.5251 -0.7522
  305UNL     H1 3346   1.630   0.792   3.470 -0.7767  0.9117  0.2223
  305UNL     C2 3347   1.464   0.869   3.598 -0.2492 -0.4858 -0.2895
  305UNL     C3 3348   1.542   0.776   3.531 -0.7467  0.0106  0.0344
  305UNL     C4 3349   1.425   0.691   3.672  0.4273  0.5461 -0.9571
  305UNL     C5 3350   1.346   0.587   3.750 -0.2341  0.2281  0.6372
  305UNL     N6 3351   1.381   0.815   3.691  0.0686  0.5479 -0.2031
  305UNL     N7 3352   1.522   0.659   3.581  0.1669 -0.4299 -0.1577
  305UNL     H8 3353   1.391   0.488   3.733 -0.7478 -0.3661  2.5932
  305UNL     H9 3354   1.245   0.589   3.708 -0.5212  2.0719  1.3630
  305UNL    H10 3355   1.337   0.616   3.855  0.9439 -0.4154  0.9212
  306UNL     H0 3356   2.337   1.485   2.686  1.7783  0.5742  0.8155
  306UNL     H1 3357   2.300   1.469   2.963 -1.9786 -1.7328  3.2387
  306UNL     C2 3358   2.301   1.401   2.744  0.7670 -0.1073 -0.7644
  306UNL     C3 3359   2.284   1.396   2.885 -0.3228  0.7576  0.4906
  306UNL     C4 3360   2.273   1.208   2.796  0.1356 -0.0056 -0.2745
  306UNL     C5 3361   2.279   1.061   2.780 -0.4517  0.1683  0.0190
  306UNL     N6 3362   2.288   1.282   2.684  0.5247  0.0966  0.2421
  306UNL     N7 3363   2.265   1.269   2.918  0.0907 -0.3214 -0.5253
  306UNL     H8 3364   2.346   1.023   2.702  1.4841  0.5420  1.4435
  306UNL     H9 3365   2.181   1.015   2.764 -0.5839  0.0655  1.1162
  306UNL    H10 3366   2.301   1.017   2.878 -1.0738 -0.0190  0.0740
  307UNL     H0 3367   1.750   1.736   3.354  2.2562  2.0958  1.9293
  307UNL     H1 3368   1.658   1.977   3.456  3.2467  1.4359 -0.3172
  307UNL     C2 3369   1.720   1.825   3.301 -0.2090 -0.1632 -0.6595
  307UNL     C3 3370   1.661   1.944   3.352 -0.7719 -0.1403 -0.0129
  307UNL     C4 3371   1.684   1.951   3.151  0.9615 -0.0621 -0.2622
  307UNL     C5 3372   1.668   1.996   3.008 -0.1783  0.9427  0.5046
  307UNL     N6 3373   1.729   1.833   3.174 -0.4818  0.3377 -0.7600
  307UNL     N7 3374   1.635   2.022   3.253  0.0934 -0.5531  0.8822
  307UNL     H8 3375   1.608   2.087   2.995 -1.5521 -0.1396 -0.9471
  307UNL     H9 3376   1.770   2.011   2.972  0.7973  0.3414  2.8850
  307UNL    H10 3377   1.630   1.914   2.946  1.8847  0.2575  0.1130
  308UNL     H0 3378   1.972   0.764   3.276  2.3499 -0.0547  0.5203
  308UNL     H1 3379   1.784   0.578   3.346  0.3658 -0.7822 -0.8302
  308UNL     C2 3380   1.962   0.718   3.373 -0.1967 -0.0625  0.2706
  308UNL     C3 3381   1.861   0.619   3.410 -0.2387 -0.2264 -0.4542
  308UNL     C4 3382   2.005   0.644   3.552  0.3056 -0.7764  0.6398
  308UNL     C5 3383   2.082   0.643   3.683 -0.4573  0.1883  0.6164
  308UNL     N6 3384   2.042   0.741   3.468 -0.3427 -0.1479  0.9155
  308UNL     N7 3385   1.885   0.572   3.530  0.4930 -0.2378 -0.6203
  308UNL     H8 3386   2.189   0.627   3.664 -0.4702  0.4158  0.3506
  308UNL     H9 3387   2.049   0.554   3.737 -0.3210 -1.7036 -2.3073
  308UNL    H10 3388   2.064   0.729   3.750  0.7195  2.1707 -1.5460
  309UNL     H0 3389   2.050   1.290   3.068  0.3395  0.8351 -0.1911
  309UNL     H1 3390   1.812   1.389   3.116  0.9154  0.6525 -1.5173
  309UNL     C2 3391   2.036   1.381   3.124 -0.0510  0.2905  0.6103
  309UNL     C3 3392   1.904   1.435   3.151  0.2335  0.1394  1.0634
  309UNL     C4 3393   2.063   1.557   3.215 -0.3812 -0.5626 -0.1298
  309UNL     C5 3394   2.134   1.676   3.271  0.0821  0.5114  0.1626
  309UNL     N6 3395   2.132   1.457   3.163 -0.0751 -0.3303 -0.0064
  309UNL     N7 3396   1.930   1.553   3.199  0.0270 -0.5745  0.2607
  309UNL     H8 3397   2.073   1.755   3.316 -2.8287 -1.2694 -0.5357
  309UNL     H9 3398   2.196   1.724   3.194  0.4696  1.6806  1.1929
  309UNL    H10 3399   2.207   1.640   3.344 -0.2168  2.6933  1.5647
  310UNL     H0 3400   2.401   0.857   3.215  1.8507  1.8556  0.8001
  310UNL     H1 3401   2.448   1.122   3.191  0.2369  1.4263  3.1488
  310UNL     C2 3402   2.324   0.932   3.219 -0.1939 -0.1316 -0.0006
  310UNL     C3 3403   2.354   1.073   3.210  0.3692 -0.3133 -0.2197
  310UNL     C4 3404   2.156   1.033   3.232 -0.1295  0.7849 -0.1891
  310UNL     C5 3405   2.001   1.061   3.250 -0.5592 -0.4273  0.4468
  310UNL     N6 3406   2.195   0.906   3.223 -0.6120 -0.3113 -0.2341
  310UNL     N7 3407   2.245   1.137   3.225  0.3217  0.5152 -0.6657
  310UNL     H8 3408   1.944   0.983   3.303 -1.9367 -1.7634 -2.8585
  310UNL     H9 3409   1.959   1.069   3.149  0.9879 -0.8478 -0.2302
  310UNL    H10 3410   1.976   1.157   3.297  0.4591 -0.5739  1.3038
  311UNL     H0 3411   0.861   1.160   3.324 -1.2864  0.3104 -1.5380
  311UNL     H1 3412   0.949   1.382   3.453  0.4777  0.0746  0.4016
  311UNL     C2 3413   0.934   1.232   3.289 -0.3348 -0.0459 -0.3395
  311UNL     C3 3414   0.979   1.343   3.356 -0.1723  0.1509  0.1690
  311UNL     C4 3415   1.080   1.312   3.181 -0.6231 -0.0753  0.4748
  311UNL     C5 3416   1.164   1.332   3.055  0.1432  0.0367 -0.1689
  311UNL     N6 3417   0.995   1.212   3.177  0.3450  1.0825 -0.3902
  311UNL     N7 3418   1.085   1.394   3.294  0.7374 -0.2207 -0.9465
  311UNL     H8 3419   1.263   1.374   3.073  0.0378 -0.3121  1.3466
  311UNL     H9 3420   1.179   1.234   3.009 -0.9852  0.0800 -0.6675
  311UNL    H10 3421   1.114   1.409   2.994  3.0761  1.4871 -0.8076
  312UNL     H0 3422   2.662   0.883   3.404  0.4680 -1.3961  1.2115
  312UNL     H1 3423   2.491   0.668   3.385  2.9930  0.3264  0.1058
  312UNL     C2 3424   2.565   0.870   3.451 -0.1674 -0.3352  0.2140
  312UNL     C3 3425   2.477   0.759   3.442 -0.3056 -0.1748  0.1886
  312UNL     C4 3426   2.401   0.910   3.560 -0.1373  0.0192  0.1593
  312UNL     C5 3427   2.295   0.996   3.622  0.0698  0.2963  0.4180
  312UNL     N6 3428   2.519   0.961   3.537 -0.1205  0.2980  0.0072
  312UNL     N7 3429   2.363   0.787   3.503 -0.0259 -0.8045  1.2600
  312UNL     H8 3430   2.212   1.013   3.553  0.8630  2.4562 -0.0474
  312UNL     H9 3431   2.336   1.094   3.647  1.8783 -0.2783 -0.2146
  312UNL    H10 3432   2.258   0.953   3.716  0.3699 -0.2383  0.2945
  313UNL     H0 3433   2.541   3.229   0.103 -1.7076  1.6996  0.3018
  313UNL     H1 3434   2.587   3.170   0.368  0.3672  1.1933 -1.3967
  313UNL     C2 3435   2.490   3.156   0.165  0.5091 -0.3095 -0.1311
  313UNL     C3 3436   2.517   3.127   0.297 -0.0727 -0.5237  0.0624
  313UNL     C4 3437   2.374   3.004   0.219  0.0285  0.5364  0.1748
  313UNL     C5 3438   2.290   2.880   0.207 -0.5031  0.5268 -0.8532
  313UNL     N6 3439   2.388   3.087   0.116 -0.0217 -0.5211 -0.3510
  313UNL     N7 3440   2.450   3.022   0.329 -0.1549  0.4105  0.6911
  313UNL     H8 3441   2.330   2.801   0.270 -0.7437  0.5694 -0.6462
  313UNL     H9 3442   2.291   2.842   0.104 -0.8275 -0.5152 -0.4751
  313UNL    H10 3443   2.188   2.901   0.241 -0.9442  0.4122 -2.0811
  314UNL     H0 3444   5.128   5.254   4.811  0.2644 -1.7931  1.2984
  314UNL     H1 3445   5.026   5.001   4.844  0.2447 -0.1520 -1.0813
  314UNL     C2 3446   5.032   5.218   4.775 -0.3740  1.0328  0.0188
  314UNL     C3 3447   4.983   5.084   4.790 -0.0005  0.4141 -0.0310
  314UNL     C4 3448   4.858   5.204   4.679 -0.3502  0.9223 -0.0026
  314UNL     C5 3449   4.753   5.247   4.577 -0.0458  0.3196  0.1597
  314UNL     N6 3450   4.952   5.294   4.712 -0.4330  0.0968  0.3154
  314UNL     N7 3451   4.868   5.074   4.728  0.9531  0.0629 -0.2162
  314UNL     H8 3452   4.726   5.175   4.498 -1.3199  2.0356 -1.0127
  314UNL     H9 3453   4.789   5.341   4.532 -0.5192  0.4778  0.1074
  314UNL    H10 3454   4.657   5.267   4.624  0.2449  3.1335 -0.3342
  315UNL     H0 3455   0.492   0.358   4.524 -0.7808  0.2603 -1.0645
  315UNL     H1 3456   0.543   0.584   4.364  0.4499 -0.1281  0.2947
  315UNL     C2 3457   0.498   0.461   4.555 -0.0125 -0.1679  0.2407
  315UNL     C3 3458   0.516   0.571   4.468 -1.0947 -0.3622 -0.1248
  315UNL     C4 3459   0.517   0.615   4.671 -0.7131  0.3172  0.5739
  315UNL     C5 3460   0.566   0.688   4.795  1.1212  0.2201  0.4755
  315UNL     N6 3461   0.498   0.484   4.684  0.1467  0.7127  0.0165
  315UNL     N7 3462   0.527   0.672   4.549 -0.1939 -0.7398  0.0493
  315UNL     H8 3463   0.657   0.740   4.763  1.7161 -1.0942 -0.0350
  315UNL     H9 3464   0.592   0.627   4.883  3.3849  1.2755  0.5713
  315UNL    H10 3465   0.489   0.760   4.824  2.6293  1.2185  2.0817
  316UNL     H0 3466   0.641   0.942   4.178  0.2926 -1.9569 -0.7966
  316UNL     H1 3467   0.828   1.101   4.303 -0.9007 -0.0031  0.3873
  316UNL     C2 3468   0.716   0.912   4.250  0.1881  0.1320  0.2343
  316UNL     C3 3469   0.810   0.995   4.313 -0.0740 -0.2676 -0.7986
  316UNL     C4 3470   0.828   0.791   4.363 -0.0393 -0.2563 -0.6704
  316UNL     C5 3471   0.886   0.664   4.413  0.0378 -0.1573  0.5225
  316UNL     N6 3472   0.715   0.786   4.296  0.3906 -0.1501  0.2138
  316UNL     N7 3473   0.889   0.916   4.378  0.1110  0.1146 -0.0625
  316UNL     H8 3474   0.914   0.618   4.317  1.0385  2.3070 -0.4178
  316UNL     H9 3475   0.823   0.599   4.475  0.3560 -0.4283  0.5626
  316UNL    H10 3476   0.982   0.684   4.462 -0.8531  2.6914  1.2128
  317UNL     H0 3477   0.705   0.308   4.706  0.0655  0.1272  1.1536
  317UNL     H1 3478   0.939   0.173   4.673 -0.0899 -0.5672 -1.2263
  317UNL     C2 3479   0.719   0.204   4.733  0.4947 -0.1624 -0.1654
  317UNL     C3 3480   0.841   0.141   4.708  0.2448 -0.2655 -0.0245
  317UNL     C4 3481   0.705   0.019   4.775 -0.0222  0.5272  0.5322
  317UNL     C5 3482   0.640  -0.097   4.841 -0.2338  0.2792 -0.0317
  317UNL     N6 3483   0.620   0.119   4.761  0.0479 -0.3689  0.2643
  317UNL     N7 3484   0.835   0.016   4.749  0.6457  0.1221 -0.1722
  317UNL     H8 3485   0.538  -0.107   4.801 -1.4067  4.1545  1.7393
  317UNL     H9 3486   0.629  -0.082   4.949 -3.4086 -0.0484 -0.2800
  317UNL    H10 3487   0.674  -0.199   4.820  1.8905  0.7643  0.8883
  318UNL     H0 3488   1.771   0.755   3.775  1.7343 -1.5172 -0.8764
  318UNL     H1 3489   1.644   0.803   4.020  3.3311 -1.1080  2.7242
  318UNL     C2 3490   1.722   0.682   3.838 -0.4777  0.5027 -0.1627
  318UNL     C3 3491   1.653   0.712   3.963  0.2258  0.0536  0.1672
  318UNL     C4 3492   1.662   0.509   3.933  0.4438  0.0529  0.3126
  318UNL     C5 3493   1.654   0.362   3.944 -0.0761  1.2835 -0.5147
  318UNL     N6 3494   1.722   0.553   3.827  0.0044 -0.1533  0.0124
  318UNL     N7 3495   1.605   0.601   4.018  0.3457 -0.3426  0.0741
  318UNL     H8 3496   1.730   0.336   4.019  2.1389  1.1858 -2.7316
  318UNL     H9 3497   1.673   0.313   3.848  0.3849  0.6536 -0.1113
  318UNL    H10 3498   1.558   0.318   3.977  0.7296  0.4385  0.7567
  319UNL     H0 3499   1.119   1.065   4.489  1.0042 -0.0844  0.0570
  319UNL     H1 3500   1.157   1.332   4.612  1.7433 -0.5393 -0.4796
  319UNL     C2 3501   1.103   1.166   4.454 -0.1477 -0.0638  0.6296
  319UNL     C3 3502   1.123   1.294   4.517  0.2942 -0.5225  0.0308
  319UNL     C4 3503   1.064   1.315   4.322  0.2745 -0.4700  0.4143
  319UNL     C5 3504   1.013   1.373   4.189 -0.5424 -0.2014 -0.6808
  319UNL     N6 3505   1.069   1.181   4.329  0.2675  0.5133 -0.6980
  319UNL     N7 3506   1.098   1.389   4.431 -0.1394 -0.2387 -0.4636
  319UNL     H8 3507   0.918   1.428   4.196  0.0948  0.9379 -0.8948
  319UNL     H9 3508   1.082   1.450   4.151 -0.6746 -0.9124 -2.4185
  319UNL    H10 3509   0.995   1.292   4.118 -2.1027 -0.6366  0.2056
  320UNL     H0 3510   1.235   0.168   4.519  1.8097 -1.1134 -1.3915
  320UNL     H1 3511   1.064  -0.044   4.591  0.3342  0.3140  0.2920
  320UNL     C2 3512   1.239   0.102   4.605  0.3432  0.1648 -0.3214
  320UNL     C3 3513   1.151  -0.003   4.642  0.4889 -0.0831  0.3514
  320UNL     C4 3514   1.289   0.044   4.787 -0.6257  0.1154 -0.1410
  320UNL     C5 3515   1.366   0.025   4.917 -0.0609  0.7354 -0.3492
  320UNL     N6 3516   1.334   0.130   4.696  0.5147 -0.3901 -0.0608
  320UNL     N7 3517   1.181  -0.038   4.764 -0.3667  0.3244 -0.4765
  320UNL     H8 3518   1.345  -0.069   4.969  0.8845  1.5344  1.5208
  320UNL     H9 3519   1.335   0.101   4.989 -2.1157  0.7073 -1.1768
  320UNL    H10 3520   1.475   0.024   4.900 -0.1901 -1.4635 -1.1821
  321UNL     H0 3521   1.342   0.665   4.116 -1.2978  0.4712  0.0709
  321UNL     H1 3522   1.106   0.738   4.239 -0.3449  1.4571 -1.1138
  321UNL     C2 3523   1.328   0.739   4.193 -0.0766  0.5481  0.2192
  321UNL     C3 3524   1.205   0.778   4.253  0.0130  0.0958  0.3622
  321UNL     C4 3525   1.369   0.884   4.327  0.3734  0.2060 -0.4145
  321UNL     C5 3526   1.440   0.983   4.411 -0.6076  0.1901 -0.5545
  321UNL     N6 3527   1.431   0.811   4.238  0.2287 -0.1499  0.0966
  321UNL     N7 3528   1.229   0.880   4.333 -0.1375  0.0585  0.1355
  321UNL     H8 3529   1.506   0.944   4.490 -0.0635  1.7931 -0.1976
  321UNL     H9 3530   1.374   1.047   4.470  0.0209 -0.7060  1.1564
  321UNL    H10 3531   1.493   1.043   4.336 -0.6772 -0.7012 -1.3312
  322UNL     H0 3532   1.638   0.195   4.380 -0.6580  0.0227 -2.9703
  322UNL     H1 3533   1.730   0.412   4.246  0.1444  2.5143 -0.4469
  322UNL     C2 3534   1.596   0.294   4.389 -0.5268 -0.1338 -0.0553
  322UNL     C3 3535   1.650   0.406   4.318  0.7590 -0.1281  0.0630
  322UNL     C4 3536   1.475   0.445   4.425 -0.2771  0.1227 -0.1677
  322UNL     C5 3537   1.361   0.528   4.488  0.3900  0.4323 -0.1427
  322UNL     N6 3538   1.485   0.318   4.460  0.2288  0.0292 -0.4558
  322UNL     N7 3539   1.570   0.507   4.343 -0.1365 -0.2310  0.2428
  322UNL     H8 3540   1.376   0.637   4.483 -0.9376  0.8182  2.8160
  322UNL     H9 3541   1.340   0.510   4.594  1.3268  0.6756  0.0882
  322UNL    H10 3542   1.268   0.515   4.431 -0.0317  1.6929  0.2280
  323UNL     H0 3543   0.115   0.685   4.378 -0.0562 -0.6173 -1.9177
  323UNL     H1 3544   0.294   0.891   4.454  4.1563  0.5030 -0.1720
  323UNL     C2 3545   0.204   0.720   4.329  1.1346 -0.6475  0.1791
  323UNL     C3 3546   0.296   0.819   4.374 -0.1663 -0.3264  0.3354
  323UNL     C4 3547   0.356   0.728   4.205  0.5428  0.1156  0.3235
  323UNL     C5 3548   0.429   0.705   4.074  0.1096  0.9372  0.4554
  323UNL     N6 3549   0.256   0.647   4.231 -0.0775  0.2397  0.1476
  323UNL     N7 3550   0.388   0.839   4.281 -0.0513  0.1533  0.4193
  323UNL     H8 3551   0.380   0.629   4.011  2.1579  0.1675 -0.2589
  323UNL     H9 3552   0.448   0.795   4.014 -0.9114 -0.1310 -1.5036
  323UNL    H10 3553   0.534   0.677   4.089 -0.1768  0.5598  1.8826
  324UNL     H0 3554   1.989   0.229   4.687 -0.3205  0.5710 -0.4668
  324UNL     H1 3555   1.803   0.051   4.574  2.4230  0.3735 -0.1749
  324UNL     C2 3556   1.882   0.227   4.700 -0.3429  0.7045 -0.6226
  324UNL     C3 3557   1.791   0.136   4.640 -0.2012  0.1210 -0.2668
  324UNL     C4 3558   1.698   0.267   4.776 -0.4742 -0.9410 -0.3464
  324UNL     C5 3559   1.587   0.333   4.846 -0.6398  0.2762 -0.2044
  324UNL     N6 3560   1.823   0.317   4.781  0.2562  1.0094 -0.0133
  324UNL     N7 3561   1.673   0.171   4.686 -0.0366  0.3707 -0.2831
  324UNL     H8 3562   1.541   0.266   4.919  0.2581  1.3880  1.4162
  324UNL     H9 3563   1.517   0.370   4.771  0.1599 -1.1206 -1.6708
  324UNL    H10 3564   1.620   0.414   4.913 -0.2264 -0.3787  0.3948
  325UNL     H0 3565   2.058   2.526   1.365 -0.0424  0.7169  0.1649
  325UNL     H1 3566   2.219   2.409   1.563  1.1039 -1.2364 -2.3619
  325UNL     C2 3567   2.035   2.443   1.430  0.3704  0.0548 -0.5354
  325UNL     C3 3568   2.119   2.385   1.529 -0.1377 -0.5938  0.6241
  325UNL     C4 3569   1.931   2.296   1.516 -0.0730  0.2340  0.3913
  325UNL     C5 3570   1.816   2.204   1.552 -0.1230  0.3064  0.8973
  325UNL     N6 3571   1.919   2.379   1.414  0.3452  0.2263  0.0294
  325UNL     N7 3572   2.043   2.293   1.589  0.3778  0.5503  0.0114
  325UNL     H8 3573   1.796   2.142   1.464  2.4819 -0.2397  0.6545
  325UNL     H9 3574   1.730   2.272   1.565 -1.1037 -0.8525  0.5824
  325UNL    H10 3575   1.834   2.140   1.639  1.6021 -1.6031 -0.7944
  326UNL     H0 3576   2.613   1.754   1.264 -0.9188 -0.0458  1.0762
  326UNL     H1 3577   2.670   1.539   1.088  0.3690  0.3300  0.8359
  326UNL     C2 3578   2.554   1.711   1.184 -0.3074  0.2708  0.4558
  326UNL     C3 3579   2.584   1.604   1.090 -0.0070 -0.1116 -0.4346
  326UNL     C4 3580   2.414   1.703   1.047 -0.0682 -0.0264  0.6555
  326UNL     C5 3581   2.287   1.748   0.974  0.5959 -0.1489  0.7231
  326UNL     N6 3582   2.442   1.772   1.157 -0.0125  0.4051 -0.3266
  326UNL     N7 3583   2.490   1.596   1.005  0.4393  0.2730 -0.8339
  326UNL     H8 3584   2.277   1.856   0.958 -1.4740 -0.6900 -1.8878
  326UNL     H9 3585   2.191   1.725   1.022  0.1484  1.2447  0.5169
  326UNL    H10 3586   2.290   1.696   0.877 -0.2406  0.5366  0.3263
  327UNL     H0 3587   1.954   2.334   0.988  0.7947 -0.1375  3.6211
  327UNL     H1 3588   1.898   2.508   0.774 -2.6333 -3.3041  1.2829
  327UNL     C2 3589   1.940   2.441   0.987 -0.6496 -0.2895 -0.0331
  327UNL     C3 3590   1.921   2.530   0.877  0.0281 -0.0028  0.0695
  327UNL     C4 3591   1.948   2.629   1.050 -0.4194  0.1874 -0.7055
  327UNL     C5 3592   1.959   2.743   1.148  0.3939 -0.3551  0.3095
  327UNL     N6 3593   1.943   2.507   1.099  0.0663 -0.2359 -0.4268
  327UNL     N7 3594   1.926   2.656   0.918  0.0407  0.0284 -0.9960
  327UNL     H8 3595   1.978   2.704   1.249  1.0476 -1.4005 -0.2072
  327UNL     H9 3596   1.865   2.798   1.155  0.7665  0.3054  0.0798
  327UNL    H10 3597   2.031   2.818   1.116  0.0162 -1.4649 -3.4272
  328UNL     H0 3598   1.951   2.976   0.619  0.5184  1.5804  0.1047
  328UNL     H1 3599   2.176   3.103   0.497  1.4176 -0.8132 -1.0972
  328UNL     C2 3600   2.054   2.943   0.614  0.0804  0.2571 -0.2049
  328UNL     C3 3601   2.165   3.011   0.552  0.3961  0.2685  0.5847
  328UNL     C4 3602   2.210   2.839   0.657 -0.1433 -0.3270  0.1574
  328UNL     C5 3603   2.299   2.734   0.717  0.8606 -0.2296 -0.2867
  328UNL     N6 3604   2.082   2.830   0.670 -0.0300 -0.5266 -0.2512
  328UNL     N7 3605   2.270   2.940   0.585  0.7990  0.1490 -0.4552
  328UNL     H8 3606   2.308   2.655   0.642 -1.4245 -0.2788 -0.5418
  328UNL     H9 3607   2.243   2.687   0.799 -1.5667  1.4427 -0.9239
  328UNL    H10 3608   2.393   2.771   0.759  1.3097 -0.4438 -1.0917
  329UNL     H0 3609   1.999   2.150   1.329  0.5532 -0.9519  0.7688
  329UNL     H1 3610   2.188   1.951   1.317 -0.6753 -0.9061 -1.4233
  329UNL     C2 3611   2.081   2.145   1.259  0.2761 -0.6064  0.4133
  329UNL     C3 3612   2.181   2.045   1.264  0.7652 -0.0109 -0.0440
  329UNL     C4 3613   2.222   2.197   1.132 -0.8978 -0.2649 -0.1873
  329UNL     C5 3614   2.304   2.287   1.038 -0.1666  0.4269 -0.0609
  329UNL     N6 3615   2.114   2.247   1.186 -0.1431  0.9873  0.4858
  329UNL     N7 3616   2.277   2.079   1.180  0.0427 -0.1208 -0.7073
  329UNL     H8 3617   2.311   2.242   0.938  1.8133  1.2212 -0.2819
  329UNL     H9 3618   2.407   2.300   1.071  0.0185 -0.1637 -0.3953
  329UNL    H10 3619   2.245   2.376   1.015 -1.2260 -0.4010 -0.6436
  330UNL     H0 3620   2.912   2.891   0.133 -3.2821 -1.3487 -0.5553
  330UNL     H1 3621   3.076   2.930   0.356  1.4438 -0.8723 -0.1541
  330UNL     C2 3622   2.954   2.817   0.199  0.4102  0.2680 -0.9503
  330UNL     C3 3623   3.049   2.839   0.304  0.0286 -0.1224 -0.7550
  330UNL     C4 3624   3.003   2.638   0.271 -0.4585  0.7413  0.2040
  330UNL     C5 3625   2.987   2.486   0.283  0.6169  0.0386 -1.2403
  330UNL     N6 3626   2.935   2.695   0.176  0.3539  0.5483  0.8250
  330UNL     N7 3627   3.076   2.718   0.358  0.7747  0.3828  0.2322
  330UNL     H8 3628   3.072   2.441   0.230  0.5374 -0.2833 -1.0984
  330UNL     H9 3629   2.894   2.448   0.238  0.5492 -0.4724 -0.6784
  330UNL    H10 3630   2.981   2.455   0.388  0.0869 -0.4317 -1.4025
  331UNL     H0 3631   2.335   3.284   0.436 -2.1862  1.2069  0.9757
  331UNL     H1 3632   2.434   3.548   0.491 -2.3092 -0.1438  2.1706
  331UNL     C2 3633   2.397   3.324   0.515  0.6329  0.4665 -0.8120
  331UNL     C3 3634   2.448   3.451   0.536 -0.0561 -0.6507  0.4489
  331UNL     C4 3635   2.503   3.315   0.683 -0.5468 -0.3191  0.2980
  331UNL     C5 3636   2.513   3.260   0.829 -0.0712  0.6332  0.8143
  331UNL     N6 3637   2.420   3.243   0.615 -0.2424 -0.0249  0.4615
  331UNL     N7 3638   2.519   3.449   0.650 -0.1054  0.0051  0.1919
  331UNL     H8 3639   2.418   3.258   0.885  0.5316  0.4929  1.8362
  331UNL     H9 3640   2.546   3.156   0.825  0.5071  0.8600 -0.8657
  331UNL    H10 3641   2.593   3.314   0.880  0.1343 -0.3362  1.5085
  332UNL     H0 3642   2.683   2.114   0.810 -0.5008 -0.8114  0.2128
  332UNL     H1 3643   2.527   1.949   0.991  0.8580 -1.1959  0.5268
  332UNL     C2 3644   2.680   2.108   0.918  0.0941 -0.3614  0.2567
  332UNL     C3 3645   2.603   2.025   1.003 -0.9571  0.7178  0.2029
  332UNL     C4 3646   2.709   2.171   1.105  0.1375 -0.3979 -0.1075
  332UNL     C5 3647   2.780   2.246   1.214 -0.5942  0.5935 -0.4491
  332UNL     N6 3648   2.755   2.195   0.982  0.5058  0.4723 -0.6533
  332UNL     N7 3649   2.626   2.064   1.125 -0.6509 -0.1148 -0.2020
  332UNL     H8 3650   2.828   2.335   1.172 -1.7254  0.7786 -1.3961
  332UNL     H9 3651   2.843   2.184   1.279 -0.1327  0.9266 -0.5812
  332UNL    H10 3652   2.701   2.286   1.279 -0.1923  0.1916  0.2935
  333UNL     H0 3653   2.915   3.032   0.590  0.4036  2.5350 -2.7586
  333UNL     H1 3654   2.663   3.114   0.661 -0.4608 -1.2611  2.9922
  333UNL     C2 3655   2.823   2.979   0.570  0.5033  1.0593  0.4361
  333UNL     C3 3656   2.693   3.022   0.613  0.0412  0.4186 -0.0520
  333UNL     C4 3657   2.695   2.841   0.522  0.3694 -0.2409  0.3686
  333UNL     C5 3658   2.648   2.716   0.453  0.0466 -0.4674 -0.1521
  333UNL     N6 3659   2.823   2.864   0.520 -0.2761  0.7916 -0.6586
  333UNL     N7 3660   2.606   2.926   0.588 -0.3347  0.2721 -0.5874
  333UNL     H8 3661   2.662   2.641   0.531 -1.6275 -0.2451  0.3848
  333UNL     H9 3662   2.713   2.682   0.372 -0.2998 -0.6512 -0.3549
  333UNL    H10 3663   2.541   2.722   0.431  0.1755  1.3235 -0.3483
  334UNL     H0 3664   3.126   2.316   0.746  0.3072 -0.2067 -0.0515
  334UNL     H1 3665   3.153   2.563   0.594 -0.4786 -0.2228 -1.8533
  334UNL     C2 3666   3.055   2.391   0.713  0.6680  0.3795  0.5142
  334UNL     C3 3667   3.068   2.512   0.637  0.4164 -0.1188  0.1068
  334UNL     C4 3668   2.880   2.480   0.711  0.2866 -0.9489  0.9174
  334UNL     C5 3669   2.742   2.509   0.768  0.0687 -0.0219 -0.5132
  334UNL     N6 3670   2.933   2.366   0.753  0.7209 -0.1604 -0.1124
  334UNL     N7 3671   2.950   2.570   0.637  0.9212 -0.9078  0.0065
  334UNL     H8 3672   2.714   2.615   0.780 -0.9923 -0.4021  0.4134
  334UNL     H9 3673   2.736   2.475   0.872  0.7329  1.8853  0.1759
  334UNL    H10 3674   2.658   2.464   0.715 -1.1775  1.0505  0.5188
  335UNL     H0 3675   1.529   2.598   0.786  1.0189 -1.0946 -1.4556
  335UNL     H1 3676   1.662   2.825   0.880  1.7029 -0.1588 -0.3656
  335UNL     C2 3677   1.590   2.664   0.726  0.5757  0.5024 -0.1630
  335UNL     C3 3678   1.652   2.782   0.781  0.2917 -0.1129 -0.2560
  335UNL     C4 3679   1.714   2.732   0.579  0.3598  0.1302  0.1516
  335UNL     C5 3680   1.810   2.725   0.462 -0.1941 -0.1735  0.4639
  335UNL     N6 3681   1.628   2.644   0.605 -0.6428  0.0922  0.0674
  335UNL     N7 3682   1.737   2.819   0.686 -0.0259 -0.0324  0.3277
  335UNL     H8 3683   1.914   2.712   0.493  0.7020 -0.6478 -2.6288
  335UNL     H9 3684   1.780   2.641   0.398  0.1245  0.4830 -0.5541
  335UNL    H10 3685   1.798   2.813   0.397 -3.1845 -1.4261 -0.7717
  336UNL     H0 3686   3.176   2.599   1.094 -1.6648  0.1709  0.2002
  336UNL     H1 3687   2.948   2.451   1.014  0.3701  2.2908 -0.4860
  336UNL     C2 3688   3.158   2.493   1.081 -0.5643  0.0497 -0.3976
  336UNL     C3 3689   3.045   2.415   1.044 -0.5022  0.3216  0.0405
  336UNL     C4 3690   3.205   2.296   1.089  0.5786  0.1385  1.3133
  336UNL     C5 3691   3.298   2.175   1.113 -0.1140 -0.0954 -0.3155
  336UNL     N6 3692   3.254   2.411   1.114 -0.1127 -0.6861  0.3975
  336UNL     N7 3693   3.077   2.286   1.037  0.2643  0.0105 -0.1579
  336UNL     H8 3694   3.317   2.158   1.220 -0.7644  1.1727  0.0024
  336UNL     H9 3695   3.397   2.202   1.075 -0.6126  0.3850 -1.2690
  336UNL    H10 3696   3.263   2.081   1.069 -4.9430  1.8076 -0.8680
  337UNL     H0 3697   0.858   2.782   2.594  0.2007 -2.3831  1.8559
  337UNL     H1 3698   0.779   2.858   2.855  0.2477  1.1680  0.3883
  337UNL     C2 3699   0.903   2.851   2.664  0.5261 -0.4945 -0.1557
  337UNL     C3 3700   0.862   2.891   2.795  0.7790 -0.1145  0.4083
  337UNL     C4 3701   1.043   2.968   2.750  0.3393  0.8674 -0.3439
  337UNL     C5 3702   1.166   3.057   2.757  0.0273 -0.3841 -0.4056
  337UNL     N6 3703   1.018   2.911   2.630 -0.4924  0.2376 -0.8134
  337UNL     N7 3704   0.943   2.971   2.847  0.3229  0.4269 -0.5805
  337UNL     H8 3705   1.170   3.109   2.853 -1.2296 -2.3520  0.7531
  337UNL     H9 3706   1.158   3.132   2.678  0.3859  2.2488  1.9662
  337UNL    H10 3707   1.262   3.004   2.753  1.4880  2.2646 -0.9818
  338UNL     H0 3708   1.667   2.400   2.437  1.6259  3.1298 -0.8587
  338UNL     H1 3709   1.757   2.241   2.216 -0.9599 -0.7430  0.3349
  338UNL     C2 3710   1.613   2.369   2.349  0.4001 -0.2104  0.9699
  338UNL     C3 3711   1.666   2.295   2.240 -0.5487 -0.0424  0.3374
  338UNL     C4 3712   1.474   2.362   2.212  0.5315 -0.7003  0.4906
  338UNL     C5 3713   1.338   2.384   2.147 -0.0194  0.2233 -0.4463
  338UNL     N6 3714   1.494   2.421   2.327  0.0543  1.0145 -0.8873
  338UNL     N7 3715   1.570   2.275   2.156  0.0943 -0.4662 -0.4234
  338UNL     H8 3716   1.308   2.303   2.080 -1.3952  0.0584  0.3328
  338UNL     H9 3717   1.348   2.473   2.084  3.4711 -0.0693 -0.3917
  338UNL    H10 3718   1.252   2.391   2.216  1.3590 -0.3574  1.3801
  339UNL     H0 3719   1.088   3.073   2.210  1.1435  1.1836 -0.3115
  339UNL     H1 3720   0.986   3.294   2.099  0.8443  0.5135 -0.3874
  339UNL     C2 3721   1.045   3.155   2.266 -0.7559  0.0728 -0.1384
  339UNL     C3 3722   1.002   3.271   2.203 -0.9614  0.2716 -0.1611
  339UNL     C4 3723   0.976   3.269   2.409 -0.7172  0.4508  0.3163
  339UNL     C5 3724   0.935   3.314   2.542  0.0671  0.2942  0.5934
  339UNL     N6 3725   1.030   3.147   2.398 -0.0538 -0.2275  0.0672
  339UNL     N7 3726   0.959   3.348   2.299  0.2001  0.1293  0.3479
  339UNL     H8 3727   1.000   3.391   2.587  0.8261 -1.1721  2.0583
  339UNL     H9 3728   0.937   3.223   2.604 -1.4365 -1.3224 -1.6742
  339UNL    H10 3729   0.832   3.353   2.536 -0.1437 -0.3262  0.2166
  340UNL     H0 3730   0.958   3.698   2.036  0.8395  1.1371  0.2484
  340UNL     H1 3731   1.104   3.778   1.824 -2.2093  0.5884  1.5712
  340UNL     C2 3732   1.047   3.652   1.997 -0.1622  0.3506 -1.1397
  340UNL     C3 3733   1.120   3.694   1.890  0.5645 -0.6487 -0.5565
  340UNL     C4 3734   1.185   3.519   1.974 -0.4742 -0.6051  0.7757
  340UNL     C5 3735   1.272   3.400   1.990  0.0433  0.0479  0.3231
  340UNL     N6 3736   1.083   3.541   2.058  0.2424 -0.4408 -0.3265
  340UNL     N7 3737   1.205   3.597   1.861 -0.3822 -0.4475 -0.0658
  340UNL     H8 3738   1.295   3.360   1.890 -1.6289  1.8247 -0.8334
  340UNL     H9 3739   1.222   3.325   2.052  0.9560 -0.5957  0.2894
  340UNL    H10 3740   1.367   3.439   2.029  0.2770  0.1709 -0.3519
  341UNL     H0 3741   1.049   2.706   2.448  0.2400  0.8992 -0.1638
  341UNL     H1 3742   1.260   2.530   2.377  2.5877 -0.4242 -0.9191
  341UNL     C2 3743   1.139   2.727   2.391 -0.4562  0.6961 -1.3591
  341UNL     C3 3744   1.244   2.635   2.360  0.7032 -0.6687 -0.8316
  341UNL     C4 3745   1.274   2.826   2.299  0.0947 -0.4062 -0.2548
  341UNL     C5 3746   1.352   2.951   2.271 -0.0255  0.2084 -0.0069
  341UNL     N6 3747   1.157   2.847   2.348  0.6810  0.6925  1.3080
  341UNL     N7 3748   1.336   2.706   2.307  0.3098  0.3976  0.1766
  341UNL     H8 3749   1.304   3.049   2.281  0.9081  0.6650  0.0762
  341UNL     H9 3750   1.383   2.934   2.167 -2.1657 -1.6486 -0.3750
  341UNL    H10 3751   1.443   2.954   2.332 -0.6832  1.7088  0.9458
  342UNL     H0 3752   1.845   3.186   1.206 -1.9339 -0.3925  1.1409
  342UNL     H1 3753   1.821   3.154   1.466 -2.0428  0.8836 -1.1082
  342UNL     C2 3754   1.871   3.264   1.276  0.0388  0.3222 -0.3358
  342UNL     C3 3755   1.855   3.244   1.416 -0.1753  0.7795 -0.0830
  342UNL     C4 3756   1.922   3.432   1.360 -0.0558  0.2540  0.5316
  342UNL     C5 3757   1.941   3.581   1.369 -0.0540  0.0636  0.1502
  342UNL     N6 3758   1.914   3.384   1.238 -0.5515  0.3880 -0.4270
  342UNL     N7 3759   1.884   3.354   1.475 -0.1306  0.7568 -0.3060
  342UNL     H8 3760   2.009   3.617   1.291  0.2821  0.0004  0.4123
  342UNL     H9 3761   1.980   3.617   1.465  0.9617 -1.6883  0.4252
  342UNL    H10 3762   1.848   3.637   1.352  1.5861  2.2942 -1.7605
  343UNL     H0 3763   1.335   3.933   1.749 -0.4828  1.1319 -0.0399
  343UNL     H1 3764   1.205   4.073   1.954 -2.2822 -2.3410  0.2098
  343UNL     C2 3765   1.351   3.923   1.855 -0.0070 -0.5661 -0.2555
  343UNL     C3 3766   1.283   3.999   1.957 -0.5828 -0.5821  0.3327
  343UNL     C4 3767   1.424   3.861   2.033  0.5003  0.1556  0.3312
  343UNL     C5 3768   1.483   3.760   2.131  0.8090  0.5853 -0.0427
  343UNL     N6 3769   1.440   3.844   1.904 -0.3838  0.2401  0.2227
  343UNL     N7 3770   1.331   3.958   2.071 -0.7371 -0.0909  0.3900
  343UNL     H8 3771   1.525   3.673   2.079  0.2898  0.2892  0.0276
  343UNL     H9 3772   1.551   3.810   2.201  0.8060  1.4294 -0.6321
  343UNL    H10 3773   1.401   3.716   2.189  0.3685 -1.1292 -1.9409
  344UNL     H0 3774   1.758   2.743   1.993 -0.2636 -2.3111  0.1009
  344UNL     H1 3775   1.546   2.653   2.156  0.0785 -0.8114  0.0230
  344UNL     C2 3776   1.754   2.742   2.101  0.0546  1.0084  0.2174
  344UNL     C3 3777   1.646   2.687   2.177 -0.1070  0.3035 -0.8141
  344UNL     C4 3778   1.800   2.761   2.292  0.1313 -0.0882  0.2405
  344UNL     C5 3779   1.873   2.805   2.421  0.2189  0.3621 -0.1616
  344UNL     N6 3780   1.855   2.777   2.176  0.3567 -0.6334  0.4839
  344UNL     N7 3781   1.677   2.702   2.304 -0.1068 -0.0517  0.4814
  344UNL     H8 3782   1.977   2.772   2.419  0.0985 -0.0473  0.3146
  344UNL     H9 3783   1.838   2.751   2.509 -2.7262  2.2266 -0.1156
  344UNL    H10 3784   1.847   2.910   2.437 -0.7050 -0.0223  0.9414
  345UNL     H0 3785   1.627   3.305   1.603 -1.1637  1.1136 -1.5553
  345UNL     H1 3786   1.394   3.444   1.665 -0.3594 -0.4034 -0.2041
  345UNL     C2 3787   1.611   3.384   1.675  0.5378  0.3380 -0.3016
  345UNL     C3 3788   1.494   3.455   1.705 -0.1596 -0.3065 -0.7287
  345UNL     C4 3789   1.663   3.541   1.787 -0.5357  1.0619 -0.5108
  345UNL     C5 3790   1.741   3.640   1.862 -0.0513 -0.0238  0.0317
  345UNL     N6 3791   1.725   3.434   1.729  0.1692 -0.6513  0.7600
  345UNL     N7 3792   1.528   3.550   1.787 -0.4753  0.2506  0.5231
  345UNL     H8 3793   1.808   3.595   1.936 -1.1733 -0.3519  0.8397
  345UNL     H9 3794   1.677   3.709   1.919 -0.1040 -0.4678  0.5098
  345UNL    H10 3795   1.805   3.705   1.800  2.2241 -0.5473  1.7622
  346UNL     H0 3796   2.116   2.975   1.868  0.6541  0.6724  0.1755
  346UNL     H1 3797   2.034   3.108   1.641 -0.4128  2.4447 -0.4197
  346UNL     C2 3798   2.024   3.031   1.859  0.2034 -0.1710 -0.4270
  346UNL     C3 3799   1.988   3.099   1.738  0.1384  0.2321 -0.3214
  346UNL     C4 3800   1.830   3.065   1.874 -0.1825  0.1261 -0.3714
  346UNL     C5 3801   1.695   3.068   1.939  0.5797 -0.5240  0.0384
  346UNL     N6 3802   1.927   3.012   1.943 -0.2619 -0.0557  0.5893
  346UNL     N7 3803   1.856   3.117   1.746 -0.2181 -0.2746 -0.4859
  346UNL     H8 3804   1.626   2.983   1.928  0.2646  0.0274 -2.6636
  346UNL     H9 3805   1.643   3.161   1.912 -1.9866 -1.8214  0.4032
  346UNL    H10 3806   1.714   3.080   2.046  1.6313  1.7709 -0.3839
  347UNL     H0 3807   0.478   3.353   2.144 -0.0089  0.8875 -1.3380
  347UNL     H1 3808   0.674   3.467   2.296 -2.8407 -0.9144  0.3170
  347UNL     C2 3809   0.547   3.430   2.114  1.0321  0.5312  0.0947
  347UNL     C3 3810   0.654   3.480   2.190  0.4334  0.4142 -0.1979
  347UNL     C4 3811   0.692   3.492   1.994  0.3410  0.6124  0.5236
  347UNL     C5 3812   0.759   3.534   1.863  0.0734 -0.7372 -0.2493
  347UNL     N6 3813   0.568   3.447   1.984 -0.1141 -0.1166 -0.4236
  347UNL     N7 3814   0.751   3.524   2.110 -0.1727  0.2884 -0.3044
  347UNL     H8 3815   0.839   3.469   1.824 -0.2723 -2.1235  1.2948
  347UNL     H9 3816   0.682   3.553   1.788 -1.5681  1.3117  1.8735
  347UNL    H10 3817   0.807   3.630   1.885 -0.4910 -1.1897  3.3374
  348UNL     H0 3818   2.160   3.182   2.423 -0.3263 -0.7661  1.9749
  348UNL     H1 3819   1.994   3.108   2.204 -0.3708 -1.8887  0.2492
  348UNL     C2 3820   2.172   3.103   2.350  0.9993  0.8531  0.4095
  348UNL     C3 3821   2.088   3.068   2.239  0.2646 -0.3091  0.3661
  348UNL     C4 3822   2.251   2.942   2.262 -0.4556 -0.2496 -0.0970
  348UNL     C5 3823   2.352   2.846   2.213 -0.2218  0.5834 -0.1994
  348UNL     N6 3824   2.284   3.025   2.361  0.3826  0.1033 -0.3193
  348UNL     N7 3825   2.138   2.957   2.185 -0.4930 -0.4901 -0.0948
  348UNL     H8 3826   2.455   2.885   2.205 -0.5823  1.7008  0.5246
  348UNL     H9 3827   2.319   2.789   2.125 -2.7889 -0.4708  1.4005
  348UNL    H10 3828   2.342   2.767   2.289 -0.7033  1.0509  0.2243
  349UNL     H0 3829   0.766   2.404   4.017 -0.7192  2.7637 -1.9653
  349UNL     H1 3830   0.638   2.580   4.174  2.5898 -0.8397  0.2507
  349UNL     C2 3831   0.667   2.392   4.057  0.4072 -0.0840  0.1323
  349UNL     C3 3832   0.598   2.485   4.141  0.5574  0.2208 -0.4511
  349UNL     C4 3833   0.489   2.311   4.113 -0.4330  0.4841 -0.2350
  349UNL     C5 3834   0.388   2.202   4.139 -0.2109 -0.1559  0.2233
  349UNL     N6 3835   0.590   2.289   4.027 -0.3967  0.2626 -0.2564
  349UNL     N7 3836   0.484   2.425   4.184 -0.6132  0.2274  0.4260
  349UNL     H8 3837   0.430   2.120   4.199 -0.5633 -0.1635  0.4613
  349UNL     H9 3838   0.360   2.161   4.042  0.7563  0.7614 -0.4522
  349UNL    H10 3839   0.296   2.245   4.181  0.7353  2.5213 -0.3017
  350UNL     H0 3840   0.989   1.898   3.490  1.0810 -0.0814 -1.5982
  350UNL     H1 3841   1.006   1.626   3.404 -0.2799  1.3827 -1.2420
  350UNL     C2 3842   1.050   1.814   3.523 -0.2469 -0.4833 -0.1128
  350UNL     C3 3843   1.062   1.680   3.480 -0.0993  0.0572 -0.4188
  350UNL     C4 3844   1.205   1.719   3.626 -0.0059  0.3078  0.3720
  350UNL     C5 3845   1.312   1.709   3.731 -0.0279  0.3376 -0.9037
  350UNL     N6 3846   1.149   1.837   3.608  0.6399  0.2775 -0.3795
  350UNL     N7 3847   1.147   1.617   3.553  0.9166 -0.2124  0.3247
  350UNL     H8 3848   1.397   1.769   3.696  1.1568  0.3204  1.7903
  350UNL     H9 3849   1.358   1.610   3.734  1.8179  1.1950  2.5803
  350UNL    H10 3850   1.277   1.742   3.830 -1.4520  0.1056 -1.3187
  351UNL     H0 3851   0.698   2.382   3.608  1.4272  0.9025  1.1266
  351UNL     H1 3852   0.593   2.549   3.405  0.9074  1.2127 -0.1885
  351UNL     C2 3853   0.630   2.466   3.615 -0.4317 -0.5440  0.6412
  351UNL     C3 3854   0.583   2.557   3.512  0.4903  0.2635 -0.1500
  351UNL     C4 3855   0.515   2.598   3.706 -0.1754 -0.1479  0.1989
  351UNL     C5 3856   0.428   2.655   3.812  0.8535  0.3818 -0.3812
  351UNL     N6 3857   0.596   2.505   3.735 -0.4426 -0.2321 -0.0009
  351UNL     N7 3858   0.505   2.643   3.572 -0.6013 -0.4377 -0.7600
  351UNL     H8 3859   0.324   2.678   3.784 -0.5542 -0.6118  3.7524
  351UNL     H9 3860   0.471   2.749   3.848  0.8292  0.0667  0.4696
  351UNL    H10 3861   0.407   2.578   3.887  2.9897 -0.9813 -1.1398
  352UNL     H0 3862   0.537   2.979   3.247 -0.2981 -0.0957  1.3972
  352UNL     H1 3863   0.709   2.995   3.034 -1.6837 -1.9343 -1.2596
  352UNL     C2 3864   0.631   2.926   3.238 -0.1121  0.4530 -0.0386
  352UNL     C3 3865   0.714   2.930   3.120 -0.7215  0.4794  0.5534
  352UNL     C4 3866   0.762   2.777   3.255  0.0315 -0.3062 -1.2095
  352UNL     C5 3867   0.845   2.670   3.327  0.4353  0.2550  0.3253
  352UNL     N6 3868   0.662   2.835   3.332 -0.5441 -0.2716 -0.1184
  352UNL     N7 3869   0.804   2.829   3.138  0.0238 -0.0389 -0.2327
  352UNL     H8 3870   0.953   2.687   3.317  0.3708  0.3047 -0.3646
  352UNL     H9 3871   0.816   2.576   3.279 -1.6241  0.4301  1.1755
  352UNL    H10 3872   0.815   2.664   3.432 -3.0035  1.9979 -0.5058
  353UNL     H0 3873   0.753   2.085   3.905  0.9500  0.8350  1.4303
  353UNL     H1 3874   0.856   1.933   3.704 -1.7356 -0.1138 -0.5514
  353UNL     C2 3875   0.813   2.120   3.823  0.4954 -0.6397  0.4434
  353UNL     C3 3876   0.861   2.040   3.723 -0.0129 -0.2755  0.0106
  353UNL     C4 3877   0.925   2.238   3.707  0.4577 -0.3926 -0.6873
  353UNL     C5 3878   1.000   2.368   3.665 -0.6932 -0.6364  0.0681
  353UNL     N6 3879   0.824   2.253   3.799  0.1436  0.0795  0.3403
  353UNL     N7 3880   0.949   2.117   3.652  0.1314  0.0681 -0.2912
  353UNL     H8 3881   0.929   2.448   3.640  0.8196  0.8816  0.5317
  353UNL     H9 3882   1.061   2.356   3.575 -0.0856  0.5444  0.3135
  353UNL    H10 3883   1.060   2.405   3.749 -0.9326 -0.3464  0.1105
  354UNL     H0 3884   1.438   2.836   2.536  1.0289  1.8926  0.9529
  354UNL     H1 3885   1.517   2.916   2.783 -1.8058  0.7530  0.6947
  354UNL     C2 3886   1.480   2.771   2.612 -0.3029  0.2399  0.3190
  354UNL     C3 3887   1.517   2.816   2.742 -0.4336  1.0569 -0.0707
  354UNL     C4 3888   1.548   2.619   2.710 -0.0463  0.6027  0.0556
  354UNL     C5 3889   1.575   2.472   2.754  0.0480 -0.8338  0.1662
  354UNL     N6 3890   1.483   2.641   2.598  0.4055 -0.0554  0.0880
  354UNL     N7 3891   1.557   2.709   2.812 -0.4112  0.0737 -0.7180
  354UNL     H8 3892   1.662   2.458   2.820  0.6635  0.6424 -0.3173
  354UNL     H9 3893   1.589   2.409   2.664  1.6132  2.0344 -1.6806
  354UNL    H10 3894   1.488   2.429   2.804  1.0663 -3.1246  0.0436
  355UNL     H0 3895   0.883   3.231   3.010  2.8721 -0.3216 -0.7072
  355UNL     H1 3896   0.717   3.358   3.190 -1.6906 -1.5392 -2.5661
  355UNL     C2 3897   0.881   3.218   3.117  0.3223  0.5723 -0.6168
  355UNL     C3 3898   0.799   3.289   3.201 -0.7382 -0.0808  0.1094
  355UNL     C4 3899   0.920   3.155   3.308 -0.4671  0.2508  0.1754
  355UNL     C5 3900   0.984   3.087   3.428 -0.0770 -0.1723 -0.7529
  355UNL     N6 3901   0.960   3.134   3.182  0.2851 -0.8052 -0.1363
  355UNL     N7 3902   0.823   3.247   3.326 -0.4906 -0.3901  0.0483
  355UNL     H8 3903   0.958   3.140   3.521 -0.2888 -0.7610 -0.4726
  355UNL     H9 3904   0.945   2.986   3.444 -1.2052  0.6163  1.7258
  355UNL    H10 3905   1.092   3.103   3.419 -0.1866 -0.2698 -2.3568
  356UNL     H0 3906   1.359   2.157   3.316 -1.7787 -0.6840  0.4747
  356UNL     H1 3907   1.143   2.127   3.485 -0.6297  0.4260 -1.2108
  356UNL     C2 3908   1.363   2.145   3.424 -0.8999  0.4546  0.5802
  356UNL     C3 3909   1.248   2.149   3.505 -0.6818  0.2065 -0.7023
  356UNL     C4 3910   1.426   2.141   3.608 -0.3569 -0.1238  0.3569
  356UNL     C5 3911   1.525   2.108   3.712 -0.5264  0.9369 -0.5894
  356UNL     N6 3912   1.475   2.159   3.489 -0.1853  0.0183 -0.1657
  356UNL     N7 3913   1.288   2.131   3.630  0.0512  0.3191  0.1157
  356UNL     H8 3914   1.608   2.179   3.703  0.1914  0.5516  2.5227
  356UNL     H9 3915   1.554   2.003   3.700 -1.0423  0.7977 -0.6382
  356UNL    H10 3916   1.486   2.114   3.814 -0.5065  0.4176 -0.5478
  357UNL     H0 3917   1.280   2.623   2.959  3.0393 -0.0521  0.5742
  357UNL     H1 3918   1.031   2.677   3.063 -0.2392 -0.1498 -1.4141
  357UNL     C2 3919   1.249   2.713   3.011  0.4438 -0.2637 -0.5462
  357UNL     C3 3920   1.119   2.740   3.063  0.2250 -0.7776 -0.4822
  357UNL     C4 3921   1.261   2.897   3.077  0.6196  1.2039 -0.4241
  357UNL     C5 3922   1.314   3.018   3.135  0.9056 -0.0313  0.1207
  357UNL     N6 3923   1.339   2.809   3.028 -0.2126  0.2427  0.3534
  357UNL     N7 3924   1.127   2.863   3.093 -0.1652  0.3611  0.3158
  357UNL     H8 3925   1.424   3.017   3.128  0.8300 -0.5708 -1.2314
  357UNL     H9 3926   1.275   3.040   3.235  0.3867 -2.0290  0.3630
  357UNL    H10 3927   1.277   3.095   3.066 -1.4142 -1.7745 -0.6082
  358UNL     H0 3928   1.715   2.279   3.099 -0.9870 -1.3580  0.0020
  358UNL     H1 3929   1.743   2.553   3.041  2.8946 -3.6737  2.0271
  358UNL     C2 3930   1.644   2.360   3.114  0.5276  0.0473 -0.2358
  358UNL     C3 3931   1.661   2.498   3.086 -0.1332 -0.3767  0.8015
  358UNL     C4 3932   1.489   2.456   3.191 -0.3320  0.1274  0.3593
  358UNL     C5 3933   1.376   2.481   3.285 -0.1010  0.1152  0.2876
  358UNL     N6 3934   1.526   2.332   3.171 -0.4024  0.5884 -0.8441
  358UNL     N7 3935   1.557   2.560   3.132 -0.1430  0.3049 -0.1820
  358UNL     H8 3936   1.277   2.471   3.239 -0.4037  1.0290  0.7302
  358UNL     H9 3937   1.383   2.588   3.310  1.1711  0.2112 -0.4479
  358UNL    H10 3938   1.382   2.423   3.378  1.3217  0.3830  0.3744
  359UNL     H0 3939   0.171   2.731   3.054  0.4999 -0.4139  0.6402
  359UNL     H1 3940   0.377   2.864   3.156 -0.8932  0.9229  0.5734
  359UNL     C2 3941   0.198   2.733   3.159  0.3399  0.0267  0.6770
  359UNL     C3 3942   0.312   2.792   3.203 -0.1569  0.3145  0.6594
  359UNL     C4 3943   0.215   2.685   3.345  0.6829  0.0962 -0.3210
  359UNL     C5 3944   0.178   2.657   3.484 -0.2237  0.4117 -0.7767
  359UNL     N6 3945   0.140   2.652   3.245 -0.0987 -0.4067  0.2135
  359UNL     N7 3946   0.323   2.768   3.330  0.8217  0.4075 -0.1470
  359UNL     H8 3947   0.179   2.742   3.553 -1.9540 -0.1146 -0.0600
  359UNL     H9 3948   0.071   2.634   3.485  0.1750 -1.5348 -0.8661
  359UNL    H10 3949   0.249   2.583   3.525 -0.4806 -0.4563 -1.8795
  360UNL     H0 3950   1.752   2.474   3.686  0.6099  0.1105  0.2626
  360UNL     H1 3951   1.633   2.460   3.435 -0.4461 -0.7310  1.3608
  360UNL     C2 3952   1.775   2.407   3.604  0.0937 -0.1299  0.3161
  360UNL     C3 3953   1.713   2.400   3.477 -0.0468 -0.7848  0.5508
  360UNL     C4 3954   1.862   2.266   3.493 -0.2281 -0.3991 -0.3762
  360UNL     C5 3955   1.979   2.176   3.446  0.0447 -0.1441  0.4935
  360UNL     N6 3956   1.869   2.309   3.616  0.5523 -0.0536  0.6851
  360UNL     N7 3957   1.769   2.307   3.407 -0.4585  0.2003 -0.3063
  360UNL     H8 3958   2.067   2.240   3.461 -0.7522  0.9335  0.6983
  360UNL     H9 3959   1.966   2.143   3.343  0.7608  1.2797 -0.0672
  360UNL    H10 3960   1.991   2.088   3.511 -0.9870  0.5847  1.7138
  361UNL     H0 3961   2.088   4.518   0.237  0.5168  1.7670  0.6314
  361UNL     H1 3962   2.007   4.639   0.474 -0.8711  0.1286  0.8698
  361UNL     C2 3963   1.996   4.501   0.291  0.4630  0.0663  0.0315
  361UNL     C3 3964   1.960   4.567   0.408  1.0647  0.0846 -0.4993
  361UNL     C4 3965   1.817   4.428   0.343  0.2260  0.5737  0.3645
  361UNL     C5 3966   1.696   4.333   0.339  0.0017  0.4473  0.7231
  361UNL     N6 3967   1.918   4.400   0.264 -0.4563  0.2213 -0.1597
  361UNL     N7 3968   1.840   4.516   0.444 -0.2686 -0.2772 -0.6100
  361UNL     H8 3969   1.648   4.322   0.436  1.2671 -1.2417  1.1894
  361UNL     H9 3970   1.722   4.237   0.294  0.4137  0.8485  0.0800
  361UNL    H10 3971   1.617   4.372   0.273 -1.0337  1.7700  2.6794
  362UNL     H0 3972   0.679   1.115   4.794  0.9333  0.7350 -1.0508
  362UNL     H1 3973   0.669   0.884   4.627 -0.3050  0.1079  0.8447
  362UNL     C2 3974   0.626   1.102   4.700 -0.3022  0.0574 -0.2670
  362UNL     C3 3975   0.624   0.983   4.625 -0.0938  0.1864 -0.9857
  362UNL     C4 3976   0.503   1.139   4.545 -0.3642  0.0262  0.4702
  362UNL     C5 3977   0.407   1.209   4.458  0.2007  0.3516 -0.1121
  362UNL     N6 3978   0.535   1.193   4.660 -1.2154  0.2255  0.5266
  362UNL     N7 3979   0.558   1.014   4.517  0.4210 -0.8584  0.0104
  362UNL     H8 3980   0.469   1.268   4.389 -1.6104  1.1182 -1.1360
  362UNL     H9 3981   0.337   1.271   4.515 -0.5031 -0.3836 -0.1720
  362UNL    H10 3982   0.351   1.142   4.391 -0.7484 -0.0719  1.0865
  363UNL     H0 3983   0.100   1.756   4.650 -0.6546 -0.1787  0.5082
  363UNL     H1 3984   0.087   2.020   4.543  1.5430 -0.4260 -0.7335
  363UNL     C2 3985   0.056   1.843   4.696 -0.0278  0.4718 -0.0997
  363UNL     C3 3986   0.056   1.977   4.637  0.4029  1.2225 -0.3394
  363UNL     C4 3987  -0.013   1.972   4.832  0.4807 -0.4195 -0.3245
  363UNL     C5 3988  -0.070   2.018   4.966 -0.3274 -0.5251 -0.4122
  363UNL     N6 3989   0.018   1.843   4.821  0.0308  0.6693  0.4109
  363UNL     N7 3990   0.006   2.057   4.729 -0.4293 -0.3408 -0.1571
  363UNL     H8 3991   0.012   2.021   5.039 -1.1980 -0.1705  0.5737
  363UNL     H9 3992  -0.149   1.952   5.005  0.4614 -1.4495 -0.3676
  363UNL    H10 3993  -0.112   2.119   4.969  1.9712  0.4728 -0.4705
  364UNL     H0 3994   0.071   2.383   4.414 -1.0023  1.9618  1.0096
  364UNL     H1 3995   0.296   2.522   4.372  0.2071  1.1298  0.9090
  364UNL     C2 3996   0.157   2.380   4.479 -0.3688  0.0223  0.1050
  364UNL     C3 3997   0.275   2.451   4.450 -0.0403 -0.2517 -0.3812
  364UNL     C4 3998   0.295   2.307   4.598 -0.1436 -0.4697  0.0912
  364UNL     C5 3999   0.358   2.197   4.680 -0.4852  0.3393  0.2040
  364UNL     N6 4000   0.168   2.288   4.570  0.6470  0.3977 -0.2380
  364UNL     N7 4001   0.369   2.390   4.515 -0.4101 -0.0563  0.6036
  364UNL     H8 4002   0.373   2.104   4.623  2.1655 -0.3186  1.8872
  364UNL     H9 4003   0.307   2.159   4.770  0.2053  2.2959  1.4443
  364UNL    H10 4004   0.457   2.229   4.713 -0.7360  0.7970  0.5196
  365UNL     H0 4005   2.052   4.189   0.153 -0.0068 -0.1683 -0.7821
  365UNL     H1 4006   2.231   4.024   0.019  1.4713  0.1006 -2.7363
  365UNL     C2 4007   2.132   4.214   0.085  0.2209 -0.3502 -0.5811
  365UNL     C3 4008   2.219   4.131   0.014  0.4378  0.1783  0.5803
  365UNL     C4 4009   2.265   4.333  -0.016 -0.6098 -0.2102  0.4214
  365UNL     C5 4010   2.340   4.458  -0.051  0.1707 -0.3239 -0.4940
  365UNL     N6 4011   2.153   4.341   0.053 -0.4848  0.0553  0.0857
  365UNL     N7 4012   2.307   4.208  -0.052  0.0484 -0.5888 -0.1272
  365UNL     H8 4013   2.319   4.479  -0.157 -2.1886  0.3054  0.0567
  365UNL     H9 4014   2.445   4.442  -0.025 -0.5191 -1.0364  1.9432
  365UNL    H10 4015   2.299   4.549  -0.005  0.5151  0.4909 -1.7454
  366UNL     H0 4016   1.213   2.188   3.868  0.8538  0.4601  0.7901
  366UNL     H1 4017   1.060   2.248   4.098 -1.9714 -1.9011  2.6196
  366UNL     C2 4018   1.152   2.121   3.927  0.3378  0.5317  0.3388
  366UNL     C3 4019   1.078   2.154   4.047  0.2468 -0.2901  0.2781
  366UNL     C4 4020   1.084   1.947   4.006 -1.0381 -0.6451 -0.4854
  366UNL     C5 4021   1.043   1.797   4.019  0.4271 -0.1306  0.0538
  366UNL     N6 4022   1.157   1.989   3.903  0.0492 -0.0082 -0.0051
  366UNL     N7 4023   1.032   2.043   4.096  0.2792 -0.8996 -0.1165
  366UNL     H8 4024   1.129   1.733   3.996  0.7242  0.2112  0.1972
  366UNL     H9 4025   0.958   1.776   3.952  0.5670  1.2638 -0.5920
  366UNL    H10 4026   1.010   1.780   4.122  0.1049  0.1827  0.0052
  367UNL     H0 4027   0.710   2.581   4.572  2.7426  4.2543  1.6515
  367UNL     H1 4028   0.546   2.672   4.759 -1.1498  0.9737  0.1984
  367UNL     C2 4029   0.620   2.635   4.549  0.1558 -0.4712  0.0067
  367UNL     C3 4030   0.531   2.682   4.652  0.0566 -0.1012 -0.0923
  367UNL     C4 4031   0.464   2.728   4.467  0.3297  0.0005 -0.2475
  367UNL     C5 4032   0.370   2.781   4.365 -0.4785 -1.4899  0.6892
  367UNL     N6 4033   0.575   2.660   4.430 -0.1871  0.1905 -0.3388
  367UNL     N7 4034   0.436   2.753   4.599  0.3172  0.2516 -0.5422
  367UNL     H8 4035   0.272   2.794   4.411 -0.2308  2.3259  0.2561
  367UNL     H9 4036   0.398   2.885   4.347  2.9021 -1.9328  2.8645
  367UNL    H10 4037   0.358   2.719   4.275  0.6639  0.1849 -0.6499
  368UNL     H0 4038   0.790   1.523   4.457 -1.9626 -1.0428 -0.8710
  368UNL     H1 4039   0.549   1.553   4.576 -0.9931 -1.3426  0.5680
  368UNL     C2 4040   0.767   1.501   4.560 -0.1649  0.6475 -0.0611
  368UNL     C3 4041   0.640   1.514   4.619 -0.2863  0.3076  0.6145
  368UNL     C4 4042   0.787   1.469   4.760 -0.1957 -0.4112  0.0644
  368UNL     C5 4043   0.855   1.401   4.882 -0.4207  0.2559  0.1182
  368UNL     N6 4044   0.859   1.468   4.648 -0.7016  0.4415 -0.2659
  368UNL     N7 4045   0.651   1.493   4.751 -0.1474  0.7139  0.2263
  368UNL     H8 4046   0.948   1.448   4.917 -1.3828  1.1887  1.4781
  368UNL     H9 4047   0.865   1.293   4.865 -2.1002  0.1806 -0.4421
  368UNL    H10 4048   0.793   1.408   4.972  1.2707  0.5637  1.2798
  369UNL     H0 4049   0.756   2.034   4.339  0.4674 -0.8173  4.5981
  369UNL     H1 4050   0.564   2.195   4.455  0.3879 -0.4301 -0.3491
  369UNL     C2 4051   0.766   2.140   4.358 -0.5185 -0.0318  1.0507
  369UNL     C3 4052   0.663   2.217   4.418  0.3939 -0.5203 -0.3871
  369UNL     C4 4053   0.831   2.326   4.366  0.1777  0.7394 -0.0532
  369UNL     C5 4054   0.926   2.448   4.359  0.1604 -0.3336  0.4647
  369UNL     N6 4055   0.872   2.208   4.322 -0.0164  0.3252 -0.7412
  369UNL     N7 4056   0.706   2.341   4.419 -0.2618 -0.1928 -0.1265
  369UNL     H8 4057   0.974   2.452   4.458 -1.3402 -2.6137  1.3147
  369UNL     H9 4058   0.860   2.531   4.330 -1.7644 -2.0605 -0.1689
  369UNL    H10 4059   1.003   2.441   4.281 -1.2931  1.6770 -1.2066
  370UNL     H0 4060   1.192   1.638   4.430 -0.9564 -0.2125 -0.5872
  370UNL     H1 4061   1.236   1.899   4.313 -0.0583  1.0592  0.5616
  370UNL     C2 4062   1.140   1.732   4.444 -0.4377  0.0235 -0.2423
  370UNL     C3 4063   1.164   1.858   4.382  0.5565 -0.4805  0.3147
  370UNL     C4 4064   0.992   1.853   4.497 -0.5245  0.0161 -0.3404
  370UNL     C5 4065   0.883   1.904   4.583  0.6406 -0.1490 -0.4333
  370UNL     N6 4066   1.029   1.728   4.513  0.4694  0.3748  0.6791
  370UNL     N7 4067   1.061   1.933   4.414 -0.1763  0.6635 -0.1393
  370UNL     H8 4068   0.894   2.014   4.581 -1.0191  0.0173 -0.7091
  370UNL     H9 4069   0.891   1.882   4.691  2.8446  1.5296 -0.2173
  370UNL    H10 4070   0.784   1.883   4.542 -0.2786  1.3582  0.9416
  371UNL     H0 4071   5.527   2.014   4.598 -0.8377  0.4957 -1.0228
  371UNL     H1 4072   5.684   2.191   4.728  1.8235  0.1270 -0.9810
  371UNL     C2 4073   5.596   2.081   4.549  0.0145  0.4573  0.1123
  371UNL     C3 4074   5.680   2.173   4.622  0.9160 -1.0968 -0.7511
  371UNL     C4 4075   5.691   2.192   4.421 -0.4414  0.2398  0.0433
  371UNL     C5 4076   5.727   2.256   4.289  0.4834  0.1827  0.1429
  371UNL     N6 4077   5.612   2.084   4.419 -0.8155 -0.3227  0.6046
  371UNL     N7 4078   5.743   2.244   4.536  0.3669 -0.3056 -0.2605
  371UNL     H8 4079   5.638   2.257   4.226 -0.3846  0.5232  1.3510
  371UNL     H9 4080   5.759   2.360   4.305  1.8393 -0.4547  1.8209
  371UNL    H10 4081   5.810   2.200   4.245 -0.7309 -1.2039 -0.4008
  372UNL     H0 4082   1.197   1.875   4.840 -0.4246 -0.5587  2.2536
  372UNL     H1 4083   1.007   1.670   4.828  0.1647  1.6429  1.5281
  372UNL     C2 4084   1.206   1.774   4.802 -0.1997  0.2635  0.0511
  372UNL     C3 4085   1.111   1.667   4.797 -0.2031 -0.2444  0.3768
  372UNL     C4 4086   1.299   1.619   4.711 -0.2045 -0.3930  0.1953
  372UNL     C5 4087   1.398   1.544   4.625  0.2224  0.4599 -0.3746
  372UNL     N6 4088   1.321   1.742   4.753  0.2485 -0.4555  0.1180
  372UNL     N7 4089   1.176   1.564   4.741 -0.4909 -0.4519  0.8853
  372UNL     H8 4090   1.395   1.434   4.629 -2.5156  0.4726 -1.1627
  372UNL     H9 4091   1.502   1.575   4.644 -0.4206  1.9463  0.7914
  372UNL    H10 4092   1.401   1.580   4.521 -1.2868 -0.7579 -0.8669
  373UNL     H0 4093   1.531   3.813   1.318  0.3477  0.7897  0.8079
  373UNL     H1 4094   1.516   3.878   1.600 -0.0002 -0.4626  0.8334
  373UNL     C2 4095   1.462   3.780   1.394 -0.7787 -0.1589 -0.5994
  373UNL     C3 4096   1.455   3.819   1.533  0.2282  0.3089 -0.0633
  373UNL     C4 4097   1.302   3.696   1.468  0.5606 -0.2580 -0.3273
  373UNL     C5 4098   1.177   3.611   1.484  0.5207  0.4340  0.5284
  373UNL     N6 4099   1.367   3.695   1.357 -0.4160  0.0597  0.3914
  373UNL     N7 4100   1.358   3.746   1.581  0.1221 -0.2439 -0.3590
  373UNL     H8 4101   1.169   3.559   1.388  1.6462 -1.8699  1.6403
  373UNL     H9 4102   1.094   3.677   1.514  0.6839  0.5722  0.6788
  373UNL    H10 4103   1.191   3.537   1.563  0.2726  1.0878  1.1875
  374UNL     H0 4104   2.088   3.237   0.992 -1.3205  0.3485  2.4332
  374UNL     H1 4105   2.089   2.966   0.955  3.3233  2.4115 -2.0368
  374UNL     C2 4106   2.010   3.174   0.953 -0.2452  0.3232  0.2858
  374UNL     C3 4107   2.007   3.035   0.936  0.0320 -0.5663  0.5992
  374UNL     C4 4108   1.810   3.112   0.914 -0.7067 -0.0151  0.0676
  374UNL     C5 4109   1.673   3.130   0.848 -1.0097 -0.4453 -0.4807
  374UNL     N6 4110   1.889   3.223   0.929  0.0100  0.5410 -0.0608
  374UNL     N7 4111   1.884   2.998   0.904  0.2041  0.3187 -0.5605
  374UNL     H8 4112   1.674   3.172   0.746 -0.4078  1.2956  0.2303
  374UNL     H9 4113   1.607   3.190   0.912  0.8078 -1.0543  2.0311
  374UNL    H10 4114   1.625   3.032   0.831  1.9502 -2.0215 -0.0683
  375UNL     H0 4115   1.429   3.892   0.959  0.8043 -0.4247  0.1193
  375UNL     H1 4116   1.590   4.123   0.921  0.0890  1.4059  0.3974
  375UNL     C2 4117   1.449   3.973   1.029 -0.1304 -0.4275  0.4090
  375UNL     C3 4118   1.525   4.091   1.002  0.1544 -0.0432 -0.1154
  375UNL     C4 4119   1.425   4.088   1.183  0.4352  0.2208 -0.2283
  375UNL     C5 4120   1.371   4.149   1.313 -0.9864 -0.2039  0.1298
  375UNL     N6 4121   1.393   3.968   1.151 -0.2847  0.2588 -0.1433
  375UNL     N7 4122   1.512   4.168   1.110  0.6089  0.0803  1.0226
  375UNL     H8 4123   1.387   4.255   1.335  0.4587 -0.0151 -1.7097
  375UNL     H9 4124   1.418   4.100   1.400  1.2826  0.1331 -0.8780
  375UNL    H10 4125   1.265   4.127   1.332 -0.8189  0.4750  1.9935
  376UNL     H0 4126   1.465   4.565   0.849 -0.1382 -1.3572  2.9493
  376UNL     H1 4127   1.555   4.471   0.591 -0.1877  0.4206  0.1265
  376UNL     C2 4128   1.543   4.494   0.824  0.5805  0.2035  0.5700
  376UNL     C3 4129   1.582   4.451   0.694  0.2064 -0.0490 -0.0675
  376UNL     C4 4130   1.690   4.360   0.854  0.0902  0.5166  0.2878
  376UNL     C5 4131   1.809   4.292   0.926  0.5721  0.0070  0.4013
  376UNL     N6 4132   1.594   4.420   0.921 -0.3519  0.0772  0.2435
  376UNL     N7 4133   1.684   4.373   0.716 -0.4082 -0.2269  0.0416
  376UNL     H8 4134   1.900   4.349   0.946  0.3631  0.1512  0.9481
  376UNL     H9 4135   1.842   4.204   0.869  1.6163  0.8071 -0.2481
  376UNL    H10 4136   1.773   4.246   1.019  1.5551 -0.7018  0.4481
  377UNL     H0 4137   1.434   3.548   1.144  0.7187  3.4160  0.6053
  377UNL     H1 4138   1.655   3.365   1.083 -2.6785  0.1374 -0.2553
  377UNL     C2 4139   1.530   3.560   1.094  0.4259  0.4443 -0.7689
  377UNL     C3 4140   1.637   3.470   1.065  0.3372  0.6199 -0.6156
  377UNL     C4 4141   1.667   3.660   0.990  0.8614  0.5097  0.1360
  377UNL     C5 4142   1.726   3.772   0.912 -0.0742 -0.5807 -0.0240
  377UNL     N6 4143   1.554   3.681   1.053  0.4299  0.1982 -0.5642
  377UNL     N7 4144   1.719   3.534   0.984 -0.3363  0.3469  0.8965
  377UNL     H8 4145   1.744   3.861   0.973 -1.9667  1.0453 -1.7679
  377UNL     H9 4146   1.660   3.808   0.832 -1.1437 -0.8111  0.7424
  377UNL    H10 4147   1.827   3.753   0.874 -0.1511 -1.7688  0.3477
  378UNL     H0 4148   2.584   4.282   0.159 -0.5262  0.3360 -1.5023
  378UNL     H1 4149   2.349   4.345   0.328 -1.5436 -1.1003  0.4593
  378UNL     C2 4150   2.506   4.222   0.203  0.6280  0.5370  0.9343
  378UNL     C3 4151   2.395   4.253   0.295 -0.4956 -0.4587  0.1056
  378UNL     C4 4152   2.422   4.041   0.257  0.0698 -0.4390  0.7037
  378UNL     C5 4153   2.414   3.892   0.274 -0.2596 -0.8995 -0.1164
  378UNL     N6 4154   2.514   4.090   0.179 -0.2298 -0.5758  0.2404
  378UNL     N7 4155   2.342   4.131   0.325 -0.0745 -0.0108 -0.0447
  378UNL     H8 4156   2.411   3.858   0.169 -1.5916  0.1392 -0.4275
  378UNL     H9 4157   2.317   3.862   0.316 -1.8453  0.9754 -2.2875
  378UNL    H10 4158   2.503   3.857   0.327  0.9288  0.1718 -1.3623
  379UNL     H0 4159   1.982   4.558   0.889 -0.2135 -1.6012 -2.3223
  379UNL     H1 4160   1.876   4.730   1.075 -0.2582  1.3691 -0.0025
  379UNL     C2 4161   1.911   4.637   0.868  0.2415 -0.6055 -0.1350
  379UNL     C3 4162   1.865   4.729   0.967 -0.5054 -0.4833  0.0193
  379UNL     C4 4163   1.795   4.766   0.783 -0.2841  0.5338 -0.5320
  379UNL     C5 4164   1.732   4.842   0.667  0.2806  0.0109  0.3200
  379UNL     N6 4165   1.863   4.660   0.749 -0.3821 -0.7648 -0.0978
  379UNL     N7 4166   1.777   4.810   0.911 -0.4171  0.2176 -0.0680
  379UNL     H8 4167   1.708   4.767   0.590 -1.1738  0.3497  0.4285
  379UNL     H9 4168   1.637   4.888   0.696 -0.7109 -0.7101 -1.6911
  379UNL    H10 4169   1.793   4.921   0.622  2.1638  1.1237  4.5681
  380UNL     H0 4170   2.210   3.494   0.689  2.9674  1.8152  0.8607
  380UNL     H1 4171   1.969   3.498   0.782 -0.2748 -0.0277  1.0229
  380UNL     C2 4172   2.180   3.505   0.793 -0.0362  1.2976  0.1115
  380UNL     C3 4173   2.060   3.508   0.841  0.6531 -0.0657 -0.3887
  380UNL     C4 4174   2.184   3.527   0.995  0.0863 -0.2143  0.1547
  380UNL     C5 4175   2.236   3.535   1.135  0.1558  0.2278 -0.1142
  380UNL     N6 4176   2.263   3.512   0.898 -0.1476 -0.1543 -0.2740
  380UNL     N7 4177   2.054   3.515   0.969 -1.0491 -0.0963  0.5270
  380UNL     H8 4178   2.169   3.486   1.206  0.8876  0.8846  1.0509
  380UNL     H9 4179   2.250   3.641   1.159 -0.5448  0.1618  0.6116
  380UNL    H10 4180   2.331   3.482   1.146  0.0317  0.0083 -0.1112
  381UNL     H0 4181   2.271   4.399   0.502 -0.9832 -0.0166 -1.2584
  381UNL     H1 4182   2.146   4.536   0.712 -1.1835  0.3492 -0.5259
  381UNL     C2 4183   2.184   4.373   0.560 -0.3464  0.3379 -0.1336
  381UNL     C3 4184   2.120   4.441   0.666 -0.6375 -0.1177  0.1081
  381UNL     C4 4185   2.032   4.259   0.619  0.2545  0.3815  0.1266
  381UNL     C5 4186   1.962   4.120   0.633  0.0582 -0.4208 -0.5712
  381UNL     N6 4187   2.130   4.256   0.537  0.6124  0.0449  0.6274
  381UNL     N7 4188   2.015   4.363   0.707 -0.3030 -0.2008 -0.5035
  381UNL     H8 4189   2.006   4.070   0.720  0.3091  0.2559 -0.3105
  381UNL     H9 4190   1.979   4.056   0.545  1.8712 -1.7166  0.6942
  381UNL    H10 4191   1.855   4.129   0.654  0.4980 -0.6783  1.8762
  382UNL     H0 4192   2.591   3.754   0.621  0.2575  0.5035 -1.9596
  382UNL     H1 4193   2.534   4.009   0.529 -1.1753 -1.1638 -1.3092
  382UNL     C2 4194   2.505   3.816   0.639  0.3939  0.0754  0.3802
  382UNL     C3 4195   2.475   3.943   0.591 -0.1756 -0.6964  0.1557
  382UNL     C4 4196   2.315   3.869   0.696 -0.3365 -0.2734  0.0494
  382UNL     C5 4197   2.190   3.859   0.779  0.1123 -0.6692 -0.3037
  382UNL     N6 4198   2.399   3.765   0.693  0.8881  0.2657 -0.6255
  382UNL     N7 4199   2.352   3.979   0.627 -0.7535 -0.3403 -0.5101
  382UNL     H8 4200   2.180   3.943   0.849  0.7411 -1.3034  0.5505
  382UNL     H9 4201   2.178   3.768   0.838 -1.2416 -0.4240 -0.1677
  382UNL    H10 4202   2.093   3.872   0.729  0.4334  0.6846 -0.6119
  383UNL     H0 4203   1.086   4.010   0.987  0.1537  0.0165  0.1961
  383UNL     H1 4204   1.238   4.235   1.077  1.6971 -0.5945 -0.4422
  383UNL     C2 4205   1.137   4.085   0.928  0.2312 -0.3362 -0.1846
  383UNL     C3 4206   1.217   4.193   0.979 -0.8384 -0.0943 -0.1411
  383UNL     C4 4207   1.248   4.160   0.774 -0.1425  0.2277 -0.5335
  383UNL     C5 4208   1.319   4.169   0.639 -0.4611 -0.4335 -0.6252
  383UNL     N6 4209   1.148   4.074   0.797 -0.0398 -0.4785  0.0274
  383UNL     N7 4210   1.290   4.237   0.879 -0.1302  0.1097 -0.3162
  383UNL     H8 4211   1.425   4.187   0.659 -0.7172  0.6349 -0.2011
  383UNL     H9 4212   1.321   4.073   0.585  0.3428 -0.7476 -0.0484
  383UNL    H10 4213   1.276   4.234   0.562  0.1969  0.3208 -0.3613
  384UNL     H0 4214   2.876   3.723   0.875 -0.4092  0.0300 -2.4732
  384UNL     H1 4215   2.700   3.504   0.857  0.5295 -0.0491  0.8781
  384UNL     C2 4216   2.770   3.724   0.895  0.0452  0.0913  0.1108
  384UNL     C3 4217   2.688   3.607   0.887 -0.1377  0.2626 -0.4316
  384UNL     C4 4218   2.590   3.775   0.958 -0.2221 -0.6974  1.4283
  384UNL     C5 4219   2.487   3.864   1.016 -0.2312  0.1170 -0.0938
  384UNL     N6 4220   2.712   3.819   0.960 -1.0282  0.0507  0.3142
  384UNL     N7 4221   2.576   3.641   0.935  0.2326  0.1265  0.1645
  384UNL     H8 4222   2.476   3.840   1.122 -2.6818 -0.7103 -0.5086
  384UNL     H9 4223   2.384   3.852   0.980 -0.8961  0.8292  1.5223
  384UNL    H10 4224   2.505   3.972   1.004  0.0615  0.0934  0.1319
  385UNL     H0 4225   2.073   4.397   2.566 -0.4528  1.2583 -0.4946
  385UNL     H1 4226   2.063   4.465   2.847  0.3279 -0.6902 -0.9200
  385UNL     C2 4227   1.993   4.389   2.639 -0.1881  0.2279 -0.3042
  385UNL     C3 4228   1.992   4.428   2.776 -0.7326  0.5641 -0.5331
  385UNL     C4 4229   1.817   4.346   2.712 -0.2674 -0.1493  0.5116
  385UNL     C5 4230   1.687   4.274   2.712  0.3969  0.0154 -0.6371
  385UNL     N6 4231   1.872   4.365   2.595 -0.1765 -0.5871 -0.8518
  385UNL     N7 4232   1.878   4.394   2.828 -0.6865 -0.0651  0.0205
  385UNL     H8 4233   1.704   4.166   2.721  0.3856  0.0063 -0.7331
  385UNL     H9 4234   1.625   4.296   2.624 -0.8317  0.9689  0.4380
  385UNL    H10 4235   1.635   4.298   2.806 -0.3726 -1.0125 -0.7893
  386UNL     H0 4236   2.224   3.895   2.200  0.7534 -1.2641  3.8424
  386UNL     H1 4237   2.277   3.776   1.946 -0.6301 -1.0034  0.7826
  386UNL     C2 4238   2.314   3.843   2.167  0.0552  0.4741 -1.1849
  386UNL     C3 4239   2.336   3.775   2.036  0.9583 -1.5019 -0.2479
  386UNL     C4 4240   2.497   3.764   2.170 -0.0324 -0.2810 -0.6960
  386UNL     C5 4241   2.633   3.737   2.227  0.5086 -0.2241 -0.0742
  386UNL     N6 4242   2.416   3.832   2.250 -0.1158  0.1901  0.2578
  386UNL     N7 4243   2.455   3.720   2.048 -0.3374  0.0425  0.2452
  386UNL     H8 4244   2.688   3.821   2.272 -0.2197  0.0528  0.3025
  386UNL     H9 4245   2.707   3.686   2.164  0.1626 -0.5465 -0.2214
  386UNL    H10 4246   2.627   3.664   2.308 -0.8486  0.6868  0.6584
  387UNL     H0 4247   1.808   4.488   2.161  0.9685 -0.4170  0.5709
  387UNL     H1 4248   1.857   4.732   2.033  0.3917  1.0189  0.0199
  387UNL     C2 4249   1.870   4.569   2.198 -0.3761  0.6402  0.5351
  387UNL     C3 4250   1.895   4.691   2.126 -0.5042  0.2758  0.0671
  387UNL     C4 4251   1.956   4.694   2.324 -0.0650  0.2209 -0.0491
  387UNL     C5 4252   2.016   4.739   2.454  0.3306  0.2892 -0.1842
  387UNL     N6 4253   1.918   4.564   2.322 -0.5052 -0.5772 -0.0737
  387UNL     N7 4254   1.944   4.771   2.217 -0.6628 -0.8697  0.3064
  387UNL     H8 4255   2.067   4.660   2.511  1.1819 -0.3069 -1.7467
  387UNL     H9 4256   1.932   4.781   2.511  0.3537  0.5141 -0.3162
  387UNL    H10 4257   2.082   4.825   2.439 -0.0416  1.0927  2.4654
  388UNL     H0 4258   2.080   4.871   2.002 -0.8168  0.2612  0.1701
  388UNL     H1 4259   2.182   4.986   1.763 -0.8019 -0.1616 -1.2609
  388UNL     C2 4260   2.079   4.974   1.967  0.3520  0.0342 -0.5425
  388UNL     C3 4261   2.133   5.029   1.849  0.4620 -0.1286 -0.5423
  388UNL     C4 4262   2.024   5.162   1.970  0.5421 -0.0322  0.1147
  388UNL     C5 4263   1.959   5.295   2.009  0.6368  0.8697 -0.1289
  388UNL     N6 4264   2.015   5.057   2.049  0.5863 -0.3411 -0.2315
  388UNL     N7 4265   2.100   5.159   1.854 -0.2195 -0.0263 -0.5215
  388UNL     H8 4266   1.906   5.350   1.931 -0.9713 -1.9803 -1.1028
  388UNL     H9 4267   2.035   5.360   2.056  0.3215 -1.0561  3.1120
  388UNL    H10 4268   1.887   5.283   2.090  0.4688  0.2242 -0.3721
  389UNL     H0 4269   1.951   4.105   2.380 -0.5869  1.1879  2.2112
  389UNL     H1 4270   2.196   3.974   2.416  0.7602 -0.5900 -0.2014
  389UNL     C2 4271   2.050   4.141   2.358 -0.6212 -0.1127 -0.1810
  389UNL     C3 4272   2.172   4.070   2.372  0.3187 -0.3414  0.5779
  389UNL     C4 4273   2.189   4.270   2.314  0.2262 -0.2378  0.0628
  389UNL     C5 4274   2.249   4.405   2.300  0.4599  0.3782 -0.3415
  389UNL     N6 4275   2.057   4.262   2.313 -0.1650  0.3142 -0.1137
  389UNL     N7 4276   2.265   4.159   2.341  0.1536 -0.1648 -0.0868
  389UNL     H8 4277   2.182   4.474   2.247 -1.7367 -1.2050  0.3147
  389UNL     H9 4278   2.350   4.400   2.256  0.2986  1.4903 -0.8627
  389UNL    H10 4279   2.272   4.433   2.404 -1.4986  4.6764 -0.9362
  390UNL     H0 4280   2.927   5.099   1.433  1.6931 -1.9639  0.6103
  390UNL     H1 4281   2.790   5.026   1.668  2.0157 -1.7446  1.2601
  390UNL     C2 4282   2.886   5.003   1.460 -0.5602 -1.4659 -0.9007
  390UNL     C3 4283   2.808   4.972   1.576  0.3487  0.0392 -0.1580
  390UNL     C4 4284   2.830   4.806   1.451  0.2295  0.1326 -0.1102
  390UNL     C5 4285   2.795   4.672   1.391  0.1284 -0.0339 -0.1926
  390UNL     N6 4286   2.889   4.900   1.378 -0.2623 -0.0631  0.7448
  390UNL     N7 4287   2.779   4.847   1.569  0.8001  0.6214 -0.0752
  390UNL     H8 4288   2.718   4.621   1.450 -0.5302  1.0719 -0.0947
  390UNL     H9 4289   2.884   4.607   1.386 -1.0962 -2.0922  2.7124
  390UNL    H10 4290   2.756   4.695   1.292 -1.7577  1.3045  0.8432
  391UNL     H0 4291   2.225   5.474   1.789 -0.7569 -0.5103  1.7085
  391UNL     H1 4292   2.326   5.713   1.889  0.8563  1.1746  0.0543
  391UNL     C2 4293   2.300   5.486   1.866  0.7715 -0.1879  0.2121
  391UNL     C3 4294   2.346   5.610   1.918  0.0986  1.2118  0.7299
  391UNL     C4 4295   2.417   5.440   2.024 -0.0514  0.0587  1.0575
  391UNL     C5 4296   2.495   5.346   2.114 -0.4238 -0.6402  0.2582
  391UNL     N6 4297   2.351   5.380   1.926 -0.2228 -0.6510 -0.2091
  391UNL     N7 4298   2.407   5.579   2.032  0.0197 -0.4155 -0.1027
  391UNL     H8 4299   2.577   5.313   2.050 -0.8833 -0.8226 -0.2442
  391UNL     H9 4300   2.524   5.407   2.200 -1.3524  0.8527 -0.4813
  391UNL    H10 4301   2.429   5.273   2.163  1.1587 -2.4072 -0.1679
  392UNL     H0 4302   2.612   4.324   1.984 -0.2897  0.1727  0.1017
  392UNL     H1 4303   2.423   4.137   2.084  0.5375 -1.4628  0.4721
  392UNL     C2 4304   2.620   4.255   2.067  0.1166  0.3177  0.1841
  392UNL     C3 4305   2.522   4.167   2.117  0.2171 -0.1997  0.2939
  392UNL     C4 4306   2.693   4.167   2.233 -1.4673  0.1401 -0.6556
  392UNL     C5 4307   2.790   4.150   2.348  0.2128 -0.7417  0.3871
  392UNL     N6 4308   2.723   4.265   2.147  0.0948  0.1658 -0.1308
  392UNL     N7 4309   2.572   4.105   2.223  0.0783 -0.0640 -0.5135
  392UNL     H8 4310   2.749   4.075   2.417 -1.4074  0.5637  0.8740
  392UNL     H9 4311   2.795   4.243   2.406 -1.8656 -1.8113  2.3740
  392UNL    H10 4312   2.892   4.147   2.308  0.1557  0.6115  0.1148
  393UNL     H0 4313   2.718   5.037   1.944  0.3855  0.2027 -1.3538
  393UNL     H1 4314   2.553   5.232   1.852 -0.6201  0.8478 -0.1426
  393UNL     C2 4315   2.626   5.023   1.889 -0.3991  0.3244 -0.0990
  393UNL     C3 4316   2.541   5.125   1.847  0.1171  0.7334  0.4163
  393UNL     C4 4317   2.475   4.936   1.794 -0.3770  0.5062 -0.4778
  393UNL     C5 4318   2.404   4.825   1.718 -0.3799  0.1912 -0.0514
  393UNL     N6 4319   2.583   4.906   1.856 -0.3214 -0.0222 -0.1729
  393UNL     N7 4320   2.436   5.067   1.791  0.4478 -0.5040 -0.9239
  393UNL     H8 4321   2.314   4.793   1.772 -0.2407 -2.9679 -1.5667
  393UNL     H9 4322   2.460   4.732   1.703 -2.2040 -1.2523  1.8525
  393UNL    H10 4323   2.379   4.860   1.616  2.3235  1.3149 -0.3712
  394UNL     H0 4324   2.993   4.458   1.849 -1.3813 -1.9999  0.7643
  394UNL     H1 4325   2.858   4.581   1.641 -0.7826 -3.4938 -0.5441
  394UNL     C2 4326   2.894   4.504   1.847 -0.2199  0.5462 -0.4440
  394UNL     C3 4327   2.826   4.569   1.744  0.5585  0.3583  0.4039
  394UNL     C4 4328   2.723   4.577   1.922 -0.1818  0.6773 -0.6235
  394UNL     C5 4329   2.603   4.603   2.007 -0.0955 -0.4034  0.2294
  394UNL     N6 4330   2.823   4.502   1.957 -0.2781 -0.7449 -0.5197
  394UNL     N7 4331   2.712   4.612   1.788  0.6327 -0.1991  0.7383
  394UNL     H8 4332   2.512   4.636   1.955  0.1303  0.2370  0.2404
  394UNL     H9 4333   2.630   4.680   2.080 -0.7421 -0.2713  0.3345
  394UNL    H10 4334   2.567   4.516   2.063  0.8534 -0.3200  0.9691
  395UNL     H0 4335   1.492   4.752   2.223  0.2029 -0.8303 -0.8570
  395UNL     H1 4336   1.657   4.952   2.328  1.6640 -2.2396  0.3805
  395UNL     C2 4337   1.558   4.817   2.167 -0.0759  0.0508 -0.1696
  395UNL     C3 4338   1.636   4.923   2.226 -0.3853  0.2773  0.0158
  395UNL     C4 4339   1.654   4.926   2.022  0.0381  0.2018  0.3104
  395UNL     C5 4340   1.680   4.982   1.887 -0.5718 -0.2927 -0.6636
  395UNL     N6 4341   1.556   4.829   2.031  0.5921 -0.2812 -0.7229
  395UNL     N7 4342   1.699   4.986   2.126 -0.0920  0.3371  0.2258
  395UNL     H8 4343   1.774   5.038   1.880  1.2871 -3.3085 -0.4094
  395UNL     H9 4344   1.691   4.894   1.824 -1.9236 -0.2884 -0.9184
  395UNL    H10 4345   1.606   5.056   1.853  0.0374  0.3818 -0.5572
  396UNL     H0 4346   3.271   4.128   2.284  0.6730 -0.3409 -0.7414
  396UNL     H1 4347   3.172   4.158   2.027  2.6730  2.7570 -0.5860
  396UNL     C2 4348   3.202   4.202   2.244 -0.0431 -0.4154  0.3427
  396UNL     C3 4349   3.147   4.215   2.115 -0.3813 -0.0230  0.4316
  396UNL     C4 4350   3.077   4.369   2.234 -0.1181 -0.2355  0.5435
  396UNL     C5 4351   2.983   4.469   2.288 -0.0341 -0.6679  0.4435
  396UNL     N6 4352   3.164   4.307   2.316 -0.4899 -0.0724 -0.3941
  396UNL     N7 4353   3.069   4.319   2.104  0.7271 -0.2413  0.0069
  396UNL     H8 4354   2.877   4.450   2.267 -0.1118  2.5627 -2.6071
  396UNL     H9 4355   2.997   4.572   2.252  0.9678 -0.5454  1.1520
  396UNL    H10 4356   2.985   4.465   2.398  0.7308 -0.8153  0.4308
  397UNL     H0 4357   1.523   3.711   3.876 -1.5268  0.4768 -1.6869
  397UNL     H1 4358   1.459   3.874   4.081 -0.3438  0.7321  0.6343
  397UNL     C2 4359   1.429   3.706   3.930 -0.5792 -0.0554 -0.0483
  397UNL     C3 4360   1.397   3.799   4.033  0.9210  0.0001  0.1177
  397UNL     C4 4361   1.256   3.653   4.003  0.2024 -0.2260  0.5901
  397UNL     C5 4362   1.130   3.573   4.023  0.4692 -0.2498  0.5046
  397UNL     N6 4363   1.335   3.620   3.901 -0.6108 -0.0609  0.4228
  397UNL     N7 4364   1.283   3.763   4.086 -0.5333  0.2073 -0.2195
  397UNL     H8 4365   1.036   3.629   4.009  0.1581 -0.8512  0.1707
  397UNL     H9 4366   1.126   3.540   4.128 -0.9352  1.5250  1.0384
  397UNL    H10 4367   1.125   3.482   3.962 -1.6455 -0.1496  0.4872
  398UNL     H0 4368   2.071   3.244   3.635 -0.4784  1.4553 -0.8321
  398UNL     H1 4369   2.187   3.032   3.495 -0.9680 -0.3174 -0.8399
  398UNL     C2 4370   2.024   3.179   3.562  0.5231 -0.1986 -0.0484
  398UNL     C3 4371   2.086   3.072   3.492 -0.8512  0.0496  0.0685
  398UNL     C4 4372   1.889   3.107   3.442  0.2340 -0.5232 -0.6037
  398UNL     C5 4373   1.762   3.105   3.363 -0.3354  0.6040  0.0530
  398UNL     N6 4374   1.899   3.205   3.531 -0.0082 -0.0107 -0.0632
  398UNL     N7 4375   1.989   3.022   3.412  0.0377 -0.1561 -0.4700
  398UNL     H8 4376   1.685   3.042   3.410  0.1425  0.5927  0.8301
  398UNL     H9 4377   1.783   3.064   3.264 -2.9922 -1.1463  0.1707
  398UNL    H10 4378   1.723   3.205   3.342  0.2501  0.6288 -0.9373
  399UNL     H0 4379   1.380   3.763   3.472 -1.3586  1.4566 -2.8130
  399UNL     H1 4380   1.466   3.995   3.367 -3.9934  3.3008 -1.3355
  399UNL     C2 4381   1.388   3.859   3.522  0.1661 -0.2403  0.3990
  399UNL     C3 4382   1.423   3.978   3.465  0.4530 -0.0559  0.2024
  399UNL     C4 4383   1.353   4.011   3.649  0.3582 -0.2427 -0.4383
  399UNL     C5 4384   1.345   4.077   3.789 -0.3574 -0.0389  0.2038
  399UNL     N6 4385   1.346   3.876   3.646 -0.2879 -0.2833  0.3555
  399UNL     N7 4386   1.397   4.080   3.541 -0.3655 -1.2186 -0.6223
  399UNL     H8 4387   1.320   4.183   3.772  1.8242  0.5237  0.3410
  399UNL     H9 4388   1.432   4.066   3.855 -1.5847  1.8300  2.1910
  399UNL    H10 4389   1.266   4.029   3.848  2.0228 -4.1222  0.2262
  400UNL     H0 4390   1.450   4.462   3.225  0.4770  2.3150  0.2801
  400UNL     H1 4391   1.641   4.489   3.031 -1.3472  1.3249  1.5232
  400UNL     C2 4392   1.540   4.403   3.214 -1.0984 -0.1709  0.2691
  400UNL     C3 4393   1.638   4.419   3.113 -0.1850 -0.1002  0.3713
  400UNL     C4 4394   1.663   4.253   3.228 -0.5515 -0.8466 -0.1846
  400UNL     C5 4395   1.746   4.153   3.305 -0.3105  0.1979 -0.0956
  400UNL     N6 4396   1.556   4.303   3.286  0.0337 -0.4543 -0.2594
  400UNL     N7 4397   1.726   4.327   3.133 -0.1846 -0.3323 -0.0523
  400UNL     H8 4398   1.801   4.080   3.245 -0.1744  1.5310 -1.6280
  400UNL     H9 4399   1.689   4.093   3.377  1.8987  0.5149  1.9717
  400UNL    H10 4400   1.819   4.208   3.365  0.0511 -0.1383 -0.2288
  401UNL     H0 4401   1.442   3.414   3.710 -0.4278 -0.2401  0.1621
  401UNL     H1 4402   1.637   3.280   3.581 -2.3229 -0.1359  1.2714
  401UNL     C2 4403   1.522   3.456   3.651 -0.2611 -0.5926  0.1327
  401UNL     C3 4404   1.625   3.387   3.589 -0.1929  0.2676 -0.7308
  401UNL     C4 4405   1.645   3.589   3.572 -0.3977 -0.1112  0.1628
  401UNL     C5 4406   1.711   3.728   3.561  1.0252 -0.0725  0.0065
  401UNL     N6 4407   1.532   3.587   3.634 -0.0976 -0.0626  0.4515
  401UNL     N7 4408   1.708   3.474   3.532 -0.2470 -0.0144  0.0925
  401UNL     H8 4409   1.820   3.719   3.569  1.0424 -1.4205 -1.4836
  401UNL     H9 4410   1.690   3.783   3.653  0.1704  0.9581 -0.7991
  401UNL    H10 4411   1.675   3.787   3.476 -1.9287 -1.6030  0.1131
  402UNL     H0 4412   2.464   3.823   2.536 -2.4595 -0.9398 -0.1897
  402UNL     H1 4413   2.243   3.894   2.686  2.3372 -1.6862  2.6403
  402UNL     C2 4414   2.440   3.921   2.577  0.3488 -0.3942  0.2475
  402UNL     C3 4415   2.325   3.954   2.649 -0.2500  0.5838  0.3298
  402UNL     C4 4416   2.434   4.125   2.606  0.4013  0.6025  0.0601
  402UNL     C5 4417   2.502   4.256   2.622  0.2965 -0.4282  0.2612
  402UNL     N6 4418   2.505   4.031   2.541  0.8357  0.7283  0.6848
  402UNL     N7 4419   2.328   4.082   2.673 -0.4896 -0.3105  0.0738
  402UNL     H8 4420   2.597   4.256   2.677  0.6167  2.5999 -0.2385
  402UNL     H9 4421   2.429   4.318   2.675 -0.1766  0.1330 -1.0061
  402UNL    H10 4422   2.522   4.308   2.527 -1.4962 -0.7454 -0.3036
  403UNL     H0 4423   1.920   4.525   3.281 -1.6803 -0.2598 -0.5507
  403UNL     H1 4424   2.085   4.742   3.347 -0.4860 -1.3593  0.7801
  403UNL     C2 4425   1.950   4.612   3.224  0.4022 -0.2009  0.6045
  403UNL     C3 4426   2.029   4.724   3.256 -0.4424  0.0681  0.4510
  403UNL     C4 4427   1.934   4.741   3.081 -0.8901  0.2838 -0.4790
  403UNL     C5 4428   1.899   4.801   2.944 -0.1306 -0.5930  0.2876
  403UNL     N6 4429   1.910   4.611   3.099 -0.9046 -0.5133  0.3630
  403UNL     N7 4430   2.025   4.809   3.161 -0.1098 -0.2453  0.2044
  403UNL     H8 4431   1.860   4.740   2.862  2.3105  0.1400 -1.5091
  403UNL     H9 4432   1.840   4.892   2.960 -2.0283 -1.9881  1.4234
  403UNL    H10 4433   1.991   4.838   2.897 -1.3291  1.0615 -0.8078
  404UNL     H0 4434   2.151   3.544   3.193 -0.5507 -0.5205  0.0544
  404UNL     H1 4435   1.920   3.495   3.340 -0.2340 -0.4359 -0.2700
  404UNL     C2 4436   2.140   3.512   3.296  0.2343 -0.0507  0.2819
  404UNL     C3 4437   2.024   3.491   3.370 -0.2858 -0.1936 -0.0616
  404UNL     C4 4438   2.193   3.500   3.489  0.2766 -0.3293 -0.0714
  404UNL     C5 4439   2.286   3.483   3.603 -0.0113 -0.2905 -0.2505
  404UNL     N6 4440   2.248   3.494   3.370  0.1656 -0.0506  0.3145
  404UNL     N7 4441   2.055   3.488   3.499 -0.0759 -0.2722 -0.4876
  404UNL     H8 4442   2.293   3.574   3.664 -2.1582 -1.5418  1.9704
  404UNL     H9 4443   2.386   3.446   3.577  1.1406  1.4443  1.5463
  404UNL    H10 4444   2.247   3.407   3.673 -0.0259 -0.4664 -0.4484
  405UNL     H0 4445   2.096   4.063   2.879 -0.7965 -0.3551  0.4061
  405UNL     H1 4446   1.893   4.158   3.036 -1.1570  0.6250 -0.6289
  405UNL     C2 4447   2.098   4.149   2.944  0.6037 -0.2072  0.1832
  405UNL     C3 4448   1.996   4.190   3.029 -0.7980 -0.3603  0.1308
  405UNL     C4 4449   2.169   4.291   3.073  0.2721  0.0758  0.2687
  405UNL     C5 4450   2.248   4.407   3.132  0.5473 -0.6049 -0.3800
  405UNL     N6 4451   2.209   4.215   2.972 -0.0937 -0.6227 -0.1232
  405UNL     N7 4452   2.040   4.292   3.102  0.1813 -0.4724  0.0444
  405UNL     H8 4453   2.347   4.414   3.083 -0.2953 -0.3941 -2.0980
  405UNL     H9 4454   2.256   4.397   3.241  0.6854  0.2886 -0.3016
  405UNL    H10 4455   2.197   4.503   3.118  3.3741  0.8646 -1.0407
  406UNL     H0 4456   2.254   3.775   3.288 -0.4360 -2.1111 -0.6723
  406UNL     H1 4457   2.145   3.951   3.117  0.9583  1.0365  2.5473
  406UNL     C2 4458   2.287   3.798   3.188 -0.2785 -0.1262 -0.1910
  406UNL     C3 4459   2.235   3.894   3.096 -0.4317 -0.2868 -0.0467
  406UNL     C4 4460   2.384   3.787   3.009  0.2542  0.9557  0.6458
  406UNL     C5 4461   2.471   3.732   2.899 -0.8105 -0.1448 -0.4076
  406UNL     N6 4462   2.395   3.739   3.137 -0.0658 -0.1081  0.7970
  406UNL     N7 4463   2.296   3.887   2.987  0.4859 -0.1708 -0.1469
  406UNL     H8 4464   2.433   3.634   2.869 -1.5233  0.5831 -1.9685
  406UNL     H9 4465   2.576   3.726   2.930 -0.8736  2.3885  0.4989
  406UNL    H10 4466   2.475   3.807   2.819 -2.0644  0.2260 -0.1367
  407UNL     H0 4467   0.983   4.016   3.417  0.2144 -0.1663  0.9677
  407UNL     H1 4468   1.110   4.267   3.488  1.0020 -1.5591  0.2217
  407UNL     C2 4469   1.053   4.077   3.362 -0.4133 -0.3258 -0.0231
  407UNL     C3 4470   1.111   4.203   3.400  0.1393 -1.1106 -0.1204
  407UNL     C4 4471   1.186   4.124   3.220  0.4973 -0.0952 -0.3202
  407UNL     C5 4472   1.264   4.126   3.094  0.2857  0.0068  0.1160
  407UNL     N6 4473   1.088   4.037   3.243 -0.1296  0.5141 -0.1697
  407UNL     N7 4474   1.202   4.224   3.310 -0.0460  0.2720 -0.0434
  407UNL     H8 4475   1.305   4.227   3.088 -0.7508  0.5667  1.9470
  407UNL     H9 4476   1.352   4.062   3.105  0.8921  0.6355 -0.9846
  407UNL    H10 4477   1.209   4.100   3.002  0.3915 -1.3858  0.4348
  408UNL     H0 4478   2.623   3.806   3.660  0.0073  0.9701 -1.8485
  408UNL     H1 4479   2.440   3.790   3.471 -0.1077 -2.1905 -1.5621
  408UNL     C2 4480   2.628   3.735   3.579 -0.8029  0.4737 -1.4726
  408UNL     C3 4481   2.534   3.737   3.480  1.1162  0.1718  0.4362
  408UNL     C4 4482   2.688   3.598   3.456 -0.3452  0.5461  0.5079
  408UNL     C5 4483   2.781   3.497   3.383 -0.0741  0.4072  0.2420
  408UNL     N6 4484   2.729   3.653   3.564 -0.1936  0.0139 -0.0383
  408UNL     N7 4485   2.571   3.636   3.399  0.1932  0.3007 -0.0946
  408UNL     H8 4486   2.742   3.456   3.289 -2.6732  0.6400  1.1840
  408UNL     H9 4487   2.798   3.404   3.439 -0.1925  1.0483  1.3373
  408UNL    H10 4488   2.877   3.543   3.357 -0.7764  1.0608 -1.2432
  409UNL     H0 4489   4.965   0.567   0.347  0.6399 -3.0039 -0.2979
  409UNL     H1 4490   4.823   0.718   0.522 -1.7424  1.6874 -0.8174
  409UNL     C2 4491   4.866   0.550   0.388  0.0247  0.2929 -0.3260
  409UNL     C3 4492   4.794   0.625   0.476 -0.1691  0.3265  0.8547
  409UNL     C4 4493   4.689   0.462   0.426  0.5527  0.9581 -0.5239
  409UNL     C5 4494   4.588   0.353   0.441 -0.3206  0.4056 -0.3651
  409UNL     N6 4495   4.792   0.453   0.340 -0.3791  0.4789 -0.6931
  409UNL     N7 4496   4.686   0.562   0.515  0.2112 -0.3898  0.0530
  409UNL     H8 4497   4.544   0.344   0.541  2.1757  1.5380  0.8833
  409UNL     H9 4498   4.636   0.257   0.420 -0.4234 -0.0076  1.2711
  409UNL    H10 4499   4.506   0.376   0.371  0.4455 -2.2359 -2.1929
  410UNL     H0 4500   3.443   5.493   0.175 -0.1928  0.0694  0.1917
  410UNL     H1 4501   3.593   5.333   0.001 -0.3122  0.3239  1.1740
  410UNL     C2 4502   3.413   5.450   0.081 -1.3114  0.4992  0.3441
  410UNL     C3 4503   3.490   5.368  -0.005 -0.5221 -0.5302 -0.7153
  410UNL     C4 4504   3.298   5.418  -0.081 -0.8799 -0.4394 -0.5958
  410UNL     C5 4505   3.182   5.449  -0.175  0.2970  0.2933 -0.0468
  410UNL     N6 4506   3.294   5.480   0.034 -0.0370  0.4010 -0.2136
  410UNL     N7 4507   3.410   5.345  -0.107  0.2364  0.0457 -0.5499
  410UNL     H8 4508   3.187   5.554  -0.207  3.7995 -0.2816 -1.5604
  410UNL     H9 4509   3.085   5.427  -0.129 -0.9721  1.0589 -2.2386
  410UNL    H10 4510   3.180   5.399  -0.273  1.9672  1.7760 -0.8724
  411UNL     H0 4511   0.904   3.278   4.728 -0.3730  0.2759  0.3040
  411UNL     H1 4512   0.756   3.454   4.583  1.6217  1.8676  0.0992
  411UNL     C2 4513   0.859   3.371   4.761 -0.2118  0.3549  0.3068
  411UNL     C3 4514   0.782   3.461   4.687 -0.1441  0.6675  0.6597
  411UNL     C4 4515   0.815   3.522   4.880 -0.1088 -0.3080 -0.1878
  411UNL     C5 4516   0.807   3.612   5.007 -0.0277  0.2521  1.4520
  411UNL     N6 4517   0.873   3.404   4.887  0.2939  0.5052  0.3312
  411UNL     N7 4518   0.755   3.563   4.764  0.7703  0.2912  0.0837
  411UNL     H8 4519   0.790   3.716   4.977 -0.9274 -0.1597  0.5327
  411UNL     H9 4520   0.901   3.597   5.062  0.0595 -0.5502  1.0899
  411UNL    H10 4521   0.726   3.583   5.075 -0.5781  0.4861  0.9029
  412UNL     H0 4522   0.849   3.813   4.381  0.8939  1.7514  0.5195
  412UNL     H1 4523   1.078   3.855   4.262  1.2235 -1.3393 -0.5423
  412UNL     C2 4524   0.935   3.749   4.395 -0.3698 -0.2421 -0.5464
  412UNL     C3 4525   1.051   3.782   4.338  0.4423 -0.2295  0.2645
  412UNL     C4 4526   1.062   3.624   4.474 -0.0951 -0.9867 -0.1536
  412UNL     C5 4527   1.110   3.513   4.565 -0.2405  0.3354 -0.6989
  412UNL     N6 4528   0.936   3.654   4.483  0.9944 -0.2840  0.7785
  412UNL     N7 4529   1.140   3.696   4.386  0.6085  0.0336  0.1090
  412UNL     H8 4530   1.044   3.426   4.555 -1.9425  1.5361 -0.3304
  412UNL     H9 4531   1.122   3.554   4.666  0.1083  0.0921 -0.6409
  412UNL    H10 4532   1.209   3.479   4.531  0.4905  0.3904  1.3357
  413UNL     H0 4533   4.898   0.170   0.208  1.4644 -2.2390  0.0756
  413UNL     H1 4534   5.038   0.018   0.024  0.4894 -0.7720  0.7094
  413UNL     C2 4535   4.966   0.204   0.131  0.5090 -0.4043  0.0135
  413UNL     C3 4536   5.039   0.125   0.044 -0.2477 -0.6616  0.1535
  413UNL     C4 4537   5.101   0.324   0.040  0.0370 -0.4161  0.2002
  413UNL     C5 4538   5.167   0.456   0.002  0.2682  0.7153 -0.3027
  413UNL     N6 4539   5.002   0.329   0.131  0.6690  0.7606  0.5090
  413UNL     N7 4540   5.129   0.200  -0.017 -0.3470  0.2607 -0.0039
  413UNL     H8 4541   5.108   0.510  -0.072 -1.4814 -0.4136  0.2316
  413UNL     H9 4542   5.266   0.434  -0.039  0.5071 -2.9383  1.9771
  413UNL    H10 4543   5.184   0.531   0.081  1.5151 -1.1710  1.2837
  414UNL     H0 4544   1.904   3.636   3.782  4.9622 -0.0181  2.0676
  414UNL     H1 4545   1.817   3.619   4.047 -0.9801  1.2437 -0.5115
  414UNL     C2 4546   1.886   3.547   3.840 -0.0503 -0.7200 -0.2962
  414UNL     C3 4547   1.842   3.544   3.973  0.0180  0.8065  0.2564
  414UNL     C4 4548   1.897   3.358   3.906 -0.4201  0.2363  0.2284
  414UNL     C5 4549   1.928   3.214   3.913  0.1387  0.0316  0.0816
  414UNL     N6 4550   1.914   3.425   3.792  0.2760 -0.6639 -0.4097
  414UNL     N7 4551   1.838   3.419   4.015  0.0178 -0.3356  0.2037
  414UNL     H8 4552   1.877   3.157   3.834 -1.3201  0.1702  0.9077
  414UNL     H9 4553   1.880   3.175   4.004  0.6506 -1.3492 -0.2218
  414UNL    H10 4554   2.032   3.185   3.895 -0.6336 -1.3133 -2.5142
  415UNL     H0 4555   1.375   3.884   4.530 -0.2587 -1.9105 -2.7670
  415UNL     H1 4556   1.340   4.137   4.644  0.4619 -1.6990  0.9285
  415UNL     C2 4557   1.346   3.975   4.478  0.6010 -0.3442 -0.5899
  415UNL     C3 4558   1.332   4.102   4.542 -0.5253  0.4813  0.2314
  415UNL     C4 4559   1.294   4.105   4.338 -0.6576  0.9950  0.2019
  415UNL     C5 4560   1.227   4.148   4.210 -0.1199 -1.0566  0.0519
  415UNL     N6 4561   1.340   3.979   4.345 -0.3047 -0.1201  0.2807
  415UNL     N7 4562   1.303   4.189   4.450  0.3087  1.1540  0.5145
  415UNL     H8 4563   1.203   4.255   4.201  0.6840 -0.6822  1.9709
  415UNL     H9 4564   1.279   4.124   4.117 -1.1013  1.5059 -1.2023
  415UNL    H10 4565   1.132   4.095   4.199  0.2220 -1.3713 -1.4735
  416UNL     H0 4566   1.639   2.807   4.537 -0.8832  0.3473 -1.3294
  416UNL     H1 4567   1.398   2.860   4.656  0.5824 -0.5558 -0.1557
  416UNL     C2 4568   1.622   2.851   4.634  0.1304 -0.7083 -0.6486
  416UNL     C3 4569   1.497   2.883   4.692  0.2344  0.2176  0.2965
  416UNL     C4 4570   1.656   2.935   4.812  0.0526  1.2118  0.6026
  416UNL     C5 4571   1.740   2.989   4.922 -0.3926 -0.1749  0.0631
  416UNL     N6 4572   1.722   2.883   4.714 -0.6346  0.0152  0.0238
  416UNL     N7 4573   1.518   2.948   4.803  0.2975  0.0988 -1.0585
  416UNL     H8 4574   1.681   3.017   5.010 -0.0037  1.5033 -0.1872
  416UNL     H9 4575   1.804   3.074   4.894  0.3974 -0.3535  1.2764
  416UNL    H10 4576   1.808   2.905   4.944 -1.3630 -0.4015  2.3493
  417UNL     H0 4577   1.546   3.419   4.154 -0.3648  1.2694 -2.3722
  417UNL     H1 4578   1.348   3.470   4.352  0.7682 -0.6956  0.1182
  417UNL     C2 4579   1.531   3.507   4.214  0.0469 -0.2865  0.0711
  417UNL     C3 4580   1.430   3.528   4.311  0.3669 -0.5682 -0.5030
  417UNL     C4 4581   1.577   3.682   4.308  0.1396  0.1199  0.4695
  417UNL     C5 4582   1.657   3.805   4.350  0.4271 -0.1858 -0.5617
  417UNL     N6 4583   1.619   3.604   4.216  0.0398  0.2814  0.6666
  417UNL     N7 4584   1.458   3.646   4.365 -0.5142 -0.2754 -0.0780
  417UNL     H8 4585   1.657   3.825   4.458 -2.6395 -5.9644  0.7499
  417UNL     H9 4586   1.624   3.900   4.307 -0.3482 -0.5883 -0.8695
  417UNL    H10 4587   1.762   3.794   4.319  1.7525  1.3429  3.1366
  418UNL     H0 4588   1.968   3.098   4.433  1.4156  0.7941 -1.8076
  418UNL     H1 4589   1.900   3.261   4.209  0.8844 -2.8690  1.0485
  418UNL     C2 4590   1.882   3.162   4.416  0.3377 -0.1979 -0.2946
  418UNL     C3 4591   1.847   3.241   4.302 -0.9429 -0.2508  0.6289
  418UNL     C4 4592   1.691   3.216   4.431 -0.0338 -0.2497  0.7869
  418UNL     C5 4593   1.546   3.187   4.470 -0.7183 -0.8879 -0.0967
  418UNL     N6 4594   1.784   3.153   4.503 -0.2259  0.4117 -0.7436
  418UNL     N7 4595   1.720   3.276   4.309  0.1654 -0.1564  0.4687
  418UNL     H8 4596   1.539   3.089   4.520 -0.1619 -0.1278  1.5059
  418UNL     H9 4597   1.483   3.181   4.380 -0.4062 -1.3108 -0.2851
  418UNL    H10 4598   1.510   3.267   4.536  0.4897  0.6135 -1.2325
  419UNL     H0 4599   0.351   3.527   4.574 -0.9625  0.4233  1.1570
  419UNL     H1 4600   0.550   3.682   4.684  0.0448 -0.0750  0.0645
  419UNL     C2 4601   0.432   3.578   4.522 -1.0465 -0.6582 -0.0851
  419UNL     C3 4602   0.533   3.653   4.581 -0.3477  0.1029  0.0799
  419UNL     C4 4603   0.548   3.650   4.377 -0.6248  0.3348 -0.8818
  419UNL     C5 4604   0.606   3.672   4.234  0.2789 -0.0215 -0.6255
  419UNL     N6 4605   0.445   3.567   4.397  0.1600 -0.1526  0.4438
  419UNL     N7 4606   0.605   3.704   4.487 -0.3766  0.2185 -0.4187
  419UNL     H8 4607   0.636   3.573   4.198 -0.0608  0.2043 -1.5316
  419UNL     H9 4608   0.528   3.715   4.170  1.4556  0.2978 -1.8804
  419UNL    H10 4609   0.699   3.731   4.239  0.5739 -0.2722 -2.6090
  420UNL     H0 4610   0.127   0.446   0.068  1.2480 -3.7085  4.0469
  420UNL     H1 4611  -0.046   0.400  -0.144 -1.4319 -0.6014  0.7702
  420UNL     C2 4612   0.124   0.360   0.003 -0.5715 -0.7384  0.0193
  420UNL     C3 4613   0.029   0.335  -0.101 -0.2546  0.2456  0.0439
  420UNL     C4 4614   0.161   0.178  -0.081 -1.0374  0.2583  0.2507
  420UNL     C5 4615   0.251   0.059  -0.122 -0.2680 -0.3907  0.0308
  420UNL     N6 4616   0.198   0.252   0.020 -0.5552 -0.1095 -0.0380
  420UNL     N7 4617   0.052   0.217  -0.155  0.0346 -1.0780  0.1156
  420UNL     H8 4618   0.277  -0.000  -0.033 -0.9034 -1.8182 -0.7120
  420UNL     H9 4619   0.348   0.094  -0.157 -1.5977  3.2101 -0.2657
  420UNL    H10 4620   0.197  -0.010  -0.189 -1.7009 -1.2288  1.9920
  421UNL     H0 4621   2.464   5.336   1.343  0.9360 -1.6688  0.4251
  421UNL     H1 4622   2.448   5.409   1.606  1.6513 -2.2775 -1.0864
  421UNL     C2 4623   2.391   5.306   1.417 -0.6826 -0.2219 -0.5444
  421UNL     C3 4624   2.385   5.345   1.546 -1.0658 -0.3345 -0.3718
  421UNL     C4 4625   2.230   5.220   1.494 -1.0047 -0.1927  0.9016
  421UNL     C5 4626   2.101   5.138   1.497  0.7533 -0.6957  0.2271
  421UNL     N6 4627   2.295   5.227   1.382 -0.0093 -0.0224  0.1259
  421UNL     N7 4628   2.276   5.297   1.599  0.5053 -0.2424 -0.3542
  421UNL     H8 4629   2.010   5.197   1.478  1.6016  0.7885  0.6587
  421UNL     H9 4630   2.087   5.078   1.587  2.3052  0.2153  1.1048
  421UNL    H10 4631   2.102   5.060   1.420  1.0361  1.7709 -2.3755
  422UNL     H0 4632   3.003   4.759   1.108  0.0022  0.6544 -0.0711
  422UNL     H1 4633   2.926   4.503   1.049 -0.0637  0.4960  1.4161
  422UNL     C2 4634   2.904   4.729   1.075  0.5027 -0.6463 -0.4213
  422UNL     C3 4635   2.870   4.596   1.046 -0.2652  0.3502  0.4720
  422UNL     C4 4636   2.724   4.734   0.979  0.1952  0.0340  0.0452
  422UNL     C5 4637   2.635   4.803   0.880  0.2893  0.1232  0.1823
  422UNL     N6 4638   2.809   4.814   1.044  0.7500 -0.5434 -0.1841
  422UNL     N7 4639   2.765   4.602   0.968 -0.0801  0.6270 -0.9696
  422UNL     H8 4640   2.634   4.741   0.790  0.4508  0.2231  0.1112
  422UNL     H9 4641   2.680   4.899   0.849  1.7608 -0.8324 -0.6880
  422UNL    H10 4642   2.527   4.806   0.898  0.6073 -0.5322  2.3177
  423UNL     H0 4643   2.242   5.420   0.942  0.0561  0.2652 -1.4372
  423UNL     H1 4644   2.415   5.619   0.872 -1.4296  0.4275 -0.6809
  423UNL     C2 4645   2.292   5.483   1.015 -0.5677 -0.8131 -0.0539
  423UNL     C3 4646   2.381   5.588   0.970  0.2974 -0.8307 -0.4465
  423UNL     C4 4647   2.350   5.586   1.180  0.7950 -0.0706  0.0189
  423UNL     C5 4648   2.348   5.624   1.322 -0.7635 -0.0693  0.2634
  423UNL     N6 4649   2.290   5.474   1.144 -0.3225 -0.4466 -0.2694
  423UNL     N7 4650   2.412   5.656   1.083  0.1704  0.7763 -0.2761
  423UNL     H8 4651   2.449   5.613   1.363  0.1039  1.5623 -1.3704
  423UNL     H9 4652   2.283   5.565   1.388 -2.0514 -2.0295 -2.6650
  423UNL    H10 4653   2.314   5.728   1.330 -0.7217  0.0996 -1.4815
  424UNL     H0 4654   4.318   0.477   0.803  0.6226  1.2835  1.4845
  424UNL     H1 4655   4.539   0.619   0.785 -0.6533 -1.3042 -2.1281
  424UNL     C2 4656   4.418   0.436   0.811  0.2496 -0.1058 -0.3895
  424UNL     C3 4657   4.533   0.512   0.802  0.2170 -0.9747  0.4252
  424UNL     C4 4658   4.572   0.320   0.849 -0.1696 -0.6697 -0.1998
  424UNL     C5 4659   4.650   0.197   0.881  0.1223  0.3704  0.2937
  424UNL     N6 4660   4.440   0.317   0.851  0.3316 -0.7858 -0.3373
  424UNL     N7 4661   4.638   0.435   0.824 -0.3253  0.4597  0.1320
  424UNL     H8 4662   4.623   0.170   0.984  1.1691  1.2765  0.8144
  424UNL     H9 4663   4.758   0.217   0.882  0.3019 -0.5152 -0.7812
  424UNL    H10 4664   4.635   0.109   0.818 -2.1491  1.2815 -0.4978
  425UNL     H0 4665   2.387   4.984   1.155  1.5647 -1.1183 -2.4469
  425UNL     H1 4666   2.625   4.922   1.283  1.1836  0.2755  0.8510
  425UNL     C2 4667   2.473   5.047   1.173  0.9790 -1.1085  0.4255
  425UNL     C3 4668   2.599   5.016   1.236 -0.0673 -0.5850 -0.2174
  425UNL     C4 4669   2.597   5.180   1.118 -0.5210  0.5095 -0.4611
  425UNL     C5 4670   2.639   5.312   1.053 -0.3226 -0.3856 -0.1942
  425UNL     N6 4671   2.468   5.167   1.124 -0.2756 -0.1968 -0.0387
  425UNL     N7 4672   2.685   5.107   1.195  0.6114  0.4854 -0.2409
  425UNL     H8 4673   2.745   5.331   1.076 -0.7350 -1.4565  2.7772
  425UNL     H9 4674   2.585   5.401   1.085 -0.8704 -0.6939 -0.2488
  425UNL    H10 4675   2.628   5.311   0.944  1.6896  0.5308 -0.4333
  426UNL     H0 4676   5.430   0.314   0.201  0.2895 -1.8061 -0.5308
  426UNL     H1 4677   5.444   0.383   0.466 -0.0838  0.6256  0.0139
  426UNL     C2 4678   5.390   0.261   0.287 -0.5278  0.7849  0.7371
  426UNL     C3 4679   5.391   0.302   0.418  0.4050  0.4874 -0.2921
  426UNL     C4 4680   5.274   0.133   0.388  0.6271  0.5179 -0.0819
  426UNL     C5 4681   5.196   0.003   0.421 -0.0328 -0.1454 -0.3242
  426UNL     N6 4682   5.322   0.153   0.269  0.5655  0.3110 -0.4935
  426UNL     N7 4683   5.322   0.218   0.487  0.4668 -0.3156 -0.5345
  426UNL     H8 4684   5.208  -0.029   0.525  0.7899 -0.0375 -0.3837
  426UNL     H9 4685   5.233  -0.079   0.357  1.0593 -0.2589  0.4297
  426UNL    H10 4686   5.092   0.017   0.390  0.8358  2.8553 -2.0889
  427UNL     H0 4687   4.900   0.641   0.931  0.5908  0.1004  1.1815
  427UNL     H1 4688   4.966   0.877   1.032 -0.0020 -0.5579  0.9263
  427UNL     C2 4689   4.876   0.737   0.887  0.3852 -0.3243  0.3520
  427UNL     C3 4690   4.903   0.858   0.946  0.5553  0.2736  0.3288
  427UNL     C4 4691   4.784   0.871   0.775  0.0997 -0.3553  0.2317
  427UNL     C5 4692   4.701   0.944   0.668 -0.9946  0.1978  0.3777
  427UNL     N6 4693   4.794   0.744   0.787 -0.3231 -0.6088  0.0085
  427UNL     N7 4694   4.836   0.951   0.877  0.0459  0.2959  0.4370
  427UNL     H8 4695   4.602   0.972   0.705 -1.7269 -2.2300  0.3102
  427UNL     H9 4696   4.751   1.033   0.629 -0.3228 -0.6251 -0.6721
  427UNL    H10 4697   4.691   0.873   0.585 -2.1872 -0.0973  0.7732
  428UNL     H0 4698   3.183   5.161   0.845 -0.8702  1.0696  0.0610
  428UNL     H1 4699   2.944   5.047   0.912 -0.0245 -1.4347  0.1735
  428UNL     C2 4700   3.148   5.125   0.941 -0.6973 -0.3499 -0.3991
  428UNL     C3 4701   3.029   5.064   0.977  0.1317  0.1839 -0.4136
  428UNL     C4 4702   3.154   5.108   1.137  0.5096  0.0863  0.4227
  428UNL     C5 4703   3.213   5.132   1.280 -0.2239 -0.1856  0.2227
  428UNL     N6 4704   3.228   5.153   1.041 -0.3372 -1.0009 -0.6436
  428UNL     N7 4705   3.028   5.059   1.108  0.3531 -0.6640  0.3072
  428UNL     H8 4706   3.168   5.063   1.354  1.9648 -2.1564 -0.2319
  428UNL     H9 4707   3.205   5.240   1.299  1.6173  0.2814 -1.5242
  428UNL    H10 4708   3.322   5.119   1.284 -0.2276  0.0127  1.0481
  429UNL     H0 4709   5.070   0.160   0.693 -2.4559  0.0789  0.1727
  429UNL     H1 4710   4.833   0.308   0.644 -0.5621 -1.0139  1.4009
  429UNL     C2 4711   5.053   0.267   0.698 -0.5701  0.4103  0.0351
  429UNL     C3 4712   4.931   0.341   0.676 -0.6164  0.4686  0.1222
  429UNL     C4 4713   5.088   0.459   0.740 -0.2929  0.3688 -0.2383
  429UNL     C5 4714   5.157   0.572   0.814 -0.6883 -0.7477 -0.6363
  429UNL     N6 4715   5.154   0.345   0.741  0.4638  0.6829  0.2516
  429UNL     N7 4716   4.951   0.464   0.712 -0.0112 -0.4758 -0.2011
  429UNL     H8 4717   5.149   0.665   0.757 -1.1137  0.9833  2.1326
  429UNL     H9 4718   5.260   0.548   0.843 -1.0396  0.4137  1.6760
  429UNL    H10 4719   5.124   0.610   0.912  1.3564 -1.7888  0.4832
  430UNL     H0 4720   3.546   5.357   0.770 -0.1300 -0.7244  0.8412
  430UNL     H1 4721   3.526   5.612   0.657  2.6109 -1.5544  1.3097
  430UNL     C2 4722   3.470   5.432   0.786 -0.2502 -0.6406 -0.0918
  430UNL     C3 4723   3.465   5.562   0.730 -0.1751 -0.0861  0.0684
  430UNL     C4 4724   3.298   5.521   0.850 -0.4894  0.6153 -0.0954
  430UNL     C5 4725   3.164   5.539   0.909 -0.0275 -0.1376  0.2712
  430UNL     N6 4726   3.368   5.409   0.859 -0.2114  0.5254 -0.0763
  430UNL     N7 4727   3.348   5.612   0.766  0.0424 -0.5094  0.2739
  430UNL     H8 4728   3.124   5.641   0.903 -1.1745 -0.4205  2.7465
  430UNL     H9 4729   3.172   5.526   1.017 -1.1347  2.4637  0.6924
  430UNL    H10 4730   3.092   5.470   0.864 -0.8985  0.1494  1.2092
  431UNL     H0 4731   3.885   0.032   1.037 -0.0826  0.2262  1.2412
  431UNL     H1 4732   4.057   0.218   1.129 -0.6038 -2.0500 -0.0215
  431UNL     C2 4733   3.961   0.084   0.980  0.0404 -0.4707  0.7695
  431UNL     C3 4734   4.051   0.182   1.027  0.5451 -0.1373 -0.7925
  431UNL     C4 4735   4.065   0.149   0.821 -0.3520  0.3332 -0.3479
  431UNL     C5 4736   4.131   0.133   0.689  0.1442 -0.1371  0.2350
  431UNL     N6 4737   3.959   0.076   0.847 -0.3846 -0.7557 -0.1348
  431UNL     N7 4738   4.121   0.225   0.923  0.5166 -0.1859  0.2486
  431UNL     H8 4739   4.185   0.039   0.676  1.5117  0.3473  2.2091
  431UNL     H9 4740   4.057   0.127   0.608  0.1051 -0.6689  0.3116
  431UNL    H10 4741   4.194   0.222   0.678 -1.9528  1.1924 -1.4180
  432UNL     H0 4742   3.567   5.241   1.384 -1.0519  1.1447  0.5520
  432UNL     H1 4743   3.412   5.328   1.169 -0.9370 -1.0127  0.0794
  432UNL     C2 4744   3.582   5.211   1.280  0.6559  0.4463  0.9794
  432UNL     C3 4745   3.501   5.266   1.174 -0.1090  0.2000  0.5577
  432UNL     C4 4746   3.681   5.183   1.109 -0.7395 -0.1402 -0.2109
  432UNL     C5 4747   3.778   5.126   1.006 -0.2113  0.0092 -0.5130
  432UNL     N6 4748   3.692   5.146   1.239 -0.2623 -0.2398  0.1628
  432UNL     N7 4749   3.569   5.248   1.066 -0.3947  0.2386 -0.3268
  432UNL     H8 4750   3.744   5.021   1.006  2.3044 -0.8653  1.7309
  432UNL     H9 4751   3.883   5.132   1.038 -0.2200 -1.6785 -0.1275
  432UNL    H10 4752   3.758   5.174   0.909  0.5189  0.4716 -0.4367
  433UNL     H0 4753   3.648   0.349   2.610  1.2963  1.5394  1.8643
  433UNL     H1 4754   3.644   0.436   2.867  0.0914 -0.8122  0.3778
  433UNL     C2 4755   3.566   0.344   2.680  0.1833 -0.5013  0.4743
  433UNL     C3 4756   3.565   0.392   2.807  0.0997  0.5754 -0.6919
  433UNL     C4 4757   3.385   0.334   2.750 -0.7536  0.2962 -0.7356
  433UNL     C5 4758   3.240   0.302   2.750  0.0630 -1.2659 -0.4412
  433UNL     N6 4759   3.448   0.306   2.638 -0.3437 -0.0948 -0.1827
  433UNL     N7 4760   3.451   0.378   2.860 -0.1653 -0.9394 -0.0992
  433UNL     H8 4761   3.191   0.333   2.843  0.4247  0.5525 -0.8336
  433UNL     H9 4762   3.230   0.193   2.747  2.1168 -1.4614 -1.0025
  433UNL    H10 4763   3.182   0.331   2.661  1.0953  0.2628 -0.6298
  434UNL     H0 4764   2.174   5.260   2.330  0.4781 -0.9335 -0.2489
  434UNL     H1 4765   2.114   5.003   2.366  2.2460  1.9294 -1.2906
  434UNL     C2 4766   2.073   5.221   2.330  0.2381 -0.3106 -0.1421
  434UNL     C3 4767   2.043   5.085   2.360  0.1154  0.2419  0.0495
  434UNL     C4 4768   1.873   5.207   2.351 -0.0373  0.8909 -0.3729
  434UNL     C5 4769   1.729   5.253   2.362  0.3948 -0.0406  1.0057
  434UNL     N6 4770   1.964   5.299   2.337 -0.2234  0.1235 -0.0602
  434UNL     N7 4771   1.911   5.079   2.373 -0.2832  0.2351 -0.3062
  434UNL     H8 4772   1.710   5.344   2.304  2.5326 -0.1880  0.0346
  434UNL     H9 4773   1.700   5.267   2.467  2.6737  0.6206  1.5723
  434UNL    H10 4774   1.659   5.175   2.330 -0.9619  1.5628 -0.0254
  435UNL     H0 4775   3.517   0.377   2.161 -1.9423 -0.6566  1.3157
  435UNL     H1 4776   3.501   0.634   2.077 -1.1948 -1.5776 -0.4877
  435UNL     C2 4777   3.517   0.466   2.222  0.2351  0.1800  0.1636
  435UNL     C3 4778   3.512   0.597   2.178 -0.3678  0.5531  0.2360
  435UNL     C4 4779   3.516   0.593   2.383  0.3635  0.3592 -0.1121
  435UNL     C5 4780   3.492   0.630   2.528 -0.0226  0.5057  0.1473
  435UNL     N6 4781   3.515   0.466   2.357  0.4750  0.2043 -0.1290
  435UNL     N7 4782   3.503   0.684   2.278 -0.0790  0.2341  0.6445
  435UNL     H8 4783   3.471   0.736   2.544  0.1837  0.1027  3.3568
  435UNL     H9 4784   3.582   0.612   2.589  2.2396 -1.4925 -3.5629
  435UNL    H10 4785   3.409   0.592   2.588 -0.0822 -0.5530 -0.5913
  436UNL     H0 4786   3.536   1.079   1.986  1.4234  0.8968 -0.1043
  436UNL     H1 4787   3.771   1.174   1.928 -1.6676  1.8911  2.2504
  436UNL     C2 4788   3.629   1.031   2.014  1.1580  0.5504  0.1776
  436UNL     C3 4789   3.753   1.084   1.987 -0.5261 -0.0238 -0.2358
  436UNL     C4 4790   3.759   0.906   2.090 -0.5559  0.0021  0.5843
  436UNL     C5 4791   3.814   0.796   2.178  0.1279 -0.4205  0.3711
  436UNL     N6 4792   3.626   0.917   2.082  0.2040  0.4980 -0.1295
  436UNL     N7 4793   3.841   0.995   2.025 -0.1659  0.0915  0.1909
  436UNL     H8 4794   3.872   0.844   2.257  1.0327 -0.4516 -0.2692
  436UNL     H9 4795   3.889   0.739   2.122  1.2382  1.9779 -0.6406
  436UNL    H10 4796   3.741   0.730   2.228 -1.8039  1.1174 -0.3845
  437UNL     H0 4797   3.545   0.041   2.537  1.1390 -1.6511  1.7461
  437UNL     H1 4798   3.760  -0.119   2.549  2.6406 -0.1297 -0.7145
  437UNL     C2 4799   3.638   0.055   2.484  0.3107 -0.3751  0.6200
  437UNL     C3 4800   3.747  -0.030   2.490 -0.2910  0.0020  0.0196
  437UNL     C4 4801   3.763   0.131   2.368 -0.2675 -0.4220  0.0516
  437UNL     C5 4802   3.826   0.239   2.277 -0.0780  0.0614 -0.4384
  437UNL     N6 4803   3.641   0.157   2.404 -0.5828  0.0984 -0.4209
  437UNL     N7 4804   3.832   0.022   2.407 -0.5238 -0.1219 -0.7717
  437UNL     H8 4805   3.903   0.292   2.335 -0.4853 -0.5214  0.6402
  437UNL     H9 4806   3.756   0.320   2.253  0.5476  0.5075 -0.7741
  437UNL    H10 4807   3.871   0.187   2.191 -0.3987 -1.7827  0.4799
  438UNL     H0 4808   4.464   0.959   1.454 -1.7700 -1.5686 -2.8380
  438UNL     H1 4809   4.629   0.924   1.676 -1.2189  0.3428 -0.5243
  438UNL     C2 4810   4.486   0.867   1.506  0.0036  0.1562 -0.3522
  438UNL     C3 4811   4.574   0.850   1.619 -0.3822 -0.9068  0.2694
  438UNL     C4 4812   4.491   0.673   1.550  0.3346  0.1601  0.3568
  438UNL     C5 4813   4.470   0.522   1.536 -0.1024  0.2001  0.1036
  438UNL     N6 4814   4.450   0.753   1.453  0.0322  0.4601 -0.1806
  438UNL     N7 4815   4.567   0.728   1.657 -0.2876 -0.4376  0.2125
  438UNL     H8 4816   4.390   0.489   1.468 -1.3842 -0.1202  1.7176
  438UNL     H9 4817   4.439   0.480   1.633  0.4759 -0.3560  0.0479
  438UNL    H10 4818   4.567   0.480   1.510 -0.0664  0.0231  0.5183
  439UNL     H0 4819   4.052   1.166   2.152  2.0020 -0.8030 -0.1421
  439UNL     H1 4820   4.227   1.362   2.251 -2.0112 -0.7582  1.3521
  439UNL     C2 4821   4.092   1.252   2.101  0.0629  0.0490 -0.2512
  439UNL     C3 4822   4.183   1.352   2.153 -0.0944 -0.4272  0.4198
  439UNL     C4 4823   4.099   1.398   1.961 -0.3658  0.5446 -0.7028
  439UNL     C5 4824   4.073   1.458   1.823  0.5047 -0.5637 -0.3814
  439UNL     N6 4825   4.049   1.274   1.977  0.2914 -0.8546  0.3990
  439UNL     N7 4826   4.188   1.445   2.059 -0.4978  0.5823  0.3874
  439UNL     H8 4827   4.142   1.412   1.752 -0.5832 -1.5260 -0.8172
  439UNL     H9 4828   3.971   1.449   1.783  0.0493 -0.7892  0.8084
  439UNL    H10 4829   4.087   1.567   1.813  0.4026 -0.6533 -1.5635
  440UNL     H0 4830   4.166   0.193   2.106  1.8067 -0.0012 -0.3478
  440UNL     H1 4831   4.037  -0.042   2.178  1.0788 -0.0941 -0.4863
  440UNL     C2 4832   4.176   0.141   2.200 -0.1435  0.4196  0.1113
  440UNL     C3 4833   4.110   0.020   2.229 -0.0534  0.2149  0.7807
  440UNL     C4 4834   4.235   0.089   2.381  0.0421  1.0921  0.2034
  440UNL     C5 4835   4.295   0.109   2.516  0.3714  0.3459  0.2113
  440UNL     N6 4836   4.262   0.182   2.293 -0.1225  0.7365  0.0431
  440UNL     N7 4837   4.144  -0.010   2.355  0.5306 -0.1325 -0.7676
  440UNL     H8 4838   4.388   0.165   2.529 -1.1455  2.8723  0.6741
  440UNL     H9 4839   4.302   0.011   2.564 -0.2608 -0.3509 -1.0832
  440UNL    H10 4840   4.220   0.169   2.569 -0.0566  0.6864 -0.7531
  441UNL     H0 4841   4.291   0.766   1.722  2.3186  0.6043  0.3203
  441UNL     H1 4842   4.040   0.806   1.825  0.3026 -1.1747 -0.2626
  441UNL     C2 4843   4.260   0.808   1.817  0.1204 -0.2500  0.0149
  441UNL     C3 4844   4.133   0.846   1.861 -0.3775  0.3763 -0.1645
  441UNL     C4 4845   4.285   0.944   1.959  0.7423  0.4460 -0.1458
  441UNL     C5 4846   4.352   1.045   2.039  0.3028 -0.4360  0.6250
  441UNL     N6 4847   4.356   0.873   1.876 -0.7484 -0.3196  0.1824
  441UNL     N7 4848   4.155   0.940   1.953 -0.3843 -0.0540 -0.2208
  441UNL     H8 4849   4.421   1.006   2.116  0.2091 -1.2255  0.3179
  441UNL     H9 4850   4.276   1.097   2.099 -1.9742 -3.0157  0.0613
  441UNL    H10 4851   4.398   1.128   1.985  1.1273  0.3883  2.5360
  442UNL     H0 4852   4.574   0.255   1.981 -1.0304 -0.2394  0.7794
  442UNL     H1 4853   4.622   0.495   1.837 -0.0946 -1.6075 -2.1250
  442UNL     C2 4854   4.510   0.342   1.967 -0.8275 -0.1177  0.5948
  442UNL     C3 4855   4.533   0.458   1.885  0.5478 -0.1610  0.2512
  442UNL     C4 4856   4.353   0.465   1.981  0.0897 -0.2394  0.1045
  442UNL     C5 4857   4.220   0.523   2.038  0.1573  0.0506 -0.3372
  442UNL     N6 4858   4.392   0.345   2.023  0.1249 -0.4409 -0.6379
  442UNL     N7 4859   4.424   0.531   1.889 -0.3084  0.4400  0.3618
  442UNL     H8 4860   4.134   0.482   1.984  0.0711 -1.3136  0.8127
  442UNL     H9 4861   4.211   0.631   2.025  1.5064  0.2621  0.3963
  442UNL    H10 4862   4.197   0.505   2.143 -1.3449  0.9165 -0.5135
  443UNL     H0 4863   3.238   0.630   1.878  0.1154  0.2960  0.5200
  443UNL     H1 4864   3.372   0.878   1.929  0.9449 -0.4312  0.7275
  443UNL     C2 4865   3.231   0.699   1.961  0.8602  0.5368  0.3855
  443UNL     C3 4866   3.306   0.816   1.987 -0.2568 -0.0654 -0.2304
  443UNL     C4 4867   3.192   0.760   2.147  0.1602  0.1756  0.4254
  443UNL     C5 4868   3.140   0.758   2.293  0.1234  0.2563 -0.0875
  443UNL     N6 4869   3.154   0.669   2.065 -0.3685  0.6825 -1.0356
  443UNL     N7 4870   3.269   0.863   2.105 -1.0195 -0.3043 -0.8861
  443UNL     H8 4871   3.222   0.717   2.353 -0.0671  2.7074  1.9220
  443UNL     H9 4872   3.118   0.859   2.330 -0.2195 -0.4779  1.7179
  443UNL    H10 4873   3.057   0.694   2.323 -0.3037  0.3292 -1.0824
  444UNL     H0 4874   4.700   0.299   2.527  2.2735 -1.9099 -0.4183
  444UNL     H1 4875   4.490   0.335   2.352  0.7475  1.8466 -3.9368
  444UNL     C2 4876   4.682   0.250   2.432 -0.2406 -0.8861 -0.5200
  444UNL     C3 4877   4.573   0.266   2.343  0.0692  0.3473  0.4817
  444UNL     C4 4878   4.696   0.109   2.277  0.7042  0.3836 -0.0492
  444UNL     C5 4879   4.750  -0.014   2.207  0.1568  0.0991 -0.7421
  444UNL     N6 4880   4.751   0.148   2.393 -0.5996  0.3391  0.7657
  444UNL     N7 4881   4.592   0.188   2.239  0.0770 -0.1154 -0.7531
  444UNL     H8 4882   4.859  -0.018   2.193  0.5521  0.5663  1.9092
  444UNL     H9 4883   4.703  -0.012   2.108  1.9018 -0.3190 -1.5899
  444UNL    H10 4884   4.735  -0.105   2.267 -1.0271  1.0506  0.4388
  445UNL     H0 4885   1.136   5.335   3.874  0.5717 -1.9415 -0.2510
  445UNL     H1 4886   1.080   5.399   4.126 -1.4054  1.3714  0.4145
  445UNL     C2 4887   1.043   5.312   3.924  0.2915  0.5984  0.4595
  445UNL     C3 4888   1.016   5.342   4.060 -0.1060 -0.3577  0.6022
  445UNL     C4 4889   0.868   5.220   3.977 -0.0105  0.2103  0.6030
  445UNL     C5 4890   0.752   5.119   3.967 -0.2644 -0.6819 -0.4099
  445UNL     N6 4891   0.949   5.230   3.873  0.1683  0.0065  0.4994
  445UNL     N7 4892   0.896   5.292   4.095 -0.0603  0.1105  0.8930
  445UNL     H8 4893   0.672   5.154   3.900  0.2529  0.9124 -0.2256
  445UNL     H9 4894   0.714   5.107   4.070  0.4521  0.3761 -0.0142
  445UNL    H10 4895   0.784   5.022   3.930  0.4280 -1.1396  1.3427
  446UNL     H0 4896   1.272   4.731   3.526  1.9184  1.0861  1.4672
  446UNL     H1 4897   1.216   4.463   3.438 -1.3118  3.0490 -0.7743
  446UNL     C2 4898   1.327   4.638   3.537  0.0534 -0.3051 -0.4724
  446UNL     C3 4899   1.293   4.504   3.501  0.4555 -0.4134 -0.5649
  446UNL     C4 4900   1.466   4.503   3.617 -0.1741  0.0642  0.2391
  446UNL     C5 4901   1.602   4.442   3.650 -0.5791 -0.9263  0.2039
  446UNL     N6 4902   1.436   4.630   3.606 -0.8608  0.1218 -0.5499
  446UNL     N7 4903   1.383   4.421   3.547 -0.2301  0.7397  0.6246
  446UNL     H8 4904   1.667   4.517   3.696 -1.4921 -0.0009  0.0087
  446UNL     H9 4905   1.654   4.400   3.563  0.6890  1.4502 -0.2369
  446UNL    H10 4906   1.588   4.359   3.720 -1.0942  0.0826  1.3108
  447UNL     H0 4907   0.906   5.277   3.416  1.2705  0.3854 -1.8309
  447UNL     H1 4908   1.119   5.403   3.278  1.2034 -1.3264  0.6616
  447UNL     C2 4909   0.966   5.362   3.445 -0.2128  0.8143  0.0407
  447UNL     C3 4910   1.072   5.426   3.372  0.5641  0.1610  0.0067
  447UNL     C4 4911   1.041   5.505   3.569 -0.5433 -0.3185  0.1725
  447UNL     C5 4912   1.076   5.572   3.703 -0.2090 -0.2753 -0.0303
  447UNL     N6 4913   0.959   5.400   3.573  0.7858 -0.2630  0.8383
  447UNL     N7 4914   1.114   5.524   3.455 -0.4698  0.3953  0.0642
  447UNL     H8 4915   1.148   5.517   3.764 -1.1628 -0.5413  0.8502
  447UNL     H9 4916   0.985   5.594   3.760 -0.8736 -1.0582 -0.7840
  447UNL    H10 4917   1.105   5.675   3.675 -1.2873 -0.2246 -1.0188
  448UNL     H0 4918   3.083   0.252   3.101  0.9985  1.1507 -3.3855
  448UNL     H1 4919   3.312   0.390   3.072 -1.2954 -0.5607 -0.9406
  448UNL     C2 4920   3.181   0.217   3.133 -0.1378  0.0895 -0.9348
  448UNL     C3 4921   3.297   0.294   3.120 -0.2296 -0.1585  0.2142
  448UNL     C4 4922   3.329   0.105   3.194  0.2088  0.3217  0.0055
  448UNL     C5 4923   3.398  -0.026   3.233 -0.2957 -0.5981 -0.0006
  448UNL     N6 4924   3.196   0.104   3.190  0.1415  0.4426 -0.1368
  448UNL     N7 4925   3.393   0.216   3.161  0.1943  0.6274 -0.1164
  448UNL     H8 4926   3.461  -0.012   3.322  0.8781 -1.8123 -0.6289
  448UNL     H9 4927   3.472  -0.061   3.161  0.0250 -0.7772  0.4098
  448UNL    H10 4928   3.334  -0.111   3.260  3.3255 -2.7586  2.2770
  449UNL     H0 4929   1.053   5.020   3.761  0.0102  1.4665  0.2622
  449UNL     H1 4930   1.252   4.830   3.777 -1.5079  0.5567  1.3911
  449UNL     C2 4931   1.149   5.019   3.712 -0.1174 -0.3800  0.0077
  449UNL     C3 4932   1.255   4.925   3.725 -0.9082 -0.2147  0.0107
  449UNL     C4 4933   1.307   5.087   3.614  0.1777 -0.4270 -0.0454
  449UNL     C5 4934   1.391   5.171   3.517 -0.1419 -0.3263  0.8015
  449UNL     N6 4935   1.183   5.126   3.650  0.4452 -1.1724  0.3036
  449UNL     N7 4936   1.357   4.970   3.661  0.1173 -0.2439 -0.1224
  449UNL     H8 4937   1.349   5.166   3.416  2.4812  2.7696 -0.5341
  449UNL     H9 4938   1.489   5.124   3.498 -0.2976 -0.9394  1.4978
  449UNL    H10 4939   1.408   5.272   3.556  1.0025  0.0558 -0.6147
  450UNL     H0 4940   4.073   0.048   2.613 -0.0709  0.2381 -0.3637
  450UNL     H1 4941   4.001   0.080   2.873 -1.7658 -0.4836 -0.0946
  450UNL     C2 4942   4.032  -0.027   2.679  0.1276 -0.0607 -0.5827
  450UNL     C3 4943   3.994  -0.009   2.811  0.2883 -0.0675 -0.9810
  450UNL     C4 4944   3.980  -0.209   2.744  0.1155 -0.5851 -0.5193
  450UNL     C5 4945   3.926  -0.346   2.732 -0.5678  0.2334  0.3729
  450UNL     N6 4946   4.016  -0.147   2.634 -0.0194 -0.1593  0.1771
  450UNL     N7 4947   3.952  -0.127   2.853  0.9248  0.0674  0.6789
  450UNL     H8 4948   3.901  -0.385   2.832 -2.3242 -1.8098 -0.8297
  450UNL     H9 4949   4.001  -0.416   2.693 -1.5753  0.8007 -2.6532
  450UNL    H10 4950   3.832  -0.350   2.675 -1.1075  0.5245  1.2307
  451UNL     H0 4951   3.503   0.448   3.364 -1.0234  0.5571 -0.1887
  451UNL     H1 4952   3.714   0.629   3.423 -2.7239 -0.2150  1.4716
  451UNL     C2 4953   3.560   0.513   3.299  0.4215  0.4276  0.9270
  451UNL     C3 4954   3.663   0.599   3.333 -0.2496 -0.1058 -0.0008
  451UNL     C4 4955   3.599   0.620   3.137 -0.4713  0.0711 -0.3247
  451UNL     C5 4956   3.561   0.692   3.015 -0.0942  0.2544  0.3397
  451UNL     N6 4957   3.528   0.515   3.171 -0.6488  0.8908 -0.0821
  451UNL     N7 4958   3.685   0.675   3.227 -0.0654  0.0471 -0.1526
  451UNL     H8 4959   3.528   0.619   2.940  0.8313 -0.2296  0.3935
  451UNL     H9 4960   3.470   0.752   3.025 -0.4990  0.0075 -1.7247
  451UNL    H10 4961   3.644   0.735   2.958  0.1855 -0.0640  0.5017
  452UNL     H0 4962   1.977   4.883   3.576 -0.0261 -0.3796  1.6911
  452UNL     H1 4963   1.763   4.827   3.736  1.2191  4.0912  0.9490
  452UNL     C2 4964   1.874   4.881   3.543  0.5730  0.7067 -0.2852
  452UNL     C3 4965   1.765   4.860   3.633 -0.2807  0.2255 -0.4362
  452UNL     C4 4966   1.717   4.864   3.430 -0.3475 -0.5383 -0.2003
  452UNL     C5 4967   1.646   4.862   3.299 -0.0962 -0.5681 -0.8697
  452UNL     N6 4968   1.842   4.910   3.423 -0.0929 -0.5872 -0.0570
  452UNL     N7 4969   1.657   4.861   3.553  0.3138 -0.1954 -0.2939
  452UNL     H8 4970   1.583   4.773   3.296  1.4932 -1.8288  1.5362
  452UNL     H9 4971   1.712   4.852   3.212 -0.6847  0.4916 -1.4493
  452UNL    H10 4972   1.583   4.952   3.293 -2.8381 -2.4220 -0.6518
  453UNL     H0 4973   3.822   0.040   3.283  0.6749 -1.3306 -0.3585
  453UNL     H1 4974   3.794   0.308   3.221  1.2537 -1.0453  2.3694
  453UNL     C2 4975   3.779   0.079   3.191 -0.1759  0.7112  0.8622
  453UNL     C3 4976   3.773   0.218   3.164  1.5114 -0.0662  0.7016
  453UNL     C4 4977   3.701   0.099   3.007 -0.0222 -0.0198  0.0060
  453UNL     C5 4978   3.636   0.049   2.882  0.3935 -0.4503  0.3016
  453UNL     N6 4979   3.757   0.006   3.080  0.2790 -0.6198 -0.3777
  453UNL     N7 4980   3.715   0.230   3.041  0.3898 -0.1817  0.3931
  453UNL     H8 4981   3.555  -0.022   2.902 -1.5828  1.8315  0.5315
  453UNL     H9 4982   3.708  -0.006   2.819  0.2836 -2.0239  1.5479
  453UNL    H10 4983   3.587   0.125   2.820  2.3036  2.4922  2.2326
  454UNL     H0 4984   2.095   5.071   3.040 -0.1308 -1.0013  1.0074
  454UNL     H1 4985   2.153   5.339   3.055 -0.8941 -1.4891 -2.5894
  454UNL     C2 4986   2.035   5.145   3.090 -0.0607  0.0065 -0.3792
  454UNL     C3 4987   2.076   5.285   3.108 -0.0284 -0.1759  0.0963
  454UNL     C4 4988   1.902   5.233   3.212  0.1796 -0.4532  0.4739
  454UNL     C5 4989   1.789   5.243   3.306  0.5185  0.0974  0.5195
  454UNL     N6 4990   1.923   5.115   3.154 -0.0913 -0.3561  0.5576
  454UNL     N7 4991   1.985   5.343   3.182  0.1207  0.1655  0.8279
  454UNL     H8 4992   1.770   5.344   3.344 -1.5765  0.5586 -1.6462
  454UNL     H9 4993   1.809   5.181   3.394  0.9298  0.4839  0.6968
  454UNL    H10 4994   1.697   5.209   3.257  0.6096 -0.6470  0.8451
  455UNL     H0 4995   0.671   5.541   3.427 -1.1369  1.3708 -0.3425
  455UNL     H1 4996   0.804   5.791   3.424  0.7130 -1.3298  0.9055
  455UNL     C2 4997   0.737   5.586   3.355 -0.0860 -0.0527 -0.2809
  455UNL     C3 4998   0.808   5.708   3.356  0.1641 -0.1004 -0.6476
  455UNL     C4 4999   0.838   5.600   3.185  0.3667  0.2215 -0.2797
  455UNL     C5 5000   0.909   5.554   3.060  0.4240  0.2516  0.0828
  455UNL     N6 5001   0.756   5.522   3.246 -0.6749  0.2902 -0.8977
  455UNL     N7 5002   0.879   5.718   3.244  0.6266  0.0572  0.8179
  455UNL     H8 5003   0.862   5.472   3.004 -0.2475  0.2428  0.6490
  455UNL     H9 5004   0.911   5.634   2.985 -2.6715 -0.2817 -0.6335
  455UNL    H10 5005   1.015   5.526   3.070 -0.4569 -3.3353  0.0217
  456UNL     H0 5006   2.242   5.148   3.668  0.8050 -0.6320  0.5077
  456UNL     H1 5007   2.017   5.113   3.512 -0.1845  0.4378 -1.3542
  456UNL     C2 5008   2.239   5.109   3.567 -0.2563 -0.8433  0.6044
  456UNL     C3 5009   2.122   5.098   3.488  0.1268 -0.1014  0.3040
  456UNL     C4 5010   2.300   5.049   3.387  0.2517  0.0016  0.8951
  456UNL     C5 5011   2.399   5.022   3.271 -0.0387  0.0927 -0.4035
  456UNL     N6 5012   2.351   5.088   3.503 -0.0170 -0.3583 -1.0495
  456UNL     N7 5013   2.162   5.050   3.373  0.2891 -0.2829 -0.5108
  456UNL     H8 5014   2.450   4.927   3.290  0.0349  0.0059 -1.0101
  456UNL     H9 5015   2.476   5.099   3.261 -0.9958  1.2312  0.8130
  456UNL    H10 5016   2.350   5.017   3.173  1.1797  0.4286 -1.0306
  457UNL     H0 5017   4.499   1.909   0.289  0.2404 -1.8283  1.0352
  457UNL     H1 5018   4.474   2.018   0.552  1.4483 -4.0825  2.5222
  457UNL     C2 5019   4.417   1.911   0.359 -0.9001 -0.0667 -0.3142
  457UNL     C3 5020   4.406   1.959   0.492 -0.5779  0.4757  0.0681
  457UNL     C4 5021   4.233   1.875   0.430 -1.3015  0.6874  0.9161
  457UNL     C5 5022   4.090   1.824   0.452 -0.6995 -0.3261 -0.2972
  457UNL     N6 5023   4.300   1.856   0.317 -0.4085 -0.5421 -0.8139
  457UNL     N7 5024   4.289   1.943   0.537  0.3910 -0.2536  0.2274
  457UNL     H8 5025   4.040   1.871   0.538  0.2531  1.4676 -0.7005
  457UNL     H9 5026   4.105   1.718   0.477 -0.9612 -0.2042  0.3937
  457UNL    H10 5027   4.025   1.830   0.364  0.8570  0.5477 -1.4137
  458UNL     H0 5028   4.888   1.206   0.102 -1.8745 -1.4749  1.5721
  458UNL     H1 5029   4.950   1.049  -0.130  0.0284 -0.0215 -0.1678
  458UNL     C2 5030   4.823   1.182   0.019  0.0622 -0.1091 -0.4185
  458UNL     C3 5031   4.865   1.108  -0.099  0.0276 -0.1313  0.0396
  458UNL     C4 5032   4.671   1.184  -0.108 -0.6839  0.1389 -0.2281
  458UNL     C5 5033   4.526   1.184  -0.157 -0.0525  0.2935  0.3909
  458UNL     N6 5034   4.698   1.224   0.013  0.3352  0.6379  0.3546
  458UNL     N7 5035   4.759   1.104  -0.174 -0.4179 -0.6192  0.6456
  458UNL     H8 5036   4.470   1.101  -0.113  2.1561 -0.5553  1.6750
  458UNL     H9 5037   4.508   1.181  -0.265  3.1509 -1.8811 -0.1441
  458UNL    H10 5038   4.484   1.282  -0.128  0.0152  0.4352  0.0135
  459UNL     H0 5039   0.335   4.684   4.682  0.5611 -0.9624  0.8443
  459UNL     H1 5040   0.497   4.874   4.571  1.7869  1.0277  1.0999
  459UNL     C2 5041   0.381   4.766   4.736 -0.2412  0.1203 -0.0776
  459UNL     C3 5042   0.469   4.863   4.674  0.3250 -0.6794  0.5457
  459UNL     C4 5043   0.425   4.902   4.870 -0.0369  0.3619 -0.1339
  459UNL     C5 5044   0.398   4.991   4.988  0.2270 -0.2233 -0.6841
  459UNL     N6 5045   0.360   4.786   4.862  0.0775 -0.3385 -0.0170
  459UNL     N7 5046   0.490   4.956   4.760 -0.1392  0.2709  0.1020
  459UNL     H8 5047   0.374   4.945   5.084  0.3450 -0.7778 -0.9211
  459UNL     H9 5048   0.314   5.056   4.963 -0.5499 -0.5206  1.0969
  459UNL    H10 5049   0.487   5.055   4.999  0.8334 -1.0450 -0.7305
  460UNL     H0 5050   0.489   5.305   4.482 -0.3061 -0.3828  0.6448
  460UNL     H1 5051   0.636   5.272   4.246 -0.1003  1.2343  0.6328
  460UNL     C2 5052   0.576   5.244   4.467 -0.3760 -0.3116 -0.0684
  460UNL     C3 5053   0.649   5.232   4.346 -0.0359  0.1848  0.2125
  460UNL     C4 5054   0.730   5.130   4.507 -0.4144  0.3874 -0.5911
  460UNL     C5 5055   0.796   5.012   4.568  0.0033  0.0506 -0.2849
  460UNL     N6 5056   0.638   5.194   4.569  1.0688 -0.9214 -0.1509
  460UNL     N7 5057   0.748   5.145   4.370  0.5897 -0.5030 -0.1356
  460UNL     H8 5058   0.890   4.994   4.514  0.9147 -2.7451  2.1410
  460UNL     H9 5059   0.732   4.923   4.565 -0.3728  0.3298 -0.6343
  460UNL    H10 5060   0.811   5.022   4.676 -1.0202  0.5639 -0.1885
  461UNL     H0 5061   4.359   1.568   0.217 -1.6086  0.3613 -1.6280
  461UNL     H1 5062   4.490   1.358   0.082 -2.8695  0.5040 -0.8151
  461UNL     C2 5063   4.430   1.577   0.136  0.1591 -0.0923 -0.1715
  461UNL     C3 5064   4.491   1.466   0.073 -0.2848  0.6063  0.3662
  461UNL     C4 5065   4.550   1.646  -0.018 -0.2519 -0.4111 -0.6284
  461UNL     C5 5066   4.642   1.739  -0.082 -0.1954  0.3768  0.1848
  461UNL     N6 5067   4.466   1.688   0.074 -0.0698  0.6045 -0.5783
  461UNL     N7 5068   4.570   1.515  -0.027  0.8116  0.5250 -0.5385
  461UNL     H8 5069   4.711   1.694  -0.155 -0.5728 -0.0666  0.0974
  461UNL     H9 5070   4.698   1.803  -0.013  0.5775 -1.5536  1.3593
  461UNL    H10 5071   4.593   1.806  -0.155  1.0744  1.0448 -0.0581
  462UNL     H0 5072   1.557   4.991   3.864 -2.0732  1.0013 -0.0476
  462UNL     H1 5073   1.464   5.001   4.126  0.3684  0.5220 -0.5107
  462UNL     C2 5074   1.531   4.907   3.928  0.2209  0.3782  0.1229
  462UNL     C3 5075   1.471   4.919   4.056 -0.3677 -0.0573  0.0876
  462UNL     C4 5076   1.460   4.725   3.986 -0.2709  0.8109  0.3324
  462UNL     C5 5077   1.421   4.576   3.965 -0.3621  0.1213 -0.1422
  462UNL     N6 5078   1.526   4.778   3.887 -0.2326 -0.1443 -0.5815
  462UNL     N7 5079   1.434   4.799   4.099  0.5484  0.8146  0.6895
  462UNL     H8 5080   1.336   4.563   3.896 -1.1534  1.9563  0.4469
  462UNL     H9 5081   1.397   4.515   4.052  1.0207 -1.2007 -0.6573
  462UNL    H10 5082   1.500   4.524   3.908 -2.0007 -2.4420 -0.1313
  463UNL     H0 5083   0.970   5.354   4.580  0.2935 -0.1534  0.6051
  463UNL     H1 5084   1.115   5.569   4.622 -0.6950  2.0541  0.1584
  463UNL     C2 5085   0.978   5.437   4.512 -0.0470  0.0786  0.8422
  463UNL     C3 5086   1.057   5.548   4.533 -1.0304  0.8901  0.6400
  463UNL     C4 5087   0.975   5.546   4.343 -0.2549  0.1487  0.0469
  463UNL     C5 5088   0.914   5.613   4.220 -0.0408 -0.1324  0.5289
  463UNL     N6 5089   0.924   5.438   4.395 -0.4368  0.6088 -0.0165
  463UNL     N7 5090   1.046   5.627   4.430  0.2344 -0.3770  0.2655
  463UNL     H8 5091   0.842   5.691   4.249  1.1598  1.0117  0.4791
  463UNL     H9 5092   0.996   5.650   4.157 -0.3326  0.7343  0.6475
  463UNL    H10 5093   0.849   5.549   4.159  0.0682 -0.3591  0.6501
  464UNL     H0 5094   0.989   4.368   4.484 -1.5273  0.9172  0.6740
  464UNL     H1 5095   0.817   4.213   4.640 -1.4220  2.8335  0.4108
  464UNL     C2 5096   0.993   4.341   4.588 -0.2540 -0.5015  0.2723
  464UNL     C3 5097   0.911   4.258   4.667 -0.0665  0.5102 -0.2590
  464UNL     C4 5098   1.081   4.301   4.763  0.1741 -0.4185  0.4451
  464UNL     C5 5099   1.178   4.318   4.871 -0.5484  1.2945  0.1251
  464UNL     N6 5100   1.099   4.373   4.654 -0.1856 -0.0583  0.2955
  464UNL     N7 5101   0.967   4.234   4.779  0.0371  0.4695 -0.1631
  464UNL     H8 5102   1.283   4.335   4.842 -0.8678  1.4346 -0.9710
  464UNL     H9 5103   1.181   4.226   4.931  2.0883  0.1230 -1.7142
  464UNL    H10 5104   1.151   4.408   4.928  1.6752  0.5711  2.4035
  465UNL     H0 5105   1.198   4.881   4.206  0.8147  0.1971 -0.0076
  465UNL     H1 5106   0.947   5.026   4.248  0.1163 -0.3651  0.4761
  465UNL     C2 5107   1.177   4.979   4.247 -0.2085 -0.1174  0.2292
  465UNL     C3 5108   1.051   5.043   4.272  0.1635  0.7471 -0.4727
  465UNL     C4 5109   1.219   5.131   4.364 -0.2478  0.2718  0.6360
  465UNL     C5 5110   1.306   5.226   4.442 -0.4091 -0.3620 -0.1979
  465UNL     N6 5111   1.281   5.025   4.313  0.1419 -0.6864  0.0305
  465UNL     N7 5112   1.080   5.143   4.350  0.0593  0.1674  0.2584
  465UNL     H8 5113   1.246   5.306   4.488  0.3011 -0.0638  0.2244
  465UNL     H9 5114   1.382   5.277   4.381  0.8324 -0.2639  1.3825
  465UNL    H10 5115   1.354   5.178   4.528 -0.9089 -0.9503 -0.2451
  466UNL     H0 5116   1.375   4.412   4.282  0.3629 -0.4340  0.9836
  466UNL     H1 5117   1.533   4.635   4.312 -1.3066  1.4460 -2.7997
  466UNL     C2 5118   1.350   4.503   4.334 -0.1287  0.3923 -0.6449
  466UNL     C3 5119   1.435   4.616   4.352  0.2086  0.0750  0.3817
  466UNL     C4 5120   1.240   4.645   4.417  0.1798 -0.3663 -0.8019
  466UNL     C5 5121   1.124   4.707   4.496  0.0760 -0.0382  0.1955
  466UNL     N6 5122   1.230   4.521   4.387  0.0762  0.1587 -0.2293
  466UNL     N7 5123   1.359   4.707   4.413 -0.3889  0.0796 -0.3795
  466UNL     H8 5124   1.139   4.693   4.603 -0.7086 -0.5948  0.2381
  466UNL     H9 5125   1.027   4.663   4.470  0.3912 -0.4550 -0.2918
  466UNL    H10 5126   1.115   4.815   4.480  0.9890  0.0650  0.3316
  467UNL     H0 5127   0.091   4.882   4.654 -0.8179 -0.9241 -1.9977
  467UNL     H1 5128   0.251   5.081   4.753  1.2425 -0.5849  0.1691
  467UNL     C2 5129   0.145   4.957   4.599 -0.3748  0.1660 -0.1220
  467UNL     C3 5130   0.219   5.067   4.650 -0.3437  0.5594  0.4781
  467UNL     C4 5131   0.236   5.048   4.446 -0.5521  0.3997 -0.9192
  467UNL     C5 5132   0.277   5.080   4.314  0.3468  0.6425 -0.1742
  467UNL     N6 5133   0.141   4.957   4.465  0.0194 -0.0882 -0.0663
  467UNL     N7 5134   0.285   5.126   4.548  0.6053  0.4203  0.2134
  467UNL     H8 5135   0.384   5.068   4.291  0.2748  1.4419 -0.9832
  467UNL     H9 5136   0.241   5.008   4.240  0.5027 -0.3179  0.6765
  467UNL    H10 5137   0.240   5.181   4.292  0.2268  0.8145  0.8104
  468UNL     H0 5138   5.489   1.834   0.045  3.0833 -2.5570  0.5768
  468UNL     H1 5139   5.257   1.780  -0.086 -0.5596 -2.1975 -0.1312
  468UNL     C2 5140   5.473   1.770  -0.040 -0.5347 -0.5602 -0.3779
  468UNL     C3 5141   5.357   1.745  -0.108  0.3549 -0.0235  0.4318
  468UNL     C4 5142   5.511   1.659  -0.197 -0.2024 -0.1221  0.3453
  468UNL     C5 5143   5.591   1.578  -0.298 -0.8184  1.1867  0.0909
  468UNL     N6 5144   5.577   1.724  -0.104 -0.6711 -0.1133  0.0974
  468UNL     N7 5145   5.379   1.669  -0.206  0.1155  0.4903  0.1572
  468UNL     H8 5146   5.537   1.554  -0.390 -0.0071  2.9681 -0.8809
  468UNL     H9 5147   5.621   1.478  -0.265 -3.0109  0.8643  1.2065
  468UNL    H10 5148   5.677   1.628  -0.343  1.4432 -2.5242  0.0374
  469UNL     H0 5149   4.000   1.268   1.502  2.3875 -1.8715 -0.4986
  469UNL     H1 5150   4.144   1.138   1.706  0.4511 -2.1133 -1.3518
  469UNL     C2 5151   3.964   1.195   1.573 -0.0553 -0.7783 -0.5610
  469UNL     C3 5152   4.043   1.128   1.669 -0.3263  0.0927  0.0622
  469UNL     C4 5153   3.847   1.061   1.657  0.9719 -0.0820  0.0993
  469UNL     C5 5154   3.738   0.958   1.676 -0.7847 -0.2579  0.0959
  469UNL     N6 5155   3.845   1.140   1.555  0.3006 -0.8222 -0.6704
  469UNL     N7 5156   3.960   1.051   1.728 -0.3543  0.7699 -0.3980
  469UNL     H8 5157   3.639   0.999   1.700 -1.2046 -0.2008 -1.6448
  469UNL     H9 5158   3.761   0.881   1.750  0.3749 -1.0328 -1.0653
  469UNL    H10 5159   3.719   0.895   1.588 -0.6119 -0.5456  0.2668
  470UNL     H0 5160   4.538   0.573   1.222  1.0893 -0.7158  0.3317
  470UNL     H1 5161   4.459   0.307   1.224 -1.9930 -0.8676  2.3337
  470UNL     C2 5162   4.441   0.532   1.197  0.9337 -0.2933  0.2465
  470UNL     C3 5163   4.404   0.397   1.199  0.1453 -0.0563  0.3722
  470UNL     C4 5164   4.247   0.517   1.151 -0.0044 -0.1580 -0.0133
  470UNL     C5 5165   4.109   0.565   1.121 -0.2890 -0.0271 -0.2027
  470UNL     N6 5166   4.335   0.610   1.165  0.3312 -0.1479 -0.1534
  470UNL     N7 5167   4.281   0.386   1.153  0.4491  0.0503  0.2529
  470UNL     H8 5168   4.035   0.490   1.153  0.5621  0.0370  2.0240
  470UNL     H9 5169   4.093   0.577   1.013 -0.6326  1.8141  0.0517
  470UNL    H10 5170   4.079   0.657   1.171 -0.1641  0.0844 -0.3329
  471UNL     H0 5171   3.856   1.220   1.059 -0.5223 -0.7261  0.4218
  471UNL     H1 5172   3.934   1.479   0.984  0.1225  0.3147 -0.2660
  471UNL     C2 5173   3.862   1.311   1.117  0.6066 -0.4692 -0.0905
  471UNL     C3 5174   3.905   1.443   1.082  0.1980  0.4835 -0.1827
  471UNL     C4 5175   3.830   1.438   1.270 -0.2269  0.4769  0.6966
  471UNL     C5 5176   3.767   1.478   1.399  0.3580 -0.2270  0.1349
  471UNL     N6 5177   3.826   1.305   1.244 -0.3548  1.1772  0.3430
  471UNL     N7 5178   3.882   1.518   1.184 -0.1880 -0.1481 -0.3028
  471UNL     H8 5179   3.799   1.577   1.436  1.0635 -0.0769 -0.8497
  471UNL     H9 5180   3.784   1.409   1.483  0.1288  0.2162  0.5504
  471UNL    H10 5181   3.659   1.492   1.388  0.5013 -0.3513 -1.5192
  472UNL     H0 5182   3.895   1.881   0.880  0.8549  1.1979 -2.5814
  472UNL     H1 5183   4.140   2.001   0.770  1.2845 -1.1156 -2.0328
  472UNL     C2 5184   3.998   1.851   0.884  0.3555 -0.3453 -0.2387
  472UNL     C3 5185   4.114   1.910   0.821  0.2072  0.3469  0.1238
  472UNL     C4 5186   4.151   1.720   0.904  0.2937 -0.0463  0.3893
  472UNL     C5 5187   4.216   1.600   0.959  0.1930  0.3289  1.0524
  472UNL     N6 5188   4.024   1.732   0.941 -0.6030 -0.0233 -0.0832
  472UNL     N7 5189   4.215   1.824   0.835 -0.1535  0.3991 -0.1265
  472UNL     H8 5190   4.172   1.510   0.914 -1.7159  0.5137  2.5318
  472UNL     H9 5191   4.204   1.589   1.067  1.7265  1.0671  1.3113
  472UNL    H10 5192   4.324   1.599   0.937 -0.3058 -0.8188 -1.5821
  473UNL     H0 5193   3.954   0.927   1.421 -0.0946  0.5106  0.0001
  473UNL     H1 5194   4.157   0.768   1.362 -2.8834 -0.5976 -0.4530
  473UNL     C2 5195   4.038   0.956   1.359  0.0736 -0.3272 -0.1583
  473UNL     C3 5196   4.140   0.871   1.333 -0.6840 -0.0674  0.0772
  473UNL     C4 5197   4.159   1.052   1.232 -1.0400 -0.2186  0.5342
  473UNL     C5 5198   4.210   1.160   1.139  0.3257  0.4227  0.4064
  473UNL     N6 5199   4.042   1.066   1.289 -0.1109  0.4256 -0.4227
  473UNL     N7 5200   4.221   0.929   1.245  0.4629  0.0360 -0.2349
  473UNL     H8 5201   4.195   1.134   1.033  1.9215 -0.6758  0.4276
  473UNL     H9 5202   4.318   1.177   1.148  0.1560  2.4096 -0.9571
  473UNL    H10 5203   4.154   1.254   1.141  0.3024  0.3902  1.5732
  474UNL     H0 5204   4.898   1.666   0.214 -0.1034  0.3480  1.6128
  474UNL     H1 5205   5.027   1.599   0.459  0.4376 -1.2098  1.9241
  474UNL     C2 5206   4.881   1.585   0.284  0.1208 -0.3693  0.8380
  474UNL     C3 5207   4.946   1.554   0.403  0.1447  0.7332  0.7412
  474UNL     C4 5208   4.789   1.419   0.354  0.3294 -0.1557  0.2065
  474UNL     C5 5209   4.700   1.294   0.351  0.3480 -1.3978 -0.4534
  474UNL     N6 5210   4.788   1.497   0.249 -0.8261 -0.0690  0.6726
  474UNL     N7 5211   4.886   1.442   0.447 -0.1680 -0.0976 -0.0558
  474UNL     H8 5212   4.607   1.320   0.299  0.9872  0.7553 -0.5427
  474UNL     H9 5213   4.687   1.255   0.453 -0.4083  0.5574  0.2318
  474UNL    H10 5214   4.750   1.211   0.299  1.4312 -2.7708  2.6194
  475UNL     H0 5215   4.511   2.015   0.985  0.2579  0.7811 -0.1093
  475UNL     H1 5216   4.568   2.287   1.030  0.9924 -0.1847 -1.2489
  475UNL     C2 5217   4.474   2.100   0.930 -0.1225  0.5549 -0.2073
  475UNL     C3 5218   4.507   2.234   0.957 -0.1914  0.0504 -0.4505
  475UNL     C4 5219   4.389   2.218   0.789 -0.0653 -0.0048  0.1324
  475UNL     C5 5220   4.295   2.253   0.674 -0.4255  0.4220  0.0384
  475UNL     N6 5221   4.402   2.090   0.821 -0.5204 -0.1139 -0.2151
  475UNL     N7 5222   4.448   2.316   0.870  0.3963  0.0978  0.1100
  475UNL     H8 5223   4.286   2.361   0.660  0.4021  0.2959 -1.5149
  475UNL     H9 5224   4.360   2.230   0.589 -0.2673 -0.1983  0.3174
  475UNL    H10 5225   4.199   2.200   0.676 -0.5076  0.5627  2.5521
  476UNL     H0 5226   4.563   1.142   1.000 -1.6109  2.2685  3.7877
  476UNL     H1 5227   4.433   0.908   0.980 -1.3795  0.8789  2.2875
  476UNL     C2 5228   4.578   1.056   1.064 -0.0248 -0.9601 -0.6353
  476UNL     C3 5229   4.510   0.934   1.052  0.4181  0.0796  0.6981
  476UNL     C4 5230   4.667   0.929   1.187  0.5435  0.0592  0.0469
  476UNL     C5 5231   4.756   0.868   1.291  0.2179  0.0707 -0.5277
  476UNL     N6 5232   4.678   1.053   1.150  0.3876 -0.3879  0.6154
  476UNL     N7 5233   4.568   0.851   1.134 -0.1830  0.6302 -0.3747
  476UNL     H8 5234   4.761   0.758   1.286  2.0043  0.1397 -0.7041
  476UNL     H9 5235   4.732   0.907   1.390 -0.9461 -0.5805 -0.5431
  476UNL    H10 5236   4.862   0.889   1.271  0.1953 -0.0512 -0.7759
  477UNL     H0 5237   4.593   1.504   0.545 -1.4513 -2.5017  3.8704
  477UNL     H1 5238   4.388   1.623   0.665 -0.2962 -0.4644  2.3330
  477UNL     C2 5239   4.605   1.593   0.605  0.8411  0.1204 -0.2385
  477UNL     C3 5240   4.491   1.654   0.667 -0.3154 -0.0487 -0.6599
  477UNL     C4 5241   4.662   1.771   0.692  0.7746  0.5377  0.5504
  477UNL     C5 5242   4.762   1.859   0.762  0.2579  0.2681  0.1630
  477UNL     N6 5243   4.711   1.667   0.619 -0.3818  0.2349 -0.1221
  477UNL     N7 5244   4.526   1.766   0.725  0.2350 -0.2709 -0.0961
  477UNL     H8 5245   4.867   1.864   0.730  0.4718 -0.4405  0.7548
  477UNL     H9 5246   4.765   1.817   0.863  0.6045 -2.2160 -0.8428
  477UNL    H10 5247   4.723   1.962   0.766 -0.4205 -0.0233  1.3061
  478UNL     H0 5248   5.024   1.206   0.906 -0.0724 -0.1759  0.4373
  478UNL     H1 5249   4.960   1.269   0.646  1.1569  0.9232  0.0971
  478UNL     C2 5250   4.933   1.252   0.871 -0.0744 -0.2763  0.3103
  478UNL     C3 5251   4.900   1.279   0.736  0.8738 -0.1431  0.0390
  478UNL     C4 5252   4.742   1.333   0.865 -0.4701  0.4623 -0.3930
  478UNL     C5 5253   4.633   1.412   0.919  0.0477  0.2995  0.3723
  478UNL     N6 5254   4.828   1.283   0.943 -0.3836  0.0623  0.2593
  478UNL     N7 5255   4.775   1.338   0.732  0.0796  0.3190 -0.5270
  478UNL     H8 5256   4.663   1.517   0.918 -0.7437  0.5239 -0.1318
  478UNL     H9 5257   4.596   1.378   1.016  0.1333 -1.4888 -0.2032
  478UNL    H10 5258   4.555   1.414   0.843  2.5814  1.1314 -2.3118
  479UNL     H0 5259   3.503   1.440   1.060  1.2931 -0.5763 -0.2787
  479UNL     H1 5260   3.611   1.676   1.126 -1.4302  0.2477 -0.2037
  479UNL     C2 5261   3.550   1.505   0.988  0.2088  0.7139  0.1530
  479UNL     C3 5262   3.619   1.622   1.033 -0.4040  0.3165 -0.1639
  479UNL     C4 5263   3.670   1.573   0.840 -0.3339  0.4728 -0.7278
  479UNL     C5 5264   3.741   1.582   0.704  0.8159 -0.1328  0.2146
  479UNL     N6 5265   3.596   1.470   0.870 -0.2201  0.7708  0.2958
  479UNL     N7 5266   3.695   1.672   0.936  0.0529  0.2302  0.6234
  479UNL     H8 5267   3.833   1.640   0.717  0.4697  0.5481 -0.3398
  479UNL     H9 5268   3.757   1.482   0.662 -0.6544 -0.0619 -0.5510
  479UNL    H10 5269   3.687   1.635   0.625 -1.8448  1.0690  2.7257
  480UNL     H0 5270   5.181   1.232   1.392 -0.2862  0.2971 -0.6137
  480UNL     H1 5271   4.946   1.250   1.238  0.1912  0.8940  1.5306
  480UNL     C2 5272   5.149   1.171   1.309 -0.2646  0.0340 -0.4297
  480UNL     C3 5273   5.027   1.178   1.226 -0.8605 -0.1941  0.8963
  480UNL     C4 5274   5.172   1.056   1.147 -0.2887  0.8616  0.6547
  480UNL     C5 5275   5.251   0.991   1.041 -0.6040  0.3001  0.5680
  480UNL     N6 5276   5.237   1.093   1.251  0.0541 -0.0765 -0.1258
  480UNL     N7 5277   5.043   1.095   1.122 -0.1747  0.1875 -0.8420
  480UNL     H8 5278   5.307   0.903   1.075  1.4168  1.3631  0.1065
  480UNL     H9 5279   5.329   1.059   1.004  0.8822 -1.8538 -0.3964
  480UNL    H10 5280   5.188   0.971   0.954 -0.2686  1.7073 -0.0128
  481UNL     H0 5281   3.280   1.988   2.551 -2.1773  1.2033  1.0720
  481UNL     H1 5282   3.404   1.937   2.803 -0.4295 -0.8496  1.6785
  481UNL     C2 5283   3.262   1.908   2.621 -0.0133 -0.2195  0.0829
  481UNL     C3 5284   3.321   1.890   2.752 -0.0005  0.3213 -0.1596
  481UNL     C4 5285   3.176   1.753   2.695  0.6219 -0.1350  0.3545
  481UNL     C5 5286   3.082   1.640   2.707 -0.2514  0.1649 -0.3000
  481UNL     N6 5287   3.167   1.827   2.585  0.7579 -0.5061 -0.8045
  481UNL     N7 5288   3.270   1.774   2.790 -0.8092  0.2535 -0.1441
  481UNL     H8 5289   3.098   1.566   2.627  0.7100 -1.2688  1.1784
  481UNL     H9 5290   2.977   1.671   2.703 -0.2261  0.5126  1.5461
  481UNL    H10 5291   3.102   1.587   2.801  0.1115 -3.3384 -2.2413
  482UNL     H0 5292   3.732   1.159   2.356  0.3172  0.4818  0.5638
  482UNL     H1 5293   3.588   0.912   2.408  2.4805  0.9906  0.9697
  482UNL     C2 5294   3.628   1.134   2.341  0.3669  0.3742  0.3929
  482UNL     C3 5295   3.557   1.010   2.374  0.2829  0.0756  0.2440
  482UNL     C4 5296   3.434   1.156   2.299 -0.0040 -0.5824  0.5895
  482UNL     C5 5297   3.306   1.224   2.238 -0.5811  0.6817  0.7148
  482UNL     N6 5298   3.548   1.227   2.298  0.0431  0.1257  0.4244
  482UNL     N7 5299   3.435   1.028   2.336  0.1527 -0.8331  0.2844
  482UNL     H8 5300   3.284   1.197   2.133  0.4718  2.6896 -0.0539
  482UNL     H9 5301   3.305   1.333   2.225 -0.3660  0.4895 -1.1462
  482UNL    H10 5302   3.210   1.200   2.286  0.6242  0.3515  2.9828
  483UNL     H0 5303   3.276   1.907   2.119 -0.8999  1.2549 -1.3322
  483UNL     H1 5304   3.057   1.983   1.985  1.6951 -0.0460 -0.7202
  483UNL     C2 5305   3.196   1.967   2.161 -0.2276  0.7709  0.7285
  483UNL     C3 5306   3.088   2.013   2.085 -0.2235  0.3092 -0.2083
  483UNL     C4 5307   3.080   2.068   2.279  0.3100  0.1425 -0.8961
  483UNL     C5 5308   3.011   2.107   2.409 -0.4323  0.3350 -0.6178
  483UNL     N6 5309   3.191   1.999   2.287 -0.3469  0.1878 -0.0670
  483UNL     N7 5310   3.008   2.076   2.159 -0.0296  0.3591 -0.0600
  483UNL     H8 5311   2.915   2.154   2.386 -0.2316  0.5746 -0.9758
  483UNL     H9 5312   3.074   2.184   2.456  0.0228 -1.3115  1.5425
  483UNL    H10 5313   2.999   2.019   2.473 -0.7036  0.5100 -0.4309
  484UNL     H0 5314   3.116   2.484   1.959  0.1500  1.0760 -0.1947
  484UNL     H1 5315   3.327   2.548   1.797 -1.2069  2.4369  2.3950
  484UNL     C2 5316   3.214   2.438   1.963 -0.2836  0.1256 -0.5085
  484UNL     C3 5317   3.317   2.474   1.875 -0.6907  0.1092  0.3062
  484UNL     C4 5318   3.359   2.303   1.985  0.4089 -0.6654 -0.1694
  484UNL     C5 5319   3.421   2.169   2.042  0.2105 -0.6437  0.0127
  484UNL     N6 5320   3.228   2.319   2.018  0.0398 -0.2558  0.0054
  484UNL     N7 5321   3.422   2.393   1.896  0.0147  0.3663  0.0354
  484UNL     H8 5322   3.516   2.156   1.989 -0.9982  0.1163 -2.4339
  484UNL     H9 5323   3.365   2.076   2.024  0.6381 -1.2863  1.9071
  484UNL    H10 5324   3.444   2.179   2.149 -1.4425 -1.5828  0.4825
  485UNL     H0 5325   3.189   1.522   2.418  0.8762 -0.9221 -0.5629
  485UNL     H1 5326   3.431   1.396   2.501  2.5565  1.2473  1.0380
  485UNL     C2 5327   3.292   1.554   2.406  0.8837 -0.6076  0.3086
  485UNL     C3 5328   3.410   1.488   2.449 -0.2620  0.0266 -0.0548
  485UNL     C4 5329   3.448   1.667   2.354 -0.8376  0.1064 -0.2781
  485UNL     C5 5330   3.512   1.779   2.281  0.0604  0.5260  0.1945
  485UNL     N6 5331   3.317   1.668   2.343 -0.2311  0.4553 -0.6111
  485UNL     N7 5332   3.512   1.561   2.414 -0.3767  0.2515  0.5108
  485UNL     H8 5333   3.498   1.762   2.174 -1.4002 -0.1674  0.4893
  485UNL     H9 5334   3.622   1.781   2.291  0.1958 -0.3169 -0.9967
  485UNL    H10 5335   3.468   1.872   2.318 -0.1010 -1.0842  4.4048
  486UNL     H0 5336   3.992   2.373   1.405 -1.2357 -0.4190  0.5894
  486UNL     H1 5337   4.189   2.383   1.613 -2.3934  1.4311  0.8507
  486UNL     C2 5338   4.033   2.293   1.466  0.2885  0.4312  0.6918
  486UNL     C3 5339   4.132   2.300   1.573  0.2067 -0.1298  0.2895
  486UNL     C4 5340   4.070   2.101   1.536 -0.0204  0.3597  0.2646
  486UNL     C5 5341   4.053   1.947   1.546  0.4638  0.1110 -0.5917
  486UNL     N6 5342   3.998   2.165   1.445 -0.7864 -0.0953 -0.6112
  486UNL     N7 5343   4.147   2.178   1.614  0.3062 -0.0182 -0.2478
  486UNL     H8 5344   4.071   1.901   1.644  0.5872 -0.0349 -0.6812
  486UNL     H9 5345   4.111   1.894   1.469  0.3194 -1.1441  0.1424
  486UNL    H10 5346   3.949   1.918   1.527  0.0781  0.0914  1.3984
  487UNL     H0 5347   3.716   2.535   1.996 -1.3098 -2.2988 -2.3364
  487UNL     H1 5348   3.517   2.660   2.148 -0.1628 -3.2138 -0.6412
  487UNL     C2 5349   3.648   2.613   1.965 -0.2814 -0.3087  0.2053
  487UNL     C3 5350   3.550   2.680   2.047  0.2664 -0.1650  0.0727
  487UNL     C4 5351   3.552   2.750   1.852 -0.1107  0.1692 -0.4679
  487UNL     C5 5352   3.528   2.836   1.727  0.6258 -1.0148 -0.5476
  487UNL     N6 5353   3.641   2.656   1.840  0.4416 -0.1311  0.0535
  487UNL     N7 5354   3.491   2.771   1.972  0.5122 -0.3236  0.5158
  487UNL     H8 5355   3.613   2.899   1.699 -1.4533  3.1490  2.0328
  487UNL     H9 5356   3.497   2.777   1.640 -1.0885  1.1116 -1.4332
  487UNL    H10 5357   3.444   2.904   1.747  1.0051 -0.9964  0.9927
  488UNL     H0 5358   4.075   1.549   2.339  1.2089 -4.0558  0.4921
  488UNL     H1 5359   3.898   1.339   2.405 -2.7620 -1.2804 -1.5372
  488UNL     C2 5360   3.979   1.521   2.299  0.2633 -0.3760 -0.0436
  488UNL     C3 5361   3.884   1.422   2.337  0.2414  0.0585 -0.5914
  488UNL     C4 5362   3.826   1.542   2.182  0.0188  0.3373 -0.0994
  488UNL     C5 5363   3.740   1.583   2.066 -0.4947  0.0833 -0.3779
  488UNL     N6 5364   3.940   1.599   2.198 -0.0916 -0.4215 -0.6867
  488UNL     N7 5365   3.787   1.439   2.257  0.2740  0.6208 -0.2640
  488UNL     H8 5366   3.655   1.517   2.047 -0.9049  0.9758 -1.7283
  488UNL     H9 5367   3.797   1.572   1.973  1.4026  3.0973  0.3645
  488UNL    H10 5368   3.708   1.688   2.071  1.0225  0.6381 -1.9976
  489UNL     H0 5369   3.871   2.075   1.846  0.8398 -1.2478 -3.5182
  489UNL     H1 5370   3.630   2.192   1.720  0.5479  0.1762 -1.6607
  489UNL     C2 5371   3.847   2.175   1.813 -0.1182 -0.3655 -0.2494
  489UNL     C3 5372   3.720   2.229   1.766  0.1140 -0.6206 -0.1420
  489UNL     C4 5373   3.867   2.370   1.812 -0.1436  0.0385 -0.2154
  489UNL     C5 5374   3.949   2.500   1.791 -0.2111 -0.0057 -0.1506
  489UNL     N6 5375   3.936   2.268   1.854  0.4305 -0.0637  0.6945
  489UNL     N7 5376   3.744   2.355   1.759 -0.5454 -0.0237 -0.7637
  489UNL     H8 5377   4.057   2.480   1.802 -0.5283 -1.0765  1.0414
  489UNL     H9 5378   3.946   2.561   1.882  1.0352  1.9021 -1.3248
  489UNL    H10 5379   3.939   2.560   1.699 -2.0596  2.6306  1.6902
  490UNL     H0 5380   4.271   1.700   1.960  0.6402  0.6402 -0.2671
  490UNL     H1 5381   4.310   1.952   1.843  0.6649 -2.2275 -0.1091
  490UNL     C2 5382   4.203   1.785   1.960  0.1360  0.2586  0.7020
  490UNL     C3 5383   4.221   1.914   1.892 -0.1726 -0.2315 -0.0318
  490UNL     C4 5384   4.047   1.906   2.002  0.1136 -0.1509  0.0329
  490UNL     C5 5385   3.926   1.960   2.082  0.4858 -0.2713 -0.0988
  490UNL     N6 5386   4.084   1.780   2.014 -0.3587 -0.9190 -0.2230
  490UNL     N7 5387   4.123   1.990   1.917 -0.2887  0.0076 -0.0534
  490UNL     H8 5388   3.827   1.915   2.073 -0.6962  2.0534  0.8996
  490UNL     H9 5389   3.919   2.067   2.061  1.0193 -0.5498 -1.7828
  490UNL    H10 5390   3.956   1.966   2.188 -0.3514 -1.9167  0.2512
  491UNL     H0 5391   2.915   2.053   1.713  1.3585  0.0498  0.4951
  491UNL     H1 5392   2.999   2.319   1.774 -0.6666 -0.9212 -1.4174
  491UNL     C2 5393   2.894   2.118   1.797  0.2189  0.3378  0.0024
  491UNL     C3 5394   2.929   2.252   1.822  0.1282 -0.9735 -0.3124
  491UNL     C4 5395   2.784   2.185   1.960 -0.1329 -0.3528 -0.8325
  491UNL     C5 5396   2.697   2.189   2.087 -0.0756 -0.7234 -0.7577
  491UNL     N6 5397   2.803   2.078   1.889 -0.1971  0.1811 -0.2249
  491UNL     N7 5398   2.873   2.290   1.934 -0.2075 -0.4103 -0.0336
  491UNL     H8 5399   2.611   2.124   2.067 -1.4901  1.2122 -1.0644
  491UNL     H9 5400   2.739   2.144   2.178 -1.8305 -0.4595  0.2149
  491UNL    H10 5401   2.650   2.286   2.108  1.6108 -0.6020  2.9353
  492UNL     H0 5402   4.374   1.758   2.584 -1.3984  3.3167 -1.1541
  492UNL     H1 5403   4.145   1.734   2.433  0.5822  0.5016 -0.2723
  492UNL     C2 5404   4.367   1.722   2.483 -0.0841 -0.7422  0.0850
  492UNL     C3 5405   4.248   1.713   2.405  0.3722 -0.4158 -0.3656
  492UNL     C4 5406   4.415   1.656   2.306  0.2833  0.7962 -0.0897
  492UNL     C5 5407   4.503   1.626   2.188 -0.1850 -0.2745 -0.3950
  492UNL     N6 5408   4.476   1.691   2.418 -0.1193 -0.0000 -0.2518
  492UNL     N7 5409   4.282   1.670   2.286  0.2907 -0.1468 -0.2173
  492UNL     H8 5410   4.593   1.572   2.219 -0.4061  0.4761  1.6442
  492UNL     H9 5411   4.532   1.719   2.136  0.3396 -0.6059 -0.7058
  492UNL    H10 5412   4.454   1.565   2.111  0.3383  1.2756 -1.9988
  493UNL     H0 5413   2.802   1.130   3.816 -2.6067  1.9094 -1.1834
  493UNL     H1 5414   2.787   1.209   4.083  0.5491 -1.0163  0.2968
  493UNL     C2 5415   2.728   1.098   3.888 -0.6715  0.1830  0.0941
  493UNL     C3 5416   2.720   1.147   4.026 -0.1848  0.1318 -0.1189
  493UNL     C4 5417   2.566   1.018   3.971  0.2666 -0.6265  0.3796
  493UNL     C5 5418   2.442   0.936   3.987 -0.3845  0.1554 -0.1203
  493UNL     N6 5419   2.626   1.019   3.852  0.5218  0.8570 -0.3884
  493UNL     N7 5420   2.616   1.089   4.082 -0.4731 -0.1673  0.5087
  493UNL     H8 5421   2.456   0.870   4.074  3.2011 -0.3918 -1.0231
  493UNL     H9 5422   2.419   0.860   3.911 -0.1273 -0.1210  0.0784
  493UNL    H10 5423   2.347   0.988   4.001 -1.5325 -2.2085  1.1481
  494UNL     H0 5424   3.326   0.415   3.602  0.1564 -0.3429 -0.7714
  494UNL     H1 5425   3.228   0.161   3.518  0.5470 -0.0348  0.1984
  494UNL     C2 5426   3.229   0.386   3.564 -0.2143  0.3233 -0.3329
  494UNL     C3 5427   3.181   0.258   3.523  0.5688 -0.0433  0.5470
  494UNL     C4 5428   3.041   0.407   3.474  0.1054 -0.7507 -0.3246
  494UNL     C5 5429   2.948   0.470   3.371  1.0355  0.4146  0.0220
  494UNL     N6 5430   3.141   0.482   3.530 -0.4944 -0.2836  0.8250
  494UNL     N7 5431   3.069   0.273   3.466  0.6133 -0.0474 -0.0808
  494UNL     H8 5432   2.892   0.394   3.315  0.3567  0.3362  0.7900
  494UNL     H9 5433   3.004   0.531   3.299 -1.0998  1.5909 -0.7089
  494UNL    H10 5434   2.883   0.537   3.429  0.3014 -1.6224  1.6231
  495UNL     H0 5435   2.711   1.128   3.434  1.2319  0.7881 -1.1560
  495UNL     H1 5436   2.828   1.352   3.319  1.0389 -0.4515  1.1538
  495UNL     C2 5437   2.729   1.226   3.475  1.4701  0.3819 -0.2818
  495UNL     C3 5438   2.790   1.337   3.419 -0.2142 -0.5347  0.6638
  495UNL     C4 5439   2.747   1.366   3.618  0.0416 -0.0421  0.1196
  495UNL     C5 5440   2.766   1.430   3.754  0.4191  0.6871  0.3196
  495UNL     N6 5441   2.713   1.239   3.606  0.3251 -0.4842  0.2376
  495UNL     N7 5442   2.800   1.431   3.508  0.4593  0.9112 -0.0089
  495UNL     H8 5443   2.844   1.371   3.804  0.1919  0.0955 -0.0249
  495UNL     H9 5444   2.675   1.436   3.815  0.5310  1.0472  0.4580
  495UNL    H10 5445   2.802   1.534   3.762  0.4340  0.8254 -1.3673
  496UNL     H0 5446   2.786   1.740   3.146  0.1555  0.9343 -1.3295
  496UNL     H1 5447   2.972   1.767   2.933  0.5759 -0.8267 -0.5307
  496UNL     C2 5448   2.884   1.696   3.137  0.2289  0.7926 -0.0437
  496UNL     C3 5449   2.981   1.714   3.028  0.5097 -0.3984 -0.2833
  496UNL     C4 5450   3.047   1.596   3.180 -0.0297  0.3353 -0.4580
  496UNL     C5 5451   3.122   1.489   3.253 -0.9209  0.4051  0.2085
  496UNL     N6 5452   2.926   1.620   3.233 -0.2960  0.4825  0.2083
  496UNL     N7 5453   3.087   1.643   3.057  0.1337  0.3953 -0.3600
  496UNL     H8 5454   3.098   1.485   3.360  0.9965  1.2752  0.6887
  496UNL     H9 5455   3.230   1.502   3.244 -0.5418 -0.5052  3.1485
  496UNL    H10 5456   3.112   1.391   3.205 -0.8322  0.4194  0.1603
  497UNL     H0 5457   2.943   1.110   3.600  1.5939 -0.5134 -2.3489
  497UNL     H1 5458   3.187   0.972   3.588 -0.1611 -2.6232 -2.0560
  497UNL     C2 5459   2.954   1.002   3.604  0.2290 -0.6016 -0.3614
  497UNL     C3 5460   3.085   0.938   3.599 -0.7404 -0.3763 -0.0808
  497UNL     C4 5461   2.928   0.809   3.638 -0.3281  0.2876 -0.3965
  497UNL     C5 5462   2.852   0.684   3.672 -0.6760  0.6280  0.4870
  497UNL     N6 5463   2.857   0.920   3.626  0.1861  0.7442  0.8437
  497UNL     N7 5464   3.064   0.811   3.621 -0.6318  0.2261 -0.5535
  497UNL     H8 5465   2.814   0.698   3.774 -0.0128 -1.0591  0.9774
  497UNL     H9 5466   2.925   0.603   3.682 -0.6170  0.4683 -1.1071
  497UNL    H10 5467   2.771   0.662   3.602  0.5426 -0.7400 -0.5278
  498UNL     H0 5468   3.733   1.551   2.556  0.1919  0.5442  1.7216
  498UNL     H1 5469   3.898   1.524   2.771  1.7887 -1.9100  1.2518
  498UNL     C2 5470   3.751   1.458   2.608  0.9012 -0.1934  0.2006
  498UNL     C3 5471   3.835   1.452   2.722  0.5896  0.3433 -0.6297
  498UNL     C4 5472   3.733   1.271   2.683  0.1148 -0.5260 -0.4691
  498UNL     C5 5473   3.712   1.125   2.676 -0.0909  0.0074  0.0419
  498UNL     N6 5474   3.685   1.342   2.587 -0.1552  0.1633 -0.5024
  498UNL     N7 5475   3.818   1.329   2.770 -0.2574 -0.3654 -0.0090
  498UNL     H8 5476   3.755   1.073   2.762  0.4546 -1.0666 -0.8639
  498UNL     H9 5477   3.762   1.084   2.587 -1.4828  1.8386 -1.6284
  498UNL    H10 5478   3.607   1.096   2.664 -0.3810  0.6199  1.0192
  499UNL     H0 5479   3.304   1.780   3.256 -2.9334 -1.8746 -2.6521
  499UNL     H1 5480   3.179   1.953   3.426 -1.3066 -0.7184 -0.5344
  499UNL     C2 5481   3.262   1.877   3.235 -0.0767 -0.0850 -0.4106
  499UNL     C3 5482   3.195   1.966   3.320  0.0417 -0.8100 -0.3549
  499UNL     C4 5483   3.199   2.021   3.116 -0.2340 -0.6130 -0.0303
  499UNL     C5 5484   3.155   2.092   2.998  0.5217  0.0865  0.0026
  499UNL     N6 5485   3.277   1.916   3.106  0.0552  0.5255 -0.0796
  499UNL     N7 5486   3.162   2.069   3.246 -0.5598 -0.2725 -0.0772
  499UNL     H8 5487   3.064   2.042   2.962  0.6251  1.4991 -2.2685
  499UNL     H9 5488   3.136   2.199   3.010 -0.0119  0.2432 -2.0619
  499UNL    H10 5489   3.224   2.082   2.913 -0.9277  1.4838 -1.3745
  500UNL     H0 5490   3.391   0.891   3.281 -1.8644  0.0123  0.5732
  500UNL     H1 5491   3.240   0.705   3.407  0.5537 -2.0561  0.5533
  500UNL     C2 5492   3.419   0.843   3.374  0.4026 -0.0882 -0.1500
  500UNL     C3 5493   3.331   0.755   3.436 -0.0913 -0.3323 -0.2979
  500UNL     C4 5494   3.496   0.795   3.552 -0.3547 -0.2146  0.8601
  500UNL     C5 5495   3.588   0.792   3.663  0.2018  0.5511 -0.6945
  500UNL     N6 5496   3.515   0.879   3.454 -0.4821  0.2695 -0.0064
  500UNL     N7 5497   3.381   0.720   3.555  0.2088  0.0832 -0.0478
  500UNL     H8 5498   3.679   0.743   3.625 -0.2513 -1.1613  0.3775
  500UNL     H9 5499   3.539   0.733   3.741 -1.4871  0.1998 -1.9749
  500UNL    H10 5500   3.617   0.891   3.698 -0.3073  0.4771 -0.0621
  501UNL     H0 5501   3.568   1.384   2.835  1.7647  1.1558 -1.4031
  501UNL     H1 5502   3.322   1.492   2.876 -1.3979 -0.1635  2.7952
  501UNL     C2 5503   3.542   1.465   2.902 -0.7432 -0.5131 -0.2934
  501UNL     C3 5504   3.415   1.518   2.924  0.0302 -0.3528  0.2398
  501UNL     C4 5505   3.556   1.602   3.051  0.4111 -0.3923 -0.3814
  501UNL     C5 5506   3.624   1.717   3.131 -0.4015  0.3926 -0.8252
  501UNL     N6 5507   3.634   1.515   2.985 -0.1040 -0.5083  0.0138
  501UNL     N7 5508   3.421   1.608   3.024 -0.5092  0.0852  0.4945
  501UNL     H8 5509   3.732   1.722   3.114 -0.3040 -1.0617 -0.6953
  501UNL     H9 5510   3.619   1.709   3.240 -2.3622 -0.0203 -0.9184
  501UNL    H10 5511   3.586   1.817   3.106  1.2369  0.4501 -3.2774
  502UNL     H0 5512   3.788   0.910   3.143 -1.3928  0.0288  1.4300
  502UNL     H1 5513   3.845   1.117   2.978  2.3881  0.3565  2.9820
  502UNL     C2 5514   3.727   0.996   3.120 -0.5867  0.2865  0.1481
  502UNL     C3 5515   3.755   1.105   3.037  0.1696  0.6118 -0.2603
  502UNL     C4 5516   3.568   1.122   3.120  0.4317 -1.0158  0.3666
  502UNL     C5 5517   3.451   1.198   3.181 -0.3602  0.0107 -0.0583
  502UNL     N6 5518   3.608   1.008   3.178 -0.1755 -0.0302  0.5220
  502UNL     N7 5519   3.653   1.186   3.037 -0.0559 -0.2986 -0.3404
  502UNL     H8 5520   3.389   1.132   3.243 -0.6528  0.9317  0.6425
  502UNL     H9 5521   3.385   1.239   3.104  0.5088  1.1513 -0.2093
  502UNL    H10 5522   3.481   1.284   3.242 -1.4485  0.8159 -0.6400
  503UNL     H0 5523   2.340   1.375   3.343 -0.8034  1.5534  1.1683
  503UNL     H1 5524   2.496   1.584   3.427  1.2563  1.8321  0.1281
  503UNL     C2 5525   2.426   1.416   3.293 -0.9672  0.3847 -0.1057
  503UNL     C3 5526   2.507   1.521   3.339 -0.2745  0.2314  1.0322
  503UNL     C4 5527   2.584   1.426   3.168  0.4822 -0.4917  0.5876
  503UNL     C5 5528   2.670   1.407   3.049  0.2233  0.7892 -0.7963
  503UNL     N6 5529   2.472   1.363   3.179  0.0707  0.1004  0.3663
  503UNL     N7 5530   2.608   1.527   3.255  0.5492 -0.2790 -0.2298
  503UNL     H8 5531   2.749   1.483   3.044  0.4673  0.5214 -1.0226
  503UNL     H9 5532   2.715   1.307   3.057 -1.2209  0.0820 -1.2339
  503UNL    H10 5533   2.612   1.410   2.956 -0.8684 -1.0110 -0.2076
  504UNL     H0 5534   3.906   1.090   3.682 -1.5048  1.7257 -0.7795
  504UNL     H1 5535   3.760   1.116   3.445 -0.4271 -1.8463 -1.8391
  504UNL     C2 5536   3.897   1.023   3.598 -1.0749  0.2331  0.3564
  504UNL     C3 5537   3.826   1.038   3.482  0.4842 -0.0966  0.3903
  504UNL     C4 5538   3.942   0.870   3.483 -0.3651 -0.2819  0.6095
  504UNL     C5 5539   4.001   0.741   3.436 -0.8039  0.0435  0.3487
  504UNL     N6 5540   3.977   0.922   3.598 -0.3500  0.6072 -0.0817
  504UNL     N7 5541   3.845   0.931   3.410 -0.1334  0.4274  0.0045
  504UNL     H8 5542   4.110   0.753   3.436 -0.7835  0.3419 -3.0942
  504UNL     H9 5543   3.991   0.715   3.329  1.6047  0.3095  0.0234
  504UNL    H10 5544   3.977   0.644   3.482  0.8860  0.3366  1.8863
  505UNL     H0 5545   4.004   3.428   0.223 -0.2550  0.4099 -0.7275
  505UNL     H1 5546   4.058   3.394   0.469  1.0903  0.0281 -1.1371
  505UNL     C2 5547   3.964   3.345   0.280  0.7608  0.3303 -0.1060
  505UNL     C3 5548   3.980   3.341   0.416 -0.6653  0.9200  0.4854
  505UNL     C4 5549   3.820   3.234   0.358 -0.2252 -0.1600 -0.3155
  505UNL     C5 5550   3.713   3.126   0.377  0.6098  0.6139 -0.1144
  505UNL     N6 5551   3.855   3.285   0.239 -0.1767  0.3905  0.5096
  505UNL     N7 5552   3.895   3.267   0.466  0.0500 -0.3026 -0.5232
  505UNL     H8 5553   3.746   3.029   0.337 -2.7481 -0.6462  0.0113
  505UNL     H9 5554   3.612   3.143   0.336  0.5203  0.4786  0.0482
  505UNL    H10 5555   3.692   3.122   0.484 -1.2040  1.7218 -0.4042
  506UNL     H0 5556   4.640   2.692   0.000 -0.6069  2.6468  0.0297
  506UNL     H1 5557   4.571   2.435   0.043 -0.2731 -0.4034  1.8228
  506UNL     C2 5558   4.540   2.651  -0.007  0.0559  0.7589  1.2811
  506UNL     C3 5559   4.508   2.515   0.007  0.2072 -0.4616  0.8516
  506UNL     C4 5560   4.350   2.630  -0.061  0.4966  0.5449 -0.3548
  506UNL     C5 5561   4.216   2.670  -0.110 -0.6945 -0.0276 -0.7042
  506UNL     N6 5562   4.439   2.728  -0.045 -0.4065  1.4375  0.2901
  506UNL     N7 5563   4.379   2.502  -0.021  0.3228 -0.2950  0.1893
  506UNL     H8 5564   4.144   2.698  -0.032 -0.4589 -2.6873  0.5096
  506UNL     H9 5565   4.174   2.585  -0.164 -1.2719  0.5911 -1.2463
  506UNL    H10 5566   4.226   2.750  -0.185  1.2492  0.7326  0.3347
  507UNL     H0 5567   1.865   0.510   4.612 -0.9711  0.4259 -0.0866
  507UNL     H1 5568   1.988   0.711   4.458  0.4772  3.0554  1.0347
  507UNL     C2 5569   1.909   0.603   4.644  0.3706 -0.1952 -0.0846
  507UNL     C3 5570   1.973   0.701   4.564 -0.0237 -0.1311  0.7240
  507UNL     C4 5571   1.949   0.764   4.767  0.9673  0.5192 -0.2203
  507UNL     C5 5572   1.952   0.850   4.891 -0.7719 -0.3209  0.2278
  507UNL     N6 5573   1.882   0.649   4.767 -0.3385 -0.1893  0.1429
  507UNL     N7 5574   2.005   0.802   4.646 -0.1118 -0.0342 -0.0782
  507UNL     H8 5575   1.893   0.942   4.888  0.5398  0.5032 -2.0064
  507UNL     H9 5576   2.050   0.887   4.922 -1.5254  0.4754  1.6861
  507UNL    H10 5577   1.909   0.798   4.977  0.6201 -1.4231  0.2677
  508UNL     H0 5578   2.172   1.205   4.400 -0.1461  0.3285  0.4796
  508UNL     H1 5579   2.393   1.183   4.228 -0.1466 -0.6243 -1.0299
  508UNL     C2 5580   2.238   1.121   4.383 -0.1758  0.4182 -0.0908
  508UNL     C3 5581   2.350   1.111   4.297  0.1764  0.4047  0.2632
  508UNL     C4 5582   2.343   0.957   4.449  0.0291 -0.1175 -0.2930
  508UNL     C5 5583   2.386   0.827   4.516 -0.7128 -0.1076  0.5009
  508UNL     N6 5584   2.224   1.008   4.455 -0.1288 -0.5627  0.2641
  508UNL     N7 5585   2.414   1.003   4.341 -0.3433  0.0777  0.2647
  508UNL     H8 5586   2.495   0.829   4.527 -0.5872 -0.4019 -0.6477
  508UNL     H9 5587   2.362   0.747   4.446 -1.8412  2.2428 -1.8872
  508UNL    H10 5588   2.335   0.824   4.614 -0.3302  1.6498  0.7820
  509UNL     H0 5589   4.004   3.064   0.128 -0.4150 -1.4695 -2.4045
  509UNL     H1 5590   4.215   2.895   0.067  0.9179  0.4317  1.9718
  509UNL     C2 5591   4.098   3.095   0.085 -0.0402 -0.3284 -0.8061
  509UNL     C3 5592   4.196   3.000   0.048  0.3263  0.0527  0.3659
  509UNL     C4 5593   4.200   3.169  -0.056  0.3357 -0.3179  0.0684
  509UNL     C5 5594   4.238   3.269  -0.161 -0.4471  1.0193 -0.3013
  509UNL     N6 5595   4.105   3.212   0.026  0.3763  0.7961 -0.0112
  509UNL     N7 5596   4.274   3.057  -0.048  0.2470  0.3024 -0.5144
  509UNL     H8 5597   4.218   3.373  -0.134 -2.6318  0.4221  0.4575
  509UNL     H9 5598   4.187   3.258  -0.258  3.1647 -0.4665 -2.1640
  509UNL    H10 5599   4.344   3.262  -0.189 -0.3156 -0.6346  0.5305
  510UNL     H0 5600   3.321   0.781   3.823  2.3092 -1.7117  0.1110
  510UNL     H1 5601   3.194   0.870   4.038  1.3218 -0.9120  1.7934
  510UNL     C2 5602   3.257   0.723   3.887  0.8315 -0.3050 -0.0523
  510UNL     C3 5603   3.183   0.773   3.991  0.4344 -0.4232  0.9622
  510UNL     C4 5604   3.131   0.582   3.948  0.0684  0.2201 -0.1468
  510UNL     C5 5605   3.071   0.447   3.954 -0.5190 -0.2696 -0.2277
  510UNL     N6 5606   3.213   0.608   3.846  0.3385  0.1461  0.0223
  510UNL     N7 5607   3.107   0.680   4.039  0.3837 -0.9536  0.3757
  510UNL     H8 5608   2.997   0.432   4.033 -2.6010 -2.2846 -2.4793
  510UNL     H9 5609   3.152   0.377   3.976  1.1954  1.3494 -1.2432
  510UNL    H10 5610   3.031   0.411   3.858 -0.5226 -1.6076  0.2755
  511UNL     H0 5611   2.578   1.372   4.212 -1.5749 -0.8697 -0.1614
  511UNL     H1 5612   2.463   1.520   4.412  0.8895  1.5318  1.1615
  511UNL     C2 5613   2.592   1.358   4.318  0.6908 -0.9437 -0.4548
  511UNL     C3 5614   2.532   1.437   4.417 -0.2942  0.4151 -0.2168
  511UNL     C4 5615   2.663   1.297   4.492 -0.2931 -0.6670  1.7190
  511UNL     C5 5616   2.743   1.227   4.604 -0.5354  0.1094 -0.5471
  511UNL     N6 5617   2.663   1.257   4.370  0.4188 -0.1599  0.7705
  511UNL     N7 5618   2.587   1.401   4.527  0.0455  0.4156 -0.1647
  511UNL     H8 5619   2.690   1.235   4.700 -1.7060  0.0133 -1.1755
  511UNL     H9 5620   2.743   1.118   4.589 -0.8617  0.0771 -0.3069
  511UNL    H10 5621   2.847   1.258   4.621  0.4719 -2.1148 -2.2910
  512UNL     H0 5622   2.900   0.085   4.772  0.7053  1.5303 -0.7442
  512UNL     H1 5623   2.702   0.219   4.938  0.0569  0.0371 -0.2854
  512UNL     C2 5624   2.803   0.127   4.749 -0.0394  0.3282  0.1660
  512UNL     C3 5625   2.704   0.191   4.833  0.3896 -0.1645 -0.2251
  512UNL     C4 5626   2.652   0.186   4.632  0.3582 -0.0246 -0.0084
  512UNL     C5 5627   2.561   0.158   4.518 -0.1334  0.1222  0.4149
  512UNL     N6 5628   2.777   0.144   4.621 -0.8069  0.4220  0.9867
  512UNL     N7 5629   2.605   0.226   4.753  0.0020 -0.3419  0.3366
  512UNL     H8 5630   2.552   0.056   4.480  0.0150  0.7965 -1.5034
  512UNL     H9 5631   2.579   0.224   4.432  1.8861  0.5845  1.1648
  512UNL    H10 5632   2.459   0.180   4.552 -0.0404  0.8272  0.2543
  513UNL     H0 5633   2.833   0.741   4.089 -0.3494 -0.8560  0.8113
  513UNL     H1 5634   2.625   0.794   4.273 -1.1922  2.1773  0.2383
  513UNL     C2 5635   2.823   0.816   4.167 -0.7114  0.3913 -0.4324
  513UNL     C3 5636   2.723   0.840   4.267  0.2152 -0.5799  1.0144
  513UNL     C4 5637   2.884   0.962   4.289 -0.0974  0.0862  0.6353
  513UNL     C5 5638   2.970   1.070   4.350  0.2311  0.0228  0.1540
  513UNL     N6 5639   2.935   0.887   4.187  0.1193  0.1282 -0.1890
  513UNL     N7 5640   2.761   0.938   4.342  0.0669 -0.1437 -0.1164
  513UNL     H8 5641   2.920   1.168   4.350  0.1649 -0.0046 -0.5710
  513UNL     H9 5642   3.068   1.076   4.300  0.6191 -0.1302  0.8936
  513UNL    H10 5643   2.987   1.044   4.455 -0.2576  0.9169  0.4642
  514UNL     H0 5644   3.088   0.279   4.334  1.0423  1.9142 -0.6955
  514UNL     H1 5645   3.163   0.544   4.287  0.5773 -1.0925 -0.4999
  514UNL     C2 5646   3.030   0.369   4.346 -0.9812  0.5723 -0.0470
  514UNL     C3 5647   3.072   0.498   4.323 -0.0288  0.1135 -0.4551
  514UNL     C4 5648   2.879   0.492   4.406 -1.0518 -0.1753 -0.8923
  514UNL     C5 5649   2.759   0.523   4.483  0.4296 -0.1493  0.1180
  514UNL     N6 5650   2.906   0.362   4.393 -0.3501 -0.0704  0.1057
  514UNL     N7 5651   2.972   0.578   4.367 -0.2339 -0.4375  0.3159
  514UNL     H8 5652   2.671   0.462   4.455  0.7281 -0.5455  0.0444
  514UNL     H9 5653   2.721   0.622   4.457  0.9417  0.3181  1.1380
  514UNL    H10 5654   2.783   0.541   4.588 -1.9363  0.1901  0.6304
  515UNL     H0 5655   1.628   0.774   4.424 -0.6676  3.0181  0.9977
  515UNL     H1 5656   1.754   0.989   4.530 -0.5351 -1.1385  0.1795
  515UNL     C2 5657   1.724   0.811   4.392  0.2441  0.0174  0.1348
  515UNL     C3 5658   1.788   0.928   4.447  0.0652 -0.0691 -0.3781
  515UNL     C4 5659   1.871   0.860   4.271  0.0590 -0.6118  0.6142
  515UNL     C5 5660   1.962   0.849   4.151 -0.3167  0.7883  0.4950
  515UNL     N6 5661   1.771   0.779   4.273  0.4738  0.2642  0.4859
  515UNL     N7 5662   1.888   0.954   4.369  1.1697  0.1240  0.1198
  515UNL     H8 5663   2.065   0.875   4.178 -0.2577  1.9231 -0.8007
  515UNL     H9 5664   1.967   0.752   4.099  1.9221  1.2391 -0.1750
  515UNL    H10 5665   1.927   0.920   4.076 -1.6819  1.3242  1.6186
  516UNL     H0 5666   5.086   3.112   0.134 -3.1578  2.6005 -1.3882
  516UNL     H1 5667   4.920   3.177  -0.085 -0.0279 -0.4304 -0.5210
  516UNL     C2 5668   5.103   3.093   0.029  0.6666  0.4287 -0.4805
  516UNL     C3 5669   5.016   3.127  -0.078  0.0426 -0.2044  0.1692
  516UNL     C4 5670   5.189   3.032  -0.144  0.3207  0.0454  0.8180
  516UNL     C5 5671   5.294   2.996  -0.249 -0.3265 -0.6878 -0.1842
  516UNL     N6 5672   5.215   3.040  -0.014 -0.0256 -0.0164  0.6366
  516UNL     N7 5673   5.076   3.089  -0.188 -0.5596  0.6233  0.5580
  516UNL     H8 5674   5.296   3.069  -0.330  2.3662 -1.3286 -0.7518
  516UNL     H9 5675   5.283   2.897  -0.295  2.9374 -0.7272 -1.0512
  516UNL    H10 5676   5.396   2.995  -0.208  0.3712  0.8483 -1.8405
  517UNL     H0 5677   3.514   2.727   1.366  2.0430 -1.2448 -0.2414
  517UNL     H1 5678   3.658   2.601   1.566  0.4861  0.6872 -0.3953
  517UNL     C2 5679   3.490   2.633   1.413  0.3102 -0.4591  0.4672
  517UNL     C3 5680   3.561   2.581   1.523  0.2376 -0.2158  0.5476
  517UNL     C4 5681   3.384   2.491   1.492 -0.1156 -0.0059  0.1578
  517UNL     C5 5682   3.265   2.407   1.531  0.2980  0.3191 -0.7351
  517UNL     N6 5683   3.371   2.571   1.388 -0.4251  1.2013  0.3806
  517UNL     N7 5684   3.489   2.487   1.577  0.0363  0.0426 -0.6605
  517UNL     H8 5685   3.180   2.419   1.463  0.9280 -0.2482 -1.6439
  517UNL     H9 5686   3.226   2.438   1.629  2.3895  2.6726 -0.5964
  517UNL    H10 5687   3.289   2.300   1.531 -1.5597 -0.1219  0.7139
  518UNL     H0 5688   4.102   2.000   1.200  0.3979  0.3827  0.4077
  518UNL     H1 5689   3.988   1.765   1.272 -1.0825  0.4184  0.9005
  518UNL     C2 5690   3.997   1.976   1.191  0.5047  0.1082 -0.1329
  518UNL     C3 5691   3.938   1.851   1.228 -0.6387  0.5487  0.6512
  518UNL     C4 5692   3.801   1.979   1.143 -0.2274 -0.3291  0.1650
  518UNL     C5 5693   3.672   2.033   1.100  0.0158 -0.3206  0.9072
  518UNL     N6 5694   3.913   2.055   1.128 -0.0094 -0.2138 -0.3104
  518UNL     N7 5695   3.814   1.855   1.190 -0.7995 -0.2671 -0.3152
  518UNL     H8 5696   3.677   2.123   1.037  0.2766  0.3923  1.9411
  518UNL     H9 5697   3.602   2.063   1.179 -1.9132  2.1083 -1.5609
  518UNL    H10 5698   3.617   1.957   1.043  0.7806 -0.0526 -0.2158
  519UNL     H0 5699   3.484   2.597   0.945  1.6041 -0.3895  0.8097
  519UNL     H1 5700   3.455   2.845   0.806 -1.5589  4.0039  0.8314
  519UNL     C2 5701   3.446   2.692   0.979 -0.4404 -0.7745 -0.3329
  519UNL     C3 5702   3.427   2.811   0.904 -0.2677  0.4912  0.0861
  519UNL     C4 5703   3.372   2.827   1.101  0.4771 -0.2908  0.5931
  519UNL     C5 5704   3.303   2.886   1.226 -0.9909  0.5220  0.6814
  519UNL     N6 5705   3.421   2.707   1.103  0.0621 -0.3907 -0.2720
  519UNL     N7 5706   3.370   2.898   0.987  0.0239 -0.3983  0.1623
  519UNL     H8 5707   3.215   2.947   1.205 -0.4145  1.1915  0.1964
  519UNL     H9 5708   3.378   2.948   1.277  1.5888 -0.8180 -1.3161
  519UNL    H10 5709   3.262   2.808   1.291 -1.1263  0.1870  0.2013
  520UNL     H0 5710   3.433   3.251   0.688  0.4245 -0.9926 -0.1261
  520UNL     H1 5711   3.667   3.400   0.684 -0.7811  1.3284  0.8617
  520UNL     C2 5712   3.530   3.220   0.724  0.6071  0.0254  0.2705
  520UNL     C3 5713   3.648   3.298   0.716  0.1133  0.8182 -0.1625
  520UNL     C4 5714   3.676   3.106   0.797  0.2103  0.0048  0.1270
  520UNL     C5 5715   3.740   2.986   0.861 -0.3535 -0.1108  0.2224
  520UNL     N6 5716   3.546   3.103   0.775  0.0089  0.0293  0.4644
  520UNL     N7 5717   3.744   3.220   0.773  1.0959  0.1436 -0.4797
  520UNL     H8 5718   3.735   2.906   0.786 -1.2258  1.0167 -0.9525
  520UNL     H9 5719   3.687   2.976   0.956 -0.2932  0.3918  0.3141
  520UNL    H10 5720   3.849   2.990   0.879  0.1331 -2.7268 -1.8610
  521UNL     H0 5721   3.491   2.310   1.334  0.1148  0.4344  0.9254
  521UNL     H1 5722   3.732   2.202   1.391 -0.9551  1.4770  1.1600
  521UNL     C2 5723   3.582   2.322   1.277 -0.2888 -0.5073  0.0513
  521UNL     C3 5724   3.709   2.273   1.313 -0.1683 -0.1525 -0.5759
  521UNL     C4 5725   3.716   2.418   1.172  0.2110 -0.0434  0.0995
  521UNL     C5 5726   3.776   2.514   1.070  0.7629 -0.2907  0.1132
  521UNL     N6 5727   3.588   2.413   1.191  0.1676  0.2149  0.4236
  521UNL     N7 5728   3.797   2.337   1.244 -0.4879  0.2943 -0.0006
  521UNL     H8 5729   3.833   2.593   1.119  0.2223 -1.9618  3.5470
  521UNL     H9 5730   3.695   2.564   1.015  1.3392 -0.1868 -0.6637
  521UNL    H10 5731   3.839   2.458   0.999 -1.0716 -1.9053 -0.2748
  522UNL     H0 5732   4.481   3.140   0.205 -2.3069  0.9954  0.1674
  522UNL     H1 5733   4.522   3.160   0.469 -0.4065  0.9667 -0.4632
  522UNL     C2 5734   4.479   3.055   0.271 -1.1593  0.7453 -0.1069
  522UNL     C3 5735   4.498   3.071   0.413  0.0202  0.3874  0.2744
  522UNL     C4 5736   4.472   2.870   0.354 -0.3140 -0.4151  0.1185
  522UNL     C5 5737   4.428   2.729   0.372 -0.3558 -0.1261  0.3926
  522UNL     N6 5738   4.449   2.932   0.236 -1.0996  0.7019  0.3368
  522UNL     N7 5739   4.495   2.949   0.469 -0.3643 -0.1849 -0.2027
  522UNL     H8 5740   4.333   2.728   0.426 -0.4216  2.0150  0.3425
  522UNL     H9 5741   4.505   2.675   0.429 -0.2550 -0.8657 -0.4402
  522UNL    H10 5742   4.424   2.671   0.279 -3.3022  0.9722 -0.2039
  523UNL     H0 5743   3.955   3.438   0.919 -1.0385 -1.9886 -0.6419
  523UNL     H1 5744   3.855   3.681   1.007 -0.7172 -1.8319  0.2142
  523UNL     C2 5745   3.916   3.520   0.860 -0.5577 -0.4765  1.0669
  523UNL     C3 5746   3.871   3.652   0.904  0.2778 -0.4670 -0.0317
  523UNL     C4 5747   3.882   3.640   0.700 -0.7067  0.9437 -0.0118
  523UNL     C5 5748   3.866   3.672   0.553  0.0062 -0.7138 -0.0588
  523UNL     N6 5749   3.921   3.516   0.732  0.4609  0.2953 -0.4118
  523UNL     N7 5750   3.862   3.734   0.800  0.5180 -0.0801 -0.1143
  523UNL     H8 5751   3.802   3.593   0.513 -0.6346 -0.6247  0.7991
  523UNL     H9 5752   3.813   3.765   0.527  2.6672  0.4881 -1.4698
  523UNL    H10 5753   3.965   3.684   0.506  0.9771 -0.1974  2.0647
  524UNL     H0 5754   4.166   2.540   0.961  0.0179  0.5575  0.4448
  524UNL     H1 5755   4.006   2.306   1.001 -0.2804  0.9110  0.0805
  524UNL     C2 5756   4.178   2.457   1.029  0.3760  0.3683  0.1537
  524UNL     C3 5757   4.097   2.341   1.048 -0.0955  0.7016 -0.1178
  524UNL     C4 5758   4.259   2.353   1.182 -0.1094 -0.5898 -0.3907
  524UNL     C5 5759   4.357   2.318   1.288 -0.0156 -0.3424  0.4306
  524UNL     N6 5760   4.276   2.468   1.118  0.0287 -0.0733 -0.3779
  524UNL     N7 5761   4.154   2.276   1.148  0.4243  0.5738  0.1585
  524UNL     H8 5762   4.431   2.253   1.238 -1.5351 -1.6234 -0.2012
  524UNL     H9 5763   4.313   2.265   1.374 -0.4795  1.4998  1.3356
  524UNL    H10 5764   4.409   2.401   1.337  0.6702 -0.3370 -0.2993
  525UNL     H0 5765   4.223   2.938   0.621  0.0858 -0.9121  2.3027
  525UNL     H1 5766   3.987   3.028   0.723 -1.2782  0.2373 -1.0530
  525UNL     C2 5767   4.197   3.041   0.644 -0.4538 -0.5469  0.0824
  525UNL     C3 5768   4.076   3.084   0.697 -0.6347 -0.1717  0.2688
  525UNL     C4 5769   4.209   3.235   0.683  0.3695 -0.9289  0.5149
  525UNL     C5 5770   4.262   3.376   0.698  0.1506 -0.0743  0.1411
  525UNL     N6 5771   4.289   3.140   0.644 -0.5219  0.3259  0.0869
  525UNL     N7 5772   4.084   3.211   0.730  0.0467 -0.3591  0.5460
  525UNL     H8 5773   4.270   3.413   0.595  0.2506 -1.1070 -0.2335
  525UNL     H9 5774   4.358   3.379   0.749  0.6218  2.6160 -0.8521
  525UNL    H10 5775   4.190   3.442   0.748  0.8083 -0.0341  1.0314
  526UNL     H0 5776   4.548   2.565   0.744  0.2056  0.3243 -0.7508
  526UNL     H1 5777   4.613   2.813   0.671  0.6942 -2.6692  0.8184
  526UNL     C2 5778   4.496   2.654   0.776 -0.5489 -0.3176 -0.1591
  526UNL     C3 5779   4.530   2.781   0.734 -0.7327 -0.2120  0.2498
  526UNL     C4 5780   4.357   2.784   0.850  0.3918  0.0718 -0.7757
  526UNL     C5 5781   4.246   2.839   0.928  0.6624  0.5773 -0.0091
  526UNL     N6 5782   4.386   2.654   0.853 -0.1618  0.3454 -0.6176
  526UNL     N7 5783   4.441   2.865   0.781 -0.1786  0.3598 -0.4063
  526UNL     H8 5784   4.203   2.769   1.001  1.3091  0.5705  0.3729
  526UNL     H9 5785   4.165   2.881   0.868  0.6672  3.2560  1.7675
  526UNL    H10 5786   4.281   2.917   0.997  4.1951 -1.6550  0.8310
  527UNL     H0 5787   3.012   2.829   0.813  1.2884  1.1107  3.7022
  527UNL     H1 5788   3.103   3.066   0.897 -2.0525 -1.9476 -0.0665
  527UNL     C2 5789   3.088   2.887   0.763  0.0083 -0.0757  0.2205
  527UNL     C3 5790   3.135   3.013   0.809  0.5842  0.3581 -0.5901
  527UNL     C4 5791   3.230   2.938   0.638 -0.1054  0.2406 -0.2982
  527UNL     C5 5792   3.312   2.939   0.510  0.1573  1.1387 -0.4180
  527UNL     N6 5793   3.153   2.837   0.663  0.6014  0.3845  0.5805
  527UNL     N7 5794   3.225   3.047   0.716 -0.3115  0.4292  0.0785
  527UNL     H8 5795   3.281   3.018   0.440 -0.1430  0.2503 -1.3038
  527UNL     H9 5796   3.416   2.965   0.535  0.5049 -1.7791  1.3246
[truncated: 315,560 more chars]
