# Supplementary material for: Metallicious: Automated Force-Field Parameterization of Covalently Bound Metals for Supramolecular Structures
Source: J Chem Theory Comput. 2024 Oct 7;20(20):9060–71. doi: 10.1021/acs.jctc.4c00850 (PMC11500408; doi:10.1021/acs.jctc.4c00850)
Supplement: Supplementary file 2 — ct4c00850_si_002.zip [file ct4c00850_si_002.zip › SI_MD_input/ZIF-8/dummy/topol.top]

[ defaults ]
; nbfunc      comb-rule      gen-pairs       fudgeLJ    fudgeQQ
1             2              yes             1.0        1
[ atomtypes ]
h4             1   1.008000  0.00000000  A     0.25105526        0.06276
cc             6  12.010000  0.00000000  A     0.33996695       0.359824
cd             6  12.010000  0.00000000  A     0.33996695       0.359824
c3             6  12.010000  0.00000000  A     0.33996695      0.4577296
n1             7  14.010000  0.00000000  A     0.32499985        0.71128
nd             7  14.010000  0.00000000  A     0.32499985        0.71128
hc             1   1.008000  0.00000000  A     0.26495328      0.0656888
Zn1     Zn1      26 53.38  0.0000 A  0.55235720524701035 4.184e-6
DZ     DZ       0  3.000   0.5000 A  0.00000e+00  0.00000e+00  
[ nonbond_params ]
[ bondtypes ]
Zn1    DZ     1 0.0900 535552.0
DZ     DZ     1 0.1470 535552.0
[ angletypes ]
DZ Zn1 DZ   1   109.5 460.24
DZ DZ  DZ   1    60.0 460.24
DZ DZ  Zn1  1   35.25 460.24
[ moleculetype ]
; Name            nrexcl
UNL          3

[ atoms ]
;   nr       type  resnr residue  atom   cgnr    charge       mass  typeB    chargeB      massB
; residue    1 UNL rtp UNL q -1.0
    1         h4      1    UNL     H0      1 -0.02880900   1.008000   ; qtot -0.028809
    2         h4      1    UNL     H1      2 -0.02880900   1.008000   ; qtot -0.057618
    3         cc      1    UNL     C2      3 -0.01350900  12.010000   ; qtot -0.071127
    4         cc      1    UNL     C3      4 -0.01350900  12.010000   ; qtot -0.084636
    5         cd      1    UNL     C4      5 0.12839100  12.010000   ; qtot 0.043755
    6         c3      1    UNL     C5      6 -0.05930900  12.010000   ; qtot -0.015554
    7         n1      1    UNL     N6      7 -0.49540900  14.010000   ; qtot -0.510963
    8         nd      1    UNL     N7      8 -0.49540900  14.010000   ; qtot -1.006372
    9         hc      1    UNL     H8      9 0.00212400   1.008000   ; qtot -1.004248
   10         hc      1    UNL     H9     10 0.00212400   1.008000   ; qtot -1.002124
   11         hc      1    UNL    H10     11 0.00212400   1.008000   ; qtot -1.000000

[ bonds ]
;    ai     aj funct         c0         c1         c2         c3
      3      4     1   0.14278 351288.640000
      3      7     1   0.13110 448943.200000
      4      8     1   0.13172 439654.720000
      5      6     1   0.15015 280160.640000
      5      7     1   0.13110 448943.200000
      5      8     1   0.13694 369112.480000
      1      3     1   0.10817 294553.600000
      2      4     1   0.10817 294553.600000
      6      9     1   0.10969 276646.080000
      6     10     1   0.10969 276646.080000
      6     11     1   0.10969 276646.080000

[ pairs ]
;    ai     aj funct         c0         c1         c2         c3
      3      6     1
      4      6     1
      1      2     1
      1      8     1
      1      5     1
      2      7     1
      2      5     1
      7      9     1
      7     10     1
      7     11     1
      8      9     1
      8     10     1
      8     11     1

[ angles ]
;    ai     aj     ak funct         c0         c1         c2         c3
      3      4      8     1   112.5600484 599.148800
      3      7      5     1   0.0000000 0.000000
      4      3      7     1   118.5250507 587.400128
      4      8      5     1   105.4900454 600.822400
      6      5      7     1   116.9150501 563.191504
      6      5      8     1   120.9500521 552.288000
      7      5      8     1   122.8850526 601.901872
      1      3      4     1   127.9600550 384.091200
      1      3      7     1   121.0350521 433.202992
      2      4      3     1   127.9600550 384.091200
      2      4      8     1   118.4700507 435.972800
      5      6      9     1   110.4900475 394.969600
      5      6     10     1   110.4900475 394.969600
      5      6     11     1   110.4900475 394.969600
      9      6     10     1   107.5800459 329.699200
      9      6     11     1   107.5800459 329.699200
     10      6     11     1   107.5800459 329.699200

[ dihedrals ]
;    ai     aj     ak     al funct         c0         c1         c2         c3         c4         c5
      3      4      8      5     1  180.0000771  19.8740000  2
      3      7      5      6     1  180.0000771  0.0000000  2
      3      7      5      8     1  180.0000771  0.0000000  2
      4      3      7      5     1  180.0000771  0.0000000  2
      4      8      5      6     1  180.0000771  19.8740000  2
      4      8      5      7     1  180.0000771  19.8740000  2
      7      3      4      8     1  180.0000771  16.7360000  2
      6      7      5      8     4  180.0000771  4.6024000  2
      1      3      4      2     1  180.0000771  16.7360000  2
      1      3      4      8     1  180.0000771  16.7360000  2
      1      3      7      5     1  180.0000771  0.0000000  2
      2      4      3      7     1  180.0000771  16.7360000  2
      2      4      8      5     1  180.0000771  19.8740000  2
      7      5      6      9     1  0.0000000  0.0000000  3
      7      5      6     10     1  0.0000000  0.0000000  3
      7      5      6     11     1  0.0000000  0.0000000  3
      8      5      6      9     1  0.0000000  0.0000000  3
      8      5      6     10     1  0.0000000  0.0000000  3
      8      5      6     11     1  0.0000000  0.0000000  3
      4      1      3      7     4  180.0000771  4.6024000  2
      3      2      4      8     4  180.0000771  4.6024000  2

[ moleculetype ]
; Name            nrexcl
ZnT            3

[ atoms ]
;   nr       type  resnr residue  atom   cgnr     charge       mass  typeB    chargeB      massB
; residue   1 ZnT rtp ZnD  q +2.0
     1        Zn1      1    ZnT    Zn1      1        0.0        53.38
     2        DZ       1    ZnT    dm1      1        0.5          3
     3        DZ       1    ZnT    dm2      1        0.5          3
     4        DZ       1    ZnT    dm3      1        0.5          3
     5        DZ       1    ZnT    dm4      1        0.5          3

[ bonds ]
;  ai    aj funct            c0            c1            c2            c3
    1     2     1 
    1     3     1 
    1     4     1 
    1     5     1 
    2     3     1 
    2     4     1
    2     5     1
    3     4     1
    3     5     1
    4     5     1


[ angles ]
;  ai    aj    ak funct            c0            c1            c2            c3
    2    1    3    1
    2    1    4    1
    2    1    5    1
    3    1    4    1
    3    1    5    1
    4    1    5    1

    3    2    4    1
    3    2    5    1
    4    2    5    1

    2    3    4    1
    2    3    5    1
    4    3    5    1

    2    4    3    1
    2    4    5    1
    3    4    5    1

    2    5    3    1
    2    5    4    1
    3    5    4    1

    1    2    3    1
    1    2    4    1
    1    2    5    1
  
    1    3    2    1
    1    3    4    1
    1    3    5    1

    1    4    2    1
    1    4    3    1
    1    4    5    1

    1    5    2    1
    1    5    3    1
    1    5    4    1

[ system ]
; Name
Generic title

[ molecules ]
; Compound       #mols
UNL                768

ZnT 384
