# Supplementary material for: Metallicious: Automated Force-Field Parameterization of Covalently Bound Metals for Supramolecular Structures
Source: J Chem Theory Comput. 2024 Oct 7;20(20):9060–71. doi: 10.1021/acs.jctc.4c00850 (PMC11500408; doi:10.1021/acs.jctc.4c00850)
Supplement: Supplementary file 2 — ct4c00850_si_002.zip [file ct4c00850_si_002.zip › SI_MD_input/ZIF-8/dummy/3_npt.gro]

Generic title
10368
    1UNL     H0    1   4.886   4.682   2.715  2.5770 -0.6171 -1.0306
    1UNL     H1    2   5.056   4.574   2.911 -0.6758  0.4718  1.8726
    1UNL     C2    3   4.878   4.587   2.765 -0.7130  0.3094  0.3121
    1UNL     C3    4   4.961   4.540   2.871  0.0565  0.2773  0.2892
    1UNL     C4    5   4.811   4.406   2.817  0.4036 -0.5636  0.1943
    1UNL     C5    6   4.704   4.300   2.828  0.2642  0.1886 -0.1030
    1UNL     N6    7   4.790   4.498   2.729  0.3569  0.0522  0.9652
    1UNL     N7    8   4.912   4.421   2.907  0.6763  0.0299 -0.6588
    1UNL     H8    9   4.735   4.225   2.903  0.5472  0.6048  0.2001
    1UNL     H9   10   4.697   4.256   2.728  0.5939 -0.7490  0.2813
    1UNL    H10   11   4.607   4.330   2.870 -0.6187 -3.2617  0.4567
    2UNL     H0   12   5.318   3.749   2.598 -1.3372  0.4121 -0.7488
    2UNL     H1   13   5.513   3.584   2.503  0.5291 -0.2013  0.5506
    2UNL     C2   14   5.377   3.763   2.509  0.2942  0.1151  0.2640
    2UNL     C3   15   5.471   3.673   2.458  0.0121 -0.6381  0.1524
    2UNL     C4   16   5.413   3.812   2.316  0.0230 -0.2681 -0.2289
    2UNL     C5   17   5.402   3.878   2.186 -0.0511  0.6017  0.3990
    2UNL     N6   18   5.345   3.855   2.419 -0.2342 -0.4216  0.2829
    2UNL     N7   19   5.502   3.707   2.334 -0.6344 -0.2486 -0.0190
    2UNL     H8   20   5.388   3.806   2.105 -0.0919  0.5727  0.4319
    2UNL     H9   21   5.492   3.937   2.169  0.4837 -0.2284  0.3320
    2UNL    H10   22   5.325   3.956   2.178  1.6231  1.9689 -3.6768
    3UNL     H0   23   5.080   4.469   2.316  0.3405  1.2542 -0.6045
    3UNL     H1   24   5.055   4.663   2.115 -1.1484  2.2756 -0.1724
    3UNL     C2   25   5.019   4.558   2.320  0.7928  1.5366  0.2019
    3UNL     C3   26   5.003   4.649   2.208  0.3803 -0.0478  0.3799
    3UNL     C4   27   4.876   4.678   2.375 -0.0010  0.3893  0.3646
    3UNL     C5   28   4.751   4.722   2.443  0.3709  0.4650  0.2512
    3UNL     N6   29   4.950   4.581   2.426  0.1847  0.3871 -0.4144
    3UNL     N7   30   4.908   4.731   2.252 -0.4621  0.5167 -0.5718
    3UNL     H8   31   4.669   4.711   2.370 -0.2228  0.7386  0.8666
    3UNL     H9   32   4.758   4.822   2.488 -1.3732  0.8156 -0.1900
    3UNL    H10   33   4.727   4.662   2.532  2.6395 -1.6298 -0.4858
    4UNL     H0   34   4.985   5.003   1.886 -1.1051 -0.3061  0.6240
    4UNL     H1   35   5.171   5.213   1.869 -2.9381 -0.3200 -0.5001
    4UNL     C2   36   5.071   5.027   1.947  0.0211 -0.5255 -0.8593
    4UNL     C3   37   5.167   5.127   1.935  0.2334 -0.0338  0.1522
    4UNL     C4   38   5.195   5.006   2.104  0.2628  1.1298  0.6599
    4UNL     C5   39   5.242   4.961   2.240 -0.2836  0.2597 -0.9287
    4UNL     N6   40   5.090   4.946   2.047  0.5742  0.2652 -0.5095
    4UNL     N7   41   5.249   5.109   2.039  0.0987 -0.0944  0.6328
    4UNL     H8   42   5.202   4.865   2.274  0.1662  0.4595  0.1816
    4UNL     H9   43   5.205   5.035   2.311 -1.8341  0.9247 -2.3827
    4UNL    H10   44   5.351   4.960   2.229 -0.1902 -0.4966  0.0217
    5UNL     H0   45   4.883   4.133   2.553  0.1975 -0.4519 -0.6926
    5UNL     H1   46   5.077   3.987   2.435  0.2216  0.1935  0.2227
    5UNL     C2   47   4.984   4.166   2.532  0.2058 -0.0664 -0.0312
    5UNL     C3   48   5.087   4.086   2.476 -0.2305  0.2966  0.0975
    5UNL     C4   49   5.141   4.271   2.536  0.1260 -0.0112  0.0514
    5UNL     C5   50   5.241   4.375   2.588 -0.5403 -0.3219  0.3467
    5UNL     N6   51   5.019   4.287   2.567 -0.1522  0.2229 -0.2214
    5UNL     N7   52   5.195   4.155   2.476 -0.4815  0.6422 -0.1275
    5UNL     H8   53   5.312   4.334   2.661 -0.5603 -1.3694 -0.2104
    5UNL     H9   54   5.202   4.473   2.619  0.1397 -0.1284  0.5923
    5UNL    H10   55   5.313   4.386   2.507 -1.9903 -1.6048 -1.1612
    6UNL     H0   56   0.078   4.966   1.603 -0.0526  1.0040  1.7753
    6UNL     H1   57   0.208   4.779   1.767 -1.0980  0.1092  2.1739
    6UNL     C2   58   0.049   4.868   1.637  0.0756  0.4205  0.2448
    6UNL     C3   59   0.114   4.776   1.713  0.1712  0.0873 -0.0831
    6UNL     C4   60  -0.073   4.717   1.660 -0.7515  0.0384 -0.8196
    6UNL     C5   61  -0.197   4.635   1.638 -0.7530  0.1846  0.4464
    6UNL     N6   62  -0.064   4.827   1.589 -0.0606  0.6236  0.5713
    6UNL     N7   63   0.036   4.675   1.734 -0.4504 -0.4757  0.2099
    6UNL     H8   64  -0.221   4.630   1.531 -0.8660  0.6012  0.4498
    6UNL     H9   65  -0.282   4.693   1.675 -0.7575 -1.5335  3.2546
    6UNL    H10   66  -0.194   4.531   1.672  1.9595  0.1633  0.2313
    7UNL     H0   67   5.612   5.192   2.132 -0.2471  0.0549  0.2836
    7UNL     H1   68   5.525   5.363   2.331 -0.4663  1.4269 -0.4741
    7UNL     C2   69   5.550   5.279   2.118 -0.4725 -0.1890 -0.2440
    7UNL     C3   70   5.500   5.356   2.226 -0.2270  0.2447 -0.4677
    7UNL     C4   71   5.423   5.413   2.041  0.0732 -0.2027  0.3441
    7UNL     C5   72   5.340   5.487   1.935  0.4027 -0.6876  0.2386
    7UNL     N6   73   5.500   5.316   2.001  0.0400  0.3486  0.1910
    7UNL     N7   74   5.431   5.454   2.172  0.4624  0.4620 -0.3884
    7UNL     H8   75   5.293   5.574   1.983 -0.3065  0.1521 -1.9007
    7UNL     H9   76   5.400   5.538   1.859 -3.4072  0.5688 -2.1085
    7UNL    H10   77   5.267   5.433   1.873 -0.4911 -0.9278  1.4621
    8UNL     H0   78   5.667   4.303   2.169 -1.2006 -1.0738 -1.3016
    8UNL     H1   79   5.429   4.237   2.290 -0.2286  1.0823  1.3511
    8UNL     C2   80   5.650   4.239   2.254  0.3736 -0.1171 -0.2325
    8UNL     C3   81   5.527   4.198   2.314 -0.6142 -1.1354 -0.5035
    8UNL     C4   82   5.689   4.095   2.396 -0.1948 -0.1023 -0.4626
    8UNL     C5   83   5.764   4.009   2.495 -0.3481 -0.3845 -0.1688
    8UNL     N6   84   5.748   4.166   2.307  0.2503  0.0812  0.4269
    8UNL     N7   85   5.551   4.100   2.403  0.6683 -0.0507 -0.2396
    8UNL     H8   86   5.708   3.916   2.507  0.3846 -0.7205  0.7218
    8UNL     H9   87   5.769   4.073   2.584 -0.1859  0.7891 -1.0011
    8UNL    H10   88   5.869   3.987   2.474 -0.5708 -0.7556 -0.8897
    9UNL     H0   89   5.637   4.647   1.975  1.3141 -0.3484  1.9859
    9UNL     H1   90   5.429   4.817   2.058  0.1137 -1.7255  0.9417
    9UNL     C2   91   5.641   4.755   1.982  0.3027 -0.1395 -0.0481
    9UNL     C3   92   5.529   4.839   2.024 -0.4898 -0.7405 -0.1971
    9UNL     C4   93   5.708   4.944   1.968  0.2814  1.0753  0.0199
    9UNL     C5   94   5.800   5.055   1.933 -0.4218  0.1472  0.1178
    9UNL     N6   95   5.744   4.825   1.937  0.8886 -0.3688  0.6300
    9UNL     N7   96   5.579   4.963   2.010  0.1008 -0.4335 -0.6353
    9UNL     H8   97   5.859   5.039   1.842 -1.1397  1.7376 -0.6504
    9UNL     H9   98   5.859   5.075   2.024  0.0510 -1.7725  0.2554
    9UNL    H10   99   5.745   5.148   1.912  0.0589  0.1331 -1.2584
   10UNL     H0  100   0.156   4.258   2.026 -0.3764 -0.1024 -0.9972
   10UNL     H1  101   0.003   4.423   1.846 -0.6697  1.4234  0.0548
   10UNL     C2  102   0.083   4.336   2.041 -0.0376  0.0280  0.0539
   10UNL     C3  103   0.011   4.416   1.953 -0.2744 -0.1587 -0.0544
   10UNL     C4  104  -0.032   4.469   2.146  0.3316  0.4349 -0.5163
   10UNL     C5  105  -0.081   4.530   2.272  0.5861  0.0140 -0.2312
   10UNL     N6  106   0.059   4.373   2.166  0.1334  0.1922  0.2347
   10UNL     N7  107  -0.066   4.501   2.020  0.5887  0.1847 -0.0677
   10UNL     H8  108  -0.163   4.600   2.252 -0.4351 -1.4710 -1.4036
   10UNL     H9  109   0.004   4.583   2.317  0.1127  2.0940 -1.7362
   10UNL    H10  110  -0.132   4.465   2.345  1.7769 -1.2935 -0.5252
   11UNL     H0  111   4.472   4.797   2.187 -0.8295  1.2799  0.6980
   11UNL     H1  112   4.624   5.038   2.190  1.2585  0.5881 -0.0534
   11UNL     C2  113   4.557   4.827   2.127 -0.9549  0.2265 -0.0062
   11UNL     C3  114   4.637   4.945   2.136 -0.1977  0.0558  0.4741
   11UNL     C4  115   4.722   4.820   1.997  0.1547  0.9063 -0.3584
   11UNL     C5  116   4.822   4.755   1.910  0.3128 -0.4952 -0.0068
   11UNL     N6  117   4.620   4.751   2.036  0.0108 -0.2316 -0.0169
   11UNL     N7  118   4.744   4.940   2.058  0.0242 -0.5583 -0.1063
   11UNL     H8  119   4.787   4.670   1.850  1.0071  0.6254 -2.0725
   11UNL     H9  120   4.852   4.819   1.826 -0.8043  0.9431  0.6632
   11UNL    H10  121   4.918   4.732   1.959 -0.9574 -1.6041  2.0141
   12UNL     H0  122   0.203   4.468   2.551  1.3298 -0.1801 -0.2508
   12UNL     H1  123   0.033   4.255   2.512 -0.7655  2.7147 -0.0883
   12UNL     C2  124   0.224   4.374   2.500 -0.2846 -0.5182 -0.3037
   12UNL     C3  125   0.137   4.262   2.486 -0.3254  0.0785  0.7437
   12UNL     C4  126   0.307   4.242   2.366  0.2963 -0.1619 -0.2685
   12UNL     C5  127   0.389   4.197   2.247  0.4984  0.3852  0.4897
   12UNL     N6  128   0.332   4.356   2.430 -0.0400 -0.4614  0.4431
   12UNL     N7  129   0.194   4.174   2.405 -0.2403 -0.6201 -0.0165
   12UNL     H8  130   0.324   4.148   2.174  1.4085  0.4973 -0.4011
   12UNL     H9  131   0.446   4.105   2.267  1.3543  1.3209  2.6166
   12UNL    H10  132   0.464   4.266   2.207 -1.3921  2.3864  0.3246
   13UNL     H0  133   4.436   3.956   3.984 -0.1910  0.7830  1.3931
   13UNL     H1  134   4.541   3.873   4.219  0.0243 -0.6523  0.0792
   13UNL     C2  135   4.430   3.856   4.024  0.0347 -0.0002 -0.4911
   13UNL     C3  136   4.488   3.815   4.144 -0.1555 -0.6176  0.1792
   13UNL     C4  137   4.396   3.660   4.053  0.3521 -0.6552 -0.3299
   13UNL     C5  138   4.352   3.521   4.013  0.4371  0.6149 -0.1932
   13UNL     N6  139   4.367   3.757   3.965  0.4606 -0.0953  0.0236
   13UNL     N7  140   4.461   3.690   4.167  0.6576 -0.1294 -0.0857
   13UNL     H8  141   4.390   3.477   3.920 -1.5986  1.9646 -1.7265
   13UNL     H9  142   4.242   3.521   4.006  0.4362  1.3699 -0.2002
   13UNL    H10  143   4.379   3.455   4.095  2.8239 -0.5442 -1.8510
   14UNL     H0  144   4.871   3.082   3.826  0.9964 -1.8474  0.8000
   14UNL     H1  145   5.056   2.909   3.724 -1.1674 -0.1305  1.4797
   14UNL     C2  146   4.900   3.072   3.722  0.5185  0.2844  0.4190
   14UNL     C3  147   5.006   2.988   3.670  0.2804 -0.0331  0.2405
   14UNL     C4  148   4.932   3.124   3.529 -0.6740  0.6143 -0.0316
   14UNL     C5  149   4.904   3.177   3.394 -0.1413  0.0391 -1.5834
   14UNL     N6  150   4.860   3.165   3.635 -0.4199 -0.3745  0.0558
   14UNL     N7  151   5.024   3.020   3.546 -0.1381  0.3699  0.2228
   14UNL     H8  152   4.799   3.164   3.365  0.5653 -0.2278 -4.1545
   14UNL     H9  153   4.950   3.111   3.319  0.4942 -1.0635 -0.2536
   14UNL    H10  154   4.933   3.281   3.379 -1.0140  0.8494  1.9331
   15UNL     H0  155   4.574   3.792   3.577 -1.4727 -1.4605 -0.8700
   15UNL     H1  156   4.575   3.991   3.393 -0.6240 -0.0352  0.0593
   15UNL     C2  157   4.528   3.889   3.587  0.7500 -0.4652 -0.0066
   15UNL     C3  158   4.528   3.985   3.490 -0.2337 -0.5532  0.2145
   15UNL     C4  159   4.392   4.022   3.642  0.7175  1.1163 -0.0537
   15UNL     C5  160   4.270   4.070   3.715 -0.5302 -0.8076  0.3227
   15UNL     N6  161   4.458   3.921   3.696  0.1418  0.2946  0.2753
   15UNL     N7  162   4.442   4.078   3.526  0.6033  0.5580  0.5638
   15UNL     H8  163   4.255   4.177   3.698  0.0153 -1.1640 -2.6762
   15UNL     H9  164   4.267   4.045   3.821 -1.3343 -0.5697  0.3624
   15UNL    H10  165   4.175   4.034   3.673 -0.0342  0.9117 -2.4328
   16UNL     H0  166   4.530   4.246   3.114  0.2365 -0.1951  0.2491
   16UNL     H1  167   4.659   4.491   3.067  0.3046 -2.9006 -2.6592
   16UNL     C2  168   4.602   4.298   3.177 -0.0443  0.7469 -0.1928
   16UNL     C3  169   4.668   4.419   3.147 -0.3234 -0.1457  0.0010
   16UNL     C4  170   4.740   4.328   3.318  0.3945 -0.0601  0.5989
   16UNL     C5  171   4.822   4.292   3.440  0.2910 -0.7545 -0.2328
   16UNL     N6  172   4.637   4.246   3.292  0.0108 -0.2483  0.6854
   16UNL     N7  173   4.766   4.430   3.232 -0.6479 -0.6895 -0.7191
   16UNL     H8  174   4.870   4.194   3.430  0.8034 -0.3841 -1.4228
   16UNL     H9  175   4.770   4.307   3.536  3.0652  1.8587  0.9130
   16UNL    H10  176   4.906   4.361   3.442  1.3324 -2.0104  0.0805
   17UNL     H0  177   4.435   3.458   3.709  0.4546 -0.9099 -2.0174
   17UNL     H1  178   4.626   3.348   3.567 -0.0747  1.6753 -1.6128
   17UNL     C2  179   4.538   3.491   3.714  0.1409 -0.0491 -0.8740
   17UNL     C3  180   4.637   3.434   3.632  0.4055  0.2386  0.2753
   17UNL     C4  181   4.698   3.599   3.738 -1.1372 -0.3910  0.1855
   17UNL     C5  182   4.786   3.715   3.783  0.7200 -0.1798 -0.1080
   17UNL     N6  183   4.572   3.592   3.782 -0.0907 -0.5943 -0.6698
   17UNL     N7  184   4.741   3.497   3.655 -0.5194  0.1862  0.0952
   17UNL     H8  185   4.735   3.811   3.774 -1.4164 -1.1697  1.0460
   17UNL     H9  186   4.878   3.708   3.723 -1.0652  0.2945 -2.9789
   17UNL    H10  187   4.819   3.703   3.887 -0.3663 -0.8040  0.1651
   18UNL     H0  188   5.563   4.146   2.663  1.3397 -0.5943  0.8247
   18UNL     H1  189   5.623   4.119   2.931 -1.2859 -0.2906  1.2734
   18UNL     C2  190   5.515   4.083   2.736  0.1714 -0.3041  0.3215
   18UNL     C3  191   5.542   4.074   2.875 -0.6780  0.4885 -0.2630
   18UNL     C4  192   5.361   3.994   2.828  0.6496 -0.5953 -0.4159
   18UNL     C5  193   5.225   3.928   2.844  0.4035 -0.3160 -0.1154
   18UNL     N6  194   5.400   4.028   2.708  1.0894 -0.3927  0.0285
   18UNL     N7  195   5.441   4.011   2.934  0.6053 -0.5028  0.3979
   18UNL     H8  196   5.147   3.992   2.802  2.7797  1.5146 -1.8780
   18UNL     H9  197   5.204   3.920   2.951  2.1051  1.1977  0.3696
   18UNL    H10  198   5.218   3.828   2.800 -0.1970  0.1795 -1.1526
   19UNL     H0  199   5.154   4.563   3.253  0.0971 -0.6039  0.7689
   19UNL     H1  200   5.014   4.652   3.481 -1.5001  2.2795  0.1943
   19UNL     C2  201   5.064   4.623   3.259  0.1243 -0.5020  0.1152
   19UNL     C3  202   4.997   4.669   3.376  0.3633  0.2501 -0.4799
   19UNL     C4  203   4.905   4.716   3.198  0.0205  0.2673  0.6611
   19UNL     C5  204   4.807   4.788   3.099 -1.4501 -0.7769  0.0934
   19UNL     N6  205   5.006   4.650   3.145 -0.3726 -0.1269  0.1167
   19UNL     N7  206   4.895   4.732   3.332 -0.6601  0.0624  0.3190
   19UNL     H8  207   4.864   4.850   3.028  0.1196  0.2583  2.1982
   19UNL     H9  208   4.746   4.725   3.034 -0.6488 -2.6573  1.1297
   19UNL    H10  209   4.739   4.855   3.153  0.5193  0.1042  1.5305
   20UNL     H0  210   5.207   3.554   3.420  0.6476  1.4916  1.1750
   20UNL     H1  211   4.965   3.558   3.547  0.3809  0.8515  0.3340
   20UNL     C2  212   5.175   3.500   3.508 -0.7133  0.3012 -0.0200
   20UNL     C3  213   5.054   3.506   3.579  0.3770  0.2782 -0.5745
   20UNL     C4  214   5.196   3.381   3.666  0.6850  0.2647  0.2866
   20UNL     C5  215   5.253   3.259   3.733 -0.1350  0.7171 -0.5279
   20UNL     N6  216   5.268   3.426   3.564 -0.0792 -0.8218  0.1176
   20UNL     N7  217   5.067   3.426   3.678 -0.3655 -0.4323  0.0717
   20UNL     H8  218   5.347   3.276   3.787  0.4739  1.4626 -1.7945
   20UNL     H9  219   5.273   3.170   3.671  0.4468  0.6881 -0.3048
   20UNL    H10  220   5.180   3.228   3.808 -1.3458  1.9438 -1.1771
   21UNL     H0  221   5.062   4.000   3.121 -1.3005 -0.1044  0.4642
   21UNL     H1  222   4.915   4.215   3.136  0.2854 -1.1229  1.4864
   21UNL     C2  223   5.104   4.099   3.139 -0.1341 -0.4963 -0.0789
   21UNL     C3  224   5.023   4.214   3.142  0.3560  0.3243  0.7157
   21UNL     C4  225   5.216   4.264   3.130 -1.0004 -0.0396 -0.8002
   21UNL     C5  226   5.344   4.334   3.085  0.4771 -0.7313 -0.5934
   21UNL     N6  227   5.231   4.131   3.135 -0.6938 -0.0848 -0.6350
   21UNL     N7  228   5.095   4.319   3.136 -0.7414  0.7562 -0.2970
   21UNL     H8  229   5.370   4.414   3.154 -1.3392  2.4831 -3.4695
   21UNL     H9  230   5.322   4.386   2.991 -0.0102  3.9009  1.9530
   21UNL    H10  231   5.428   4.264   3.086  1.0124 -0.0732  1.2529
   22UNL     H0  232   5.532   3.600   3.221 -0.8098 -0.3234  0.0296
   22UNL     H1  233   5.361   3.740   3.029 -0.1600 -0.2936  0.3892
   22UNL     C2  234   5.455   3.675   3.231 -0.3765  0.0099  0.8988
   22UNL     C3  235   5.372   3.739   3.136  0.1702  0.0211  0.3580
   22UNL     C4  236   5.334   3.798   3.330  0.0636  0.0508  0.3949
   22UNL     C5  237   5.288   3.871   3.456  1.0866  0.6960  0.5059
   22UNL     N6  238   5.416   3.695   3.352 -0.9467  0.2278  0.4578
   22UNL     N7  239   5.299   3.826   3.196  0.0649 -0.3582 -0.7771
   22UNL     H8  240   5.375   3.884   3.521  1.4632  1.1834 -0.0905
   22UNL     H9  241   5.216   3.813   3.514 -1.0596  0.6888 -2.0491
   22UNL    H10  242   5.243   3.970   3.440 -1.2849 -0.3848  0.2737
   23UNL     H0  243   4.046   4.126   3.439 -0.7650 -0.1732 -0.3027
   23UNL     H1  244   4.198   4.340   3.422 -0.4222 -0.1524  0.6317
   23UNL     C2  245   4.126   4.133   3.367 -0.0386  0.0764  0.5164
   23UNL     C3  246   4.206   4.251   3.360 -0.0866  0.1503  0.2414
   23UNL     C4  247   4.267   4.098   3.241  0.6479 -0.8254 -0.1904
   23UNL     C5  248   4.360   4.014   3.152  0.1788  0.0321 -0.3188
   23UNL     N6  249   4.157   4.042   3.282  0.4742 -0.4717 -0.7253
   23UNL     N7  250   4.298   4.223   3.274  0.4737 -1.0519  0.0171
   23UNL     H8  251   4.376   4.066   3.057  3.0536  1.0277  0.6455
   23UNL     H9  252   4.462   4.005   3.191  0.3381  0.0994 -0.7128
   23UNL    H10  253   4.305   3.922   3.132 -0.4891 -0.4563  3.4101
   24UNL     H0  254   5.577   3.769   3.814 -0.8059 -0.7994  0.2315
   24UNL     H1  255   5.445   3.539   3.726  0.2990 -1.6352 -2.2109
   24UNL     C2  256   5.601   3.714   3.724  0.8341  0.7468 -0.3009
   24UNL     C3  257   5.529   3.596   3.689 -0.0527  0.4661  0.0881
   24UNL     C4  258   5.690   3.639   3.566 -0.5284  0.3920  0.3460
   24UNL     C5  259   5.787   3.623   3.448  0.4148  0.1450 -0.3206
   24UNL     N6  260   5.702   3.741   3.648  0.0413 -0.5520 -0.2863
   24UNL     N7  261   5.592   3.549   3.584  0.4431  0.3590  0.2138
   24UNL     H8  262   5.750   3.644   3.347  2.4366  1.6434 -0.7986
   24UNL     H9  263   5.827   3.521   3.443 -0.3631 -0.1489 -0.5901
   24UNL    H10  264   5.861   3.705   3.446 -1.0784  1.5254 -0.2442
   25UNL     H0  265   1.948   0.460   0.383 -1.0161 -0.5320 -2.5139
   25UNL     H1  266   2.095   0.392   0.584 -0.7640 -1.2638  1.7407
   25UNL     C2  267   1.954   0.360   0.423  0.2084  0.3504 -0.3930
   25UNL     C3  268   2.030   0.324   0.531 -0.4783  0.0025 -0.2612
   25UNL     C4  269   1.918   0.169   0.457 -0.1323 -0.1855 -0.4556
   25UNL     C5  270   1.868   0.030   0.436 -0.0611  0.1851 -0.6211
   25UNL     N6  271   1.874   0.265   0.377 -0.4334  0.2488  0.1930
   25UNL     N7  272   2.011   0.195   0.552  0.3786  0.5237 -0.2727
   25UNL     H8  273   1.841  -0.020   0.530 -0.3692  0.6363 -0.4710
   25UNL     H9  274   1.951  -0.027   0.392  0.0937 -1.2134  1.4105
   25UNL    H10  275   1.775   0.034   0.379  1.3686  3.0926 -2.9024
   26UNL     H0  276   0.508   5.259   0.248  0.2570  0.2632 -0.3573
   26UNL     H1  277   0.567   5.015   0.123  0.5449 -2.5042 -2.4912
   26UNL     C2  278   0.509   5.236   0.142 -0.5955  0.0468 -0.3212
   26UNL     C3  279   0.538   5.109   0.079  0.3111 -1.2330  0.3143
   26UNL     C4  280   0.480   5.266  -0.057 -0.0952  0.5181 -0.5861
   26UNL     C5  281   0.442   5.332  -0.186 -0.0224  0.5457 -0.0172
   26UNL     N6  282   0.477   5.333   0.058  0.4028 -0.0834 -0.5010
   26UNL     N7  283   0.519   5.132  -0.047  0.3456  0.4428  0.1036
   26UNL     H8  284   0.485   5.271  -0.267 -1.3475  0.6743 -0.8385
   26UNL     H9  285   0.481   5.433  -0.202 -1.1831  1.0488  0.2535
   26UNL    H10  286   0.333   5.340  -0.183 -0.1420  0.1664 -2.2772
   27UNL     H0  287   4.067   3.111   4.824 -0.2508 -0.0283  1.1241
   27UNL     H1  288   3.959   3.247   4.609  0.1331  0.0324  0.7382
   27UNL     C2  289   3.993   3.190   4.828 -0.1370  0.1078  0.5765
   27UNL     C3  290   3.943   3.260   4.715  0.2305  0.4298  0.7035
   27UNL     C4  291   3.856   3.314   4.896  0.3073 -0.0867  0.5103
   27UNL     C5  292   3.750   3.363   4.994 -0.0917  0.3395  0.1707
   27UNL     N6  293   3.947   3.236   4.945 -0.1809 -0.1746  0.1993
   27UNL     N7  294   3.848   3.338   4.758 -0.5534  0.6876 -0.2704
   27UNL     H8  295   3.721   3.469   4.992 -1.5640 -0.0452  0.4079
   27UNL     H9  296   3.771   3.353   5.101 -1.7579  0.6403  0.5404
   27UNL    H10  297   3.655   3.311   4.976 -0.2600  0.8449 -0.4532
   28UNL     H0  298   4.000   3.471   4.363 -2.6986  1.9526  2.8438
   28UNL     H1  299   4.227   3.604   4.278 -1.5521 -0.4384 -0.8505
   28UNL     C2  300   4.087   3.495   4.423  0.0329  0.2648 -0.2842
   28UNL     C3  301   4.207   3.560   4.375  0.5060  0.0685 -0.1486
   28UNL     C4  302   4.201   3.543   4.579 -0.0435  0.0810  0.3268
   28UNL     C5  303   4.250   3.551   4.716  0.2807  0.3550 -0.0494
   28UNL     N6  304   4.089   3.477   4.553  0.6144  0.4261 -0.2086
   28UNL     N7  305   4.276   3.596   4.478  0.4443  0.0181 -0.6063
   28UNL     H8  306   4.187   3.506   4.794 -0.3755 -1.0238 -1.3465
   28UNL     H9  307   4.274   3.652   4.751 -0.9371  1.1274 -1.4040
   28UNL    H10  308   4.340   3.489   4.726 -0.1749 -0.4096 -0.6841
   29UNL     H0  309   5.870   5.522   0.117 -0.9435 -1.4226  0.8267
   29UNL     H1  310   6.104   5.408   0.014 -1.4081  0.1135 -1.4237
   29UNL     C2  311   5.972   5.560   0.120 -1.2974 -0.4192  0.3314
   29UNL     C3  312   6.086   5.503   0.062  0.4512 -0.6995  0.9812
   29UNL     C4  313   6.125   5.688   0.146 -0.0513  0.4808 -0.3391
   29UNL     C5  314   6.212   5.797   0.195 -0.1115  0.2918  0.6179
   29UNL     N6  315   5.993   5.686   0.157  0.4016  0.4633  0.1931
   29UNL     N7  316   6.186   5.584   0.081 -0.5534  0.1998 -0.0949
   29UNL     H8  317   6.227   5.779   0.302  4.1540  3.5978  0.7299
   29UNL     H9  318   6.160   5.894   0.193 -0.1855  0.2661  1.2585
   29UNL    H10  319   6.315   5.800   0.158 -0.2595 -3.3318 -0.1865
   30UNL     H0  320   5.034   3.501   3.921 -0.0737  0.1161  0.4319
   30UNL     H1  321   5.116   3.378   4.148 -1.5384  1.5268  1.0407
   30UNL     C2  322   4.982   3.422   3.973 -0.9249  0.4326  0.0669
   30UNL     C3  323   5.033   3.352   4.084  0.1265 -0.6146 -0.3053
   30UNL     C4  324   4.846   3.295   4.026 -0.8468 -0.8958 -0.4259
   30UNL     C5  325   4.715   3.224   4.029 -0.1794  0.1112 -0.2353
   30UNL     N6  326   4.863   3.379   3.928  0.2077  0.2091  0.1362
   30UNL     N7  327   4.938   3.270   4.125  0.6424  0.7945  0.3416
   30UNL     H8  328   4.683   3.194   4.130 -0.2184 -0.3005 -0.3706
   30UNL     H9  329   4.729   3.128   3.978  0.2127  0.1248 -0.1547
   30UNL    H10  330   4.632   3.277   3.980  0.6024  1.5261 -0.0653
   31UNL     H0  331   4.515   3.774   4.631 -2.3425  0.2009 -0.3345
   31UNL     H1  332   4.602   4.039   4.671  1.0258 -0.0670 -0.4708
   31UNL     C2  333   4.504   3.862   4.569 -0.6158  0.4272 -0.3270
   31UNL     C3  334   4.543   3.990   4.595 -0.3000  0.7709  0.0093
   31UNL     C4  335   4.406   3.974   4.437 -0.0723  0.3448  0.0027
   31UNL     C5  336   4.296   4.028   4.352  0.4657 -0.1251  0.7058
   31UNL     N6  337   4.435   3.848   4.461  0.0146  0.3742  0.2844
   31UNL     N7  338   4.476   4.065   4.513 -0.0393 -0.0267  0.5059
   31UNL     H8  339   4.219   4.085   4.405  0.4191 -0.2937  0.8204
   31UNL     H9  340   4.334   4.084   4.266 -1.5608  2.9771  1.7218
   31UNL    H10  341   4.239   3.951   4.299 -2.0965 -0.0865  3.2843
   32UNL     H0  342   4.649   2.848   4.596  0.9854  0.6535 -0.5046
   32UNL     H1  343   4.467   2.965   4.779  0.0109  0.0549  3.2281
   32UNL     C2  344   4.642   2.834   4.703  0.1063 -0.9481 -0.7429
   32UNL     C3  345   4.540   2.886   4.789 -0.0037 -0.5145 -0.4909
   32UNL     C4  346   4.671   2.754   4.883  0.3263 -0.3785 -0.0027
   32UNL     C5  347   4.733   2.666   4.984 -0.7278  0.3922  0.1000
   32UNL     N6  348   4.728   2.766   4.767 -0.3542  0.3814 -0.3906
   32UNL     N7  349   4.558   2.830   4.906 -0.2401 -0.1124 -0.1549
   32UNL     H8  350   4.807   2.600   4.936 -0.2660  1.4613 -0.6887
   32UNL     H9  351   4.667   2.595   5.034 -0.9796  1.2154  0.9478
   32UNL    H10  352   4.784   2.734   5.054  0.2975 -0.1910 -0.0749
   33UNL     H0  353   4.612   3.278   4.392 -1.9573  0.1487 -0.6293
   33UNL     H1  354   4.539   3.485   4.555  0.4406 -4.9334  0.1899
   33UNL     C2  355   4.639   3.382   4.380 -0.5166 -0.1816 -0.3622
   33UNL     C3  356   4.596   3.486   4.463  0.1906 -1.3500  0.0036
   33UNL     C4  357   4.718   3.546   4.316 -0.0205 -0.7876  0.1057
   33UNL     C5  358   4.786   3.632   4.211 -0.1904 -0.1221  0.1094
   33UNL     N6  359   4.723   3.418   4.287  0.3930  0.0176 -0.1654
   33UNL     N7  360   4.645   3.596   4.421 -0.3879  0.4893 -0.3479
   33UNL     H8  361   4.728   3.628   4.118  0.4998  1.6110 -0.4253
   33UNL     H9  362   4.892   3.606   4.199 -0.5707 -2.7919  2.0622
   33UNL    H10  363   4.778   3.739   4.231 -2.3483 -0.1642 -0.4969
   34UNL     H0  364   4.984   2.843   4.435 -2.3363 -1.5233  0.0237
   34UNL     H1  365   4.874   2.988   4.242 -2.8215  1.1936 -0.4721
   34UNL     C2  366   4.934   2.938   4.447  0.6749  0.1414 -0.1303
   34UNL     C3  367   4.869   3.006   4.348  0.5748  0.4097 -0.1359
   34UNL     C4  368   4.849   3.094   4.537  0.2593 -0.4643 -0.4352
   34UNL     C5  369   4.807   3.181   4.649  0.1731 -0.1901  0.4372
   34UNL     N6  370   4.928   2.991   4.567 -0.0879 -0.6780 -0.2710
   34UNL     N7  371   4.816   3.113   4.406  0.1061 -0.3874 -0.3000
   34UNL     H8  372   4.768   3.278   4.615 -0.3074 -0.2758  0.7428
   34UNL     H9  373   4.888   3.216   4.714 -0.9103  0.1534  1.6062
   34UNL    H10  374   4.742   3.115   4.707 -1.6350  0.8331 -0.4040
   35UNL     H0  375   3.477   3.418   4.678  2.1021 -4.8406  1.6230
   35UNL     H1  376   3.629   3.653   4.645 -0.5160  0.6346  0.0442
   35UNL     C2  377   3.560   3.443   4.614 -0.2681  0.5170  0.3657
   35UNL     C3  378   3.639   3.554   4.603  0.4887  0.8228 -0.1650
   35UNL     C4  379   3.709   3.401   4.485  0.5402  0.4750  0.6295
   35UNL     C5  380   3.772   3.331   4.365 -0.1978 -0.4075 -0.2836
   35UNL     N6  381   3.602   3.343   4.535  0.1955  0.1498 -0.4482
   35UNL     N7  382   3.738   3.521   4.535 -0.8207  0.3791  0.2925
   35UNL     H8  383   3.708   3.249   4.331 -0.0747  0.0764 -1.7284
   35UNL     H9  384   3.797   3.392   4.277 -0.0587 -1.0875 -0.7236
   35UNL    H10  385   3.864   3.283   4.399  0.0241 -0.9190 -1.5605
   36UNL     H0  386   3.119   0.310   0.163  0.4304  0.5394 -0.4461
   36UNL     H1  387   2.955   0.089   0.152 -0.5813 -0.4761 -0.7256
   36UNL     C2  388   3.137   0.222   0.102  1.0461  0.3651 -0.0170
   36UNL     C3  389   3.048   0.112   0.103 -0.0671 -0.6908  0.1278
   36UNL     C4  390   3.200   0.097  -0.039 -0.9662  0.4085  0.0891
   36UNL     C5  391   3.290   0.053  -0.158  0.1304 -0.0597  0.0127
   36UNL     N6  392   3.232   0.208   0.019 -0.1672 -0.2658  0.4444
   36UNL     N7  393   3.085   0.036   0.002  0.2097 -0.0798  0.0266
   36UNL     H8  394   3.264  -0.042  -0.206 -0.5251  2.2156 -4.3881
   36UNL     H9  395   3.394   0.050  -0.121  0.1464  1.5388  0.1237
   36UNL    H10  396   3.283   0.124  -0.241  0.0393 -0.8374 -0.6536
   37UNL     H0  397   5.421   5.378   1.592  1.5922  0.2719  1.2939
   37UNL     H1  398   5.585   5.220   1.778  0.2778  0.4158 -0.7998
   37UNL     C2  399   5.413   5.275   1.625  0.1794 -0.0589 -0.0394
   37UNL     C3  400   5.493   5.205   1.723 -0.0937 -0.0192 -0.0645
   37UNL     C4  401   5.330   5.095   1.657 -0.5215  0.8354  0.2792
   37UNL     C5  402   5.239   4.980   1.638 -0.1134 -0.4206 -0.3760
   37UNL     N6  403   5.323   5.188   1.567 -0.0167  0.0059 -0.5662
   37UNL     N7  404   5.437   5.090   1.748 -0.2602 -0.0824  0.1111
   37UNL     H8  405   5.138   5.023   1.631 -0.4249 -0.9443  0.8182
   37UNL     H9  406   5.239   4.918   1.728 -1.5396  0.6694  0.3995
   37UNL    H10  407   5.254   4.914   1.552 -4.0576 -1.7497 -0.1318
   38UNL     H0  408   5.871   4.515   1.484 -1.8085 -0.7028 -0.1797
   38UNL     H1  409   5.989   4.326   1.324 -0.2402  0.2521  3.5714
   38UNL     C2  410   5.890   4.526   1.378  0.3126  0.0689  0.2674
   38UNL     C3  411   5.946   4.422   1.299  0.4579 -0.2461  0.2440
   38UNL     C4  412   5.898   4.593   1.193 -0.0231  0.4039  0.5719
   38UNL     C5  413   5.870   4.680   1.072  0.5849  0.4697 -0.0853
   38UNL     N6  414   5.844   4.626   1.306 -0.7268  0.0913 -0.5453
   38UNL     N7  415   5.954   4.472   1.170  0.1981  0.1089 -0.4326
   38UNL     H8  416   5.864   4.784   1.104 -1.3844  0.4194 -0.1865
   38UNL     H9  417   5.778   4.643   1.025  0.5271  1.8230 -1.0668
   38UNL    H10  418   5.952   4.672   1.000  1.5714  1.4952  0.9004
   39UNL     H0  419   5.546   5.224   1.131  1.6804  1.5206 -0.6371
   39UNL     H1  420   5.537   5.462   0.992  1.2117  1.5284  1.8711
   39UNL     C2  421   5.486   5.311   1.154  0.1811  0.4520 -0.4335
   39UNL     C3  422   5.485   5.433   1.082 -0.1839  0.7069  0.8357
   39UNL     C4  423   5.335   5.410   1.228 -0.1325 -0.4636  0.7028
   39UNL     C5  424   5.213   5.441   1.312 -0.1747  0.0978  0.2002
   39UNL     N6  425   5.400   5.299   1.248 -0.1652  0.0897 -0.5503
   39UNL     N7  426   5.384   5.496   1.132  0.3611 -0.5968  0.0333
   39UNL     H8  427   5.129   5.373   1.292  0.8827 -0.5969 -1.9684
   39UNL     H9  428   5.184   5.545   1.295  0.8415  0.9513  3.2969
   39UNL    H10  429   5.222   5.408   1.416  0.0954  1.6949  0.6924
   40UNL     H0  430   1.516   0.244   0.791  0.2299 -0.7948 -1.7046
   40UNL     H1  431   1.715   0.155   0.640  0.7202  0.8874  0.1905
   40UNL     C2  432   1.603   0.192   0.830 -0.2438 -0.0240  0.4564
   40UNL     C3  433   1.704   0.145   0.747  0.3809 -0.3584  0.0409
   40UNL     C4  434   1.737   0.109   0.948  1.1545 -0.3738  0.1984
   40UNL     C5  435   1.815   0.069   1.067 -0.5441  0.1906  0.4000
   40UNL     N6  436   1.617   0.172   0.959  0.6245 -0.2959 -0.0944
   40UNL     N7  437   1.793   0.088   0.819  0.1537  0.2491 -0.4252
   40UNL     H8  438   1.841  -0.037   1.074  1.4053  0.5383 -1.1930
   40UNL     H9  439   1.759   0.083   1.160 -0.4114 -1.1356  0.6896
   40UNL    H10  440   1.904   0.132   1.080 -0.4844  0.6442 -2.0481
   41UNL     H0  441   5.452   4.873   1.369 -0.0133 -0.2022  2.2775
   41UNL     H1  442   5.666   4.780   1.224  1.6067 -0.0619  0.1938
   41UNL     C2  443   5.551   4.916   1.369 -0.4660  0.9691 -0.1880
   41UNL     C3  444   5.659   4.869   1.286  0.3419 -0.0459  0.0370
   41UNL     C4  445   5.696   5.046   1.380  0.3036  0.3583  0.1826
   41UNL     C5  446   5.783   5.152   1.436  0.3976  0.9306 -0.5345
   41UNL     N6  447   5.569   5.038   1.414  0.1378 -0.4914  0.5633
   41UNL     N7  448   5.754   4.955   1.294  0.0725 -0.4870 -0.0466
   41UNL     H8  449   5.737   5.250   1.414 -0.6521  0.6961  0.5059
   41UNL     H9  450   5.882   5.148   1.389  0.5283 -1.5498 -0.0965
   41UNL    H10  451   5.786   5.146   1.546  0.7594 -0.0542 -0.6003
   42UNL     H0  452   2.538   0.093   0.338  1.0691 -0.1306  0.2579
   42UNL     H1  453   2.673  -0.070   0.510 -0.5103  0.8245  0.2810
   42UNL     C2  454   2.509  -0.004   0.378 -0.3505  0.1125 -0.1597
   42UNL     C3  455   2.574  -0.087   0.470  0.0005 -0.2060 -0.5782
   42UNL     C4  456   2.386  -0.158   0.442 -0.4963  0.8576  0.1080
   42UNL     C5  457   2.274  -0.257   0.450  0.2084 -0.1630  0.7838
   42UNL     N6  458   2.387  -0.053   0.359  0.3009  0.2810  0.3726
   42UNL     N7  459   2.504  -0.189   0.506  0.2685 -0.5129 -0.2951
   42UNL     H8  460   2.310  -0.359   0.432  1.1846  0.3099 -0.0802
   42UNL     H9  461   2.200  -0.241   0.370 -0.6617  1.5486  1.9215
   42UNL    H10  462   2.234  -0.254   0.552 -1.4281  2.0447  0.1098
   43UNL     H0  463   2.024   0.301   0.979  1.9710  1.6384  1.2988
   43UNL     H1  464   2.147   0.561   0.991  0.2919  0.0739 -0.4560
   43UNL     C2  465   2.010   0.390   0.920 -0.1099 -0.0091 -0.7663
   43UNL     C3  466   2.065   0.523   0.931 -0.1432  0.4540 -0.1085
   43UNL     C4  467   1.910   0.512   0.795 -0.3365  0.2654 -0.3440
   43UNL     C5  468   1.803   0.564   0.701 -0.1373 -0.0585 -0.3515
   43UNL     N6  469   1.919   0.384   0.827  0.1556 -0.1870 -0.3458
   43UNL     N7  470   1.998   0.596   0.852 -0.4280 -0.9038 -0.1211
   43UNL     H8  471   1.756   0.655   0.740 -1.1493  0.2369 -2.1937
   43UNL     H9  472   1.850   0.579   0.603  1.9377 -1.3177  0.4209
   43UNL    H10  473   1.723   0.490   0.689 -0.0494 -0.1002 -0.6977
   44UNL     H0  474   0.276   5.014   1.030  0.7285  1.8246  1.2866
   44UNL     H1  475   0.106   5.061   1.251  0.6801  0.4787 -0.8861
   44UNL     C2  476   0.255   4.948   1.113  1.0262 -0.0044 -0.0545
   44UNL     C3  477   0.163   4.973   1.221  0.3243  0.0935 -0.4367
   44UNL     C4  478   0.259   4.789   1.235  0.1604 -0.0974 -0.1204
   44UNL     C5  479   0.311   4.665   1.294 -0.4089 -0.2195 -0.0449
   44UNL     N6  480   0.313   4.831   1.125 -0.3379 -0.5513 -0.3174
   44UNL     N7  481   0.175   4.874   1.306 -0.0750 -0.7887  0.1134
   44UNL     H8  482   0.290   4.670   1.402  3.8980  1.4129  0.8233
   44UNL     H9  483   0.420   4.672   1.292 -0.4909  1.9081  0.9982
   44UNL    H10  484   0.274   4.567   1.263  0.0277 -0.1478 -0.7896
   45UNL     H0  485   0.227   5.378   0.794  0.7011 -0.3679 -0.3269
   45UNL     H1  486   0.086   5.556   0.950  0.6372 -0.3675  0.6639
   45UNL     C2  487   0.227   5.486   0.786  0.2390 -0.3206  0.2551
   45UNL     C3  488   0.158   5.578   0.873  0.1688 -0.2637  0.2579
   45UNL     C4  489   0.281   5.672   0.740  0.1964 -0.7760  0.1016
   45UNL     C5  490   0.353   5.787   0.672 -0.0796 -0.6158 -0.5624
   45UNL     N6  491   0.311   5.548   0.702 -0.2377 -0.0910  0.1705
   45UNL     N7  492   0.187   5.699   0.831 -0.4455 -0.3043  0.3865
   45UNL     H8  493   0.331   5.886   0.714 -0.0886 -0.6395 -0.5109
   45UNL     H9  494   0.324   5.788   0.566 -1.0379 -1.2314 -0.3061
   45UNL    H10  495   0.462   5.777   0.682 -0.3963 -1.8407  1.9298
   46UNL     H0  496   0.541   4.926   0.807 -2.2210 -0.7767  0.6593
   46UNL     H1  497   0.533   5.153   0.633 -0.4960 -0.9804 -0.5064
   46UNL     C2  498   0.520   5.030   0.827 -0.2096 -0.2532  0.1887
   46UNL     C3  499   0.513   5.143   0.739  0.1839 -0.0316 -0.2813
   46UNL     C4  500   0.464   5.184   0.933 -0.4437 -0.8394 -0.7193
   46UNL     C5  501   0.451   5.265   1.056 -0.1613  0.6941  0.2486
   46UNL     N6  502   0.515   5.065   0.952 -0.1319 -0.3362  0.4436
   46UNL     N7  503   0.467   5.240   0.811  0.1300 -0.2492 -0.5210
   46UNL     H8  504   0.499   5.221   1.145 -0.7715  0.8523  0.6604
   46UNL     H9  505   0.345   5.252   1.082  0.0834 -2.7343 -0.1885
   46UNL    H10  506   0.469   5.369   1.027 -2.3703  0.6960 -1.2479
   47UNL     H0  507   1.019   0.016   0.942 -0.4771  3.9450 -0.6113
   47UNL     H1  508   1.195   0.225   0.893 -0.2869 -0.0179  1.2090
   47UNL     C2  509   1.121   0.009   0.907 -0.2796  0.0401  0.4423
   47UNL     C3  510   1.205   0.117   0.887 -0.5999 -0.0013  0.3367
   47UNL     C4  511   1.286  -0.074   0.851 -0.4266 -0.1118 -0.1176
   47UNL     C5  512   1.381  -0.181   0.808 -0.0777 -0.4545  0.5911
   47UNL     N6  513   1.167  -0.111   0.879 -0.4297 -0.4598 -0.0004
   47UNL     N7  514   1.319   0.061   0.861  0.4184 -0.0513  0.1436
   47UNL     H8  515   1.394  -0.260   0.882  2.4242 -0.9908 -0.3877
   47UNL     H9  516   1.351  -0.229   0.714  0.4369  0.9088 -0.2793
   47UNL    H10  517   1.484  -0.145   0.806 -0.4227  0.5139 -0.1554
   48UNL     H0  518   0.700   5.153   1.344  0.5832 -0.1685  0.4554
   48UNL     H1  519   0.513   4.947   1.318 -0.4276  1.5256 -0.2036
   48UNL     C2  520   0.705   5.065   1.281  0.2919 -0.2055  0.4853
   48UNL     C3  521   0.612   4.958   1.276 -0.3899  0.4571 -0.4166
   48UNL     C4  522   0.772   4.934   1.153 -0.1560  0.3596  0.0614
   48UNL     C5  523   0.850   4.881   1.036  0.4434  0.1736 -0.1761
   48UNL     N6  524   0.813   5.042   1.210 -0.0509 -0.2885 -0.4767
   48UNL     N7  525   0.657   4.868   1.190  0.6146 -0.8403 -0.5500
   48UNL     H8  526   0.892   4.786   1.069 -0.1663  0.2019  0.6965
   48UNL     H9  527   0.928   4.946   0.995  2.0328  0.7349  3.5434
   48UNL    H10  528   0.786   4.840   0.956 -1.2003  2.1240  0.1003
   49UNL     H0  529   0.490   0.390   2.701 -0.2363  0.0562 -0.2944
   49UNL     H1  530   0.675   0.365   2.903  1.3489 -1.6299  1.0551
   49UNL     C2  531   0.499   0.302   2.762  1.3450  0.0943 -0.4351
   49UNL     C3  532   0.600   0.297   2.865 -0.2732  0.8585 -0.2987
   49UNL     C4  533   0.472   0.135   2.853 -0.5094 -0.4298 -0.0363
   49UNL     C5  534   0.402   0.007   2.891 -0.1887  0.5245  0.0222
   49UNL     N6  535   0.423   0.199   2.747 -0.5142 -0.1108  0.8242
   49UNL     N7  536   0.584   0.176   2.923  0.4472 -0.3072 -0.2676
   49UNL     H8  537   0.433  -0.077   2.828  1.8053  1.3091 -0.0704
   49UNL     H9  538   0.292   0.017   2.896 -0.2165 -0.6605  2.1090
   49UNL    H10  539   0.437  -0.020   2.991 -0.8687 -0.6402 -0.0438
   50UNL     H0  540   5.012   5.134   2.631 -0.3289 -2.4555 -0.1670
   50UNL     H1  541   5.011   4.909   2.461 -1.1697 -0.9863 -2.7638
   50UNL     C2  542   4.972   5.130   2.530 -0.0932 -0.5217 -0.3572
   50UNL     C3  543   4.978   5.011   2.447  0.3054 -0.1542 -0.4689
   50UNL     C4  544   4.885   5.172   2.355  0.1617  0.3751  0.1410
   50UNL     C5  545   4.814   5.255   2.254  0.0751  0.1012  0.2693
   50UNL     N6  546   4.910   5.232   2.470 -0.2969  0.2642  0.0583
   50UNL     N7  547   4.917   5.042   2.334  0.6198  0.0950  0.1007
   50UNL     H8  548   4.804   5.203   2.158 -0.4831  1.6039 -0.5108
   50UNL     H9  549   4.864   5.352   2.239 -1.2308  0.6930 -0.3047
   50UNL    H10  550   4.714   5.277   2.292 -0.9720  0.6228 -2.6774
   51UNL     H0  551   0.646   0.293   2.309 -2.1829 -0.5823 -1.2788
   51UNL     H1  552   0.766   0.546   2.271 -0.9784  0.9876 -0.4734
   51UNL     C2  553   0.620   0.389   2.351  0.2911 -0.5184  0.2105
   51UNL     C3  554   0.684   0.512   2.334  0.6505 -0.5085  0.8917
   51UNL     C4  555   0.511   0.527   2.433 -0.1935 -0.0455  0.5071
   51UNL     C5  556   0.399   0.594   2.499  0.3109 -0.4551 -0.3347
   51UNL     N6  557   0.519   0.399   2.433 -0.2286 -0.3680 -0.2125
   51UNL     N7  558   0.613   0.606   2.390  0.0518  0.5809 -0.0664
   51UNL     H8  559   0.415   0.608   2.607  1.5511  0.5007 -0.6274
   51UNL     H9  560   0.306   0.537   2.500  0.4656 -0.6990  1.5321
   51UNL    H10  561   0.375   0.687   2.446  1.7747  0.7874  1.0982
   52UNL     H0  562   0.585   0.818   1.959  0.4705 -0.7352 -0.9623
   52UNL     H1  563   0.779   0.983   1.848  1.4539  0.6889 -0.4696
   52UNL     C2  564   0.685   0.838   1.996 -0.2436 -0.1065  0.7132
   52UNL     C3  565   0.784   0.918   1.934  0.4994  0.0034 -0.9076
   52UNL     C4  566   0.856   0.830   2.103  0.1347  0.3186  0.5807
   52UNL     C5  567   0.946   0.795   2.218 -0.9917 -0.1975  0.1377
   52UNL     N6  568   0.735   0.777   2.100 -0.2790 -0.3524  0.5777
   52UNL     N7  569   0.896   0.911   2.002 -0.2450 -0.2951  0.0813
   52UNL     H8  570   1.013   0.708   2.210 -1.2227 -0.1981 -2.3189
   52UNL     H9  571   0.886   0.796   2.310 -1.4246 -0.8157 -0.1348
   52UNL    H10  572   1.023   0.872   2.228 -1.9200  0.9106 -1.0916
   53UNL     H0  573   4.402   5.518   2.523  0.3123  1.2710 -0.0057
   53UNL     H1  574   4.614   5.338   2.566  1.6476 -0.4257  1.6697
   53UNL     C2  575   4.508   5.539   2.529  0.5497  0.1428 -0.1581
   53UNL     C3  576   4.611   5.444   2.546  0.8503 -0.7060  0.1985
   53UNL     C4  577   4.670   5.637   2.520 -1.4328 -0.2527 -0.1895
   53UNL     C5  578   4.777   5.753   2.510 -0.5387  0.2375  0.1628
   53UNL     N6  579   4.541   5.663   2.511 -0.5775 -0.0052  0.0032
   53UNL     N7  580   4.720   5.513   2.533 -0.6438 -0.2927  0.2952
   53UNL     H8  581   4.873   5.734   2.559 -2.1201 -1.9975  2.4708
   53UNL     H9  582   4.740   5.851   2.543 -0.1605  1.5659 -3.0794
   53UNL    H10  583   4.802   5.762   2.403  0.7104 -1.6770  0.2579
   54UNL     H0  584   1.556   0.742   1.536  0.7559 -0.2185  1.0285
   54UNL     H1  585   1.691   0.655   1.759 -1.1776  0.3924  1.7079
   54UNL     C2  586   1.552   0.648   1.588  0.1741 -0.3708  0.7008
   54UNL     C3  587   1.613   0.602   1.705  0.0758  0.7262 -0.4993
   54UNL     C4  588   1.469   0.457   1.635  0.3184 -0.5136  0.1855
   54UNL     C5  589   1.373   0.342   1.634  0.2121  0.9530  0.5871
   54UNL     N6  590   1.466   0.553   1.540 -0.6616 -0.4133 -0.5555
   54UNL     N7  591   1.560   0.481   1.737 -0.2867 -0.2682  0.0699
   54UNL     H8  592   1.426   0.246   1.627 -1.1879  0.1525  0.7988
   54UNL     H9  593   1.286   0.348   1.568  0.1268 -2.1168  0.3441
   54UNL    H10  594   1.321   0.344   1.730 -1.6659 -1.1527 -0.3402
   55UNL     H0  595   1.289   1.122   2.014  0.3026  0.8178 -0.7203
   55UNL     H1  596   1.160   1.167   2.254  0.5980  0.4024  0.4552
   55UNL     C2  597   1.187   1.151   2.031  0.1904 -0.0128  0.0602
   55UNL     C3  598   1.125   1.182   2.153 -0.4409 -0.1274  0.7397
   55UNL     C4  599   1.002   1.230   1.995  0.1952  0.3546 -0.2565
   55UNL     C5  600   0.897   1.301   1.919  0.0358  0.2389  0.0369
   55UNL     N6  601   1.099   1.167   1.934 -0.6616  0.0901  0.3100
   55UNL     N7  602   1.004   1.228   2.127 -0.0995 -0.5354 -0.3315
   55UNL     H8  603   0.932   1.374   1.844  1.3608  0.4768  0.8671
   55UNL     H9  604   0.832   1.229   1.869  3.9546 -2.3426 -1.6222
   55UNL    H10  605   0.840   1.368   1.985  0.4797  0.9130 -0.2554
   56UNL     H0  606   1.263   0.192   2.265  0.9964 -0.1263  2.0516
   56UNL     H1  607   1.025   0.054   2.241  0.2551  0.9715 -0.5135
   56UNL     C2  608   1.232   0.102   2.316  0.1824 -0.6301  0.7053
   56UNL     C3  609   1.108   0.039   2.308  0.2015 -0.0575 -0.6645
   56UNL     C4  610   1.240  -0.043   2.453 -0.0449  0.0869  0.0968
   56UNL     C5  611   1.312  -0.155   2.521 -0.2801 -0.0821  0.1479
   56UNL     N6  612   1.315   0.061   2.412  0.4227 -0.7438  0.0981
   56UNL     N7  613   1.113  -0.058   2.401 -0.2859  0.1151 -0.3515
   56UNL     H8  614   1.250  -0.232   2.568  0.6672  0.5718  2.5827
   56UNL     H9  615   1.390  -0.121   2.591 -2.3531  1.8564  1.5984
   56UNL    H10  616   1.368  -0.204   2.440  1.0199 -0.2644  1.1356
   57UNL     H0  617   1.262   0.511   1.889  1.8773 -0.4554  0.5216
   57UNL     H1  618   1.049   0.693   1.945  0.8460 -2.0267 -1.7761
   57UNL     C2  619   1.260   0.618   1.903  0.3450 -0.4058  0.0703
   57UNL     C3  620   1.154   0.712   1.931  0.7707 -0.3812 -0.3246
   57UNL     C4  621   1.335   0.808   1.902  0.0553  0.4554  0.1850
   57UNL     C5  622   1.444   0.909   1.885  0.4000  0.7241  0.2465
   57UNL     N6  623   1.372   0.681   1.908  0.4391 -0.0213  0.0155
   57UNL     N7  624   1.202   0.832   1.924  0.0287  0.3514  0.0483
   57UNL     H8  625   1.427   0.965   1.792 -0.8204 -0.9574 -0.5580
   57UNL     H9  626   1.544   0.863   1.886  0.8368  1.6668  1.6137
   57UNL    H10  627   1.436   0.978   1.970 -2.2057 -2.3382  2.6035
   58UNL     H0  628   1.600   0.088   2.050  0.6119  0.6636 -1.2510
   58UNL     H1  629   1.479   0.240   1.865  0.7819 -0.5898 -0.9248
   58UNL     C2  630   1.554   0.185   2.068  0.0436  0.1115  0.3791
   58UNL     C3  631   1.496   0.263   1.970  0.1461 -0.6068 -0.8152
   58UNL     C4  632   1.479   0.335   2.165  0.6251  0.2108  0.4659
   58UNL     C5  633   1.450   0.433   2.278  0.2489 -0.2667 -1.1537
   58UNL     N6  634   1.549   0.229   2.196 -0.0640 -0.3028 -0.0228
   58UNL     N7  635   1.447   0.365   2.037 -0.3458 -0.3061 -0.5047
   58UNL     H8  636   1.402   0.524   2.240 -0.5214 -0.2961 -0.2839
   58UNL     H9  637   1.534   0.471   2.338 -0.0547  0.7445 -1.3684
   58UNL    H10  638   1.370   0.395   2.343  1.2114 -1.7909 -0.8215
   59UNL     H0  639   0.120   0.804   2.061  0.3836 -1.5258 -3.2410
   59UNL     H1  640   0.314   0.866   2.254 -1.7432  0.1508  0.6097
   59UNL     C2  641   0.216   0.758   2.081  0.6620  0.4027  0.2383
   59UNL     C3  642   0.310   0.785   2.182  0.3121 -0.1535  0.8166
   59UNL     C4  643   0.364   0.633   2.055  0.0076  0.0653 -0.1954
   59UNL     C5  644   0.438   0.517   1.991 -0.4242  0.2809 -0.4124
   59UNL     N6  645   0.246   0.656   2.002  0.3460  0.3368  0.2796
   59UNL     N7  646   0.413   0.704   2.162  0.7310 -0.0523 -0.2670
   59UNL     H8  647   0.390   0.421   2.011  2.1860 -0.8637  0.5048
   59UNL     H9  648   0.444   0.533   1.883 -0.4763  2.4969 -0.1148
   59UNL    H10  649   0.543   0.518   2.023 -0.2668 -0.2507 -0.9273
   60UNL     H0  650   1.703   0.273   2.641  0.7552  0.5318 -0.4985
   60UNL     H1  651   1.540   0.046   2.596  0.2075 -0.4041 -1.0793
   60UNL     C2  652   1.701   0.208   2.555  0.1139 -0.7809  0.5015
   60UNL     C3  653   1.621   0.091   2.540  0.4868  0.0915 -0.2900
   60UNL     C4  654   1.769   0.110   2.386  0.3955  0.2159 -0.6114
   60UNL     C5  655   1.843   0.080   2.257 -0.0647 -0.2922 -0.1936
   60UNL     N6  656   1.800   0.211   2.466  0.5319 -0.3265 -0.7365
   60UNL     N7  657   1.661   0.036   2.428  0.0977 -0.0219 -0.1169
   60UNL     H8  658   1.793   0.021   2.179  0.1521  1.9244 -2.0557
   60UNL     H9  659   1.937   0.027   2.278  0.5925  1.9759  2.9752
   60UNL    H10  660   1.866   0.172   2.203  3.7608 -2.2387 -2.1006
   61UNL     H0  661   3.944   5.348   3.953  3.4144  1.7539  2.7046
   61UNL     H1  662   4.067   5.250   4.178  0.4655 -1.7109  1.7290
   61UNL     C2  663   3.933   5.248   3.993  0.2753  0.7857 -0.3356
   61UNL     C3  664   3.997   5.206   4.109  0.1251  0.8334  0.3859
   61UNL     C4  665   3.871   5.062   4.027 -0.1071 -0.0597  0.9844
   61UNL     C5  666   3.787   4.937   4.014 -0.5592 -0.1610 -0.6619
   61UNL     N6  667   3.850   5.163   3.944 -0.0121  0.4287 -0.1092
   61UNL     N7  668   3.950   5.082   4.137  0.5627 -0.3351 -0.3954
   61UNL     H8  669   3.819   4.859   4.084  0.1209  1.4788  0.8932
   61UNL     H9  670   3.800   4.880   3.922 -0.2014  3.3846 -2.9019
   61UNL    H10  671   3.683   4.965   4.035 -0.6702 -0.3702 -0.9277
   62UNL     H0  672   4.307   4.494   3.782 -0.7520 -1.0991 -0.4602
   62UNL     H1  673   4.514   4.326   3.706 -0.5629  0.4916  1.0596
   62UNL     C2  674   4.355   4.490   3.685  0.0440 -0.5291 -0.0877
   62UNL     C3  675   4.455   4.396   3.649 -0.5483  0.2182  0.7073
   62UNL     C4  676   4.403   4.521   3.486 -0.0686  0.0714 -0.2373
   62UNL     C5  677   4.421   4.587   3.353  0.5229 -0.3099  0.2064
   62UNL     N6  678   4.339   4.580   3.591 -0.5277 -0.5034 -0.3604
   62UNL     N7  679   4.482   4.415   3.519  0.1742 -0.7012  0.0732
   62UNL     H8  680   4.382   4.515   3.279  0.0107  0.3277 -0.1510
   62UNL     H9  681   4.526   4.611   3.331  0.5520 -0.5382  0.0872
   62UNL    H10  682   4.361   4.678   3.346 -1.3623 -1.7309 -3.4045
   63UNL     H0  683   4.100   5.232   3.545 -1.8802 -0.7020 -2.5991
   63UNL     H1  684   4.084   5.447   3.367  1.1722  0.1794  0.4649
   63UNL     C2  685   4.042   5.322   3.558 -0.0790  0.1522  0.1539
   63UNL     C3  686   4.036   5.424   3.461 -0.1554 -0.4093 -0.3337
   63UNL     C4  687   3.941   5.461   3.641 -0.0488  0.1270  0.1379
   63UNL     C5  688   3.841   5.521   3.740  0.3151  0.0325 -0.3940
   63UNL     N6  689   3.984   5.346   3.675  0.3327  0.2774 -0.2736
   63UNL     N7  690   3.965   5.516   3.521 -0.4601  0.1264 -0.0828
   63UNL     H8  691   3.749   5.461   3.736  0.4948 -0.4469  1.8169
   63UNL     H9  692   3.819   5.628   3.727  0.6094 -0.0021 -1.1983
   63UNL    H10  693   3.883   5.520   3.841 -0.4966  0.5943 -0.0438
   64UNL     H0  694   0.117   0.191   3.114  0.7476  0.5908 -1.0041
   64UNL     H1  695   0.372   0.311   3.096  1.2408  0.2280 -0.1844
   64UNL     C2  696   0.206   0.167   3.171  0.0653 -0.1645 -0.2438
   64UNL     C3  697   0.333   0.235   3.162  1.2124  0.1210 -0.3246
   64UNL     C4  698   0.326   0.081   3.304  0.4001 -0.2204  0.0133
   64UNL     C5  699   0.372  -0.001   3.414  0.1254  0.4644 -0.1897
   64UNL     N6  700   0.194   0.084   3.268  0.6834 -0.4409  0.1678
   64UNL     N7  701   0.410   0.176   3.250 -0.3283 -0.1203  0.2224
   64UNL     H8  702   0.296   0.014   3.492  0.8942  4.3244 -0.1115
   64UNL     H9  703   0.462   0.037   3.463 -1.0503  0.2029  2.2383
   64UNL    H10  704   0.380  -0.106   3.382  0.7000  0.5658 -0.3801
   65UNL     H0  705   3.875   4.895   3.597 -0.9131 -1.3022  0.3575
   65UNL     H1  706   4.071   4.693   3.648  0.7871 -0.4565  1.6236
   65UNL     C2  707   3.967   4.898   3.653 -1.0288  0.1926  0.4716
   65UNL     C3  708   4.065   4.798   3.671  0.9680 -0.0141 -0.2933
   65UNL     C4  709   4.128   4.980   3.747  0.0036  0.0031 -0.1273
   65UNL     C5  710   4.215   5.083   3.807  0.1554  0.3065 -0.8333
   65UNL     N6  711   4.010   5.017   3.695 -0.1587  0.0596  0.2189
   65UNL     N7  712   4.165   4.846   3.738 -0.1835 -0.5226  0.7903
   65UNL     H8  713   4.268   5.049   3.896 -0.1093  0.3818 -0.6459
   65UNL     H9  714   4.153   5.170   3.833  1.2301  0.9670 -0.4739
   65UNL    H10  715   4.290   5.120   3.736  0.1595 -1.1680 -1.6324
   66UNL     H0  716   1.087   0.063   2.713  0.1392 -0.3299 -0.5241
   66UNL     H1  717   1.265  -0.012   2.934  0.1808 -1.9347 -0.0584
   66UNL     C2  718   1.103  -0.030   2.767  0.5234 -0.1647 -0.3520
   66UNL     C3  719   1.190  -0.061   2.873 -0.3505  0.0572 -1.0288
   66UNL     C4  720   1.052  -0.213   2.837 -0.0818  0.2224 -0.0406
   66UNL     C5  721   0.965  -0.329   2.871  0.5904 -0.2044  0.1689
   66UNL     N6  722   1.023  -0.137   2.739 -0.1302  0.4850  0.5547
   66UNL     N7  723   1.159  -0.177   2.916 -0.7745  0.3622 -0.4126
   66UNL     H8  724   0.884  -0.361   2.803 -0.2017 -0.3700  1.1760
   66UNL     H9  725   0.921  -0.314   2.970  1.2656  2.2382  0.1316
   66UNL    H10  726   1.025  -0.420   2.883  0.2920 -0.4610 -0.2557
   67UNL     H0  727   0.741   0.350   3.312  1.0223  0.7129  0.4421
   67UNL     H1  728   0.670   0.574   3.461  0.9731 -0.8974  0.0470
   67UNL     C2  729   0.674   0.431   3.286  0.2144 -0.1731 -0.2809
   67UNL     C3  730   0.632   0.538   3.366  0.2054 -0.2809  0.1120
   67UNL     C4  731   0.545   0.536   3.174  0.0256  0.0407 -0.5152
   67UNL     C5  732   0.454   0.567   3.060  0.3644 -0.2445  0.8846
   67UNL     N6  733   0.606   0.421   3.169 -0.2013 -0.1223 -0.1333
   67UNL     N7  734   0.543   0.607   3.289 -0.6206 -0.3601  0.0023
   67UNL     H8  735   0.461   0.490   2.983  1.0989  0.9892 -0.2968
   67UNL     H9  736   0.349   0.576   3.091 -0.3437  0.0240 -1.4863
   67UNL    H10  737   0.476   0.667   3.020 -3.6355  1.5489  2.8830
   68UNL     H0  738   4.639   5.034   3.374 -1.6921 -1.5115 -0.0947
   68UNL     H1  739   4.397   4.981   3.469  0.9409  0.3822 -1.6801
   68UNL     C2  740   4.622   4.977   3.465 -0.2293 -1.0152  0.5097
   68UNL     C3  741   4.494   4.944   3.501  0.3434 -0.3056 -0.6654
   68UNL     C4  742   4.636   4.835   3.598  0.1182 -0.1589  0.0688
   68UNL     C5  743   4.698   4.725   3.682  0.2017  0.2593  0.5764
   68UNL     N6  744   4.715   4.920   3.535 -0.6818 -0.6352 -0.4228
   68UNL     N7  745   4.501   4.854   3.592 -0.4213 -0.3087 -0.1978
   68UNL     H8  746   4.622   4.667   3.736  0.4476 -0.5188  0.0972
   68UNL     H9  747   4.769   4.766   3.755  0.3674  1.8666 -0.4712
   68UNL    H10  748   4.738   4.651   3.612  1.0809  0.9744  0.3127
   69UNL     H0  749   4.726   5.367   3.110 -2.7491  1.1835 -2.0657
   69UNL     H1  750   4.573   5.559   3.245  0.3906  1.3878  0.5430
   69UNL     C2  751   4.734   5.475   3.108 -0.2190  1.1096  0.4150
   69UNL     C3  752   4.661   5.572   3.183 -0.2106  0.0425 -0.6160
   69UNL     C4  753   4.804   5.662   3.066  0.0468  0.3015 -0.0517
   69UNL     C5  754   4.888   5.766   2.997  0.0512  0.2655 -0.5650
   69UNL     N6  755   4.827   5.529   3.038  0.2642  0.1967  0.5331
   69UNL     N7  756   4.704   5.693   3.153  0.1023  1.0272 -0.7644
   69UNL     H8  757   4.867   5.862   3.045  0.2023 -1.0517  2.2913
   69UNL     H9  758   4.869   5.764   2.889  2.5540  3.1043 -1.1349
   69UNL    H10  759   4.997   5.748   3.000  0.2116  1.0928 -1.3614
   70UNL     H0  760   5.060   4.969   3.192  2.0030  0.7838  1.0403
   70UNL     H1  761   5.134   5.202   3.081 -1.5324 -0.3905 -0.8448
   70UNL     C2  762   5.024   5.066   3.223 -0.2502  0.2016  0.3776
   70UNL     C3  763   5.069   5.188   3.166  0.0315  0.1209  0.4639
   70UNL     C4  764   4.937   5.209   3.321  0.5922  0.2689 -0.2295
   70UNL     C5  765   4.864   5.284   3.428 -0.2314  0.1832  0.2914
   70UNL     N6  766   4.937   5.080   3.323 -0.4988  0.4633  0.1737
   70UNL     N7  767   4.999   5.280   3.226 -0.3364  0.0728 -0.2763
   70UNL     H8  768   4.887   5.388   3.451  1.6785 -0.4325  1.2387
   70UNL     H9  769   4.867   5.230   3.523 -1.5156 -3.4474 -1.6157
   70UNL    H10  770   4.758   5.290   3.402 -0.5604  0.0753  1.5660
   71UNL     H0  771   3.556   5.564   3.422  0.3495 -0.5613  0.9707
   71UNL     H1  772   3.710   5.786   3.440  0.4060  2.2736 -1.5455
   71UNL     C2  773   3.631   5.594   3.351 -0.3865  0.4167  0.5987
   71UNL     C3  774   3.711   5.712   3.360 -0.8756  0.7458 -0.1785
   71UNL     C4  775   3.768   5.584   3.210  0.1132  0.4795 -0.5608
   71UNL     C5  776   3.848   5.520   3.095 -1.0869  0.1136  0.3921
   71UNL     N6  777   3.662   5.517   3.248 -0.0671 -0.0141  0.3671
   71UNL     N7  778   3.796   5.707   3.266  0.0164  0.3227 -0.5592
   71UNL     H8  779   3.791   5.444   3.040  2.4358 -3.5108  1.4264
   71UNL     H9  780   3.884   5.595   3.025  0.1656  2.6026  3.5612
   71UNL    H10  781   3.931   5.462   3.138 -0.6606  1.4958  1.4829
   72UNL     H0  782   5.153   5.105   3.840  0.7096 -0.9083  0.8732
   72UNL     H1  783   4.915   5.015   3.704  0.3935  0.0015  0.4765
   72UNL     C2  784   5.140   5.041   3.754 -0.0699 -0.5706  0.7382
   72UNL     C3  785   5.021   5.004   3.686  0.2502 -0.3227 -0.2014
   72UNL     C4  786   5.187   4.921   3.599  0.2237  0.0030  0.2910
   72UNL     C5  787   5.265   4.873   3.483 -0.1487 -0.8746 -0.0734
   72UNL     N6  788   5.243   4.989   3.699  0.1377  0.1588  0.1341
   72UNL     N7  789   5.050   4.924   3.592 -0.1922  0.6570 -0.1067
   72UNL     H8  790   5.245   4.765   3.479 -0.4844 -0.7623 -1.4268
   72UNL     H9  791   5.371   4.900   3.478 -0.5710  0.8388  0.1625
   72UNL    H10  792   5.219   4.907   3.390 -0.7755  1.1166  0.9450
   73UNL     H0  793   1.391   1.814   0.320  0.2787  0.2014 -0.4468
   73UNL     H1  794   1.514   1.814   0.570 -1.3797 -1.2703  1.3243
   73UNL     C2  795   1.446   1.733   0.365 -0.6141 -0.0529  0.1781
   73UNL     C3  796   1.502   1.736   0.495  0.0513  0.0342 -0.2895
   73UNL     C4  797   1.499   1.553   0.410  0.2827  0.3242 -0.6277
   73UNL     C5  798   1.500   1.404   0.388 -0.0802  0.5080 -0.2667
   73UNL     N6  799   1.462   1.618   0.300 -0.1541 -0.4100 -0.0597
   73UNL     N7  800   1.543   1.612   0.527 -0.0461 -0.7076 -0.0041
   73UNL     H8  801   1.496   1.373   0.283 -0.8129 -1.9620  0.4641
   73UNL     H9  802   1.418   1.350   0.436 -0.5441  1.2263 -0.2454
   73UNL    H10  803   1.591   1.353   0.422 -1.2977 -1.2701  0.4133
   74UNL     H0  804   2.030   1.024   0.225  1.4731 -3.2834  0.5144
   74UNL     H1  805   1.990   0.777   0.105 -0.0797  0.4075 -0.3242
   74UNL     C2  806   2.000   0.997   0.125 -0.5045 -0.6716  0.3410
   74UNL     C3  807   1.986   0.877   0.063  0.3254  0.4721 -0.2086
   74UNL     C4  808   1.966   1.032  -0.073 -0.3388 -0.1998  0.5530
   74UNL     C5  809   1.978   1.111  -0.193 -0.0577  0.0215  0.1567
   74UNL     N6  810   1.960   1.092   0.042  0.5565 -0.1528 -0.6781
   74UNL     N7  811   1.975   0.895  -0.068  0.3348  0.0024 -0.1866
   74UNL     H8  812   2.066   1.176  -0.189 -1.6984  2.3469 -0.4424
   74UNL     H9  813   1.892   1.175  -0.217  1.1420  1.4721 -0.3640
   74UNL    H10  814   1.981   1.053  -0.286  2.7807 -2.0519  1.4869
   75UNL     H0  815   3.670   4.593   4.780  0.6403  0.4407  0.8744
   75UNL     H1  816   3.597   4.770   4.573 -1.7302 -0.0085  0.2145
   75UNL     C2  817   3.581   4.653   4.769 -0.2490 -0.9943 -0.0259
   75UNL     C3  818   3.546   4.742   4.664 -0.5290 -0.8207  0.6572
   75UNL     C4  819   3.403   4.722   4.816 -1.2067 -0.0910 -0.1597
   75UNL     C5  820   3.271   4.754   4.896 -0.8115  0.2707  0.4526
   75UNL     N6  821   3.486   4.636   4.861 -0.0950  0.2198 -0.2947
   75UNL     N7  822   3.434   4.793   4.704  0.1436 -0.1747  0.0740
   75UNL     H8  823   3.189   4.771   4.825 -1.8724 -2.1976  1.0232
   75UNL     H9  824   3.285   4.837   4.966 -1.2986  0.3538  0.4479
   75UNL    H10  825   3.241   4.667   4.956 -0.1467 -0.6632 -0.5281
   76UNL     H0  826   3.522   5.066   4.386 -0.8718  2.7643  2.9757
   76UNL     H1  827   3.704   4.922   4.245  1.3021  0.0422  0.0231
   76UNL     C2  828   3.613   5.019   4.422 -0.7923  0.2428 -0.2372
   76UNL     C3  829   3.713   4.949   4.349 -0.7351 -0.2953  0.3117
   76UNL     C4  830   3.765   4.987   4.552 -0.8715 -0.0688  0.1294
   76UNL     C5  831   3.834   4.977   4.685  0.3970 -0.1687  0.0703
   76UNL     N6  832   3.643   5.039   4.549 -0.0534  0.9868 -0.4645
   76UNL     N7  833   3.813   4.934   4.435  0.4103 -0.2259 -0.2294
   76UNL     H8  834   3.844   5.078   4.726  2.6009  0.4189 -1.7821
   76UNL     H9  835   3.919   4.907   4.685  0.5014 -0.0411  0.4521
   76UNL    H10  836   3.767   4.924   4.754 -0.0476 -0.6664 -0.7333
   77UNL     H0  837   3.465   4.150   4.744  0.6116 -2.5416  1.7290
   77UNL     H1  838   3.695   3.994   4.813  1.4190  0.3407 -1.0706
   77UNL     C2  839   3.557   4.178   4.795  0.6220  0.1839  0.3330
   77UNL     C3  840   3.667   4.098   4.826  0.0170 -0.0917 -0.4391
   77UNL     C4  841   3.672   4.292   4.906 -0.3356  0.3411  0.4680
   77UNL     C5  842   3.741   4.410   4.973 -0.4581 -0.5681 -0.2628
   77UNL     N6  843   3.555   4.301   4.844 -0.2007 -0.5159  0.1352
   77UNL     N7  844   3.742   4.172   4.905 -0.3209 -0.1747  0.6357
   77UNL     H8  845   3.803   4.392   5.062 -0.1355  2.0011  0.0744
   77UNL     H9  846   3.665   4.485   4.999 -0.5671 -1.0647  0.8868
   77UNL    H10  847   3.814   4.455   4.904 -0.2723 -0.1249  0.2173
   78UNL     H0  848   4.503   4.897   3.851 -1.0996  1.0778  0.5534
   78UNL     H1  849   4.635   4.864   4.074  1.7072 -1.8682 -0.3689
   78UNL     C2  850   4.482   4.818   3.922  0.5038 -0.0298 -0.1694
   78UNL     C3  851   4.553   4.803   4.036  0.0825 -0.1420  0.2765
   78UNL     C4  852   4.412   4.654   4.009  0.0467 -0.1962  0.2390
   78UNL     C5  853   4.352   4.521   4.035 -0.5882 -0.3717  0.6876
   78UNL     N6  854   4.393   4.721   3.895 -0.3329 -0.0683  0.6877
   78UNL     N7  855   4.519   4.690   4.094  0.0650 -0.2050  0.7025
   78UNL     H8  856   4.244   4.522   4.020 -0.4941  1.8842  0.0071
   78UNL     H9  857   4.367   4.486   4.138 -0.9649 -2.8310 -0.0524
   78UNL    H10  858   4.399   4.449   3.966  1.5326  3.1232 -1.6577
   79UNL     H0  859   4.117   5.200   4.529 -1.5794 -1.8227 -4.3162
   79UNL     H1  860   4.130   5.472   4.570  0.3738 -2.1593  1.8683
   79UNL     C2  861   4.044   5.275   4.506 -0.4455  0.8146  0.1584
   79UNL     C3  862   4.057   5.415   4.515  0.4636 -0.4311 -0.1457
   79UNL     C4  863   3.896   5.362   4.404  0.3806  0.0184 -0.4134
   79UNL     C5  864   3.773   5.375   4.323 -0.1067  0.4104  0.0846
   79UNL     N6  865   3.937   5.240   4.434  0.3383 -0.5292  0.5755
   79UNL     N7  866   3.959   5.473   4.452 -0.2472  0.0580  0.2825
   79UNL     H8  867   3.769   5.446   4.240  1.9111 -0.7227 -1.0114
   79UNL     H9  868   3.753   5.284   4.266 -4.1873  0.5027  1.1608
   79UNL    H10  869   3.692   5.387   4.397  0.8895  1.4528  1.0392
   80UNL     H0  870   4.169   4.391   4.680 -1.9110  1.3711  2.1758
   80UNL     H1  871   4.006   4.348   4.878  0.6353  1.5237 -2.9032
   80UNL     C2  872   4.166   4.295   4.731 -0.2259 -0.1639 -0.5123
   80UNL     C3  873   4.068   4.272   4.832  0.6408 -0.2738 -0.0642
   80UNL     C4  874   4.215   4.126   4.824  0.1005  0.4351  0.3523
   80UNL     C5  875   4.297   4.009   4.860  0.1549  0.2319 -0.3240
   80UNL     N6  876   4.253   4.202   4.722 -0.4150 -0.0534 -0.3419
   80UNL     N7  877   4.103   4.160   4.893 -0.3302  0.0549 -0.2251
   80UNL     H8  878   4.306   3.948   4.769 -0.1895 -0.2805 -0.0166
   80UNL     H9  879   4.257   3.955   4.947  1.5819  0.6058  0.5936
   80UNL    H10  880   4.397   4.032   4.901  0.1616 -0.9035  0.3320
   81UNL     H0  881   4.223   4.653   4.448 -0.5747 -0.3089  0.4259
   81UNL     H1  882   4.044   4.840   4.523 -0.7826  1.6239 -0.8469
   81UNL     C2  883   4.219   4.751   4.402 -0.7260 -0.6189 -0.2274
   81UNL     C3  884   4.120   4.845   4.445  0.1428 -0.4722 -0.1070
   81UNL     C4  885   4.248   4.910   4.293 -0.1462 -0.1736  0.3603
   81UNL     C5  886   4.278   4.986   4.160  0.0074  0.3143 -0.8734
   81UNL     N6  887   4.299   4.789   4.305  0.1786 -0.3194 -0.0602
   81UNL     N7  888   4.138   4.947   4.366  0.3514 -0.1080 -0.4457
   81UNL     H8  889   4.385   4.980   4.136  0.9595  2.2394  2.5206
   81UNL     H9  890   4.256   5.093   4.169 -0.8305  0.2845 -2.4998
   81UNL    H10  891   4.224   4.938   4.078 -0.0504  0.2542 -0.8000
   82UNL     H0  892   4.392   4.287   4.340 -0.7399  0.1140 -1.2615
   82UNL     H1  893   4.593   4.450   4.260 -1.5449 -0.7653 -1.1482
   82UNL     C2  894   4.424   4.377   4.391 -0.4309 -0.8045  0.1919
   82UNL     C3  895   4.521   4.464   4.340  0.0293  0.4599  0.0799
   82UNL     C4  896   4.440   4.527   4.520 -0.9092  0.0007  0.2819
   82UNL     C5  897   4.410   4.612   4.639  0.4002 -0.5658 -0.3905
   82UNL     N6  898   4.372   4.414   4.506 -0.0538 -0.8201 -0.1790
   82UNL     N7  899   4.528   4.566   4.423 -0.2872 -0.1632  0.3573
   82UNL     H8  900   4.424   4.719   4.619 -0.2113 -0.2382  0.8684
   82UNL     H9  901   4.472   4.578   4.723  0.0493 -1.6834 -0.5694
   82UNL    H10  902   4.309   4.598   4.678  0.5029 -2.0532 -0.6065
   83UNL     H0  903   3.032   4.903   4.641  0.1079 -1.1612  0.7909
   83UNL     H1  904   3.198   5.124   4.600 -0.9931  1.9576 -2.0311
   83UNL     C2  905   3.114   4.914   4.572  0.1068 -0.0675  0.9593
   83UNL     C3  906   3.200   5.027   4.553 -0.3340  0.7454  0.4011
   83UNL     C4  907   3.261   4.860   4.444  0.1900 -0.2334 -0.3828
   83UNL     C5  908   3.343   4.767   4.356  0.1014  1.0416  0.3282
   83UNL     N6  909   3.160   4.808   4.507 -0.4751  0.3301 -0.2766
   83UNL     N7  910   3.303   4.987   4.475 -0.6225 -0.5822 -0.2496
   83UNL     H8  911   3.427   4.814   4.305  0.4314 -0.0289 -0.1264
   83UNL     H9  912   3.390   4.693   4.423 -0.4397  0.6919  0.3274
   83UNL    H10  913   3.288   4.720   4.273 -0.5828  2.3603  0.0208
   84UNL     H0  914   2.666   1.518   0.240  2.0598  0.1191  0.2396
   84UNL     H1  915   2.463   1.570   0.051 -0.1345 -0.4330  0.7656
   84UNL     C2  916   2.664   1.507   0.132  0.2432  0.9770  0.1623
   84UNL     C3  917   2.561   1.527   0.035 -0.1368 -0.2073  0.1625
   84UNL     C4  918   2.745   1.489  -0.047 -0.3869  0.6492  0.0279
   84UNL     C5  919   2.847   1.462  -0.157 -0.2545  0.5665 -0.0235
   84UNL     N6  920   2.783   1.482   0.078  0.3520 -0.4602  0.4172
   84UNL     N7  921   2.617   1.513  -0.082  0.0869  0.4543 -0.1490
   84UNL     H8  922   2.841   1.539  -0.235  0.6120  1.3124  0.6230
   84UNL     H9  923   2.831   1.363  -0.201  4.5139 -0.9733  1.3283
   84UNL    H10  924   2.955   1.461  -0.135 -0.0499 -0.0301 -1.0316
   85UNL     H0  925   1.007   1.137   1.406  1.3461 -0.0729 -0.0881
   85UNL     H1  926   1.138   1.129   1.651 -2.0286  1.5596  0.7177
   85UNL     C2  927   0.990   1.065   1.484  0.3163 -0.0277 -0.2655
   85UNL     C3  928   1.065   1.061   1.608  0.4431 -0.6942 -0.0327
   85UNL     C4  929   0.909   0.928   1.590  0.0358  0.5436  0.1146
   85UNL     C5  930   0.828   0.797   1.619  0.1405 -0.0922 -0.0408
   85UNL     N6  931   0.903   0.967   1.466  0.5820  0.1930  0.5693
   85UNL     N7  932   1.002   0.978   1.682  0.0583  0.1063  0.4796
   85UNL     H8  933   0.844   0.727   1.535  1.3111 -2.0407  1.7655
   85UNL     H9  934   0.722   0.815   1.641 -0.3811 -1.7965 -1.0116
   85UNL    H10  935   0.869   0.737   1.701  1.0914 -2.1449 -1.9665
   86UNL     H0  936   1.575   0.332   1.370 -1.2225  0.2603  1.4593
   86UNL     H1  937   1.395   0.131   1.283 -1.0385 -1.2163 -3.2306
   86UNL     C2  938   1.511   0.327   1.283  0.4650  0.3271  0.1867
   86UNL     C3  939   1.415   0.230   1.245  0.1092 -0.1282 -0.0193
   86UNL     C4  940   1.407   0.395   1.123  0.6069 -0.4035 -0.0078
   86UNL     C5  941   1.353   0.488   1.018 -0.6077 -0.3061  0.0275
   86UNL     N6  942   1.511   0.429   1.200 -0.2912 -0.8393  0.1870
   86UNL     N7  943   1.351   0.274   1.141  0.2100  0.1063  0.0318
   86UNL     H8  944   1.244   0.501   1.013 -0.5604 -0.4981 -2.0767
   86UNL     H9  945   1.373   0.452   0.916  0.5753 -0.0185  0.1643
   86UNL    H10  946   1.390   0.591   1.022 -1.3526  0.0679 -2.0285
   87UNL     H0  947   1.124   1.026   1.073  2.3936  1.4959 -0.3342
   87UNL     H1  948   1.206   1.283   1.033  0.8056 -0.2519 -1.1918
   87UNL     C2  949   1.075   1.117   1.104  0.2342  0.3919 -0.4152
   87UNL     C3  950   1.110   1.245   1.065  0.9539  0.4038  0.0330
   87UNL     C4  951   0.926   1.241   1.158 -0.2332  1.0101 -0.8263
   87UNL     C5  952   0.792   1.291   1.209  0.6281 -0.1758 -0.9706
   87UNL     N6  953   0.955   1.114   1.154 -0.3669  0.2291  0.6417
   87UNL     N7  954   1.012   1.331   1.097 -0.5669  0.0811  0.3294
   87UNL     H8  955   0.745   1.229   1.287 -0.0110  0.6301 -0.7081
   87UNL     H9  956   0.718   1.296   1.129  1.1925  1.2795 -1.4213
   87UNL    H10  957   0.803   1.393   1.248  0.2810 -0.2946 -0.5596
   88UNL     H0  958   1.071   1.606   0.745 -1.6922 -3.2231  0.6535
   88UNL     H1  959   1.301   1.521   0.609 -0.8302 -1.5131 -0.4891
   88UNL     C2  960   1.164   1.573   0.787 -0.4436 -0.0743  0.5287
   88UNL     C3  961   1.276   1.524   0.714 -0.1257 -0.5891 -0.3461
   88UNL     C4  962   1.304   1.542   0.916 -0.2299 -0.7570  0.8447
   88UNL     C5  963   1.370   1.537   1.049 -0.0010  0.4254  0.0443
   88UNL     N6  964   1.176   1.572   0.916 -0.3024 -0.3086  0.4776
   88UNL     N7  965   1.371   1.502   0.802 -0.8281 -0.3588  0.4843
   88UNL     H8  966   1.335   1.620   1.112  1.1997  0.1011  1.1614
   88UNL     H9  967   1.480   1.535   1.054  0.0615  0.0057 -1.2658
   88UNL    H10  968   1.354   1.443   1.103  3.5060  0.0475  0.5211
   89UNL     H0  969   1.020   0.650   1.249  0.3235 -1.3494 -0.3357
   89UNL     H1  970   1.255   0.520   1.308 -1.7137 -0.2544  1.3687
   89UNL     C2  971   1.114   0.693   1.282 -0.0640 -0.3003 -0.5816
   89UNL     C3  972   1.239   0.627   1.305  0.1555  0.0284  0.2088
   89UNL     C4  973   1.260   0.826   1.317 -0.4006  0.4559  0.0174
   89UNL     C5  974   1.322   0.961   1.337  0.2492 -0.0392  0.2579
   89UNL     N6  975   1.135   0.828   1.277 -0.3019  0.2343  0.0075
   89UNL     N7  976   1.329   0.712   1.343  0.1843 -0.1885  0.5611
   89UNL     H8  977   1.430   0.977   1.326  0.6375 -2.4705  0.2608
   89UNL     H9  978   1.309   1.005   1.436  1.0121  3.3221 -1.0615
   89UNL    H10  979   1.270   1.036   1.276 -1.0395 -0.4810  0.8049
   90UNL     H0  980   2.032   1.424   0.300 -0.3018  0.7430 -0.2680
   90UNL     H1  981   2.206   1.346   0.504  1.5853 -2.2990 -0.0868
   90UNL     C2  982   2.032   1.331   0.354 -0.2387  0.6564 -0.4163
   90UNL     C3  983   2.118   1.298   0.462  0.2529  0.1934 -0.2183
   90UNL     C4  984   1.953   1.178   0.446 -0.5310 -0.0910  0.2098
   90UNL     C5  985   1.872   1.060   0.461  0.0086  0.0452 -0.0759
   90UNL     N6  986   1.924   1.258   0.340 -0.6963  0.6560  0.4677
   90UNL     N7  987   2.071   1.188   0.514  0.4731  1.1463 -0.4204
   90UNL     H8  988   1.800   1.052   0.379  0.9106 -0.9842 -0.7776
   90UNL     H9  989   1.807   1.065   0.550 -0.0383  1.1445 -0.1652
   90UNL    H10  990   1.928   0.966   0.471  0.0712  0.2922  2.3609
   91UNL     H0  991   1.694   1.732   0.932  1.0760  0.1663 -1.4976
   91UNL     H1  992   1.717   1.997   1.009  0.0845 -0.8349 -0.2105
   91UNL     C2  993   1.631   1.817   0.909 -0.3927 -0.5088 -0.0151
   91UNL     C3  994   1.643   1.951   0.944 -0.3447 -0.3466 -0.0677
   91UNL     C4  995   1.481   1.914   0.828 -0.1279 -0.6910 -0.4499
   91UNL     C5  996   1.349   1.935   0.761  0.1643 -0.1587  0.4640
   91UNL     N6  997   1.531   1.792   0.829 -0.3951  0.9540 -0.3328
   91UNL     N7  998   1.533   2.016   0.900 -0.1011  0.7285 -0.0674
   91UNL     H8  999   1.302   2.028   0.794 -2.5569 -0.3427 -2.6795
   91UNL     H9 1000   1.358   1.947   0.652 -0.1005 -0.9278  0.3564
   91UNL    H10 1001   1.272   1.858   0.774  0.0914 -0.0346  0.7700
   92UNL     H0 1002   1.638   0.812   0.999 -0.4927 -0.9338 -0.5593
   92UNL     H1 1003   1.550   0.835   1.251 -1.1593 -1.6809  2.5487
   92UNL     C2 1004   1.673   0.756   1.085  0.4167  0.8019  0.2275
   92UNL     C3 1005   1.630   0.774   1.213 -0.8200  0.3451 -0.1742
   92UNL     C4 1006   1.762   0.615   1.190 -0.1037 -0.0041 -0.2351
   92UNL     C5 1007   1.846   0.496   1.224 -0.5432  0.7323  0.0186
   92UNL     N6 1008   1.759   0.659   1.063 -0.1101 -0.3074 -0.4089
   92UNL     N7 1009   1.684   0.673   1.281  0.0704 -0.5262  0.2699
   92UNL     H8 1010   1.795   0.400   1.213 -0.2020  0.6918 -1.3935
   92UNL     H9 1011   1.897   0.499   1.321 -0.5854 -3.5748  0.2643
   92UNL    H10 1012   1.934   0.486   1.159 -0.1416  0.5004  0.5963
   93UNL     H0 1013   1.734   1.208   0.771  0.6620  0.3194  1.4511
   93UNL     H1 1014   1.608   1.414   0.892  0.9380  0.0993  0.2508
   93UNL     C2 1015   1.753   1.312   0.748 -0.5372  0.2443  0.0280
   93UNL     C3 1016   1.688   1.412   0.820  0.5079  0.3825 -0.2396
   93UNL     C4 1017   1.820   1.479   0.676 -0.1536  0.2564 -0.4227
   93UNL     C5 1018   1.909   1.579   0.600  0.6714  0.0450  0.0194
   93UNL     N6 1019   1.841   1.350   0.663 -0.0658  0.2386  0.8647
   93UNL     N7 1020   1.730   1.522   0.764  0.0177 -0.3833  0.2440
   93UNL     H8 1021   1.953   1.651   0.670  0.4741 -0.4300  0.6387
   93UNL     H9 1022   1.858   1.637   0.522  0.0663  1.3005  1.3001
   93UNL    H10 1023   1.987   1.523   0.549 -2.1226 -2.8305 -1.2703
   94UNL     H0 1024   1.911   0.819   0.680 -1.5984 -0.4469  2.3008
   94UNL     H1 1025   2.127   0.985   0.676  0.5823 -0.0641  1.4084
   94UNL     C2 1026   1.934   0.898   0.751 -0.4092  0.4921  0.8891
   94UNL     C3 1027   2.044   0.982   0.746 -0.9144 -0.2767 -0.3276
   94UNL     C4 1028   1.918   1.031   0.898  0.2407 -0.3149 -0.9932
   94UNL     C5 1029   1.862   1.111   1.016  0.2211  0.3568  0.2618
   94UNL     N6 1030   1.859   0.918   0.859 -0.4381  0.7657  0.0238
   94UNL     N7 1031   2.027   1.074   0.834  0.0704 -0.3467  0.3636
   94UNL     H8 1032   1.766   1.068   1.047 -0.6531  2.8611  1.1210
   94UNL     H9 1033   1.862   1.218   0.993  0.5523  0.4219  0.5653
   94UNL    H10 1034   1.927   1.103   1.104  0.5608 -0.3549 -0.0422
   95UNL     H0 1035   0.520   1.405   0.917 -0.6923  3.2363  1.0779
   95UNL     H1 1036   0.700   1.566   1.061  0.3003 -1.3396  0.5338
   95UNL     C2 1037   0.621   1.437   0.892  0.2300  0.0475  0.4773
   95UNL     C3 1038   0.712   1.511   0.969  0.1552 -0.2045 -0.1673
   95UNL     C4 1039   0.800   1.419   0.812 -1.0038 -0.3681  0.5858
   95UNL     C5 1040   0.910   1.352   0.727 -0.2445  0.0030 -0.6748
   95UNL     N6 1041   0.674   1.392   0.785 -0.4839 -0.6164 -0.1043
   95UNL     N7 1042   0.831   1.507   0.911 -0.5619  0.1187 -0.2494
   95UNL     H8 1043   0.922   1.411   0.635 -0.3786  0.1846 -0.5785
   95UNL     H9 1044   1.010   1.354   0.772 -0.0913 -1.3040 -0.9430
   95UNL    H10 1045   0.887   1.246   0.713 -1.3685 -0.1304  1.8764
   96UNL     H0 1046   2.129   0.783   1.432 -0.1290 -1.5668  0.6085
   96UNL     H1 1047   1.914   0.831   1.259 -0.2755  0.7371  1.1779
   96UNL     C2 1048   2.130   0.796   1.325  0.5170  0.6426  0.8646
   96UNL     C3 1049   2.019   0.821   1.236 -0.5952 -0.1921  0.0239
   96UNL     C4 1050   2.193   0.800   1.129  0.7934  0.6677  0.7093
   96UNL     C5 1051   2.292   0.778   1.018 -0.0650 -0.4046  0.2182
   96UNL     N6 1052   2.239   0.787   1.255 -0.0039  0.2328  0.2041
   96UNL     N7 1053   2.056   0.818   1.111 -0.9684  0.6790 -0.1486
   96UNL     H8 1054   2.358   0.692   1.032 -0.0257 -0.3743  0.2194
   96UNL     H9 1055   2.361   0.863   1.008 -0.1062 -0.6433 -2.5414
   96UNL    H10 1056   2.253   0.777   0.915  0.2679 -0.2524  0.0885
   97UNL     H0 1057   5.878   1.895   2.727  2.0309  0.9749  2.8069
   97UNL     H1 1058   5.975   1.839   2.988 -0.8508  0.5597  0.4755
   97UNL     C2 1059   5.873   1.803   2.784  0.7415 -0.3672  0.5749
   97UNL     C3 1060   5.920   1.777   2.919  0.2773  0.2400 -0.1505
   97UNL     C4 1061   5.845   1.607   2.818 -0.0426 -0.2033 -0.8641
   97UNL     C5 1062   5.809   1.464   2.799 -0.1002 -0.5528 -0.1853
   97UNL     N6 1063   5.820   1.697   2.731  0.6362  1.0839  0.0567
   97UNL     N7 1064   5.894   1.648   2.938 -0.5324 -0.3295 -0.0863
   97UNL     H8 1065   5.700   1.452   2.799 -0.1196 -0.3782  0.0466
   97UNL     H9 1066   5.843   1.399   2.880  1.6961  1.4074  0.6843
   97UNL    H10 1067   5.848   1.416   2.708 -1.7189 -0.2013 -1.0699
   98UNL     H0 1068   0.478   1.008   2.620  0.7330 -2.0917  0.2393
   98UNL     H1 1069   0.653   0.843   2.515 -0.6888 -1.3782 -0.7764
   98UNL     C2 1070   0.503   1.012   2.515 -0.3489 -0.4114  0.0363
   98UNL     C3 1071   0.594   0.921   2.467  0.3442 -0.2174 -0.2004
   98UNL     C4 1072   0.517   1.046   2.322  0.2094 -0.1303  0.0928
   98UNL     C5 1073   0.492   1.098   2.182 -0.8568 -0.0545  0.5301
   98UNL     N6 1074   0.447   1.089   2.426  0.3453 -0.6728  0.3511
   98UNL     N7 1075   0.600   0.942   2.342  0.2736  0.3366  0.0686
   98UNL     H8 1076   0.416   1.039   2.129 -0.3280  0.1908 -0.5073
   98UNL     H9 1077   0.587   1.086   2.128 -0.1242 -0.6065  1.9318
   98UNL    H10 1078   0.462   1.204   2.182 -0.2606  0.1281 -0.6551
   99UNL     H0 1079   0.184   1.701   2.397  1.7775  1.0988 -0.2261
   99UNL     H1 1080   0.209   1.886   2.185 -0.9628  1.6131  0.1416
   99UNL     C2 1081   0.125   1.788   2.372  0.0662 -0.0933 -0.4040
   99UNL     C3 1082   0.137   1.876   2.266 -0.1112  0.3039  0.7688
   99UNL     C4 1083  -0.033   1.911   2.378 -0.1734  0.2385 -0.8011
   99UNL     C5 1084  -0.177   1.958   2.409 -0.5469 -0.0071 -1.0193
   99UNL     N6 1085   0.012   1.809   2.442 -0.1495 -0.0345  0.6377
   99UNL     N7 1086   0.027   1.948   2.263 -0.7291  0.2266 -0.1219
   99UNL     H8 1087  -0.202   1.956   2.515  0.6502 -2.2830 -0.7447
   99UNL     H9 1088  -0.244   1.899   2.345 -1.4186  1.5053 -1.5402
   99UNL    H10 1089  -0.195   2.064   2.387 -2.2951 -0.3707 -1.4769
  100UNL     H0 1090   0.110   2.100   1.835  0.0307  1.0151 -0.7601
  100UNL     H1 1091   0.266   2.315   1.742  1.6883  1.7384  0.8277
  100UNL     C2 1092   0.182   2.159   1.889  0.2926  0.0946 -0.0938
  100UNL     C3 1093   0.257   2.267   1.839  0.3984 -0.3871 -0.3084
  100UNL     C4 1094   0.299   2.225   2.040  0.3871  0.9855 -0.2655
  100UNL     C5 1095   0.367   2.233   2.173  0.3172 -0.6322 -0.4225
  100UNL     N6 1096   0.208   2.136   2.016 -0.3225  0.3226 -0.3703
  100UNL     N7 1097   0.331   2.308   1.939  0.2892  0.2669 -0.4625
  100UNL     H8 1098   0.472   2.259   2.160 -0.3273  1.4061 -1.8290
  100UNL     H9 1099   0.360   2.140   2.231  0.5204  0.0818  0.7577
  100UNL    H10 1100   0.322   2.315   2.230 -2.6905  0.1318 -3.7187
  101UNL     H0 1101   5.909   1.357   2.432 -0.3261  1.5484 -1.1287
  101UNL     H1 1102   6.144   1.220   2.387 -1.4931 -0.8165  0.6827
  101UNL     C2 1103   6.010   1.391   2.449  0.0704 -0.1146 -0.1113
  101UNL     C3 1104   6.131   1.320   2.425  0.0359 -0.3033 -0.0972
  101UNL     C4 1105   6.153   1.490   2.547  0.2227 -0.2580  0.3251
  101UNL     C5 1106   6.217   1.598   2.633  0.0681  0.6055  0.1534
  101UNL     N6 1107   6.021   1.492   2.535  0.1727 -0.8449  0.0534
  101UNL     N7 1108   6.222   1.386   2.485  0.1244  0.3626  0.1690
  101UNL     H8 1109   6.310   1.628   2.582 -0.3829  3.3531  0.8494
  101UNL     H9 1110   6.248   1.563   2.732 -0.4393  1.5581  0.6613
  101UNL    H10 1111   6.156   1.689   2.639 -1.4946 -0.4157  0.1288
  102UNL     H0 1112   1.163   2.180   1.571 -0.8602  1.1745 -0.2223
  102UNL     H1 1113   1.231   1.992   1.768 -0.0637 -0.3931  0.1344
  102UNL     C2 1114   1.111   2.091   1.603  0.0994  0.8784  0.5362
  102UNL     C3 1115   1.148   1.995   1.698 -0.0657 -0.1960  0.1441
  102UNL     C4 1116   0.964   1.963   1.615 -1.1531  0.0163  0.0574
  102UNL     C5 1117   0.848   1.884   1.572 -0.4049  0.4256 -0.1589
  102UNL     N6 1118   0.999   2.064   1.539  0.2333 -0.0946 -0.3593
  102UNL     N7 1119   1.060   1.906   1.698 -0.5132 -0.0493  0.2755
  102UNL     H8 1120   0.841   1.878   1.463 -1.0972 -0.1992 -0.0842
  102UNL     H9 1121   0.750   1.916   1.609 -0.3033  0.0554  0.4507
  102UNL    H10 1122   0.841   1.783   1.617 -1.1304  1.3146  1.7918
  103UNL     H0 1123   0.724   2.480   2.034 -0.8914 -2.5745  0.1895
  103UNL     H1 1124   0.639   2.568   2.274  2.0894 -0.4552 -1.0569
  103UNL     C2 1125   0.635   2.536   2.056  0.8732  0.1926  0.5994
  103UNL     C3 1126   0.591   2.580   2.177  0.2145 -0.0674 -0.1013
  103UNL     C4 1127   0.455   2.625   2.030 -0.2438 -0.3314 -0.3473
  103UNL     C5 1128   0.346   2.690   1.953 -0.5648  0.1951  0.1328
  103UNL     N6 1129   0.540   2.551   1.960 -0.4789 -0.7898  0.0911
  103UNL     N7 1130   0.479   2.647   2.166  0.4448 -0.1333  0.2345
  103UNL     H8 1131   0.291   2.616   1.894 -2.7609  1.4320  0.5525
  103UNL     H9 1132   0.270   2.730   2.022 -1.3690 -0.5269 -0.3148
  103UNL    H10 1133   0.377   2.779   1.897 -1.4740  0.7613  0.4986
  104UNL     H0 1134   0.729   1.582   2.172  0.3579 -0.2575 -0.1686
  104UNL     H1 1135   0.526   1.522   2.340  0.1625  2.3719  1.3842
  104UNL     C2 1136   0.732   1.508   2.250  0.3135  0.1005  0.1716
  104UNL     C3 1137   0.626   1.481   2.335 -0.7341  0.2693  0.2307
  104UNL     C4 1138   0.781   1.349   2.370 -0.6894  0.0221  0.1042
  104UNL     C5 1139   0.860   1.221   2.412  0.0289 -0.3614  0.2664
  104UNL     N6 1140   0.837   1.435   2.287  0.1994  0.3998  0.0999
  104UNL     N7 1141   0.649   1.369   2.401  0.1787  0.5968 -0.0586
  104UNL     H8 1142   0.873   1.151   2.329 -0.6136 -0.6002  0.3679
  104UNL     H9 1143   0.802   1.167   2.488 -1.5211 -1.7174 -1.8463
  104UNL    H10 1144   0.961   1.247   2.448  0.0852  1.5187 -1.1423
  105UNL     H0 1145   0.709   1.890   1.890 -0.3474 -0.3488  0.6393
  105UNL     H1 1146   0.519   2.071   1.991  0.8887 -0.6681  0.9719
  105UNL     C2 1147   0.716   1.995   1.916  0.0074 -0.2101 -0.0031
  105UNL     C3 1148   0.622   2.086   1.964  0.5290  0.0509 -0.0353
  105UNL     C4 1149   0.785   2.180   1.892  0.0937 -0.1060 -0.0158
  105UNL     C5 1150   0.882   2.284   1.837 -0.0202  0.0120  0.5607
  105UNL     N6 1151   0.829   2.055   1.888  0.2949 -0.1048 -0.3618
  105UNL     N7 1152   0.663   2.209   1.950 -0.0291  0.1527  0.5941
  105UNL     H8 1153   0.823   2.376   1.831 -2.6433 -1.5527  1.5617
  105UNL     H9 1154   0.928   2.268   1.738 -3.1513  0.9780 -1.1134
  105UNL    H10 1155   0.956   2.305   1.915  1.3643 -1.6715 -0.2589
  106UNL     H0 1156   1.120   1.470   1.940 -0.4388 -1.4017  1.5079
  106UNL     H1 1157   0.965   1.619   1.779  1.3423 -1.0861 -0.0342
  106UNL     C2 1158   1.061   1.555   1.972  0.1938 -0.2233 -0.3775
  106UNL     C3 1159   0.987   1.637   1.883  0.8748 -0.0203 -0.1167
  106UNL     C4 1160   0.966   1.697   2.078  0.6997 -0.1813  0.1005
  106UNL     C5 1161   0.933   1.786   2.198 -0.5464 -0.5618  0.6258
  106UNL     N6 1162   1.052   1.590   2.098  0.7283 -0.6587  0.9530
  106UNL     N7 1163   0.930   1.735   1.952  0.1203 -0.5321 -0.6445
  106UNL     H8 1164   0.846   1.852   2.189 -1.0987 -1.2366  0.9455
  106UNL     H9 1165   1.008   1.865   2.212 -0.4014 -1.0440  2.5962
  106UNL    H10 1166   0.915   1.730   2.290  0.0140 -0.4903  0.7817
  107UNL     H0 1167   5.515   2.117   2.163  0.3860 -0.8617  0.5053
  107UNL     H1 1168   5.716   2.281   2.113  1.4750 -0.6891  1.1331
  107UNL     C2 1169   5.602   2.091   2.105 -0.1870  0.0732 -0.7746
  107UNL     C3 1170   5.705   2.178   2.083 -0.3736 -0.0280 -0.6015
  107UNL     C4 1171   5.742   1.996   1.997  0.0954  0.1995 -0.2501
  107UNL     C5 1172   5.816   1.884   1.913 -0.3698 -0.1480  0.2647
  107UNL     N6 1173   5.629   1.970   2.056 -0.1307 -0.0759  0.3334
  107UNL     N7 1174   5.797   2.116   2.014  0.2187  0.0430  0.2723
  107UNL     H8 1175   5.878   1.922   1.831  0.4194 -2.1383 -0.0931
  107UNL     H9 1176   5.884   1.827   1.977 -0.5312  1.8450  2.2743
  107UNL    H10 1177   5.736   1.821   1.872  0.2712 -0.2529 -0.8423
  108UNL     H0 1178   1.187   1.702   2.525 -1.2732  0.6323 -0.5138
  108UNL     H1 1179   1.018   1.482   2.483 -0.1483  1.1937 -0.0307
  108UNL     C2 1180   1.208   1.612   2.469 -0.0682  0.2793  0.4910
  108UNL     C3 1181   1.116   1.510   2.448  0.0988 -0.2444 -0.5246
  108UNL     C4 1182   1.284   1.493   2.329 -0.0754  0.6797 -0.3038
  108UNL     C5 1183   1.372   1.460   2.211  0.2848 -0.5926 -0.0478
  108UNL     N6 1184   1.321   1.597   2.410 -0.2441  0.2870  0.0770
  108UNL     N7 1185   1.170   1.428   2.360 -0.2865 -0.0928  0.3746
  108UNL     H8 1186   1.417   1.546   2.160  0.4371 -1.6045 -1.6626
  108UNL     H9 1187   1.314   1.406   2.136  0.3318 -0.9829  0.1899
  108UNL    H10 1188   1.456   1.396   2.242  0.3184 -0.4237  0.2093
  109UNL     H0 1189   5.442   1.185   3.874 -1.9824  0.6329  0.0077
  109UNL     H1 1190   5.619   1.100   4.063 -0.2415  0.3846 -0.5989
  109UNL     C2 1191   5.433   1.100   3.940  0.5552 -0.1606 -0.5878
  109UNL     C3 1192   5.523   1.054   4.039 -0.2323 -0.1897  0.4468
  109UNL     C4 1193   5.378   0.912   3.993  0.4263 -0.5947 -0.1116
  109UNL     C5 1194   5.318   0.774   3.986 -0.4753 -0.2805 -0.7529
  109UNL     N6 1195   5.338   1.007   3.918 -0.6639 -0.0901 -0.5976
  109UNL     N7 1196   5.487   0.936   4.075  0.3096 -0.3928  0.0178
  109UNL     H8 1197   5.216   0.786   3.946 -0.6055  1.0395 -0.0605
  109UNL     H9 1198   5.321   0.716   4.079 -1.2246  2.0224  0.7444
  109UNL    H10 1199   5.381   0.717   3.917  2.4162 -0.7771  2.1828
  110UNL     H0 1200   5.905   0.264   3.806  0.9320 -0.8155 -0.3377
  110UNL     H1 1201   6.044   0.126   3.637 -1.4187 -0.9655 -2.4264
  110UNL     C2 1202   5.934   0.298   3.708 -0.0242  0.3700 -0.2221
  110UNL     C3 1203   6.002   0.223   3.618  0.3234  0.3414  0.1541
  110UNL     C4 1204   5.908   0.390   3.539  0.1958  0.2427  0.7214
  110UNL     C5 1205   5.847   0.480   3.437  0.0057  0.0008 -0.1187
  110UNL     N6 1206   5.875   0.406   3.663 -0.1248  0.5799  0.0543
  110UNL     N7 1207   5.980   0.278   3.500 -0.1770  0.7927  0.5247
  110UNL     H8 1208   5.793   0.566   3.479  0.2690  0.7931 -1.3834
  110UNL     H9 1209   5.765   0.425   3.389  0.7368  0.3636 -1.7991
  110UNL    H10 1210   5.922   0.513   3.365 -0.0863 -0.5148 -0.4511
  111UNL     H0 1211   5.538   1.045   3.542  0.2512  0.7794  1.2586
  111UNL     H1 1212   5.588   1.258   3.368 -0.9766  1.8584 -0.3179
  111UNL     C2 1213   5.487   1.140   3.534 -0.8452  0.1096  0.1718
  111UNL     C3 1214   5.517   1.245   3.448  0.0547  0.3082  0.3818
  111UNL     C4 1215   5.368   1.291   3.585  0.2409  0.5528 -0.1365
  111UNL     C5 1216   5.254   1.354   3.652  0.5999  0.3080 -1.0287
  111UNL     N6 1217   5.385   1.164   3.608  0.4803 -0.5250  0.2706
  111UNL     N7 1218   5.450   1.346   3.489 -0.6303  0.4914  0.0355
  111UNL     H8 1219   5.160   1.302   3.632  0.4290  0.4267 -0.5313
  111UNL     H9 1220   5.240   1.454   3.610  0.1949  1.5575  1.9448
  111UNL    H10 1221   5.266   1.362   3.761 -2.7853  2.4812 -0.7679
  112UNL     H0 1222   5.456   1.658   3.180 -1.1630 -2.4603  1.4415
  112UNL     H1 1223   5.648   1.508   3.033 -0.2476 -0.9213  0.1944
  112UNL     C2 1224   5.552   1.619   3.213  0.1892 -0.5220 -0.0677
  112UNL     C3 1225   5.643   1.544   3.135  1.1430 -0.1245  0.0021
  112UNL     C4 1226   5.703   1.571   3.328  0.5327 -0.0926  0.0695
  112UNL     C5 1227   5.791   1.566   3.454  0.2552 -0.0287  0.8679
  112UNL     N6 1228   5.591   1.639   3.336  0.5105 -0.7983 -0.0084
  112UNL     N7 1229   5.741   1.514   3.211 -0.1145  0.0091 -0.7088
  112UNL     H8 1230   5.777   1.647   3.527 -1.3043  2.0030 -1.6098
  112UNL     H9 1231   5.895   1.561   3.420 -0.1485 -0.6458 -0.2811
  112UNL    H10 1232   5.764   1.473   3.506 -1.6205  0.4680  0.7920
  113UNL     H0 1233   5.374   0.688   3.640  0.3744  0.4392  0.6207
  113UNL     H1 1234   5.613   0.531   3.625  0.0668 -0.3411  1.1204
  113UNL     C2 1235   5.477   0.717   3.657  0.5907  0.1182 -0.1193
  113UNL     C3 1236   5.591   0.631   3.660 -0.9484 -0.1736  0.0650
  113UNL     C4 1237   5.625   0.826   3.719 -0.5462  0.3504  0.3427
  113UNL     C5 1238   5.699   0.941   3.770 -0.6103 -0.4876  0.0213
  113UNL     N6 1239   5.495   0.837   3.706 -0.6471  0.6322 -0.0591
  113UNL     N7 1240   5.693   0.707   3.698  0.4024  0.2540 -0.0958
  113UNL     H8 1241   5.635   1.029   3.764  0.0547 -0.0582 -1.1559
  113UNL     H9 1242   5.790   0.950   3.709  0.0096  0.4107  1.0677
  113UNL    H10 1243   5.722   0.926   3.876 -2.6116 -0.2677  0.5100
  114UNL     H0 1244   0.717   1.304   2.652 -0.2104 -0.7317  0.3797
  114UNL     H1 1245   0.751   1.387   2.909  0.9248 -0.4489  0.0341
  114UNL     C2 1246   0.643   1.306   2.731 -0.0554 -0.4404  0.5185
  114UNL     C3 1247   0.663   1.345   2.861  0.2958  0.3896  0.4533
  114UNL     C4 1248   0.479   1.279   2.829  0.3225  0.1142 -0.1495
  114UNL     C5 1249   0.326   1.262   2.850  0.2416  0.5096  0.6216
  114UNL     N6 1250   0.525   1.267   2.705  0.1299 -0.7941 -0.2103
  114UNL     N7 1251   0.553   1.347   2.925  0.0007 -0.1074 -0.0001
  114UNL     H8 1252   0.266   1.291   2.763  1.9521  0.2454 -0.6576
  114UNL     H9 1253   0.293   1.320   2.938 -1.1259  0.5562  0.0939
  114UNL    H10 1254   0.305   1.157   2.875 -0.2584  0.8470  1.6753
  115UNL     H0 1255   0.154   1.759   3.352  0.7249  0.0956  1.5852
  115UNL     H1 1256   0.132   1.996   3.485 -1.1189 -0.8137  0.3906
  115UNL     C2 1257   0.081   1.837   3.339  0.0886 -0.7595 -0.1513
  115UNL     C3 1258   0.081   1.960   3.397 -0.4425 -0.6371 -0.0816
  115UNL     C4 1259  -0.062   1.938   3.255  0.0531  0.3431 -0.1801
  115UNL     C5 1260  -0.190   1.964   3.186 -0.3513  0.3258 -0.0190
  115UNL     N6 1261  -0.019   1.819   3.255 -0.0516  0.8379 -0.2212
  115UNL     N7 1262  -0.015   2.029   3.341 -0.5758  0.5233  0.0862
  115UNL     H8 1263  -0.171   2.052   3.123 -0.8390  0.4140 -0.0435
  115UNL     H9 1264  -0.231   1.882   3.127 -1.7800 -0.1500  1.5944
  115UNL    H10 1265  -0.268   1.993   3.257 -0.6902 -1.4642  0.3661
  116UNL     H0 1266   0.184   0.869   3.363  2.1443 -0.2027 -0.3959
  116UNL     H1 1267   0.010   0.848   3.578  1.0712  1.0720  0.8896
  116UNL     C2 1268   0.188   0.796   3.442 -0.0468  0.1002  0.0448
  116UNL     C3 1269   0.094   0.787   3.548  0.3339  0.2068  0.5712
  116UNL     C4 1270   0.237   0.635   3.558  0.3687 -0.6025 -0.8020
  116UNL     C5 1271   0.324   0.534   3.622  0.8258  0.5125  0.4934
  116UNL     N6 1272   0.283   0.704   3.453  0.2203 -0.0548  0.0744
  116UNL     N7 1273   0.125   0.684   3.621  0.2419  0.1249 -0.0625
  116UNL     H8 1274   0.300   0.518   3.728 -1.9156  0.7334 -0.0683
  116UNL     H9 1275   0.429   0.565   3.618  0.6506  1.1822  1.0347
  116UNL    H10 1276   0.317   0.441   3.564 -0.9113  1.3843 -0.7191
  117UNL     H0 1277   0.285   1.251   3.230  0.5248 -0.2977  1.9125
  117UNL     H1 1278   0.054   1.366   3.191  0.1670 -0.3691  4.0654
  117UNL     C2 1279   0.271   1.352   3.194 -0.3256 -0.9488  0.3717
  117UNL     C3 1280   0.148   1.418   3.185 -0.2384  0.1140  0.7069
  117UNL     C4 1281   0.309   1.531   3.140 -0.6695 -0.4179 -0.0844
  117UNL     C5 1282   0.395   1.654   3.101  0.6283  0.8311  0.2262
  117UNL     N6 1283   0.374   1.430   3.188  0.0529 -0.3176  0.0633
  117UNL     N7 1284   0.171   1.535   3.141  0.4537  0.4845 -0.3012
  117UNL     H8 1285   0.461   1.688   3.182  0.0791  2.9782 -0.2073
  117UNL     H9 1286   0.339   1.737   3.056 -0.4028 -0.1266 -0.2970
  117UNL    H10 1287   0.458   1.623   3.017 -0.8023 -0.0929 -0.5189
  118UNL     H0 1288   0.413   0.819   3.163  0.3774  0.2858  0.0804
  118UNL     H1 1289   0.493   1.020   2.970 -0.8377 -2.0857  0.1757
  118UNL     C2 1290   0.468   0.912   3.175 -0.1534  0.6232 -0.0727
  118UNL     C3 1291   0.498   1.010   3.078  0.3781  0.1888  0.3601
  118UNL     C4 1292   0.516   1.078   3.274 -0.6431  0.7009  0.2052
  118UNL     C5 1293   0.528   1.176   3.390  0.0550 -0.7286  0.5842
  118UNL     N6 1294   0.482   0.954   3.297  0.2388 -0.5561 -0.2346
  118UNL     N7 1295   0.519   1.120   3.146  0.3894 -0.0325  0.5336
  118UNL     H8 1296   0.484   1.155   3.489 -2.1572  2.7560  0.4371
  118UNL     H9 1297   0.492   1.276   3.363  1.2181 -0.3201  0.5132
  118UNL    H10 1298   0.635   1.197   3.407 -0.6476  2.0411  1.9532
  119UNL     H0 1299   4.968   1.477   3.413  0.1915 -0.1268 -0.7908
  119UNL     H1 1300   5.168   1.645   3.470  1.1876  2.7780 -1.0016
  119UNL     C2 1301   5.059   1.483   3.354  0.6743 -0.2170 -0.0623
  119UNL     C3 1302   5.159   1.579   3.385  0.5482  0.6163  0.6719
  119UNL     C4 1303   5.213   1.448   3.236 -0.4751  0.0830  0.5138
  119UNL     C5 1304   5.307   1.379   3.141 -0.0763 -0.3891  0.3531
  119UNL     N6 1305   5.088   1.410   3.248  0.3753 -0.2194  0.3670
  119UNL     N7 1306   5.266   1.553   3.310  0.8779  0.4832  0.5060
  119UNL     H8 1307   5.341   1.457   3.072 -0.8942  3.8025  4.4556
  119UNL     H9 1308   5.398   1.340   3.190  0.9191 -0.4627 -1.5034
  119UNL    H10 1309   5.262   1.304   3.075 -0.7268  1.1444 -0.9662
  120UNL     H0 1310   0.683   0.812   3.868 -0.4336  0.3961  0.2999
  120UNL     H1 1311   0.458   0.831   3.716 -0.0930  0.6671  0.0847
  120UNL     C2 1312   0.678   0.813   3.760  0.0749  0.0134  0.2699
  120UNL     C3 1313   0.560   0.813   3.683 -0.2179  0.3670 -0.1370
  120UNL     C4 1314   0.725   0.797   3.565 -0.3457 -0.0946 -1.0596
  120UNL     C5 1315   0.810   0.801   3.441 -0.2158 -0.7717  0.3909
  120UNL     N6 1316   0.785   0.805   3.683 -0.2072  0.2223 -1.0367
  120UNL     N7 1317   0.594   0.798   3.559  1.1139 -0.6722 -0.0607
  120UNL     H8 1318   0.876   0.889   3.439 -1.9107  0.5127 -0.2045
  120UNL     H9 1319   0.746   0.788   3.353 -2.4907 -0.7007  1.9992
  120UNL    H10 1320   0.875   0.713   3.441  2.5919  1.2546  0.8264
  121UNL     H0 1321   0.986   3.244   0.291  2.9315 -1.7881 -1.3626
  121UNL     H1 1322   1.077   3.191   0.552  1.7764 -2.0492  0.4931
  121UNL     C2 1323   0.969   3.157   0.354  0.1837 -0.3695 -0.0199
  121UNL     C3 1324   1.018   3.130   0.485  0.1536  0.4149 -0.3621
  121UNL     C4 1325   0.933   2.968   0.393  0.1168 -0.1440  0.3847
  121UNL     C5 1326   0.892   2.830   0.364  0.0781  0.0756 -0.2636
  121UNL     N6 1327   0.933   3.048   0.287  0.0579  0.0335 -0.6324
  121UNL     N7 1328   0.989   3.005   0.509  0.1648  0.0927 -0.0207
  121UNL     H8 1329   0.841   2.813   0.268 -0.8571 -0.5445  0.3378
  121UNL     H9 1330   0.833   2.774   0.438 -1.8265  1.5473 -0.6387
  121UNL    H10 1331   0.982   2.770   0.345 -0.7618 -1.0625 -0.7393
  122UNL     H0 1332   1.677   2.387   0.154 -0.0221 -0.3853  0.4401
  122UNL     H1 1333   1.507   2.184   0.089 -1.5138 -0.2660 -0.3318
  122UNL     C2 1334   1.593   2.392   0.086  0.1827 -0.4025  0.1862
  122UNL     C3 1335   1.511   2.285   0.050  0.0457  0.1084  0.7224
  122UNL     C4 1336   1.495   2.450  -0.073 -0.3341  0.5252 -0.2605
  122UNL     C5 1337   1.462   2.540  -0.191  0.1994 -0.3658  0.9266
  122UNL     N6 1338   1.572   2.504   0.021 -0.5205  0.1183 -0.2848
  122UNL     N7 1339   1.441   2.324  -0.052 -0.1158  0.0983  0.1228
  122UNL     H8 1340   1.439   2.642  -0.158 -1.3459 -0.1334 -0.7732
  122UNL     H9 1341   1.379   2.509  -0.256 -1.1856  0.3481  2.3307
  122UNL    H10 1342   1.552   2.533  -0.254  0.8798  1.0707  1.7302
  123UNL     H0 1343   5.152   0.325   4.725  0.3351 -0.3135  1.1920
  123UNL     H1 1344   5.151   0.575   4.602 -0.5729  1.2119 -0.0283
  123UNL     C2 1345   5.084   0.408   4.735  0.5609  0.0317 -0.1000
  123UNL     C3 1346   5.084   0.534   4.676  0.3072 -0.3867 -0.1148
  123UNL     C4 1347   4.910   0.501   4.778  0.0288 -0.1263  0.3603
  123UNL     C5 1348   4.760   0.517   4.802 -0.2896  0.0113  0.5560
  123UNL     N6 1349   4.980   0.397   4.815 -0.3968  0.5475  0.4191
  123UNL     N7 1350   4.966   0.596   4.700  0.2026  0.1982  0.2077
  123UNL     H8 1351   4.726   0.620   4.818  0.2391  0.4221 -0.9445
  123UNL     H9 1352   4.728   0.454   4.886 -1.8509  0.1462  0.0676
  123UNL    H10 1353   4.713   0.474   4.713  1.3419 -3.2791  1.2076
  124UNL     H0 1354   4.973   0.940   4.403  0.6003  0.3099 -3.6065
  124UNL     H1 1355   5.169   0.919   4.217 -1.2080  1.2832  0.8046
  124UNL     C2 1356   5.070   0.895   4.419 -0.2216 -0.0848  0.6779
  124UNL     C3 1357   5.169   0.886   4.319  0.4034  0.0353  0.4201
  124UNL     C4 1358   5.238   0.862   4.511  0.0512  0.3845 -0.4512
  124UNL     C5 1359   5.335   0.839   4.623 -0.9654 -0.0913 -0.1004
  124UNL     N6 1360   5.113   0.892   4.541  0.1519  0.7026  0.2672
  124UNL     N7 1361   5.281   0.862   4.379 -0.4413  0.0012  0.3181
  124UNL     H8 1362   5.384   0.742   4.614 -0.9340 -0.1667  0.7868
  124UNL     H9 1363   5.282   0.830   4.719 -2.9203 -0.4901 -1.1795
  124UNL    H10 1364   5.415   0.914   4.629 -1.1969  0.1827 -0.3741
  125UNL     H0 1365   0.975   2.753   0.006 -0.0543 -0.9455  0.9129
  125UNL     H1 1366   1.199   2.593  -0.072  0.3551 -0.3877  1.6651
  125UNL     C2 1367   1.081   2.764   0.025 -0.0895  0.3351  0.3842
  125UNL     C3 1368   1.192   2.682  -0.012 -0.8126  0.3417  0.4922
  125UNL     C4 1369   1.247   2.849   0.094 -0.0768  0.1675  0.4017
  125UNL     C5 1370   1.331   2.956   0.159 -0.2118  0.0062 -0.5340
  125UNL     N6 1371   1.118   2.870   0.091  0.3224 -0.6353 -0.2710
  125UNL     N7 1372   1.304   2.736   0.035  1.6065  0.2812 -0.4080
  125UNL     H8 1373   1.437   2.950   0.131  0.3508  0.3998  1.3998
  125UNL     H9 1374   1.311   2.957   0.267  0.1650  3.6616 -0.4236
  125UNL    H10 1375   1.297   3.053   0.119  1.0106  0.8561  0.4328
  126UNL     H0 1376   0.100   0.754   3.857 -2.3691  1.3020  1.2466
  126UNL     H1 1377   0.256   0.719   4.090 -1.1614  2.4928  1.5652
  126UNL     C2 1378   0.086   0.684   3.938  0.0156 -0.1700  0.4217
  126UNL     C3 1379   0.168   0.667   4.056  0.6722  0.1074  0.3467
  126UNL     C4 1380   0.018   0.517   4.020  0.3615 -0.0651 -0.8165
  126UNL     C5 1381  -0.077   0.399   4.054  0.8346 -0.0280  0.5849
  126UNL     N6 1382  -0.019   0.602   3.929  0.1866 -0.2146  0.4088
  126UNL     N7 1383   0.123   0.550   4.103 -0.1882  0.2227  0.2023
  126UNL     H8 1384  -0.177   0.420   4.015  1.6084  3.9305  0.5118
  126UNL     H9 1385  -0.068   0.370   4.159  1.2424 -1.8607  0.0601
  126UNL    H10 1386  -0.035   0.317   3.994 -1.8128 -0.7254 -0.3703
  127UNL     H0 1387   5.605   1.007   4.511 -4.0387 -1.0751  0.2403
  127UNL     H1 1388   5.562   1.243   4.665  2.3035  0.9138 -1.1891
  127UNL     C2 1389   5.563   1.101   4.479  0.5607  1.1630  0.2783
  127UNL     C3 1390   5.528   1.211   4.567  0.1976 -0.2448 -0.1327
  127UNL     C4 1391   5.433   1.227   4.382  0.8196 -0.1194 -0.1965
  127UNL     C5 1392   5.347   1.284   4.274  0.3615  0.7359 -0.2006
  127UNL     N6 1393   5.502   1.116   4.363  0.4102 -0.7760 -0.2995
  127UNL     N7 1394   5.451   1.293   4.498 -0.4980  0.0546 -0.5230
  127UNL     H8 1395   5.402   1.354   4.210  1.3974 -1.7063 -2.0549
  127UNL     H9 1396   5.309   1.213   4.199  2.6614 -1.0039  0.2548
  127UNL    H10 1397   5.261   1.337   4.317 -1.4425 -1.5555 -0.8543
  128UNL     H0 1398   5.648   0.105   4.490  0.1761  0.0955  0.3297
  128UNL     H1 1399   5.436   0.156   4.682 -1.7380 -1.4227 -1.0205
  128UNL     C2 1400   5.630   0.059   4.587  0.5226 -0.7947 -0.0207
  128UNL     C3 1401   5.524   0.093   4.686 -0.8104 -0.1045 -0.2203
  128UNL     C4 1402   5.679  -0.026   4.766  0.3439 -0.1272 -0.1149
  128UNL     C5 1403   5.769  -0.093   4.866  0.0647  0.6814 -0.2829
  128UNL     N6 1404   5.726  -0.005   4.647 -0.0005 -0.2183 -0.5358
  128UNL     N7 1405   5.560   0.035   4.799  0.0742 -0.4227  0.4367
  128UNL     H8 1406   5.721  -0.179   4.913  2.5623 -1.7409 -2.0620
  128UNL     H9 1407   5.797  -0.024   4.947  0.9718  0.4170 -0.3656
  128UNL    H10 1408   5.859  -0.139   4.823 -1.0003 -0.9989 -0.7405
  129UNL     H0 1409   5.700   0.476   4.320  0.1372  0.6459  0.2465
  129UNL     H1 1410   5.500   0.631   4.423  0.9940 -1.4534  1.4705
  129UNL     C2 1411   5.699   0.584   4.318  0.5073  0.6587  0.6750
  129UNL     C3 1412   5.588   0.659   4.367  0.1502 -0.8724  0.4100
  129UNL     C4 1413   5.736   0.781   4.282 -0.0807 -0.3173  0.1950
  129UNL     C5 1414   5.808   0.910   4.240  1.1058  0.0896  0.6104
  129UNL     N6 1415   5.792   0.660   4.265 -0.5590  0.1808 -0.1126
  129UNL     N7 1416   5.617   0.787   4.351 -0.2949 -0.1640 -0.6058
  129UNL     H8 1417   5.810   0.983   4.322 -0.7959  0.4373  0.3774
  129UNL     H9 1418   5.772   0.957   4.148  2.3641  0.2406  0.1941
  129UNL    H10 1419   5.913   0.884   4.222  0.6111 -2.5543  1.3658
  130UNL     H0 1420   0.055   0.129   4.316 -3.0932 -0.3143  0.5030
  130UNL     H1 1421   0.219   0.359   4.286 -0.0607  1.5582 -1.4235
  130UNL     C2 1422   0.044   0.226   4.362  0.0417  0.0957  0.4968
  130UNL     C3 1423   0.128   0.341   4.341  0.6701  0.1640 -0.6186
  130UNL     C4 1424  -0.022   0.366   4.489 -0.3260  0.2606  0.1091
  130UNL     C5 1425  -0.089   0.413   4.617  0.1491  0.4224 -0.2659
  130UNL     N6 1426  -0.046   0.241   4.454 -0.0245  0.6113  0.2766
  130UNL     N7 1427   0.078   0.432   4.424 -0.5562 -0.0051  0.3896
  130UNL     H8 1428  -0.113   0.335   4.690 -1.6792  2.0911  0.9764
  130UNL     H9 1429  -0.184   0.466   4.601  0.9822  1.6936 -1.1110
  130UNL    H10 1430  -0.021   0.482   4.669  1.9859 -0.6672 -1.1787
  131UNL     H0 1431   4.515   0.778   4.546 -0.5973 -1.3526 -0.3948
  131UNL     H1 1432   4.769   0.912   4.503 -1.9726  2.4855 -2.5281
  131UNL     C2 1433   4.608   0.747   4.501  0.1243  0.0788  0.0731
  131UNL     C3 1434   4.731   0.814   4.479  0.8083  0.3445  1.3393
  131UNL     C4 1435   4.737   0.611   4.447  0.4586 -0.1924  0.0081
  131UNL     C5 1436   4.792   0.470   4.427 -0.1641  0.4161  0.0204
  131UNL     N6 1437   4.608   0.624   4.454  0.0990 -0.5903 -0.4089
  131UNL     N7 1438   4.816   0.721   4.452  0.0566  0.4653 -0.3301
  131UNL     H8 1439   4.843   0.440   4.519 -2.8648  1.2485  1.8297
  131UNL     H9 1440   4.717   0.391   4.415  0.1015 -0.2523  2.5199
  131UNL    H10 1441   4.853   0.455   4.337  0.5143  0.5530  0.4502
  132UNL     H0 1442   2.154   2.933   0.178 -3.5238  1.0337 -0.6637
  132UNL     H1 1443   1.970   2.973  -0.007  1.1558  2.5488  1.3174
  132UNL     C2 1444   2.164   2.920   0.071 -0.1298  0.3532 -0.3198
  132UNL     C3 1445   2.073   2.947  -0.024  0.5255  0.3351  0.7052
  132UNL     C4 1446   2.249   2.881  -0.101 -0.1832 -0.1044  0.3384
  132UNL     C5 1447   2.359   2.840  -0.192 -0.2820 -0.6034  1.0092
  132UNL     N6 1448   2.278   2.874   0.024 -0.2686 -0.0366  0.1843
  132UNL     N7 1449   2.131   2.925  -0.138 -0.2099 -0.1335  0.1446
  132UNL     H8 1450   2.459   2.879  -0.165  0.2730 -0.3831 -1.2840
  132UNL     H9 1451   2.345   2.879  -0.294  1.5697  0.3805  1.0963
  132UNL    H10 1452   2.364   2.732  -0.177 -0.0213 -0.4594  2.0012
  133UNL     H0 1453   0.394   2.538   1.455 -0.8042 -1.0549 -0.4277
  133UNL     H1 1454   0.559   2.571   1.680  2.2137 -2.1311  3.1081
  133UNL     C2 1455   0.433   2.463   1.521 -0.0015 -0.3708 -0.1179
  133UNL     C3 1456   0.514   2.483   1.636 -0.7268  0.5143  0.6234
  133UNL     C4 1457   0.494   2.289   1.585 -0.9801  0.2381 -0.4617
  133UNL     C5 1458   0.511   2.137   1.578 -0.6279  0.8043 -0.2531
  133UNL     N6 1459   0.410   2.337   1.500 -0.0492  0.0630 -0.6038
  133UNL     N7 1460   0.558   2.369   1.678  0.3414  0.1775 -0.2102
  133UNL     H8 1461   0.616   2.109   1.597 -1.1002 -1.6847 -1.1823
  133UNL     H9 1462   0.484   2.090   1.483  0.8050 -0.9451  0.1855
  133UNL    H10 1463   0.457   2.083   1.656 -0.4550  1.4058  0.2855
  134UNL     H0 1464   1.131   1.823   1.423 -1.7049  2.3920  0.5006
  134UNL     H1 1465   1.036   1.562   1.356 -1.3502 -0.0233 -0.2677
  134UNL     C2 1466   1.077   1.789   1.336 -0.3556  0.0878  0.5439
  134UNL     C3 1467   1.035   1.659   1.309 -0.1575 -0.2275 -0.7245
  134UNL     C4 1468   1.035   1.780   1.144 -0.4104  0.2112  0.4375
  134UNL     C5 1469   1.009   1.829   1.002 -0.3181 -0.9905  0.2649
  134UNL     N6 1470   1.061   1.869   1.237 -0.2733 -0.0024 -0.2312
  134UNL     N7 1471   1.004   1.653   1.185 -0.0175 -0.4071 -0.4675
  134UNL     H8 1472   1.099   1.847   0.941  0.0581  0.7632  1.3077
  134UNL     H9 1473   0.968   1.931   1.000 -1.8070 -1.4993  2.8995
  134UNL    H10 1474   0.944   1.764   0.942 -0.6708 -0.9068  0.5553
  135UNL     H0 1475   0.619   2.403   1.099  1.1777 -0.6690  0.8098
  135UNL     H1 1476   0.717   2.652   1.099 -0.1818 -0.4579 -0.7806
  135UNL     C2 1477   0.567   2.490   1.138  1.4723  0.1955 -0.6921
  135UNL     C3 1478   0.618   2.617   1.127  0.1986 -1.2102 -0.3571
  135UNL     C4 1479   0.421   2.615   1.182  0.6489 -0.3153 -0.6720
  135UNL     C5 1480   0.281   2.657   1.218 -0.4040 -0.2551 -1.1435
  135UNL     N6 1481   0.447   2.484   1.179  0.4513 -0.1674  0.5245
  135UNL     N7 1482   0.520   2.702   1.161 -0.6462  0.4694  0.0776
  135UNL     H8 1483   0.226   2.679   1.126  1.9563  0.7721 -2.3476
  135UNL     H9 1484   0.293   2.744   1.284  1.5169 -1.9824  0.9077
  135UNL    H10 1485   0.223   2.585   1.277  0.1118  0.9521  0.9104
  136UNL     H0 1486   0.568   2.972   0.813 -0.3797 -0.0738  1.7243
  136UNL     H1 1487   0.734   2.897   0.630 -0.4937  4.7481  0.4073
  136UNL     C2 1488   0.660   2.920   0.838  0.3426  0.5085  0.3071
  136UNL     C3 1489   0.740   2.880   0.736  0.1388  0.1763 -0.2374
  136UNL     C4 1490   0.817   2.836   0.919 -0.1346  0.2306 -0.1956
  136UNL     C5 1491   0.926   2.810   1.018 -0.9556  0.7456  0.0120
  136UNL     N6 1492   0.710   2.901   0.959  0.4410  1.2334 -1.0398
  136UNL     N7 1493   0.844   2.834   0.788 -0.1940  0.3206 -0.6379
  136UNL     H8 1494   1.009   2.744   0.988 -0.9466  1.2809 -1.1502
  136UNL     H9 1495   0.882   2.764   1.107 -1.5396  0.2160 -0.5486
  136UNL    H10 1496   0.973   2.895   1.069 -0.5629 -0.1595  1.1939
  137UNL     H0 1497   0.535   2.059   1.233  0.6921  0.1162  0.0919
  137UNL     H1 1498   0.780   1.943   1.207  1.6912  1.0396 -2.2088
  137UNL     C2 1499   0.629   2.105   1.258  0.2417  1.2032 -0.1846
  137UNL     C3 1500   0.751   2.040   1.242 -0.4357 -0.3054 -0.0981
  137UNL     C4 1501   0.774   2.236   1.316 -0.9415  0.2083  0.5596
  137UNL     C5 1502   0.829   2.374   1.342  0.3434 -0.6522  0.2419
  137UNL     N6 1503   0.642   2.227   1.311  0.4558 -0.4625  0.0703
  137UNL     N7 1504   0.848   2.129   1.274  0.2382  0.3115  0.0771
  137UNL     H8 1505   0.876   2.417   1.254  0.2856 -0.5516  0.2605
  137UNL     H9 1506   0.887   2.378   1.436  0.6770  0.4091 -0.0073
  137UNL    H10 1507   0.747   2.445   1.354 -0.4560 -0.8295 -3.5581
  138UNL     H0 1508   1.685   2.847   0.274  0.1767 -0.6586 -0.1767
  138UNL     H1 1509   1.758   2.715   0.495 -0.4668  0.2889  1.3305
  138UNL     C2 1510   1.619   2.773   0.316 -0.3106 -0.1091  0.0337
  138UNL     C3 1511   1.671   2.705   0.430  0.6959 -0.4008 -0.1534
  138UNL     C4 1512   1.486   2.631   0.361  0.8739 -0.2514 -0.6030
  138UNL     C5 1513   1.379   2.524   0.336 -0.2839  0.0143  0.6430
  138UNL     N6 1514   1.507   2.726   0.277 -0.0301 -0.1688  0.2150
  138UNL     N7 1515   1.582   2.613   0.461 -0.0491 -0.1928 -0.5577
  138UNL     H8 1516   1.421   2.432   0.295 -0.0325  0.9655 -1.2791
  138UNL     H9 1517   1.310   2.550   0.255  0.0253  1.6559  0.8766
  138UNL    H10 1518   1.325   2.493   0.427  1.3410 -2.2633  0.8705
  139UNL     H0 1519   1.123   3.089   0.868  0.5455 -0.3718  0.9425
  139UNL     H1 1520   1.165   3.361   0.934 -0.0915  0.6471  0.0795
  139UNL     C2 1521   1.058   3.174   0.849  0.1021 -1.0199 -0.5182
  139UNL     C3 1522   1.081   3.310   0.888  0.1320  0.1968  0.1699
  139UNL     C4 1523   0.895   3.278   0.804 -0.5244 -0.1467  0.6323
  139UNL     C5 1524   0.761   3.299   0.729  0.1208 -0.0514  0.0223
  139UNL     N6 1525   0.942   3.153   0.802  0.2243 -0.1642  0.8472
  139UNL     N7 1526   0.964   3.374   0.868 -0.1167 -0.2364  0.3734
  139UNL     H8 1527   0.743   3.397   0.683 -1.8760 -1.2487 -1.7815
  139UNL     H9 1528   0.753   3.224   0.649  0.3216 -0.3469  0.2779
  139UNL    H10 1529   0.684   3.283   0.805  0.4786  1.0701  0.6383
  140UNL     H0 1530   1.148   2.216   0.977 -0.0269 -0.2139 -0.3361
  140UNL     H1 1531   1.067   2.304   1.225  0.1265 -0.9615  2.4256
  140UNL     C2 1532   1.190   2.186   1.072 -0.4910  0.1155 -0.0269
  140UNL     C3 1533   1.144   2.234   1.198  0.0646  0.0458 -0.5884
  140UNL     C4 1534   1.286   2.086   1.214 -0.2319 -0.2596 -0.0216
  140UNL     C5 1535   1.389   1.991   1.270 -0.2973  0.2575 -0.8108
  140UNL     N6 1536   1.273   2.087   1.079  0.5412 -0.3525 -0.3148
  140UNL     N7 1537   1.204   2.168   1.289 -0.0622  0.1488  0.3778
  140UNL     H8 1538   1.490   2.028   1.247 -0.3354  2.9999  3.0230
  140UNL     H9 1539   1.381   1.886   1.239  1.0320 -0.3311  0.7295
  140UNL    H10 1540   1.388   1.996   1.379  2.2165 -0.2415 -0.7206
  141UNL     H0 1541   1.288   2.598   0.601 -0.7318  0.7336 -1.1439
  141UNL     H1 1542   1.070   2.687   0.707  1.0794 -2.4659 -0.5779
  141UNL     C2 1543   1.270   2.701   0.629  0.3664  0.5162  0.4395
  141UNL     C3 1544   1.161   2.745   0.698 -0.5288  0.3113  0.2594
  141UNL     C4 1545   1.306   2.889   0.677  0.5952 -0.3590 -0.6233
  141UNL     C5 1546   1.355   3.027   0.638 -0.3528  0.6035 -0.1261
  141UNL     N6 1547   1.369   2.787   0.631  0.3459  0.7098 -0.3574
  141UNL     N7 1548   1.178   2.870   0.726 -0.6395 -0.3063  0.1647
  141UNL     H8 1549   1.342   3.088   0.729 -0.1222  1.9961 -1.0115
  141UNL     H9 1550   1.309   3.059   0.544 -1.4226 -2.6387 -0.7731
  141UNL    H10 1551   1.461   3.039   0.614 -0.6336  1.0103 -1.1795
  142UNL     H0 1552   1.431   2.218   0.652  0.4712  0.6290 -0.7818
  142UNL     H1 1553   1.615   2.423   0.633 -1.1018  3.2268  0.0758
  142UNL     C2 1554   1.434   2.304   0.717 -0.0452  0.0992 -0.0372
  142UNL     C3 1555   1.535   2.407   0.705 -0.3438 -0.3644  0.2114
  142UNL     C4 1556   1.395   2.443   0.860 -0.1112 -0.5575 -0.2094
  142UNL     C5 1557   1.312   2.520   0.963  0.2016  0.2468  0.1422
  142UNL     N6 1558   1.352   2.322   0.817 -0.8357  0.2084  0.0933
  142UNL     N7 1559   1.503   2.497   0.795  1.1236 -0.2417  0.1299
  142UNL     H8 1560   1.206   2.517   0.935  0.4957 -1.8473 -0.8245
  142UNL     H9 1561   1.340   2.624   0.985 -0.0564  0.2685  0.3693
  142UNL    H10 1562   1.326   2.473   1.062 -0.7441 -0.2436  0.0429
  143UNL     H0 1563   0.028   2.874   0.906  0.8034 -1.0048 -0.9579
  143UNL     H1 1564   0.248   3.037   0.999  0.5628 -0.6905  1.1985
  143UNL     C2 1565   0.135   2.862   0.900  0.9275 -0.2180 -0.3421
  143UNL     C3 1566   0.245   2.942   0.948  0.0386 -0.0946  0.0936
  143UNL     C4 1567   0.307   2.770   0.850 -0.0462 -0.1877 -0.1795
  143UNL     C5 1568   0.390   2.649   0.828  0.0450  0.5767 -0.1221
  143UNL     N6 1569   0.175   2.758   0.827 -0.0967  0.8885 -0.2814
  143UNL     N7 1570   0.354   2.876   0.927 -0.1469 -0.8541 -0.0941
  143UNL     H8 1571   0.372   2.574   0.906 -0.4468  0.9681  0.1393
  143UNL     H9 1572   0.373   2.598   0.733  0.9793  0.4738 -0.2428
  143UNL    H10 1573   0.498   2.664   0.840  0.4259 -0.9679 -1.3642
  144UNL     H0 1574   1.603   2.248   1.397 -1.2337 -0.3806 -0.4367
  144UNL     H1 1575   1.428   2.347   1.223  0.4278  1.0890  1.0892
  144UNL     C2 1576   1.619   2.263   1.291  0.1200  0.4046 -0.1440
  144UNL     C3 1577   1.532   2.323   1.203 -0.1994 -0.3987 -0.4541
  144UNL     C4 1578   1.699   2.245   1.112 -0.0737 -0.4370  0.2423
  144UNL     C5 1579   1.810   2.245   1.015 -0.0811 -0.1326 -0.5259
  144UNL     N6 1580   1.725   2.213   1.236 -0.4719  0.2304 -0.0599
  144UNL     N7 1581   1.575   2.303   1.082  0.0369  0.3488 -0.3904
  144UNL     H8 1582   1.880   2.165   1.039 -0.8952 -0.7682 -0.2253
  144UNL     H9 1583   1.859   2.342   1.005  0.4572 -0.3581 -0.1257
  144UNL    H10 1584   1.763   2.222   0.919 -3.3867 -1.3605  1.2689
  145UNL     H0 1585   5.443   3.260   2.719 -0.1722 -2.5910 -1.3460
  145UNL     H1 1586   5.647   3.169   2.873 -1.1343  2.9404 -1.5894
  145UNL     C2 1587   5.446   3.168   2.776  0.8258 -1.3058  0.7232
  145UNL     C3 1588   5.551   3.122   2.856 -0.1986  0.2513  0.2311
  145UNL     C4 1589   5.399   2.995   2.860  0.0600 -0.4629 -1.0706
  145UNL     C5 1590   5.339   2.857   2.869 -0.2273  0.5113 -0.5751
  145UNL     N6 1591   5.343   3.086   2.776 -0.3101  0.8577  0.1714
  145UNL     N7 1592   5.529   3.008   2.908 -0.0305  0.0953 -0.1443
  145UNL     H8 1593   5.383   2.801   2.953 -2.4112 -2.2753 -1.2179
  145UNL     H9 1594   5.345   2.809   2.771  0.4264  1.6033 -1.0814
  145UNL    H10 1595   5.232   2.869   2.887 -1.0714 -1.2635 -4.1347
  146UNL     H0 1596   5.833   2.381   2.530  0.4725 -0.5056  0.9574
  146UNL     H1 1597   5.960   2.164   2.406  0.7895 -0.5423 -0.0104
  146UNL     C2 1598   5.875   2.377   2.430 -0.7196 -0.5680  0.4542
  146UNL     C3 1599   5.939   2.264   2.368 -0.2047 -0.4637  0.7345
  146UNL     C4 1600   5.935   2.434   2.250  0.1376 -0.2456 -0.4396
  146UNL     C5 1601   5.953   2.518   2.126  0.2968 -0.9166  0.8907
  146UNL     N6 1602   5.858   2.479   2.346  0.3363  0.4737 -0.1187
  146UNL     N7 1603   5.978   2.303   2.249 -0.0270 -0.0384  0.6162
  146UNL     H8 1604   5.990   2.468   2.036  1.5194  1.3173  0.0985
  146UNL     H9 1605   6.015   2.606   2.150 -1.6764  0.5207  0.8710
  146UNL    H10 1606   5.866   2.571   2.086 -0.8374 -0.8515  3.3479
  147UNL     H0 1607   5.676   3.096   2.416 -0.3792  0.4857  3.0109
  147UNL     H1 1608   5.683   3.306   2.246  0.2699  0.5281  0.9227
  147UNL     C2 1609   5.594   3.163   2.396  0.1221  0.3913  0.3558
  147UNL     C3 1610   5.602   3.272   2.308 -0.6867 -0.1800 -0.6801
  147UNL     C4 1611   5.444   3.288   2.439  0.5068  0.0029  0.0732
  147UNL     C5 1612   5.308   3.328   2.487 -0.5365  0.1588  0.2624
  147UNL     N6 1613   5.486   3.163   2.468  0.2920  0.1136 -0.3907
  147UNL     N7 1614   5.508   3.355   2.341 -0.1661  0.4726  0.5066
  147UNL     H8 1615   5.229   3.258   2.458 -0.3769  0.4224 -0.8041
  147UNL     H9 1616   5.278   3.428   2.451 -1.1317 -0.6328 -1.4512
  147UNL    H10 1617   5.311   3.347   2.596  0.9617 -0.2929  0.3014
  148UNL     H0 1618   5.518   3.558   1.957  1.0039 -1.7262  0.1371
  148UNL     H1 1619   5.634   3.774   1.860  2.1006  0.1198 -0.0510
  148UNL     C2 1620   5.598   3.609   2.008  0.0860  0.0179 -0.1243
  148UNL     C3 1621   5.669   3.713   1.941  0.5896 -0.2958  0.3095
  148UNL     C4 1622   5.771   3.619   2.102 -0.3190 -0.5117 -0.0119
  148UNL     C5 1623   5.877   3.592   2.202  0.1029 -0.5868  0.2412
  148UNL     N6 1624   5.660   3.548   2.110 -0.2983 -0.3259  0.0508
  148UNL     N7 1625   5.784   3.720   2.005 -0.2795  0.2738 -0.4134
  148UNL     H8 1626   5.908   3.488   2.213  1.9749 -0.1793 -1.0094
  148UNL     H9 1627   5.853   3.640   2.298 -2.2861 -2.3254  0.5782
  148UNL    H10 1628   5.973   3.636   2.175  1.1261 -1.1229  2.8492
  149UNL     H0 1629   5.394   2.707   2.539  1.2319  1.0161  3.4956
  149UNL     H1 1630   5.586   2.618   2.372 -1.1103 -0.2111  0.3301
  149UNL     C2 1631   5.495   2.746   2.527  1.1404  0.3033 -0.0710
  149UNL     C3 1632   5.589   2.703   2.439  0.7569 -0.3358  0.4325
  149UNL     C4 1633   5.650   2.859   2.550 -0.1511  0.7072 -0.1238
  149UNL     C5 1634   5.742   2.957   2.622 -1.0575  0.0206  0.1416
  149UNL     N6 1635   5.525   2.858   2.578  0.1224 -0.0959 -0.4486
  149UNL     N7 1636   5.700   2.770   2.456  0.0619  0.0074  0.3378
  149UNL     H8 1637   5.773   2.910   2.717  1.3447  1.6635  0.2187
  149UNL     H9 1638   5.702   3.058   2.634 -0.2871  0.3565 -0.0597
  149UNL    H10 1639   5.836   2.976   2.570 -1.1454 -1.5071 -0.6015
  150UNL     H0 1640   0.708   3.569   1.593  1.1389 -1.6705 -0.6199
  150UNL     H1 1641   0.796   3.386   1.780  0.1136 -1.3309 -0.6491
  150UNL     C2 1642   0.658   3.480   1.628 -0.4187 -0.3969  0.5406
  150UNL     C3 1643   0.707   3.394   1.720 -0.2457  1.0418  0.1515
  150UNL     C4 1644   0.510   3.360   1.662  0.6453  0.0207  0.0310
  150UNL     C5 1645   0.373   3.301   1.666  0.8090  0.0401  0.1991
  150UNL     N6 1646   0.536   3.456   1.581  0.0574 -0.1550  0.4109
  150UNL     N7 1647   0.607   3.309   1.747  0.1731 -0.2320 -0.3594
  150UNL     H8 1648   0.355   3.212   1.605 -1.1761  1.1029 -0.8045
  150UNL     H9 1649   0.297   3.373   1.635  0.3415 -0.1881  0.8120
  150UNL    H10 1650   0.360   3.269   1.770 -0.0248 -0.9118 -0.1868
  151UNL     H0 1651   0.286   3.829   2.060  1.7549  1.6604  0.2973
  151UNL     H1 1652   0.179   3.945   2.278  1.4290 -1.7453 -0.4354
  151UNL     C2 1653   0.196   3.889   2.065  1.0848  0.7174 -0.2348
  151UNL     C3 1654   0.139   3.948   2.177 -0.5245  0.5255  0.3665
  151UNL     C4 1655   0.032   3.986   2.007 -0.4775 -0.2619  0.3439
  151UNL     C5 1656  -0.077   4.039   1.909 -0.3043  0.1698  0.0326
  151UNL     N6 1657   0.127   3.914   1.955 -0.0027  0.2249 -0.3866
  151UNL     N7 1658   0.028   4.007   2.141 -0.1196 -0.5992 -0.1853
  151UNL     H8 1659  -0.049   4.126   1.847  1.4192 -0.6504 -0.3710
  151UNL     H9 1660  -0.120   3.963   1.843 -0.0502 -0.1188  0.2026
  151UNL    H10 1661  -0.164   4.079   1.963 -0.1585  0.1730  0.2632
  152UNL     H0 1662   0.246   2.992   2.214  1.9425  0.1448  0.6648
  152UNL     H1 1663  -0.007   2.892   2.266  0.6950  0.7898 -0.1554
  152UNL     C2 1664   0.220   2.910   2.281  0.8209 -0.1761 -0.1380
  152UNL     C3 1665   0.089   2.861   2.303  0.3796 -0.1336 -0.0895
  152UNL     C4 1666   0.233   2.749   2.394 -0.2889  0.2660 -0.6848
  152UNL     C5 1667   0.303   2.634   2.460 -0.8703  0.0521  0.0389
  152UNL     N6 1668   0.310   2.840   2.347 -0.2599 -0.4019 -0.0061
  152UNL     N7 1669   0.098   2.758   2.384 -0.7379 -0.5292 -0.0028
  152UNL     H8 1670   0.351   2.662   2.555 -0.1115 -1.8845  0.2526
  152UNL     H9 1671   0.390   2.597   2.404 -1.8794 -0.1832 -1.3880
  152UNL    H10 1672   0.246   2.542   2.475 -0.1502 -0.0180  2.6345
  153UNL     H0 1673   0.267   3.304   2.032 -0.0089 -0.1079  0.4386
  153UNL     H1 1674   0.033   3.446   1.958  0.8563 -0.0547  0.9969
  153UNL     C2 1675   0.261   3.401   1.984 -0.9443 -0.2652  0.2291
  153UNL     C3 1676   0.137   3.473   1.947  0.7616 -0.0781 -0.0287
  153UNL     C4 1677   0.317   3.572   1.907  0.2945 -0.2732 -0.4379
  153UNL     C5 1678   0.420   3.671   1.854 -0.3891  0.0415 -0.1706
  153UNL     N6 1679   0.374   3.467   1.958 -0.6375  0.7034 -0.0505
  153UNL     N7 1680   0.183   3.587   1.898 -0.3797  0.3285  0.3836
  153UNL     H8 1681   0.376   3.771   1.871 -1.9139 -0.8367  1.2609
  153UNL     H9 1682   0.432   3.661   1.746  1.1608 -0.7955  0.0649
  153UNL    H10 1683   0.503   3.668   1.925 -1.0836  2.9331  0.8339
  154UNL     H0 1684   0.621   2.857   2.011  0.3010  0.6990 -1.9787
  154UNL     H1 1685   0.480   3.038   1.847 -0.1688  0.2879 -0.5802
  154UNL     C2 1686   0.575   2.952   2.035 -0.7314 -0.2294 -0.2264
  154UNL     C3 1687   0.499   3.039   1.954  0.1583 -0.0913 -0.6347
  154UNL     C4 1688   0.505   3.103   2.148  0.2161 -0.2081 -0.3506
  154UNL     C5 1689   0.480   3.196   2.263  0.4078  0.0662 -0.0864
  154UNL     N6 1690   0.580   2.995   2.155 -0.2403 -0.6372 -0.3731
  154UNL     N7 1691   0.461   3.143   2.022  0.1853 -0.4695 -0.0214
  154UNL     H8 1692   0.412   3.158   2.341  1.0267 -1.4128 -0.2698
  154UNL     H9 1693   0.444   3.294   2.227 -0.8418 -0.8067 -1.2444
  154UNL    H10 1694   0.572   3.214   2.320 -0.9453  3.9696  1.0450
  155UNL     H0 1695   5.006   3.527   2.102 -0.8759 -1.5633 -2.5909
  155UNL     H1 1696   5.225   3.617   2.258 -0.6068  2.2187 -1.9590
  155UNL     C2 1697   5.111   3.504   2.094 -0.3171 -0.1365  0.0483
  155UNL     C3 1698   5.217   3.554   2.170  0.2446 -0.4402 -0.2052
  155UNL     C4 1699   5.271   3.415   2.026 -0.1067 -0.6632  0.5251
  155UNL     C5 1700   5.356   3.306   1.964  0.2679  0.6092  0.3156
  155UNL     N6 1701   5.146   3.422   1.992  0.1590  0.2308  0.2503
  155UNL     N7 1702   5.316   3.494   2.123  0.3606 -0.2710 -0.9136
  155UNL     H8 1703   5.345   3.313   1.855  1.1637  2.3394  0.3222
  155UNL     H9 1704   5.462   3.300   1.987  0.9062 -1.4776 -2.8700
  155UNL    H10 1705   5.325   3.207   1.999 -1.7244  0.4519 -1.7424
  156UNL     H0 1706   0.706   3.058   2.576  2.0244  0.2401  0.2006
  156UNL     H1 1707   0.515   2.861   2.559 -0.6970 -0.6814 -0.2159
  156UNL     C2 1708   0.713   2.971   2.512  0.9319 -0.2160  0.6878
  156UNL     C3 1709   0.614   2.868   2.514 -1.0473 -0.4532 -0.9561
  156UNL     C4 1710   0.784   2.840   2.389 -0.2777 -0.0833  0.2957
  156UNL     C5 1711   0.874   2.780   2.281 -0.0541  0.8855 -0.4241
  156UNL     N6 1712   0.821   2.950   2.445  0.3466  0.0621 -0.1526
  156UNL     N7 1713   0.657   2.791   2.413 -0.3278  0.2970  0.8157
  156UNL     H8 1714   0.971   2.750   2.320 -2.0886 -2.4008  2.4279
  156UNL     H9 1715   0.870   2.847   2.194 -1.6657  0.4290 -0.7249
  156UNL    H10 1716   0.828   2.688   2.242 -1.8505  0.6308  2.1875
  157UNL     H0 1717   4.872   2.588   3.901 -0.5264 -0.7199 -0.5981
  157UNL     H1 1718   4.970   2.588   4.152  0.5712  1.0091 -1.2261
  157UNL     C2 1719   4.891   2.500   3.960  0.3508  0.1581  0.4499
  157UNL     C3 1720   4.940   2.508   4.085 -0.1328  0.8028 -0.6641
  157UNL     C4 1721   4.936   2.319   4.015  0.9963 -0.6020 -0.6996
  157UNL     C5 1722   4.947   2.165   4.018  0.3553  0.2702  0.2414
  157UNL     N6 1723   4.879   2.378   3.911 -0.1361  0.0918 -0.9231
  157UNL     N7 1724   4.972   2.387   4.128  0.5289 -0.3613 -0.2165
  157UNL     H8 1725   5.050   2.128   4.018 -0.0821 -0.9795 -0.8234
  157UNL     H9 1726   4.907   2.131   3.922 -1.9113 -1.5344  1.7598
  157UNL    H10 1727   4.895   2.113   4.100  0.9978  0.2570  0.6461
  158UNL     H0 1728   5.577   1.743   3.856  1.1458  0.1385 -1.2839
  158UNL     H1 1729   5.459   1.524   3.744 -2.9379  1.3041  3.9244
  158UNL     C2 1730   5.525   1.741   3.761 -0.3770  0.7931 -0.4806
  158UNL     C3 1731   5.469   1.625   3.708 -0.2897 -0.2235  0.0551
  158UNL     C4 1732   5.455   1.784   3.587 -0.2626 -0.1894  0.4672
  158UNL     C5 1733   5.401   1.874   3.478 -0.2005  0.2387  0.2747
  158UNL     N6 1734   5.490   1.849   3.693 -0.3358 -0.1916  0.0421
  158UNL     N7 1735   5.419   1.653   3.594  0.0725  0.1984  0.7775
  158UNL     H8 1736   5.293   1.862   3.467 -0.2073  0.7109 -0.1824
  158UNL     H9 1737   5.440   1.828   3.386  1.3556  0.0094  1.0273
  158UNL    H10 1738   5.441   1.977   3.478  1.1626 -0.2690 -0.4065
  159UNL     H0 1739   5.106   2.405   3.486 -0.7006  0.3314 -1.5485
  159UNL     H1 1740   5.198   2.674   3.508 -0.2142  2.3206  1.4862
  159UNL     C2 1741   5.057   2.495   3.521 -0.1937  0.0441 -0.0581
  159UNL     C3 1742   5.102   2.628   3.530  0.2915  0.1547 -0.6844
  159UNL     C4 1743   4.905   2.608   3.591  0.2740 -0.8964 -0.3659
  159UNL     C5 1744   4.768   2.648   3.625 -0.0894  0.3102  0.5364
  159UNL     N6 1745   4.927   2.485   3.558  0.2933  0.1949  0.2816
  159UNL     N7 1746   5.006   2.702   3.569  0.3622  0.7483 -0.5618
  159UNL     H8 1747   4.756   2.756   3.612  0.2322  0.2155 -0.5886
  159UNL     H9 1748   4.746   2.624   3.730  1.2044  0.2902  0.8134
  159UNL    H10 1749   4.693   2.588   3.571  0.7767 -0.5172  0.2321
  160UNL     H0 1750   5.059   2.874   3.149 -1.0829 -0.2746  2.8496
  160UNL     H1 1751   5.225   3.063   3.031  2.4704  1.0134  0.0236
  160UNL     C2 1752   5.145   2.925   3.192  0.3244 -0.3999  0.3243
  160UNL     C3 1753   5.229   3.017   3.129  0.1177 -0.0965 -0.3779
  160UNL     C4 1754   5.289   2.950   3.314  0.5600  0.6772 -0.8163
  160UNL     C5 1755   5.360   2.939   3.441 -0.2251 -0.1507  0.2948
  160UNL     N6 1756   5.190   2.876   3.304  0.6557 -0.3393 -0.6160
  160UNL     N7 1757   5.329   3.039   3.213  0.0995 -0.0139  0.0598
  160UNL     H8 1758   5.286   2.947   3.521 -0.0110  2.2714  0.3056
  160UNL     H9 1759   5.426   3.024   3.464 -0.6398  0.3315 -0.2917
  160UNL    H10 1760   5.407   2.842   3.461  0.1001  0.2026  1.2441
  161UNL     H0 1761   4.995   2.103   3.602  0.3457 -2.0459  0.2690
  161UNL     H1 1762   5.169   1.929   3.672 -0.4759 -1.6451  2.7675
  161UNL     C2 1763   5.081   2.128   3.663 -0.4659  0.1186  0.5797
  161UNL     C3 1764   5.169   2.034   3.698 -0.3268 -0.5857 -1.1916
  161UNL     C4 1765   5.211   2.219   3.784  0.8404 -0.0621  0.2899
  161UNL     C5 1766   5.280   2.320   3.875  1.1462 -1.1450  0.1115
  161UNL     N6 1767   5.099   2.249   3.714 -0.3010  0.0617  0.1901
  161UNL     N7 1768   5.255   2.091   3.774 -0.0324 -0.8518 -0.1193
  161UNL     H8 1769   5.207   2.384   3.926  2.8101  1.3470 -0.5745
  161UNL     H9 1770   5.337   2.395   3.818 -0.5656  0.1863  0.1115
  161UNL    H10 1771   5.331   2.283   3.964  0.4574  0.9385  1.4024
  162UNL     H0 1772   0.100   2.797   2.647  1.3435 -2.0731 -0.5978
  162UNL     H1 1773   0.206   2.744   2.905  0.3939  1.4759 -1.6668
  162UNL     C2 1774   0.076   2.715   2.713  0.0649 -0.9057  0.4163
  162UNL     C3 1775   0.140   2.689   2.839 -0.0159  0.6759 -0.6062
  162UNL     C4 1776   0.005   2.547   2.787  0.4647 -0.1980 -0.2988
  162UNL     C5 1777  -0.114   2.455   2.819 -0.5712 -0.6229 -0.1616
  162UNL     N6 1778  -0.000   2.619   2.677  0.0387  0.0983  0.2760
  162UNL     N7 1779   0.075   2.590   2.899 -0.0492 -0.2002 -0.2280
  162UNL     H8 1780  -0.084   2.352   2.841 -0.0064 -0.6741 -1.1727
  162UNL     H9 1781  -0.184   2.456   2.735  0.9368  1.5752 -1.4340
  162UNL    H10 1782  -0.173   2.501   2.899 -2.5244 -0.3667 -1.7058
  163UNL     H0 1783   5.724   3.194   3.248  0.2106 -0.3714  0.9436
  163UNL     H1 1784   5.583   3.287   3.472 -1.7012  0.0666  1.1399
  163UNL     C2 1785   5.629   3.247   3.248  0.3040 -0.2044  0.2302
  163UNL     C3 1786   5.562   3.290   3.366  0.2883  0.1279  0.7179
  163UNL     C4 1787   5.452   3.326   3.198 -0.7040 -0.3542 -0.6263
  163UNL     C5 1788   5.337   3.372   3.114 -0.1795  0.6261 -0.4600
  163UNL     N6 1789   5.554   3.262   3.141 -0.1027 -0.6488  0.3016
  163UNL     N7 1790   5.446   3.344   3.334 -0.0227  0.0660  0.0411
  163UNL     H8 1791   5.289   3.287   3.063 -0.2515  1.5692 -2.0006
  163UNL     H9 1792   5.269   3.434   3.174  0.3836  1.8430 -1.0522
  163UNL    H10 1793   5.353   3.441   3.030  0.1123 -1.2802 -2.0143
  164UNL     H0 1794   5.618   2.288   3.419 -1.4081 -0.3385 -0.9016
  164UNL     H1 1795   5.420   2.294   3.622 -0.1562 -0.1718  0.6367
  164UNL     C2 1796   5.611   2.228   3.508  0.0371  0.0616 -0.4939
  164UNL     C3 1797   5.511   2.236   3.614 -0.2355 -0.2697  0.4426
  164UNL     C4 1798   5.674   2.122   3.669  0.7054 -0.3845  0.6779
  164UNL     C5 1799   5.774   2.043   3.756 -0.5023 -0.7291 -0.4871
  164UNL     N6 1800   5.698   2.138   3.544  0.2372 -0.1551 -0.1133
  164UNL     N7 1801   5.562   2.177   3.720 -0.1320 -0.4447  0.0805
  164UNL     H8 1802   5.855   2.004   3.693  1.8262  1.4962  1.0430
  164UNL     H9 1803   5.730   1.954   3.803 -1.9561  0.3034  0.1372
  164UNL    H10 1804   5.826   2.101   3.833 -1.5361  0.9832 -1.0502
  165UNL     H0 1805   5.635   2.622   3.105  1.0101 -0.2132 -0.3289
  165UNL     H1 1806   5.536   2.808   3.279 -2.0926 -2.6568 -1.4265
  165UNL     C2 1807   5.669   2.724   3.115 -0.1527  0.1731 -0.2373
  165UNL     C3 1808   5.603   2.822   3.195 -0.2006  0.3836  0.4803
  165UNL     C4 1809   5.763   2.898   3.085  0.1285 -0.3220 -0.3795
  165UNL     C5 1810   5.867   2.993   3.045  0.4047  0.2447  0.3568
  165UNL     N6 1811   5.765   2.777   3.043 -0.1465  0.1284 -0.1511
  165UNL     N7 1812   5.668   2.934   3.181 -0.3654 -0.4482  0.0606
  165UNL     H8 1813   5.862   3.082   3.109 -0.9594  0.7958 -0.4944
  165UNL     H9 1814   5.845   3.030   2.944  0.9223 -1.2564 -0.3294
  165UNL    H10 1815   5.964   2.942   3.042 -0.4262 -1.3871  0.2638
  166UNL     H0 1816   5.897   2.218   3.136  2.7975  0.6404 -1.3766
  166UNL     H1 1817   6.074   2.445   3.123 -1.5968 -1.0971 -1.9919
  166UNL     C2 1818   5.898   2.315   3.185 -0.0960 -0.1041  0.2515
  166UNL     C3 1819   5.980   2.430   3.176 -0.6095  0.1750  0.1924
  166UNL     C4 1820   5.810   2.463   3.295 -0.1984 -0.2199 -0.0654
  166UNL     C5 1821   5.718   2.533   3.392 -0.3065  0.2947 -0.1257
  166UNL     N6 1822   5.796   2.331   3.261  0.2246 -0.0750 -0.1247
  166UNL     N7 1823   5.920   2.526   3.244 -0.1058 -0.9630 -1.0315
  166UNL     H8 1824   5.760   2.633   3.409 -0.8604 -0.0143  3.4452
  166UNL     H9 1825   5.725   2.483   3.490 -3.1924  1.9520  0.9867
  166UNL    H10 1826   5.614   2.534   3.358  0.4210 -2.6431 -2.5531
  167UNL     H0 1827   4.527   2.853   3.358  0.1812 -1.3487  0.1483
  167UNL     H1 1828   4.764   2.930   3.479 -1.3666  0.4871  0.0549
  167UNL     C2 1829   4.627   2.837   3.322  0.1867 -0.3790 -0.2774
  167UNL     C3 1830   4.744   2.876   3.388 -0.4377 -0.2812  0.2985
  167UNL     C4 1831   4.776   2.757   3.217 -0.2858  0.5883  0.4305
  167UNL     C5 1832   4.853   2.665   3.129 -0.1572  0.4108  0.1762
  167UNL     N6 1833   4.645   2.759   3.219 -0.2356  0.0477  0.7605
  167UNL     N7 1834   4.837   2.831   3.312  0.1097 -0.3305  0.4454
  167UNL     H8 1835   4.785   2.590   3.087 -0.5286  0.9266 -0.1479
  167UNL     H9 1836   4.894   2.717   3.041  1.1637 -0.6659  0.1422
  167UNL    H10 1837   4.933   2.615   3.185  1.1576  1.4167 -0.7531
  168UNL     H0 1838   0.172   2.261   3.822 -0.1995  0.0207  0.1966
  168UNL     H1 1839  -0.038   2.346   3.667 -0.5364 -2.2965  0.2989
  168UNL     C2 1840   0.161   2.261   3.715 -0.4345  0.1481  0.2210
  168UNL     C3 1841   0.062   2.317   3.637  0.0778  0.4030 -0.3739
  168UNL     C4 1842   0.222   2.259   3.526 -0.0243  0.6172  0.5185
  168UNL     C5 1843   0.316   2.232   3.408 -0.2550  0.4211  0.3294
  168UNL     N6 1844   0.264   2.227   3.646 -0.0648 -0.7049  0.1761
  168UNL     N7 1845   0.099   2.305   3.507 -0.7615 -0.1347 -0.7445
  168UNL     H8 1846   0.289   2.274   3.311  2.1541  2.9882  0.7140
  168UNL     H9 1847   0.314   2.127   3.376 -1.2352  0.2544  0.9177
  168UNL    H10 1848   0.421   2.242   3.439  0.7013 -1.4582 -2.0991
  169UNL     H0 1849   0.374   4.664   0.332 -0.6193  0.1951  1.2658
  169UNL     H1 1850   0.599   4.597   0.462 -0.5470  0.6121 -1.2293
  169UNL     C2 1851   0.396   4.562   0.361 -0.3163  0.1114  0.7605
  169UNL     C3 1852   0.514   4.536   0.434 -0.6259 -0.0578  0.4525
  169UNL     C4 1853   0.401   4.370   0.405 -0.1388  0.7768  0.3599
  169UNL     C5 1854   0.351   4.230   0.416  0.3014  0.2093  0.0465
  169UNL     N6 1855   0.323   4.453   0.342  0.2691  0.5730  0.3639
  169UNL     N7 1856   0.515   4.410   0.467  0.5411 -0.1784  0.1181
  169UNL     H8 1857   0.254   4.214   0.367  1.0133  0.8355 -1.5965
  169UNL     H9 1858   0.338   4.196   0.520  1.1332  0.7077  0.3131
  169UNL    H10 1859   0.416   4.166   0.355  1.4472  1.7638 -0.3874
  170UNL     H0 1860   1.062   3.815   0.196  0.1741 -0.3208 -0.1833
  170UNL     H1 1861   1.006   3.579   0.069 -2.3101 -0.8454 -2.2715
  170UNL     C2 1862   1.007   3.809   0.102 -0.1112  0.1998 -0.0549
  170UNL     C3 1863   0.982   3.682   0.045 -0.8792 -0.0133 -0.1852
  170UNL     C4 1864   0.923   3.846  -0.072  0.0214 -0.1256  0.1934
  170UNL     C5 1865   0.900   3.922  -0.203  0.3295  0.0765  0.2473
  170UNL     N6 1866   0.961   3.913   0.035  0.3518 -0.0148 -0.8165
  170UNL     N7 1867   0.929   3.711  -0.072 -0.2229 -0.2284 -0.6012
  170UNL     H8 1868   0.806   3.893  -0.251 -0.4434  1.1781  1.0600
  170UNL     H9 1869   0.988   3.920  -0.269  1.0237  0.8300  1.1252
  170UNL    H10 1870   0.883   4.028  -0.180 -1.4487 -0.6684  2.5253
  171UNL     H0 1871   4.513   1.694   4.743  0.8909  0.8532  1.0593
  171UNL     H1 1872   4.622   1.943   4.668 -0.8586  1.7537 -0.3215
  171UNL     C2 1873   4.482   1.793   4.772  0.1517  0.6213  1.0489
  171UNL     C3 1874   4.543   1.920   4.740 -0.2286 -0.4989 -0.3208
  171UNL     C4 1875   4.385   1.933   4.870  0.2701 -0.4550  0.3910
  171UNL     C5 1876   4.257   1.990   4.928 -0.3436  0.0796 -0.4320
  171UNL     N6 1877   4.391   1.804   4.862 -0.4189 -0.6119  0.4654
  171UNL     N7 1878   4.471   2.011   4.799  0.2630 -0.9541 -0.6523
  171UNL     H8 1879   4.209   1.901   4.971 -0.7081 -0.0824 -1.1710
  171UNL     H9 1880   4.196   2.044   4.854  1.7294  0.7392 -1.7067
  171UNL    H10 1881   4.281   2.063   5.006 -2.2538  0.4214 -0.1532
  172UNL     H0 1882   4.498   2.175   4.396  0.6828 -0.0674 -2.5372
  172UNL     H1 1883   4.679   2.303   4.252 -1.2223  1.7159  1.1484
  172UNL     C2 1884   4.597   2.202   4.431 -0.3643  0.3160  0.2339
  172UNL     C3 1885   4.694   2.274   4.355  0.0342 -0.5006  0.3695
  172UNL     C4 1886   4.756   2.228   4.545  0.7506  0.2587  0.0973
  172UNL     C5 1887   4.854   2.227   4.655  0.6751  0.3372 -0.3452
  172UNL     N6 1888   4.634   2.173   4.553 -0.6180 -0.3671  0.5377
  172UNL     N7 1889   4.801   2.277   4.422  0.1431  0.4518 -1.2123
  172UNL     H8 1890   4.944   2.285   4.631  1.1384 -0.4942 -0.6840
  172UNL     H9 1891   4.894   2.125   4.666 -0.3965 -0.2026 -1.3001
  172UNL    H10 1892   4.804   2.255   4.748 -0.2689  2.4350 -1.4463
  173UNL     H0 1893   0.436   4.175   0.030  0.4095 -0.4622 -0.3598
  173UNL     H1 1894   0.659   4.026  -0.048 -2.7434  0.6807  0.0845
  173UNL     C2 1895   0.539   4.189   0.061  0.2651  0.4782 -0.2894
  173UNL     C3 1896   0.654   4.113   0.017  0.2635 -0.0585  1.3726
  173UNL     C4 1897   0.699   4.291   0.119  0.8047  0.0191  0.5595
  173UNL     C5 1898   0.790   4.397   0.176 -0.1972  0.3849 -0.0887
  173UNL     N6 1899   0.567   4.292   0.136  0.2220 -0.4933 -0.1394
  173UNL     N7 1900   0.759   4.181   0.055  0.6292  0.0424  0.6449
  173UNL     H8 1901   0.820   4.368   0.277  4.4022  3.1651 -0.5133
  173UNL     H9 1902   0.743   4.496   0.176 -0.5982  0.1952 -0.0569
  173UNL    H10 1903   0.881   4.412   0.116 -0.1989  3.8545  0.6754
  174UNL     H0 1904   5.581   2.174   3.984 -0.9701  0.9207  1.6448
  174UNL     H1 1905   5.687   2.112   4.211  0.6540  0.4518 -2.2471
  174UNL     C2 1906   5.559   2.082   4.036 -0.4370  0.3720  0.9139
  174UNL     C3 1907   5.615   2.052   4.157 -0.7124  0.0357 -0.0584
  174UNL     C4 1908   5.476   1.914   4.095 -0.0529 -0.3858  0.3335
  174UNL     C5 1909   5.385   1.791   4.100 -0.2969  0.1176 -0.5447
  174UNL     N6 1910   5.462   2.004   3.997  0.3773 -0.0523 -0.1274
  174UNL     N7 1911   5.563   1.940   4.200  0.7801  0.8138  0.0317
  174UNL     H8 1912   5.354   1.789   4.205 -0.1448  0.3630 -0.4937
  174UNL     H9 1913   5.454   1.709   4.077 -0.7151 -0.2764 -0.3778
  174UNL    H10 1914   5.303   1.789   4.027  0.5426  0.0115 -1.4986
  175UNL     H0 1915   5.191   2.457   4.482 -0.3264 -2.0964  0.2008
  175UNL     H1 1916   5.089   2.559   4.722  0.3917 -4.3627 -0.3487
  175UNL     C2 1917   5.100   2.513   4.501  0.6873 -0.4151  0.1385
  175UNL     C3 1918   5.041   2.555   4.625  0.4322 -0.0122 -0.6633
  175UNL     C4 1919   4.919   2.586   4.457  0.2733 -0.5003 -0.0534
  175UNL     C5 1920   4.807   2.647   4.375 -0.3223 -0.5408 -0.1414
  175UNL     N6 1921   5.022   2.536   4.399 -0.6194  0.3950 -0.0062
  175UNL     N7 1922   4.932   2.614   4.587  0.0390 -0.0250 -0.1783
  175UNL     H8 1923   4.770   2.729   4.438  0.7675 -0.3221  0.2339
  175UNL     H9 1924   4.832   2.699   4.282 -0.0908 -0.1502  0.1371
  175UNL    H10 1925   4.728   2.572   4.365 -1.6340  0.6551  1.1176
  176UNL     H0 1926   5.094   1.515   4.561  2.6513 -1.4511 -0.7167
  176UNL     H1 1927   4.910   1.515   4.771  0.8267  2.2526 -1.0686
  176UNL     C2 1928   5.105   1.475   4.661  0.4188 -0.6614 -0.1243
  176UNL     C3 1929   5.007   1.469   4.758 -0.2844 -0.3050 -0.6641
  176UNL     C4 1930   5.172   1.353   4.806 -0.0115 -0.6196 -0.3841
  176UNL     C5 1931   5.236   1.233   4.874 -0.7161 -0.0372  0.5254
  176UNL     N6 1932   5.203   1.393   4.682 -0.8639 -0.4139 -0.2030
  176UNL     N7 1933   5.057   1.402   4.858 -0.1003 -0.2356 -0.6398
  176UNL     H8 1934   5.338   1.212   4.841 -1.9711  0.7447 -4.1179
  176UNL     H9 1935   5.177   1.144   4.849 -0.6957  0.3204 -0.8289
  176UNL    H10 1936   5.246   1.245   4.983  0.9445 -1.5965  0.5549
  177UNL     H0 1937   5.191   1.885   4.417  0.9072  0.3091 -0.1707
  177UNL     H1 1938   4.976   2.061   4.395  1.3357 -2.6316  2.3666
  177UNL     C2 1939   5.193   1.988   4.385  0.0678  0.4111  0.0916
  177UNL     C3 1940   5.081   2.075   4.374  0.5651  0.2349  0.2185
  177UNL     C4 1941   5.251   2.176   4.342 -0.7257  0.2624 -0.1157
  177UNL     C5 1942   5.339   2.285   4.282 -0.1728 -0.1180  0.0513
  177UNL     N6 1943   5.305   2.060   4.368  0.4667  0.0216 -0.1836
  177UNL     N7 1944   5.117   2.192   4.343  0.4727 -0.6592  0.2937
  177UNL     H8 1945   5.282   2.345   4.210 -0.6708 -0.1651  0.4015
  177UNL     H9 1946   5.414   2.238   4.217 -0.4595  1.1463 -1.2133
  177UNL    H10 1947   5.388   2.343   4.360  1.7527 -1.0529 -0.4332
  178UNL     H0 1948   5.422   1.566   4.338 -2.3309  0.2324  0.9220
  178UNL     H1 1949   5.631   1.735   4.340 -0.2657 -0.4421 -0.9926
  178UNL     C2 1950   5.451   1.632   4.419  0.2152  0.5817 -0.2245
  178UNL     C3 1951   5.558   1.724   4.419  0.2571  0.0525 -0.4308
  178UNL     C4 1952   5.415   1.757   4.564 -0.1402 -0.3868 -0.0228
  178UNL     C5 1953   5.352   1.820   4.689  0.3915  0.9880 -0.4565
  178UNL     N6 1954   5.369   1.642   4.521 -0.1226 -0.0920  0.2647
  178UNL     N7 1955   5.534   1.807   4.514 -0.1585  0.0142  0.6062
  178UNL     H8 1956   5.243   1.827   4.677  0.3410 -2.2391 -2.7285
  178UNL     H9 1957   5.379   1.925   4.701  1.0387  0.6015  1.7920
  178UNL    H10 1958   5.384   1.767   4.780 -3.5232  0.7048  0.8242
  179UNL     H0 1959   3.983   2.167   4.612  0.2142 -2.1608 -0.9180
  179UNL     H1 1960   4.203   2.340   4.607  0.2533  0.0633  0.0757
  179UNL     C2 1961   4.087   2.145   4.594  0.8821 -0.1700  0.3227
  179UNL     C3 1962   4.198   2.234   4.587 -0.0925  0.1067 -0.0777
  179UNL     C4 1963   4.248   2.047   4.527  0.2231  0.8170  0.5536
  179UNL     C5 1964   4.322   1.933   4.467  0.2923 -0.3908  0.4651
  179UNL     N6 1965   4.120   2.024   4.543  0.1950 -0.4778  0.4887
  179UNL     N7 1966   4.302   2.168   4.546  0.3698 -1.1916 -0.0258
  179UNL     H8 1967   4.412   1.971   4.419 -0.3150 -0.9552 -1.1520
  179UNL     H9 1968   4.362   1.860   4.538 -0.2399 -1.3301 -0.1908
  179UNL    H10 1969   4.267   1.873   4.394  1.3881 -0.6329 -0.1637
  180UNL     H0 1970   1.695   4.318   0.249 -1.3545 -0.2578  0.0602
  180UNL     H1 1971   1.473   4.240   0.103 -0.1713  1.5938  0.4174
  180UNL     C2 1972   1.681   4.315   0.141 -0.2479 -0.3177 -0.0919
  180UNL     C3 1973   1.570   4.273   0.067  0.0793  0.1776 -0.2470
  180UNL     C4 1974   1.735   4.319  -0.051  0.4551 -0.6160  0.3218
  180UNL     C5 1975   1.822   4.372  -0.166 -0.1115  0.0759 -0.5237
  180UNL     N6 1976   1.785   4.348   0.071 -0.0645 -0.0798 -0.1911
  180UNL     N7 1977   1.599   4.281  -0.058  0.1076 -0.3967 -0.0218
  180UNL     H8 1978   1.813   4.481  -0.175 -1.5779 -0.0645 -0.9746
  180UNL     H9 1979   1.776   4.328  -0.256 -1.1566 -0.4922  0.2789
  180UNL    H10 1980   1.926   4.338  -0.162  0.6890  2.1978 -2.2944
  181UNL     H0 1981   5.839   3.963   1.461 -0.7075 -0.8523 -1.3191
  181UNL     H1 1982   6.015   3.923   1.660  1.5487  0.0198 -2.2484
  181UNL     C2 1983   5.847   3.878   1.528  0.2446  0.7145  0.5953
  181UNL     C3 1984   5.941   3.851   1.627  1.2047 -0.7356  0.0707
  181UNL     C4 1985   5.812   3.690   1.607 -1.3438 -0.4054 -0.7486
  181UNL     C5 1986   5.764   3.555   1.633  0.5618  0.2428 -0.5890
  181UNL     N6 1987   5.766   3.770   1.514 -0.8379  0.1904  0.7073
  181UNL     N7 1988   5.917   3.737   1.678 -0.6725 -0.0168 -0.1147
  181UNL     H8 1989   5.800   3.481   1.560  0.4610  1.8724 -2.3266
  181UNL     H9 1990   5.654   3.555   1.631  0.5600  1.1888 -0.6584
  181UNL    H10 1991   5.791   3.519   1.734 -0.7841 -1.0049 -0.6582
  182UNL     H0 1992   0.538   3.159   1.477  0.4662  0.9471  0.0021
  182UNL     H1 1993   0.551   2.922   1.345 -0.4270  0.4908  0.4306
  182UNL     C2 1994   0.508   3.145   1.374 -0.1054  0.3041  0.2511
  182UNL     C3 1995   0.525   3.019   1.304  0.5370  0.2336 -0.8040
  182UNL     C4 1996   0.480   3.180   1.180 -0.5939  0.1011 -0.7966
  182UNL     C5 1997   0.433   3.254   1.060  0.3474 -0.4023 -0.7029
  182UNL     N6 1998   0.483   3.244   1.295 -0.6284  0.2973  0.0503
  182UNL     N7 1999   0.492   3.042   1.178  0.5553 -0.3467  0.5344
  182UNL     H8 2000   0.494   3.216   0.977  0.4612  0.3904 -0.9853
  182UNL     H9 2001   0.461   3.360   1.069 -1.4027  0.1091 -1.0083
  182UNL    H10 2002   0.326   3.237   1.040 -0.0617  2.3042 -1.0295
  183UNL     H0 2003   0.050   3.806   1.123  0.2934 -0.3892  0.6587
  183UNL     H1 2004   0.162   4.038   1.058  0.3079  0.2679  0.5592
  183UNL     C2 2005   0.014   3.903   1.155 -0.0046 -0.2074 -0.2302
  183UNL     C3 2006   0.069   4.027   1.113 -0.4364  0.1192 -0.7200
  183UNL     C4 2007  -0.105   4.050   1.213 -0.3343 -0.5390  0.2039
  183UNL     C5 2008  -0.222   4.108   1.287  0.1416 -0.1377 -0.0683
  183UNL     N6 2009  -0.105   3.917   1.212  0.0010 -0.4271 -0.3959
  183UNL     N7 2010  -0.005   4.125   1.162 -0.4977 -0.7105  0.6416
  183UNL     H8 2011  -0.267   4.035   1.356 -0.1614 -0.0597 -0.1851
  183UNL     H9 2012  -0.289   4.145   1.208  2.8942  1.8598 -1.5495
  183UNL    H10 2013  -0.213   4.198   1.348 -2.9114  0.3727 -0.3131
  184UNL     H0 2014   0.016   4.422   0.796 -0.2018  2.0314  0.6320
  184UNL     H1 2015   0.218   4.504   0.624 -0.1100 -2.7646 -1.5257
  184UNL     C2 2016   0.122   4.405   0.804 -0.4139  0.6007  0.5451
  184UNL     C3 2017   0.228   4.451   0.718  0.1968  0.0219  0.0771
  184UNL     C4 2018   0.300   4.339   0.877  0.6602 -0.4961  0.6841
  184UNL     C5 2019   0.395   4.282   0.979 -0.1868 -0.0543  0.3096
  184UNL     N6 2020   0.172   4.337   0.904 -0.1231 -0.6555 -0.0864
  184UNL     N7 2021   0.341   4.402   0.764 -0.2366  0.4636  0.6891
  184UNL     H8 2022   0.347   4.199   1.032  0.6837 -0.3205  0.6742
  184UNL     H9 2023   0.433   4.354   1.052  1.9585  0.6552 -1.4720
  184UNL    H10 2024   0.482   4.246   0.923  0.7715  1.1753  0.9857
  185UNL     H0 2025   5.911   3.485   1.343  0.0261 -1.1999 -0.3087
  185UNL     H1 2026   6.126   3.350   1.318 -0.4662  0.3138  1.8730
  185UNL     C2 2027   6.008   3.532   1.353 -0.7131  0.3079 -0.1731
  185UNL     C3 2028   6.122   3.457   1.336 -0.4222  0.5638  0.4567
  185UNL     C4 2029   6.157   3.663   1.360  0.2321 -0.1971  0.1834
  185UNL     C5 2030   6.230   3.789   1.383 -0.8473 -0.1243 -0.5556
  185UNL     N6 2031   6.026   3.660   1.348 -0.4517 -0.2593  0.1743
  185UNL     N7 2032   6.223   3.538   1.346 -0.3137  0.4821 -0.0745
  185UNL     H8 2033   6.180   3.861   1.449  1.9776  0.7330  0.7545
  185UNL     H9 2034   6.253   3.849   1.294  1.0605 -0.0442 -0.0361
  185UNL    H10 2035   6.327   3.757   1.424 -0.4298  1.1756 -0.4795
  186UNL     H0 2036   1.131   4.230   0.317  3.3607 -1.3510  0.7118
  186UNL     H1 2037   1.220   4.090   0.548  2.3405 -0.6592 -1.3411
  186UNL     C2 2038   1.085   4.151   0.375  0.0309  0.0409  0.0839
  186UNL     C3 2039   1.135   4.073   0.484  1.1305  0.5540 -0.0774
  186UNL     C4 2040   0.948   4.014   0.417 -0.0776 -0.2082  1.1991
  186UNL     C5 2041   0.829   3.924   0.394 -0.6017 -0.2251 -0.4688
  186UNL     N6 2042   0.973   4.105   0.324 -0.2528  0.8814 -0.5973
  186UNL     N7 2043   1.043   3.981   0.512  0.1065 -0.5949  0.2332
  186UNL     H8 2044   0.859   3.831   0.345 -0.6164 -0.5571  0.1495
  186UNL     H9 2045   0.766   3.980   0.323 -2.8801  1.6768  2.9379
  186UNL    H10 2046   0.778   3.897   0.487  1.9841  0.1854  1.0964
  187UNL     H0 2047   0.754   4.489   0.851 -0.8062 -1.5706  0.0496
  187UNL     H1 2048   0.645   4.622   1.070 -0.5805 -2.6074  0.4343
  187UNL     C2 2049   0.670   4.556   0.855 -0.1553 -0.7204 -0.3687
  187UNL     C3 2050   0.622   4.627   0.965  0.5030 -0.2470  0.2777
  187UNL     C4 2051   0.522   4.676   0.793  0.0776 -0.4875  0.0362
  187UNL     C5 2052   0.425   4.736   0.694 -0.7853 -0.6987  0.5868
  187UNL     N6 2053   0.611   4.591   0.739  0.5051 -0.0666 -0.1099
  187UNL     N7 2054   0.526   4.712   0.929 -0.5823  0.1421  0.4015
  187UNL     H8 2055   0.363   4.659   0.646 -0.7201 -0.3150 -0.1143
  187UNL     H9 2056   0.356   4.805   0.745  0.5909  1.1954 -0.0826
  187UNL    H10 2057   0.473   4.781   0.606  2.2081 -1.4811  1.7606
  188UNL     H0 2058   0.664   3.656   0.979 -0.4363 -0.3336 -0.7145
  188UNL     H1 2059   0.529   3.690   1.213  0.3665  0.6725  1.8216
  188UNL     C2 2060   0.671   3.594   1.067  0.1380 -0.0856 -0.5824
  188UNL     C3 2061   0.608   3.618   1.194 -0.3706  0.1600  0.6256
  188UNL     C4 2062   0.737   3.462   1.198 -0.1232 -0.1517 -0.4011
  188UNL     C5 2063   0.809   3.341   1.255  0.1186  0.0599 -0.0862
  188UNL     N6 2064   0.759   3.495   1.075  0.9660  0.0896  0.7395
  188UNL     N7 2065   0.645   3.531   1.277  0.0910  0.2121  0.4703
  188UNL     H8 2066   0.772   3.243   1.223  0.3275  0.6129 -2.0964
  188UNL     H9 2067   0.824   3.351   1.363 -2.2842  1.0296  0.1833
  188UNL    H10 2068   0.910   3.329   1.213  1.1366  0.9670  1.9972
  189UNL     H0 2069   0.773   3.963   0.768 -1.1809 -0.2130 -0.0771
  189UNL     H1 2070   0.534   4.111   0.744  0.2294 -0.8280 -0.0559
  189UNL     C2 2071   0.757   4.064   0.735 -0.8153 -0.2489 -0.3670
  189UNL     C3 2072   0.637   4.137   0.725  0.0470  0.2308  0.3600
  189UNL     C4 2073   0.800   4.246   0.674  0.4191  0.1904  1.0658
  189UNL     C5 2074   0.879   4.364   0.627 -0.3397  0.4226  0.3651
  189UNL     N6 2075   0.861   4.137   0.716  0.3654 -0.7930 -0.6327
  189UNL     N7 2076   0.667   4.257   0.689 -0.3191  0.3016 -0.2788
  189UNL     H8 2077   0.912   4.424   0.713  1.3869 -0.5447  0.3971
  189UNL     H9 2078   0.830   4.428   0.553 -0.6589 -0.7743 -0.4574
  189UNL    H10 2079   0.978   4.335   0.589 -0.1364  1.9686 -0.3289
  190UNL     H0 2080   0.952   3.621   0.670  2.1209 -1.0801  0.3287
  190UNL     H1 2081   1.153   3.797   0.665  0.6282  1.1164  0.7414
  190UNL     C2 2082   0.970   3.696   0.746 -0.3785 -0.4952  0.3919
  190UNL     C3 2083   1.079   3.791   0.744  0.0038 -0.0339  0.0871
  190UNL     C4 2084   0.956   3.823   0.903 -0.7711 -0.2003 -0.1389
  190UNL     C5 2085   0.906   3.885   1.037 -0.4443  0.2745 -0.0338
  190UNL     N6 2086   0.902   3.711   0.856 -0.3195  0.4483  0.1053
  190UNL     N7 2087   1.069   3.873   0.843  0.2406 -0.0842  0.4095
  190UNL     H8 2088   0.988   3.877   1.110  0.7107 -0.5449 -1.3869
  190UNL     H9 2089   0.825   3.830   1.085 -0.4307  0.4347  0.1712
  190UNL    H10 2090   0.878   3.991   1.030  1.2695  0.8075  0.8864
  191UNL     H0 2091   5.437   4.339   0.982  0.2792  0.8041  0.8317
  191UNL     H1 2092   5.660   4.485   1.040 -0.1897  0.6396 -2.1349
  191UNL     C2 2093   5.540   4.313   0.962 -0.1108  0.1701 -0.4267
  191UNL     C3 2094   5.653   4.391   0.988  0.0205 -0.5932  0.0033
  191UNL     C4 2095   5.689   4.218   0.876 -0.7074 -0.4140  0.8739
  191UNL     C5 2096   5.745   4.120   0.785  0.4647 -0.5479  1.0519
  191UNL     N6 2097   5.560   4.209   0.887 -0.2293 -0.4519 -0.3262
  191UNL     N7 2098   5.754   4.320   0.939  0.1585  0.1849  0.0334
  191UNL     H8 2099   5.812   4.177   0.719 -1.4658  1.2513  0.6192
  191UNL     H9 2100   5.798   4.040   0.839  1.0561 -1.0625 -0.2735
  191UNL    H10 2101   5.679   4.061   0.720  0.2662  2.0523 -1.1838
  192UNL     H0 2102   1.190   3.529   1.372  0.8458 -2.2275 -0.1583
  192UNL     H1 2103   0.972   3.616   1.213  0.6596  2.5411  0.1900
  192UNL     C2 2104   1.192   3.563   1.269  0.6082 -0.0031  0.5306
  192UNL     C3 2105   1.077   3.606   1.193  0.3901  0.6169 -0.3693
  192UNL     C4 2106   1.258   3.611   1.089 -0.0258 -0.5793  0.0513
  192UNL     C5 2107   1.357   3.638   0.979  0.1350  0.4401 -0.4328
  192UNL     N6 2108   1.302   3.565   1.199  0.6230  0.0645 -0.9866
  192UNL     N7 2109   1.121   3.614   1.073 -0.4174  0.2563 -0.0443
  192UNL     H8 2110   1.390   3.742   0.989  0.3784  0.2658  0.6160
  192UNL     H9 2111   1.319   3.609   0.880 -0.4108 -0.8467  0.1514
  192UNL    H10 2112   1.450   3.580   0.987  0.4910  0.8122 -1.7215
  193UNL     H0 2113   0.480   4.623   2.755 -0.8177  0.9729  0.8145
  193UNL     H1 2114   0.614   4.560   2.989  0.9427  1.3166 -2.8073
  193UNL     C2 2115   0.492   4.525   2.801  0.5715  0.5698 -0.3788
  193UNL     C3 2116   0.546   4.500   2.930 -0.1001 -0.6838  0.2908
  193UNL     C4 2117   0.438   4.343   2.859  0.4902  0.1585  0.2577
  193UNL     C5 2118   0.407   4.198   2.839 -0.2219  0.7289  0.1405
  193UNL     N6 2119   0.412   4.426   2.760 -0.1953  0.4165 -0.0379
  193UNL     N7 2120   0.514   4.380   2.969  0.5668 -0.6600 -0.1036
  193UNL     H8 2121   0.327   4.186   2.765 -0.6643  0.1937  0.6971
  193UNL     H9 2122   0.379   4.151   2.934 -0.4609 -0.1683 -0.3696
  193UNL    H10 2123   0.491   4.134   2.811  0.8372  1.6475  1.1387
  194UNL     H0 2124   0.944   3.822   2.613  3.2537 -0.7996  0.8110
  194UNL     H1 2125   1.154   3.674   2.491  2.6419  0.8817 -3.2982
  194UNL     C2 2126   0.973   3.815   2.509  0.2506 -0.0512 -0.1225
  194UNL     C3 2127   1.079   3.739   2.447 -0.4621 -0.2360  0.1462
  194UNL     C4 2128   0.969   3.854   2.316  0.0278  0.0092 -0.8650
  194UNL     C5 2129   0.916   3.905   2.190  0.4954 -0.0137  0.2903
  194UNL     N6 2130   0.912   3.890   2.424 -0.5692 -0.0350 -0.2871
  194UNL     N7 2131   1.065   3.760   2.316  0.0312 -0.7602  0.0201
  194UNL     H8 2132   0.814   3.874   2.166 -1.4743  3.2876  3.9433
  194UNL     H9 2133   0.984   3.875   2.109  1.2889 -1.4647  1.4596
  194UNL    H10 2134   0.918   4.014   2.182 -2.2887  0.2271  2.1856
  195UNL     H0 2135   0.751   4.571   2.413  0.5905  0.7396 -1.6556
  195UNL     H1 2136   0.678   4.717   2.191 -1.2328 -2.4204 -1.1061
  195UNL     C2 2137   0.655   4.615   2.390  0.0488  0.2710 -0.3682
  195UNL     C3 2138   0.620   4.694   2.280  0.0105 -0.2045  0.3459
  195UNL     C4 2139   0.473   4.702   2.430 -0.8388 -0.5130 -0.3741
  195UNL     C5 2140   0.340   4.720   2.493 -0.5678  0.2283 -0.1895
  195UNL     N6 2141   0.554   4.612   2.479 -0.3422 -0.1434 -0.4329
  195UNL     N7 2142   0.506   4.753   2.311  0.1892 -0.2517  0.7259
  195UNL     H8 2143   0.262   4.670   2.434 -1.3426  1.1029  0.0654
  195UNL     H9 2144   0.308   4.824   2.507 -1.2686  0.1232 -0.9330
  195UNL    H10 2145   0.337   4.679   2.594  1.2069 -1.4289 -0.7964
  196UNL     H0 2146   0.553   4.903   1.892 -0.1240 -0.4869  0.2920
  196UNL     H1 2147   0.754   5.082   1.798 -2.7282  1.1715  0.1688
  196UNL     C2 2148   0.629   4.958   1.945 -0.8083  0.3040  0.4763
  196UNL     C3 2149   0.731   5.046   1.897  0.1601 -0.0433  0.4340
  196UNL     C4 2150   0.762   4.990   2.093 -0.0389 -0.3674  0.2386
  196UNL     C5 2151   0.809   5.010   2.238 -0.8116 -0.6293 -0.0337
  196UNL     N6 2152   0.645   4.932   2.075 -0.2357 -0.2315 -0.1513
  196UNL     N7 2153   0.816   5.063   1.995 -0.4565  0.3336  0.8000
  196UNL     H8 2154   0.775   4.930   2.306  1.6089 -1.8744 -0.2271
  196UNL     H9 2155   0.776   5.108   2.273  0.3892 -0.5822  1.0218
  196UNL    H10 2156   0.918   5.020   2.250 -0.9811  0.5742  0.5849
  197UNL     H0 2157   0.526   4.143   2.484 -0.3916  0.1732 -2.8185
  197UNL     H1 2158   0.748   4.091   2.336 -2.0436  0.0350 -0.4047
  197UNL     C2 2159   0.623   4.190   2.486  0.0216 -0.7012 -0.5501
  197UNL     C3 2160   0.737   4.168   2.410  0.1432 -0.2131  0.1899
  197UNL     C4 2161   0.764   4.314   2.555  0.2667 -0.0775  0.4189
  197UNL     C5 2162   0.837   4.421   2.633 -0.0243 -0.9138 -0.1222
  197UNL     N6 2163   0.638   4.289   2.574  0.3099  0.5740  0.7556
  197UNL     N7 2164   0.833   4.242   2.458 -0.2348  0.0414  0.9884
  197UNL     H8 2165   0.778   4.513   2.642 -0.3492 -1.1389  0.0416
  197UNL     H9 2166   0.926   4.465   2.585 -0.3795 -0.3035 -0.2279
  197UNL    H10 2167   0.868   4.387   2.733  0.7966 -1.5960 -0.5963
  198UNL     H0 2168   1.663   4.878   1.572  2.0527 -0.8755  1.7632
  198UNL     H1 2169   1.708   4.706   1.777  0.3256  0.1378 -1.3730
  198UNL     C2 2170   1.591   4.808   1.614 -0.2346  0.3173 -0.0259
  198UNL     C3 2171   1.619   4.722   1.719 -0.6883 -0.0103  0.1207
  198UNL     C4 2172   1.426   4.713   1.645  0.5571 -0.3598 -0.2207
  198UNL     C5 2173   1.290   4.653   1.618  0.3564  0.1147  0.0092
  198UNL     N6 2174   1.466   4.800   1.558 -0.1429 -0.0920 -0.0457
  198UNL     N7 2175   1.510   4.651   1.740  0.2132 -0.9540  0.5326
  198UNL     H8 2176   1.279   4.585   1.533 -0.1905  0.1621  0.0380
  198UNL     H9 2177   1.209   4.728   1.615  1.5116  1.4077  0.6243
  198UNL    H10 2178   1.275   4.591   1.707  1.4039  0.9685  0.8028
  199UNL     H0 2179   1.255   5.235   2.052  0.1045 -0.5499  2.8670
  199UNL     H1 2180   1.219   5.361   2.292 -2.1733 -1.9826  0.9300
  199UNL     C2 2181   1.169   5.293   2.081 -0.4123 -0.0990  0.5730
  199UNL     C3 2182   1.154   5.350   2.206 -0.4048  0.8175 -0.8644
  199UNL     C4 2183   0.980   5.373   2.092  0.8567 -0.4356  0.2782
  199UNL     C5 2184   0.847   5.429   2.047 -0.7593 -0.1333 -0.0879
  199UNL     N6 2185   1.059   5.304   2.010  0.1688  0.1649  0.5860
  199UNL     N7 2186   1.039   5.415   2.211  0.7217  0.2701  0.2936
  199UNL     H8 2187   0.853   5.537   2.032 -0.0807  0.0034  1.0621
  199UNL     H9 2188   0.825   5.386   1.949  1.7967 -1.6482 -0.0448
  199UNL    H10 2189   0.768   5.403   2.119  0.2000  3.0926  2.2402
  200UNL     H0 2190   1.303   4.222   2.203 -1.0584  1.2208  0.4744
  200UNL     H1 2191   1.045   4.226   2.320 -1.6663 -1.1017  0.7990
  200UNL     C2 2192   1.266   4.181   2.296  0.0284 -0.8714  0.0121
  200UNL     C3 2193   1.140   4.187   2.356 -0.7215 -0.2592 -0.7194
  200UNL     C4 2194   1.279   4.093   2.481  0.2529  0.4307  0.2423
  200UNL     C5 2195   1.343   4.020   2.594  0.5519  0.0143 -0.4486
  200UNL     N6 2196   1.357   4.126   2.379  0.1785  0.1979 -0.2822
  200UNL     N7 2197   1.147   4.127   2.473 -0.4767 -0.5583  0.7139
  200UNL     H8 2198   1.386   3.925   2.561  1.3052  0.2616 -0.1832
  200UNL     H9 2199   1.282   3.999   2.682 -3.1455 -2.4372 -3.4384
  200UNL    H10 2200   1.427   4.080   2.630 -0.6386  1.0627  0.6363
  201UNL     H0 2201   1.191   4.675   2.043  3.4684 -0.2665  1.8904
  201UNL     H1 2202   1.021   4.895   2.066  0.9688  0.9730  0.8277
  201UNL     C2 2203   1.212   4.776   2.008  0.2877 -0.2194 -0.1319
  201UNL     C3 2204   1.119   4.881   2.024  0.2751 -0.4418 -0.3355
  201UNL     C4 2205   1.300   4.938   1.941 -0.1188  0.3916 -0.0716
  201UNL     C5 2206   1.407   5.020   1.869 -0.3265 -0.8929  0.8085
  201UNL     N6 2207   1.327   4.807   1.948 -0.0709 -0.1447  0.2175
  201UNL     N7 2208   1.176   4.985   1.972 -0.3641 -0.7148 -0.0426
  201UNL     H8 2209   1.368   5.047   1.770  0.7628 -0.9564  0.3490
  201UNL     H9 2210   1.508   4.980   1.855 -1.3301 -2.6027 -1.9256
  201UNL    H10 2211   1.415   5.114   1.927 -0.5985 -0.3088 -0.0934
  202UNL     H0 2212   1.572   4.254   1.971  0.1382  0.0073 -0.7509
  202UNL     H1 2213   1.403   4.428   1.830  0.5190  0.4810  0.3379
  202UNL     C2 2214   1.505   4.330   2.008  0.2803 -0.1953 -0.0816
  202UNL     C3 2215   1.419   4.419   1.936 -0.0435  1.0366  0.4731
  202UNL     C4 2216   1.427   4.447   2.139 -0.4431  0.0217 -0.1478
  202UNL     C5 2217   1.386   4.504   2.274  0.4690 -0.0254 -0.1930
  202UNL     N6 2218   1.504   4.346   2.138 -0.0458  0.0292 -0.4293
  202UNL     N7 2219   1.359   4.494   2.022 -0.0725 -0.1533 -0.1197
  202UNL     H8 2220   1.345   4.604   2.254 -0.4672 -0.2518  0.5276
  202UNL     H9 2221   1.472   4.522   2.339  0.5778  3.2651 -1.1964
  202UNL    H10 2222   1.311   4.431   2.309  0.2852 -1.1105 -2.6943
  203UNL     H0 2223   0.007   4.835   2.139 -0.0377  2.3384  0.8601
  203UNL     H1 2224   0.200   5.012   2.213  0.2478 -1.1497  1.6268
  203UNL     C2 2225   0.113   4.829   2.123 -0.3087  0.1985 -0.3947
  203UNL     C3 2226   0.210   4.925   2.150  0.0559 -0.0465  0.0282
  203UNL     C4 2227   0.280   4.779   2.017  0.0300 -0.0346 -0.1913
  203UNL     C5 2228   0.370   4.695   1.929 -0.3844 -0.6790 -0.2194
  203UNL     N6 2229   0.157   4.739   2.041 -0.3907  0.2752 -0.3578
  203UNL     N7 2230   0.320   4.894   2.085 -0.0972 -0.2006  0.5920
  203UNL     H8 2231   0.439   4.642   1.996 -0.3100 -1.8800 -1.2381
  203UNL     H9 2232   0.333   4.605   1.877 -1.4037 -0.4024  0.0076
  203UNL    H10 2233   0.421   4.756   1.854  0.2172  1.1596  1.6566
  204UNL     H0 2234   1.691   4.489   2.545  0.8942  1.1706 -1.0652
  204UNL     H1 2235   1.545   4.249   2.569  0.6235 -0.3221 -1.5557
  204UNL     C2 2236   1.705   4.395   2.493 -0.1722  0.3165  0.1566
  204UNL     C3 2237   1.631   4.275   2.509  1.2346  0.0706 -0.5362
  204UNL     C4 2238   1.770   4.282   2.343  0.0073  0.4098  0.4426
  204UNL     C5 2239   1.850   4.231   2.223 -0.5196  0.3244  0.7289
  204UNL     N6 2240   1.803   4.389   2.407 -0.9836 -0.0953  0.0763
  204UNL     N7 2241   1.679   4.203   2.408  0.6818  0.2891 -0.5065
  204UNL     H8 2242   1.813   4.271   2.128 -1.3075 -1.4352  0.2676
  204UNL     H9 2243   1.848   4.122   2.214 -1.3205  0.4470 -0.6844
  204UNL    H10 2244   1.954   4.262   2.236 -0.0412 -2.0654  3.0963
  205UNL     H0 2245   5.827   3.929   4.007 -1.4059  1.4093  2.9123
  205UNL     H1 2246   5.988   3.842   4.207  1.7069 -1.7832 -0.7889
  205UNL     C2 2247   5.837   3.827   4.041 -0.5345  0.8215  0.9648
  205UNL     C3 2248   5.927   3.783   4.140 -1.2055  0.2970 -0.0848
  205UNL     C4 2249   5.810   3.628   4.053 -0.3648 -0.6921 -0.3828
  205UNL     C5 2250   5.773   3.481   4.042 -0.8134  0.2114 -0.1359
  205UNL     N6 2251   5.780   3.728   3.971 -0.2327 -0.0889  0.8023
  205UNL     N7 2252   5.900   3.658   4.156 -0.1707  0.5339 -0.2874
  205UNL     H8 2253   5.836   3.423   4.110  1.6996  1.1541 -1.5814
  205UNL     H9 2254   5.799   3.441   3.943 -1.1993  0.1967 -0.2302
  205UNL    H10 2255   5.665   3.468   4.052 -0.7318 -0.3681 -0.0071
  206UNL     H0 2256   0.486   3.164   3.853  1.6528  1.2500 -0.4286
  206UNL     H1 2257   0.484   2.918   3.715 -0.2592  0.1571  0.7682
  206UNL     C2 2258   0.481   3.141   3.747  0.0276  0.5510 -0.2131
  206UNL     C3 2259   0.476   3.020   3.679 -0.3200 -0.0589  0.1737
  206UNL     C4 2260   0.468   3.178   3.549 -0.6585 -0.3546  0.9264
  206UNL     C5 2261   0.486   3.250   3.415  0.0465 -0.4244 -0.2349
  206UNL     N6 2262   0.471   3.244   3.663  0.0039 -0.2874  0.0531
  206UNL     N7 2263   0.468   3.046   3.550 -0.3082  0.4800  0.3226
  206UNL     H8 2264   0.472   3.183   3.330 -0.0903 -0.2874 -0.3221
  206UNL     H9 2265   0.586   3.294   3.426 -0.3583  0.1181  1.5613
  206UNL    H10 2266   0.412   3.332   3.406 -0.3357 -0.7964 -0.4949
  207UNL     H0 2267   0.215   3.920   3.642 -0.6608 -0.9625 -0.8932
  207UNL     H1 2268   0.115   4.024   3.410  0.2749  0.1396  0.5624
  207UNL     C2 2269   0.119   3.969   3.630 -0.1496  0.3512  0.1985
  207UNL     C3 2270   0.066   4.014   3.506 -0.3246  0.3634  0.2876
  207UNL     C4 2271  -0.061   4.037   3.656 -0.1550 -0.0171 -0.4306
  207UNL     C5 2272  -0.187   4.085   3.734  0.0946  0.4592 -0.2612
  207UNL     N6 2273   0.026   3.968   3.726  0.4626 -0.0791  0.5679
  207UNL     N7 2274  -0.054   4.062   3.528 -0.2365  0.2977  0.5738
  207UNL     H8 2275  -0.216   4.004   3.801  1.9646 -1.2734 -1.4821
  207UNL     H9 2276  -0.279   4.092   3.675 -0.3978  2.1508  0.6749
  207UNL    H10 2277  -0.173   4.172   3.800  1.8257 -1.9939  2.6838
  208UNL     H0 2278   5.904   4.311   3.181 -0.3291 -0.3620 -1.2770
  208UNL     H1 2279   6.136   4.297   3.030 -1.5178  1.2945 -0.6063
  208UNL     C2 2280   6.007   4.309   3.214 -0.6228  0.4526 -0.2990
  208UNL     C3 2281   6.124   4.307   3.137  0.6412 -0.1363 -0.1911
  208UNL     C4 2282   6.170   4.287   3.343 -0.0076 -1.1384 -0.7496
  208UNL     C5 2283   6.254   4.290   3.465 -0.6089  0.3916 -0.1924
  208UNL     N6 2284   6.038   4.308   3.344 -0.4554  0.3878  0.2727
  208UNL     N7 2285   6.230   4.298   3.218 -0.1670 -0.4471  0.4555
  208UNL     H8 2286   6.221   4.214   3.537 -0.7171 -0.3190 -0.9853
  208UNL     H9 2287   6.254   4.388   3.515  2.2174 -0.9647  2.5669
  208UNL    H10 2288   6.358   4.268   3.439 -0.8197  0.2182 -0.9049
  209UNL     H0 2289   5.895   3.527   3.713  0.5316  0.1263  0.0799
  209UNL     H1 2290   6.112   3.397   3.601  2.1884 -0.7640  1.7028
  209UNL     C2 2291   5.998   3.557   3.714  0.4996  0.2501 -0.2907
  209UNL     C3 2292   6.106   3.488   3.658 -0.2387 -0.1961  0.6070
  209UNL     C4 2293   6.162   3.659   3.762  0.4759 -1.0786 -0.3241
  209UNL     C5 2294   6.239   3.719   3.874  0.4263 -0.1323  0.0404
  209UNL     N6 2295   6.029   3.665   3.774  0.9239  0.2033  0.6035
  209UNL     N7 2296   6.217   3.553   3.693 -0.2828 -0.4873 -0.2649
  209UNL     H8 2297   6.346   3.725   3.854  0.4643  0.1526  0.3184
  209UNL     H9 2298   6.229   3.645   3.955 -0.1202 -0.5320 -0.3851
  209UNL    H10 2299   6.204   3.820   3.898 -1.8774 -0.9186  0.1616
  210UNL     H0 2300   1.090   4.260   2.737  0.4113 -1.2069 -0.5220
  210UNL     H1 2301   1.170   4.183   2.978 -0.1891 -0.0403  0.3545
  210UNL     C2 2302   1.051   4.171   2.783 -0.7118 -0.0723  0.7602
  210UNL     C3 2303   1.097   4.141   2.911  0.1203 -0.0987  0.0525
  210UNL     C4 2304   0.965   3.998   2.834  0.8651  0.1960 -0.2184
  210UNL     C5 2305   0.854   3.903   2.847  0.0069 -0.4524 -0.3261
  210UNL     N6 2306   0.975   4.080   2.727  0.8080  0.4912 -0.2950
  210UNL     N7 2307   1.034   4.031   2.950 -0.1316 -0.3383  0.2722
  210UNL     H8 2308   0.777   3.920   2.771  2.5215  2.5186 -2.3134
  210UNL     H9 2309   0.807   3.913   2.946 -1.9219 -3.1810 -0.9128
  210UNL    H10 2310   0.893   3.800   2.850 -0.3178 -0.5342  1.7970
  211UNL     H0 2311   0.588   4.488   3.410  0.1717  0.4074  0.1886
  211UNL     H1 2312   0.719   4.745   3.363  0.9766 -0.0258 -1.7528
  211UNL     C2 2313   0.565   4.575   3.350  0.0234  0.1474 -0.1366
  211UNL     C3 2314   0.628   4.700   3.326  0.2438 -0.3946  0.4183
  211UNL     C4 2315   0.453   4.670   3.225  0.3265 -0.5116 -0.0478
  211UNL     C5 2316   0.348   4.686   3.121 -0.4003 -0.3660  0.0418
  211UNL     N6 2317   0.453   4.556   3.284 -0.5312  0.8673  0.6013
  211UNL     N7 2318   0.549   4.762   3.243 -0.4169  0.0426 -0.1160
  211UNL     H8 2319   0.394   4.741   3.037 -1.4015  0.0807 -0.2255
  211UNL     H9 2320   0.297   4.600   3.076  1.1627 -1.0553 -0.4300
  211UNL    H10 2321   0.265   4.747   3.158  2.0981  3.7272 -0.6934
  212UNL     H0 2322   0.776   3.589   3.405  0.4833  1.0127  0.7109
  212UNL     H1 2323   0.559   3.643   3.585 -1.1679 -0.8782  0.5331
  212UNL     C2 2324   0.752   3.547   3.502 -0.7730 -0.1140 -0.0887
  212UNL     C3 2325   0.644   3.576   3.591 -0.3513  0.0465 -0.3552
  212UNL     C4 2326   0.769   3.426   3.655  0.0941 -0.1862 -1.1158
  212UNL     C5 2327   0.797   3.300   3.733  0.0423 -0.0060 -0.1345
  212UNL     N6 2328   0.841   3.463   3.557 -0.0518 -0.7965 -0.2132
  212UNL     N7 2329   0.649   3.490   3.687 -0.2642  0.3220 -0.2353
  212UNL     H8 2330   0.877   3.310   3.808  0.8919 -0.0263 -1.0230
  212UNL     H9 2331   0.828   3.229   3.656  0.7735 -1.1660  1.2030
  212UNL    H10 2332   0.712   3.246   3.776 -0.2754 -0.1435 -0.9270
  213UNL     H0 2333   0.734   3.964   3.174 -1.7880 -0.2193 -0.1160
  213UNL     H1 2334   0.562   4.111   3.316 -0.5700  2.5390  0.5386
  213UNL     C2 2335   0.731   4.072   3.179  0.2795 -0.1486  0.0736
  213UNL     C3 2336   0.644   4.149   3.257 -0.2806  1.0078 -0.0710
  213UNL     C4 2337   0.796   4.260   3.177 -0.3245 -0.0609 -0.0195
  213UNL     C5 2338   0.864   4.377   3.123 -0.2729  0.3644  0.1300
  213UNL     N6 2339   0.833   4.141   3.131  1.1820  0.3771 -0.8717
  213UNL     N7 2340   0.678   4.273   3.245  0.8687 -0.0321 -0.5606
  213UNL     H8 2341   0.850   4.377   3.014 -0.9490  0.3180  0.2147
  213UNL     H9 2342   0.970   4.368   3.149 -0.5425  1.9786  1.9107
  213UNL    H10 2343   0.827   4.468   3.171 -1.6069 -0.9426  1.6759
  214UNL     H0 2344   1.135   3.563   3.247 -1.7987 -0.3696 -0.2920
  214UNL     H1 2345   1.043   3.767   3.073  0.4231  0.1589  0.6977
  214UNL     C2 2346   1.083   3.655   3.268 -0.1867  0.5239 -0.1534
  214UNL     C3 2347   1.042   3.754   3.180  1.1212 -0.1843  0.6704
  214UNL     C4 2348   0.992   3.800   3.379 -0.4222  0.0512  0.0141
  214UNL     C5 2349   0.947   3.879   3.498  0.1753 -0.2899 -0.5060
  214UNL     N6 2350   1.052   3.685   3.393 -0.1616  0.3831  0.0967
  214UNL     N7 2351   0.985   3.849   3.253 -0.5070  0.0066 -0.7627
  214UNL     H8 2352   0.906   3.974   3.460  1.8025  0.2402 -0.9697
  214UNL     H9 2353   1.038   3.910   3.552  0.0274  0.0815 -0.4660
  214UNL    H10 2354   0.870   3.825   3.554  0.2072  1.3466  1.1934
  215UNL     H0 2355   5.407   4.140   3.406  1.7184  0.8520  2.4441
  215UNL     H1 2356   5.581   4.370   3.429  1.7945  0.0987 -0.1856
  215UNL     C2 2357   5.494   4.167   3.349  0.3479  0.1340 -0.0507
  215UNL     C3 2358   5.580   4.279   3.370  0.4460 -0.1426  0.1829
  215UNL     C4 2359   5.663   4.126   3.257 -0.6868 -0.5308  0.4124
  215UNL     C5 2360   5.761   4.056   3.168 -0.5505 -0.0200  0.4758
  215UNL     N6 2361   5.547   4.071   3.276  0.6158 -0.0367 -0.0838
  215UNL     N7 2362   5.690   4.251   3.305  0.0976  0.9476 -0.3540
  215UNL     H8 2363   5.718   3.968   3.119  2.1373 -0.9778 -0.2374
  215UNL     H9 2364   5.799   4.130   3.097  0.4820 -0.1895  0.8417
  215UNL    H10 2365   5.843   4.012   3.226 -0.8385  0.6041  1.3659
  216UNL     H0 2366   1.141   3.762   3.751 -0.7970  0.0557 -1.7851
  216UNL     H1 2367   1.045   3.508   3.779  1.2512  0.1901  3.1125
  216UNL     C2 2368   1.181   3.672   3.706  0.2098  0.0405 -0.8644
  216UNL     C3 2369   1.124   3.543   3.714 -0.6526 -0.1730  0.4816
  216UNL     C4 2370   1.279   3.550   3.580 -0.3422 -0.7025 -0.0669
  216UNL     C5 2371   1.373   3.514   3.461 -0.0072 -0.1455 -0.7991
  216UNL     N6 2372   1.289   3.667   3.637  0.0205  0.6189  0.0906
  216UNL     N7 2373   1.182   3.470   3.625  0.4403  0.0941 -0.1711
  216UNL     H8 2374   1.376   3.600   3.392 -1.3899  1.5172  1.1599
  216UNL     H9 2375   1.338   3.423   3.412 -0.3086 -0.6269  0.3174
  216UNL    H10 2376   1.471   3.497   3.507 -0.0634 -1.0121 -0.9885
  217UNL     H0 2377   3.345   0.506   0.369 -1.2246 -0.8736 -0.2636
  217UNL     H1 2378   3.545   0.446   0.518 -0.7626  0.5205 -0.6797
  217UNL     C2 2379   3.359   0.405   0.404 -0.2423 -0.3765  0.7967
  217UNL     C3 2380   3.466   0.377   0.491 -0.4209  0.0129 -0.4094
  217UNL     C4 2381   3.350   0.208   0.439  0.2980  0.4326 -0.4364
  217UNL     C5 2382   3.299   0.067   0.416 -0.3629  0.5040  0.2121
  217UNL     N6 2383   3.308   0.299   0.356 -0.1435 -0.1628 -0.0035
  217UNL     N7 2384   3.457   0.241   0.517  0.3363 -0.0193  0.3338
  217UNL     H8 2385   3.197   0.063   0.376 -0.4390  1.9225  0.2532
  217UNL     H9 2386   3.311   0.012   0.511 -0.1004  0.2843  0.0524
  217UNL    H10 2387   3.366   0.019   0.345 -1.9220 -0.9614 -0.3186
  218UNL     H0 2388   1.931   5.233   0.276  0.2967  0.9773  0.1119
  218UNL     H1 2389   2.088   5.028   0.168  0.0518 -0.0881  0.0691
  218UNL     C2 2390   1.955   5.224   0.171  0.2026 -0.0056  0.1679
  218UNL     C3 2391   2.039   5.113   0.123 -0.9993 -0.8149 -0.1706
  218UNL     C4 2392   1.974   5.253  -0.016 -0.5314  0.5178 -0.4534
  218UNL     C5 2393   1.954   5.316  -0.154 -0.1082 -0.3829 -0.9725
  218UNL     N6 2394   1.907   5.311   0.085 -0.5502 -0.2271 -0.0813
  218UNL     N7 2395   2.042   5.137  -0.004  0.4236  0.8728 -0.6619
  218UNL     H8 2396   2.052   5.331  -0.201 -0.6434  0.7950 -1.7306
  218UNL     H9 2397   1.920   5.419  -0.138 -0.7552 -0.6825 -0.3527
  218UNL    H10 2398   1.877   5.263  -0.212 -0.9115  0.1178 -0.3706
  219UNL     H0 2399   5.580   3.181   4.795  1.0469 -0.4492 -2.9166
  219UNL     H1 2400   5.509   3.342   4.585 -1.9869 -0.3998 -0.8051
  219UNL     C2 2401   5.495   3.247   4.786  0.8382 -0.1529  0.4822
  219UNL     C3 2402   5.460   3.339   4.682 -0.8184  0.0482 -0.1859
  219UNL     C4 2403   5.327   3.343   4.834  0.2641  0.7174  0.5407
  219UNL     C5 2404   5.194   3.380   4.908 -0.6623  0.2564 -0.3245
  219UNL     N6 2405   5.398   3.242   4.873  0.1487  0.3617 -0.2178
  219UNL     N7 2406   5.354   3.406   4.715  0.5040 -0.6748 -0.2304
  219UNL     H8 2407   5.161   3.304   4.981  0.4888  0.3682  0.3223
  219UNL     H9 2408   5.121   3.388   4.827 -0.2473  0.1144 -0.7140
  219UNL    H10 2409   5.205   3.482   4.947 -3.3440  1.5058 -2.5948
  220UNL     H0 2410   5.384   3.658   4.347 -2.7307 -3.2235  1.6763
  220UNL     H1 2411   5.630   3.571   4.224  0.8965 -1.5433  0.2101
  220UNL     C2 2412   5.481   3.633   4.390 -1.0212  0.6953  0.2718
  220UNL     C3 2413   5.601   3.582   4.327  0.2234  0.3629 -0.1654
  220UNL     C4 2414   5.616   3.624   4.534  0.4773 -0.4550 -0.2061
  220UNL     C5 2415   5.683   3.647   4.667 -0.4562  0.0077 -0.2628
  220UNL     N6 2416   5.491   3.656   4.518 -0.1293 -0.0432  0.6800
  220UNL     N7 2417   5.686   3.583   4.423  0.4214  0.1512 -0.0902
  220UNL     H8 2418   5.627   3.586   4.739  1.1667 -1.4305 -0.2061
  220UNL     H9 2419   5.670   3.753   4.694  0.1876  0.0132  0.0175
  220UNL    H10 2420   5.789   3.624   4.657 -0.8138 -1.3772 -1.0771
  221UNL     H0 2421   1.463   5.558   0.137  0.0059  0.6867 -0.3757
  221UNL     H1 2422   1.701   5.449   0.036 -0.9914  0.1194 -0.3935
  221UNL     C2 2423   1.558   5.607   0.125  0.4135 -0.0521 -0.1953
  221UNL     C3 2424   1.678   5.551   0.067 -0.3277 -0.0211  0.6038
  221UNL     C4 2425   1.697   5.744   0.143 -0.0861  0.2945 -0.0941
  221UNL     C5 2426   1.769   5.860   0.208  0.1267 -0.4003  0.5376
  221UNL     N6 2427   1.574   5.728   0.172  0.3290 -0.1076  0.4808
  221UNL     N7 2428   1.768   5.639   0.089 -0.5896 -0.6197 -0.2790
  221UNL     H8 2429   1.793   5.833   0.312  0.7054 -1.3441  0.1679
  221UNL     H9 2430   1.706   5.949   0.206  2.1111  1.0221 -1.1334
  221UNL    H10 2431   1.861   5.884   0.153 -1.4887  0.8886 -1.6634
  222UNL     H0 2432   0.656   3.484   3.950  0.9318 -2.3943  0.5593
  222UNL     H1 2433   0.683   3.351   4.188  1.0536  0.5714 -3.0666
  222UNL     C2 2434   0.580   3.435   4.009 -0.6179 -0.1661  0.4629
  222UNL     C3 2435   0.594   3.374   4.132 -0.6206  0.3965 -0.5374
  222UNL     C4 2436   0.407   3.345   4.060 -0.2017  0.1632  0.9797
  222UNL     C5 2437   0.270   3.294   4.038  0.1114 -0.0651 -0.0806
  222UNL     N6 2438   0.456   3.418   3.964  0.2935 -0.3138  0.1123
  222UNL     N7 2439   0.484   3.311   4.159  0.3664  0.4589 -0.3990
  222UNL     H8 2440   0.204   3.328   4.118  0.1256 -0.9852  0.3283
  222UNL     H9 2441   0.266   3.185   4.023  0.1461 -0.0326 -0.3328
  222UNL    H10 2442   0.224   3.335   3.947  0.2798  0.3385  0.0192
  223UNL     H0 2443   0.147   3.781   4.585 -1.2774 -0.4650  0.4279
  223UNL     H1 2444   0.193   4.046   4.603  1.9273 -0.9675 -1.1638
  223UNL     C2 2445   0.092   3.862   4.538  0.0759  0.1978 -0.0572
  223UNL     C3 2446   0.113   4.000   4.548  0.5630 -0.0685  0.0441
  223UNL     C4 2447  -0.051   3.961   4.438  0.4287  0.2135 -0.1595
  223UNL     C5 2448  -0.185   3.976   4.360 -0.3651 -1.1872  0.1774
  223UNL     N6 2449  -0.006   3.842   4.457 -0.4061 -0.9486  0.1089
  223UNL     N7 2450   0.014   4.063   4.490  0.2637 -0.0725  0.0550
  223UNL     H8 2451  -0.226   3.881   4.324 -1.3536  0.1977 -2.4825
  223UNL     H9 2452  -0.257   4.034   4.418 -0.6952 -0.5537 -0.8496
  223UNL    H10 2453  -0.160   4.034   4.270 -2.1816 -0.6604  0.0056
  224UNL     H0 2454   0.288   2.903   4.622 -0.6976 -0.8998 -0.2177
  224UNL     H1 2455   0.042   2.924   4.765 -0.0321 -0.0281 -1.3293
  224UNL     C2 2456   0.254   2.846   4.707  0.5271 -0.8854  0.2895
  224UNL     C3 2457   0.130   2.862   4.777 -0.1291  0.1230  0.2219
  224UNL     C4 2458   0.252   2.713   4.853  0.1176 -0.6560  0.1436
  224UNL     C5 2459   0.304   2.606   4.945 -0.0373 -0.1973  0.1015
  224UNL     N6 2460   0.332   2.762   4.768 -0.6715  0.1661  0.0145
  224UNL     N7 2461   0.138   2.783   4.879 -0.6456  0.4622 -0.2121
  224UNL     H8 2462   0.307   2.508   4.895 -2.9424 -0.3623  0.1848
  224UNL     H9 2463   0.236   2.601   5.031  1.2682 -0.8675  1.1127
  224UNL    H10 2464   0.406   2.624   4.983  0.0581 -0.7803  0.1395
  225UNL     H0 2465   0.174   3.227   4.447  1.2890 -0.0680  3.1165
  225UNL     H1 2466  -0.030   3.413   4.491  0.3545 -3.1197 -0.6903
  225UNL     C2 2467   0.176   3.335   4.451  0.5843  0.0762  0.3364
  225UNL     C3 2468   0.074   3.425   4.461 -0.0658  0.2091 -0.9790
  225UNL     C4 2469   0.247   3.514   4.400  0.2993 -0.4969  0.2322
  225UNL     C5 2470   0.342   3.610   4.332 -0.4358 -0.3253  0.8642
  225UNL     N6 2471   0.293   3.394   4.435  0.4644  0.6049 -0.3967
  225UNL     N7 2472   0.121   3.547   4.438  0.6537  0.0591  0.0833
  225UNL     H8 2473   0.297   3.631   4.234 -0.1510 -0.7729  0.6355
  225UNL     H9 2474   0.440   3.564   4.314 -0.4298 -0.6036  1.5686
  225UNL    H10 2475   0.349   3.703   4.389  1.3478 -0.6980  1.2931
  226UNL     H0 2476   0.684   2.892   4.462  1.3664  0.7615  0.9540
  226UNL     H1 2477   0.572   3.066   4.275 -1.2974  0.3593 -0.4669
  226UNL     C2 2478   0.608   2.967   4.479 -0.0371 -0.4017 -0.1206
  226UNL     C3 2479   0.565   3.058   4.382  0.4176 -0.5295 -0.4071
  226UNL     C4 2480   0.494   3.097   4.579  0.0020 -0.8013  0.5162
  226UNL     C5 2481   0.435   3.168   4.701  0.0996  0.1410 -0.6640
  226UNL     N6 2482   0.575   2.997   4.605 -0.3424  0.1375 -0.1177
  226UNL     N7 2483   0.486   3.138   4.450  0.0776  0.8034 -0.6706
  226UNL     H8 2484   0.414   3.271   4.671 -1.2843  0.5963  1.7216
  226UNL     H9 2485   0.509   3.179   4.781  0.3501  1.9143 -1.1276
  226UNL    H10 2486   0.337   3.138   4.741 -0.3874  0.6789 -1.4401
  227UNL     H0 2487   4.888   3.452   4.534 -1.1499  0.5650 -0.1850
  227UNL     H1 2488   5.054   3.677   4.557  2.1112  0.8371 -0.5557
  227UNL     C2 2489   4.991   3.457   4.502 -0.8189 -0.1395  0.7769
  227UNL     C3 2490   5.072   3.576   4.522  0.9171  0.2224  0.5784
  227UNL     C4 2491   5.167   3.411   4.440 -0.3528  0.0420 -0.2685
  227UNL     C5 2492   5.269   3.325   4.372 -0.1022  0.4090  0.5799
  227UNL     N6 2493   5.048   3.356   4.440  0.6142 -0.0023 -0.2645
  227UNL     N7 2494   5.189   3.540   4.477 -0.0950 -0.5155 -0.0041
  227UNL     H8 2495   5.332   3.375   4.297  1.4034 -0.9936  0.8710
  227UNL     H9 2496   5.337   3.285   4.448 -0.6352 -1.8800 -0.1095
  227UNL    H10 2497   5.225   3.237   4.324 -0.0553 -0.5276  2.2226
  228UNL     H0 2498   4.620   0.232   0.244  0.9560 -0.0283  0.2528
  228UNL     H1 2499   4.441   0.032   0.163  0.8677 -1.3539  0.5565
  228UNL     C2 2500   4.638   0.156   0.169 -0.0155  0.4745 -0.5085
  228UNL     C3 2501   4.538   0.062   0.127  0.3126 -0.2779 -0.0564
  228UNL     C4 2502   4.716   0.049   0.028 -0.6184  0.3391 -0.1003
  228UNL     C5 2503   4.818  -0.006  -0.075  0.1360  1.1731 -0.2807
  228UNL     N6 2504   4.751   0.146   0.108  0.2481  0.1508 -0.0601
  228UNL     N7 2505   4.588  -0.001   0.027 -0.3313  0.4072  0.6846
  228UNL     H8 2506   4.775  -0.034  -0.172 -0.0842  0.1088  0.1207
  228UNL     H9 2507   4.889  -0.083  -0.041 -0.4862  0.9161  0.4456
  228UNL    H10 2508   4.892   0.072  -0.100  3.5785 -2.3003 -1.5071
  229UNL     H0 2509   0.897   5.300   1.498  0.7135  1.3449 -0.3413
  229UNL     H1 2510   1.033   5.339   1.736 -2.0817  0.1978  0.4538
  229UNL     C2 2511   0.926   5.231   1.576  0.2262  0.4148 -0.9749
  229UNL     C3 2512   1.002   5.245   1.691 -0.5264  0.0661 -0.3738
  229UNL     C4 2513   0.959   5.049   1.650  0.3279  0.3821  0.3024
  229UNL     C5 2514   0.933   4.899   1.661 -0.4848  0.3129  1.1013
  229UNL     N6 2515   0.892   5.107   1.555  0.6597  0.6139 -0.0892
  229UNL     N7 2516   1.021   5.127   1.742 -1.0622 -0.2197  0.0167
  229UNL     H8 2517   0.932   4.868   1.766  0.5008 -1.3646  0.6264
  229UNL     H9 2518   1.003   4.845   1.597 -1.8319  1.3391 -1.2900
  229UNL    H10 2519   0.834   4.877   1.620 -0.2040  1.5499 -0.2930
  230UNL     H0 2520   1.540   4.543   1.467 -0.7640 -2.5474  0.0847
  230UNL     H1 2521   1.428   4.324   1.366  1.3200  0.0610  0.0950
  230UNL     C2 2522   1.506   4.532   1.365 -0.5857 -0.4714 -0.2068
  230UNL     C3 2523   1.440   4.418   1.315  0.0723 -0.2769 -0.8579
  230UNL     C4 2524   1.463   4.553   1.166 -0.0096  0.0486 -0.3873
  230UNL     C5 2525   1.427   4.636   1.042 -0.0908 -0.7553 -0.1476
  230UNL     N6 2526   1.530   4.610   1.263 -0.1794  0.0675  0.1221
  230UNL     N7 2527   1.427   4.426   1.187  0.5177  0.8954 -0.9362
  230UNL     H8 2528   1.318   4.638   1.030 -0.1123 -1.0987 -0.0115
  230UNL     H9 2529   1.471   4.577   0.961 -1.3170 -1.2915 -0.4259
  230UNL    H10 2530   1.471   4.736   1.045  0.1715 -0.8977  1.5406
  231UNL     H0 2531   1.147   5.196   1.184 -1.7675 -0.5138 -0.4548
  231UNL     H1 2532   1.223   5.450   1.085 -1.7265  0.1621 -1.4476
  231UNL     C2 2533   1.099   5.293   1.190  0.0743  0.3859  0.0789
  231UNL     C3 2534   1.138   5.420   1.144 -0.2551 -0.3618  0.4181
  231UNL     C4 2535   0.960   5.424   1.254  0.1175 -0.0549 -0.3663
  231UNL     C5 2536   0.839   5.482   1.305 -0.5646 -0.8456 -0.5948
  231UNL     N6 2537   0.994   5.297   1.266 -0.5516  0.1308  1.2019
  231UNL     N7 2538   1.042   5.500   1.178  0.0832 -0.7251 -0.3395
  231UNL     H8 2539   0.794   5.560   1.243 -1.0358 -0.0089  0.7899
  231UNL     H9 2540   0.853   5.528   1.403  0.0587 -0.9246 -0.6431
  231UNL    H10 2541   0.766   5.401   1.316 -0.9211 -0.5005 -0.3929
  232UNL     H0 2542   2.937   0.157   0.798 -0.3415 -1.0007 -0.1144
  232UNL     H1 2543   3.148   0.215   0.622 -2.7267 -1.2459 -0.1207
  232UNL     C2 2544   3.044   0.160   0.814 -0.3747 -0.1977 -0.0127
  232UNL     C3 2545   3.148   0.194   0.728 -0.2185 -1.2253 -0.0848
  232UNL     C4 2546   3.212   0.167   0.924 -0.2798  0.5350 -0.2159
  232UNL     C5 2547   3.309   0.169   1.040  0.0015 -0.2430  0.1741
  232UNL     N6 2548   3.089   0.136   0.932 -0.1323  0.1568 -0.1654
  232UNL     N7 2549   3.259   0.194   0.801  0.6304  0.3961  0.1201
  232UNL     H8 2550   3.409   0.199   1.004  0.1260 -0.8800 -0.0203
  232UNL     H9 2551   3.313   0.070   1.086 -0.4701 -1.4236 -2.2127
  232UNL    H10 2552   3.282   0.249   1.109  0.4491 -1.4357  1.7771
  233UNL     H0 2553   1.003   4.855   1.350  0.8811  0.5884 -1.6045
  233UNL     H1 2554   1.200   4.712   1.233 -1.4659 -0.1275 -0.1849
  233UNL     C2 2555   1.105   4.889   1.336  0.8145  1.2141 -0.6351
  233UNL     C3 2556   1.206   4.811   1.277 -0.5150 -0.0420 -0.4968
  233UNL     C4 2557   1.264   5.000   1.334 -0.8514  0.6023  0.0732
  233UNL     C5 2558   1.356   5.113   1.386  0.3011 -0.8200  0.7545
  233UNL     N6 2559   1.140   5.007   1.376 -0.1098 -0.2459  0.5540
  233UNL     N7 2560   1.316   4.878   1.285  0.5697 -0.1375  0.4206
  233UNL     H8 2561   1.320   5.146   1.485 -1.6826  0.2595 -0.3005
  233UNL     H9 2562   1.357   5.198   1.318 -0.9317 -1.8972 -0.6637
  233UNL    H10 2563   1.459   5.076   1.385  0.4902 -0.2576 -1.9008
  234UNL     H0 2564   4.097   0.071   0.323  1.9490 -0.4124  1.4714
  234UNL     H1 2565   4.161  -0.158   0.463 -0.6624 -1.5020 -0.9557
  234UNL     C2 2566   4.028  -0.003   0.363  0.0042  0.0585 -0.8672
  234UNL     C3 2567   4.066  -0.116   0.432  0.0946  0.4836 -0.6608
  234UNL     C4 2568   3.867  -0.094   0.420  0.6514 -0.6195 -0.1478
  234UNL     C5 2569   3.720  -0.125   0.434  0.0823 -0.0621 -0.4606
  234UNL     N6 2570   3.904   0.007   0.344 -0.9435  0.5428  0.0172
  234UNL     N7 2571   3.960  -0.171   0.475  0.5337  0.1764  0.0434
  234UNL     H8 2572   3.698  -0.196   0.353 -0.1834 -0.0838 -0.3681
  234UNL     H9 2573   3.655  -0.036   0.433 -0.2267 -0.2398 -4.1768
  234UNL    H10 2574   3.705  -0.178   0.529  0.4162  0.0985 -0.3174
  235UNL     H0 2575   3.653   0.343   0.940  0.6488  0.6367 -1.5628
  235UNL     H1 2576   3.603   0.559   1.117  0.0847  0.4485  0.1657
  235UNL     C2 2577   3.582   0.424   0.927  0.0249  0.4041  0.2041
  235UNL     C3 2578   3.559   0.535   1.021 -0.1280  0.1539  0.3391
  235UNL     C4 2579   3.436   0.530   0.854  0.9558  0.0342 -1.0824
  235UNL     C5 2580   3.319   0.565   0.772  0.0093  0.1762  0.4315
  235UNL     N6 2581   3.513   0.432   0.818  0.1084 -0.5343  0.3929
  235UNL     N7 2582   3.462   0.607   0.965 -0.6460  0.4539 -0.2232
  235UNL     H8 2583   3.348   0.550   0.667 -0.7370 -1.7869  0.4805
  235UNL     H9 2584   3.227   0.508   0.789 -1.0642  2.4607  2.4672
  235UNL    H10 2585   3.294   0.671   0.781 -2.5388 -0.2456 -1.1629
  236UNL     H0 2586   1.672   4.911   0.962 -1.4690 -1.1949  0.1693
  236UNL     H1 2587   1.517   5.011   1.177  0.2022 -0.0699  2.6937
  236UNL     C2 2588   1.689   4.907   1.068 -0.1438  0.7409  0.0650
  236UNL     C3 2589   1.613   4.962   1.173  0.1514 -0.0243  0.0682
  236UNL     C4 2590   1.767   4.848   1.249  0.3688  0.2328 -0.1210
  236UNL     C5 2591   1.841   4.751   1.345 -0.7964 -0.0031  0.7604
  236UNL     N6 2592   1.794   4.853   1.122 -0.2142  0.0110 -0.4711
  236UNL     N7 2593   1.664   4.922   1.289  0.0403  0.1560  0.2057
  236UNL     H8 2594   1.943   4.728   1.313 -0.5399  1.2675  0.6437
  236UNL     H9 2595   1.792   4.654   1.358 -0.7313  0.1508  2.2207
  236UNL    H10 2596   1.843   4.788   1.448  0.2095 -0.2299  0.8290
  237UNL     H0 2597   1.707   5.391   0.799 -0.5452  0.5900  0.7838
  237UNL     H1 2598   1.497   5.580   0.856 -0.0223 -0.2254  0.8310
  237UNL     C2 2599   1.700   5.497   0.779  0.3063  0.4987 -0.0152
  237UNL     C3 2600   1.595   5.589   0.812 -0.4285 -0.1036 -0.0759
  237UNL     C4 2601   1.765   5.673   0.730  0.3631 -0.1991 -0.1813
  237UNL     C5 2602   1.842   5.779   0.653  0.1969  0.3906 -0.0702
  237UNL     N6 2603   1.805   5.547   0.723  0.0695 -0.0268  0.9775
  237UNL     N7 2604   1.634   5.708   0.773 -0.0521  0.4800 -0.0613
  237UNL     H8 2605   1.832   5.778   0.544  1.6709  0.2042 -0.2143
  237UNL     H9 2606   1.950   5.787   0.672 -0.2344  1.2037  2.2415
  237UNL    H10 2607   1.810   5.882   0.678  0.0221  0.0825  0.9965
  238UNL     H0 2608   1.990   4.945   0.704  3.1745 -0.0518 -0.1149
  238UNL     H1 2609   2.070   5.186   0.616  0.3469 -1.9086 -0.7402
  238UNL     C2 2610   1.974   5.042   0.749  0.0571 -0.2288 -0.7598
  238UNL     C3 2611   2.008   5.170   0.703 -0.0756  0.2948 -0.6171
  238UNL     C4 2612   1.901   5.179   0.877 -0.1362  0.0769  0.1334
  238UNL     C5 2613   1.827   5.239   0.998 -0.3364  0.8135  0.1776
  238UNL     N6 2614   1.890   5.053   0.854 -0.1095  0.0436  0.3215
  238UNL     N7 2615   1.964   5.261   0.785  0.3266  0.0317 -0.2325
  238UNL     H8 2616   1.863   5.184   1.085  1.6644  0.6537 -0.7143
  238UNL     H9 2617   1.719   5.231   0.988 -0.5499  0.4718  2.5416
  238UNL    H10 2618   1.851   5.346   1.008  3.1496  0.2106 -0.9323
  239UNL     H0 2619   2.472   0.079   0.862 -0.2718  0.2048 -1.4605
  239UNL     H1 2620   2.643   0.145   1.056 -0.0209  0.1596 -0.0682
  239UNL     C2 2621   2.573   0.041   0.870 -0.4717  0.0101  0.2627
  239UNL     C3 2622   2.660   0.072   0.977  0.0265  0.0864  0.0086
  239UNL     C4 2623   2.731  -0.087   0.869 -0.4625 -0.4130  0.4880
  239UNL     C5 2624   2.796  -0.225   0.845 -0.0058  0.8863  0.3208
  239UNL     N6 2625   2.622  -0.058   0.799  0.2192  0.4022 -0.0321
  239UNL     N7 2626   2.765  -0.006   0.968 -0.4549  0.2253  0.0915
  239UNL     H8 2627   2.752  -0.306   0.905 -1.1586  1.5266  0.3500
  239UNL     H9 2628   2.784  -0.267   0.744 -3.3390  0.7854  0.7015
  239UNL    H10 2629   2.906  -0.221   0.852 -0.0493  2.5081  0.1029
  240UNL     H0 2630   2.230   4.894   1.357  2.7508 -0.7268 -2.7635
  240UNL     H1 2631   1.990   4.949   1.266 -0.4304 -0.6407 -1.3881
  240UNL     C2 2632   2.206   4.963   1.277 -0.6725  0.6366 -0.6528
  240UNL     C3 2633   2.082   4.992   1.229  0.1671 -0.2511  0.4721
  240UNL     C4 2634   2.222   5.065   1.105  0.3937  0.1951 -0.1690
  240UNL     C5 2635   2.282   5.109   0.976 -0.2474 -0.3920  0.3055
  240UNL     N6 2636   2.300   4.998   1.193  0.4195 -0.4516 -0.6539
  240UNL     N7 2637   2.086   5.060   1.117 -0.6018 -0.1256 -0.2821
  240UNL     H8 2638   2.256   5.046   0.890 -3.3578  0.9083  0.2303
  240UNL     H9 2639   2.391   5.117   0.974 -0.2988  0.2735 -0.1115
  240UNL    H10 2640   2.235   5.202   0.943 -1.9131 -1.7686 -1.3378
  241UNL     H0 2641   2.013   0.502   2.777 -1.4840 -0.8741 -2.0573
  241UNL     H1 2642   2.102   0.409   3.034  0.2343 -2.6662  0.5101
  241UNL     C2 2643   2.002   0.407   2.828 -0.3178 -0.1208 -0.3602
  241UNL     C3 2644   2.044   0.362   2.956 -0.4675 -0.5737 -0.2602
  241UNL     C4 2645   1.949   0.218   2.855 -1.0547 -0.2816  0.0963
  241UNL     C5 2646   1.862   0.089   2.831  0.2995 -0.5612  0.3293
  241UNL     N6 2647   1.941   0.309   2.763  0.3813 -0.4258  0.5286
  241UNL     N7 2648   2.007   0.240   2.976 -0.6128 -0.8157  0.3996
  241UNL     H8 2649   1.757   0.112   2.852  0.2288  0.9817 -1.5921
  241UNL     H9 2650   1.904   0.004   2.886  1.2828 -1.2411 -1.4606
  241UNL    H10 2651   1.858   0.061   2.726 -0.2642  0.4469  0.0743
  242UNL     H0 2652   0.562   5.212   2.610 -1.5969 -1.7159  1.1096
  242UNL     H1 2653   0.514   4.969   2.484  0.6405  0.5283 -0.2363
  242UNL     C2 2654   0.523   5.200   2.510 -0.2212  0.2987  0.2963
  242UNL     C3 2655   0.496   5.071   2.456 -0.7300 -0.0001 -1.3119
  242UNL     C4 2656   0.467   5.230   2.327 -0.0303 -0.5153 -0.2330
  242UNL     C5 2657   0.442   5.307   2.204 -0.0707 -0.1107 -0.1810
  242UNL     N6 2658   0.490   5.301   2.432 -0.0777 -0.2276 -0.1398
  242UNL     N7 2659   0.465   5.097   2.333 -0.2349 -0.0156  0.3620
  242UNL     H8 2660   0.418   5.413   2.215 -0.4451 -0.2635  0.4850
  242UNL     H9 2661   0.362   5.259   2.146 -1.6219  1.6625  0.4428
  242UNL    H10 2662   0.536   5.305   2.147  0.6946  0.3681  1.0525
  243UNL     H0 2663   2.151   0.360   2.385  1.3587  0.7986  1.2234
  243UNL     H1 2664   2.090   0.528   2.169  2.4102  0.3512  1.2510
  243UNL     C2 2665   2.075   0.436   2.378  0.1541 -0.5196 -0.3990
  243UNL     C3 2666   2.043   0.519   2.266  0.1294 -0.0406  0.1236
  243UNL     C4 2667   1.917   0.548   2.421  0.8362  0.0800 -0.4224
  243UNL     C5 2668   1.793   0.593   2.491 -0.2543  0.7930  0.6482
  243UNL     N6 2669   1.995   0.459   2.474 -0.3622  0.0969 -1.0892
  243UNL     N7 2670   1.941   0.593   2.299  0.1742  0.0401 -0.1272
  243UNL     H8 2671   1.714   0.519   2.474  1.2001 -0.6245 -0.1147
  243UNL     H9 2672   1.758   0.693   2.464  1.7809  1.3679  0.0115
  243UNL    H10 2673   1.802   0.598   2.600  1.1870 -1.2621  0.6634
  244UNL     H0 2674   2.064   0.787   1.915  1.8952  0.1193 -0.9400
  244UNL     H1 2675   2.231   0.978   1.850 -1.8812  2.9701  1.2912
  244UNL     C2 2676   2.142   0.823   1.981  0.0834  0.4652  1.0540
  244UNL     C3 2677   2.231   0.919   1.941  0.4875  0.8234 -0.0350
  244UNL     C4 2678   2.283   0.838   2.116  0.1014 -0.0500  0.8413
  244UNL     C5 2679   2.364   0.831   2.238 -0.0473 -0.3537  0.5116
  244UNL     N6 2680   2.177   0.763   2.093  0.4834 -0.6343 -0.1737
  244UNL     N7 2681   2.328   0.928   2.024 -0.6536  0.3523 -0.3704
  244UNL     H8 2682   2.334   0.747   2.302 -4.4328  1.3037  0.8555
  244UNL     H9 2683   2.366   0.928   2.288 -0.4586 -0.1045  0.0535
  244UNL    H10 2684   2.466   0.813   2.204 -0.2549  2.2291 -1.6473
  245UNL     H0 2685   0.032   5.543   2.554  0.6840 -0.2048  2.0169
  245UNL     H1 2686   0.234   5.442   2.385 -2.3279 -1.3077  0.9241
  245UNL     C2 2687   0.127   5.585   2.523 -0.5062  0.3724 -1.0586
  245UNL     C3 2688   0.235   5.531   2.446 -0.1477 -0.5070 -0.2308
  245UNL     C4 2689   0.284   5.716   2.528  0.2208  0.1824 -0.2181
  245UNL     C5 2690   0.359   5.826   2.578 -0.9061 -0.5803 -0.7238
  245UNL     N6 2691   0.158   5.702   2.566 -0.6110  0.2495  0.1209
  245UNL     N7 2692   0.336   5.615   2.450  0.0531  0.3284  0.1512
  245UNL     H8 2693   0.412   5.806   2.672 -2.3429 -0.0646  0.2089
  245UNL     H9 2694   0.296   5.915   2.590 -1.1588 -0.7375 -0.9089
  245UNL    H10 2695   0.438   5.852   2.506 -1.6862  1.0607 -0.9986
  246UNL     H0 2696   3.073   0.751   1.593  0.6721 -1.4541 -2.4215
  246UNL     H1 2697   3.187   0.604   1.784 -1.5105  0.8539  2.2563
  246UNL     C2 2698   3.029   0.655   1.618  0.2896 -0.6255  0.2749
  246UNL     C3 2699   3.101   0.584   1.721  0.0704  0.2764  0.2344
  246UNL     C4 2700   2.938   0.488   1.639 -0.3696 -0.5059  0.0995
  246UNL     C5 2701   2.821   0.391   1.629  0.1162 -0.0510  0.3910
  246UNL     N6 2702   2.936   0.587   1.559  0.2883 -0.6765  0.4250
  246UNL     N7 2703   3.035   0.474   1.738 -0.4821  0.6695 -0.6538
  246UNL     H8 2704   2.742   0.426   1.562  0.5838 -1.7528 -1.1038
  246UNL     H9 2705   2.762   0.381   1.721 -1.8203  0.5039 -0.7430
  246UNL    H10 2706   2.856   0.292   1.597 -0.6165 -0.5370  1.0566
  247UNL     H0 2707   2.708   1.042   2.060  0.6456  0.2826 -0.1127
  247UNL     H1 2708   2.622   1.151   2.300  2.3693  2.6651  0.2527
  247UNL     C2 2709   2.633   1.119   2.074  0.4757  0.1693 -0.3931
  247UNL     C3 2710   2.588   1.169   2.199  0.4302  0.2145  0.4152
  247UNL     C4 2711   2.480   1.245   2.032  0.6388  0.1371 -0.2171
  247UNL     C5 2712   2.354   1.281   1.948 -0.3526 -0.4885  0.0213
  247UNL     N6 2713   2.564   1.163   1.969 -0.3212 -0.1819  0.1748
  247UNL     N7 2714   2.486   1.246   2.171 -0.1682  0.0520  0.2574
  247UNL     H8 2715   2.319   1.190   1.897 -1.4990 -0.6026  0.9885
  247UNL     H9 2716   2.269   1.317   2.008 -1.4864 -1.4733 -0.9707
  247UNL    H10 2717   2.390   1.356   1.876  0.1948 -1.1161 -0.3687
  248UNL     H0 2718   2.767   0.226   2.281  1.9663 -1.7447 -0.8090
  248UNL     H1 2719   2.518   0.111   2.293 -0.0017 -1.1815 -0.2028
  248UNL     C2 2720   2.742   0.137   2.337  0.6761 -0.8923  0.0078
  248UNL     C3 2721   2.610   0.086   2.345  0.1381  0.2367  0.2331
  248UNL     C4 2722   2.757  -0.023   2.441 -0.3772 -0.2561 -0.6989
  248UNL     C5 2723   2.825  -0.136   2.517 -0.9755 -0.5717  0.0151
  248UNL     N6 2724   2.839   0.073   2.398 -0.1594  0.2817  0.1266
  248UNL     N7 2725   2.624  -0.017   2.416  0.1305  0.6185 -0.1358
  248UNL     H8 2726   2.840  -0.104   2.621 -2.3146 -0.9127  0.3170
  248UNL     H9 2727   2.911  -0.178   2.463 -0.6684 -1.6328  1.3081
  248UNL    H10 2728   2.761  -0.224   2.519  1.5679 -2.4593  1.0707
  249UNL     H0 2729   2.678   0.498   1.954  0.3929 -0.2718  0.5338
  249UNL     H1 2730   2.483   0.687   2.002 -0.5525  2.7921 -1.4026
  249UNL     C2 2731   2.691   0.605   1.943 -0.6975 -0.1894 -0.0726
  249UNL     C3 2732   2.587   0.697   1.974  0.1454 -0.4876 -0.1696
  249UNL     C4 2733   2.768   0.784   1.922  0.9158  0.7878  0.6219
  249UNL     C5 2734   2.861   0.884   1.874  0.0070  0.5478  0.0685
  249UNL     N6 2735   2.808   0.659   1.917  0.0695 -0.1598  0.1335
  249UNL     N7 2736   2.638   0.811   1.958 -0.4006 -0.6413 -0.0629
  249UNL     H8 2737   2.927   0.925   1.951 -0.1212 -2.0071  1.5676
  249UNL     H9 2738   2.804   0.968   1.831 -1.2229 -1.8829 -3.2199
  249UNL    H10 2739   2.927   0.857   1.790  0.4647 -0.2489  0.6825
  250UNL     H0 2740   3.067   0.052   2.013  1.1440  0.2138 -0.7736
  250UNL     H1 2741   2.940   0.229   1.855 -1.8952  1.1674  0.6530
  250UNL     C2 2742   3.037   0.151   2.045 -0.9396 -0.6492  0.0633
  250UNL     C3 2743   2.967   0.241   1.959  0.3285 -0.2704  0.2919
  250UNL     C4 2744   2.987   0.314   2.154 -0.3064  0.1836 -0.0413
  250UNL     C5 2745   2.976   0.407   2.268 -0.6151 -0.1786  0.1072
  250UNL     N6 2746   3.036   0.192   2.172 -0.2374  0.4637  0.1287
  250UNL     N7 2747   2.938   0.349   2.022 -0.2948 -0.4468 -0.6757
  250UNL     H8 2748   2.943   0.508   2.241  0.7543  0.4134  0.6096
  250UNL     H9 2749   3.073   0.412   2.319 -0.2357  0.5387 -0.6800
  250UNL    H10 2750   2.903   0.378   2.345 -1.3156  0.4166 -0.3303
  251UNL     H0 2751   1.513   0.721   2.144 -1.2125 -3.1759 -0.9033
  251UNL     H1 2752   1.703   0.914   2.164 -0.2594 -0.9002  1.9500
  251UNL     C2 2753   1.616   0.712   2.112 -0.3118  0.6693  0.7074
  251UNL     C3 2754   1.710   0.815   2.123 -1.0220 -0.1178 -0.1256
  251UNL     C4 2755   1.785   0.646   2.022 -0.4135 -0.6905 -0.4531
  251UNL     C5 2756   1.879   0.538   1.976  0.3087 -0.0276 -0.2464
  251UNL     N6 2757   1.664   0.610   2.047  0.1211 -0.6281 -0.2040
  251UNL     N7 2758   1.825   0.770   2.067 -0.2602  0.1399 -0.1175
  251UNL     H8 2759   1.855   0.507   1.873  0.9890 -1.2249 -0.0520
  251UNL     H9 2760   1.986   0.563   1.974  0.4527 -0.6286 -0.3512
  251UNL    H10 2761   1.866   0.444   2.031 -3.2641  0.4789 -0.1246
  252UNL     H0 2762   3.175   0.270   2.621 -1.1394  1.5946 -1.0845
  252UNL     H1 2763   3.074   0.015   2.600 -0.6826  1.7189  0.9708
  252UNL     C2 2764   3.187   0.199   2.539  0.0813  0.3178  0.1605
  252UNL     C3 2765   3.138   0.070   2.532 -0.4429  0.0591 -0.1882
  252UNL     C4 2766   3.267   0.114   2.375 -0.7456 -0.1943  0.0321
  252UNL     C5 2767   3.343   0.098   2.245 -0.7292 -0.1433 -0.4587
  252UNL     N6 2768   3.282   0.219   2.448  0.1889  0.0352  0.3929
  252UNL     N7 2769   3.179   0.017   2.418 -0.1426 -0.3533  0.4507
  252UNL     H8 2770   3.285   0.034   2.178  0.4557 -0.7385 -0.9354
  252UNL     H9 2771   3.445   0.061   2.263 -1.6799 -1.0863  3.4796
  252UNL    H10 2772   3.350   0.191   2.186  1.6305 -0.5024 -0.7861
  253UNL     H0 2773   5.434   5.298   3.999  0.0855 -0.4344 -0.4470
  253UNL     H1 2774   5.564   5.204   4.230 -3.4172  1.1749  1.1143
  253UNL     C2 2775   5.430   5.201   4.047  0.1795  0.1481  0.7583
  253UNL     C3 2776   5.505   5.155   4.154 -0.0298 -0.2140 -0.7278
  253UNL     C4 2777   5.389   5.004   4.072  0.5523 -0.7468  0.3507
  253UNL     C5 2778   5.309   4.876   4.049  0.0954 -0.8625 -0.3548
  253UNL     N6 2779   5.359   5.105   3.992 -0.2073  0.1915 -0.9546
  253UNL     N7 2780   5.477   5.028   4.174 -0.0201  0.2228  0.3434
  253UNL     H8 2781   5.299   4.850   3.943  2.6978 -0.8982 -0.6119
  253UNL     H9 2782   5.204   4.897   4.075  0.1236 -2.8513  1.4553
  253UNL    H10 2783   5.340   4.801   4.122 -1.4767 -0.2343  0.9856
  254UNL     H0 2784   0.132   4.528   3.779 -2.5067  1.5559  1.2772
  254UNL     H1 2785   0.025   4.293   3.703 -1.4941  0.7919  1.0702
  254UNL     C2 2786   0.065   4.514   3.695 -0.0519 -0.0527 -0.4705
  254UNL     C3 2787   0.003   4.392   3.666 -0.2431  0.6670 -0.0597
  254UNL     C4 2788  -0.054   4.538   3.539 -0.4092 -0.3539 -0.2520
  254UNL     C5 2789  -0.112   4.616   3.419 -0.0185 -0.0865  0.3287
  254UNL     N6 2790   0.022   4.613   3.617 -0.0320 -0.2660 -0.3131
  254UNL     N7 2791  -0.078   4.408   3.569 -0.5783  0.0043  0.6904
  254UNL     H8 2792  -0.134   4.722   3.438  1.1708  0.1632  0.3487
  254UNL     H9 2793  -0.205   4.573   3.380  1.5322 -2.9603 -0.3845
  254UNL    H10 2794  -0.039   4.613   3.336  2.1998 -0.4153  2.2434
  255UNL     H0 2795   5.568   5.189   3.574 -0.4646 -0.4781  2.1918
  255UNL     H1 2796   5.599   5.438   3.462 -0.6793 -0.7584  0.4117
  255UNL     C2 2797   5.515   5.279   3.604 -0.6047  0.1640  0.0871
  255UNL     C3 2798   5.533   5.405   3.542 -0.7297 -0.2223  0.5919
  255UNL     C4 2799   5.391   5.409   3.686  0.7595 -0.0575  0.4992
  255UNL     C5 2800   5.289   5.467   3.779  0.9734  0.0084 -0.0113
  255UNL     N6 2801   5.422   5.280   3.700  0.5449  0.6319  0.3226
  255UNL     N7 2802   5.470   5.497   3.614  0.0716  0.2695 -0.3559
  255UNL     H8 2803   5.323   5.464   3.883  2.6921  1.3653 -0.5048
  255UNL     H9 2804   5.196   5.410   3.780  1.4729 -0.8110  2.3558
  255UNL    H10 2805   5.263   5.574   3.774 -0.8610 -0.4029  0.4804
  256UNL     H0 2806   1.525   0.171   3.264 -0.7039 -4.0137 -2.7548
  256UNL     H1 2807   1.711   0.098   3.072 -0.9319  1.5527 -0.0008
  256UNL     C2 2808   1.630   0.146   3.274  0.1162  0.1884  0.7061
  256UNL     C3 2809   1.725   0.110   3.179  0.3833 -0.0680  0.0244
  256UNL     C4 2810   1.801   0.088   3.366  0.0473  0.5468  0.2028
  256UNL     C5 2811   1.893   0.060   3.481  0.6341  0.0318 -0.1633
  256UNL     N6 2812   1.691   0.143   3.393  0.2217 -0.1221 -0.6077
  256UNL     N7 2813   1.833   0.070   3.239 -0.5455 -0.2357 -0.4495
  256UNL     H8 2814   1.874  -0.042   3.516  0.1563  0.2883  0.3260
  256UNL     H9 2815   1.873   0.128   3.565 -2.8060  0.7074 -1.4702
  256UNL    H10 2816   2.001   0.070   3.468  0.8507 -1.2047  0.5608
  257UNL     H0 2817   5.453   4.827   3.782 -0.5668 -0.1850 -0.5019
  257UNL     H1 2818   5.642   4.738   3.616 -0.0957 -0.1706 -0.4250
  257UNL     C2 2819   5.553   4.864   3.769 -0.3417 -0.5723  0.1344
  257UNL     C3 2820   5.656   4.820   3.686  1.0688 -0.2539 -0.5583
  257UNL     C4 2821   5.695   5.004   3.775  0.2697  0.6180  0.0163
  257UNL     C5 2822   5.784   5.118   3.826  0.3208  0.0764 -0.3766
  257UNL     N6 2823   5.575   4.979   3.828  0.9723 -0.0039 -0.2477
  257UNL     N7 2824   5.752   4.910   3.698  0.6821  0.2003  0.3712
  257UNL     H8 2825   5.863   5.143   3.754  0.8182 -1.2722 -0.3144
  257UNL     H9 2826   5.832   5.099   3.923  3.5868  0.2900 -1.8987
  257UNL    H10 2827   5.730   5.213   3.830 -2.4523 -1.5050  1.5015
  258UNL     H0 2828   2.579   0.062   2.682  0.8037 -0.3399  0.2930
  258UNL     H1 2829   2.688  -0.002   2.944  1.1570 -0.9521 -0.0791
  258UNL     C2 2830   2.560  -0.016   2.754 -0.3311  0.0398  0.4155
  258UNL     C3 2831   2.612  -0.045   2.881  0.4209  0.4929 -0.1754
  258UNL     C4 2832   2.455  -0.166   2.830  0.0539  0.1858  0.2820
  258UNL     C5 2833   2.356  -0.279   2.823  0.3832  0.6230  0.0129
  258UNL     N6 2834   2.459  -0.087   2.726  0.4813 -0.1550  0.0661
  258UNL     N7 2835   2.548  -0.152   2.929  0.5188  0.2412  0.0455
  258UNL     H8 2836   2.396  -0.372   2.864 -0.7594  0.5607  1.0120
  258UNL     H9 2837   2.335  -0.305   2.719  3.6182 -2.8497  0.1109
  258UNL    H10 2838   2.262  -0.250   2.872  0.5896  1.6364 -0.1725
  259UNL     H0 2839   2.096   0.271   3.402  0.9219 -0.9408 -1.4148
  259UNL     H1 2840   2.203   0.530   3.402  0.0271 -1.8052 -0.3544
  259UNL     C2 2841   2.066   0.359   3.347 -0.1914 -0.5908 -0.2708
  259UNL     C3 2842   2.114   0.495   3.351 -0.4971 -0.5235 -0.3213
  259UNL     C4 2843   1.937   0.485   3.245  1.0695  0.2760  0.1590
  259UNL     C5 2844   1.821   0.517   3.154  0.0100 -0.4125 -0.0188
  259UNL     N6 2845   1.954   0.358   3.280  0.1866 -0.1968  0.9129
  259UNL     N7 2846   2.035   0.570   3.287  0.6215 -0.0061  0.6647
  259UNL     H8 2847   1.829   0.622   3.123 -3.3923 -0.2984 -0.6715
  259UNL     H9 2848   1.810   0.446   3.071  1.4963 -1.1949  0.4316
  259UNL    H10 2849   1.726   0.525   3.207  0.4707  0.3335  0.7099
  260UNL     H0 2850   0.228   4.916   3.320  0.6209 -1.9870 -0.6387
  260UNL     H1 2851   0.036   5.008   3.489 -0.1639  0.5496 -2.9361
  260UNL     C2 2852   0.225   4.899   3.426  0.5832  0.3073 -0.2499
  260UNL     C3 2853   0.124   4.950   3.515 -1.0249  0.4521 -0.0167
  260UNL     C4 2854   0.277   4.834   3.614 -0.0353 -0.0159 -0.1742
  260UNL     C5 2855   0.363   4.764   3.717  0.1795  0.1092  0.3256
  260UNL     N6 2856   0.313   4.825   3.491 -0.6099 -0.2959 -0.0126
  260UNL     N7 2857   0.160   4.906   3.634 -0.0509  0.2831 -0.3717
  260UNL     H8 2858   0.403   4.823   3.801 -1.0326 -0.0314  1.0089
  260UNL     H9 2859   0.446   4.715   3.664 -0.1662  1.8513 -1.8859
  260UNL    H10 2860   0.308   4.684   3.768 -0.2815  0.4775  0.4109
  261UNL     H0 2861   0.295   5.364   3.178 -1.6312 -0.9244  2.9734
  261UNL     H1 2862   0.089   5.518   3.270 -0.8937  2.5642  0.4364
  261UNL     C2 2863   0.290   5.472   3.185 -0.0029 -0.6106  0.1770
  261UNL     C3 2864   0.179   5.547   3.218  0.2857 -0.5380  0.6427
  261UNL     C4 2865   0.319   5.662   3.131  0.5053 -0.0957 -0.2280
  261UNL     C5 2866   0.402   5.778   3.085 -0.3122 -0.0862 -0.5078
  261UNL     N6 2867   0.385   5.549   3.142 -0.6477 -0.3650  0.8444
  261UNL     N7 2868   0.203   5.677   3.198  0.2080  0.6719 -1.2485
  261UNL     H8 2869   0.481   5.794   3.159  0.3500 -1.9594 -0.7816
  261UNL     H9 2870   0.356   5.878   3.077 -1.3532 -0.6872 -2.3379
  261UNL    H10 2871   0.434   5.755   2.982  1.1026  3.4561 -0.9403
  262UNL     H0 2872   0.506   4.966   3.113  2.9321  0.2251 -0.4777
  262UNL     H1 2873   0.657   5.175   3.051  0.3599 -0.2948 -0.5481
  262UNL     C2 2874   0.505   5.059   3.167 -0.5448 -0.4535  0.7345
  262UNL     C3 2875   0.583   5.170   3.129  0.4137  0.0865 -0.4730
  262UNL     C4 2876   0.458   5.202   3.298 -0.4819  0.1893  0.4838
  262UNL     C5 2877   0.393   5.268   3.414  0.0418  1.0101  0.2808
  262UNL     N6 2878   0.418   5.084   3.264  0.0558  0.4178 -0.3228
  262UNL     N7 2879   0.566   5.259   3.229 -0.4247 -0.0350 -0.7724
  262UNL     H8 2880   0.288   5.241   3.434  0.2672 -0.0337  0.0949
  262UNL     H9 2881   0.391   5.375   3.390 -1.0296  0.7633 -0.7494
  262UNL    H10 2882   0.434   5.249   3.514 -0.5732  1.3133  0.5962
  263UNL     H0 2883   1.048   0.068   3.327  0.3387 -0.6142  0.3588
  263UNL     H1 2884   1.247   0.122   3.509 -1.8397 -0.2079  0.2127
  263UNL     C2 2885   1.154   0.047   3.319  0.4758  0.1038  0.2621
  263UNL     C3 2886   1.253   0.070   3.415 -0.1436  0.2192  0.0623
  263UNL     C4 2887   1.317  -0.030   3.240  1.3157 -0.3397  0.2569
  263UNL     C5 2888   1.419  -0.101   3.150  0.8627  0.8919 -0.1251
  263UNL     N6 2889   1.196   0.005   3.196  0.0866 -0.7028  0.3166
  263UNL     N7 2890   1.360   0.004   3.365 -0.0982  0.0677 -0.9827
  263UNL     H8 2891   1.383  -0.202   3.124  1.5741  0.7906 -0.7141
  263UNL     H9 2892   1.429  -0.059   3.050  0.2877 -1.6035 -1.2694
  263UNL    H10 2893   1.519  -0.109   3.194  0.6940 -1.7322 -0.1229
  264UNL     H0 2894   0.645   5.034   3.816 -1.5352  2.6680 -0.4918
  264UNL     H1 2895   0.454   5.026   3.607  0.2236  1.3035 -0.7486
  264UNL     C2 2896   0.657   5.008   3.711 -0.3530  0.2953  0.2007
  264UNL     C3 2897   0.559   4.998   3.608 -0.1258  0.0371  0.6925
  264UNL     C4 2898   0.751   4.984   3.536 -0.5190 -0.4973  0.0038
  264UNL     C5 2899   0.864   4.982   3.440 -0.9824  0.6546 -0.1088
  264UNL     N6 2900   0.777   4.998   3.661 -0.0606 -0.3949 -0.0047
  264UNL     N7 2901   0.621   4.978   3.494 -0.2888 -0.2286  0.2272
  264UNL     H8 2902   0.915   4.885   3.431 -3.1997 -0.5706  0.2967
  264UNL     H9 2903   0.949   5.049   3.458  0.1882 -1.0238  0.7707
  264UNL    H10 2904   0.828   5.003   3.338 -3.3125 -0.9831  0.3360
  265UNL     H0 2905   2.974   1.836   0.369  0.4100  2.1325  2.7083
  265UNL     H1 2906   3.033   1.787   0.624 -0.8692  0.0135 -1.5425
  265UNL     C2 2907   2.940   1.749   0.424 -0.3990  0.5672 -0.1619
  265UNL     C3 2908   2.978   1.723   0.556 -0.6120 -0.7080 -1.0812
  265UNL     C4 2909   2.902   1.556   0.465 -0.6555 -0.1590  0.5551
  265UNL     C5 2910   2.874   1.405   0.441  0.4771 -0.1063 -0.5281
  265UNL     N6 2911   2.877   1.648   0.374 -0.4332 -1.0274  0.3784
  265UNL     N7 2912   2.957   1.598   0.588 -0.3017  0.8801 -0.1178
  265UNL     H8 2913   2.828   1.357   0.528  0.8872  2.4062  1.1536
  265UNL     H9 2914   2.969   1.351   0.427  0.9917  0.9681 -1.2839
  265UNL    H10 2915   2.818   1.376   0.352  0.4702  0.6820 -0.7877
  266UNL     H0 2916   3.542   1.068   0.144  0.5869 -1.1765  0.2311
  266UNL     H1 2917   3.414   0.832   0.133  0.6216 -0.1018 -0.2598
  266UNL     C2 2918   3.470   1.042   0.068  0.6693  0.2422 -0.3570
  266UNL     C3 2919   3.409   0.911   0.059 -0.3013 -0.1269 -0.2346
  266UNL     C4 2920   3.334   1.050  -0.075 -0.2185 -0.3207 -0.4247
  266UNL     C5 2921   3.290   1.097  -0.204  0.1772  0.2893 -0.1492
  266UNL     N6 2922   3.419   1.130  -0.009  0.6926 -0.7658  0.2267
  266UNL     N7 2923   3.319   0.920  -0.036  0.0495  0.3885 -0.4007
  266UNL     H8 2924   3.352   1.049  -0.282  1.8900 -0.1458  1.4454
  266UNL     H9 2925   3.302   1.206  -0.203 -0.7511  0.3989  1.8325
  266UNL    H10 2926   3.187   1.068  -0.229 -0.3696  1.6614  0.4637
  267UNL     H0 2927   5.031   4.458   4.762 -0.1237  0.0833  1.2897
  267UNL     H1 2928   5.036   4.687   4.615 -0.4117 -0.6766 -0.7105
  267UNL     C2 2929   4.967   4.544   4.778 -0.2237  0.4991 -1.1165
  267UNL     C3 2930   4.986   4.662   4.707  0.9944 -0.3556  0.1677
  267UNL     C4 2931   4.865   4.695   4.868  0.3313 -0.3781 -0.5155
  267UNL     C5 2932   4.752   4.747   4.948  0.0787  0.3983  0.3496
  267UNL     N6 2933   4.881   4.561   4.875 -0.2721 -0.0485  0.4561
  267UNL     N7 2934   4.918   4.757   4.761  0.0089 -0.0972 -0.3901
  267UNL     H8 2935   4.657   4.705   4.913  0.1586  0.3441  0.1971
  267UNL     H9 2936   4.753   4.852   4.919 -1.4736 -0.1816 -1.9265
  267UNL    H10 2937   4.758   4.726   5.056 -2.1452  2.8332  1.0009
  268UNL     H0 2938   5.014   5.080   4.426  0.0931  1.1064  2.4374
  268UNL     H1 2939   5.225   4.999   4.276 -0.4339  1.1465  0.4420
  268UNL     C2 2940   5.096   5.018   4.461  0.1748 -0.1324  0.1414
  268UNL     C3 2941   5.202   4.976   4.379  0.0646 -0.0065  0.3009
  268UNL     C4 2942   5.228   4.931   4.573 -0.4283  0.0509  0.8578
  268UNL     C5 2943   5.282   4.865   4.700 -0.0097  0.2984  0.7656
  268UNL     N6 2944   5.114   4.986   4.587 -0.0228 -0.1337 -0.3799
  268UNL     N7 2945   5.296   4.918   4.454 -0.4668 -0.0017  0.2364
  268UNL     H8 2946   5.351   4.785   4.671 -1.4070 -1.3976  2.0684
  268UNL     H9 2947   5.206   4.809   4.756 -1.9488  1.1732 -0.9170
  268UNL    H10 2948   5.332   4.941   4.761  3.8573 -0.7975 -0.8568
  269UNL     H0 2949   2.981   1.385   0.207  0.6053  1.0104  2.0950
  269UNL     H1 2950   3.156   1.231   0.045 -2.0774  0.6196 -3.1301
  269UNL     C2 2951   3.073   1.410   0.156 -0.6702  0.5925 -0.5050
  269UNL     C3 2952   3.163   1.335   0.073  0.2907 -0.0619 -1.0456
  269UNL     C4 2953   3.221   1.526   0.117  0.4454 -0.1979  0.2030
  269UNL     C5 2954   3.322   1.641   0.127 -0.3560 -0.2559  0.9413
  269UNL     N6 2955   3.105   1.533   0.175  0.1587  0.6332 -0.1111
  269UNL     N7 2956   3.256   1.416   0.041 -0.2615 -0.2936 -0.6448
  269UNL     H8 2957   3.427   1.612   0.139 -0.7810 -1.6723  1.2863
  269UNL     H9 2958   3.301   1.708   0.211  3.6896  1.3399  0.8110
  269UNL    H10 2959   3.312   1.702   0.036 -0.8830 -0.4342  0.8806
  270UNL     H0 2960   0.106   4.965   3.926  0.7320 -0.3039 -0.6151
  270UNL     H1 2961   0.219   4.889   4.161 -0.9801  2.7080 -1.0758
  270UNL     C2 2962   0.102   4.871   3.981 -0.0436  0.0082 -0.1346
  270UNL     C3 2963   0.154   4.829   4.099  0.0862 -0.3197  0.6230
  270UNL     C4 2964   0.020   4.692   4.023  0.5075  1.0512  1.1310
  270UNL     C5 2965  -0.085   4.584   4.009  0.3858 -0.1055  0.3810
  270UNL     N6 2966   0.022   4.782   3.924 -0.2637 -0.7774  0.2210
  270UNL     N7 2967   0.109   4.712   4.133  0.4934 -0.8123  0.1086
  270UNL     H8 2968  -0.032   4.489   4.009  0.4991 -0.0529 -1.1060
  270UNL     H9 2969  -0.148   4.598   3.920  0.5554  0.9076  0.4143
  270UNL    H10 2970  -0.149   4.579   4.098 -0.3230  0.2369 -0.1015
  271UNL     H0 2971   5.534   5.157   4.638  2.5538 -0.2464 -0.3752
  271UNL     H1 2972   5.616   5.427   4.652 -1.7348 -2.7063  3.4379
  271UNL     C2 2973   5.511   5.242   4.575 -0.6514 -0.6849  0.1301
  271UNL     C3 2974   5.548   5.379   4.582  0.3955 -0.6630 -0.1787
  271UNL     C4 2975   5.415   5.346   4.427 -0.0284 -0.3442  0.2624
  271UNL     C5 2976   5.296   5.372   4.343  0.0303 -0.2962  0.1944
  271UNL     N6 2977   5.430   5.225   4.467 -0.7349  0.3302 -0.1634
  271UNL     N7 2978   5.493   5.445   4.484  0.0601  0.2697 -0.3400
  271UNL     H8 2979   5.261   5.296   4.274  1.1020 -1.0650  0.4800
  271UNL     H9 2980   5.208   5.384   4.407 -0.1418 -1.2927  0.1418
  271UNL    H10 2981   5.310   5.461   4.280  0.9380 -1.7515 -1.6914
  272UNL     H0 2982   5.586   4.222   4.530  0.7078 -1.9978 -0.6606
  272UNL     H1 2983   5.448   4.344   4.745 -1.0978 -1.1731  2.2729
  272UNL     C2 2984   5.592   4.208   4.637 -0.0868  0.9547 -0.1841
  272UNL     C3 2985   5.529   4.272   4.742 -0.3794 -0.3261  0.6224
  272UNL     C4 2986   5.649   4.117   4.800 -0.3107 -0.3654  0.5659
  272UNL     C5 2987   5.739   4.029   4.887  0.5965 -0.4319 -0.5590
  272UNL     N6 2988   5.677   4.118   4.677  0.2103 -0.1482 -0.2987
  272UNL     N7 2989   5.562   4.212   4.850  0.0318  0.0694  0.4031
  272UNL     H8 2990   5.836   4.007   4.840  0.9092  1.2868 -0.7523
  272UNL     H9 2991   5.696   3.929   4.899  0.0463 -0.1419 -0.0661
  272UNL    H10 2992   5.763   4.072   4.985  1.1853 -1.3020 -0.3134
  273UNL     H0 2993   5.710   4.659   4.377  0.5420 -0.1827  1.0080
  273UNL     H1 2994   5.541   4.814   4.544  0.6737 -0.9838  0.2427
  273UNL     C2 2995   5.692   4.766   4.386 -0.7247 -0.2383 -0.6321
  273UNL     C3 2996   5.616   4.845   4.471  0.1018 -0.4578 -0.1209
  273UNL     C4 2997   5.742   4.967   4.354 -0.2025  0.1536  0.2926
  273UNL     C5 2998   5.819   5.090   4.309 -0.5174 -0.3335 -0.6975
  273UNL     N6 2999   5.767   4.844   4.316 -0.1074  0.7167  0.2828
  273UNL     N7 3000   5.645   4.970   4.453  0.1168 -0.1803  0.0027
  273UNL     H8 3001   5.741   5.167   4.301  0.7137  0.9212 -0.7413
  273UNL     H9 3002   5.876   5.078   4.216  0.2455  0.6920 -0.3664
  273UNL    H10 3003   5.884   5.118   4.393 -0.4388  0.7354 -1.1067
  274UNL     H0 3004   5.804   4.299   4.330 -1.1517  0.1815 -0.2127
  274UNL     H1 3005   5.973   4.485   4.227  0.3467 -2.3695  1.1910
  274UNL     C2 3006   5.834   4.389   4.381  0.2042 -0.8489  0.8469
  274UNL     C3 3007   5.925   4.487   4.324 -0.0041  0.1947  1.0003
  274UNL     C4 3008   5.871   4.520   4.522  0.2140 -0.1703 -0.0032
  274UNL     C5 3009   5.857   4.595   4.654 -0.4711  1.2188 -0.6020
  274UNL     N6 3010   5.800   4.412   4.508  0.2238  0.1863  0.2649
  274UNL     N7 3011   5.952   4.570   4.418  0.0540 -1.1487 -0.5605
  274UNL     H8 3012   5.831   4.701   4.642  0.9862  1.7039  0.4253
  274UNL     H9 3013   5.953   4.594   4.707 -0.6187  1.8333 -0.3095
  274UNL    H10 3014   5.787   4.544   4.722  1.5219 -1.2048 -0.3275
  275UNL     H0 3015   4.465   4.930   4.470 -0.5204 -1.0765 -0.2558
  275UNL     H1 3016   4.658   5.031   4.652 -2.7634  0.6099 -0.9424
  275UNL     C2 3017   4.573   4.932   4.464 -0.4970 -0.1269  0.2622
  275UNL     C3 3018   4.664   4.983   4.555  0.1736  0.1835 -0.6129
  275UNL     C4 3019   4.755   4.872   4.403  0.1781 -0.4293 -0.1962
  275UNL     C5 3020   4.861   4.798   4.327  0.1246  0.2259  0.3499
  275UNL     N6 3021   4.632   4.867   4.368  0.7749 -0.5753  0.3490
  275UNL     N7 3022   4.782   4.939   4.520  0.2572  0.2471  0.2647
  275UNL     H8 3023   4.924   4.859   4.260  0.0735  0.6958  0.7323
  275UNL     H9 3024   4.938   4.757   4.394 -0.6356  0.6941  1.5273
  275UNL    H10 3025   4.825   4.715   4.265  1.7021  0.1705 -0.5217
  276UNL     H0 3026   4.108   1.566   0.215  1.8765 -2.5567  0.4979
  276UNL     H1 3027   3.886   1.508   0.044 -0.5770  0.8068 -0.1300
  276UNL     C2 3028   4.101   1.549   0.108 -0.0918  0.1336  0.1353
  276UNL     C3 3029   3.992   1.521   0.026 -0.3813 -0.2266  0.2775
  276UNL     C4 3030   4.172   1.519  -0.084 -0.2176  0.2829 -0.0311
  276UNL     C5 3031   4.265   1.511  -0.200 -0.7159  0.1852 -0.1546
  276UNL     N6 3032   4.211   1.562   0.035 -0.7341  0.5793  0.0756
  276UNL     N7 3033   4.037   1.503  -0.104  0.1617  0.3960 -0.2175
  276UNL     H8 3034   4.308   1.605  -0.236 -1.9051  1.2297  1.0944
  276UNL     H9 3035   4.218   1.486  -0.296 -1.7058  1.5463 -0.0322
  276UNL    H10 3036   4.348   1.441  -0.179 -1.7288 -0.8586  0.4261
  277UNL     H0 3037   2.354   1.164   1.509 -0.6323 -0.7643 -0.1221
  277UNL     H1 3038   2.548   1.161   1.704  0.7325 -1.6727  1.4589
  277UNL     C2 3039   2.386   1.081   1.571  0.9390  0.0595  0.2036
  277UNL     C3 3040   2.493   1.078   1.663 -0.0911 -0.3409 -0.2220
  277UNL     C4 3041   2.407   0.900   1.633 -0.1922  0.3666  0.2651
  277UNL     C5 3042   2.366   0.757   1.661  0.2151  0.2939 -0.4311
  277UNL     N6 3043   2.344   0.964   1.540  0.2686 -0.2278  0.2442
  277UNL     N7 3044   2.499   0.960   1.712  0.0206 -0.8373  0.1602
  277UNL     H8 3045   2.324   0.713   1.570  0.6077  0.9470 -0.9302
  277UNL     H9 3046   2.304   0.745   1.751 -0.6407  1.1467 -0.8989
  277UNL    H10 3047   2.462   0.710   1.684  0.2619  0.3706 -0.4701
  278UNL     H0 3048   3.069   0.373   1.417  0.2148  1.1258 -0.8503
  278UNL     H1 3049   2.932   0.135   1.360 -1.8519 -0.3568 -0.7740
  278UNL     C2 3050   3.011   0.349   1.329 -0.3147 -0.7493 -0.0205
  278UNL     C3 3051   2.936   0.224   1.299 -0.2733 -0.0906 -0.2837
  278UNL     C4 3052   2.920   0.368   1.151 -0.0282 -0.2554  0.5036
  278UNL     C5 3053   2.884   0.441   1.024  0.1007 -0.0294  0.3030
  278UNL     N6 3054   2.995   0.436   1.236  0.4749  0.5976 -0.1837
  278UNL     N7 3055   2.875   0.240   1.180 -0.3975 -0.3135 -0.1320
  278UNL     H8 3056   2.954   0.407   0.947 -1.6226  1.1275 -1.8266
  278UNL     H9 3057   2.899   0.549   1.038 -2.4788  0.6053 -1.4907
  278UNL    H10 3058   2.780   0.440   0.988  0.2455 -1.9273 -0.1027
  279UNL     H0 3059   2.647   1.000   1.173  0.4050 -0.5439  2.2681
  279UNL     H1 3060   2.653   1.275   1.195 -0.8670  0.4548  1.5464
  279UNL     C2 3061   2.567   1.065   1.206 -0.1949 -0.3394  0.4676
  279UNL     C3 3062   2.570   1.206   1.203 -0.1383 -0.6407  0.0501
  279UNL     C4 3063   2.383   1.140   1.230  0.7915  0.0293  0.2870
  279UNL     C5 3064   2.236   1.144   1.258 -0.5622 -0.0459  0.2518
  279UNL     N6 3065   2.444   1.022   1.229 -0.1742  0.3855 -0.0108
  279UNL     N7 3066   2.450   1.257   1.219 -0.1915  0.1042 -0.5583
  279UNL     H8 3067   2.199   1.055   1.311 -1.6223 -0.0128 -0.4237
  279UNL     H9 3068   2.181   1.132   1.164  0.9299  0.9179 -0.7606
  279UNL    H10 3069   2.200   1.230   1.316 -0.0984  0.5057 -0.2854
  280UNL     H0 3070   2.466   1.461   0.836 -0.4568 -0.4902  1.4604
  280UNL     H1 3071   2.672   1.420   0.651 -0.0166 -3.8969  0.3900
  280UNL     C2 3072   2.572   1.450   0.858  0.0256 -0.2899 -0.6330
  280UNL     C3 3073   2.674   1.433   0.758 -0.7298  0.2968 -0.0339
  280UNL     C4 3074   2.742   1.438   0.956  0.3340 -0.2485 -0.6513
  280UNL     C5 3075   2.838   1.437   1.071  0.1247  0.0964 -0.1281
  280UNL     N6 3076   2.618   1.454   0.980 -0.0207  0.2824 -0.0940
  280UNL     N7 3077   2.787   1.438   0.825  0.1130  1.0563  0.1773
  280UNL     H8 3078   2.803   1.494   1.159 -1.1815 -2.2054  0.8785
  280UNL     H9 3079   2.934   1.480   1.039 -0.5586  1.7768  0.0153
  280UNL    H10 3080   2.867   1.335   1.098  0.4391  0.6608  1.8159
  281UNL     H0 3081   2.436   0.600   1.342 -0.0037  0.6796 -0.7910
  281UNL     H1 3082   2.669   0.504   1.218  0.1165 -1.1827  0.9110
  281UNL     C2 3083   2.538   0.633   1.349  0.0684  0.2107  0.4214
  281UNL     C3 3084   2.652   0.587   1.285  0.8287 -0.2280 -0.0882
  281UNL     C4 3085   2.695   0.759   1.397  0.4801 -0.2179  0.4140
  281UNL     C5 3086   2.782   0.866   1.452  0.1149  0.2440  0.0644
  281UNL     N6 3087   2.566   0.750   1.403 -0.3704 -0.8521  0.0126
  281UNL     N7 3088   2.757   0.665   1.318  0.7628  0.0305  0.4377
  281UNL     H8 3089   2.777   0.955   1.389 -0.7314  1.6879  2.1036
  281UNL     H9 3090   2.889   0.846   1.447 -0.0863 -0.0775 -4.6726
  281UNL    H10 3091   2.751   0.900   1.552 -0.0792 -0.2811  0.1838
  282UNL     H0 3092   3.506   1.458   0.275  0.9717 -0.0393 -0.3315
  282UNL     H1 3093   3.603   1.404   0.538 -1.4145 -0.7249  1.5969
  282UNL     C2 3094   3.494   1.373   0.341 -0.7159  0.2030 -0.3033
  282UNL     C3 3095   3.536   1.349   0.473 -0.3992  0.1943 -0.2695
  282UNL     C4 3096   3.402   1.201   0.409 -0.1045  0.1223  0.4367
  282UNL     C5 3097   3.312   1.079   0.397 -0.0104  0.9904  0.2905
  282UNL     N6 3098   3.409   1.280   0.299 -0.1336  0.0816 -0.2998
  282UNL     N7 3099   3.473   1.237   0.517 -0.4438 -0.1042 -0.7770
  282UNL     H8 3100   3.387   1.001   0.377  0.3431  1.6798 -1.0645
  282UNL     H9 3101   3.230   1.085   0.324  0.5491  0.6011 -0.3752
  282UNL    H10 3102   3.265   1.048   0.492 -0.0525 -2.1992 -0.7015
  283UNL     H0 3103   3.026   1.691   1.030 -1.1051  0.1462  0.2266
  283UNL     H1 3104   3.151   1.938   0.925 -0.1801 -0.7163 -1.9948
  283UNL     C2 3105   2.996   1.763   0.955  0.3907  0.4560 -0.0898
  283UNL     C3 3106   3.052   1.894   0.918 -0.8773  0.5238 -0.2994
  283UNL     C4 3107   2.868   1.853   0.831  0.2778  0.4505  0.0719
  283UNL     C5 3108   2.743   1.882   0.757 -0.1001  0.3246  0.5804
  283UNL     N6 3109   2.887   1.732   0.887 -0.0666 -0.4312  0.3045
  283UNL     N7 3110   2.960   1.949   0.844  0.0191  0.1482 -0.6006
  283UNL     H8 3111   2.660   1.814   0.783  0.2896 -0.3077  0.1913
  283UNL     H9 3112   2.711   1.985   0.776  0.0048  1.3366 -4.2270
  283UNL    H10 3113   2.758   1.879   0.648 -0.3671 -1.0535  0.5665
  284UNL     H0 3114   3.131   0.790   0.984 -0.4837 -1.2464  0.1453
  284UNL     H1 3115   2.922   0.835   1.166 -0.2353 -0.5039 -0.0703
  284UNL     C2 3116   3.128   0.781   1.092  0.0903  0.2900  0.3128
  284UNL     C3 3117   3.024   0.802   1.182 -0.1805 -0.4713 -0.3482
  284UNL     C4 3118   3.195   0.724   1.269  0.0777 -0.1056 -0.1406
  284UNL     C5 3119   3.291   0.679   1.367 -0.4690  0.5544  0.1976
  284UNL     N6 3120   3.237   0.741   1.144 -0.4057 -0.2221  0.1818
  284UNL     N7 3121   3.068   0.765   1.298 -0.5722 -0.3155 -0.2352
  284UNL     H8 3122   3.255   0.595   1.427 -0.1670 -0.0326 -0.4264
  284UNL     H9 3123   3.325   0.755   1.438  4.5564  0.2501 -1.6184
  284UNL    H10 3124   3.389   0.647   1.329 -0.9559  0.2732 -0.8423
  285UNL     H0 3125   3.215   1.233   0.660  0.7308  0.5909 -0.9001
  285UNL     H1 3126   3.026   1.297   0.847 -0.6840  1.5277  1.0652
  285UNL     C2 3127   3.205   1.324   0.717 -0.2882 -0.2271  0.2541
  285UNL     C3 3128   3.109   1.356   0.811 -0.2787  0.1806 -0.2513
  285UNL     C4 3129   3.241   1.519   0.777 -0.3307  0.1895 -0.2027
  285UNL     C5 3130   3.283   1.665   0.762  0.1584 -0.3882 -0.9349
  285UNL     N6 3131   3.292   1.423   0.706  0.4798  0.4597  0.3876
  285UNL     N7 3132   3.130   1.482   0.850  0.2872 -0.3958 -0.3930
  285UNL     H8 3133   3.248   1.734   0.839  0.6706 -0.6934 -0.4277
  285UNL     H9 3134   3.230   1.704   0.674 -0.5563 -1.1518 -0.8458
  285UNL    H10 3135   3.390   1.686   0.748  0.0924  0.7017  0.1176
  286UNL     H0 3136   3.488   0.836   0.735  0.9534 -0.8441  1.3068
  286UNL     H1 3137   3.583   1.080   0.702  0.5662 -1.4441  0.5881
  286UNL     C2 3138   3.452   0.923   0.788  0.6432  0.2815 -0.7130
  286UNL     C3 3139   3.501   1.056   0.767 -0.1917 -0.0985  0.1535
  286UNL     C4 3140   3.345   1.054   0.902  0.3116 -0.1101  0.1582
  286UNL     C5 3141   3.242   1.096   1.006  0.6806 -0.0346 -0.7864
  286UNL     N6 3142   3.350   0.926   0.871  0.2777 -0.5628  0.6010
  286UNL     N7 3143   3.431   1.140   0.844  0.1546  0.2769 -0.5125
  286UNL     H8 3144   3.252   1.200   1.038  0.7166  0.3013 -1.8624
  286UNL     H9 3145   3.247   1.023   1.089 -0.1196  0.6684 -0.1165
  286UNL    H10 3146   3.146   1.089   0.954 -0.6079  0.0858  1.4921
  287UNL     H0 3147   1.998   1.448   0.865  0.0693 -0.5807  0.0853
  287UNL     H1 3148   2.134   1.507   1.091  0.5732 -0.8714  1.0446
  287UNL     C2 3149   2.100   1.418   0.883  0.0934 -0.6550 -0.1613
  287UNL     C3 3150   2.165   1.457   1.001 -0.3677  0.6645 -0.1594
  287UNL     C4 3151   2.268   1.308   0.888  0.7752 -0.6553 -0.8087
  287UNL     C5 3152   2.355   1.184   0.861  0.3466  0.7242  0.2418
  287UNL     N6 3153   2.174   1.337   0.808 -0.2240  0.3913  0.5252
  287UNL     N7 3154   2.273   1.378   1.005 -0.0289 -0.5710  0.1980
  287UNL     H8 3155   2.388   1.180   0.756  0.8719  0.5328  0.4162
  287UNL     H9 3156   2.448   1.190   0.919  0.1795 -0.4055  0.6326
  287UNL    H10 3157   2.297   1.095   0.890 -1.3439  1.7287  0.0195
  288UNL     H0 3158   3.618   0.890   1.437 -0.0812  0.0894  0.4203
  288UNL     H1 3159   3.409   0.926   1.262 -0.1531 -0.7271 -0.5325
  288UNL     C2 3160   3.622   0.904   1.330 -0.6947 -0.1222  0.3658
  288UNL     C3 3161   3.515   0.923   1.239 -0.0961  0.6202 -0.4593
  288UNL     C4 3162   3.695   0.887   1.137 -0.1178  0.2323 -0.9628
  288UNL     C5 3163   3.795   0.890   1.029  0.1465  1.0137  0.5003
  288UNL     N6 3164   3.736   0.892   1.265 -0.2370  0.0097  0.1928
  288UNL     N7 3165   3.559   0.907   1.118 -0.6738 -0.0783  0.4053
  288UNL     H8 3166   3.898   0.884   1.066  0.4229 -1.7065 -0.5805
  288UNL     H9 3167   3.788   0.982   0.969  0.4427 -0.2203 -1.4998
  288UNL    H10 3168   3.778   0.810   0.955  1.6288  0.9200  0.2329
  289UNL     H0 3169   1.417   1.841   2.739 -1.6454 -0.3011 -0.6662
  289UNL     H1 3170   1.534   1.787   2.992  1.8214 -1.0878 -0.6507
  289UNL     C2 3171   1.416   1.751   2.799  0.1138  0.2669  0.2360
  289UNL     C3 3172   1.478   1.724   2.925  0.2416  0.3362 -0.6990
  289UNL     C4 3173   1.370   1.560   2.852  0.6384  0.2046  0.1588
  289UNL     C5 3174   1.325   1.418   2.835  0.2670 -0.5013  0.0802
  289UNL     N6 3175   1.356   1.642   2.748  0.1570 -0.3355  0.0463
  289UNL     N7 3176   1.446   1.599   2.956  0.7679  0.5218 -0.1965
  289UNL     H8 3177   1.218   1.411   2.813  0.3213 -0.2472 -0.2665
  289UNL     H9 3178   1.352   1.346   2.913  0.3563 -0.2175  0.3126
  289UNL    H10 3179   1.369   1.378   2.743  0.9359 -0.0752  0.2128
  290UNL     H0 3180   1.790   1.010   2.545  1.7178 -3.4991  1.0223
  290UNL     H1 3181   1.977   0.816   2.486  1.1877 -0.4213 -1.0916
  290UNL     C2 3182   1.861   1.009   2.463  0.4321 -0.1574 -0.2106
  290UNL     C3 3183   1.958   0.913   2.440  0.2420 -0.3737 -0.6089
  290UNL     C4 3184   1.946   1.055   2.292  0.6562  0.4086 -0.1188
  290UNL     C5 3185   1.968   1.122   2.156 -0.4781 -0.3498 -0.0354
  290UNL     N6 3186   1.878   1.113   2.384 -0.7014  0.3067 -0.2287
  290UNL     N7 3187   2.007   0.934   2.318  0.2901 -0.4757 -0.3272
  290UNL     H8 3188   2.005   1.060   2.073 -4.0803 -1.8928 -0.5832
  290UNL     H9 3189   2.039   1.203   2.177 -0.9415  0.0515 -0.0016
  290UNL    H10 3190   1.870   1.166   2.129 -0.7556 -1.1860 -0.3998
  291UNL     H0 3191   1.681   1.682   2.434 -0.9646 -0.2440 -0.5526
  291UNL     H1 3192   1.664   1.853   2.200  2.5623 -0.3992  1.5071
  291UNL     C2 3193   1.622   1.770   2.412 -0.1050  0.4057 -0.2931
  291UNL     C3 3194   1.619   1.858   2.299 -0.4009 -0.4761  0.2092
  291UNL     C4 3195   1.467   1.895   2.433  0.0022 -0.8489 -0.6951
  291UNL     C5 3196   1.346   1.970   2.495  0.1131  0.1150  0.3925
  291UNL     N6 3197   1.529   1.801   2.499  0.1349  0.1820 -0.6097
  291UNL     N7 3198   1.521   1.940   2.314  0.3789 -0.2208 -0.4249
  291UNL     H8 3199   1.288   1.897   2.551 -0.2077  0.2863  0.2884
  291UNL     H9 3200   1.280   2.010   2.416 -0.1198 -0.6032  0.2224
  291UNL    H10 3201   1.366   2.053   2.564 -0.5491  0.8190 -0.2472
  292UNL     H0 3202   1.566   2.119   1.922 -1.2575  2.7129 -0.7539
  292UNL     H1 3203   1.735   2.315   1.810  1.2652  0.9557  1.1963
  292UNL     C2 3204   1.649   2.172   1.967  0.6467 -0.0841 -0.8633
  292UNL     C3 3205   1.731   2.266   1.906  0.5216 -1.0912  0.1520
  292UNL     C4 3206   1.780   2.235   2.105  0.0787 -0.3402  0.7516
  292UNL     C5 3207   1.861   2.238   2.230 -0.2683  0.2755 -0.1239
  292UNL     N6 3208   1.687   2.144   2.092 -0.6748  0.6138  0.9247
  292UNL     N7 3209   1.828   2.295   1.993  1.1191 -0.4687  0.6221
  292UNL     H8 3210   1.793   2.254   2.314  0.2196  0.3418  0.2581
  292UNL     H9 3211   1.927   2.324   2.216 -1.9786  1.6192 -0.0460
  292UNL    H10 3212   1.923   2.148   2.238  1.5036  1.5872  0.9696
  293UNL     H0 3213   1.475   1.354   2.497  0.2152 -1.6178  0.8585
  293UNL     H1 3214   1.693   1.306   2.346  1.5241  0.0762 -0.3894
  293UNL     C2 3215   1.574   1.395   2.514 -0.1200 -0.2873 -0.2593
  293UNL     C3 3216   1.690   1.369   2.434  0.1293 -0.2801 -0.1646
  293UNL     C4 3217   1.735   1.477   2.599 -0.1743  0.5285 -0.0083
  293UNL     C5 3218   1.805   1.562   2.698 -0.0256  0.4224 -0.1790
  293UNL     N6 3219   1.606   1.471   2.617  0.2505 -0.3422  0.4543
  293UNL     N7 3220   1.799   1.414   2.491 -0.4245  0.0691 -0.3150
  293UNL     H8 3221   1.761   1.585   2.795  0.8147 -1.9531  0.7923
  293UNL     H9 3222   1.828   1.658   2.648 -1.4517  0.4930 -0.7131
  293UNL    H10 3223   1.902   1.514   2.713  0.9893  1.8241 -1.9997
  294UNL     H0 3224   2.603   2.125   1.572  1.2470 -0.1526  2.1487
  294UNL     H1 3225   2.676   1.970   1.784 -1.8214 -1.5491  2.3939
  294UNL     C2 3226   2.555   2.034   1.606  0.0982 -0.2236  0.3842
  294UNL     C3 3227   2.595   1.954   1.714 -0.1339  0.5972 -0.1583
  294UNL     C4 3228   2.421   1.895   1.637  0.0271  0.2273  0.5969
  294UNL     C5 3229   2.296   1.814   1.612 -0.4861 -0.2519 -0.1481
  294UNL     N6 3230   2.438   2.001   1.561  0.0789 -0.8066 -0.6509
  294UNL     N7 3231   2.506   1.861   1.735  0.3605 -0.0807  0.1736
  294UNL     H8 3232   2.211   1.850   1.672 -0.0985 -0.9683  0.8457
  294UNL     H9 3233   2.313   1.709   1.641 -2.7626 -0.5041  0.3973
  294UNL    H10 3234   2.280   1.810   1.504  1.7451  0.7265 -0.5468
  295UNL     H0 3235   2.243   2.500   2.033  1.1996  1.0627  2.6325
  295UNL     H1 3236   2.140   2.540   2.281  1.2625 -1.6592 -0.9603
  295UNL     C2 3237   2.143   2.538   2.052  0.2552  0.1158 -0.1987
  295UNL     C3 3238   2.096   2.555   2.183 -0.5845 -0.2834  0.0594
  295UNL     C4 3239   1.947   2.578   2.031  0.0497  0.4674  0.1258
  295UNL     C5 3240   1.814   2.596   1.963 -0.4916 -0.0940 -0.2122
  295UNL     N6 3241   2.047   2.536   1.961 -0.2862 -0.2385  0.0466
  295UNL     N7 3242   1.970   2.599   2.171 -0.2216  0.3405  0.3352
  295UNL     H8 3243   1.813   2.545   1.866 -0.8083 -1.0296  0.2757
  295UNL     H9 3244   1.732   2.571   2.032  0.2853  0.8314  1.0699
  295UNL    H10 3245   1.797   2.702   1.941  0.5407  0.0802 -0.1901
  296UNL     H0 3246   2.259   1.603   2.278 -0.2777 -0.4520 -0.4592
  296UNL     H1 3247   2.003   1.493   2.320  0.4223  0.8065  1.4590
  296UNL     C2 3248   2.225   1.519   2.337 -0.7344  0.0604  0.0173
  296UNL     C3 3249   2.101   1.459   2.349  0.7804  0.6429  0.0912
  296UNL     C4 3250   2.252   1.332   2.423  0.7694 -0.3707  0.1900
  296UNL     C5 3251   2.311   1.209   2.472  0.0413 -0.2604  0.1595
  296UNL     N6 3252   2.321   1.446   2.392 -0.5171 -0.2076  0.0407
  296UNL     N7 3253   2.119   1.339   2.406 -0.3548  0.3917 -0.0562
  296UNL     H8 3254   2.405   1.183   2.421  0.3906 -0.1118  0.7258
  296UNL     H9 3255   2.245   1.123   2.458  2.2057 -1.8772 -0.3493
  296UNL    H10 3256   2.334   1.223   2.578  0.6193  1.5581 -0.1856
  297UNL     H0 3257   2.189   1.885   1.980 -2.3889  1.0407  1.4174
  297UNL     H1 3258   2.004   2.080   2.048  1.6868 -0.9198  0.6041
  297UNL     C2 3259   2.199   1.992   1.965 -0.7452  0.8082  0.7850
  297UNL     C3 3260   2.101   2.088   2.001  1.1915 -0.3193 -0.3332
  297UNL     C4 3261   2.269   2.163   1.905  0.3974  0.2551  0.6514
  297UNL     C5 3262   2.363   2.266   1.858  0.0888  0.3038  0.1058
  297UNL     N6 3263   2.292   2.039   1.881 -0.4698  0.3592 -0.0398
  297UNL     N7 3264   2.151   2.202   1.966  0.4900 -0.0066  0.4430
  297UNL     H8 3265   2.323   2.315   1.769  0.0909  0.9287  0.4478
  297UNL     H9 3266   2.458   2.216   1.833 -0.8596 -0.0966 -2.8995
  297UNL    H10 3267   2.382   2.335   1.941 -0.8005 -0.0286  0.5967
  298UNL     H0 3268   2.577   1.480   1.982  1.3564  1.5119 -1.5035
  298UNL     H1 3269   2.390   1.664   1.874  0.4188 -0.9467 -0.5323
  298UNL     C2 3270   2.527   1.566   2.025 -0.0212  0.0506 -0.1110
  298UNL     C3 3271   2.435   1.661   1.972  0.2930  0.3478 -0.4259
  298UNL     C4 3272   2.487   1.711   2.161  0.4867 -0.1309  0.7455
  298UNL     C5 3273   2.489   1.784   2.285  0.3228  0.4240  0.3379
  298UNL     N6 3274   2.555   1.598   2.146  0.2808 -0.1704 -0.5902
  298UNL     N7 3275   2.409   1.756   2.057  0.4416  0.5140 -0.1911
  298UNL     H8 3276   2.396   1.842   2.283 -0.6361 -1.1022  0.1275
  298UNL     H9 3277   2.576   1.851   2.291  0.4688  0.2671 -0.0560
  298UNL    H10 3278   2.483   1.719   2.374 -1.5013 -0.5027 -0.4282
  299UNL     H0 3279   1.036   2.143   2.075  1.0174  2.6638  0.2892
  299UNL     H1 3280   1.262   2.271   2.143  2.1149  1.6065 -2.8978
  299UNL     C2 3281   1.135   2.102   2.064 -0.2047 -0.3731 -0.0784
  299UNL     C3 3282   1.252   2.171   2.103  0.0829  0.4608  0.3079
  299UNL     C4 3283   1.288   1.980   2.041 -0.1073  0.3610 -0.1490
  299UNL     C5 3284   1.365   1.855   2.005  0.2750 -0.2686  0.3601
  299UNL     N6 3285   1.157   1.986   2.016 -1.1938 -0.3902 -0.1257
  299UNL     N7 3286   1.352   2.089   2.092 -0.0898 -0.1969 -0.1416
  299UNL     H8 3287   1.366   1.822   1.900  1.0076  0.0582  0.2612
  299UNL     H9 3288   1.471   1.868   2.031 -0.2523 -0.8569  2.9504
  299UNL    H10 3289   1.338   1.764   2.061 -2.9148  0.9121  0.8338
  300UNL     H0 3290   2.648   1.568   2.643 -2.6167  0.7838 -1.4233
  300UNL     H1 3291   2.572   1.343   2.536 -0.2362 -0.2670  0.4960
  300UNL     C2 3292   2.687   1.529   2.550  0.6386  0.4876  0.0041
  300UNL     C3 3293   2.638   1.413   2.487 -0.2390 -0.3881  0.3169
  300UNL     C4 3294   2.776   1.512   2.369 -0.1510 -0.1646  0.2235
  300UNL     C5 3295   2.860   1.546   2.253 -0.4547 -0.5156  0.2017
  300UNL     N6 3296   2.775   1.593   2.475 -0.2122 -0.2820 -0.4074
  300UNL     N7 3297   2.691   1.398   2.370 -0.0011 -0.4212 -0.0345
  300UNL     H8 3298   2.866   1.462   2.183 -0.5059 -0.1117 -0.2955
  300UNL     H9 3299   2.959   1.572   2.290  0.3002 -1.4237 -1.1302
  300UNL    H10 3300   2.831   1.637   2.198 -1.5726 -1.6034 -1.0750
  301UNL     H0 3301   1.034   1.152   3.919 -0.9356 -0.3160  0.0395
  301UNL     H1 3302   1.080   1.133   4.200 -1.8587 -0.8006  0.3307
  301UNL     C2 3303   1.017   1.072   3.990 -0.5351 -0.4041  0.0344
  301UNL     C3 3304   1.037   1.061   4.131 -0.7118 -0.7505 -0.4347
  301UNL     C4 3305   0.962   0.884   4.055 -0.1121  0.2478  0.0444
  301UNL     C5 3306   0.950   0.742   4.021  0.0124  0.6658  0.1196
  301UNL     N6 3307   0.955   0.963   3.944 -0.0666 -0.2899 -0.6981
  301UNL     N7 3308   0.997   0.939   4.170  0.4311  0.1204 -0.8651
  301UNL     H8 3309   0.877   0.717   3.943 -0.7584  1.0097  0.7208
  301UNL     H9 3310   0.916   0.696   4.115 -0.7100 -2.0983 -1.4408
  301UNL    H10 3311   1.044   0.692   3.996  0.9538  1.8717  1.1821
  302UNL     H0 3312   1.625   0.397   3.833 -1.9363  1.9066  0.3167
  302UNL     H1 3313   1.507   0.165   3.778  0.8949  1.4893  0.7893
  302UNL     C2 3314   1.579   0.372   3.738  0.6709 -0.2574 -0.4341
  302UNL     C3 3315   1.514   0.253   3.715  0.6298  0.6905 -0.3782
  302UNL     C4 3316   1.488   0.389   3.559  0.2635  0.8106  0.1959
  302UNL     C5 3317   1.469   0.449   3.417 -0.2356 -0.8599 -0.1828
  302UNL     N6 3318   1.554   0.465   3.650  0.4498  0.2702 -0.2531
  302UNL     N7 3319   1.457   0.261   3.592  0.1922 -0.2463  0.4411
  302UNL     H8 3320   1.539   0.398   3.350 -0.1986 -1.1245  0.0584
  302UNL     H9 3321   1.516   0.548   3.406 -0.9045 -0.5579 -0.3707
  302UNL    H10 3322   1.371   0.441   3.369 -0.0527 -1.4795 -0.4539
  303UNL     H0 3323   1.082   1.011   3.519  1.3887  0.3941  0.2388
  303UNL     H1 3324   1.203   1.265   3.561 -1.2165  3.3179  2.5973
  303UNL     C2 3325   1.042   1.100   3.564 -0.0602  0.0354 -0.3027
  303UNL     C3 3326   1.109   1.223   3.594 -0.8227  0.4412  0.2051
  303UNL     C4 3327   0.918   1.213   3.673  0.5031 -0.1447 -0.3810
  303UNL     C5 3328   0.780   1.269   3.695  0.4009  0.5453 -0.8416
  303UNL     N6 3329   0.930   1.088   3.631 -0.1884  0.0642 -0.3915
  303UNL     N7 3330   1.021   1.298   3.658 -0.5192 -0.3068  0.3724
  303UNL     H8 3331   0.775   1.372   3.658 -2.3866  1.6516  2.3806
  303UNL     H9 3332   0.735   1.263   3.794 -1.6400 -0.5035 -1.8193
  303UNL    H10 3333   0.708   1.207   3.641 -1.3814  0.5309  1.4754
  304UNL     H0 3334   1.008   1.593   3.316 -0.0082 -0.8688  1.7938
  304UNL     H1 3335   1.188   1.599   3.098  0.7593  0.3091  0.1536
  304UNL     C2 3336   1.107   1.551   3.306  0.2851  0.2067 -0.2200
  304UNL     C3 3337   1.197   1.566   3.200  0.5825 -0.4179 -0.0609
  304UNL     C4 3338   1.276   1.466   3.366  0.1711  0.7245  0.3619
  304UNL     C5 3339   1.383   1.433   3.473  0.3140 -0.2279  0.4494
  304UNL     N6 3340   1.162   1.493   3.410  0.1785  0.0865 -0.0421
  304UNL     N7 3341   1.309   1.515   3.247 -0.1235  0.1458  0.5074
  304UNL     H8 3342   1.416   1.330   3.456 -1.6523 -0.8327  0.1818
  304UNL     H9 3343   1.344   1.442   3.576  0.4370  0.6534  0.4175
  304UNL    H10 3344   1.473   1.494   3.468  0.3433 -0.3482 -0.4449
  305UNL     H0 3345   1.024   0.654   3.695  0.5487 -0.2375  0.8393
  305UNL     H1 3346   1.249   0.549   3.585 -1.2481 -0.6696  1.0544
  305UNL     C2 3347   1.120   0.705   3.695  0.2732  0.3049 -0.4504
  305UNL     C3 3348   1.232   0.643   3.635 -0.5781  0.3357 -0.5998
  305UNL     C4 3349   1.264   0.832   3.717  0.1720 -0.4654 -0.3885
  305UNL     C5 3350   1.341   0.959   3.749  0.2105 -0.0952  0.1090
  305UNL     N6 3351   1.135   0.821   3.741 -0.3821  0.0201  0.0670
  305UNL     N7 3352   1.328   0.731   3.645 -0.2298 -0.4555 -0.5725
  305UNL     H8 3353   1.275   1.031   3.800 -0.9421 -0.8180 -0.3637
  305UNL     H9 3354   1.387   1.000   3.659 -1.4998  1.9866  0.1325
  305UNL    H10 3355   1.422   0.934   3.820  1.7810 -1.2843 -2.0570
  306UNL     H0 3356   2.093   1.377   2.653 -0.3695  2.2111  2.3394
  306UNL     H1 3357   2.188   1.347   2.915 -0.3378 -1.3225  1.3032
  306UNL     C2 3358   2.070   1.299   2.724 -0.3368  0.2194  0.2283
  306UNL     C3 3359   2.117   1.292   2.856 -0.0715  0.3249 -0.6109
  306UNL     C4 3360   1.954   1.168   2.822  0.0748 -0.0535 -0.0306
  306UNL     C5 3361   1.838   1.074   2.837  0.3968  0.0064  0.1560
  306UNL     N6 3362   1.975   1.211   2.697  0.5386  0.6107  0.3873
  306UNL     N7 3363   2.044   1.203   2.918  0.3288 -0.2056  0.1188
  306UNL     H8 3364   1.747   1.134   2.823 -0.7312 -1.6680  0.1011
  306UNL     H9 3365   1.845   1.030   2.937 -1.9856  0.3295  0.4862
  306UNL    H10 3366   1.826   0.994   2.763  1.5355 -1.2780  1.3220
  307UNL     H0 3367   1.626   1.734   3.405 -0.0096 -0.7519 -1.6188
  307UNL     H1 3368   1.720   1.996   3.379 -0.9187  0.5268 -0.3463
  307UNL     C2 3369   1.591   1.816   3.344 -0.4400 -0.7376 -1.3550
  307UNL     C3 3370   1.635   1.950   3.331 -0.3658  0.2063 -1.0223
  307UNL     C4 3371   1.467   1.909   3.216 -0.0314 -0.0211 -0.5005
  307UNL     C5 3372   1.344   1.937   3.131  0.4641  0.1486 -0.1352
  307UNL     N6 3373   1.496   1.792   3.258  0.0814  0.4026 -0.4002
  307UNL     N7 3374   1.552   2.008   3.248 -0.3555 -0.0088  0.4822
  307UNL     H8 3375   1.371   1.976   3.033  0.0147  0.7741 -0.0172
  307UNL     H9 3376   1.288   1.845   3.112 -0.7414  0.5931  1.1055
  307UNL    H10 3377   1.275   2.006   3.182 -1.2928 -0.5696 -1.4960
  308UNL     H0 3378   1.710   0.766   3.367  1.3674 -0.8905 -1.1825
  308UNL     H1 3379   1.560   0.865   3.590 -0.7830 -0.8799  1.9432
  308UNL     C2 3380   1.733   0.755   3.472  0.9371  0.3086 -0.9568
  308UNL     C3 3381   1.651   0.807   3.579 -0.2221  0.3986 -0.3546
  308UNL     C4 3382   1.802   0.678   3.645  0.1651 -0.0306 -0.7900
  308UNL     C5 3383   1.885   0.582   3.727  0.0658  0.2005 -1.1011
  308UNL     N6 3384   1.833   0.687   3.516 -0.4651  0.9603  0.4922
  308UNL     N7 3385   1.697   0.749   3.692  0.2685  0.2085 -0.1712
  308UNL     H8 3386   1.990   0.574   3.697  0.4000 -0.5142  0.2109
  308UNL     H9 3387   1.845   0.483   3.753  0.9628  0.0174 -0.4020
  308UNL    H10 3388   1.899   0.633   3.823 -2.1234  1.4622 -1.4114
  309UNL     H0 3389   1.791   1.204   3.102  1.3810  0.2490  0.1224
  309UNL     H1 3390   1.540   1.314   3.181 -0.2230 -0.7622 -1.8026
  309UNL     C2 3391   1.763   1.308   3.118  0.0548 -0.0178 -0.3869
  309UNL     C3 3392   1.634   1.362   3.155 -0.1884  0.3024  0.1746
  309UNL     C4 3393   1.777   1.500   3.129  0.1695 -0.0042  0.0146
  309UNL     C5 3394   1.846   1.640   3.127  0.7056  0.4914  0.4704
  309UNL     N6 3395   1.861   1.395   3.124 -0.1680  0.2251  0.3302
  309UNL     N7 3396   1.654   1.490   3.167 -0.0428  0.0288  0.0025
  309UNL     H8 3397   1.901   1.662   3.219 -1.1709  1.0219  1.4975
  309UNL     H9 3398   1.763   1.712   3.120  0.4297  0.4859  3.2027
  309UNL    H10 3399   1.907   1.654   3.036  1.2853 -2.3842  0.3659
  310UNL     H0 3400   2.026   0.781   3.138 -1.5121 -1.5268  2.7074
  310UNL     H1 3401   2.172   1.014   3.120  0.5379 -0.5803  1.1868
  310UNL     C2 3402   1.998   0.880   3.171 -0.0188 -0.3276  0.4591
  310UNL     C3 3403   2.080   0.993   3.172 -0.1064  0.3508  0.4402
  310UNL     C4 3404   1.915   1.008   3.295 -0.3843 -0.2851  0.3715
  310UNL     C5 3405   1.812   1.077   3.381  0.1610  0.0329  0.7725
  310UNL     N6 3406   1.899   0.886   3.255 -0.0100 -0.3575 -0.0418
  310UNL     N7 3407   2.021   1.083   3.250  0.2105 -0.4754 -0.1230
  310UNL     H8 3408   1.709   1.042   3.362 -0.4349  2.2566 -0.2803
  310UNL     H9 3409   1.806   1.185   3.364  0.9054 -0.1761 -0.8673
  310UNL    H10 3410   1.839   1.058   3.486 -0.6671 -2.3637  0.6026
  311UNL     H0 3411   0.658   1.604   3.223 -0.0280  0.8933  1.6956
  311UNL     H1 3412   0.737   1.545   3.479  2.0010 -0.9976  0.7369
  311UNL     C2 3413   0.706   1.514   3.258  0.2838  0.3604 -0.0637
  311UNL     C3 3414   0.753   1.490   3.387  0.6891 -0.4830  0.1969
  311UNL     C4 3415   0.812   1.351   3.244  0.2628  0.5873 -0.2345
  311UNL     C5 3416   0.880   1.227   3.195 -0.2750  0.2298  0.3030
  311UNL     N6 3417   0.735   1.418   3.171 -0.2024  0.1767 -1.1037
  311UNL     N7 3418   0.830   1.382   3.377  0.3072 -0.2877  0.1364
  311UNL     H8 3419   0.977   1.256   3.151  0.8921 -3.4181  0.2823
  311UNL     H9 3420   0.896   1.156   3.277  1.5888 -1.6126 -1.5885
  311UNL    H10 3421   0.833   1.175   3.111 -0.9862 -0.3008  1.0330
  312UNL     H0 3422   2.151   0.872   3.809  0.3969 -0.5186 -0.1151
  312UNL     H1 3423   1.972   0.934   3.598  0.0421 -0.4185  0.7409
  312UNL     C2 3424   2.157   0.856   3.703 -0.2221 -0.2772 -0.1933
  312UNL     C3 3425   2.074   0.899   3.594  0.0677 -0.2138 -0.8148
  312UNL     C4 3426   2.246   0.809   3.529  0.4203  0.5052  0.2510
  312UNL     C5 3427   2.353   0.771   3.426 -0.2712 -0.1292 -0.3082
  312UNL     N6 3428   2.263   0.788   3.658  0.3344 -0.1983 -0.0817
  312UNL     N7 3429   2.132   0.870   3.483  0.9023 -0.0368  0.3140
  312UNL     H8 3430   2.429   0.695   3.448  1.0324  0.5890 -2.2541
  312UNL     H9 3431   2.423   0.855   3.417 -0.0897 -0.1733  0.6347
  312UNL    H10 3432   2.304   0.748   3.331 -0.5807 -1.5755  0.1815
  313UNL     H0 3433   2.441   3.218   0.279 -0.4131 -1.6161 -2.0318
  313UNL     H1 3434   2.560   3.192   0.529  2.0599 -0.7430  0.3875
  313UNL     C2 3435   2.444   3.130   0.341  0.1535 -0.2495 -0.0708
  313UNL     C3 3436   2.505   3.120   0.471  0.5586  0.3639  0.4132
  313UNL     C4 3437   2.399   2.956   0.416 -0.0847 -0.2125 -0.3608
  313UNL     C5 3438   2.378   2.809   0.402 -0.1917  0.1404 -0.0653
  313UNL     N6 3439   2.371   3.025   0.307  0.0504  0.5177 -0.3589
  313UNL     N7 3440   2.476   3.000   0.523  0.2407  0.0778  0.7966
  313UNL     H8 3441   2.381   2.760   0.501 -0.0665  0.0211 -0.1275
  313UNL     H9 3442   2.460   2.764   0.345  0.0682  0.7147 -0.1476
  313UNL    H10 3443   2.277   2.785   0.368 -0.0914 -0.0426 -0.2370
  314UNL     H0 3444   3.027   2.433   0.264 -1.3837 -0.9232  1.7313
  314UNL     H1 3445   2.941   2.188   0.167  1.1312 -0.7576 -1.2305
  314UNL     C2 3446   2.987   2.411   0.165 -0.2432 -0.0488  1.0585
  314UNL     C3 3447   2.943   2.283   0.115  0.2792 -0.1422 -0.1341
  314UNL     C4 3448   2.957   2.427  -0.034 -0.6534 -0.2582 -0.5178
  314UNL     C5 3449   2.967   2.488  -0.176  0.1258 -0.3050  0.1790
  314UNL     N6 3450   2.979   2.497   0.072  0.0435 -0.4358  0.7562
  314UNL     N7 3451   2.921   2.297  -0.014  0.0351  0.2593 -0.3057
  314UNL     H8 3452   3.072   2.498  -0.207  0.0204  2.5906  0.6073
  314UNL     H9 3453   2.920   2.587  -0.184 -0.9383 -0.9423 -1.7806
  314UNL    H10 3454   2.918   2.416  -0.243  0.2018 -0.0793 -0.1221
  315UNL     H0 3455   0.591   0.283   4.684  1.2707 -0.1124 -0.4805
  315UNL     H1 3456   0.673   0.534   4.611 -1.6177  0.8387 -0.4154
  315UNL     C2 3457   0.558   0.377   4.727  0.0350 -0.4832 -0.5964
  315UNL     C3 3458   0.605   0.503   4.690  0.0832  0.1557  0.8266
  315UNL     C4 3459   0.448   0.508   4.831  0.2233  0.3423 -0.0932
  315UNL     C5 3460   0.339   0.570   4.918 -0.3952 -0.5270 -0.4128
  315UNL     N6 3461   0.469   0.379   4.829  0.2911 -0.2972  0.7547
  315UNL     N7 3462   0.536   0.587   4.760  0.3118  0.3628  0.6905
  315UNL     H8 3463   0.256   0.503   4.945  2.2105 -1.8984  4.8678
  315UNL     H9 3464   0.302   0.658   4.863  2.9597  0.9189 -0.4515
  315UNL    H10 3465   0.376   0.606   5.015  0.6975 -2.1157 -0.2227
  316UNL     H0 3466   0.523   0.881   4.396 -0.0313 -1.5979 -1.2346
  316UNL     H1 3467   0.763   0.814   4.251  1.8914  1.3265  0.4482
  316UNL     C2 3468   0.624   0.858   4.426 -0.1716  0.2977  0.8576
  316UNL     C3 3469   0.739   0.828   4.355 -0.1522 -0.0895  0.1807
  316UNL     C4 3470   0.780   0.832   4.559  0.0544 -0.3983 -0.2408
  316UNL     C5 3471   0.842   0.853   4.696  0.3615  0.1916 -0.2475
  316UNL     N6 3472   0.646   0.838   4.555  0.1942  0.5055 -0.3105
  316UNL     N7 3473   0.841   0.799   4.441  0.3250  0.1243  0.3676
  316UNL     H8 3474   0.790   0.787   4.766  1.5602 -0.6383 -0.1248
  316UNL     H9 3475   0.822   0.956   4.727 -0.4017  0.2147 -0.7983
  316UNL    H10 3476   0.950   0.833   4.688  0.1934 -0.7044 -0.3596
  317UNL     H0 3477   2.504   2.673   0.077  0.8918 -0.2164 -0.4141
  317UNL     H1 3478   2.722   2.597  -0.057 -1.4318  1.2839 -0.5405
  317UNL     C2 3479   2.590   2.735   0.058  0.5847  0.0615 -0.9290
  317UNL     C3 3480   2.710   2.687   0.001  1.2763  0.9081  0.6977
  317UNL     C4 3481   2.727   2.874   0.086 -0.4982  0.0821 -0.5489
  317UNL     C5 3482   2.792   3.006   0.114  0.4042 -0.4755 -0.8733
  317UNL     N6 3483   2.602   2.855   0.110 -0.6446 -0.2489 -0.0733
  317UNL     N7 3484   2.797   2.784   0.006 -0.7424  0.3514  0.3895
  317UNL     H8 3485   2.889   2.988   0.162 -1.4140 -2.5677  2.2208
  317UNL     H9 3486   2.730   3.074   0.174  2.2074  0.0645  0.4531
  317UNL    H10 3487   2.808   3.057   0.018 -1.3206  0.8239 -0.4961
  318UNL     H0 3488   1.590   0.818   3.905 -1.1679  1.2981  0.5446
  318UNL     H1 3489   1.745   0.673   4.073 -1.9690  1.3758  1.6717
  318UNL     C2 3490   1.559   0.730   3.961  0.5913  0.0524 -0.3973
  318UNL     C3 3491   1.645   0.650   4.039 -0.8633 -0.3103 -0.4967
  318UNL     C4 3492   1.467   0.562   4.002  0.2689  0.0469  0.5038
  318UNL     C5 3493   1.358   0.460   4.010  0.0628  0.1394  0.2965
  318UNL     N6 3494   1.454   0.662   3.923 -0.2012  0.5397  0.2037
  318UNL     N7 3495   1.575   0.553   4.088  0.5284 -0.3159  0.1695
  318UNL     H8 3496   1.391   0.363   3.971  0.6971  1.0044 -1.3734
  318UNL     H9 3497   1.266   0.497   3.964  0.1103  1.7277  1.4508
  318UNL    H10 3498   1.331   0.444   4.116 -0.8454 -0.3695 -0.0056
  319UNL     H0 3499   1.178   1.009   4.565  0.3467  1.4605  1.7077
  319UNL     H1 3500   1.271   1.264   4.540 -0.5890  1.0562  0.3757
  319UNL     C2 3501   1.125   1.091   4.518  0.0288  0.1411 -0.2839
  319UNL     C3 3502   1.175   1.226   4.509  0.5099 -1.1736 -0.4130
  319UNL     C4 3503   0.979   1.194   4.445  0.0668  0.3153 -0.1704
  319UNL     C5 3504   0.846   1.218   4.379  0.6410 -0.7780 -0.1301
  319UNL     N6 3505   0.997   1.077   4.492  0.3921  0.8843 -0.0358
  319UNL     N7 3506   1.078   1.292   4.453 -0.2005 -0.0279  0.3330
  319UNL     H8 3507   0.846   1.183   4.275  2.2344 -1.3524  0.0452
  319UNL     H9 3508   0.754   1.177   4.425 -0.3133  2.2533  0.7589
  319UNL    H10 3509   0.825   1.325   4.380  1.2198 -0.6649  1.4937
  320UNL     H0 3510   1.210   0.068   4.572  1.8116  0.9638  0.1861
  320UNL     H1 3511   1.050   0.134   4.786  2.2129  2.5115 -0.7620
  320UNL     C2 3512   1.216   0.027   4.672  0.2848  0.0559 -0.0816
  320UNL     C3 3513   1.128   0.059   4.779 -0.0094 -0.0106  0.4912
  320UNL     C4 3514   1.268  -0.087   4.826 -0.1892 -0.3081 -0.5805
  320UNL     C5 3515   1.342  -0.190   4.904  0.3446  0.0354 -0.1185
  320UNL     N6 3516   1.301  -0.069   4.701 -0.1700  0.3661 -0.9135
  320UNL     N7 3517   1.165  -0.015   4.875 -0.3089 -0.6051  0.5577
  320UNL     H8 3518   1.292  -0.287   4.890  0.9111 -0.1658 -0.7714
  320UNL     H9 3519   1.342  -0.173   5.013 -0.3492  0.7125 -0.2170
  320UNL    H10 3520   1.446  -0.198   4.870  0.5188 -0.9205  0.6088
  321UNL     H0 3521   1.192   0.491   4.317 -0.6701 -0.2683 -1.1575
  321UNL     H1 3522   1.110   0.654   4.518  1.9177 -0.8562  1.0878
  321UNL     C2 3523   1.228   0.591   4.335 -0.3028 -0.7605  1.0258
  321UNL     C3 3524   1.175   0.676   4.435 -0.1102  0.8417 -0.1163
  321UNL     C4 3525   1.256   0.778   4.273  0.8454  0.2835  0.2097
  321UNL     C5 3526   1.306   0.891   4.187  0.5379 -0.2613  0.5723
  321UNL     N6 3527   1.293   0.654   4.239 -0.2148 -0.2458 -0.0156
  321UNL     N7 3528   1.190   0.803   4.393  0.1110  0.4905 -0.5163
  321UNL     H8 3529   1.287   0.992   4.224  0.9379  0.5113 -1.2727
  321UNL     H9 3530   1.267   0.882   4.085  1.1064 -2.3675  0.5115
  321UNL    H10 3531   1.415   0.877   4.179  0.5843 -0.1078  0.9546
  322UNL     H0 3532   1.589   0.091   4.334 -0.1134  0.6252  0.6707
  322UNL     H1 3533   1.615   0.349   4.229 -2.2822  2.5445  0.3266
  322UNL     C2 3534   1.533   0.177   4.368 -0.0970  0.7332  0.4265
  322UNL     C3 3535   1.555   0.308   4.308 -0.6656 -0.1557  0.2144
  322UNL     C4 3536   1.415   0.297   4.472  0.3668 -0.2019  0.0302
  322UNL     C5 3537   1.330   0.347   4.583 -0.1092 -0.4814 -0.7892
  322UNL     N6 3538   1.441   0.168   4.459 -0.1562 -0.6164  0.2470
  322UNL     N7 3539   1.478   0.385   4.381  0.3077  0.2062 -0.2832
  322UNL     H8 3540   1.230   0.349   4.537  0.7631  0.1558 -2.7105
  322UNL     H9 3541   1.345   0.453   4.604  0.3675 -0.7979  0.4754
  322UNL    H10 3542   1.340   0.292   4.677  0.6910  0.5907 -0.2404
  323UNL     H0 3543   0.050   0.868   4.474  2.3854  2.0604 -4.7518
  323UNL     H1 3544   0.204   0.824   4.704 -2.3115  0.2449 -0.1932
  323UNL     C2 3545   0.140   0.808   4.484  0.1708 -0.6365  0.3632
  323UNL     C3 3546   0.215   0.788   4.602  0.4502  0.3025  0.0434
  323UNL     C4 3547   0.299   0.694   4.439  0.1010 -0.0297  0.0943
  323UNL     C5 3548   0.385   0.597   4.372 -0.6157 -0.0283 -0.1712
  323UNL     N6 3549   0.199   0.754   4.379  0.5202 -0.6519 -0.0861
  323UNL     N7 3550   0.316   0.717   4.572  0.4181 -0.2224  0.6211
  323UNL     H8 3551   0.483   0.635   4.342 -1.9855  1.2511 -3.2335
  323UNL     H9 3552   0.420   0.511   4.429  0.6082  0.6437  0.1093
  323UNL    H10 3553   0.347   0.568   4.274 -0.4660 -0.6739 -0.0370
  324UNL     H0 3554   3.644   2.954   0.226  0.0657 -3.3399  1.0991
  324UNL     H1 3555   3.411   2.904   0.073 -0.0217  0.3679  0.2943
  324UNL     C2 3556   3.632   2.931   0.121  0.2840 -0.0886  0.2992
  324UNL     C3 3557   3.514   2.910   0.042 -0.1510 -0.6913 -0.3464
  324UNL     C4 3558   3.683   2.900  -0.073 -0.1126 -0.2387 -0.0734
  324UNL     C5 3559   3.780   2.895  -0.189 -0.1032  0.3943  0.1011
  324UNL     N6 3560   3.738   2.926   0.044  0.1388  0.4382 -0.2078
  324UNL     N7 3561   3.545   2.898  -0.085 -0.1702  0.1258  0.1367
  324UNL     H8 3562   3.801   2.996  -0.227 -2.3816  0.8266 -0.0306
  324UNL     H9 3563   3.748   2.843  -0.280  0.0952  0.8716 -0.2423
  324UNL    H10 3564   3.876   2.845  -0.167 -0.1343  0.8012  1.1802
  325UNL     H0 3565   1.871   2.527   1.503  2.8093  1.0798  0.2425
  325UNL     H1 3566   2.079   2.535   1.683  0.6539 -1.3568 -1.1609
  325UNL     C2 3567   1.905   2.446   1.566  0.1034  0.1291  0.5527
  325UNL     C3 3568   2.019   2.451   1.651 -0.7643 -0.6030 -0.4840
  325UNL     C4 3569   1.937   2.261   1.643 -0.1035  0.8184  0.8029
  325UNL     C5 3570   1.915   2.114   1.671  0.7895 -0.4296 -0.1227
  325UNL     N6 3571   1.871   2.322   1.547  0.1794 -0.2431 -0.6204
  325UNL     N7 3572   2.041   2.332   1.702 -0.1232  0.0487  0.0888
  325UNL     H8 3573   1.810   2.091   1.691  0.9141 -2.7770 -1.8817
  325UNL     H9 3574   1.968   2.081   1.761  0.7422 -0.0793  0.0340
  325UNL    H10 3575   1.940   2.057   1.580 -4.7759 -0.8515 -1.5527
  326UNL     H0 3576   2.585   1.770   1.428 -1.7755  0.6698  1.0563
  326UNL     H1 3577   2.488   1.510   1.374 -1.7719  0.0186 -0.4776
  326UNL     C2 3578   2.520   1.736   1.348  0.0542  0.0193 -0.1894
  326UNL     C3 3579   2.479   1.605   1.323 -0.6201  0.2635 -0.2496
  326UNL     C4 3580   2.430   1.735   1.168  0.1428 -0.4677 -0.0566
  326UNL     C5 3581   2.368   1.788   1.037  0.1256  0.0067 -0.0344
  326UNL     N6 3582   2.476   1.820   1.256  0.8342  0.4846  0.0104
  326UNL     N7 3583   2.422   1.607   1.208 -0.0506  0.1005 -0.4759
  326UNL     H8 3584   2.446   1.826   0.970 -0.0849 -1.1286 -0.9246
  326UNL     H9 3585   2.302   1.875   1.044  0.7112  0.2812  2.8411
  326UNL    H10 3586   2.318   1.701   0.995 -0.1787  0.3677 -0.4196
  327UNL     H0 3587   2.070   2.402   1.128 -1.4087 -2.5937  1.9865
  327UNL     H1 3588   2.161   2.667   1.149 -0.1355  1.6832  0.5128
  327UNL     C2 3589   2.021   2.489   1.168  0.3058 -0.3726 -0.4821
  327UNL     C3 3590   2.070   2.618   1.180  0.4461  0.2100 -0.0173
  327UNL     C4 3591   1.874   2.599   1.246  0.9109  0.6561 -0.4008
  327UNL     C5 3592   1.737   2.638   1.287  0.6504  0.9268  0.1341
  327UNL     N6 3593   1.899   2.473   1.234 -0.2135  0.1743 -0.0821
  327UNL     N7 3594   1.972   2.695   1.228 -0.2564  0.9306  0.9736
  327UNL     H8 3595   1.705   2.741   1.269  0.1577  0.6779 -0.4511
  327UNL     H9 3596   1.728   2.625   1.395  0.9144 -0.2458  0.0261
  327UNL    H10 3597   1.649   2.589   1.242  0.0588 -0.3703  2.6068
  328UNL     H0 3598   1.988   2.885   0.815 -0.3393 -2.0924  0.6840
  328UNL     H1 3599   2.209   2.883   0.641  2.1402  1.2982  1.0843
  328UNL     C2 3600   2.093   2.869   0.838  0.2559  0.0381 -0.3827
  328UNL     C3 3601   2.202   2.863   0.747 -0.6896 -0.4737  0.6082
  328UNL     C4 3602   2.261   2.856   0.945 -0.0788  0.4294  0.5057
  328UNL     C5 3603   2.351   2.882   1.063  0.1028  0.2395  0.0803
  328UNL     N6 3604   2.129   2.863   0.967  0.4204  0.2781  0.4862
  328UNL     N7 3605   2.315   2.862   0.817  0.2319 -0.3937  0.1891
  328UNL     H8 3606   2.334   2.821   1.153  2.1659  0.0013  0.3311
  328UNL     H9 3607   2.330   2.982   1.102 -1.0665 -0.4325  1.2295
  328UNL    H10 3608   2.458   2.875   1.039  0.1111  2.4411 -0.6481
  329UNL     H0 3609   1.949   2.056   1.279 -0.5554 -0.9977  1.9405
  329UNL     H1 3610   2.185   1.911   1.242 -0.0851 -0.7021  0.1518
  329UNL     C2 3611   2.050   2.089   1.297 -0.5450  0.1159 -0.0969
  329UNL     C3 3612   2.174   2.013   1.277  0.2374 -0.5341 -0.2163
  329UNL     C4 3613   2.209   2.207   1.358  0.0247  0.5301 -0.7127
  329UNL     C5 3614   2.283   2.329   1.412  0.3953  0.3178 -0.3319
  329UNL     N6 3615   2.075   2.209   1.343 -0.4969  0.6658 -0.1721
  329UNL     N7 3616   2.274   2.090   1.304 -0.0809  0.2417 -0.3260
  329UNL     H8 3617   2.340   2.298   1.500  0.0686 -0.8777 -0.5433
  329UNL     H9 3618   2.220   2.415   1.438 -0.4995  0.2700 -2.3118
  329UNL    H10 3619   2.353   2.356   1.332 -0.1077 -1.2585 -1.3144
  330UNL     H0 3620   3.062   2.883   0.344 -1.3369  0.3482  0.0426
  330UNL     H1 3621   3.187   2.708   0.517  0.1350 -1.0292 -0.1267
  330UNL     C2 3622   3.030   2.782   0.368  0.1141 -0.1603 -0.0692
  330UNL     C3 3623   3.094   2.696   0.464  0.2094 -0.6179 -0.3553
  330UNL     C4 3624   2.908   2.638   0.397  0.2808 -0.2148 -0.3107
  330UNL     C5 3625   2.777   2.563   0.379  0.4459 -0.1662  0.5990
  330UNL     N6 3626   2.919   2.739   0.316 -0.0444 -0.8141 -0.1089
  330UNL     N7 3627   3.011   2.601   0.488  0.6352 -0.5720 -0.4181
  330UNL     H8 3628   2.760   2.542   0.273  1.2687 -0.8696  0.6069
  330UNL     H9 3629   2.696   2.619   0.427  0.7563 -0.5137  1.5283
  330UNL    H10 3630   2.767   2.476   0.445 -2.1009  1.1121  1.9666
  331UNL     H0 3631   2.570   3.069   0.930 -1.9910  0.1012  0.5319
  331UNL     H1 3632   2.671   3.319   0.979  0.2844 -0.5547  0.0564
  331UNL     C2 3633   2.545   3.160   0.877  0.4136  0.4004 -0.1222
  331UNL     C3 3634   2.591   3.291   0.912 -0.4820  0.8014  0.3696
  331UNL     C4 3635   2.438   3.301   0.781  0.7352 -0.3540 -0.3385
  331UNL     C5 3636   2.331   3.346   0.691 -0.4153 -0.4500 -0.7259
  331UNL     N6 3637   2.443   3.168   0.796 -0.4081  0.0391 -0.4341
  331UNL     N7 3638   2.516   3.381   0.857  0.3685 -0.4884 -0.0804
  331UNL     H8 3639   2.383   3.419   0.627  1.1174  0.4065  1.4478
  331UNL     H9 3640   2.292   3.267   0.626  0.5896 -1.3035 -0.3049
  331UNL    H10 3641   2.250   3.405   0.736 -0.6294 -1.5080  0.2787
  332UNL     H0 3642   2.633   2.158   0.966  1.9989 -0.6976 -0.8387
  332UNL     H1 3643   2.513   2.220   1.229 -0.8019 -1.0480  1.9588
  332UNL     C2 3644   2.659   2.129   1.066 -0.3483  0.0909  0.0460
  332UNL     C3 3645   2.593   2.157   1.193 -0.2984  0.6606 -0.0492
  332UNL     C4 3646   2.738   2.012   1.208  0.1116 -0.4269 -0.0894
  332UNL     C5 3647   2.835   1.908   1.263 -0.1393  0.4170  0.7791
  332UNL     N6 3648   2.761   2.043   1.084  0.3981 -0.3110 -0.1118
  332UNL     N7 3649   2.652   2.085   1.288 -0.5575 -0.0941  0.0278
  332UNL     H8 3650   2.797   1.809   1.234  0.6847 -0.2303  1.9076
  332UNL     H9 3651   2.833   1.896   1.372  1.4389 -0.5062  0.7246
  332UNL    H10 3652   2.934   1.924   1.220  0.1837 -1.0325  0.9570
  333UNL     H0 3653   2.687   2.537   0.730 -1.6080  0.2722  1.8686
  333UNL     H1 3654   2.515   2.705   0.873 -0.3162 -0.2479  0.1792
  333UNL     C2 3655   2.681   2.645   0.729 -0.6270  0.3164 -0.1768
  333UNL     C3 3656   2.591   2.728   0.799 -0.4583  0.2738  0.1940
  333UNL     C4 3657   2.730   2.836   0.688 -0.6996  0.4226  0.0440
  333UNL     C5 3658   2.802   2.955   0.634  0.3249  0.1151 -0.6207
  333UNL     N6 3659   2.782   2.717   0.679  0.3166 -0.2315 -0.1491
  333UNL     N7 3660   2.622   2.855   0.773  0.2867 -0.6340  0.1908
  333UNL     H8 3661   2.910   2.956   0.650  0.5049  1.8231 -1.8389
  333UNL     H9 3662   2.762   3.044   0.684  1.1827  0.7136 -0.9954
  333UNL    H10 3663   2.773   2.972   0.529 -1.9955  0.0553 -0.0086
  334UNL     H0 3664   2.965   2.165   0.670 -0.6552 -1.0524  0.4140
  334UNL     H1 3665   3.106   2.412   0.645 -0.1828 -3.0903 -2.0895
  334UNL     C2 3666   2.957   2.259   0.722  0.6957 -0.4155 -0.4672
  334UNL     C3 3667   3.031   2.376   0.714  0.4676  0.3699  0.5267
  334UNL     C4 3668   2.884   2.385   0.861  0.3411 -0.5615 -0.1367
  334UNL     C5 3669   2.792   2.445   0.965  0.4572  0.8153 -0.1992
  334UNL     N6 3670   2.881   2.256   0.833 -0.0108 -0.6048 -0.0732
  334UNL     N7 3671   2.978   2.460   0.796  0.6710 -0.4354 -0.3937
  334UNL     H8 3672   2.692   2.401   0.959  0.2911  1.2631 -0.7788
  334UNL     H9 3673   2.772   2.553   0.957  1.2003  0.9184 -0.6633
  334UNL    H10 3674   2.832   2.438   1.067  0.0072 -0.7182 -0.1173
  335UNL     H0 3675   1.599   2.937   0.806  0.1563 -0.7660 -1.2818
  335UNL     H1 3676   1.702   2.899   1.070  0.5876  1.6646  0.1184
  335UNL     C2 3677   1.661   2.858   0.845  0.1548 -0.4629 -0.6667
  335UNL     C3 3678   1.712   2.843   0.978  0.2366  0.7863  0.6091
  335UNL     C4 3679   1.786   2.701   0.844  0.5918  0.3190  0.8506
  335UNL     C5 3680   1.872   2.590   0.788  0.2860  0.4632 -0.3914
  335UNL     N6 3681   1.698   2.761   0.768 -0.2793  0.4599 -0.0590
  335UNL     N7 3682   1.795   2.741   0.975  0.7822 -0.3829  0.1639
  335UNL     H8 3683   1.874   2.600   0.679 -4.4812  0.8806 -0.5297
  335UNL     H9 3684   1.980   2.597   0.808  0.4599  0.2245 -1.2366
  335UNL    H10 3685   1.827   2.491   0.800  0.5712 -0.2414 -4.4283
  336UNL     H0 3686   3.142   2.332   1.366  1.2617  0.3743 -1.1886
  336UNL     H1 3687   2.923   2.267   1.219  0.0184  0.3965 -1.5842
  336UNL     C2 3688   3.144   2.281   1.270  0.2224 -0.5590 -0.7239
  336UNL     C3 3689   3.027   2.249   1.194  0.4628 -0.1149  0.5797
  336UNL     C4 3690   3.203   2.192   1.111  0.4788 -0.0552  0.2396
  336UNL     C5 3691   3.306   2.171   0.996 -0.4390 -0.0313  0.2787
  336UNL     N6 3692   3.252   2.229   1.225  0.2169  0.3732  0.2601
  336UNL     N7 3693   3.071   2.197   1.086 -0.0029  0.6138 -0.0916
  336UNL     H8 3694   3.355   2.266   0.971 -0.5723 -0.8731 -3.4955
  336UNL     H9 3695   3.260   2.136   0.903 -0.2197  1.5942 -0.4582
  336UNL    H10 3696   3.382   2.096   1.021 -1.8429 -1.0202  1.7274
  337UNL     H0 3697   1.045   3.264   2.723  1.1770 -0.5642  0.4369
  337UNL     H1 3698   1.168   3.150   2.932  0.9548 -1.4906 -1.8319
  337UNL     C2 3699   1.009   3.175   2.774 -0.6423  0.1733  0.4845
  337UNL     C3 3700   1.079   3.118   2.880 -0.2284  0.4788 -1.0593
  337UNL     C4 3701   0.931   2.994   2.818  1.1399 -0.9344 -1.0254
  337UNL     C5 3702   0.841   2.878   2.822 -0.4399 -0.3316 -0.1222
  337UNL     N6 3703   0.924   3.087   2.723 -0.3405  0.4112  0.1790
  337UNL     N7 3704   1.021   3.011   2.917 -0.1185 -0.3358 -0.4484
  337UNL     H8 3705   0.749   2.894   2.764 -0.5175 -0.1222  0.0571
  337UNL     H9 3706   0.797   2.856   2.920  0.0767 -1.0045 -0.0399
  337UNL    H10 3707   0.883   2.781   2.793  2.1414  0.2675  1.4146
  338UNL     H0 3708   1.440   2.387   2.627 -0.5449  1.0101 -0.7911
  338UNL     H1 3709   1.581   2.181   2.491 -0.3809 -0.9257 -2.8577
  338UNL     C2 3710   1.454   2.374   2.520  0.0572 -0.6348 -0.5161
  338UNL     C3 3711   1.529   2.269   2.455 -0.8845  0.1137  0.2282
  338UNL     C4 3712   1.468   2.417   2.330 -0.2560 -0.0988  0.2927
  338UNL     C5 3713   1.436   2.495   2.200 -0.2036 -0.5336  0.1444
  338UNL     N6 3714   1.418   2.471   2.438 -0.0075 -0.5189  0.4492
  338UNL     N7 3715   1.533   2.297   2.331  0.5590 -0.2568  0.2961
  338UNL     H8 3716   1.468   2.452   2.105  3.9366  2.9294 -0.1579
  338UNL     H9 3717   1.478   2.596   2.203  2.6471 -1.6979  2.1643
  338UNL    H10 3718   1.327   2.502   2.187  0.0397  0.7286 -1.3861
  339UNL     H0 3719   1.098   3.102   2.267 -1.8534 -0.7753  1.0416
  339UNL     H1 3720   1.265   3.320   2.228  1.0309  0.1781  1.1861
  339UNL     C2 3721   1.096   3.196   2.320  0.6179 -0.3492  0.4271
  339UNL     C3 3722   1.179   3.306   2.293  0.0559 -0.2946 -0.1896
  339UNL     C4 3723   1.037   3.342   2.441  0.0905  0.5602  0.0972
  339UNL     C5 3724   0.928   3.415   2.514 -0.3250  0.4467  0.0983
  339UNL     N6 3725   1.021   3.212   2.424 -0.0586  0.2774 -0.1744
  339UNL     N7 3726   1.137   3.409   2.367  0.5673  0.7269  0.0298
  339UNL     H8 3727   0.855   3.353   2.568  0.3600 -0.7660 -0.3526
  339UNL     H9 3728   0.873   3.477   2.443  0.2714  1.1341  0.2317
  339UNL    H10 3729   0.968   3.487   2.587  1.1102  1.2232 -1.4246
  340UNL     H0 3730   1.055   3.607   1.941 -0.1109 -1.1203  1.2655
  340UNL     H1 3731   1.278   3.660   1.779  0.3987 -0.5177  0.3262
  340UNL     C2 3732   1.160   3.607   1.964  0.2004 -0.2429 -0.0937
  340UNL     C3 3733   1.278   3.634   1.884  0.2880 -0.6736  0.2872
  340UNL     C4 3734   1.317   3.601   2.080 -0.4682 -0.1359  0.5447
  340UNL     C5 3735   1.393   3.593   2.206  0.7710  0.0868 -0.1160
  340UNL     N6 3736   1.190   3.579   2.088  0.0726 -0.6746 -0.0815
  340UNL     N7 3737   1.379   3.632   1.957 -0.2608  0.0985 -0.0243
  340UNL     H8 3738   1.377   3.506   2.271 -0.0553  1.4240  1.4963
  340UNL     H9 3739   1.352   3.678   2.262  2.0060  2.6826 -3.0219
  340UNL    H10 3740   1.501   3.606   2.194  0.6320  0.5524 -0.8662
  341UNL     H0 3741   1.020   2.794   2.562 -0.0215 -1.7270 -2.1669
  341UNL     H1 3742   1.219   2.653   2.403 -2.0912  0.4913  0.0268
  341UNL     C2 3743   1.120   2.823   2.533  0.0750  0.0021 -0.2941
  341UNL     C3 3744   1.216   2.750   2.451 -0.4106  0.4867  0.1874
  341UNL     C4 3745   1.291   2.932   2.515 -0.1647 -0.0318  0.1226
  341UNL     C5 3746   1.376   3.056   2.512 -0.6591  0.0744  0.4409
  341UNL     N6 3747   1.166   2.946   2.556  0.7398  0.0627  0.1419
  341UNL     N7 3748   1.328   2.819   2.444 -0.7428 -0.2656  0.2531
  341UNL     H8 3749   1.479   3.036   2.542 -0.7456  0.6837  1.1366
  341UNL     H9 3750   1.344   3.125   2.591 -2.2606 -0.5114  0.3298
  341UNL    H10 3751   1.378   3.115   2.420 -0.9891 -1.3847 -0.5268
  342UNL     H0 3752   2.126   3.551   1.502 -1.9973  0.0934 -0.7839
  342UNL     H1 3753   2.239   3.404   1.703 -1.1674  2.2341  2.0911
  342UNL     C2 3754   2.093   3.458   1.547  0.0119 -0.1552  0.2222
  342UNL     C3 3755   2.143   3.382   1.657  0.1572 -0.3524  0.4586
  342UNL     C4 3756   1.983   3.291   1.569 -0.3058 -0.7871  0.6977
  342UNL     C5 3757   1.871   3.195   1.546  0.5850  0.3466 -0.2805
  342UNL     N6 3758   1.981   3.402   1.495  0.4172  0.1998 -0.0040
  342UNL     N7 3759   2.077   3.267   1.673  0.5721  1.0056 -0.5726
  342UNL     H8 3760   1.826   3.202   1.446  2.4359 -1.0640 -1.2354
  342UNL     H9 3761   1.797   3.197   1.627  2.9231 -2.0766  1.9711
  342UNL    H10 3762   1.893   3.088   1.554 -0.1029  0.2636  0.5636
  343UNL     H0 3763   1.817   3.844   2.069 -1.6159 -3.2656 -1.1763
  343UNL     H1 3764   1.688   3.954   2.286 -1.3032 -0.0924  0.6836
  343UNL     C2 3765   1.720   3.891   2.069 -0.1144  0.0305  0.0002
  343UNL     C3 3766   1.658   3.953   2.182  0.5547 -0.8004  0.1493
  343UNL     C4 3767   1.537   3.956   2.026 -0.2074  0.6388  0.0179
  343UNL     C5 3768   1.417   3.986   1.934 -0.0306  0.0831 -0.1249
  343UNL     N6 3769   1.642   3.893   1.970 -0.2184  0.4020 -0.3102
  343UNL     N7 3770   1.534   3.994   2.156 -0.2968 -0.1732  0.1868
  343UNL     H8 3771   1.387   3.913   1.858 -0.4220  1.6094 -1.4624
  343UNL     H9 3772   1.328   3.999   1.996  0.3062 -0.6807  0.5277
  343UNL    H10 3773   1.433   4.074   1.870 -0.3958  1.2910  1.4154
  344UNL     H0 3774   1.765   2.944   2.293  0.2099 -1.0905 -1.9756
  344UNL     H1 3775   1.546   2.770   2.272  0.1826 -2.1976 -1.8149
  344UNL     C2 3776   1.755   2.843   2.331  0.3004 -0.1688  0.6130
  344UNL     C3 3777   1.638   2.760   2.329 -0.2990  0.5551 -0.4720
  344UNL     C4 3778   1.787   2.676   2.443  0.0470  0.5632  0.3391
  344UNL     C5 3779   1.851   2.570   2.535 -0.1289 -0.1971 -0.2677
  344UNL     N6 3780   1.846   2.791   2.411  0.4505  0.6674 -0.5835
  344UNL     N7 3781   1.659   2.657   2.404  1.0532  0.3541  0.1093
  344UNL     H8 3782   1.798   2.482   2.572  2.8939 -1.5118  1.1539
  344UNL     H9 3783   1.875   2.619   2.631 -0.0509  0.0702 -0.4205
  344UNL    H10 3784   1.946   2.531   2.496  0.6212 -0.6604  1.9752
  345UNL     H0 3785   1.761   3.287   1.860  1.6964  0.1410 -1.4430
  345UNL     H1 3786   1.597   3.455   2.024 -1.1134  1.2566 -0.8184
  345UNL     C2 3787   1.770   3.392   1.884 -0.3269  0.1164 -0.5186
  345UNL     C3 3788   1.683   3.476   1.963  0.2077 -0.3503  0.4636
  345UNL     C4 3789   1.847   3.570   1.890  0.7313 -0.7784  0.0196
  345UNL     C5 3790   1.939   3.681   1.851 -0.2164 -0.3454  0.2974
  345UNL     N6 3791   1.876   3.453   1.837  0.3748  0.2459 -0.2012
  345UNL     N7 3792   1.741   3.591   1.972 -0.3665 -0.9583  0.1758
  345UNL     H8 3793   1.890   3.773   1.886  1.9207  0.9345  0.0158
  345UNL     H9 3794   1.964   3.684   1.744  0.0245 -0.2214  0.3569
  345UNL    H10 3795   2.032   3.666   1.908 -0.5341  0.5354  1.0614
  346UNL     H0 3796   2.002   2.828   1.975  0.6518  0.3845 -0.1028
  346UNL     H1 3797   1.918   3.045   1.818  4.0532 -1.6855 -1.0754
  346UNL     C2 3798   1.963   2.924   2.007  0.2625 -0.1398  1.0454
  346UNL     C3 3799   1.926   3.032   1.926  0.2885 -0.0001 -0.5361
  346UNL     C4 3800   1.957   3.081   2.126  0.3206  0.3420  0.5753
  346UNL     C5 3801   1.972   3.153   2.252 -0.0719  0.5407 -0.5079
  346UNL     N6 3802   1.960   2.948   2.134 -0.1214  0.2509  0.0963
  346UNL     N7 3803   1.922   3.141   2.002  1.3645  0.2096  0.1497
  346UNL     H8 3804   1.883   3.215   2.272 -2.3986 -2.3428 -1.5909
  346UNL     H9 3805   2.059   3.218   2.236 -0.9699  1.6609 -0.9310
  346UNL    H10 3806   1.997   3.087   2.336 -0.0446 -1.1361 -1.7971
  347UNL     H0 3807   0.556   3.509   2.130 -0.7004 -1.1323  2.2440
  347UNL     H1 3808   0.792   3.611   2.274 -1.0060  0.0288  0.0069
  347UNL     C2 3809   0.662   3.486   2.125 -0.5304  0.0258 -0.2264
  347UNL     C3 3810   0.775   3.537   2.197  0.8342 -0.5796  0.1605
  347UNL     C4 3811   0.823   3.387   2.072  1.0072 -0.0492  0.0797
  347UNL     C5 3812   0.903   3.266   2.015  0.7129  0.3720  0.0442
  347UNL     N6 3813   0.701   3.397   2.041 -0.5555 -0.1090 -0.3447
  347UNL     N7 3814   0.880   3.468   2.161  0.1336  0.5345  0.6125
  347UNL     H8 3815   0.885   3.190   2.092 -2.3471  1.0037  0.0224
  347UNL     H9 3816   0.860   3.227   1.922 -0.2584 -0.7331  0.9259
  347UNL    H10 3817   1.009   3.287   1.998  1.0704 -0.9312  0.5704
  348UNL     H0 3818   2.202   3.065   2.539  3.0231  0.8853 -1.3453
  348UNL     H1 3819   2.097   2.795   2.531  0.2222 -1.5210 -0.9025
  348UNL     C2 3820   2.209   2.985   2.466  0.3207 -0.9727  0.3370
  348UNL     C3 3821   2.148   2.853   2.456  0.3731 -0.1142  0.2546
  348UNL     C4 3822   2.266   2.895   2.301  0.0262 -0.2767 -0.5218
  348UNL     C5 3823   2.337   2.895   2.164  0.6773 -0.4210  0.0405
  348UNL     N6 3824   2.269   3.013   2.357  0.1736  0.3997 -0.1981
  348UNL     N7 3825   2.188   2.795   2.351 -0.1579  0.4626  0.6141
  348UNL     H8 3826   2.262   2.916   2.087 -0.4172  1.4594  1.5551
  348UNL     H9 3827   2.401   2.808   2.144  0.5098 -0.1194 -1.8684
  348UNL    H10 3828   2.404   2.982   2.167  0.6308 -0.4200  1.8212
  349UNL     H0 3829   0.491   2.541   3.852  0.3598  0.3184 -0.2083
  349UNL     H1 3830   0.648   2.497   4.088  1.7112  0.4424 -2.3887
  349UNL     C2 3831   0.491   2.459   3.922 -0.0987  0.5768  0.0943
  349UNL     C3 3832   0.570   2.442   4.039  0.3968 -0.1964  0.3004
  349UNL     C4 3833   0.433   2.295   4.019 -0.2975  0.0988  0.3758
  349UNL     C5 3834   0.371   2.149   4.033 -0.4350 -0.6354  0.0075
  349UNL     N6 3835   0.399   2.368   3.909 -0.9647  0.2602 -0.3204
  349UNL     N7 3836   0.536   2.331   4.100  0.2822 -0.5343  0.2178
  349UNL     H8 3837   0.398   2.084   3.949  0.8168 -1.1150  0.7651
  349UNL     H9 3838   0.263   2.163   4.041 -0.6229 -2.7598  1.5115
  349UNL    H10 3839   0.409   2.095   4.121  0.8879 -1.8748 -1.2848
  350UNL     H0 3840   1.160   1.762   3.783 -1.2522  0.2298  1.1423
  350UNL     H1 3841   1.030   1.523   3.778  1.5763  1.5848  1.0635
  350UNL     C2 3842   1.070   1.741   3.727 -0.5439 -0.1514  0.1411
  350UNL     C3 3843   1.005   1.612   3.721 -0.6212  0.4639  0.2131
  350UNL     C4 3844   0.936   1.735   3.574 -0.2343  0.3629  0.4975
  350UNL     C5 3845   0.868   1.804   3.453 -0.0043  0.2055 -0.2917
  350UNL     N6 3846   1.012   1.815   3.639 -1.4929  0.3007 -0.7580
  350UNL     N7 3847   0.920   1.605   3.622  1.0865 -0.5138 -0.8348
  350UNL     H8 3848   0.867   1.914   3.459 -0.3079  0.1427  0.8808
  350UNL     H9 3849   0.764   1.770   3.452 -0.1958  0.7062  1.3323
  350UNL    H10 3850   0.913   1.779   3.356  1.6081 -0.6769  0.6561
  351UNL     H0 3851   0.585   2.405   3.483 -0.5290  0.8492 -0.5020
  351UNL     H1 3852   0.704   2.644   3.472  1.3026 -2.6742 -0.4192
  351UNL     C2 3853   0.546   2.496   3.527 -0.4286  0.2892  0.7593
  351UNL     C3 3854   0.609   2.620   3.517  1.0602 -0.4621  0.3321
  351UNL     C4 3855   0.427   2.624   3.621  0.0546 -0.1426  1.0143
  351UNL     C5 3856   0.293   2.668   3.682  0.1914 -0.3510  1.0272
  351UNL     N6 3857   0.436   2.490   3.599  0.6726  0.4910  0.8962
  351UNL     N7 3858   0.532   2.705   3.585 -0.3266  0.7444 -0.5598
  351UNL     H8 3859   0.228   2.586   3.714 -0.1198 -0.1297  0.9561
  351UNL     H9 3860   0.233   2.734   3.618  1.6370 -1.0939 -1.1371
  351UNL    H10 3861   0.302   2.723   3.777  0.3767  0.6935  0.4127
  352UNL     H0 3862   0.569   2.914   3.157  1.7684 -0.8980 -3.6348
  352UNL     H1 3863   0.769   3.070   3.053  0.7551 -0.6800 -0.7220
  352UNL     C2 3864   0.662   2.943   3.206 -0.2790 -0.0657  0.0110
  352UNL     C3 3865   0.759   3.029   3.153  0.2534  0.0401 -0.4722
  352UNL     C4 3866   0.798   2.970   3.346  0.2392 -0.4493  0.2368
  352UNL     C5 3867   0.864   2.959   3.486 -0.0408  0.3246  0.4705
  352UNL     N6 3868   0.684   2.909   3.329  0.3626  0.3018 -0.1316
  352UNL     N7 3869   0.849   3.043   3.244  0.5957  0.7278  0.4738
  352UNL     H8 3870   0.903   2.858   3.503 -0.2666  0.5997  2.7982
  352UNL     H9 3871   0.795   2.989   3.565 -0.6329 -0.4610  0.2508
  352UNL    H10 3872   0.952   3.024   3.494 -0.0516  0.8359 -2.6825
  353UNL     H0 3873   0.520   2.037   3.788 -1.9488  1.4467 -1.2712
  353UNL     H1 3874   0.743   1.904   3.727  0.4871  0.5548 -1.0148
  353UNL     C2 3875   0.601   2.072   3.726  0.3466 -0.3892  0.6013
  353UNL     C3 3876   0.718   2.006   3.703 -0.1602  0.6424 -0.0059
  353UNL     C4 3877   0.737   2.206   3.692 -0.5564 -0.2852  0.1972
  353UNL     C5 3878   0.801   2.342   3.667  0.0035 -1.0132 -0.1557
  353UNL     N6 3879   0.605   2.200   3.701  0.4314 -0.1376  0.6748
  353UNL     N7 3880   0.814   2.093   3.672  0.1561  0.0319 -0.4469
  353UNL     H8 3881   0.737   2.419   3.711  0.1687  0.0953 -1.8388
  353UNL     H9 3882   0.809   2.357   3.559 -0.9860  2.7653  0.2415
  353UNL    H10 3883   0.895   2.359   3.721 -0.0415  1.6213 -0.8557
  354UNL     H0 3884   1.649   2.824   2.682  2.2613 -1.0475  0.7050
  354UNL     H1 3885   1.712   2.773   2.949 -0.4575 -1.0082  0.9499
  354UNL     C2 3886   1.604   2.752   2.748 -0.8002 -0.1738 -0.3454
  354UNL     C3 3887   1.632   2.734   2.888 -0.1678 -0.0674 -0.0546
  354UNL     C4 3888   1.469   2.626   2.821  0.5676 -0.0377  0.5589
  354UNL     C5 3889   1.325   2.573   2.834 -1.0602  0.2399  0.1857
  354UNL     N6 3890   1.500   2.687   2.706 -0.2298  0.5914 -0.0609
  354UNL     N7 3891   1.542   2.650   2.936  0.6987  0.3479 -0.2450
  354UNL     H8 3892   1.289   2.541   2.735  0.7547 -0.1081 -0.3832
  354UNL     H9 3893   1.271   2.665   2.862  0.5997  1.8111 -1.6745
  354UNL    H10 3894   1.313   2.499   2.914 -1.9565 -0.2774 -0.4135
  355UNL     H0 3895   1.267   3.136   3.277  0.1873 -0.5916 -3.1881
  355UNL     H1 3896   1.122   3.245   3.509 -0.7826 -2.1291 -0.4720
  355UNL     C2 3897   1.180   3.200   3.283  0.8211  0.0538 -0.1969
  355UNL     C3 3898   1.113   3.254   3.402 -0.6284 -0.3660 -0.3591
  355UNL     C4 3899   1.025   3.301   3.213 -0.3690 -0.1341 -0.2315
  355UNL     C5 3900   0.942   3.364   3.099 -0.4840  0.5257 -0.0397
  355UNL     N6 3901   1.112   3.216   3.173  0.7946  0.6049  0.4600
  355UNL     N7 3902   1.013   3.319   3.353  0.0956  0.4092 -0.8891
  355UNL     H8 3903   0.991   3.345   3.002  1.9745 -0.6370  1.3592
  355UNL     H9 3904   0.841   3.323   3.102 -0.0995 -0.3306  2.1046
  355UNL    H10 3905   0.934   3.471   3.121  0.1342  0.8880 -1.5376
  356UNL     H0 3906   1.195   2.159   3.337 -0.1026  0.0539  0.1214
  356UNL     H1 3907   1.051   2.230   3.560 -0.0992  0.0181 -0.0810
  356UNL     C2 3908   1.211   2.121   3.437 -0.3767 -0.4385 -0.0162
  356UNL     C3 3909   1.137   2.166   3.549 -0.2395 -0.2911  0.5725
  356UNL     C4 3910   1.280   2.022   3.602 -0.2518 -0.6784 -0.3311
  356UNL     C5 3911   1.366   1.942   3.686  1.1232 -0.3708  0.3200
  356UNL     N6 3912   1.305   2.040   3.474 -0.1756 -0.3764 -0.2345
  356UNL     N7 3913   1.179   2.103   3.653 -0.2836 -0.4581 -0.0806
  356UNL     H8 3914   1.308   1.897   3.768  1.4662  1.0427  1.3586
  356UNL     H9 3915   1.441   2.007   3.732 -1.2078  1.8867  1.0318
  356UNL    H10 3916   1.411   1.860   3.628  1.5775 -0.2454  0.4904
  357UNL     H0 3917   1.269   2.623   3.313 -0.4004 -0.4649 -0.3978
  357UNL     H1 3918   1.046   2.793   3.314  1.4663 -1.2095  2.2371
  357UNL     C2 3919   1.258   2.718   3.264 -0.0198 -0.0470  0.3068
  357UNL     C3 3920   1.139   2.795   3.258  0.1390 -0.1926  0.0335
  357UNL     C4 3921   1.288   2.865   3.124 -0.1727 -0.0196 -0.5122
  357UNL     C5 3922   1.361   2.940   3.014 -0.1161 -0.0467 -0.3610
  357UNL     N6 3923   1.349   2.759   3.172 -0.2459  0.4593  0.1194
  357UNL     N7 3924   1.164   2.886   3.168  0.0847  0.1527 -0.6499
  357UNL     H8 3925   1.350   3.048   3.021 -1.7425 -0.3418  2.5367
  357UNL     H9 3926   1.316   2.905   2.920 -1.7518 -0.7690  0.6465
  357UNL    H10 3927   1.469   2.920   3.013  0.0953  1.0007  0.6419
  358UNL     H0 3928   1.371   2.226   3.172 -1.1151  1.0779 -1.0549
  358UNL     H1 3929   1.533   2.395   3.025 -2.7817  0.9297  0.0622
  358UNL     C2 3930   1.425   2.313   3.207 -0.4616  0.1417  0.3113
  358UNL     C3 3931   1.515   2.392   3.132 -0.5649 -0.3505  0.4238
  358UNL     C4 3932   1.504   2.438   3.336 -0.0423 -0.0082  0.5759
  358UNL     C5 3933   1.543   2.502   3.472 -0.2618  0.1176 -0.1081
  358UNL     N6 3934   1.417   2.347   3.334  0.7579 -0.0464 -0.2334
  358UNL     N7 3935   1.560   2.474   3.218 -0.1918 -0.0436 -0.2275
  358UNL     H8 3936   1.502   2.603   3.475 -1.9269 -0.5479  0.2114
  358UNL     H9 3937   1.652   2.508   3.474 -0.1958 -0.2531 -1.5780
  358UNL    H10 3938   1.505   2.447   3.559 -0.2758  0.4236  0.0762
  359UNL     H0 3939   0.056   2.882   3.280  0.2790  0.6927 -1.7254
  359UNL     H1 3940   0.258   2.920   3.454 -0.4425 -0.8527 -0.0031
  359UNL     C2 3941   0.155   2.838   3.274 -0.1021 -0.4016 -0.2760
  359UNL     C3 3942   0.259   2.866   3.360  0.3690  0.0245 -0.5009
  359UNL     C4 3943   0.318   2.753   3.204 -0.0672 -0.1110  0.6221
  359UNL     C5 3944   0.404   2.665   3.118  0.1494  0.4501  0.4177
  359UNL     N6 3945   0.194   2.769   3.170 -0.0455  0.5761 -0.7588
  359UNL     N7 3946   0.368   2.809   3.318  0.3777  0.0751 -0.1634
  359UNL     H8 3947   0.459   2.723   3.044 -0.2948 -1.2941 -1.3127
  359UNL     H9 3948   0.480   2.611   3.175 -1.6381 -1.3249  1.1774
  359UNL    H10 3949   0.351   2.580   3.073  2.1846 -2.1178  2.6963
  360UNL     H0 3950   1.735   2.238   3.835  0.7171 -1.0648  0.2867
  360UNL     H1 3951   1.491   2.199   3.710 -0.5411 -0.5473 -1.9329
  360UNL     C2 3952   1.716   2.235   3.729 -0.4418 -0.3667  0.4638
  360UNL     C3 3953   1.588   2.222   3.667 -0.0076  0.6839 -0.0954
  360UNL     C4 3954   1.747   2.230   3.533  0.6385  0.2176 -0.1345
  360UNL     C5 3955   1.815   2.246   3.401 -0.0875 -0.5702 -0.1051
  360UNL     N6 3956   1.817   2.252   3.643  0.1470  0.1009 -0.3312
  360UNL     N7 3957   1.614   2.207   3.540  0.1533 -0.0061  0.1168
  360UNL     H8 3958   1.757   2.211   3.315 -0.3783 -1.8055  0.5859
  360UNL     H9 3959   1.915   2.202   3.404  0.6622  1.2259  2.9346
  360UNL    H10 3960   1.834   2.352   3.380  0.9414 -0.7585 -0.1391
  361UNL     H0 3961   2.019   4.626   0.343  1.2839  0.4131  0.9549
  361UNL     H1 3962   2.005   4.601   0.625  0.9744 -2.8451  3.2194
  361UNL     C2 3963   2.001   4.535   0.399 -0.0212  0.0290 -0.0566
  361UNL     C3 3964   1.996   4.532   0.542  0.1648  0.1940  0.6637
  361UNL     C4 3965   1.992   4.351   0.443  0.5011  0.2702  0.7432
  361UNL     C5 3966   1.971   4.205   0.418 -0.0347  0.0103 -0.2265
  361UNL     N6 3967   1.985   4.425   0.334  0.1668 -0.1434 -0.4021
  361UNL     N7 3968   1.987   4.405   0.568 -0.0743  0.0886 -0.4692
  361UNL     H8 3969   1.884   4.171   0.476  0.6912 -0.8232  0.3813
  361UNL     H9 3970   2.062   4.153   0.450  1.6972  1.9924 -1.8531
  361UNL    H10 3971   1.947   4.165   0.318  0.7588 -0.0743 -0.3812
  362UNL     H0 3972   2.654   3.840   0.153  2.6598 -0.5439 -1.0355
  362UNL     H1 3973   2.504   3.605   0.144 -2.1151 -0.6452 -0.9668
  362UNL     C2 3974   2.570   3.819   0.088  0.6628  0.5518  1.1346
  362UNL     C3 3975   2.505   3.692   0.080 -0.6704  0.3916  0.4210
  362UNL     C4 3976   2.441   3.842  -0.063  0.1630  0.1341 -0.2957
  362UNL     C5 3977   2.387   3.886  -0.194  0.3049  0.1159  0.2156
  362UNL     N6 3978   2.537   3.911  -0.000  0.4817  0.1323 -0.4911
  362UNL     N7 3979   2.411   3.710  -0.010 -0.1352  0.0616 -0.6790
  362UNL     H8 3980   2.461   3.890  -0.276  1.3408  2.7567  1.2144
  362UNL     H9 3981   2.342   3.986  -0.197 -0.3014 -0.1815 -1.0551
  362UNL    H10 3982   2.312   3.812  -0.223  0.4397  0.1413 -0.2062
  363UNL     H0 3983   0.197   1.723   4.731 -1.5427 -2.4797 -0.1761
  363UNL     H1 3984   0.253   1.982   4.646  0.5019 -0.9078 -0.8659
  363UNL     C2 3985   0.149   1.816   4.756  0.4872 -1.6543  0.7541
  363UNL     C3 3986   0.174   1.952   4.714  1.0049  0.3685  0.2945
  363UNL     C4 3987   0.007   1.942   4.837 -0.6309  0.8168 -0.1171
  363UNL     C5 3988  -0.108   1.987   4.931  0.5198 -0.3544 -0.2571
  363UNL     N6 3989   0.057   1.819   4.847 -0.3071 -0.1423  0.2338
  363UNL     N7 3990   0.085   2.036   4.773  0.1153 -0.4472 -0.2252
  363UNL     H8 3991  -0.082   2.080   4.984 -0.1507 -0.2393 -0.1243
  363UNL     H9 3992  -0.136   1.910   5.004  1.0112 -0.2689  0.0264
  363UNL    H10 3993  -0.188   2.012   4.861 -1.6626 -1.3322  1.8244
  364UNL     H0 3994   0.076   2.293   4.384 -0.1054  0.8883  0.5772
  364UNL     H1 3995   0.269   2.288   4.204 -0.5932  0.5657 -0.5927
  364UNL     C2 3996   0.181   2.295   4.411  0.0385 -0.2697  0.1499
  364UNL     C3 3997   0.282   2.287   4.312  0.2016  0.2267 -0.6832
  364UNL     C4 3998   0.349   2.264   4.504 -0.0894 -0.2419 -0.0208
  364UNL     C5 3999   0.443   2.235   4.618 -0.2816 -0.1930 -0.4997
  364UNL     N6 4000   0.224   2.277   4.532  0.1908  0.0488  0.5356
  364UNL     N7 4001   0.393   2.255   4.373  0.1516 -1.3093 -0.4955
  364UNL     H8 4002   0.412   2.143   4.670 -2.0331  0.3843 -0.5205
  364UNL     H9 4003   0.440   2.316   4.692 -1.4204 -0.4620 -0.2405
  364UNL    H10 4004   0.546   2.214   4.585  0.3460 -0.2822  1.4552
  365UNL     H0 4005   2.017   4.136   0.073  0.7366  0.3046 -0.7731
  365UNL     H1 4006   2.258   4.002   0.041 -0.8613 -0.8960  0.8703
  365UNL     C2 4007   2.116   4.178   0.086  0.3810  0.5519  1.2889
  365UNL     C3 4008   2.238   4.106   0.065 -0.1913 -0.2827 -1.1108
  365UNL     C4 4009   2.263   4.309   0.102  0.0101  0.2923 -0.0414
  365UNL     C5 4010   2.331   4.432   0.143  0.1770  0.3289  0.2765
  365UNL     N6 4011   2.128   4.307   0.101  0.0603  0.5884 -0.2530
  365UNL     N7 4012   2.338   4.195   0.075 -0.0264  0.4282  0.1062
  365UNL     H8 4013   2.257   4.479   0.210 -0.8986  1.2842 -1.5566
  365UNL     H9 4014   2.352   4.506   0.066 -1.3886 -0.8749 -1.3533
  365UNL    H10 4015   2.421   4.411   0.202 -1.2570 -0.0667  2.3975
  366UNL     H0 4016   1.102   2.179   3.937  1.3149 -0.2152 -1.1880
  366UNL     H1 4017   1.269   2.064   4.109  0.5590 -3.0734  0.3014
  366UNL     C2 4018   1.090   2.077   3.971 -0.0815  0.4840  0.5261
  366UNL     C3 4019   1.183   2.017   4.064 -0.7127 -0.5521  0.0290
  366UNL     C4 4020   1.014   1.898   4.016  0.1021 -0.7565  0.0423
  366UNL     C5 4021   0.901   1.795   4.024 -0.1360  0.4381  0.4777
  366UNL     N6 4022   0.994   1.997   3.937  0.7556  0.2267 -1.1254
  366UNL     N7 4023   1.128   1.907   4.098  0.2215 -0.3366 -0.1068
  366UNL     H8 4024   0.907   1.737   4.117  1.2686 -0.0780  0.0772
  366UNL     H9 4025   0.900   1.714   3.949 -0.7322 -0.3426  1.3233
  366UNL    H10 4026   0.801   1.837   4.036  0.4534  1.4577  1.8197
  367UNL     H0 4027   0.765   2.401   4.501  0.9901  1.2606  0.0591
  367UNL     H1 4028   0.681   2.562   4.711 -0.8205  0.0659 -0.7792
  367UNL     C2 4029   0.697   2.485   4.494  0.3234  0.7051 -0.2897
  367UNL     C3 4030   0.658   2.565   4.606  0.2336  0.5322 -1.0034
  367UNL     C4 4031   0.549   2.608   4.432 -0.0696 -0.0188  0.8293
  367UNL     C5 4032   0.449   2.669   4.338 -0.0679 -0.5571  0.4838
  367UNL     N6 4033   0.624   2.513   4.383  0.2357 -0.7028 -0.7045
  367UNL     N7 4034   0.570   2.650   4.557  0.3071 -0.3437 -0.3760
  367UNL     H8 4035   0.360   2.605   4.330 -0.9767  0.9292 -1.9033
  367UNL     H9 4036   0.406   2.762   4.375  1.5886  0.4373 -0.0324
  367UNL    H10 4037   0.479   2.672   4.232  3.4341 -1.2483  1.3806
  368UNL     H0 4038   0.674   1.452   4.559  0.5162  0.9471  0.4821
  368UNL     H1 4039   0.565   1.539   4.787  1.7567  2.1855  0.7029
  368UNL     C2 4040   0.729   1.444   4.652  0.3463  0.3983  0.5346
  368UNL     C3 4041   0.655   1.482   4.771  0.0962 -0.3921  0.3636
  368UNL     C4 4042   0.816   1.359   4.798 -0.0447 -0.7035 -0.1965
  368UNL     C5 4043   0.898   1.268   4.889  0.8971  0.7731  0.5317
  368UNL     N6 4044   0.835   1.378   4.667  0.1334 -0.4679 -0.3885
  368UNL     N7 4045   0.722   1.430   4.865  0.2674 -0.5666 -0.3192
  368UNL     H8 4046   0.842   1.185   4.935 -0.2892  0.7234 -0.9486
  368UNL     H9 4047   0.931   1.326   4.976 -1.6161 -0.6955  2.5207
  368UNL    H10 4048   0.984   1.234   4.830 -0.5476 -1.6975 -0.2195
  369UNL     H0 4049   0.779   1.873   4.339  0.0678 -0.2581  1.6952
  369UNL     H1 4050   0.588   2.044   4.432  0.9196  0.6417  2.5134
  369UNL     C2 4051   0.775   1.981   4.327  0.0942 -0.3558  0.8233
  369UNL     C3 4052   0.681   2.067   4.382 -0.0623  0.2338  0.4648
  369UNL     C4 4053   0.832   2.161   4.274  0.1505 -0.0628  0.4066
  369UNL     C5 4054   0.902   2.265   4.190  0.3106 -0.5533  0.4280
  369UNL     N6 4055   0.877   2.038   4.269  0.1994  0.1447  0.6168
  369UNL     N7 4056   0.714   2.186   4.343 -0.2302 -0.4257 -0.6848
  369UNL     H8 4057   0.868   2.362   4.228 -0.7779 -0.0504 -1.7480
  369UNL     H9 4058   0.873   2.261   4.084 -0.6997 -1.8077  0.7259
  369UNL    H10 4059   1.009   2.245   4.193  0.2107 -0.9801  1.4448
  370UNL     H0 4060   1.070   1.522   4.317  0.8197  0.6205 -0.6135
  370UNL     H1 4061   1.222   1.752   4.288  0.2563  0.2228  0.1649
  370UNL     C2 4062   1.056   1.618   4.366 -0.2159 -0.2028  0.7614
  370UNL     C3 4063   1.139   1.732   4.355  0.1286 -0.4241 -0.1756
  370UNL     C4 4064   0.996   1.753   4.500  0.8977  0.0501 -0.4462
  370UNL     C5 4065   0.934   1.809   4.618  0.9618 -0.1870  0.4334
  370UNL     N6 4066   0.964   1.637   4.455 -0.5907  0.2086 -0.1087
  370UNL     N7 4067   1.089   1.823   4.430 -0.4129  0.7783  0.9532
  370UNL     H8 4068   0.920   1.745   4.706  0.0106 -1.1955 -0.4286
  370UNL     H9 4069   0.837   1.861   4.609  0.6269 -0.1030  3.8538
  370UNL    H10 4070   0.990   1.889   4.668  4.2883 -0.7303 -2.2574
  371UNL     H0 4071   5.490   2.181   4.571 -0.3162 -0.2303  2.0823
  371UNL     H1 4072   5.683   2.346   4.680  0.0933 -0.6697  1.2398
  371UNL     C2 4073   5.598   2.170   4.565 -0.4271 -0.5019 -0.0543
  371UNL     C3 4074   5.699   2.255   4.624 -0.0172 -0.1039  0.2724
  371UNL     C4 4075   5.773   2.107   4.494 -0.1992  0.2119  0.0597
  371UNL     C5 4076   5.870   2.014   4.426  0.1442 -0.8617  0.0087
  371UNL     N6 4077   5.646   2.088   4.475 -0.2845 -0.0271 -0.1650
  371UNL     N7 4078   5.815   2.213   4.571 -0.1157 -0.0841  0.0529
  371UNL     H8 4079   5.875   2.045   4.320  0.1105 -0.0766  0.2339
  371UNL     H9 4080   5.974   2.029   4.458 -0.7667  3.4623  1.2581
  371UNL    H10 4081   5.847   1.907   4.424  1.0577 -1.0540 -2.6075
  372UNL     H0 4082   3.171   4.442   0.152  0.3860  0.7115  0.0233
  372UNL     H1 4083   2.964   4.323   0.012 -0.8313  0.1870 -1.3654
  372UNL     C2 4084   3.178   4.383   0.062  0.6618 -0.0537  0.5438
  372UNL     C3 4085   3.069   4.331  -0.012 -0.4852  0.3131  0.1204
  372UNL     C4 4086   3.256   4.326  -0.109  0.3096  0.5060  0.4385
  372UNL     C5 4087   3.348   4.352  -0.228 -0.2848 -1.0031 -0.0025
  372UNL     N6 4088   3.297   4.374   0.004  0.5161 -0.8538  0.6285
  372UNL     N7 4089   3.127   4.291  -0.130 -0.6691  0.4940  0.0114
  372UNL     H8 4090   3.453   4.317  -0.222  0.3224  0.6689 -0.6887
  372UNL     H9 4091   3.355   4.461  -0.239  0.1222 -0.9881  0.3887
  372UNL    H10 4092   3.319   4.312  -0.325 -0.1513 -0.4002 -0.2915
  373UNL     H0 4093   1.460   3.886   1.481  0.9813 -1.3765 -2.2856
  373UNL     H1 4094   1.636   3.873   1.703 -0.6424 -0.0143  0.1475
  373UNL     C2 4095   1.487   3.801   1.543 -0.3621  0.1173  0.4667
  373UNL     C3 4096   1.570   3.801   1.657 -0.9837  0.2523  0.2172
  373UNL     C4 4097   1.486   3.616   1.607 -0.1570  0.1392 -0.2692
  373UNL     C5 4098   1.458   3.468   1.618 -0.8255 -0.6880  0.5391
  373UNL     N6 4099   1.436   3.684   1.509  0.5447  0.5991  0.1975
  373UNL     N7 4100   1.569   3.673   1.698 -0.5743 -0.6956  0.5452
  373UNL     H8 4101   1.357   3.457   1.659 -0.5234 -0.8467  1.2638
  373UNL     H9 4102   1.535   3.420   1.681 -0.3380 -1.6564 -0.7837
  373UNL    H10 4103   1.464   3.424   1.518  1.9147  1.7304 -0.4519
  374UNL     H0 4104   2.093   3.171   1.375  0.1216 -3.0189  0.9296
  374UNL     H1 4105   1.925   2.951   1.351  0.5684 -0.0265  0.7092
  374UNL     C2 4106   2.037   3.137   1.289 -0.5406 -0.2365  0.1995
  374UNL     C3 4107   1.950   3.026   1.277 -0.6886 -0.2250  0.0766
  374UNL     C4 4108   1.972   3.135   1.107  0.0356 -0.3441  0.4619
  374UNL     C5 4109   1.969   3.158   0.954  0.0805 -0.2369  0.0461
  374UNL     N6 4110   2.039   3.215   1.186 -0.4113 -0.2069  0.0455
  374UNL     N7 4111   1.906   3.025   1.151 -0.0908  0.4314  0.9824
  374UNL     H8 4112   1.895   3.093   0.906 -1.4130  0.2620  1.6428
  374UNL     H9 4113   2.070   3.144   0.914 -0.3421 -2.2628 -0.3654
  374UNL    H10 4114   1.937   3.262   0.939 -2.6517 -1.4571 -3.3979
  375UNL     H0 4115   1.641   3.795   1.101 -0.5252  0.9065 -2.2015
  375UNL     H1 4116   1.726   4.051   1.119  0.2438  0.7538  0.5106
  375UNL     C2 4117   1.589   3.878   1.148 -0.2214  0.0027 -0.2224
  375UNL     C3 4118   1.632   4.007   1.149  0.6853 -0.2489  0.4636
  375UNL     C4 4119   1.438   3.994   1.198  0.7930  0.5837  0.2989
  375UNL     C5 4120   1.299   4.028   1.234  0.5902  0.0027 -0.1686
  375UNL     N6 4121   1.469   3.863   1.199  0.6847 -0.9214  0.7302
  375UNL     N7 4122   1.540   4.086   1.184 -0.4894  0.1119 -0.4024
  375UNL     H8 4123   1.232   3.955   1.187  0.5871 -1.4279  1.9749
  375UNL     H9 4124   1.270   4.131   1.210  1.7773  0.9042  2.1848
  375UNL    H10 4125   1.297   4.010   1.342  1.0082  3.1109  0.3822
  376UNL     H0 4126   1.524   4.326   0.842 -0.1195 -2.2238  2.3013
  376UNL     H1 4127   1.726   4.239   0.659  0.0318  1.6049 -0.9161
  376UNL     C2 4128   1.628   4.303   0.858  0.5472 -0.6691  0.4386
  376UNL     C3 4129   1.724   4.258   0.766 -0.5788 -0.3009 -0.5553
  376UNL     C4 4130   1.796   4.275   0.958 -0.7182  0.0109  0.3122
  376UNL     C5 4131   1.892   4.276   1.077  0.2899  0.2549 -0.3480
  376UNL     N6 4132   1.674   4.312   0.984  0.6307  0.9839  0.0485
  376UNL     N7 4133   1.839   4.241   0.831  0.3095 -0.1613  0.9988
  376UNL     H8 4134   1.843   4.295   1.173  0.8918 -1.1628  0.2498
  376UNL     H9 4135   1.980   4.340   1.065 -0.9857  1.5885 -3.0470
  376UNL    H10 4136   1.931   4.174   1.087 -1.1331 -0.2208  0.4534
  377UNL     H0 4137   1.532   3.406   1.287  1.3997 -0.9563  2.0939
  377UNL     H1 4138   1.754   3.288   1.187 -0.4392 -0.0916 -0.4348
  377UNL     C2 4139   1.622   3.458   1.256  0.0425 -0.1513 -0.6828
  377UNL     C3 4140   1.740   3.390   1.221  0.4787 -0.0479 -0.1945
  377UNL     C4 4141   1.774   3.592   1.260 -0.1783 -0.3261 -0.7267
  377UNL     C5 4142   1.848   3.703   1.322  0.2944 -0.6949 -0.5329
  377UNL     N6 4143   1.642   3.589   1.260 -0.2509  0.2735 -0.2927
  377UNL     N7 4144   1.838   3.478   1.227 -0.0558  0.0978 -0.7903
  377UNL     H8 4145   1.821   3.716   1.428  3.5448 -2.3270  0.5530
  377UNL     H9 4146   1.822   3.802   1.282 -1.6331 -1.4079 -1.1013
  377UNL    H10 4147   1.957   3.694   1.317  0.7487  2.8815  0.9698
  378UNL     H0 4148   2.598   4.244   0.277 -3.3533  1.0266  0.2848
  378UNL     H1 4149   2.699   4.196   0.533 -0.4683 -0.9823  0.0864
  378UNL     C2 4150   2.593   4.155   0.338 -0.1093  0.3357 -0.3165
  378UNL     C3 4151   2.627   4.142   0.473 -0.4469 -0.2759 -0.5894
  378UNL     C4 4152   2.505   3.990   0.411  0.4018 -0.4682  0.0304
  378UNL     C5 4153   2.403   3.882   0.425  0.0373  0.6112  0.5371
  378UNL     N6 4154   2.511   4.059   0.298  0.7010  0.7925 -0.1086
  378UNL     N7 4155   2.583   4.028   0.511 -0.4480 -0.4499  0.1249
  378UNL     H8 4156   2.412   3.803   0.350 -2.2029  1.5853 -0.8102
  378UNL     H9 4157   2.306   3.929   0.408 -0.9362 -1.1230  1.2458
  378UNL    H10 4158   2.401   3.832   0.522 -0.6348 -0.2405  0.0923
  379UNL     H0 4159   2.218   4.499   0.974  0.1747 -0.7743 -0.6967
  379UNL     H1 4160   2.190   4.762   1.040 -0.5716 -0.1615 -0.6626
  379UNL     C2 4161   2.139   4.567   0.945  0.4136 -0.1629  0.1003
  379UNL     C3 4162   2.129   4.699   0.977 -0.4613  0.1738 -1.1024
  379UNL     C4 4163   1.963   4.646   0.879  0.2591 -0.0971 -0.7454
  379UNL     C5 4164   1.812   4.647   0.850  0.1531  0.4748  0.0881
  379UNL     N6 4165   2.027   4.531   0.883  0.1831 -0.2640 -0.1279
  379UNL     N7 4166   2.027   4.755   0.932  0.9176  0.0772 -0.2214
  379UNL     H8 4167   1.784   4.743   0.804 -1.4438  0.2405  0.5468
  379UNL     H9 4168   1.779   4.568   0.783  0.6570  0.1166  0.2585
  379UNL    H10 4169   1.750   4.631   0.939  0.7321 -2.9584 -0.0521
  380UNL     H0 4170   2.221   3.513   0.926  0.0988 -0.4560 -0.1663
  380UNL     H1 4171   2.055   3.602   1.127  0.4750  1.0054  0.0102
  380UNL     C2 4172   2.228   3.500   1.033 -0.5025 -0.0357 -0.0727
  380UNL     C3 4173   2.145   3.544   1.134 -0.5041 -0.4331  0.8130
  380UNL     C4 4174   2.301   3.439   1.205  0.6970  0.0519  0.1683
  380UNL     C5 4175   2.394   3.368   1.312 -0.3190  0.2703  0.3865
  380UNL     N6 4176   2.332   3.442   1.079  0.7008 -0.0346  0.1270
  380UNL     N7 4177   2.190   3.505   1.254  0.0786  0.4754 -0.2518
  380UNL     H8 4178   2.341   3.280   1.350  0.7076  0.3818  2.1566
  380UNL     H9 4179   2.401   3.428   1.404 -1.5276  0.9994  0.0111
  380UNL    H10 4180   2.492   3.332   1.280 -0.2176  0.9560 -0.0753
  381UNL     H0 4181   2.228   3.957   0.706 -0.3688  0.4018 -0.8977
  381UNL     H1 4182   2.072   4.099   0.889 -0.4540 -0.5487 -0.7676
  381UNL     C2 4183   2.225   4.063   0.727  0.1701  0.2883 -0.2421
  381UNL     C3 4184   2.147   4.131   0.818  0.7815  0.0695  0.7888
  381UNL     C4 4185   2.270   4.260   0.712  0.9347  0.2086 -0.4629
  381UNL     C5 4186   2.347   4.373   0.665  0.1473 -0.3953 -0.2114
  381UNL     N6 4187   2.302   4.147   0.662 -0.4886  0.3033  0.0190
  381UNL     N7 4188   2.174   4.260   0.809 -0.5815 -0.1159  0.6603
  381UNL     H8 4189   2.340   4.463   0.728  1.7589 -1.0785  0.9488
  381UNL     H9 4190   2.307   4.394   0.565  0.4612 -0.8975 -0.4401
  381UNL    H10 4191   2.454   4.349   0.661  0.4908  1.1996 -0.9724
  382UNL     H0 4192   2.506   3.609   0.663  0.1823 -1.3440  1.6869
  382UNL     H1 4193   2.631   3.846   0.667  1.2825 -1.2374 -0.0319
  382UNL     C2 4194   2.487   3.691   0.730  0.1051  0.0711 -0.0140
  382UNL     C3 4195   2.549   3.813   0.729  0.0802 -0.1064 -0.9915
  382UNL     C4 4196   2.396   3.797   0.861 -0.2866  0.3015 -0.3678
  382UNL     C5 4197   2.294   3.840   0.968 -0.0854  0.4959 -0.3476
  382UNL     N6 4198   2.384   3.675   0.813 -0.4187 -0.1657  0.0563
  382UNL     N7 4199   2.493   3.884   0.820  0.0073  0.1203 -0.5635
  382UNL     H8 4200   2.279   3.947   0.987  1.8233  0.7764 -0.3118
  382UNL     H9 4201   2.323   3.797   1.065  2.4302  0.8024 -0.9276
  382UNL    H10 4202   2.197   3.790   0.952 -0.0214  0.7909 -1.7014
  383UNL     H0 4203   1.042   4.304   0.860 -1.0695 -0.5851  0.0033
  383UNL     H1 4204   1.225   4.353   1.071 -0.7734 -1.3205  0.4607
  383UNL     C2 4205   1.136   4.256   0.881 -0.4531  0.2008 -0.9210
  383UNL     C3 4206   1.225   4.286   0.986  0.4185 -0.7264 -0.0183
  383UNL     C4 4207   1.291   4.140   0.865 -0.4178  0.6174 -0.0705
  383UNL     C5 4208   1.378   4.035   0.803 -0.2536  0.4430 -0.1180
  383UNL     N6 4209   1.175   4.158   0.803  0.5493  0.3294  0.5166
  383UNL     N7 4210   1.334   4.215   0.969 -0.1127  0.7757 -0.0902
  383UNL     H8 4211   1.329   3.938   0.790  1.9704 -0.4202 -2.3879
  383UNL     H9 4212   1.390   4.064   0.697 -1.3783  0.1122 -0.3465
  383UNL    H10 4213   1.484   4.036   0.831  0.5440  0.1300 -2.9758
  384UNL     H0 4214   2.688   3.521   1.352  1.7402 -1.5794 -0.6099
  384UNL     H1 4215   2.475   3.636   1.204  0.5697  0.1601  0.1972
  384UNL     C2 4216   2.680   3.552   1.249  0.2570 -0.4202 -0.1723
  384UNL     C3 4217   2.576   3.614   1.172  0.4328  0.0984 -0.1933
  384UNL     C4 4218   2.758   3.602   1.070 -0.0360  0.4411 -0.2391
  384UNL     C5 4219   2.854   3.609   0.956 -0.2104 -0.2463 -0.1660
  384UNL     N6 4220   2.796   3.559   1.188  0.6944  0.1539  0.4964
  384UNL     N7 4221   2.624   3.638   1.051 -0.3284 -0.3537 -0.1993
  384UNL     H8 4222   2.798   3.570   0.871 -0.2609 -1.1853  0.2990
  384UNL     H9 4223   2.942   3.547   0.977  0.3372  0.0538 -1.5182
  384UNL    H10 4224   2.892   3.712   0.944  0.2328 -0.2242  1.3312
  385UNL     H0 4225   1.883   4.591   2.743  0.9674 -0.5642 -1.9168
  385UNL     H1 4226   2.064   4.581   2.949  2.0617 -0.8198 -1.0398
  385UNL     C2 4227   1.927   4.502   2.787 -0.2311 -0.4068 -0.3525
  385UNL     C3 4228   2.017   4.499   2.897  0.4274  0.0757 -1.0085
  385UNL     C4 4229   1.974   4.317   2.820 -0.0403  0.5802  0.0035
  385UNL     C5 4230   1.960   4.163   2.811  0.2442 -0.1807 -0.2767
  385UNL     N6 4231   1.897   4.385   2.736  0.7472 -0.0992  0.3854
  385UNL     N7 4232   2.031   4.374   2.924 -0.4300  0.1579 -0.5486
  385UNL     H8 4233   2.025   4.121   2.733  0.3047 -0.9650  0.1960
  385UNL     H9 4234   1.859   4.135   2.778  0.6572 -0.0763 -1.6563
  385UNL    H10 4235   1.976   4.115   2.908 -1.0810  1.3845  0.7556
  386UNL     H0 4236   2.557   3.897   2.563 -0.3958  0.3363  0.1402
  386UNL     H1 4237   2.462   3.640   2.480 -1.2163  1.1049  1.8298
  386UNL     C2 4238   2.512   3.867   2.469  0.2807 -0.0624 -0.0585
  386UNL     C3 4239   2.468   3.738   2.436  0.1530  0.3096  0.1912
  386UNL     C4 4240   2.441   3.881   2.283 -0.2034  0.3125 -0.2432
  386UNL     C5 4241   2.418   3.931   2.144 -0.5403 -0.0011  0.3728
  386UNL     N6 4242   2.502   3.959   2.375  0.3963 -0.1755 -0.0331
  386UNL     N7 4243   2.420   3.746   2.315 -0.1225 -0.3296 -0.5360
  386UNL     H8 4244   2.329   3.887   2.098 -1.4750  2.3594 -0.1747
  386UNL     H9 4245   2.512   3.921   2.089 -0.1233 -0.6539  1.1929
  386UNL    H10 4246   2.400   4.040   2.145 -0.1401  0.1014 -1.7887
  387UNL     H0 4247   2.180   4.578   2.444  0.4250  0.0987  0.3032
  387UNL     H1 4248   2.124   4.686   2.201  0.7170  2.2952  0.7267
  387UNL     C2 4249   2.093   4.638   2.421  0.4162  0.0343  0.1709
  387UNL     C3 4250   2.059   4.686   2.288 -0.0016 -0.2124  0.2456
  387UNL     C4 4251   1.906   4.708   2.420 -0.2410 -0.7175 -0.0666
  387UNL     C5 4252   1.770   4.745   2.487  0.1019  0.1654 -0.1948
  387UNL     N6 4253   1.990   4.643   2.499 -0.0513  0.3525  0.2621
  387UNL     N7 4254   1.935   4.734   2.289  0.0525  0.3025 -0.5881
  387UNL     H8 4255   1.781   4.746   2.596  1.8758 -0.9391 -0.3321
  387UNL     H9 4256   1.690   4.675   2.458  0.4298  0.4452 -1.8590
  387UNL    H10 4257   1.734   4.841   2.449 -0.5189  0.5363  1.2948
  388UNL     H0 4258   1.997   4.957   1.911  0.9550 -1.2845 -0.3056
  388UNL     H1 4259   2.190   5.124   1.805  2.2613  0.2269 -0.3788
  388UNL     C2 4260   2.086   4.992   1.963  0.4415  0.3751 -0.5023
  388UNL     C3 4261   2.177   5.078   1.902 -0.4102 -0.3022 -0.9383
  388UNL     C4 4262   2.232   5.014   2.095 -0.6969 -0.1596 -0.0587
  388UNL     C5 4263   2.290   5.014   2.237 -1.1796  0.0064 -0.1844
  388UNL     N6 4264   2.127   4.942   2.078  0.4473  0.2276 -0.7231
  388UNL     N7 4265   2.269   5.096   1.991  0.4532 -0.4720  0.0678
  388UNL     H8 4266   2.229   4.960   2.311 -1.3768 -1.0186 -1.0830
  388UNL     H9 4267   2.325   5.111   2.274 -0.1890  0.7541 -2.9683
  388UNL    H10 4268   2.381   4.954   2.236 -0.9623  0.2722  1.4889
  389UNL     H0 4269   2.006   4.169   2.499  1.5555 -1.3839 -0.0182
  389UNL     H1 4270   2.201   4.055   2.332  0.6777  1.5591 -1.7539
  389UNL     C2 4271   2.102   4.210   2.470  0.5757  0.4205 -0.8011
  389UNL     C3 4272   2.203   4.142   2.396 -0.4175  0.1918  0.2110
  389UNL     C4 4273   2.262   4.315   2.490 -0.6286 -0.4371 -0.3505
  389UNL     C5 4274   2.349   4.417   2.556  0.0381 -0.2264  0.2425
  389UNL     N6 4275   2.138   4.320   2.532  0.3371 -0.4375 -0.1251
  389UNL     N7 4276   2.312   4.214   2.411 -0.1812  0.7694  0.5034
  389UNL     H8 4277   2.453   4.389   2.575 -0.3377 -1.9975 -0.2566
  389UNL     H9 4278   2.308   4.447   2.654  2.4610  0.3795  1.0989
  389UNL    H10 4279   2.364   4.502   2.488 -0.7571 -0.9570 -0.8625
  390UNL     H0 4280   3.124   4.955   1.571  1.3871 -0.2445  0.8856
  390UNL     H1 4281   3.174   4.786   1.781  0.0010  2.0607  0.1018
  390UNL     C2 4282   3.061   4.875   1.608 -0.4673  0.8399  0.1077
  390UNL     C3 4283   3.090   4.784   1.713  0.3504  0.5594 -0.2930
  390UNL     C4 4284   2.898   4.760   1.645 -0.4633  0.4546  0.3355
  390UNL     C5 4285   2.763   4.699   1.622 -0.4280 -0.1336 -0.0458
  390UNL     N6 4286   2.941   4.853   1.563 -0.5178 -0.3285  0.2379
  390UNL     N7 4287   2.985   4.705   1.737  0.6695  0.3851  0.4636
  390UNL     H8 4288   2.758   4.615   1.553  1.3406 -0.4240  0.1771
  390UNL     H9 4289   2.695   4.778   1.587  0.7678 -0.1103 -2.3782
  390UNL    H10 4290   2.724   4.660   1.717  0.8096  0.4172  0.7019
  391UNL     H0 4291   2.686   5.234   2.012  0.5776  0.8948  2.2079
  391UNL     H1 4292   2.618   5.308   2.254  0.0539  1.2054 -0.6423
  391UNL     C2 4293   2.606   5.304   2.033 -0.8604 -0.1092  0.1689
  391UNL     C3 4294   2.578   5.343   2.160  1.1477  0.6942 -1.3047
  391UNL     C4 4295   2.442   5.411   2.026 -0.4452 -0.8818 -0.4838
  391UNL     C5 4296   2.309   5.475   1.980 -0.8260 -0.4009 -0.1775
  391UNL     N6 4297   2.506   5.325   1.951 -0.8994  0.9491 -0.4810
  391UNL     N7 4298   2.471   5.416   2.160  0.5999  0.3053 -0.1229
  391UNL     H8 4299   2.287   5.494   1.874  0.3372 -0.7532 -0.4899
  391UNL     H9 4300   2.223   5.416   2.016 -0.5522 -1.0090 -0.4999
  391UNL    H10 4301   2.306   5.569   2.036  3.4258  1.3617 -2.6730
  392UNL     H0 4302   2.743   4.353   2.182 -0.1005  0.3668 -0.1253
  392UNL     H1 4303   2.555   4.382   2.385 -1.0263 -0.9539  0.1223
  392UNL     C2 4304   2.738   4.298   2.275 -0.3584 -0.3123 -0.5480
  392UNL     C3 4305   2.642   4.317   2.379 -0.1816  0.1958 -0.2236
  392UNL     C4 4306   2.768   4.162   2.421 -0.3777 -0.5504  0.6582
  392UNL     C5 4307   2.846   4.048   2.492 -0.1895 -0.0317 -0.6078
  392UNL     N6 4308   2.824   4.208   2.311  0.2403  0.0460 -0.5605
  392UNL     N7 4309   2.662   4.228   2.475  0.6242 -0.0558 -0.4944
  392UNL     H8 4310   2.781   3.961   2.511  0.4278 -0.2203  0.7071
  392UNL     H9 4311   2.886   4.079   2.589  0.5721 -3.9533  0.4158
  392UNL    H10 4312   2.936   4.003   2.447 -1.2122 -0.9750 -1.7532
  393UNL     H0 4313   2.637   4.642   2.018  3.3185  0.2112 -0.2410
  393UNL     H1 4314   2.421   4.832   1.995  0.4258  2.4995 -1.1624
  393UNL     C2 4315   2.636   4.746   1.990 -0.4034  0.2651 -0.1884
  393UNL     C3 4316   2.528   4.833   1.978  0.6292 -0.1533 -0.3126
  393UNL     C4 4317   2.708   4.909   1.907  0.0495 -0.1326  0.0082
  393UNL     C5 4318   2.809   5.006   1.847  0.5598  0.8313 -0.2456
  393UNL     N6 4319   2.749   4.794   1.945  0.6863 -0.0610  0.0807
  393UNL     N7 4320   2.581   4.945   1.933  0.1780  0.2987  0.0325
  393UNL     H8 4321   2.775   5.075   1.769 -0.3993  0.3999 -0.2176
  393UNL     H9 4322   2.894   4.952   1.803  0.3906  1.7360 -1.7192
  393UNL    H10 4323   2.858   5.062   1.928  2.0516 -2.7490  1.4327
  394UNL     H0 4324   3.172   4.301   1.944 -0.0562 -1.2304  1.2732
  394UNL     H1 4325   2.947   4.416   1.811 -0.0503 -0.0022  0.2502
  394UNL     C2 4326   3.084   4.354   1.979 -0.1458 -0.3671 -0.2077
  394UNL     C3 4327   2.975   4.420   1.915  0.4746 -0.1530  0.1205
  394UNL     C4 4328   2.990   4.477   2.116 -0.2061 -0.1221  0.0832
  394UNL     C5 4329   2.961   4.546   2.244 -0.3684  0.8537 -0.1089
  394UNL     N6 4330   3.074   4.377   2.110 -0.0004 -0.1099  0.0667
  394UNL     N7 4331   2.913   4.493   2.005  0.3193 -0.4122 -0.2644
  394UNL     H8 4332   3.043   4.610   2.278 -0.0006 -0.1590  0.9434
  394UNL     H9 4333   2.940   4.475   2.325 -0.3351  0.2556 -0.6190
  394UNL    H10 4334   2.871   4.607   2.234 -0.5828  0.6145  0.3870
  395UNL     H0 4335   1.526   4.774   2.249  0.9080 -1.1847  0.0524
  395UNL     H1 4336   1.682   5.006   2.209  2.0787  1.8719 -1.8613
  395UNL     C2 4337   1.592   4.803   2.168 -0.1245  0.0919 -0.3466
  395UNL     C3 4338   1.670   4.919   2.146 -0.0482  0.4679  0.4285
  395UNL     C4 4339   1.723   4.762   2.018  0.0270  0.2764  0.3882
  395UNL     C5 4340   1.827   4.658   1.980  0.1283 -0.1470  0.5785
  395UNL     N6 4341   1.615   4.715   2.077  0.0789  0.6371  0.5509
  395UNL     N7 4342   1.762   4.884   2.052 -0.7716  0.3756 -0.4737
  395UNL     H8 4343   1.784   4.581   1.916  0.7720 -0.7145  0.8230
  395UNL     H9 4344   1.916   4.703   1.934 -0.4130 -0.4395 -0.7678
  395UNL    H10 4345   1.865   4.595   2.062 -3.3432 -1.8844  0.9724
  396UNL     H0 4346   3.221   4.441   2.577  0.5998 -2.1596  1.4868
  396UNL     H1 4347   3.038   4.234   2.520  0.4174  0.7520  0.1193
  396UNL     C2 4348   3.219   4.369   2.496  0.4381 -0.0481 -0.4338
  396UNL     C3 4349   3.130   4.264   2.474  0.5437  0.1666 -0.0182
  396UNL     C4 4350   3.295   4.262   2.344 -1.0967 -0.0921  0.3295
  396UNL     C5 4351   3.391   4.212   2.240 -0.3320  0.1173  0.3096
  396UNL     N6 4352   3.320   4.376   2.410  0.0352  0.2778 -0.8307
  396UNL     N7 4353   3.169   4.209   2.361  0.4383 -0.8438  0.2722
  396UNL     H8 4354   3.386   4.103   2.234 -1.7878  0.3169 -2.8708
  396UNL     H9 4355   3.492   4.246   2.267 -0.3889  1.4470 -1.0545
  396UNL    H10 4356   3.365   4.253   2.142 -0.2423  0.1231  0.2887
  397UNL     H0 4357   1.428   3.960   4.021  0.5865  1.3469  3.8709
  397UNL     H1 4358   1.578   3.833   4.231 -0.1557 -0.5997 -0.0269
  397UNL     C2 4359   1.435   3.855   4.047 -0.0217  0.0762 -0.6420
  397UNL     C3 4360   1.515   3.795   4.152  0.2715 -0.3251 -0.5017
  397UNL     C4 4361   1.400   3.659   4.049 -0.3314 -0.0439  1.2062
  397UNL     C5 4362   1.331   3.530   4.006  0.3984  0.5858  0.3040
  397UNL     N6 4363   1.382   3.762   3.968 -0.5397 -0.4348 -0.1791
  397UNL     N7 4364   1.484   3.667   4.155  0.0819  0.2216 -0.3056
  397UNL     H8 4365   1.372   3.476   3.919 -0.1114  1.1248 -0.2773
  397UNL     H9 4366   1.223   3.538   3.986  0.0546 -1.5056  1.1918
  397UNL    H10 4367   1.336   3.444   4.074  0.5704 -0.9071 -1.5512
  398UNL     H0 4368   2.039   3.198   3.816  1.7549  0.9157 -0.6247
  398UNL     H1 4369   2.093   2.969   3.679 -2.0694 -0.9347 -0.1959
  398UNL     C2 4370   2.030   3.185   3.709  0.7339  0.6871 -0.5146
  398UNL     C3 4371   2.056   3.063   3.641  0.5598  0.1391 -0.1861
  398UNL     C4 4372   1.977   3.206   3.520 -0.2477  0.7437 -0.2215
  398UNL     C5 4373   1.940   3.269   3.385 -0.0097 -0.3014  0.1204
  398UNL     N6 4374   1.986   3.280   3.628 -0.3463 -0.3172 -0.2640
  398UNL     N7 4375   2.024   3.077   3.516 -0.7371  0.1107  0.5014
  398UNL     H8 4376   1.960   3.206   3.297  0.5262  2.5819 -1.9024
  398UNL     H9 4377   1.998   3.360   3.365  0.5810 -0.5505  0.7061
  398UNL    H10 4378   1.833   3.292   3.393 -0.8608 -4.0319  0.3942
  399UNL     H0 4379   1.609   3.818   3.531  0.9044 -0.4311  4.0514
  399UNL     H1 4380   1.592   4.041   3.374  0.5211 -0.3508  0.2186
  399UNL     C2 4381   1.546   3.904   3.549  0.5266  0.3648 -0.4205
  399UNL     C3 4382   1.539   4.019   3.465  0.4709 -0.0281  0.2660
  399UNL     C4 4383   1.421   4.026   3.631  0.0045  0.1440 -0.1219
  399UNL     C5 4384   1.310   4.081   3.715  0.3677  0.6187 -0.5578
  399UNL     N6 4385   1.473   3.908   3.656 -0.1140  0.1928  0.3764
  399UNL     N7 4386   1.452   4.101   3.522  0.0797 -0.1913  0.7418
  399UNL     H8 4387   1.225   4.113   3.653 -0.3737 -0.3278 -0.0390
  399UNL     H9 4388   1.342   4.167   3.775  1.0447  0.0936 -0.1669
  399UNL    H10 4389   1.261   4.009   3.781  2.1766 -0.2065 -0.1008
  400UNL     H0 4390   1.528   4.291   3.163 -0.1898 -1.4944 -0.7268
  400UNL     H1 4391   1.753   4.234   3.029  2.7235 -2.1537  0.4479
  400UNL     C2 4392   1.625   4.285   3.210 -0.4672  0.2681  0.1356
  400UNL     C3 4393   1.746   4.257   3.135 -0.1168 -0.4082 -0.0572
  400UNL     C4 4394   1.778   4.267   3.342 -0.2777  0.3302  0.2984
  400UNL     C5 4395   1.837   4.256   3.475 -0.3095  0.5709  0.0666
  400UNL     N6 4396   1.649   4.304   3.335 -0.6199  0.1362  0.0470
  400UNL     N7 4397   1.845   4.249   3.221  0.5450 -0.3084 -0.9005
  400UNL     H8 4398   1.892   4.162   3.488  1.9460  1.9499  0.9159
  400UNL     H9 4399   1.767   4.258   3.560  0.9399 -2.5620  1.2539
  400UNL    H10 4400   1.914   4.333   3.490  1.0619 -0.2887 -2.4200
  401UNL     H0 4401   1.553   3.434   3.807 -0.1248  0.4397  3.0139
  401UNL     H1 4402   1.742   3.351   3.626 -0.9441 -0.4915  1.7963
  401UNL     C2 4403   1.626   3.495   3.757 -0.5713 -0.1887  1.5784
  401UNL     C3 4404   1.719   3.450   3.663 -0.4605  0.3873 -0.1833
  401UNL     C4 4405   1.738   3.641   3.711 -0.4571  0.4963  0.1715
  401UNL     C5 4406   1.798   3.772   3.733 -0.2056  0.0067 -0.1404
  401UNL     N6 4407   1.625   3.621   3.770 -0.1841  0.1727  0.1208
  401UNL     N7 4408   1.802   3.546   3.633 -0.3128 -0.0230 -0.3928
  401UNL     H8 4409   1.735   3.849   3.778  0.9605  0.5728  0.5633
  401UNL     H9 4410   1.839   3.801   3.635  0.6302  1.6848  0.6939
  401UNL    H10 4411   1.889   3.768   3.794 -0.7442  0.1714  0.6693
  402UNL     H0 4412   2.560   4.262   2.722  1.1988 -0.6984 -1.4599
  402UNL     H1 4413   2.668   4.095   2.914 -0.1897  1.7022 -0.2755
  402UNL     C2 4414   2.528   4.162   2.748  0.8525 -0.1819  0.1130
  402UNL     C3 4415   2.579   4.083   2.854 -0.2598 -0.8833  0.2884
  402UNL     C4 4416   2.406   4.004   2.768  0.0063 -0.6960 -0.6685
  402UNL     C5 4417   2.302   3.904   2.725  1.1669  0.2071 -0.2923
  402UNL     N6 4418   2.424   4.109   2.689  0.0012  0.2045 -0.2465
  402UNL     N7 4419   2.507   3.977   2.861 -0.2276  0.2537 -0.0584
  402UNL     H8 4420   2.242   3.890   2.815  0.4413  1.9722 -0.4900
  402UNL     H9 4421   2.341   3.805   2.697  2.5825  0.6177  0.1791
  402UNL    H10 4422   2.229   3.927   2.647  0.7984  0.6249  0.1725
  403UNL     H0 4423   2.168   4.473   3.361  2.0253  1.7449  1.2853
  403UNL     H1 4424   2.176   4.741   3.410 -0.7055 -0.8787  0.6861
  403UNL     C2 4425   2.108   4.549   3.312  0.4673 -0.1706  0.1091
  403UNL     C3 4426   2.115   4.685   3.340  0.2573 -0.3233 -0.6373
  403UNL     C4 4427   1.968   4.644   3.200 -0.1756  0.5273 -0.0270
  403UNL     C5 4428   1.834   4.675   3.130  0.7481 -0.2418  0.4279
  403UNL     N6 4429   2.014   4.526   3.218 -0.1917  0.1184  1.2500
  403UNL     N7 4430   2.024   4.747   3.271  0.0566  0.0425 -0.2327
  403UNL     H8 4431   1.758   4.605   3.168  0.2535  0.7454  1.2574
  403UNL     H9 4432   1.797   4.775   3.155 -0.2953 -0.5993  0.3629
  403UNL    H10 4433   1.848   4.677   3.021  1.6298 -1.6390  0.4995
  404UNL     H0 4434   2.173   3.640   3.346 -1.7047  2.2301  0.8779
  404UNL     H1 4435   2.047   3.743   3.555 -1.2471 -0.7881  0.4730
  404UNL     C2 4436   2.195   3.605   3.446  0.2935  0.1380 -0.2372
  404UNL     C3 4437   2.121   3.664   3.552 -0.3489  0.0581 -0.0746
  404UNL     C4 4438   2.237   3.499   3.612 -0.1993 -0.4410  0.1932
  404UNL     C5 4439   2.297   3.387   3.698  0.0920 -0.1993  0.1261
  404UNL     N6 4440   2.274   3.505   3.484  0.3876 -0.3403  0.8402
  404UNL     N7 4441   2.151   3.593   3.654 -0.6167  0.2934 -0.5423
  404UNL     H8 4442   2.395   3.414   3.740  0.0517 -1.2845  0.9387
  404UNL     H9 4443   2.301   3.293   3.643  1.2396 -0.4596  0.6258
  404UNL    H10 4444   2.236   3.368   3.787 -0.3497  0.7604  0.0416
  405UNL     H0 4445   2.153   3.966   3.064 -2.0917 -0.6955  1.8318
  405UNL     H1 4446   2.048   4.102   3.280  0.7719  2.2459  1.7998
  405UNL     C2 4447   2.198   4.055   3.106  0.0514 -0.8498 -0.0922
  405UNL     C3 4448   2.130   4.124   3.213  0.0494  0.6199  0.3157
  405UNL     C4 4449   2.273   4.240   3.107  0.4230  0.2831  0.1909
  405UNL     C5 4450   2.331   4.364   3.048 -0.6477 -0.0143  0.4938
  405UNL     N6 4451   2.275   4.133   3.036  0.0467  0.4898 -0.3591
  405UNL     N7 4452   2.179   4.244   3.208  0.1157 -0.6396 -0.8306
  405UNL     H8 4453   2.257   4.440   3.019  0.2927  1.0405  0.8191
  405UNL     H9 4454   2.383   4.338   2.956 -0.8667 -1.4696  0.7799
  405UNL    H10 4455   2.399   4.414   3.118  0.9469 -0.8731 -0.4153
  406UNL     H0 4456   2.513   3.508   3.117 -0.4710 -0.1423 -1.0976
  406UNL     H1 4457   2.428   3.704   2.965  0.5137  1.2738 -0.7631
  406UNL     C2 4458   2.501   3.609   3.151 -0.0426 -0.4487 -0.0220
  406UNL     C3 4459   2.459   3.717   3.067 -0.2701  0.7071 -0.4458
  406UNL     C4 4460   2.453   3.764   3.267  0.1648 -0.8862 -0.7216
  406UNL     C5 4461   2.430   3.834   3.394 -0.1825  0.3629  0.4742
  406UNL     N6 4462   2.519   3.654   3.272 -0.2885 -0.0773  0.2261
  406UNL     N7 4463   2.426   3.821   3.142  0.2089 -0.0125 -0.0042
  406UNL     H8 4464   2.426   3.768   3.481  0.1706 -0.6588 -0.2713
  406UNL     H9 4465   2.335   3.887   3.381  0.6367  2.1330  1.6983
  406UNL    H10 4466   2.508   3.909   3.405  2.5567 -2.1053 -1.4011
  407UNL     H0 4467   1.021   4.191   3.413 -0.2566  0.2814  0.9758
  407UNL     H1 4468   1.190   4.415   3.383  1.5718  0.9380  0.0298
  407UNL     C2 4469   1.114   4.200   3.359 -0.8621  0.2168 -0.0919
  407UNL     C3 4470   1.201   4.314   3.346  0.0896  0.9451 -0.4566
  407UNL     C4 4471   1.275   4.143   3.255 -0.4394 -0.2357  0.5288
  407UNL     C5 4472   1.359   4.056   3.160  0.3725 -0.6114  0.5691
  407UNL     N6 4473   1.163   4.098   3.297 -0.0275 -0.2868 -0.6586
  407UNL     N7 4474   1.301   4.276   3.274 -0.3793 -0.0126 -0.1204
  407UNL     H8 4475   1.372   4.104   3.062  1.9955 -0.7816  0.6955
  407UNL     H9 4476   1.461   4.049   3.199  0.4244  2.5841  1.0911
  407UNL    H10 4477   1.319   3.954   3.149  1.5347 -0.8670 -1.6099
  408UNL     H0 4478   2.705   3.704   3.859  0.1456  1.3123 -0.5089
  408UNL     H1 4479   2.469   3.616   3.712 -0.2281  1.1016 -1.4084
  408UNL     C2 4480   2.691   3.659   3.761  0.1496  0.4634 -0.1291
  408UNL     C3 4481   2.575   3.623   3.692  0.2413 -0.7744  0.1608
  408UNL     C4 4482   2.750   3.587   3.585  0.4909  0.9975  0.3783
  408UNL     C5 4483   2.837   3.562   3.465 -0.1738 -0.2513  0.1229
  408UNL     N6 4484   2.803   3.647   3.690 -0.1915  0.0488 -0.4251
  408UNL     N7 4485   2.617   3.571   3.576 -0.4234 -0.1289  0.2395
  408UNL     H8 4486   2.795   3.482   3.403  1.5368 -1.4091  0.4077
  408UNL     H9 4487   2.939   3.534   3.496 -1.2667 -0.9108  3.3224
  408UNL    H10 4488   2.840   3.649   3.399  0.4196 -0.6950 -0.4395
  409UNL     H0 4489   4.841   0.455   0.430 -0.8181 -0.6081  1.1012
  409UNL     H1 4490   5.030   0.426   0.621  0.7510  2.0625 -1.8199
  409UNL     C2 4491   4.886   0.361   0.459  0.3640 -0.4622 -0.2193
  409UNL     C3 4492   4.981   0.351   0.561  0.7610  0.6060 -0.0471
  409UNL     C4 4493   4.914   0.169   0.490 -0.5172  0.4015  0.1069
  409UNL     C5 4494   4.897   0.021   0.477 -0.1211 -0.5140 -0.1470
  409UNL     N6 4495   4.843   0.249   0.409  0.3894 -0.3253  0.3035
  409UNL     N7 4496   4.997   0.222   0.584 -0.0591  0.9492  0.1618
  409UNL     H8 4497   4.813  -0.011   0.414 -0.3136 -2.2672  0.9716
  409UNL     H9 4498   4.880  -0.035   0.571 -1.6649 -0.0306 -0.1144
  409UNL    H10 4499   4.985  -0.027   0.435  0.3603  1.0566 -0.9654
  410UNL     H0 4500   3.525   5.305   0.210  1.0650  1.8659 -0.7485
  410UNL     H1 4501   3.508   5.035   0.112  1.0838 -0.2963 -1.8036
  410UNL     C2 4502   3.474   5.261   0.126  0.2261 -0.1245  0.7601
  410UNL     C3 4503   3.467   5.128   0.075  0.4050  0.0239 -0.3150
  410UNL     C4 4504   3.416   5.272  -0.067  0.2788  0.0199 -0.3701
  410UNL     C5 4505   3.355   5.329  -0.194  0.3571  0.0517  0.0300
  410UNL     N6 4506   3.423   5.346   0.042  0.2507 -0.1403  0.4959
  410UNL     N7 4507   3.417   5.135  -0.045 -0.2327 -0.1737  0.8689
  410UNL     H8 4508   3.247   5.312  -0.179  0.8934 -0.6464  3.7598
  410UNL     H9 4509   3.392   5.275  -0.281 -0.2903 -0.1399 -0.1298
  410UNL    H10 4510   3.376   5.435  -0.214  1.8452 -0.5484 -1.7118
  411UNL     H0 4511   1.092   3.111   4.816  0.6629  0.0959  0.9455
  411UNL     H1 4512   1.110   3.349   4.688 -0.7775  0.5762 -1.2341
  411UNL     C2 4513   1.037   3.202   4.837  0.4292  0.3599 -0.7477
  411UNL     C3 4514   1.042   3.323   4.769  0.6049  0.6302 -0.0443
  411UNL     C4 4515   0.905   3.325   4.913  0.8424  0.4822 -0.4204
  411UNL     C5 4516   0.785   3.356   4.990  0.3210  0.1579 -0.3095
  411UNL     N6 4517   0.965   3.214   4.949  0.5210 -0.1269  0.3374
  411UNL     N7 4518   0.954   3.405   4.816 -0.0280 -0.6956 -0.1313
  411UNL     H8 4519   0.736   3.265   5.027  0.8689  0.4953  1.2976
  411UNL     H9 4520   0.706   3.414   4.941  0.1460 -0.7518 -1.1005
  411UNL    H10 4521   0.820   3.415   5.076 -2.2959 -1.0479  1.6704
  412UNL     H0 4522   0.991   3.611   4.424  0.5266 -3.8132 -0.6268
  412UNL     H1 4523   1.221   3.599   4.274 -0.1067  1.2480 -0.0186
  412UNL     C2 4524   1.093   3.610   4.458  0.3385 -0.5060  0.2744
  412UNL     C3 4525   1.209   3.605   4.382  0.2659 -0.3682  0.1266
  412UNL     C4 4526   1.251   3.584   4.582  0.7075  0.3198 -0.1192
  412UNL     C5 4527   1.324   3.573   4.715  0.0921  0.2692  0.8375
  412UNL     N6 4528   1.120   3.599   4.585  0.9074 -0.4070  0.3129
  412UNL     N7 4529   1.313   3.586   4.461  0.3392  0.5689  0.4720
  412UNL     H8 4530   1.305   3.474   4.756 -2.7000  0.5125  0.2549
  412UNL     H9 4531   1.274   3.645   4.782 -1.9224  1.4124 -1.7803
  412UNL    H10 4532   1.431   3.597   4.710  0.0697  0.3166  0.5220
  413UNL     H0 4533   4.961   0.033   0.144  0.4800 -1.4148 -0.6509
  413UNL     H1 4534   5.168  -0.073  -0.005 -0.4450  1.4159 -1.7345
  413UNL     C2 4535   5.060   0.075   0.130  0.2034 -0.6222 -0.2593
  413UNL     C3 4536   5.168   0.018   0.054  0.0334  0.3172  0.0117
  413UNL     C4 4537   5.213   0.191   0.159  0.9028  0.3357  0.0502
  413UNL     C5 4538   5.289   0.293   0.225 -0.5229  0.2194 -0.0829
  413UNL     N6 4539   5.091   0.181   0.205 -0.6798 -0.5724  0.1378
  413UNL     N7 4540   5.271   0.094   0.074 -0.0167 -0.3239  0.0750
  413UNL     H8 4541   5.395   0.268   0.229 -0.8008 -1.1441 -0.9671
  413UNL     H9 4542   5.250   0.318   0.324 -0.1053  0.9176 -0.0883
  413UNL    H10 4543   5.284   0.388   0.169  1.4699 -0.1168 -0.8867
  414UNL     H0 4544   2.157   3.547   3.938  1.2678 -1.1724  0.1668
  414UNL     H1 4545   2.207   3.343   4.122  0.1590  2.0281  0.2143
  414UNL     C2 4546   2.086   3.474   3.975 -0.4011  0.3837  0.1045
  414UNL     C3 4547   2.114   3.371   4.074 -0.2154  0.3490 -0.0834
  414UNL     C4 4548   1.920   3.365   3.997  0.1026  0.5367  0.7605
  414UNL     C5 4549   1.777   3.331   4.006 -0.1623 -0.5692  0.1634
  414UNL     N6 4550   1.964   3.463   3.921  0.7048  0.4532  0.0253
  414UNL     N7 4551   2.006   3.305   4.087 -0.1802 -0.4281  0.0604
  414UNL     H8 4552   1.754   3.276   3.914 -0.6871 -1.5808  0.8875
  414UNL     H9 4553   1.714   3.420   4.015 -1.6213 -1.3950 -1.5794
  414UNL    H10 4554   1.749   3.268   4.092 -1.3755 -0.5904 -0.2388
  415UNL     H0 4555   1.601   3.782   4.561  0.6480  0.8574  1.0034
  415UNL     H1 4556   1.679   4.036   4.639  1.5558 -0.9986  0.0592
  415UNL     C2 4557   1.558   3.877   4.530  0.2914  0.3016 -0.2414
  415UNL     C3 4558   1.604   4.003   4.569  1.1164  0.3771 -0.1326
  415UNL     C4 4559   1.450   4.000   4.432  0.4143  0.4194  0.1547
  415UNL     C5 4560   1.328   4.044   4.352  0.1588  0.0194 -0.6079
  415UNL     N6 4561   1.466   3.870   4.443 -0.2152 -0.3445  0.3629
  415UNL     N7 4562   1.532   4.088   4.499 -0.1029  0.3712 -0.3619
  415UNL     H8 4563   1.261   4.101   4.418  2.0904  0.6688  0.8275
  415UNL     H9 4564   1.358   4.097   4.261 -0.0520 -0.6587 -1.0823
  415UNL    H10 4565   1.258   3.961   4.334 -0.7121  0.8829 -1.2805
  416UNL     H0 4566   1.729   2.897   4.657  1.2418 -1.1693 -0.4018
  416UNL     H1 4567   1.554   2.967   4.887 -0.8189 -0.7971 -0.9666
  416UNL     C2 4568   1.717   2.857   4.757  0.1228 -0.4185 -0.2232
  416UNL     C3 4569   1.631   2.894   4.867  0.4492  0.3620 -0.4147
  416UNL     C4 4570   1.757   2.731   4.908  0.4753  0.1388  0.0461
  416UNL     C5 4571   1.811   2.607   4.971 -0.3257 -0.2163 -0.0515
  416UNL     N6 4572   1.795   2.755   4.785  0.2710  0.3062  0.3738
  416UNL     N7 4573   1.658   2.807   4.967  1.0506  0.6865  0.0096
  416UNL     H8 4574   1.765   2.598   5.070 -1.3581 -1.1899 -0.6110
  416UNL     H9 4575   1.919   2.623   4.988 -0.0226  0.0317 -2.0792
  416UNL    H10 4576   1.800   2.511   4.920 -1.8394  0.8946 -1.8523
  417UNL     H0 4577   1.695   3.259   4.406 -0.4704 -0.1193 -2.5213
  417UNL     H1 4578   1.549   3.457   4.520 -0.6583 -1.0791 -0.7952
  417UNL     C2 4579   1.710   3.365   4.391  0.6411  0.1029 -0.0501
  417UNL     C3 4580   1.633   3.465   4.451 -0.3110 -0.6680 -0.3311
  417UNL     C4 4581   1.768   3.542   4.321 -0.4016  0.6675  0.8906
  417UNL     C5 4582   1.852   3.647   4.260 -0.1243 -0.3799 -0.4369
  417UNL     N6 4583   1.802   3.414   4.306 -0.0425  0.0465 -0.2679
  417UNL     N7 4584   1.666   3.580   4.403 -0.0608 -0.0752 -0.2937
  417UNL     H8 4585   1.805   3.694   4.172 -0.5687 -1.9418 -1.0618
  417UNL     H9 4586   1.940   3.603   4.211  1.2282  0.7100  0.9989
  417UNL    H10 4587   1.884   3.727   4.327  0.1049 -0.2922 -0.6530
  418UNL     H0 4588   2.054   2.831   4.385  1.3231  0.6219  0.5016
  418UNL     H1 4589   1.976   3.036   4.235  0.7180 -1.7571 -0.2130
  418UNL     C2 4590   2.019   2.927   4.420  0.2529  0.4506 -0.0805
  418UNL     C3 4591   1.986   3.037   4.343 -0.3132  0.4071 -0.1114
  418UNL     C4 4592   2.001   3.087   4.542  0.6131 -0.5425 -0.2665
  418UNL     C5 4593   1.985   3.165   4.668  1.2443 -0.4227 -0.4534
  418UNL     N6 4594   2.017   2.959   4.551  0.7265  0.7227 -0.3458
  418UNL     N7 4595   1.978   3.145   4.415 -0.0053 -0.3213 -0.4042
  418UNL     H8 4596   1.940   3.262   4.645  1.2875  0.7124  3.8065
  418UNL     H9 4597   2.079   3.186   4.721  0.6642 -2.2313  1.3318
  418UNL    H10 4598   1.922   3.116   4.743 -2.2413  0.4526 -2.7025
  419UNL     H0 4599   0.467   3.535   4.585  0.4369  4.0318  1.9952
  419UNL     H1 4600   0.656   3.690   4.677  0.0635 -0.8658  2.5818
  419UNL     C2 4601   0.571   3.516   4.564 -0.5638  0.1116  0.2812
  419UNL     C3 4602   0.668   3.608   4.607 -1.1144  0.4720  0.7849
  419UNL     C4 4603   0.744   3.447   4.501 -0.1762 -0.7074  0.2422
  419UNL     C5 4604   0.832   3.345   4.439 -0.0887  0.0311  0.3052
  419UNL     N6 4605   0.618   3.435   4.477  0.3086 -0.6755  0.7637
  419UNL     N7 4606   0.783   3.559   4.573 -0.0720  0.1958  0.1268
  419UNL     H8 4607   0.782   3.263   4.386 -2.0057  0.6559  1.1436
  419UNL     H9 4608   0.894   3.387   4.358 -0.1875 -0.6860 -0.1544
  419UNL    H10 4609   0.906   3.300   4.507  0.9701 -2.5083 -2.3905
  420UNL     H0 4610   0.263   0.115   0.300 -1.4783  1.9133  0.1632
  420UNL     H1 4611   0.040   0.070   0.164 -0.4297 -0.2570 -1.3124
  420UNL     C2 4612   0.261   0.089   0.195 -0.8319  0.6654  0.4394
  420UNL     C3 4613   0.139   0.065   0.121  0.2794  0.8746  0.1775
  420UNL     C4 4614   0.306   0.057  -0.002  0.5610  0.5917 -0.0711
  420UNL     C5 4615   0.388   0.054  -0.126 -0.2114  0.3891 -0.3303
  420UNL     N6 4616   0.365   0.084   0.116  0.6450 -0.2017 -0.2737
  420UNL     N7 4617   0.171   0.035  -0.002 -0.3646  0.6284 -0.3071
  420UNL     H8 4618   0.397   0.148  -0.182  0.9489  1.1833  1.1758
  420UNL     H9 4619   0.332  -0.015  -0.192  1.0974 -0.0468 -1.0081
  420UNL    H10 4620   0.488   0.015  -0.108 -0.6501 -0.8856 -0.5844
  421UNL     H0 4621   2.258   5.281   1.516  0.2559  0.6529  0.2375
  421UNL     H1 4622   2.464   5.315   1.694  2.0644 -0.7829  0.3344
  421UNL     C2 4623   2.309   5.202   1.569 -0.2602  0.1213 -0.0541
  421UNL     C3 4624   2.417   5.225   1.657 -0.0789  0.1259  0.7882
  421UNL     C4 4625   2.374   5.024   1.617 -0.8468 -0.3704  0.4762
  421UNL     C5 4626   2.375   4.874   1.635 -0.1399  0.1234  0.9748
  421UNL     N6 4627   2.296   5.079   1.529 -0.0334  0.2466  0.6360
  421UNL     N7 4628   2.451   5.106   1.700 -0.5020  0.5365  0.5486
  421UNL     H8 4629   2.274   4.836   1.615  0.2495 -0.2795 -0.2725
  421UNL     H9 4630   2.408   4.834   1.731  1.0995 -1.8985 -0.2452
  421UNL    H10 4631   2.447   4.823   1.570 -4.4158 -2.5848 -1.9467
  422UNL     H0 4632   3.013   4.583   1.471  0.7116 -0.1138  0.3038
  422UNL     H1 4633   3.046   4.322   1.355  0.9072  0.2536 -0.5361
  422UNL     C2 4634   3.001   4.550   1.369 -1.2686 -0.3524  0.5863
  422UNL     C3 4635   3.012   4.416   1.313 -0.7294  0.0408  0.2968
  422UNL     C4 4636   2.970   4.564   1.172  0.2104  0.0383 -0.0078
  422UNL     C5 4637   2.948   4.627   1.040  0.2676  0.6705 -0.0749
  422UNL     N6 4638   2.956   4.643   1.280 -0.5527 -0.3166 -0.1341
  422UNL     N7 4639   2.989   4.430   1.184 -0.0189  0.4940  0.5827
  422UNL     H8 4640   2.856   4.687   1.030 -0.8362 -0.8343  0.8033
  422UNL     H9 4641   2.941   4.551   0.961 -1.3094  0.6990  0.0121
  422UNL    H10 4642   3.026   4.697   1.008 -0.2572  1.3761  0.1661
  423UNL     H0 4643   2.608   5.178   1.201  0.8957  0.2448  1.2438
  423UNL     H1 4644   2.669   5.409   1.069  1.3604 -1.2493  1.0104
  423UNL     C2 4645   2.549   5.268   1.200  0.2070 -0.2020 -0.3673
  423UNL     C3 4646   2.588   5.385   1.136 -0.0788 -0.4021 -0.3995
  423UNL     C4 4647   2.403   5.397   1.232 -0.4070  0.6379 -0.2892
  423UNL     C5 4648   2.283   5.452   1.299 -0.2549 -0.8580 -0.5117
  423UNL     N6 4649   2.439   5.276   1.268 -0.2414  0.2107  0.0579
  423UNL     N7 4650   2.490   5.472   1.151  0.3760 -0.0134 -0.2937
  423UNL     H8 4651   2.199   5.382   1.302 -2.2368  1.4992  0.8261
  423UNL     H9 4652   2.243   5.547   1.260  1.5860  0.6281  1.0993
  423UNL    H10 4653   2.314   5.477   1.401  0.7792 -0.8963 -0.8076
  424UNL     H0 4654   4.476   0.242   0.785 -0.1889  0.0521  0.5917
  424UNL     H1 4655   4.694   0.173   0.631  1.0838  1.3344  1.1326
  424UNL     C2 4656   4.563   0.187   0.817 -0.2811 -0.2581  0.3052
  424UNL     C3 4657   4.674   0.152   0.735  0.9229  0.4159  0.9179
  424UNL     C4 4658   4.690   0.099   0.936 -0.1657  0.5451  0.7767
  424UNL     C5 4659   4.765   0.092   1.062  0.2645 -0.1666 -0.2311
  424UNL     N6 4660   4.567   0.149   0.941  0.1422  0.0797 -0.4339
  424UNL     N7 4661   4.763   0.096   0.817  1.1046  0.0091 -0.4513
  424UNL     H8 4662   4.700   0.063   1.145 -0.5121  1.8728 -0.0863
  424UNL     H9 4663   4.808   0.189   1.090  1.6757 -0.3023 -1.8273
  424UNL    H10 4664   4.843   0.016   1.049 -1.2637 -1.8450  0.2248
  425UNL     H0 4665   2.484   4.856   1.339  0.2579 -0.6818  1.1625
  425UNL     H1 4666   2.722   4.769   1.218  0.4398 -0.0612 -0.8384
  425UNL     C2 4667   2.582   4.902   1.336 -0.0641 -0.0263  0.7102
  425UNL     C3 4668   2.702   4.857   1.277 -0.0129 -0.8657  0.2364
  425UNL     C4 4669   2.728   5.028   1.393 -0.3308 -0.7614  0.0647
  425UNL     C5 4670   2.783   5.161   1.442 -0.1409  0.3167  0.5167
  425UNL     N6 4671   2.598   5.013   1.405  0.2101  0.6657  0.1585
  425UNL     N7 4672   2.794   4.947   1.305 -0.0340  0.3068 -0.2690
  425UNL     H8 4673   2.787   5.238   1.364 -1.5060 -0.3339 -0.2147
  425UNL     H9 4674   2.886   5.137   1.470  0.1124  1.0102  0.1925
  425UNL    H10 4675   2.735   5.197   1.534  1.1218 -0.7136  1.5911
  426UNL     H0 4676   5.482   0.116   0.361  2.2101 -0.5503 -1.6132
  426UNL     H1 4677   5.624  -0.026   0.538  0.0258 -0.1318 -0.0701
  426UNL     C2 4678   5.455   0.016   0.393  0.3500  0.2124 -0.6909
  426UNL     C3 4679   5.537  -0.055   0.481 -0.0143  0.4521 -0.3089
  426UNL     C4 4680   5.364  -0.148   0.426  0.6629  0.0756 -0.1100
  426UNL     C5 4681   5.253  -0.255   0.426 -0.3427 -0.3319 -0.1890
  426UNL     N6 4682   5.349  -0.041   0.346  0.2492  0.3637 -0.1035
  426UNL     N7 4683   5.475  -0.163   0.507  0.0758  0.3773 -0.2388
  426UNL     H8 4684   5.200  -0.272   0.332  3.1083 -0.5859 -2.1621
  426UNL     H9 4685   5.181  -0.224   0.503 -0.1243  1.8005 -0.8176
  426UNL    H10 4686   5.287  -0.358   0.445 -0.5706 -0.3070  0.3515
  427UNL     H0 4687   5.070   0.309   0.996 -1.3902 -0.7221 -0.1916
  427UNL     H1 4688   5.144   0.577   1.000  1.2073 -1.8421  0.6636
  427UNL     C2 4689   5.018   0.394   0.951 -0.4846  0.3950  0.8419
  427UNL     C3 4690   5.062   0.525   0.952  0.0213 -0.0365  0.6869
  427UNL     C4 4691   4.886   0.502   0.839 -0.0128  0.4980  0.6834
  427UNL     C5 4692   4.776   0.541   0.737  0.6010 -0.3510  0.7971
  427UNL     N6 4693   4.910   0.375   0.875  0.4468 -0.5782 -0.0037
  427UNL     N7 4694   4.971   0.598   0.884  0.7343 -0.8340 -0.6989
  427UNL     H8 4695   4.824   0.589   0.650 -0.5607 -0.2461  0.1949
  427UNL     H9 4696   4.724   0.454   0.695 -2.1310  1.2395  0.7904
  427UNL    H10 4697   4.703   0.606   0.785 -0.8252 -1.6452  0.4092
  428UNL     H0 4698   3.144   4.914   0.962 -0.6880  1.3266  1.2945
  428UNL     H1 4699   3.015   5.038   1.149  1.2587  2.7463  1.7473
  428UNL     C2 4700   3.158   4.894   1.068 -0.8928 -0.9205  0.9372
  428UNL     C3 4701   3.093   4.966   1.170 -0.7255 -0.2580 -0.6697
  428UNL     C4 4702   3.229   4.836   1.244  0.0365  0.0231 -0.0294
  428UNL     C5 4703   3.325   4.768   1.341  0.2432  0.2594 -0.6297
  428UNL     N6 4704   3.250   4.814   1.118  0.0248 -0.3361 -0.2978
  428UNL     N7 4705   3.137   4.926   1.291 -0.3465 -0.3155 -0.0741
  428UNL     H8 4706   3.270   4.692   1.398  0.5100  1.5098  1.3671
  428UNL     H9 4707   3.375   4.836   1.411  0.5067 -0.0086 -0.5580
  428UNL    H10 4708   3.410   4.722   1.290 -0.4948 -0.4277 -1.2605
  429UNL     H0 4709   3.226   5.371   0.727 -2.5989 -0.2334  0.6682
  429UNL     H1 4710   3.025   5.498   0.876 -1.3890 -0.1522 -0.9946
  429UNL     C2 4711   3.218   5.474   0.758 -0.0553  0.0823  0.3161
  429UNL     C3 4712   3.112   5.538   0.824 -0.6629 -0.1816  0.1656
  429UNL     C4 4713   3.252   5.675   0.767  0.0047  0.2159 -0.3550
  429UNL     C5 4714   3.322   5.803   0.739 -0.0974 -0.4953 -0.2075
  429UNL     N6 4715   3.305   5.565   0.721  0.2407  0.1589  0.0936
  429UNL     N7 4716   3.138   5.665   0.845 -0.6967  0.5256  0.6335
  429UNL     H8 4717   3.430   5.797   0.758 -0.2456 -0.0177  0.8308
  429UNL     H9 4718   3.285   5.884   0.802 -0.3192 -0.1954 -0.7225
  429UNL    H10 4719   3.303   5.835   0.636 -2.6303 -2.0722 -0.2745
  430UNL     H0 4720   3.434   4.974   0.714 -0.1738 -1.0441  1.1239
  430UNL     H1 4721   3.545   5.203   0.651  1.2240  1.1020  0.3099
  430UNL     C2 4722   3.421   5.062   0.776  0.1586 -0.4666  0.3911
  430UNL     C3 4723   3.493   5.181   0.743  0.2655 -0.2847 -0.5496
  430UNL     C4 4724   3.384   5.187   0.919 -0.3539  0.1310  0.6704
  430UNL     C5 4725   3.318   5.233   1.046  0.0907 -0.7176  0.0130
  430UNL     N6 4726   3.359   5.060   0.888 -0.6425 -0.1782 -0.2422
  430UNL     N7 4727   3.451   5.265   0.828  0.1883  0.1427 -0.2176
  430UNL     H8 4728   3.362   5.324   1.090  0.7424 -1.6927  1.4348
  430UNL     H9 4729   3.342   5.153   1.117  0.5265 -0.5589  0.0517
  430UNL    H10 4730   3.209   5.246   1.047  0.3140  1.4301  1.0232
  431UNL     H0 4731   1.979   5.556   0.892 -0.9773 -0.5259  1.0969
  431UNL     H1 4732   2.149   5.659   1.080 -0.3386 -2.4522  1.0289
  431UNL     C2 4733   2.085   5.579   0.883 -1.0968 -0.2696  0.3477
  431UNL     C3 4734   2.170   5.624   0.980  0.2352  0.4446  0.0918
  431UNL     C4 4735   2.263   5.555   0.808 -0.0271 -0.7968  0.5146
  431UNL     C5 4736   2.370   5.483   0.731  0.3470  0.2208 -0.0063
  431UNL     N6 4737   2.141   5.554   0.763  0.4372  0.5887  0.5647
  431UNL     N7 4738   2.290   5.609   0.934  0.1792 -0.2222  0.5652
  431UNL     H8 4739   2.465   5.497   0.784  0.5317 -1.1280  0.0275
  431UNL     H9 4740   2.347   5.376   0.722 -1.2114  0.5962 -0.6627
  431UNL    H10 4741   2.393   5.529   0.634 -3.1733  0.2769 -0.8701
  432UNL     H0 4742   3.631   5.038   1.436 -0.6448  2.2516 -0.9259
  432UNL     H1 4743   3.413   5.010   1.271 -0.4281 -2.1181 -0.7211
  432UNL     C2 4744   3.631   5.027   1.328  0.3253  0.4446 -0.7565
  432UNL     C3 4745   3.518   5.006   1.245 -0.1532 -0.5938  0.0922
  432UNL     C4 4746   3.696   5.007   1.140 -0.1432 -0.2276  0.2189
  432UNL     C5 4747   3.792   5.040   1.030 -0.5026 -0.6472  0.2235
  432UNL     N6 4748   3.742   5.010   1.268 -0.0948  0.6716  0.6480
  432UNL     N7 4749   3.564   4.979   1.119 -0.3824 -0.3808 -0.8216
  432UNL     H8 4750   3.748   5.022   0.931 -1.0424 -1.0505  0.5321
  432UNL     H9 4751   3.876   4.969   1.029 -1.7369 -2.1354  0.9236
  432UNL    H10 4752   3.827   5.141   1.053 -1.7228 -0.2240  0.2251
  433UNL     H0 4753   3.435   0.462   2.787  1.7996  0.1817 -1.7867
  433UNL     H1 4754   3.561   0.390   3.018  2.8874 -0.3219 -2.5176
  433UNL     C2 4755   3.446   0.360   2.823  0.3846  0.5154 -0.3797
  433UNL     C3 4756   3.498   0.331   2.953 -0.1416 -0.5225  0.4414
  433UNL     C4 4757   3.412   0.173   2.853  0.2881  0.7887  0.8413
  433UNL     C5 4758   3.369   0.033   2.828 -0.1632 -0.2530  0.2177
  433UNL     N6 4759   3.391   0.262   2.759  0.1686 -0.2983  0.3748
  433UNL     N7 4760   3.474   0.206   2.969  0.6417 -0.3613  0.3663
  433UNL     H8 4761   3.448  -0.015   2.769  0.6390 -1.0737  1.9038
  433UNL     H9 4762   3.271   0.020   2.780  0.2748  1.6054 -1.1985
  433UNL    H10 4763   3.362  -0.020   2.924  0.1272  1.7980  1.3984
  434UNL     H0 4764   1.996   5.204   2.555  1.5146 -2.2730  0.0550
  434UNL     H1 4765   2.001   4.967   2.416  1.7423  0.6364 -1.0282
  434UNL     C2 4766   1.952   5.184   2.459  0.1457 -0.1239  0.2026
  434UNL     C3 4767   1.959   5.063   2.388 -0.3841  0.1632  0.4486
  434UNL     C4 4768   1.900   5.233   2.275 -0.5369 -0.6521  0.1861
  434UNL     C5 4769   1.851   5.315   2.158  0.0284 -0.0222 -0.1959
  434UNL     N6 4770   1.894   5.282   2.395 -0.3040 -0.5593  0.9213
  434UNL     N7 4771   1.939   5.100   2.259  0.0880  0.2649 -0.0693
  434UNL     H8 4772   1.868   5.255   2.068 -1.3541  0.2854 -0.6796
  434UNL     H9 4773   1.905   5.410   2.157 -1.3603  0.7983  0.5481
  434UNL    H10 4774   1.745   5.341   2.167 -0.3175 -1.2589 -0.6155
  435UNL     H0 4775   3.661   0.335   2.394  1.1535  0.6097 -2.8942
  435UNL     H1 4776   3.605   0.517   2.195  0.4643  1.3462  0.1837
  435UNL     C2 4777   3.595   0.420   2.403  0.0981 -0.4128 -0.3564
  435UNL     C3 4778   3.565   0.512   2.295  0.1108 -0.6733 -0.0373
  435UNL     C4 4779   3.446   0.538   2.460  0.2897  0.3868  0.3398
  435UNL     C5 4780   3.319   0.571   2.539 -0.0495 -0.0029  0.5633
  435UNL     N6 4781   3.526   0.446   2.507 -0.2317  0.0261 -0.4248
  435UNL     N7 4782   3.464   0.584   2.334 -0.0154  0.1361 -0.1871
  435UNL     H8 4783   3.349   0.615   2.635 -0.6363  0.5670  0.4854
  435UNL     H9 4784   3.254   0.483   2.544 -0.8294  0.6292  1.9504
  435UNL    H10 4785   3.261   0.649   2.487  0.6911  0.5236  0.5198
  436UNL     H0 4786   3.515   0.767   1.910  0.1294 -0.7564  1.1201
  436UNL     H1 4787   3.693   0.947   1.809  1.6009  0.2657  0.7282
  436UNL     C2 4788   3.610   0.798   1.951  0.3631  0.1385 -0.0628
  436UNL     C3 4789   3.704   0.890   1.900 -0.3284 -0.7151  0.3790
  436UNL     C4 4790   3.747   0.829   2.091 -0.4492  0.2795  0.2108
  436UNL     C5 4791   3.817   0.812   2.226 -0.4956 -1.0340  0.4162
  436UNL     N6 4792   3.650   0.746   2.068  0.1401 -0.6899 -0.2349
  436UNL     N7 4793   3.802   0.910   1.991  0.6826  0.2073  0.8097
  436UNL     H8 4794   3.774   0.730   2.285  0.1899 -0.1355  2.1902
  436UNL     H9 4795   3.800   0.901   2.288  1.6891 -0.8677  0.8253
  436UNL    H10 4796   3.925   0.800   2.215 -0.0998  1.4384  1.3572
  437UNL     H0 4797   3.479   0.018   2.495 -0.2341 -0.2524 -1.2667
  437UNL     H1 4798   3.663  -0.081   2.318 -1.9350 -1.8594  1.8488
  437UNL     C2 4799   3.584   0.044   2.487 -0.3686  0.8422  0.1875
  437UNL     C3 4800   3.675  -0.003   2.393 -0.4324  0.0088 -0.2501
  437UNL     C4 4801   3.755   0.136   2.526  0.0889 -0.7052  0.6719
  437UNL     C5 4802   3.847   0.226   2.600 -0.7404  0.0087 -0.2199
  437UNL     N6 4803   3.635   0.122   2.580 -0.0852 -0.2102  0.5743
  437UNL     N7 4804   3.789   0.057   2.417  0.3569 -0.0673  0.1947
  437UNL     H8 4805   3.942   0.240   2.547 -1.8191  1.3981 -1.8503
  437UNL     H9 4806   3.880   0.184   2.695  1.0459 -0.7532 -1.1564
  437UNL    H10 4807   3.809   0.328   2.611 -1.0927 -0.2280  0.8001
  438UNL     H0 4808   4.686   0.644   1.562 -0.9698  1.2123 -0.0314
  438UNL     H1 4809   4.655   0.467   1.768  0.7688 -0.3128 -1.1364
  438UNL     C2 4810   4.592   0.616   1.608 -0.2559 -0.5892  0.3331
  438UNL     C3 4811   4.582   0.526   1.714  0.1626 -0.1139 -0.1199
  438UNL     C4 4812   4.397   0.606   1.653 -0.4206  0.4606  0.2547
  438UNL     C5 4813   4.252   0.620   1.640 -0.3174  0.2732 -0.9812
  438UNL     N6 4814   4.474   0.657   1.559 -0.0002  0.5552 -0.3592
  438UNL     N7 4815   4.455   0.526   1.750  0.6216  1.0973 -0.0242
  438UNL     H8 4816   4.233   0.728   1.633 -1.2377  0.2167  0.4336
  438UNL     H9 4817   4.196   0.595   1.731 -0.1198 -1.3457 -1.2905
  438UNL    H10 4818   4.210   0.554   1.564  1.8879 -0.3593 -1.6880
  439UNL     H0 4819   4.198   1.051   2.134  0.7747 -0.0144 -0.4504
  439UNL     H1 4820   4.061   1.192   2.327  1.4262 -1.2810  0.0581
  439UNL     C2 4821   4.097   1.091   2.126  0.4660 -0.6870 -0.0006
  439UNL     C3 4822   4.032   1.172   2.225 -0.2377  0.4407  0.1696
  439UNL     C4 4823   3.954   1.206   2.039  0.5887  0.3721  0.2675
  439UNL     C5 4824   3.852   1.242   1.934 -0.4648 -0.1013  0.1141
  439UNL     N6 4825   4.047   1.113   2.009 -0.0664 -0.3256 -0.0982
  439UNL     N7 4826   3.935   1.244   2.167  0.3053  0.1433  0.0606
  439UNL     H8 4827   3.905   1.258   1.839 -0.7941  0.2765 -0.0054
  439UNL     H9 4828   3.768   1.172   1.928 -0.8526  0.3013  0.8363
  439UNL    H10 4829   3.804   1.339   1.953  0.1290  0.3688 -0.7858
  440UNL     H0 4830   4.214   0.202   2.279  1.2376 -0.3252 -0.5389
  440UNL     H1 4831   3.994   0.036   2.226  1.3037 -0.2770 -1.7607
  440UNL     C2 4832   4.199   0.099   2.308 -0.2923 -0.1717 -0.7381
  440UNL     C3 4833   4.086   0.013   2.279  0.2118 -0.3872  0.1204
  440UNL     C4 4834   4.223  -0.084   2.399  0.3047  0.3820  0.1307
  440UNL     C5 4835   4.302  -0.195   2.468  0.2259 -0.3063 -0.2302
  440UNL     N6 4836   4.283   0.035   2.387 -0.1930 -0.3775  0.4354
  440UNL     N7 4837   4.105  -0.102   2.338 -0.1234  0.3371  0.4394
  440UNL     H8 4838   4.401  -0.204   2.422  0.9683  1.5297  1.0027
  440UNL     H9 4839   4.241  -0.286   2.478  1.6249 -1.0043  2.1044
  440UNL    H10 4840   4.326  -0.170   2.571 -0.0631 -0.3497 -0.1495
  441UNL     H0 4841   4.174   0.514   2.070 -0.1099 -0.7797 -0.8395
  441UNL     H1 4842   3.963   0.670   1.980 -0.9499  0.0424 -0.0250
  441UNL     C2 4843   4.174   0.619   2.045 -0.5292 -0.5019  0.3011
  441UNL     C3 4844   4.068   0.694   1.991 -0.7933 -0.6236 -0.0525
  441UNL     C4 4845   4.250   0.785   1.966  0.6296 -0.1463 -0.1004
  441UNL     C5 4846   4.361   0.881   1.924 -0.8444 -0.2290  0.3479
  441UNL     N6 4847   4.287   0.673   2.022  0.8537 -0.1030  0.0584
  441UNL     N7 4848   4.117   0.807   1.950 -0.0179 -0.2068  0.4990
  441UNL     H8 4849   4.386   0.956   2.000  0.3024  0.6147 -0.8362
  441UNL     H9 4850   4.330   0.933   1.832  2.5466 -1.8909 -1.8383
  441UNL    H10 4851   4.446   0.825   1.883 -1.1724  0.5116 -1.4278
  442UNL     H0 4852   4.545   0.074   2.021 -1.0421 -0.7428  1.2975
  442UNL     H1 4853   4.429   0.271   1.856  1.2017  1.4264 -0.3816
  442UNL     C2 4854   4.489   0.162   2.051  0.2056  0.4115  0.2893
  442UNL     C3 4855   4.429   0.260   1.963  0.7988 -0.7387 -0.5683
  442UNL     C4 4856   4.431   0.306   2.164 -0.4300  1.1721 -0.4915
  442UNL     C5 4857   4.415   0.386   2.294  0.5731 -0.1716  0.0486
  442UNL     N6 4858   4.476   0.183   2.175  0.0569  0.3385  0.6902
  442UNL     N7 4859   4.397   0.357   2.044 -0.3082  0.3307  0.4431
  442UNL     H8 4860   4.407   0.494   2.275 -0.2919 -0.4354 -1.1755
  442UNL     H9 4861   4.490   0.374   2.373 -1.7282  0.7427  2.4192
  442UNL    H10 4862   4.316   0.367   2.336  0.8459 -1.0928  0.2750
  443UNL     H0 4863   2.991   0.707   2.097 -0.2574  0.8626 -2.2069
  443UNL     H1 4864   3.199   0.901   2.135  0.0534 -0.6671  1.5771
  443UNL     C2 4865   3.097   0.705   2.079  0.1142 -0.7634 -0.0491
  443UNL     C3 4866   3.206   0.801   2.095  0.2050 -0.2003  0.4121
  443UNL     C4 4867   3.274   0.613   2.032  0.1473 -0.0159 -0.3593
  443UNL     C5 4868   3.368   0.503   1.990  0.7336  0.2909  0.8339
  443UNL     N6 4869   3.147   0.592   2.033 -0.2048 -0.0815 -0.1035
  443UNL     N7 4870   3.320   0.734   2.075 -0.2896 -0.3360  0.3750
  443UNL     H8 4871   3.324   0.431   1.919 -0.3298  0.5950  1.1737
  443UNL     H9 4872   3.460   0.534   1.938  0.6004  1.0633  1.0532
  443UNL    H10 4873   3.393   0.438   2.074  2.6331 -1.1600 -0.7952
  444UNL     H0 4874   4.623   0.262   2.576 -0.7533  0.1043  0.2188
  444UNL     H1 4875   4.506   0.006   2.570  0.9431  0.2563  0.3937
  444UNL     C2 4876   4.642   0.178   2.510 -0.2558  0.2715  0.1473
  444UNL     C3 4877   4.579   0.054   2.506  0.2247  0.6998 -0.0948
  444UNL     C4 4878   4.721   0.076   2.357  0.0393  0.6668  0.0046
  444UNL     C5 4879   4.809   0.046   2.240 -0.1152  0.3472 -0.6598
  444UNL     N6 4880   4.725   0.198   2.413 -0.0149  0.0654  0.3296
  444UNL     N7 4881   4.635  -0.013   2.407  0.4848  0.4037 -0.7568
  444UNL     H8 4882   4.895   0.112   2.232 -0.2871  0.5106 -1.2102
  444UNL     H9 4883   4.762   0.064   2.142 -1.7644 -0.3136 -0.0093
  444UNL    H10 4884   4.826  -0.063   2.241 -1.8679  0.0541  0.4766
  445UNL     H0 4885   0.869   5.298   3.922 -1.0461 -0.1553 -0.7235
  445UNL     H1 4886   1.069   5.312   4.129 -0.0565 -1.7214  3.8135
  445UNL     C2 4887   0.915   5.220   3.982 -0.0412  0.4521 -0.6816
  445UNL     C3 4888   1.008   5.231   4.093 -0.1533 -0.3687  0.7661
  445UNL     C4 4889   0.958   5.031   4.048 -0.2200  0.5745 -0.4603
  445UNL     C5 4890   0.945   4.883   4.064  0.9762 -0.2816 -0.8081
  445UNL     N6 4891   0.881   5.095   3.959 -0.8068  0.0597 -0.7778
  445UNL     N7 4892   1.031   5.108   4.133 -0.1520 -0.5883 -0.4794
  445UNL     H8 4893   0.948   4.829   3.969  0.5548  2.8497 -2.6805
  445UNL     H9 4894   0.856   4.860   4.125  0.4088  3.4540 -0.0868
  445UNL    H10 4895   1.032   4.850   4.121 -0.4664 -1.7327  0.6369
  446UNL     H0 4896   1.581   4.565   3.806  0.6935  1.1348 -0.6722
  446UNL     H1 4897   1.517   4.316   3.703  1.0848  0.5192  0.1746
  446UNL     C2 4898   1.522   4.541   3.718  0.2826  0.1010 -0.1283
  446UNL     C3 4899   1.495   4.415   3.665 -0.2641  0.0652 -0.2700
  446UNL     C4 4900   1.457   4.569   3.535  0.7314  0.6774  0.4331
  446UNL     C5 4901   1.439   4.632   3.400 -0.4310 -0.1664 -0.0252
  446UNL     N6 4902   1.482   4.643   3.638 -0.0954 -0.0612 -0.4499
  446UNL     N7 4903   1.449   4.432   3.541 -0.4050 -0.4374  0.3280
  446UNL     H8 4904   1.529   4.616   3.338 -1.0122  0.6259 -1.0861
  446UNL     H9 4905   1.425   4.740   3.409  1.2685  0.0436  0.3742
  446UNL    H10 4906   1.352   4.598   3.342 -0.4973 -1.9324  1.0818
  447UNL     H0 4907   1.123   5.176   3.587 -0.9168 -1.1853  1.8677
  447UNL     H1 4908   1.179   5.415   3.467  1.4700  0.5341  2.2808
  447UNL     C2 4909   1.070   5.270   3.599 -0.5926 -0.8414  0.6833
  447UNL     C3 4910   1.093   5.390   3.528 -0.1729  1.3229  0.3136
  447UNL     C4 4911   0.917   5.387   3.622 -0.0043 -0.2630 -0.0579
  447UNL     C5 4912   0.790   5.442   3.691 -0.4128 -0.7803 -0.3061
  447UNL     N6 4913   0.954   5.268   3.654 -0.4582 -0.2394  0.4950
  447UNL     N7 4914   0.993   5.471   3.542  0.3038  0.9072  0.4218
  447UNL     H8 4915   0.733   5.487   3.609  1.2903 -1.4145 -1.8982
  447UNL     H9 4916   0.817   5.514   3.769  0.9355  1.0429 -2.4060
  447UNL    H10 4917   0.730   5.362   3.736  0.0114 -0.7067  0.4107
  448UNL     H0 4918   3.077   0.265   3.237 -0.6800 -0.8231  2.0329
  448UNL     H1 4919   3.236   0.110   3.061  0.0985 -0.5385  0.8352
  448UNL     C2 4920   3.155   0.195   3.260  0.4122 -0.2464  0.2223
  448UNL     C3 4921   3.237   0.119   3.169 -0.6739  0.4081  0.7740
  448UNL     C4 4922   3.288   0.090   3.370 -0.3801  0.2120 -0.6431
  448UNL     C5 4923   3.365   0.046   3.493  0.0339 -0.1135 -0.4958
  448UNL     N6 4924   3.181   0.161   3.385  0.0922  0.0771 -0.2523
  448UNL     N7 4925   3.326   0.054   3.241 -0.0898  0.0826  0.2506
  448UNL     H8 4926   3.382  -0.062   3.485 -0.0620 -0.1377 -0.3695
  448UNL     H9 4927   3.312   0.065   3.587 -1.4148 -1.7475 -0.9508
  448UNL    H10 4928   3.462   0.095   3.500  0.4940 -1.2758  1.5072
  449UNL     H0 4929   1.004   4.814   3.712 -0.2848  0.9579  2.2864
  449UNL     H1 4930   1.235   4.745   3.578 -0.5951  0.2005 -0.8713
  449UNL     C2 4931   1.101   4.860   3.719  0.2430  0.2686 -0.0227
  449UNL     C3 4932   1.219   4.829   3.644 -0.2917 -0.1627 -0.3310
  449UNL     C4 4933   1.235   5.009   3.737  0.3032 -0.6276 -0.8543
  449UNL     C5 4934   1.295   5.126   3.811  0.5876  0.8538  0.4929
  449UNL     N6 4935   1.110   4.984   3.764 -0.5199 -0.0934 -0.1168
  449UNL     N7 4936   1.308   4.924   3.660 -0.2148 -0.2325 -0.7438
  449UNL     H8 4937   1.403   5.115   3.830  0.3704  0.2564  1.4364
  449UNL     H9 4938   1.256   5.142   3.913  1.5652 -0.6232  1.1052
  449UNL    H10 4939   1.279   5.214   3.748 -0.4965 -0.3546 -0.9423
  450UNL     H0 4940   4.118   0.017   2.617 -0.7983 -0.2047 -0.3660
  450UNL     H1 4941   4.149   0.034   2.896  1.6658  1.2399 -0.9113
  450UNL     C2 4942   4.059  -0.035   2.692  0.3567 -0.0314  0.6751
  450UNL     C3 4943   4.084  -0.024   2.832  0.7923  1.1542  0.0447
  450UNL     C4 4944   3.913  -0.141   2.776 -0.3012  0.7733 -0.2448
  450UNL     C5 4945   3.789  -0.231   2.792 -0.3556  0.0101  0.0839
  450UNL     N6 4946   3.943  -0.092   2.660  0.3822 -0.1012  0.2728
  450UNL     N7 4947   3.993  -0.106   2.884  0.3751 -0.6667 -0.3453
  450UNL     H8 4948   3.818  -0.297   2.875 -0.1889  0.6558  0.5381
  450UNL     H9 4949   3.799  -0.298   2.705  2.5216  1.4382 -0.7685
  450UNL    H10 4950   3.689  -0.187   2.801 -0.8935 -1.0486 -0.5257
  451UNL     H0 4951   3.627   0.318   3.392  0.9184 -1.1137 -1.4414
  451UNL     H1 4952   3.692   0.577   3.344  2.3528 -1.4692  0.1082
  451UNL     C2 4953   3.565   0.390   3.341  1.3475 -0.0653 -0.5180
  451UNL     C3 4954   3.602   0.525   3.314  0.8955  0.3588  1.1825
  451UNL     C4 4955   3.413   0.485   3.231  0.4508  0.3090  0.2708
  451UNL     C5 4956   3.276   0.513   3.173  0.7158  0.3320 -0.2105
  451UNL     N6 4957   3.450   0.371   3.279 -0.5824  0.1362 -0.1740
  451UNL     N7 4958   3.499   0.590   3.269 -0.1680  0.6488  0.8530
  451UNL     H8 4959   3.252   0.437   3.098  0.1530  0.2568  0.0385
  451UNL     H9 4960   3.197   0.509   3.249  0.0835  0.6943 -0.8399
  451UNL    H10 4961   3.280   0.613   3.128 -1.3142  0.0813 -1.0223
  452UNL     H0 4962   1.690   4.974   3.356 -0.0625 -0.7216 -0.2919
  452UNL     H1 4963   1.530   5.027   3.589  0.1919 -0.2452  1.2398
  452UNL     C2 4964   1.703   4.944   3.459 -0.2225 -0.9883 -0.3493
  452UNL     C3 4965   1.615   4.963   3.570  0.7162  0.6616  0.4399
  452UNL     C4 4966   1.763   4.830   3.613  0.0509 -0.4758  0.3782
  452UNL     C5 4967   1.841   4.718   3.678 -0.3008 -0.1554  0.6009
  452UNL     N6 4968   1.807   4.869   3.495 -0.3295 -0.0469 -0.4820
  452UNL     N7 4969   1.658   4.897   3.673  0.1532  0.0887  0.1041
  452UNL     H8 4970   1.803   4.617   3.659  0.8916 -1.0498  2.7496
  452UNL     H9 4971   1.846   4.735   3.786 -1.5421 -1.3168  0.8534
  452UNL    H10 4972   1.946   4.727   3.648 -0.5106  2.7961  0.5337
  453UNL     H0 4973   1.653   5.388   3.158 -0.8973 -0.2010  1.0596
  453UNL     H1 4974   1.622   5.562   3.365 -0.4381 -0.2183 -0.8469
  453UNL     C2 4975   1.679   5.493   3.161  0.2034 -0.4321 -0.0715
  453UNL     C3 4976   1.670   5.581   3.269 -0.1407  0.3275 -0.5946
  453UNL     C4 4977   1.766   5.660   3.111 -0.1791  0.9575  0.2225
  453UNL     C5 4978   1.840   5.761   3.015  0.3967  0.0761 -0.1188
  453UNL     N6 4979   1.752   5.538   3.063 -0.1373 -0.2942 -0.3940
  453UNL     N7 4980   1.712   5.697   3.234  0.2540 -0.4907 -0.8570
  453UNL     H8 4981   1.806   5.865   3.023  0.3950 -0.1195  3.0489
  453UNL     H9 4982   1.822   5.743   2.909 -0.9411  0.7855 -0.0335
  453UNL    H10 4983   1.947   5.741   3.024  0.9485  2.7405 -0.3857
  454UNL     H0 4984   2.001   4.953   3.109 -1.1987 -0.2795 -0.8152
  454UNL     H1 4985   2.058   5.207   3.003 -0.8825 -0.3119  0.0389
  454UNL     C2 4986   1.973   5.051   3.145  0.6181 -0.1364  0.3157
  454UNL     C3 4987   2.012   5.183   3.098 -0.4053  1.0403  0.6330
  454UNL     C4 4988   1.909   5.197   3.268  0.2571 -0.2257  0.0988
  454UNL     C5 4989   1.834   5.249   3.394  0.0109 -0.6196 -0.1496
  454UNL     N6 4990   1.911   5.061   3.255 -0.8148 -0.2086  0.4909
  454UNL     N7 4991   1.970   5.277   3.175  0.1479 -0.2925  0.4263
  454UNL     H8 4992   1.802   5.354   3.391 -0.4891 -0.7989 -2.0192
  454UNL     H9 4993   1.893   5.242   3.486 -1.3534 -0.7348  0.7325
  454UNL    H10 4994   1.736   5.200   3.402 -0.6483  0.5684 -0.7067
  455UNL     H0 4995   0.565   5.569   3.329  0.6552 -0.4899  3.4911
  455UNL     H1 4996   0.726   5.796   3.414 -0.5795 -0.1294 -0.7126
  455UNL     C2 4997   0.664   5.604   3.302 -0.1762 -0.2392  0.6324
  455UNL     C3 4998   0.750   5.708   3.356 -0.1168 -0.3292 -0.2174
  455UNL     C4 4999   0.852   5.572   3.234  0.1557 -0.4127  0.4974
  455UNL     C5 5000   0.969   5.498   3.173 -0.0523  0.7758 -0.3063
  455UNL     N6 5001   0.733   5.521   3.228  0.7399  0.1601  0.4154
  455UNL     N7 5002   0.869   5.683   3.309  0.3168 -0.5149  0.4438
  455UNL     H8 5003   0.998   5.547   3.079 -3.2583  1.3026 -1.0836
  455UNL     H9 5004   1.055   5.503   3.241  0.3232 -0.2097 -0.6970
  455UNL    H10 5005   0.946   5.391   3.161 -3.6055  1.4883 -0.5063
  456UNL     H0 5006   2.271   4.909   3.763 -1.1717  3.1565  1.1358
  456UNL     H1 5007   2.020   4.984   3.669 -1.3490 -0.3333 -1.5779
  456UNL     C2 5008   2.247   4.933   3.660 -0.2799  0.0545  0.1301
  456UNL     C3 5009   2.117   4.975   3.622 -0.4720 -0.4983  0.2054
  456UNL     C4 5010   2.255   4.984   3.462  0.0585  0.8013  0.0158
  456UNL     C5 5011   2.328   5.023   3.327  0.4669  0.1807 -0.8658
  456UNL     N6 5012   2.332   4.944   3.562 -0.1848 -0.1530  0.5963
  456UNL     N7 5013   2.123   5.008   3.492 -0.1969  0.3967  0.4652
  456UNL     H8 5014   2.270   4.986   3.241  1.8094 -1.2435 -1.1736
  456UNL     H9 5015   2.426   4.976   3.315  0.1352 -0.8394  0.3608
  456UNL    H10 5016   2.333   5.132   3.320 -1.9206  0.5345  1.9817
  457UNL     H0 5017   4.395   1.840   0.320  0.2857  1.2024  2.0771
  457UNL     H1 5018   4.540   1.769   0.556 -0.1530  2.5967 -1.7006
  457UNL     C2 5019   4.410   1.746   0.371  0.3060  0.0133 -0.0679
  457UNL     C3 5020   4.483   1.706   0.489  0.2257 -0.0228  0.3874
  457UNL     C4 5021   4.384   1.546   0.414  0.5865 -0.3918  0.0639
  457UNL     C5 5022   4.353   1.403   0.387  0.1047 -0.6559  0.0170
  457UNL     N6 5023   4.353   1.640   0.322 -0.6840  0.3662 -0.4016
  457UNL     N7 5024   4.465   1.578   0.516 -0.0458  0.0239 -0.2772
  457UNL     H8 5025   4.394   1.340   0.467 -1.2949 -0.8737  0.5667
  457UNL     H9 5026   4.406   1.369   0.296  3.0695  1.4618  0.8758
  457UNL    H10 5027   4.247   1.376   0.385  0.3741 -1.8984  1.2987
  458UNL     H0 5028   5.025   1.080   0.248  1.2007  3.3942 -1.2648
  458UNL     H1 5029   4.882   0.848   0.162  2.0255 -0.5583  1.0412
  458UNL     C2 5030   4.974   1.058   0.155  0.7118 -0.4410 -0.2064
  458UNL     C3 5031   4.901   0.941   0.109 -0.2921 -0.9118 -0.4842
  458UNL     C4 5032   4.926   1.086  -0.041  0.0926  0.5098  0.1841
  458UNL     C5 5033   4.937   1.140  -0.183 -0.3765 -0.3867 -0.8316
  458UNL     N6 5034   4.985   1.148   0.058  0.1483 -0.0284 -0.2015
  458UNL     N7 5035   4.875   0.960  -0.018 -0.6543 -0.2241 -0.1941
  458UNL     H8 5036   4.926   1.249  -0.182  0.2936 -0.3228  0.6884
  458UNL     H9 5037   4.860   1.092  -0.244 -0.0786 -4.1163  1.5696
  458UNL    H10 5038   5.032   1.123  -0.236 -0.8767 -0.8048 -1.5961
  459UNL     H0 5039   0.642   4.508   4.726 -0.2122  0.7291 -0.6115
  459UNL     H1 5040   0.754   4.759   4.759 -1.1291 -0.2398  0.1783
  459UNL     C2 5041   0.600   4.594   4.777 -0.5637  0.0926  0.1776
  459UNL     C3 5042   0.658   4.723   4.794 -1.0750 -0.2666  0.2962
  459UNL     C4 5043   0.459   4.723   4.854  0.1288 -0.6504 -0.5872
  459UNL     C5 5044   0.319   4.768   4.916 -0.3941  0.1707 -0.3637
  459UNL     N6 5045   0.477   4.592   4.830  0.2392  0.1059 -0.1663
  459UNL     N7 5046   0.566   4.806   4.837 -0.1060 -0.0325  0.5805
  459UNL     H8 5047   0.253   4.686   4.885 -0.3392  0.1278 -0.3668
  459UNL     H9 5048   0.286   4.869   4.885 -1.8431 -0.4012 -0.7376
  459UNL    H10 5049   0.316   4.768   5.026 -0.0977  1.9381 -0.3349
  460UNL     H0 5050   0.560   4.990   4.415  0.1191 -0.7422  2.1859
  460UNL     H1 5051   0.768   5.088   4.271  2.2583 -1.8772  0.1273
  460UNL     C2 5052   0.663   5.003   4.447  0.8315 -0.3740 -0.2237
  460UNL     C3 5053   0.767   5.060   4.375  0.1457 -0.0425  0.6257
  460UNL     C4 5054   0.820   5.029   4.571  0.2405  0.3582 -0.8054
  460UNL     C5 5055   0.898   5.027   4.701 -0.1534 -0.0224  0.0003
  460UNL     N6 5056   0.700   4.975   4.568  0.1761 -0.4969 -0.0195
  460UNL     N7 5057   0.867   5.082   4.454  0.3172 -0.1079  0.0883
  460UNL     H8 5058   0.959   4.937   4.714 -0.5334  0.0046  2.2766
  460UNL     H9 5059   0.837   5.030   4.793 -1.2008 -1.9453 -0.5927
  460UNL    H10 5060   0.963   5.113   4.715 -3.5063  2.5852  0.1829
  461UNL     H0 5061   4.448   1.337   0.021 -1.0161  1.3029  0.6987
  461UNL     H1 5062   4.699   1.220  -0.012 -0.4639  0.6655 -2.0318
  461UNL     C2 5063   4.545   1.378   0.044 -0.3266 -0.2856  0.6763
  461UNL     C3 5064   4.673   1.318   0.026  0.6584  0.2761 -0.1880
  461UNL     C4 5065   4.677   1.507   0.105  0.3136  0.1690  0.5102
  461UNL     C5 5066   4.735   1.620   0.181  0.7073  0.1543  0.1535
  461UNL     N6 5067   4.541   1.497   0.094 -0.7732  0.4202  0.5914
  461UNL     N7 5068   4.759   1.403   0.069 -0.4172  0.4434 -0.3051
  461UNL     H8 5069   4.829   1.586   0.227 -0.4226 -0.7123  1.8783
  461UNL     H9 5070   4.664   1.658   0.255 -0.6903 -0.7851 -0.6781
  461UNL    H10 5071   4.757   1.703   0.113 -0.5533 -1.0784 -1.7932
  462UNL     H0 5072   1.549   4.976   3.910  0.3636 -1.7936 -3.0586
  462UNL     H1 5073   1.708   4.871   4.102 -0.7623  1.4277  1.1134
  462UNL     C2 5074   1.529   4.885   3.966 -0.4611  0.1558 -0.0406
  462UNL     C3 5075   1.616   4.834   4.059  0.1883  0.7875 -0.4536
  462UNL     C4 5076   1.439   4.723   4.033  0.2428  0.0240 -0.3384
  462UNL     C5 5077   1.346   4.603   4.035  0.6112  0.4423 -0.2205
  462UNL     N6 5078   1.424   4.810   3.937  0.0693  0.1374 -0.0914
  462UNL     N7 5079   1.555   4.725   4.105 -0.0936  0.2222  0.3528
  462UNL     H8 5080   1.336   4.555   3.937 -0.0822  0.7539 -0.3123
  462UNL     H9 5081   1.241   4.618   4.065  1.0733  1.4145  1.0009
  462UNL    H10 5082   1.380   4.516   4.093 -0.6649  0.5161  0.6738
  463UNL     H0 5083   1.245   5.263   4.485 -2.6734 -2.6470 -1.9560
  463UNL     H1 5084   1.153   5.419   4.700  0.0426 -1.4863  0.3121
  463UNL     C2 5085   1.162   5.331   4.492  0.0144  0.6358 -0.0562
  463UNL     C3 5086   1.112   5.404   4.601 -0.1983 -0.0033  0.1888
  463UNL     C4 5087   0.981   5.410   4.442  0.1483 -0.2153 -0.2221
  463UNL     C5 5088   0.858   5.444   4.365 -0.2309  0.1013 -0.0366
  463UNL     N6 5089   1.077   5.338   4.388  0.0863  1.0262 -0.5782
  463UNL     N7 5090   0.995   5.451   4.569  0.0048  0.1452 -0.6890
  463UNL     H8 5091   0.881   5.539   4.316  0.1555 -1.0368 -2.0777
  463UNL     H9 5092   0.850   5.375   4.281 -0.9220 -1.1418  1.0324
  463UNL    H10 5093   0.766   5.437   4.424 -0.5758  0.0307 -0.5868
  464UNL     H0 5094   1.200   4.320   4.561  0.8512  0.3717  0.5637
  464UNL     H1 5095   1.041   4.389   4.775 -0.8206 -1.9492 -1.7356
  464UNL     C2 5096   1.197   4.275   4.660  0.9521 -0.4656  0.1901
  464UNL     C3 5097   1.115   4.310   4.770  0.4901 -0.8932  0.1685
  464UNL     C4 5098   1.253   4.166   4.823  0.0423 -0.3400  0.3243
  464UNL     C5 5099   1.333   4.053   4.896 -0.2794 -0.8680  0.7233
  464UNL     N6 5100   1.277   4.177   4.692  1.2024  0.3029  0.1547
  464UNL     N7 5101   1.159   4.239   4.876 -0.0521 -0.6036 -0.1538
  464UNL     H8 5102   1.279   4.024   4.987 -3.7204  0.1035 -0.8964
  464UNL     H9 5103   1.434   4.088   4.919 -1.3792  1.8040  1.7426
  464UNL    H10 5104   1.349   3.969   4.828 -1.3692 -0.4790 -0.0280
  465UNL     H0 5105   1.231   4.699   4.336  0.2843  0.8385 -0.2768
  465UNL     H1 5106   1.050   4.857   4.456 -0.1828  3.8982 -0.1196
  465UNL     C2 5107   1.245   4.804   4.356  0.2112  0.8703 -0.3919
  465UNL     C3 5108   1.146   4.883   4.414  0.5820  0.6229 -0.5517
  465UNL     C4 5109   1.308   4.991   4.326  0.0417 -0.2140 -0.0270
  465UNL     C5 5110   1.392   5.101   4.270 -0.2232 -0.5714  0.5839
  465UNL     N6 5111   1.351   4.869   4.312 -0.9266 -0.1727 -0.8660
  465UNL     N7 5112   1.190   5.009   4.403  0.5350  0.2288 -0.3318
  465UNL     H8 5113   1.404   5.180   4.346  1.0493  0.5233 -0.7393
  465UNL     H9 5114   1.341   5.140   4.181 -0.0350 -2.1629 -0.2280
  465UNL    H10 5115   1.489   5.068   4.232  0.3509  3.1379 -1.4682
  466UNL     H0 5116   1.473   4.319   4.322 -1.3482 -0.9887  1.2553
  466UNL     H1 5117   1.641   4.533   4.275 -0.1477 -0.5476  0.1419
  466UNL     C2 5118   1.486   4.410   4.379  0.3186 -0.3663 -0.0691
  466UNL     C3 5119   1.567   4.520   4.352 -0.7544  0.0816 -0.3349
  466UNL     C4 5120   1.440   4.553   4.520 -0.4759 -0.0797  0.7097
  466UNL     C5 5121   1.387   4.601   4.648  0.2482 -0.1569 -0.4965
  466UNL     N6 5122   1.405   4.431   4.483  0.5983  0.2636  0.0007
  466UNL     N7 5123   1.530   4.615   4.441 -0.3278 -0.1509  0.8062
  466UNL     H8 5124   1.362   4.708   4.642  2.2482  0.3429 -0.2407
  466UNL     H9 5125   1.465   4.589   4.724  0.3721  3.3189  0.0177
  466UNL    H10 5126   1.302   4.547   4.691 -0.5887  1.9107  0.4898
  467UNL     H0 5127   0.062   4.936   4.530  0.6095 -0.2627 -0.2262
  467UNL     H1 5128   0.267   5.025   4.692  2.9855 -0.7194  0.3669
  467UNL     C2 5129   0.167   4.912   4.520  0.7242  0.0528  0.2312
  467UNL     C3 5130   0.267   4.950   4.614  0.2049  0.0416 -0.4127
  467UNL     C4 5131   0.346   4.830   4.461  1.2404  0.1105 -0.2056
  467UNL     C5 5132   0.435   4.730   4.404 -0.1245 -0.3058  0.0860
  467UNL     N6 5133   0.217   4.843   4.421  0.2026  0.2884  0.0569
  467UNL     N7 5134   0.382   4.908   4.567 -0.2387  0.5681  0.0052
  467UNL     H8 5135   0.384   4.648   4.352 -1.2230 -0.0950  0.8233
  467UNL     H9 5136   0.487   4.782   4.323 -2.8960  0.5952 -1.1987
  467UNL    H10 5137   0.509   4.688   4.473  1.2632 -1.1743 -1.8815
  468UNL     H0 5138   5.647   1.536   0.201  2.1511  0.7486 -0.2366
  468UNL     H1 5139   5.404   1.545   0.043 -0.2704  0.3331 -0.0470
  468UNL     C2 5140   5.627   1.540   0.094 -0.2705 -1.0278  0.1108
  468UNL     C3 5141   5.509   1.555   0.018 -0.1010  0.7137  0.7906
  468UNL     C4 5142   5.677   1.534  -0.098  0.6663  0.0533 -0.0661
  468UNL     C5 5143   5.764   1.554  -0.219 -0.1752  0.1753 -0.2248
  468UNL     N6 5144   5.732   1.531   0.023  0.0783 -0.2939  0.4781
  468UNL     N7 5145   5.539   1.556  -0.105 -0.5391  0.2098  0.5956
  468UNL     H8 5146   5.786   1.660  -0.239  0.4623  0.3146  1.1468
  468UNL     H9 5147   5.717   1.518  -0.311  0.1493  1.1528 -0.7849
  468UNL    H10 5148   5.860   1.503  -0.207  0.5548  1.6003  0.0655
  469UNL     H0 5149   3.892   1.192   1.513  2.2270  0.7588  0.4727
  469UNL     H1 5150   4.081   1.169   1.704  0.5152 -0.3441 -1.5372
  469UNL     C2 5151   3.909   1.105   1.575  0.5414 -0.2715 -0.4629
  469UNL     C3 5152   4.010   1.096   1.668 -0.7535 -0.0878  0.3465
  469UNL     C4 5153   3.902   0.919   1.647 -0.3258 -0.0111  0.1559
  469UNL     C5 5154   3.865   0.769   1.643  0.2123 -0.5552  0.2957
  469UNL     N6 5155   3.839   0.993   1.563  0.8061 -0.9865  0.3658
  469UNL     N7 5156   4.009   0.972   1.701  0.4435  0.0431  0.3082
  469UNL     H8 5157   3.757   0.753   1.653  0.2351  0.4189  2.3660
  469UNL     H9 5158   3.908   0.722   1.733 -2.3065  0.3895  2.0850
  469UNL    H10 5159   3.908   0.717   1.557  0.8207  1.5455 -0.6845
  470UNL     H0 5160   4.430   0.358   1.493 -2.0977 -0.2205 -0.0136
  470UNL     H1 5161   4.408   0.110   1.369  0.4409 -0.1912 -1.2361
  470UNL     C2 5162   4.414   0.336   1.388 -0.1352  0.0236 -0.3869
  470UNL     C3 5163   4.401   0.210   1.329 -1.0271  0.5267  0.7328
  470UNL     C4 5164   4.409   0.369   1.202  0.4381 -0.6679  0.6321
  470UNL     C5 5165   4.407   0.453   1.072  0.3246 -0.0360 -0.3052
  470UNL     N6 5166   4.393   0.438   1.311 -0.6700 -0.0641  0.1894
  470UNL     N7 5167   4.400   0.234   1.202  0.1777  0.2053 -0.2897
  470UNL     H8 5168   4.496   0.441   1.009 -0.2498 -0.3704 -1.0598
  470UNL     H9 5169   4.403   0.562   1.075  0.8930  0.0956 -2.7156
  470UNL    H10 5170   4.321   0.420   1.012 -1.0175  1.2034  0.9114
  471UNL     H0 5171   4.134   1.066   1.190 -0.8565 -2.2180 -0.3253
  471UNL     H1 5172   4.112   1.254   0.995  1.8806  0.1959  1.9195
  471UNL     C2 5173   4.054   1.138   1.181 -0.1280 -1.2638  0.6923
  471UNL     C3 5174   4.044   1.237   1.078 -0.2726 -0.1176  0.1296
  471UNL     C4 5175   3.877   1.230   1.204  0.1212 -0.2581  0.0545
  471UNL     C5 5176   3.741   1.268   1.251 -0.4652  0.0810 -0.1203
  471UNL     N6 5177   3.956   1.144   1.268  0.6071  0.2345  0.0551
  471UNL     N7 5178   3.922   1.289   1.087  0.0320  0.7001 -0.5949
  471UNL     H8 5179   3.667   1.244   1.173 -0.2652 -1.5677  0.1879
  471UNL     H9 5180   3.734   1.374   1.277  0.2846  0.2587 -0.6090
  471UNL    H10 5181   3.703   1.200   1.328  1.6284 -1.4534 -0.4093
  472UNL     H0 5182   4.007   1.596   0.755  0.7319 -0.4635 -2.1387
  472UNL     H1 5183   4.216   1.469   0.629 -0.5946  1.0513  0.5276
  472UNL     C2 5184   4.100   1.556   0.795 -0.0563 -0.0262  0.1902
  472UNL     C3 5185   4.212   1.493   0.734  0.3461  0.7299  0.6349
  472UNL     C4 5186   4.248   1.514   0.930 -0.4019  0.1016 -0.0148
  472UNL     C5 5187   4.322   1.525   1.064 -0.7347  0.0446 -0.0294
  472UNL     N6 5188   4.123   1.569   0.922  0.0177 -0.2734 -0.8479
  472UNL     N7 5189   4.315   1.470   0.819  0.6422  0.5413  0.0621
  472UNL     H8 5190   4.391   1.444   1.092 -1.0423 -0.0277  0.5213
  472UNL     H9 5191   4.255   1.507   1.148 -2.5347 -1.3060 -1.7081
  472UNL    H10 5192   4.382   1.617   1.070  0.3248 -0.7107  1.1115
  473UNL     H0 5193   3.963   0.693   1.340 -0.8030  1.4805  0.5984
  473UNL     H1 5194   4.204   0.587   1.242  3.0878 -0.2757  1.1365
  473UNL     C2 5195   4.061   0.740   1.337 -0.1541  0.1123 -0.0639
  473UNL     C3 5196   4.184   0.680   1.293  0.6686 -0.0442 -0.1666
  473UNL     C4 5197   4.211   0.870   1.375  0.3451  0.8026  0.6408
  473UNL     C5 5198   4.271   0.989   1.438  0.7733 -0.1748 -0.0146
  473UNL     N6 5199   4.079   0.862   1.383 -0.1339  0.2579  0.7660
  473UNL     N7 5200   4.279   0.767   1.322 -0.0548  0.7566 -0.5646
  473UNL     H8 5201   4.198   1.035   1.506  0.3844  0.3349 -0.7688
  473UNL     H9 5202   4.303   1.061   1.361 -0.3371  0.7602  0.3875
  473UNL    H10 5203   4.369   0.979   1.486  0.9759  0.4386 -0.2998
  474UNL     H0 5204   5.114   1.517   0.323  0.9986 -0.8703 -0.2385
  474UNL     H1 5205   5.236   1.350   0.509 -0.8015  0.1590  1.3503
  474UNL     C2 5206   5.077   1.424   0.364  0.0979 -0.2417  0.3912
  474UNL     C3 5207   5.138   1.336   0.464  0.0113  0.1005 -0.4339
  474UNL     C4 5208   4.954   1.269   0.406 -0.2695  0.6828 -0.2127
  474UNL     C5 5209   4.821   1.196   0.407  0.2940  0.2570 -0.4945
  474UNL     N6 5210   4.959   1.377   0.331  0.0298 -0.5768 -0.4779
  474UNL     N7 5211   5.058   1.239   0.491  0.1402  0.2257  0.0016
  474UNL     H8 5212   4.770   1.195   0.310  1.5372 -0.5158 -1.1382
  474UNL     H9 5213   4.754   1.249   0.476 -0.3427  1.2531 -1.8566
  474UNL    H10 5214   4.815   1.094   0.446 -0.5482  0.2292 -0.6859
  475UNL     H0 5215   4.662   1.718   0.912 -0.0631  0.4904 -1.7154
  475UNL     H1 5216   4.642   1.948   1.019 -2.6943  0.2712  2.6334
  475UNL     C2 5217   4.581   1.784   0.887 -0.2694  0.9396  0.1148
  475UNL     C3 5218   4.573   1.908   0.946  0.2565 -0.2869  0.0591
  475UNL     C4 5219   4.417   1.875   0.811  0.4157  0.2884  0.0575
  475UNL     C5 5220   4.286   1.888   0.733 -0.1627  0.3908  0.1999
  475UNL     N6 5221   4.489   1.762   0.803 -0.4451  0.2583 -0.2774
  475UNL     N7 5222   4.470   1.973   0.892 -0.4895 -0.3423  0.0678
  475UNL     H8 5223   4.314   1.951   0.647  0.8010  0.1129  0.3065
  475UNL     H9 5224   4.253   1.793   0.690  1.1154  0.6012 -1.2772
  475UNL    H10 5225   4.208   1.949   0.780  0.5707 -0.0343  2.0013
  476UNL     H0 5226   4.619   0.879   1.008 -1.1252 -0.0282 -0.4848
  476UNL     H1 5227   4.533   0.879   1.263  0.6098  1.8699 -1.1504
  476UNL     C2 5228   4.637   0.800   1.080  0.1482  0.5786 -0.1199
  476UNL     C3 5229   4.587   0.801   1.210 -0.1369  0.1524  0.5237
  476UNL     C4 5230   4.692   0.629   1.165 -0.7429  0.1791 -0.3844
  476UNL     C5 5231   4.754   0.492   1.181 -0.1453  0.3401  0.7405
  476UNL     N6 5232   4.701   0.690   1.048 -0.0309  0.0847 -0.4886
  476UNL     N7 5233   4.628   0.696   1.273 -0.1145 -0.8318  0.2296
  476UNL     H8 5234   4.717   0.414   1.113 -2.3226  1.5949  0.4150
  476UNL     H9 5235   4.734   0.453   1.281  2.6278 -1.2217  0.7161
  476UNL    H10 5236   4.863   0.498   1.176 -0.1984  2.0671  1.3045
  477UNL     H0 5237   4.751   1.165   0.773 -2.3218 -0.1827 -0.7954
  477UNL     H1 5238   4.540   1.323   0.880  0.1372  0.0939  0.9733
  477UNL     C2 5239   4.740   1.272   0.770  0.3980  0.1330 -0.5548
  477UNL     C3 5240   4.635   1.343   0.831 -0.6787  0.6711 -0.3877
  477UNL     C4 5241   4.767   1.453   0.708 -0.2259  0.2959 -0.1470
  477UNL     C5 5242   4.828   1.576   0.641 -0.0381 -0.2629 -0.5505
  477UNL     N6 5243   4.833   1.338   0.710  0.2942  0.2131 -0.3949
  477UNL     N7 5244   4.656   1.466   0.792  0.1908 -0.4058  0.0872
  477UNL     H8 5245   4.861   1.655   0.710 -0.8611 -1.0743  0.7834
  477UNL     H9 5246   4.755   1.617   0.569  2.0030  2.0748 -1.3862
  477UNL    H10 5247   4.914   1.557   0.577 -0.1823 -2.8207 -0.0139
  478UNL     H0 5248   4.913   0.817   0.713 -0.9300  0.7283 -0.4941
  478UNL     H1 5249   5.110   1.001   0.624  1.4362 -0.5499  0.3429
  478UNL     C2 5250   4.946   0.907   0.763 -0.1102  0.4396 -0.4970
  478UNL     C3 5251   5.050   0.997   0.714  0.8593  0.1642 -0.0086
  478UNL     C4 5252   4.977   1.041   0.903  0.0236  0.1315  0.1908
  478UNL     C5 5253   4.933   1.131   1.025 -0.6257  0.0219  0.2680
  478UNL     N6 5254   4.901   0.939   0.881 -0.3487 -0.7562 -0.9098
  478UNL     N7 5255   5.061   1.088   0.808 -0.0229 -0.4587 -0.1177
  478UNL     H8 5256   4.951   1.235   0.996 -0.6531 -0.3660 -1.1835
  478UNL     H9 5257   4.997   1.107   1.110  1.0019 -0.6091 -1.1027
  478UNL    H10 5258   4.828   1.121   1.055 -0.6091 -1.7285 -0.1947
  479UNL     H0 5259   3.472   1.500   0.878  1.1936  0.5579 -0.2264
  479UNL     H1 5260   3.684   1.649   0.990 -2.2020 -1.3946  0.7878
  479UNL     C2 5261   3.578   1.483   0.871  0.9291 -0.8585 -0.9137
  479UNL     C3 5262   3.683   1.563   0.925  0.0963 -0.5511 -0.4289
  479UNL     C4 5263   3.753   1.406   0.815  0.1796  0.0146  0.2196
  479UNL     C5 5264   3.849   1.316   0.738  0.2829  0.6485 -0.2610
  479UNL     N6 5265   3.625   1.390   0.795  0.0044  0.1581 -0.7286
  479UNL     N7 5266   3.796   1.506   0.892  0.5660 -0.7116 -0.0692
  479UNL     H8 5267   3.860   1.347   0.634  0.2007  0.7427 -0.2416
  479UNL     H9 5268   3.951   1.317   0.779  0.7392  0.7181 -1.3845
  479UNL    H10 5269   3.813   1.213   0.736  1.2325  0.3109 -0.3244
  480UNL     H0 5270   5.107   0.823   1.471  4.4186 -0.8647 -0.7938
  480UNL     H1 5271   4.885   0.752   1.336  0.6157 -1.0845  0.3236
  480UNL     C2 5272   5.095   0.810   1.365 -0.3591  0.1470 -0.4781
  480UNL     C3 5273   4.981   0.780   1.294  0.2436 -0.9541 -0.4348
  480UNL     C4 5274   5.143   0.819   1.166 -0.2388  0.5576  0.4641
  480UNL     C5 5275   5.218   0.855   1.035 -0.2985  0.1755 -0.2307
  480UNL     N6 5276   5.201   0.821   1.285  0.7157  0.4620 -0.0051
  480UNL     N7 5277   5.011   0.788   1.164 -1.0386 -0.3888  0.0019
  480UNL     H8 5278   5.172   0.820   0.942  0.0806  2.3499 -1.2727
  480UNL     H9 5279   5.313   0.801   1.044 -0.4839 -0.2588 -0.8238
  480UNL    H10 5280   5.237   0.962   1.022 -2.5992  0.4306 -1.8064
  481UNL     H0 5281   2.914   1.833   2.793  1.7662 -0.4164 -1.5392
  481UNL     H1 5282   3.094   1.758   2.990  0.8453  0.9077 -2.2679
  481UNL     C2 5283   2.933   1.732   2.829  0.6827 -0.1644 -0.2112
  481UNL     C3 5284   3.031   1.694   2.930 -0.0056 -0.2200 -0.2327
  481UNL     C4 5285   2.919   1.533   2.862 -0.2067  0.0390  0.2595
  481UNL     C5 5286   2.876   1.385   2.854 -0.5323 -0.1376 -0.0183
  481UNL     N6 5287   2.870   1.625   2.787 -0.2965  0.0445  0.8687
  481UNL     N7 5288   3.016   1.568   2.954  0.5982 -0.0529 -0.2007
  481UNL     H8 5289   2.817   1.353   2.940  1.1168 -0.5056  0.9773
  481UNL     H9 5290   2.962   1.321   2.833  1.0382  1.8807  0.1104
  481UNL    H10 5291   2.814   1.363   2.766  0.9566 -2.4539 -0.5225
  482UNL     H0 5292   3.411   1.035   2.568  1.0988 -1.7378  0.4512
  482UNL     H1 5293   3.534   0.821   2.433 -1.9571 -1.5767  1.4967
  482UNL     C2 5294   3.428   1.029   2.461 -0.0700  0.6991  0.0846
  482UNL     C3 5295   3.493   0.916   2.400  0.8144 -0.9147 -0.1532
  482UNL     C4 5296   3.449   1.071   2.274  0.7263  0.4848  0.5942
  482UNL     C5 5297   3.439   1.149   2.141 -0.7165 -0.1446 -0.4179
  482UNL     N6 5298   3.398   1.127   2.383  0.0545 -0.4997 -0.1901
  482UNL     N7 5299   3.490   0.947   2.278 -0.3939 -0.6851  0.1060
  482UNL     H8 5300   3.403   1.090   2.056  1.7717 -0.8593 -1.0130
  482UNL     H9 5301   3.533   1.201   2.120 -0.3858 -0.1782  0.8859
  482UNL    H10 5302   3.365   1.229   2.145  0.1132  0.6297 -0.4859
  483UNL     H0 5303   3.198   1.756   2.501 -0.4601 -0.9003 -1.2580
  483UNL     H1 5304   3.198   1.868   2.259 -1.0896  0.2575 -1.0482
  483UNL     C2 5305   3.113   1.806   2.457 -0.6407  0.1879  0.2836
  483UNL     C3 5306   3.121   1.874   2.335 -0.0408  0.5551 -0.0044
  483UNL     C4 5307   2.937   1.893   2.440  0.1895  0.2019 -0.0923
  483UNL     C5 5308   2.800   1.954   2.473 -0.4532 -0.0201 -0.8788
  483UNL     N6 5309   3.000   1.822   2.528 -0.3594  0.2161 -0.3541
  483UNL     N7 5310   2.996   1.918   2.318  0.8932 -0.3216 -0.1846
  483UNL     H8 5311   2.727   1.884   2.515 -0.6192  0.2037 -0.7903
  483UNL     H9 5312   2.744   1.981   2.382 -2.5427  0.1938  0.4364
  483UNL    H10 5313   2.810   2.041   2.540  3.0839 -0.4889 -0.7077
  484UNL     H0 5314   3.053   2.071   1.958 -0.5507  1.0107 -2.0715
  484UNL     H1 5315   3.200   2.261   1.842  0.2157  0.7114  0.6379
  484UNL     C2 5316   3.123   2.135   2.010 -0.2515 -0.1428 -1.0337
  484UNL     C3 5317   3.194   2.231   1.945 -0.5747  0.1324  0.4299
  484UNL     C4 5318   3.255   2.213   2.136 -0.4200  0.3073  0.3478
  484UNL     C5 5319   3.319   2.252   2.265 -0.4291 -0.7699  0.2416
  484UNL     N6 5320   3.165   2.117   2.135 -0.0183 -0.4283  0.4092
  484UNL     N7 5321   3.274   2.294   2.026 -0.2780  0.1892 -0.1583
  484UNL     H8 5322   3.255   2.305   2.337  0.1695 -1.3605  1.2155
  484UNL     H9 5323   3.409   2.312   2.250 -1.4225  0.7083  0.0387
  484UNL    H10 5324   3.343   2.158   2.316  0.3989 -1.1236 -0.7905
  485UNL     H0 5325   2.959   1.339   2.517  0.1348 -1.9532 -0.0484
  485UNL     H1 5326   3.183   1.313   2.341 -1.7204 -0.9164 -0.0349
  485UNL     C2 5327   3.055   1.388   2.521 -0.5999 -0.5652  0.7537
  485UNL     C3 5328   3.170   1.368   2.433  0.6211 -0.2145 -0.0878
  485UNL     C4 5329   3.205   1.500   2.592  0.0060  0.2028  0.3845
  485UNL     C5 5330   3.278   1.580   2.698  0.1830 -0.7018 -0.0202
  485UNL     N6 5331   3.078   1.477   2.610  0.6686 -0.5117  0.3383
  485UNL     N7 5332   3.266   1.446   2.487  0.2104  0.0029  0.2010
  485UNL     H8 5333   3.214   1.657   2.744  0.6297 -0.0088 -0.5456
  485UNL     H9 5334   3.356   1.644   2.656 -1.2939 -0.0287 -1.8127
  485UNL    H10 5335   3.329   1.524   2.777 -2.2361 -2.2066  0.5160
  486UNL     H0 5336   4.174   2.009   1.596  1.0641  0.3244  0.7851
  486UNL     H1 5337   4.122   1.794   1.760 -0.9193 -0.9029  0.2045
  486UNL     C2 5338   4.079   1.959   1.611  0.7294  0.6234 -0.2779
  486UNL     C3 5339   4.052   1.849   1.698  0.0623 -0.0725 -0.1773
  486UNL     C4 5340   3.889   1.913   1.598 -0.7717  1.1633 -0.5633
  486UNL     C5 5341   3.748   1.921   1.552 -0.3200  0.1546  0.5084
  486UNL     N6 5342   3.973   2.002   1.548  0.3966  0.7138 -0.4028
  486UNL     N7 5343   3.923   1.833   1.707 -0.0580 -0.1928  0.0231
  486UNL     H8 5344   3.738   1.865   1.458 -0.6327  1.0588 -0.0036
  486UNL     H9 5345   3.705   2.022   1.557 -1.7826 -0.5002  1.3844
  486UNL    H10 5346   3.694   1.865   1.629  2.2598 -0.8074  1.6717
  487UNL     H0 5347   3.710   2.463   2.030  0.4524 -0.8298  2.4681
  487UNL     H1 5348   3.687   2.621   2.253  2.5968 -1.6474 -1.5154
  487UNL     C2 5349   3.620   2.516   2.060  0.3622  0.3514  0.1915
  487UNL     C3 5350   3.611   2.596   2.179  0.0152  0.4335  0.3317
  487UNL     C4 5351   3.442   2.602   2.063  0.2742  0.0285  0.2797
  487UNL     C5 5352   3.300   2.633   2.016  0.0486  1.0228 -0.0724
  487UNL     N6 5353   3.512   2.525   1.988 -0.1945 -0.2843 -0.0240
  487UNL     N7 5354   3.497   2.661   2.170  0.2054 -0.7865  0.1238
  487UNL     H8 5355   3.239   2.542   2.009  0.2103  1.1086 -3.9203
  487UNL     H9 5356   3.244   2.705   2.077  0.1544  1.1231 -0.0923
  487UNL    H10 5357   3.298   2.665   1.911 -0.7991 -0.2251 -0.4458
  488UNL     H0 5358   3.772   1.628   2.294 -2.4025  0.5211 -0.3756
  488UNL     H1 5359   3.524   1.583   2.342  1.0755  1.2941 -0.5093
  488UNL     C2 5360   3.737   1.534   2.334 -0.6189  0.0043  0.0358
  488UNL     C3 5361   3.603   1.509   2.340 -0.2204 -0.1386 -0.3031
  488UNL     C4 5362   3.724   1.346   2.397 -0.6424  0.0045  0.3213
  488UNL     C5 5363   3.766   1.214   2.458  0.2549  0.1064  0.0770
  488UNL     N6 5364   3.818   1.434   2.366 -0.0033  0.6967 -0.3601
  488UNL     N7 5365   3.596   1.385   2.385 -0.1168  0.5887  0.2026
  488UNL     H8 5366   3.854   1.224   2.523 -1.1946 -2.1847  2.4386
  488UNL     H9 5367   3.786   1.145   2.375 -0.2259  2.3849 -1.9843
  488UNL    H10 5368   3.687   1.165   2.515 -0.7095  0.5664 -0.8631
  489UNL     H0 5369   3.666   1.847   1.952 -0.1669 -0.1181  1.2651
  489UNL     H1 5370   3.452   2.055   2.009  0.0519  0.0378 -1.4326
  489UNL     C2 5371   3.652   1.954   1.941 -0.0369 -0.1702  0.5565
  489UNL     C3 5372   3.552   2.057   1.969  0.3054 -0.3067 -0.8253
  489UNL     C4 5373   3.732   2.144   1.916  0.1739  0.9145  0.4122
  489UNL     C5 5374   3.842   2.245   1.907 -0.1072 -0.1898 -0.4958
  489UNL     N6 5375   3.764   2.017   1.903 -0.0788 -0.2084 -0.7756
  489UNL     N7 5376   3.606   2.176   1.961 -0.2715 -0.8262 -0.5323
  489UNL     H8 5377   3.801   2.323   1.841  1.6228 -0.0758 -1.4838
  489UNL     H9 5378   3.938   2.220   1.860 -1.0293 -3.3227 -0.8107
  489UNL    H10 5379   3.872   2.281   2.006 -2.3459  2.7015 -0.7927
  490UNL     H0 5380   4.024   1.452   1.990  1.1062  0.5863 -0.6079
  490UNL     H1 5381   3.836   1.641   1.889  0.2330  0.2074 -0.0678
  490UNL     C2 5382   3.992   1.547   2.031  0.3362  0.1566 -0.1942
  490UNL     C3 5383   3.894   1.641   1.980 -0.0388  0.0830  0.1050
  490UNL     C4 5384   3.983   1.707   2.159 -1.0584 -0.2747 -0.1090
  490UNL     C5 5385   4.026   1.783   2.279  0.6481  0.3528  0.3303
  490UNL     N6 5386   4.043   1.585   2.146 -0.2311 -0.1486 -0.8532
  490UNL     N7 5387   3.892   1.740   2.060  0.4988 -0.2194 -0.6095
  490UNL     H8 5388   4.134   1.787   2.299  0.6252 -0.6243  0.6762
  490UNL     H9 5389   3.989   1.733   2.370 -0.1353 -0.0328 -0.1983
  490UNL    H10 5390   3.979   1.882   2.281  0.5402  0.2917  1.0756
  491UNL     H0 5391   2.488   2.126   2.160  0.7254  2.6795 -0.6803
  491UNL     H1 5392   2.728   2.237   2.248  0.2872 -1.8348  1.3484
  491UNL     C2 5393   2.587   2.091   2.135  0.0253  0.0913  0.0005
  491UNL     C3 5394   2.710   2.155   2.180  0.0429 -0.1171 -0.7229
  491UNL     C4 5395   2.731   1.988   2.063 -0.2219 -0.3207  0.6850
  491UNL     C5 5396   2.817   1.880   2.001 -0.2117 -0.5130 -0.1493
  491UNL     N6 5397   2.594   1.994   2.051 -0.0965 -0.6999 -0.0424
  491UNL     N7 5398   2.800   2.082   2.132  0.3206  0.1979 -0.7280
  491UNL     H8 5399   2.758   1.805   1.947 -1.2844  2.1862 -2.9330
  491UNL     H9 5400   2.881   1.930   1.927  0.8422 -1.6838 -0.0338
  491UNL    H10 5401   2.874   1.828   2.079 -1.8279 -1.2849  0.5449
  492UNL     H0 5402   4.181   1.671   2.568  1.9549 -1.1820  1.3440
  492UNL     H1 5403   4.025   1.446   2.523 -0.7739  0.4963 -2.5192
  492UNL     C2 5404   4.201   1.589   2.499  1.1037 -0.1845 -0.1117
  492UNL     C3 5405   4.122   1.472   2.484  0.4445 -0.4327 -0.2311
  492UNL     C4 5406   4.272   1.494   2.340  0.0299 -0.2762  0.1935
  492UNL     C5 5407   4.341   1.483   2.207  0.2818 -0.6480 -0.0946
  492UNL     N6 5408   4.297   1.596   2.417  0.6280  0.4697 -1.0972
  492UNL     N7 5409   4.167   1.411   2.369 -0.3521 -0.3273 -0.3708
  492UNL     H8 5410   4.346   1.380   2.170  0.9698 -0.3527 -0.8412
  492UNL     H9 5411   4.447   1.512   2.214  0.2849 -0.9577  1.2276
  492UNL    H10 5412   4.302   1.548   2.128 -0.2631  0.4623  1.0558
  493UNL     H0 5413   2.387   1.137   3.903  0.6281  0.0223 -0.7163
  493UNL     H1 5414   2.529   1.170   4.135  1.4972 -0.8897 -0.1326
  493UNL     C2 5415   2.408   1.067   3.983  0.1779  0.0603 -0.5614
  493UNL     C3 5416   2.479   1.080   4.102 -0.2342  0.0252 -0.0603
  493UNL     C4 5417   2.429   0.885   4.068 -0.3229 -0.0405  0.3659
  493UNL     C5 5418   2.430   0.737   4.087  0.3968 -0.5234 -0.2254
  493UNL     N6 5419   2.381   0.939   3.957 -0.3999 -0.4262 -0.2854
  493UNL     N7 5420   2.486   0.963   4.155  0.5019 -0.0453 -0.2378
  493UNL     H8 5421   2.488   0.692   4.005  0.6307  1.1637 -1.0041
  493UNL     H9 5422   2.329   0.697   4.073  0.7510 -1.6077  0.2612
  493UNL    H10 5423   2.473   0.698   4.180 -1.8575 -0.9344  0.6781
  494UNL     H0 5424   3.024   0.382   3.886  0.0662 -0.1302  0.2223
  494UNL     H1 5425   2.988   0.121   3.781  2.3293 -0.0022 -0.1406
  494UNL     C2 5426   3.008   0.346   3.785 -0.2724 -0.5069  0.4081
  494UNL     C3 5427   2.988   0.217   3.730  0.5883  0.2834  0.3598
  494UNL     C4 5428   2.952   0.369   3.592 -0.4954 -0.4198  0.0158
  494UNL     C5 5429   2.948   0.436   3.460  0.3254 -0.1540  0.2988
  494UNL     N6 5430   2.994   0.444   3.691 -0.5486 -0.0249  0.3688
  494UNL     N7 5431   2.947   0.231   3.607 -0.0547 -0.3694 -0.4524
  494UNL     H8 5432   3.042   0.427   3.406 -1.2680 -1.5625 -2.3574
  494UNL     H9 5433   2.936   0.545   3.462  0.4093 -0.1343 -0.2885
  494UNL    H10 5434   2.864   0.395   3.401 -2.6122  2.4810  2.4499
  495UNL     H0 5435   2.595   1.003   3.552  1.4786  0.4247  2.6444
  495UNL     H1 5436   2.652   1.245   3.465  0.0174 -1.2529 -0.1544
  495UNL     C2 5437   2.539   1.091   3.578 -0.2064  0.3204 -0.4116
  495UNL     C3 5438   2.562   1.214   3.517 -0.2631 -0.2258 -0.0251
  495UNL     C4 5439   2.384   1.215   3.629 -0.6503 -0.0106  0.0486
  495UNL     C5 5440   2.248   1.251   3.671 -0.6813  0.2466 -0.6478
  495UNL     N6 5441   2.422   1.085   3.642 -0.8234 -0.3658 -0.3048
  495UNL     N7 5442   2.466   1.293   3.553 -0.2534 -0.4975  0.2660
  495UNL     H8 5443   2.175   1.178   3.635  0.0951 -0.5099 -0.7204
  495UNL     H9 5444   2.221   1.350   3.634 -0.7956 -0.1977 -1.7484
  495UNL    H10 5445   2.244   1.250   3.781 -1.0775  0.8717 -0.6570
  496UNL     H0 5446   2.549   1.657   3.243 -0.7231  0.8132  4.0513
  496UNL     H1 5447   2.719   1.566   3.049 -0.4927 -1.7458 -0.8512
  496UNL     C2 5448   2.633   1.591   3.259 -0.0076  0.6761  0.1635
  496UNL     C3 5449   2.712   1.538   3.154 -0.0711 -0.1140 -0.3737
  496UNL     C4 5450   2.771   1.474   3.351  0.2641  0.4488 -0.4300
  496UNL     C5 5451   2.866   1.440   3.463  0.4195 -0.2534  0.2055
  496UNL     N6 5452   2.666   1.551   3.380  0.2095  0.8104  0.5048
  496UNL     N7 5453   2.802   1.462   3.217 -0.2531  0.4872 -0.1763
  496UNL     H8 5454   2.929   1.353   3.440 -0.7168 -0.8164 -0.8794
  496UNL     H9 5455   2.810   1.423   3.556 -2.4581  0.5488 -1.3126
  496UNL    H10 5456   2.925   1.530   3.481  0.4149 -0.2815  0.3642
  497UNL     H0 5457   2.474   0.654   3.739  0.3885 -0.8170 -1.1187
  497UNL     H1 5458   2.720   0.527   3.675  0.7776 -1.5647  2.0853
  497UNL     C2 5459   2.576   0.691   3.737  0.0163  0.3528  0.3380
  497UNL     C3 5460   2.697   0.629   3.703  0.6105 -1.2304  0.7566
  497UNL     C4 5461   2.728   0.821   3.768 -0.5856  0.4411  0.5573
  497UNL     C5 5462   2.797   0.945   3.827  0.0054  0.2791  0.0642
  497UNL     N6 5463   2.595   0.817   3.765 -0.9167  0.1718 -0.0285
  497UNL     N7 5464   2.797   0.710   3.726  0.7316 -0.0591 -0.3770
  497UNL     H8 5465   2.837   0.929   3.928 -0.3492  0.1506  0.1849
  497UNL     H9 5466   2.720   1.023   3.838 -1.1096 -0.4668 -2.0997
  497UNL    H10 5467   2.881   0.986   3.770 -0.0908  1.3968  0.7052
  498UNL     H0 5468   3.661   1.367   2.654  1.0554 -0.3182  0.7097
  498UNL     H1 5469   3.694   1.325   2.935 -1.1451  0.3829  0.2326
  498UNL     C2 5470   3.591   1.323   2.723 -0.6100  0.6771 -0.3225
  498UNL     C3 5471   3.614   1.309   2.863 -0.8668 -0.9175  0.2111
  498UNL     C4 5472   3.425   1.233   2.792  0.3675 -0.9392  0.6565
  498UNL     C5 5473   3.294   1.170   2.797  0.3881 -1.1447 -0.3949
  498UNL     N6 5474   3.480   1.269   2.679 -1.1184  0.2469 -0.3068
  498UNL     N7 5475   3.506   1.245   2.905  0.3876 -0.1390  0.3121
  498UNL     H8 5476   3.306   1.073   2.746  3.3477 -1.0529  0.0212
  498UNL     H9 5477   3.206   1.223   2.758 -0.4485 -0.7245  1.9651
  498UNL    H10 5478   3.251   1.141   2.894  1.1801 -0.3888  0.1900
  499UNL     H0 5479   3.083   1.696   3.393  1.6619  0.2378 -0.3439
  499UNL     H1 5480   3.172   1.960   3.390 -0.2975 -0.9354  0.8116
  499UNL     C2 5481   3.044   1.778   3.335 -0.1658 -0.1407  0.2900
  499UNL     C3 5482   3.098   1.911   3.329 -0.0111  0.5281 -0.7450
  499UNL     C4 5483   2.929   1.877   3.209 -0.3761  0.0554  0.4902
  499UNL     C5 5484   2.808   1.904   3.124  0.6736 -0.7322  0.1486
  499UNL     N6 5485   2.952   1.755   3.248 -0.2338 -0.2513  0.2245
  499UNL     N7 5486   3.016   1.974   3.242  0.4312  0.1676 -0.1700
  499UNL     H8 5487   2.822   1.902   3.015  1.5798  1.5527  0.1880
  499UNL     H9 5488   2.728   1.833   3.147  0.8384 -0.3107  2.1111
  499UNL    H10 5489   2.768   2.004   3.146  0.1155 -0.9791  0.2558
  500UNL     H0 5490   3.131   0.717   3.351 -0.7970 -2.0992  0.9851
  500UNL     H1 5491   2.992   0.835   3.573  0.5761  0.8427  1.2775
  500UNL     C2 5492   3.147   0.711   3.458  0.2688  0.3184  0.9969
  500UNL     C3 5493   3.085   0.780   3.566  0.2934  0.5661 -0.3863
  500UNL     C4 5494   3.237   0.659   3.633  0.2434  0.0426 -0.0993
  500UNL     C5 5495   3.304   0.560   3.717 -0.5486 -0.0191  0.3731
  500UNL     N6 5496   3.255   0.654   3.504 -0.2717  0.1149  0.0365
  500UNL     N7 5497   3.138   0.738   3.677 -0.0964  0.1575 -0.2933
  500UNL     H8 5498   3.277   0.457   3.688 -0.6599 -0.3504  1.6342
  500UNL     H9 5499   3.279   0.570   3.823  2.4477 -2.7451  1.4278
  500UNL    H10 5500   3.413   0.565   3.710 -0.4507  0.9603  2.1924
  501UNL     H0 5501   3.234   1.193   3.091  0.6279  0.2932  1.0740
  501UNL     H1 5502   3.021   1.295   3.238  1.0227  0.0386  0.8911
  501UNL     C2 5503   3.219   1.292   3.132  0.5176  0.7240  0.0205
  501UNL     C3 5504   3.112   1.343   3.206  0.5973  0.3464  0.1339
  501UNL     C4 5505   3.261   1.478   3.171 -1.1096  0.5411 -0.1392
  501UNL     C5 5506   3.317   1.620   3.157 -0.9594 -0.6333  0.3869
  501UNL     N6 5507   3.317   1.376   3.108 -0.0705 -0.7328 -0.0879
  501UNL     N7 5508   3.141   1.465   3.231  0.2005 -0.5076  0.3050
  501UNL     H8 5509   3.237   1.690   3.186 -0.3681 -0.5315  1.8524
  501UNL     H9 5510   3.339   1.643   3.053 -0.3708 -2.5147  0.0772
  501UNL    H10 5511   3.410   1.637   3.213 -0.7017 -1.5200  0.2390
  502UNL     H0 5512   3.368   0.817   3.078 -0.7503  1.0571  0.0151
  502UNL     H1 5513   3.529   1.013   3.018  2.4849  2.8456  2.0772
  502UNL     C2 5514   3.397   0.891   3.151 -0.4579  0.3693  0.6062
  502UNL     C3 5515   3.476   0.998   3.111  0.1496  0.4828  0.4642
  502UNL     C4 5516   3.399   1.026   3.296 -0.0884  0.9648  0.5652
  502UNL     C5 5517   3.369   1.097   3.431  0.5113  0.1214  0.4046
  502UNL     N6 5518   3.351   0.904   3.274  0.2930  0.4239  0.3250
  502UNL     N7 5519   3.481   1.086   3.206 -0.2844  0.6571  0.1367
  502UNL     H8 5520   3.331   1.025   3.504 -0.6765 -0.4552 -0.7489
  502UNL     H9 5521   3.279   1.158   3.414  1.1380  0.6352 -1.1982
  502UNL    H10 5522   3.456   1.156   3.461  0.3002  0.2351  0.7944
  503UNL     H0 5523   2.049   1.406   3.358  0.3693 -2.6258 -0.7715
  503UNL     H1 5524   2.233   1.604   3.407 -1.0383  1.1894 -0.6447
  503UNL     C2 5525   2.146   1.418   3.311  0.5156 -0.3476  0.0774
  503UNL     C3 5526   2.244   1.519   3.341 -0.3593  0.4029  0.4598
  503UNL     C4 5527   2.301   1.366   3.223 -0.4114  0.3220  0.3637
  503UNL     C5 5528   2.385   1.275   3.136 -0.3262 -1.0958  0.8052
  503UNL     N6 5529   2.172   1.348   3.201 -0.3126  0.5512  0.4902
  503UNL     N7 5530   2.354   1.472   3.291 -0.1247 -0.4897 -0.1614
  503UNL     H8 5531   2.342   1.262   3.036 -0.8755 -0.6349  0.9777
  503UNL     H9 5532   2.477   1.328   3.107 -1.4850  0.0092 -0.9994
  503UNL    H10 5533   2.418   1.177   3.173  0.8186  0.6404  4.6678
  504UNL     H0 5534   3.661   0.835   3.822  1.5552 -1.5339 -0.3522
  504UNL     H1 5535   3.419   0.868   3.673 -0.1705  1.7223 -1.1747
  504UNL     C2 5536   3.645   0.831   3.716  0.3359 -0.4790 -0.2209
  504UNL     C3 5537   3.521   0.848   3.643 -0.0275  0.6793 -0.0146
  504UNL     C4 5538   3.684   0.822   3.525 -0.0422  0.0786  0.7579
  504UNL     C5 5539   3.768   0.855   3.409  0.1983 -0.7128  0.3106
  504UNL     N6 5540   3.749   0.816   3.640 -0.1457 -0.0904  0.2551
  504UNL     N7 5541   3.549   0.829   3.520  0.3792 -0.4422 -0.2161
  504UNL     H8 5542   3.777   0.776   3.334 -3.7835 -0.0385 -1.0009
  504UNL     H9 5543   3.862   0.904   3.438  0.6529 -1.5472  0.2474
  504UNL    H10 5544   3.723   0.938   3.353 -0.2252 -2.3028 -1.7360
  505UNL     H0 5545   3.904   3.240   0.348 -0.1394 -1.3396 -0.9783
  505UNL     H1 5546   4.010   3.198   0.609  0.1845 -0.2154  0.3170
  505UNL     C2 5547   3.904   3.149   0.407 -0.3638 -0.8664 -0.2388
  505UNL     C3 5548   3.960   3.132   0.540  0.4460  0.3541 -0.4194
  505UNL     C4 5549   3.876   2.966   0.451 -0.9235 -0.6324 -0.3177
  505UNL     C5 5550   3.857   2.818   0.429 -0.3084 -0.2479 -0.3955
  505UNL     N6 5551   3.843   3.043   0.352 -0.4816  0.7650 -0.7792
  505UNL     N7 5552   3.945   3.006   0.561 -0.4006 -0.6210 -0.2860
  505UNL     H8 5553   3.756   2.778   0.445 -0.9134  1.3300 -0.1553
  505UNL     H9 5554   3.899   2.762   0.514 -2.4756  0.3078  1.0902
  505UNL    H10 5555   3.902   2.785   0.334  2.1212  0.0330  0.6153
  506UNL     H0 5556   4.548   2.513   0.208  0.9857  0.4659  0.2242
  506UNL     H1 5557   4.509   2.259   0.125  0.0413 -0.2474  0.6426
  506UNL     C2 5558   4.514   2.483   0.109 -0.0087  0.0186  0.6940
  506UNL     C3 5559   4.491   2.351   0.070 -0.7845 -0.6491  0.2269
  506UNL     C4 5560   4.458   2.496  -0.075  0.3045  0.2536  0.9297
  506UNL     C5 5561   4.425   2.544  -0.213 -0.4299 -0.2422 -0.2736
  506UNL     N6 5562   4.484   2.577   0.026 -0.0501 -0.3922  0.5342
  506UNL     N7 5563   4.456   2.357  -0.056 -0.2058 -0.0890  0.0772
  506UNL     H8 5564   4.361   2.474  -0.269 -0.6251  2.9818 -4.3214
  506UNL     H9 5565   4.514   2.554  -0.276 -1.3829  0.2585 -1.5734
  506UNL    H10 5566   4.375   2.642  -0.207 -0.0371 -0.0477 -0.1713
  507UNL     H0 5567   2.079   0.339   4.774 -0.0887  1.0596 -2.2054
  507UNL     H1 5568   2.065   0.591   4.634  0.5172 -1.4002 -0.2269
  507UNL     C2 5569   2.025   0.430   4.796 -0.0230  0.4939  0.4037
  507UNL     C3 5570   2.024   0.561   4.729  0.4674 -0.4305  0.0574
  507UNL     C4 5571   1.885   0.548   4.881 -0.5694 -0.5116  0.2779
  507UNL     C5 5572   1.767   0.581   4.968  0.7341  0.4954  0.4703
  507UNL     N6 5573   1.943   0.432   4.902  0.0024 -0.6373  0.1999
  507UNL     N7 5574   1.936   0.636   4.790 -0.5953 -0.1699  0.8112
  507UNL     H8 5575   1.742   0.687   4.955  0.7736  0.2662 -1.5980
  507UNL     H9 5576   1.793   0.554   5.072  0.9162 -0.8794  0.0826
  507UNL    H10 5577   1.678   0.529   4.930  0.3188  0.4334  1.5081
  508UNL     H0 5578   1.975   0.880   4.380 -0.4639  1.1631  1.5529
  508UNL     H1 5579   2.200   0.847   4.216  1.1140 -0.0214 -0.0691
  508UNL     C2 5580   2.078   0.857   4.402 -0.1763 -0.0959 -0.9864
  508UNL     C3 5581   2.193   0.833   4.323  0.2162  0.2870 -0.0820
  508UNL     C4 5582   2.228   0.842   4.526  0.3030  0.2149  0.1233
  508UNL     C5 5583   2.313   0.838   4.651  0.3159  0.0824 -0.1087
  508UNL     N6 5584   2.098   0.840   4.532 -0.0017 -0.1266  0.3353
  508UNL     N7 5585   2.289   0.816   4.410 -0.3086  0.3698  0.6333
  508UNL     H8 5586   2.251   0.825   4.741 -2.1295  1.5256 -1.5147
  508UNL     H9 5587   2.376   0.927   4.652  0.1339  0.2275 -1.1859
  508UNL    H10 5588   2.380   0.752   4.646  0.6723  0.3651 -0.1508
  509UNL     H0 5589   3.953   2.747   0.116  1.2057 -2.5733 -0.4639
  509UNL     H1 5590   4.163   2.659  -0.042 -1.9271 -1.3968  0.9263
  509UNL     C2 5591   4.041   2.803   0.086 -0.2644  0.2098  0.2628
  509UNL     C3 5592   4.151   2.752   0.012 -0.1062 -0.7226  0.2230
  509UNL     C4 5593   4.193   2.926   0.102  0.6120 -0.0396  0.1434
  509UNL     C5 5594   4.265   3.045   0.159  0.4149  0.1705  0.5702
  509UNL     N6 5595   4.066   2.918   0.137  0.1142  0.2289  0.0893
  509UNL     N7 5596   4.248   2.841   0.010 -0.2275  0.0783 -0.4477
  509UNL     H8 5597   4.221   3.072   0.256  1.4538  2.3425  0.4773
  509UNL     H9 5598   4.261   3.125   0.083 -2.2717  0.7194  1.2314
  509UNL    H10 5599   4.369   3.016   0.172  0.7432  1.5598  1.1660
  510UNL     H0 5600   3.170   0.793   3.939  2.6078 -1.6957 -0.1490
  510UNL     H1 5601   3.272   0.644   4.150 -0.3218 -0.1054  0.6079
  510UNL     C2 5602   3.124   0.717   4.001  0.0104 -0.7084 -0.7996
  510UNL     C3 5603   3.174   0.639   4.106  0.2653 -0.6676 -0.6551
  510UNL     C4 5604   2.981   0.578   4.055 -0.9208 -0.2997 -0.7688
  510UNL     C5 5605   2.853   0.503   4.064 -0.4652  0.4940  0.3966
  510UNL     N6 5606   3.003   0.682   3.979  0.5397  0.1394  0.4369
  510UNL     N7 5607   3.084   0.555   4.144  0.2332  0.8528  0.5551
  510UNL     H8 5608   2.828   0.438   3.979 -0.0701  0.6282  0.1758
  510UNL     H9 5609   2.764   0.563   4.087 -0.0227  0.3238  2.7346
  510UNL    H10 5610   2.863   0.433   4.148  0.5477  0.4634  0.2611
  511UNL     H0 5611   2.651   1.004   4.520  1.8933  1.4338 -1.0979
  511UNL     H1 5612   2.726   1.283   4.499  0.6962 -1.7096  0.6871
  511UNL     C2 5613   2.592   1.092   4.497 -0.1241  0.3022 -0.3685
  511UNL     C3 5614   2.633   1.227   4.490 -0.4830  0.2197  0.4512
  511UNL     C4 5615   2.436   1.199   4.424 -0.2117  0.3401 -0.5973
  511UNL     C5 5616   2.304   1.226   4.360 -0.2538  0.0606 -0.1776
  511UNL     N6 5617   2.467   1.076   4.465 -0.3850 -0.1423  0.4389
  511UNL     N7 5618   2.530   1.298   4.453 -0.1394 -0.5114  0.1880
  511UNL     H8 5619   2.295   1.324   4.312 -2.6386  0.2668  0.6174
  511UNL     H9 5620   2.277   1.141   4.296 -0.0836 -0.9085  1.0044
  511UNL    H10 5621   2.229   1.228   4.440  1.1479 -0.2718  1.1633
  512UNL     H0 5622   2.682   0.095   4.608 -0.1083 -2.7165 -1.4428
  512UNL     H1 5623   2.479   0.181   4.779  0.0065  0.2834 -1.5617
  512UNL     C2 5624   2.670   0.081   4.715 -0.0979  0.5088 -0.9856
  512UNL     C3 5625   2.571   0.130   4.805 -0.5213 -0.0566 -0.3395
  512UNL     C4 5626   2.724   0.026   4.900 -0.6257 -0.3283  0.5931
  512UNL     C5 5627   2.805  -0.033   5.020 -0.7938 -0.0788 -0.1118
  512UNL     N6 5628   2.767   0.018   4.777  0.6462  0.5711  0.0735
  512UNL     N7 5629   2.606   0.097   4.924 -0.0710  0.4922 -0.0918
  512UNL     H8 5630   2.777  -0.135   5.046 -1.4829 -0.7490 -3.2451
  512UNL     H9 5631   2.810   0.030   5.110 -0.6607  2.0324 -1.5421
  512UNL    H10 5632   2.910  -0.047   4.992 -0.9513  0.8366 -1.1991
  513UNL     H0 5633   2.790   0.499   4.378  2.4368  0.9970  3.3313
  513UNL     H1 5634   2.532   0.622   4.430 -0.0561 -2.9323 -1.5738
  513UNL     C2 5635   2.756   0.601   4.366  0.6659  0.1436  0.5692
  513UNL     C3 5636   2.627   0.655   4.391 -0.0819 -0.5231  0.3300
  513UNL     C4 5637   2.772   0.794   4.337 -0.7447 -0.0042  0.0425
  513UNL     C5 5638   2.837   0.927   4.299  0.3846 -0.0701  0.7893
  513UNL     N6 5639   2.847   0.691   4.333 -0.0590 -0.3459  0.1287
  513UNL     N7 5640   2.644   0.786   4.372  0.3185  0.1481 -0.0806
  513UNL     H8 5641   2.947   0.936   4.304  0.4435  0.0034 -0.4006
  513UNL     H9 5642   2.799   1.002   4.368 -0.2790 -0.2116  0.5750
  513UNL    H10 5643   2.806   0.949   4.196  1.8397  0.0731  0.3691
  514UNL     H0 5644   2.996   0.092   4.404  0.8528  0.2004 -1.0879
  514UNL     H1 5645   3.122   0.321   4.288  0.4100  0.5076  0.6093
  514UNL     C2 5646   2.989   0.196   4.433  0.1603 -0.0966 -0.1954
  514UNL     C3 5647   3.052   0.307   4.369 -0.0293 -0.1614  0.1174
  514UNL     C4 5648   2.932   0.355   4.534 -0.0018  0.1978 -0.0569
  514UNL     C5 5649   2.882   0.441   4.647  0.3853  0.0932  0.5550
  514UNL     N6 5650   2.903   0.227   4.526  0.1207 -0.4338  0.0102
  514UNL     N7 5651   3.024   0.404   4.446  0.4759 -0.2564 -0.3314
  514UNL     H8 5652   2.778   0.473   4.631  0.8221  1.4600  0.4103
  514UNL     H9 5653   2.945   0.528   4.667  0.5481  0.0917  0.0667
  514UNL    H10 5654   2.890   0.387   4.742  1.0778 -0.3481  0.2531
  515UNL     H0 5655   1.479   0.847   4.444  0.4490  1.1388 -2.5660
  515UNL     H1 5656   1.703   0.951   4.577  0.2244 -0.8409  0.3974
  515UNL     C2 5657   1.578   0.804   4.446 -0.1570 -0.2401 -0.1608
  515UNL     C3 5658   1.686   0.857   4.526  0.2650 -0.7186  0.1562
  515UNL     C4 5659   1.720   0.674   4.442 -0.5195  0.2776  0.0740
  515UNL     C5 5660   1.780   0.531   4.430 -0.0758 -0.2080  0.2842
  515UNL     N6 5661   1.592   0.685   4.401 -0.1397 -0.0862 -0.7214
  515UNL     N7 5662   1.782   0.770   4.520 -0.3115  0.7782  0.0083
  515UNL     H8 5663   1.787   0.498   4.325  2.2183  1.2276 -0.0586
  515UNL     H9 5664   1.886   0.545   4.456 -0.6089  3.0811  0.9058
  515UNL    H10 5665   1.728   0.451   4.483  0.7098 -1.1847 -0.3882
  516UNL     H0 5666   5.110   2.911   0.255  1.0051  0.8500  0.1913
  516UNL     H1 5667   4.923   2.997   0.077 -0.5239 -0.2684  2.0573
  516UNL     C2 5668   5.122   2.908   0.148 -0.1755  0.3595  0.0717
  516UNL     C3 5669   5.022   2.957   0.058 -0.5454  0.5302  0.1377
  516UNL     C4 5670   5.200   2.889  -0.036  0.2629  0.0022 -0.0102
  516UNL     C5 5671   5.295   2.849  -0.148  0.6997 -0.5899 -0.3100
  516UNL     N6 5672   5.226   2.861   0.089 -0.4945  0.1123  0.1739
  516UNL     N7 5673   5.070   2.940  -0.062 -0.1984  0.7943 -0.4156
  516UNL     H8 5674   5.383   2.914  -0.157  1.1447 -1.3091 -1.2470
  516UNL     H9 5675   5.241   2.875  -0.239  0.2368  2.0129  0.6620
  516UNL    H10 5676   5.318   2.742  -0.155  2.6533 -0.2245  0.1423
  517UNL     H0 5677   3.542   2.508   1.467 -1.1678 -0.1218 -1.8309
  517UNL     H1 5678   3.579   2.502   1.740 -0.2070  0.8432 -0.5640
  517UNL     C2 5679   3.506   2.435   1.538  0.2753  0.7501 -0.1608
  517UNL     C3 5680   3.521   2.435   1.678  0.7369 -0.4278 -0.1077
  517UNL     C4 5681   3.410   2.268   1.609  0.1268 -0.5553  0.2291
  517UNL     C5 5682   3.349   2.132   1.601 -0.0441 -1.0674 -0.3795
  517UNL     N6 5683   3.425   2.338   1.494 -0.1337 -0.2140 -0.0474
  517UNL     N7 5684   3.455   2.330   1.725  0.3555  0.1782 -0.0115
  517UNL     H8 5685   3.295   2.106   1.693 -0.0797 -1.5278 -0.5308
  517UNL     H9 5686   3.429   2.061   1.578  0.9017 -1.1596  2.8992
  517UNL    H10 5687   3.274   2.142   1.522 -1.3066 -0.8663  0.8330
  518UNL     H0 5688   4.038   1.746   1.439 -0.4187 -1.1984 -0.0653
  518UNL     H1 5689   3.915   1.515   1.343 -0.0375  0.4504  1.1512
  518UNL     C2 5690   3.998   1.726   1.341 -0.0995 -0.1341 -0.4269
  518UNL     C3 5691   3.942   1.606   1.290 -0.3662  0.1078  0.3952
  518UNL     C4 5692   3.944   1.753   1.149 -0.2648  0.1187 -0.2186
  518UNL     C5 5693   3.949   1.822   1.016  0.7769  0.0633 -0.7338
  518UNL     N6 5694   3.998   1.819   1.246  0.7272 -0.1689 -0.5133
  518UNL     N7 5695   3.915   1.625   1.165 -0.2141 -0.4252 -0.8824
  518UNL     H8 5696   3.869   1.784   0.952 -1.6428  0.7604  1.8181
  518UNL     H9 5697   4.050   1.814   0.973  1.3377  2.8178 -0.0297
  518UNL    H10 5698   3.923   1.927   1.032  0.1229  0.1628 -2.3594
  519UNL     H0 5699   3.550   2.442   1.068 -0.6720  0.2588 -0.5404
  519UNL     H1 5700   3.582   2.707   1.017 -0.2154  0.7346 -0.5773
  519UNL     C2 5701   3.493   2.522   1.115  0.3585  0.4836  0.3478
  519UNL     C3 5702   3.513   2.659   1.086  0.4387 -0.1234 -0.5153
  519UNL     C4 5703   3.373   2.629   1.232 -0.4211  0.0742  0.2805
  519UNL     C5 5704   3.262   2.650   1.332  0.5753  0.2214 -0.8362
  519UNL     N6 5705   3.396   2.502   1.201 -0.5069  0.4999 -0.0517
  519UNL     N7 5706   3.429   2.727   1.158  0.1332 -0.0629 -0.1242
  519UNL     H8 5707   3.176   2.707   1.295 -0.6898 -1.4916 -0.6155
  519UNL     H9 5708   3.301   2.693   1.425 -0.3828  1.2838 -0.9222
  519UNL    H10 5709   3.211   2.557   1.362  2.2095 -0.2915  0.4448
  520UNL     H0 5710   3.497   2.982   0.764 -0.0059  0.8196  0.5863
  520UNL     H1 5711   3.726   2.861   0.657 -1.2821  1.2813 -0.6223
  520UNL     C2 5712   3.584   2.949   0.819 -0.2865  0.6111  0.9008
  520UNL     C3 5713   3.699   2.886   0.759 -0.0185  0.9595 -0.2004
  520UNL     C4 5714   3.723   2.929   0.958  0.2401 -0.4047  0.4210
  520UNL     C5 5715   3.775   2.941   1.101 -0.0282  0.5301 -0.1061
  520UNL     N6 5716   3.594   2.957   0.947 -0.2890 -0.0967 -0.0413
  520UNL     N7 5717   3.792   2.870   0.854 -0.5881 -0.1730  0.1984
  520UNL     H8 5718   3.864   3.005   1.090 -0.4169  1.3325  1.3298
  520UNL     H9 5719   3.794   2.842   1.144 -3.5440  0.5947  1.7745
  520UNL    H10 5720   3.709   2.998   1.167  0.1057  0.6930 -0.1141
  521UNL     H0 5721   3.530   2.056   1.216  0.2982  0.0125  0.7672
  521UNL     H1 5722   3.754   1.944   1.248 -2.0044 -0.0530 -1.1137
  521UNL     C2 5723   3.619   2.117   1.225  0.7280 -0.4531 -0.2021
  521UNL     C3 5724   3.737   2.051   1.248 -0.0836  0.2633 -0.4829
  521UNL     C4 5725   3.740   2.251   1.285 -1.0188  0.2588 -0.1457
  521UNL     C5 5726   3.782   2.385   1.336 -0.3989 -0.1648 -0.0636
  521UNL     N6 5727   3.617   2.249   1.232 -0.3200 -0.1525  0.1036
  521UNL     N7 5728   3.823   2.139   1.290 -0.0628  0.3766  0.7493
  521UNL     H8 5729   3.713   2.463   1.304  0.1485 -0.3905 -1.8667
  521UNL     H9 5730   3.879   2.417   1.295 -0.6428 -0.1116 -0.6049
  521UNL    H10 5731   3.780   2.377   1.445 -0.7814  3.5861  0.2527
  522UNL     H0 5732   4.405   2.910   0.333  2.1930  0.3900  1.5780
  522UNL     H1 5733   4.571   2.802   0.529  1.5620 -0.6667 -1.2824
  522UNL     C2 5734   4.416   2.805   0.359  0.1244 -0.2875 -0.1976
  522UNL     C3 5735   4.495   2.755   0.468  0.3192  0.3253 -0.5209
  522UNL     C4 5736   4.358   2.619   0.388 -0.2971  0.1416  0.5055
  522UNL     C5 5737   4.270   2.495   0.385  0.4435  0.6508 -0.1426
  522UNL     N6 5738   4.335   2.720   0.304  0.2254 -0.0438 -0.3554
  522UNL     N7 5739   4.453   2.633   0.489 -0.5646  0.0405 -0.4288
  522UNL     H8 5740   4.301   2.439   0.296  2.9167 -0.2044  1.2088
  522UNL     H9 5741   4.163   2.518   0.388  0.5039  0.7793  2.3450
  522UNL    H10 5742   4.291   2.443   0.479 -0.2319 -0.7121 -0.7290
  523UNL     H0 5743   4.124   3.109   0.982  0.0716  0.3179  0.6484
  523UNL     H1 5744   4.153   3.383   1.007 -1.5002  1.1650  0.8898
  523UNL     C2 5745   4.057   3.184   0.944 -0.0221  0.3462  0.8693
  523UNL     C3 5746   4.069   3.324   0.973 -0.6513  0.0719  0.6907
  523UNL     C4 5747   3.901   3.278   0.864 -0.4489 -0.0202 -0.0972
  523UNL     C5 5748   3.775   3.288   0.782  0.4766  0.0140  0.2812
  523UNL     N6 5749   3.946   3.152   0.877  0.4413 -0.5748 -0.1167
  523UNL     N7 5750   3.965   3.381   0.922  0.3068  0.0378 -0.0049
  523UNL     H8 5751   3.707   3.368   0.815  0.6225  0.7057 -1.0720
  523UNL     H9 5752   3.802   3.300   0.676 -0.4306 -2.2462 -0.2266
  523UNL    H10 5753   3.726   3.191   0.795 -1.9387  1.1738  0.0595
  524UNL     H0 5754   4.125   2.267   1.048 -0.5573 -0.7375 -0.6785
  524UNL     H1 5755   4.068   2.255   1.322  1.5123 -1.5056  3.4148
  524UNL     C2 5756   4.149   2.188   1.118 -0.0730  0.3575  0.4102
  524UNL     C3 5757   4.121   2.191   1.253 -0.4033  0.2685  0.1259
  524UNL     C4 5758   4.230   2.032   1.201 -0.2479  0.0505  0.3015
  524UNL     C5 5759   4.320   1.904   1.218  0.5233 -0.8372  0.0864
  524UNL     N6 5760   4.224   2.085   1.084  0.2239 -0.1752  0.0235
  524UNL     N7 5761   4.167   2.083   1.309 -0.0155 -0.1831  0.0010
  524UNL     H8 5762   4.419   1.912   1.171 -0.0377  0.4042 -0.9128
  524UNL     H9 5763   4.262   1.828   1.164 -0.5424 -0.8766  1.2670
  524UNL    H10 5764   4.323   1.871   1.323 -1.1909  0.2879  0.5051
  525UNL     H0 5765   4.140   2.570   0.737 -0.2939  0.3307 -0.0758
  525UNL     H1 5766   4.048   2.712   0.946  0.3060  0.4531  0.9512
  525UNL     C2 5767   4.141   2.678   0.749  0.0809  0.3250 -0.0730
  525UNL     C3 5768   4.105   2.751   0.862  0.4935 -0.5884  0.5931
  525UNL     C4 5769   4.208   2.865   0.733  0.2961  0.1077 -0.5549
  525UNL     C5 5770   4.265   2.984   0.667  0.3621  0.7636 -0.6223
  525UNL     N6 5771   4.220   2.749   0.670 -0.0829 -0.0608  1.0780
  525UNL     N7 5772   4.134   2.877   0.841  0.0476  0.6187 -0.5237
  525UNL     H8 5773   4.350   3.014   0.730  0.9616  1.2718 -1.6673
  525UNL     H9 5774   4.198   3.071   0.670 -3.7066 -2.2149  1.2764
  525UNL    H10 5775   4.308   2.959   0.570  1.5940 -1.1613  0.3688
  526UNL     H0 5776   4.402   2.170   0.687  0.5544  0.3008 -1.5478
  526UNL     H1 5777   4.568   2.391   0.639  0.9949  0.9102  0.8200
  526UNL     C2 5778   4.407   2.264   0.741 -0.3085 -0.3839 -0.2670
  526UNL     C3 5779   4.489   2.379   0.711  0.0790 -0.1252 -0.3330
  526UNL     C4 5780   4.366   2.413   0.872  0.5402  0.1447 -0.2259
  526UNL     C5 5781   4.312   2.492   0.989  0.8919  0.2036 -0.8262
  526UNL     N6 5782   4.331   2.286   0.850  0.6158  0.2441  0.0519
  526UNL     N7 5783   4.461   2.472   0.796  0.5952 -0.2846 -0.3984
  526UNL     H8 5784   4.203   2.505   0.981  0.6557 -0.3643  1.2292
  526UNL     H9 5785   4.354   2.592   1.001  1.2582  0.0497 -0.8362
  526UNL    H10 5786   4.346   2.442   1.080  0.4849 -1.0207 -1.3320
  527UNL     H0 5787   2.937   2.806   0.874  0.4367 -0.2289  0.6094
  527UNL     H1 5788   3.100   2.967   1.016 -2.1940  0.4767 -1.3472
  527UNL     C2 5789   3.045   2.803   0.878  0.4337 -0.2613  0.6592
  527UNL     C3 5790   3.128   2.886   0.950  0.3542  0.1569  0.0580
  527UNL     C4 5791   3.234   2.765   0.817  0.7002 -0.1228 -0.4072
  527UNL     C5 5792   3.345   2.693   0.747 -0.8604  0.2637  0.3076
  527UNL     N6 5793   3.112   2.724   0.799 -0.1107  0.0152 -0.2528
  527UNL     N7 5794   3.254   2.861   0.912  0.1315  0.7022 -0.0918
  527UNL     H8 5795   3.310   2.610   0.684 -1.1076  0.2125  0.5099
  527UNL     H9 5796   3.397   2.759   0.676  1.8096 -0.1676  1.8017
[truncated: 315,560 more chars]
