# Supplementary material for: Metallicious: Automated Force-Field Parameterization of Covalently Bound Metals for Supramolecular Structures
Source: J Chem Theory Comput. 2024 Oct 7;20(20):9060–71. doi: 10.1021/acs.jctc.4c00850 (PMC11500408; doi:10.1021/acs.jctc.4c00850)
Supplement: Supplementary file 2 — ct4c00850_si_002.zip [file ct4c00850_si_002.zip › SI_MD_input/ZIF-8/dummy/1_em.gro]

Generic title
10368
    1UNL     H0    1   4.849   4.640   2.703
    1UNL     H1    2   5.033   4.614   2.910
    1UNL     C2    3   4.874   4.551   2.758
    1UNL     C3    4   4.969   4.540   2.863
    1UNL     C4    5   4.876   4.361   2.819
    1UNL     C5    6   4.843   4.214   2.825
    1UNL     N6    7   4.816   4.437   2.731
    1UNL     N7    8   4.970   4.415   2.902
    1UNL     H8    9   4.768   4.184   2.750
    1UNL     H9   10   4.804   4.186   2.923
    1UNL    H10   11   4.933   4.153   2.808
    2UNL     H0   12   5.378   3.773   2.641
    2UNL     H1   13   5.483   3.562   2.493
    2UNL     C2   14   5.389   3.766   2.534
    2UNL     C3   15   5.443   3.657   2.461
    2UNL     C4   16   5.386   3.815   2.340
    2UNL     C5   17   5.374   3.901   2.217
    2UNL     N6   18   5.351   3.865   2.457
    2UNL     N7   19   5.441   3.691   2.334
    2UNL     H8   20   5.334   3.843   2.133
    2UNL     H9   21   5.472   3.939   2.187
    2UNL    H10   22   5.308   3.987   2.232
    3UNL     H0   23   5.106   4.457   2.347
    3UNL     H1   24   5.113   4.671   2.169
    3UNL     C2   25   5.034   4.538   2.337
    3UNL     C3   26   5.040   4.645   2.245
    3UNL     C4   27   4.871   4.648   2.364
    3UNL     C5   28   4.732   4.685   2.411
    3UNL     N6   29   4.929   4.543   2.416
    3UNL     N7   30   4.932   4.716   2.263
    3UNL     H8   31   4.656   4.641   2.345
    3UNL     H9   32   4.718   4.793   2.411
    3UNL    H10   33   4.712   4.649   2.513
    4UNL     H0   34   4.936   4.953   1.909
    4UNL     H1   35   5.140   5.076   1.766
    4UNL     C2   36   5.033   4.983   1.945
    4UNL     C3   37   5.136   5.045   1.870
    4UNL     C4   38   5.187   5.013   2.067
    4UNL     C5   39   5.263   5.021   2.197
    4UNL     N6   40   5.067   4.961   2.070
    4UNL     N7   41   5.238   5.063   1.950
    4UNL     H8   42   5.267   4.923   2.247
    4UNL     H9   43   5.215   5.091   2.267
    4UNL    H10   44   5.366   5.055   2.183
    5UNL     H0   45   4.861   4.074   2.470
    5UNL     H1   46   5.095   3.982   2.349
    5UNL     C2   47   4.960   4.117   2.474
    5UNL     C3   48   5.077   4.069   2.411
    5UNL     C4   49   5.109   4.240   2.522
    5UNL     C5   50   5.182   4.350   2.596
    5UNL     N6   51   4.980   4.229   2.539
    5UNL     N7   52   5.175   4.150   2.443
    5UNL     H8   53   5.194   4.324   2.702
    5UNL     H9   54   5.128   4.445   2.593
    5UNL    H10   55   5.282   4.368   2.554
    6UNL     H0   56   0.092   4.949   1.531
    6UNL     H1   57   0.227   4.794   1.719
    6UNL     C2   58   0.061   4.855   1.575
    6UNL     C3   59   0.131   4.778   1.671
    6UNL     C4   60   5.835   4.696   1.619
    6UNL     C5   61   5.712   4.609   1.622
    6UNL     N6   62   5.833   4.801   1.540
    6UNL     N7   63   0.057   4.675   1.700
    6UNL     H8   64   5.688   4.570   1.523
    6UNL     H9   65   5.624   4.666   1.656
    6UNL    H10   66   5.724   4.524   1.690
    7UNL     H0   67   5.661   5.225   2.040
    7UNL     H1   68   5.568   5.325   2.283
    7UNL     C2   69   5.566   5.272   2.061
    7UNL     C3   70   5.521   5.322   2.186
    7UNL     C4   71   5.383   5.348   2.033
    7UNL     C5   72   5.256   5.389   1.963
    7UNL     N6   73   5.478   5.288   1.965
    7UNL     N7   74   5.401   5.371   2.167
    7UNL     H8   75   5.254   5.357   1.858
    7UNL     H9   76   5.169   5.345   2.013
    7UNL    H10   77   5.244   5.498   1.965
    8UNL     H0   78   5.635   4.312   2.160
    8UNL     H1   79   5.400   4.296   2.309
    8UNL     C2   80   5.614   4.250   2.246
    8UNL     C3   81   5.494   4.244   2.320
    8UNL     C4   82   5.638   4.111   2.387
    8UNL     C5   83   5.698   3.993   2.459
    8UNL     N6   84   5.707   4.170   2.293
    8UNL     N7   85   5.510   4.152   2.412
    8UNL     H8   86   5.648   3.900   2.430
    8UNL     H9   87   5.688   4.004   2.568
    8UNL    H10   88   5.805   3.980   2.437
    9UNL     H0   89   5.599   4.628   1.990
    9UNL     H1   90   5.423   4.826   2.076
    9UNL     C2   91   5.604   4.735   1.973
    9UNL     C3   92   5.513   4.834   2.018
    9UNL     C4   93   5.669   4.912   1.908
    9UNL     C5   94   5.755   5.010   1.831
    9UNL     N6   95   5.703   4.785   1.902
    9UNL     N7   96   5.557   4.950   1.975
    9UNL     H8   97   5.731   5.114   1.857
    9UNL     H9   98   5.739   4.999   1.723
    9UNL    H10   99   5.861   4.995   1.851
   10UNL     H0  100   0.125   4.205   1.939
   10UNL     H1  101   0.037   4.420   1.786
   10UNL     C2  102   0.079   4.296   1.973
   10UNL     C3  103   0.034   4.405   1.893
   10UNL     C4  104   0.010   4.437   2.096
   10UNL     C5  105   5.871   4.510   2.225
   10UNL     N6  106   0.056   4.315   2.101
   10UNL     N7  107   5.875   4.497   1.974
   10UNL     H8  108   5.852   4.617   2.209
   10UNL     H9  109   0.070   4.502   2.293
   10UNL    H10  110   5.783   4.469   2.277
   11UNL     H0  111   4.427   4.870   2.175
   11UNL     H1  112   4.631   5.060   2.168
   11UNL     C2  113   4.526   4.860   2.135
   11UNL     C3  114   4.629   4.958   2.132
   11UNL     C4  115   4.685   4.778   2.046
   11UNL     C5  116   4.771   4.671   1.983
   11UNL     N6  117   4.563   4.746   2.080
   11UNL     N7  118   4.733   4.903   2.074
   11UNL     H8  119   4.726   4.633   1.891
   11UNL     H9  120   4.871   4.708   1.959
   11UNL    H10  121   4.783   4.585   2.051
   12UNL     H0  122   0.167   4.383   2.614
   12UNL     H1  123   0.032   4.152   2.539
   12UNL     C2  124   0.182   4.323   2.526
   12UNL     C3  125   0.111   4.205   2.490
   12UNL     C4  126   0.257   4.258   2.352
   12UNL     C5  127   0.344   4.257   2.229
   12UNL     N6  128   0.272   4.356   2.438
   12UNL     N7  129   0.161   4.163   2.375
   12UNL     H8  130   0.320   4.173   2.163
   12UNL     H9  131   0.450   4.248   2.255
   12UNL    H10  132   0.333   4.350   2.171
   13UNL     H0  133   4.354   3.948   3.919
   13UNL     H1  134   4.545   3.919   4.120
   13UNL     C2  135   4.383   3.858   3.971
   13UNL     C3  136   4.481   3.846   4.072
   13UNL     C4  137   4.389   3.666   4.025
   13UNL     C5  138   4.358   3.519   4.028
   13UNL     N6  139   4.325   3.744   3.941
   13UNL     N7  140   4.484   3.720   4.107
   13UNL     H8  141   4.280   3.491   3.956
   13UNL     H9  142   4.323   3.488   4.127
   13UNL    H10  143   4.447   3.459   4.005
   14UNL     H0  144   4.878   3.078   3.847
   14UNL     H1  145   5.020   2.883   3.708
   14UNL     C2  146   4.899   3.074   3.741
   14UNL     C3  147   4.972   2.973   3.673
   14UNL     C4  148   4.906   3.124   3.548
   14UNL     C5  149   4.892   3.208   3.424
   14UNL     N6  150   4.855   3.168   3.661
   14UNL     N7  151   4.976   3.007   3.547
   14UNL     H8  152   4.867   3.146   3.337
   14UNL     H9  153   4.986   3.259   3.401
   14UNL    H10  154   4.814   3.285   3.433
   15UNL     H0  155   4.606   3.775   3.559
   15UNL     H1  156   4.602   3.978   3.368
   15UNL     C2  157   4.534   3.854   3.548
   15UNL     C3  158   4.534   3.956   3.450
   15UNL     C4  159   4.372   3.966   3.577
   15UNL     C5  160   4.237   4.007   3.631
   15UNL     N6  161   4.433   3.864   3.632
   15UNL     N7  162   4.427   4.028   3.469
   15UNL     H8  163   4.157   3.967   3.568
   15UNL     H9  164   4.227   4.116   3.633
   15UNL    H10  165   4.219   3.971   3.733
   16UNL     H0  166   4.421   4.258   3.103
   16UNL     H1  167   4.625   4.380   2.959
   16UNL     C2  168   4.520   4.285   3.137
   16UNL     C3  169   4.622   4.347   3.062
   16UNL     C4  170   4.677   4.310   3.258
   16UNL     C5  171   4.755   4.314   3.387
   16UNL     N6  172   4.556   4.260   3.261
   16UNL     N7  173   4.725   4.363   3.141
   16UNL     H8  174   4.729   4.231   3.453
   16UNL     H9  175   4.736   4.407   3.441
   16UNL    H10  176   4.863   4.308   3.368
   17UNL     H0  177   4.354   3.392   3.654
   17UNL     H1  178   4.592   3.283   3.556
   17UNL     C2  179   4.455   3.430   3.665
   17UNL     C3  180   4.574   3.373   3.614
   17UNL     C4  181   4.607   3.545   3.724
   17UNL     C5  182   4.680   3.651   3.801
   17UNL     N6  183   4.476   3.541   3.731
   17UNL     N7  184   4.673   3.449   3.653
   17UNL     H8  185   4.692   3.621   3.906
   17UNL     H9  186   4.627   3.747   3.801
   17UNL    H10  187   4.780   3.670   3.760
   18UNL     H0  188   5.531   4.224   2.685
   18UNL     H1  189   5.626   4.111   2.922
   18UNL     C2  190   5.484   4.149   2.747
   18UNL     C3  191   5.534   4.092   2.867
   18UNL     C4  192   5.349   4.017   2.813
   18UNL     C5  193   5.219   3.942   2.820
   18UNL     N6  194   5.367   4.099   2.713
   18UNL     N7  195   5.446   4.006   2.910
   18UNL     H8  196   5.192   3.897   2.724
   18UNL     H9  197   5.137   4.009   2.849
   18UNL    H10  198   5.223   3.861   2.894
   19UNL     H0  199   5.159   4.468   3.315
   19UNL     H1  200   5.153   4.713   3.447
   19UNL     C2  201   5.087   4.548   3.305
   19UNL     C3  202   5.087   4.672   3.373
   19UNL     C4  203   4.927   4.650   3.243
   19UNL     C5  204   4.794   4.675   3.177
   19UNL     N6  205   4.987   4.535   3.221
   19UNL     N7  206   4.981   4.738   3.333
   19UNL     H8  207   4.792   4.638   3.073
   19UNL     H9  208   4.713   4.626   3.232
   19UNL    H10  209   4.770   4.782   3.173
   20UNL     H0  210   5.143   3.631   3.375
   20UNL     H1  211   4.899   3.600   3.506
   20UNL     C2  212   5.119   3.566   3.458
   20UNL     C3  213   4.994   3.552   3.523
   20UNL     C4  214   5.139   3.426   3.598
   20UNL     C5  215   5.200   3.308   3.670
   20UNL     N6  216   5.212   3.490   3.509
   20UNL     N7  217   5.008   3.459   3.614
   20UNL     H8  218   5.164   3.214   3.628
   20UNL     H9  219   5.174   3.309   3.776
   20UNL    H10  220   5.310   3.306   3.663
   21UNL     H0  221   5.107   3.898   3.222
   21UNL     H1  222   4.889   4.072   3.242
   21UNL     C2  223   5.100   4.001   3.189
   21UNL     C3  224   4.988   4.088   3.201
   21UNL     C4  225   5.151   4.177   3.111
   21UNL     C5  226   5.234   4.280   3.038
   21UNL     N6  227   5.203   4.058   3.132
   21UNL     N7  228   5.023   4.203   3.149
   21UNL     H8  229   5.211   4.381   3.071
   21UNL     H9  230   5.216   4.275   2.930
   21UNL    H10  231   5.342   4.265   3.053
   22UNL     H0  232   5.499   3.496   3.135
   22UNL     H1  233   5.475   3.734   2.992
   22UNL     C2  234   5.471   3.593   3.172
   22UNL     C3  235   5.460   3.713   3.097
   22UNL     C4  236   5.421   3.739   3.298
   22UNL     C5  237   5.395   3.809   3.429
   22UNL     N6  238   5.443   3.609   3.299
   22UNL     N7  239   5.427   3.808   3.181
   22UNL     H8  240   5.352   3.909   3.414
   22UNL     H9  241   5.489   3.823   3.485
   22UNL    H10  242   5.326   3.753   3.493
   23UNL     H0  243   3.934   4.207   3.423
   23UNL     H1  244   4.139   4.394   3.396
   23UNL     C2  245   4.030   4.196   3.373
   23UNL     C3  246   4.132   4.293   3.361
   23UNL     C4  247   4.179   4.113   3.269
   23UNL     C5  248   4.256   4.005   3.197
   23UNL     N6  249   4.060   4.082   3.315
   23UNL     N7  250   4.229   4.237   3.293
   23UNL     H8  251   4.208   3.978   3.102
   23UNL     H9  252   4.359   4.036   3.175
   23UNL    H10  253   4.262   3.913   3.257
   24UNL     H0  254   5.564   3.705   3.823
   24UNL     H1  255   5.424   3.475   3.754
   24UNL     C2  256   5.576   3.643   3.735
   24UNL     C3  257   5.504   3.526   3.702
   24UNL     C4  258   5.648   3.574   3.562
   24UNL     C5  259   5.734   3.569   3.438
   24UNL     N6  260   5.667   3.673   3.645
   24UNL     N7  261   5.551   3.481   3.588
   24UNL     H8  262   5.709   3.483   3.374
   24UNL     H9  263   5.840   3.562   3.462
   24UNL    H10  264   5.720   3.660   3.377
   25UNL     H0  265   1.905   0.475   0.316
   25UNL     H1  266   2.083   0.453   0.529
   25UNL     C2  267   1.933   0.386   0.371
   25UNL     C3  268   2.024   0.377   0.479
   25UNL     C4  269   1.942   0.195   0.426
   25UNL     C5  270   1.918   0.046   0.425
   25UNL     N6  271   1.880   0.271   0.338
   25UNL     N7  272   2.029   0.252   0.514
   25UNL     H8  273   1.837   0.017   0.356
   25UNL     H9  274   1.890   0.010   0.525
   25UNL    H10  275   0.046   5.542   0.396
   26UNL     H0  276   0.478   5.160   0.247
   26UNL     H1  277   0.602   4.959   0.100
   26UNL     C2  278   0.493   5.155   0.140
   26UNL     C3  279   0.557   5.052   0.068
   26UNL     C4  280   4.418   2.433   4.754
   26UNL     C5  281   4.405   2.520   4.631
   26UNL     N6  282   0.451   5.253   0.063
   26UNL     N7  283   4.482   2.312   4.748
   26UNL     H8  284   4.376   2.460   4.544
   26UNL     H9  285   4.500   2.568   4.607
   26UNL    H10  286   4.330   2.598   4.643
   27UNL     H0  287   4.116   3.083   4.760
   27UNL     H1  288   4.112   3.288   4.573
   27UNL     C2  289   4.044   3.163   4.751
   27UNL     C3  290   4.044   3.266   4.654
   27UNL     C4  291   3.882   3.275   4.782
   27UNL     C5  292   1.785   0.541   0.030
   27UNL     N6  293   1.981   0.396   0.029
   27UNL     N7  294   3.937   3.338   4.675
   27UNL     H8  295   3.667   3.279   4.772
   27UNL     H9  296   1.776   0.650   0.035
   27UNL    H10  297   1.767   0.502   0.131
   28UNL     H0  298   3.930   3.566   4.307
   28UNL     H1  299   4.136   3.681   4.160
   28UNL     C2  300   4.030   3.592   4.340
   28UNL     C3  301   4.133   3.651   4.263
   28UNL     C4  302   4.187   3.617   4.460
   28UNL     C5  303   4.265   3.623   4.589
   28UNL     N6  304   4.065   3.569   4.465
   28UNL     N7  305   4.236   3.666   4.343
   28UNL     H8  306   4.239   3.541   4.657
   28UNL     H9  307   4.247   3.717   4.642
   28UNL    H10  308   4.373   3.616   4.571
   29UNL     H0  309   5.830   5.473   0.043
   29UNL     H1  310   4.108   2.587   4.761
   29UNL     C2  311   0.044   5.510   0.057
   29UNL     C3  312   0.164   5.452   0.011
   29UNL     C4  313   2.157   0.076   0.119
   29UNL     C5  314   2.228   0.183   0.197
   29UNL     N6  315   2.025   0.072   0.123
   29UNL     N7  316   0.263   5.528   0.052
   29UNL     H8  317   2.238   0.154   0.302
   29UNL     H9  318   2.175   0.279   0.194
   29UNL    H10  319   2.329   0.201   0.158
   30UNL     H0  320   5.036   3.531   3.888
   30UNL     H1  321   5.133   3.420   4.124
   30UNL     C2  322   4.989   3.456   3.950
   30UNL     C3  323   5.041   3.400   4.070
   30UNL     C4  324   4.857   3.323   4.017
   30UNL     C5  325   4.727   3.248   4.026
   30UNL     N6  326   4.873   3.405   3.916
   30UNL     N7  327   4.954   3.313   4.113
   30UNL     H8  328   4.698   3.204   3.929
   30UNL     H9  329   4.645   3.314   4.058
   30UNL    H10  330   4.732   3.165   4.098
   31UNL     H0  331   4.667   3.777   4.520
   31UNL     H1  332   4.662   4.026   4.647
   31UNL     C2  333   4.595   3.857   4.508
   31UNL     C3  334   4.595   3.983   4.574
   31UNL     C4  335   4.434   3.958   4.447
   31UNL     C5  336   4.300   3.981   4.381
   31UNL     N6  337   4.494   3.843   4.426
   31UNL     N7  338   4.489   4.048   4.533
   31UNL     H8  339   4.299   3.946   4.277
   31UNL     H9  340   4.221   3.929   4.435
   31UNL    H10  341   4.273   4.088   4.380
   32UNL     H0  342   4.641   2.927   4.572
   32UNL     H1  343   4.411   2.918   4.731
   32UNL     C2  344   4.622   2.867   4.659
   32UNL     C3  345   4.505   2.864   4.739
   32UNL     C4  346   4.650   2.731   4.803
   32UNL     C5  347   0.787   5.388   0.068
   32UNL     N6  348   4.715   2.786   4.704
   32UNL     N7  349   0.599   5.549   0.026
   32UNL     H8  350   0.751   5.294   0.026
   32UNL     H9  351   0.762   5.389   0.175
   32UNL    H10  352   0.897   5.387   0.060
   33UNL     H0  353   4.615   3.204   4.425
   33UNL     H1  354   4.400   3.380   4.449
   33UNL     C2  355   4.609   3.307   4.394
   33UNL     C3  356   4.499   3.395   4.408
   33UNL     C4  357   4.662   3.483   4.317
   33UNL     C5  358   4.746   3.585   4.244
   33UNL     N6  359   4.712   3.364   4.336
   33UNL     N7  360   4.535   3.510   4.357
   33UNL     H8  361   4.723   3.687   4.277
   33UNL     H9  362   4.727   3.580   4.136
   33UNL    H10  363   4.853   3.570   4.259
   34UNL     H0  364   5.006   2.803   4.334
   34UNL     H1  365   4.991   3.044   4.196
   34UNL     C2  366   4.979   2.900   4.373
   34UNL     C3  367   4.972   3.022   4.300
   34UNL     C4  368   4.928   3.044   4.501
   34UNL     C5  369   4.899   3.112   4.632
   34UNL     N6  370   4.948   2.914   4.500
   34UNL     N7  371   4.939   3.116   4.385
   34UNL     H8  372   4.856   3.212   4.618
   34UNL     H9  373   4.991   3.124   4.691
   34UNL    H10  374   4.829   3.054   4.694
   35UNL     H0  375   3.441   3.525   4.621
   35UNL     H1  376   3.650   3.709   4.601
   35UNL     C2  377   3.538   3.512   4.574
   35UNL     C3  378   3.642   3.608   4.565
   35UNL     C4  379   3.689   3.427   4.475
   35UNL     C5  380   3.766   3.318   4.405
   35UNL     N6  381   3.568   3.398   4.518
   35UNL     N7  382   3.741   3.551   4.500
   35UNL     H8  383   3.720   3.291   4.309
   35UNL     H9  384   3.870   3.347   4.385
   35UNL    H10  385   3.770   3.226   4.466
   36UNL     H0  386   3.115   0.235   0.222
   36UNL     H1  387   2.962   0.014   0.150
   36UNL     C2  388   3.124   0.174   0.134
   36UNL     C3  389   3.045   0.061   0.099
   36UNL     C4  390   5.154   2.878   4.766
   36UNL     C5  391   5.239   2.872   4.641
   36UNL     N6  392   3.216   0.200   0.044
   36UNL     N7  393   5.053   2.791   4.791
   36UNL     H8  394   5.211   2.786   4.577
   36UNL     H9  395   5.345   2.862   4.664
   36UNL    H10  396   5.226   2.962   4.580
   37UNL     H0  397   5.341   5.327   1.516
   37UNL     H1  398   5.545   5.277   1.698
   37UNL     C2  399   5.366   5.234   1.563
   37UNL     C3  400   5.471   5.211   1.656
   37UNL     C4  401   5.362   5.040   1.613
   37UNL     C5  402   5.321   4.895   1.613
   37UNL     N6  403   5.299   5.125   1.536
   37UNL     N7  404   5.466   5.084   1.689
   37UNL     H8  405   5.241   4.874   1.541
   37UNL     H9  406   5.286   4.864   1.712
   37UNL    H10  407   5.406   4.830   1.587
   38UNL     H0  408   0.013   4.480   1.459
   38UNL     H1  409   0.097   4.264   1.306
   38UNL     C2  410   0.017   4.473   1.351
   38UNL     C3  411   0.061   4.361   1.275
   38UNL     C4  412   0.006   4.523   1.159
   38UNL     C5  413   5.877   4.609   1.036
   38UNL     N6  414   5.865   4.574   1.276
   38UNL     N7  415   0.054   4.395   1.149
   38UNL     H8  416   5.817   4.558   0.959
   38UNL     H9  417   0.089   4.630   0.991
   38UNL    H10  418   5.829   4.705   1.057
   39UNL     H0  419   5.581   5.173   1.156
   39UNL     H1  420   5.589   5.391   0.983
   39UNL     C2  421   5.512   5.256   1.151
   39UNL     C3  422   5.518   5.366   1.061
   39UNL     C4  423   5.353   5.371   1.186
   39UNL     C5  424   5.218   5.411   1.238
   39UNL     N6  425   5.410   5.263   1.233
   39UNL     N7  426   5.413   5.440   1.085
   39UNL     H8  427   5.139   5.383   1.166
   39UNL     H9  428   5.211   5.519   1.254
   39UNL    H10  429   5.193   5.362   1.333
   40UNL     H0  430   1.463   0.148   0.720
   40UNL     H1  431   1.688   0.171   0.558
   40UNL     C2  432   1.567   0.150   0.750
   40UNL     C3  433   1.680   0.162   0.666
   40UNL     C4  434   1.730   0.148   0.866
   40UNL     C5  435   1.810   0.150   0.994
   40UNL     N6  436   1.599   0.141   0.877
   40UNL     N7  437   1.786   0.160   0.743
   40UNL     H8  438   1.779   0.069   1.062
   40UNL     H9  439   1.796   0.245   1.047
   40UNL    H10  440   1.917   0.138   0.975
   41UNL     H0  441   5.360   4.790   1.246
   41UNL     H1  442   5.603   4.684   1.160
   41UNL     C2  443   5.459   4.830   1.260
   41UNL     C3  444   5.581   4.774   1.215
   41UNL     C4  445   5.607   4.950   1.320
   41UNL     C5  446   5.674   5.062   1.396
   41UNL     N6  447   5.475   4.943   1.325
   41UNL     N7  448   5.678   4.854   1.255
   41UNL     H8  449   5.688   5.034   1.502
   41UNL     H9  450   5.617   5.155   1.394
   41UNL    H10  451   5.774   5.084   1.355
   42UNL     H0  452   2.575   0.066   0.298
   42UNL     H1  453   0.722   5.487   0.520
   42UNL     C2  454   0.571   5.535   0.356
   42UNL     C3  455   0.628   5.471   0.468
   42UNL     C4  456   0.443   5.395   0.417
   42UNL     C5  457   0.314   5.316   0.423
   42UNL     N6  458   0.454   5.485   0.322
   42UNL     N7  459   0.543   5.379   0.508
   42UNL     H8  460   0.288   5.274   0.326
   42UNL     H9  461   0.231   5.380   0.455
   42UNL    H10  462   0.321   5.233   0.494
   43UNL     H0  463   2.196   0.320   0.925
   43UNL     H1  464   2.212   0.590   0.990
   43UNL     C2  465   2.126   0.399   0.902
   43UNL     C3  466   2.136   0.536   0.936
   43UNL     C4  467   1.963   0.490   0.831
   43UNL     C5  468   1.827   0.504   0.769
   43UNL     N6  469   2.017   0.371   0.836
   43UNL     N7  470   2.029   0.596   0.889
   43UNL     H8  471   1.827   0.468   0.665
   43UNL     H9  472   1.752   0.446   0.824
   43UNL    H10  473   1.792   0.608   0.767
   44UNL     H0  474   0.191   4.965   0.964
   44UNL     H1  475   0.024   5.023   1.180
   44UNL     C2  476   0.190   4.919   1.062
   44UNL     C3  477   0.104   4.951   1.170
   44UNL     C4  478   0.237   4.798   1.214
   44UNL     C5  479   0.304   4.684   1.286
   44UNL     N6  480   0.274   4.824   1.091
   44UNL     N7  481   0.135   4.870   1.269
   44UNL     H8  482   0.275   4.588   1.243
   44UNL     H9  483   0.278   4.682   1.393
   44UNL    H10  484   0.414   4.691   1.280
   45UNL     H0  485   0.209   5.284   0.820
   45UNL     H1  486   0.006   5.469   0.870
   45UNL     C2  487   0.205   5.388   0.792
   45UNL     C3  488   0.101   5.481   0.819
   45UNL     C4  489   2.220   0.014   0.713
   45UNL     C5  490   2.299   0.114   0.632
   45UNL     N6  491   0.304   5.442   0.725
   45UNL     N7  492   2.099   0.046   0.767
   45UNL     H8  493   2.282   0.216   0.668
   45UNL     H9  494   2.270   0.110   0.527
   45UNL    H10  495   2.407   0.096   0.637
   46UNL     H0  496   0.539   4.890   0.721
   46UNL     H1  497   0.614   5.136   0.615
   46UNL     C2  498   0.531   4.987   0.767
   46UNL     C3  499   0.570   5.111   0.711
   46UNL     C4  500   0.491   5.129   0.901
   46UNL     C5  501   0.450   5.192   1.031
   46UNL     N6  502   0.479   4.999   0.887
   46UNL     N7  503   0.543   5.204   0.799
   46UNL     H8  504   0.413   5.295   1.016
   46UNL     H9  505   0.534   5.198   1.101
   46UNL    H10  506   0.369   5.137   1.081
   47UNL     H0  507   0.958   0.083   0.975
   47UNL     H1  508   1.178   0.249   1.020
   47UNL     C2  509   1.061   0.066   0.948
   47UNL     C3  510   1.171   0.152   0.971
   47UNL     C4  511   5.149   5.527   0.875
   47UNL     C5  512   5.234   5.416   0.818
   47UNL     N6  513   5.020   5.506   0.885
   47UNL     N7  514   1.278   0.093   0.923
   47UNL     H8  515   5.193   5.377   0.724
   47UNL     H9  516   5.336   5.449   0.797
   47UNL    H10  517   5.240   5.332   0.888
   48UNL     H0  518   0.662   5.099   1.412
   48UNL     H1  519   0.479   4.906   1.333
   48UNL     C2  520   0.665   5.037   1.324
   48UNL     C3  521   0.570   4.939   1.286
   48UNL     C4  522   0.725   4.961   1.150
   48UNL     C5  523   0.804   4.950   1.022
   48UNL     N6  524   0.765   5.047   1.240
   48UNL     N7  525   0.610   4.890   1.171
   48UNL     H8  526   0.761   4.878   0.952
   48UNL     H9  527   0.908   4.919   1.042
   48UNL    H10  528   0.809   5.047   0.971
   49UNL     H0  529   0.442   0.477   2.708
   49UNL     H1  530   0.618   0.454   2.922
   49UNL     C2  531   0.470   0.388   2.762
   49UNL     C3  532   0.560   0.379   2.871
   49UNL     C4  533   0.479   0.196   2.817
   49UNL     C5  534   0.453   0.048   2.818
   49UNL     N6  535   0.418   0.272   2.729
   49UNL     N7  536   0.566   0.253   2.906
   49UNL     H8  537   0.374   0.019   2.746
   49UNL     H9  538   0.420   0.014   2.917
   49UNL    H10  539   4.468   5.542   2.792
   50UNL     H0  540   4.932   5.152   2.647
   50UNL     H1  541   4.931   4.910   2.508
   50UNL     C2  542   4.917   5.136   2.542
   50UNL     C3  543   4.918   5.011   2.473
   50UNL     C4  544   4.889   5.173   2.348
   50UNL     C5  545   4.877   5.254   2.221
   50UNL     N6  546   4.896   5.238   2.462
   50UNL     N7  547   4.899   5.037   2.346
   50UNL     H8  548   4.844   5.192   2.137
   50UNL     H9  549   4.974   5.297   2.193
   50UNL    H10  550   4.805   5.336   2.231
   51UNL     H0  551   0.697   0.300   2.353
   51UNL     H1  552   0.703   0.503   2.163
   51UNL     C2  553   0.627   0.382   2.341
   51UNL     C3  554   0.633   0.484   2.242
   51UNL     C4  555   0.468   0.498   2.366
   51UNL     C5  556   0.333   0.542   2.416
   51UNL     N6  557   0.525   0.393   2.422
   51UNL     N7  558   0.527   0.559   2.259
   51UNL     H8  559   0.253   0.500   2.354
   51UNL     H9  560   0.322   0.651   2.413
   51UNL    H10  561   0.314   0.511   2.520
   52UNL     H0  562   0.526   0.799   1.904
   52UNL     H1  563   0.734   0.917   1.761
   52UNL     C2  564   0.624   0.826   1.939
   52UNL     C3  565   0.729   0.886   1.865
   52UNL     C4  566   0.778   0.855   2.063
   52UNL     C5  567   0.853   0.863   2.194
   52UNL     N6  568   0.657   0.805   2.065
   52UNL     N7  569   0.830   0.903   1.946
   52UNL     H8  570   0.856   0.765   2.244
   52UNL     H9  571   0.804   0.934   2.262
   52UNL    H10  572   0.956   0.896   2.180
   53UNL     H0  573   4.352   5.468   2.439
   53UNL     H1  574   4.586   5.325   2.389
   53UNL     C2  575   4.454   5.498   2.458
   53UNL     C3  576   4.572   5.423   2.432
   53UNL     C4  577   0.686   0.056   2.520
   53UNL     C5  578   0.761   0.165   2.592
   53UNL     N6  579   0.555   0.066   2.510
   53UNL     N7  580   4.673   5.494   2.473
   53UNL     H8  581   0.779   0.137   2.697
   53UNL     H9  582   0.708   0.260   2.593
   53UNL    H10  583   0.859   0.183   2.545
   54UNL     H0  584   1.607   0.793   1.523
   54UNL     H1  585   1.721   0.638   1.725
   54UNL     C2  586   1.568   0.704   1.570
   54UNL     C3  587   1.628   0.627   1.672
   54UNL     C4  588   1.443   0.554   1.613
   54UNL     C5  589   1.317   0.471   1.609
   54UNL     N6  590   1.452   0.656   1.531
   54UNL     N7  591   1.546   0.529   1.700
   54UNL     H8  592   1.301   0.427   1.509
   54UNL     H9  593   1.229   0.532   1.632
   54UNL    H10  594   1.320   0.389   1.681
   55UNL     H0  595   1.251   1.073   2.033
   55UNL     H1  596   1.157   1.163   2.279
   55UNL     C2  597   1.155   1.117   2.055
   55UNL     C3  598   1.110   1.162   2.182
   55UNL     C4  599   0.970   1.189   2.031
   55UNL     C5  600   0.842   1.229   1.963
   55UNL     N6  601   1.065   1.133   1.960
   55UNL     N7  602   0.989   1.209   2.165
   55UNL     H8  603   0.838   1.198   1.858
   55UNL     H9  604   0.755   1.184   2.013
   55UNL    H10  605   0.828   1.338   1.966
   56UNL     H0  606   1.213   0.201   2.175
   56UNL     H1  607   0.961   0.133   2.272
   56UNL     C2  608   1.187   0.123   2.245
   56UNL     C3  609   1.058   0.090   2.292
   56UNL     C4  610   5.129   5.515   2.366
   56UNL     C5  611   5.193   5.396   2.433
   56UNL     N6  612   1.281   0.046   2.296
   56UNL     N7  613   4.995   5.536   2.371
   56UNL     H8  614   5.174   5.305   2.376
   56UNL     H9  615   5.153   5.381   2.534
   56UNL    H10  616   5.302   5.406   2.443
   57UNL     H0  617   1.187   0.474   1.978
   57UNL     H1  618   1.017   0.673   2.074
   57UNL     C2  619   1.194   0.581   1.963
   57UNL     C3  620   1.107   0.681   2.013
   57UNL     C4  621   1.262   0.758   1.901
   57UNL     C5  622   1.348   0.855   1.826
   57UNL     N6  623   1.292   0.631   1.892
   57UNL     N7  624   1.152   0.797   1.972
   57UNL     H8  625   1.322   0.960   1.847
   57UNL     H9  626   1.337   0.841   1.717
   57UNL    H10  627   1.455   0.843   1.850
   58UNL     H0  628   1.575   0.041   1.933
   58UNL     H1  629   1.497   0.259   1.777
   58UNL     C2  630   1.538   0.137   1.966
   58UNL     C3  631   1.498   0.246   1.885
   58UNL     C4  632   1.484   0.287   2.087
   58UNL     C5  633   1.468   0.364   2.215
   58UNL     N6  634   1.525   0.162   2.094
   58UNL     N7  635   1.463   0.344   1.965
   58UNL     H8  636   1.425   0.463   2.198
   58UNL     H9  637   1.565   0.379   2.264
   58UNL    H10  638   1.403   0.312   2.286
   59UNL     H0  639   0.021   0.715   2.183
   59UNL     H1  640   0.224   0.906   2.170
   59UNL     C2  641   0.120   0.705   2.140
   59UNL     C3  642   0.221   0.804   2.135
   59UNL     C4  643   0.278   0.624   2.049
   59UNL     C5  644   0.362   0.517   1.984
   59UNL     N6  645   0.156   0.592   2.085
   59UNL     N7  646   0.324   0.750   2.075
   59UNL     H8  647   0.316   0.479   1.892
   59UNL     H9  648   0.462   0.554   1.957
   59UNL    H10  649   0.376   0.431   2.051
   60UNL     H0  650   1.636   0.247   2.635
   60UNL     H1  651   1.484   0.031   2.550
   60UNL     C2  652   1.646   0.190   2.544
   60UNL     C3  653   1.568   0.080   2.503
   60UNL     C4  654   1.717   0.128   2.368
   60UNL     C5  655   1.804   0.126   2.245
   60UNL     N6  656   1.740   0.221   2.457
   60UNL     N7  657   1.615   0.039   2.387
   60UNL     H8  658   1.782   0.040   2.181
   60UNL     H9  659   1.910   0.121   2.271
   60UNL    H10  660   1.789   0.217   2.185
   61UNL     H0  661   3.878   5.331   3.908
   61UNL     H1  662   4.050   5.309   4.127
   61UNL     C2  663   3.905   5.242   3.963
   61UNL     C3  664   3.993   5.234   4.074
   61UNL     C4  665   3.916   5.050   4.018
   61UNL     C5  666   3.891   4.902   4.017
   61UNL     N6  667   3.855   5.125   3.929
   61UNL     N7  668   3.999   5.108   4.109
   61UNL     H8  669   3.813   4.872   3.945
   61UNL     H9  670   3.860   4.866   4.116
   61UNL    H10  671   3.983   4.847   3.990
   62UNL     H0  672   4.444   4.466   3.859
   62UNL     H1  673   4.453   4.226   3.718
   62UNL     C2  674   4.434   4.451   3.752
   62UNL     C3  675   4.439   4.327   3.683
   62UNL     C4  676   4.412   4.489   3.558
   62UNL     C5  677   4.401   4.570   3.431
   62UNL     N6  678   4.414   4.553   3.673
   62UNL     N7  679   4.425   4.353   3.555
   62UNL     H8  680   4.358   4.510   3.349
   62UNL     H9  681   4.500   4.603   3.398
   62UNL    H10  682   4.338   4.659   3.444
   63UNL     H0  683   4.121   5.165   3.546
   63UNL     H1  684   4.121   5.376   3.364
   63UNL     C2  685   4.050   5.246   3.538
   63UNL     C3  686   4.052   5.353   3.444
   63UNL     C4  687   3.890   5.360   3.572
   63UNL     C5  688   3.756   5.401   3.627
   63UNL     N6  689   3.949   5.254   3.622
   63UNL     N7  690   3.946   5.426   3.466
   63UNL     H8  691   3.675   5.369   3.561
   63UNL     H9  692   3.749   5.510   3.637
   63UNL    H10  693   3.736   5.358   3.726
   64UNL     H0  694   0.001   0.140   3.109
   64UNL     H1  695   0.224   0.190   2.951
   64UNL     C2  696   0.104   0.146   3.140
   64UNL     C3  697   0.216   0.172   3.058
   64UNL     C4  698   0.266   0.146   3.257
   64UNL     C5  699   0.346   0.143   3.384
   64UNL     N6  700   0.136   0.129   3.266
   64UNL     N7  701   0.322   0.171   3.135
   64UNL     H8  702   0.313   0.063   3.452
   64UNL     H9  703   0.336   0.239   3.438
   64UNL    H10  704   0.453   0.127   3.365
   65UNL     H0  705   3.872   4.781   3.621
   65UNL     H1  706   4.109   4.641   3.577
   65UNL     C2  707   3.973   4.811   3.645
   65UNL     C3  708   4.093   4.738   3.622
   65UNL     C4  709   4.126   4.919   3.716
   65UNL     C5  710   4.197   5.028   3.791
   65UNL     N6  711   3.995   4.927   3.703
   65UNL     N7  712   4.192   4.809   3.668
   65UNL     H8  713   4.205   5.002   3.897
   65UNL     H9  714   4.145   5.124   3.785
   65UNL    H10  715   4.299   5.043   3.753
   66UNL     H0  716   1.150   0.069   2.664
   66UNL     H1  717   5.158   5.539   2.918
   66UNL     C2  718   1.102   0.000   2.732
   66UNL     C3  719   5.071   5.510   2.860
   66UNL     C4  720   4.893   5.421   2.806
   66UNL     C5  721   4.764   5.343   2.815
   66UNL     N6  722   4.914   5.492   2.697
   66UNL     N7  723   4.983   5.425   2.908
   66UNL     H8  724   4.741   5.291   2.721
   66UNL     H9  725   4.680   5.409   2.838
   66UNL    H10  726   4.769   5.267   2.894
   67UNL     H0  727   0.740   0.303   3.326
   67UNL     H1  728   0.738   0.558   3.440
   67UNL     C2  729   0.669   0.383   3.311
   67UNL     C3  730   0.670   0.512   3.370
   67UNL     C4  731   0.508   0.481   3.245
   67UNL     C5  732   0.375   0.502   3.178
   67UNL     N6  733   0.567   0.365   3.231
   67UNL     N7  734   0.564   0.576   3.326
   67UNL     H8  735   0.373   0.462   3.076
   67UNL     H9  736   0.294   0.453   3.234
   67UNL    H10  737   0.348   0.609   3.171
   68UNL     H0  738   4.603   4.976   3.320
   68UNL     H1  739   4.407   5.000   3.518
   68UNL     C2  740   4.597   4.925   3.415
   68UNL     C3  741   4.496   4.939   3.514
   68UNL     C4  742   4.644   4.803   3.566
   68UNL     C5  743   4.719   4.697   3.642
   68UNL     N6  744   4.690   4.839   3.449
   68UNL     N7  745   4.528   4.859   3.613
   68UNL     H8  746   4.703   4.599   3.598
   68UNL     H9  747   4.687   4.692   3.747
   68UNL    H10  748   4.827   4.717   3.643
   69UNL     H0  749   4.649   5.286   3.211
   69UNL     H1  750   4.426   5.450   3.239
   69UNL     C2  751   4.639   5.390   3.183
   69UNL     C3  752   4.524   5.471   3.199
   69UNL     C4  753   0.758   0.021   3.111
   69UNL     C5  754   0.834   0.128   3.038
   69UNL     N6  755   4.739   5.454   3.129
   69UNL     N7  756   0.629   0.040   3.151
   69UNL     H8  757   0.806   0.228   3.073
   69UNL     H9  758   0.814   0.123   2.930
   69UNL    H10  759   0.943   0.119   3.051
   70UNL     H0  760   4.912   4.938   3.097
   70UNL     H1  761   5.062   5.155   3.008
   70UNL     C2  762   4.927   5.033   3.146
   70UNL     C3  763   5.005   5.142   3.099
   70UNL     C4  764   4.918   5.178   3.283
   70UNL     C5  765   4.882   5.250   3.411
   70UNL     N6  766   4.871   5.057   3.263
   70UNL     N7  767   4.998   5.236   3.189
   70UNL     H8  768   4.851   5.353   3.390
   70UNL     H9  769   4.969   5.255   3.478
   70UNL    H10  770   4.800   5.201   3.465
   71UNL     H0  771   5.396   0.068   3.410
   71UNL     H1  772   5.608   0.250   3.415
   71UNL     C2  773   5.495   0.057   3.369
   71UNL     C3  774   5.601   0.151   3.372
   71UNL     C4  775   3.690   5.526   3.273
   71UNL     C5  776   3.770   5.421   3.201
   71UNL     N6  777   3.566   5.497   3.306
   71UNL     N7  778   5.703   0.097   3.309
   71UNL     H8  779   3.728   5.397   3.103
   71UNL     H9  780   3.874   5.453   3.184
   71UNL    H10  781   3.774   5.328   3.258
   72UNL     H0  782   5.084   5.029   3.871
   72UNL     H1  783   4.853   4.962   3.729
   72UNL     C2  784   5.072   5.015   3.764
   72UNL     C3  785   4.954   4.981   3.694
   72UNL     C4  786   5.117   5.006   3.570
   72UNL     C5  787   5.200   5.019   3.445
   72UNL     N6  788   5.176   5.030   3.685
   72UNL     N7  789   4.984   4.975   3.567
   72UNL     H8  790   5.152   4.969   3.359
   72UNL     H9  791   5.299   4.973   3.457
   72UNL    H10  792   5.214   5.124   3.418
   73UNL     H0  793   1.437   1.859   0.303
   73UNL     H1  794   1.584   1.845   0.540
   73UNL     C2  795   1.458   1.772   0.363
   73UNL     C3  796   1.534   1.767   0.483
   73UNL     C4  797   1.464   1.582   0.424
   73UNL     C5  798   1.445   1.433   0.421
   73UNL     N6  799   1.413   1.655   0.327
   73UNL     N7  800   1.537   1.642   0.522
   73UNL     H8  801   1.365   1.402   0.352
   73UNL     H9  802   1.418   1.394   0.520
   73UNL    H10  803   1.537   1.382   0.389
   74UNL     H0  804   2.002   0.997   0.258
   74UNL     H1  805   2.006   0.758   0.115
   74UNL     C2  806   1.989   0.983   0.152
   74UNL     C3  807   1.992   0.860   0.081
   74UNL     C4  808   3.927   3.799   4.765
   74UNL     C5  809   3.917   3.881   4.639
   74UNL     N6  810   1.969   1.087   0.074
   74UNL     N7  811   3.939   3.663   4.761
   74UNL     H8  812   3.868   3.824   4.558
   74UNL     H9  813   4.017   3.909   4.603
   74UNL    H10  814   3.859   3.973   4.653
   75UNL     H0  815   3.632   4.473   4.745
   75UNL     H1  816   3.632   4.690   4.569
   75UNL     C2  817   3.561   4.554   4.739
   75UNL     C3  818   3.563   4.663   4.649
   75UNL     C4  819   3.400   4.666   4.776
   75UNL     C5  820   1.304   1.930   0.026
   75UNL     N6  821   1.497   1.784   0.017
   75UNL     N7  822   3.457   4.736   4.673
   75UNL     H8  823   3.185   4.671   4.768
   75UNL     H9  824   1.295   2.039   0.036
   75UNL    H10  825   1.286   1.888   0.126
   76UNL     H0  826   3.436   5.000   4.314
   76UNL     H1  827   3.660   5.038   4.155
   76UNL     C2  828   3.539   5.004   4.345
   76UNL     C3  829   3.652   5.023   4.262
   76UNL     C4  830   3.701   5.002   4.462
   76UNL     C5  831   3.781   5.001   4.589
   76UNL     N6  832   3.571   4.990   4.472
   76UNL     N7  833   3.757   5.022   4.339
   76UNL     H8  834   3.747   4.922   4.658
   76UNL     H9  835   3.771   5.097   4.642
   76UNL    H10  836   3.888   4.984   4.571
   77UNL     H0  837   1.430   1.310   0.018
   77UNL     H1  838   3.631   3.950   4.779
   77UNL     C2  839   1.530   1.342   0.042
   77UNL     C3  840   1.651   1.271   0.018
   77UNL     C4  841   1.681   1.452   0.113
   77UNL     C5  842   1.750   1.562   0.189
   77UNL     N6  843   1.550   1.458   0.101
   77UNL     N7  844   1.749   1.344   0.064
   77UNL     H8  845   1.751   1.540   0.296
   77UNL     H9  846   1.701   1.659   0.176
   77UNL    H10  847   1.854   1.574   0.156
   78UNL     H0  848   4.562   4.931   3.887
   78UNL     H1  849   4.666   4.826   4.122
   78UNL     C2  850   4.520   4.855   3.950
   78UNL     C3  851   4.575   4.802   4.069
   78UNL     C4  852   4.393   4.717   4.020
   78UNL     C5  853   4.267   4.636   4.029
   78UNL     N6  854   4.405   4.799   3.918
   78UNL     N7  855   4.491   4.712   4.114
   78UNL     H8  856   4.243   4.586   3.934
   78UNL     H9  857   4.181   4.700   4.054
   78UNL    H10  858   4.274   4.558   4.106
   79UNL     H0  859   4.174   5.163   4.527
   79UNL     H1  860   4.170   5.418   4.640
   79UNL     C2  861   4.101   5.242   4.512
   79UNL     C3  862   4.101   5.371   4.571
   79UNL     C4  863   3.939   5.338   4.447
   79UNL     C5  864   3.805   5.358   4.381
   79UNL     N6  865   3.999   5.222   4.433
   79UNL     N7  866   3.995   5.434   4.527
   79UNL     H8  867   3.804   5.320   4.278
   79UNL     H9  868   3.726   5.305   4.436
   79UNL    H10  869   3.776   5.463   4.377
   80UNL     H0  870   4.107   4.270   4.533
   80UNL     H1  871   3.927   4.308   4.743
   80UNL     C2  872   4.107   4.223   4.631
   80UNL     C3  873   4.014   4.245   4.736
   80UNL     C4  874   4.161   4.107   4.783
   80UNL     C5  875   2.276   1.226   0.051
   80UNL     N6  876   4.200   4.137   4.661
   80UNL     N7  877   2.088   1.393   0.029
   80UNL     H8  878   2.259   1.127   0.007
   80UNL     H9  879   2.246   1.221   0.157
   80UNL    H10  880   2.384   1.245   0.049
   81UNL     H0  881   4.158   4.593   4.418
   81UNL     H1  882   3.936   4.759   4.445
   81UNL     C2  883   4.149   4.697   4.390
   81UNL     C3  884   4.035   4.779   4.405
   81UNL     C4  885   4.194   4.876   4.315
   81UNL     C5  886   4.270   4.981   4.239
   81UNL     N6  887   4.250   4.759   4.335
   81UNL     N7  888   4.065   4.897   4.355
   81UNL     H8  889   4.245   5.082   4.275
   81UNL     H9  890   4.247   4.977   4.132
   81UNL    H10  891   4.379   4.970   4.249
   82UNL     H0  892   4.409   4.248   4.306
   82UNL     H1  893   4.574   4.458   4.227
   82UNL     C2  894   4.427   4.341   4.358
   82UNL     C3  895   4.512   4.446   4.316
   82UNL     C4  896   4.420   4.484   4.497
   82UNL     C5  897   4.382   4.556   4.624
   82UNL     N6  898   4.368   4.366   4.472
   82UNL     N7  899   4.507   4.539   4.407
   82UNL     H8  900   4.350   4.659   4.603
   82UNL     H9  901   4.468   4.562   4.692
   82UNL    H10  902   4.300   4.506   4.678
   83UNL     H0  903   2.946   4.923   4.617
   83UNL     H1  904   3.155   5.109   4.614
   83UNL     C2  905   3.045   4.913   4.574
   83UNL     C3  906   3.149   5.009   4.573
   83UNL     C4  907   3.201   4.832   4.478
   83UNL     C5  908   3.282   4.726   4.408
   83UNL     N6  909   3.079   4.801   4.514
   83UNL     N7  910   3.251   4.954   4.511
   83UNL     H8  911   3.239   4.700   4.311
   83UNL     H9  912   3.385   4.759   4.389
   83UNL    H10  913   3.288   4.634   4.467
   84UNL     H0  914   2.636   1.553   0.268
   84UNL     H1  915   2.402   1.495   0.128
   84UNL     C2  916   2.623   1.541   0.161
   84UNL     C3  917   2.503   1.511   0.092
   84UNL     C4  918   4.627   4.310   4.772
   84UNL     C5  919   4.708   4.324   4.646
   84UNL     N6  920   2.726   1.554   0.081
   84UNL     N7  921   4.493   4.283   4.771
   84UNL     H8  922   4.658   4.279   4.560
   84UNL     H9  923   4.807   4.276   4.656
   84UNL    H10  924   4.725   4.430   4.622
   85UNL     H0  925   0.924   1.153   1.499
   85UNL     H1  926   1.128   1.124   1.686
   85UNL     C2  927   0.954   1.064   1.552
   85UNL     C3  928   1.058   1.052   1.646
   85UNL     C4  929   0.959   0.873   1.612
   85UNL     C5  930   0.927   0.726   1.620
   85UNL     N6  931   0.891   0.950   1.530
   85UNL     N7  932   1.060   0.927   1.686
   85UNL     H8  933   0.857   0.694   1.541
   85UNL     H9  934   0.881   0.701   1.716
   85UNL    H10  935   1.017   0.666   1.609
   86UNL     H0  936   1.539   0.336   1.469
   86UNL     H1  937   1.508   0.090   1.342
   86UNL     C2  938   1.515   0.317   1.365
   86UNL     C3  939   1.500   0.190   1.303
   86UNL     C4  940   1.477   0.349   1.173
   86UNL     C5  941   1.466   0.423   1.042
   86UNL     N6  942   1.495   0.418   1.283
   86UNL     N7  943   1.475   0.213   1.177
   86UNL     H8  944   1.396   0.374   0.973
   86UNL     H9  945   1.564   0.427   0.992
   86UNL    H10  946   1.432   0.527   1.055
   87UNL     H0  947   1.136   0.982   1.132
   87UNL     H1  948   1.174   1.228   1.006
   87UNL     C2  949   1.075   1.071   1.138
   87UNL     C3  950   1.096   1.195   1.073
   87UNL     C4  951   0.923   1.191   1.186
   87UNL     C5  952   0.788   1.231   1.238
   87UNL     N6  953   0.967   1.070   1.214
   87UNL     N7  954   0.996   1.273   1.105
   87UNL     H8  955   0.711   1.218   1.161
   87UNL     H9  956   0.787   1.337   1.267
   87UNL    H10  957   0.757   1.173   1.326
   88UNL     H0  958   0.979   1.524   0.726
   88UNL     H1  959   1.206   1.544   0.566
   88UNL     C2  960   1.082   1.524   0.756
   88UNL     C3  961   1.196   1.535   0.673
   88UNL     C4  962   1.243   1.522   0.874
   88UNL     C5  963   1.322   1.526   1.002
   88UNL     N6  964   1.113   1.514   0.884
   88UNL     N7  965   1.301   1.532   0.751
   88UNL     H8  966   1.290   1.447   1.072
   88UNL     H9  967   1.309   1.622   1.053
   88UNL    H10  968   1.430   1.512   0.985
   89UNL     H0  969   0.980   0.618   1.278
   89UNL     H1  970   1.216   0.515   1.172
   89UNL     C2  971   1.079   0.662   1.280
   89UNL     C3  972   1.198   0.608   1.224
   89UNL     C4  973   1.227   0.790   1.317
   89UNL     C5  974   1.297   0.908   1.379
   89UNL     N6  975   1.098   0.778   1.337
   89UNL     N7  976   1.295   0.692   1.249
   89UNL     H8  977   1.293   0.903   1.489
   89UNL     H9  978   1.250   1.003   1.350
   89UNL    H10  979   1.402   0.914   1.350
   90UNL     H0  980   2.100   1.459   0.304
   90UNL     H1  981   2.211   1.332   0.525
   90UNL     C2  982   2.060   1.376   0.360
   90UNL     C3  983   2.118   1.313   0.473
   90UNL     C4  984   1.935   1.232   0.420
   90UNL     C5  985   1.810   1.148   0.423
   90UNL     N6  986   1.944   1.324   0.327
   90UNL     N7  987   2.036   1.219   0.511
   90UNL     H8  988   1.791   1.100   0.326
   90UNL     H9  989   1.722   1.210   0.447
   90UNL    H10  990   1.816   1.069   0.499
   91UNL     H0  991   1.699   1.707   0.937
   91UNL     H1  992   1.720   1.980   0.983
   91UNL     C2  993   1.629   1.785   0.910
   91UNL     C3  994   1.642   1.924   0.934
   91UNL     C4  995   1.468   1.876   0.834
   91UNL     C5  996   1.332   1.888   0.770
   91UNL     N6  997   1.518   1.755   0.847
   91UNL     N7  998   1.536   1.983   0.884
   91UNL     H8  999   1.333   1.851   0.667
   91UNL     H9 1000   1.257   1.830   0.825
   91UNL    H10 1001   1.297   1.992   0.767
   92UNL     H0 1002   1.650   0.758   0.930
   92UNL     H1 1003   1.515   0.850   1.155
   92UNL     C2 1004   1.665   0.729   1.033
   92UNL     C3 1005   1.595   0.777   1.146
   92UNL     C4 1006   1.734   0.632   1.192
   92UNL     C5 1007   1.812   0.529   1.271
   92UNL     N6 1008   1.757   0.642   1.064
   92UNL     N7 1009   1.640   0.712   1.250
   92UNL     H8 1010   1.789   0.428   1.236
   92UNL     H9 1011   1.789   0.534   1.378
   92UNL    H10 1012   1.920   0.544   1.259
   93UNL     H0 1013   1.687   1.124   0.794
   93UNL     H1 1014   1.492   1.309   0.866
   93UNL     C2 1015   1.687   1.230   0.776
   93UNL     C3 1016   1.586   1.322   0.814
   93UNL     C4 1017   1.742   1.410   0.710
   93UNL     C5 1018   1.818   1.512   0.630
   93UNL     N6 1019   1.787   1.287   0.715
   93UNL     N7 1020   1.623   1.440   0.770
   93UNL     H8 1021   1.801   1.614   0.668
   93UNL     H9 1022   1.786   1.510   0.525
   93UNL    H10 1023   1.926   1.495   0.631
   94UNL     H0 1024   1.906   0.790   0.699
   94UNL     H1 1025   2.103   0.977   0.639
   94UNL     C2 1026   1.934   0.878   0.755
   94UNL     C3 1027   2.035   0.971   0.723
   94UNL     C4 1028   1.935   1.017   0.898
   94UNL     C5 1029   1.896   1.092   1.023
   94UNL     N6 1030   1.873   0.905   0.869
   94UNL     N7 1031   2.034   1.062   0.817
   94UNL     H8 1032   1.860   1.192   1.000
   94UNL     H9 1033   1.982   1.103   1.090
   94UNL    H10 1034   1.817   1.041   1.080
   95UNL     H0 1035   0.469   1.470   0.974
   95UNL     H1 1036   0.689   1.633   1.028
   95UNL     C2 1037   0.573   1.453   0.950
   95UNL     C3 1038   0.683   1.537   0.978
   95UNL     C4 1039   0.737   1.363   0.881
   95UNL     C5 1040   0.823   1.252   0.825
   95UNL     N6 1041   0.608   1.343   0.886
   95UNL     N7 1042   0.790   1.477   0.933
   95UNL     H8 1043   0.786   1.217   0.728
   95UNL     H9 1044   0.927   1.284   0.810
   95UNL    H10 1045   0.824   1.166   0.893
   96UNL     H0 1046   2.152   0.803   1.442
   96UNL     H1 1047   1.913   0.813   1.301
   96UNL     C2 1048   2.138   0.810   1.335
   96UNL     C3 1049   2.015   0.815   1.266
   96UNL     C4 1050   2.179   0.830   1.141
   96UNL     C5 1051   2.261   0.859   1.018
   96UNL     N6 1052   2.242   0.816   1.255
   96UNL     N7 1053   2.042   0.827   1.138
   96UNL     H8 1054   2.207   0.831   0.926
   96UNL     H9 1055   2.356   0.804   1.018
   96UNL    H10 1056   2.284   0.966   1.010
   97UNL     H0 1057   5.833   1.865   2.710
   97UNL     H1 1058   0.130   1.841   2.918
   97UNL     C2 1059   5.863   1.775   2.763
   97UNL     C3 1060   0.071   1.766   2.868
   97UNL     C4 1061   5.874   1.583   2.816
   97UNL     C5 1062   5.847   1.435   2.818
   97UNL     N6 1063   5.811   1.659   2.730
   97UNL     N7 1064   0.077   1.640   2.902
   97UNL     H8 1065   5.769   1.406   2.747
   97UNL     H9 1066   5.815   1.402   2.917
   97UNL    H10 1067   0.051   1.378   2.793
   98UNL     H0 1068   0.519   0.995   2.647
   98UNL     H1 1069   0.536   0.755   2.506
   98UNL     C2 1070   0.507   0.978   2.541
   98UNL     C3 1071   0.516   0.855   2.472
   98UNL     C4 1072   0.479   1.016   2.347
   98UNL     C5 1073   0.465   1.096   2.221
   98UNL     N6 1074   0.480   1.080   2.462
   98UNL     N7 1075   0.498   0.881   2.344
   98UNL     H8 1076   0.433   1.034   2.136
   98UNL     H9 1077   0.561   1.143   2.193
   98UNL    H10 1078   0.391   1.176   2.231
   99UNL     H0 1079   0.207   1.686   2.356
   99UNL     H1 1080   0.212   1.886   2.161
   99UNL     C2 1081   0.137   1.768   2.342
   99UNL     C3 1082   0.142   1.868   2.242
   99UNL     C4 1083   5.864   1.885   2.366
   99UNL     C5 1084   5.730   1.931   2.417
   99UNL     N6 1085   0.035   1.781   2.424
   99UNL     N7 1086   0.036   1.943   2.258
   99UNL     H8 1087   5.649   1.891   2.354
   99UNL     H9 1088   5.721   2.040   2.415
   99UNL    H10 1089   5.710   1.899   2.520
  100UNL     H0 1090   0.036   2.181   1.900
  100UNL     H1 1091   0.240   2.305   1.759
  100UNL     C2 1092   0.133   2.210   1.936
  100UNL     C3 1093   0.236   2.273   1.862
  100UNL     C4 1094   0.287   2.240   2.059
  100UNL     C5 1095   0.361   2.249   2.190
  100UNL     N6 1096   0.167   2.187   2.061
  100UNL     N7 1097   0.338   2.291   1.943
  100UNL     H8 1098   0.366   2.151   2.240
  100UNL     H9 1099   0.312   2.319   2.259
  100UNL    H10 1100   0.464   2.283   2.177
  101UNL     H0 1101   5.823   1.306   2.441
  101UNL     H1 1102   0.171   1.165   2.386
  101UNL     C2 1103   0.039   1.337   2.459
  101UNL     C3 1104   0.157   1.263   2.430
  101UNL     C4 1105   0.194   1.445   2.521
  101UNL     C5 1106   0.269   1.553   2.593
  101UNL     N6 1107   0.063   1.454   2.512
  101UNL     N7 1108   0.258   1.335   2.471
  101UNL     H8 1109   0.288   1.524   2.698
  101UNL     H9 1110   0.215   1.649   2.596
  101UNL    H10 1111   0.367   1.573   2.547
  102UNL     H0 1112   1.117   2.181   1.524
  102UNL     H1 1113   1.230   2.026   1.726
  102UNL     C2 1114   1.077   2.092   1.570
  102UNL     C3 1115   1.137   2.014   1.673
  102UNL     C4 1116   0.952   1.942   1.613
  102UNL     C5 1117   0.825   1.860   1.608
  102UNL     N6 1118   0.961   2.044   1.532
  102UNL     N7 1119   1.054   1.917   1.700
  102UNL     H8 1120   0.809   1.817   1.509
  102UNL     H9 1121   0.738   1.922   1.632
  102UNL    H10 1122   0.828   1.777   1.681
  103UNL     H0 1123   0.755   2.462   2.032
  103UNL     H1 1124   0.653   2.550   2.275
  103UNL     C2 1125   0.658   2.506   2.052
  103UNL     C3 1126   0.609   2.550   2.177
  103UNL     C4 1127   0.474   2.577   2.022
  103UNL     C5 1128   0.347   2.616   1.951
  103UNL     N6 1129   0.572   2.522   1.954
  103UNL     N7 1130   0.488   2.596   2.157
  103UNL     H8 1131   0.346   2.585   1.846
  103UNL     H9 1132   0.260   2.571   1.999
  103UNL    H10 1133   0.333   2.725   1.953
  104UNL     H0 1134   0.722   1.587   2.169
  104UNL     H1 1135   0.471   1.526   2.274
  104UNL     C2 1136   0.696   1.510   2.241
  104UNL     C3 1137   0.567   1.481   2.293
  104UNL     C4 1138   0.715   1.356   2.365
  104UNL     C5 1139   0.778   1.237   2.433
  104UNL     N6 1140   0.790   1.433   2.291
  104UNL     N7 1141   0.581   1.379   2.374
  104UNL     H8 1142   0.758   1.145   2.376
  104UNL     H9 1143   0.739   1.223   2.534
  104UNL    H10 1144   0.887   1.246   2.442
  105UNL     H0 1145   0.695   1.862   1.976
  105UNL     H1 1146   0.524   2.060   2.070
  105UNL     C2 1147   0.702   1.969   1.962
  105UNL     C3 1148   0.614   2.068   2.011
  105UNL     C4 1149   0.770   2.146   1.901
  105UNL     C5 1150   0.857   2.244   1.826
  105UNL     N6 1151   0.801   2.019   1.892
  105UNL     N7 1152   0.659   2.185   1.971
  105UNL     H8 1153   0.830   2.348   1.848
  105UNL     H9 1154   0.847   2.230   1.718
  105UNL    H10 1155   0.963   2.232   1.852
  106UNL     H0 1156   1.087   1.431   1.931
  106UNL     H1 1157   1.003   1.646   1.777
  106UNL     C2 1158   1.049   1.526   1.965
  106UNL     C3 1159   1.006   1.634   1.884
  106UNL     C4 1160   0.993   1.674   2.086
  106UNL     C5 1161   0.976   1.751   2.215
  106UNL     N6 1162   1.036   1.550   2.093
  106UNL     N7 1163   0.969   1.731   1.964
  106UNL     H8 1164   0.933   1.850   2.198
  106UNL     H9 1165   1.073   1.766   2.264
  106UNL    H10 1166   0.911   1.698   2.285
  107UNL     H0 1167   5.416   2.102   2.182
  107UNL     H1 1168   5.620   2.292   2.172
  107UNL     C2 1169   5.515   2.092   2.140
  107UNL     C3 1170   5.617   2.190   2.135
  107UNL     C4 1171   5.673   2.011   2.049
  107UNL     C5 1172   5.758   1.904   1.984
  107UNL     N6 1173   5.551   1.979   2.084
  107UNL     N7 1174   5.720   2.136   2.076
  107UNL     H8 1175   5.712   1.866   1.892
  107UNL     H9 1176   5.858   1.941   1.958
  107UNL    H10 1177   5.771   1.818   2.051
  108UNL     H0 1178   1.145   1.635   2.636
  108UNL     H1 1179   0.991   1.420   2.549
  108UNL     C2 1180   1.155   1.578   2.545
  108UNL     C3 1181   1.075   1.469   2.503
  108UNL     C4 1182   1.225   1.516   2.369
  108UNL     C5 1183   1.313   1.514   2.246
  108UNL     N6 1184   1.249   1.608   2.459
  108UNL     N7 1185   1.122   1.428   2.387
  108UNL     H8 1186   1.292   1.428   2.182
  108UNL     H9 1187   1.420   1.509   2.273
  108UNL    H10 1188   1.299   1.604   2.186
  109UNL     H0 1189   5.342   1.167   3.911
  109UNL     H1 1190   5.520   1.147   4.124
  109UNL     C2 1191   5.372   1.078   3.964
  109UNL     C3 1192   5.463   1.071   4.072
  109UNL     C4 1193   5.386   0.887   4.017
  109UNL     C5 1194   5.362   0.738   4.017
  109UNL     N6 1195   5.322   0.962   3.930
  109UNL     N7 1196   5.472   0.945   4.106
  109UNL     H8 1197   5.284   0.708   3.946
  109UNL     H9 1198   5.330   0.703   4.116
  109UNL    H10 1199   5.454   0.684   3.991
  110UNL     H0 1200   0.032   0.311   3.871
  110UNL     H1 1201   0.049   0.070   3.732
  110UNL     C2 1202   0.023   0.295   3.765
  110UNL     C3 1203   0.033   0.171   3.696
  110UNL     C4 1204   0.002   0.332   3.570
  110UNL     C5 1205   5.877   0.411   3.442
  110UNL     N6 1206   0.001   0.396   3.684
  110UNL     N7 1207   0.019   0.196   3.569
  110UNL     H8 1208   5.829   0.352   3.363
  110UNL     H9 1209   0.089   0.440   3.406
  110UNL    H10 1210   5.817   0.502   3.455
  111UNL     H0 1211   5.594   1.003   3.551
  111UNL     H1 1212   5.587   1.204   3.359
  111UNL     C2 1213   5.522   1.082   3.541
  111UNL     C3 1214   5.520   1.183   3.441
  111UNL     C4 1215   5.360   1.195   3.572
  111UNL     C5 1216   5.228   1.239   3.629
  111UNL     N6 1217   5.422   1.093   3.626
  111UNL     N7 1218   5.414   1.256   3.463
  111UNL     H8 1219   5.146   1.212   3.561
  111UNL     H9 1220   5.225   1.347   3.643
  111UNL    H10 1221   5.206   1.192   3.726
  112UNL     H0 1222   5.401   1.507   3.099
  112UNL     H1 1223   5.619   1.590   2.948
  112UNL     C2 1224   5.503   1.521   3.132
  112UNL     C3 1225   5.612   1.564   3.053
  112UNL     C4 1226   5.663   1.531   3.251
  112UNL     C5 1227   5.741   1.532   3.380
  112UNL     N6 1228   5.536   1.498   3.257
  112UNL     N7 1229   5.717   1.570   3.132
  112UNL     H8 1230   5.711   1.449   3.446
  112UNL     H9 1231   5.724   1.626   3.435
  112UNL    H10 1232   5.848   1.523   3.362
  113UNL     H0 1233   5.347   0.619   3.622
  113UNL     H1 1234   5.586   0.482   3.576
  113UNL     C2 1235   5.447   0.650   3.646
  113UNL     C3 1236   5.567   0.579   3.622
  113UNL     C4 1237   5.598   0.759   3.717
  113UNL     C5 1238   5.668   0.868   3.794
  113UNL     N6 1239   5.467   0.765   3.705
  113UNL     N7 1240   5.666   0.651   3.668
  113UNL     H8 1241   5.676   0.842   3.900
  113UNL     H9 1242   5.615   0.964   3.788
  113UNL    H10 1243   5.770   0.885   3.756
  114UNL     H0 1244   0.656   1.460   2.666
  114UNL     H1 1245   0.742   1.376   2.918
  114UNL     C2 1246   0.609   1.390   2.733
  114UNL     C3 1247   0.655   1.348   2.861
  114UNL     C4 1248   0.476   1.259   2.806
  114UNL     C5 1249   0.348   1.180   2.814
  114UNL     N6 1250   0.496   1.332   2.698
  114UNL     N7 1251   0.567   1.263   2.908
  114UNL     H8 1252   0.325   1.129   2.720
  114UNL     H9 1253   0.264   1.246   2.838
  114UNL    H10 1254   0.353   1.104   2.893
  115UNL     H0 1255   0.251   1.695   3.317
  115UNL     H1 1256   0.231   1.933   3.461
  115UNL     C2 1257   0.176   1.772   3.309
  115UNL     C3 1258   0.168   1.893   3.383
  115UNL     C4 1259   0.013   1.871   3.248
  115UNL     C5 1260   5.768   1.895   3.178
  115UNL     N6 1261   0.079   1.760   3.221
  115UNL     N7 1262   0.061   1.956   3.343
  115UNL     H8 1263   5.769   1.856   3.075
  115UNL     H9 1264   5.686   1.846   3.232
  115UNL    H10 1265   5.745   2.002   3.172
  116UNL     H0 1266   0.186   0.810   3.321
  116UNL     H1 1267   5.883   0.840   3.523
  116UNL     C2 1268   0.182   0.761   3.417
  116UNL     C3 1269   0.085   0.778   3.518
  116UNL     C4 1270   0.231   0.641   3.569
  116UNL     C5 1271   0.307   0.535   3.644
  116UNL     N6 1272   0.275   0.674   3.449
  116UNL     N7 1273   0.118   0.700   3.618
  116UNL     H8 1274   0.290   0.436   3.600
  116UNL     H9 1275   0.275   0.530   3.749
  116UNL    H10 1276   0.415   0.554   3.643
  117UNL     H0 1277   0.230   1.126   3.209
  117UNL     H1 1278   0.009   1.293   3.241
  117UNL     C2 1279   0.220   1.230   3.182
  117UNL     C3 1280   0.107   1.313   3.199
  117UNL     C4 1281   0.265   1.410   3.110
  117UNL     C5 1282   0.343   1.517   3.037
  117UNL     N6 1283   0.321   1.292   3.127
  117UNL     N7 1284   0.137   1.431   3.152
  117UNL     H8 1285   0.315   1.617   3.071
  117UNL     H9 1286   0.324   1.511   2.930
  117UNL    H10 1287   0.451   1.508   3.052
  118UNL     H0 1288   0.490   0.774   3.099
  118UNL     H1 1289   0.641   0.990   3.007
  118UNL     C2 1290   0.507   0.869   3.147
  118UNL     C3 1291   0.585   0.977   3.098
  118UNL     C4 1292   0.500   1.015   3.283
  118UNL     C5 1293   0.465   1.088   3.410
  118UNL     N6 1294   0.452   0.895   3.263
  118UNL     N7 1295   0.580   1.072   3.188
  118UNL     H8 1296   0.434   1.191   3.390
  118UNL     H9 1297   0.552   1.093   3.477
  118UNL    H10 1298   0.384   1.040   3.466
  119UNL     H0 1299   4.907   1.458   3.410
  119UNL     H1 1300   5.121   1.637   3.413
  119UNL     C2 1301   5.006   1.445   3.368
  119UNL     C3 1302   5.113   1.538   3.370
  119UNL     C4 1303   5.161   1.362   3.271
  119UNL     C5 1304   5.239   1.256   3.199
  119UNL     N6 1305   5.037   1.335   3.305
  119UNL     N7 1306   5.214   1.483   3.307
  119UNL     H8 1307   5.197   1.234   3.100
  119UNL     H9 1308   5.344   1.286   3.182
  119UNL    H10 1309   5.241   1.162   3.255
  120UNL     H0 1310   0.668   0.868   3.868
  120UNL     H1 1311   0.438   0.798   3.727
  120UNL     C2 1312   0.657   0.853   3.762
  120UNL     C3 1313   0.539   0.817   3.692
  120UNL     C4 1314   0.702   0.843   3.568
  120UNL     C5 1315   0.785   0.857   3.443
  120UNL     N6 1316   0.760   0.868   3.683
  120UNL     N7 1317   0.569   0.811   3.565
  120UNL     H8 1318   0.737   0.808   3.357
  120UNL     H9 1319   0.884   0.811   3.454
  120UNL    H10 1320   0.799   0.962   3.416
  121UNL     H0 1321   0.943   3.246   0.303
  121UNL     H1 1322   1.096   3.231   0.535
  121UNL     C2 1323   0.965   3.159   0.362
  121UNL     C3 1324   1.044   3.154   0.480
  121UNL     C4 1325   0.972   2.969   0.423
  121UNL     C5 1326   0.951   2.820   0.421
  121UNL     N6 1327   0.918   3.042   0.327
  121UNL     N7 1328   1.047   3.029   0.519
  121UNL     H8 1329   0.871   2.789   0.352
  121UNL     H9 1330   0.924   2.782   0.520
  121UNL    H10 1331   1.043   2.768   0.390
  122UNL     H0 1332   1.516   2.392   0.268
  122UNL     H1 1333   1.515   2.151   0.128
  122UNL     C2 1334   1.502   2.377   0.162
  122UNL     C3 1335   1.502   2.253   0.094
  122UNL     C4 1336   3.438   5.191   4.775
  122UNL     C5 1337   3.429   5.271   4.648
  122UNL     N6 1338   1.482   2.480   0.083
  122UNL     N7 1339   3.448   5.055   4.773
  122UNL     H8 1340   3.375   5.216   4.570
  122UNL     H9 1341   3.528   5.293   4.609
  122UNL    H10 1342   3.376   5.366   4.662
  123UNL     H0 1343   5.105   0.308   4.748
  123UNL     H1 1344   5.101   0.519   4.566
  123UNL     C2 1345   5.033   0.389   4.741
  123UNL     C3 1346   5.034   0.495   4.646
  123UNL     C4 1347   4.872   0.501   4.775
  123UNL     C5 1348   0.814   3.317   0.026
  123UNL     N6 1349   1.008   3.170   0.019
  123UNL     N7 1350   4.927   0.567   4.670
  123UNL     H8 1351   4.658   0.512   4.765
  123UNL     H9 1352   0.808   3.426   0.039
  123UNL    H10 1353   0.795   3.271   0.124
  124UNL     H0 1354   4.908   0.825   4.308
  124UNL     H1 1355   5.131   0.884   4.152
  124UNL     C2 1356   5.011   0.834   4.340
  124UNL     C3 1357   5.123   0.865   4.258
  124UNL     C4 1358   5.172   0.840   4.458
  124UNL     C5 1359   5.251   0.840   4.586
  124UNL     N6 1360   5.043   0.817   4.466
  124UNL     N7 1361   5.228   0.868   4.337
  124UNL     H8 1362   5.220   0.759   4.653
  124UNL     H9 1363   5.238   0.935   4.640
  124UNL    H10 1364   5.358   0.827   4.568
  125UNL     H0 1365   0.942   2.697   0.019
  125UNL     H1 1366   3.146   5.341   4.777
  125UNL     C2 1367   1.043   2.730   0.043
  125UNL     C3 1368   1.164   2.661   0.017
  125UNL     C4 1369   1.191   2.841   0.115
  125UNL     C5 1370   1.259   2.952   0.192
  125UNL     N6 1371   1.061   2.845   0.104
  125UNL     N7 1372   1.261   2.736   0.064
  125UNL     H8 1373   1.260   2.929   0.299
  125UNL     H9 1374   1.209   3.049   0.179
  125UNL    H10 1375   1.363   2.965   0.160
  126UNL     H0 1376   0.146   0.776   3.893
  126UNL     H1 1377   0.253   0.662   4.123
  126UNL     C2 1378   0.104   0.698   3.954
  126UNL     C3 1379   0.160   0.641   4.071
  126UNL     C4 1380   5.863   0.559   4.021
  126UNL     C5 1381   5.737   0.478   4.029
  126UNL     N6 1382   5.874   0.645   3.923
  126UNL     N7 1383   0.076   0.550   4.114
  126UNL     H8 1384   5.713   0.430   3.933
  126UNL     H9 1385   5.651   0.541   4.056
  126UNL    H10 1386   5.744   0.398   4.104
  127UNL     H0 1387   5.647   1.000   4.521
  127UNL     H1 1388   5.634   1.244   4.656
  127UNL     C2 1389   5.573   1.078   4.512
  127UNL     C3 1390   5.569   1.201   4.581
  127UNL     C4 1391   5.410   1.176   4.451
  127UNL     C5 1392   5.277   1.199   4.383
  127UNL     N6 1393   5.473   1.064   4.427
  127UNL     N7 1394   5.462   1.265   4.541
  127UNL     H8 1395   5.277   1.161   4.280
  127UNL     H9 1396   5.197   1.149   4.438
  127UNL    H10 1397   5.252   1.306   4.378
  128UNL     H0 1398   5.575   0.105   4.534
  128UNL     H1 1399   5.403   0.150   4.748
  128UNL     C2 1400   5.578   0.060   4.632
  128UNL     C3 1401   5.489   0.085   4.740
  128UNL     C4 1402   3.672   5.494   4.785
  128UNL     C5 1403   1.788   2.613   0.052
  128UNL     N6 1404   3.708   5.522   4.661
  128UNL     N7 1405   1.602   2.783   0.033
  128UNL     H8 1406   1.770   2.514   0.009
  128UNL     H9 1407   1.759   2.609   0.158
  128UNL    H10 1408   1.896   2.632   0.048
  129UNL     H0 1409   5.627   0.432   4.417
  129UNL     H1 1410   5.406   0.599   4.445
  129UNL     C2 1411   5.618   0.536   4.389
  129UNL     C3 1412   5.504   0.619   4.404
  129UNL     C4 1413   5.664   0.715   4.315
  129UNL     C5 1414   5.741   0.820   4.240
  129UNL     N6 1415   5.720   0.598   4.335
  129UNL     N7 1416   5.535   0.736   4.355
  129UNL     H8 1417   5.716   0.921   4.275
  129UNL     H9 1418   5.719   0.816   4.133
  129UNL    H10 1419   5.850   0.809   4.250
  130UNL     H0 1420   5.875   0.083   4.307
  130UNL     H1 1421   0.153   0.292   4.226
  130UNL     C2 1422   0.008   0.177   4.358
  130UNL     C3 1423   0.093   0.281   4.314
  130UNL     C4 1424   0.002   0.321   4.496
  130UNL     C5 1425   5.852   0.394   4.623
  130UNL     N6 1426   5.836   0.203   4.473
  130UNL     N7 1427   0.088   0.375   4.406
  130UNL     H8 1428   5.821   0.496   4.602
  130UNL     H9 1429   0.053   0.399   4.690
  130UNL    H10 1430   5.771   0.345   4.678
  131UNL     H0 1431   4.416   0.762   4.615
  131UNL     H1 1432   4.627   0.944   4.616
  131UNL     C2 1433   4.515   0.751   4.573
  131UNL     C3 1434   4.621   0.845   4.574
  131UNL     C4 1435   4.671   0.668   4.478
  131UNL     C5 1436   4.751   0.562   4.407
  131UNL     N6 1437   4.548   0.639   4.512
  131UNL     N7 1438   4.722   0.790   4.512
  131UNL     H8 1439   4.708   0.536   4.310
  131UNL     H9 1440   4.855   0.594   4.389
  131UNL    H10 1441   4.756   0.470   4.467
  132UNL     H0 1442   2.144   2.943   0.265
  132UNL     H1 1443   1.911   2.880   0.125
  132UNL     C2 1444   2.131   2.929   0.159
  132UNL     C3 1445   2.011   2.897   0.090
  132UNL     C4 1446   0.212   0.147   4.770
  132UNL     C5 1447   0.293   0.162   4.644
  132UNL     N6 1448   2.234   2.943   0.079
  132UNL     N7 1449   0.078   0.118   4.769
  132UNL     H8 1450   0.243   0.116   4.558
  132UNL     H9 1451   0.391   0.114   4.654
  132UNL    H10 1452   0.309   0.268   4.620
  133UNL     H0 1453   0.429   2.538   1.497
  133UNL     H1 1454   0.637   2.511   1.681
  133UNL     C2 1455   0.461   2.449   1.550
  133UNL     C3 1456   0.567   2.438   1.643
  133UNL     C4 1457   0.468   2.259   1.611
  133UNL     C5 1458   0.435   2.112   1.620
  133UNL     N6 1459   0.399   2.335   1.530
  133UNL     N7 1460   0.569   2.313   1.684
  133UNL     H8 1461   0.368   2.078   1.540
  133UNL     H9 1462   0.388   2.087   1.716
  133UNL    H10 1463   0.527   2.051   1.611
  134UNL     H0 1464   1.047   1.724   1.472
  134UNL     H1 1465   1.021   1.477   1.345
  134UNL     C2 1466   1.025   1.705   1.368
  134UNL     C3 1467   1.012   1.578   1.306
  134UNL     C4 1468   0.989   1.736   1.175
  134UNL     C5 1469   0.978   1.809   1.044
  134UNL     N6 1470   1.004   1.805   1.285
  134UNL     N7 1471   0.989   1.599   1.179
  134UNL     H8 1472   0.907   1.760   0.976
  134UNL     H9 1473   1.075   1.812   0.993
  134UNL    H10 1474   0.944   1.913   1.056
  135UNL     H0 1475   0.643   2.365   1.130
  135UNL     H1 1476   0.687   2.612   1.010
  135UNL     C2 1477   0.583   2.454   1.138
  135UNL     C3 1478   0.608   2.579   1.076
  135UNL     C4 1479   0.433   2.576   1.186
  135UNL     C5 1480   0.298   2.618   1.238
  135UNL     N6 1481   0.475   2.454   1.212
  135UNL     N7 1482   0.509   2.658   1.108
  135UNL     H8 1483   0.222   2.608   1.160
  135UNL     H9 1484   0.299   2.723   1.270
  135UNL    H10 1485   0.265   2.558   1.324
  136UNL     H0 1486   0.488   2.903   0.726
  136UNL     H1 1487   0.713   2.938   0.565
  136UNL     C2 1488   0.592   2.908   0.756
  136UNL     C3 1489   0.704   2.926   0.672
  136UNL     C4 1490   0.753   2.911   0.873
  136UNL     C5 1491   0.833   2.916   1.001
  136UNL     N6 1492   0.623   2.897   0.883
  136UNL     N7 1493   0.810   2.927   0.750
  136UNL     H8 1494   0.803   2.836   1.070
  136UNL     H9 1495   0.818   3.012   1.052
  136UNL    H10 1496   0.940   2.904   0.982
  137UNL     H0 1497   0.491   2.003   1.280
  137UNL     H1 1498   0.727   1.902   1.172
  137UNL     C2 1499   0.590   2.048   1.281
  137UNL     C3 1500   0.708   1.994   1.225
  137UNL     C4 1501   0.737   2.177   1.318
  137UNL     C5 1502   0.806   2.296   1.379
  137UNL     N6 1503   0.608   2.164   1.338
  137UNL     N7 1504   0.805   2.080   1.249
  137UNL     H8 1505   0.802   2.291   1.489
  137UNL     H9 1506   0.759   2.390   1.349
  137UNL    H10 1507   0.912   2.301   1.350
  138UNL     H0 1508   1.609   2.852   0.308
  138UNL     H1 1509   1.721   2.719   0.526
  138UNL     C2 1510   1.568   2.769   0.364
  138UNL     C3 1511   1.627   2.703   0.475
  138UNL     C4 1512   1.443   2.624   0.422
  138UNL     C5 1513   1.318   2.541   0.424
  138UNL     N6 1514   1.452   2.718   0.331
  138UNL     N7 1515   1.545   2.608   0.512
  138UNL     H8 1516   1.299   2.494   0.327
  138UNL     H9 1517   1.230   2.602   0.449
  138UNL    H10 1518   1.324   2.460   0.498
  139UNL     H0 1519   1.209   3.096   0.937
  139UNL     H1 1520   1.227   3.368   0.992
  139UNL     C2 1521   1.140   3.175   0.909
  139UNL     C3 1522   1.151   3.313   0.938
  139UNL     C4 1523   0.980   3.266   0.832
  139UNL     C5 1524   0.845   3.279   0.766
  139UNL     N6 1525   1.032   3.146   0.842
  139UNL     N7 1526   1.046   3.373   0.887
  139UNL     H8 1527   0.847   3.241   0.663
  139UNL     H9 1528   0.769   3.222   0.821
  139UNL    H10 1529   0.811   3.383   0.762
  140UNL     H0 1530   1.159   2.146   0.930
  140UNL     H1 1531   1.026   2.238   1.156
  140UNL     C2 1532   1.174   2.116   1.033
  140UNL     C3 1533   1.105   2.165   1.147
  140UNL     C4 1534   1.244   2.019   1.192
  140UNL     C5 1535   1.322   1.916   1.270
  140UNL     N6 1536   1.267   2.029   1.064
  140UNL     N7 1537   1.150   2.099   1.251
  140UNL     H8 1538   1.299   1.814   1.236
  140UNL     H9 1539   1.299   1.920   1.378
  140UNL    H10 1540   1.430   1.931   1.259
  141UNL     H0 1541   1.196   2.512   0.796
  141UNL     H1 1542   0.998   2.696   0.863
  141UNL     C2 1543   1.195   2.618   0.777
  141UNL     C3 1544   1.093   2.710   0.813
  141UNL     C4 1545   1.250   2.798   0.711
  141UNL     C5 1546   1.327   2.901   0.632
  141UNL     N6 1547   1.296   2.675   0.717
  141UNL     N7 1548   1.130   2.828   0.769
  141UNL     H8 1549   1.310   3.002   0.671
  141UNL     H9 1550   1.297   2.899   0.527
  141UNL    H10 1551   1.435   2.883   0.635
  142UNL     H0 1552   1.411   2.177   0.699
  142UNL     H1 1553   1.609   2.363   0.637
  142UNL     C2 1554   1.440   2.265   0.755
  142UNL     C3 1555   1.542   2.358   0.721
  142UNL     C4 1556   1.444   2.404   0.898
  142UNL     C5 1557   1.407   2.479   1.023
  142UNL     N6 1558   1.381   2.292   0.869
  142UNL     N7 1559   1.543   2.449   0.815
  142UNL     H8 1560   1.371   2.580   1.000
  142UNL     H9 1561   1.493   2.490   1.089
  142UNL    H10 1562   1.328   2.429   1.081
  143UNL     H0 1563   5.865   2.862   0.968
  143UNL     H1 1564   0.200   3.018   1.035
  143UNL     C2 1565   0.083   2.843   0.948
  143UNL     C3 1566   0.194   2.924   0.982
  143UNL     C4 1567   0.248   2.751   0.883
  143UNL     C5 1568   0.333   2.639   0.827
  143UNL     N6 1569   0.118   2.734   0.882
  143UNL     N7 1570   0.301   2.862   0.940
  143UNL     H8 1571   0.297   2.605   0.730
  143UNL     H9 1572   0.437   2.670   0.814
  143UNL    H10 1573   0.333   2.553   0.895
  144UNL     H0 1574   1.660   2.193   1.440
  144UNL     H1 1575   1.422   2.199   1.298
  144UNL     C2 1576   1.647   2.199   1.333
  144UNL     C3 1577   1.524   2.202   1.263
  144UNL     C4 1578   1.689   2.218   1.140
  144UNL     C5 1579   1.771   2.247   1.017
  144UNL     N6 1580   1.751   2.205   1.254
  144UNL     N7 1581   1.552   2.213   1.136
  144UNL     H8 1582   1.718   2.219   0.925
  144UNL     H9 1583   1.866   2.191   1.017
  144UNL    H10 1584   1.795   2.353   1.010
  145UNL     H0 1585   5.378   3.241   2.689
  145UNL     H1 1586   5.551   3.212   2.905
  145UNL     C2 1587   5.397   3.152   2.749
  145UNL     C3 1588   5.486   3.141   2.858
  145UNL     C4 1589   5.390   2.963   2.813
  145UNL     C5 1590   5.356   2.816   2.814
  145UNL     N6 1591   5.334   3.040   2.722
  145UNL     N7 1592   5.480   3.017   2.900
  145UNL     H8 1593   5.276   2.790   2.744
  145UNL     H9 1594   5.324   2.784   2.914
  145UNL    H10 1595   5.444   2.756   2.788
  146UNL     H0 1596   0.035   2.372   2.649
  146UNL     H1 1597   0.062   2.137   2.501
  146UNL     C2 1598   0.022   2.358   2.542
  146UNL     C3 1599   0.037   2.238   2.469
  146UNL     C4 1600   5.875   2.399   2.350
  146UNL     C5 1601   5.854   2.481   2.225
  146UNL     N6 1602   5.876   2.460   2.466
  146UNL     N7 1603   0.015   2.265   2.343
  146UNL     H8 1604   5.822   2.419   2.141
  146UNL     H9 1605   0.060   2.532   2.195
  146UNL    H10 1606   5.777   2.558   2.240
  147UNL     H0 1607   5.582   3.069   2.324
  147UNL     H1 1608   5.622   3.310   2.190
  147UNL     C2 1609   5.522   3.158   2.328
  147UNL     C3 1610   5.544   3.280   2.259
  147UNL     C4 1611   5.372   3.282   2.373
  147UNL     C5 1612   5.238   3.327   2.425
  147UNL     N6 1613   5.415   3.162   2.404
  147UNL     N7 1614   5.445   3.360   2.288
  147UNL     H8 1615   5.157   3.295   2.358
  147UNL     H9 1616   5.232   3.436   2.434
  147UNL    H10 1617   5.216   3.285   2.524
  148UNL     H0 1618   5.451   3.572   1.895
  148UNL     H1 1619   5.655   3.712   1.768
  148UNL     C2 1620   5.547   3.602   1.935
  148UNL     C3 1621   5.649   3.673   1.868
  148UNL     C4 1622   5.696   3.630   2.065
  148UNL     C5 1623   5.763   3.638   2.199
  148UNL     N6 1624   5.578   3.571   2.058
  148UNL     N7 1625   5.748   3.689   1.953
  148UNL     H8 1626   5.754   3.544   2.255
  148UNL     H9 1627   5.718   3.718   2.260
  148UNL    H10 1628   5.869   3.661   2.190
  149UNL     H0 1629   5.349   2.696   2.414
  149UNL     H1 1630   5.570   2.530   2.448
  149UNL     C2 1631   5.446   2.722   2.453
  149UNL     C3 1632   5.557   2.635   2.469
  149UNL     C4 1633   5.596   2.828   2.530
  149UNL     C5 1634   5.671   2.945   2.589
  149UNL     N6 1635   5.471   2.845   2.491
  149UNL     N7 1636   5.654   2.706   2.521
  149UNL     H8 1637   5.685   2.933   2.697
  149UNL     H9 1638   5.619   3.041   2.574
  149UNL    H10 1639   5.770   2.955   2.543
  150UNL     H0 1640   0.656   3.563   1.523
  150UNL     H1 1641   0.756   3.413   1.736
  150UNL     C2 1642   0.610   3.479   1.573
  150UNL     C3 1643   0.663   3.404   1.681
  150UNL     C4 1644   0.476   3.339   1.620
  150UNL     C5 1645   0.345   3.265   1.617
  150UNL     N6 1646   0.493   3.436   1.534
  150UNL     N7 1647   0.575   3.312   1.711
  150UNL     H8 1648   0.331   3.212   1.523
  150UNL     H9 1649   0.260   3.334   1.630
  150UNL    H10 1650   0.338   3.191   1.698
  151UNL     H0 1651   0.285   3.878   2.007
  151UNL     H1 1652   0.174   3.910   2.259
  151UNL     C2 1653   0.184   3.907   2.032
  151UNL     C3 1654   0.130   3.922   2.161
  151UNL     C4 1655   5.881   3.967   2.011
  151UNL     C5 1656   5.754   4.012   1.944
  151UNL     N6 1657   0.096   3.927   1.937
  151UNL     N7 1658   0.007   3.963   2.147
  151UNL     H8 1659   5.748   3.980   1.839
  151UNL     H9 1660   5.666   3.972   1.995
  151UNL    H10 1661   5.745   4.122   1.945
  152UNL     H0 1662   0.205   2.974   2.167
  152UNL     H1 1663   5.847   2.914   2.287
  152UNL     C2 1664   0.183   2.896   2.238
  152UNL     C3 1665   0.057   2.868   2.298
  152UNL     C4 1666   0.208   2.739   2.359
  152UNL     C5 1667   0.276   2.620   2.422
  152UNL     N6 1668   0.278   2.816   2.279
  152UNL     N7 1669   0.074   2.764   2.376
  152UNL     H8 1670   0.259   2.530   2.361
  152UNL     H9 1671   0.237   2.600   2.522
  152UNL    H10 1672   0.384   2.634   2.431
  153UNL     H0 1673   0.223   3.273   1.980
  153UNL     H1 1674   0.051   3.470   2.075
  153UNL     C2 1675   0.230   3.379   1.966
  153UNL     C3 1676   0.141   3.478   2.015
  153UNL     C4 1677   0.297   3.557   1.904
  153UNL     C5 1678   0.383   3.655   1.829
  153UNL     N6 1679   0.328   3.430   1.897
  153UNL     N7 1680   0.186   3.595   1.975
  153UNL     H8 1681   0.341   3.756   1.829
  153UNL     H9 1682   0.395   3.625   1.724
  153UNL    H10 1683   0.484   3.661   1.873
  154UNL     H0 1684   0.576   2.826   1.930
  154UNL     H1 1685   0.509   3.051   1.781
  154UNL     C2 1686   0.541   2.922   1.966
  154UNL     C3 1687   0.508   3.035   1.888
  154UNL     C4 1688   0.488   3.068   2.091
  154UNL     C5 1689   0.470   3.140   2.222
  154UNL     N6 1690   0.524   2.942   2.094
  154UNL     N7 1691   0.473   3.131   1.971
  154UNL     H8 1692   0.428   3.241   2.207
  154UNL     H9 1693   0.566   3.152   2.273
  154UNL    H10 1694   0.403   3.086   2.289
  155UNL     H0 1695   4.928   3.518   2.167
  155UNL     H1 1696   5.141   3.697   2.178
  155UNL     C2 1697   5.031   3.503   2.135
  155UNL     C3 1698   5.137   3.596   2.141
  155UNL     C4 1699   5.193   3.414   2.060
  155UNL     C5 1700   5.278   3.303   2.004
  155UNL     N6 1701   5.066   3.388   2.082
  155UNL     N7 1702   5.243   3.537   2.092
  155UNL     H8 1703   5.237   3.263   1.911
  155UNL     H9 1704   5.380   3.337   1.983
  155UNL    H10 1705   5.285   3.220   2.075
  156UNL     H0 1706   0.654   3.008   2.637
  156UNL     H1 1707   0.481   2.806   2.554
  156UNL     C2 1708   0.656   2.952   2.545
  156UNL     C3 1709   0.567   2.850   2.504
  156UNL     C4 1710   0.715   2.889   2.365
  156UNL     C5 1711   0.795   2.884   2.237
  156UNL     N6 1712   0.748   2.978   2.455
  156UNL     N7 1713   0.606   2.808   2.386
  156UNL     H8 1714   0.764   2.802   2.171
  156UNL     H9 1715   0.902   2.870   2.257
  156UNL    H10 1716   0.785   2.978   2.181
  157UNL     H0 1717   4.895   2.526   3.853
  157UNL     H1 1718   5.021   2.533   4.100
  157UNL     C2 1719   4.911   2.444   3.922
  157UNL     C3 1720   4.976   2.450   4.047
  157UNL     C4 1721   4.912   2.260   3.998
  157UNL     C5 1722   4.893   2.111   4.006
  157UNL     N6 1723   4.869   2.324   3.891
  157UNL     N7 1724   4.976   2.329   4.097
  157UNL     H8 1725   4.830   2.071   3.926
  157UNL     H9 1726   4.848   2.082   4.102
  157UNL    H10 1727   4.990   2.060   3.999
  158UNL     H0 1728   5.431   1.683   3.866
  158UNL     H1 1729   5.469   1.449   3.719
  158UNL     C2 1730   5.423   1.669   3.759
  158UNL     C3 1731   5.443   1.549   3.686
  158UNL     C4 1732   5.398   1.711   3.566
  158UNL     C5 1733   5.378   1.792   3.441
  158UNL     N6 1734   5.392   1.771   3.682
  158UNL     N7 1735   5.427   1.578   3.560
  158UNL     H8 1736   5.338   1.732   3.359
  158UNL     H9 1737   5.473   1.835   3.406
  158UNL    H10 1738   5.308   1.876   3.457
  159UNL     H0 1739   5.024   2.371   3.471
  159UNL     H1 1740   5.113   2.631   3.432
  159UNL     C2 1741   4.977   2.462   3.503
  159UNL     C3 1742   5.025   2.594   3.482
  159UNL     C4 1743   4.843   2.587   3.579
  159UNL     C5 1744   4.713   2.633   3.641
  159UNL     N6 1745   4.864   2.458   3.570
  159UNL     N7 1746   4.935   2.676   3.531
  159UNL     H8 1747   4.629   2.617   3.572
  159UNL     H9 1748   4.715   2.740   3.666
  159UNL    H10 1749   4.690   2.578   3.734
  160UNL     H0 1750   4.964   2.840   3.112
  160UNL     H1 1751   5.157   2.987   2.976
  160UNL     C2 1752   5.057   2.879   3.150
  160UNL     C3 1753   5.153   2.954   3.079
  160UNL     C4 1754   5.203   2.925   3.277
  160UNL     C5 1755   5.273   2.943   3.410
  160UNL     N6 1756   5.090   2.858   3.276
  160UNL     N7 1757   5.249   2.984   3.163
  160UNL     H8 1758   5.257   2.857   3.476
  160UNL     H9 1759   5.237   3.032   3.461
  160UNL    H10 1760   5.381   2.954   3.397
  161UNL     H0 1761   4.932   2.039   3.537
  161UNL     H1 1762   5.093   1.850   3.664
  161UNL     C2 1763   5.012   2.055   3.608
  161UNL     C3 1764   5.092   1.957   3.672
  161UNL     C4 1765   5.140   2.151   3.728
  161UNL     C5 1766   5.212   2.265   3.796
  161UNL     N6 1767   5.042   2.178   3.645
  161UNL     N7 1768   5.175   2.021   3.750
  161UNL     H8 1769   5.211   2.252   3.905
  161UNL     H9 1770   5.166   2.362   3.774
  161UNL    H10 1771   5.316   2.269   3.764
  162UNL     H0 1772   0.203   2.834   2.663
  162UNL     H1 1773   0.267   2.799   2.932
  162UNL     C2 1774   0.150   2.776   2.737
  162UNL     C3 1775   0.185   2.760   2.874
  162UNL     C4 1776   0.013   2.658   2.820
  162UNL     C5 1777   5.772   2.579   2.832
  162UNL     N6 1778   0.041   2.711   2.704
  162UNL     N7 1779   0.094   2.682   2.927
  162UNL     H8 1780   5.755   2.515   2.745
  162UNL     H9 1781   5.685   2.646   2.841
  162UNL    H10 1782   5.772   2.513   2.920
  163UNL     H0 1783   5.671   3.158   3.245
  163UNL     H1 1784   5.560   3.211   3.495
  163UNL     C2 1785   5.572   3.195   3.267
  163UNL     C3 1786   5.518   3.221   3.395
  163UNL     C4 1787   5.385   3.263   3.242
  163UNL     C5 1788   5.259   3.307   3.171
  163UNL     N6 1789   5.486   3.218   3.171
  163UNL     N7 1790   5.396   3.266   3.377
  163UNL     H8 1791   5.258   3.279   3.065
  163UNL     H9 1792   5.171   3.263   3.218
  163UNL    H10 1793   5.248   3.416   3.176
  164UNL     H0 1794   5.572   2.217   3.320
  164UNL     H1 1795   5.368   2.223   3.511
  164UNL     C2 1796   5.563   2.160   3.412
  164UNL     C3 1797   5.459   2.164   3.507
  164UNL     C4 1798   5.609   2.031   3.557
  164UNL     C5 1799   5.687   1.925   3.630
  164UNL     N6 1800   5.657   2.074   3.443
  164UNL     N7 1801   5.490   2.080   3.602
  164UNL     H8 1802   5.677   1.828   3.580
  164UNL     H9 1803   5.652   1.912   3.734
  164UNL    H10 1804   5.794   1.949   3.635
  165UNL     H0 1805   5.620   2.561   3.211
  165UNL     H1 1806   5.435   2.755   3.284
  165UNL     C2 1807   5.623   2.667   3.191
  165UNL     C3 1808   5.527   2.764   3.230
  165UNL     C4 1809   5.684   2.844   3.122
  165UNL     C5 1810   5.768   2.941   3.042
  165UNL     N6 1811   5.723   2.718   3.125
  165UNL     N7 1812   5.568   2.880   3.184
  165UNL     H8 1813   5.730   3.044   3.051
  165UNL     H9 1814   5.767   2.916   2.936
  165UNL    H10 1815   5.872   2.942   3.076
  166UNL     H0 1816   0.012   2.164   3.103
  166UNL     H1 1817   0.138   2.393   3.005
  166UNL     C2 1818   0.020   2.261   3.149
  166UNL     C3 1819   0.084   2.376   3.097
  166UNL     C4 1820   5.886   2.407   3.283
  166UNL     C5 1821   5.851   2.477   3.412
  166UNL     N6 1822   5.851   2.282   3.266
  166UNL     N7 1823   0.071   2.471   3.186
  166UNL     H8 1824   5.818   2.580   3.394
  166UNL     H9 1825   0.051   2.481   3.479
  166UNL    H10 1826   5.770   2.425   3.467
  167UNL     H0 1827   4.443   2.872   3.392
  167UNL     H1 1828   4.669   3.033   3.411
  167UNL     C2 1829   4.544   2.850   3.360
  167UNL     C3 1830   4.658   2.933   3.370
  167UNL     C4 1831   4.699   2.751   3.283
  167UNL     C5 1832   4.774   2.636   3.220
  167UNL     N6 1833   4.570   2.735   3.304
  167UNL     N7 1834   4.759   2.868   3.319
  167UNL     H8 1835   4.747   2.625   3.114
  167UNL     H9 1836   4.882   2.650   3.225
  167UNL    H10 1837   4.752   2.541   3.270
  168UNL     H0 1838   0.187   2.249   3.868
  168UNL     H1 1839   5.831   2.190   3.742
  168UNL     C2 1840   0.168   2.235   3.762
  168UNL     C3 1841   0.044   2.206   3.701
  168UNL     C4 1842   0.199   2.225   3.566
  168UNL     C5 1843   0.274   2.235   3.435
  168UNL     N6 1844   0.267   2.246   3.676
  168UNL     N7 1845   0.065   2.199   3.572
  168UNL     H8 1846   0.225   2.178   3.355
  168UNL     H9 1847   0.377   2.198   3.443
  168UNL    H10 1848   0.278   2.340   3.401
  169UNL     H0 1849   0.475   4.601   0.253
  169UNL     H1 1850   0.616   4.600   0.493
  169UNL     C2 1851   0.494   4.518   0.319
  169UNL     C3 1852   0.566   4.520   0.441
  169UNL     C4 1853   0.497   4.332   0.391
  169UNL     C5 1854   0.478   4.183   0.397
  169UNL     N6 1855   0.448   4.399   0.289
  169UNL     N7 1856   0.567   4.398   0.488
  169UNL     H8 1857   0.415   4.145   0.315
  169UNL     H9 1858   0.431   4.152   0.491
  169UNL    H10 1859   0.575   4.131   0.390
  170UNL     H0 1860   1.037   3.765   0.267
  170UNL     H1 1861   1.046   3.529   0.119
  170UNL     C2 1862   1.020   3.752   0.161
  170UNL     C3 1863   1.026   3.631   0.088
  170UNL     C4 1864   4.909   1.021   4.776
  170UNL     C5 1865   4.889   1.105   4.653
  170UNL     N6 1866   0.992   3.856   0.087
  170UNL     N7 1867   4.928   0.886   4.769
  170UNL     H8 1868   4.844   1.046   4.572
  170UNL     H9 1869   4.984   1.143   4.615
  170UNL    H10 1870   4.823   1.190   4.672
  171UNL     H0 1871   4.531   1.676   4.677
  171UNL     H1 1872   4.618   1.936   4.632
  171UNL     C2 1873   4.484   1.768   4.707
  171UNL     C3 1874   4.530   1.900   4.683
  171UNL     C4 1875   4.349   1.893   4.783
  171UNL     C5 1876   0.296   4.714   0.040
  171UNL     N6 1877   4.372   1.764   4.776
  171UNL     N7 1878   4.440   1.981   4.731
  171UNL     H8 1879   4.136   1.923   4.778
  171UNL     H9 1880   0.298   4.821   0.064
  171UNL    H10 1881   0.275   4.660   0.133
  172UNL     H0 1882   4.475   2.139   4.311
  172UNL     H1 1883   4.667   2.289   4.176
  172UNL     C2 1884   4.566   2.181   4.351
  172UNL     C3 1885   4.662   2.258   4.279
  172UNL     C4 1886   4.709   2.232   4.479
  172UNL     C5 1887   4.779   2.250   4.612
  172UNL     N6 1888   4.597   2.163   4.477
  172UNL     N7 1889   4.755   2.291   4.365
  172UNL     H8 1890   4.762   2.165   4.679
  172UNL     H9 1891   4.744   2.341   4.663
  172UNL    H10 1892   4.887   2.260   4.599
  173UNL     H0 1893   4.434   1.340   4.740
  173UNL     H1 1894   0.682   3.928   0.048
  173UNL     C2 1895   0.592   4.133   0.001
  173UNL     C3 1896   0.678   4.036   0.058
  173UNL     C4 1897   0.723   4.229   0.117
  173UNL     C5 1898   0.793   4.344   0.186
  173UNL     N6 1899   0.621   4.255   0.039
  173UNL     N7 1900   0.764   4.100   0.134
  173UNL     H8 1901   0.788   4.332   0.295
  173UNL     H9 1902   0.749   4.441   0.161
  173UNL    H10 1903   0.899   4.348   0.158
  174UNL     H0 1904   5.610   2.141   3.882
  174UNL     H1 1905   5.670   2.106   4.152
  174UNL     C2 1906   5.557   2.082   3.955
  174UNL     C3 1907   5.590   2.066   4.092
  174UNL     C4 1908   5.420   1.962   4.036
  174UNL     C5 1909   5.291   1.884   4.046
  174UNL     N6 1910   5.450   2.015   3.920
  174UNL     N7 1911   5.499   1.987   4.144
  174UNL     H8 1912   5.273   1.822   3.957
  174UNL     H9 1913   5.205   1.951   4.057
  174UNL    H10 1914   5.292   1.816   4.132
  175UNL     H0 1915   5.182   2.463   4.440
  175UNL     H1 1916   5.075   2.516   4.692
  175UNL     C2 1917   5.084   2.500   4.464
  175UNL     C3 1918   5.032   2.526   4.593
  175UNL     C4 1919   4.897   2.567   4.442
  175UNL     C5 1920   4.770   2.612   4.374
  175UNL     N6 1921   4.996   2.523   4.369
  175UNL     N7 1922   4.910   2.570   4.577
  175UNL     H8 1923   4.767   2.584   4.268
  175UNL     H9 1924   4.682   2.568   4.422
  175UNL    H10 1925   4.758   2.721   4.379
  176UNL     H0 1926   5.084   1.508   4.529
  176UNL     H1 1927   4.891   1.531   4.728
  176UNL     C2 1928   5.080   1.456   4.624
  176UNL     C3 1929   4.980   1.470   4.724
  176UNL     C4 1930   5.129   1.336   4.775
  176UNL     C5 1931   1.282   4.006   0.044
  176UNL     N6 1932   5.173   1.371   4.656
  176UNL     N7 1933   1.089   4.166   0.016
  176UNL     H8 1934   5.193   1.132   4.804
  176UNL     H9 1935   1.250   3.998   0.148
  176UNL    H10 1936   1.390   4.027   0.044
  177UNL     H0 1937   5.130   1.867   4.423
  177UNL     H1 1938   4.937   2.060   4.480
  177UNL     C2 1939   5.131   1.973   4.398
  177UNL     C3 1940   5.031   2.069   4.428
  177UNL     C4 1941   5.190   2.147   4.321
  177UNL     C5 1942   5.273   2.243   4.241
  177UNL     N6 1943   5.232   2.023   4.332
  177UNL     N7 1944   5.071   2.184   4.378
  177UNL     H8 1945   5.232   2.345   4.243
  177UNL     H9 1946   5.278   2.213   4.136
  177UNL    H10 1947   5.376   2.249   4.278
  178UNL     H0 1948   5.404   1.471   4.313
  178UNL     H1 1949   5.534   1.698   4.219
  178UNL     C2 1950   5.412   1.567   4.361
  178UNL     C3 1951   5.480   1.681   4.311
  178UNL     C4 1952   5.394   1.713   4.496
  178UNL     C5 1953   5.358   1.782   4.625
  178UNL     N6 1954   5.357   1.588   4.478
  178UNL     N7 1955   5.468   1.776   4.400
  178UNL     H8 1956   5.323   1.884   4.607
  178UNL     H9 1957   5.445   1.789   4.691
  178UNL    H10 1958   5.279   1.730   4.680
  179UNL     H0 1959   3.954   2.178   4.603
  179UNL     H1 1960   4.179   2.342   4.606
  179UNL     C2 1961   4.054   2.156   4.567
  179UNL     C3 1962   4.167   2.241   4.570
  179UNL     C4 1963   4.207   2.056   4.487
  179UNL     C5 1964   4.282   1.941   4.424
  179UNL     N6 1965   4.081   2.039   4.515
  179UNL     N7 1966   4.267   2.175   4.517
  179UNL     H8 1967   4.253   1.928   4.319
  179UNL     H9 1968   4.390   1.955   4.427
  179UNL    H10 1969   4.261   1.846   4.476
  180UNL     H0 1970   1.651   4.336   0.273
  180UNL     H1 1971   1.417   4.265   0.139
  180UNL     C2 1972   1.637   4.321   0.167
  180UNL     C3 1973   1.517   4.284   0.101
  180UNL     C4 1974   5.600   1.535   4.778
  180UNL     C5 1975   5.679   1.547   4.650
  180UNL     N6 1976   1.738   4.335   0.085
  180UNL     N7 1977   5.467   1.502   4.779
  180UNL     H8 1978   5.631   1.493   4.567
  180UNL     H9 1979   5.780   1.505   4.660
  180UNL    H10 1980   5.688   1.652   4.620
  181UNL     H0 1981   5.836   3.926   1.494
  181UNL     H1 1982   0.159   3.894   1.675
  181UNL     C2 1983   5.865   3.837   1.548
  181UNL     C3 1984   0.085   3.823   1.639
  181UNL     C4 1985   5.867   3.647   1.611
  181UNL     C5 1986   5.832   3.500   1.619
  181UNL     N6 1987   5.798   3.725   1.531
  181UNL     N7 1988   0.085   3.699   1.682
  181UNL     H8 1989   5.777   3.465   1.531
  181UNL     H9 1990   5.769   3.479   1.707
  181UNL    H10 1991   0.035   3.439   1.628
  182UNL     H0 1992   0.554   3.109   1.477
  182UNL     H1 1993   0.541   2.862   1.347
  182UNL     C2 1994   0.535   3.090   1.372
  182UNL     C3 1995   0.529   2.963   1.309
  182UNL     C4 1996   0.502   3.121   1.178
  182UNL     C5 1997   0.488   3.195   1.048
  182UNL     N6 1998   0.514   3.190   1.290
  182UNL     N7 1999   0.508   2.985   1.182
  182UNL     H8 2000   0.416   3.145   0.982
  182UNL     H9 2001   0.584   3.199   0.995
  182UNL    H10 2002   0.453   3.298   1.061
  183UNL     H0 2003   0.142   3.758   1.133
  183UNL     H1 2004   0.204   4.010   1.034
  183UNL     C2 2005   0.086   3.849   1.144
  183UNL     C3 2006   0.120   3.977   1.092
  183UNL     C4 2007   5.826   3.975   1.193
  183UNL     C5 2008   5.692   4.021   1.244
  183UNL     N6 2009   5.860   3.849   1.212
  183UNL     N7 2010   0.023   4.059   1.125
  183UNL     H8 2011   5.614   4.007   1.168
  183UNL     H9 2012   5.693   4.127   1.271
  183UNL    H10 2013   5.660   3.965   1.334
  184UNL     H0 2014   0.050   4.231   0.713
  184UNL     H1 2015   0.258   4.346   0.568
  184UNL     C2 2016   0.146   4.264   0.750
  184UNL     C3 2017   0.250   4.323   0.673
  184UNL     C4 2018   0.294   4.308   0.875
  184UNL     C5 2019   0.364   4.330   1.007
  184UNL     N6 2020   0.176   4.252   0.877
  184UNL     N7 2021   0.347   4.351   0.756
  184UNL     H8 2022   0.352   4.244   1.074
  184UNL     H9 2023   0.325   4.419   1.058
  184UNL    H10 2024   0.472   4.346   0.993
  185UNL     H0 2025   5.883   3.401   1.267
  185UNL     H1 2026   0.236   3.285   1.182
  185UNL     C2 2027   0.097   3.441   1.275
  185UNL     C3 2028   0.217   3.380   1.231
  185UNL     C4 2029   0.246   3.564   1.320
  185UNL     C5 2030   0.316   3.682   1.383
  185UNL     N6 2031   0.116   3.558   1.330
  185UNL     N7 2032   0.315   3.462   1.261
  185UNL     H8 2033   0.314   3.674   1.493
  185UNL     H9 2034   0.270   3.777   1.355
  185UNL    H10 2035   0.422   3.687   1.354
  186UNL     H0 2036   1.172   4.231   0.307
  186UNL     H1 2037   1.256   4.136   0.555
  186UNL     C2 2038   1.125   4.157   0.370
  186UNL     C3 2039   1.170   4.110   0.496
  186UNL     C4 2040   0.993   4.021   0.435
  186UNL     C5 2041   0.866   3.940   0.437
  186UNL     N6 2042   1.013   4.101   0.333
  186UNL     N7 2043   1.083   4.021   0.538
  186UNL     H8 2044   0.851   3.885   0.343
  186UNL     H9 2045   0.778   4.005   0.450
  186UNL    H10 2046   0.865   3.867   0.518
  187UNL     H0 2047   0.770   4.545   0.819
  187UNL     H1 2048   0.675   4.610   1.073
  187UNL     C2 2049   0.671   4.580   0.847
  187UNL     C3 2050   0.626   4.612   0.977
  187UNL     C4 2051   0.481   4.639   0.832
  187UNL     C5 2052   0.348   4.673   0.769
  187UNL     N6 2053   0.578   4.595   0.756
  187UNL     N7 2054   0.501   4.650   0.966
  187UNL     H8 2055   0.344   4.647   0.662
  187UNL     H9 2056   0.266   4.619   0.818
  187UNL    H10 2057   0.326   4.780   0.778
  188UNL     H0 2058   0.663   3.529   0.925
  188UNL     H1 2059   0.533   3.624   1.152
  188UNL     C2 2060   0.679   3.501   1.028
  188UNL     C3 2061   0.612   3.551   1.142
  188UNL     C4 2062   0.751   3.405   1.187
  188UNL     C5 2063   0.830   3.303   1.265
  188UNL     N6 2064   0.772   3.413   1.058
  188UNL     N7 2065   0.659   3.487   1.246
  188UNL     H8 2066   0.806   3.201   1.232
  188UNL     H9 2067   0.810   3.309   1.373
  188UNL    H10 2068   0.939   3.317   1.252
  189UNL     H0 2069   0.704   3.938   0.806
  189UNL     H1 2070   0.531   4.142   0.882
  189UNL     C2 2071   0.711   4.044   0.784
  189UNL     C3 2072   0.622   4.146   0.824
  189UNL     C4 2073   0.778   4.216   0.708
  189UNL     C5 2074   0.861   4.308   0.623
  189UNL     N6 2075   0.812   4.089   0.713
  189UNL     N7 2076   0.666   4.259   0.774
  189UNL     H8 2077   0.829   4.412   0.632
  189UNL     H9 2078   0.853   4.281   0.517
  189UNL    H10 2079   0.967   4.304   0.650
  190UNL     H0 2080   0.925   3.570   0.702
  190UNL     H1 2081   1.114   3.766   0.645
  190UNL     C2 2082   0.949   3.658   0.760
  190UNL     C3 2083   1.046   3.757   0.729
  190UNL     C4 2084   0.945   3.796   0.904
  190UNL     C5 2085   0.905   3.866   1.032
  190UNL     N6 2086   0.888   3.682   0.873
  190UNL     N7 2087   1.042   3.847   0.824
  190UNL     H8 2088   0.868   3.967   1.010
  190UNL     H9 2089   0.991   3.877   1.099
  190UNL    H10 2090   0.826   3.813   1.087
  191UNL     H0 2091   5.415   4.257   0.984
  191UNL     H1 2092   5.639   4.421   1.005
  191UNL     C2 2093   5.516   4.235   0.954
  191UNL     C3 2094   5.629   4.320   0.966
  191UNL     C4 2095   5.675   4.136   0.883
  191UNL     C5 2096   5.753   4.020   0.829
  191UNL     N6 2097   5.546   4.119   0.902
  191UNL     N7 2098   5.732   4.255   0.919
  191UNL     H8 2099   5.722   3.994   0.727
  191UNL     H9 2100   5.861   4.040   0.826
  191UNL    H10 2101   5.740   3.930   0.891
  192UNL     H0 2102   1.167   3.585   1.446
  192UNL     H1 2103   0.926   3.584   1.308
  192UNL     C2 2104   1.152   3.589   1.340
  192UNL     C3 2105   1.028   3.589   1.271
  192UNL     C4 2106   1.190   3.607   1.145
  192UNL     C5 2107   1.270   3.636   1.021
  192UNL     N6 2108   1.255   3.596   1.259
  192UNL     N7 2109   1.054   3.599   1.143
  192UNL     H8 2110   1.215   3.609   0.930
  192UNL     H9 2111   1.365   3.580   1.019
  192UNL    H10 2112   1.294   3.743   1.014
  193UNL     H0 2113   0.462   4.639   2.703
  193UNL     H1 2114   0.599   4.628   2.945
  193UNL     C2 2115   0.477   4.554   2.767
  193UNL     C3 2116   0.547   4.551   2.890
  193UNL     C4 2117   0.470   4.367   2.836
  193UNL     C5 2118   0.446   4.218   2.838
  193UNL     N6 2119   0.426   4.437   2.734
  193UNL     N7 2120   0.542   4.428   2.934
  193UNL     H8 2121   0.369   4.187   2.766
  193UNL     H9 2122   0.414   4.183   2.937
  193UNL    H10 2123   0.538   4.163   2.814
  194UNL     H0 2124   0.964   3.779   2.660
  194UNL     H1 2125   1.071   3.561   2.525
  194UNL     C2 2126   0.976   3.766   2.553
  194UNL     C3 2127   1.031   3.654   2.487
  194UNL     C4 2128   0.974   3.804   2.358
  194UNL     C5 2129   0.961   3.882   2.229
  194UNL     N6 2130   0.936   3.860   2.470
  194UNL     N7 2131   1.030   3.680   2.359
  194UNL     H8 2132   0.911   3.823   2.152
  194UNL     H9 2133   1.061   3.909   2.190
  194UNL    H10 2134   0.905   3.976   2.241
  195UNL     H0 2135   0.716   4.447   2.351
  195UNL     H1 2136   0.725   4.657   2.169
  195UNL     C2 2137   0.645   4.528   2.340
  195UNL     C3 2138   0.652   4.633   2.245
  195UNL     C4 2139   0.483   4.640   2.364
  195UNL     C5 2140   0.347   4.683   2.414
  195UNL     N6 2141   0.540   4.535   2.418
  195UNL     N7 2142   0.545   4.706   2.262
  195UNL     H8 2143   0.269   4.654   2.342
  195UNL     H9 2144   0.341   4.792   2.425
  195UNL    H10 2145   0.321   4.639   2.511
  196UNL     H0 2146   0.505   4.965   1.908
  196UNL     H1 2147   0.715   5.067   1.756
  196UNL     C2 2148   0.606   4.987   1.940
  196UNL     C3 2149   0.711   5.039   1.861
  196UNL     C4 2150   0.764   5.011   2.058
  196UNL     C5 2151   0.842   5.018   2.187
  196UNL     N6 2152   0.641   4.966   2.064
  196UNL     N7 2153   0.816   5.053   1.939
  196UNL     H8 2154   0.842   4.922   2.239
  196UNL     H9 2155   0.799   5.093   2.254
  196UNL    H10 2156   0.947   5.045   2.170
  197UNL     H0 2157   0.452   4.065   2.470
  197UNL     H1 2158   0.685   3.986   2.339
  197UNL     C2 2159   0.550   4.110   2.475
  197UNL     C3 2160   0.667   4.069   2.406
  197UNL     C4 2161   0.698   4.234   2.527
  197UNL     C5 2162   0.769   4.341   2.605
  197UNL     N6 2163   0.570   4.217   2.547
  197UNL     N7 2164   0.764   4.150   2.442
  197UNL     H8 2165   0.777   4.314   2.711
  197UNL     H9 2166   0.717   4.437   2.601
  197UNL    H10 2167   0.871   4.358   2.567
  198UNL     H0 2168   1.597   4.943   1.522
  198UNL     H1 2169   1.711   4.786   1.722
  198UNL     C2 2170   1.555   4.856   1.572
  198UNL     C3 2171   1.616   4.778   1.673
  198UNL     C4 2172   1.425   4.713   1.622
  198UNL     C5 2173   1.295   4.637   1.625
  198UNL     N6 2174   1.437   4.812   1.538
  198UNL     N7 2175   1.530   4.684   1.706
  198UNL     H8 2176   1.269   4.599   1.525
  198UNL     H9 2177   1.213   4.700   1.658
  198UNL    H10 2178   1.300   4.550   1.692
  199UNL     H0 2179   1.241   5.211   2.046
  199UNL     H1 2180   1.155   5.320   2.287
  199UNL     C2 2181   1.148   5.261   2.067
  199UNL     C3 2182   1.106   5.315   2.191
  199UNL     C4 2183   0.966   5.339   2.041
  199UNL     C5 2184   0.838   5.380   1.972
  199UNL     N6 2185   1.058   5.275   1.972
  199UNL     N7 2186   0.987   5.366   2.173
  199UNL     H8 2187   0.836   5.350   1.866
  199UNL     H9 2188   0.751   5.335   2.021
  199UNL    H10 2189   0.825   5.489   1.975
  200UNL     H0 2190   1.222   4.312   2.161
  200UNL     H1 2191   0.983   4.288   2.302
  200UNL     C2 2192   1.201   4.249   2.247
  200UNL     C3 2193   1.078   4.238   2.316
  200UNL     C4 2194   1.223   4.110   2.388
  200UNL     C5 2195   1.285   3.994   2.462
  200UNL     N6 2196   1.295   4.173   2.298
  200UNL     N7 2197   1.094   4.147   2.408
  200UNL     H8 2198   1.234   3.900   2.436
  200UNL     H9 2199   1.276   4.007   2.571
  200UNL    H10 2200   1.391   3.980   2.439
  201UNL     H0 2201   1.182   4.618   2.006
  201UNL     H1 2202   0.996   4.814   2.072
  201UNL     C2 2203   1.186   4.723   1.985
  201UNL     C3 2204   1.090   4.822   2.020
  201UNL     C4 2205   1.251   4.899   1.916
  201UNL     C5 2206   1.337   4.995   1.839
  201UNL     N6 2207   1.288   4.773   1.919
  201UNL     N7 2208   1.133   4.937   1.975
  201UNL     H8 2209   1.315   5.100   1.864
  201UNL     H9 2210   1.321   4.983   1.731
  201UNL    H10 2211   1.444   4.980   1.858
  202UNL     H0 2212   1.590   4.195   1.932
  202UNL     H1 2213   1.520   4.419   1.784
  202UNL     C2 2214   1.550   4.288   1.968
  202UNL     C3 2215   1.515   4.401   1.890
  202UNL     C4 2216   1.488   4.430   2.093
  202UNL     C5 2217   1.463   4.501   2.224
  202UNL     N6 2218   1.527   4.305   2.096
  202UNL     N7 2219   1.474   4.494   1.973
  202UNL     H8 2220   1.441   4.608   2.209
  202UNL     H9 2221   1.551   4.496   2.289
  202UNL    H10 2222   1.378   4.458   2.278
  203UNL     H0 2223   5.880   4.930   2.096
  203UNL     H1 2224   0.215   5.048   2.218
  203UNL     C2 2225   0.097   4.899   2.091
  203UNL     C3 2226   0.208   4.961   2.154
  203UNL     C4 2227   0.259   4.793   2.045
  203UNL     C5 2228   0.341   4.678   1.991
  203UNL     N6 2229   0.130   4.794   2.020
  203UNL     N7 2230   0.314   4.891   2.123
  203UNL     H8 2231   0.303   4.641   1.895
  203UNL     H9 2232   0.446   4.708   1.976
  203UNL    H10 2233   0.340   4.594   2.062
  204UNL     H0 2234   1.641   4.383   2.615
  204UNL     H1 2235   1.506   4.151   2.541
  204UNL     C2 2236   1.655   4.323   2.526
  204UNL     C3 2237   1.585   4.205   2.491
  204UNL     C4 2238   1.729   4.258   2.352
  204UNL     C5 2239   1.816   4.258   2.229
  204UNL     N6 2240   1.746   4.356   2.438
  204UNL     N7 2241   1.634   4.164   2.376
  204UNL     H8 2242   1.792   4.173   2.162
  204UNL     H9 2243   1.922   4.250   2.254
  204UNL    H10 2244   1.802   4.350   2.171
  205UNL     H0 2245   5.864   3.949   3.914
  205UNL     H1 2246   0.115   3.932   4.155
  205UNL     C2 2247   5.877   3.862   3.977
  205UNL     C3 2248   0.062   3.857   4.100
  205UNL     C4 2249   5.868   3.675   4.044
  205UNL     C5 2250   5.841   3.526   4.044
  205UNL     N6 2251   5.824   3.747   3.943
  205UNL     N7 2252   0.055   3.733   4.143
  205UNL     H8 2253   5.762   3.498   3.974
  205UNL     H9 2254   5.811   3.490   4.143
  205UNL    H10 2255   0.045   3.471   4.016
  206UNL     H0 2256   0.465   3.094   3.875
  206UNL     H1 2257   0.601   2.888   3.748
  206UNL     C2 2258   0.486   3.084   3.770
  206UNL     C3 2259   0.557   2.978   3.708
  206UNL     C4 2260   0.495   3.123   3.575
  206UNL     C5 2261   0.475   3.196   3.445
  206UNL     N6 2262   0.446   3.176   3.685
  206UNL     N7 2263   0.562   3.005   3.580
  206UNL     H8 2264   0.412   3.137   3.376
  206UNL     H9 2265   0.571   3.212   3.395
  206UNL    H10 2266   0.428   3.294   3.457
  207UNL     H0 2267   0.219   3.756   3.549
  207UNL     H1 2268   0.222   3.970   3.372
  207UNL     C2 2269   0.149   3.839   3.543
  207UNL     C3 2270   0.153   3.946   3.452
  207UNL     C4 2271   5.878   3.954   3.580
  207UNL     C5 2272   5.745   3.997   3.637
  207UNL     N6 2273   0.049   3.846   3.628
  207UNL     N7 2274   0.049   4.022   3.476
  207UNL     H8 2275   5.664   3.973   3.567
  207UNL     H9 2276   5.742   4.105   3.655
  207UNL    H10 2277   5.721   3.947   3.732
  208UNL     H0 2278   5.860   4.304   3.113
  208UNL     H1 2279   0.205   4.331   2.960
  208UNL     C2 2280   0.077   4.304   3.146
  208UNL     C3 2281   0.193   4.317   3.066
  208UNL     C4 2282   0.235   4.295   3.267
  208UNL     C5 2283   0.312   4.291   3.397
  208UNL     N6 2284   0.104   4.290   3.273
  208UNL     N7 2285   0.297   4.311   3.146
  208UNL     H8 2286   0.274   4.213   3.464
  208UNL     H9 2287   0.305   4.386   3.450
  208UNL    H10 2288   0.418   4.270   3.381
  209UNL     H0 2289   5.847   3.374   3.674
  209UNL     H1 2290   0.195   3.296   3.545
  209UNL     C2 2291   0.058   3.420   3.679
  209UNL     C3 2292   0.176   3.378   3.612
  209UNL     C4 2293   0.205   3.544   3.733
  209UNL     C5 2294   0.274   3.653   3.811
  209UNL     N6 2295   0.076   3.527   3.752
  209UNL     N7 2296   0.271   3.461   3.648
  209UNL     H8 2297   0.277   3.628   3.918
  209UNL     H9 2298   0.224   3.749   3.803
  209UNL    H10 2299   0.378   3.667   3.777
  210UNL     H0 2300   1.123   4.227   2.684
  210UNL     H1 2301   1.219   4.110   2.918
  210UNL     C2 2302   1.075   4.152   2.746
  210UNL     C3 2303   1.126   4.094   2.865
  210UNL     C4 2304   0.939   4.022   2.813
  210UNL     C5 2305   0.808   3.949   2.821
  210UNL     N6 2306   0.957   4.105   2.713
  210UNL     N7 2307   1.037   4.009   2.908
  210UNL     H8 2308   0.777   3.910   2.723
  210UNL     H9 2309   0.728   4.016   2.855
  210UNL    H10 2310   0.812   3.865   2.890
  211UNL     H0 2311   0.690   4.465   3.364
  211UNL     H1 2312   0.743   4.738   3.370
  211UNL     C2 2313   0.630   4.545   3.325
  211UNL     C3 2314   0.659   4.684   3.329
  211UNL     C4 2315   0.479   4.641   3.236
  211UNL     C5 2316   0.346   4.659   3.168
  211UNL     N6 2317   0.516   4.519   3.266
  211UNL     N7 2318   0.559   4.746   3.270
  211UNL     H8 2319   0.343   4.608   3.071
  211UNL     H9 2320   0.264   4.619   3.229
  211UNL    H10 2321   0.323   4.765   3.150
  212UNL     H0 2322   0.692   3.600   3.350
  212UNL     H1 2323   0.489   3.623   3.541
  212UNL     C2 2324   0.681   3.546   3.443
  212UNL     C3 2325   0.577   3.560   3.539
  212UNL     C4 2326   0.718   3.418   3.592
  212UNL     C5 2327   0.785   3.305   3.666
  212UNL     N6 2328   0.771   3.457   3.478
  212UNL     N7 2329   0.603   3.475   3.635
  212UNL     H8 2330   0.770   3.209   3.614
  212UNL     H9 2331   0.746   3.294   3.768
  212UNL    H10 2332   0.894   3.320   3.675
  213UNL     H0 2333   0.700   3.897   3.212
  213UNL     H1 2334   0.489   4.072   3.264
  213UNL     C2 2335   0.693   4.002   3.189
  213UNL     C3 2336   0.585   4.089   3.216
  213UNL     C4 2337   0.741   4.183   3.119
  213UNL     C5 2338   0.820   4.289   3.046
  213UNL     N6 2339   0.792   4.062   3.127
  213UNL     N7 2340   0.617   4.208   3.170
  213UNL     H8 2341   0.801   4.389   3.088
  213UNL     H9 2342   0.792   4.291   2.940
  213UNL    H10 2343   0.928   4.272   3.050
  214UNL     H0 2344   1.057   3.495   3.124
  214UNL     H1 2345   1.075   3.739   2.991
  214UNL     C2 2346   1.039   3.594   3.163
  214UNL     C3 2347   1.049   3.717   3.093
  214UNL     C4 2348   0.994   3.740   3.291
  214UNL     C5 2349   0.960   3.807   3.422
  214UNL     N6 2350   1.003   3.609   3.289
  214UNL     N7 2351   1.020   3.812   3.178
  214UNL     H8 2352   0.918   3.907   3.405
  214UNL     H9 2353   1.049   3.819   3.484
  214UNL    H10 2354   0.886   3.750   3.479
  215UNL     H0 2355   5.372   4.259   3.300
  215UNL     H1 2356   5.576   4.347   3.469
  215UNL     C2 2357   5.474   4.223   3.307
  215UNL     C3 2358   5.575   4.270   3.394
  215UNL     C4 2359   5.637   4.114   3.272
  215UNL     C5 2360   5.722   4.003   3.216
  215UNL     N6 2361   5.514   4.126   3.228
  215UNL     N7 2362   5.682   4.197   3.371
  215UNL     H8 2363   5.688   3.970   3.117
  215UNL     H9 2364   5.826   4.036   3.204
  215UNL    H10 2365   5.722   3.916   3.282
  216UNL     H0 2366   1.155   3.710   3.853
  216UNL     H1 2367   0.966   3.526   3.762
  216UNL     C2 2368   1.154   3.656   3.759
  216UNL     C3 2369   1.056   3.563   3.715
  216UNL     C4 2370   1.209   3.591   3.578
  216UNL     C5 2371   1.290   3.582   3.452
  216UNL     N6 2372   1.249   3.674   3.671
  216UNL     N7 2373   1.093   3.521   3.597
  216UNL     H8 2374   1.258   3.498   3.389
  216UNL     H9 2375   1.397   3.567   3.474
  216UNL    H10 2376   1.281   3.674   3.393
  217UNL     H0 2377   3.414   0.478   0.312
  217UNL     H1 2378   3.540   0.464   0.559
  217UNL     C2 2379   3.425   0.392   0.376
  217UNL     C3 2380   3.491   0.387   0.502
  217UNL     C4 2381   3.416   0.204   0.442
  217UNL     C5 2382   3.393   0.055   0.441
  217UNL     N6 2383   3.375   0.276   0.340
  217UNL     N7 2384   3.484   0.264   0.544
  217UNL     H8 2385   3.313   0.026   0.371
  217UNL     H9 2386   3.365   0.017   0.540
  217UNL    H10 2387   3.484   0.002   0.411
  218UNL     H0 2388   1.952   5.176   0.281
  218UNL     H1 2389   2.072   4.962   0.151
  218UNL     C2 2390   1.969   5.164   0.175
  218UNL     C3 2391   2.031   5.054   0.112
  218UNL     C4 2392   0.011   2.428   4.786
  218UNL     C5 2393   5.877   2.500   4.656
  218UNL     N6 2394   1.932   5.258   0.092
  218UNL     N7 2395   0.072   2.306   4.790
  218UNL     H8 2396   5.805   2.447   4.592
  218UNL     H9 2397   0.085   2.508   4.600
  218UNL    H10 2398   5.840   2.603   4.669
  219UNL     H0 2399   5.615   3.064   4.751
  219UNL     H1 2400   5.618   3.281   4.576
  219UNL     C2 2401   5.545   3.146   4.746
  219UNL     C3 2402   5.549   3.255   4.656
  219UNL     C4 2403   5.387   3.261   4.784
  219UNL     C5 2404   3.291   0.527   0.034
  219UNL     N6 2405   3.482   0.378   0.024
  219UNL     N7 2406   5.445   3.330   4.681
  219UNL     H8 2407   5.173   3.277   4.771
  219UNL     H9 2408   3.287   0.635   0.052
  219UNL    H10 2409   3.269   0.478   0.129
  220UNL     H0 2410   5.371   3.612   4.317
  220UNL     H1 2411   5.603   3.638   4.165
  220UNL     C2 2412   5.474   3.612   4.351
  220UNL     C3 2413   5.591   3.624   4.271
  220UNL     C4 2414   5.632   3.603   4.473
  220UNL     C5 2415   5.708   3.599   4.603
  220UNL     N6 2416   5.501   3.598   4.478
  220UNL     N7 2417   5.694   3.618   4.352
  220UNL     H8 2418   5.669   3.522   4.671
  220UNL     H9 2419   5.701   3.695   4.655
  220UNL    H10 2420   5.814   3.577   4.588
  221UNL     H0 2421   1.441   5.456   0.065
  221UNL     H1 2422   5.604   2.599   4.754
  221UNL     C2 2423   1.539   5.501   0.073
  221UNL     C3 2424   1.659   5.457   0.012
  221UNL     C4 2425   3.646   0.076   0.130
  221UNL     C5 2426   3.714   0.185   0.208
  221UNL     N6 2427   3.517   0.060   0.145
  221UNL     N7 2428   1.754   5.539   0.050
  221UNL     H8 2429   3.712   0.163   0.316
  221UNL     H9 2430   3.665   0.282   0.195
  221UNL    H10 2431   3.819   0.198   0.179
  222UNL     H0 2432   0.619   3.543   3.903
  222UNL     H1 2433   0.724   3.407   4.122
  222UNL     C2 2434   0.574   3.464   3.961
  222UNL     C3 2435   0.629   3.396   4.072
  222UNL     C4 2436   0.439   3.331   4.023
  222UNL     C5 2437   0.307   3.259   4.031
  222UNL     N6 2438   0.454   3.420   3.929
  222UNL     N7 2439   0.540   3.309   4.112
  222UNL     H8 2440   0.273   3.224   3.932
  222UNL     H9 2441   0.229   3.325   4.070
  222UNL    H10 2442   0.312   3.171   4.096
  223UNL     H0 2443   0.201   3.773   4.570
  223UNL     H1 2444   0.249   4.047   4.579
  223UNL     C2 2445   0.139   3.853   4.532
  223UNL     C3 2446   0.166   3.993   4.538
  223UNL     C4 2447   5.874   3.948   4.443
  223UNL     C5 2448   5.741   3.965   4.375
  223UNL     N6 2449   0.026   3.826   4.473
  223UNL     N7 2450   0.066   4.054   4.479
  223UNL     H8 2451   5.740   3.917   4.276
  223UNL     H9 2452   5.660   3.921   4.434
  223UNL    H10 2453   5.716   4.071   4.359
  224UNL     H0 2454   0.185   2.887   4.558
  224UNL     H1 2455   0.014   2.936   4.774
  224UNL     C2 2456   0.182   2.838   4.655
  224UNL     C3 2457   0.095   2.865   4.763
  224UNL     C4 2458   0.231   2.714   4.804
  224UNL     C5 2459   2.265   5.379   0.070
  224UNL     N6 2460   0.267   2.742   4.681
  224UNL     N7 2461   4.051   0.009   0.054
  224UNL     H8 2462   2.251   5.282   0.020
  224UNL     H9 2463   2.229   5.368   0.174
  224UNL    H10 2464   2.373   5.398   0.075
  225UNL     H0 2465   0.212   3.203   4.425
  225UNL     H1 2466   5.886   3.378   4.471
  225UNL     C2 2467   0.205   3.308   4.400
  225UNL     C3 2468   0.095   3.395   4.425
  225UNL     C4 2469   0.253   3.488   4.328
  225UNL     C5 2470   0.330   3.593   4.252
  225UNL     N6 2471   0.305   3.368   4.340
  225UNL     N7 2472   0.128   3.513   4.377
  225UNL     H8 2473   0.313   3.693   4.294
  225UNL     H9 2474   0.299   3.595   4.147
  225UNL    H10 2475   0.438   3.575   4.253
  226UNL     H0 2476   0.537   2.807   4.324
  226UNL     H1 2477   0.608   3.050   4.207
  226UNL     C2 2478   0.529   2.906   4.366
  226UNL     C3 2479   0.566   3.028   4.304
  226UNL     C4 2480   0.492   3.053   4.496
  226UNL     C5 2481   0.455   3.121   4.625
  226UNL     N6 2482   0.480   2.923   4.487
  226UNL     N7 2483   0.542   3.124   4.391
  226UNL     H8 2484   0.416   3.222   4.607
  226UNL     H9 2485   0.542   3.131   4.690
  226UNL    H10 2486   0.377   3.066   4.680
  227UNL     H0 2487   4.881   3.566   4.505
  227UNL     H1 2488   5.085   3.654   4.674
  227UNL     C2 2489   4.983   3.530   4.511
  227UNL     C3 2490   5.085   3.577   4.598
  227UNL     C4 2491   5.147   3.422   4.476
  227UNL     C5 2492   5.232   3.312   4.419
  227UNL     N6 2493   5.024   3.433   4.432
  227UNL     N7 2494   5.191   3.505   4.575
  227UNL     H8 2495   5.198   3.279   4.320
  227UNL     H9 2496   5.337   3.344   4.408
  227UNL    H10 2497   5.231   3.224   4.485
  228UNL     H0 2498   4.601   0.211   0.266
  228UNL     H1 2499   4.380   0.082   0.156
  228UNL     C2 2500   4.589   0.172   0.166
  228UNL     C3 2501   4.475   0.107   0.113
  228UNL     C4 2502   0.706   2.900   4.783
  228UNL     C5 2503   0.784   2.894   4.654
  228UNL     N6 2504   4.687   0.183   0.080
  228UNL     N7 2505   0.579   2.851   4.795
  228UNL     H8 2506   0.744   2.819   4.586
  228UNL     H9 2507   0.890   2.869   4.672
  228UNL    H10 2508   0.782   2.991   4.603
  229UNL     H0 2509   0.940   5.327   1.521
  229UNL     H1 2510   1.144   5.271   1.703
  229UNL     C2 2511   0.964   5.232   1.568
  229UNL     C3 2512   1.068   5.207   1.660
  229UNL     C4 2513   0.955   5.038   1.617
  229UNL     C5 2514   0.911   4.894   1.616
  229UNL     N6 2515   0.894   5.125   1.540
  229UNL     N7 2516   1.061   5.080   1.692
  229UNL     H8 2517   0.831   4.875   1.543
  229UNL     H9 2518   0.874   4.863   1.715
  229UNL    H10 2519   0.995   4.828   1.591
  230UNL     H0 2520   1.484   4.485   1.489
  230UNL     H1 2521   1.562   4.255   1.355
  230UNL     C2 2522   1.488   4.469   1.382
  230UNL     C3 2523   1.529   4.350   1.317
  230UNL     C4 2524   1.478   4.502   1.186
  230UNL     C5 2525   1.457   4.575   1.056
  230UNL     N6 2526   1.453   4.565   1.299
  230UNL     N7 2527   1.522   4.373   1.188
  230UNL     H8 2528   1.378   4.529   0.997
  230UNL     H9 2529   1.549   4.573   0.996
  230UNL    H10 2530   1.430   4.681   1.070
  231UNL     H0 2531   1.184   5.159   1.152
  231UNL     H1 2532   1.192   5.380   0.984
  231UNL     C2 2533   1.116   5.242   1.150
  231UNL     C3 2534   1.122   5.354   1.063
  231UNL     C4 2535   0.958   5.357   1.189
  231UNL     C5 2536   0.822   5.395   1.242
  231UNL     N6 2537   1.016   5.248   1.234
  231UNL     N7 2538   1.018   5.429   1.089
  231UNL     H8 2539   0.744   5.371   1.168
  231UNL     H9 2540   0.816   5.502   1.264
  231UNL    H10 2541   0.797   5.342   1.334
  232UNL     H0 2542   2.923   0.159   0.723
  232UNL     H1 2543   3.156   0.149   0.570
  232UNL     C2 2544   3.025   0.151   0.757
  232UNL     C3 2545   3.142   0.146   0.678
  232UNL     C4 2546   3.182   0.137   0.880
  232UNL     C5 2547   3.257   0.136   1.011
  232UNL     N6 2548   3.051   0.145   0.886
  232UNL     N7 2549   3.245   0.136   0.759
  232UNL     H8 2550   3.218   0.060   1.080
  232UNL     H9 2551   3.249   0.233   1.061
  232UNL    H10 2552   3.364   0.114   0.997
  233UNL     H0 2553   0.967   4.785   1.266
  233UNL     H1 2554   1.205   4.687   1.160
  233UNL     C2 2555   1.066   4.827   1.275
  233UNL     C3 2556   1.186   4.775   1.219
  233UNL     C4 2557   1.215   4.949   1.327
  233UNL     C5 2558   1.284   5.063   1.398
  233UNL     N6 2559   1.085   4.938   1.342
  233UNL     N7 2560   1.283   4.856   1.254
  233UNL     H8 2561   1.294   5.042   1.505
  233UNL     H9 2562   1.229   5.157   1.390
  233UNL    H10 2563   1.385   5.080   1.358
  234UNL     H0 2564   4.047   0.071   0.319
  234UNL     H1 2565   2.194   5.473   0.527
  234UNL     C2 2566   2.040   5.538   0.372
  234UNL     C3 2567   2.098   5.464   0.478
  234UNL     C4 2568   1.907   5.401   0.429
  234UNL     C5 2569   1.776   5.327   0.433
  234UNL     N6 2570   1.920   5.496   0.339
  234UNL     N7 2571   2.010   5.375   0.515
  234UNL     H8 2572   1.746   5.291   0.334
  234UNL     H9 2573   1.695   5.392   0.470
  234UNL    H10 2574   1.781   5.240   0.500
  235UNL     H0 2575   3.631   0.316   0.962
  235UNL     H1 2576   3.674   0.590   0.962
  235UNL     C2 2577   3.566   0.394   0.924
  235UNL     C3 2578   3.590   0.533   0.925
  235UNL     C4 2579   3.410   0.483   0.838
  235UNL     C5 2580   3.275   0.495   0.771
  235UNL     N6 2581   3.451   0.362   0.870
  235UNL     N7 2582   3.487   0.591   0.868
  235UNL     H8 2583   3.276   0.450   0.671
  235UNL     H9 2584   3.197   0.444   0.829
  235UNL    H10 2585   3.244   0.599   0.760
  236UNL     H0 2586   1.654   4.917   0.943
  236UNL     H1 2587   1.511   4.990   1.170
  236UNL     C2 2588   1.664   4.879   1.043
  236UNL     C3 2589   1.590   4.918   1.157
  236UNL     C4 2590   1.727   4.768   1.197
  236UNL     C5 2591   1.802   4.660   1.270
  236UNL     N6 2592   1.756   4.789   1.070
  236UNL     N7 2593   1.630   4.844   1.257
  236UNL     H8 2594   1.773   4.560   1.234
  236UNL     H9 2595   1.783   4.663   1.378
  236UNL    H10 2596   1.911   4.669   1.255
  237UNL     H0 2597   1.683   5.289   0.827
  237UNL     H1 2598   1.480   5.471   0.884
  237UNL     C2 2599   1.679   5.394   0.802
  237UNL     C3 2600   1.574   5.485   0.833
  237UNL     C4 2601   3.690   0.021   0.725
  237UNL     C5 2602   3.764   0.122   0.642
  237UNL     N6 2603   1.778   5.450   0.737
  237UNL     N7 2604   3.570   0.051   0.782
  237UNL     H8 2605   3.754   0.223   0.682
  237UNL     H9 2606   3.726   0.123   0.539
  237UNL    H10 2607   3.872   0.101   0.635
  238UNL     H0 2608   1.890   4.945   0.706
  238UNL     H1 2609   2.080   5.135   0.634
  238UNL     C2 2610   1.922   5.032   0.762
  238UNL     C3 2611   2.020   5.127   0.723
  238UNL     C4 2612   1.935   5.168   0.907
  238UNL     C5 2613   1.908   5.239   1.037
  238UNL     N6 2614   1.871   5.056   0.880
  238UNL     N7 2615   2.026   5.217   0.818
  238UNL     H8 2616   1.881   5.344   1.020
  238UNL     H9 2617   1.996   5.238   1.102
  238UNL    H10 2618   1.825   5.193   1.094
  239UNL     H0 2619   2.427   0.105   0.887
  239UNL     H1 2620   2.624   0.199   1.060
  239UNL     C2 2621   2.530   0.071   0.896
  239UNL     C3 2622   2.628   0.121   0.985
  239UNL     C4 2623   0.734   5.516   0.867
  239UNL     C5 2624   0.823   5.406   0.816
  239UNL     N6 2625   0.613   5.525   0.819
  239UNL     N7 2626   2.736   0.051   0.966
  239UNL     H8 2627   0.793   5.369   0.717
  239UNL     H9 2628   0.928   5.439   0.807
  239UNL    H10 2629   0.822   5.320   0.884
  240UNL     H0 2630   2.145   4.995   1.439
  240UNL     H1 2631   1.919   4.934   1.289
  240UNL     C2 2632   2.138   4.983   1.332
  240UNL     C3 2633   2.021   4.952   1.258
  240UNL     C4 2634   2.187   4.982   1.139
  240UNL     C5 2635   2.271   5.007   1.016
  240UNL     N6 2636   2.244   4.997   1.256
  240UNL     N7 2637   2.054   4.951   1.131
  240UNL     H8 2638   2.218   4.980   0.924
  240UNL     H9 2639   2.364   4.949   1.019
  240UNL    H10 2640   2.298   5.113   1.008
  241UNL     H0 2641   1.964   0.483   2.710
  241UNL     H1 2642   2.068   0.473   2.969
  241UNL     C2 2643   1.971   0.398   2.776
  241UNL     C3 2644   2.025   0.395   2.907
  241UNL     C4 2645   1.960   0.210   2.842
  241UNL     C5 2646   1.940   0.061   2.837
  241UNL     N6 2647   1.927   0.281   2.736
  241UNL     N7 2648   2.016   0.271   2.950
  241UNL     H8 2649   1.858   0.031   2.770
  241UNL     H9 2650   1.916   0.020   2.936
  241UNL    H10 2651   2.031   0.010   2.803
  242UNL     H0 2652   0.526   5.150   2.664
  242UNL     H1 2653   0.566   4.909   2.529
  242UNL     C2 2654   0.517   5.130   2.558
  242UNL     C3 2655   0.538   5.006   2.492
  242UNL     C4 2656   0.488   5.160   2.363
  242UNL     C5 2657   0.466   5.235   2.234
  242UNL     N6 2658   0.482   5.226   2.476
  242UNL     N7 2659   0.519   5.027   2.364
  242UNL     H8 2660   0.427   5.169   2.155
  242UNL     H9 2661   0.561   5.277   2.197
  242UNL    H10 2662   0.395   5.317   2.246
  243UNL     H0 2663   2.191   0.287   2.349
  243UNL     H1 2664   2.199   0.491   2.160
  243UNL     C2 2665   2.122   0.369   2.338
  243UNL     C3 2666   2.128   0.472   2.240
  243UNL     C4 2667   1.965   0.488   2.366
  243UNL     C5 2668   1.833   0.537   2.420
  243UNL     N6 2669   2.020   0.382   2.419
  243UNL     N7 2670   2.024   0.549   2.259
  243UNL     H8 2671   1.750   0.501   2.358
  243UNL     H9 2672   1.828   0.646   2.422
  243UNL    H10 2673   1.815   0.502   2.523
  244UNL     H0 2674   1.978   0.810   1.902
  244UNL     H1 2675   2.194   0.900   1.751
  244UNL     C2 2676   2.079   0.830   1.934
  244UNL     C3 2677   2.188   0.876   1.855
  244UNL     C4 2678   2.237   0.850   2.054
  244UNL     C5 2679   2.314   0.857   2.184
  244UNL     N6 2680   2.112   0.811   2.060
  244UNL     N7 2681   2.292   0.888   1.935
  244UNL     H8 2682   2.310   0.762   2.238
  244UNL     H9 2683   2.273   0.935   2.250
  244UNL    H10 2684   2.420   0.881   2.168
  245UNL     H0 2685   5.829   5.464   2.450
  245UNL     H1 2686   0.174   5.321   2.386
  245UNL     C2 2687   0.046   5.492   2.467
  245UNL     C3 2688   0.162   5.417   2.433
  245UNL     C4 2689   2.166   0.047   2.526
  245UNL     C5 2690   2.245   0.155   2.597
  245UNL     N6 2691   2.035   0.057   2.523
  245UNL     N7 2692   0.265   5.487   2.472
  245UNL     H8 2693   2.261   0.128   2.702
  245UNL     H9 2694   2.195   0.252   2.595
  245UNL    H10 2695   2.344   0.168   2.551
  246UNL     H0 2696   3.080   0.791   1.525
  246UNL     H1 2697   3.195   0.640   1.729
  246UNL     C2 2698   3.041   0.703   1.573
  246UNL     C3 2699   3.101   0.627   1.677
  246UNL     C4 2700   2.917   0.553   1.619
  246UNL     C5 2701   2.791   0.470   1.617
  246UNL     N6 2702   2.925   0.653   1.536
  246UNL     N7 2703   3.019   0.530   1.706
  246UNL     H8 2704   2.772   0.428   1.517
  246UNL     H9 2705   2.703   0.530   1.643
  246UNL    H10 2706   2.795   0.386   1.687
  247UNL     H0 2707   2.712   1.057   2.043
  247UNL     H1 2708   2.626   1.159   2.287
  247UNL     C2 2709   2.618   1.104   2.065
  247UNL     C3 2710   2.576   1.155   2.191
  247UNL     C4 2711   2.434   1.178   2.042
  247UNL     C5 2712   2.305   1.218   1.975
  247UNL     N6 2713   2.527   1.118   1.972
  247UNL     N7 2714   2.456   1.203   2.174
  247UNL     H8 2715   2.302   1.188   1.869
  247UNL     H9 2716   2.219   1.171   2.025
  247UNL    H10 2717   2.291   1.326   1.979
  248UNL     H0 2718   2.689   0.197   2.188
  248UNL     H1 2719   2.435   0.116   2.269
  248UNL     C2 2720   2.663   0.116   2.254
  248UNL     C3 2721   2.533   0.076   2.293
  248UNL     C4 2722   0.720   5.506   2.371
  248UNL     C5 2723   0.785   5.388   2.439
  248UNL     N6 2724   2.757   0.042   2.308
  248UNL     N7 2725   0.584   5.521   2.370
  248UNL     H8 2726   0.766   5.296   2.383
  248UNL     H9 2727   0.745   5.373   2.540
  248UNL    H10 2728   0.893   5.399   2.448
  249UNL     H0 2729   2.657   0.462   1.986
  249UNL     H1 2730   2.477   0.658   2.069
  249UNL     C2 2731   2.663   0.569   1.970
  249UNL     C3 2732   2.570   0.667   2.014
  249UNL     C4 2733   2.730   0.747   1.910
  249UNL     C5 2734   2.817   0.846   1.837
  249UNL     N6 2735   2.764   0.620   1.905
  249UNL     N7 2736   2.615   0.784   1.974
  249UNL     H8 2737   2.790   0.949   1.859
  249UNL     H9 2738   2.809   0.832   1.729
  249UNL    H10 2739   2.923   0.834   1.863
  250UNL     H0 2740   3.044   0.032   1.937
  250UNL     H1 2741   2.980   0.252   1.780
  250UNL     C2 2742   3.010   0.129   1.969
  250UNL     C3 2743   2.978   0.240   1.887
  250UNL     C4 2744   2.959   0.281   2.089
  250UNL     C5 2745   2.942   0.359   2.216
  250UNL     N6 2746   2.995   0.155   2.097
  250UNL     N7 2747   2.944   0.339   1.966
  250UNL     H8 2748   2.896   0.457   2.198
  250UNL     H9 2749   3.039   0.377   2.264
  250UNL    H10 2750   2.879   0.306   2.289
  251UNL     H0 2751   1.467   0.776   2.100
  251UNL     H1 2752   1.688   0.891   2.225
  251UNL     C2 2753   1.570   0.744   2.096
  251UNL     C3 2754   1.681   0.805   2.160
  251UNL     C4 2755   1.732   0.637   2.050
  251UNL     C5 2756   1.813   0.523   1.996
  251UNL     N6 2757   1.603   0.639   2.024
  251UNL     N7 2758   1.787   0.734   2.130
  251UNL     H8 2759   1.771   0.482   1.903
  251UNL     H9 2760   1.916   0.553   1.975
  251UNL    H10 2761   1.817   0.441   2.069
  252UNL     H0 2762   3.108   0.247   2.635
  252UNL     H1 2763   2.963   0.024   2.552
  252UNL     C2 2764   3.120   0.190   2.544
  252UNL     C3 2765   3.045   0.076   2.505
  252UNL     C4 2766   3.191   0.129   2.368
  252UNL     C5 2767   3.278   0.128   2.245
  252UNL     N6 2768   3.212   0.223   2.457
  252UNL     N7 2769   3.093   0.036   2.389
  252UNL     H8 2770   3.258   0.042   2.180
  252UNL     H9 2771   3.385   0.126   2.270
  252UNL    H10 2772   3.261   0.219   2.185
  253UNL     H0 2773   5.416   5.337   3.910
  253UNL     H1 2774   5.499   5.330   4.176
  253UNL     C2 2775   5.418   5.253   3.977
  253UNL     C3 2776   5.461   5.252   4.112
  253UNL     C4 2777   5.400   5.066   4.045
  253UNL     C5 2778   5.380   4.917   4.041
  253UNL     N6 2779   5.376   5.135   3.936
  253UNL     N7 2780   5.449   5.129   4.156
  253UNL     H8 2781   5.298   4.888   3.973
  253UNL     H9 2782   5.354   4.877   4.140
  253UNL    H10 2783   5.471   4.866   4.008
  254UNL     H0 2784   0.051   4.472   3.882
  254UNL     H1 2785   0.060   4.225   3.755
  254UNL     C2 2786   0.036   4.451   3.777
  254UNL     C3 2787   0.041   4.324   3.715
  254UNL     C4 2788   0.003   4.478   3.583
  254UNL     C5 2789   5.872   4.550   3.452
  254UNL     N6 2790   0.009   4.548   3.694
  254UNL     N7 2791   0.020   4.342   3.587
  254UNL     H8 2792   5.802   4.497   3.386
  254UNL     H9 2793   0.081   4.559   3.399
  254UNL    H10 2794   5.833   4.652   3.465
  255UNL     H0 2795   5.596   5.126   3.515
  255UNL     H1 2796   5.619   5.365   3.372
  255UNL     C2 2797   5.534   5.215   3.522
  255UNL     C3 2798   5.548   5.335   3.448
  255UNL     C4 2799   5.388   5.338   3.578
  255UNL     C5 2800   5.260   5.382   3.644
  255UNL     N6 2801   5.434   5.218   3.607
  255UNL     N7 2802   5.452   5.415   3.486
  255UNL     H8 2803   5.174   5.360   3.580
  255UNL     H9 2804   5.260   5.490   3.664
  255UNL    H10 2805   5.243   5.332   3.740
  256UNL     H0 2806   1.462   0.170   3.120
  256UNL     H1 2807   1.695   0.151   2.968
  256UNL     C2 2808   1.564   0.154   3.154
  256UNL     C3 2809   1.681   0.144   3.075
  256UNL     C4 2810   1.718   0.125   3.277
  256UNL     C5 2811   1.793   0.117   3.408
  256UNL     N6 2812   1.588   0.139   3.282
  256UNL     N7 2813   1.782   0.125   3.156
  256UNL     H8 2814   1.752   0.039   3.474
  256UNL     H9 2815   1.788   0.212   3.461
  256UNL    H10 2816   1.899   0.094   3.393
  257UNL     H0 2817   5.371   4.757   3.653
  257UNL     H1 2818   5.610   4.645   3.564
  257UNL     C2 2819   5.471   4.795   3.666
  257UNL     C3 2820   5.592   4.736   3.619
  257UNL     C4 2821   5.622   4.914   3.720
  257UNL     C5 2822   5.692   5.028   3.789
  257UNL     N6 2823   5.491   4.907   3.730
  257UNL     N7 2824   5.690   4.815   3.655
  257UNL     H8 2825   5.691   5.015   3.898
  257UNL     H9 2826   5.644   5.125   3.768
  257UNL    H10 2827   5.797   5.037   3.758
  258UNL     H0 2828   2.630   0.061   2.668
  258UNL     H1 2829   0.750   5.526   2.921
  258UNL     C2 2830   0.618   5.542   2.735
  258UNL     C3 2831   0.662   5.500   2.863
  258UNL     C4 2832   0.482   5.415   2.808
  258UNL     C5 2833   0.352   5.339   2.815
  258UNL     N6 2834   0.505   5.486   2.700
  258UNL     N7 2835   0.572   5.417   2.910
  258UNL     H8 2836   0.328   5.289   2.721
  258UNL     H9 2837   0.269   5.407   2.839
  258UNL    H10 2838   0.355   5.262   2.893
  259UNL     H0 2839   2.155   0.301   3.378
  259UNL     H1 2840   2.213   0.573   3.367
  259UNL     C2 2841   2.095   0.380   3.336
  259UNL     C3 2842   2.127   0.518   3.331
  259UNL     C4 2843   1.944   0.474   3.244
  259UNL     C5 2844   1.811   0.491   3.175
  259UNL     N6 2845   1.979   0.353   3.281
  259UNL     N7 2846   2.027   0.579   3.270
  259UNL     H8 2847   1.808   0.435   3.080
  259UNL     H9 2848   1.729   0.454   3.238
  259UNL    H10 2849   1.790   0.596   3.152
  260UNL     H0 2850   0.192   4.944   3.322
  260UNL     H1 2851   0.020   4.988   3.537
  260UNL     C2 2852   0.194   4.898   3.420
  260UNL     C3 2853   0.106   4.923   3.528
  260UNL     C4 2854   0.250   4.780   3.571
  260UNL     C5 2855   0.325   4.671   3.643
  260UNL     N6 2856   0.287   4.811   3.449
  260UNL     N7 2857   0.143   4.845   3.627
  260UNL     H8 2858   0.296   4.572   3.605
  260UNL     H9 2859   0.304   4.672   3.751
  260UNL    H10 2860   0.433   4.681   3.630
  261UNL     H0 2861   0.236   5.292   3.203
  261UNL     H1 2862   0.028   5.463   3.274
  261UNL     C2 2863   0.227   5.398   3.184
  261UNL     C3 2864   0.120   5.483   3.222
  261UNL     C4 2865   2.232   0.032   3.118
  261UNL     C5 2866   2.303   0.140   3.042
  261UNL     N6 2867   0.323   5.461   3.121
  261UNL     N7 2868   2.111   0.054   3.178
  261UNL     H8 2869   2.285   0.239   3.086
  261UNL     H9 2870   2.269   0.143   2.938
  261UNL    H10 2871   2.412   0.125   3.040
  262UNL     H0 2872   0.458   4.952   3.100
  262UNL     H1 2873   0.625   5.157   3.015
  262UNL     C2 2874   0.484   5.042   3.153
  262UNL     C3 2875   0.570   5.145   3.107
  262UNL     C4 2876   0.492   5.182   3.295
  262UNL     C5 2877   0.465   5.252   3.426
  262UNL     N6 2878   0.436   5.065   3.273
  262UNL     N7 2879   0.574   5.236   3.201
  262UNL     H8 2880   0.435   5.356   3.408
  262UNL     H9 2881   0.555   5.253   3.489
  262UNL    H10 2882   0.385   5.204   3.483
  263UNL     H0 2883   0.979   0.134   3.295
  263UNL     H1 2884   1.162   0.183   3.498
  263UNL     C2 2885   1.078   0.093   3.306
  263UNL     C3 2886   1.169   0.119   3.411
  263UNL     C4 2887   5.166   5.534   3.273
  263UNL     C5 2888   5.255   5.429   3.210
  263UNL     N6 2889   1.125   0.009   3.217
  263UNL     N7 2890   1.276   0.047   3.389
  263UNL     H8 2891   5.226   5.405   3.107
  263UNL     H9 2892   5.359   5.462   3.207
  263UNL    H10 2893   5.252   5.336   3.268
  264UNL     H0 2894   0.663   5.038   3.847
  264UNL     H1 2895   0.454   4.921   3.704
  264UNL     C2 2896   0.658   5.015   3.741
  264UNL     C3 2897   0.551   4.956   3.671
  264UNL     C4 2898   0.711   5.002   3.549
  264UNL     C5 2899   0.796   5.022   3.426
  264UNL     N6 2900   0.760   5.044   3.664
  264UNL     N7 2901   0.586   4.946   3.545
  264UNL     H8 2902   0.747   4.981   3.336
  264UNL     H9 2903   0.893   4.972   3.436
  264UNL    H10 2904   0.814   5.128   3.407
  265UNL     H0 2905   2.965   1.865   0.306
  265UNL     H1 2906   3.039   1.861   0.574
  265UNL     C2 2907   2.964   1.781   0.374
  265UNL     C3 2908   3.003   1.782   0.510
  265UNL     C4 2909   2.944   1.595   0.443
  265UNL     C5 2910   2.925   1.446   0.440
  265UNL     N6 2911   2.924   1.663   0.332
  265UNL     N7 2912   2.989   1.659   0.555
  265UNL     H8 2913   2.844   1.416   0.371
  265UNL     H9 2914   2.899   1.406   0.539
  265UNL    H10 2915   3.017   1.395   0.408
  266UNL     H0 2916   3.492   1.004   0.279
  266UNL     H1 2917   3.490   0.757   0.152
  266UNL     C2 2918   3.474   0.984   0.175
  266UNL     C3 2919   3.474   0.856   0.112
  266UNL     C4 2920   5.402   3.787   4.787
  266UNL     C5 2921   5.387   3.861   4.657
  266UNL     N6 2922   3.449   1.082   0.092
  266UNL     N7 2923   5.414   3.651   4.791
  266UNL     H8 2924   5.314   3.810   4.592
  266UNL     H9 2925   5.482   3.864   4.603
  266UNL    H10 2926   5.353   3.964   4.670
  267UNL     H0 2927   5.105   4.432   4.717
  267UNL     H1 2928   5.130   4.672   4.578
  267UNL     C2 2929   5.043   4.520   4.725
  267UNL     C3 2930   5.058   4.642   4.653
  267UNL     C4 2931   4.897   4.643   4.782
  267UNL     C5 2932   2.806   1.911   0.041
  267UNL     N6 2933   2.980   1.748   0.003
  267UNL     N7 2934   4.962   4.722   4.692
  267UNL     H8 2935   4.683   4.665   4.783
  267UNL     H9 2936   2.806   2.019   0.062
  267UNL    H10 2937   2.788   1.860   0.137
  268UNL     H0 2938   4.898   5.024   4.324
  268UNL     H1 2939   5.132   5.004   4.174
  268UNL     C2 2940   4.999   5.008   4.359
  268UNL     C3 2941   5.117   4.998   4.280
  268UNL     C4 2942   5.153   4.981   4.483
  268UNL     C5 2943   5.226   4.975   4.614
  268UNL     N6 2944   5.022   4.995   4.487
  268UNL     N7 2945   5.217   4.980   4.363
  268UNL     H8 2946   5.186   4.897   4.680
  268UNL     H9 2947   5.219   5.070   4.668
  268UNL    H10 2948   5.333   4.953   4.601
  269UNL     H0 2949   2.926   1.286   0.051
  269UNL     H1 2950   5.129   3.955   4.766
  269UNL     C2 2951   3.026   1.326   0.063
  269UNL     C3 2952   3.147   1.270   0.015
  269UNL     C4 2953   3.175   1.447   0.118
  269UNL     C5 2954   3.243   1.562   0.187
  269UNL     N6 2955   3.044   1.438   0.128
  269UNL     N7 2956   3.244   1.350   0.051
  269UNL     H8 2957   3.237   1.551   0.296
  269UNL     H9 2958   3.198   1.659   0.161
  269UNL    H10 2959   3.349   1.569   0.161
  270UNL     H0 2960   0.148   4.930   3.897
  270UNL     H1 2961   0.255   4.810   4.125
  270UNL     C2 2962   0.106   4.851   3.958
  270UNL     C3 2963   0.162   4.792   4.074
  270UNL     C4 2964   5.864   4.713   4.024
  270UNL     C5 2965   5.737   4.632   4.031
  270UNL     N6 2966   5.875   4.800   3.927
  270UNL     N7 2967   0.077   4.701   4.116
  270UNL     H8 2968   5.714   4.585   3.934
  270UNL     H9 2969   5.651   4.696   4.057
  270UNL    H10 2970   5.743   4.552   4.106
  271UNL     H0 2971   5.588   5.160   4.582
  271UNL     H1 2972   5.642   5.433   4.574
  271UNL     C2 2973   5.527   5.239   4.541
  271UNL     C3 2974   5.557   5.378   4.538
  271UNL     C4 2975   5.376   5.332   4.450
  271UNL     C5 2976   5.243   5.347   4.380
  271UNL     N6 2977   5.412   5.211   4.486
  271UNL     N7 2978   5.457   5.438   4.478
  271UNL     H8 2979   5.241   5.294   4.284
  271UNL     H9 2980   5.161   5.307   4.442
  271UNL    H10 2981   5.219   5.452   4.360
  272UNL     H0 2982   5.582   4.243   4.534
  272UNL     H1 2983   5.424   4.298   4.758
  272UNL     C2 2984   5.589   4.200   4.633
  272UNL     C3 2985   5.508   4.230   4.746
  272UNL     C4 2986   5.650   4.085   4.784
  272UNL     C5 2987   3.765   1.202   0.049
  272UNL     N6 2988   5.682   4.111   4.660
  272UNL     N7 2989   3.586   1.379   0.038
  272UNL     H8 2990   3.737   1.103   0.011
  272UNL     H9 2991   3.744   1.202   0.157
  272UNL    H10 2992   3.873   1.214   0.036
  273UNL     H0 2993   5.631   4.599   4.414
  273UNL     H1 2994   5.425   4.774   4.482
  273UNL     C2 2995   5.623   4.705   4.394
  273UNL     C3 2996   5.517   4.792   4.430
  273UNL     C4 2997   5.667   4.886   4.323
  273UNL     C5 2998   5.738   4.992   4.242
  273UNL     N6 2999   5.720   4.766   4.329
  273UNL     N7 3000   5.547   4.911   4.383
  273UNL     H8 3001   5.722   5.092   4.284
  273UNL     H9 3002   5.701   4.992   4.139
  273UNL    H10 3003   5.846   4.976   4.238
  274UNL     H0 3004   5.847   4.258   4.310
  274UNL     H1 3005   0.138   4.457   4.233
  274UNL     C2 3006   5.874   4.347   4.364
  274UNL     C3 3007   0.079   4.447   4.323
  274UNL     C4 3008   5.881   4.486   4.508
  274UNL     C5 3009   5.851   4.556   4.637
  274UNL     N6 3010   5.822   4.371   4.482
  274UNL     N7 3011   0.082   4.538   4.417
  274UNL     H8 3012   5.821   4.660   4.620
  274UNL     H9 3013   0.053   4.558   4.702
  274UNL    H10 3014   5.770   4.508   4.694
  275UNL     H0 3015   4.415   4.988   4.492
  275UNL     H1 3016   4.595   5.038   4.698
  275UNL     C2 3017   4.513   4.947   4.505
  275UNL     C3 3018   4.603   4.974   4.611
  275UNL     C4 3019   4.677   4.837   4.475
  275UNL     C5 3020   4.766   4.732   4.415
  275UNL     N6 3021   4.562   4.862   4.417
  275UNL     N7 3022   4.710   4.901   4.591
  275UNL     H8 3023   4.736   4.704   4.313
  275UNL     H9 3024   4.870   4.766   4.409
  275UNL    H10 3025   4.765   4.640   4.476
  276UNL     H0 3026   4.103   1.561   0.248
  276UNL     H1 3027   3.885   1.459   0.106
  276UNL     C2 3028   4.095   1.541   0.142
  276UNL     C3 3029   3.983   1.489   0.072
  276UNL     C4 3030   0.220   4.306   4.755
  276UNL     C5 3031   0.302   4.326   4.631
  276UNL     N6 3032   4.197   1.566   0.064
  276UNL     N7 3033   0.092   4.257   4.752
  276UNL     H8 3034   0.252   4.288   4.541
  276UNL     H9 3035   0.399   4.275   4.639
  276UNL    H10 3036   0.322   4.433   4.614
  277UNL     H0 3037   2.401   1.153   1.508
  277UNL     H1 3038   2.606   1.121   1.695
  277UNL     C2 3039   2.431   1.063   1.559
  277UNL     C3 3040   2.536   1.049   1.654
  277UNL     C4 3041   2.437   0.871   1.617
  277UNL     C5 3042   2.403   0.724   1.623
  277UNL     N6 3043   2.369   0.950   1.535
  277UNL     N7 3044   2.538   0.924   1.691
  277UNL     H8 3045   2.330   0.694   1.546
  277UNL     H9 3046   2.361   0.697   1.721
  277UNL    H10 3047   2.493   0.663   1.608
  278UNL     H0 3048   3.014   0.330   1.482
  278UNL     H1 3049   2.982   0.081   1.359
  278UNL     C2 3050   2.988   0.309   1.379
  278UNL     C3 3051   2.972   0.181   1.319
  278UNL     C4 3052   2.946   0.338   1.187
  278UNL     C5 3053   2.933   0.410   1.055
  278UNL     N6 3054   2.966   0.408   1.296
  278UNL     N7 3055   2.945   0.201   1.193
  278UNL     H8 3056   2.856   0.363   0.991
  278UNL     H9 3057   3.028   0.408   1.000
  278UNL    H10 3058   2.905   0.515   1.067
  279UNL     H0 3059   2.627   0.970   1.134
  279UNL     H1 3060   2.666   1.213   1.005
  279UNL     C2 3061   2.567   1.059   1.141
  279UNL     C3 3062   2.589   1.182   1.074
  279UNL     C4 3063   2.418   1.181   1.190
  279UNL     C5 3064   2.283   1.224   1.242
  279UNL     N6 3065   2.461   1.061   1.218
  279UNL     N7 3066   2.491   1.262   1.106
  279UNL     H8 3067   2.206   1.214   1.164
  279UNL     H9 3068   2.284   1.328   1.275
  279UNL    H10 3069   2.250   1.163   1.328
  280UNL     H0 3070   2.445   1.548   0.728
  280UNL     H1 3071   2.680   1.527   0.580
  280UNL     C2 3072   2.546   1.534   0.765
  280UNL     C3 3073   2.664   1.523   0.687
  280UNL     C4 3074   2.699   1.512   0.890
  280UNL     C5 3075   2.772   1.511   1.022
  280UNL     N6 3076   2.569   1.525   0.893
  280UNL     N7 3077   2.765   1.509   0.770
  280UNL     H8 3078   2.732   1.435   1.090
  280UNL     H9 3079   2.762   1.608   1.073
  280UNL    H10 3080   2.879   1.492   1.010
  281UNL     H0 3081   2.452   0.607   1.276
  281UNL     H1 3082   2.690   0.510   1.169
  281UNL     C2 3083   2.551   0.651   1.281
  281UNL     C3 3084   2.671   0.600   1.225
  281UNL     C4 3085   2.698   0.779   1.325
  281UNL     C5 3086   2.765   0.897   1.390
  281UNL     N6 3087   2.569   0.765   1.344
  281UNL     N7 3088   2.767   0.684   1.254
  281UNL     H8 3089   2.768   0.885   1.499
  281UNL     H9 3090   2.712   0.991   1.369
  281UNL    H10 3091   2.868   0.909   1.356
  282UNL     H0 3092   3.574   1.459   0.309
  282UNL     H1 3093   3.682   1.327   0.528
  282UNL     C2 3094   3.532   1.377   0.365
  282UNL     C3 3095   3.589   1.311   0.476
  282UNL     C4 3096   3.405   1.235   0.422
  282UNL     C5 3097   3.279   1.152   0.424
  282UNL     N6 3098   3.416   1.327   0.330
  282UNL     N7 3099   3.505   1.218   0.514
  282UNL     H8 3100   3.260   1.104   0.327
  282UNL     H9 3101   3.191   1.214   0.447
  282UNL    H10 3102   3.283   1.072   0.499
  283UNL     H0 3103   3.132   1.704   0.975
  283UNL     H1 3104   3.181   1.978   0.958
  283UNL     C2 3105   3.069   1.781   0.934
  283UNL     C3 3106   3.096   1.920   0.926
  283UNL     C4 3107   2.914   1.868   0.843
  283UNL     C5 3108   2.779   1.879   0.775
  283UNL     N6 3109   2.953   1.749   0.882
  283UNL     N7 3110   2.993   1.977   0.867
  283UNL     H8 3111   2.781   1.832   0.676
  283UNL     H9 3112   2.701   1.829   0.833
  283UNL    H10 3113   2.748   1.983   0.762
  284UNL     H0 3114   3.116   0.757   0.934
  284UNL     H1 3115   2.987   0.843   1.165
  284UNL     C2 3116   3.132   0.725   1.036
  284UNL     C3 3117   3.065   0.770   1.152
  284UNL     C4 3118   3.205   0.622   1.191
  284UNL     C5 3119   3.284   0.517   1.264
  284UNL     N6 3120   3.225   0.636   1.062
  284UNL     N7 3121   3.112   0.701   1.253
  284UNL     H8 3122   3.258   0.416   1.230
  284UNL     H9 3123   3.267   0.521   1.372
  284UNL    H10 3124   3.392   0.530   1.248
  285UNL     H0 3125   3.159   1.133   0.799
  285UNL     H1 3126   2.973   1.318   0.889
  285UNL     C2 3127   3.159   1.239   0.783
  285UNL     C3 3128   3.063   1.332   0.830
  285UNL     C4 3129   3.211   1.420   0.716
  285UNL     C5 3130   3.283   1.523   0.633
  285UNL     N6 3131   3.255   1.296   0.714
  285UNL     N7 3132   3.098   1.451   0.786
  285UNL     H8 3133   3.272   1.623   0.675
  285UNL     H9 3134   3.244   1.525   0.531
  285UNL    H10 3135   3.391   1.503   0.626
  286UNL     H0 3136   3.363   0.791   0.701
  286UNL     H1 3137   3.558   0.978   0.636
  286UNL     C2 3138   3.393   0.878   0.757
  286UNL     C3 3139   3.493   0.971   0.722
  286UNL     C4 3140   3.400   1.016   0.902
  286UNL     C5 3141   3.368   1.088   1.030
  286UNL     N6 3142   3.337   0.904   0.873
  286UNL     N7 3143   3.496   1.062   0.817
  286UNL     H8 3144   3.334   1.191   1.010
  286UNL     H9 3145   3.456   1.095   1.095
  286UNL    H10 3146   3.289   1.038   1.088
  287UNL     H0 3147   1.949   1.510   0.881
  287UNL     H1 3148   2.136   1.584   1.074
  287UNL     C2 3149   2.050   1.472   0.894
  287UNL     C3 3150   2.143   1.512   0.994
  287UNL     C4 3151   2.215   1.365   0.868
  287UNL     C5 3152   2.306   1.256   0.816
  287UNL     N6 3153   2.098   1.381   0.813
  287UNL     N7 3154   2.251   1.440   0.976
  287UNL     H8 3155   2.275   1.219   0.717
  287UNL     H9 3156   2.409   1.290   0.808
  287UNL    H10 3157   2.305   1.170   0.884
  288UNL     H0 3158   3.622   0.814   1.436
  288UNL     H1 3159   3.386   0.797   1.290
  288UNL     C2 3160   3.610   0.814   1.329
  288UNL     C3 3161   3.488   0.805   1.257
  288UNL     C4 3162   3.653   0.825   1.135
  288UNL     C5 3163   3.736   0.853   1.012
  288UNL     N6 3164   3.715   0.822   1.251
  288UNL     N7 3165   3.517   0.811   1.129
  288UNL     H8 3166   3.681   0.830   0.920
  288UNL     H9 3167   3.828   0.794   1.011
  288UNL    H10 3168   3.764   0.959   1.007
  289UNL     H0 3169   1.474   1.871   2.712
  289UNL     H1 3170   1.572   1.861   2.973
  289UNL     C2 3171   1.479   1.785   2.778
  289UNL     C3 3172   1.530   1.783   2.910
  289UNL     C4 3173   1.467   1.598   2.844
  289UNL     C5 3174   1.448   1.448   2.839
  289UNL     N6 3175   1.436   1.668   2.737
  289UNL     N7 3176   1.521   1.659   2.953
  289UNL     H8 3177   1.366   1.419   2.772
  289UNL     H9 3178   1.425   1.407   2.938
  289UNL    H10 3179   1.539   1.399   2.805
  290UNL     H0 3180   1.997   0.989   2.663
  290UNL     H1 3181   2.056   0.753   2.526
  290UNL     C2 3182   1.991   0.970   2.557
  290UNL     C3 3183   2.022   0.849   2.490
  290UNL     C4 3184   1.962   1.000   2.362
  290UNL     C5 3185   1.937   1.075   2.234
  290UNL     N6 3186   1.950   1.065   2.476
  290UNL     N7 3187   2.003   0.870   2.362
  290UNL     H8 3188   1.899   1.009   2.155
  290UNL     H9 3189   2.030   1.120   2.197
  290UNL    H10 3190   1.864   1.156   2.246
  291UNL     H0 3191   1.701   1.675   2.351
  291UNL     H1 3192   1.706   1.876   2.158
  291UNL     C2 3193   1.632   1.757   2.338
  291UNL     C3 3194   1.636   1.857   2.239
  291UNL     C4 3195   1.473   1.874   2.365
  291UNL     C5 3196   1.341   1.922   2.419
  291UNL     N6 3197   1.530   1.770   2.420
  291UNL     N7 3198   1.531   1.934   2.256
  291UNL     H8 3199   1.258   1.885   2.358
  291UNL     H9 3200   1.335   2.032   2.420
  291UNL    H10 3201   1.324   1.889   2.523
  292UNL     H0 3202   1.486   2.199   1.906
  292UNL     H1 3203   1.701   2.285   1.752
  292UNL     C2 3204   1.587   2.218   1.938
  292UNL     C3 3205   1.695   2.262   1.858
  292UNL     C4 3206   1.746   2.239   2.056
  292UNL     C5 3207   1.824   2.245   2.185
  292UNL     N6 3208   1.621   2.201   2.063
  292UNL     N7 3209   1.800   2.274   1.936
  292UNL     H8 3210   1.822   2.149   2.238
  292UNL     H9 3211   1.783   2.321   2.252
  292UNL    H10 3212   1.930   2.271   2.168
  293UNL     H0 3213   1.413   1.301   2.452
  293UNL     H1 3214   1.644   1.160   2.385
  293UNL     C2 3215   1.516   1.330   2.468
  293UNL     C3 3216   1.632   1.256   2.433
  293UNL     C4 3217   1.675   1.435   2.527
  293UNL     C5 3218   1.754   1.543   2.597
  293UNL     N6 3219   1.544   1.445   2.525
  293UNL     N7 3220   1.736   1.327   2.471
  293UNL     H8 3221   1.770   1.516   2.702
  293UNL     H9 3222   1.703   1.640   2.596
  293UNL    H10 3223   1.852   1.557   2.551
  294UNL     H0 3224   2.589   2.180   1.527
  294UNL     H1 3225   2.705   2.026   1.729
  294UNL     C2 3226   2.550   2.091   1.575
  294UNL     C3 3227   2.610   2.014   1.677
  294UNL     C4 3228   2.425   1.942   1.620
  294UNL     C5 3229   2.298   1.859   1.617
  294UNL     N6 3230   2.433   2.043   1.538
  294UNL     N7 3231   2.528   1.917   1.706
  294UNL     H8 3232   2.279   1.818   1.518
  294UNL     H9 3233   2.211   1.920   1.644
  294UNL    H10 3234   2.303   1.775   1.688
  295UNL     H0 3235   2.219   2.442   2.045
  295UNL     H1 3236   2.129   2.555   2.282
  295UNL     C2 3237   2.125   2.492   2.063
  295UNL     C3 3238   2.081   2.548   2.185
  295UNL     C4 3239   1.944   2.568   2.032
  295UNL     C5 3240   1.816   2.606   1.961
  295UNL     N6 3241   2.037   2.504   1.966
  295UNL     N7 3242   1.962   2.598   2.164
  295UNL     H8 3243   1.815   2.573   1.856
  295UNL     H9 3244   1.729   2.560   2.011
  295UNL    H10 3245   1.801   2.714   1.962
  296UNL     H0 3246   2.199   1.586   2.191
  296UNL     H1 3247   1.944   1.503   2.268
  296UNL     C2 3248   2.173   1.504   2.256
  296UNL     C3 3249   2.042   1.464   2.293
  296UNL     C4 3250   2.190   1.344   2.373
  296UNL     C5 3251   2.255   1.226   2.441
  296UNL     N6 3252   2.267   1.431   2.311
  296UNL     N7 3253   2.055   1.358   2.369
  296UNL     H8 3254   2.237   1.134   2.384
  296UNL     H9 3255   2.214   1.211   2.542
  296UNL    H10 3256   2.364   1.237   2.451
  297UNL     H0 3257   2.166   1.847   1.988
  297UNL     H1 3258   1.984   2.042   2.068
  297UNL     C2 3259   2.171   1.954   1.972
  297UNL     C3 3260   2.077   2.052   2.014
  297UNL     C4 3261   2.238   2.132   1.911
  297UNL     C5 3262   2.325   2.231   1.838
  297UNL     N6 3263   2.272   2.006   1.906
  297UNL     N7 3264   2.122   2.169   1.974
  297UNL     H8 3265   2.297   2.335   1.861
  297UNL     H9 3266   2.315   2.218   1.730
  297UNL    H10 3267   2.431   2.219   1.863
  298UNL     H0 3268   2.551   1.418   1.938
  298UNL     H1 3269   2.490   1.639   1.780
  298UNL     C2 3270   2.518   1.515   1.970
  298UNL     C3 3271   2.488   1.627   1.887
  298UNL     C4 3272   2.469   1.667   2.089
  298UNL     C5 3273   2.453   1.746   2.217
  298UNL     N6 3274   2.503   1.541   2.097
  298UNL     N7 3275   2.455   1.726   1.967
  298UNL     H8 3276   2.406   1.844   2.198
  298UNL     H9 3277   2.550   1.764   2.264
  298UNL    H10 3278   2.390   1.694   2.290
  299UNL     H0 3279   0.975   2.162   2.102
  299UNL     H1 3280   1.197   2.278   2.225
  299UNL     C2 3281   1.078   2.130   2.097
  299UNL     C3 3282   1.189   2.191   2.160
  299UNL     C4 3283   1.240   2.024   2.050
  299UNL     C5 3284   1.321   1.910   1.995
  299UNL     N6 3285   1.111   2.026   2.025
  299UNL     N7 3286   1.295   2.121   2.129
  299UNL     H8 3287   1.279   1.869   1.902
  299UNL     H9 3288   1.424   1.940   1.974
  299UNL    H10 3289   1.325   1.827   2.068
  300UNL     H0 3290   2.618   1.635   2.635
  300UNL     H1 3291   2.473   1.412   2.553
  300UNL     C2 3292   2.629   1.578   2.545
  300UNL     C3 3293   2.555   1.464   2.505
  300UNL     C4 3294   2.700   1.517   2.368
  300UNL     C5 3295   2.787   1.516   2.245
  300UNL     N6 3296   2.721   1.611   2.457
  300UNL     N7 3297   2.602   1.424   2.390
  300UNL     H8 3298   2.767   1.430   2.181
  300UNL     H9 3299   2.894   1.514   2.270
  300UNL    H10 3300   2.770   1.607   2.185
  301UNL     H0 3301   0.998   1.176   3.911
  301UNL     H1 3302   1.084   1.168   4.176
  301UNL     C2 3303   1.000   1.091   3.978
  301UNL     C3 3304   1.044   1.090   4.113
  301UNL     C4 3305   0.982   0.905   4.046
  301UNL     C5 3306   0.961   0.755   4.043
  301UNL     N6 3307   0.957   0.974   3.937
  301UNL     N7 3308   1.032   0.967   4.157
  301UNL     H8 3309   0.880   0.727   3.974
  301UNL     H9 3310   0.935   0.716   4.142
  301UNL    H10 3311   1.052   0.704   4.010
  302UNL     H0 3312   1.515   0.315   3.892
  302UNL     H1 3313   1.552   0.071   3.763
  302UNL     C2 3314   1.506   0.293   3.787
  302UNL     C3 3315   1.526   0.168   3.724
  302UNL     C4 3316   1.480   0.320   3.591
  302UNL     C5 3317   1.460   0.392   3.460
  302UNL     N6 3318   1.474   0.389   3.703
  302UNL     N7 3319   1.509   0.187   3.595
  302UNL     H8 3320   1.388   0.338   3.396
  302UNL     H9 3321   1.555   0.399   3.405
  302UNL    H10 3322   1.422   0.494   3.473
  303UNL     H0 3323   1.183   0.963   3.518
  303UNL     H1 3324   1.200   1.197   3.366
  303UNL     C2 3325   1.120   1.051   3.522
  303UNL     C3 3326   1.131   1.168   3.443
  303UNL     C4 3327   0.972   1.173   3.575
  303UNL     C5 3328   0.843   1.217   3.641
  303UNL     N6 3329   1.021   1.055   3.608
  303UNL     N7 3330   1.033   1.248   3.479
  303UNL     H8 3331   0.757   1.194   3.577
  303UNL     H9 3332   0.843   1.325   3.660
  303UNL    H10 3333   0.826   1.168   3.738
  304UNL     H0 3334   0.972   1.563   3.125
  304UNL     H1 3335   1.203   1.534   2.973
  304UNL     C2 3336   1.072   1.543   3.160
  304UNL     C3 3337   1.189   1.528   3.080
  304UNL     C4 3338   1.226   1.510   3.282
  304UNL     C5 3339   1.300   1.500   3.413
  304UNL     N6 3340   1.096   1.530   3.288
  304UNL     N7 3341   1.289   1.506   3.161
  304UNL     H8 3342   1.260   1.421   3.477
  304UNL     H9 3343   1.294   1.594   3.469
  304UNL    H10 3344   1.407   1.479   3.398
  305UNL     H0 3345   0.957   0.595   3.656
  305UNL     H1 3346   1.198   0.489   3.562
  305UNL     C2 3347   1.057   0.634   3.668
  305UNL     C3 3348   1.178   0.579   3.618
  305UNL     C4 3349   1.206   0.756   3.723
  305UNL     C5 3350   1.275   0.871   3.792
  305UNL     N6 3351   1.076   0.746   3.734
  305UNL     N7 3352   1.276   0.660   3.655
  305UNL     H8 3353   1.273   0.857   3.901
  305UNL     H9 3354   1.227   0.967   3.770
  305UNL    H10 3355   1.380   0.879   3.762
  306UNL     H0 3356   2.138   1.450   2.668
  306UNL     H1 3357   2.220   1.366   2.921
  306UNL     C2 3358   2.088   1.381   2.735
  306UNL     C3 3359   2.132   1.339   2.863
  306UNL     C4 3360   1.953   1.254   2.807
  306UNL     C5 3361   1.823   1.177   2.815
  306UNL     N6 3362   1.975   1.325   2.699
  306UNL     N7 3363   2.043   1.256   2.909
  306UNL     H8 3364   1.799   1.127   2.720
  306UNL     H9 3365   1.739   1.244   2.838
  306UNL    H10 3366   1.826   1.100   2.893
  307UNL     H0 3367   1.655   1.685   3.381
  307UNL     H1 3368   1.719   1.956   3.362
  307UNL     C2 3369   1.596   1.765   3.337
  307UNL     C3 3370   1.631   1.902   3.328
  307UNL     C4 3371   1.448   1.860   3.243
  307UNL     C5 3372   1.315   1.878   3.174
  307UNL     N6 3373   1.479   1.740   3.284
  307UNL     N7 3374   1.533   1.964   3.267
  307UNL     H8 3375   1.310   1.820   3.081
  307UNL     H9 3376   1.232   1.845   3.237
  307UNL    H10 3377   1.297   1.983   3.147
  308UNL     H0 3378   1.664   0.786   3.329
  308UNL     H1 3379   1.495   0.828   3.546
  308UNL     C2 3380   1.666   0.738   3.426
  308UNL     C3 3381   1.579   0.762   3.535
  308UNL     C4 3382   1.722   0.617   3.574
  308UNL     C5 3383   1.796   0.506   3.644
  308UNL     N6 3384   1.759   0.649   3.452
  308UNL     N7 3385   1.616   0.682   3.632
  308UNL     H8 3386   1.767   0.408   3.604
  308UNL     H9 3387   1.775   0.505   3.752
  308UNL    H10 3388   1.905   0.516   3.632
  309UNL     H0 3389   1.706   1.131   3.201
  309UNL     H1 3390   1.500   1.302   3.278
  309UNL     C2 3391   1.697   1.237   3.183
  309UNL     C3 3392   1.592   1.323   3.224
  309UNL     C4 3393   1.740   1.421   3.118
  309UNL     C5 3394   1.811   1.529   3.042
  309UNL     N6 3395   1.792   1.300   3.118
  309UNL     N7 3396   1.621   1.443   3.181
  309UNL     H8 3397   1.792   1.628   3.086
  309UNL     H9 3398   1.776   1.533   2.938
  309UNL    H10 3399   1.919   1.515   3.039
  310UNL     H0 3400   1.930   0.786   3.102
  310UNL     H1 3401   2.092   0.994   3.013
  310UNL     C2 3402   1.956   0.877   3.154
  310UNL     C3 3403   2.038   0.982   3.106
  310UNL     C4 3404   1.963   1.018   3.295
  310UNL     C5 3405   1.936   1.088   3.425
  310UNL     N6 3406   1.909   0.900   3.274
  310UNL     N7 3407   2.042   1.074   3.199
  310UNL     H8 3408   1.907   1.193   3.409
  310UNL     H9 3409   2.026   1.089   3.488
  310UNL    H10 3410   1.856   1.041   3.483
  311UNL     H0 3411   0.484   1.518   3.297
  311UNL     H1 3412   0.670   1.568   3.499
  311UNL     C2 3413   0.584   1.478   3.307
  311UNL     C3 3414   0.676   1.505   3.412
  311UNL     C4 3415   0.748   1.371   3.271
  311UNL     C5 3416   0.837   1.267   3.207
  311UNL     N6 3417   0.631   1.395   3.217
  311UNL     N7 3418   0.783   1.434   3.387
  311UNL     H8 3419   0.807   1.243   3.104
  311UNL     H9 3420   0.941   1.301   3.203
  311UNL    H10 3421   0.836   1.174   3.265
  312UNL     H0 3422   2.134   0.879   3.845
  312UNL     H1 3423   1.929   0.754   3.704
  312UNL     C2 3424   2.131   0.854   3.740
  312UNL     C3 3425   2.025   0.790   3.670
  312UNL     C4 3426   2.184   0.839   3.548
  312UNL     C5 3427   2.269   0.858   3.425
  312UNL     N6 3428   2.232   0.884   3.662
  312UNL     N7 3429   2.061   0.780   3.544
  312UNL     H8 3430   2.221   0.815   3.335
  312UNL     H9 3431   2.367   0.810   3.436
  312UNL    H10 3432   2.286   0.964   3.405
  313UNL     H0 3433   2.472   3.253   0.306
  313UNL     H1 3434   2.552   3.247   0.573
  313UNL     C2 3435   2.472   3.169   0.374
  313UNL     C3 3436   2.513   3.169   0.510
  313UNL     C4 3437   2.452   2.983   0.443
  313UNL     C5 3438   2.431   2.834   0.440
  313UNL     N6 3439   2.430   3.051   0.333
  313UNL     N7 3440   2.499   3.046   0.554
  313UNL     H8 3441   2.350   2.804   0.372
  313UNL     H9 3442   2.406   2.794   0.540
  313UNL    H10 3443   2.523   2.783   0.408
  314UNL     H0 3444   2.998   2.395   0.290
  314UNL     H1 3445   3.019   2.149   0.160
  314UNL     C2 3446   2.985   2.374   0.185
  314UNL     C3 3447   2.996   2.248   0.121
  314UNL     C4 3448   4.917   5.177   4.797
  314UNL     C5 3449   4.898   5.250   4.666
  314UNL     N6 3450   2.955   2.471   0.102
  314UNL     N7 3451   4.939   5.042   4.800
  314UNL     H8 3452   4.824   5.199   4.603
  314UNL     H9 3453   4.992   5.254   4.610
  314UNL    H10 3454   4.864   5.353   4.679
  315UNL     H0 3455   0.690   0.269   4.718
  315UNL     H1 3456   0.713   0.508   4.576
  315UNL     C2 3457   0.628   0.358   4.725
  315UNL     C3 3458   0.642   0.478   4.652
  315UNL     C4 3459   0.481   0.480   4.781
  315UNL     C5 3460   2.314   3.298   0.040
  315UNL     N6 3461   2.490   3.135   0.003
  315UNL     N7 3462   0.545   0.558   4.689
  315UNL     H8 3463   0.267   0.501   4.781
  315UNL     H9 3464   2.314   3.406   0.060
  315UNL    H10 3465   2.297   3.247   0.136
  316UNL     H0 3466   0.482   0.865   4.328
  316UNL     H1 3467   0.715   0.843   4.177
  316UNL     C2 3468   0.583   0.848   4.363
  316UNL     C3 3469   0.700   0.837   4.283
  316UNL     C4 3470   0.737   0.819   4.486
  316UNL     C5 3471   0.811   0.812   4.617
  316UNL     N6 3472   0.607   0.835   4.491
  316UNL     N7 3473   0.801   0.818   4.365
  316UNL     H8 3474   0.771   0.733   4.682
  316UNL     H9 3475   0.804   0.907   4.671
  316UNL    H10 3476   0.918   0.790   4.603
  317UNL     H0 3477   2.435   2.674   0.052
  317UNL     H1 3478   4.639   5.344   4.768
  317UNL     C2 3479   2.535   2.714   0.064
  317UNL     C3 3480   2.656   2.659   0.017
  317UNL     C4 3481   2.682   2.836   0.120
  317UNL     C5 3482   2.750   2.952   0.190
  317UNL     N6 3483   2.552   2.826   0.130
  317UNL     N7 3484   2.753   2.740   0.054
  317UNL     H8 3485   2.742   2.942   0.299
  317UNL     H9 3486   2.704   3.048   0.163
  317UNL    H10 3487   2.856   2.959   0.165
  318UNL     H0 3488   1.616   0.772   3.902
  318UNL     H1 3489   1.726   0.643   4.123
  318UNL     C2 3490   1.574   0.692   3.961
  318UNL     C3 3491   1.632   0.628   4.073
  318UNL     C4 3492   1.444   0.555   4.025
  318UNL     C5 3493   1.316   0.475   4.032
  318UNL     N6 3494   1.455   0.644   3.931
  318UNL     N7 3495   1.546   0.538   4.115
  318UNL     H8 3496   1.292   0.430   3.935
  318UNL     H9 3497   1.232   0.539   4.060
  318UNL    H10 3498   1.323   0.393   4.105
  319UNL     H0 3499   1.171   0.995   4.585
  319UNL     H1 3500   1.229   1.268   4.578
  319UNL     C2 3501   1.112   1.075   4.543
  319UNL     C3 3502   1.143   1.213   4.541
  319UNL     C4 3503   0.962   1.170   4.451
  319UNL     C5 3504   0.830   1.187   4.381
  319UNL     N6 3505   0.996   1.049   4.487
  319UNL     N7 3506   1.044   1.275   4.480
  319UNL     H8 3507   0.827   1.132   4.286
  319UNL     H9 3508   0.747   1.150   4.443
  319UNL    H10 3509   0.809   1.292   4.358
  320UNL     H0 3510   1.166   0.086   4.540
  320UNL     H1 3511   1.009   0.138   4.764
  320UNL     C2 3512   1.173   0.041   4.638
  320UNL     C3 3513   1.092   0.070   4.751
  320UNL     C4 3514   5.158   5.473   4.787
  320UNL     C5 3515   3.273   2.588   0.049
  320UNL     N6 3516   5.190   5.501   4.662
  320UNL     N7 3517   3.095   2.766   0.042
  320UNL     H8 3518   3.245   2.490   0.009
  320UNL     H9 3519   3.253   2.587   0.157
  320UNL    H10 3520   3.381   2.600   0.036
  321UNL     H0 3521   1.216   0.438   4.417
  321UNL     H1 3522   1.008   0.611   4.482
  321UNL     C2 3523   1.208   0.543   4.396
  321UNL     C3 3524   1.101   0.630   4.430
  321UNL     C4 3525   1.251   0.724   4.324
  321UNL     C5 3526   1.321   0.829   4.242
  321UNL     N6 3527   1.304   0.604   4.331
  321UNL     N7 3528   1.130   0.748   4.383
  321UNL     H8 3529   1.306   0.930   4.284
  321UNL     H9 3530   1.284   0.831   4.139
  321UNL    H10 3531   1.430   0.813   4.236
  322UNL     H0 3532   1.430   0.094   4.311
  322UNL     H1 3533   1.607   0.294   4.231
  322UNL     C2 3534   1.458   0.184   4.364
  322UNL     C3 3535   1.549   0.284   4.322
  322UNL     C4 3536   1.466   0.323   4.507
  322UNL     C5 3537   1.438   0.394   4.637
  322UNL     N6 3538   1.407   0.208   4.483
  322UNL     N7 3539   1.552   0.375   4.415
  322UNL     H8 3540   1.409   0.498   4.620
  322UNL     H9 3541   1.527   0.394   4.701
  322UNL    H10 3542   1.356   0.346   4.694
  323UNL     H0 3543   5.883   0.823   4.494
  323UNL     H1 3544   0.180   0.876   4.698
  323UNL     C2 3545   0.096   0.783   4.506
  323UNL     C3 3546   0.187   0.811   4.612
  323UNL     C4 3547   0.260   0.674   4.475
  323UNL     C5 3548   0.350   0.569   4.414
  323UNL     N6 3549   0.144   0.698   4.418
  323UNL     N7 3550   0.294   0.739   4.590
  323UNL     H8 3551   0.319   0.541   4.313
  323UNL     H9 3552   0.454   0.603   4.408
  323UNL    H10 3553   0.349   0.478   4.475
  324UNL     H0 3554   3.612   2.950   0.245
  324UNL     H1 3555   3.397   2.844   0.104
  324UNL     C2 3556   3.605   2.929   0.139
  324UNL     C3 3557   3.494   2.875   0.070
  324UNL     C4 3558   1.693   0.142   4.753
  324UNL     C5 3559   1.775   0.162   4.629
  324UNL     N6 3560   3.707   2.954   0.061
  324UNL     N7 3561   1.566   0.091   4.750
  324UNL     H8 3562   1.725   0.123   4.539
  324UNL     H9 3563   1.872   0.111   4.637
  324UNL    H10 3564   1.795   0.268   4.611
  325UNL     H0 3565   1.911   2.540   1.508
  325UNL     H1 3566   2.117   2.504   1.693
  325UNL     C2 3567   1.940   2.449   1.559
  325UNL     C3 3568   2.046   2.433   1.652
  325UNL     C4 3569   1.943   2.257   1.616
  325UNL     C5 3570   1.908   2.111   1.622
  325UNL     N6 3571   1.876   2.337   1.536
  325UNL     N7 3572   2.046   2.308   1.690
  325UNL     H8 3573   1.835   2.081   1.545
  325UNL     H9 3574   1.866   2.084   1.719
  325UNL    H10 3575   1.997   2.048   1.607
  326UNL     H0 3576   2.522   1.718   1.487
  326UNL     H1 3577   2.501   1.469   1.365
  326UNL     C2 3578   2.498   1.697   1.384
  326UNL     C3 3579   2.488   1.569   1.325
  326UNL     C4 3580   2.458   1.724   1.192
  326UNL     C5 3581   2.444   1.795   1.060
  326UNL     N6 3582   2.474   1.795   1.301
  326UNL     N7 3583   2.462   1.587   1.198
  326UNL     H8 3584   2.366   1.748   0.997
  326UNL     H9 3585   2.538   1.792   1.004
  326UNL    H10 3586   2.416   1.901   1.071
  327UNL     H0 3587   2.138   2.358   1.135
  327UNL     H1 3588   2.176   2.600   1.004
  327UNL     C2 3589   2.077   2.447   1.141
  327UNL     C3 3590   2.099   2.569   1.073
  327UNL     C4 3591   1.928   2.569   1.189
  327UNL     C5 3592   1.793   2.611   1.242
  327UNL     N6 3593   1.971   2.449   1.219
  327UNL     N7 3594   2.000   2.649   1.105
  327UNL     H8 3595   1.716   2.601   1.164
  327UNL     H9 3596   1.794   2.716   1.274
  327UNL    H10 3597   1.760   2.551   1.328
  328UNL     H0 3598   1.954   2.937   0.732
  328UNL     H1 3599   2.188   2.916   0.582
  328UNL     C2 3600   2.055   2.924   0.767
  328UNL     C3 3601   2.173   2.913   0.689
  328UNL     C4 3602   2.209   2.902   0.892
  328UNL     C5 3603   2.283   2.900   1.023
  328UNL     N6 3604   2.079   2.914   0.896
  328UNL     N7 3605   2.274   2.898   0.771
  328UNL     H8 3606   2.245   2.821   1.090
  328UNL     H9 3607   2.272   2.996   1.076
  328UNL    H10 3608   2.390   2.882   1.010
  329UNL     H0 3609   1.961   1.995   1.277
  329UNL     H1 3610   2.199   1.897   1.170
  329UNL     C2 3611   2.060   2.039   1.282
  329UNL     C3 3612   2.180   1.988   1.227
  329UNL     C4 3613   2.206   2.167   1.327
  329UNL     C5 3614   2.273   2.285   1.392
  329UNL     N6 3615   2.077   2.152   1.345
  329UNL     N7 3616   2.276   2.072   1.256
  329UNL     H8 3617   2.276   2.274   1.501
  329UNL     H9 3618   2.221   2.379   1.370
  329UNL    H10 3619   2.377   2.297   1.358
  330UNL     H0 3620   3.082   2.852   0.313
  330UNL     H1 3621   3.192   2.714   0.529
  330UNL     C2 3622   3.040   2.769   0.368
  330UNL     C3 3623   3.098   2.700   0.478
  330UNL     C4 3624   2.912   2.627   0.425
  330UNL     C5 3625   2.785   2.545   0.426
  330UNL     N6 3626   2.923   2.721   0.335
  330UNL     N7 3627   3.013   2.607   0.515
  330UNL     H8 3628   2.766   2.499   0.328
  330UNL     H9 3629   2.698   2.607   0.450
  330UNL    H10 3630   2.790   2.464   0.500
  331UNL     H0 3631   2.640   3.092   0.977
  331UNL     H1 3632   2.690   3.365   0.961
  331UNL     C2 3633   2.577   3.170   0.934
  331UNL     C3 3634   2.605   3.308   0.927
  331UNL     C4 3635   2.424   3.258   0.841
  331UNL     C5 3636   2.291   3.270   0.772
  331UNL     N6 3637   2.462   3.139   0.881
  331UNL     N7 3638   2.504   3.366   0.867
  331UNL     H8 3639   2.292   3.220   0.674
  331UNL     H9 3640   2.211   3.223   0.831
  331UNL    H10 3641   2.263   3.374   0.755
  332UNL     H0 3642   2.624   2.147   0.937
  332UNL     H1 3643   2.496   2.231   1.169
  332UNL     C2 3644   2.641   2.113   1.038
  332UNL     C3 3645   2.574   2.158   1.155
  332UNL     C4 3646   2.713   2.009   1.192
  332UNL     C5 3647   2.793   1.903   1.264
  332UNL     N6 3648   2.734   2.024   1.063
  332UNL     N7 3649   2.621   2.088   1.255
  332UNL     H8 3650   2.766   1.803   1.229
  332UNL     H9 3651   2.775   1.906   1.373
  332UNL    H10 3652   2.901   1.916   1.248
  333UNL     H0 3653   2.668   2.521   0.801
  333UNL     H1 3654   2.481   2.707   0.890
  333UNL     C2 3655   2.667   2.628   0.785
  333UNL     C3 3656   2.571   2.721   0.832
  333UNL     C4 3657   2.720   2.808   0.718
  333UNL     C5 3658   2.793   2.911   0.636
  333UNL     N6 3659   2.764   2.684   0.717
  333UNL     N7 3660   2.606   2.839   0.788
  333UNL     H8 3661   2.781   3.012   0.677
  333UNL     H9 3662   2.754   2.912   0.533
  333UNL    H10 3663   2.900   2.891   0.630
  334UNL     H0 3664   2.870   2.177   0.702
  334UNL     H1 3665   3.065   2.364   0.635
  334UNL     C2 3666   2.901   2.265   0.757
  334UNL     C3 3667   3.001   2.358   0.721
  334UNL     C4 3668   2.910   2.402   0.902
  334UNL     C5 3669   2.878   2.475   1.030
  334UNL     N6 3670   2.846   2.291   0.874
  334UNL     N7 3671   3.005   2.449   0.816
  334UNL     H8 3672   2.845   2.577   1.010
  334UNL     H9 3673   2.967   2.481   1.094
  334UNL    H10 3674   2.799   2.425   1.089
  335UNL     H0 3675   1.458   2.896   0.884
  335UNL     H1 3676   1.646   2.973   1.074
  335UNL     C2 3677   1.559   2.859   0.896
  335UNL     C3 3678   1.653   2.901   0.994
  335UNL     C4 3679   1.725   2.753   0.869
  335UNL     C5 3680   1.815   2.644   0.817
  335UNL     N6 3681   1.606   2.768   0.815
  335UNL     N7 3682   1.761   2.829   0.976
  335UNL     H8 3683   1.785   2.607   0.718
  335UNL     H9 3684   1.919   2.678   0.808
  335UNL    H10 3685   1.815   2.558   0.885
  336UNL     H0 3686   3.130   2.206   1.435
  336UNL     H1 3687   2.895   2.183   1.288
  336UNL     C2 3688   3.119   2.204   1.327
  336UNL     C3 3689   2.998   2.192   1.255
  336UNL     C4 3690   3.163   2.213   1.133
  336UNL     C5 3691   3.246   2.239   1.011
  336UNL     N6 3692   3.224   2.213   1.250
  336UNL     N7 3693   3.028   2.196   1.128
  336UNL     H8 3694   3.191   2.217   0.918
  336UNL     H9 3695   3.338   2.179   1.010
  336UNL    H10 3696   3.276   2.345   1.006
  337UNL     H0 3697   1.015   3.260   2.668
  337UNL     H1 3698   1.100   3.242   2.932
  337UNL     C2 3699   1.014   3.174   2.732
  337UNL     C3 3700   1.058   3.167   2.867
  337UNL     C4 3701   0.988   2.986   2.795
  337UNL     C5 3702   0.956   2.839   2.791
  337UNL     N6 3703   0.968   3.059   2.688
  337UNL     N7 3704   1.042   3.043   2.906
  337UNL     H8 3705   0.881   2.815   2.714
  337UNL     H9 3706   0.916   2.804   2.887
  337UNL    H10 3707   1.046   2.780   2.769
  338UNL     H0 3708   1.529   2.369   2.668
  338UNL     H1 3709   1.564   2.131   2.528
  338UNL     C2 3710   1.515   2.351   2.563
  338UNL     C3 3711   1.533   2.229   2.493
  338UNL     C4 3712   1.475   2.384   2.370
  338UNL     C5 3713   1.446   2.461   2.244
  338UNL     N6 3714   1.476   2.449   2.484
  338UNL     N7 3715   1.508   2.251   2.367
  338UNL     H8 3716   1.407   2.396   2.165
  338UNL     H9 3717   1.537   2.507   2.204
  338UNL    H10 3718   1.372   2.540   2.260
  339UNL     H0 3719   1.168   3.050   2.262
  339UNL     H1 3720   1.248   3.311   2.205
  339UNL     C2 3721   1.117   3.143   2.286
  339UNL     C3 3722   1.161   3.274   2.256
  339UNL     C4 3723   0.980   3.269   2.356
  339UNL     C5 3724   0.849   3.315   2.417
  339UNL     N6 3725   1.003   3.140   2.350
  339UNL     N7 3726   1.070   3.357   2.302
  339UNL     H8 3727   0.765   3.292   2.351
  339UNL     H9 3728   0.848   3.423   2.434
  339UNL    H10 3729   0.830   3.266   2.513
  340UNL     H0 3730   1.019   3.596   1.903
  340UNL     H1 3731   1.239   3.697   1.766
  340UNL     C2 3732   1.119   3.615   1.941
  340UNL     C3 3733   1.230   3.666   1.869
  340UNL     C4 3734   1.271   3.633   2.068
  340UNL     C5 3735   1.339   3.641   2.202
  340UNL     N6 3736   1.147   3.591   2.066
  340UNL     N7 3737   1.330   3.677   1.953
  340UNL     H8 3738   1.329   3.547   2.259
  340UNL     H9 3739   1.298   3.722   2.263
  340UNL    H10 3740   1.447   3.660   2.192
  341UNL     H0 3741   0.937   2.682   2.406
  341UNL     H1 3742   1.153   2.511   2.447
  341UNL     C2 3743   1.036   2.706   2.442
  341UNL     C3 3744   1.144   2.617   2.462
  341UNL     C4 3745   1.189   2.813   2.511
  341UNL     C5 3746   1.266   2.931   2.564
  341UNL     N6 3747   1.066   2.831   2.471
  341UNL     N7 3748   1.244   2.688   2.508
  341UNL     H8 3749   1.264   2.933   2.674
  341UNL     H9 3750   1.226   3.027   2.529
  341UNL    H10 3751   1.371   2.928   2.534
  342UNL     H0 3752   2.126   3.562   1.527
  342UNL     H1 3753   2.226   3.412   1.740
  342UNL     C2 3754   2.080   3.478   1.578
  342UNL     C3 3755   2.133   3.403   1.686
  342UNL     C4 3756   1.945   3.339   1.626
  342UNL     C5 3757   1.814   3.266   1.623
  342UNL     N6 3758   1.962   3.436   1.540
  342UNL     N7 3759   2.044   3.312   1.717
  342UNL     H8 3760   1.799   3.213   1.528
  342UNL     H9 3761   1.730   3.335   1.635
  342UNL    H10 3762   1.806   3.191   1.704
  343UNL     H0 3763   1.751   3.882   2.011
  343UNL     H1 3764   1.644   3.907   2.266
  343UNL     C2 3765   1.650   3.906   2.039
  343UNL     C3 3766   1.598   3.918   2.169
  343UNL     C4 3767   1.458   3.960   2.022
  343UNL     C5 3768   1.329   4.003   1.957
  343UNL     N6 3769   1.559   3.924   1.946
  343UNL     N7 3770   1.473   3.955   2.157
  343UNL     H8 3771   1.322   3.971   1.852
  343UNL     H9 3772   1.242   3.962   2.010
  343UNL    H10 3773   1.319   4.113   1.958
  344UNL     H0 3774   1.679   2.971   2.174
  344UNL     H1 3775   1.432   2.893   2.278
  344UNL     C2 3776   1.658   2.891   2.244
  344UNL     C3 3777   1.531   2.853   2.296
  344UNL     C4 3778   1.685   2.735   2.365
  344UNL     C5 3779   1.756   2.619   2.431
  344UNL     N6 3780   1.755   2.818   2.291
  344UNL     N7 3781   1.550   2.750   2.374
  344UNL     H8 3782   1.740   2.527   2.375
  344UNL     H9 3783   1.720   2.603   2.533
  344UNL    H10 3784   1.865   2.634   2.438
  345UNL     H0 3785   1.688   3.272   1.984
  345UNL     H1 3786   1.521   3.471   2.083
  345UNL     C2 3787   1.697   3.379   1.972
  345UNL     C3 3788   1.611   3.479   2.024
  345UNL     C4 3789   1.769   3.556   1.914
  345UNL     C5 3790   1.858   3.653   1.841
  345UNL     N6 3791   1.797   3.429   1.904
  345UNL     N7 3792   1.659   3.595   1.986
  345UNL     H8 3793   1.818   3.756   1.844
  345UNL     H9 3794   1.867   3.626   1.735
  345UNL    H10 3795   1.959   3.656   1.884
  346UNL     H0 3796   2.045   2.824   1.934
  346UNL     H1 3797   1.974   3.047   1.783
  346UNL     C2 3798   2.010   2.920   1.969
  346UNL     C3 3799   1.974   3.032   1.890
  346UNL     C4 3800   1.959   3.068   2.093
  346UNL     C5 3801   1.942   3.142   2.223
  346UNL     N6 3802   1.997   2.942   2.097
  346UNL     N7 3803   1.941   3.128   1.972
  346UNL     H8 3804   1.899   3.242   2.208
  346UNL     H9 3805   2.039   3.155   2.274
  346UNL    H10 3806   1.875   3.088   2.292
  347UNL     H0 3807   0.503   3.553   2.109
  347UNL     H1 3808   0.725   3.675   2.224
  347UNL     C2 3809   0.606   3.521   2.105
  347UNL     C3 3810   0.718   3.585   2.165
  347UNL     C4 3811   0.767   3.411   2.064
  347UNL     C5 3812   0.847   3.293   2.016
  347UNL     N6 3813   0.638   3.412   2.039
  347UNL     N7 3814   0.823   3.512   2.137
  347UNL     H8 3815   0.816   3.260   1.916
  347UNL     H9 3816   0.954   3.317   2.010
  347UNL    H10 3817   0.836   3.208   2.084
  348UNL     H0 3818   2.132   3.013   2.640
  348UNL     H1 3819   1.960   2.809   2.559
  348UNL     C2 3820   2.133   2.957   2.547
  348UNL     C3 3821   2.045   2.853   2.509
  348UNL     C4 3822   2.191   2.893   2.367
  348UNL     C5 3823   2.270   2.888   2.239
  348UNL     N6 3824   2.224   2.983   2.456
  348UNL     N7 3825   2.084   2.811   2.391
  348UNL     H8 3826   2.238   2.806   2.174
  348UNL     H9 3827   2.377   2.875   2.257
  348UNL    H10 3828   2.259   2.982   2.182
  349UNL     H0 3829   0.541   2.568   3.864
  349UNL     H1 3830   0.575   2.559   4.141
  349UNL     C2 3831   0.532   2.483   3.930
  349UNL     C3 3832   0.551   2.481   4.071
  349UNL     C4 3833   0.505   2.295   3.992
  349UNL     C5 3834   0.482   2.146   3.984
  349UNL     N6 3835   0.502   2.365   3.881
  349UNL     N7 3836   0.533   2.357   4.110
  349UNL     H8 3837   0.409   2.119   3.907
  349UNL     H9 3838   0.443   2.107   4.079
  349UNL    H10 3839   0.575   2.093   3.962
  350UNL     H0 3840   1.051   1.688   3.900
  350UNL     H1 3841   1.062   1.442   3.767
  350UNL     C2 3842   1.033   1.667   3.795
  350UNL     C3 3843   1.039   1.541   3.730
  350UNL     C4 3844   0.990   1.697   3.603
  350UNL     C5 3845   0.962   1.771   3.474
  350UNL     N6 3846   1.000   1.765   3.714
  350UNL     N7 3847   1.012   1.562   3.604
  350UNL     H8 3848   0.896   1.713   3.409
  350UNL     H9 3849   1.055   1.789   3.419
  350UNL    H10 3850   0.914   1.868   3.491
  351UNL     H0 3851   0.653   2.371   3.450
  351UNL     H1 3852   0.746   2.634   3.436
  351UNL     C2 3853   0.606   2.461   3.487
  351UNL     C3 3854   0.655   2.594   3.479
  351UNL     C4 3855   0.472   2.581   3.575
  351UNL     C5 3856   0.344   2.621   3.643
  351UNL     N6 3857   0.490   2.454   3.548
  351UNL     N7 3858   0.567   2.672   3.537
  351UNL     H8 3859   0.258   2.608   3.576
  351UNL     H9 3860   0.346   2.726   3.675
  351UNL    H10 3861   0.325   2.560   3.732
  352UNL     H0 3862   0.502   2.893   3.126
  352UNL     H1 3863   0.723   2.960   2.969
  352UNL     C2 3864   0.604   2.909   3.157
  352UNL     C3 3865   0.715   2.943   3.075
  352UNL     C4 3866   0.764   2.927   3.275
  352UNL     C5 3867   0.843   2.937   3.403
  352UNL     N6 3868   0.636   2.896   3.284
  352UNL     N7 3869   0.819   2.955   3.154
  352UNL     H8 3870   0.815   2.860   3.475
  352UNL     H9 3871   0.826   3.035   3.451
  352UNL    H10 3872   0.950   2.927   3.385
  353UNL     H0 3873   0.467   1.998   3.586
  353UNL     H1 3874   0.686   1.829   3.630
  353UNL     C2 3875   0.566   2.024   3.622
  353UNL     C3 3876   0.675   1.936   3.644
  353UNL     C4 3877   0.718   2.133   3.693
  353UNL     C5 3878   0.789   2.251   3.753
  353UNL     N6 3879   0.594   2.149   3.651
  353UNL     N7 3880   0.774   2.008   3.691
  353UNL     H8 3881   0.776   2.254   3.861
  353UNL     H9 3882   0.754   2.346   3.712
  353UNL    H10 3883   0.897   2.246   3.734
  354UNL     H0 3884   1.664   2.838   2.673
  354UNL     H1 3885   1.741   2.769   2.932
  354UNL     C2 3886   1.613   2.773   2.743
  354UNL     C3 3887   1.655   2.739   2.874
  354UNL     C4 3888   1.478   2.648   2.820
  354UNL     C5 3889   1.350   2.569   2.829
  354UNL     N6 3890   1.501   2.714   2.709
  354UNL     N7 3891   1.566   2.657   2.924
  354UNL     H8 3892   1.333   2.508   2.739
  354UNL     H9 3893   1.263   2.636   2.839
  354UNL    H10 3894   1.350   2.501   2.915
  355UNL     H0 3895   1.261   3.110   3.273
  355UNL     H1 3896   1.178   3.227   3.513
  355UNL     C2 3897   1.168   3.161   3.294
  355UNL     C3 3898   1.128   3.219   3.417
  355UNL     C4 3899   0.986   3.239   3.268
  355UNL     C5 3900   0.856   3.276   3.200
  355UNL     N6 3901   1.077   3.175   3.201
  355UNL     N7 3902   1.009   3.269   3.399
  355UNL     H8 3903   0.852   3.240   3.096
  355UNL     H9 3904   0.770   3.233   3.253
  355UNL    H10 3905   0.842   3.384   3.197
  356UNL     H0 3906   1.170   2.178   3.318
  356UNL     H1 3907   0.984   2.206   3.524
  356UNL     C2 3908   1.168   2.128   3.414
  356UNL     C3 3909   1.073   2.144   3.517
  356UNL     C4 3910   1.220   2.006   3.563
  356UNL     C5 3911   1.296   1.898   3.636
  356UNL     N6 3912   1.262   2.042   3.444
  356UNL     N7 3913   1.108   2.064   3.615
  356UNL     H8 3914   1.268   1.799   3.598
  356UNL     H9 3915   1.275   1.899   3.743
  356UNL    H10 3916   1.404   1.908   3.623
  357UNL     H0 3917   1.229   2.541   3.234
  357UNL     H1 3918   1.008   2.710   3.260
  357UNL     C2 3919   1.218   2.642   3.199
  357UNL     C3 3920   1.105   2.726   3.213
  357UNL     C4 3921   1.260   2.816   3.109
  357UNL     C5 3922   1.335   2.916   3.026
  357UNL     N6 3923   1.317   2.700   3.135
  357UNL     N7 3924   1.133   2.840   3.154
  357UNL     H8 3925   1.301   3.018   3.045
  357UNL     H9 3926   1.320   2.896   2.919
  357UNL    H10 3927   1.443   2.914   3.046
  358UNL     H0 3928   1.445   2.180   3.104
  358UNL     H1 3929   1.608   2.388   3.017
  358UNL     C2 3930   1.471   2.270   3.156
  358UNL     C3 3931   1.555   2.375   3.110
  358UNL     C4 3932   1.480   2.409   3.300
  358UNL     C5 3933   1.455   2.478   3.431
  358UNL     N6 3934   1.425   2.292   3.277
  358UNL     N7 3935   1.560   2.465   3.204
  358UNL     H8 3936   1.429   2.583   3.416
  358UNL     H9 3937   1.544   2.474   3.495
  358UNL    H10 3938   1.372   2.431   3.488
  359UNL     H0 3939   0.011   2.919   3.331
  359UNL     H1 3940   0.220   2.995   3.499
  359UNL     C2 3941   0.111   2.879   3.335
  359UNL     C3 3942   0.216   2.920   3.422
  359UNL     C4 3943   0.270   2.765   3.296
  359UNL     C5 3944   0.350   2.651   3.238
  359UNL     N6 3945   0.147   2.782   3.254
  359UNL     N7 3946   0.320   2.844   3.396
  359UNL     H8 3947   0.329   2.637   3.131
  359UNL     H9 3948   0.458   2.669   3.247
  359UNL    H10 3949   0.327   2.557   3.289
  360UNL     H0 3950   1.642   2.270   3.840
  360UNL     H1 3951   1.436   2.132   3.712
  360UNL     C2 3952   1.635   2.240   3.736
  360UNL     C3 3953   1.530   2.170   3.673
  360UNL     C4 3954   1.684   2.218   3.544
  360UNL     C5 3955   1.763   2.235   3.417
  360UNL     N6 3956   1.733   2.270   3.654
  360UNL     N7 3957   1.563   2.155   3.547
  360UNL     H8 3958   1.714   2.188   3.331
  360UNL     H9 3959   1.863   2.192   3.426
  360UNL    H10 3960   1.775   2.342   3.392
  361UNL     H0 3961   1.999   4.650   0.295
  361UNL     H1 3962   2.050   4.643   0.569
  361UNL     C2 3963   1.994   4.565   0.362
  361UNL     C3 3964   2.020   4.564   0.501
  361UNL     C4 3965   1.970   4.378   0.426
  361UNL     C5 3966   1.951   4.229   0.420
  361UNL     N6 3967   1.959   4.447   0.315
  361UNL     N7 3968   2.004   4.441   0.543
  361UNL     H8 3969   1.871   4.201   0.350
  361UNL     H9 3970   1.924   4.187   0.518
  361UNL    H10 3971   2.043   4.179   0.388
  362UNL     H0 3972   2.521   3.775   0.295
  362UNL     H1 3973   2.528   3.529   0.164
  362UNL     C2 3974   2.503   3.755   0.190
  362UNL     C3 3975   2.507   3.628   0.126
  362UNL     C4 3976   0.503   1.010   4.803
  362UNL     C5 3977   0.481   1.084   4.674
  362UNL     N6 3978   2.474   3.853   0.108
  362UNL     N7 3979   0.520   0.874   4.806
  362UNL     H8 3980   0.409   1.031   4.610
  362UNL     H9 3981   0.575   1.094   4.618
  362UNL    H10 3982   0.441   1.185   4.689
  363UNL     H0 3983   0.179   1.671   4.688
  363UNL     H1 3984   0.246   1.933   4.622
  363UNL     C2 3985   0.127   1.762   4.714
  363UNL     C3 3986   0.163   1.895   4.680
  363UNL     C4 3987   5.875   1.885   4.790
  363UNL     C5 3988   1.822   4.701   0.049
  363UNL     N6 3989   0.017   1.757   4.786
  363UNL     N7 3990   0.072   1.974   4.730
  363UNL     H8 3991   5.661   1.909   4.788
  363UNL     H9 3992   1.822   4.807   0.076
  363UNL    H10 3993   1.803   4.645   0.142
  364UNL     H0 3994   0.001   2.210   4.330
  364UNL     H1 3995   0.226   2.252   4.169
  364UNL     C2 3996   0.104   2.219   4.360
  364UNL     C3 3997   0.217   2.241   4.277
  364UNL     C4 3998   0.266   2.230   4.477
  364UNL     C5 3999   0.347   2.238   4.604
  364UNL     N6 4000   0.136   2.211   4.487
  364UNL     N7 4001   0.322   2.248   4.354
  364UNL     H8 4002   0.316   2.162   4.677
  364UNL     H9 4003   0.335   2.336   4.651
  364UNL    H10 4004   0.454   2.223   4.585
  365UNL     H0 4005   1.938   4.071   0.027
  365UNL     H1 4006   0.215   1.156   4.799
  365UNL     C2 4007   2.039   4.104   0.049
  365UNL     C3 4008   2.159   4.031   0.030
  365UNL     C4 4009   2.190   4.220   0.108
  365UNL     C5 4010   2.259   4.337   0.172
  365UNL     N6 4011   2.059   4.224   0.097
  365UNL     N7 4012   2.258   4.108   0.069
  365UNL     H8 4013   2.246   4.335   0.281
  365UNL     H9 4014   2.221   4.433   0.135
  365UNL    H10 4015   2.367   4.337   0.152
  366UNL     H0 4016   1.152   2.159   3.899
  366UNL     H1 4017   1.252   2.049   4.135
  366UNL     C2 4018   1.106   2.084   3.963
  366UNL     C3 4019   1.159   2.029   4.082
  366UNL     C4 4020   0.974   1.952   4.032
  366UNL     C5 4021   0.847   1.871   4.039
  366UNL     N6 4022   0.989   2.035   3.932
  366UNL     N7 4023   1.072   1.942   4.127
  366UNL     H8 4024   0.828   1.817   3.946
  366UNL     H9 4025   0.760   1.937   4.057
  366UNL    H10 4026   0.850   1.797   4.120
  367UNL     H0 4027   0.766   2.394   4.489
  367UNL     H1 4028   0.705   2.557   4.708
  367UNL     C2 4029   0.678   2.455   4.505
  367UNL     C3 4030   0.650   2.537   4.617
  367UNL     C4 4031   0.500   2.540   4.474
  367UNL     C5 4032   0.369   2.572   4.407
  367UNL     N6 4033   0.583   2.458   4.415
  367UNL     N7 4034   0.533   2.592   4.596
  367UNL     H8 4035   0.364   2.535   4.303
  367UNL     H9 4036   0.286   2.526   4.462
  367UNL    H10 4037   0.350   2.680   4.404
  368UNL     H0 4038   0.678   1.477   4.534
  368UNL     H1 4039   0.511   1.522   4.753
  368UNL     C2 4040   0.682   1.431   4.632
  368UNL     C3 4041   0.596   1.456   4.742
  368UNL     C4 4042   0.740   1.313   4.782
  368UNL     C5 4043   2.779   3.978   0.046
  368UNL     N6 4044   0.775   1.343   4.659
  368UNL     N7 4045   2.597   4.153   0.034
  368UNL     H8 4046   2.751   3.880   0.007
  368UNL     H9 4047   2.759   3.978   0.154
  368UNL    H10 4048   2.887   3.989   0.033
  369UNL     H0 4049   0.745   1.848   4.447
  369UNL     H1 4050   0.510   1.997   4.439
  369UNL     C2 4051   0.730   1.945   4.403
  369UNL     C3 4052   0.609   2.019   4.400
  369UNL     C4 4053   0.765   2.115   4.304
  369UNL     C5 4054   0.839   2.218   4.222
  369UNL     N6 4055   0.829   2.007   4.344
  369UNL     N7 4056   0.633   2.130   4.334
  369UNL     H8 4057   0.807   2.319   4.249
  369UNL     H9 4058   0.818   2.204   4.116
  369UNL    H10 4059   0.947   2.213   4.237
  370UNL     H0 4060   0.949   1.487   4.316
  370UNL     H1 4061   1.120   1.690   4.233
  370UNL     C2 4062   0.976   1.577   4.369
  370UNL     C3 4063   1.064   1.679   4.325
  370UNL     C4 4064   0.986   1.715   4.513
  370UNL     C5 4065   0.960   1.784   4.644
  370UNL     N6 4066   0.928   1.599   4.489
  370UNL     N7 4067   1.069   1.769   4.420
  370UNL     H8 4068   0.932   1.889   4.629
  370UNL     H9 4069   1.049   1.782   4.708
  370UNL    H10 4070   0.878   1.737   4.701
  371UNL     H0 4071   5.400   2.228   4.541
  371UNL     H1 4072   5.609   2.308   4.708
  371UNL     C2 4073   5.501   2.188   4.546
  371UNL     C3 4074   5.605   2.230   4.633
  371UNL     C4 4075   5.660   2.074   4.509
  371UNL     C5 4076   5.741   1.961   4.450
  371UNL     N6 4077   5.536   2.090   4.467
  371UNL     N7 4078   5.709   2.155   4.607
  371UNL     H8 4079   5.716   1.943   4.345
  371UNL     H9 4080   5.848   1.982   4.454
  371UNL    H10 4081   5.723   1.868   4.505
  372UNL     H0 4082   3.116   4.347   0.250
  372UNL     H1 4083   2.907   4.223   0.114
  372UNL     C2 4084   3.110   4.321   0.145
  372UNL     C3 4085   3.003   4.258   0.078
  372UNL     C4 4086   1.198   1.529   4.759
  372UNL     C5 4087   1.279   1.548   4.633
  372UNL     N6 4088   3.210   4.350   0.065
  372UNL     N7 4089   1.074   1.471   4.758
  372UNL     H8 4090   1.230   1.504   4.546
  372UNL     H9 4091   1.378   1.501   4.642
  372UNL    H10 4092   1.294   1.654   4.612
  373UNL     H0 4093   1.439   3.926   1.500
  373UNL     H1 4094   1.642   3.889   1.686
  373UNL     C2 4095   1.464   3.836   1.554
  373UNL     C3 4096   1.568   3.820   1.649
  373UNL     C4 4097   1.459   3.647   1.618
  373UNL     C5 4098   1.420   3.501   1.627
  373UNL     N6 4099   1.395   3.726   1.536
  373UNL     N7 4100   1.563   3.696   1.692
  373UNL     H8 4101   1.342   3.474   1.554
  373UNL     H9 4102   1.383   3.476   1.727
  373UNL    H10 4103   1.506   3.437   1.607
  374UNL     H0 4104   2.031   3.102   1.494
  374UNL     H1 4105   2.007   2.853   1.370
  374UNL     C2 4106   2.008   3.081   1.390
  374UNL     C3 4107   1.997   2.953   1.330
  374UNL     C4 4108   1.970   3.109   1.197
  374UNL     C5 4109   1.956   3.181   1.065
  374UNL     N6 4110   1.988   3.180   1.306
  374UNL     N7 4111   1.972   2.972   1.203
  374UNL     H8 4112   1.880   3.133   1.002
  374UNL     H9 4113   2.051   3.180   1.010
  374UNL    H10 4114   1.927   3.286   1.078
  375UNL     H0 4115   1.640   3.744   1.132
  375UNL     H1 4116   1.691   3.991   1.014
  375UNL     C2 4117   1.583   3.835   1.141
  375UNL     C3 4118   1.611   3.960   1.080
  375UNL     C4 4119   1.438   3.961   1.193
  375UNL     C5 4120   1.305   4.006   1.247
  375UNL     N6 4121   1.475   3.837   1.216
  375UNL     N7 4122   1.515   4.042   1.115
  375UNL     H8 4123   1.227   3.997   1.171
  375UNL     H9 4124   1.308   4.112   1.278
  375UNL    H10 4125   1.272   3.948   1.334
  376UNL     H0 4126   1.462   4.313   0.719
  376UNL     H1 4127   1.695   4.299   0.567
  376UNL     C2 4128   1.564   4.302   0.754
  376UNL     C3 4129   1.681   4.295   0.674
  376UNL     C4 4130   1.720   4.283   0.876
  376UNL     C5 4131   1.795   4.283   1.007
  376UNL     N6 4132   1.589   4.292   0.882
  376UNL     N7 4133   1.783   4.282   0.755
  376UNL     H8 4134   1.755   4.211   1.078
  376UNL     H9 4135   1.790   4.382   1.054
  376UNL    H10 4136   1.901   4.260   0.993
  377UNL     H0 4137   1.466   3.382   1.266
  377UNL     H1 4138   1.708   3.274   1.180
  377UNL     C2 4139   1.566   3.423   1.277
  377UNL     C3 4140   1.687   3.366   1.232
  377UNL     C4 4141   1.713   3.548   1.328
  377UNL     C5 4142   1.780   3.666   1.394
  377UNL     N6 4143   1.583   3.538   1.338
  377UNL     N7 4144   1.784   3.449   1.266
  377UNL     H8 4145   1.782   3.653   1.503
  377UNL     H9 4146   1.728   3.760   1.373
  377UNL    H10 4147   1.884   3.678   1.360
  378UNL     H0 4148   2.606   4.240   0.312
  378UNL     H1 4149   2.714   4.106   0.531
  378UNL     C2 4150   2.563   4.159   0.369
  378UNL     C3 4151   2.620   4.092   0.479
  378UNL     C4 4152   2.434   4.019   0.428
  378UNL     C5 4153   2.307   3.937   0.429
  378UNL     N6 4154   2.445   4.112   0.336
  378UNL     N7 4155   2.535   4.000   0.518
  378UNL     H8 4156   2.290   3.888   0.333
  378UNL     H9 4157   2.220   4.000   0.450
  378UNL    H10 4158   2.310   3.858   0.506
  379UNL     H0 4159   2.156   4.469   0.963
  379UNL     H1 4160   2.205   4.743   0.953
  379UNL     C2 4161   2.092   4.547   0.925
  379UNL     C3 4162   2.119   4.686   0.920
  379UNL     C4 4163   1.934   4.637   0.841
  379UNL     C5 4164   1.799   4.650   0.776
  379UNL     N6 4165   1.974   4.517   0.876
  379UNL     N7 4166   2.015   4.744   0.865
  379UNL     H8 4167   1.799   4.609   0.674
  379UNL     H9 4168   1.722   4.596   0.833
  379UNL    H10 4169   1.766   4.755   0.770
  380UNL     H0 4170   2.132   3.538   0.931
  380UNL     H1 4171   2.001   3.617   1.164
  380UNL     C2 4172   2.148   3.503   1.032
  380UNL     C3 4173   2.080   3.545   1.149
  380UNL     C4 4174   2.221   3.398   1.185
  380UNL     C5 4175   2.301   3.292   1.257
  380UNL     N6 4176   2.241   3.414   1.057
  380UNL     N7 4177   2.128   3.475   1.249
  380UNL     H8 4178   2.273   3.192   1.223
  380UNL     H9 4179   2.287   3.296   1.365
  380UNL    H10 4180   2.409   3.304   1.238
  381UNL     H0 4181   2.192   3.911   0.804
  381UNL     H1 4182   1.987   4.088   0.865
  381UNL     C2 4183   2.187   4.016   0.782
  381UNL     C3 4184   2.081   4.105   0.814
  381UNL     C4 4185   2.234   4.196   0.710
  381UNL     C5 4186   2.307   4.300   0.628
  381UNL     N6 4187   2.285   4.076   0.719
  381UNL     N7 4188   2.113   4.223   0.767
  381UNL     H8 4189   2.288   4.401   0.666
  381UNL     H9 4190   2.273   4.297   0.523
  381UNL    H10 4191   2.415   4.285   0.628
  382UNL     H0 4192   2.386   3.571   0.703
  382UNL     H1 4193   2.582   3.757   0.637
  382UNL     C2 4194   2.417   3.657   0.759
  382UNL     C3 4195   2.518   3.750   0.724
  382UNL     C4 4196   2.427   3.793   0.905
  382UNL     C5 4197   2.396   3.865   1.034
  382UNL     N6 4198   2.362   3.683   0.875
  382UNL     N7 4199   2.522   3.840   0.819
  382UNL     H8 4200   2.364   3.968   1.014
  382UNL     H9 4201   2.484   3.870   1.098
  382UNL    H10 4202   2.316   3.816   1.091
  383UNL     H0 4203   0.971   4.303   0.914
  383UNL     H1 4204   1.170   4.387   1.089
  383UNL     C2 4205   1.071   4.264   0.924
  383UNL     C3 4206   1.171   4.309   1.014
  383UNL     C4 4207   1.233   4.151   0.895
  383UNL     C5 4208   1.318   4.038   0.843
  383UNL     N6 4209   1.112   4.166   0.847
  383UNL     N7 4210   1.277   4.234   0.995
  383UNL     H8 4211   1.286   4.003   0.744
  383UNL     H9 4212   1.423   4.066   0.836
  383UNL    H10 4213   1.312   3.952   0.911
  384UNL     H0 4214   2.637   3.600   1.440
  384UNL     H1 4215   2.402   3.566   1.296
  384UNL     C2 4216   2.625   3.595   1.333
  384UNL     C3 4217   2.504   3.577   1.262
  384UNL     C4 4218   2.669   3.601   1.139
  384UNL     C5 4219   2.750   3.628   1.015
  384UNL     N6 4220   2.730   3.605   1.255
  384UNL     N7 4221   2.534   3.580   1.134
  384UNL     H8 4222   2.695   3.603   0.923
  384UNL     H9 4223   2.843   3.569   1.014
  384UNL    H10 4224   2.778   3.734   1.009
  385UNL     H0 4225   1.935   4.640   2.704
  385UNL     H1 4226   2.071   4.628   2.946
  385UNL     C2 4227   1.949   4.554   2.768
  385UNL     C3 4228   2.019   4.551   2.891
  385UNL     C4 4229   1.942   4.367   2.837
  385UNL     C5 4230   1.917   4.219   2.839
  385UNL     N6 4231   1.898   4.438   2.735
  385UNL     N7 4232   2.014   4.428   2.935
  385UNL     H8 4233   1.840   4.188   2.766
  385UNL     H9 4234   1.883   4.185   2.937
  385UNL    H10 4235   2.009   4.163   2.816
  386UNL     H0 4236   2.433   3.780   2.659
  386UNL     H1 4237   2.543   3.562   2.526
  386UNL     C2 4238   2.445   3.766   2.553
  386UNL     C3 4239   2.502   3.654   2.488
  386UNL     C4 4240   2.444   3.804   2.357
  386UNL     C5 4241   2.432   3.881   2.228
  386UNL     N6 4242   2.405   3.859   2.470
  386UNL     N7 4243   2.501   3.680   2.359
  386UNL     H8 4244   2.381   3.821   2.152
  386UNL     H9 4245   2.531   3.907   2.189
  386UNL    H10 4246   2.376   3.974   2.240
  387UNL     H0 4247   2.189   4.446   2.352
  387UNL     H1 4248   2.199   4.656   2.171
  387UNL     C2 4249   2.118   4.527   2.341
  387UNL     C3 4250   2.126   4.632   2.247
  387UNL     C4 4251   1.957   4.640   2.365
  387UNL     C5 4252   1.821   4.683   2.414
  387UNL     N6 4253   2.013   4.534   2.419
  387UNL     N7 4254   2.019   4.706   2.263
  387UNL     H8 4255   1.743   4.654   2.343
  387UNL     H9 4256   1.816   4.792   2.427
  387UNL    H10 4257   1.795   4.639   2.511
  388UNL     H0 4258   1.978   4.964   1.909
  388UNL     H1 4259   2.187   5.071   1.758
  388UNL     C2 4260   2.079   4.988   1.940
  388UNL     C3 4261   2.184   5.042   1.862
  388UNL     C4 4262   2.238   5.012   2.059
  388UNL     C5 4263   2.315   5.019   2.188
  388UNL     N6 4264   2.115   4.965   2.064
  388UNL     N7 4265   2.288   5.056   1.940
  388UNL     H8 4266   2.315   4.922   2.240
  388UNL     H9 4267   2.273   5.094   2.255
  388UNL    H10 4268   2.420   5.046   2.171
  389UNL     H0 4269   1.924   4.065   2.470
  389UNL     H1 4270   2.157   3.989   2.336
  389UNL     C2 4271   2.022   4.111   2.474
  389UNL     C3 4272   2.139   4.070   2.405
  389UNL     C4 4273   2.170   4.233   2.528
  389UNL     C5 4274   2.241   4.341   2.607
  389UNL     N6 4275   2.042   4.217   2.549
  389UNL     N7 4276   2.235   4.151   2.441
  389UNL     H8 4277   2.249   4.313   2.713
  389UNL     H9 4278   2.188   4.437   2.604
  389UNL    H10 4279   2.343   4.358   2.570
  390UNL     H0 4280   3.068   4.946   1.522
  390UNL     H1 4281   3.184   4.791   1.723
  390UNL     C2 4282   3.027   4.859   1.572
  390UNL     C3 4283   3.088   4.782   1.673
  390UNL     C4 4284   2.899   4.714   1.622
  390UNL     C5 4285   2.770   4.636   1.624
  390UNL     N6 4286   2.909   4.814   1.537
  390UNL     N7 4287   3.003   4.687   1.706
  390UNL     H8 4288   2.745   4.598   1.524
  390UNL     H9 4289   2.686   4.699   1.657
  390UNL    H10 4290   2.776   4.550   1.691
  391UNL     H0 4291   2.714   5.214   2.046
  391UNL     H1 4292   2.627   5.320   2.289
  391UNL     C2 4293   2.620   5.263   2.068
  391UNL     C3 4294   2.578   5.316   2.192
  391UNL     C4 4295   2.438   5.340   2.043
  391UNL     C5 4296   2.310   5.381   1.974
  391UNL     N6 4297   2.530   5.278   1.973
  391UNL     N7 4298   2.459   5.366   2.175
  391UNL     H8 4299   2.307   5.352   1.868
  391UNL     H9 4300   2.223   5.336   2.023
  391UNL    H10 4301   2.296   5.490   1.978
  392UNL     H0 4302   2.698   4.314   2.163
  392UNL     H1 4303   2.454   4.282   2.295
  392UNL     C2 4304   2.675   4.250   2.247
  392UNL     C3 4305   2.550   4.235   2.312
  392UNL     C4 4306   2.697   4.110   2.389
  392UNL     C5 4307   2.758   3.995   2.464
  392UNL     N6 4308   2.769   4.176   2.301
  392UNL     N7 4309   2.565   4.143   2.404
  392UNL     H8 4310   2.707   3.901   2.440
  392UNL     H9 4311   2.751   4.010   2.572
  392UNL    H10 4312   2.865   3.981   2.440
  393UNL     H0 4313   2.654   4.619   2.005
  393UNL     H1 4314   2.468   4.816   2.072
  393UNL     C2 4315   2.658   4.725   1.984
  393UNL     C3 4316   2.562   4.824   2.019
  393UNL     C4 4317   2.723   4.901   1.916
  393UNL     C5 4318   2.810   4.997   1.839
  393UNL     N6 4319   2.760   4.775   1.918
  393UNL     N7 4320   2.606   4.939   1.975
  393UNL     H8 4321   2.788   5.102   1.864
  393UNL     H9 4322   2.794   4.986   1.731
  393UNL    H10 4323   2.917   4.981   1.858
  394UNL     H0 4324   3.060   4.196   1.931
  394UNL     H1 4325   2.992   4.422   1.783
  394UNL     C2 4326   3.021   4.290   1.967
  394UNL     C3 4327   2.987   4.403   1.890
  394UNL     C4 4328   2.961   4.432   2.093
  394UNL     C5 4329   2.937   4.503   2.224
  394UNL     N6 4330   2.999   4.306   2.095
  394UNL     N7 4331   2.947   4.496   1.973
  394UNL     H8 4332   2.919   4.610   2.209
  394UNL     H9 4333   3.023   4.493   2.291
  394UNL    H10 4334   2.849   4.462   2.276
  395UNL     H0 4335   1.468   4.930   2.105
  395UNL     H1 4336   1.689   5.050   2.224
  395UNL     C2 4337   1.571   4.900   2.098
  395UNL     C3 4338   1.682   4.963   2.160
  395UNL     C4 4339   1.733   4.795   2.050
  395UNL     C5 4340   1.815   4.681   1.996
  395UNL     N6 4341   1.604   4.795   2.027
  395UNL     N7 4342   1.788   4.894   2.127
  395UNL     H8 4343   1.776   4.643   1.901
  395UNL     H9 4344   1.919   4.711   1.978
  395UNL    H10 4345   1.816   4.597   2.067
  396UNL     H0 4346   3.121   4.386   2.608
  396UNL     H1 4347   2.982   4.156   2.537
  396UNL     C2 4348   3.134   4.325   2.520
  396UNL     C3 4349   3.062   4.207   2.486
  396UNL     C4 4350   3.207   4.257   2.347
  396UNL     C5 4351   3.292   4.254   2.222
  396UNL     N6 4352   3.225   4.356   2.431
  396UNL     N7 4353   3.110   4.164   2.372
  396UNL     H8 4354   3.265   4.171   2.156
  396UNL     H9 4355   3.398   4.244   2.246
  396UNL    H10 4356   3.280   4.347   2.164
  397UNL     H0 4357   1.467   3.957   3.921
  397UNL     H1 4358   1.593   3.941   4.169
  397UNL     C2 4359   1.476   3.871   3.986
  397UNL     C3 4360   1.541   3.865   4.112
  397UNL     C4 4361   1.463   3.683   4.053
  397UNL     C5 4362   1.435   3.535   4.051
  397UNL     N6 4363   1.424   3.756   3.950
  397UNL     N7 4364   1.532   3.742   4.155
  397UNL     H8 4365   1.355   3.508   3.982
  397UNL     H9 4366   1.406   3.498   4.150
  397UNL    H10 4367   1.525   3.480   4.023
  398UNL     H0 4368   1.933   3.093   3.877
  398UNL     H1 4369   2.070   2.887   3.751
  398UNL     C2 4370   1.954   3.083   3.772
  398UNL     C3 4371   2.025   2.977   3.710
  398UNL     C4 4372   1.963   3.122   3.577
  398UNL     C5 4373   1.944   3.195   3.446
  398UNL     N6 4374   1.914   3.174   3.687
  398UNL     N7 4375   2.031   3.004   3.583
  398UNL     H8 4376   1.883   3.135   3.377
  398UNL     H9 4377   2.040   3.213   3.397
  398UNL    H10 4378   1.894   3.292   3.458
  399UNL     H0 4379   1.690   3.753   3.545
  399UNL     H1 4380   1.695   3.971   3.372
  399UNL     C2 4381   1.621   3.836   3.541
  399UNL     C3 4382   1.626   3.946   3.451
  399UNL     C4 4383   1.465   3.952   3.580
  399UNL     C5 4384   1.332   3.995   3.639
  399UNL     N6 4385   1.521   3.843   3.625
  399UNL     N7 4386   1.523   4.022   3.478
  399UNL     H8 4387   1.249   3.964   3.575
  399UNL     H9 4388   1.327   4.104   3.651
  399UNL    H10 4389   1.315   3.951   3.739
  400UNL     H0 4390   1.445   4.304   3.113
  400UNL     H1 4391   1.676   4.335   2.960
  400UNL     C2 4392   1.548   4.305   3.146
  400UNL     C3 4393   1.664   4.320   3.066
  400UNL     C4 4394   1.706   4.297   3.267
  400UNL     C5 4395   1.783   4.292   3.397
  400UNL     N6 4396   1.575   4.290   3.273
  400UNL     N7 4397   1.767   4.314   3.147
  400UNL     H8 4398   1.745   4.214   3.464
  400UNL     H9 4399   1.775   4.387   3.450
  400UNL    H10 4400   1.889   4.271   3.381
  401UNL     H0 4401   1.429   3.379   3.675
  401UNL     H1 4402   1.661   3.300   3.542
  401UNL     C2 4403   1.527   3.423   3.680
  401UNL     C3 4404   1.644   3.381   3.611
  401UNL     C4 4405   1.677   3.544   3.734
  401UNL     C5 4406   1.748   3.653   3.811
  401UNL     N6 4407   1.549   3.527   3.756
  401UNL     N7 4408   1.741   3.462   3.647
  401UNL     H8 4409   1.751   3.630   3.918
  401UNL     H9 4410   1.700   3.750   3.801
  401UNL    H10 4411   1.852   3.665   3.777
  402UNL     H0 4412   2.595   4.226   2.680
  402UNL     H1 4413   2.689   4.117   2.919
  402UNL     C2 4414   2.548   4.153   2.744
  402UNL     C3 4415   2.598   4.099   2.865
  402UNL     C4 4416   2.411   4.025   2.813
  402UNL     C5 4417   2.280   3.952   2.821
  402UNL     N6 4418   2.430   4.105   2.711
  402UNL     N7 4419   2.508   4.015   2.909
  402UNL     H8 4420   2.249   3.912   2.724
  402UNL     H9 4421   2.200   4.018   2.856
  402UNL    H10 4422   2.285   3.867   2.891
  403UNL     H0 4423   2.163   4.464   3.364
  403UNL     H1 4424   2.216   4.738   3.372
  403UNL     C2 4425   2.103   4.545   3.326
  403UNL     C3 4426   2.132   4.684   3.331
  403UNL     C4 4427   1.952   4.642   3.238
  403UNL     C5 4428   1.818   4.661   3.171
  403UNL     N6 4429   1.988   4.520   3.267
  403UNL     N7 4430   2.032   4.747   3.273
  403UNL     H8 4431   1.815   4.610   3.074
  403UNL     H9 4432   1.737   4.621   3.232
  403UNL    H10 4433   1.796   4.767   3.153
  404UNL     H0 4434   2.168   3.605   3.351
  404UNL     H1 4435   1.956   3.617   3.533
  404UNL     C2 4436   2.155   3.549   3.443
  404UNL     C3 4437   2.046   3.557   3.534
  404UNL     C4 4438   2.190   3.420   3.591
  404UNL     C5 4439   2.258   3.308   3.667
  404UNL     N6 4440   2.246   3.464   3.481
  404UNL     N7 4441   2.071   3.472   3.630
  404UNL     H8 4442   2.243   3.212   3.615
  404UNL     H9 4443   2.218   3.298   3.768
  404UNL    H10 4444   2.366   3.324   3.676
  405UNL     H0 4445   2.169   3.896   3.212
  405UNL     H1 4446   1.957   4.072   3.263
  405UNL     C2 4447   2.162   4.001   3.189
  405UNL     C3 4448   2.053   4.089   3.216
  405UNL     C4 4449   2.211   4.182   3.121
  405UNL     C5 4450   2.291   4.289   3.050
  405UNL     N6 4451   2.261   4.061   3.128
  405UNL     N7 4452   2.087   4.207   3.171
  405UNL     H8 4453   2.270   4.388   3.091
  405UNL     H9 4454   2.265   4.291   2.943
  405UNL    H10 4455   2.399   4.272   3.056
  406UNL     H0 4456   2.528   3.494   3.117
  406UNL     H1 4457   2.543   3.739   2.985
  406UNL     C2 4458   2.511   3.593   3.158
  406UNL     C3 4459   2.519   3.716   3.088
  406UNL     C4 4460   2.468   3.738   3.287
  406UNL     C5 4461   2.435   3.804   3.419
  406UNL     N6 4462   2.478   3.607   3.284
  406UNL     N7 4463   2.491   3.811   3.174
  406UNL     H8 4464   2.396   3.906   3.404
  406UNL     H9 4465   2.525   3.813   3.481
  406UNL    H10 4466   2.360   3.748   3.476
  407UNL     H0 4467   0.961   4.264   3.298
  407UNL     H1 4468   1.161   4.343   3.475
  407UNL     C2 4469   1.062   4.226   3.306
  407UNL     C3 4470   1.161   4.268   3.397
  407UNL     C4 4471   1.224   4.116   3.272
  407UNL     C5 4472   1.310   4.006   3.215
  407UNL     N6 4473   1.103   4.131   3.225
  407UNL     N7 4474   1.267   4.195   3.375
  407UNL     H8 4475   1.276   3.974   3.115
  407UNL     H9 4476   1.414   4.039   3.204
  407UNL    H10 4477   1.309   3.918   3.280
  408UNL     H0 4478   2.650   3.698   3.852
  408UNL     H1 4479   2.446   3.535   3.756
  408UNL     C2 4480   2.644   3.648   3.756
  408UNL     C3 4481   2.539   3.565   3.710
  408UNL     C4 4482   2.693   3.586   3.573
  408UNL     C5 4483   2.771   3.577   3.445
  408UNL     N6 4484   2.741   3.660   3.669
  408UNL     N7 4485   2.572   3.525   3.590
  408UNL     H8 4486   2.735   3.495   3.380
  408UNL     H9 4487   2.878   3.559   3.463
  408UNL    H10 4488   2.762   3.670   3.387
  409UNL     H0 4489   4.909   0.486   0.317
  409UNL     H1 4490   5.020   0.473   0.572
  409UNL     C2 4491   4.916   0.400   0.383
  409UNL     C3 4492   4.973   0.396   0.512
  409UNL     C4 4493   4.899   0.213   0.450
  409UNL     C5 4494   4.874   0.065   0.448
  409UNL     N6 4495   4.867   0.285   0.345
  409UNL     N7 4496   4.961   0.273   0.556
  409UNL     H8 4497   4.795   0.037   0.377
  409UNL     H9 4498   4.845   0.027   0.546
  409UNL    H10 4499   4.965   0.011   0.419
  410UNL     H0 4500   3.432   5.181   0.280
  410UNL     H1 4501   3.535   4.959   0.149
  410UNL     C2 4502   3.444   5.167   0.174
  410UNL     C3 4503   3.498   5.053   0.110
  410UNL     C4 4504   1.481   2.428   4.785
  410UNL     C5 4505   1.461   2.501   4.654
  410UNL     N6 4506   3.408   5.262   0.090
  410UNL     N7 4507   1.534   2.303   4.788
  410UNL     H8 4508   1.386   2.449   4.592
  410UNL     H9 4509   1.555   2.505   4.597
  410UNL    H10 4510   1.427   2.604   4.668
  411UNL     H0 4511   1.196   3.054   4.739
  411UNL     H1 4512   1.207   3.284   4.582
  411UNL     C2 4513   1.128   3.138   4.739
  411UNL     C3 4514   1.136   3.254   4.658
  411UNL     C4 4515   0.972   3.254   4.784
  411UNL     C5 4516   4.764   0.519   0.037
  411UNL     N6 4517   4.950   0.365   0.015
  411UNL     N7 4518   1.034   3.329   4.688
  411UNL     H8 4519   0.757   3.264   4.778
  411UNL     H9 4520   4.757   0.627   0.051
  411UNL    H10 4521   4.746   0.473   0.135
  412UNL     H0 4522   0.958   3.612   4.317
  412UNL     H1 4523   1.192   3.640   4.168
  412UNL     C2 4524   1.060   3.611   4.352
  412UNL     C3 4525   1.178   3.626   4.274
  412UNL     C4 4526   1.216   3.602   4.476
  412UNL     C5 4527   1.291   3.598   4.607
  412UNL     N6 4528   1.086   3.596   4.480
  412UNL     N7 4529   1.280   3.619   4.356
  412UNL     H8 4530   1.252   3.521   4.674
  412UNL     H9 4531   1.283   3.695   4.659
  412UNL    H10 4532   1.398   3.578   4.593
  413UNL     H0 4533   2.920   5.458   0.067
  413UNL     H1 4534   1.194   2.607   4.747
  413UNL     C2 4535   3.018   5.503   0.075
  413UNL     C3 4536   3.136   5.462   0.009
  413UNL     C4 4537   5.126   0.077   0.132
  413UNL     C5 4538   5.193   0.189   0.207
  413UNL     N6 4539   4.998   0.057   0.152
  413UNL     N7 4540   3.232   5.544   0.047
  413UNL     H8 4541   5.189   0.172   0.315
  413UNL     H9 4542   5.146   0.286   0.188
  413UNL    H10 4543   5.299   0.198   0.180
  414UNL     H0 4544   2.091   3.543   3.898
  414UNL     H1 4545   2.195   3.415   4.122
  414UNL     C2 4546   2.045   3.466   3.958
  414UNL     C3 4547   2.101   3.402   4.071
  414UNL     C4 4548   1.911   3.333   4.023
  414UNL     C5 4549   1.780   3.260   4.032
  414UNL     N6 4550   1.926   3.420   3.927
  414UNL     N7 4551   2.012   3.315   4.114
  414UNL     H8 4552   1.746   3.225   3.934
  414UNL     H9 4553   1.702   3.326   4.072
  414UNL    H10 4554   1.786   3.173   4.098
  415UNL     H0 4555   1.669   3.776   4.580
  415UNL     H1 4556   1.723   4.049   4.576
  415UNL     C2 4557   1.608   3.856   4.540
  415UNL     C3 4558   1.638   3.994   4.538
  415UNL     C4 4559   1.457   3.949   4.449
  415UNL     C5 4560   1.325   3.966   4.379
  415UNL     N6 4561   1.493   3.828   4.484
  415UNL     N7 4562   1.538   4.055   4.479
  415UNL     H8 4563   1.324   3.916   4.282
  415UNL     H9 4564   1.243   3.923   4.439
  415UNL    H10 4565   1.300   4.071   4.362
  416UNL     H0 4566   1.657   2.883   4.557
  416UNL     H1 4567   1.493   2.939   4.775
  416UNL     C2 4568   1.656   2.836   4.654
  416UNL     C3 4569   1.572   2.866   4.764
  416UNL     C4 4570   1.706   2.714   4.804
  416UNL     C5 4571   3.741   5.379   0.071
  416UNL     N6 4572   1.741   2.740   4.680
  416UNL     N7 4573   5.529   0.010   0.055
  416UNL     H8 4574   3.726   5.282   0.022
  416UNL     H9 4575   3.707   5.369   0.174
  416UNL    H10 4576   3.849   5.397   0.073
  417UNL     H0 4577   1.678   3.203   4.423
  417UNL     H1 4578   1.471   3.382   4.478
  417UNL     C2 4579   1.673   3.309   4.401
  417UNL     C3 4580   1.567   3.398   4.430
  417UNL     C4 4581   1.724   3.489   4.332
  417UNL     C5 4582   1.802   3.593   4.256
  417UNL     N6 4583   1.773   3.368   4.340
  417UNL     N7 4584   1.601   3.516   4.385
  417UNL     H8 4585   1.787   3.694   4.298
  417UNL     H9 4586   1.771   3.596   4.151
  417UNL    H10 4587   1.910   3.575   4.257
  418UNL     H0 4588   2.001   2.810   4.319
  418UNL     H1 4589   2.084   3.051   4.206
  418UNL     C2 4590   1.995   2.910   4.362
  418UNL     C3 4591   2.039   3.031   4.302
  418UNL     C4 4592   1.960   3.057   4.492
  418UNL     C5 4593   1.921   3.125   4.620
  418UNL     N6 4594   1.943   2.927   4.481
  418UNL     N7 4595   2.016   3.126   4.389
  418UNL     H8 4596   1.882   3.226   4.601
  418UNL     H9 4597   2.008   3.136   4.686
  418UNL    H10 4598   1.844   3.070   4.675
  419UNL     H0 4599   0.476   3.577   4.494
  419UNL     H1 4600   0.668   3.645   4.683
  419UNL     C2 4601   0.575   3.537   4.505
  419UNL     C3 4602   0.671   3.574   4.602
  419UNL     C4 4603   0.737   3.425   4.475
  419UNL     C5 4604   0.824   3.316   4.418
  419UNL     N6 4605   0.619   3.445   4.422
  419UNL     N7 4606   0.777   3.499   4.582
  419UNL     H8 4607   0.792   3.284   4.318
  419UNL     H9 4608   0.928   3.348   4.409
  419UNL    H10 4609   0.822   3.227   4.483
  420UNL     H0 4610   0.204   0.183   0.269
  420UNL     H1 4611   5.853   0.095   0.151
  420UNL     C2 4612   0.187   0.156   0.166
  420UNL     C3 4613   0.065   0.111   0.108
  420UNL     C4 4614   2.183   2.899   4.778
  420UNL     C5 4615   2.257   2.898   4.647
  420UNL     N6 4616   0.285   0.162   0.079
  420UNL     N7 4617   2.050   2.866   4.787
  420UNL     H8 4618   2.213   2.827   4.576
  420UNL     H9 4619   2.362   2.868   4.660
  420UNL    H10 4620   2.256   2.997   4.601
  421UNL     H0 4621   2.408   5.324   1.515
  421UNL     H1 4622   2.612   5.278   1.698
  421UNL     C2 4623   2.433   5.231   1.564
  421UNL     C3 4624   2.538   5.211   1.657
  421UNL     C4 4625   2.428   5.039   1.620
  421UNL     C5 4626   2.388   4.894   1.623
  421UNL     N6 4627   2.365   5.122   1.540
  421UNL     N7 4628   2.533   5.085   1.693
  421UNL     H8 4629   2.312   4.869   1.548
  421UNL     H9 4630   2.348   4.866   1.721
  421UNL    H10 4631   2.474   4.829   1.604
  422UNL     H0 4632   2.968   4.491   1.487
  422UNL     H1 4633   3.018   4.251   1.354
  422UNL     C2 4634   2.964   4.472   1.380
  422UNL     C3 4635   2.991   4.349   1.316
  422UNL     C4 4636   2.945   4.502   1.185
  422UNL     C5 4637   2.928   4.575   1.054
  422UNL     N6 4638   2.932   4.568   1.298
  422UNL     N7 4639   2.978   4.370   1.187
  422UNL     H8 4640   2.847   4.530   0.995
  422UNL     H9 4641   3.020   4.571   0.995
  422UNL    H10 4642   2.903   4.681   1.068
  423UNL     H0 4643   2.640   5.141   1.140
  423UNL     H1 4644   2.667   5.380   0.999
  423UNL     C2 4645   2.576   5.228   1.144
  423UNL     C3 4646   2.592   5.349   1.071
  423UNL     C4 4647   2.423   5.347   1.190
  423UNL     C5 4648   2.287   5.386   1.242
  423UNL     N6 4649   2.472   5.230   1.224
  423UNL     N7 4650   2.491   5.426   1.101
  423UNL     H8 4651   2.210   5.369   1.166
  423UNL     H9 4652   2.284   5.492   1.270
  423UNL    H10 4653   2.258   5.327   1.330
  424UNL     H0 4654   4.397   0.156   0.724
  424UNL     H1 4655   4.632   0.156   0.574
  424UNL     C2 4656   4.499   0.149   0.760
  424UNL     C3 4657   4.617   0.148   0.681
  424UNL     C4 4658   4.654   0.134   0.884
  424UNL     C5 4659   4.728   0.133   1.015
  424UNL     N6 4660   4.523   0.138   0.888
  424UNL     N7 4661   4.718   0.139   0.763
  424UNL     H8 4662   4.688   0.057   1.084
  424UNL     H9 4663   4.719   0.230   1.066
  424UNL    H10 4664   4.835   0.113   1.002
  425UNL     H0 4665   2.450   4.780   1.284
  425UNL     H1 4666   2.683   4.692   1.158
  425UNL     C2 4667   2.548   4.824   1.286
  425UNL     C3 4668   2.666   4.778   1.221
  425UNL     C4 4669   2.696   4.951   1.329
  425UNL     C5 4670   2.766   5.068   1.394
  425UNL     N6 4671   2.569   4.934   1.355
  425UNL     N7 4672   2.762   4.861   1.250
  425UNL     H8 4673   2.775   5.054   1.503
  425UNL     H9 4674   2.710   5.162   1.380
  425UNL    H10 4675   2.867   5.084   1.355
  426UNL     H0 4676   5.518   0.074   0.319
  426UNL     H1 4677   3.665   5.478   0.529
  426UNL     C2 4678   3.512   5.541   0.372
  426UNL     C3 4679   3.570   5.468   0.479
  426UNL     C4 4680   3.380   5.403   0.429
  426UNL     C5 4681   3.250   5.327   0.433
  426UNL     N6 4682   3.393   5.497   0.339
  426UNL     N7 4683   3.483   5.378   0.516
  426UNL     H8 4684   3.221   5.290   0.334
  426UNL     H9 4685   3.168   5.391   0.470
  426UNL    H10 4686   3.256   5.240   0.500
  427UNL     H0 4687   5.101   0.319   0.974
  427UNL     H1 4688   5.148   0.593   0.959
  427UNL     C2 4689   5.037   0.396   0.933
  427UNL     C3 4690   5.063   0.535   0.926
  427UNL     C4 4691   4.881   0.482   0.842
  427UNL     C5 4692   4.747   0.493   0.774
  427UNL     N6 4693   4.920   0.363   0.882
  427UNL     N7 4694   4.960   0.591   0.867
  427UNL     H8 4695   4.749   0.447   0.675
  427UNL     H9 4696   4.669   0.443   0.832
  427UNL    H10 4697   4.716   0.597   0.761
  428UNL     H0 4698   3.127   4.915   0.942
  428UNL     H1 4699   2.990   4.995   1.170
  428UNL     C2 4700   3.139   4.879   1.043
  428UNL     C3 4701   3.067   4.921   1.158
  428UNL     C4 4702   3.202   4.769   1.197
  428UNL     C5 4703   3.275   4.660   1.271
  428UNL     N6 4704   3.230   4.788   1.070
  428UNL     N7 4705   3.108   4.847   1.258
  428UNL     H8 4706   3.244   4.561   1.236
  428UNL     H9 4707   3.257   4.664   1.379
  428UNL    H10 4708   3.384   4.667   1.256
  429UNL     H0 4709   3.153   5.289   0.826
  429UNL     H1 4710   2.954   5.473   0.890
  429UNL     C2 4711   3.150   5.394   0.803
  429UNL     C3 4712   3.047   5.486   0.837
  429UNL     C4 4713   5.162   0.022   0.728
  429UNL     C5 4714   5.237   0.122   0.644
  429UNL     N6 4715   3.248   5.449   0.737
  429UNL     N7 4716   5.044   0.053   0.787
  429UNL     H8 4717   5.227   0.224   0.684
  429UNL     H9 4718   5.199   0.123   0.541
  429UNL    H10 4719   5.345   0.101   0.637
  430UNL     H0 4720   3.362   4.945   0.706
  430UNL     H1 4721   3.551   5.136   0.633
  430UNL     C2 4722   3.394   5.032   0.762
  430UNL     C3 4723   3.491   5.128   0.722
  430UNL     C4 4724   3.407   5.168   0.907
  430UNL     C5 4725   3.379   5.239   1.037
  430UNL     N6 4726   3.344   5.056   0.880
  430UNL     N7 4727   3.498   5.217   0.818
  430UNL     H8 4728   3.352   5.343   1.020
  430UNL     H9 4729   3.468   5.238   1.102
  430UNL    H10 4730   3.297   5.192   1.094
  431UNL     H0 4731   3.908   0.117   0.877
  431UNL     H1 4732   4.094   0.193   1.070
  431UNL     C2 4733   4.008   0.079   0.891
  431UNL     C3 4734   4.101   0.120   0.991
  431UNL     C4 4735   2.211   5.520   0.867
  431UNL     C5 4736   2.301   5.410   0.816
  431UNL     N6 4737   2.093   5.537   0.811
  431UNL     N7 4738   4.208   0.047   0.975
  431UNL     H8 4739   2.269   5.371   0.719
  431UNL     H9 4740   2.404   5.445   0.804
  431UNL    H10 4741   2.302   5.326   0.886
  432UNL     H0 4742   3.623   4.995   1.437
  432UNL     H1 4743   3.396   4.930   1.290
  432UNL     C2 4744   3.614   4.984   1.330
  432UNL     C3 4745   3.497   4.951   1.257
  432UNL     C4 4746   3.661   4.985   1.136
  432UNL     C5 4747   3.744   5.010   1.013
  432UNL     N6 4748   3.719   5.002   1.253
  432UNL     N7 4749   3.529   4.951   1.130
  432UNL     H8 4750   3.690   4.984   0.921
  432UNL     H9 4751   3.837   4.951   1.015
  432UNL    H10 4752   3.771   5.116   1.005
  433UNL     H0 4753   3.434   0.484   2.711
  433UNL     H1 4754   3.538   0.473   2.970
  433UNL     C2 4755   3.442   0.398   2.777
  433UNL     C3 4756   3.495   0.395   2.908
  433UNL     C4 4757   3.431   0.210   2.843
  433UNL     C5 4758   3.412   0.061   2.838
  433UNL     N6 4759   3.398   0.281   2.737
  433UNL     N7 4760   3.487   0.272   2.951
  433UNL     H8 4761   3.330   0.031   2.771
  433UNL     H9 4762   3.388   0.020   2.937
  433UNL    H10 4763   3.503   0.011   2.804
  434UNL     H0 4764   1.996   5.150   2.665
  434UNL     H1 4765   2.045   4.910   2.531
  434UNL     C2 4766   1.989   5.130   2.559
  434UNL     C3 4767   2.014   5.007   2.493
  434UNL     C4 4768   1.962   5.159   2.364
  434UNL     C5 4769   1.940   5.234   2.235
  434UNL     N6 4770   1.953   5.226   2.477
  434UNL     N7 4771   1.997   5.027   2.365
  434UNL     H8 4772   1.902   5.167   2.156
  434UNL     H9 4773   2.034   5.277   2.198
  434UNL    H10 4774   1.867   5.315   2.246
  435UNL     H0 4775   3.664   0.287   2.352
  435UNL     H1 4776   3.672   0.491   2.162
  435UNL     C2 4777   3.595   0.369   2.340
  435UNL     C3 4778   3.602   0.472   2.242
  435UNL     C4 4779   3.439   0.489   2.367
  435UNL     C5 4780   3.307   0.538   2.422
  435UNL     N6 4781   3.493   0.383   2.421
  435UNL     N7 4782   3.498   0.549   2.260
  435UNL     H8 4783   3.224   0.503   2.359
  435UNL     H9 4784   3.302   0.648   2.424
  435UNL    H10 4785   3.288   0.503   2.524
  436UNL     H0 4786   3.450   0.809   1.902
  436UNL     H1 4787   3.664   0.902   1.750
  436UNL     C2 4788   3.551   0.830   1.934
  436UNL     C3 4789   3.659   0.877   1.855
  436UNL     C4 4790   3.709   0.851   2.054
  436UNL     C5 4791   3.787   0.858   2.183
  436UNL     N6 4792   3.585   0.811   2.060
  436UNL     N7 4793   3.763   0.889   1.934
  436UNL     H8 4794   3.782   0.762   2.237
  436UNL     H9 4795   3.746   0.936   2.249
  436UNL    H10 4796   3.892   0.881   2.167
  437UNL     H0 4797   1.414   5.464   2.449
  437UNL     H1 4798   1.645   5.321   2.386
  437UNL     C2 4799   1.517   5.492   2.467
  437UNL     C3 4800   1.633   5.418   2.433
  437UNL     C4 4801   3.637   0.047   2.527
  437UNL     C5 4802   3.716   0.154   2.598
  437UNL     N6 4803   3.507   0.057   2.523
  437UNL     N7 4804   1.736   5.487   2.473
  437UNL     H8 4805   3.732   0.127   2.703
  437UNL     H9 4806   3.666   0.251   2.597
  437UNL    H10 4807   3.815   0.168   2.552
  438UNL     H0 4808   4.551   0.792   1.523
  438UNL     H1 4809   4.667   0.644   1.728
  438UNL     C2 4810   4.512   0.704   1.572
  438UNL     C3 4811   4.573   0.630   1.676
  438UNL     C4 4812   4.389   0.554   1.619
  438UNL     C5 4813   4.263   0.471   1.617
  438UNL     N6 4814   4.397   0.654   1.535
  438UNL     N7 4815   4.491   0.532   1.707
  438UNL     H8 4816   4.244   0.428   1.518
  438UNL     H9 4817   4.175   0.532   1.644
  438UNL    H10 4818   4.268   0.388   1.689
  439UNL     H0 4819   4.185   1.057   2.042
  439UNL     H1 4820   4.099   1.159   2.286
  439UNL     C2 4821   4.091   1.104   2.065
  439UNL     C3 4822   4.049   1.155   2.190
  439UNL     C4 4823   3.907   1.178   2.042
  439UNL     C5 4824   3.778   1.218   1.975
  439UNL     N6 4825   4.000   1.118   1.971
  439UNL     N7 4826   3.929   1.203   2.174
  439UNL     H8 4827   3.774   1.188   1.869
  439UNL     H9 4828   3.692   1.171   2.025
  439UNL    H10 4829   3.763   1.326   1.979
  440UNL     H0 4830   4.159   0.197   2.186
  440UNL     H1 4831   3.905   0.113   2.265
  440UNL     C2 4832   4.133   0.116   2.253
  440UNL     C3 4833   4.003   0.075   2.291
  440UNL     C4 4834   2.191   5.506   2.371
  440UNL     C5 4835   2.256   5.390   2.440
  440UNL     N6 4836   4.228   0.043   2.307
  440UNL     N7 4837   2.055   5.519   2.368
  440UNL     H8 4838   2.241   5.297   2.383
  440UNL     H9 4839   2.214   5.374   2.540
  440UNL    H10 4840   2.365   5.403   2.452
  441UNL     H0 4841   4.129   0.461   1.987
  441UNL     H1 4842   3.948   0.657   2.068
  441UNL     C2 4843   4.134   0.568   1.971
  441UNL     C3 4844   4.041   0.666   2.014
  441UNL     C4 4845   4.201   0.746   1.910
  441UNL     C5 4846   4.288   0.845   1.837
  441UNL     N6 4847   4.235   0.620   1.905
  441UNL     N7 4848   4.085   0.783   1.974
  441UNL     H8 4849   4.259   0.949   1.858
  441UNL     H9 4850   4.280   0.831   1.729
  441UNL    H10 4851   4.394   0.834   1.864
  442UNL     H0 4852   4.513   0.032   1.934
  442UNL     H1 4853   4.455   0.256   1.779
  442UNL     C2 4854   4.481   0.130   1.967
  442UNL     C3 4855   4.452   0.242   1.886
  442UNL     C4 4856   4.432   0.281   2.088
  442UNL     C5 4857   4.415   0.358   2.217
  442UNL     N6 4858   4.465   0.154   2.095
  442UNL     N7 4859   4.420   0.341   1.967
  442UNL     H8 4860   4.375   0.458   2.199
  442UNL     H9 4861   4.511   0.369   2.268
  442UNL    H10 4862   4.347   0.307   2.286
  443UNL     H0 4863   2.939   0.771   2.112
  443UNL     H1 4864   3.161   0.890   2.230
  443UNL     C2 4865   3.043   0.741   2.104
  443UNL     C3 4866   3.154   0.804   2.166
  443UNL     C4 4867   3.205   0.638   2.054
  443UNL     C5 4868   3.288   0.525   1.998
  443UNL     N6 4869   3.076   0.637   2.032
  443UNL     N7 4870   3.260   0.735   2.132
  443UNL     H8 4871   3.246   0.485   1.905
  443UNL     H9 4872   3.390   0.556   1.977
  443UNL    H10 4873   3.293   0.442   2.070
  444UNL     H0 4874   4.596   0.244   2.638
  444UNL     H1 4875   4.436   0.032   2.552
  444UNL     C2 4876   4.603   0.188   2.546
  444UNL     C3 4877   4.520   0.080   2.504
  444UNL     C4 4878   4.668   0.127   2.367
  444UNL     C5 4879   4.752   0.126   2.242
  444UNL     N6 4880   4.695   0.217   2.458
  444UNL     N7 4881   4.564   0.040   2.387
  444UNL     H8 4882   4.728   0.040   2.178
  444UNL     H9 4883   4.859   0.121   2.265
  444UNL    H10 4884   4.735   0.217   2.183
  445UNL     H0 4885   0.986   5.333   3.909
  445UNL     H1 4886   1.085   5.324   4.169
  445UNL     C2 4887   0.992   5.248   3.975
  445UNL     C3 4888   1.043   5.246   4.107
  445UNL     C4 4889   0.979   5.061   4.042
  445UNL     C5 4890   0.959   4.911   4.038
  445UNL     N6 4891   0.948   5.131   3.935
  445UNL     N7 4892   1.034   5.123   4.150
  445UNL     H8 4893   0.877   4.882   3.970
  445UNL     H9 4894   0.934   4.871   4.137
  445UNL    H10 4895   1.050   4.861   4.005
  446UNL     H0 4896   1.521   4.472   3.883
  446UNL     H1 4897   1.534   4.225   3.755
  446UNL     C2 4898   1.506   4.450   3.778
  446UNL     C3 4899   1.514   4.323   3.715
  446UNL     C4 4900   1.474   4.477   3.584
  446UNL     C5 4901   1.455   4.550   3.453
  446UNL     N6 4902   1.478   4.547   3.695
  446UNL     N7 4903   1.492   4.342   3.588
  446UNL     H8 4904   1.386   4.495   3.387
  446UNL     H9 4905   1.550   4.561   3.400
  446UNL    H10 4906   1.413   4.651   3.466
  447UNL     H0 4907   1.190   5.133   3.525
  447UNL     H1 4908   1.205   5.363   3.368
  447UNL     C2 4909   1.126   5.220   3.528
  447UNL     C3 4910   1.135   5.336   3.446
  447UNL     C4 4911   0.976   5.342   3.578
  447UNL     C5 4912   0.846   5.385   3.641
  447UNL     N6 4913   1.026   5.226   3.613
  447UNL     N7 4914   1.037   5.415   3.480
  447UNL     H8 4915   0.762   5.365   3.574
  447UNL     H9 4916   0.847   5.493   3.663
  447UNL    H10 4917   0.826   5.334   3.736
  448UNL     H0 4918   2.934   0.173   3.120
  448UNL     H1 4919   3.167   0.152   2.968
  448UNL     C2 4920   3.035   0.156   3.154
  448UNL     C3 4921   3.152   0.145   3.075
  448UNL     C4 4922   3.189   0.126   3.278
  448UNL     C5 4923   3.263   0.118   3.408
  448UNL     N6 4924   3.059   0.142   3.282
  448UNL     N7 4925   3.253   0.126   3.157
  448UNL     H8 4926   3.222   0.041   3.474
  448UNL     H9 4927   3.258   0.214   3.462
  448UNL    H10 4928   3.370   0.095   3.394
  449UNL     H0 4929   0.949   4.761   3.645
  449UNL     H1 4930   1.189   4.644   3.565
  449UNL     C2 4931   1.050   4.797   3.661
  449UNL     C3 4932   1.171   4.736   3.619
  449UNL     C4 4933   1.201   4.913   3.722
  449UNL     C5 4934   1.271   5.025   3.794
  449UNL     N6 4935   1.070   4.909   3.726
  449UNL     N7 4936   1.269   4.812   3.659
  449UNL     H8 4937   1.272   5.007   3.902
  449UNL     H9 4938   1.222   5.122   3.778
  449UNL    H10 4939   1.375   5.035   3.761
  450UNL     H0 4940   4.102   0.063   2.665
  450UNL     H1 4941   2.219   5.535   2.921
  450UNL     C2 4942   2.090   5.545   2.733
  450UNL     C3 4943   2.133   5.506   2.863
  450UNL     C4 4944   1.955   5.418   2.807
  450UNL     C5 4945   1.825   5.341   2.815
  450UNL     N6 4946   1.978   5.487   2.698
  450UNL     N7 4947   2.044   5.423   2.910
  450UNL     H8 4948   1.801   5.290   2.721
  450UNL     H9 4949   1.742   5.408   2.839
  450UNL    H10 4950   1.829   5.264   2.894
  451UNL     H0 4951   3.627   0.302   3.378
  451UNL     H1 4952   3.685   0.574   3.366
  451UNL     C2 4953   3.567   0.381   3.336
  451UNL     C3 4954   3.598   0.519   3.331
  451UNL     C4 4955   3.416   0.475   3.245
  451UNL     C5 4956   3.282   0.492   3.177
  451UNL     N6 4957   3.450   0.354   3.282
  451UNL     N7 4958   3.499   0.580   3.271
  451UNL     H8 4959   3.277   0.436   3.083
  451UNL     H9 4960   3.200   0.456   3.241
  451UNL    H10 4961   3.261   0.597   3.154
  452UNL     H0 4962   1.666   4.950   3.323
  452UNL     H1 4963   1.485   4.985   3.533
  452UNL     C2 4964   1.666   4.903   3.420
  452UNL     C3 4965   1.573   4.922   3.525
  452UNL     C4 4966   1.720   4.784   3.571
  452UNL     C5 4967   1.795   4.675   3.644
  452UNL     N6 4968   1.761   4.817   3.451
  452UNL     N7 4969   1.609   4.844   3.624
  452UNL     H8 4970   1.768   4.577   3.604
  452UNL     H9 4971   1.772   4.675   3.751
  452UNL    H10 4972   1.903   4.687   3.634
  453UNL     H0 4973   1.704   5.292   3.200
  453UNL     H1 4974   1.498   5.463   3.275
  453UNL     C2 4975   1.696   5.398   3.183
  453UNL     C3 4976   1.590   5.484   3.223
  453UNL     C4 4977   3.702   0.032   3.119
  453UNL     C5 4978   3.774   0.141   3.044
  453UNL     N6 4979   1.792   5.461   3.120
  453UNL     N7 4980   3.582   0.054   3.181
  453UNL     H8 4981   3.754   0.240   3.088
  453UNL     H9 4982   3.741   0.144   2.939
  453UNL    H10 4983   3.882   0.127   3.043
  454UNL     H0 4984   1.934   4.951   3.097
  454UNL     H1 4985   2.099   5.159   3.012
  454UNL     C2 4986   1.959   5.043   3.149
  454UNL     C3 4987   2.043   5.147   3.104
  454UNL     C4 4988   1.964   5.182   3.291
  454UNL     C5 4989   1.935   5.252   3.422
  454UNL     N6 4990   1.909   5.065   3.268
  454UNL     N7 4991   2.046   5.238   3.197
  454UNL     H8 4992   1.906   5.357   3.405
  454UNL     H9 4993   2.024   5.253   3.486
  454UNL    H10 4994   1.854   5.204   3.478
  455UNL     H0 4995   2.451   0.136   3.289
  455UNL     H1 4996   2.634   0.185   3.494
  455UNL     C2 4997   2.549   0.094   3.302
  455UNL     C3 4998   2.640   0.120   3.408
  455UNL     C4 4999   0.750   5.533   3.270
  455UNL     C5 5000   0.838   5.428   3.209
  455UNL     N6 5001   2.596   0.009   3.214
  455UNL     N7 5002   2.746   0.047   3.386
  455UNL     H8 5003   0.807   5.398   3.108
  455UNL     H9 5004   0.942   5.462   3.201
  455UNL    H10 5005   0.839   5.337   3.270
  456UNL     H0 5006   2.147   5.033   3.845
  456UNL     H1 5007   1.932   4.928   3.703
  456UNL     C2 5008   2.140   5.013   3.739
  456UNL     C3 5009   2.029   4.960   3.669
  456UNL     C4 5010   2.189   5.004   3.546
  456UNL     C5 5011   2.272   5.024   3.422
  456UNL     N6 5012   2.242   5.040   3.661
  456UNL     N7 5013   2.062   4.953   3.542
  456UNL     H8 5014   2.223   4.983   3.333
  456UNL     H9 5015   2.370   4.975   3.431
  456UNL    H10 5016   2.290   5.130   3.403
  457UNL     H0 5017   4.426   1.862   0.304
  457UNL     H1 5018   4.511   1.856   0.570
  457UNL     C2 5019   4.428   1.777   0.372
  457UNL     C3 5020   4.472   1.777   0.507
  457UNL     C4 5021   4.411   1.591   0.440
  457UNL     C5 5022   4.392   1.441   0.437
  457UNL     N6 5023   4.386   1.660   0.331
  457UNL     N7 5024   4.460   1.654   0.551
  457UNL     H8 5025   4.311   1.412   0.369
  457UNL     H9 5026   4.367   1.402   0.536
  457UNL    H10 5027   4.484   1.391   0.404
  458UNL     H0 5028   4.964   1.004   0.281
  458UNL     H1 5029   4.962   0.756   0.153
  458UNL     C2 5030   4.946   0.983   0.177
  458UNL     C3 5031   4.946   0.856   0.114
  458UNL     C4 5032   0.987   3.786   4.789
  458UNL     C5 5033   0.970   3.860   4.658
  458UNL     N6 5034   4.920   1.081   0.093
  458UNL     N7 5035   0.999   3.651   4.793
  458UNL     H8 5036   0.898   3.809   4.593
  458UNL     H9 5037   1.066   3.866   4.605
  458UNL    H10 5038   0.934   3.963   4.672
  459UNL     H0 5039   0.698   4.438   4.724
  459UNL     H1 5040   0.718   4.674   4.576
  459UNL     C2 5041   0.635   4.525   4.729
  459UNL     C3 5042   0.647   4.644   4.652
  459UNL     C4 5043   0.485   4.646   4.782
  459UNL     C5 5044   4.279   1.914   0.038
  459UNL     N6 5045   4.458   1.754   0.007
  459UNL     N7 5046   0.549   4.723   4.688
  459UNL     H8 5047   0.271   4.667   4.778
  459UNL     H9 5048   4.278   2.021   0.059
  459UNL    H10 5049   4.259   1.862   0.133
  460UNL     H0 5050   0.481   5.025   4.323
  460UNL     H1 5051   0.714   5.004   4.172
  460UNL     C2 5052   0.583   5.010   4.358
  460UNL     C3 5053   0.700   4.999   4.279
  460UNL     C4 5054   0.737   4.983   4.482
  460UNL     C5 5055   0.812   4.978   4.612
  460UNL     N6 5056   0.607   4.997   4.486
  460UNL     N7 5057   0.801   4.981   4.361
  460UNL     H8 5058   0.771   4.902   4.680
  460UNL     H9 5059   0.806   5.074   4.664
  460UNL    H10 5060   0.918   4.955   4.598
  461UNL     H0 5061   4.392   1.290   0.043
  461UNL     H1 5062   0.710   3.952   4.768
  461UNL     C2 5063   4.492   1.327   0.059
  461UNL     C3 5064   4.614   1.268   0.016
  461UNL     C4 5065   4.642   1.445   0.118
  461UNL     C5 5066   4.710   1.559   0.190
  461UNL     N6 5067   4.511   1.439   0.124
  461UNL     N7 5068   4.712   1.346   0.055
  461UNL     H8 5069   4.705   1.545   0.299
  461UNL     H9 5070   4.664   1.656   0.168
  461UNL    H10 5071   4.816   1.567   0.163
  462UNL     H0 5072   1.620   4.930   3.895
  462UNL     H1 5073   1.727   4.815   4.125
  462UNL     C2 5074   1.577   4.852   3.957
  462UNL     C3 5075   1.634   4.795   4.073
  462UNL     C4 5076   1.450   4.715   4.024
  462UNL     C5 5077   1.323   4.633   4.032
  462UNL     N6 5078   1.461   4.800   3.926
  462UNL     N7 5079   1.549   4.705   4.117
  462UNL     H8 5080   1.300   4.585   3.936
  462UNL     H9 5081   1.237   4.696   4.058
  462UNL    H10 5082   1.330   4.554   4.107
  463UNL     H0 5083   1.177   5.160   4.576
  463UNL     H1 5084   1.228   5.434   4.575
  463UNL     C2 5085   1.115   5.240   4.536
  463UNL     C3 5086   1.144   5.378   4.537
  463UNL     C4 5087   0.963   5.333   4.447
  463UNL     C5 5088   0.829   5.349   4.379
  463UNL     N6 5089   1.000   5.212   4.480
  463UNL     N7 5090   1.043   5.439   4.478
  463UNL     H8 5091   0.827   5.296   4.283
  463UNL     H9 5092   0.748   5.308   4.441
  463UNL    H10 5093   0.806   5.454   4.360
  464UNL     H0 5094   1.168   4.247   4.535
  464UNL     H1 5095   1.004   4.296   4.755
  464UNL     C2 5096   1.174   4.204   4.634
  464UNL     C3 5097   1.089   4.230   4.744
  464UNL     C4 5098   1.234   4.089   4.785
  464UNL     C5 5099   5.235   1.206   0.050
  464UNL     N6 5100   1.268   4.117   4.661
  464UNL     N7 5101   5.053   1.379   0.036
  464UNL     H8 5102   5.209   1.107   0.011
  464UNL     H9 5103   5.214   1.205   0.158
  464UNL    H10 5104   5.344   1.219   0.038
  465UNL     H0 5105   1.214   4.598   4.414
  465UNL     H1 5106   1.006   4.771   4.479
  465UNL     C2 5107   1.207   4.703   4.393
  465UNL     C3 5108   1.100   4.790   4.428
  465UNL     C4 5109   1.251   4.885   4.324
  465UNL     C5 5110   1.322   4.991   4.244
  465UNL     N6 5111   1.304   4.765   4.330
  465UNL     N7 5112   1.130   4.909   4.382
  465UNL     H8 5113   1.305   5.091   4.286
  465UNL     H9 5114   1.287   4.992   4.140
  465UNL    H10 5115   1.431   4.975   4.241
  466UNL     H0 5116   1.433   4.259   4.308
  466UNL     H1 5117   1.612   4.458   4.232
  466UNL     C2 5118   1.460   4.348   4.362
  466UNL     C3 5119   1.552   4.448   4.321
  466UNL     C4 5120   1.466   4.487   4.505
  466UNL     C5 5121   1.436   4.557   4.635
  466UNL     N6 5122   1.407   4.372   4.479
  466UNL     N7 5123   1.554   4.539   4.415
  466UNL     H8 5124   1.405   4.661   4.617
  466UNL     H9 5125   1.524   4.559   4.700
  466UNL    H10 5126   1.355   4.508   4.691
  467UNL     H0 5127   0.002   4.990   4.484
  467UNL     H1 5128   0.181   5.039   4.691
  467UNL     C2 5129   0.100   4.947   4.499
  467UNL     C3 5130   0.189   4.974   4.605
  467UNL     C4 5131   0.262   4.834   4.472
  467UNL     C5 5132   0.351   4.727   4.414
  467UNL     N6 5133   0.147   4.860   4.412
  467UNL     N7 5134   0.294   4.899   4.587
  467UNL     H8 5135   0.318   4.693   4.315
  467UNL     H9 5136   0.454   4.762   4.403
  467UNL    H10 5137   0.353   4.639   4.479
  468UNL     H0 5138   5.580   1.563   0.245
  468UNL     H1 5139   5.362   1.463   0.103
  468UNL     C2 5140   5.572   1.544   0.138
  468UNL     C3 5141   5.460   1.492   0.069
  468UNL     C4 5142   1.696   4.309   4.752
  468UNL     C5 5143   1.778   4.329   4.627
  468UNL     N6 5144   5.674   1.569   0.060
  468UNL     N7 5145   1.568   4.261   4.748
  468UNL     H8 5146   1.727   4.291   4.538
  468UNL     H9 5147   1.875   4.277   4.634
  468UNL    H10 5148   1.799   4.435   4.610
  469UNL     H0 5149   3.874   1.154   1.509
  469UNL     H1 5150   4.078   1.119   1.695
  469UNL     C2 5151   3.904   1.064   1.559
  469UNL     C3 5152   4.008   1.048   1.654
  469UNL     C4 5153   3.907   0.872   1.616
  469UNL     C5 5154   3.872   0.725   1.621
  469UNL     N6 5155   3.841   0.951   1.535
  469UNL     N7 5156   4.009   0.923   1.690
  469UNL     H8 5157   3.797   0.696   1.545
  469UNL     H9 5158   3.831   0.698   1.719
  469UNL    H10 5159   3.961   0.663   1.604
  470UNL     H0 5160   4.485   0.330   1.483
  470UNL     H1 5161   4.455   0.082   1.361
  470UNL     C2 5162   4.459   0.309   1.380
  470UNL     C3 5163   4.445   0.181   1.320
  470UNL     C4 5164   4.418   0.337   1.187
  470UNL     C5 5165   4.405   0.409   1.055
  470UNL     N6 5166   4.437   0.408   1.296
  470UNL     N7 5167   4.418   0.201   1.194
  470UNL     H8 5168   4.328   0.362   0.992
  470UNL     H9 5169   4.500   0.406   1.001
  470UNL    H10 5170   4.377   0.514   1.067
  471UNL     H0 5171   4.104   0.973   1.135
  471UNL     H1 5172   4.140   1.215   1.003
  471UNL     C2 5173   4.043   1.061   1.141
  471UNL     C3 5174   4.063   1.184   1.072
  471UNL     C4 5175   3.892   1.182   1.189
  471UNL     C5 5176   3.757   1.224   1.241
  471UNL     N6 5177   3.937   1.063   1.219
  471UNL     N7 5178   3.964   1.263   1.104
  471UNL     H8 5179   3.681   1.213   1.164
  471UNL     H9 5180   3.757   1.329   1.273
  471UNL    H10 5181   3.725   1.163   1.327
  472UNL     H0 5182   3.915   1.547   0.728
  472UNL     H1 5183   4.150   1.525   0.579
  472UNL     C2 5184   4.017   1.534   0.764
  472UNL     C3 5185   4.135   1.523   0.686
  472UNL     C4 5186   4.170   1.514   0.889
  472UNL     C5 5187   4.243   1.513   1.021
  472UNL     N6 5188   4.040   1.526   0.892
  472UNL     N7 5189   4.235   1.509   0.769
  472UNL     H8 5190   4.203   1.438   1.089
  472UNL     H9 5191   4.234   1.611   1.071
  472UNL    H10 5192   4.350   1.493   1.009
  473UNL     H0 5193   3.923   0.608   1.274
  473UNL     H1 5194   4.161   0.511   1.167
  473UNL     C2 5195   4.021   0.651   1.279
  473UNL     C3 5196   4.141   0.600   1.224
  473UNL     C4 5197   4.168   0.778   1.325
  473UNL     C5 5198   4.235   0.896   1.391
  473UNL     N6 5199   4.039   0.764   1.343
  473UNL     N7 5200   4.237   0.684   1.254
  473UNL     H8 5201   4.239   0.883   1.500
  473UNL     H9 5202   4.182   0.990   1.372
  473UNL    H10 5203   4.339   0.909   1.356
  474UNL     H0 5204   5.046   1.460   0.308
  474UNL     H1 5205   5.155   1.331   0.529
  474UNL     C2 5206   5.004   1.378   0.365
  474UNL     C3 5207   5.062   1.314   0.477
  474UNL     C4 5208   4.878   1.235   0.424
  474UNL     C5 5209   4.752   1.152   0.426
  474UNL     N6 5210   4.888   1.327   0.331
  474UNL     N7 5211   4.978   1.220   0.515
  474UNL     H8 5212   4.734   1.104   0.329
  474UNL     H9 5213   4.664   1.214   0.449
  474UNL    H10 5214   4.757   1.073   0.502
  475UNL     H0 5215   4.605   1.705   0.971
  475UNL     H1 5216   4.652   1.979   0.955
  475UNL     C2 5217   4.541   1.781   0.930
  475UNL     C3 5218   4.567   1.921   0.922
  475UNL     C4 5219   4.385   1.868   0.840
  475UNL     C5 5220   4.251   1.879   0.773
  475UNL     N6 5221   4.425   1.749   0.878
  475UNL     N7 5222   4.465   1.977   0.863
  475UNL     H8 5223   4.252   1.831   0.674
  475UNL     H9 5224   4.173   1.829   0.832
  475UNL    H10 5225   4.220   1.983   0.759
  476UNL     H0 5226   4.589   0.758   0.933
  476UNL     H1 5227   4.458   0.842   1.164
  476UNL     C2 5228   4.605   0.725   1.035
  476UNL     C3 5229   4.537   0.770   1.151
  476UNL     C4 5230   4.676   0.622   1.190
  476UNL     C5 5231   4.756   0.517   1.263
  476UNL     N6 5232   4.698   0.637   1.061
  476UNL     N7 5233   4.583   0.701   1.252
  476UNL     H8 5234   4.728   0.416   1.229
  476UNL     H9 5235   4.738   0.521   1.372
  476UNL    H10 5236   4.863   0.529   1.247
  477UNL     H0 5237   4.631   1.131   0.799
  477UNL     H1 5238   4.442   1.316   0.887
  477UNL     C2 5239   4.630   1.238   0.783
  477UNL     C3 5240   4.533   1.331   0.830
  477UNL     C4 5241   4.682   1.419   0.717
  477UNL     C5 5242   4.755   1.522   0.636
  477UNL     N6 5243   4.727   1.295   0.716
  477UNL     N7 5244   4.568   1.449   0.786
  477UNL     H8 5245   4.743   1.623   0.678
  477UNL     H9 5246   4.717   1.525   0.533
  477UNL    H10 5247   4.863   1.503   0.630
  478UNL     H0 5248   4.836   0.791   0.701
  478UNL     H1 5249   5.031   0.979   0.636
  478UNL     C2 5250   4.866   0.878   0.757
  478UNL     C3 5251   4.966   0.972   0.722
  478UNL     C4 5252   4.873   1.015   0.902
  478UNL     C5 5253   4.840   1.087   1.030
  478UNL     N6 5254   4.810   0.904   0.873
  478UNL     N7 5255   4.969   1.062   0.817
  478UNL     H8 5256   4.806   1.190   1.010
  478UNL     H9 5257   4.929   1.095   1.095
  478UNL    H10 5258   4.761   1.037   1.088
  479UNL     H0 5259   3.422   1.512   0.878
  479UNL     H1 5260   3.609   1.585   1.071
  479UNL     C2 5261   3.522   1.473   0.892
  479UNL     C3 5262   3.615   1.512   0.991
  479UNL     C4 5263   3.686   1.363   0.868
  479UNL     C5 5264   3.775   1.252   0.817
  479UNL     N6 5265   3.568   1.380   0.811
  479UNL     N7 5266   3.722   1.439   0.975
  479UNL     H8 5267   3.742   1.213   0.720
  479UNL     H9 5268   3.878   1.286   0.805
  479UNL    H10 5269   3.776   1.168   0.887
  480UNL     H0 5270   5.095   0.822   1.434
  480UNL     H1 5271   4.860   0.791   1.289
  480UNL     C2 5272   5.083   0.820   1.327
  480UNL     C3 5273   4.962   0.804   1.255
  480UNL     C4 5274   5.126   0.831   1.133
  480UNL     C5 5275   5.209   0.857   1.010
  480UNL     N6 5276   5.187   0.834   1.249
  480UNL     N7 5277   4.992   0.809   1.128
  480UNL     H8 5278   5.153   0.835   0.918
  480UNL     H9 5279   5.300   0.796   1.008
  480UNL    H10 5280   5.239   0.963   1.005
  481UNL     H0 5281   2.944   1.871   2.713
  481UNL     H1 5282   3.045   1.861   2.973
  481UNL     C2 5283   2.950   1.786   2.779
  481UNL     C3 5284   3.003   1.783   2.910
  481UNL     C4 5285   2.939   1.598   2.844
  481UNL     C5 5286   2.920   1.448   2.840
  481UNL     N6 5287   2.907   1.669   2.738
  481UNL     N7 5288   2.994   1.659   2.953
  481UNL     H8 5289   2.838   1.419   2.772
  481UNL     H9 5290   2.896   1.408   2.939
  481UNL    H10 5291   3.011   1.399   2.806
  482UNL     H0 5292   3.468   0.990   2.664
  482UNL     H1 5293   3.532   0.755   2.527
  482UNL     C2 5294   3.463   0.971   2.558
  482UNL     C3 5295   3.496   0.850   2.491
  482UNL     C4 5296   3.435   1.001   2.363
  482UNL     C5 5297   3.410   1.075   2.234
  482UNL     N6 5298   3.421   1.065   2.476
  482UNL     N7 5299   3.478   0.871   2.363
  482UNL     H8 5300   3.372   1.009   2.156
  482UNL     H9 5301   3.503   1.120   2.196
  482UNL    H10 5302   3.337   1.156   2.246
  483UNL     H0 5303   3.175   1.675   2.354
  483UNL     H1 5304   3.180   1.874   2.160
  483UNL     C2 5305   3.105   1.756   2.341
  483UNL     C3 5306   3.110   1.856   2.240
  483UNL     C4 5307   2.948   1.875   2.366
  483UNL     C5 5308   2.816   1.924   2.421
  483UNL     N6 5309   3.004   1.770   2.423
  483UNL     N7 5310   3.006   1.933   2.258
  483UNL     H8 5311   2.733   1.889   2.358
  483UNL     H9 5312   2.811   2.033   2.422
  483UNL    H10 5313   2.797   1.890   2.523
  484UNL     H0 5314   2.958   2.197   1.906
  484UNL     H1 5315   3.172   2.289   1.753
  484UNL     C2 5316   3.060   2.218   1.938
  484UNL     C3 5317   3.167   2.264   1.858
  484UNL     C4 5318   3.219   2.240   2.056
  484UNL     C5 5319   3.297   2.247   2.184
  484UNL     N6 5320   3.094   2.200   2.063
  484UNL     N7 5321   3.272   2.277   1.936
  484UNL     H8 5322   3.295   2.150   2.238
  484UNL     H9 5323   3.256   2.323   2.252
  484UNL    H10 5324   3.402   2.272   2.167
  485UNL     H0 5325   2.884   1.302   2.451
  485UNL     H1 5326   3.116   1.161   2.384
  485UNL     C2 5327   2.987   1.331   2.468
  485UNL     C3 5328   3.103   1.257   2.432
  485UNL     C4 5329   3.146   1.435   2.528
  485UNL     C5 5330   3.224   1.542   2.600
  485UNL     N6 5331   3.015   1.445   2.525
  485UNL     N7 5332   3.207   1.327   2.472
  485UNL     H8 5333   3.240   1.515   2.704
  485UNL     H9 5334   3.174   1.640   2.599
  485UNL    H10 5335   3.323   1.557   2.554
  486UNL     H0 5336   4.061   2.181   1.525
  486UNL     H1 5337   4.176   2.029   1.729
  486UNL     C2 5338   4.022   2.092   1.574
  486UNL     C3 5339   4.082   2.017   1.677
  486UNL     C4 5340   3.897   1.943   1.620
  486UNL     C5 5341   3.771   1.860   1.618
  486UNL     N6 5342   3.906   2.043   1.537
  486UNL     N7 5343   4.000   1.919   1.707
  486UNL     H8 5344   3.752   1.818   1.518
  486UNL     H9 5345   3.684   1.921   1.644
  486UNL    H10 5346   3.776   1.777   1.689
  487UNL     H0 5347   3.694   2.440   2.047
  487UNL     H1 5348   3.610   2.562   2.282
  487UNL     C2 5349   3.601   2.492   2.066
  487UNL     C3 5350   3.561   2.553   2.187
  487UNL     C4 5351   3.420   2.571   2.036
  487UNL     C5 5352   3.292   2.608   1.967
  487UNL     N6 5353   3.511   2.503   1.970
  487UNL     N7 5354   3.442   2.604   2.167
  487UNL     H8 5355   3.289   2.575   1.862
  487UNL     H9 5356   3.205   2.563   2.017
  487UNL    H10 5357   3.277   2.717   1.967
  488UNL     H0 5358   3.668   1.584   2.185
  488UNL     H1 5359   3.414   1.503   2.267
  488UNL     C2 5360   3.642   1.503   2.252
  488UNL     C3 5361   3.512   1.464   2.292
  488UNL     C4 5362   3.662   1.345   2.372
  488UNL     C5 5363   3.727   1.228   2.441
  488UNL     N6 5364   3.737   1.431   2.307
  488UNL     N7 5365   3.526   1.359   2.370
  488UNL     H8 5366   3.711   1.136   2.384
  488UNL     H9 5367   3.685   1.212   2.541
  488UNL    H10 5368   3.835   1.241   2.452
  489UNL     H0 5369   3.638   1.847   1.987
  489UNL     H1 5370   3.455   2.041   2.068
  489UNL     C2 5371   3.642   1.954   1.972
  489UNL     C3 5372   3.548   2.051   2.014
  489UNL     C4 5373   3.708   2.132   1.911
  489UNL     C5 5374   3.795   2.231   1.839
  489UNL     N6 5375   3.743   2.006   1.906
  489UNL     N7 5376   3.592   2.168   1.974
  489UNL     H8 5377   3.767   2.335   1.860
  489UNL     H9 5378   3.787   2.218   1.730
  489UNL    H10 5379   3.901   2.220   1.865
  490UNL     H0 5380   4.022   1.418   1.934
  490UNL     H1 5381   3.964   1.642   1.779
  490UNL     C2 5382   3.990   1.516   1.967
  490UNL     C3 5383   3.961   1.629   1.886
  490UNL     C4 5384   3.941   1.667   2.088
  490UNL     C5 5385   3.924   1.744   2.216
  490UNL     N6 5386   3.974   1.540   2.095
  490UNL     N7 5387   3.928   1.727   1.966
  490UNL     H8 5388   3.884   1.845   2.198
  490UNL     H9 5389   4.020   1.757   2.268
  490UNL    H10 5390   3.856   1.694   2.286
  491UNL     H0 5391   2.448   2.159   2.112
  491UNL     H1 5392   2.671   2.277   2.231
  491UNL     C2 5393   2.552   2.129   2.104
  491UNL     C3 5394   2.663   2.191   2.166
  491UNL     C4 5395   2.714   2.025   2.054
  491UNL     C5 5396   2.796   1.912   1.998
  491UNL     N6 5397   2.585   2.025   2.032
  491UNL     N7 5398   2.769   2.123   2.132
  491UNL     H8 5399   2.754   1.872   1.904
  491UNL     H9 5400   2.899   1.944   1.975
  491UNL    H10 5401   2.802   1.829   2.069
  492UNL     H0 5402   4.103   1.632   2.638
  492UNL     H1 5403   3.944   1.420   2.552
  492UNL     C2 5404   4.111   1.576   2.546
  492UNL     C3 5405   4.029   1.468   2.504
  492UNL     C4 5406   4.176   1.514   2.367
  492UNL     C5 5407   4.261   1.513   2.242
  492UNL     N6 5408   4.203   1.605   2.458
  492UNL     N7 5409   4.073   1.428   2.388
  492UNL     H8 5410   4.237   1.427   2.178
  492UNL     H9 5411   4.368   1.508   2.266
  492UNL    H10 5412   4.244   1.604   2.183
  493UNL     H0 5413   2.455   1.172   3.910
  493UNL     H1 5414   2.554   1.162   4.170
  493UNL     C2 5415   2.460   1.087   3.976
  493UNL     C3 5416   2.512   1.084   4.108
  493UNL     C4 5417   2.447   0.899   4.043
  493UNL     C5 5418   2.427   0.750   4.039
  493UNL     N6 5419   2.416   0.970   3.936
  493UNL     N7 5420   2.502   0.961   4.151
  493UNL     H8 5421   2.346   0.721   3.971
  493UNL     H9 5422   2.402   0.710   4.138
  493UNL    H10 5423   2.519   0.699   4.006
  494UNL     H0 5424   2.989   0.313   3.892
  494UNL     H1 5425   3.023   0.069   3.762
  494UNL     C2 5426   2.978   0.292   3.787
  494UNL     C3 5427   2.997   0.167   3.723
  494UNL     C4 5428   2.949   0.319   3.592
  494UNL     C5 5429   2.928   0.391   3.461
  494UNL     N6 5430   2.945   0.388   3.704
  494UNL     N7 5431   2.978   0.186   3.595
  494UNL     H8 5432   2.858   0.337   3.397
  494UNL     H9 5433   3.023   0.402   3.407
  494UNL    H10 5434   2.887   0.492   3.475
  495UNL     H0 5435   2.664   0.973   3.528
  495UNL     H1 5436   2.673   1.198   3.364
  495UNL     C2 5437   2.598   1.058   3.528
  495UNL     C3 5438   2.605   1.172   3.444
  495UNL     C4 5439   2.446   1.179   3.576
  495UNL     C5 5440   2.316   1.222   3.639
  495UNL     N6 5441   2.499   1.065   3.615
  495UNL     N7 5442   2.505   1.250   3.475
  495UNL     H8 5443   2.232   1.201   3.572
  495UNL     H9 5444   2.316   1.330   3.659
  495UNL    H10 5445   2.296   1.171   3.734
  496UNL     H0 5446   2.443   1.564   3.124
  496UNL     H1 5447   2.675   1.538   2.972
  496UNL     C2 5448   2.544   1.546   3.159
  496UNL     C3 5449   2.661   1.532   3.079
  496UNL     C4 5450   2.698   1.514   3.281
  496UNL     C5 5451   2.772   1.504   3.412
  496UNL     N6 5452   2.568   1.532   3.287
  496UNL     N7 5453   2.761   1.511   3.160
  496UNL     H8 5454   2.731   1.425   3.477
  496UNL     H9 5455   2.767   1.599   3.468
  496UNL    H10 5456   2.878   1.481   3.397
  497UNL     H0 5457   2.422   0.600   3.646
  497UNL     H1 5458   2.663   0.486   3.565
  497UNL     C2 5459   2.522   0.637   3.662
  497UNL     C3 5460   2.644   0.578   3.620
  497UNL     C4 5461   2.672   0.754   3.724
  497UNL     C5 5462   2.741   0.867   3.797
  497UNL     N6 5463   2.541   0.749   3.728
  497UNL     N7 5464   2.741   0.655   3.660
  497UNL     H8 5465   2.740   0.849   3.905
  497UNL     H9 5466   2.692   0.963   3.780
  497UNL    H10 5467   2.845   0.877   3.765
  498UNL     H0 5468   3.608   1.451   2.667
  498UNL     H1 5469   3.690   1.371   2.921
  498UNL     C2 5470   3.559   1.383   2.734
  498UNL     C3 5471   3.603   1.343   2.863
  498UNL     C4 5472   3.425   1.255   2.807
  498UNL     C5 5473   3.295   1.178   2.816
  498UNL     N6 5474   3.447   1.325   2.699
  498UNL     N7 5475   3.514   1.259   2.910
  498UNL     H8 5476   3.272   1.127   2.721
  498UNL     H9 5477   3.212   1.244   2.839
  498UNL    H10 5478   3.299   1.101   2.894
  499UNL     H0 5479   3.132   1.685   3.381
  499UNL     H1 5480   3.193   1.957   3.374
  499UNL     C2 5481   3.074   1.766   3.340
  499UNL     C3 5482   3.107   1.904   3.337
  499UNL     C4 5483   2.925   1.862   3.248
  499UNL     C5 5484   2.792   1.881   3.179
  499UNL     N6 5485   2.958   1.741   3.284
  499UNL     N7 5486   3.009   1.966   3.277
  499UNL     H8 5487   2.787   1.824   3.086
  499UNL     H9 5488   2.709   1.848   3.243
  499UNL    H10 5489   2.774   1.986   3.154
  500UNL     H0 5490   3.137   0.791   3.329
  500UNL     H1 5491   2.959   0.825   3.541
  500UNL     C2 5492   3.138   0.742   3.426
  500UNL     C3 5493   3.046   0.762   3.532
  500UNL     C4 5494   3.192   0.621   3.574
  500UNL     C5 5495   3.266   0.511   3.645
  500UNL     N6 5496   3.232   0.656   3.454
  500UNL     N7 5497   3.082   0.682   3.629
  500UNL     H8 5498   3.239   0.413   3.604
  500UNL     H9 5499   3.243   0.509   3.752
  500UNL    H10 5500   3.375   0.522   3.635
  501UNL     H0 5501   3.175   1.129   3.201
  501UNL     H1 5502   2.970   1.301   3.277
  501UNL     C2 5503   3.167   1.235   3.184
  501UNL     C3 5504   3.062   1.321   3.224
  501UNL     C4 5505   3.211   1.419   3.119
  501UNL     C5 5506   3.282   1.528   3.044
  501UNL     N6 5507   3.263   1.299   3.119
  501UNL     N7 5508   3.091   1.442   3.181
  501UNL     H8 5509   3.263   1.627   3.088
  501UNL     H9 5510   3.248   1.532   2.939
  501UNL    H10 5511   3.391   1.514   3.042
  502UNL     H0 5512   3.404   0.787   3.098
  502UNL     H1 5513   3.568   0.995   3.011
  502UNL     C2 5514   3.429   0.878   3.150
  502UNL     C3 5515   3.513   0.982   3.104
  502UNL     C4 5516   3.435   1.018   3.292
  502UNL     C5 5517   3.407   1.089   3.422
  502UNL     N6 5518   3.380   0.901   3.270
  502UNL     N7 5519   3.516   1.074   3.197
  502UNL     H8 5520   3.378   1.193   3.405
  502UNL     H9 5521   3.496   1.089   3.486
  502UNL    H10 5522   3.326   1.041   3.479
  503UNL     H0 5523   1.957   1.523   3.291
  503UNL     H1 5524   2.142   1.572   3.494
  503UNL     C2 5525   2.056   1.481   3.303
  503UNL     C3 5526   2.148   1.508   3.407
  503UNL     C4 5527   2.219   1.371   3.269
  503UNL     C5 5528   2.307   1.266   3.207
  503UNL     N6 5529   2.103   1.397   3.214
  503UNL     N7 5530   2.254   1.435   3.384
  503UNL     H8 5531   2.275   1.237   3.106
  503UNL     H9 5532   2.411   1.301   3.198
  503UNL    H10 5533   2.308   1.175   3.268
  504UNL     H0 5534   3.617   0.876   3.842
  504UNL     H1 5535   3.406   0.761   3.701
  504UNL     C2 5536   3.611   0.854   3.736
  504UNL     C3 5537   3.502   0.795   3.667
  504UNL     C4 5538   3.662   0.841   3.544
  504UNL     C5 5539   3.745   0.860   3.420
  504UNL     N6 5540   3.712   0.882   3.658
  504UNL     N7 5541   3.537   0.786   3.540
  504UNL     H8 5542   3.696   0.818   3.331
  504UNL     H9 5543   3.843   0.811   3.430
  504UNL    H10 5544   3.763   0.967   3.400
  505UNL     H0 5545   3.933   3.250   0.304
  505UNL     H1 5546   4.023   3.242   0.568
  505UNL     C2 5547   3.936   3.165   0.372
  505UNL     C3 5548   3.983   3.164   0.505
  505UNL     C4 5549   3.919   2.979   0.440
  505UNL     C5 5550   3.898   2.830   0.437
  505UNL     N6 5551   3.892   3.048   0.332
  505UNL     N7 5552   3.971   3.041   0.550
  505UNL     H8 5553   3.817   2.800   0.369
  505UNL     H9 5554   3.873   2.790   0.536
  505UNL    H10 5555   3.990   2.779   0.405
  506UNL     H0 5556   4.470   2.395   0.288
  506UNL     H1 5557   4.487   2.149   0.158
  506UNL     C2 5558   4.456   2.374   0.183
  506UNL     C3 5559   4.466   2.248   0.120
  506UNL     C4 5560   0.500   5.178   4.795
  506UNL     C5 5561   0.482   5.251   4.665
  506UNL     N6 5562   4.426   2.472   0.101
  506UNL     N7 5563   0.521   5.043   4.798
  506UNL     H8 5564   0.408   5.200   4.601
  506UNL     H9 5565   0.576   5.257   4.610
  506UNL    H10 5566   0.447   5.354   4.679
  507UNL     H0 5567   2.171   0.276   4.725
  507UNL     H1 5568   2.188   0.510   4.574
  507UNL     C2 5569   2.107   0.363   4.729
  507UNL     C3 5570   2.118   0.481   4.651
  507UNL     C4 5571   1.957   0.483   4.781
  507UNL     C5 5572   3.788   3.300   0.036
  507UNL     N6 5573   3.969   3.141   0.007
  507UNL     N7 5574   2.019   0.559   4.686
  507UNL     H8 5575   1.742   0.503   4.776
  507UNL     H9 5576   3.786   3.408   0.057
  507UNL    H10 5577   3.768   3.249   0.131
  508UNL     H0 5578   1.952   0.866   4.328
  508UNL     H1 5579   2.184   0.842   4.175
  508UNL     C2 5580   2.053   0.850   4.362
  508UNL     C3 5581   2.170   0.837   4.282
  508UNL     C4 5582   2.208   0.822   4.485
  508UNL     C5 5583   2.283   0.815   4.615
  508UNL     N6 5584   2.078   0.838   4.490
  508UNL     N7 5585   2.271   0.818   4.364
  508UNL     H8 5586   2.241   0.738   4.682
  508UNL     H9 5587   2.278   0.911   4.668
  508UNL    H10 5588   2.389   0.791   4.601
  509UNL     H0 5589   3.904   2.678   0.045
  509UNL     H1 5590   0.222   5.344   4.768
  509UNL     C2 5591   4.003   2.717   0.060
  509UNL     C3 5592   4.126   2.660   0.016
  509UNL     C4 5593   4.151   2.836   0.121
  509UNL     C5 5594   4.218   2.950   0.193
  509UNL     N6 5595   4.020   2.828   0.127
  509UNL     N7 5596   4.222   2.739   0.056
  509UNL     H8 5597   4.212   2.937   0.302
  509UNL     H9 5598   4.172   3.047   0.170
  509UNL    H10 5599   4.324   2.959   0.167
  510UNL     H0 5600   3.089   0.772   3.901
  510UNL     H1 5601   3.199   0.647   4.124
  510UNL     C2 5602   3.046   0.693   3.961
  510UNL     C3 5603   3.104   0.631   4.074
  510UNL     C4 5604   2.917   0.555   4.026
  510UNL     C5 5605   2.790   0.475   4.033
  510UNL     N6 5606   2.928   0.644   3.931
  510UNL     N7 5607   3.019   0.540   4.116
  510UNL     H8 5608   2.766   0.429   3.936
  510UNL     H9 5609   2.705   0.539   4.061
  510UNL    H10 5610   2.797   0.394   4.107
  511UNL     H0 5611   2.646   0.994   4.579
  511UNL     H1 5612   2.700   1.268   4.581
  511UNL     C2 5613   2.585   1.075   4.539
  511UNL     C3 5614   2.615   1.213   4.541
  511UNL     C4 5615   2.435   1.170   4.449
  511UNL     C5 5616   2.302   1.188   4.381
  511UNL     N6 5617   2.471   1.048   4.482
  511UNL     N7 5618   2.516   1.275   4.482
  511UNL     H8 5619   2.298   1.133   4.285
  511UNL     H9 5620   2.220   1.151   4.443
  511UNL    H10 5621   2.281   1.293   4.359
  512UNL     H0 5622   2.639   0.087   4.539
  512UNL     H1 5623   2.479   0.137   4.762
  512UNL     C2 5624   2.645   0.043   4.638
  512UNL     C3 5625   2.563   0.070   4.749
  512UNL     C4 5626   0.744   5.475   4.787
  512UNL     C5 5627   4.745   2.591   0.051
  512UNL     N6 5628   0.777   5.504   4.663
  512UNL     N7 5629   4.565   2.767   0.041
  512UNL     H8 5630   4.718   2.493   0.010
  512UNL     H9 5631   4.724   2.589   0.159
  512UNL    H10 5632   4.853   2.603   0.039
  513UNL     H0 5633   2.687   0.436   4.416
  513UNL     H1 5634   2.477   0.608   4.479
  513UNL     C2 5635   2.679   0.541   4.395
  513UNL     C3 5636   2.571   0.627   4.428
  513UNL     C4 5637   2.721   0.723   4.324
  513UNL     C5 5638   2.793   0.829   4.244
  513UNL     N6 5639   2.776   0.603   4.332
  513UNL     N7 5640   2.600   0.746   4.381
  513UNL     H8 5641   2.776   0.929   4.287
  513UNL     H9 5642   2.756   0.831   4.141
  513UNL    H10 5643   2.901   0.813   4.240
  514UNL     H0 5644   2.904   0.095   4.309
  514UNL     H1 5645   3.081   0.295   4.231
  514UNL     C2 5646   2.931   0.185   4.363
  514UNL     C3 5647   3.022   0.285   4.321
  514UNL     C4 5648   2.938   0.323   4.506
  514UNL     C5 5649   2.909   0.394   4.636
  514UNL     N6 5650   2.879   0.209   4.481
  514UNL     N7 5651   3.025   0.376   4.415
  514UNL     H8 5652   2.879   0.498   4.618
  514UNL     H9 5653   2.997   0.395   4.701
  514UNL    H10 5654   2.827   0.346   4.692
  515UNL     H0 5655   1.473   0.827   4.481
  515UNL     H1 5656   1.651   0.875   4.690
  515UNL     C2 5657   1.571   0.783   4.496
  515UNL     C3 5658   1.660   0.810   4.604
  515UNL     C4 5659   1.733   0.671   4.470
  515UNL     C5 5660   1.823   0.564   4.412
  515UNL     N6 5661   1.619   0.697   4.410
  515UNL     N7 5662   1.765   0.735   4.586
  515UNL     H8 5663   1.789   0.530   4.313
  515UNL     H9 5664   1.925   0.600   4.400
  515UNL    H10 5665   1.826   0.476   4.477
  516UNL     H0 5666   5.089   2.954   0.243
  516UNL     H1 5667   4.873   2.847   0.103
  516UNL     C2 5668   5.081   2.933   0.137
  516UNL     C3 5669   4.970   2.878   0.068
  516UNL     C4 5670   3.168   0.146   4.750
  516UNL     C5 5671   3.251   0.164   4.626
  516UNL     N6 5672   5.183   2.958   0.058
  516UNL     N7 5673   3.041   0.094   4.748
  516UNL     H8 5674   3.200   0.126   4.537
  516UNL     H9 5675   3.347   0.112   4.633
  516UNL    H10 5676   3.271   0.271   4.608
  517UNL     H0 5677   3.384   2.542   1.509
  517UNL     H1 5678   3.588   2.505   1.695
  517UNL     C2 5679   3.412   2.451   1.560
  517UNL     C3 5680   3.517   2.435   1.654
  517UNL     C4 5681   3.414   2.259   1.616
  517UNL     C5 5682   3.378   2.113   1.621
  517UNL     N6 5683   3.349   2.339   1.535
  517UNL     N7 5684   3.517   2.309   1.690
  517UNL     H8 5685   3.304   2.085   1.545
  517UNL     H9 5686   3.337   2.085   1.719
  517UNL    H10 5687   3.466   2.050   1.604
  518UNL     H0 5688   3.993   1.718   1.486
  518UNL     H1 5689   3.970   1.469   1.364
  518UNL     C2 5690   3.969   1.697   1.383
  518UNL     C3 5691   3.958   1.568   1.323
  518UNL     C4 5692   3.929   1.724   1.191
  518UNL     C5 5693   3.915   1.796   1.059
  518UNL     N6 5694   3.945   1.795   1.300
  518UNL     N7 5695   3.932   1.588   1.197
  518UNL     H8 5696   3.838   1.749   0.996
  518UNL     H9 5697   4.009   1.793   1.003
  518UNL    H10 5698   3.887   1.901   1.071
  519UNL     H0 5699   3.616   2.362   1.137
  519UNL     H1 5700   3.649   2.603   1.001
  519UNL     C2 5701   3.554   2.450   1.142
  519UNL     C3 5702   3.573   2.571   1.072
  519UNL     C4 5703   3.403   2.571   1.188
  519UNL     C5 5704   3.267   2.611   1.241
  519UNL     N6 5705   3.448   2.452   1.220
  519UNL     N7 5706   3.473   2.650   1.103
  519UNL     H8 5707   3.191   2.600   1.163
  519UNL     H9 5708   3.267   2.717   1.272
  519UNL    H10 5709   3.235   2.551   1.327
  520UNL     H0 5710   3.424   2.937   0.731
  520UNL     H1 5711   3.657   2.915   0.580
  520UNL     C2 5712   3.525   2.924   0.766
  520UNL     C3 5713   3.643   2.913   0.687
  520UNL     C4 5714   3.680   2.903   0.890
  520UNL     C5 5715   3.754   2.902   1.021
  520UNL     N6 5716   3.550   2.916   0.894
  520UNL     N7 5717   3.744   2.899   0.769
  520UNL     H8 5718   3.716   2.825   1.089
  520UNL     H9 5719   3.745   2.999   1.072
  520UNL    H10 5720   3.861   2.883   1.008
  521UNL     H0 5721   3.431   1.996   1.274
  521UNL     H1 5722   3.670   1.898   1.169
  521UNL     C2 5723   3.530   2.039   1.280
  521UNL     C3 5724   3.650   1.988   1.226
  521UNL     C4 5725   3.677   2.166   1.327
  521UNL     C5 5726   3.744   2.284   1.393
  521UNL     N6 5727   3.548   2.152   1.344
  521UNL     N7 5728   3.746   2.072   1.256
  521UNL     H8 5729   3.747   2.271   1.502
  521UNL     H9 5730   3.691   2.378   1.373
  521UNL    H10 5731   3.847   2.297   1.358
  522UNL     H0 5732   4.554   2.852   0.312
  522UNL     H1 5733   4.664   2.716   0.529
  522UNL     C2 5734   4.512   2.769   0.368
  522UNL     C3 5735   4.570   2.702   0.478
  522UNL     C4 5736   4.384   2.627   0.425
  522UNL     C5 5737   4.258   2.545   0.427
  522UNL     N6 5738   4.395   2.721   0.335
  522UNL     N7 5739   4.486   2.609   0.515
  522UNL     H8 5740   4.239   2.498   0.329
  522UNL     H9 5741   4.171   2.607   0.451
  522UNL    H10 5742   4.263   2.464   0.501
  523UNL     H0 5743   4.114   3.092   0.973
  523UNL     H1 5744   4.162   3.366   0.962
  523UNL     C2 5745   4.051   3.169   0.931
  523UNL     C3 5746   4.078   3.308   0.926
  523UNL     C4 5747   3.897   3.258   0.839
  523UNL     C5 5748   3.764   3.270   0.770
  523UNL     N6 5749   3.936   3.138   0.877
  523UNL     N7 5750   3.976   3.366   0.866
  523UNL     H8 5751   3.765   3.221   0.672
  523UNL     H9 5752   3.684   3.223   0.829
  523UNL    H10 5753   3.735   3.374   0.754
  524UNL     H0 5754   4.097   2.147   0.935
  524UNL     H1 5755   3.967   2.230   1.167
  524UNL     C2 5756   4.113   2.113   1.037
  524UNL     C3 5757   4.046   2.157   1.153
  524UNL     C4 5758   4.185   2.009   1.190
  524UNL     C5 5759   4.264   1.903   1.263
  524UNL     N6 5760   4.206   2.024   1.062
  524UNL     N7 5761   4.092   2.088   1.253
  524UNL     H8 5762   4.237   1.803   1.228
  524UNL     H9 5763   4.247   1.906   1.371
  524UNL    H10 5764   4.372   1.916   1.247
  525UNL     H0 5765   4.141   2.519   0.802
  525UNL     H1 5766   3.950   2.704   0.887
  525UNL     C2 5767   4.139   2.626   0.786
  525UNL     C3 5768   4.041   2.718   0.830
  525UNL     C4 5769   4.191   2.807   0.719
  525UNL     C5 5770   4.264   2.910   0.637
  525UNL     N6 5771   4.236   2.683   0.719
  525UNL     N7 5772   4.076   2.837   0.786
  525UNL     H8 5773   4.252   3.011   0.679
  525UNL     H9 5774   4.226   2.912   0.534
  525UNL    H10 5775   4.372   2.890   0.632
  526UNL     H0 5776   4.342   2.179   0.701
  526UNL     H1 5777   4.538   2.365   0.634
  526UNL     C2 5778   4.373   2.266   0.757
  526UNL     C3 5779   4.474   2.359   0.721
  526UNL     C4 5780   4.383   2.402   0.902
  526UNL     C5 5781   4.352   2.474   1.031
  526UNL     N6 5782   4.319   2.292   0.873
  526UNL     N7 5783   4.479   2.449   0.816
  526UNL     H8 5784   4.319   2.577   1.011
  526UNL     H9 5785   4.441   2.481   1.094
  526UNL    H10 5786   4.274   2.425   1.089
  527UNL     H0 5787   2.931   2.899   0.881
  527UNL     H1 5788   3.120   2.975   1.071
  527UNL     C2 5789   3.031   2.861   0.894
  527UNL     C3 5790   3.125   2.901   0.992
  527UNL     C4 5791   3.195   2.751   0.869
  527UNL     C5 5792   3.284   2.640   0.818
  527UNL     N6 5793   3.077   2.767   0.814
  527UNL     N7 5794   3.232   2.828   0.975
  527UNL     H8 5795   3.251   2.601   0.721
  527UNL     H9 5796   3.387   2.674   0.806
  527UNL    H10 5797   3.285   2.556   0.888
  528UNL     H0 5798   4.602   2.218   1.432
  528UNL     H1 5799   4.370   2.176   1.286
  528UNL     C2 5800   4.592   2.212   1.325
  528UNL     C3 5801   4.472   2.191   1.252
  528UNL     C4 5802   4.637   2.218   1.131
  528UNL     C5 5803   4.720   2.243   1.008
  528UNL     N6 5804   4.696   2.227   1.247
  528UNL     N7 5805   4.503   2.193   1.125
  528UNL     H8 5806   4.664   2.221   0.916
  528UNL     H9 5807   4.810   2.180   1.007
  528UNL    H10 5808   4.752   2.348   1.002
  529UNL     H0 5809   2.494   3.261   2.668
  529UNL     H1 5810   2.567   3.245   2.936
  529UNL     C2 5811   2.492   3.175   2.733
  529UNL     C3 5812   2.530   3.169   2.869
  529UNL     C4 5813   2.465   2.987   2.796
  529UNL     C5 5814   2.434   2.839   2.791
  529UNL     N6 5815   2.450   3.059   2.687
  529UNL     N7 5816   2.513   3.045   2.909
  529UNL     H8 5817   2.359   2.815   2.715
  529UNL     H9 5818   2.395   2.804   2.887
  529UNL    H10 5819   2.525   2.781   2.768
  530UNL     H0 5820   3.007   2.371   2.668
  530UNL     H1 5821   3.041   2.132   2.529
  530UNL     C2 5822   2.993   2.353   2.563
  530UNL     C3 5823   3.011   2.230   2.494
  530UNL     C4 5824   2.953   2.384   2.370
  530UNL     C5 5825   2.922   2.460   2.243
  530UNL     N6 5826   2.954   2.450   2.484
  530UNL     N7 5827   2.985   2.251   2.368
  530UNL     H8 5828   2.882   2.394   2.165
  530UNL     H9 5829   3.013   2.507   2.203
  530UNL    H10 5830   2.848   2.539   2.260
  531UNL     H0 5831   2.645   3.052   2.261
  531UNL     H1 5832   2.723   3.313   2.201
  531UNL     C2 5833   2.594   3.144   2.284
  531UNL     C3 5834   2.636   3.276   2.253
  531UNL     C4 5835   2.456   3.270   2.355
  531UNL     C5 5836   2.326   3.315   2.417
  531UNL     N6 5837   2.480   3.141   2.349
  531UNL     N7 5838   2.545   3.357   2.300
  531UNL     H8 5839   2.241   3.289   2.352
  531UNL     H9 5840   2.323   3.423   2.432
  531UNL    H10 5841   2.309   3.268   2.514
  532UNL     H0 5842   2.490   3.599   1.902
  532UNL     H1 5843   2.711   3.698   1.765
  532UNL     C2 5844   2.589   3.618   1.940
  532UNL     C3 5845   2.701   3.668   1.868
  532UNL     C4 5846   2.741   3.635   2.068
  532UNL     C5 5847   2.810   3.643   2.202
  532UNL     N6 5848   2.617   3.594   2.066
  532UNL     N7 5849   2.801   3.678   1.952
  532UNL     H8 5850   2.799   3.549   2.258
  532UNL     H9 5851   2.768   3.724   2.263
  532UNL    H10 5852   2.918   3.662   2.192
  533UNL     H0 5853   2.410   2.681   2.406
  533UNL     H1 5854   2.627   2.510   2.443
  533UNL     C2 5855   2.509   2.706   2.440
  533UNL     C3 5856   2.618   2.616   2.458
  533UNL     C4 5857   2.664   2.812   2.507
  533UNL     C5 5858   2.741   2.930   2.560
  533UNL     N6 5859   2.540   2.830   2.469
  533UNL     N7 5860   2.718   2.687   2.503
  533UNL     H8 5861   2.739   2.931   2.670
  533UNL     H9 5862   2.702   3.026   2.525
  533UNL    H10 5863   2.847   2.926   2.530
  534UNL     H0 5864   3.602   3.559   1.528
  534UNL     H1 5865   3.696   3.409   1.744
  534UNL     C2 5866   3.554   3.476   1.579
  534UNL     C3 5867   3.604   3.401   1.688
  534UNL     C4 5868   3.417   3.339   1.626
  534UNL     C5 5869   3.284   3.267   1.622
  534UNL     N6 5870   3.436   3.435   1.539
  534UNL     N7 5871   3.514   3.311   1.718
  534UNL     H8 5872   3.271   3.213   1.527
  534UNL     H9 5873   3.200   3.338   1.631
  534UNL    H10 5874   3.274   3.194   1.703
  535UNL     H0 5875   3.222   3.882   2.011
  535UNL     H1 5876   3.114   3.907   2.266
  535UNL     C2 5877   3.120   3.907   2.038
  535UNL     C3 5878   3.068   3.919   2.169
  535UNL     C4 5879   2.929   3.961   2.021
  535UNL     C5 5880   2.800   4.005   1.956
  535UNL     N6 5881   3.029   3.924   1.945
  535UNL     N7 5882   2.943   3.957   2.156
  535UNL     H8 5883   2.793   3.972   1.851
  535UNL     H9 5884   2.713   3.964   2.009
  535UNL    H10 5885   2.790   4.114   1.957
  536UNL     H0 5886   3.150   2.972   2.168
  536UNL     H1 5887   2.904   2.892   2.274
  536UNL     C2 5888   3.130   2.893   2.239
  536UNL     C3 5889   3.004   2.854   2.291
  536UNL     C4 5890   3.160   2.738   2.361
  536UNL     C5 5891   3.233   2.625   2.429
  536UNL     N6 5892   3.229   2.821   2.286
  536UNL     N7 5893   3.025   2.752   2.371
  536UNL     H8 5894   3.221   2.532   2.373
  536UNL     H9 5895   3.195   2.608   2.530
  536UNL    H10 5896   3.341   2.643   2.438
  537UNL     H0 5897   3.155   3.272   1.982
  537UNL     H1 5898   2.991   3.472   2.083
  537UNL     C2 5899   3.165   3.379   1.971
  537UNL     C3 5900   3.081   3.480   2.024
  537UNL     C4 5901   3.239   3.556   1.914
  537UNL     C5 5902   3.329   3.653   1.842
  537UNL     N6 5903   3.266   3.428   1.903
  537UNL     N7 5904   3.129   3.596   1.986
  537UNL     H8 5905   3.289   3.755   1.843
  537UNL     H9 5906   3.340   3.625   1.736
  537UNL    H10 5907   3.429   3.655   1.886
  538UNL     H0 5908   3.525   2.828   1.932
  538UNL     H1 5909   3.433   3.045   1.782
  538UNL     C2 5910   3.487   2.923   1.967
  538UNL     C3 5911   3.440   3.032   1.889
  538UNL     C4 5912   3.433   3.069   2.093
  538UNL     C5 5913   3.415   3.142   2.223
  538UNL     N6 5914   3.479   2.946   2.096
  538UNL     N7 5915   3.405   3.127   1.972
  538UNL     H8 5916   3.373   3.242   2.209
  538UNL     H9 5917   3.512   3.154   2.274
  538UNL    H10 5918   3.348   3.088   2.291
  539UNL     H0 5919   1.973   3.546   2.119
  539UNL     H1 5920   2.197   3.672   2.227
  539UNL     C2 5921   2.077   3.516   2.112
  539UNL     C3 5922   2.189   3.582   2.168
  539UNL     C4 5923   2.238   3.410   2.066
  539UNL     C5 5924   2.319   3.293   2.016
  539UNL     N6 5925   2.109   3.407   2.045
  539UNL     N7 5926   2.295   3.512   2.137
  539UNL     H8 5927   2.287   3.261   1.916
  539UNL     H9 5928   2.426   3.318   2.009
  539UNL    H10 5929   2.310   3.207   2.083
  540UNL     H0 5930   3.624   2.997   2.660
  540UNL     H1 5931   3.425   2.831   2.558
  540UNL     C2 5932   3.620   2.949   2.564
  540UNL     C3 5933   3.518   2.864   2.514
  540UNL     C4 5934   3.672   2.893   2.379
  540UNL     C5 5935   3.751   2.891   2.251
  540UNL     N6 5936   3.718   2.966   2.478
  540UNL     N7 5937   3.553   2.828   2.393
  540UNL     H8 5938   3.718   2.810   2.184
  540UNL     H9 5939   3.858   2.878   2.268
  540UNL    H10 5940   3.738   2.986   2.196
  541UNL     H0 5941   1.994   2.566   3.875
  541UNL     H1 5942   2.075   2.543   4.140
  541UNL     C2 5943   1.993   2.478   3.938
  541UNL     C3 5944   2.035   2.469   4.073
  541UNL     C4 5945   1.968   2.289   3.996
  541UNL     C5 5946   1.938   2.142   3.988
  541UNL     N6 5947   1.949   2.364   3.890
  541UNL     N7 5948   2.019   2.345   4.110
  541UNL     H8 5949   1.862   2.119   3.913
  541UNL     H9 5950   1.902   2.103   4.084
  541UNL    H10 5951   2.029   2.085   3.962
  542UNL     H0 5952   2.520   1.690   3.898
  542UNL     H1 5953   2.532   1.445   3.765
  542UNL     C2 5954   2.502   1.670   3.793
  542UNL     C3 5955   2.509   1.544   3.728
  542UNL     C4 5956   2.461   1.699   3.601
  542UNL     C5 5957   2.434   1.773   3.472
  542UNL     N6 5958   2.470   1.768   3.712
  542UNL     N7 5959   2.482   1.565   3.602
  542UNL     H8 5960   2.368   1.716   3.406
  542UNL     H9 5961   2.528   1.792   3.418
  542UNL    H10 5962   2.387   1.871   3.488
  543UNL     H0 5963   2.144   2.373   3.459
  543UNL     H1 5964   2.222   2.637   3.420
  543UNL     C2 5965   2.093   2.463   3.491
  543UNL     C3 5966   2.136   2.597   3.470
  543UNL     C4 5967   1.956   2.583   3.572
  543UNL     C5 5968   1.826   2.623   3.638
  543UNL     N6 5969   1.980   2.455   3.556
  543UNL     N7 5970   2.045   2.675   3.524
  543UNL     H8 5971   1.743   2.613   3.568
  543UNL     H9 5972   1.828   2.728   3.671
  543UNL    H10 5973   1.804   2.562   3.726
  544UNL     H0 5974   1.972   2.912   3.121
  544UNL     H1 5975   2.200   2.957   2.966
  544UNL     C2 5976   2.075   2.922   3.154
  544UNL     C3 5977   2.189   2.945   3.073
  544UNL     C4 5978   2.233   2.933   3.274
  544UNL     C5 5979   2.311   2.941   3.403
  544UNL     N6 5980   2.104   2.912   3.281
  544UNL     N7 5981   2.292   2.952   3.153
  544UNL     H8 5982   2.282   2.862   3.474
  544UNL     H9 5983   2.294   3.038   3.452
  544UNL    H10 5984   2.419   2.932   3.386
  545UNL     H0 5985   1.932   1.993   3.597
  545UNL     H1 5986   2.160   1.834   3.616
  545UNL     C2 5987   2.031   2.021   3.630
  545UNL     C3 5988   2.146   1.939   3.638
  545UNL     C4 5989   2.181   2.133   3.698
  545UNL     C5 5990   2.251   2.251   3.760
  545UNL     N6 5991   2.054   2.145   3.666
  545UNL     N7 5992   2.244   2.013   3.683
  545UNL     H8 5993   2.242   2.249   3.869
  545UNL     H9 5994   2.210   2.347   3.725
  545UNL    H10 5995   2.358   2.252   3.737
  546UNL     H0 5996   3.135   2.843   2.671
  546UNL     H1 5997   3.212   2.772   2.930
  546UNL     C2 5998   3.085   2.776   2.740
  546UNL     C3 5999   3.127   2.741   2.871
  546UNL     C4 6000   2.951   2.649   2.815
  546UNL     C5 6001   2.824   2.568   2.822
  546UNL     N6 6002   2.974   2.717   2.705
  546UNL     N7 6003   3.038   2.657   2.919
  546UNL     H8 6004   2.808   2.508   2.732
  546UNL     H9 6005   2.736   2.634   2.834
  546UNL    H10 6006   2.824   2.499   2.908
  547UNL     H0 6007   2.732   3.115   3.272
  547UNL     H1 6008   2.649   3.226   3.514
  547UNL     C2 6009   2.639   3.164   3.295
  547UNL     C3 6010   2.598   3.220   3.418
  547UNL     C4 6011   2.455   3.239   3.270
  547UNL     C5 6012   2.325   3.276   3.203
  547UNL     N6 6013   2.547   3.178   3.201
  547UNL     N7 6014   2.478   3.268   3.401
  547UNL     H8 6015   2.319   3.239   3.100
  547UNL     H9 6016   2.239   3.235   3.257
  547UNL    H10 6017   2.312   3.385   3.198
  548UNL     H0 6018   2.645   2.184   3.323
  548UNL     H1 6019   2.455   2.207   3.525
  548UNL     C2 6020   2.642   2.133   3.418
  548UNL     C3 6021   2.544   2.147   3.520
  548UNL     C4 6022   2.693   2.012   3.568
  548UNL     C5 6023   2.769   1.904   3.641
  548UNL     N6 6024   2.737   2.048   3.450
  548UNL     N7 6025   2.579   2.067   3.618
  548UNL     H8 6026   2.744   1.805   3.601
  548UNL     H9 6027   2.746   1.903   3.748
  548UNL    H10 6028   2.878   1.917   3.632
  549UNL     H0 6029   2.695   2.538   3.225
  549UNL     H1 6030   2.484   2.715   3.269
  549UNL     C2 6031   2.686   2.641   3.193
  549UNL     C3 6032   2.578   2.729   3.217
  549UNL     C4 6033   2.729   2.815   3.106
  549UNL     C5 6034   2.804   2.915   3.022
  549UNL     N6 6035   2.783   2.696   3.123
  549UNL     N7 6036   2.607   2.843   3.160
  549UNL     H8 6037   2.771   3.018   3.042
  549UNL     H9 6038   2.787   2.896   2.915
  549UNL    H10 6039   2.912   2.912   3.039
  550UNL     H0 6040   2.922   2.178   3.102
  550UNL     H1 6041   3.081   2.389   3.014
  550UNL     C2 6042   2.946   2.270   3.154
  550UNL     C3 6043   3.028   2.375   3.107
  550UNL     C4 6044   2.951   2.410   3.296
  550UNL     C5 6045   2.925   2.479   3.427
  550UNL     N6 6046   2.898   2.292   3.274
  550UNL     N7 6047   3.031   2.467   3.201
  550UNL     H8 6048   2.899   2.584   3.412
  550UNL     H9 6049   3.014   2.476   3.491
  550UNL    H10 6050   2.842   2.432   3.483
  551UNL     H0 6051   1.488   2.921   3.303
  551UNL     H1 6052   1.681   2.991   3.491
  551UNL     C2 6053   1.588   2.880   3.315
  551UNL     C3 6054   1.684   2.918   3.412
  551UNL     C4 6055   1.749   2.767   3.287
  551UNL     C5 6056   1.834   2.655   3.233
  551UNL     N6 6057   1.630   2.786   3.234
  551UNL     N7 6058   1.790   2.843   3.393
  551UNL     H8 6059   1.811   2.632   3.128
  551UNL     H9 6060   1.940   2.678   3.238
  551UNL    H10 6061   1.818   2.563   3.290
  552UNL     H0 6062   3.130   2.253   3.849
  552UNL     H1 6063   2.911   2.149   3.712
  552UNL     C2 6064   3.121   2.232   3.743
  552UNL     C3 6065   3.008   2.178   3.676
  552UNL     C4 6066   3.166   2.219   3.549
  552UNL     C5 6067   3.245   2.240   3.423
  552UNL     N6 6068   3.222   2.255   3.663
  552UNL     N7 6069   3.038   2.170   3.549
  552UNL     H8 6070   3.196   2.193   3.336
  552UNL     H9 6071   3.346   2.198   3.430
  552UNL    H10 6072   3.255   2.347   3.400
  553UNL     H0 6073   3.463   4.646   0.294
  553UNL     H1 6074   3.523   4.637   0.566
  553UNL     C2 6075   3.459   4.561   0.361
  553UNL     C3 6076   3.490   4.559   0.499
  553UNL     C4 6077   3.436   4.374   0.425
  553UNL     C5 6078   3.417   4.224   0.419
  553UNL     N6 6079   3.421   4.444   0.315
  553UNL     N7 6080   3.475   4.436   0.541
  553UNL     H8 6081   3.336   4.197   0.350
  553UNL     H9 6082   3.391   4.183   0.517
  553UNL    H10 6083   3.508   4.175   0.385
  554UNL     H0 6084   3.993   3.776   0.292
  554UNL     H1 6085   3.996   3.530   0.161
  554UNL     C2 6086   3.974   3.756   0.188
  554UNL     C3 6087   3.976   3.629   0.124
  554UNL     C4 6088   1.972   1.011   4.801
  554UNL     C5 6089   1.949   1.085   4.672
  554UNL     N6 6090   3.944   3.854   0.106
  554UNL     N7 6091   1.987   0.875   4.803
  554UNL     H8 6092   1.879   1.032   4.607
  554UNL     H9 6093   2.043   1.096   4.617
  554UNL    H10 6094   1.909   1.186   4.688
  555UNL     H0 6095   1.663   1.673   4.692
  555UNL     H1 6096   1.722   1.933   4.609
  555UNL     C2 6097   1.609   1.764   4.714
  555UNL     C3 6098   1.641   1.895   4.671
  555UNL     C4 6099   1.470   1.887   4.786
  555UNL     C5 6100   3.302   4.704   0.044
  555UNL     N6 6101   1.502   1.760   4.789
  555UNL     N7 6102   1.549   1.975   4.719
  555UNL     H8 6103   1.256   1.914   4.782
  555UNL     H9 6104   3.303   4.810   0.072
  555UNL    H10 6105   3.281   4.647   0.135
  556UNL     H0 6106   1.472   2.224   4.325
  556UNL     H1 6107   1.699   2.252   4.165
  556UNL     C2 6108   1.576   2.229   4.356
  556UNL     C3 6109   1.689   2.243   4.272
  556UNL     C4 6110   1.737   2.233   4.473
  556UNL     C5 6111   1.817   2.240   4.600
  556UNL     N6 6112   1.606   2.221   4.483
  556UNL     N7 6113   1.794   2.246   4.350
  556UNL     H8 6114   1.785   2.164   4.673
  556UNL     H9 6115   1.807   2.338   4.648
  556UNL    H10 6116   1.924   2.223   4.582
  557UNL     H0 6117   3.406   4.071   0.025
  557UNL     H1 6118   1.684   1.157   4.796
  557UNL     C2 6119   3.507   4.104   0.047
  557UNL     C3 6120   3.627   4.031   0.028
  557UNL     C4 6121   3.658   4.219   0.108
  557UNL     C5 6122   3.727   4.336   0.174
  557UNL     N6 6123   3.527   4.223   0.097
  557UNL     N7 6124   3.726   4.108   0.068
  557UNL     H8 6125   3.715   4.331   0.283
  557UNL     H9 6126   3.687   4.432   0.141
  557UNL    H10 6127   3.834   4.337   0.153
  558UNL     H0 6128   2.615   2.162   3.899
  558UNL     H1 6129   2.720   2.044   4.129
  558UNL     C2 6130   2.571   2.085   3.962
  558UNL     C3 6131   2.626   2.026   4.078
  558UNL     C4 6132   2.441   1.950   4.029
  558UNL     C5 6133   2.314   1.869   4.035
  558UNL     N6 6134   2.453   2.037   3.931
  558UNL     N7 6135   2.540   1.937   4.121
  558UNL     H8 6136   2.294   1.817   3.941
  558UNL     H9 6137   2.227   1.933   4.055
  558UNL    H10 6138   2.317   1.793   4.114
  559UNL     H0 6139   2.235   2.387   4.496
  559UNL     H1 6140   2.184   2.568   4.702
  559UNL     C2 6141   2.150   2.452   4.508
  559UNL     C3 6142   2.126   2.543   4.614
  559UNL     C4 6143   1.975   2.542   4.472
  559UNL     C5 6144   1.843   2.571   4.405
  559UNL     N6 6145   2.054   2.452   4.418
  559UNL     N7 6146   2.011   2.601   4.589
  559UNL     H8 6147   1.840   2.536   4.301
  559UNL     H9 6148   1.761   2.524   4.459
  559UNL    H10 6149   1.823   2.679   4.402
  560UNL     H0 6150   2.149   1.479   4.534
  560UNL     H1 6151   1.979   1.522   4.751
  560UNL     C2 6152   2.152   1.433   4.632
  560UNL     C3 6153   2.065   1.457   4.741
  560UNL     C4 6154   2.210   1.315   4.782
  560UNL     C5 6155   4.249   3.982   0.047
  560UNL     N6 6156   2.246   1.345   4.659
  560UNL     N7 6157   4.065   4.154   0.032
  560UNL     H8 6158   4.222   3.883   0.008
  560UNL     H9 6159   4.228   3.982   0.155
  560UNL    H10 6160   4.357   3.994   0.035
  561UNL     H0 6161   2.212   1.835   4.440
  561UNL     H1 6162   1.982   1.992   4.449
  561UNL     C2 6163   2.198   1.934   4.400
  561UNL     C3 6164   2.079   2.012   4.406
  561UNL     C4 6165   2.234   2.107   4.308
  561UNL     C5 6166   2.308   2.210   4.226
  561UNL     N6 6167   2.296   1.995   4.339
  561UNL     N7 6168   2.104   2.125   4.345
  561UNL     H8 6169   2.281   2.312   4.257
  561UNL     H9 6170   2.283   2.200   4.120
  561UNL    H10 6171   2.417   2.202   4.235
  562UNL     H0 6172   2.421   1.486   4.312
  562UNL     H1 6173   2.596   1.687   4.232
  562UNL     C2 6174   2.449   1.576   4.366
  562UNL     C3 6175   2.539   1.676   4.323
  562UNL     C4 6176   2.458   1.714   4.510
  562UNL     C5 6177   2.431   1.784   4.640
  562UNL     N6 6178   2.399   1.599   4.485
  562UNL     N7 6179   2.544   1.767   4.417
  562UNL     H8 6180   2.405   1.889   4.624
  562UNL     H9 6181   2.519   1.782   4.705
  562UNL    H10 6182   2.348   1.738   4.696
  563UNL     H0 6183   1.000   2.229   4.489
  563UNL     H1 6184   1.183   2.293   4.690
  563UNL     C2 6185   1.098   2.186   4.507
  563UNL     C3 6186   1.189   2.221   4.610
  563UNL     C4 6187   1.258   2.069   4.487
  563UNL     C5 6188   1.344   1.956   4.436
  563UNL     N6 6189   1.143   2.091   4.428
  563UNL     N7 6190   1.294   2.143   4.596
  563UNL     H8 6191   1.318   1.927   4.334
  563UNL     H9 6192   1.450   1.983   4.437
  563UNL    H10 6193   1.333   1.868   4.500
  564UNL     H0 6194   4.597   4.340   0.248
  564UNL     H1 6195   4.380   4.229   0.113
  564UNL     C2 6196   4.588   4.317   0.143
  564UNL     C3 6197   4.476   4.261   0.076
  564UNL     C4 6198   2.672   1.528   4.756
  564UNL     C5 6199   2.752   1.548   4.630
  564UNL     N6 6200   4.688   4.342   0.062
  564UNL     N7 6201   2.546   1.476   4.755
  564UNL     H8 6202   2.702   1.504   4.542
  564UNL     H9 6203   2.851   1.502   4.637
  564UNL    H10 6204   2.765   1.655   4.608
  565UNL     H0 6205   2.915   3.928   1.501
  565UNL     H1 6206   3.117   3.887   1.687
  565UNL     C2 6207   2.938   3.838   1.555
  565UNL     C3 6208   3.042   3.819   1.649
  565UNL     C4 6209   2.930   3.648   1.618
  565UNL     C5 6210   2.888   3.503   1.625
  565UNL     N6 6211   2.867   3.729   1.536
  565UNL     N7 6212   3.034   3.695   1.692
  565UNL     H8 6213   2.808   3.478   1.555
  565UNL     H9 6214   2.853   3.477   1.726
  565UNL    H10 6215   2.972   3.437   1.603
  566UNL     H0 6216   3.502   3.101   1.492
  566UNL     H1 6217   3.477   2.853   1.368
  566UNL     C2 6218   3.479   3.081   1.389
  566UNL     C3 6219   3.467   2.953   1.328
  566UNL     C4 6220   3.441   3.109   1.195
  566UNL     C5 6221   3.427   3.182   1.064
  566UNL     N6 6222   3.460   3.180   1.305
  566UNL     N7 6223   3.442   2.973   1.201
  566UNL     H8 6224   3.352   3.134   1.000
  566UNL     H9 6225   3.522   3.181   1.009
  566UNL    H10 6226   3.398   3.287   1.076
  567UNL     H0 6227   3.123   3.747   1.135
  567UNL     H1 6228   3.166   3.991   1.008
  567UNL     C2 6229   3.063   3.837   1.142
  567UNL     C3 6230   3.088   3.960   1.076
  567UNL     C4 6231   2.916   3.961   1.190
  567UNL     C5 6232   2.782   4.006   1.244
  567UNL     N6 6233   2.956   3.839   1.218
  567UNL     N7 6234   2.990   4.041   1.108
  567UNL     H8 6235   2.704   3.995   1.168
  567UNL     H9 6236   2.785   4.111   1.275
  567UNL    H10 6237   2.751   3.947   1.332
  568UNL     H0 6238   2.934   4.318   0.718
  568UNL     H1 6239   3.167   4.296   0.567
  568UNL     C2 6240   3.035   4.305   0.753
  568UNL     C3 6241   3.153   4.294   0.674
  568UNL     C4 6242   3.190   4.285   0.877
  568UNL     C5 6243   3.265   4.286   1.008
  568UNL     N6 6244   3.060   4.297   0.882
  568UNL     N7 6245   3.254   4.281   0.756
  568UNL     H8 6246   3.223   4.214   1.080
  568UNL     H9 6247   3.260   4.386   1.055
  568UNL    H10 6248   3.371   4.262   0.995
  569UNL     H0 6249   2.938   3.383   1.266
  569UNL     H1 6250   3.179   3.275   1.178
  569UNL     C2 6251   3.037   3.424   1.277
  569UNL     C3 6252   3.159   3.367   1.231
  569UNL     C4 6253   3.185   3.547   1.330
  569UNL     C5 6254   3.252   3.664   1.397
  569UNL     N6 6255   3.055   3.538   1.339
  569UNL     N7 6256   3.256   3.449   1.266
  569UNL     H8 6257   3.256   3.650   1.505
  569UNL     H9 6258   3.200   3.758   1.377
  569UNL    H10 6259   3.356   3.677   1.362
  570UNL     H0 6260   4.074   4.241   0.311
  570UNL     H1 6261   4.184   4.104   0.527
  570UNL     C2 6262   4.031   4.159   0.367
  570UNL     C3 6263   4.090   4.091   0.477
  570UNL     C4 6264   3.903   4.018   0.425
  570UNL     C5 6265   3.776   3.936   0.426
  570UNL     N6 6266   3.913   4.112   0.335
  570UNL     N7 6267   4.005   3.998   0.514
  570UNL     H8 6268   3.759   3.887   0.330
  570UNL     H9 6269   3.689   3.998   0.447
  570UNL    H10 6270   3.780   3.857   0.503
  571UNL     H0 6271   3.628   4.469   0.962
  571UNL     H1 6272   3.676   4.743   0.953
  571UNL     C2 6273   3.564   4.547   0.923
  571UNL     C3 6274   3.591   4.686   0.919
  571UNL     C4 6275   3.407   4.637   0.839
  571UNL     C5 6276   3.271   4.650   0.774
  571UNL     N6 6277   3.447   4.517   0.873
  571UNL     N7 6278   3.487   4.745   0.864
  571UNL     H8 6279   3.271   4.610   0.673
  571UNL     H9 6280   3.194   4.597   0.832
  571UNL    H10 6281   3.239   4.755   0.768
  572UNL     H0 6282   3.604   3.538   0.930
  572UNL     H1 6283   3.473   3.617   1.163
  572UNL     C2 6284   3.620   3.503   1.032
  572UNL     C3 6285   3.552   3.545   1.148
  572UNL     C4 6286   3.693   3.398   1.185
  572UNL     C5 6287   3.774   3.293   1.257
  572UNL     N6 6288   3.713   3.414   1.056
  572UNL     N7 6289   3.600   3.476   1.248
  572UNL     H8 6290   3.745   3.192   1.224
  572UNL     H9 6291   3.759   3.297   1.365
  572UNL    H10 6292   3.881   3.304   1.238
  573UNL     H0 6293   3.662   3.909   0.801
  573UNL     H1 6294   3.459   4.088   0.868
  573UNL     C2 6295   3.657   4.015   0.780
  573UNL     C3 6296   3.552   4.104   0.816
  573UNL     C4 6297   3.704   4.195   0.709
  573UNL     C5 6298   3.776   4.299   0.626
  573UNL     N6 6299   3.755   4.074   0.716
  573UNL     N7 6300   3.584   4.222   0.769
  573UNL     H8 6301   3.758   4.400   0.665
  573UNL     H9 6302   3.742   4.296   0.522
  573UNL    H10 6303   3.885   4.283   0.626
  574UNL     H0 6304   3.858   3.570   0.701
  574UNL     H1 6305   4.054   3.757   0.636
  574UNL     C2 6306   3.889   3.657   0.757
  574UNL     C3 6307   3.989   3.750   0.722
  574UNL     C4 6308   3.898   3.793   0.903
  574UNL     C5 6309   3.866   3.865   1.031
  574UNL     N6 6310   3.834   3.682   0.874
  574UNL     N7 6311   3.993   3.840   0.817
  574UNL     H8 6312   3.834   3.968   1.012
  574UNL     H9 6313   3.954   3.870   1.096
  574UNL    H10 6314   3.786   3.816   1.088
  575UNL     H0 6315   2.451   4.298   0.877
  575UNL     H1 6316   2.634   4.370   1.074
  575UNL     C2 6317   2.550   4.257   0.894
  575UNL     C3 6318   2.641   4.296   0.996
  575UNL     C4 6319   2.711   4.142   0.876
  575UNL     C5 6320   2.799   4.030   0.828
  575UNL     N6 6321   2.596   4.161   0.817
  575UNL     N7 6322   2.746   4.219   0.983
  575UNL     H8 6323   2.770   3.993   0.729
  575UNL     H9 6324   2.904   4.060   0.822
  575UNL    H10 6325   2.794   3.945   0.897
  576UNL     H0 6326   4.112   3.598   1.438
  576UNL     H1 6327   3.876   3.565   1.295
  576UNL     C2 6328   4.099   3.594   1.331
  576UNL     C3 6329   3.978   3.577   1.260
  576UNL     C4 6330   4.141   3.603   1.136
  576UNL     C5 6331   4.222   3.630   1.012
  576UNL     N6 6332   4.203   3.607   1.252
  576UNL     N7 6333   4.006   3.581   1.132
  576UNL     H8 6334   4.167   3.605   0.921
  576UNL     H9 6335   4.315   3.572   1.011
  576UNL    H10 6336   4.249   3.736   1.006
  577UNL     H0 6337   3.398   4.656   2.698
  577UNL     H1 6338   3.523   4.645   2.947
  577UNL     C2 6339   3.411   4.570   2.762
  577UNL     C3 6340   3.475   4.567   2.889
  577UNL     C4 6341   3.405   4.382   2.829
  577UNL     C5 6342   3.385   4.233   2.827
  577UNL     N6 6343   3.365   4.453   2.726
  577UNL     N7 6344   3.471   4.444   2.932
  577UNL     H8 6345   3.318   4.200   2.745
  577UNL     H9 6346   3.341   4.196   2.920
  577UNL    H10 6347   3.481   4.180   2.814
  578UNL     H0 6348   3.931   3.788   2.672
  578UNL     H1 6349   3.988   3.551   2.536
  578UNL     C2 6350   3.934   3.771   2.565
  578UNL     C3 6351   3.963   3.650   2.498
  578UNL     C4 6352   3.924   3.806   2.369
  578UNL     C5 6353   3.916   3.883   2.240
  578UNL     N6 6354   3.908   3.870   2.482
  578UNL     N7 6355   3.957   3.674   2.370
  578UNL     H8 6356   3.853   3.831   2.166
  578UNL     H9 6357   4.015   3.896   2.195
  578UNL    H10 6358   3.873   3.984   2.253
  579UNL     H0 6359   3.678   4.462   2.369
  579UNL     H1 6360   3.680   4.656   2.169
  579UNL     C2 6361   3.603   4.536   2.347
  579UNL     C3 6362   3.606   4.634   2.245
  579UNL     C4 6363   3.434   4.641   2.358
  579UNL     C5 6364   3.295   4.682   2.402
  579UNL     N6 6365   3.494   4.544   2.421
  579UNL     N7 6366   3.495   4.702   2.252
  579UNL     H8 6367   3.220   4.650   2.329
  579UNL     H9 6368   3.287   4.790   2.413
  579UNL    H10 6369   3.267   4.637   2.499
  580UNL     H0 6370   3.444   4.974   1.909
  580UNL     H1 6371   3.656   5.062   1.753
  580UNL     C2 6372   3.546   4.993   1.939
  580UNL     C3 6373   3.653   5.038   1.858
  580UNL     C4 6374   3.707   5.010   2.055
  580UNL     C5 6375   3.788   5.013   2.182
  580UNL     N6 6376   3.582   4.974   2.064
  580UNL     N7 6377   3.759   5.048   1.934
  580UNL     H8 6378   3.782   4.917   2.235
  580UNL     H9 6379   3.751   5.091   2.250
  580UNL    H10 6380   3.894   5.034   2.164
  581UNL     H0 6381   3.409   4.081   2.457
  581UNL     H1 6382   3.653   3.984   2.363
  581UNL     C2 6383   3.509   4.121   2.474
  581UNL     C3 6384   3.631   4.069   2.425
  581UNL     C4 6385   3.655   4.236   2.545
  581UNL     C5 6386   3.722   4.342   2.630
  581UNL     N6 6387   3.524   4.229   2.547
  581UNL     N7 6388   3.727   4.146   2.472
  581UNL     H8 6389   3.724   4.312   2.735
  581UNL     H9 6390   3.670   4.438   2.623
  581UNL    H10 6391   3.826   4.358   2.598
  582UNL     H0 6392   4.557   4.943   1.529
  582UNL     H1 6393   4.665   4.817   1.752
  582UNL     C2 6394   4.515   4.861   1.586
  582UNL     C3 6395   4.572   4.799   1.699
  582UNL     C4 6396   4.388   4.720   1.647
  582UNL     C5 6397   4.260   4.641   1.653
  582UNL     N6 6398   4.400   4.809   1.551
  582UNL     N7 6399   4.488   4.706   1.739
  582UNL     H8 6400   4.234   4.599   1.555
  582UNL     H9 6401   4.176   4.705   1.684
  582UNL    H10 6402   4.266   4.558   1.724
  583UNL     H0 6403   4.179   5.213   2.050
  583UNL     H1 6404   4.080   5.299   2.295
  583UNL     C2 6405   4.084   5.258   2.070
  583UNL     C3 6406   4.035   5.300   2.197
  583UNL     C4 6407   3.900   5.332   2.043
  583UNL     C5 6408   3.774   5.375   1.972
  583UNL     N6 6409   3.997   5.277   1.974
  583UNL     N7 6410   3.915   5.350   2.177
  583UNL     H8 6411   3.774   5.349   1.866
  583UNL     H9 6412   3.686   5.327   2.018
  583UNL    H10 6413   3.759   5.483   1.980
  584UNL     H0 6414   4.119   4.272   2.146
  584UNL     H1 6415   3.946   4.320   2.360
  584UNL     C2 6416   4.117   4.224   2.243
  584UNL     C3 6417   4.028   4.251   2.350
  584UNL     C4 6418   4.164   4.100   2.393
  584UNL     C5 6419   4.229   3.983   2.462
  584UNL     N6 6420   4.206   4.133   2.273
  584UNL     N7 6421   4.060   4.169   2.448
  584UNL     H8 6422   4.188   3.888   2.424
  584UNL     H9 6423   4.212   3.985   2.570
  584UNL    H10 6424   4.337   3.979   2.446
  585UNL     H0 6425   4.144   4.627   2.026
  585UNL     H1 6426   3.932   4.807   2.045
  585UNL     C2 6427   4.143   4.732   2.000
  585UNL     C3 6428   4.034   4.822   2.011
  585UNL     C4 6429   4.204   4.910   1.934
  585UNL     C5 6430   4.293   5.010   1.865
  585UNL     N6 6431   4.251   4.789   1.953
  585UNL     N7 6432   4.075   4.939   1.968
  585UNL     H8 6433   4.251   5.111   1.866
  585UNL     H9 6434   4.308   4.983   1.760
  585UNL    H10 6435   4.392   5.015   1.912
  586UNL     H0 6436   4.529   4.191   1.933
  586UNL     H1 6437   4.463   4.418   1.786
  586UNL     C2 6438   4.481   4.282   1.968
  586UNL     C3 6439   4.449   4.396   1.891
  586UNL     C4 6440   4.402   4.416   2.091
  586UNL     C5 6441   4.369   4.483   2.222
  586UNL     N6 6442   4.446   4.293   2.094
  586UNL     N7 6443   4.396   4.484   1.972
  586UNL     H8 6444   4.330   4.585   2.207
  586UNL     H9 6445   4.459   4.492   2.285
  586UNL    H10 6446   4.294   4.427   2.279
  587UNL     H0 6447   2.939   4.932   2.107
  587UNL     H1 6448   3.161   5.048   2.230
  587UNL     C2 6449   3.043   4.901   2.100
  587UNL     C3 6450   3.154   4.963   2.164
  587UNL     C4 6451   3.205   4.798   2.050
  587UNL     C5 6452   3.287   4.684   1.993
  587UNL     N6 6453   3.076   4.798   2.027
  587UNL     N7 6454   3.260   4.894   2.131
  587UNL     H8 6455   3.246   4.647   1.899
  587UNL     H9 6456   3.390   4.715   1.974
  587UNL    H10 6457   3.290   4.600   2.063
  588UNL     H0 6458   4.566   4.397   2.606
  588UNL     H1 6459   4.411   4.175   2.543
  588UNL     C2 6460   4.576   4.330   2.522
  588UNL     C3 6461   4.496   4.218   2.491
  588UNL     C4 6462   4.647   4.250   2.353
  588UNL     C5 6463   4.732   4.238   2.229
  588UNL     N6 6464   4.672   4.350   2.434
  588UNL     N7 6465   4.543   4.166   2.380
  588UNL     H8 6466   4.705   4.151   2.169
  588UNL     H9 6467   4.839   4.228   2.254
  588UNL    H10 6468   4.722   4.327   2.166
  589UNL     H0 6469   2.937   3.970   3.919
  589UNL     H1 6470   3.053   3.954   4.172
  589UNL     C2 6471   2.946   3.883   3.983
  589UNL     C3 6472   3.006   3.878   4.112
  589UNL     C4 6473   2.934   3.695   4.047
  589UNL     C5 6474   2.910   3.546   4.043
  589UNL     N6 6475   2.899   3.768   3.944
  589UNL     N7 6476   2.998   3.754   4.153
  589UNL     H8 6477   2.843   3.517   3.961
  589UNL     H9 6478   2.865   3.509   4.135
  589UNL    H10 6479   3.004   3.492   4.029
  590UNL     H0 6480   3.424   3.094   3.899
  590UNL     H1 6481   3.518   2.865   3.770
  590UNL     C2 6482   3.435   3.077   3.793
  590UNL     C3 6483   3.483   2.960   3.730
  590UNL     C4 6484   3.435   3.110   3.596
  590UNL     C5 6485   3.422   3.184   3.466
  590UNL     N6 6486   3.402   3.172   3.708
  590UNL     N7 6487   3.483   2.983   3.601
  590UNL     H8 6488   3.349   3.136   3.400
  590UNL     H9 6489   3.518   3.187   3.413
  590UNL    H10 6490   3.390   3.289   3.479
  591UNL     H0 6491   3.184   3.769   3.561
  591UNL     H1 6492   3.166   3.961   3.360
  591UNL     C2 6493   3.107   3.844   3.547
  591UNL     C3 6494   3.100   3.940   3.443
  591UNL     C4 6495   2.940   3.948   3.573
  591UNL     C5 6496   2.805   3.987   3.629
  591UNL     N6 6497   3.007   3.852   3.631
  591UNL     N7 6498   2.990   4.008   3.461
  591UNL     H8 6499   2.724   3.954   3.562
  591UNL     H9 6500   2.796   4.095   3.641
  591UNL    H10 6501   2.786   3.942   3.728
  592UNL     H0 6502   2.910   4.324   3.122
  592UNL     H1 6503   3.137   4.330   2.959
  592UNL     C2 6504   3.014   4.312   3.151
  592UNL     C3 6505   3.127   4.315   3.066
  592UNL     C4 6506   3.175   4.283   3.265
  592UNL     C5 6507   3.256   4.267   3.391
  592UNL     N6 6508   3.045   4.292   3.276
  592UNL     N7 6509   3.233   4.296   3.141
  592UNL     H8 6510   3.211   4.194   3.460
  592UNL     H9 6511   3.264   4.362   3.445
  592UNL    H10 6512   3.358   4.232   3.370
  593UNL     H0 6513   2.935   3.397   3.667
  593UNL     H1 6514   3.174   3.309   3.556
  593UNL     C2 6515   3.034   3.437   3.682
  593UNL     C3 6516   3.155   3.391   3.624
  593UNL     C4 6517   3.183   3.553   3.749
  593UNL     C5 6518   3.251   3.660   3.830
  593UNL     N6 6519   3.053   3.540   3.760
  593UNL     N7 6520   3.252   3.467   3.669
  593UNL     H8 6521   3.249   3.635   3.937
  593UNL     H9 6522   3.202   3.757   3.818
  593UNL    H10 6523   3.356   3.673   3.801
  594UNL     H0 6524   4.094   4.207   2.705
  594UNL     H1 6525   4.145   4.184   2.977
  594UNL     C2 6526   4.035   4.155   2.780
  594UNL     C3 6527   4.064   4.145   2.918
  594UNL     C4 6528   3.890   4.048   2.863
  594UNL     C5 6529   3.759   3.974   2.873
  594UNL     N6 6530   3.925   4.093   2.745
  594UNL     N7 6531   3.968   4.075   2.972
  594UNL     H8 6532   3.741   3.911   2.786
  594UNL     H9 6533   3.675   4.045   2.882
  594UNL    H10 6534   3.756   3.909   2.962
  595UNL     H0 6535   3.628   4.427   3.369
  595UNL     H1 6536   3.700   4.696   3.358
  595UNL     C2 6537   3.572   4.510   3.329
  595UNL     C3 6538   3.611   4.646   3.324
  595UNL     C4 6539   3.423   4.613   3.243
  595UNL     C5 6540   3.287   4.638   3.182
  595UNL     N6 6541   3.453   4.489   3.276
  595UNL     N7 6542   3.512   4.712   3.268
  595UNL     H8 6543   3.276   4.588   3.086
  595UNL     H9 6544   3.207   4.603   3.248
  595UNL    H10 6545   3.270   4.745   3.165
  596UNL     H0 6546   3.662   3.542   3.350
  596UNL     H1 6547   3.487   3.597   3.560
  596UNL     C2 6548   3.656   3.494   3.447
  596UNL     C3 6549   3.567   3.524   3.552
  596UNL     C4 6550   3.696   3.369   3.597
  596UNL     C5 6551   3.759   3.253   3.669
  596UNL     N6 6552   3.740   3.398   3.477
  596UNL     N7 6553   3.593   3.441   3.650
  596UNL     H8 6554   3.719   3.158   3.633
  596UNL     H9 6555   3.740   3.258   3.777
  596UNL    H10 6556   3.868   3.251   3.656
  597UNL     H0 6557   3.652   3.946   3.293
  597UNL     H1 6558   3.422   4.047   3.173
  597UNL     C2 6559   3.641   4.038   3.237
  597UNL     C3 6560   3.522   4.086   3.176
  597UNL     C4 6561   3.686   4.209   3.144
  597UNL     C5 6562   3.770   4.321   3.089
  597UNL     N6 6563   3.744   4.117   3.218
  597UNL     N7 6564   3.554   4.198   3.115
  597UNL     H8 6565   3.725   4.419   3.110
  597UNL     H9 6566   3.780   4.312   2.980
  597UNL    H10 6567   3.872   4.322   3.130
  598UNL     H0 6568   3.980   3.511   3.132
  598UNL     H1 6569   3.969   3.754   2.997
  598UNL     C2 6570   3.955   3.608   3.171
  598UNL     C3 6571   3.950   3.731   3.100
  598UNL     C4 6572   3.905   3.751   3.301
  598UNL     C5 6573   3.875   3.815   3.434
  598UNL     N6 6574   3.926   3.622   3.299
  598UNL     N7 6575   3.917   3.823   3.186
  598UNL     H8 6576   3.843   3.919   3.424
  598UNL     H9 6577   3.964   3.816   3.498
  598UNL    H10 6578   3.796   3.762   3.488
  599UNL     H0 6579   2.428   4.260   3.308
  599UNL     H1 6580   2.633   4.340   3.479
  599UNL     C2 6581   2.530   4.223   3.312
  599UNL     C3 6582   2.632   4.266   3.401
  599UNL     C4 6583   2.693   4.117   3.271
  599UNL     C5 6584   2.779   4.010   3.209
  599UNL     N6 6585   2.570   4.130   3.229
  599UNL     N7 6586   2.739   4.195   3.373
  599UNL     H8 6587   2.742   3.979   3.110
  599UNL     H9 6588   2.882   4.044   3.195
  599UNL    H10 6589   2.782   3.920   3.272
  600UNL     H0 6590   4.063   3.698   3.825
  600UNL     H1 6591   3.931   3.467   3.741
  600UNL     C2 6592   4.078   3.641   3.734
  600UNL     C3 6593   4.009   3.524   3.693
  600UNL     C4 6594   4.151   3.587   3.556
  600UNL     C5 6595   4.234   3.595   3.430
  600UNL     N6 6596   4.168   3.680   3.647
  600UNL     N7 6597   4.058   3.489   3.577
  600UNL     H8 6598   4.202   3.523   3.355
  600UNL     H9 6599   4.340   3.576   3.452
  600UNL    H10 6600   4.227   3.695   3.385
  601UNL     H0 6601   0.490   0.485   0.318
  601UNL     H1 6602   0.603   0.472   0.572
  601UNL     C2 6603   0.499   0.399   0.383
  601UNL     C3 6604   0.557   0.395   0.512
  601UNL     C4 6605   0.487   0.212   0.449
  601UNL     C5 6606   0.463   0.063   0.447
  601UNL     N6 6607   0.453   0.283   0.344
  601UNL     N7 6608   0.549   0.272   0.555
  601UNL     H8 6609   0.390   0.033   0.371
  601UNL     H9 6610   0.427   0.026   0.543
  601UNL    H10 6611   0.557   0.009   0.426
  602UNL     H0 6612   4.918   5.177   0.296
  602UNL     H1 6613   4.986   4.942   0.164
  602UNL     C2 6614   4.920   5.159   0.190
  602UNL     C3 6615   4.956   5.038   0.125
  602UNL     C4 6616   2.947   2.416   4.800
  602UNL     C5 6617   2.934   2.490   4.670
  602UNL     N6 6618   4.887   5.254   0.106
  602UNL     N7 6619   2.987   2.285   4.803
  602UNL     H8 6620   2.857   2.445   4.606
  602UNL     H9 6621   3.028   2.489   4.615
  602UNL    H10 6622   2.907   2.596   4.683
  603UNL     H0 6623   2.677   3.057   4.751
  603UNL     H1 6624   2.674   3.272   4.574
  603UNL     C2 6625   2.604   3.137   4.744
  603UNL     C3 6626   2.605   3.245   4.652
  603UNL     C4 6627   2.442   3.247   4.779
  603UNL     C5 6628   0.346   0.510   0.030
  603UNL     N6 6629   0.539   0.365   0.020
  603UNL     N7 6630   2.499   3.317   4.677
  603UNL     H8 6631   2.227   3.256   4.769
  603UNL     H9 6632   0.339   0.618   0.047
  603UNL    H10 6633   0.326   0.462   0.127
  604UNL     H0 6634   2.420   3.626   4.323
  604UNL     H1 6635   2.649   3.646   4.166
  604UNL     C2 6636   2.523   3.617   4.354
  604UNL     C3 6637   2.638   3.627   4.272
  604UNL     C4 6638   2.683   3.592   4.471
  604UNL     C5 6639   2.762   3.576   4.598
  604UNL     N6 6640   2.552   3.594   4.480
  604UNL     N7 6641   2.742   3.611   4.349
  604UNL     H8 6642   2.718   3.501   4.665
  604UNL     H9 6643   2.765   3.670   4.654
  604UNL    H10 6644   2.865   3.545   4.579
  605UNL     H0 6645   4.413   5.466   0.067
  605UNL     H1 6646   2.689   2.612   4.754
  605UNL     C2 6647   4.511   5.509   0.079
  605UNL     C3 6648   4.632   5.467   0.016
  605UNL     C4 6649   0.733   0.080   0.141
  605UNL     C5 6650   0.799   0.193   0.217
  605UNL     N6 6651   0.605   0.062   0.158
  605UNL     N7 6652   4.727   5.547   0.058
  605UNL     H8 6653   0.795   0.175   0.325
  605UNL     H9 6654   0.749   0.289   0.198
  605UNL    H10 6655   0.904   0.205   0.189
  606UNL     H0 6656   3.601   3.528   3.905
  606UNL     H1 6657   3.666   3.489   4.173
  606UNL     C2 6658   3.546   3.472   3.980
  606UNL     C3 6659   3.581   3.454   4.116
  606UNL     C4 6660   3.404   3.360   4.064
  606UNL     C5 6661   3.274   3.285   4.077
  606UNL     N6 6662   3.434   3.411   3.947
  606UNL     N7 6663   3.488   3.380   4.171
  606UNL     H8 6664   3.246   3.234   3.984
  606UNL     H9 6665   3.193   3.354   4.102
  606UNL    H10 6666   3.279   3.209   4.156
  607UNL     H0 6667   3.132   3.746   4.588
  607UNL     H1 6668   3.208   4.013   4.558
  607UNL     C2 6669   3.076   3.827   4.543
  607UNL     C3 6670   3.117   3.962   4.529
  607UNL     C4 6671   2.928   3.926   4.451
  607UNL     C5 6672   2.795   3.949   4.385
  607UNL     N6 6673   2.956   3.806   4.494
  607UNL     N7 6674   3.020   4.026   4.469
  607UNL     H8 6675   2.788   3.899   4.288
  607UNL     H9 6676   2.712   3.911   4.447
  607UNL    H10 6677   2.775   4.056   4.368
  608UNL     H0 6678   3.161   2.839   4.554
  608UNL     H1 6679   3.004   2.909   4.773
  608UNL     C2 6680   3.161   2.796   4.652
  608UNL     C3 6681   3.080   2.833   4.762
  608UNL     C4 6682   3.207   2.675   4.804
  608UNL     C5 6683   5.233   5.334   0.071
  608UNL     N6 6684   3.244   2.698   4.681
  608UNL     N7 6685   5.072   5.527   0.055
  608UNL     H8 6686   5.194   5.238   0.034
  608UNL     H9 6687   5.214   5.339   0.179
  608UNL    H10 6688   5.342   5.332   0.056
  609UNL     H0 6689   3.163   3.229   4.474
  609UNL     H1 6690   2.926   3.359   4.405
  609UNL     C2 6691   3.151   3.328   4.432
  609UNL     C3 6692   3.029   3.391   4.398
  609UNL     C4 6693   3.196   3.508   4.358
  609UNL     C5 6694   3.280   3.620   4.302
  609UNL     N6 6695   3.255   3.403   4.409
  609UNL     N7 6696   3.060   3.509   4.349
  609UNL     H8 6697   3.239   3.718   4.330
  609UNL     H9 6698   3.282   3.615   4.192
  609UNL    H10 6699   3.383   3.617   4.338
  610UNL     H0 6700   3.458   2.811   4.327
  610UNL     H1 6701   3.508   3.055   4.202
  610UNL     C2 6702   3.451   2.910   4.369
  610UNL     C3 6703   3.477   3.032   4.303
  610UNL     C4 6704   3.421   3.056   4.501
  610UNL     C5 6705   3.392   3.122   4.634
  610UNL     N6 6706   3.415   2.925   4.495
  610UNL     N7 6707   3.457   3.128   4.391
  610UNL     H8 6708   3.356   3.225   4.621
  610UNL     H9 6709   3.482   3.127   4.696
  610UNL    H10 6710   3.315   3.068   4.691
  611UNL     H0 6711   1.943   3.576   4.505
  611UNL     H1 6712   2.139   3.643   4.691
  611UNL     C2 6713   2.043   3.537   4.512
  611UNL     C3 6714   2.141   3.573   4.608
  611UNL     C4 6715   2.206   3.428   4.476
  611UNL     C5 6716   2.292   3.321   4.414
  611UNL     N6 6717   2.086   3.447   4.427
  611UNL     N7 6718   2.247   3.500   4.584
  611UNL     H8 6719   2.258   3.291   4.314
  611UNL     H9 6720   2.396   3.355   4.403
  611UNL    H10 6721   2.293   3.231   4.477
  612UNL     H0 6722   1.617   0.225   0.225
  612UNL     H1 6723   1.472   0.005   0.134
  612UNL     C2 6724   1.627   0.172   0.131
  612UNL     C3 6725   1.552   0.060   0.087
  612UNL     C4 6726   3.656   2.897   4.756
  612UNL     C5 6727   3.738   2.906   4.630
  612UNL     N6 6728   1.717   0.210   0.044
  612UNL     N7 6729   3.559   2.803   4.774
  612UNL     H8 6730   3.701   2.839   4.551
  612UNL     H9 6731   3.843   2.878   4.648
  612UNL    H10 6732   3.738   3.008   4.589
  613UNL     H0 6733   3.869   5.323   1.519
  613UNL     H1 6734   4.081   5.284   1.696
  613UNL     C2 6735   3.901   5.232   1.567
  613UNL     C3 6736   4.009   5.214   1.656
  613UNL     C4 6737   3.906   5.038   1.619
  613UNL     C5 6738   3.870   4.892   1.623
  613UNL     N6 6739   3.837   5.120   1.542
  613UNL     N7 6740   4.011   5.088   1.691
  613UNL     H8 6741   3.797   4.864   1.545
  613UNL     H9 6742   3.827   4.864   1.720
  613UNL    H10 6743   3.959   4.830   1.608
  614UNL     H0 6744   4.450   4.487   1.501
  614UNL     H1 6745   4.471   4.242   1.370
  614UNL     C2 6746   4.439   4.467   1.395
  614UNL     C3 6747   4.450   4.340   1.332
  614UNL     C4 6748   4.413   4.496   1.200
  614UNL     C5 6749   4.400   4.569   1.070
  614UNL     N6 6750   4.412   4.564   1.312
  614UNL     N7 6751   4.434   4.361   1.203
  614UNL     H8 6752   4.320   4.526   1.008
  614UNL     H9 6753   4.493   4.564   1.012
  614UNL    H10 6754   4.377   4.676   1.082
  615UNL     H0 6755   4.124   5.150   1.160
  615UNL     H1 6756   4.140   5.375   0.997
  615UNL     C2 6757   4.056   5.233   1.155
  615UNL     C3 6758   4.066   5.346   1.071
  615UNL     C4 6759   3.896   5.346   1.188
  615UNL     C5 6760   3.758   5.384   1.237
  615UNL     N6 6761   3.950   5.236   1.233
  615UNL     N7 6762   3.961   5.420   1.093
  615UNL     H8 6763   3.683   5.367   1.159
  615UNL     H9 6764   3.754   5.490   1.265
  615UNL    H10 6765   3.728   5.326   1.325
  616UNL     H0 6766   5.863   0.163   0.727
  616UNL     H1 6767   0.209   0.158   0.572
  616UNL     C2 6768   0.079   0.152   0.760
  616UNL     C3 6769   0.196   0.150   0.679
  616UNL     C4 6770   0.236   0.131   0.881
  616UNL     C5 6771   0.312   0.126   1.011
  616UNL     N6 6772   0.106   0.139   0.888
  616UNL     N7 6773   0.298   0.136   0.759
  616UNL     H8 6774   0.271   0.051   1.079
  616UNL     H9 6775   0.308   0.223   1.062
  616UNL    H10 6776   0.418   0.101   0.996
  617UNL     H0 6777   3.924   4.788   1.272
  617UNL     H1 6778   4.162   4.688   1.169
  617UNL     C2 6779   4.024   4.828   1.283
  617UNL     C3 6780   4.144   4.775   1.229
  617UNL     C4 6781   4.173   4.947   1.340
  617UNL     C5 6782   4.243   5.061   1.411
  617UNL     N6 6783   4.043   4.937   1.353
  617UNL     N7 6784   4.242   4.854   1.267
  617UNL     H8 6785   4.248   5.042   1.519
  617UNL     H9 6786   4.190   5.156   1.397
  617UNL    H10 6787   4.345   5.074   1.375
  618UNL     H0 6788   1.130   0.077   0.314
  618UNL     H1 6789   5.147   5.526   0.557
  618UNL     C2 6790   1.084   0.003   0.378
  618UNL     C3 6791   5.057   5.503   0.501
  618UNL     C4 6792   4.876   5.420   0.446
  618UNL     C5 6793   4.747   5.342   0.453
  618UNL     N6 6794   4.894   5.499   0.343
  618UNL     N7 6795   4.970   5.416   0.546
  618UNL     H8 6796   4.721   5.298   0.356
  618UNL     H9 6797   4.664   5.406   0.483
  618UNL    H10 6798   4.754   5.259   0.525
  619UNL     H0 6799   0.679   0.309   0.976
  619UNL     H1 6800   0.733   0.581   0.956
  619UNL     C2 6801   0.617   0.386   0.934
  619UNL     C3 6802   0.647   0.525   0.924
  619UNL     C4 6803   0.463   0.475   0.842
  619UNL     C5 6804   0.330   0.488   0.774
  619UNL     N6 6805   0.500   0.357   0.884
  619UNL     N7 6806   0.545   0.583   0.865
  619UNL     H8 6807   0.332   0.443   0.673
  619UNL     H9 6808   0.251   0.437   0.830
  619UNL    H10 6809   0.299   0.592   0.762
  620UNL     H0 6810   4.607   4.901   0.952
  620UNL     H1 6811   4.477   4.992   1.180
  620UNL     C2 6812   4.619   4.866   1.053
  620UNL     C3 6813   4.551   4.914   1.168
  620UNL     C4 6814   4.678   4.757   1.208
  620UNL     C5 6815   4.747   4.645   1.283
  620UNL     N6 6816   4.705   4.771   1.081
  620UNL     N7 6817   4.589   4.841   1.269
  620UNL     H8 6818   4.711   4.547   1.249
  620UNL     H9 6819   4.730   4.651   1.391
  620UNL    H10 6820   4.856   4.647   1.267
  621UNL     H0 6821   4.620   5.286   0.829
  621UNL     H1 6822   4.407   5.463   0.867
  621UNL     C2 6823   4.616   5.392   0.807
  621UNL     C3 6824   4.506   5.480   0.828
  621UNL     C4 6825   0.747   0.024   0.745
  621UNL     C5 6826   0.831   0.130   0.678
  621UNL     N6 6827   4.720   5.452   0.756
  621UNL     N7 6828   0.620   0.049   0.787
  621UNL     H8 6829   0.804   0.230   0.714
  621UNL     H9 6830   0.816   0.128   0.570
  621UNL    H10 6831   0.938   0.117   0.697
  622UNL     H0 6832   4.852   4.914   0.720
  622UNL     H1 6833   5.004   5.127   0.624
  622UNL     C2 6834   4.878   5.005   0.770
  622UNL     C3 6835   4.956   5.112   0.719
  622UNL     C4 6836   4.888   5.146   0.912
  622UNL     C5 6837   4.861   5.216   1.043
  622UNL     N6 6838   4.838   5.026   0.894
  622UNL     N7 6839   4.961   5.203   0.813
  622UNL     H8 6840   4.822   5.317   1.025
  622UNL     H9 6841   4.953   5.227   1.101
  622UNL    H10 6842   4.788   5.163   1.105
  623UNL     H0 6843   5.377   0.116   0.884
  623UNL     H1 6844   5.566   0.194   1.073
  623UNL     C2 6845   5.478   0.079   0.896
  623UNL     C3 6846   5.572   0.121   0.993
  623UNL     C4 6847   3.681   5.522   0.869
  623UNL     C5 6848   3.771   5.413   0.816
  623UNL     N6 6849   3.562   5.537   0.815
  623UNL     N7 6850   5.680   0.049   0.975
  623UNL     H8 6851   3.738   5.374   0.718
  623UNL     H9 6852   3.874   5.448   0.803
  623UNL    H10 6853   3.774   5.328   0.885
  624UNL     H0 6854   5.058   5.085   1.413
  624UNL     H1 6855   4.890   4.887   1.315
  624UNL     C2 6856   5.064   5.034   1.318
  624UNL     C3 6857   4.976   4.933   1.270
  624UNL     C4 6858   5.125   4.982   1.135
  624UNL     C5 6859   5.208   4.986   1.009
  624UNL     N6 6860   5.160   5.062   1.233
  624UNL     N7 6861   5.018   4.899   1.150
  624UNL     H8 6862   5.153   4.947   0.923
  624UNL     H9 6863   5.299   4.926   1.020
  624UNL    H10 6864   5.238   5.088   0.984
  625UNL     H0 6865   4.913   0.492   2.710
  625UNL     H1 6866   4.994   0.484   2.976
  625UNL     C2 6867   4.916   0.407   2.776
  625UNL     C3 6868   4.959   0.406   2.912
  625UNL     C4 6869   4.903   0.219   2.842
  625UNL     C5 6870   4.885   0.070   2.836
  625UNL     N6 6871   4.879   0.289   2.733
  625UNL     N7 6872   4.949   0.282   2.954
  625UNL     H8 6873   4.813   0.039   2.758
  625UNL     H9 6874   4.849   0.029   2.931
  625UNL    H10 6875   4.981   0.020   2.813
  626UNL     H0 6876   3.461   5.125   2.678
  626UNL     H1 6877   3.519   4.893   2.533
  626UNL     C2 6878   3.458   5.110   2.571
  626UNL     C3 6879   3.488   4.991   2.500
  626UNL     C4 6880   3.435   5.149   2.376
  626UNL     C5 6881   3.412   5.228   2.251
  626UNL     N6 6882   3.423   5.209   2.492
  626UNL     N7 6883   3.473   5.018   2.372
  626UNL     H8 6884   3.372   5.166   2.170
  626UNL     H9 6885   3.506   5.271   2.214
  626UNL    H10 6886   3.341   5.311   2.266
  627UNL     H0 6887   5.152   0.301   2.360
  627UNL     H1 6888   5.150   0.493   2.157
  627UNL     C2 6889   5.079   0.378   2.342
  627UNL     C3 6890   5.080   0.475   2.238
  627UNL     C4 6891   4.914   0.489   2.361
  627UNL     C5 6892   4.780   0.534   2.413
  627UNL     N6 6893   4.975   0.390   2.421
  627UNL     N7 6894   4.971   0.547   2.251
  627UNL     H8 6895   4.699   0.495   2.350
  627UNL     H9 6896   4.771   0.643   2.414
  627UNL    H10 6897   4.761   0.500   2.516
  628UNL     H0 6898   4.911   0.819   1.904
  628UNL     H1 6899   5.127   0.893   1.745
  628UNL     C2 6900   5.014   0.835   1.934
  628UNL     C3 6901   5.123   0.873   1.851
  628UNL     C4 6902   5.177   0.849   2.048
  628UNL     C5 6903   5.258   0.850   2.175
  628UNL     N6 6904   5.049   0.819   2.059
  628UNL     N7 6905   5.229   0.881   1.926
  628UNL     H8 6906   5.247   0.756   2.231
  628UNL     H9 6907   5.226   0.932   2.241
  628UNL    H10 6908   5.365   0.865   2.156
  629UNL     H0 6909   2.906   5.480   2.437
  629UNL     H1 6910   3.123   5.305   2.443
  629UNL     C2 6911   3.006   5.499   2.472
  629UNL     C3 6912   3.115   5.408   2.474
  629UNL     C4 6913   5.125   0.044   2.551
  629UNL     C5 6914   5.204   0.153   2.619
  629UNL     N6 6915   5.000   0.068   2.519
  629UNL     N7 6916   3.217   5.471   2.527
  629UNL     H8 6917   5.213   0.134   2.726
  629UNL     H9 6918   5.159   0.252   2.606
  629UNL    H10 6919   5.306   0.159   2.578
  630UNL     H0 6920   0.161   0.776   1.519
  630UNL     H1 6921   0.258   0.671   1.758
  630UNL     C2 6922   0.117   0.699   1.581
  630UNL     C3 6923   0.168   0.647   1.702
  630UNL     C4 6924   5.873   0.563   1.648
  630UNL     C5 6925   5.745   0.485   1.655
  630UNL     N6 6926   0.003   0.644   1.546
  630UNL     N7 6927   0.083   0.557   1.745
  630UNL     H8 6928   5.723   0.434   1.560
  630UNL     H9 6929   5.660   0.551   1.677
  630UNL    H10 6930   5.748   0.408   1.733
  631UNL     H0 6931   5.650   1.044   2.049
  631UNL     H1 6932   5.557   1.137   2.294
  631UNL     C2 6933   5.555   1.091   2.071
  631UNL     C3 6934   5.510   1.137   2.197
  631UNL     C4 6935   5.373   1.167   2.045
  631UNL     C5 6936   5.245   1.209   1.976
  631UNL     N6 6937   5.468   1.109   1.975
  631UNL     N7 6938   5.391   1.188   2.178
  631UNL     H8 6939   5.245   1.183   1.869
  631UNL     H9 6940   5.158   1.161   2.022
  631UNL    H10 6941   5.230   1.317   1.984
  632UNL     H0 6942   5.627   0.181   2.208
  632UNL     H1 6943   5.376   0.101   2.298
  632UNL     C2 6944   5.603   0.100   2.275
  632UNL     C3 6945   5.474   0.061   2.319
  632UNL     C4 6946   3.663   5.489   2.390
  632UNL     C5 6947   3.730   5.369   2.454
  632UNL     N6 6948   5.699   0.026   2.325
  632UNL     N7 6949   3.528   5.505   2.394
  632UNL     H8 6950   3.707   5.278   2.397
  632UNL     H9 6951   3.695   5.354   2.556
  632UNL    H10 6952   3.839   5.378   2.457
  633UNL     H0 6953   5.624   0.466   2.035
  633UNL     H1 6954   5.404   0.638   2.033
  633UNL     C2 6955   5.620   0.570   2.004
  633UNL     C3 6956   5.506   0.655   2.005
  633UNL     C4 6957   5.677   0.747   1.933
  633UNL     C5 6958   5.766   0.847   1.864
  633UNL     N6 6959   5.728   0.629   1.961
  633UNL     N7 6960   5.545   0.771   1.958
  633UNL     H8 6961   5.720   0.947   1.860
  633UNL     H9 6962   5.787   0.817   1.761
  633UNL    H10 6963   5.862   0.858   1.916
  634UNL     H0 6964   0.097   0.020   1.941
  634UNL     H1 6965   0.047   0.246   1.786
  634UNL     C2 6966   0.061   0.117   1.973
  634UNL     C3 6967   0.036   0.230   1.892
  634UNL     C4 6968   0.002   0.265   2.093
  634UNL     C5 6969   5.868   0.341   2.221
  634UNL     N6 6970   0.035   0.138   2.100
  634UNL     N7 6971   5.884   0.327   1.972
  634UNL     H8 6972   5.807   0.431   2.206
  634UNL     H9 6973   0.078   0.374   2.262
  634UNL    H10 6974   5.819   0.281   2.299
  635UNL     H0 6975   4.409   0.774   2.113
  635UNL     H1 6976   4.631   0.890   2.237
  635UNL     C2 6977   4.513   0.744   2.106
  635UNL     C3 6978   4.624   0.805   2.171
  635UNL     C4 6979   4.675   0.641   2.056
  635UNL     C5 6980   4.758   0.529   1.997
  635UNL     N6 6981   4.546   0.641   2.032
  635UNL     N7 6982   4.730   0.737   2.137
  635UNL     H8 6983   4.715   0.490   1.904
  635UNL     H9 6984   4.860   0.562   1.975
  635UNL    H10 6985   4.764   0.445   2.068
  636UNL     H0 6986   0.148   0.245   2.613
  636UNL     H1 6987   0.032   0.000   2.551
  636UNL     C2 6988   0.166   0.183   2.527
  636UNL     C3 6989   0.106   0.058   2.497
  636UNL     C4 6990   0.242   0.118   2.353
  636UNL     C5 6991   0.328   0.119   2.229
  636UNL     N6 6992   0.252   0.220   2.436
  636UNL     N7 6993   0.156   0.016   2.383
  636UNL     H8 6994   0.310   0.031   2.167
  636UNL     H9 6995   0.434   0.121   2.254
  636UNL    H10 6996   0.307   0.208   2.168
  637UNL     H0 6997   2.447   5.339   3.912
  637UNL     H1 6998   2.546   5.332   4.172
  637UNL     C2 6999   2.455   5.254   3.978
  637UNL     C3 7000   2.507   5.253   4.110
  637UNL     C4 7001   2.447   5.067   4.045
  637UNL     C5 7002   2.431   4.917   4.041
  637UNL     N6 7003   2.414   5.136   3.938
  637UNL     N7 7004   2.501   5.130   4.153
  637UNL     H8 7005   2.357   4.885   3.966
  637UNL     H9 7006   2.397   4.877   4.137
  637UNL    H10 7007   2.526   4.868   4.017
  638UNL     H0 7008   2.981   4.443   3.895
  638UNL     H1 7009   3.014   4.203   3.757
  638UNL     C2 7010   2.972   4.425   3.789
  638UNL     C3 7011   2.989   4.302   3.721
  638UNL     C4 7012   2.943   4.459   3.595
  638UNL     C5 7013   2.920   4.536   3.467
  638UNL     N6 7014   2.941   4.524   3.709
  638UNL     N7 7015   2.970   4.325   3.594
  638UNL     H8 7016   2.854   4.482   3.399
  638UNL     H9 7017   3.015   4.552   3.415
  638UNL    H10 7018   2.875   4.634   3.484
  639UNL     H0 7019   2.678   5.143   3.547
  639UNL     H1 7020   2.671   5.349   3.359
  639UNL     C2 7021   2.606   5.224   3.539
  639UNL     C3 7022   2.605   5.328   3.443
  639UNL     C4 7023   2.448   5.339   3.576
  639UNL     C5 7024   2.316   5.381   3.637
  639UNL     N6 7025   2.509   5.234   3.626
  639UNL     N7 7026   2.501   5.403   3.468
  639UNL     H8 7027   2.234   5.360   3.567
  639UNL     H9 7028   2.315   5.488   3.659
  639UNL    H10 7029   2.294   5.328   3.730
  640UNL     H0 7030   4.393   0.187   3.127
  640UNL     H1 7031   4.619   0.160   2.967
  640UNL     C2 7032   4.494   0.163   3.157
  640UNL     C3 7033   4.607   0.150   3.074
  640UNL     C4 7034   4.649   0.119   3.274
  640UNL     C5 7035   4.727   0.100   3.402
  640UNL     N6 7036   4.521   0.142   3.284
  640UNL     N7 7037   4.709   0.121   3.151
  640UNL     H8 7038   4.683   0.023   3.466
  640UNL     H9 7039   4.729   0.193   3.460
  640UNL    H10 7040   4.831   0.071   3.383
  641UNL     H0 7041   2.428   4.778   3.645
  641UNL     H1 7042   2.661   4.631   3.603
  641UNL     C2 7043   2.529   4.804   3.672
  641UNL     C3 7044   2.647   4.728   3.650
  641UNL     C4 7045   2.683   4.907   3.746
  641UNL     C5 7046   2.757   5.016   3.819
  641UNL     N6 7047   2.553   4.917   3.733
  641UNL     N7 7048   2.747   4.796   3.698
  641UNL     H8 7049   2.758   4.996   3.927
  641UNL     H9 7050   2.712   5.114   3.804
  641UNL    H10 7051   2.862   5.023   3.786
  642UNL     H0 7052   5.610   0.023   2.681
  642UNL     H1 7053   5.639   0.046   2.957
  642UNL     C2 7054   3.585   5.531   2.758
  642UNL     C3 7055   3.602   5.544   2.898
  642UNL     C4 7056   3.437   5.432   2.846
  642UNL     C5 7057   3.307   5.356   2.859
  642UNL     N6 7058   3.482   5.457   2.726
  642UNL     N7 7059   3.504   5.479   2.956
  642UNL     H8 7060   3.288   5.291   2.772
  642UNL     H9 7061   3.222   5.426   2.867
  642UNL    H10 7062   3.306   5.292   2.947
  643UNL     H0 7063   5.082   0.271   3.387
  643UNL     H1 7064   5.169   0.533   3.345
  643UNL     C2 7065   5.029   0.353   3.341
  643UNL     C3 7066   5.075   0.485   3.321
  643UNL     C4 7067   4.883   0.455   3.250
  643UNL     C5 7068   4.748   0.481   3.186
  643UNL     N6 7069   4.907   0.335   3.296
  643UNL     N7 7070   4.979   0.551   3.261
  643UNL     H8 7071   4.738   0.427   3.091
  643UNL     H9 7072   4.666   0.449   3.252
  643UNL    H10 7073   4.733   0.588   3.165
  644UNL     H0 7074   3.158   4.953   3.339
  644UNL     H1 7075   2.967   4.968   3.541
  644UNL     C2 7076   3.152   4.894   3.430
  644UNL     C3 7077   3.053   4.904   3.531
  644UNL     C4 7078   3.195   4.758   3.569
  644UNL     C5 7079   3.264   4.642   3.634
  644UNL     N6 7080   3.242   4.802   3.455
  644UNL     N7 7081   3.082   4.814   3.622
  644UNL     H8 7082   3.226   4.547   3.596
  644UNL     H9 7083   3.250   4.643   3.743
  644UNL    H10 7084   3.373   4.643   3.616
  645UNL     H0 7085   3.169   5.296   3.235
  645UNL     H1 7086   2.934   5.447   3.224
  645UNL     C2 7087   3.157   5.400   3.207
  645UNL     C3 7088   3.037   5.474   3.203
  645UNL     C4 7089   5.164   0.036   3.148
  645UNL     C5 7090   5.246   0.150   3.093
  645UNL     N6 7091   3.261   5.471   3.173
  645UNL     N7 7092   5.029   0.046   3.164
  645UNL     H8 7093   5.203   0.247   3.120
  645UNL     H9 7094   5.251   0.145   2.983
  645UNL    H10 7095   5.349   0.149   3.131
  646UNL     H0 7096   3.435   4.913   3.091
  646UNL     H1 7097   3.545   5.148   2.988
  646UNL     C2 7098   3.446   5.009   3.140
  646UNL     C3 7099   3.503   5.126   3.085
  646UNL     C4 7100   3.437   5.150   3.280
  646UNL     C5 7101   3.409   5.215   3.413
  646UNL     N6 7102   3.406   5.024   3.263
  646UNL     N7 7103   3.497   5.218   3.178
  646UNL     H8 7104   3.362   5.313   3.401
  646UNL     H9 7105   3.502   5.230   3.470
  646UNL    H10 7106   3.342   5.154   3.476
  647UNL     H0 7107   3.918   0.136   3.296
  647UNL     H1 7108   4.101   0.178   3.502
  647UNL     C2 7109   4.017   0.094   3.307
  647UNL     C3 7110   4.108   0.117   3.413
  647UNL     C4 7111   2.217   5.534   3.271
  647UNL     C5 7112   2.306   5.431   3.206
  647UNL     N6 7113   4.063   0.012   3.216
  647UNL     N7 7114   4.214   0.044   3.389
  647UNL     H8 7115   2.272   5.405   3.105
  647UNL     H9 7116   2.409   5.466   3.197
  647UNL    H10 7117   2.307   5.339   3.265
  648UNL     H0 7118   3.587   5.063   3.823
  648UNL     H1 7119   3.431   4.863   3.707
  648UNL     C2 7120   3.594   5.022   3.723
  648UNL     C3 7121   3.514   4.920   3.666
  648UNL     C4 7122   3.658   4.991   3.537
  648UNL     C5 7123   3.742   5.008   3.413
  648UNL     N6 7124   3.685   5.066   3.640
  648UNL     N7 7125   3.557   4.900   3.544
  648UNL     H8 7126   3.702   4.951   3.328
  648UNL     H9 7127   3.845   4.975   3.430
  648UNL    H10 7128   3.746   5.114   3.382
  649UNL     H0 7129   0.000   1.861   0.311
  649UNL     H1 7130   0.099   1.853   0.571
  649UNL     C2 7131   0.007   1.776   0.377
  649UNL     C3 7132   0.058   1.774   0.509
  649UNL     C4 7133   5.883   1.589   0.444
  649UNL     C5 7134   5.864   1.439   0.440
  649UNL     N6 7135   5.852   1.658   0.337
  649UNL     N7 7136   0.051   1.651   0.552
  649UNL     H8 7137   5.786   1.409   0.369
  649UNL     H9 7138   5.836   1.400   0.538
  649UNL    H10 7139   0.071   1.389   0.411
  650UNL     H0 7140   0.537   0.982   0.291
  650UNL     H1 7141   0.557   0.739   0.155
  650UNL     C2 7142   0.524   0.963   0.185
  650UNL     C3 7143   0.535   0.838   0.119
  650UNL     C4 7144   2.456   3.771   4.798
  650UNL     C5 7145   2.436   3.847   4.669
  650UNL     N6 7146   0.496   1.062   0.105
  650UNL     N7 7147   2.478   3.636   4.798
  650UNL     H8 7148   2.366   3.795   4.603
  650UNL     H9 7149   2.531   3.858   4.615
  650UNL    H10 7150   2.397   3.948   4.685
  651UNL     H0 7151   2.182   4.443   4.745
  651UNL     H1 7152   2.184   4.660   4.569
  651UNL     C2 7153   2.114   4.527   4.741
  651UNL     C3 7154   2.116   4.636   4.650
  651UNL     C4 7155   1.958   4.644   4.782
  651UNL     C5 7156   5.750   1.910   0.036
  651UNL     N6 7157   0.053   1.759   0.020
  651UNL     N7 7158   2.014   4.712   4.678
  651UNL     H8 7159   1.743   4.663   4.774
  651UNL     H9 7160   5.748   2.018   0.056
  651UNL    H10 7161   5.729   1.859   0.131
  652UNL     H0 7162   1.941   5.039   4.330
  652UNL     H1 7163   2.168   5.013   4.170
  652UNL     C2 7164   2.042   5.017   4.361
  652UNL     C3 7165   2.156   5.004   4.277
  652UNL     C4 7166   2.198   4.976   4.478
  652UNL     C5 7167   2.276   4.961   4.606
  652UNL     N6 7168   2.069   4.997   4.487
  652UNL     N7 7169   2.258   4.978   4.355
  652UNL     H8 7170   2.232   4.885   4.672
  652UNL     H9 7171   2.278   5.055   4.663
  652UNL    H10 7172   2.380   4.932   4.588
  653UNL     H0 7173   5.862   1.298   0.043
  653UNL     H1 7174   2.177   3.942   4.789
  653UNL     C2 7175   0.077   1.329   0.065
  653UNL     C3 7176   0.197   1.261   0.033
  653UNL     C4 7177   0.229   1.438   0.134
  653UNL     C5 7178   0.301   1.549   0.208
  653UNL     N6 7179   0.098   1.442   0.129
  653UNL     N7 7180   0.297   1.333   0.078
  653UNL     H8 7181   0.299   1.530   0.316
  653UNL     H9 7182   0.254   1.647   0.191
  653UNL    H10 7183   0.406   1.557   0.177
  654UNL     H0 7184   3.149   4.887   3.890
  654UNL     H1 7185   3.191   4.892   4.165
  654UNL     C2 7186   3.089   4.842   3.968
  654UNL     C3 7187   3.112   4.846   4.107
  654UNL     C4 7188   2.942   4.741   4.056
  654UNL     C5 7189   2.813   4.664   4.069
  654UNL     N6 7190   2.980   4.775   3.936
  654UNL     N7 7191   3.016   4.779   4.165
  654UNL     H8 7192   2.791   4.603   3.981
  654UNL     H9 7193   2.728   4.733   4.083
  654UNL    H10 7194   2.814   4.597   4.156
  655UNL     H0 7195   2.632   5.136   4.587
  655UNL     H1 7196   2.711   5.401   4.552
  655UNL     C2 7197   2.577   5.217   4.541
  655UNL     C3 7198   2.619   5.351   4.524
  655UNL     C4 7199   2.430   5.315   4.448
  655UNL     C5 7200   2.296   5.337   4.383
  655UNL     N6 7201   2.457   5.195   4.493
  655UNL     N7 7202   2.522   5.414   4.463
  655UNL     H8 7203   2.289   5.284   4.287
  655UNL     H9 7204   2.214   5.301   4.446
  655UNL    H10 7205   2.277   5.443   4.363
  656UNL     H0 7206   2.656   4.249   4.540
  656UNL     H1 7207   2.482   4.281   4.755
  656UNL     C2 7208   2.656   4.196   4.634
  656UNL     C3 7209   2.566   4.214   4.742
  656UNL     C4 7210   2.707   4.067   4.777
  656UNL     C5 7211   0.816   1.176   0.036
  656UNL     N6 7212   2.747   4.104   4.658
  656UNL     N7 7213   0.638   1.354   0.029
  656UNL     H8 7214   2.741   3.856   4.805
  656UNL     H9 7215   0.802   1.177   0.145
  656UNL    H10 7216   0.924   1.179   0.018
  657UNL     H0 7217   2.679   4.601   4.443
  657UNL     H1 7218   2.445   4.753   4.432
  657UNL     C2 7219   2.668   4.705   4.416
  657UNL     C3 7220   2.547   4.780   4.411
  657UNL     C4 7221   2.714   4.890   4.356
  657UNL     C5 7222   2.796   5.003   4.300
  657UNL     N6 7223   2.773   4.776   4.383
  657UNL     N7 7224   2.579   4.901   4.372
  657UNL     H8 7225   2.754   5.101   4.327
  657UNL     H9 7226   2.800   4.998   4.190
  657UNL    H10 7227   2.900   5.001   4.336
  658UNL     H0 7228   2.926   4.226   4.292
  658UNL     H1 7229   3.059   4.452   4.199
  658UNL     C2 7230   2.944   4.319   4.344
  658UNL     C3 7231   3.012   4.432   4.294
  658UNL     C4 7232   2.943   4.457   4.488
  658UNL     C5 7233   2.916   4.520   4.622
  658UNL     N6 7234   2.900   4.335   4.467
  658UNL     N7 7235   3.011   4.522   4.390
  658UNL     H8 7236   2.870   4.619   4.611
  658UNL     H9 7237   3.009   4.533   4.678
  658UNL    H10 7238   2.849   4.459   4.685
  659UNL     H0 7239   1.470   4.989   4.489
  659UNL     H1 7240   1.649   5.033   4.698
  659UNL     C2 7241   1.568   4.946   4.503
  659UNL     C3 7242   1.657   4.970   4.611
  659UNL     C4 7243   1.730   4.835   4.473
  659UNL     C5 7244   1.819   4.730   4.411
  659UNL     N6 7245   1.616   4.862   4.414
  659UNL     N7 7246   1.762   4.896   4.590
  659UNL     H8 7247   1.785   4.698   4.312
  659UNL     H9 7248   1.922   4.766   4.400
  659UNL    H10 7249   1.823   4.640   4.475
  660UNL     H0 7250   1.141   1.587   0.225
  660UNL     H1 7251   0.969   1.406   0.102
  660UNL     C2 7252   1.144   1.550   0.124
  660UNL     C3 7253   1.055   1.458   0.063
  660UNL     C4 7254   3.166   4.298   4.742
  660UNL     C5 7255   3.249   4.316   4.617
  660UNL     N6 7256   1.238   1.591   0.042
  660UNL     N7 7257   3.057   4.215   4.746
  660UNL     H8 7258   3.206   4.264   4.531
  660UNL     H9 7259   3.351   4.276   4.632
  660UNL    H10 7260   3.258   4.422   4.591
  661UNL     H0 7261   5.329   1.158   1.517
  661UNL     H1 7262   5.543   1.129   1.693
  661UNL     C2 7263   5.366   1.067   1.563
  661UNL     C3 7264   5.475   1.055   1.653
  661UNL     C4 7265   5.381   0.875   1.615
  661UNL     C5 7266   5.351   0.727   1.620
  661UNL     N6 7267   5.308   0.952   1.538
  661UNL     N7 7268   5.483   0.929   1.686
  661UNL     H8 7269   5.280   0.695   1.542
  661UNL     H9 7270   5.309   0.698   1.717
  661UNL    H10 7271   5.443   0.668   1.606
  662UNL     H0 7272   0.052   0.319   1.495
  662UNL     H1 7273   0.040   0.072   1.367
  662UNL     C2 7274   0.035   0.299   1.390
  662UNL     C3 7275   0.030   0.172   1.328
  662UNL     C4 7276   0.004   0.328   1.195
  662UNL     C5 7277   5.877   0.402   1.065
  662UNL     N6 7278   0.016   0.398   1.306
  662UNL     N7 7279   0.009   0.192   1.200
  662UNL     H8 7280   5.801   0.355   1.000
  662UNL     H9 7281   0.086   0.401   1.010
  662UNL    H10 7282   5.848   0.507   1.077
  663UNL     H0 7283   5.593   0.985   1.161
  663UNL     H1 7284   5.614   1.212   1.001
  663UNL     C2 7285   5.525   1.069   1.155
  663UNL     C3 7286   5.538   1.184   1.073
  663UNL     C4 7287   5.366   1.184   1.187
  663UNL     C5 7288   5.229   1.224   1.236
  663UNL     N6 7289   5.418   1.072   1.231
  663UNL     N7 7290   5.434   1.259   1.095
  663UNL     H8 7291   5.155   1.211   1.156
  663UNL     H9 7292   5.227   1.329   1.267
  663UNL    H10 7293   5.195   1.164   1.321
  664UNL     H0 7294   5.382   1.557   0.731
  664UNL     H1 7295   5.613   1.529   0.577
  664UNL     C2 7296   5.483   1.540   0.764
  664UNL     C3 7297   5.599   1.526   0.684
  664UNL     C4 7298   5.638   1.513   0.887
  664UNL     C5 7299   5.713   1.509   1.018
  664UNL     N6 7300   5.508   1.530   0.893
  664UNL     N7 7301   5.700   1.508   0.765
  664UNL     H8 7302   5.672   1.434   1.086
  664UNL     H9 7303   5.708   1.606   1.069
  664UNL    H10 7304   5.819   1.486   1.004
  665UNL     H0 7305   5.390   0.620   1.259
  665UNL     H1 7306   5.631   0.507   1.176
  665UNL     C2 7307   5.490   0.657   1.275
  665UNL     C3 7308   5.612   0.597   1.232
  665UNL     C4 7309   5.640   0.773   1.338
  665UNL     C5 7310   5.709   0.885   1.412
  665UNL     N6 7311   5.509   0.768   1.342
  665UNL     N7 7312   5.710   0.674   1.273
  665UNL     H8 7313   5.714   0.864   1.519
  665UNL     H9 7314   5.656   0.980   1.400
  665UNL    H10 7315   5.812   0.900   1.376
  666UNL     H0 7316   0.667   1.445   0.301
  666UNL     H1 7317   0.745   1.371   0.558
  666UNL     C2 7318   0.617   1.377   0.369
  666UNL     C3 7319   0.659   1.341   0.500
  666UNL     C4 7320   0.483   1.249   0.442
  666UNL     C5 7321   0.356   1.168   0.448
  666UNL     N6 7322   0.505   1.319   0.334
  666UNL     N7 7323   0.571   1.257   0.547
  666UNL     H8 7324   0.339   1.112   0.355
  666UNL     H9 7325   0.269   1.232   0.464
  666UNL    H10 7326   0.359   1.094   0.529
  667UNL     H0 7327   0.183   1.695   0.975
  667UNL     H1 7328   0.238   1.967   0.956
  667UNL     C2 7329   0.122   1.773   0.933
  667UNL     C3 7330   0.151   1.911   0.924
  667UNL     C4 7331   5.855   1.863   0.841
  667UNL     C5 7332   5.721   1.876   0.773
  667UNL     N6 7333   0.005   1.744   0.881
  667UNL     N7 7334   0.050   1.970   0.864
  667UNL     H8 7335   5.722   1.830   0.673
  667UNL     H9 7336   5.642   1.826   0.831
  667UNL    H10 7337   5.691   1.980   0.760
  668UNL     H0 7338   0.167   0.752   0.936
  668UNL     H1 7339   0.042   0.833   1.171
  668UNL     C2 7340   0.185   0.717   1.036
  668UNL     C3 7341   0.120   0.760   1.155
  668UNL     C4 7342   0.259   0.611   1.187
  668UNL     C5 7343   0.340   0.504   1.257
  668UNL     N6 7344   0.278   0.628   1.059
  668UNL     N7 7345   0.169   0.689   1.253
  668UNL     H8 7346   0.308   0.404   1.225
  668UNL     H9 7347   0.327   0.509   1.366
  668UNL    H10 7348   0.447   0.514   1.236
  669UNL     H0 7349   0.205   1.126   0.805
  669UNL     H1 7350   0.005   1.308   0.870
  669UNL     C2 7351   0.205   1.233   0.792
  669UNL     C3 7352   0.102   1.324   0.826
  669UNL     C4 7353   0.265   1.416   0.740
  669UNL     C5 7354   0.349   1.523   0.673
  669UNL     N6 7355   0.310   1.293   0.740
  669UNL     N7 7356   0.143   1.444   0.792
  669UNL     H8 7357   0.319   1.623   0.705
  669UNL     H9 7358   0.339   1.518   0.564
  669UNL    H10 7359   0.456   1.512   0.697
  670UNL     H0 7360   0.408   0.780   0.687
  670UNL     H1 7361   0.606   0.964   0.624
  670UNL     C2 7362   0.441   0.864   0.746
  670UNL     C3 7363   0.543   0.956   0.711
  670UNL     C4 7364   0.455   0.996   0.895
  670UNL     C5 7365   0.425   1.067   1.024
  670UNL     N6 7366   0.389   0.887   0.864
  670UNL     N7 7367   0.551   1.042   0.809
  670UNL     H8 7368   0.385   1.168   1.006
  670UNL     H9 7369   0.515   1.079   1.085
  670UNL    H10 7370   0.351   1.013   1.085
  671UNL     H0 7371   4.891   1.512   0.883
  671UNL     H1 7372   5.080   1.588   1.073
  671UNL     C2 7373   4.992   1.474   0.896
  671UNL     C3 7374   5.086   1.515   0.994
  671UNL     C4 7375   5.156   1.366   0.869
  671UNL     C5 7376   5.245   1.256   0.816
  671UNL     N6 7377   5.038   1.382   0.815
  671UNL     N7 7378   5.193   1.442   0.976
  671UNL     H8 7379   5.212   1.217   0.719
  671UNL     H9 7380   5.349   1.291   0.804
  671UNL    H10 7381   5.247   1.171   0.886
  672UNL     H0 7382   0.675   0.801   1.434
  672UNL     H1 7383   0.439   0.784   1.289
  672UNL     C2 7384   0.663   0.801   1.327
  672UNL     C3 7385   0.541   0.792   1.255
  672UNL     C4 7386   0.706   0.814   1.133
  672UNL     C5 7387   0.788   0.845   1.010
  672UNL     N6 7388   0.768   0.811   1.249
  672UNL     N7 7389   0.570   0.799   1.128
  672UNL     H8 7390   0.736   0.816   0.918
  672UNL     H9 7391   0.884   0.791   1.011
  672UNL    H10 7392   0.809   0.952   1.003
  673UNL     H0 7393   4.420   1.882   2.711
  673UNL     H1 7394   4.505   1.873   2.976
  673UNL     C2 7395   4.425   1.797   2.777
  673UNL     C3 7396   4.469   1.794   2.911
  673UNL     C4 7397   4.413   1.608   2.841
  673UNL     C5 7398   4.394   1.459   2.836
  673UNL     N6 7399   4.387   1.679   2.734
  673UNL     N7 7400   4.461   1.670   2.953
  673UNL     H8 7401   4.321   1.429   2.759
  673UNL     H9 7402   4.357   1.419   2.931
  673UNL    H10 7403   4.489   1.408   2.813
  674UNL     H0 7404   4.933   0.965   2.677
  674UNL     H1 7405   5.007   0.739   2.530
  674UNL     C2 7406   4.932   0.951   2.570
  674UNL     C3 7407   4.970   0.836   2.497
  674UNL     C4 7408   4.908   0.991   2.376
  674UNL     C5 7409   4.882   1.071   2.250
  674UNL     N6 7410   4.891   1.049   2.492
  674UNL     N7 7411   4.955   0.863   2.370
  674UNL     H8 7412   4.841   1.008   2.170
  674UNL     H9 7413   4.975   1.114   2.212
  674UNL    H10 7414   4.811   1.153   2.267
  675UNL     H0 7415   4.661   1.689   2.359
  675UNL     H1 7416   4.659   1.881   2.157
  675UNL     C2 7417   4.587   1.766   2.341
  675UNL     C3 7418   4.589   1.863   2.237
  675UNL     C4 7419   4.423   1.877   2.360
  675UNL     C5 7420   4.289   1.921   2.412
  675UNL     N6 7421   4.484   1.777   2.421
  675UNL     N7 7422   4.480   1.934   2.250
  675UNL     H8 7423   4.208   1.882   2.349
  675UNL     H9 7424   4.280   2.031   2.413
  675UNL    H10 7425   4.270   1.887   2.515
  676UNL     H0 7426   4.419   2.210   1.907
  676UNL     H1 7427   4.636   2.276   1.745
  676UNL     C2 7428   4.522   2.224   1.936
  676UNL     C3 7429   4.631   2.258   1.851
  676UNL     C4 7430   4.686   2.237   2.049
  676UNL     C5 7431   4.768   2.238   2.176
  676UNL     N6 7432   4.558   2.210   2.061
  676UNL     N7 7433   4.738   2.265   1.926
  676UNL     H8 7434   4.757   2.144   2.231
  676UNL     H9 7435   4.736   2.320   2.242
  676UNL    H10 7436   4.874   2.253   2.155
  677UNL     H0 7437   4.376   1.318   2.439
  677UNL     H1 7438   4.595   1.146   2.440
  677UNL     C2 7439   4.476   1.338   2.473
  677UNL     C3 7440   4.586   1.248   2.472
  677UNL     C4 7441   4.633   1.434   2.551
  677UNL     C5 7442   4.712   1.542   2.619
  677UNL     N6 7443   4.507   1.456   2.521
  677UNL     N7 7444   4.688   1.312   2.524
  677UNL     H8 7445   4.720   1.523   2.726
  677UNL     H9 7446   4.667   1.642   2.607
  677UNL    H10 7447   4.814   1.548   2.578
  678UNL     H0 7448   5.556   2.166   1.522
  678UNL     H1 7449   5.655   2.056   1.758
  678UNL     C2 7450   5.512   2.088   1.583
  678UNL     C3 7451   5.564   2.034   1.703
  678UNL     C4 7452   5.383   1.951   1.648
  678UNL     C5 7453   5.254   1.873   1.655
  678UNL     N6 7454   5.398   2.034   1.548
  678UNL     N7 7455   5.479   1.943   1.745
  678UNL     H8 7456   5.232   1.823   1.559
  678UNL     H9 7457   5.170   1.939   1.678
  678UNL    H10 7458   5.257   1.795   1.732
  679UNL     H0 7459   5.155   2.433   2.049
  679UNL     H1 7460   5.058   2.532   2.289
  679UNL     C2 7461   5.060   2.481   2.067
  679UNL     C3 7462   5.013   2.530   2.191
  679UNL     C4 7463   4.878   2.557   2.037
  679UNL     C5 7464   4.752   2.596   1.965
  679UNL     N6 7465   4.974   2.497   1.970
  679UNL     N7 7466   4.894   2.580   2.170
  679UNL     H8 7467   4.752   2.567   1.859
  679UNL     H9 7468   4.664   2.548   2.011
  679UNL    H10 7469   4.736   2.704   1.969
  680UNL     H0 7470   5.138   1.568   2.207
  680UNL     H1 7471   4.887   1.490   2.299
  680UNL     C2 7472   5.114   1.487   2.275
  680UNL     C3 7473   4.985   1.450   2.319
  680UNL     C4 7474   5.136   1.327   2.390
  680UNL     C5 7475   5.202   1.207   2.454
  680UNL     N6 7476   5.210   1.413   2.324
  680UNL     N7 7477   5.000   1.344   2.394
  680UNL     H8 7478   5.180   1.116   2.396
  680UNL     H9 7479   5.166   1.191   2.556
  680UNL    H10 7480   5.311   1.217   2.459
  681UNL     H0 7481   5.133   1.853   2.032
  681UNL     H1 7482   4.914   2.025   2.034
  681UNL     C2 7483   5.129   1.957   2.003
  681UNL     C3 7484   5.016   2.042   2.005
  681UNL     C4 7485   5.187   2.135   1.933
  681UNL     C5 7486   5.276   2.236   1.865
  681UNL     N6 7487   5.237   2.016   1.959
  681UNL     N7 7488   5.055   2.159   1.960
  681UNL     H8 7489   5.229   2.335   1.861
  681UNL     H9 7490   5.297   2.206   1.762
  681UNL    H10 7491   5.371   2.247   1.917
  682UNL     H0 7492   5.493   1.407   1.942
  682UNL     H1 7493   5.441   1.632   1.785
  682UNL     C2 7494   5.457   1.504   1.974
  682UNL     C3 7495   5.431   1.617   1.892
  682UNL     C4 7496   5.398   1.652   2.093
  682UNL     C5 7497   5.378   1.729   2.221
  682UNL     N6 7498   5.432   1.526   2.100
  682UNL     N7 7499   5.393   1.714   1.971
  682UNL     H8 7500   5.315   1.818   2.205
  682UNL     H9 7501   5.474   1.763   2.261
  682UNL    H10 7502   5.330   1.669   2.299
  683UNL     H0 7503   3.918   2.159   2.114
  683UNL     H1 7504   4.138   2.276   2.238
  683UNL     C2 7505   4.021   2.130   2.107
  683UNL     C3 7506   4.132   2.191   2.171
  683UNL     C4 7507   4.184   2.028   2.055
  683UNL     C5 7508   4.267   1.916   1.997
  683UNL     N6 7509   4.055   2.028   2.032
  683UNL     N7 7510   4.239   2.124   2.136
  683UNL     H8 7511   4.224   1.876   1.904
  683UNL     H9 7512   4.369   1.950   1.974
  683UNL    H10 7513   4.274   1.833   2.068
  684UNL     H0 7514   5.542   1.636   2.612
  684UNL     H1 7515   5.428   1.389   2.552
  684UNL     C2 7516   5.561   1.573   2.526
  684UNL     C3 7517   5.502   1.447   2.498
  684UNL     C4 7518   5.638   1.507   2.354
  684UNL     C5 7519   5.724   1.508   2.230
  684UNL     N6 7520   5.648   1.609   2.435
  684UNL     N7 7521   5.553   1.405   2.385
  684UNL     H8 7522   5.707   1.419   2.168
  684UNL     H9 7523   5.831   1.510   2.255
  684UNL    H10 7524   5.703   1.596   2.168
  685UNL     H0 7525   3.913   1.179   3.914
  685UNL     H1 7526   4.020   1.170   4.171
  685UNL     C2 7527   3.923   1.093   3.979
  685UNL     C3 7528   3.978   1.091   4.110
  685UNL     C4 7529   3.917   0.905   4.045
  685UNL     C5 7530   3.899   0.756   4.041
  685UNL     N6 7531   3.882   0.975   3.939
  685UNL     N7 7532   3.974   0.967   4.152
  685UNL     H8 7533   3.825   0.724   3.966
  685UNL     H9 7534   3.866   0.717   4.138
  685UNL    H10 7535   3.994   0.706   4.017
  686UNL     H0 7536   4.447   0.287   3.903
  686UNL     H1 7537   4.500   0.051   3.765
  686UNL     C2 7538   4.442   0.269   3.797
  686UNL     C3 7539   4.469   0.148   3.729
  686UNL     C4 7540   4.415   0.302   3.602
  686UNL     C5 7541   4.392   0.378   3.474
  686UNL     N6 7542   4.406   0.366   3.716
  686UNL     N7 7543   4.452   0.170   3.601
  686UNL     H8 7544   4.324   0.324   3.407
  686UNL     H9 7545   4.486   0.394   3.420
  686UNL    H10 7546   4.347   0.477   3.491
  687UNL     H0 7547   4.152   0.985   3.551
  687UNL     H1 7548   4.146   1.191   3.362
  687UNL     C2 7549   4.080   1.065   3.541
  687UNL     C3 7550   4.079   1.168   3.444
  687UNL     C4 7551   3.920   1.178   3.575
  687UNL     C5 7552   3.787   1.219   3.634
  687UNL     N6 7553   3.981   1.074   3.627
  687UNL     N7 7554   3.973   1.242   3.468
  687UNL     H8 7555   3.705   1.197   3.564
  687UNL     H9 7556   3.784   1.326   3.655
  687UNL    H10 7557   3.764   1.167   3.728
  688UNL     H0 7558   3.901   1.574   3.129
  688UNL     H1 7559   4.128   1.550   2.969
  688UNL     C2 7560   4.002   1.553   3.160
  688UNL     C3 7561   4.116   1.541   3.076
  688UNL     C4 7562   4.159   1.514   3.276
  688UNL     C5 7563   4.237   1.498   3.404
  688UNL     N6 7564   4.030   1.535   3.286
  688UNL     N7 7565   4.219   1.516   3.153
  688UNL     H8 7566   4.195   1.420   3.469
  688UNL     H9 7567   4.238   1.592   3.462
  688UNL    H10 7568   4.342   1.471   3.386
  689UNL     H0 7569   3.896   0.617   3.648
  689UNL     H1 7570   4.132   0.476   3.597
  689UNL     C2 7571   3.998   0.645   3.673
  689UNL     C3 7572   4.116   0.572   3.646
  689UNL     C4 7573   4.152   0.749   3.745
  689UNL     C5 7574   4.225   0.858   3.819
  689UNL     N6 7575   4.021   0.757   3.736
  689UNL     N7 7576   4.217   0.641   3.693
  689UNL     H8 7577   4.227   0.837   3.927
  689UNL     H9 7578   4.178   0.956   3.806
  689UNL    H10 7579   4.329   0.867   3.785
  690UNL     H0 7580   5.118   1.412   2.680
  690UNL     H1 7581   5.147   1.435   2.957
  690UNL     C2 7582   5.055   1.370   2.758
  690UNL     C3 7583   5.072   1.383   2.898
  690UNL     C4 7584   4.906   1.271   2.846
  690UNL     C5 7585   4.777   1.195   2.858
  690UNL     N6 7586   4.952   1.296   2.725
  690UNL     N7 7587   4.974   1.317   2.955
  690UNL     H8 7588   4.758   1.130   2.771
  690UNL     H9 7589   4.692   1.264   2.867
  690UNL    H10 7590   4.776   1.130   2.947
  691UNL     H0 7591   4.596   1.672   3.384
  691UNL     H1 7592   4.660   1.943   3.385
  691UNL     C2 7593   4.538   1.755   3.345
  691UNL     C3 7594   4.573   1.893   3.347
  691UNL     C4 7595   4.390   1.857   3.257
  691UNL     C5 7596   4.258   1.879   3.188
  691UNL     N6 7597   4.421   1.734   3.290
  691UNL     N7 7598   4.475   1.958   3.289
  691UNL     H8 7599   4.252   1.825   3.093
  691UNL     H9 7600   4.174   1.845   3.251
  691UNL    H10 7601   4.241   1.985   3.166
  692UNL     H0 7602   4.631   0.796   3.345
  692UNL     H1 7603   4.438   0.806   3.546
  692UNL     C2 7604   4.625   0.736   3.435
  692UNL     C3 7605   4.525   0.743   3.535
  692UNL     C4 7606   4.667   0.597   3.571
  692UNL     C5 7607   4.737   0.480   3.636
  692UNL     N6 7608   4.716   0.644   3.459
  692UNL     N7 7609   4.554   0.652   3.624
  692UNL     H8 7610   4.696   0.385   3.598
  692UNL     H9 7611   4.724   0.480   3.745
  692UNL    H10 7612   4.845   0.479   3.616
  693UNL     H0 7613   4.638   1.135   3.235
  693UNL     H1 7614   4.405   1.289   3.231
  693UNL     C2 7615   4.626   1.239   3.208
  693UNL     C3 7616   4.507   1.315   3.207
  693UNL     C4 7617   4.673   1.425   3.149
  693UNL     C5 7618   4.755   1.538   3.094
  693UNL     N6 7619   4.731   1.310   3.172
  693UNL     N7 7620   4.538   1.436   3.168
  693UNL     H8 7621   4.713   1.636   3.121
  693UNL     H9 7622   4.759   1.534   2.984
  693UNL    H10 7623   4.859   1.536   3.130
  694UNL     H0 7624   4.903   0.752   3.090
  694UNL     H1 7625   5.013   0.986   2.986
  694UNL     C2 7626   4.915   0.848   3.139
  694UNL     C3 7627   4.972   0.965   3.084
  694UNL     C4 7628   4.909   0.989   3.280
  694UNL     C5 7629   4.882   1.053   3.414
  694UNL     N6 7630   4.877   0.863   3.264
  694UNL     N7 7631   4.968   1.057   3.177
  694UNL     H8 7632   4.833   1.150   3.402
  694UNL     H9 7633   4.976   1.070   3.468
  694UNL    H10 7634   4.818   0.991   3.478
  695UNL     H0 7635   3.426   1.522   3.296
  695UNL     H1 7636   3.611   1.567   3.500
  695UNL     C2 7637   3.525   1.480   3.306
  695UNL     C3 7638   3.617   1.504   3.412
  695UNL     C4 7639   3.688   1.372   3.270
  695UNL     C5 7640   3.777   1.268   3.205
  695UNL     N6 7641   3.572   1.397   3.216
  695UNL     N7 7642   3.723   1.432   3.387
  695UNL     H8 7643   3.744   1.241   3.104
  695UNL     H9 7644   3.880   1.304   3.196
  695UNL    H10 7645   3.779   1.176   3.264
  696UNL     H0 7646   5.059   0.900   3.819
  696UNL     H1 7647   4.908   0.697   3.704
  696UNL     C2 7648   5.068   0.858   3.719
  696UNL     C3 7649   4.990   0.754   3.663
  696UNL     C4 7650   5.133   0.827   3.533
  696UNL     C5 7651   5.217   0.846   3.410
  696UNL     N6 7652   5.158   0.904   3.637
  696UNL     N7 7653   5.033   0.734   3.541
  696UNL     H8 7654   5.177   0.789   3.325
  696UNL     H9 7655   5.320   0.812   3.427
  696UNL    H10 7656   5.221   0.951   3.380
  697UNL     H0 7657   5.395   3.250   0.311
  697UNL     H1 7658   5.497   3.241   0.570
  697UNL     C2 7659   5.402   3.165   0.377
  697UNL     C3 7660   5.455   3.163   0.508
  697UNL     C4 7661   5.391   2.977   0.443
  697UNL     C5 7662   5.372   2.828   0.440
  697UNL     N6 7663   5.359   3.047   0.337
  697UNL     N7 7664   5.448   3.039   0.551
  697UNL     H8 7665   5.293   2.798   0.369
  697UNL     H9 7666   5.343   2.789   0.538
  697UNL    H10 7667   5.464   2.777   0.411
  698UNL     H0 7668   0.047   2.375   0.298
  698UNL     H1 7669   0.079   2.134   0.161
  698UNL     C2 7670   0.036   2.357   0.192
  698UNL     C3 7671   0.053   2.233   0.125
  698UNL     C4 7672   1.967   5.164   4.804
  698UNL     C5 7673   1.946   5.240   4.676
  698UNL     N6 7674   0.003   2.455   0.111
  698UNL     N7 7675   1.995   5.030   4.804
  698UNL     H8 7676   1.874   5.188   4.611
  698UNL     H9 7677   2.040   5.250   4.621
  698UNL    H10 7678   1.907   5.341   4.692
  699UNL     H0 7679   3.657   0.284   4.746
  699UNL     H1 7680   3.660   0.502   4.572
  699UNL     C2 7681   3.588   0.367   4.741
  699UNL     C3 7682   3.591   0.476   4.652
  699UNL     C4 7683   3.430   0.482   4.781
  699UNL     C5 7684   5.260   3.297   0.034
  699UNL     N6 7685   5.449   3.147   0.019
  699UNL     N7 7686   3.488   0.552   4.679
  699UNL     H8 7687   3.216   0.499   4.771
  699UNL     H9 7688   5.256   3.405   0.053
  699UNL    H10 7689   5.238   3.247   0.129
  700UNL     H0 7690   3.411   0.876   4.333
  700UNL     H1 7691   3.639   0.854   4.173
  700UNL     C2 7692   3.513   0.857   4.364
  700UNL     C3 7693   3.627   0.846   4.280
  700UNL     C4 7694   3.671   0.822   4.481
  700UNL     C5 7695   3.749   0.809   4.609
  700UNL     N6 7696   3.541   0.840   4.491
  700UNL     N7 7697   3.730   0.823   4.358
  700UNL     H8 7698   3.707   0.732   4.675
  700UNL     H9 7699   3.749   0.903   4.665
  700UNL    H10 7700   3.854   0.782   4.591
  701UNL     H0 7701   5.372   2.686   0.045
  701UNL     H1 7702   1.688   5.334   4.789
  701UNL     C2 7703   5.473   2.719   0.066
  701UNL     C3 7704   5.594   2.652   0.033
  701UNL     C4 7705   5.624   2.830   0.134
  701UNL     C5 7706   5.694   2.941   0.209
  701UNL     N6 7707   5.493   2.831   0.130
  701UNL     N7 7708   5.693   2.726   0.077
  701UNL     H8 7709   5.692   2.922   0.317
  701UNL     H9 7710   5.647   3.039   0.191
  701UNL    H10 7711   5.799   2.950   0.178
  702UNL     H0 7712   4.610   0.739   3.892
  702UNL     H1 7713   4.662   0.725   4.165
  702UNL     C2 7714   4.553   0.689   3.969
  702UNL     C3 7715   4.582   0.683   4.107
  702UNL     C4 7716   4.409   0.581   4.056
  702UNL     C5 7717   4.281   0.503   4.068
  702UNL     N6 7718   4.443   0.624   3.937
  702UNL     N7 7719   4.487   0.612   4.164
  702UNL     H8 7720   4.260   0.444   3.978
  702UNL     H9 7721   4.196   0.570   4.085
  702UNL    H10 7722   4.285   0.432   4.152
  703UNL     H0 7723   4.108   0.982   4.584
  703UNL     H1 7724   4.168   1.254   4.589
  703UNL     C2 7725   4.050   1.064   4.545
  703UNL     C3 7726   4.082   1.202   4.549
  703UNL     C4 7727   3.901   1.164   4.456
  703UNL     C5 7728   3.770   1.186   4.386
  703UNL     N6 7729   3.935   1.042   4.487
  703UNL     N7 7730   3.985   1.267   4.490
  703UNL     H8 7731   3.766   1.133   4.290
  703UNL     H9 7732   3.686   1.149   4.447
  703UNL    H10 7733   3.751   1.292   4.366
  704UNL     H0 7734   4.124   0.086   4.544
  704UNL     H1 7735   3.955   0.121   4.762
  704UNL     C2 7736   4.126   0.034   4.638
  704UNL     C3 7737   4.039   0.054   4.748
  704UNL     C4 7738   2.217   5.454   4.780
  704UNL     C5 7739   0.326   2.564   0.038
  704UNL     N6 7740   2.255   5.491   4.660
  704UNL     N7 7741   0.150   2.743   0.034
  704UNL     H8 7742   0.288   2.468   0.000
  704UNL     H9 7743   0.313   2.564   0.147
  704UNL    H10 7744   0.434   2.566   0.018
  705UNL     H0 7745   4.146   0.438   4.442
  705UNL     H1 7746   3.915   0.595   4.439
  705UNL     C2 7747   4.136   0.543   4.416
  705UNL     C3 7748   4.018   0.620   4.415
  705UNL     C4 7749   4.184   0.727   4.356
  705UNL     C5 7750   4.268   0.839   4.298
  705UNL     N6 7751   4.242   0.611   4.379
  705UNL     N7 7752   4.050   0.741   4.375
  705UNL     H8 7753   4.228   0.937   4.327
  705UNL     H9 7754   4.269   0.835   4.189
  705UNL    H10 7755   4.372   0.836   4.333
  706UNL     H0 7756   4.388   0.066   4.291
  706UNL     H1 7757   4.528   0.288   4.200
  706UNL     C2 7758   4.408   0.157   4.344
  706UNL     C3 7759   4.481   0.269   4.295
  706UNL     C4 7760   4.412   0.294   4.489
  706UNL     C5 7761   4.387   0.357   4.624
  706UNL     N6 7762   4.366   0.174   4.467
  706UNL     N7 7763   4.483   0.358   4.391
  706UNL     H8 7764   4.339   0.455   4.613
  706UNL     H9 7765   4.481   0.373   4.678
  706UNL    H10 7766   4.322   0.296   4.688
  707UNL     H0 7767   2.943   0.827   4.486
  707UNL     H1 7768   3.120   0.871   4.696
  707UNL     C2 7769   3.041   0.783   4.500
  707UNL     C3 7770   3.129   0.807   4.609
  707UNL     C4 7771   3.203   0.671   4.471
  707UNL     C5 7772   3.292   0.566   4.411
  707UNL     N6 7773   3.089   0.699   4.412
  707UNL     N7 7774   3.235   0.733   4.589
  707UNL     H8 7775   3.258   0.533   4.312
  707UNL     H9 7776   3.395   0.603   4.399
  707UNL    H10 7777   3.297   0.478   4.475
  708UNL     H0 7778   0.652   2.973   0.222
  708UNL     H1 7779   0.478   2.794   0.098
  708UNL     C2 7780   0.655   2.936   0.120
  708UNL     C3 7781   0.565   2.845   0.059
  708UNL     C4 7782   4.638   0.134   4.738
  708UNL     C5 7783   4.722   0.152   4.614
  708UNL     N6 7784   0.749   2.976   0.038
  708UNL     N7 7785   4.529   0.053   4.742
  708UNL     H8 7786   4.677   0.101   4.527
  708UNL     H9 7787   4.822   0.110   4.628
  708UNL    H10 7788   4.732   0.258   4.588
  709UNL     H0 7789   4.840   2.545   1.518
  709UNL     H1 7790   5.055   2.512   1.692
  709UNL     C2 7791   4.876   2.454   1.564
  709UNL     C3 7792   4.985   2.439   1.652
  709UNL     C4 7793   4.889   2.260   1.614
  709UNL     C5 7794   4.857   2.113   1.618
  709UNL     N6 7795   4.816   2.339   1.538
  709UNL     N7 7796   4.992   2.313   1.685
  709UNL     H8 7797   4.785   2.083   1.541
  709UNL     H9 7798   4.815   2.084   1.715
  709UNL    H10 7799   4.948   2.053   1.604
  710UNL     H0 7800   5.450   1.707   1.498
  710UNL     H1 7801   5.441   1.460   1.371
  710UNL     C2 7802   5.433   1.687   1.394
  710UNL     C3 7803   5.429   1.560   1.331
  710UNL     C4 7804   5.401   1.716   1.199
  710UNL     C5 7805   5.387   1.790   1.069
  710UNL     N6 7806   5.413   1.786   1.310
  710UNL     N7 7807   5.408   1.580   1.204
  710UNL     H8 7808   5.311   1.743   1.005
  710UNL     H9 7809   5.482   1.789   1.014
  710UNL    H10 7810   5.358   1.895   1.082
  711UNL     H0 7811   5.105   2.375   1.163
  711UNL     H1 7812   5.124   2.600   1.000
  711UNL     C2 7813   5.037   2.458   1.157
  711UNL     C3 7814   5.049   2.572   1.073
  711UNL     C4 7815   4.877   2.573   1.188
  711UNL     C5 7816   4.740   2.612   1.236
  711UNL     N6 7817   4.930   2.461   1.233
  711UNL     N7 7818   4.944   2.647   1.094
  711UNL     H8 7819   4.666   2.598   1.156
  711UNL     H9 7820   4.737   2.717   1.266
  711UNL    H10 7821   4.706   2.552   1.322
  712UNL     H0 7822   4.891   2.945   0.733
  712UNL     H1 7823   5.122   2.919   0.578
  712UNL     C2 7824   4.993   2.929   0.766
  712UNL     C3 7825   5.109   2.916   0.685
  712UNL     C4 7826   5.149   2.903   0.888
  712UNL     C5 7827   5.224   2.898   1.018
  712UNL     N6 7828   5.019   2.919   0.894
  712UNL     N7 7829   5.210   2.898   0.766
  712UNL     H8 7830   5.184   2.822   1.086
  712UNL     H9 7831   5.219   2.995   1.070
  712UNL    H10 7832   5.330   2.875   1.003
  713UNL     H0 7833   4.898   2.008   1.258
  713UNL     H1 7834   5.140   1.893   1.179
  713UNL     C2 7835   4.999   2.044   1.275
  713UNL     C3 7836   5.120   1.984   1.234
  713UNL     C4 7837   5.149   2.160   1.339
  713UNL     C5 7838   5.217   2.272   1.413
  713UNL     N6 7839   5.018   2.156   1.342
  713UNL     N7 7840   5.218   2.061   1.275
  713UNL     H8 7841   5.223   2.251   1.520
  713UNL     H9 7842   5.164   2.368   1.401
  713UNL    H10 7843   5.320   2.288   1.377
  714UNL     H0 7844   0.170   2.840   0.306
  714UNL     H1 7845   0.255   2.754   0.557
  714UNL     C2 7846   0.122   2.770   0.372
  714UNL     C3 7847   0.168   2.727   0.499
  714UNL     C4 7848   5.876   2.639   0.443
  714UNL     C5 7849   5.749   2.557   0.448
  714UNL     N6 7850   0.009   2.714   0.337
  714UNL     N7 7851   0.080   2.641   0.545
  714UNL     H8 7852   5.731   2.504   0.353
  714UNL     H9 7853   5.662   2.621   0.466
  714UNL    H10 7854   5.752   2.482   0.527
  715UNL     H0 7855   5.580   3.082   0.977
  715UNL     H1 7856   5.634   3.355   0.964
  715UNL     C2 7857   5.519   3.161   0.934
  715UNL     C3 7858   5.549   3.299   0.929
  715UNL     C4 7859   5.368   3.252   0.841
  715UNL     C5 7860   5.235   3.266   0.771
  715UNL     N6 7861   5.404   3.132   0.880
  715UNL     N7 7862   5.449   3.359   0.868
  715UNL     H8 7863   5.236   3.219   0.672
  715UNL     H9 7864   5.154   3.218   0.829
  715UNL    H10 7865   5.206   3.371   0.757
  716UNL     H0 7866   5.561   2.143   0.938
  716UNL     H1 7867   5.437   2.222   1.174
  716UNL     C2 7868   5.580   2.107   1.038
  716UNL     C3 7869   5.515   2.149   1.157
  716UNL     C4 7870   5.654   2.000   1.188
  716UNL     C5 7871   5.735   1.892   1.257
  716UNL     N6 7872   5.673   2.018   1.060
  716UNL     N7 7873   5.564   2.077   1.255
  716UNL     H8 7874   5.704   1.793   1.224
  716UNL     H9 7875   5.723   1.896   1.366
  716UNL    H10 7876   5.842   1.902   1.236
  717UNL     H0 7877   5.602   2.514   0.805
  717UNL     H1 7878   5.401   2.696   0.869
  717UNL     C2 7879   5.602   2.621   0.792
  717UNL     C3 7880   5.498   2.712   0.825
  717UNL     C4 7881   5.662   2.804   0.739
  717UNL     C5 7882   5.745   2.910   0.672
  717UNL     N6 7883   5.706   2.680   0.740
  717UNL     N7 7884   5.538   2.831   0.791
  717UNL     H8 7885   5.717   3.010   0.705
  717UNL     H9 7886   5.733   2.906   0.563
  717UNL    H10 7887   5.852   2.898   0.694
  718UNL     H0 7888   5.802   2.169   0.689
  718UNL     H1 7889   0.116   2.352   0.625
  718UNL     C2 7890   5.836   2.253   0.747
  718UNL     C3 7891   0.053   2.344   0.712
  718UNL     C4 7892   5.851   2.385   0.896
  718UNL     C5 7893   5.821   2.457   1.025
  718UNL     N6 7894   5.784   2.277   0.865
  718UNL     N7 7895   0.061   2.430   0.810
  718UNL     H8 7896   5.782   2.557   1.006
  718UNL     H9 7897   0.026   2.468   1.086
  718UNL    H10 7898   5.747   2.403   1.086
  719UNL     H0 7899   4.401   2.899   0.884
  719UNL     H1 7900   4.591   2.975   1.073
  719UNL     C2 7901   4.502   2.861   0.896
  719UNL     C3 7902   4.596   2.902   0.994
  719UNL     C4 7903   4.666   2.753   0.869
  719UNL     C5 7904   4.755   2.643   0.816
  719UNL     N6 7905   4.548   2.768   0.815
  719UNL     N7 7906   4.704   2.830   0.975
  719UNL     H8 7907   4.722   2.604   0.719
  719UNL     H9 7908   4.859   2.678   0.803
  719UNL    H10 7909   4.758   2.558   0.886
  720UNL     H0 7910   0.186   2.182   1.433
  720UNL     H1 7911   5.835   2.172   1.288
  720UNL     C2 7912   0.173   2.184   1.326
  720UNL     C3 7913   0.051   2.179   1.254
  720UNL     C4 7914   0.216   2.199   1.132
  720UNL     C5 7915   0.298   2.230   1.009
  720UNL     N6 7916   0.278   2.193   1.248
  720UNL     N7 7917   0.080   2.188   1.127
  720UNL     H8 7918   0.246   2.201   0.917
  720UNL     H9 7919   0.395   2.177   1.011
  720UNL    H10 7920   0.319   2.337   1.002
  721UNL     H0 7921   4.003   3.262   2.691
  721UNL     H1 7922   3.953   3.256   2.965
  721UNL     C2 7923   3.972   3.178   2.751
  721UNL     C3 7924   3.947   3.177   2.891
  721UNL     C4 7925   3.920   2.992   2.803
  721UNL     C5 7926   3.898   2.844   2.788
  721UNL     N6 7927   3.955   3.060   2.696
  721UNL     N7 7928   3.912   3.055   2.923
  721UNL     H8 7929   3.838   2.820   2.700
  721UNL     H9 7930   3.846   2.801   2.875
  721UNL    H10 7931   3.994   2.791   2.779
  722UNL     H0 7932   4.451   2.349   2.680
  722UNL     H1 7933   4.518   2.124   2.529
  722UNL     C2 7934   4.446   2.336   2.573
  722UNL     C3 7935   4.481   2.220   2.498
  722UNL     C4 7936   4.416   2.377   2.380
  722UNL     C5 7937   4.386   2.458   2.256
  722UNL     N6 7938   4.403   2.434   2.497
  722UNL     N7 7939   4.461   2.248   2.372
  722UNL     H8 7940   4.345   2.396   2.176
  722UNL     H9 7941   4.478   2.504   2.218
  722UNL    H10 7942   4.313   2.538   2.276
  723UNL     H0 7943   4.127   3.056   2.274
  723UNL     H1 7944   4.188   3.315   2.189
  723UNL     C2 7945   4.072   3.147   2.291
  723UNL     C3 7946   4.105   3.278   2.247
  723UNL     C4 7947   3.928   3.270   2.355
  723UNL     C5 7948   3.799   3.313   2.419
  723UNL     N6 7949   3.960   3.143   2.359
  723UNL     N7 7950   4.010   3.358   2.290
  723UNL     H8 7951   3.713   3.277   2.361
  723UNL     H9 7952   3.790   3.422   2.426
  723UNL    H10 7953   3.789   3.273   2.521
  724UNL     H0 7954   3.953   3.615   1.907
  724UNL     H1 7955   4.180   3.688   1.763
  724UNL     C2 7956   4.055   3.627   1.943
  724UNL     C3 7957   4.169   3.664   1.868
  724UNL     C4 7958   4.210   3.635   2.068
  724UNL     C5 7959   4.282   3.635   2.201
  724UNL     N6 7960   4.081   3.608   2.070
  724UNL     N7 7961   4.271   3.668   1.950
  724UNL     H8 7962   4.271   3.539   2.252
  724UNL     H9 7963   4.242   3.714   2.267
  724UNL    H10 7964   4.389   3.654   2.189
  725UNL     H0 7965   3.916   2.692   2.398
  725UNL     H1 7966   4.100   2.511   2.502
  725UNL     C2 7967   4.008   2.714   2.450
  725UNL     C3 7968   4.100   2.619   2.503
  725UNL     C4 7969   4.156   2.815   2.536
  725UNL     C5 7970   4.235   2.933   2.589
  725UNL     N6 7971   4.045   2.838   2.470
  725UNL     N7 7972   4.196   2.687   2.560
  725UNL     H8 7973   4.219   2.944   2.697
  725UNL     H9 7974   4.207   3.027   2.541
  725UNL    H10 7975   4.343   2.919   2.573
  726UNL     H0 7976   5.084   3.554   1.522
  726UNL     H1 7977   5.180   3.437   1.756
  726UNL     C2 7978   5.037   3.477   1.582
  726UNL     C3 7979   5.089   3.419   1.701
  726UNL     C4 7980   4.904   3.343   1.646
  726UNL     C5 7981   4.773   3.269   1.651
  726UNL     N6 7982   4.921   3.428   1.547
  726UNL     N7 7983   5.001   3.331   1.742
  726UNL     H8 7984   4.755   3.213   1.558
  726UNL     H9 7985   4.689   3.338   1.665
  726UNL    H10 7986   4.770   3.197   1.734
  727UNL     H0 7987   4.697   3.878   2.011
  727UNL     H1 7988   4.587   3.898   2.266
  727UNL     C2 7989   4.595   3.900   2.038
  727UNL     C3 7990   4.542   3.909   2.169
  727UNL     C4 7991   4.402   3.949   2.021
  727UNL     C5 7992   4.273   3.992   1.955
  727UNL     N6 7993   4.504   3.917   1.945
  727UNL     N7 7994   4.416   3.942   2.156
  727UNL     H8 7995   4.267   3.959   1.851
  727UNL     H9 7996   4.186   3.950   2.008
  727UNL    H10 7997   4.262   4.101   1.956
  728UNL     H0 7998   4.624   2.954   2.200
  728UNL     H1 7999   4.379   2.881   2.312
  728UNL     C2 8000   4.603   2.874   2.271
  728UNL     C3 8001   4.477   2.839   2.326
  728UNL     C4 8002   4.631   2.715   2.387
  728UNL     C5 8003   4.701   2.595   2.446
  728UNL     N6 8004   4.701   2.798   2.314
  728UNL     N7 8005   4.497   2.735   2.402
  728UNL     H8 8006   4.679   2.505   2.387
  728UNL     H9 8007   4.668   2.575   2.549
  728UNL    H10 8008   4.810   2.606   2.449
  729UNL     H0 8009   4.649   3.267   2.021
  729UNL     H1 8010   4.454   3.459   2.072
  729UNL     C2 8011   4.652   3.373   1.999
  729UNL     C3 8012   4.551   3.469   2.026
  729UNL     C4 8013   4.716   3.550   1.932
  729UNL     C5 8014   4.805   3.647   1.859
  729UNL     N6 8015   4.757   3.425   1.941
  729UNL     N7 8016   4.595   3.585   1.982
  729UNL     H8 8017   4.757   3.744   1.844
  729UNL     H9 8018   4.831   3.610   1.759
  729UNL    H10 8019   4.899   3.664   1.913
  730UNL     H0 8020   4.981   2.807   1.940
  730UNL     H1 8021   4.955   3.042   1.792
  730UNL     C2 8022   4.952   2.905   1.975
  730UNL     C3 8023   4.939   3.023   1.898
  730UNL     C4 8024   4.899   3.053   2.098
  730UNL     C5 8025   4.877   3.126   2.228
  730UNL     N6 8026   4.924   2.924   2.102
  730UNL     N7 8027   4.905   3.119   1.979
  730UNL     H8 8028   4.827   3.222   2.212
  730UNL     H9 8029   4.972   3.146   2.279
  730UNL    H10 8030   4.814   3.068   2.297
  731UNL     H0 8031   3.439   3.543   2.122
  731UNL     H1 8032   3.663   3.676   2.220
  731UNL     C2 8033   3.542   3.514   2.113
  731UNL     C3 8034   3.655   3.584   2.164
  731UNL     C4 8035   3.704   3.409   2.066
  731UNL     C5 8036   3.786   3.292   2.016
  731UNL     N6 8037   3.574   3.405   2.048
  731UNL     N7 8038   3.761   3.514   2.132
  731UNL     H8 8039   3.750   3.255   1.919
  731UNL     H9 8040   3.891   3.320   2.003
  731UNL    H10 8041   3.781   3.209   2.087
  732UNL     H0 8042   5.055   3.008   2.628
  732UNL     H1 8043   4.920   2.775   2.555
  732UNL     C2 8044   5.066   2.949   2.537
  732UNL     C3 8045   4.996   2.831   2.503
  732UNL     C4 8046   5.133   2.889   2.359
  732UNL     C5 8047   5.214   2.892   2.232
  732UNL     N6 8048   5.152   2.986   2.445
  732UNL     N7 8049   5.041   2.792   2.386
  732UNL     H8 8050   5.191   2.807   2.167
  732UNL     H9 8051   5.322   2.888   2.253
  732UNL    H10 8052   5.195   2.984   2.175
  733UNL     H0 8053   3.493   2.563   3.887
  733UNL     H1 8054   3.469   2.557   4.165
  733UNL     C2 8055   3.468   2.479   3.950
  733UNL     C3 8056   3.456   2.478   4.091
  733UNL     C4 8057   3.422   2.293   4.006
  733UNL     C5 8058   3.402   2.144   3.993
  733UNL     N6 8059   3.444   2.362   3.896
  733UNL     N7 8060   3.426   2.356   4.127
  733UNL     H8 8061   3.337   2.119   3.909
  733UNL     H9 8062   3.357   2.101   4.083
  733UNL    H10 8063   3.499   2.094   3.977
  734UNL     H0 8064   3.987   1.670   3.906
  734UNL     H1 8065   4.009   1.430   3.763
  734UNL     C2 8066   3.972   1.653   3.800
  734UNL     C3 8067   3.983   1.530   3.730
  734UNL     C4 8068   3.931   1.688   3.608
  734UNL     C5 8069   3.898   1.767   3.484
  734UNL     N6 8070   3.938   1.753   3.722
  734UNL     N7 8071   3.956   1.554   3.604
  734UNL     H8 8072   3.835   1.709   3.415
  734UNL     H9 8073   3.990   1.793   3.429
  734UNL    H10 8074   3.846   1.861   3.505
  735UNL     H0 8075   3.628   2.366   3.477
  735UNL     H1 8076   3.677   2.622   3.378
  735UNL     C2 8077   3.571   2.456   3.494
  735UNL     C3 8078   3.598   2.586   3.443
  735UNL     C4 8079   3.430   2.580   3.563
  735UNL     C5 8080   3.303   2.622   3.633
  735UNL     N6 8081   3.464   2.454   3.570
  735UNL     N7 8082   3.506   2.666   3.489
  735UNL     H8 8083   3.216   2.605   3.569
  735UNL     H9 8084   3.305   2.729   3.658
  735UNL    H10 8085   3.287   2.567   3.727
  736UNL     H0 8086   3.434   2.961   3.127
  736UNL     H1 8087   3.649   2.873   2.974
  736UNL     C2 8088   3.533   2.933   3.160
  736UNL     C3 8089   3.641   2.888   3.080
  736UNL     C4 8090   3.688   2.898   3.281
  736UNL     C5 8091   3.768   2.896   3.410
  736UNL     N6 8092   3.563   2.939   3.288
  736UNL     N7 8093   3.742   2.865   3.160
  736UNL     H8 8094   3.716   2.840   3.489
  736UNL     H9 8095   3.784   2.998   3.447
  736UNL    H10 8096   3.866   2.849   3.396
  737UNL     H0 8097   3.429   2.000   3.591
  737UNL     H1 8098   3.630   1.824   3.672
  737UNL     C2 8099   3.522   2.023   3.641
  737UNL     C3 8100   3.623   1.931   3.682
  737UNL     C4 8101   3.668   2.127   3.729
  737UNL     C5 8102   3.740   2.245   3.790
  737UNL     N6 8103   3.552   2.147   3.670
  737UNL     N7 8104   3.717   2.001   3.740
  737UNL     H8 8105   3.722   2.250   3.898
  737UNL     H9 8106   3.708   2.341   3.746
  737UNL    H10 8107   3.848   2.237   3.775
  738UNL     H0 8108   4.647   2.785   2.689
  738UNL     H1 8109   4.665   2.827   2.964
  738UNL     C2 8110   4.580   2.750   2.766
  738UNL     C3 8111   4.592   2.773   2.906
  738UNL     C4 8112   4.425   2.663   2.855
  738UNL     C5 8113   4.293   2.591   2.867
  738UNL     N6 8114   4.476   2.678   2.735
  738UNL     N7 8115   4.489   2.716   2.963
  738UNL     H8 8116   4.285   2.508   2.796
  738UNL     H9 8117   4.210   2.660   2.847
  738UNL    H10 8118   4.278   2.550   2.968
  739UNL     H0 8119   4.148   3.009   3.339
  739UNL     H1 8120   4.198   3.278   3.395
  739UNL     C2 8121   4.086   3.094   3.317
  739UNL     C3 8122   4.114   3.230   3.346
  739UNL     C4 8123   3.931   3.203   3.254
  739UNL     C5 8124   3.791   3.232   3.204
  739UNL     N6 8125   3.972   3.078   3.256
  739UNL     N7 8126   4.011   3.300   3.305
  739UNL     H8 8127   3.766   3.176   3.114
  739UNL     H9 8128   3.717   3.206   3.280
  739UNL    H10 8129   3.778   3.339   3.181
  740UNL     H0 8130   4.103   2.190   3.335
  740UNL     H1 8131   3.913   2.199   3.539
  740UNL     C2 8132   4.102   2.134   3.427
  740UNL     C3 8133   4.004   2.141   3.530
  740UNL     C4 8134   4.156   2.006   3.571
  740UNL     C5 8135   4.235   1.898   3.640
  740UNL     N6 8136   4.198   2.049   3.454
  740UNL     N7 8137   4.040   2.056   3.623
  740UNL     H8 8138   4.214   1.800   3.596
  740UNL     H9 8139   4.212   1.893   3.747
  740UNL    H10 8140   4.344   1.915   3.630
  741UNL     H0 8141   4.160   2.582   3.280
  741UNL     H1 8142   3.939   2.654   3.128
  741UNL     C2 8143   4.151   2.666   3.213
  741UNL     C3 8144   4.037   2.700   3.136
  741UNL     C4 8145   4.196   2.830   3.109
  741UNL     C5 8146   4.275   2.946   3.056
  741UNL     N6 8147   4.252   2.748   3.195
  741UNL     N7 8148   4.067   2.807   3.068
  741UNL     H8 8149   4.221   3.041   3.069
  741UNL     H9 8150   4.294   2.935   2.948
  741UNL    H10 8151   4.373   2.957   3.105
  742UNL     H0 8152   4.390   2.162   3.088
  742UNL     H1 8153   4.516   2.391   2.991
  742UNL     C2 8154   4.402   2.257   3.137
  742UNL     C3 8155   4.468   2.372   3.086
  742UNL     C4 8156   4.396   2.399   3.278
  742UNL     C5 8157   4.376   2.461   3.414
  742UNL     N6 8158   4.355   2.276   3.258
  742UNL     N7 8159   4.463   2.464   3.179
  742UNL     H8 8160   4.351   2.568   3.406
  742UNL     H9 8161   4.467   2.454   3.474
  742UNL    H10 8162   4.295   2.413   3.470
  743UNL     H0 8163   2.946   2.922   3.301
  743UNL     H1 8164   3.140   2.991   3.490
  743UNL     C2 8165   3.046   2.882   3.312
  743UNL     C3 8166   3.143   2.919   3.409
  743UNL     C4 8167   3.209   2.772   3.281
  743UNL     C5 8168   3.296   2.663   3.223
  743UNL     N6 8169   3.090   2.790   3.230
  743UNL     N7 8170   3.249   2.846   3.388
  743UNL     H8 8171   3.267   2.635   3.121
  743UNL     H9 8172   3.401   2.693   3.220
  743UNL    H10 8173   3.290   2.572   3.285
  744UNL     H0 8174   4.631   2.151   3.834
  744UNL     H1 8175   4.379   2.162   3.716
  744UNL     C2 8176   4.607   2.164   3.730
  744UNL     C3 8177   4.478   2.169   3.672
  744UNL     C4 8178   4.629   2.194   3.534
  744UNL     C5 8179   4.698   2.228   3.404
  744UNL     N6 8180   4.703   2.177   3.641
  744UNL     N7 8181   4.493   2.188   3.543
  744UNL     H8 8182   4.652   2.175   3.319
  744UNL     H9 8183   4.805   2.201   3.404
  744UNL    H10 8184   4.690   2.335   3.383
  745UNL     H0 8185   4.954   4.645   0.286
  745UNL     H1 8186   4.942   4.643   0.565
  745UNL     C2 8187   4.933   4.562   0.352
  745UNL     C3 8188   4.928   4.563   0.494
  745UNL     C4 8189   4.893   4.376   0.413
  745UNL     C5 8190   4.875   4.227   0.403
  745UNL     N6 8191   4.908   4.443   0.301
  745UNL     N7 8192   4.901   4.441   0.533
  745UNL     H8 8193   4.808   4.199   0.321
  745UNL     H9 8194   4.832   4.185   0.495
  745UNL    H10 8195   4.971   4.177   0.387
  746UNL     H0 8196   5.465   3.757   0.302
  746UNL     H1 8197   5.472   3.515   0.163
  746UNL     C2 8198   5.447   3.739   0.197
  746UNL     C3 8199   5.451   3.615   0.128
  746UNL     C4 8200   5.405   3.775   0.005
  746UNL     C5 8201   3.414   1.078   4.686
  746UNL     N6 8202   5.418   3.840   0.118
  746UNL     N7 8203   5.423   3.639   0.003
  746UNL     H8 8204   3.347   1.023   4.619
  746UNL     H9 8205   3.507   1.098   4.630
  746UNL    H10 8206   3.366   1.175   4.706
  747UNL     H0 8207   3.141   1.670   4.689
  747UNL     H1 8208   3.186   1.923   4.581
  747UNL     C2 8209   3.083   1.760   4.704
  747UNL     C3 8210   3.108   1.888   4.648
  747UNL     C4 8211   2.941   1.884   4.770
  747UNL     C5 8212   4.775   4.702   0.031
  747UNL     N6 8213   2.978   1.759   4.781
  747UNL     N7 8214   3.015   1.969   4.692
  747UNL     H8 8215   2.727   1.908   4.773
  747UNL     H9 8216   4.776   4.809   0.055
  747UNL    H10 8217   4.758   4.648   0.125
  748UNL     H0 8218   2.944   2.267   4.330
  748UNL     H1 8219   3.159   2.180   4.177
  748UNL     C2 8220   3.042   2.239   4.363
  748UNL     C3 8221   3.151   2.194   4.284
  748UNL     C4 8222   3.197   2.203   4.485
  748UNL     C5 8223   3.276   2.201   4.613
  748UNL     N6 8224   3.072   2.243   4.491
  748UNL     N7 8225   3.251   2.171   4.364
  748UNL     H8 8226   3.225   2.144   4.692
  748UNL     H9 8227   3.291   2.302   4.652
  748UNL    H10 8228   3.374   2.154   4.600
  749UNL     H0 8229   2.927   1.302   4.806
  749UNL     H1 8230   5.108   3.908   0.042
  749UNL     C2 8231   4.986   4.101   0.041
  749UNL     C3 8232   5.095   4.013   0.062
  749UNL     C4 8233   5.134   4.207   0.122
  749UNL     C5 8234   5.205   4.324   0.186
  749UNL     N6 8235   5.012   4.224   0.079
  749UNL     N7 8236   5.192   4.084   0.115
  749UNL     H8 8237   5.188   4.326   0.294
  749UNL     H9 8238   5.171   4.420   0.145
  749UNL    H10 8239   5.313   4.319   0.170
  750UNL     H0 8240   4.149   2.116   3.902
  750UNL     H1 8241   4.180   2.129   4.179
  750UNL     C2 8242   4.085   2.075   3.979
  750UNL     C3 8243   4.103   2.082   4.119
  750UNL     C4 8244   3.932   1.979   4.065
  750UNL     C5 8245   3.802   1.904   4.074
  750UNL     N6 8246   3.977   2.009   3.945
  750UNL     N7 8247   4.003   2.020   4.175
  750UNL     H8 8248   3.797   1.822   4.001
  750UNL     H9 8249   3.717   1.971   4.054
  750UNL    H10 8250   3.787   1.860   4.173
  751UNL     H0 8251   3.655   2.319   4.546
  751UNL     H1 8252   3.704   2.590   4.595
  751UNL     C2 8253   3.593   2.405   4.522
  751UNL     C3 8254   3.620   2.541   4.548
  751UNL     C4 8255   3.437   2.511   4.456
  751UNL     C5 8256   3.298   2.539   4.404
  751UNL     N6 8257   3.478   2.387   4.461
  751UNL     N7 8258   3.517   2.610   4.505
  751UNL     H8 8259   3.276   2.484   4.312
  751UNL     H9 8260   3.223   2.509   4.478
  751UNL    H10 8261   3.283   2.646   4.383
  752UNL     H0 8262   3.608   1.484   4.536
  752UNL     H1 8263   3.433   1.512   4.751
  752UNL     C2 8264   3.611   1.434   4.631
  752UNL     C3 8265   3.521   1.450   4.739
  752UNL     C4 8266   3.671   1.313   4.778
  752UNL     C5 8267   5.713   3.981   0.041
  752UNL     N6 8268   3.706   1.347   4.657
  752UNL     N7 8269   5.523   4.145   0.029
  752UNL     H8 8270   5.690   3.882   0.000
  752UNL     H9 8271   5.693   3.978   0.149
  752UNL    H10 8272   5.821   3.997   0.029
  753UNL     H0 8273   3.668   1.885   4.486
  753UNL     H1 8274   3.449   1.961   4.334
  753UNL     C2 8275   3.660   1.970   4.420
  753UNL     C3 8276   3.547   2.006   4.343
  753UNL     C4 8277   3.706   2.135   4.318
  753UNL     C5 8278   3.787   2.251   4.266
  753UNL     N6 8279   3.761   2.052   4.403
  753UNL     N7 8280   3.578   2.114   4.276
  753UNL     H8 8281   3.734   2.346   4.281
  753UNL     H9 8282   3.804   2.241   4.158
  753UNL    H10 8283   3.885   2.260   4.314
  754UNL     H0 8284   3.890   1.470   4.293
  754UNL     H1 8285   4.027   1.695   4.200
  754UNL     C2 8286   3.906   1.564   4.343
  754UNL     C3 8287   3.976   1.677   4.294
  754UNL     C4 8288   3.903   1.704   4.485
  754UNL     C5 8289   3.882   1.767   4.621
  754UNL     N6 8290   3.857   1.583   4.464
  754UNL     N7 8291   3.974   1.768   4.388
  754UNL     H8 8292   3.857   1.874   4.613
  754UNL     H9 8293   3.974   1.761   4.681
  754UNL    H10 8294   3.801   1.719   4.678
  755UNL     H0 8295   2.461   2.224   4.486
  755UNL     H1 8296   2.645   2.290   4.685
  755UNL     C2 8297   2.560   2.184   4.502
  755UNL     C3 8298   2.652   2.219   4.604
  755UNL     C4 8299   2.723   2.072   4.478
  755UNL     C5 8300   2.811   1.962   4.424
  755UNL     N6 8301   2.607   2.092   4.420
  755UNL     N7 8302   2.758   2.145   4.588
  755UNL     H8 8303   2.782   1.929   4.324
  755UNL     H9 8304   2.916   1.994   4.418
  755UNL    H10 8305   2.808   1.874   4.490
  756UNL     H0 8306   0.212   4.229   0.230
  756UNL     H1 8307   5.847   4.244   0.112
  756UNL     C2 8308   0.188   4.243   0.125
  756UNL     C3 8309   0.059   4.250   0.068
  756UNL     C4 8310   4.135   1.500   4.736
  756UNL     C5 8311   4.204   1.536   4.607
  756UNL     N6 8312   0.284   4.256   0.036
  756UNL     N7 8313   3.999   1.496   4.746
  756UNL     H8 8314   4.157   1.486   4.521
  756UNL     H9 8315   4.310   1.508   4.606
  756UNL    H10 8316   4.197   1.644   4.588
  757UNL     H0 8317   4.378   3.927   1.504
  757UNL     H1 8318   4.585   3.889   1.685
  757UNL     C2 8319   4.405   3.837   1.557
  757UNL     C3 8320   4.511   3.820   1.648
  757UNL     C4 8321   4.403   3.646   1.617
  757UNL     C5 8322   4.365   3.501   1.624
  757UNL     N6 8323   4.337   3.726   1.537
  757UNL     N7 8324   4.507   3.696   1.689
  757UNL     H8 8325   4.288   3.473   1.551
  757UNL     H9 8326   4.326   3.475   1.724
  757UNL    H10 8327   4.452   3.436   1.606
  758UNL     H0 8328   4.969   3.092   1.500
  758UNL     H1 8329   4.950   2.845   1.372
  758UNL     C2 8330   4.949   3.072   1.396
  758UNL     C3 8331   4.940   2.945   1.333
  758UNL     C4 8332   4.913   3.103   1.202
  758UNL     C5 8333   4.898   3.177   1.072
  758UNL     N6 8334   4.930   3.172   1.313
  758UNL     N7 8335   4.917   2.966   1.206
  758UNL     H8 8336   4.822   3.129   1.008
  758UNL     H9 8337   4.992   3.178   1.016
  758UNL    H10 8338   4.867   3.281   1.086
  759UNL     H0 8339   4.602   3.752   1.149
  759UNL     H1 8340   4.636   3.988   1.005
  759UNL     C2 8341   4.539   3.840   1.148
  759UNL     C3 8342   4.559   3.959   1.074
  759UNL     C4 8343   4.386   3.961   1.188
  759UNL     C5 8344   4.251   4.004   1.239
  759UNL     N6 8345   4.431   3.843   1.223
  759UNL     N7 8346   4.458   4.038   1.101
  759UNL     H8 8347   4.174   3.991   1.161
  759UNL     H9 8348   4.251   4.110   1.268
  759UNL    H10 8349   4.218   3.946   1.326
  760UNL     H0 8350   4.402   4.339   0.736
  760UNL     H1 8351   4.623   4.278   0.577
  760UNL     C2 8352   4.502   4.314   0.767
  760UNL     C3 8353   4.613   4.283   0.685
  760UNL     C4 8354   4.658   4.278   0.887
  760UNL     C5 8355   4.737   4.272   1.015
  760UNL     N6 8356   4.531   4.309   0.895
  760UNL     N7 8357   4.715   4.259   0.764
  760UNL     H8 8358   4.688   4.210   1.091
  760UNL     H9 8359   4.749   4.372   1.058
  760UNL    H10 8360   4.837   4.230   0.999
  761UNL     H0 8361   4.408   3.390   1.260
  761UNL     H1 8362   4.650   3.268   1.192
  761UNL     C2 8363   4.509   3.426   1.278
  761UNL     C3 8364   4.630   3.362   1.242
  761UNL     C4 8365   4.659   3.543   1.338
  761UNL     C5 8366   4.728   3.658   1.407
  761UNL     N6 8367   4.528   3.540   1.339
  761UNL     N7 8368   4.728   3.440   1.281
  761UNL     H8 8369   4.733   3.641   1.515
  761UNL     H9 8370   4.676   3.753   1.391
  761UNL    H10 8371   4.831   3.671   1.371
  762UNL     H0 8372   5.590   4.218   0.306
  762UNL     H1 8373   5.662   4.162   0.569
  762UNL     C2 8374   5.537   4.158   0.378
  762UNL     C3 8375   5.576   4.130   0.512
  762UNL     C4 8376   5.398   4.039   0.458
  762UNL     C5 8377   5.270   3.961   0.467
  762UNL     N6 8378   5.424   4.101   0.345
  762UNL     N7 8379   5.485   4.052   0.563
  762UNL     H8 8380   5.258   3.893   0.382
  762UNL     H9 8381   5.183   4.028   0.468
  762UNL    H10 8382   5.266   3.900   0.558
  763UNL     H0 8383   5.110   4.430   0.945
  763UNL     H1 8384   5.159   4.704   0.956
  763UNL     C2 8385   5.045   4.511   0.916
  763UNL     C3 8386   5.072   4.650   0.922
  763UNL     C4 8387   4.884   4.608   0.848
  763UNL     C5 8388   4.744   4.627   0.796
  763UNL     N6 8389   4.925   4.485   0.869
  763UNL     N7 8390   4.966   4.713   0.878
  763UNL     H8 8391   4.730   4.580   0.698
  763UNL     H9 8392   4.670   4.583   0.864
  763UNL    H10 8393   4.718   4.733   0.784
  764UNL     H0 8394   5.070   3.531   0.932
  764UNL     H1 8395   4.944   3.611   1.168
  764UNL     C2 8396   5.088   3.496   1.033
  764UNL     C3 8397   5.022   3.538   1.151
  764UNL     C4 8398   5.162   3.389   1.184
  764UNL     C5 8399   5.243   3.283   1.254
  764UNL     N6 8400   5.180   3.406   1.055
  764UNL     N7 8401   5.072   3.467   1.250
  764UNL     H8 8402   5.212   3.183   1.222
  764UNL     H9 8403   5.231   3.288   1.363
  764UNL    H10 8404   5.350   3.293   1.232
  765UNL     H0 8405   5.137   3.933   0.852
  765UNL     H1 8406   4.906   4.061   0.765
  765UNL     C2 8407   5.129   4.029   0.803
  765UNL     C3 8408   5.010   4.092   0.760
  765UNL     C4 8409   5.179   4.203   0.719
  765UNL     C5 8410   5.267   4.312   0.663
  765UNL     N6 8411   5.236   4.100   0.779
  765UNL     N7 8412   5.044   4.205   0.704
  765UNL     H8 8413   5.224   4.411   0.686
  765UNL     H9 8414   5.275   4.304   0.554
  765UNL    H10 8415   5.368   4.310   0.704
  766UNL     H0 8416   5.318   3.562   0.695
  766UNL     H1 8417   5.509   3.751   0.625
  766UNL     C2 8418   5.351   3.647   0.752
  766UNL     C3 8419   5.449   3.742   0.715
  766UNL     C4 8420   5.367   3.779   0.901
  766UNL     C5 8421   5.342   3.847   1.033
  766UNL     N6 8422   5.301   3.669   0.871
  766UNL     N7 8423   5.459   3.828   0.813
  766UNL     H8 8424   5.312   3.952   1.018
  766UNL     H9 8425   5.433   3.848   1.095
  766UNL    H10 8426   5.263   3.798   1.091
  767UNL     H0 8427   3.919   4.295   0.875
  767UNL     H1 8428   4.102   4.368   1.072
  767UNL     C2 8429   4.018   4.255   0.891
  767UNL     C3 8430   4.109   4.294   0.993
  767UNL     C4 8431   4.181   4.143   0.871
  767UNL     C5 8432   4.270   4.032   0.822
  767UNL     N6 8433   4.065   4.161   0.813
  767UNL     N7 8434   4.215   4.219   0.979
  767UNL     H8 8435   4.240   3.994   0.723
  767UNL     H9 8436   4.374   4.065   0.814
  767UNL    H10 8437   4.268   3.947   0.891
  768UNL     H0 8438   5.582   3.571   1.441
  768UNL     H1 8439   5.342   3.555   1.300
  768UNL     C2 8440   5.567   3.572   1.334
  768UNL     C3 8441   5.444   3.564   1.265
  768UNL     C4 8442   5.606   3.587   1.139
  768UNL     C5 8443   5.685   3.619   1.015
  768UNL     N6 8444   5.670   3.583   1.253
  768UNL     N7 8445   5.470   3.572   1.137
  768UNL     H8 8446   5.633   3.588   0.924
  768UNL     H9 8447   5.783   3.570   1.015
  768UNL    H10 8448   5.702   3.727   1.007
  769ZnT    Zn1 8449   5.434   5.096   1.895
  769ZnT    dm1 8450   5.445   5.094   1.805
  769ZnT    dm2 8451   5.457   5.178   1.926
  769ZnT    dm3 8452   5.348   5.080   1.916
  769ZnT    dm4 8453   5.487   5.033   1.933
  770ZnT    Zn1 8454   5.351   4.065   2.509
  770ZnT    dm1 8455   5.421   4.105   2.466
  770ZnT    dm2 8456   5.359   4.078   2.598
  770ZnT    dm3 8457   5.273   4.102   2.480
  770ZnT    dm4 8458   5.351   3.976   2.490
  771ZnT    Zn1 8459   4.850   4.390   2.531
  771ZnT    dm1 8460   4.905   4.318   2.531
  771ZnT    dm2 8461   4.835   4.416   2.616
  771ZnT    dm3 8462   4.889   4.458   2.485
  771ZnT    dm4 8463   4.771   4.368   2.491
  772ZnT    Zn1 8464   5.886   4.689   1.899
  772ZnT    dm1 8465   0.028   4.686   1.813
  772ZnT    dm2 8466   0.058   4.736   1.949
  772ZnT    dm3 8467   5.804   4.729   1.902
  772ZnT    dm4 8468   5.879   4.605   1.932
  773ZnT    Zn1 8469   0.016   4.155   2.227
  773ZnT    dm1 8470   0.020   4.074   2.187
  773ZnT    dm2 8471   0.076   4.159   2.295
  773ZnT    dm3 8472   0.034   4.220   2.167
  773ZnT    dm4 8473   5.818   4.167   2.260
  774ZnT    Zn1 8474   4.906   4.906   2.187
  774ZnT    dm1 8475   4.976   4.929   2.134
  774ZnT    dm2 8476   4.901   4.964   2.256
  774ZnT    dm3 8477   4.830   4.908   2.139
  774ZnT    dm4 8478   4.920   4.822   2.219
  775ZnT    Zn1 8479   4.926   4.379   3.101
  775ZnT    dm1 8480   4.968   4.302   3.125
  775ZnT    dm2 8481   4.957   4.446   3.154
  775ZnT    dm3 8482   4.943   4.397   3.015
  775ZnT    dm4 8483   4.837   4.370   3.114
  776ZnT    Zn1 8484   4.853   3.368   3.713
  776ZnT    dm1 8485   4.921   3.410   3.669
  776ZnT    dm2 8486   4.863   3.382   3.802
  776ZnT    dm3 8487   4.774   3.403   3.686
  776ZnT    dm4 8488   4.855   3.280   3.695
  777ZnT    Zn1 8489   4.351   3.706   3.739
  777ZnT    dm1 8490   4.403   3.633   3.732
  777ZnT    dm2 8491   4.340   3.728   3.826
  777ZnT    dm3 8492   4.391   3.775   3.695
  777ZnT    dm4 8493   4.271   3.690   3.701
  778ZnT    Zn1 8494   5.399   4.000   3.111
  778ZnT    dm1 8495   5.422   4.005   3.024
  778ZnT    dm2 8496   5.451   4.056   3.160
  778ZnT    dm3 8497   5.312   4.023   3.121
  778ZnT    dm4 8498   5.411   3.915   3.141
  779ZnT    Zn1 8499   5.405   3.464   3.441
  779ZnT    dm1 8500   5.408   3.379   3.409
  779ZnT    dm2 8501   5.466   3.472   3.508
  779ZnT    dm3 8502   5.423   3.523   3.376
  779ZnT    dm4 8503   5.322   3.480   3.474
  780ZnT    Zn1 8504   4.407   4.221   3.398
  780ZnT    dm1 8505   4.474   4.238   3.338
  780ZnT    dm2 8506   4.413   4.279   3.467
  780ZnT    dm3 8507   4.327   4.230   3.357
  780ZnT    dm4 8508   4.416   4.136   3.429
  781ZnT    Zn1 8509   4.438   3.685   4.306
  781ZnT    dm1 8510   4.480   3.608   4.331
  781ZnT    dm2 8511   4.467   3.753   4.358
  781ZnT    dm3 8512   4.456   3.703   4.220
  781ZnT    dm4 8513   4.348   3.675   4.317
  782ZnT    Zn1 8514   0.443   5.452   0.118
  782ZnT    dm1 8515   0.511   5.496   0.077
  782ZnT    dm2 8516   0.449   5.464   0.207
  782ZnT    dm3 8517   0.364   5.485   0.088
  782ZnT    dm4 8518   0.447   5.364   0.098
  783ZnT    Zn1 8519   1.901   0.237   0.135
  783ZnT    dm1 8520   1.953   0.164   0.126
  783ZnT    dm2 8521   1.891   0.257   0.222
  783ZnT    dm3 8522   1.940   0.307   0.092
  783ZnT    dm4 8523   1.820   0.221   0.098
  784ZnT    Zn1 8524   4.909   3.307   4.315
  784ZnT    dm1 8525   4.932   3.312   4.228
  784ZnT    dm2 8526   4.961   3.364   4.364
  784ZnT    dm3 8527   4.822   3.329   4.325
  784ZnT    dm4 8528   4.922   3.222   4.345
  785ZnT    Zn1 8529   4.911   2.768   4.641
  785ZnT    dm1 8530   4.917   2.684   4.609
  785ZnT    dm2 8531   4.970   2.779   4.709
  785ZnT    dm3 8532   4.928   2.828   4.576
  785ZnT    dm4 8533   4.826   2.781   4.672
  786ZnT    Zn1 8534   3.919   3.531   4.604
  786ZnT    dm1 8535   3.985   3.547   4.543
  786ZnT    dm2 8536   3.926   3.589   4.673
  786ZnT    dm3 8537   3.839   3.541   4.563
  786ZnT    dm4 8538   3.927   3.446   4.634
  787ZnT    Zn1 8539   1.984   0.209   0.712
  787ZnT    dm1 8540   2.035   0.138   0.737
  787ZnT    dm2 8541   2.003   0.279   0.766
  787ZnT    dm3 8542   2.002   0.230   0.626
  787ZnT    dm4 8543   1.897   0.187   0.721
  788ZnT    Zn1 8544   5.851   4.773   1.334
  788ZnT    dm1 8545   0.037   4.817   1.304
  788ZnT    dm2 8546   5.845   4.782   1.424
  788ZnT    dm3 8547   5.776   4.808   1.297
  788ZnT    dm4 8548   5.857   4.685   1.313
  789ZnT    Zn1 8549   5.337   5.097   1.333
  789ZnT    dm1 8550   5.395   5.028   1.326
  789ZnT    dm2 8551   5.321   5.114   1.420
  789ZnT    dm3 8552   5.373   5.170   1.294
  789ZnT    dm4 8553   5.259   5.076   1.292
  790ZnT    Zn1 8554   0.503   5.386   0.711
  790ZnT    dm1 8555   0.525   5.385   0.624
  790ZnT    dm2 8556   0.552   5.449   0.755
  790ZnT    dm3 8557   0.415   5.407   0.720
  790ZnT    dm4 8558   0.518   5.305   0.748
  791ZnT    Zn1 8559   0.469   4.846   1.027
  791ZnT    dm1 8560   0.490   4.764   0.993
  791ZnT    dm2 8561   0.527   4.867   1.094
  791ZnT    dm3 8562   0.475   4.909   0.961
  791ZnT    dm4 8563   0.385   4.844   1.059
  792ZnT    Zn1 8564   1.461   0.083   1.017
  792ZnT    dm1 8565   1.523   0.106   0.956
  792ZnT    dm2 8566   1.465   0.140   1.088
  792ZnT    dm3 8567   1.378   0.089   0.980
  792ZnT    dm4 8568   5.400   5.548   1.045
  793ZnT    Zn1 8569   1.026   0.940   1.891
  793ZnT    dm1 8570   1.038   0.937   1.802
  793ZnT    dm2 8571   1.047   1.023   1.922
  793ZnT    dm3 8572   0.940   0.922   1.912
  793ZnT    dm4 8573   1.080   0.879   1.930
  794ZnT    Zn1 8574   4.870   5.439   2.502
  794ZnT    dm1 8575   4.923   5.484   2.445
  794ZnT    dm2 8576   4.892   5.460   2.587
  794ZnT    dm3 8577   4.783   5.461   2.487
  794ZnT    dm4 8578   4.880   5.350   2.489
  795ZnT    Zn1 8579   0.438   0.237   2.526
  795ZnT    dm1 8580   0.487   0.161   2.516
  795ZnT    dm2 8581   0.430   0.256   2.613
  795ZnT    dm3 8582   0.480   0.305   2.483
  795ZnT    dm4 8583   0.356   0.225   2.489
  796ZnT    Zn1 8584   1.477   0.538   1.896
  796ZnT    dm1 8585   1.510   0.537   1.811
  796ZnT    dm2 8586   1.532   0.584   1.950
  796ZnT    dm3 8587   1.395   0.577   1.895
  796ZnT    dm4 8588   1.469   0.452   1.926
  797ZnT    Zn1 8589   1.476   0.018   2.234
  797ZnT    dm1 8590   5.406   5.483   2.202
  797ZnT    dm2 8591   1.534   0.027   2.303
  797ZnT    dm3 8592   1.497   0.077   2.169
  797ZnT    dm4 8593   1.392   0.033   2.263
  798ZnT    Zn1 8594   0.500   0.749   2.186
  798ZnT    dm1 8595   0.568   0.772   2.131
  798ZnT    dm2 8596   0.496   0.807   2.255
  798ZnT    dm3 8597   0.422   0.752   2.139
  798ZnT    dm4 8598   0.513   0.665   2.217
  799ZnT    Zn1 8599   0.521   0.209   3.103
  799ZnT    dm1 8600   0.568   0.135   3.126
  799ZnT    dm2 8601   0.545   0.277   3.158
  799ZnT    dm3 8602   0.539   0.231   3.018
  799ZnT    dm4 8603   0.433   0.192   3.113
  800ZnT    Zn1 8604   4.385   4.753   3.718
  800ZnT    dm1 8605   4.445   4.801   3.670
  800ZnT    dm2 8606   4.396   4.770   3.806
  800ZnT    dm3 8607   4.301   4.777   3.693
  800ZnT    dm4 8608   4.397   4.665   3.702
  801ZnT    Zn1 8609   3.872   5.092   3.725
  801ZnT    dm1 8610   3.924   5.019   3.713
  801ZnT    dm2 8611   3.865   5.110   3.813
  801ZnT    dm3 8612   3.910   5.163   3.682
  801ZnT    dm4 8613   3.790   5.077   3.690
  802ZnT    Zn1 8614   4.942   5.418   3.110
  802ZnT    dm1 8615   4.963   5.422   3.022
  802ZnT    dm2 8616   4.987   5.482   3.155
  802ZnT    dm3 8617   4.853   5.431   3.121
  802ZnT    dm4 8618   4.964   5.336   3.142
  803ZnT    Zn1 8619   4.881   4.904   3.403
  803ZnT    dm1 8620   4.926   4.833   3.370
  803ZnT    dm2 8621   4.923   4.936   3.476
  803ZnT    dm3 8622   4.878   4.969   3.340
  803ZnT    dm4 8623   4.797   4.879   3.424
  804ZnT    Zn1 8624   5.883   0.072   3.406
  804ZnT    dm1 8625   0.060   0.095   3.345
  804ZnT    dm2 8626   0.005   0.126   3.478
  804ZnT    dm3 8627   5.802   0.083   3.369
  804ZnT    dm4 8628   3.933   5.536   3.431
  805ZnT    Zn1 8629   3.956   5.065   4.307
  805ZnT    dm1 8630   4.004   4.991   4.330
  805ZnT    dm2 8631   3.978   5.134   4.361
  805ZnT    dm3 8632   3.973   5.086   4.221
  805ZnT    dm4 8633   3.868   5.046   4.317
  806ZnT    Zn1 8634   1.938   1.285   0.123
  806ZnT    dm1 8635   2.002   1.334   0.081
  806ZnT    dm2 8636   1.944   1.300   0.212
  806ZnT    dm3 8637   1.856   1.310   0.094
  806ZnT    dm4 8638   1.951   1.198   0.105
  807ZnT    Zn1 8639   1.426   1.621   0.123
  807ZnT    dm1 8640   1.478   1.549   0.110
  807ZnT    dm2 8641   1.420   1.640   0.211
  807ZnT    dm3 8642   1.461   1.692   0.079
  807ZnT    dm4 8643   1.343   1.605   0.090
  808ZnT    Zn1 8644   4.452   4.718   4.318
  808ZnT    dm1 8645   4.472   4.717   4.229
  808ZnT    dm2 8646   4.499   4.783   4.359
  808ZnT    dm3 8647   4.363   4.733   4.328
  808ZnT    dm4 8648   4.473   4.638   4.354
  809ZnT    Zn1 8649   4.386   4.211   4.609
  809ZnT    dm1 8650   4.433   4.141   4.574
  809ZnT    dm2 8651   4.430   4.242   4.682
  809ZnT    dm3 8652   4.379   4.276   4.548
  809ZnT    dm4 8653   4.304   4.182   4.633
  810ZnT    Zn1 8654   3.430   4.931   4.610
  810ZnT    dm1 8655   3.494   4.954   4.550
  810ZnT    dm2 8656   3.436   4.985   4.682
  810ZnT    dm3 8657   3.349   4.940   4.571
  810ZnT    dm4 8658   3.442   4.845   4.635
  811ZnT    Zn1 8659   1.496   1.594   0.719
  811ZnT    dm1 8660   1.551   1.527   0.743
  811ZnT    dm2 8661   1.510   1.665   0.774
  811ZnT    dm3 8662   1.511   1.618   0.634
  811ZnT    dm4 8663   1.410   1.567   0.728
  812ZnT    Zn1 8664   1.472   0.618   1.328
  812ZnT    dm1 8665   1.543   0.662   1.294
  812ZnT    dm2 8666   1.467   0.632   1.417
  812ZnT    dm3 8667   1.395   0.649   1.290
  812ZnT    dm4 8668   1.480   0.530   1.312
  813ZnT    Zn1 8669   0.933   0.904   1.332
  813ZnT    dm1 8670   1.004   0.848   1.331
  813ZnT    dm2 8671   0.915   0.928   1.417
  813ZnT    dm3 8672   0.951   0.977   1.282
  813ZnT    dm4 8673   0.861   0.861   1.297
  814ZnT    Zn1 8674   1.988   1.237   0.713
  814ZnT    dm1 8675   2.013   1.230   0.626
  814ZnT    dm2 8676   2.035   1.303   0.753
  814ZnT    dm3 8677   1.900   1.256   0.717
  814ZnT    dm4 8678   2.004   1.158   0.755
  815ZnT    Zn1 8679   1.924   0.743   0.990
  815ZnT    dm1 8680   1.973   0.681   0.945
  815ZnT    dm2 8681   1.974   0.777   1.058
  815ZnT    dm3 8682   1.901   0.810   0.935
  815ZnT    dm4 8683   1.850   0.704   1.024
  816ZnT    Zn1 8684   0.973   1.463   1.026
  816ZnT    dm1 8685   1.036   1.482   0.964
  816ZnT    dm2 8686   0.979   1.522   1.094
  816ZnT    dm3 8687   0.891   1.469   0.988
  816ZnT    dm4 8688   0.985   1.379   1.058
  817ZnT    Zn1 8689   0.534   2.328   1.888
  817ZnT    dm1 8690   0.546   2.324   1.799
  817ZnT    dm2 8691   0.555   2.411   1.918
  817ZnT    dm3 8692   0.447   2.309   1.908
  817ZnT    dm4 8693   0.588   2.267   1.928
  818ZnT    Zn1 8694   0.454   1.280   2.503
  818ZnT    dm1 8695   0.508   1.326   2.446
  818ZnT    dm2 8696   0.475   1.301   2.588
  818ZnT    dm3 8697   0.368   1.303   2.487
  818ZnT    dm4 8698   0.465   1.192   2.489
  819ZnT    Zn1 8699   5.833   1.625   2.527
  819ZnT    dm1 8700   5.882   1.549   2.517
  819ZnT    dm2 8701   5.824   1.644   2.615
  819ZnT    dm3 8702   5.876   1.694   2.485
  819ZnT    dm4 8703   5.751   1.614   2.489
  820ZnT    Zn1 8704   0.984   1.925   1.896
  820ZnT    dm1 8705   1.018   1.924   1.812
  820ZnT    dm2 8706   1.040   1.971   1.950
  820ZnT    dm3 8707   0.903   1.965   1.895
  820ZnT    dm4 8708   0.976   1.840   1.925
  821ZnT    Zn1 8709   0.986   1.406   2.232
  821ZnT    dm1 8710   0.992   1.321   2.200
  821ZnT    dm2 8711   1.043   1.415   2.302
  821ZnT    dm3 8712   1.008   1.465   2.168
  821ZnT    dm4 8713   0.901   1.421   2.260
  822ZnT    Zn1 8714   0.011   2.134   2.184
  822ZnT    dm1 8715   0.079   2.156   2.128
  822ZnT    dm2 8716   0.010   2.192   2.254
  822ZnT    dm3 8717   5.819   2.138   2.139
  822ZnT    dm4 8718   0.024   2.050   2.215
  823ZnT    Zn1 8719   0.031   1.600   3.100
  823ZnT    dm1 8720   0.077   1.526   3.125
  823ZnT    dm2 8721   0.056   1.670   3.153
  823ZnT    dm3 8722   0.050   1.620   3.014
  823ZnT    dm4 8723   5.829   1.586   3.110
  824ZnT    Zn1 8724   5.858   0.597   3.722
  824ZnT    dm1 8725   0.033   0.644   3.675
  824ZnT    dm2 8726   5.868   0.616   3.810
  824ZnT    dm3 8727   5.775   0.621   3.695
  824ZnT    dm4 8728   5.871   0.509   3.709
  825ZnT    Zn1 8729   5.343   0.930   3.726
  825ZnT    dm1 8730   5.395   0.857   3.715
  825ZnT    dm2 8731   5.334   0.947   3.814
  825ZnT    dm3 8732   5.381   1.001   3.685
  825ZnT    dm4 8733   5.261   0.915   3.690
  826ZnT    Zn1 8734   0.524   1.255   3.109
  826ZnT    dm1 8735   0.545   1.259   3.022
  826ZnT    dm2 8736   0.569   1.318   3.155
  826ZnT    dm3 8737   0.435   1.269   3.119
  826ZnT    dm4 8738   0.546   1.173   3.142
  827ZnT    Zn1 8739   0.465   0.740   3.401
  827ZnT    dm1 8740   0.510   0.670   3.367
  827ZnT    dm2 8741   0.508   0.771   3.475
  827ZnT    dm3 8742   0.460   0.806   3.339
  827ZnT    dm4 8743   0.381   0.714   3.424
  828ZnT    Zn1 8744   5.396   1.452   3.400
  828ZnT    dm1 8745   5.459   1.470   3.337
  828ZnT    dm2 8746   5.408   1.507   3.471
  828ZnT    dm3 8747   5.314   1.466   3.364
  828ZnT    dm4 8748   5.404   1.366   3.426
  829ZnT    Zn1 8749   5.428   0.905   4.305
  829ZnT    dm1 8750   5.475   0.831   4.328
  829ZnT    dm2 8751   5.451   0.974   4.358
  829ZnT    dm3 8752   5.445   0.925   4.218
  829ZnT    dm4 8753   5.339   0.888   4.315
  830ZnT    Zn1 8754   1.450   2.679   0.127
  830ZnT    dm1 8755   1.514   2.727   0.085
  830ZnT    dm2 8756   1.454   2.695   0.216
  830ZnT    dm3 8757   1.369   2.703   0.096
  830ZnT    dm4 8758   1.463   2.591   0.111
  831ZnT    Zn1 8759   0.935   3.008   0.123
  831ZnT    dm1 8760   0.988   2.936   0.112
  831ZnT    dm2 8761   0.927   3.026   0.211
  831ZnT    dm3 8762   0.970   3.079   0.080
  831ZnT    dm4 8763   0.852   2.990   0.089
  832ZnT    Zn1 8764   0.035   0.554   4.317
  832ZnT    dm1 8765   0.056   0.554   4.229
  832ZnT    dm2 8766   0.082   0.619   4.359
  832ZnT    dm3 8767   5.833   0.570   4.327
  832ZnT    dm4 8768   0.055   0.474   4.354
  833ZnT    Zn1 8769   5.856   0.046   4.608
  833ZnT    dm1 8770   3.940   5.527   4.571
  833ZnT    dm2 8771   0.015   0.077   4.680
  833ZnT    dm3 8772   5.848   0.112   4.547
  833ZnT    dm4 8773   5.774   0.017   4.633
  834ZnT    Zn1 8774   4.904   0.762   4.606
  834ZnT    dm1 8775   4.967   0.784   4.545
  834ZnT    dm2 8776   4.912   0.817   4.679
  834ZnT    dm3 8777   4.822   0.774   4.570
  834ZnT    dm4 8778   4.914   0.676   4.632
  835ZnT    Zn1 8779   1.006   2.984   0.717
  835ZnT    dm1 8780   1.060   2.915   0.741
  835ZnT    dm2 8781   1.021   3.055   0.770
  835ZnT    dm3 8782   1.022   3.006   0.631
  835ZnT    dm4 8783   0.919   2.958   0.726
  836ZnT    Zn1 8784   0.981   2.006   1.328
  836ZnT    dm1 8785   1.053   2.049   1.294
  836ZnT    dm2 8786   0.977   2.021   1.418
  836ZnT    dm3 8787   0.905   2.037   1.290
  836ZnT    dm4 8788   0.990   1.917   1.313
  837ZnT    Zn1 8789   0.442   2.288   1.332
  837ZnT    dm1 8790   0.514   2.233   1.332
  837ZnT    dm2 8791   0.423   2.312   1.417
  837ZnT    dm3 8792   0.459   2.361   1.282
  837ZnT    dm4 8793   0.370   2.244   1.296
  838ZnT    Zn1 8794   1.497   2.624   0.714
  838ZnT    dm1 8795   1.522   2.619   0.627
  838ZnT    dm2 8796   1.544   2.690   0.755
  838ZnT    dm3 8797   1.408   2.644   0.718
  838ZnT    dm4 8798   1.513   2.546   0.755
  839ZnT    Zn1 8799   1.433   2.130   0.989
  839ZnT    dm1 8800   1.481   2.068   0.942
  839ZnT    dm2 8801   1.484   2.163   1.056
  839ZnT    dm3 8802   1.409   2.197   0.934
  839ZnT    dm4 8803   1.359   2.090   1.023
  840ZnT    Zn1 8804   0.486   2.848   1.029
  840ZnT    dm1 8805   0.548   2.866   0.965
  840ZnT    dm2 8806   0.495   2.908   1.097
  840ZnT    dm3 8807   0.403   2.855   0.993
  840ZnT    dm4 8808   0.498   2.764   1.061
  841ZnT    Zn1 8809   0.054   3.728   1.887
  841ZnT    dm1 8810   0.062   3.718   1.797
  841ZnT    dm2 8811   0.075   3.813   1.909
  841ZnT    dm3 8812   5.855   3.710   1.912
  841ZnT    dm4 8813   0.111   3.671   1.929
  842ZnT    Zn1 8814   5.855   2.659   2.518
  842ZnT    dm1 8815   0.012   2.707   2.455
  842ZnT    dm2 8816   0.002   2.678   2.599
  842ZnT    dm3 8817   5.766   2.680   2.516
  842ZnT    dm4 8818   5.865   2.571   2.500
  843ZnT    Zn1 8819   5.344   3.006   2.518
  843ZnT    dm1 8820   5.396   2.933   2.505
  843ZnT    dm2 8821   5.342   3.025   2.606
  843ZnT    dm3 8822   5.379   3.076   2.472
  843ZnT    dm4 8823   5.260   2.990   2.489
  844ZnT    Zn1 8824   0.505   3.324   1.906
  844ZnT    dm1 8825   0.540   3.321   1.823
  844ZnT    dm2 8826   0.563   3.364   1.963
  844ZnT    dm3 8827   0.427   3.370   1.905
  844ZnT    dm4 8828   0.490   3.239   1.935
  845ZnT    Zn1 8829   0.476   2.791   2.227
  845ZnT    dm1 8830   0.485   2.708   2.192
  845ZnT    dm2 8831   0.530   2.800   2.299
  845ZnT    dm3 8832   0.498   2.853   2.165
  845ZnT    dm4 8833   0.390   2.804   2.252
  846ZnT    Zn1 8834   5.424   3.541   2.193
  846ZnT    dm1 8835   5.491   3.553   2.132
  846ZnT    dm2 8836   5.428   3.607   2.255
  846ZnT    dm3 8837   5.345   3.543   2.150
  846ZnT    dm4 8838   5.435   3.461   2.234
  847ZnT    Zn1 8839   5.444   3.025   3.105
  847ZnT    dm1 8840   5.498   2.963   3.143
  847ZnT    dm2 8841   5.465   3.107   3.135
  847ZnT    dm3 8842   5.454   3.023   3.015
  847ZnT    dm4 8843   5.358   3.006   3.126
  848ZnT    Zn1 8844   5.375   1.970   3.734
  848ZnT    dm1 8845   5.420   2.020   3.673
  848ZnT    dm2 8846   5.410   1.986   3.816
  848ZnT    dm3 8847   5.288   1.993   3.735
  848ZnT    dm4 8848   5.384   1.882   3.714
  849ZnT    Zn1 8849   4.871   2.287   3.688
  849ZnT    dm1 8850   4.945   2.239   3.668
  849ZnT    dm2 8851   4.871   2.307   3.776
  849ZnT    dm3 8852   4.870   2.363   3.639
  849ZnT    dm4 8853   4.798   2.238   3.668
  850ZnT    Zn1 8854   0.036   2.665   3.125
  850ZnT    dm1 8855   0.066   2.675   3.039
  850ZnT    dm2 8856   0.083   2.719   3.179
  850ZnT    dm3 8857   5.835   2.686   3.129
  850ZnT    dm4 8858   0.049   2.579   3.150
  851ZnT    Zn1 8859   5.852   2.129   3.405
  851ZnT    dm1 8860   0.010   2.055   3.375
  851ZnT    dm2 8861   0.007   2.159   3.480
  851ZnT    dm3 8862   5.854   2.193   3.342
  851ZnT    dm4 8863   5.766   2.107   3.424
  852ZnT    Zn1 8864   4.940   2.850   3.418
  852ZnT    dm1 8865   5.005   2.849   3.356
  852ZnT    dm2 8866   4.953   2.919   3.476
  852ZnT    dm3 8867   4.859   2.859   3.377
  852ZnT    dm4 8868   4.940   2.772   3.465
  853ZnT    Zn1 8869   4.948   2.332   4.302
  853ZnT    dm1 8870   5.002   2.268   4.338
  853ZnT    dm2 8871   4.972   2.413   4.334
  853ZnT    dm3 8872   4.956   2.331   4.212
  853ZnT    dm4 8873   4.863   2.314   4.325
  854ZnT    Zn1 8874   0.965   4.054   0.138
  854ZnT    dm1 8875   1.014   4.105   0.082
  854ZnT    dm2 8876   0.990   4.071   0.223
  854ZnT    dm3 8877   0.877   4.075   0.129
  854ZnT    dm4 8878   0.977   3.967   0.119
  855ZnT    Zn1 8879   0.452   4.366   0.084
  855ZnT    dm1 8880   0.526   4.317   0.064
  855ZnT    dm2 8881   0.452   4.384   0.173
  855ZnT    dm3 8882   0.452   4.442   0.036
  855ZnT    dm4 8883   0.378   4.317   0.064
  856ZnT    Zn1 8884   5.431   1.969   4.338
  856ZnT    dm1 8885   5.463   1.979   4.253
  856ZnT    dm2 8886   5.476   2.025   4.393
  856ZnT    dm3 8887   5.343   1.989   4.339
  856ZnT    dm4 8888   5.443   1.883   4.364
[truncated: 66,692 more chars]
