# Supplementary material for: Metallicious: Automated Force-Field Parameterization of Covalently Bound Metals for Supramolecular Structures
Source: J Chem Theory Comput. 2024 Oct 7;20(20):9060–71. doi: 10.1021/acs.jctc.4c00850 (PMC11500408; doi:10.1021/acs.jctc.4c00850)
Supplement: Supplementary file 2 — ct4c00850_si_002.zip [file ct4c00850_si_002.zip › SI_MD_input/ZIF-8/dummy/2_nvt.gro]

Generic title
10368
    1UNL     H0    1   4.866   4.619   2.691  0.7310 -0.8215 -2.1899
    1UNL     H1    2   5.053   4.544   2.882  0.0086 -0.9876  0.1963
    1UNL     C2    3   4.869   4.529   2.751 -0.5529  0.4963 -0.1013
    1UNL     C3    4   4.970   4.487   2.842 -0.6432  0.3148 -0.3250
    1UNL     C4    5   4.832   4.336   2.790  0.6901 -0.6885 -0.1372
    1UNL     C5    6   4.747   4.212   2.801  0.2894  0.1535  0.2252
    1UNL     N6    7   4.779   4.438   2.719 -0.7752 -0.3534  0.1118
    1UNL     N7    8   4.938   4.364   2.872 -0.7586 -0.3181  0.0484
    1UNL     H8    9   4.728   4.178   2.699  2.0895  0.7213 -0.3020
    1UNL     H9   10   4.645   4.235   2.835 -0.9097  0.1768 -3.2319
    1UNL    H10   11   4.786   4.135   2.869  1.9711 -1.6292 -2.7097
    2UNL     H0   12   5.310   3.743   2.601 -0.5972 -0.2157  0.1216
    2UNL     H1   13   5.486   3.574   2.465  1.4342  0.5782  0.1062
    2UNL     C2   14   5.346   3.752   2.500 -0.7843 -0.4070  0.0363
    2UNL     C3   15   5.441   3.667   2.435 -0.2328 -0.3895 -0.4406
    2UNL     C4   16   5.352   3.805   2.303 -0.7042 -0.2831 -0.1623
    2UNL     C5   17   5.354   3.908   2.187  0.8109  0.1762 -0.8033
    2UNL     N6   18   5.290   3.837   2.413  0.4985  0.1039  0.3326
    2UNL     N7   19   5.443   3.704   2.306  0.0735  0.0795 -0.5791
    2UNL     H8   20   5.367   3.861   2.089 -0.7057  1.9422 -1.8828
    2UNL     H9   21   5.441   3.975   2.195 -0.8136  2.4550 -1.6189
    2UNL    H10   22   5.271   3.979   2.198  1.1650  0.7609 -1.8940
    3UNL     H0   23   5.069   4.463   2.348 -1.4821 -0.4369  2.1239
    3UNL     H1   24   5.057   4.644   2.129 -0.8781  1.1825 -0.7081
    3UNL     C2   25   5.012   4.555   2.342 -0.3105  0.1718 -0.6488
    3UNL     C3   26   5.014   4.643   2.228  0.6471 -0.0252 -0.0537
    3UNL     C4   27   4.860   4.671   2.368  0.6091  0.0775 -0.7506
    3UNL     C5   28   4.734   4.740   2.430 -0.1553  0.4677  0.1112
    3UNL     N6   29   4.922   4.574   2.437 -0.3631  0.1807  0.0684
    3UNL     N7   30   4.914   4.720   2.253  0.3520 -0.3097 -0.1391
    3UNL     H8   31   4.665   4.779   2.354 -2.1612  1.3959  2.3670
    3UNL     H9   32   4.758   4.822   2.498 -3.9423  2.0172 -0.2951
    3UNL    H10   33   4.671   4.668   2.485  1.0339  0.5568  1.6151
    4UNL     H0   34   4.940   4.929   1.894 -1.6917  0.6958  0.9714
    4UNL     H1   35   5.096   5.147   1.815 -0.8874 -0.9885  0.1506
    4UNL     C2   36   5.029   4.974   1.937 -1.3836  0.2304  0.8297
    4UNL     C3   37   5.106   5.083   1.901 -0.6532 -0.7293  0.3160
    4UNL     C4   38   5.180   5.001   2.075 -0.2070 -0.8068  0.2475
    4UNL     C5   39   5.258   4.976   2.197 -0.2715  0.6701  0.1270
    4UNL     N6   40   5.071   4.927   2.050 -0.0341  0.6299  0.1291
    4UNL     N7   41   5.206   5.098   1.990  0.5631 -0.4025  0.8376
    4UNL     H8   42   5.207   4.908   2.267  0.4421  0.2274  0.2227
    4UNL     H9   43   5.285   5.070   2.247  1.4726  0.0270  0.4147
    4UNL    H10   44   5.350   4.925   2.167 -0.4397  2.1280 -3.0815
    5UNL     H0   45   4.867   4.107   2.497 -0.9488  0.4577  0.4475
    5UNL     H1   46   5.074   4.003   2.338  0.7397 -0.7710  0.4865
    5UNL     C2   47   4.966   4.147   2.481 -0.8063 -0.0753 -0.0550
    5UNL     C3   48   5.073   4.082   2.412 -0.2971 -0.1923 -0.1360
    5UNL     C4   49   5.127   4.247   2.522 -0.6194  0.0046  0.1901
    5UNL     C5   50   5.207   4.364   2.582 -0.8042  0.0181  0.2687
    5UNL     N6   51   5.000   4.243   2.562 -0.3613 -0.4220  0.2365
    5UNL     N7   52   5.175   4.159   2.427 -0.2249  0.3838 -0.7164
    5UNL     H8   53   5.204   4.367   2.691  1.0903  1.9762  0.2928
    5UNL     H9   54   5.189   4.466   2.544  1.9304  0.0067 -1.1698
    5UNL    H10   55   5.313   4.348   2.557 -0.9576 -0.8197  0.1339
    6UNL     H0   56   0.065   4.896   1.568 -1.3239  0.5663  0.0384
    6UNL     H1   57   0.199   4.691   1.722 -2.0418 -0.5236  3.3675
    6UNL     C2   58   0.034   4.798   1.603  0.1630  0.0056 -0.1955
    6UNL     C3   59   0.099   4.704   1.682 -0.4804  0.6122 -0.3976
    6UNL     C4   60  -0.096   4.651   1.648  0.0642 -0.6799 -0.3226
    6UNL     C5   61  -0.229   4.589   1.646  0.2009  0.1365  0.0522
    6UNL     N6   62  -0.091   4.765   1.579 -0.4955  0.3049 -0.4787
    6UNL     N7   63   0.017   4.608   1.714  0.4018 -0.4636 -0.3456
    6UNL     H8   64  -0.242   4.521   1.561  0.6964 -1.4527  1.2234
    6UNL     H9   65  -0.311   4.662   1.650  0.7058  0.7241 -0.3276
    6UNL    H10   66  -0.240   4.516   1.727  4.9476 -0.4070  0.3217
    7UNL     H0   67   5.618   5.173   2.140  1.7459  1.6853  1.5870
    7UNL     H1   68   5.470   5.315   2.327  1.7729  1.0395 -0.6853
    7UNL     C2   69   5.543   5.249   2.120  0.7183  0.0855 -0.8491
    7UNL     C3   70   5.467   5.317   2.219  0.1060 -0.2103 -0.6946
    7UNL     C4   71   5.394   5.353   2.036  0.5233  0.2066 -0.7430
    7UNL     C5   72   5.318   5.417   1.918 -0.3899 -0.6427 -0.5877
    7UNL     N6   73   5.489   5.267   2.003  0.3400 -0.7119  0.2054
    7UNL     N7   74   5.372   5.388   2.167  0.0563  0.2244 -0.2002
    7UNL     H8   75   5.253   5.502   1.941 -1.7732 -1.4077 -1.6201
    7UNL     H9   76   5.387   5.449   1.839 -0.7943 -2.0236 -1.5097
    7UNL    H10   77   5.246   5.345   1.879 -1.2672 -1.7201  2.7892
    8UNL     H0   78   5.666   4.295   2.183  1.0079 -1.1233  0.1540
    8UNL     H1   79   5.413   4.265   2.295  1.0064  0.4051  1.0834
    8UNL     C2   80   5.636   4.226   2.261 -0.2630 -0.8476 -0.0855
    8UNL     C3   81   5.506   4.212   2.312  0.6954 -0.3474  0.4525
    8UNL     C4   82   5.644   4.086   2.389 -0.5387  0.0959 -0.0644
    8UNL     C5   83   5.691   3.968   2.468  0.5869 -0.6853  0.1424
    8UNL     N6   84   5.725   4.141   2.305 -0.1478 -0.0042  0.3765
    8UNL     N7   85   5.511   4.117   2.403  0.8350  0.0244 -0.4523
    8UNL     H8   86   5.646   3.879   2.421  0.0261 -0.0894 -0.4612
    8UNL     H9   87   5.655   3.972   2.571 -3.5849  0.4222 -1.2178
    8UNL    H10   88   5.797   3.942   2.469  0.8166  0.3215  2.1231
    9UNL     H0   89   5.610   4.635   1.938 -2.5164  0.3853 -0.7202
    9UNL     H1   90   5.400   4.784   1.996  0.1818  0.0203  3.2537
    9UNL     C2   91   5.612   4.743   1.941 -0.0337  0.3531  0.1437
    9UNL     C3   92   5.500   4.819   1.974 -0.4559  0.0384  0.2073
    9UNL     C4   93   5.667   4.926   1.925  0.5022 -0.2915 -0.0533
    9UNL     C5   94   5.742   5.045   1.865 -0.0854 -0.1495 -0.0610
    9UNL     N6   95   5.726   4.807   1.919  0.2640  0.0300 -0.0841
    9UNL     N7   96   5.538   4.943   1.972  0.1905 -0.9557  0.1221
    9UNL     H8   97   5.720   5.052   1.758 -0.6188 -2.1228 -0.0976
    9UNL     H9   98   5.848   5.039   1.889 -0.0666  0.4863  0.0384
    9UNL    H10   99   5.708   5.139   1.909 -0.4765  0.1392 -0.9651
   10UNL     H0  100   0.114   4.244   1.941 -1.7833 -0.2773 -1.1933
   10UNL     H1  101  -0.091   4.371   1.825 -0.6367 -1.1976  0.0752
   10UNL     C2  102   0.050   4.319   1.986 -0.4811  0.2066 -0.1004
   10UNL     C3  103  -0.048   4.385   1.922 -0.1042 -0.0127 -0.3234
   10UNL     C4  104  -0.022   4.456   2.116  0.5822 -0.0440  0.3487
   10UNL     C5  105  -0.042   4.539   2.243  0.2485  0.0593 -0.0510
   10UNL     N6  106   0.061   4.358   2.112  0.2673 -0.0631  0.9402
   10UNL     N7  107  -0.103   4.475   2.005 -0.8618  0.3598 -0.5019
   10UNL     H8  108  -0.054   4.643   2.212  1.1928  0.0947 -0.3225
   10UNL     H9  109   0.045   4.542   2.309 -0.7435  0.2537  1.2556
   10UNL    H10  110  -0.128   4.488   2.287 -0.3456  0.5243 -0.6732
   11UNL     H0  111   4.436   4.836   2.191 -0.4394  0.7808 -0.8933
   11UNL     H1  112   4.635   5.024   2.157  0.9315 -0.6225 -0.1264
   11UNL     C2  113   4.521   4.836   2.125  0.4515 -0.1819  0.2328
   11UNL     C3  114   4.627   4.928   2.107 -0.7467 -0.5370 -0.0472
   11UNL     C4  115   4.671   4.747   2.023 -0.4155  0.0038 -0.6251
   11UNL     C5  116   4.738   4.627   1.959 -0.0517  0.0176  0.1173
   11UNL     N6  117   4.546   4.727   2.054  0.1048 -0.0445 -0.0543
   11UNL     N7  118   4.730   4.870   2.051 -0.0451  0.2860  0.1975
   11UNL     H8  119   4.676   4.565   1.893 -1.7508 -0.4277  2.1146
   11UNL     H9  120   4.837   4.641   1.913  0.5232  3.1523  2.2333
   11UNL    H10  121   4.758   4.558   2.042  0.5170 -1.2967 -1.0793
   12UNL     H0  122   0.182   4.406   2.585 -1.1105  0.6270 -0.5217
   12UNL     H1  123   0.040   4.168   2.523  0.0915  1.0554  1.4760
   12UNL     C2  124   0.191   4.337   2.503  0.9238  0.2841 -0.0235
   12UNL     C3  125   0.121   4.220   2.473 -0.0273 -0.3001 -0.1893
   12UNL     C4  126   0.275   4.252   2.347  0.0750 -0.5748 -0.0769
   12UNL     C5  127   0.366   4.242   2.232  0.7133  0.0965 -0.7862
   12UNL     N6  128   0.281   4.366   2.416  0.1210  1.0512  0.5362
   12UNL     N7  129   0.169   4.167   2.364  0.1343  0.1450 -0.3225
   12UNL     H8  130   0.314   4.266   2.139  0.1696  1.9803 -0.0183
   12UNL     H9  131   0.395   4.137   2.216  0.0163  0.1609 -2.5632
   12UNL    H10  132   0.458   4.300   2.242 -0.7034  2.2043  0.3125
   13UNL     H0  133   4.342   3.908   3.922  2.7401 -0.2521 -0.4005
   13UNL     H1  134   4.528   3.899   4.129  0.0569 -0.8517  0.0657
   13UNL     C2  135   4.376   3.820   3.977 -0.5142 -0.9382  0.6569
   13UNL     C3  136   4.471   3.820   4.081  0.1565 -0.2059 -1.1361
   13UNL     C4  137   4.392   3.632   4.046  0.6075  1.0047 -0.6553
   13UNL     C5  138   4.369   3.479   4.053  0.6518 -0.0402  0.5161
   13UNL     N6  139   4.320   3.704   3.960  0.2339 -0.6831  0.0002
   13UNL     N7  140   4.479   3.696   4.128 -0.0537 -0.2991 -0.3410
   13UNL     H8  141   4.425   3.425   3.976  1.9464  2.7993 -0.5796
   13UNL     H9  142   4.263   3.460   4.031  1.4121 -1.2150 -2.2628
   13UNL    H10  143   4.392   3.432   4.149  1.0395 -0.3914  0.2507
   14UNL     H0  144   4.864   3.051   3.809  0.3310 -2.6025  0.1580
   14UNL     H1  145   5.058   2.896   3.699 -1.8721  0.4286  2.4318
   14UNL     C2  146   4.896   3.054   3.706  0.0973  0.0754  0.1213
   14UNL     C3  147   4.998   2.973   3.651 -0.3383 -0.1428 -0.5245
   14UNL     C4  148   4.931   3.120   3.521 -0.2987 -0.5622 -0.5045
   14UNL     C5  149   4.908   3.196   3.393  0.5803 -0.1289  0.1934
   14UNL     N6  150   4.848   3.148   3.625 -0.0797 -0.2842 -0.4610
   14UNL     N7  151   5.022   3.013   3.530  0.3086  0.3517  0.0654
   14UNL     H8  152   4.865   3.139   3.310 -1.4045  0.0876  1.0326
   14UNL     H9  153   5.007   3.235   3.366  0.4822 -0.2199 -0.2963
   14UNL    H10  154   4.837   3.280   3.402  1.4102  0.7658 -1.4580
   15UNL     H0  155   4.588   3.783   3.550 -0.9332 -1.5511  1.7708
   15UNL     H1  156   4.567   3.986   3.371 -0.1386 -1.8305 -1.1471
   15UNL     C2  157   4.511   3.859   3.545  0.0080 -0.6915 -0.2356
   15UNL     C3  158   4.501   3.964   3.454 -0.2547 -0.2104 -0.7839
   15UNL     C4  159   4.352   3.968   3.597 -0.1812 -0.2937  0.4146
   15UNL     C5  160   4.226   4.004   3.663 -0.3057  0.6296 -0.2003
   15UNL     N6  161   4.424   3.869   3.648 -0.5585  0.4974 -0.4753
   15UNL     N7  162   4.398   4.039   3.489  0.0125  0.1158 -0.4173
   15UNL     H8  163   4.139   4.011   3.596  0.1191 -4.0265 -1.4113
   15UNL     H9  164   4.229   4.101   3.713 -3.0984  0.8178 -0.3297
   15UNL    H10  165   4.185   3.940   3.742 -0.4564 -0.7659 -1.3830
   16UNL     H0  166   4.469   4.233   3.101  0.2679 -1.0074  0.1963
   16UNL     H1  167   4.650   4.409   2.983 -1.1591  1.5160 -0.1444
   16UNL     C2  168   4.563   4.270   3.140  0.0620  0.5615 -0.7677
   16UNL     C3  169   4.645   4.357   3.078  0.3289  0.2894 -0.7053
   16UNL     C4  170   4.702   4.300   3.269 -0.0515 -0.5361  0.0061
   16UNL     C5  171   4.780   4.281   3.394 -0.6036 -0.1618  0.2788
   16UNL     N6  172   4.596   4.223   3.257 -0.3151  0.1680  0.0642
   16UNL     N7  173   4.743   4.379   3.168 -0.1387 -0.3124 -0.1240
   16UNL     H8  174   4.768   4.196   3.462  0.5418 -0.8702 -0.3729
   16UNL     H9  175   4.747   4.367   3.452 -1.1407 -0.9412  1.1310
   16UNL    H10  176   4.886   4.298   3.368 -0.5719 -0.6281  0.0994
   17UNL     H0  177   4.400   3.375   3.685 -0.3082  0.3903  0.7165
   17UNL     H1  178   4.614   3.295   3.561 -0.2363 -0.1476  0.4499
   17UNL     C2  179   4.492   3.433   3.686  0.2787 -0.5252  0.0636
   17UNL     C3  180   4.604   3.389   3.613  0.2478  0.0601  0.1693
   17UNL     C4  181   4.636   3.553   3.736 -0.5248  0.9890 -0.1235
   17UNL     C5  182   4.707   3.666   3.806  0.1594 -0.1881  0.2672
   17UNL     N6  183   4.508   3.545   3.749 -0.2140  0.4975  0.0143
   17UNL     N7  184   4.700   3.477   3.640  0.0924 -0.1324  0.1209
   17UNL     H8  185   4.771   3.636   3.890  0.6075 -1.9015 -0.6756
   17UNL     H9  186   4.636   3.742   3.842  0.1555 -0.9140  1.8436
   17UNL    H10  187   4.768   3.718   3.731  1.0091 -2.1900 -0.4631
   18UNL     H0  188   5.508   4.157   2.668 -0.9624  1.9343  0.4958
   18UNL     H1  189   5.609   4.049   2.893  0.2215  0.1626 -0.2761
   18UNL     C2  190   5.455   4.090   2.734  0.0253  0.5995 -0.0365
   18UNL     C3  191   5.510   4.037   2.852  0.0373  0.3551  0.1076
   18UNL     C4  192   5.316   3.971   2.815 -0.3784  0.8120  0.2129
   18UNL     C5  193   5.176   3.908   2.829 -0.1881 -0.5735 -0.0164
   18UNL     N6  194   5.339   4.035   2.707  0.8301 -0.1228  0.3560
   18UNL     N7  195   5.418   3.958   2.904  0.4579  0.2117 -0.1245
   18UNL     H8  196   5.094   3.972   2.796 -0.4304 -1.0145 -0.2821
   18UNL     H9  197   5.146   3.868   2.927  2.7515  2.7121  2.3523
   18UNL    H10  198   5.167   3.820   2.764 -1.0949 -0.0016 -0.6743
   19UNL     H0  199   5.132   4.460   3.225  0.1666  0.2883  1.8776
   19UNL     H1  200   5.079   4.601   3.453  2.0039  0.9941 -0.7068
   19UNL     C2  201   5.072   4.550   3.236 -0.5590  0.0703 -0.1157
   19UNL     C3  202   5.034   4.616   3.356 -0.3886  0.7855  0.3249
   19UNL     C4  203   4.916   4.664   3.198  0.0965 -0.5134 -0.7640
   19UNL     C5  204   4.812   4.727   3.112 -0.1298 -0.3719 -0.2839
   19UNL     N6  205   4.995   4.581   3.135  0.1180  0.1094 -0.2628
   19UNL     N7  206   4.929   4.693   3.332 -0.2845 -0.2113 -0.0325
   19UNL     H8  207   4.863   4.737   3.015 -0.1621  1.2147 -0.1462
   19UNL     H9  208   4.729   4.656   3.099  0.7255 -1.5345  0.5120
   19UNL    H10  209   4.784   4.826   3.147 -3.1025 -2.0748  2.3987
   20UNL     H0  210   5.178   3.568   3.386  1.6418  0.6505  0.2890
   20UNL     H1  211   4.935   3.591   3.524  0.7905  0.1643 -1.7327
   20UNL     C2  212   5.146   3.522   3.479  0.1147 -0.4726 -0.7562
   20UNL     C3  213   5.025   3.537   3.549  0.2699  0.2419  0.5012
   20UNL     C4  214   5.146   3.389   3.626 -0.5673 -0.3753 -0.1069
   20UNL     C5  215   5.200   3.280   3.712  0.0341 -1.2501 -0.0413
   20UNL     N6  216   5.230   3.452   3.544  0.1269 -0.3084 -0.0188
   20UNL     N7  217   5.025   3.450   3.644  0.1272 -0.2462  0.5970
   20UNL     H8  218   5.275   3.323   3.780  0.6385  1.1431 -2.1796
   20UNL     H9  219   5.253   3.200   3.659 -0.4904 -0.9612 -0.9917
   20UNL    H10  220   5.126   3.228   3.775  1.0551 -1.6114  0.9032
   21UNL     H0  221   5.076   3.911   3.186 -0.0027 -0.5924 -2.1273
   21UNL     H1  222   4.896   4.120   3.214  0.9290  3.1483  1.5271
   21UNL     C2  223   5.095   4.017   3.173 -0.0491 -0.2215  0.4693
   21UNL     C3  224   4.998   4.118   3.179  0.3494 -0.7451 -0.1767
   21UNL     C4  225   5.182   4.187   3.116  0.3150  0.0915 -0.1910
   21UNL     C5  226   5.288   4.275   3.047 -0.3880  0.0124  0.7140
   21UNL     N6  227   5.212   4.068   3.137  0.0701 -0.2703  0.4627
   21UNL     N7  228   5.059   4.232   3.143 -0.2161 -0.4105 -0.1628
   21UNL     H8  229   5.266   4.383   3.048  1.5869  0.4488 -0.9130
   21UNL     H9  230   5.295   4.251   2.940 -1.6169  1.1512  0.3498
   21UNL    H10  231   5.388   4.254   3.085 -0.5605 -0.6700  0.7968
   22UNL     H0  232   5.503   3.529   3.188 -0.5629  0.6934 -1.9097
   22UNL     H1  233   5.380   3.704   3.006  0.1077 -2.2606  0.0955
   22UNL     C2  234   5.446   3.619   3.208 -0.8273  0.2828 -0.7902
   22UNL     C3  235   5.383   3.706   3.114  0.0025  0.3758  0.0849
   22UNL     C4  236   5.368   3.766   3.312  0.2806  0.8041 -0.1184
   22UNL     C5  237   5.327   3.847   3.437 -0.1451  0.5858 -0.3656
   22UNL     N6  238   5.431   3.651   3.332 -0.2484  0.1304 -0.2717
   22UNL     N7  239   5.329   3.796   3.186  0.1392  0.2748 -0.6362
   22UNL     H8  240   5.239   3.905   3.404 -0.8825 -1.4040 -2.0354
   22UNL     H9  241   5.409   3.918   3.455  0.4133 -0.0084 -0.5511
   22UNL    H10  242   5.303   3.792   3.528  0.0444 -1.5481 -1.5733
   23UNL     H0  243   3.984   4.165   3.473  1.2997 -0.1871  0.8525
   23UNL     H1  244   4.162   4.362   3.432  0.7939 -2.9312  3.0380
   23UNL     C2  245   4.057   4.164   3.394  0.6125 -0.5230  0.2093
   23UNL     C3  246   4.145   4.273   3.374  0.8157 -0.6769 -0.5882
   23UNL     C4  247   4.177   4.121   3.232  0.2990 -0.3852 -0.1461
   23UNL     C5  248   4.252   4.031   3.136  0.1223  0.1804  0.3963
   23UNL     N6  249   4.065   4.081   3.288 -0.4253 -0.2056  0.0339
   23UNL     N7  250   4.229   4.241   3.278  0.1874  0.4049  0.7221
   23UNL     H8  251   4.192   3.981   3.058  0.7792 -0.5692  0.3672
   23UNL     H9  252   4.327   4.074   3.068 -1.0638 -2.5126 -2.7809
   23UNL    H10  253   4.306   3.949   3.185  1.5631  0.3626 -0.8605
   24UNL     H0  254   5.597   3.705   3.820 -2.3220 -1.2792  1.5279
   24UNL     H1  255   5.425   3.506   3.720 -0.7414 -0.7472 -2.2263
   24UNL     C2  256   5.597   3.659   3.723  0.1160  0.2425  0.7691
   24UNL     C3  257   5.513   3.551   3.678  0.5870 -1.3943 -0.2259
   24UNL     C4  258   5.675   3.591   3.558  0.0286  0.4250  0.3826
   24UNL     C5  259   5.754   3.599   3.430 -0.6299  0.2872  0.6778
   24UNL     N6  260   5.698   3.686   3.646  0.0605  0.5527  0.2440
   24UNL     N7  261   5.570   3.500   3.576  0.6355  0.1337  0.1703
   24UNL     H8  262   5.737   3.522   3.354 -0.8696  1.3346 -0.3306
   24UNL     H9  263   5.862   3.607   3.446 -0.6090  1.6561 -0.0916
   24UNL    H10  264   5.719   3.691   3.381  4.1987  1.8185 -0.1479
   25UNL     H0  265   1.906   0.430   0.380 -1.7269 -1.1717 -0.3771
   25UNL     H1  266   2.066   0.347   0.578 -0.7749  0.3027 -1.0910
   25UNL     C2  267   1.919   0.328   0.411  0.2029 -0.6507  0.6370
   25UNL     C3  268   1.998   0.290   0.516 -0.2510 -1.0580 -0.4203
   25UNL     C4  269   1.904   0.132   0.424 -0.1868  1.0966  0.1858
   25UNL     C5  270   1.874  -0.010   0.382 -0.5481 -0.3903  0.5308
   25UNL     N6  271   1.868   0.229   0.343 -0.3579  0.2355  0.5050
   25UNL     N7  272   1.989   0.159   0.527 -0.6608 -0.0709  0.1371
   25UNL     H8  273   1.785  -0.020   0.318  0.1384 -0.8574 -0.3631
   25UNL     H9  274   1.870  -0.087   0.461 -1.8909 -2.4805 -1.4972
   25UNL    H10  275   1.968  -0.031   0.330 -0.8121  1.3940 -0.6798
   26UNL     H0  276   0.478   5.177   0.226  0.4588  1.5414  0.5229
   26UNL     H1  277   0.649   4.996   0.088 -2.3472 -0.9518  0.3622
   26UNL     C2  278   0.513   5.180   0.124 -0.2283  0.6362  0.2570
   26UNL     C3  279   0.592   5.081   0.054 -0.2865  0.3523  0.0983
   26UNL     C4  280   0.511   5.224  -0.067  0.2882  0.3604 -0.3067
   26UNL     C5  281   0.503   5.314  -0.187  0.2393 -0.1143  0.6403
   26UNL     N6  282   0.466   5.266   0.047 -0.2674  0.0961  0.4273
   26UNL     N7  283   0.600   5.122  -0.066 -0.5557 -0.2558  0.0309
   26UNL     H8  284   0.534   5.258  -0.276  1.0913 -0.6885  1.2936
   26UNL     H9  285   0.575   5.397  -0.189  1.3391 -1.0698 -0.8643
   26UNL    H10  286   0.399   5.348  -0.200  0.3243  0.6380  1.8271
   27UNL     H0  287   2.157   0.375   0.048  0.3441  0.6279  0.0437
   27UNL     H1  288   2.104   0.504  -0.181  0.4626  0.7778  0.5689
   27UNL     C2  289   2.066   0.431   0.030 -0.2225 -0.2287  0.2165
   27UNL     C3  290   2.044   0.494  -0.092 -0.0551  0.0527  0.1474
   27UNL     C4  291   1.903   0.538   0.053  0.2826 -0.2044  0.7912
   27UNL     C5  292   1.788   0.615   0.116 -0.2843 -0.0399 -0.6489
   27UNL     N6  293   1.975   0.455   0.125  0.1465  0.4285 -0.9328
   27UNL     N7  294   1.930   0.557  -0.079  0.0085 -0.6081 -0.0970
   27UNL     H8  295   1.714   0.633   0.037 -0.4562 -0.4830 -0.5904
   27UNL     H9  296   1.804   0.707   0.173 -2.2656 -1.3719  2.1632
   27UNL    H10  297   1.730   0.555   0.187  0.7395  1.5197  1.5796
   28UNL     H0  298   3.980   3.473   4.327 -0.4353  1.5766  0.0656
   28UNL     H1  299   4.165   3.629   4.206 -1.4843  0.4717  0.1949
   28UNL     C2  300   4.070   3.513   4.372  0.4605 -0.7196  0.3896
   28UNL     C3  301   4.166   3.598   4.309 -0.2806  0.4971  0.1973
   28UNL     C4  302   4.204   3.560   4.508  0.9168 -0.3379  0.5367
   28UNL     C5  303   4.274   3.571   4.635 -0.0167  0.3993 -0.4280
   28UNL     N6  304   4.090   3.498   4.501 -0.5750  0.4322  0.2883
   28UNL     N7  305   4.259   3.613   4.399 -0.0709 -0.5713  0.6046
   28UNL     H8  306   4.227   3.642   4.705 -0.8569  0.4039 -0.9886
   28UNL     H9  307   4.375   3.611   4.628  0.2733 -0.0904  0.7497
   28UNL    H10  308   4.289   3.470   4.677  0.7756 -0.4061 -2.5995
   29UNL     H0  309   3.890   2.702   4.805 -1.2813  0.4399 -0.9481
   29UNL     H1  310   4.134   2.603   4.748 -2.6731 -0.5223 -1.3658
   29UNL     C2  311   3.983   2.747   4.838 -0.9111 -0.6217 -0.5350
   29UNL     C3  312   4.109   2.694   4.800  0.1769 -0.0532 -0.7114
   29UNL     C4  313   4.114   2.858   4.927  0.1969 -0.4499  0.3563
   29UNL     C5  314   4.163   2.939   5.051 -0.2009 -0.6414  0.4040
   29UNL     N6  315   3.986   2.869   4.892  0.3461  0.3243 -0.0089
   29UNL     N7  316   4.196   2.766   4.865 -0.1504 -0.7390 -0.4058
   29UNL     H8  317   4.152   2.879   5.142 -0.1403 -1.6742 -0.2542
   29UNL     H9  318   4.102   3.029   5.061 -0.8642 -0.6360 -2.9218
   29UNL    H10  319   4.269   2.966   5.050  0.5455 -3.4365 -0.9137
   30UNL     H0  320   4.996   3.499   3.906  3.5913 -0.6293  1.0266
   30UNL     H1  321   5.085   3.392   4.132 -1.2606  2.9624 -0.1128
   30UNL     C2  322   4.953   3.413   3.957  0.8816  0.5426  0.8076
   30UNL     C3  323   5.001   3.356   4.074 -0.0096 -0.4650  0.0570
   30UNL     C4  324   4.838   3.256   4.002 -0.1482 -0.7880 -0.0062
   30UNL     C5  325   4.712   3.177   3.992  0.3233 -0.3763 -0.1924
   30UNL     N6  326   4.855   3.346   3.904 -0.1848 -0.3106 -1.0628
   30UNL     N7  327   4.928   3.249   4.107  0.2571  0.3077  0.4551
   30UNL     H8  328   4.647   3.199   4.078 -1.2007 -2.4678 -0.8013
   30UNL     H9  329   4.727   3.069   3.998  0.4937 -0.3342  0.2224
   30UNL    H10  330   4.645   3.192   3.907 -0.1761 -0.9763  0.0963
   31UNL     H0  331   4.593   3.774   4.546 -2.5379 -0.8771 -0.6146
   31UNL     H1  332   4.550   3.998   4.686 -0.0273  0.5948 -0.1521
   31UNL     C2  333   4.537   3.860   4.514 -0.6074  0.6846  0.0996
   31UNL     C3  334   4.516   3.975   4.585 -0.2402 -0.3935  0.1371
   31UNL     C4  335   4.432   3.980   4.399  0.1084  0.1574 -0.4290
   31UNL     C5  336   4.348   4.019   4.280  0.4536 -0.4333 -0.0744
   31UNL     N6  337   4.478   3.860   4.396  0.0908 -0.0443 -0.0881
   31UNL     N7  338   4.457   4.055   4.509  0.2914 -0.2832  0.6189
   31UNL     H8  339   4.305   3.931   4.231 -0.4333  0.5617 -1.1155
   31UNL     H9  340   4.256   4.076   4.298  0.1785 -1.2091  1.0485
   31UNL    H10  341   4.402   4.074   4.202 -0.5476  0.4864 -0.1367
   32UNL     H0  342   4.612   2.889   4.594 -0.8188  0.8845  0.3331
   32UNL     H1  343   4.427   2.914   4.787  0.4368 -0.4544  1.0647
   32UNL     C2  344   4.620   2.845   4.692  0.4180  0.0868 -0.1051
   32UNL     C3  345   4.523   2.866   4.794  0.7706 -0.1847 -1.3012
   32UNL     C4  346   4.666   2.730   4.843 -0.3466 -0.2528 -0.4419
   32UNL     C5  347   4.749   2.627   4.920  0.3187 -0.5133 -0.5132
   32UNL     N6  348   4.719   2.776   4.727  0.0676 -0.1901 -0.3051
   32UNL     N7  349   4.553   2.791   4.895  0.2644 -0.6259 -0.0064
   32UNL     H8  350   4.710   2.525   4.904  0.9241 -0.8613  0.2011
   32UNL     H9  351   4.751   2.644   5.028  0.3124 -0.5227 -0.5117
   32UNL    H10  352   4.853   2.621   4.885  0.7610 -1.1798  0.8946
   33UNL     H0  353   4.557   3.238   4.315 -2.6208  0.8959 -0.8902
   33UNL     H1  354   4.466   3.426   4.505 -1.0984  0.7126 -1.4001
   33UNL     C2  355   4.592   3.339   4.329  0.9568 -0.3326 -0.4198
   33UNL     C3  356   4.542   3.428   4.428  0.4264 -0.4267  0.0291
   33UNL     C4  357   4.672   3.519   4.294 -0.0035  0.0313  1.0357
   33UNL     C5  358   4.757   3.626   4.230 -0.0184 -0.1353 -0.6505
   33UNL     N6  359   4.683   3.395   4.255 -0.0482 -0.7642  0.1002
   33UNL     N7  360   4.591   3.546   4.407  0.6064 -0.2718  0.7629
   33UNL     H8  361   4.710   3.668   4.140 -0.1051 -1.8471 -1.4264
   33UNL     H9  362   4.855   3.581   4.210  0.2839  0.5679 -0.7710
   33UNL    H10  363   4.781   3.706   4.301  2.4147 -0.3550 -1.1899
   34UNL     H0  364   4.990   2.828   4.371 -1.1855 -1.6240  1.0467
   34UNL     H1  365   4.822   3.002   4.207 -0.8629  1.3219  0.2912
   34UNL     C2  366   4.923   2.908   4.396 -0.1181 -0.4465  0.1926
   34UNL     C3  367   4.847   2.999   4.312 -0.2259  0.2252  0.1216
   34UNL     C4  368   4.832   3.054   4.516 -0.3702  0.2722 -0.5574
   34UNL     C5  369   4.803   3.137   4.636  0.9890  0.0987 -0.3839
   34UNL     N6  370   4.911   2.951   4.520  0.3896  0.3266 -0.0937
   34UNL     N7  371   4.799   3.100   4.394 -0.2340  0.3674 -0.1505
   34UNL     H8  372   4.708   3.189   4.619 -0.6483 -2.2674  1.1183
   34UNL     H9  373   4.889   3.199   4.665 -0.7790  2.5075 -0.1957
   34UNL    H10  374   4.768   3.078   4.721 -0.3036  1.2419 -0.1117
   35UNL     H0  375   3.479   3.439   4.632 -0.3757 -0.6452 -1.6625
   35UNL     H1  376   3.674   3.645   4.627 -2.6520  1.0355 -1.8154
   35UNL     C2  377   3.569   3.448   4.573 -0.0867  0.3664 -1.0583
   35UNL     C3  378   3.666   3.551   4.575  0.4430 -0.3678  0.1136
   35UNL     C4  379   3.717   3.379   4.462 -0.6508 -0.6644 -0.6617
   35UNL     C5  380   3.785   3.273   4.367  0.3060 -0.0743 -0.9537
   35UNL     N6  381   3.597   3.344   4.504  0.2764 -0.0271  0.0571
   35UNL     N7  382   3.762   3.505   4.494 -0.3511 -0.5492  1.2173
   35UNL     H8  383   3.764   3.178   4.416 -0.7175  0.9341  0.6021
   35UNL     H9  384   3.742   3.285   4.266  0.1689  1.0599 -0.7672
   35UNL    H10  385   3.893   3.280   4.349  0.7315  2.5853  2.2196
   36UNL     H0  386   3.056   0.306   0.202  1.0262 -0.2982  0.6596
   36UNL     H1  387   2.940   0.053   0.150  2.5230 -1.4872  1.8965
   36UNL     C2  388   3.089   0.232   0.130  0.0178 -0.2425  0.1191
   36UNL     C3  389   3.020   0.114   0.108 -0.0434  0.8284  0.1776
   36UNL     C4  390   3.174   0.145  -0.029  0.3160 -0.1064  0.1990
   36UNL     C5  391   3.255   0.129  -0.154  0.0221  0.4661  0.4372
   36UNL     N6  392   3.189   0.246   0.046 -0.0868 -0.1697  0.5976
   36UNL     N7  393   3.075   0.060  -0.001  0.8771  0.4528  0.4265
   36UNL     H8  394   3.207   0.075  -0.237  1.3294  0.5909 -0.4030
   36UNL     H9  395   3.343   0.065  -0.142  0.5395  0.7729 -1.6298
   36UNL    H10  396   3.293   0.222  -0.196  1.6407  0.4561  1.7997
   37UNL     H0  397   5.358   5.340   1.544 -0.5337 -0.8078  0.4928
   37UNL     H1  398   5.554   5.246   1.711 -1.0778  1.6706 -0.8937
   37UNL     C2  399   5.366   5.240   1.583 -0.5918 -0.9135  0.2385
   37UNL     C3  400   5.463   5.196   1.679 -0.1511 -0.4284 -0.3409
   37UNL     C4  401   5.322   5.048   1.628  0.0211 -0.4244 -0.3023
   37UNL     C5  402   5.248   4.919   1.625  0.4002 -0.0474 -0.3599
   37UNL     N6  403   5.278   5.145   1.558 -0.0632 -0.6377  0.5574
   37UNL     N7  404   5.430   5.074   1.707 -0.0598 -0.6457  0.7310
   37UNL     H8  405   5.241   4.870   1.527  1.6667 -1.4252  0.2209
   37UNL     H9  406   5.148   4.929   1.667  0.7460  0.6732  0.2917
   37UNL    H10  407   5.290   4.860   1.707 -2.2381 -1.4562  0.0180
   38UNL     H0  408   5.820   4.463   1.460  3.6864 -2.0483  1.2918
   38UNL     H1  409   5.916   4.261   1.309 -1.2611 -0.7997 -1.7787
   38UNL     C2  410   5.857   4.467   1.358  0.2103 -0.3099  0.0381
   38UNL     C3  411   5.906   4.364   1.277  0.1518 -0.0153  0.1606
   38UNL     C4  412   5.901   4.545   1.180 -0.1959 -1.0399  0.9290
   38UNL     C5  413   5.880   4.619   1.049  0.1307  0.4130 -0.0589
   38UNL     N6  414   5.831   4.576   1.287  0.1983  0.1113  0.1573
   38UNL     N7  415   5.942   4.414   1.164 -0.8443  0.6651 -0.5729
   38UNL     H8  416   5.966   4.613   0.981  0.9064  1.2226  0.8323
   38UNL     H9  417   5.850   4.723   1.068 -1.5173 -0.2928  1.2876
   38UNL    H10  418   5.799   4.585   0.984  0.2120  0.6130 -0.2672
   39UNL     H0  419   5.562   5.190   1.183 -1.6219 -1.8214 -0.9932
   39UNL     H1  420   5.524   5.357   0.971  2.3213  0.2776  1.1036
   39UNL     C2  421   5.487   5.267   1.171  0.2921  0.2535  0.0918
   39UNL     C3  422   5.469   5.354   1.064  0.0574 -0.1235 -0.2054
   39UNL     C4  423   5.328   5.387   1.210  0.2197  0.3720 -0.1753
   39UNL     C5  424   5.202   5.420   1.281  0.5493  0.2089  0.1276
   39UNL     N6  425   5.399   5.292   1.264 -0.7730 -0.6199  0.5831
   39UNL     N7  426   5.374   5.440   1.089 -0.3255 -0.4203  0.3648
   39UNL     H8  427   5.114   5.400   1.218  1.1084  0.1488 -0.6335
   39UNL     H9  428   5.197   5.524   1.317  2.3561 -0.7662  3.2993
   39UNL    H10  429   5.186   5.368   1.376  4.5921 -2.4495 -0.5709
   40UNL     H0  430   1.493   0.135   0.736  0.0081  0.0102 -0.8439
   40UNL     H1  431   1.715   0.043   0.606 -0.3634  0.9119 -1.0336
   40UNL     C2  432   1.588   0.110   0.783 -0.5549 -0.1491  0.2219
   40UNL     C3  433   1.701   0.063   0.711  0.6461  0.6558 -0.8385
   40UNL     C4  434   1.745   0.110   0.908  0.8634  0.2749  0.3046
   40UNL     C5  435   1.816   0.116   1.043  0.4126  0.6002 -0.1212
   40UNL     N6  436   1.614   0.137   0.906  0.4766  0.4687 -0.6587
   40UNL     N7  437   1.803   0.066   0.790 -0.5333  0.7530 -0.2778
   40UNL     H8  438   1.833   0.019   1.092 -0.8989  0.6692  0.4846
   40UNL     H9  439   1.767   0.189   1.109  2.4509  1.5682  0.3509
   40UNL    H10  440   1.914   0.159   1.022  0.2573  1.3083  0.5944
   41UNL     H0  441   5.372   4.831   1.324  1.2252 -3.2241 -3.1443
   41UNL     H1  442   5.599   4.703   1.225  0.8928  0.9400 -0.7693
   41UNL     C2  443   5.473   4.868   1.335 -0.2578  0.0759  0.6047
   41UNL     C3  444   5.588   4.793   1.284 -0.1692  0.3462 -0.0474
   41UNL     C4  445   5.635   4.982   1.357 -0.1511  0.4691 -0.3482
   41UNL     C5  446   5.722   5.099   1.411  0.1244  0.1714 -0.4274
   41UNL     N6  447   5.502   4.989   1.375  0.5247 -0.2648  0.0726
   41UNL     N7  448   5.689   4.875   1.294  0.2661 -0.0206  0.5114
   41UNL     H8  449   5.754   5.075   1.513 -2.4976  3.3446  1.2296
   41UNL     H9  450   5.668   5.194   1.411  0.1539  0.2014  1.0604
   41UNL    H10  451   5.802   5.130   1.342  0.8957  2.7546  1.5334
   42UNL     H0  452   2.544   0.060   0.326  1.5185  0.6521  2.2496
   42UNL     H1  453   2.648  -0.053   0.545 -0.2483  1.2818 -1.2750
   42UNL     C2  454   2.499  -0.025   0.376 -0.5433  0.5082  0.2320
   42UNL     C3  455   2.555  -0.079   0.496 -0.7553  0.4002  0.1136
   42UNL     C4  456   2.385  -0.180   0.433 -0.4154 -0.1849  0.0583
   42UNL     C5  457   2.262  -0.262   0.455 -0.1487  0.1093 -0.7054
   42UNL     N6  458   2.392  -0.092   0.334 -0.4995 -0.3228 -0.0742
   42UNL     N7  459   2.489  -0.185   0.525 -0.5584  0.3290  0.3879
   42UNL     H8  460   2.264  -0.356   0.399  2.6444 -0.5330  0.3318
   42UNL     H9  461   2.175  -0.211   0.412 -1.2154 -0.1422  1.1145
   42UNL    H10  462   2.241  -0.269   0.563 -3.1420  0.4138 -1.2328
   43UNL     H0  463   2.078   0.325   0.967 -0.2864  0.9544  1.7959
   43UNL     H1  464   2.130   0.594   0.966 -0.9662  1.7142 -1.5872
   43UNL     C2  465   2.035   0.399   0.901  0.8701 -0.1414 -0.2361
   43UNL     C3  466   2.061   0.541   0.901 -0.3980 -0.1995 -0.6936
   43UNL     C4  467   1.902   0.489   0.781 -0.0910 -0.4771  0.7299
   43UNL     C5  468   1.772   0.492   0.691  0.1326  0.6789 -0.2112
   43UNL     N6  469   1.934   0.369   0.821 -0.8493  0.4556  0.0727
   43UNL     N7  470   1.978   0.600   0.818  0.1542  0.3130 -0.0080
   43UNL     H8  471   1.775   0.576   0.621  2.4653  1.0638  0.3083
   43UNL     H9  472   1.763   0.399   0.635  1.3739  0.0792  0.5634
   43UNL    H10  473   1.681   0.500   0.751  0.0049  2.2875 -0.5992
   44UNL     H0  474   0.211   4.975   1.045 -0.9423 -0.6308  0.1470
   44UNL     H1  475   0.039   4.967   1.263  0.1896  0.3436  1.0261
   44UNL     C2  476   0.207   4.907   1.129 -0.1014 -0.2735  0.4826
   44UNL     C3  477   0.118   4.899   1.236 -0.3167  0.1710 -0.0294
   44UNL     C4  478   0.257   4.750   1.240 -0.9166 -0.0441  0.5400
   44UNL     C5  479   0.335   4.629   1.282 -0.2145  0.0531 -0.0038
   44UNL     N6  480   0.296   4.814   1.136  0.6566  0.0171 -0.7480
   44UNL     N7  481   0.152   4.796   1.311 -0.6722  0.6271 -0.5286
   44UNL     H8  482   0.286   4.578   1.366 -0.1323 -0.2746 -0.1556
   44UNL     H9  483   0.428   4.666   1.325  0.1054 -0.2946 -0.3920
   44UNL    H10  484   0.361   4.551   1.209  1.2433  0.3116  0.2274
   45UNL     H0  485   0.220   5.339   0.818 -1.3186  0.3268 -0.2758
   45UNL     H1  486   0.069   5.523   0.962 -0.0018 -1.8773 -0.2536
   45UNL     C2  487   0.220   5.447   0.812  0.2813  0.3499 -0.0414
   45UNL     C3  488   0.139   5.541   0.881 -0.3025 -0.2167 -0.1659
   45UNL     C4  489   0.269   5.641   0.753 -0.2404  0.0822  0.1013
   45UNL     C5  490   0.331   5.753   0.674 -0.5211 -0.0559  0.8634
   45UNL     N6  491   0.303   5.511   0.733  0.5076  0.0540  0.2676
   45UNL     N7  492   0.168   5.664   0.839  0.3148  0.3883  0.5504
   45UNL     H8  493   0.317   5.840   0.739  1.3625  0.1385  1.0559
   45UNL     H9  494   0.301   5.763   0.569 -1.6249  3.7679  1.4643
   45UNL    H10  495   0.440   5.741   0.675 -0.7694 -2.7676 -0.2795
   46UNL     H0  496   0.547   4.892   0.750  2.8353  1.2877 -0.1644
   46UNL     H1  497   0.484   5.123   0.616  1.3675  0.4537  0.6950
   46UNL     C2  498   0.498   4.980   0.790 -0.1928 -0.3354 -0.0751
   46UNL     C3  499   0.470   5.095   0.719  0.0444  0.0393  0.4198
   46UNL     C4  500   0.434   5.115   0.916  0.0541  1.0175 -0.5389
   46UNL     C5  501   0.426   5.182   1.053  0.7945  0.3634  0.4153
   46UNL     N6  502   0.481   4.989   0.918  0.5712 -0.4067  0.0547
   46UNL     N7  503   0.424   5.188   0.803  0.0025  0.0104 -0.1778
   46UNL     H8  504   0.516   5.241   1.077  3.8078 -3.1821 -1.7532
   46UNL     H9  505   0.413   5.103   1.128  1.2856 -0.2590 -0.1547
   46UNL    H10  506   0.341   5.251   1.047  0.1950 -0.4642 -0.7872
   47UNL     H0  507   0.986   0.063   0.998 -0.6964 -0.2181 -1.3297
   47UNL     H1  508   1.193   0.226   0.948  0.9410 -0.1818  0.1887
   47UNL     C2  509   1.076   0.034   0.947 -0.0804  0.9752 -0.9403
   47UNL     C3  510   1.185   0.120   0.928 -0.7934 -0.0492  0.0754
   47UNL     C4  511   1.222  -0.064   0.862 -0.4079 -0.2862 -0.3438
   47UNL     C5  512   1.301  -0.176   0.789  0.9478  0.2473 -0.5034
   47UNL     N6  513   1.097  -0.090   0.907 -0.2517 -0.3370 -0.2671
   47UNL     N7  514   1.283   0.060   0.864  0.0032 -0.2293 -0.1235
   47UNL     H8  515   1.333  -0.260   0.852 -1.2088  1.0192  1.7387
   47UNL     H9  516   1.251  -0.220   0.702  0.6205 -0.4081  0.0127
   47UNL    H10  517   1.389  -0.124   0.750  2.3444  0.2094  2.4276
   48UNL     H0  518   0.709   5.119   1.331  4.2456 -0.2660  0.0119
   48UNL     H1  519   0.529   4.899   1.309  1.7384 -4.0924  1.0281
   48UNL     C2  520   0.710   5.037   1.260 -0.5610  0.3992 -1.0416
   48UNL     C3  521   0.612   4.925   1.245  0.5189 -0.8849  0.6519
   48UNL     C4  522   0.768   4.928   1.113  0.9203  0.1660  0.0972
   48UNL     C5  523   0.834   4.906   0.979  0.0565  0.5751 -0.4984
   48UNL     N6  524   0.811   5.026   1.186 -0.6559 -0.2322  0.1401
   48UNL     N7  525   0.661   4.849   1.154 -0.2389  0.2442  0.0015
   48UNL     H8  526   0.769   4.849   0.912  1.1890  1.2428 -2.1829
   48UNL     H9  527   0.926   4.848   0.990  0.6110  1.3651 -0.9286
   48UNL    H10  528   0.867   4.996   0.925  0.7133  0.7790  0.2269
   49UNL     H0  529   0.472   0.449   2.693  2.6527  1.4062  2.1568
   49UNL     H1  530   0.632   0.432   2.913 -1.0333  2.0727 -0.8756
   49UNL     C2  531   0.480   0.364   2.759  0.5651 -0.9611 -0.5042
   49UNL     C3  532   0.566   0.358   2.871  0.0706  0.7350 -0.2811
   49UNL     C4  533   0.468   0.181   2.834 -0.3619 -0.3574 -0.3159
   49UNL     C5  534   0.437   0.028   2.849  0.0839 -0.1010 -0.4361
   49UNL     N6  535   0.414   0.256   2.741  0.0824  0.0721  0.7182
   49UNL     N7  536   0.564   0.237   2.915 -0.2183  0.1511 -0.0941
   49UNL     H8  537   0.531  -0.028   2.858 -1.0641 -2.2143 -1.2281
   49UNL     H9  538   0.379  -0.012   2.765 -2.2829 -1.8574  1.9603
   49UNL    H10  539   0.376   0.012   2.938 -2.0088  0.1816 -1.7936
   50UNL     H0  540   4.866   5.114   2.591  0.9192 -1.6869 -0.2251
   50UNL     H1  541   5.034   4.973   2.408  0.2601  0.6091  1.5811
   50UNL     C2  542   4.869   5.118   2.483 -0.1655  0.0791 -0.2067
   50UNL     C3  543   4.953   5.045   2.399  0.1134  0.2747  0.1303
   50UNL     C4  544   4.837   5.175   2.294 -0.2273 -0.6873  0.1213
   50UNL     C5  545   4.799   5.267   2.182 -1.1922 -0.1779 -0.1561
   50UNL     N6  546   4.802   5.212   2.419  0.1340  0.4272  0.0373
   50UNL     N7  547   4.923   5.077   2.276  0.6743  0.2483 -0.7924
   50UNL     H8  548   4.800   5.205   2.091  5.2469  1.2229 -1.2440
   50UNL     H9  549   4.876   5.344   2.165 -1.9544  0.7778  0.6693
   50UNL    H10  550   4.700   5.315   2.187 -0.4911  1.0681  2.2299
   51UNL     H0  551   0.645   0.279   2.349 -1.4641 -1.0357  0.8285
   51UNL     H1  552   0.735   0.518   2.229  0.7534  1.8400  1.1960
   51UNL     C2  553   0.598   0.376   2.356  0.1426 -0.2263  0.4616
   51UNL     C3  554   0.650   0.500   2.293 -0.4530 -0.4104 -0.9079
   51UNL     C4  555   0.475   0.523   2.421  0.2409 -0.3209 -0.2223
   51UNL     C5  556   0.360   0.582   2.492  0.1684  0.0450  0.4569
   51UNL     N6  557   0.500   0.394   2.442  0.5927 -0.3525  0.3339
   51UNL     N7  558   0.565   0.589   2.332  0.4256  0.1990 -0.0488
   51UNL     H8  559   0.285   0.511   2.527 -0.7013  0.5013 -0.4502
   51UNL     H9  560   0.312   0.655   2.426  0.8889 -3.0601 -3.6431
   51UNL    H10  561   0.390   0.630   2.586 -3.4334  0.4130  1.4852
   52UNL     H0  562   0.577   0.750   1.937  0.9566 -1.1076 -0.7118
   52UNL     H1  563   0.730   0.924   1.805  0.1353 -0.6978  0.1402
   52UNL     C2  564   0.664   0.799   1.978  0.2120 -0.1749 -0.2157
   52UNL     C3  565   0.743   0.887   1.906 -0.1761 -0.9979  0.0710
   52UNL     C4  566   0.801   0.865   2.103 -0.8274  0.5714  0.4084
   52UNL     C5  567   0.855   0.889   2.240  0.0509 -0.5136 -0.3140
   52UNL     N6  568   0.707   0.774   2.095 -0.1868 -0.0340 -0.4508
   52UNL     N7  569   0.827   0.937   1.994  0.2505 -0.3971  0.8998
   52UNL     H8  570   0.845   0.806   2.311  0.3045  0.2063  0.5738
   52UNL     H9  571   0.819   0.981   2.287  0.0426 -1.7615  2.2129
   52UNL    H10  572   0.961   0.914   2.226  0.1262  0.1395  1.3424
   53UNL     H0  573   4.380   5.505   2.503 -0.2198 -0.2162  1.2837
   53UNL     H1  574   4.572   5.380   2.358  0.4189 -0.3934  0.6334
   53UNL     C2  575   4.483   5.537   2.496 -0.2623 -0.3422  0.0942
   53UNL     C3  576   4.579   5.469   2.420  0.3801 -0.1865  0.3392
   53UNL     C4  577   4.655   5.641   2.516 -0.2603  0.0572  0.0630
   53UNL     C5  578   4.762   5.736   2.574  0.2087  0.0728 -0.7496
   53UNL     N6  579   4.532   5.644   2.555 -0.6073 -0.2465  0.5206
   53UNL     N7  580   4.692   5.540   2.432 -0.3584  0.3031 -0.4302
   53UNL     H8  581   4.774   5.719   2.682 -1.2368  0.6243 -0.4883
   53UNL     H9  582   4.744   5.842   2.551  1.0791 -0.2321 -2.9898
   53UNL    H10  583   4.855   5.717   2.520 -0.0037 -0.0283 -1.0855
   54UNL     H0  584   1.589   0.745   1.516 -0.9210  0.8483  1.0560
   54UNL     H1  585   1.685   0.650   1.764  0.6231  1.1108 -0.3710
   54UNL     C2  586   1.555   0.658   1.570 -0.8342  0.0414 -0.1588
   54UNL     C3  587   1.612   0.613   1.693  0.1425 -0.4898  0.9397
   54UNL     C4  588   1.446   0.496   1.611 -0.1665  1.0105 -0.0527
   54UNL     C5  589   1.341   0.390   1.598  0.5314  0.0779 -0.1328
   54UNL     N6  590   1.446   0.596   1.529  0.5468 -0.0251  0.8972
   54UNL     N7  591   1.530   0.512   1.721 -0.6030 -0.0365 -0.5112
   54UNL     H8  592   1.370   0.304   1.537 -2.0177 -0.1179 -1.1346
   54UNL     H9  593   1.240   0.423   1.570  0.1844 -1.8302 -1.2348
   54UNL    H10  594   1.317   0.347   1.697 -0.3164  0.7391 -0.0416
   55UNL     H0  595   1.184   1.041   2.039  1.9801  1.7122 -2.0557
   55UNL     H1  596   1.106   1.184   2.259  2.2381 -0.1712 -0.4113
   55UNL     C2  597   1.105   1.116   2.040  0.1902 -0.1386  0.1889
   55UNL     C3  598   1.065   1.188   2.159  0.6803  0.0400  0.2200
   55UNL     C4  599   0.965   1.235   1.984  0.0992  0.0919  0.1898
   55UNL     C5  600   0.869   1.303   1.891 -0.1468 -0.3873 -0.4701
   55UNL     N6  601   1.048   1.153   1.929  0.8387 -0.1515 -0.4461
   55UNL     N7  602   0.968   1.264   2.118 -0.6054 -0.3782  0.2497
   55UNL     H8  603   0.919   1.360   1.811 -0.7686  2.4224  1.0525
   55UNL     H9  604   0.804   1.227   1.847 -1.6437  0.7805 -0.3156
   55UNL    H10  605   0.816   1.374   1.956 -0.3980 -1.4999  0.5506
   56UNL     H0  606   1.221   0.184   2.309  0.6536 -0.3678 -2.1968
   56UNL     H1  607   0.990   0.036   2.272  0.4979 -0.7301 -1.0749
   56UNL     C2  608   1.205   0.079   2.332 -0.6262  0.2341 -0.2135
   56UNL     C3  609   1.083   0.012   2.322  0.0342 -0.0458  0.1507
   56UNL     C4  610   1.219  -0.087   2.427 -0.0740  1.0340  0.2162
   56UNL     C5  611   1.284  -0.201   2.506  0.1023  0.0192 -0.5951
   56UNL     N6  612   1.293   0.022   2.407  0.0480 -0.4575  0.8529
   56UNL     N7  613   1.096  -0.106   2.375 -0.4789 -0.1584  0.6542
   56UNL     H8  614   1.236  -0.299   2.494 -0.1462  0.0735 -0.0773
   56UNL     H9  615   1.302  -0.178   2.612  0.0902  0.0551 -0.6009
   56UNL    H10  616   1.384  -0.219   2.465  0.3340  1.3768 -0.6627
   57UNL     H0  617   1.170   0.486   1.899 -0.0918 -0.1544  0.4701
   57UNL     H1  618   0.968   0.653   1.992  0.0879  3.5843  2.2825
   57UNL     C2  619   1.171   0.594   1.912  0.4902 -0.0074 -0.6943
   57UNL     C3  620   1.070   0.677   1.964  0.5231 -0.5190 -0.1640
   57UNL     C4  621   1.248   0.781   1.921  0.0107 -0.6811  0.0759
   57UNL     C5  622   1.346   0.895   1.880  0.4076  1.0225  0.4353
   57UNL     N6  623   1.283   0.661   1.889 -0.6054 -0.1791 -1.1429
   57UNL     N7  624   1.122   0.802   1.965 -0.0570 -0.6324  0.3705
   57UNL     H8  625   1.295   0.992   1.871 -2.6711 -0.4862  0.9437
   57UNL     H9  626   1.381   0.874   1.778 -1.2257 -1.5444  0.3458
   57UNL    H10  627   1.429   0.900   1.951  0.8375  0.5397 -0.0298
   58UNL     H0  628   1.532   0.057   2.017 -0.5032  0.2566 -1.2582
   58UNL     H1  629   1.488   0.251   1.836 -3.5319 -2.5287 -0.0936
   58UNL     C2  630   1.496   0.156   2.042 -0.7882 -0.0381 -0.4752
   58UNL     C3  631   1.474   0.255   1.943 -0.2903 -0.5212  0.3167
   58UNL     C4  632   1.423   0.317   2.138 -0.3551  0.9705  0.3768
   58UNL     C5  633   1.381   0.404   2.252  0.1682 -0.1534  0.0316
   58UNL     N6  634   1.447   0.192   2.163 -0.6151  0.8521 -0.6014
   58UNL     N7  635   1.422   0.356   2.007  0.6086 -0.3626  0.0245
   58UNL     H8  636   1.400   0.509   2.226 -2.3231  0.0269 -1.2296
   58UNL     H9  637   1.441   0.390   2.343  0.9604 -0.8043 -0.5839
   58UNL    H10  638   1.273   0.395   2.266  0.1625 -0.5630 -0.2753
   59UNL     H0  639   0.020   0.718   2.119  0.1702  1.8860 -1.6998
   59UNL     H1  640   0.224   0.873   2.197  4.9959 -0.6138  2.1933
   59UNL     C2  641   0.125   0.696   2.115 -0.1705 -0.2607  0.3648
   59UNL     C3  642   0.233   0.774   2.156 -0.7793 -0.4151 -0.1601
   59UNL     C4  643   0.297   0.607   2.054  0.4286 -0.0682  0.1107
   59UNL     C5  644   0.382   0.506   1.980 -1.1261 -0.3947  0.3792
   59UNL     N6  645   0.167   0.584   2.062  0.4603  0.4157  0.0701
   59UNL     N7  646   0.349   0.722   2.106  0.4313 -0.5478 -0.4540
   59UNL     H8  647   0.327   0.427   1.927  0.4980 -0.1840 -1.6664
   59UNL     H9  648   0.443   0.557   1.905 -0.4354  0.7656  1.6933
   59UNL    H10  649   0.449   0.448   2.045 -0.0777 -0.4663 -0.7618
   60UNL     H0  650   1.625   0.243   2.635  0.9697  2.0438 -1.3894
   60UNL     H1  651   1.489   0.004   2.568 -0.0747  0.5761  1.1512
   60UNL     C2  652   1.648   0.170   2.558  0.0123  0.1374  0.0902
   60UNL     C3  653   1.580   0.047   2.527 -0.3948  0.0468 -0.1296
   60UNL     C4  654   1.722   0.100   2.380  0.0062  0.4184  0.7459
   60UNL     C5  655   1.806   0.093   2.255  0.2083  1.1935  0.4331
   60UNL     N6  656   1.736   0.194   2.465 -0.5099 -0.2682 -0.5010
   60UNL     N7  657   1.621   0.008   2.405 -0.2103  0.3666  0.3012
   60UNL     H8  658   1.803  -0.008   2.212 -0.9843  0.9469  1.0809
   60UNL     H9  659   1.913   0.105   2.273  0.9897 -0.9383 -2.3402
   60UNL    H10  660   1.769   0.160   2.176  0.2456 -0.0785 -0.6834
   61UNL     H0  661   3.951   5.301   3.918  0.2414  0.7327  0.5583
   61UNL     H1  662   3.967   5.253   4.188  3.7116  0.6151 -1.0347
   61UNL     C2  663   3.945   5.206   3.968 -0.2794  0.3214 -0.2657
   61UNL     C3  664   3.944   5.186   4.106  0.7678  0.1608  0.1283
   61UNL     C4  665   3.912   5.019   4.006 -0.6600  0.7896 -0.2925
   61UNL     C5  666   3.930   4.863   3.983 -0.5014 -0.0882 -0.1924
   61UNL     N6  667   3.923   5.098   3.901 -0.1011 -0.5419 -0.4005
   61UNL     N7  668   3.922   5.064   4.133 -0.1835  0.5466  0.1002
   61UNL     H8  669   3.916   4.808   4.077 -0.5681  0.2257 -0.0180
   61UNL     H9  670   4.029   4.836   3.945 -1.0015 -1.8953 -0.2607
   61UNL    H10  671   3.855   4.827   3.911 -0.6308  0.4165 -0.3140
   62UNL     H0  672   4.397   4.483   3.796 -2.1588 -2.1250  0.8206
   62UNL     H1  673   4.442   4.230   3.667 -0.3771 -0.7447  0.0749
   62UNL     C2  674   4.397   4.458   3.691 -0.4020  0.0558  0.2625
   62UNL     C3  675   4.429   4.331   3.631  0.0589 -0.5690  0.4035
   62UNL     C4  676   4.412   4.492   3.501  0.5623  0.2435  0.2174
   62UNL     C5  677   4.436   4.574   3.376 -0.3806 -0.5787 -0.4379
   62UNL     N6  678   4.383   4.556   3.610  0.2602 -0.0768 -0.0472
   62UNL     N7  679   4.443   4.359   3.505  0.1693  0.2291 -0.0926
   62UNL     H8  680   4.398   4.526   3.286 -1.3731  0.9688 -0.8812
   62UNL     H9  681   4.543   4.597   3.367 -0.4031 -1.0027 -1.8643
   62UNL    H10  682   4.379   4.667   3.388 -0.5699 -0.8323  0.6894
   63UNL     H0  683   4.112   5.221   3.514 -1.6242 -1.4975 -2.4751
   63UNL     H1  684   4.040   5.407   3.332 -1.5615  2.0447 -0.8248
   63UNL     C2  685   4.040   5.301   3.527  0.3865 -0.1444  1.0925
   63UNL     C3  686   3.999   5.392   3.431 -0.2148 -0.0333 -0.5527
   63UNL     C4  687   3.909   5.417   3.608  0.1616  0.0296 -0.5489
   63UNL     C5  688   3.815   5.468   3.710 -0.3630 -0.8205 -0.4242
   63UNL     N6  689   3.980   5.312   3.643  0.2258  0.2743  0.6985
   63UNL     N7  690   3.899   5.466   3.482 -0.0804 -0.2673  0.2092
   63UNL     H8  691   3.750   5.387   3.746 -0.1820  0.0190  1.8632
   63UNL     H9  692   3.759   5.553   3.669 -0.8650  0.7616  3.3003
   63UNL    H10  693   3.866   5.512   3.797  0.4260  2.0833 -2.2706
   64UNL     H0  694   0.088   0.128   3.047 -0.3077  1.3569  0.7316
   64UNL     H1  695   0.335   0.272   3.024  1.2711  0.5242  1.2765
   64UNL     C2  696   0.168   0.133   3.120  0.6452  0.1358 -0.2143
   64UNL     C3  697   0.290   0.208   3.099 -0.0129  0.0142  0.0916
   64UNL     C4  698   0.295   0.100   3.268  0.2220  0.0023  0.0660
   64UNL     C5  699   0.351   0.049   3.396 -0.3125 -0.5352 -0.1859
   64UNL     N6  700   0.171   0.067   3.234  0.1419 -0.4213 -0.1906
   64UNL     N7  701   0.372   0.181   3.198 -0.6257 -0.5890  0.6525
   64UNL     H8  702   0.290   0.081   3.481 -1.0772 -0.1182 -0.8864
   64UNL     H9  703   0.453   0.082   3.418  0.3329 -2.6483  0.1628
   64UNL    H10  704   0.358  -0.061   3.394 -2.5728 -0.6946 -0.8935
   65UNL     H0  705   3.921   4.885   3.546  2.2712  2.4444 -2.4214
   65UNL     H1  706   4.044   4.680   3.672  1.5690  0.3954  2.5265
   65UNL     C2  707   4.009   4.893   3.607  0.3368 -0.0761  0.8389
   65UNL     C3  708   4.076   4.783   3.661 -0.5849  0.8394  0.0560
   65UNL     C4  709   4.169   4.965   3.708  0.6420 -0.3270  0.5153
   65UNL     C5  710   4.264   5.062   3.781  0.3616 -0.2872  0.1521
   65UNL     N6  711   4.063   5.011   3.638 -0.4081  0.4206  0.0179
   65UNL     N7  712   4.183   4.830   3.725  0.4113  0.0014  0.1244
   65UNL     H8  713   4.294   5.017   3.877  3.8156  1.1539 -0.1525
   65UNL     H9  714   4.230   5.164   3.799  1.3302 -0.5794  4.0047
   65UNL    H10  715   4.358   5.074   3.725  0.4795  2.1028  0.8185
   66UNL     H0  716   1.074   0.060   2.657 -1.1898 -2.1473 -2.8537
   66UNL     H1  717   1.240  -0.017   2.866  0.3618 -0.4235 -1.5631
   66UNL     C2  718   1.071  -0.034   2.709 -0.6956 -0.4950  0.2927
   66UNL     C3  719   1.157  -0.067   2.819 -0.7329 -0.0963 -0.0428
   66UNL     C4  720   1.000  -0.195   2.796 -0.0498  0.0722 -0.9714
   66UNL     C5  721   0.888  -0.287   2.836  0.4453  0.2413 -0.0374
   66UNL     N6  722   0.972  -0.113   2.692  0.4342 -0.1275  0.0331
   66UNL     N7  723   1.106  -0.169   2.880 -0.1961  0.1248  0.4947
   66UNL     H8  724   0.885  -0.377   2.773 -0.3843  0.7949 -0.8046
   66UNL     H9  725   0.789  -0.240   2.829  0.8332  0.9299 -1.0188
   66UNL    H10  726   0.890  -0.328   2.938  2.2667 -0.8348 -0.4879
   67UNL     H0  727   0.749   0.357   3.339  0.1771 -0.1366  2.3313
   67UNL     H1  728   0.657   0.537   3.505 -2.8181 -0.6651  1.4993
   67UNL     C2  729   0.660   0.415   3.320  0.1862 -0.6531  0.6635
   67UNL     C3  730   0.609   0.509   3.412 -0.0222 -0.4944 -0.0471
   67UNL     C4  731   0.504   0.510   3.236 -0.4620 -0.1626 -0.0348
   67UNL     C5  732   0.401   0.540   3.131  0.0290 -0.4536  0.9720
   67UNL     N6  733   0.598   0.421   3.202 -0.0705  0.3142  0.0092
   67UNL     N7  734   0.504   0.573   3.357  0.2000  0.0429  0.6935
   67UNL     H8  735   0.437   0.509   3.033  1.8625  0.2324  1.4037
   67UNL     H9  736   0.313   0.478   3.153 -1.6764  0.8993 -1.8264
   67UNL    H10  737   0.365   0.644   3.132 -0.4162 -0.5667 -1.5931
   68UNL     H0  738   4.616   4.983   3.324  0.1523 -1.2312 -1.0108
   68UNL     H1  739   4.395   4.989   3.492  0.3205 -0.4682 -0.8663
   68UNL     C2  740   4.604   4.941   3.423  0.2003  0.3530 -0.3205
   68UNL     C3  741   4.493   4.946   3.507  0.2613 -0.4014 -0.2536
   68UNL     C4  742   4.635   4.812   3.574  0.5431  0.2195 -0.0615
   68UNL     C5  743   4.705   4.704   3.651 -0.3881  0.4662  0.3816
   68UNL     N6  744   4.701   4.877   3.481 -0.2247  0.4590 -0.0251
   68UNL     N7  745   4.514   4.858   3.603  0.1520 -0.8335  0.4545
   68UNL     H8  746   4.641   4.664   3.730  1.4766  0.7745  2.0777
   68UNL     H9  747   4.796   4.744   3.697 -0.6042  2.7758 -1.0655
   68UNL    H10  748   4.724   4.626   3.576 -1.3584  0.8492 -0.2738
   69UNL     H0  749   4.752   5.337   3.201 -1.6365 -1.0483 -0.6026
   69UNL     H1  750   4.555   5.494   3.297 -0.6776 -0.9736 -0.6189
   69UNL     C2  751   4.734   5.442   3.182 -0.2496 -0.6262  0.3761
   69UNL     C3  752   4.627   5.522   3.222 -0.0264  0.6295  0.5704
   69UNL     C4  753   4.768   5.627   3.110  0.8819 -0.6767 -0.4375
   69UNL     C5  754   4.847   5.742   3.045  0.0557  0.7859 -0.3634
   69UNL     N6  755   4.824   5.509   3.109  0.3251 -0.4164 -0.3459
   69UNL     N7  756   4.643   5.641   3.165 -0.3161  0.1249  0.4197
   69UNL     H8  757   4.827   5.838   3.093  1.6530  1.0670 -0.2513
   69UNL     H9  758   4.807   5.746   2.943  1.4792  1.3596 -0.9149
   69UNL    H10  759   4.955   5.726   3.034  0.1305  0.7447  0.4117
   70UNL     H0  760   5.044   4.917   3.155  2.0555  0.8719 -1.5253
   70UNL     H1  761   5.109   5.163   3.022 -0.7332  1.3179 -0.3754
   70UNL     C2  762   5.015   5.018   3.178  0.0000 -0.2594  1.0727
   70UNL     C3  763   5.047   5.140   3.108 -0.5055  0.3102 -0.4652
   70UNL     C4  764   4.957   5.173   3.293  0.0195 -0.9187  0.1174
   70UNL     C5  765   4.918   5.251   3.417 -0.2904 -0.6076 -0.2536
   70UNL     N6  766   4.934   5.045   3.283  0.0811  0.2472  0.3264
   70UNL     N7  767   5.006   5.236   3.188 -0.1653 -0.0671  0.2389
   70UNL     H8  768   4.904   5.357   3.397  2.2606 -0.3268 -0.7253
   70UNL     H9  769   5.004   5.263   3.485 -0.8187  0.4522  0.2381
   70UNL    H10  770   4.847   5.196   3.481  0.6169 -1.1949  0.2675
   71UNL     H0  771   5.495   0.006   3.429  0.4280  1.3608  0.5458
   71UNL     H1  772   5.646   0.240   3.377  0.4836  2.4644 -2.9804
   71UNL     C2  773   5.574   0.020   3.356  0.6569  0.4148  0.6048
   71UNL     C3  774   5.647   0.141   3.334  0.5954  0.8052  0.6245
   71UNL     C4  775   5.703  -0.017   3.205  0.2124  0.2541 -0.5917
   71UNL     C5  776   5.783  -0.098   3.106 -0.1493  0.1870  0.0909
   71UNL     N6  777   5.601  -0.073   3.268 -0.2124  0.1742 -0.5329
   71UNL     N7  778   5.731   0.114   3.239 -0.9818 -0.5866  0.0774
   71UNL     H8  779   5.721  -0.179   3.063 -2.7522  1.9251  0.4255
   71UNL     H9  780   5.816  -0.032   3.025  1.2182 -0.4468  0.1269
   71UNL    H10  781   5.879  -0.133   3.144  0.1880  0.6429 -0.3402
   72UNL     H0  782   5.106   5.038   3.855 -1.5896 -0.8093  0.6413
   72UNL     H1  783   4.878   4.988   3.690  0.9782  2.6940  0.1767
   72UNL     C2  784   5.100   4.995   3.755 -0.2206  0.4269  0.0049
   72UNL     C3  785   4.984   4.977   3.673  0.6233  0.3060 -0.6967
   72UNL     C4  786   5.161   4.927   3.578 -0.0931 -0.7344 -0.0843
   72UNL     C5  787   5.253   4.890   3.468  0.0052 -0.3942 -0.7082
   72UNL     N6  788   5.205   4.947   3.694  0.7661  0.1190  0.2728
   72UNL     N7  789   5.027   4.935   3.556 -0.2321 -0.2844  0.4085
   72UNL     H8  790   5.208   4.813   3.404 -1.0998  0.2733 -0.7514
   72UNL     H9  791   5.355   4.861   3.496 -0.5380 -0.9857  0.6589
   72UNL    H10  792   5.273   4.978   3.406 -1.8847  1.3771  1.1270
   73UNL     H0  793   1.364   1.789   0.296  0.4416 -1.4379 -2.0735
   73UNL     H1  794   1.536   1.790   0.516  0.9929 -0.4293  0.4241
   73UNL     C2  795   1.405   1.707   0.352  0.0977 -0.3767 -0.2407
   73UNL     C3  796   1.477   1.709   0.474 -0.0636  0.4950  0.1198
   73UNL     C4  797   1.413   1.521   0.420 -0.3310  0.0505 -0.0602
   73UNL     C5  798   1.413   1.369   0.413 -0.1425 -0.2184  0.1045
   73UNL     N6  799   1.373   1.584   0.318  0.7820 -0.0940  0.4172
   73UNL     N7  800   1.482   1.589   0.517 -0.1006  0.2008  0.0101
   73UNL     H8  801   1.326   1.332   0.468  0.1671 -0.8087  0.1955
   73UNL     H9  802   1.498   1.337   0.475  1.0248  2.4317 -0.0172
   73UNL    H10  803   1.419   1.324   0.313  0.8054  1.9230 -0.8353
   74UNL     H0  804   2.094   1.057   0.178  0.7153 -0.5714  0.3354
   74UNL     H1  805   2.017   0.814   0.091 -3.0582 -1.7500 -1.4688
   74UNL     C2  806   2.038   1.039   0.087  0.4641 -0.2312  0.4223
   74UNL     C3  807   2.000   0.910   0.045  0.6153 -0.0602  0.5349
   74UNL     C4  808   1.973   1.053  -0.102  0.4933  0.3435 -0.1706
   74UNL     C5  809   1.922   1.117  -0.229  0.2817 -0.1707  0.2591
   74UNL     N6  810   2.008   1.132   0.000 -0.0687  0.6629 -0.5475
   74UNL     N7  811   1.965   0.918  -0.084  1.1819 -0.2187  0.1593
   74UNL     H8  812   1.948   1.223  -0.238 -0.9159  0.3929  2.9996
   74UNL     H9  813   1.813   1.108  -0.234  0.3064 -1.0690  1.1476
   74UNL    H10  814   1.960   1.062  -0.316 -0.2134 -2.0010  1.1679
   75UNL     H0  815   3.637   4.521   4.796  0.6567 -0.6174 -1.7835
   75UNL     H1  816   3.604   4.708   4.597  0.4526 -1.6611  0.2985
   75UNL     C2  817   3.553   4.589   4.784  0.0628 -1.0005  0.0506
   75UNL     C3  818   3.539   4.692   4.682 -1.1826  0.3186 -0.5473
   75UNL     C4  819   3.391   4.692   4.821  0.3368 -0.0413 -0.0402
   75UNL     C5  820   3.270   4.749   4.895  0.4256 -0.6284 -0.0432
   75UNL     N6  821   3.456   4.592   4.874  0.3744 -0.1201 -0.3888
   75UNL     N7  822   3.424   4.750   4.703 -0.7374 -1.1649  1.0303
   75UNL     H8  823   3.192   4.672   4.891 -1.7605  1.4222  1.6134
   75UNL     H9  824   3.223   4.836   4.848 -0.2388  0.0223  1.7908
   75UNL    H10  825   3.283   4.778   5.000  1.2583 -0.2779 -0.2360
   76UNL     H0  826   3.507   5.045   4.330  0.2154  2.4196  0.7639
   76UNL     H1  827   3.730   4.904   4.220 -2.1863  1.1323 -0.3108
   76UNL     C2  828   3.594   5.003   4.378 -0.4572  0.0673 -0.0016
   76UNL     C3  829   3.709   4.933   4.322  0.1820 -0.2899  0.6126
   76UNL     C4  830   3.721   4.952   4.523 -0.0759 -0.1817 -0.0252
   76UNL     C5  831   3.784   4.959   4.659 -0.6293 -0.2397  0.0466
   76UNL     N6  832   3.608   5.009   4.509  0.5584 -0.3598 -0.2085
   76UNL     N7  833   3.791   4.912   4.416  0.0647  1.0199 -0.3683
   76UNL     H8  834   3.838   5.053   4.671 -2.9805  1.0229  1.0114
   76UNL     H9  835   3.860   4.881   4.670 -0.5391 -0.1596 -0.0063
   76UNL    H10  836   3.709   4.964   4.739 -0.5286 -1.1963  0.2147
   77UNL     H0  837   3.469   4.145   4.740  0.3890  0.3166 -0.3890
   77UNL     H1  838   3.702   3.989   4.769  0.0233 -0.4720  1.2939
   77UNL     C2  839   3.557   4.169   4.797  0.0201 -0.0056  0.3175
   77UNL     C3  840   3.675   4.088   4.805  0.7026 -0.0967  0.7695
   77UNL     C4  841   3.683   4.263   4.930 -0.2495  0.5031  0.2242
   77UNL     C5  842   3.743   4.370   5.011 -0.4601  0.1352  0.6979
   77UNL     N6  843   3.565   4.278   4.867  0.2571  0.1202  0.2376
   77UNL     N7  844   3.757   4.157   4.880  0.7310  0.8353  0.1534
   77UNL     H8  845   3.778   4.344   5.112 -1.0651 -0.5573  0.7373
   77UNL     H9  846   3.674   4.455   5.023 -2.5093 -0.9474 -2.5040
   77UNL    H10  847   3.827   4.407   4.952 -1.5764  2.0842  0.2807
   78UNL     H0  848   4.569   4.875   3.848 -0.4030 -2.7825 -1.8071
   78UNL     H1  849   4.665   4.824   4.101 -0.3079 -4.1740  3.0651
   78UNL     C2  850   4.520   4.815   3.923  0.1665 -0.0238  0.8890
   78UNL     C3  851   4.577   4.784   4.051 -0.5334  0.1897 -0.3548
   78UNL     C4  852   4.411   4.666   4.010 -0.1007  0.4150 -0.0539
   78UNL     C5  853   4.296   4.562   4.033 -0.2710  0.7562 -0.0767
   78UNL     N6  854   4.420   4.739   3.903  0.3405  0.1144 -0.2190
   78UNL     N7  855   4.502   4.695   4.109 -0.0664  0.6350 -0.0049
   78UNL     H8  856   4.247   4.545   3.936  2.1519 -0.4816 -1.1153
   78UNL     H9  857   4.223   4.600   4.105 -0.1467  0.1741  0.3532
   78UNL    H10  858   4.329   4.461   4.058  0.7269  1.3299  0.9530
   79UNL     H0  859   4.095   5.155   4.533  0.9704  0.4499 -0.7984
   79UNL     H1  860   4.170   5.419   4.537  0.4937 -1.6569 -0.2954
   79UNL     C2  861   4.043   5.241   4.495 -0.3356 -0.2227 -0.5483
   79UNL     C3  862   4.075   5.379   4.506 -0.2629 -0.1663  0.0605
   79UNL     C4  863   3.882   5.350   4.428 -0.4734  0.7712 -0.8287
   79UNL     C5  864   3.766   5.378   4.344  0.0571  0.2742 -0.2333
   79UNL     N6  865   3.926   5.225   4.436  0.8483  1.2082  0.1317
   79UNL     N7  866   3.974   5.448   4.463 -0.0997 -0.2826  0.5447
   79UNL     H8  867   3.789   5.377   4.237  1.4341  1.8963  0.0269
   79UNL     H9  868   3.678   5.313   4.354  0.4804 -0.4925 -1.3851
   79UNL    H10  869   3.728   5.477   4.373 -2.3624 -0.9480  0.9494
   80UNL     H0  870   4.089   4.277   4.544 -0.9022  1.4565  0.3331
   80UNL     H1  871   3.979   4.370   4.796 -0.8359 -1.2347  1.4261
   80UNL     C2  872   4.103   4.247   4.647 -1.0886  0.0126 -0.0541
   80UNL     C3  873   4.049   4.293   4.770 -0.2840 -0.3411  0.2071
   80UNL     C4  874   4.178   4.132   4.796  0.1526  0.1187 -0.0504
   80UNL     C5  875   4.248   4.021   4.866  0.1538 -1.0298  0.5456
   80UNL     N6  876   4.191   4.143   4.665 -0.2760 -0.5579 -0.3451
   80UNL     N7  877   4.103   4.224   4.861  0.6375  0.0002 -0.3484
   80UNL     H8  878   4.246   3.932   4.801 -0.4621  0.3795 -1.4272
   80UNL     H9  879   4.217   4.010   4.970 -0.7537 -0.2048  0.3727
   80UNL    H10  880   4.354   4.050   4.876  0.2087 -0.4021 -1.5000
   81UNL     H0  881   4.206   4.610   4.412 -1.0656  0.0153 -2.5547
   81UNL     H1  882   4.008   4.780   4.512 -0.5983  0.7017 -0.9927
   81UNL     C2  883   4.191   4.717   4.400  0.2725  0.6180  0.5773
   81UNL     C3  884   4.093   4.808   4.450  0.1413 -0.1813 -0.3923
   81UNL     C4  885   4.232   4.904   4.331 -0.6913  0.5175  0.2967
   81UNL     C5  886   4.267   5.005   4.227 -0.0495  0.3850  1.2508
   81UNL     N6  887   4.284   4.785   4.336  0.0267  0.3450  0.5485
   81UNL     N7  888   4.113   4.924   4.393  0.6124  0.2057 -0.2418
   81UNL     H8  889   4.256   5.109   4.260 -2.7180 -0.0407  1.8276
   81UNL     H9  890   4.209   4.990   4.135  0.2705 -0.4022  1.1716
   81UNL    H10  891   4.373   4.993   4.201 -0.1358  0.0813  1.0354
   82UNL     H0  892   4.332   4.286   4.341 -3.1776  1.6431  0.0935
   82UNL     H1  893   4.538   4.433   4.237 -0.0676  1.9516 -0.1687
   82UNL     C2  894   4.384   4.370   4.386 -0.4276  0.0932 -0.0864
   82UNL     C3  895   4.489   4.441   4.333  0.5276  0.1712  0.3106
   82UNL     C4  896   4.423   4.509   4.517 -1.1197  0.2559  1.2447
   82UNL     C5  897   4.392   4.606   4.634  0.2314 -0.2989 -0.1740
   82UNL     N6  898   4.352   4.402   4.506 -0.1720  1.0601  0.0670
   82UNL     N7  899   4.510   4.540   4.415  0.8568  0.4132  0.2724
   82UNL     H8  900   4.447   4.700   4.636  0.5696 -0.5179  1.4846
   82UNL     H9  901   4.420   4.565   4.732 -0.2991 -0.3663 -0.0503
   82UNL    H10  902   4.290   4.644   4.644  0.5419 -0.3374  4.1753
   83UNL     H0  903   3.036   4.848   4.631  0.5704 -3.7345 -0.5116
   83UNL     H1  904   3.197   5.087   4.600 -1.6847  2.7321 -3.5108
   83UNL     C2  905   3.114   4.871   4.561 -0.2505 -0.0641 -0.3308
   83UNL     C3  906   3.192   4.995   4.543 -0.2768 -0.0325  0.6041
   83UNL     C4  907   3.257   4.838   4.426 -0.3487 -0.0789  0.1198
   83UNL     C5  908   3.356   4.750   4.353 -0.2332  1.1763  0.4057
   83UNL     N6  909   3.149   4.778   4.478 -0.0137 -0.1940 -0.1595
   83UNL     N7  910   3.291   4.964   4.461  0.1402  0.1623 -0.3849
   83UNL     H8  911   3.386   4.802   4.261  2.0690  0.1500  0.5288
   83UNL     H9  912   3.450   4.752   4.409  0.3300 -1.8149 -0.3600
   83UNL    H10  913   3.329   4.644   4.344 -0.1021  1.1963 -0.2014
   84UNL     H0  914   2.652   1.533   0.259 -0.5167 -2.1963  0.7449
   84UNL     H1  915   2.418   1.551   0.112  0.6299  1.6249  2.2499
   84UNL     C2  916   2.638   1.509   0.155 -0.1288 -0.5410  0.2950
   84UNL     C3  917   2.516   1.519   0.080 -0.5300  0.2046 -0.0563
   84UNL     C4  918   2.680   1.474  -0.036  0.4191  0.3289 -0.7830
   84UNL     C5  919   2.770   1.460  -0.152  0.3628  0.2457 -0.3099
   84UNL     N6  920   2.734   1.474   0.082  0.3454 -0.6824  0.1089
   84UNL     N7  921   2.550   1.499  -0.045  0.2657 -0.2697  0.4863
   84UNL     H8  922   2.728   1.435  -0.250  0.7639  0.2702 -0.4911
   84UNL     H9  923   2.852   1.394  -0.122  1.9358  1.6672 -1.3727
   84UNL    H10  924   2.816   1.559  -0.163 -0.4828  0.6902  0.1080
   85UNL     H0  925   0.885   1.150   1.499 -0.7892  0.9884  0.4747
   85UNL     H1  926   1.088   1.105   1.678 -0.7699  1.5063  0.1523
   85UNL     C2  927   0.914   1.056   1.543 -0.1408  0.7983 -0.3487
   85UNL     C3  928   1.016   1.032   1.642  0.6234  0.4443 -0.5669
   85UNL     C4  929   0.904   0.864   1.606  0.0743 -0.2386 -0.1359
   85UNL     C5  930   0.882   0.718   1.605  0.8728  0.3368  0.1607
   85UNL     N6  931   0.852   0.942   1.517 -0.2927  0.0599  0.2224
   85UNL     N7  932   1.007   0.910   1.684  0.2851  0.8301 -0.5396
   85UNL     H8  933   0.873   0.677   1.503 -1.8550 -1.2983  1.0150
   85UNL     H9  934   0.786   0.693   1.652 -0.3968  1.5635 -1.6926
   85UNL    H10  935   0.965   0.676   1.662  1.6675  3.0238  1.0761
   86UNL     H0  936   1.549   0.328   1.401 -2.8378  1.1178  1.2791
   86UNL     H1  937   1.440   0.100   1.295 -0.0794 -0.0309 -0.5411
   86UNL     C2  938   1.492   0.317   1.310  0.4480 -0.0723 -0.7773
   86UNL     C3  939   1.437   0.201   1.257  0.1906  0.3045  0.3183
   86UNL     C4  940   1.422   0.356   1.125  0.0623  0.0027 -0.2219
   86UNL     C5  941   1.390   0.431   1.002  0.4384 -0.8518  0.4773
   86UNL     N6  942   1.488   0.413   1.224  0.3296 -0.5634  0.2348
   86UNL     N7  943   1.384   0.226   1.142 -0.3991  0.1054 -0.1729
   86UNL     H8  944   1.350   0.364   0.924 -0.1526 -1.2805  1.1475
   86UNL     H9  945   1.486   0.469   0.966  0.7351 -1.5192  0.5535
   86UNL    H10  946   1.328   0.519   1.021  1.3035 -0.8677  3.7151
   87UNL     H0  947   1.120   0.984   1.128  0.3839  0.6506 -2.5809
   87UNL     H1  948   1.185   1.223   1.001 -0.3102 -0.5709  0.0045
   87UNL     C2  949   1.074   1.081   1.143 -0.3654 -0.1321  0.4219
   87UNL     C3  950   1.107   1.204   1.074 -0.5340  0.1349 -0.0434
   87UNL     C4  951   0.920   1.203   1.160  0.2556  0.1442  0.1210
   87UNL     C5  952   0.782   1.258   1.190  0.4410 -0.2162 -0.7954
   87UNL     N6  953   0.961   1.092   1.208  0.0207  0.3654 -0.6170
   87UNL     N7  954   1.001   1.280   1.084 -0.7484 -0.5675 -0.3668
   87UNL     H8  955   0.760   1.248   1.297 -0.5921  0.4370 -0.9418
   87UNL     H9  956   0.703   1.212   1.131 -0.8879  0.9894  0.0107
   87UNL    H10  957   0.775   1.365   1.167 -0.4365 -0.8758 -3.7569
   88UNL     H0  958   1.017   1.564   0.776 -0.1615  1.4860 -1.0798
   88UNL     H1  959   1.245   1.517   0.611 -1.6459 -1.4488 -0.0663
   88UNL     C2  960   1.120   1.546   0.806 -0.7700 -0.3342 -0.0172
   88UNL     C3  961   1.231   1.519   0.718 -0.4748  0.1936  0.0786
   88UNL     C4  962   1.269   1.508   0.928 -0.0262 -0.1954 -0.4404
   88UNL     C5  963   1.352   1.504   1.052  0.3519 -0.6346 -0.0147
   88UNL     N6  964   1.141   1.540   0.939 -0.7471 -0.6645  0.2569
   88UNL     N7  965   1.328   1.494   0.804  0.1598 -0.5935 -0.0403
   88UNL     H8  966   1.319   1.416   1.108 -1.2742 -0.3851 -0.5715
   88UNL     H9  967   1.341   1.590   1.120 -1.3599  0.5851 -1.8066
   88UNL    H10  968   1.457   1.499   1.021  0.4556 -0.3707  0.2863
   89UNL     H0  969   0.965   0.662   1.237  0.7882 -1.2984  1.7728
   89UNL     H1  970   1.191   0.519   1.182  0.3473 -0.9127  2.3691
   89UNL     C2  971   1.065   0.694   1.261  0.5458  0.4962  0.5706
   89UNL     C3  972   1.181   0.617   1.227  0.2434  0.3357 -0.2526
   89UNL     C4  973   1.224   0.789   1.325  0.7808  0.0999 -0.3569
   89UNL     C5  974   1.301   0.894   1.405 -0.1640 -0.5775  0.0473
   89UNL     N6  975   1.091   0.806   1.331 -0.0942  0.6910 -0.5183
   89UNL     N7  976   1.285   0.681   1.267  0.5020 -0.0986 -0.0049
   89UNL     H8  977   1.363   0.853   1.486  0.2598  0.2652  0.1485
   89UNL     H9  978   1.235   0.970   1.449  0.9076  0.0415  0.5924
   89UNL    H10  979   1.377   0.940   1.342 -1.8935  0.7542 -1.1067
   90UNL     H0  980   2.127   1.418   0.333  1.5003  0.1400  1.9618
   90UNL     H1  981   2.217   1.280   0.563 -0.6654  0.7615  0.6931
   90UNL     C2  982   2.079   1.335   0.383 -0.0131 -0.3008 -0.1076
   90UNL     C3  983   2.134   1.264   0.496 -0.3898  0.4792  0.4158
   90UNL     C4  984   1.963   1.181   0.408  0.3028 -0.2616  0.0916
   90UNL     C5  985   1.826   1.116   0.396  0.0855  0.3047  0.1535
   90UNL     N6  986   1.983   1.274   0.318 -0.5123  0.7038  0.0309
   90UNL     N7  987   2.046   1.165   0.514  0.6977  0.1017  0.0039
   90UNL     H8  988   1.828   1.057   0.304  0.1733 -0.0102  0.3561
   90UNL     H9  989   1.740   1.184   0.387 -0.8087 -0.9113 -0.6219
   90UNL    H10  990   1.804   1.043   0.475 -0.0306 -0.7387 -0.8302
   91UNL     H0  991   1.699   1.707   0.890  0.3396  0.5213 -1.1433
   91UNL     H1  992   1.669   1.950   1.033 -1.8961  2.1047  0.5121
   91UNL     C2  993   1.616   1.777   0.895  0.0429  0.0960  0.0585
   91UNL     C3  994   1.605   1.904   0.959  0.6334 -0.3768 -0.2314
   91UNL     C4  995   1.446   1.879   0.833 -0.1979  0.6941  0.7407
   91UNL     C5  996   1.319   1.899   0.754  0.7733  0.4969 -0.1063
   91UNL     N6  997   1.513   1.764   0.813  0.3044  0.5447  0.0353
   91UNL     N7  998   1.499   1.972   0.918  0.8251  0.6055 -0.4139
   91UNL     H8  999   1.350   1.908   0.649  0.0402  1.5553 -0.2391
   91UNL     H9 1000   1.261   1.807   0.760  2.5147 -0.5300  1.6751
   91UNL    H10 1001   1.267   1.991   0.785 -1.1497 -0.5541 -0.1590
   92UNL     H0 1002   1.616   0.728   0.943  0.8873 -0.6511 -1.0523
   92UNL     H1 1003   1.509   0.826   1.179  0.1845  0.6313 -2.5331
   92UNL     C2 1004   1.652   0.708   1.043  0.2791 -0.3985 -0.7793
   92UNL     C3 1005   1.591   0.756   1.165  0.2564  0.1926 -0.0981
   92UNL     C4 1006   1.735   0.611   1.186 -0.0466 -0.2486 -0.3236
   92UNL     C5 1007   1.820   0.514   1.257 -0.3714  0.6270 -0.7145
   92UNL     N6 1008   1.749   0.626   1.059 -0.4810  0.3573  0.0374
   92UNL     N7 1009   1.643   0.690   1.262  0.2580  0.4120 -0.6442
   92UNL     H8 1010   1.797   0.416   1.214 -2.0276  0.0403  1.3985
   92UNL     H9 1011   1.798   0.499   1.364  0.4051 -1.4765 -0.8281
   92UNL    H10 1012   1.928   0.524   1.242  0.3253 -2.3086  1.8406
   93UNL     H0 1013   1.682   1.164   0.724  0.9682  0.0726  1.8388
   93UNL     H1 1014   1.575   1.344   0.900  0.4911 -2.6894 -0.1966
   93UNL     C2 1015   1.695   1.271   0.722  0.7109  0.0983  0.0949
   93UNL     C3 1016   1.647   1.366   0.821  0.0501  0.3751  0.2248
   93UNL     C4 1017   1.759   1.451   0.666 -0.1556 -0.4850 -0.1888
   93UNL     C5 1018   1.841   1.560   0.600  0.3613 -0.1255  0.3979
   93UNL     N6 1019   1.780   1.325   0.641 -0.0837 -0.0361 -0.1702
   93UNL     N7 1020   1.678   1.481   0.772 -0.3133  0.1840  0.0044
   93UNL     H8 1021   1.869   1.627   0.682 -1.6010  1.6678 -0.3602
   93UNL     H9 1022   1.783   1.615   0.526 -1.7542 -2.1435  0.5078
   93UNL    H10 1023   1.930   1.522   0.548 -1.0356 -2.5671 -0.2712
   94UNL     H0 1024   1.792   0.801   0.682  0.3380 -1.0983  0.4460
   94UNL     H1 1025   2.038   0.934   0.632  2.9643  0.1105  3.4026
   94UNL     C2 1026   1.844   0.871   0.747  0.2268 -0.3430 -0.2647
   94UNL     C3 1027   1.962   0.942   0.709 -0.5294 -0.4044  0.1599
   94UNL     C4 1028   1.867   1.011   0.880 -0.0345  0.5171 -0.5736
   94UNL     C5 1029   1.849   1.071   1.011  0.0150 -0.4559 -0.8650
   94UNL     N6 1030   1.804   0.897   0.871 -0.0376  0.3944  0.2483
   94UNL     N7 1031   1.975   1.038   0.801  0.1045  0.2197 -0.1929
   94UNL     H8 1032   1.778   1.155   1.008  1.2836  0.8371  2.6888
   94UNL     H9 1033   1.943   1.114   1.048 -0.5862 -1.3591  1.8500
   94UNL    H10 1034   1.824   1.007   1.096 -2.8715  1.7777  0.0756
   95UNL     H0 1035   0.501   1.416   0.923  1.1091 -1.5171 -0.2354
   95UNL     H1 1036   0.670   1.606   1.033 -1.9898  0.9329 -1.2286
   95UNL     C2 1037   0.602   1.440   0.895  0.8709 -0.6469 -0.3549
   95UNL     C3 1038   0.685   1.532   0.955  0.1961  0.1834 -0.1153
   95UNL     C4 1039   0.769   1.392   0.831  0.1478 -0.4267 -0.2431
   95UNL     C5 1040   0.876   1.311   0.762  0.0454  0.3015  0.2491
   95UNL     N6 1041   0.649   1.378   0.786  0.2805  0.1434  0.2516
   95UNL     N7 1042   0.803   1.497   0.913  0.1931  0.2238 -0.5164
   95UNL     H8 1043   0.848   1.205   0.759  0.3886  0.2008  0.5492
   95UNL     H9 1044   0.891   1.349   0.660  0.8334  0.1345  0.2942
   95UNL    H10 1045   0.975   1.311   0.810 -0.7073 -2.9147  1.9186
   96UNL     H0 1046   2.124   0.777   1.406  1.7373 -0.3949 -0.0101
   96UNL     H1 1047   1.898   0.823   1.258  0.4805 -2.0529  4.4218
   96UNL     C2 1048   2.122   0.790   1.299 -0.2775 -0.3721  0.0102
   96UNL     C3 1049   2.002   0.811   1.228 -0.2831  0.0524  0.6501
   96UNL     C4 1050   2.168   0.795   1.106  0.3242 -0.1313 -0.6589
   96UNL     C5 1051   2.261   0.819   0.992 -0.2589  0.5865  0.1337
   96UNL     N6 1052   2.230   0.773   1.223 -0.1860 -0.2844  0.4168
   96UNL     N7 1053   2.033   0.820   1.099  1.0655  0.1944 -0.0033
   96UNL     H8 1054   2.204   0.839   0.900  0.0215  0.4724 -0.0642
   96UNL     H9 1055   2.322   0.730   0.969  0.9083  0.7896  2.3596
   96UNL    H10 1056   2.327   0.903   1.015 -0.2822 -0.1690  3.1224
   97UNL     H0 1057   5.764   1.846   2.701 -1.6768 -0.8128 -0.8649
   97UNL     H1 1058   5.930   1.794   2.921  0.4516 -0.8275  0.8902
   97UNL     C2 1059   5.797   1.752   2.742 -0.3640 -0.3030 -0.7373
   97UNL     C3 1060   5.880   1.724   2.855  0.3953 -0.0010  0.0420
   97UNL     C4 1061   5.799   1.551   2.785 -0.2194  0.0378 -0.4825
   97UNL     C5 1062   5.779   1.406   2.770  0.4732  0.6036 -0.0826
   97UNL     N6 1063   5.753   1.638   2.697  0.1081  0.3217 -0.3554
   97UNL     N7 1064   5.871   1.598   2.892 -0.6538 -0.0676  0.2633
   97UNL     H8 1065   5.765   1.377   2.665 -0.4465 -0.7630  0.4118
   97UNL     H9 1066   5.704   1.367   2.839  2.1531 -0.4181  1.1860
   97UNL    H10 1067   5.864   1.345   2.803 -1.2353 -0.5990  2.1530
   98UNL     H0 1068   0.450   1.035   2.613 -0.1895  0.3823  0.3532
   98UNL     H1 1069   0.597   0.833   2.498  3.0373  2.2661  0.4980
   98UNL     C2 1070   0.471   1.018   2.509  0.5642  0.0243  0.5660
   98UNL     C3 1071   0.534   0.906   2.450 -0.4609 -0.9174 -0.0516
   98UNL     C4 1072   0.456   1.039   2.310 -0.3414  0.3465  0.0826
   98UNL     C5 1073   0.450   1.112   2.178 -0.6860  0.1612  0.3437
   98UNL     N6 1074   0.419   1.104   2.425  0.1237 -0.5809  0.1729
   98UNL     N7 1075   0.520   0.917   2.321  0.1694 -0.0032  0.2668
   98UNL     H8 1076   0.387   1.054   2.109  0.1001 -2.6647  1.9549
   98UNL     H9 1077   0.543   1.136   2.126 -0.9048  1.4740  0.5319
   98UNL    H10 1078   0.387   1.201   2.190  1.0405  1.0405  3.4619
   99UNL     H0 1079   0.205   1.676   2.363  1.0776  1.6274 -0.6790
   99UNL     H1 1080   0.221   1.887   2.188 -1.5902  1.6452 -0.3092
   99UNL     C2 1081   0.141   1.763   2.359 -0.0969  0.8234  0.3367
   99UNL     C3 1082   0.150   1.867   2.268 -0.2966  0.4255  0.5699
   99UNL     C4 1083  -0.013   1.889   2.387  0.1405  0.2584 -0.0509
   99UNL     C5 1084  -0.149   1.935   2.438 -0.1252 -0.1027 -0.1876
   99UNL     N6 1085   0.037   1.780   2.438  0.2926 -0.1371  0.1283
   99UNL     N7 1086   0.062   1.954   2.295 -0.1358 -0.0415 -0.5311
   99UNL     H8 1087  -0.196   2.005   2.368 -0.9720 -2.2475 -1.8079
   99UNL     H9 1088  -0.135   1.990   2.532 -0.6768 -1.7717  0.8875
   99UNL    H10 1089  -0.224   1.856   2.448 -0.5902  0.1749 -1.4916
  100UNL     H0 1090   0.098   2.094   1.859 -1.2633  1.9604  0.1118
  100UNL     H1 1091   0.242   2.328   1.774  0.2794 -1.4400 -1.9493
  100UNL     C2 1092   0.173   2.151   1.911  0.5035 -0.4780  0.3698
  100UNL     C3 1093   0.247   2.263   1.861  0.0339  0.3916 -0.5368
  100UNL     C4 1094   0.308   2.201   2.052 -0.4240  0.3729 -0.4158
  100UNL     C5 1095   0.379   2.190   2.180 -0.1248 -0.1586 -0.1765
  100UNL     N6 1096   0.214   2.108   2.030 -0.4387 -0.0168  0.2656
  100UNL     N7 1097   0.334   2.288   1.951 -0.4077  0.2763  0.7446
  100UNL     H8 1098   0.488   2.188   2.169 -0.1415 -0.7212 -0.2185
  100UNL     H9 1099   0.344   2.105   2.240  0.1691  0.5183  0.9763
  100UNL    H10 1100   0.359   2.282   2.237 -0.2207  0.9376 -1.9298
  101UNL     H0 1101   5.874   1.302   2.426  0.8551 -1.7987  0.5554
  101UNL     H1 1102   6.131   1.260   2.318  0.7139 -0.7178  1.2081
  101UNL     C2 1103   5.965   1.358   2.442 -0.0882 -0.1454  0.2435
  101UNL     C3 1104   6.094   1.335   2.386 -1.0281 -0.4106 -0.0206
  101UNL     C4 1105   6.098   1.474   2.541 -0.1368  0.0550  0.8764
  101UNL     C5 1106   6.150   1.573   2.640  0.4323  0.4506  0.1063
  101UNL     N6 1107   5.972   1.467   2.521  0.4888  0.0756  0.2217
  101UNL     N7 1108   6.184   1.409   2.455  0.2753 -0.1214 -0.1249
  101UNL     H8 1109   6.209   1.519   2.716  1.7997  0.2304 -1.1013
  101UNL     H9 1110   6.070   1.620   2.698  1.0099  0.8091  0.6284
  101UNL    H10 1111   6.211   1.643   2.582  2.3788  0.4245  2.0581
  102UNL     H0 1112   1.189   2.116   1.538 -1.1174 -0.2104 -2.0841
  102UNL     H1 1113   1.243   1.919   1.719 -0.2747 -0.2419 -0.9904
  102UNL     C2 1114   1.120   2.041   1.574 -0.0893  0.0124  0.4545
  102UNL     C3 1115   1.152   1.940   1.665 -0.6410 -0.3600 -0.4160
  102UNL     C4 1116   0.946   1.946   1.611  0.3082  0.0890  0.0862
  102UNL     C5 1117   0.806   1.903   1.582  0.0159 -0.9211  0.3258
  102UNL     N6 1118   0.994   2.045   1.540 -0.4723 -0.1598  0.0567
  102UNL     N7 1119   1.038   1.879   1.689 -0.1747 -0.3389 -0.1749
  102UNL     H8 1120   0.800   1.852   1.485  0.0550  0.4985 -0.4196
  102UNL     H9 1121   0.743   1.992   1.583  0.5137 -0.4830 -3.4226
  102UNL    H10 1122   0.770   1.841   1.666  0.3844 -0.1782  1.0377
  103UNL     H0 1123   0.719   2.408   2.002  0.5485  0.4182 -0.1031
  103UNL     H1 1124   0.679   2.537   2.241 -0.1808  0.6739  0.3057
  103UNL     C2 1125   0.634   2.471   2.026  0.5007  0.0866  0.6313
  103UNL     C3 1126   0.619   2.540   2.152  0.9153 -0.3607 -0.4919
  103UNL     C4 1127   0.477   2.601   2.012  0.3593  0.2940  0.4476
  103UNL     C5 1128   0.351   2.667   1.963  0.3192 -0.0332 -0.1186
  103UNL     N6 1129   0.547   2.513   1.937 -0.2205 -0.3662 -0.4540
  103UNL     N7 1130   0.507   2.614   2.141  0.2275  0.7077 -0.4415
  103UNL     H8 1131   0.329   2.623   1.865 -2.8103 -0.7173  0.8190
  103UNL     H9 1132   0.263   2.652   2.026  0.0936  0.1520 -0.3907
  103UNL    H10 1133   0.366   2.775   1.956  0.1652  0.1371  1.7300
  104UNL     H0 1134   0.760   1.610   2.212  3.6549 -1.0525  0.1657
  104UNL     H1 1135   0.513   1.486   2.249 -0.0193  1.2018 -0.1386
  104UNL     C2 1136   0.735   1.525   2.274 -0.3844 -0.2927 -0.3022
  104UNL     C3 1137   0.607   1.466   2.298 -0.1266 -0.3246 -0.5415
  104UNL     C4 1138   0.756   1.360   2.384 -0.3046 -0.3320 -0.1681
  104UNL     C5 1139   0.838   1.246   2.452 -1.3978 -0.0905  0.3658
  104UNL     N6 1140   0.829   1.460   2.337 -0.5417  0.0862 -0.1733
  104UNL     N7 1141   0.626   1.354   2.362  0.4161 -0.5903  0.2372
  104UNL     H8 1142   0.927   1.216   2.395 -0.2611 -0.3677  2.2527
  104UNL     H9 1143   0.774   1.162   2.478  1.3241 -2.2662  0.2526
  104UNL    H10 1144   0.887   1.290   2.540  0.7619 -1.4218 -0.1221
  105UNL     H0 1145   0.725   1.866   1.986 -0.6955  1.2535  0.8241
  105UNL     H1 1146   0.507   2.052   1.983 -0.3631  1.5541 -0.4658
  105UNL     C2 1147   0.718   1.969   1.954 -0.3941  0.8138 -0.7176
  105UNL     C3 1148   0.608   2.055   1.944  0.0163 -0.0481  0.3050
  105UNL     C4 1149   0.771   2.154   1.874  0.6599  0.0970  0.7049
  105UNL     C5 1150   0.865   2.259   1.816  0.3012  0.0232 -0.1852
  105UNL     N6 1151   0.822   2.031   1.901  0.1625 -0.0440 -0.1454
  105UNL     N7 1152   0.641   2.180   1.907  0.2382  0.1944  0.3378
  105UNL     H8 1153   0.832   2.360   1.844  0.8046 -0.3195  1.7148
  105UNL     H9 1154   0.877   2.250   1.707  1.5781  5.0132 -0.5856
  105UNL    H10 1155   0.966   2.251   1.857  0.1737  1.1205  0.3717
  106UNL     H0 1156   1.110   1.470   1.984 -0.1468 -0.1745  0.8456
  106UNL     H1 1157   0.959   1.636   1.818 -0.4004 -0.0179  0.6762
  106UNL     C2 1158   1.066   1.566   2.006 -0.1607  0.0562 -0.1804
  106UNL     C3 1159   0.982   1.646   1.923  0.2828  1.0193  0.4273
  106UNL     C4 1160   0.988   1.709   2.128  0.0862  0.1884  0.1333
  106UNL     C5 1161   1.006   1.801   2.240  0.1367  0.3156  1.0130
  106UNL     N6 1162   1.054   1.595   2.134  0.1533  0.2474 -0.0159
  106UNL     N7 1163   0.940   1.744   1.999 -0.5589  0.2143  0.3204
  106UNL     H8 1164   0.961   1.899   2.216  0.3307  0.2220  0.2435
  106UNL     H9 1165   1.110   1.823   2.265  0.7405 -2.9456  1.5138
  106UNL    H10 1166   0.959   1.761   2.331  0.2006  0.3152  1.0451
  107UNL     H0 1167   5.465   2.096   2.161  0.1873 -0.5680  1.7288
  107UNL     H1 1168   5.693   2.233   2.148 -0.1837  0.0948 -2.0373
  107UNL     C2 1169   5.555   2.060   2.114 -0.4370 -0.2038  0.2140
  107UNL     C3 1170   5.675   2.132   2.114  0.1832 -0.6972  0.0742
  107UNL     C4 1171   5.702   1.945   2.040  0.1091 -0.4563  1.2482
  107UNL     C5 1172   5.768   1.832   1.971 -0.3604  0.7264  0.3813
  107UNL     N6 1173   5.573   1.940   2.073 -0.3428 -0.0594 -0.0594
  107UNL     N7 1174   5.773   2.066   2.063 -0.0834 -0.3036  0.0191
  107UNL     H8 1175   5.784   1.860   1.866 -0.6148  2.9477  0.9129
  107UNL     H9 1176   5.867   1.807   2.010  0.4986  1.7731 -1.0594
  107UNL    H10 1177   5.708   1.741   1.981  1.8838 -0.6423  1.6109
  108UNL     H0 1178   1.167   1.675   2.582 -2.2542  2.4848 -2.7007
  108UNL     H1 1179   1.049   1.421   2.583 -1.6972  1.7453 -1.1762
  108UNL     C2 1180   1.183   1.593   2.512  0.1510  0.7441 -0.1973
  108UNL     C3 1181   1.118   1.468   2.514  0.8249  0.0428  0.0930
  108UNL     C4 1182   1.243   1.490   2.351  0.4692 -0.3761 -0.3854
  108UNL     C5 1183   1.332   1.452   2.235 -0.1409 -0.0713  0.5360
  108UNL     N6 1184   1.266   1.603   2.412  0.3049 -0.2920 -0.3101
  108UNL     N7 1185   1.156   1.400   2.405  0.0541  0.5483  0.1844
  108UNL     H8 1186   1.403   1.533   2.213  0.1822 -0.4848  0.0425
  108UNL     H9 1187   1.277   1.427   2.144  0.2147  0.4477  0.1753
  108UNL    H10 1188   1.384   1.358   2.255 -1.0432 -1.0071 -1.3649
  109UNL     H0 1189   5.294   1.179   3.891  0.7344  0.2316 -0.3260
  109UNL     H1 1190   5.488   1.142   4.076  0.0575  0.1371 -1.9872
  109UNL     C2 1191   5.315   1.083   3.936  0.4016  0.4125  0.2205
  109UNL     C3 1192   5.416   1.073   4.034 -0.6494 -0.4905  0.1601
  109UNL     C4 1193   5.319   0.898   3.984  0.4139  0.5799 -0.6270
  109UNL     C5 1194   5.285   0.747   3.966  0.2409 -0.0895 -0.0553
  109UNL     N6 1195   5.255   0.977   3.904  0.7117 -0.0539 -0.1626
  109UNL     N7 1196   5.419   0.948   4.063  0.2704 -0.0499 -0.0543
  109UNL     H8 1197   5.325   0.715   3.869 -0.0329  1.9598 -0.8672
  109UNL     H9 1198   5.179   0.729   3.944  0.8824 -2.6674 -1.1790
  109UNL    H10 1199   5.337   0.682   4.037 -1.9010 -2.0461 -0.2262
  110UNL     H0 1200   5.865   0.289   3.813  0.6121  0.1528 -0.8345
  110UNL     H1 1201   5.972   0.104   3.636  0.4419 -0.0405 -2.9622
  110UNL     C2 1202   5.877   0.296   3.705 -0.1838  0.1806 -0.9228
  110UNL     C3 1203   5.937   0.205   3.616  0.6689  0.6375 -0.2050
  110UNL     C4 1204   5.877   0.378   3.521 -0.2073  0.0363 -1.0671
  110UNL     C5 1205   5.843   0.483   3.413  0.6663 -0.2436 -0.5754
  110UNL     N6 1206   5.842   0.406   3.648  0.1251  0.4913  0.0559
  110UNL     N7 1207   5.934   0.258   3.495 -0.1203 -0.4230  0.7504
  110UNL     H8 1208   5.734   0.491   3.404  0.7035  0.5457 -0.3296
  110UNL     H9 1209   5.888   0.458   3.316  1.3903  0.4228 -0.4164
  110UNL    H10 1210   5.875   0.587   3.425 -0.6133  0.3275 -2.0552
  111UNL     H0 1211   5.561   1.075   3.561 -1.6003 -1.6550 -1.6843
  111UNL     H1 1212   5.554   1.255   3.362 -0.3034 -1.4581 -0.1615
  111UNL     C2 1213   5.491   1.157   3.556 -0.0589 -0.2166 -0.3598
  111UNL     C3 1214   5.488   1.246   3.448 -0.9051  0.0512 -0.4494
  111UNL     C4 1215   5.322   1.245   3.563  0.5417  0.5188 -0.4962
  111UNL     C5 1216   5.184   1.289   3.609 -0.0919 -0.0199 -0.3616
  111UNL     N6 1217   5.389   1.154   3.637  0.0803  0.6819  0.5053
  111UNL     N7 1218   5.379   1.311   3.459  0.6616  0.2504 -0.1414
  111UNL     H8 1219   5.104   1.277   3.535  0.5042  0.9431 -1.1928
  111UNL     H9 1220   5.178   1.395   3.636  0.5425 -0.3968  1.3252
  111UNL    H10 1221   5.148   1.239   3.699 -0.0422  0.8787  0.1628
  112UNL     H0 1222   5.440   1.645   3.155  1.1629  1.5465  1.1840
  112UNL     H1 1223   5.641   1.528   2.999  1.1540  1.6442 -0.7595
  112UNL     C2 1224   5.526   1.584   3.181  0.6866  0.0758 -0.6274
  112UNL     C3 1225   5.630   1.528   3.107  0.3825 -0.1163 -0.8071
  112UNL     C4 1226   5.671   1.517   3.304 -0.6098 -0.1696  0.3096
  112UNL     C5 1227   5.758   1.505   3.432 -0.7671 -0.0536 -0.3715
  112UNL     N6 1228   5.551   1.572   3.311 -0.1970 -0.2974  0.3277
  112UNL     N7 1229   5.724   1.478   3.182 -0.1452 -1.1050  0.4097
  112UNL     H8 1230   5.724   1.568   3.515  0.3588  0.4260 -0.2586
  112UNL     H9 1231   5.861   1.538   3.413 -0.1106 -0.8546  1.6097
  112UNL    H10 1232   5.761   1.401   3.469 -0.0882  0.3981  0.8792
  113UNL     H0 1233   5.350   0.708   3.598  0.1441 -0.8402  1.1653
  113UNL     H1 1234   5.559   0.525   3.624 -1.4066  0.4160 -0.0535
  113UNL     C2 1235   5.452   0.729   3.629  0.5568  0.0188 -0.6454
  113UNL     C3 1236   5.555   0.630   3.653 -0.2829  0.3530  0.3481
  113UNL     C4 1237   5.606   0.816   3.718  0.6395  0.3421  0.3428
  113UNL     C5 1238   5.693   0.916   3.788  0.2618  0.1399 -0.6802
  113UNL     N6 1239   5.484   0.845   3.682  0.2396  0.7755  0.2761
  113UNL     N7 1240   5.660   0.686   3.707 -0.6949 -0.0881 -0.2301
  113UNL     H8 1241   5.800   0.907   3.768  0.2043 -1.3605 -0.3350
  113UNL     H9 1242   5.674   0.904   3.895  2.4483 -1.9966 -0.5019
  113UNL    H10 1243   5.667   1.020   3.764 -0.0739 -0.5237 -3.4271
  114UNL     H0 1244   0.683   1.436   2.636  0.2583 -0.1128  0.0329
  114UNL     H1 1245   0.746   1.442   2.898 -1.3498  1.0348  1.0568
  114UNL     C2 1246   0.617   1.397   2.713 -0.2751  0.1367 -0.2906
  114UNL     C3 1247   0.667   1.387   2.848 -0.4926  0.6800  0.0701
  114UNL     C4 1248   0.492   1.291   2.807  0.1366  0.8848 -0.2729
  114UNL     C5 1249   0.350   1.238   2.840  0.7843  0.8236  0.4472
  114UNL     N6 1250   0.515   1.325   2.684 -0.1065  0.0788 -0.5390
  114UNL     N7 1251   0.570   1.329   2.911 -0.1009 -0.0293 -0.2237
  114UNL     H8 1252   0.311   1.179   2.756  1.8007 -0.3907  0.8177
  114UNL     H9 1253   0.289   1.327   2.860  0.1069  0.5004 -0.1618
  114UNL    H10 1254   0.348   1.169   2.925  2.1207  2.2343  1.6562
  115UNL     H0 1255   0.186   1.677   3.301  1.5053  1.5463  3.1339
  115UNL     H1 1256   0.169   1.903   3.452  0.6542  2.4544 -0.8826
  115UNL     C2 1257   0.116   1.759   3.285  0.4920  0.1649 -0.0648
  115UNL     C3 1258   0.121   1.886   3.356  0.1281  0.3141 -0.2604
  115UNL     C4 1259  -0.025   1.877   3.208  0.3244 -0.2223 -0.6824
  115UNL     C5 1260  -0.148   1.910   3.134  0.0749 -0.8627  0.3960
  115UNL     N6 1261   0.029   1.756   3.184  0.2082  0.1956  0.3723
  115UNL     N7 1262   0.026   1.959   3.307  0.0574  0.3727  0.2088
  115UNL     H8 1263  -0.114   1.935   3.032  0.7844 -0.9703  0.6015
  115UNL     H9 1264  -0.230   1.837   3.134 -2.4424  1.9121  0.9955
  115UNL    H10 1265  -0.196   2.004   3.163 -1.4760 -1.5065 -0.0055
  116UNL     H0 1266   0.181   0.862   3.365 -0.2417  2.6620  1.8319
  116UNL     H1 1267  -0.014   0.851   3.559  0.3065  0.8697 -0.0486
  116UNL     C2 1268   0.176   0.800   3.453 -0.8164  0.0897  0.0221
  116UNL     C3 1269   0.082   0.801   3.561 -0.0773  0.1226 -0.1948
  116UNL     C4 1270   0.238   0.679   3.605 -0.1685 -0.6436 -0.8795
  116UNL     C5 1271   0.299   0.557   3.661 -0.3302 -0.0113  0.0334
  116UNL     N6 1272   0.275   0.722   3.488  0.0764  0.4583 -0.4324
  116UNL     N7 1273   0.116   0.718   3.655  0.2611 -0.3141  0.2449
  116UNL     H8 1274   0.277   0.463   3.608 -0.5156  1.5836 -2.8253
  116UNL     H9 1275   0.272   0.547   3.766 -1.0219 -1.5304 -0.2727
  116UNL    H10 1276   0.408   0.570   3.655 -0.6674  3.6180  0.6083
  117UNL     H0 1277   0.311   1.185   3.188 -1.0621 -0.7015 -1.7307
  117UNL     H1 1278   0.062   1.291   3.151 -0.1030  0.7060  2.4510
  117UNL     C2 1279   0.282   1.289   3.174 -0.0894 -0.2100 -0.3171
  117UNL     C3 1280   0.159   1.338   3.139  0.2186 -0.1788  1.4374
  117UNL     C4 1281   0.301   1.485   3.123 -0.9080  0.6313  0.8835
  117UNL     C5 1282   0.372   1.623   3.085  0.0144  0.7230  0.1913
  117UNL     N6 1283   0.370   1.387   3.179 -0.6817  0.5691 -0.2041
  117UNL     N7 1284   0.171   1.463   3.096 -0.1285  0.0054  0.7041
  117UNL     H8 1285   0.349   1.682   3.175 -1.3030  1.8163 -0.8523
  117UNL     H9 1286   0.332   1.675   2.998  1.5866 -0.6425 -1.3790
  117UNL    H10 1287   0.480   1.606   3.075 -0.0197 -0.4854  1.7079
  118UNL     H0 1288   0.508   0.800   3.079 -0.5280 -1.0371  1.4529
  118UNL     H1 1289   0.622   1.054   2.993  0.2175 -1.1955 -0.6697
  118UNL     C2 1290   0.513   0.898   3.125  0.4519 -0.3876  0.0307
  118UNL     C3 1291   0.581   1.015   3.085 -0.3349  0.4469 -0.2077
  118UNL     C4 1292   0.504   1.028   3.273  0.0833  0.3082  0.0578
  118UNL     C5 1293   0.479   1.092   3.405  0.8677  0.6987  0.6676
  118UNL     N6 1294   0.465   0.908   3.250  0.0860 -0.0805  0.8076
  118UNL     N7 1295   0.569   1.105   3.180  1.0471  0.3289 -0.4516
  118UNL     H8 1296   0.419   1.183   3.395  0.6298  0.5477  0.7116
  118UNL     H9 1297   0.573   1.119   3.454 -0.0880  1.2078  2.2767
  118UNL    H10 1298   0.410   1.035   3.469 -0.5240  1.7679  0.1384
  119UNL     H0 1299   4.907   1.441   3.426  0.7939  0.4666  2.5454
  119UNL     H1 1300   5.096   1.642   3.462  3.4501 -0.8910  0.4397
  119UNL     C2 1301   4.999   1.451   3.371 -0.4383 -0.1446  0.3097
  119UNL     C3 1302   5.096   1.562   3.389 -0.2482 -0.2961 -0.3044
  119UNL     C4 1303   5.162   1.416   3.252  0.4771 -0.4400 -0.1588
  119UNL     C5 1304   5.254   1.333   3.162  0.7816 -0.7454  0.1858
  119UNL     N6 1305   5.046   1.369   3.275  0.4831  0.4448 -0.4934
  119UNL     N7 1306   5.199   1.535   3.306 -0.1742 -0.0139 -0.1171
  119UNL     H8 1307   5.286   1.400   3.081  0.9354 -1.2990 -0.2119
  119UNL     H9 1308   5.350   1.307   3.207  0.0423 -0.4521  1.9826
  119UNL    H10 1309   5.210   1.250   3.105  2.2754 -1.9908  0.8330
  120UNL     H0 1310   0.687   0.837   3.861 -1.0275  1.6191 -0.2072
  120UNL     H1 1311   0.453   0.868   3.726 -0.0421  1.2904 -0.5606
  120UNL     C2 1312   0.673   0.825   3.755  0.0860 -0.5758 -0.1320
  120UNL     C3 1313   0.551   0.845   3.686  0.0740  0.2146  0.3043
  120UNL     C4 1314   0.715   0.816   3.560  0.6718  0.6525  0.7683
  120UNL     C5 1315   0.789   0.809   3.429 -0.6768  0.2171 -0.1887
  120UNL     N6 1316   0.777   0.806   3.677 -0.0229 -0.0498  0.2901
  120UNL     N7 1317   0.578   0.825   3.561 -0.1467  0.2032  0.2839
  120UNL     H8 1318   0.756   0.718   3.377  0.0821 -0.3708  0.3363
  120UNL     H9 1319   0.892   0.777   3.446 -0.4846  1.1286  0.3682
  120UNL    H10 1320   0.786   0.902   3.371  0.5298  0.6123  0.3733
  121UNL     H0 1321   1.008   3.205   0.241 -0.1729  1.1766  0.2248
  121UNL     H1 1322   1.100   3.172   0.498 -0.4908 -1.0363  1.7339
  121UNL     C2 1323   0.979   3.125   0.308 -0.1953  0.5886 -0.4833
  121UNL     C3 1324   1.032   3.112   0.438  0.4646  0.0132 -0.4627
  121UNL     C4 1325   0.929   2.951   0.378  0.4277  0.2993 -0.7741
  121UNL     C5 1326   0.902   2.799   0.369 -0.4661 -0.1369 -0.3626
  121UNL     N6 1327   0.922   3.014   0.265  0.5086 -0.6307  0.8644
  121UNL     N7 1328   0.994   2.999   0.491  0.2139 -0.5862 -0.0402
  121UNL     H8 1329   0.813   2.782   0.308  0.2176 -2.0498 -0.8777
  121UNL     H9 1330   0.879   2.748   0.464 -0.5562  2.7634  1.2200
  121UNL    H10 1331   0.985   2.746   0.321 -0.0457  1.0059 -0.9075
  122UNL     H0 1332   1.591   2.402   0.217  0.4429  0.0203 -0.1088
  122UNL     H1 1333   1.495   2.167   0.088  3.1654 -0.0420  1.3491
  122UNL     C2 1334   1.561   2.388   0.114 -0.0679 -0.5452  0.1141
  122UNL     C3 1335   1.501   2.270   0.056 -0.1158 -0.3004 -0.2880
  122UNL     C4 1336   1.481   2.438  -0.058 -0.3632  0.6685 -0.0048
  122UNL     C5 1337   1.457   2.528  -0.183  0.8108 -0.4722 -0.6766
  122UNL     N6 1338   1.537   2.496   0.044 -0.9990  0.6343  1.1062
  122UNL     N7 1339   1.458   2.305  -0.058  0.3259 -0.0249  0.5230
  122UNL     H8 1340   1.357   2.514  -0.226  0.1760  2.0067 -0.0847
  122UNL     H9 1341   1.523   2.503  -0.267 -0.2900  0.1763 -1.7559
  122UNL    H10 1342   1.480   2.633  -0.162  0.5214 -0.5445  0.0095
  123UNL     H0 1343   5.091   0.332   4.634  0.6181 -0.0364 -0.2889
  123UNL     H1 1344   5.100   0.579   4.525 -0.8474 -1.0088 -1.5831
  123UNL     C2 1345   5.017   0.409   4.652  0.3631 -0.3466  0.0060
  123UNL     C3 1346   5.026   0.537   4.593 -0.3386  0.3787 -0.1408
  123UNL     C4 1347   4.857   0.500   4.714 -0.2105 -0.5907 -0.3761
  123UNL     C5 1348   4.732   0.522   4.799 -0.3284  0.3821  0.1079
  123UNL     N6 1349   4.919   0.388   4.732 -0.0755 -0.0055 -0.1501
  123UNL     N7 1350   4.916   0.597   4.627 -0.0835  0.8207  0.1757
  123UNL     H8 1351   4.679   0.613   4.768 -3.3858 -0.7808  1.6359
  123UNL     H9 1352   4.747   0.526   4.908  0.5213 -0.8106  0.0378
  123UNL    H10 1353   4.663   0.439   4.779  0.0405 -0.2054  1.2001
  124UNL     H0 1354   4.944   1.010   4.381  0.0514  0.5905 -0.1966
  124UNL     H1 1355   5.120   0.926   4.176 -1.4554  0.5690 -0.0422
  124UNL     C2 1356   5.027   0.941   4.389 -0.3723  0.1027  0.0926
  124UNL     C3 1357   5.116   0.902   4.282 -0.2483 -0.5630 -0.2531
  124UNL     C4 1358   5.186   0.852   4.475 -0.3415  0.5990 -0.5633
  124UNL     C5 1359   5.281   0.832   4.595  0.3952  0.6149  0.0597
  124UNL     N6 1360   5.067   0.892   4.510  0.3532  0.1983  0.0835
  124UNL     N7 1361   5.223   0.851   4.342 -0.0715  0.0455  0.2460
  124UNL     H8 1362   5.275   0.729   4.630  0.6023 -0.2912 -2.4605
  124UNL     H9 1363   5.244   0.888   4.682  0.2696 -0.1335  0.4914
  124UNL    H10 1364   5.384   0.864   4.577  0.1639  1.4901  0.2157
  125UNL     H0 1365   2.941   5.496   4.783  0.9619 -0.0752 -2.3735
  125UNL     H1 1366   3.165   5.333   4.788 -1.6579 -0.1975  0.0101
  125UNL     C2 1367   3.039   5.518   4.824 -0.0472  0.9645 -0.4956
  125UNL     C3 1368   3.153   5.435   4.819  0.8596  0.1857 -0.1458
  125UNL     C4 1369   3.189   5.613   4.902  0.0286  0.6063 -0.2581
  125UNL     C5 1370   3.252   5.721   4.981  0.2060  0.5829 -0.1936
  125UNL     N6 1371   3.064   5.637   4.878 -0.2005 -0.1161 -0.2213
  125UNL     N7 1372   3.253   5.504   4.867 -0.0529  0.3371  0.1783
  125UNL     H8 1373   3.196   5.739   5.073  0.3717 -0.7201  0.1697
  125UNL     H9 1374   3.233   5.815   4.928  1.5101  0.1882 -1.3998
  125UNL    H10 1375   3.360   5.711   4.998 -0.0288  0.7229  1.4117
  126UNL     H0 1376   0.115   0.769   3.910 -0.7279  0.9606  1.7543
  126UNL     H1 1377   0.249   0.662   4.107 -0.6118  1.4412 -2.1105
  126UNL     C2 1378   0.095   0.674   3.958  0.2038  0.1125  0.4941
  126UNL     C3 1379   0.160   0.617   4.067 -0.7088  0.1605 -0.4830
  126UNL     C4 1380  -0.020   0.525   4.026  0.7766  0.0373 -0.0593
  126UNL     C5 1381  -0.141   0.437   4.045 -1.1139  0.4776  0.0320
  126UNL     N6 1382  -0.019   0.618   3.934  0.6655 -0.6110 -0.2881
  126UNL     N7 1383   0.087   0.519   4.109  0.0305  0.1760 -0.2599
  126UNL     H8 1384  -0.230   0.485   4.002 -3.3485 -1.4070  2.4079
  126UNL     H9 1385  -0.159   0.413   4.150 -0.9801 -0.0271 -0.0599
  126UNL    H10 1386  -0.131   0.342   3.992 -0.0577 -0.0466  1.1672
  127UNL     H0 1387   5.631   1.005   4.504 -0.2705 -1.4891 -0.3766
  127UNL     H1 1388   5.635   1.259   4.598  0.5472  1.9066 -2.0213
  127UNL     C2 1389   5.555   1.080   4.486  0.8899 -0.2693 -0.2245
  127UNL     C3 1390   5.565   1.210   4.532 -0.0347 -0.3095  0.1540
  127UNL     C4 1391   5.407   1.187   4.408  0.0849 -0.3310 -0.9846
  127UNL     C5 1392   5.285   1.228   4.335  0.2351 -0.9974  0.0311
  127UNL     N6 1393   5.458   1.066   4.397  0.2157 -0.0381  0.0244
  127UNL     N7 1394   5.467   1.283   4.485  0.7033 -0.6839  0.1436
  127UNL     H8 1395   5.298   1.278   4.238 -0.4391  1.3892  1.1474
  127UNL     H9 1396   5.219   1.146   4.302  0.0877 -0.6133 -0.6547
  127UNL    H10 1397   5.209   1.288   4.386 -0.3823  1.4161 -3.5178
  128UNL     H0 1398   5.583   0.150   4.526  0.6966  1.4483  0.1061
  128UNL     H1 1399   5.385   0.132   4.730  0.0745 -0.1819  0.4571
  128UNL     C2 1400   5.583   0.088   4.615 -0.0324  0.4259 -0.5844
  128UNL     C3 1401   5.485   0.092   4.717  0.4474  0.8638  0.0578
  128UNL     C4 1402   5.653  -0.029   4.760  0.3344  0.4695  0.5381
  128UNL     C5 1403   5.732  -0.128   4.836 -0.1155  0.1551  0.0212
  128UNL     N6 1404   5.679   0.001   4.636  0.3554  0.5636  0.1106
  128UNL     N7 1405   5.536   0.024   4.815 -0.2620  0.4491 -0.3083
  128UNL     H8 1406   5.731  -0.224   4.783 -2.2247 -0.0755  0.4105
  128UNL     H9 1407   5.696  -0.150   4.938  1.8368 -0.3503  0.6161
  128UNL    H10 1408   5.834  -0.090   4.844 -0.1773 -0.0708  2.2835
  129UNL     H0 1409   5.670   0.470   4.406  4.1697  0.0418 -1.3185
  129UNL     H1 1410   5.432   0.619   4.415  0.7636  0.1631  0.2083
  129UNL     C2 1411   5.650   0.572   4.377 -0.0865 -0.3334 -0.1496
  129UNL     C3 1412   5.529   0.646   4.375  0.8275 -0.4561 -0.0553
  129UNL     C4 1413   5.676   0.751   4.278 -0.9512 -0.8817 -0.5128
  129UNL     C5 1414   5.749   0.858   4.210  0.0929 -0.0459  0.0751
  129UNL     N6 1415   5.747   0.649   4.320  0.6220 -0.5566  0.9253
  129UNL     N7 1416   5.545   0.764   4.314 -0.4270  0.9292 -0.3585
  129UNL     H8 1417   5.696   0.953   4.224  0.5737  0.2688 -0.2405
  129UNL     H9 1418   5.757   0.829   4.105  1.6719 -2.6240  0.8503
  129UNL    H10 1419   5.850   0.876   4.251 -0.5100  0.9273  1.1735
  130UNL     H0 1420   5.861   0.125   4.305 -0.2683 -0.0369 -0.5624
  130UNL     H1 1421   6.040   0.302   4.235  0.6163 -3.7492  0.3248
  130UNL     C2 1422   5.880   0.218   4.358 -0.3152 -0.3186 -0.0517
  130UNL     C3 1423   5.974   0.308   4.320 -0.1137 -0.5967 -0.4134
  130UNL     C4 1424   5.888   0.360   4.497 -0.8877  0.3529  0.0544
  130UNL     C5 1425   5.837   0.442   4.608 -0.7035  0.0629  0.3361
  130UNL     N6 1426   5.836   0.243   4.479 -0.3913  0.6256 -0.6565
  130UNL     N7 1427   5.979   0.406   4.407 -0.2294 -0.2675 -0.1749
  130UNL     H8 1428   5.904   0.418   4.691  0.9254  1.7578 -0.4553
  130UNL     H9 1429   5.735   0.417   4.641 -0.8426 -1.6841 -1.3722
  130UNL    H10 1430   5.843   0.549   4.583 -0.2689  0.1181  0.6619
  131UNL     H0 1431   4.472   0.766   4.602  1.1578 -0.7974  0.3830
  131UNL     H1 1432   4.658   0.949   4.522  0.2644 -0.4045  1.0856
  131UNL     C2 1433   4.549   0.756   4.527  0.5529 -0.9439 -0.2251
  131UNL     C3 1434   4.646   0.846   4.489 -1.1627  0.1695 -0.2505
  131UNL     C4 1435   4.679   0.654   4.420 -0.7302 -0.0234  0.8911
  131UNL     C5 1436   4.740   0.529   4.359  0.0488 -0.1814 -0.6843
  131UNL     N6 1437   4.565   0.636   4.483 -0.0742  0.1833 -0.3972
  131UNL     N7 1438   4.739   0.779   4.430  0.8681  0.8280 -0.1046
  131UNL     H8 1439   4.671   0.483   4.287 -0.9370 -0.7208  0.5873
  131UNL     H9 1440   4.818   0.561   4.289  0.5139  1.5043  0.5722
  131UNL    H10 1441   4.775   0.458   4.435  0.4808  0.7565 -0.0035
  132UNL     H0 1442   2.195   2.851   0.215 -2.9604 -1.1092  0.1219
  132UNL     H1 1443   1.954   2.902   0.095  0.2700  0.0368 -1.1664
  132UNL     C2 1444   2.172   2.857   0.110 -0.9690 -0.6704 -0.3076
  132UNL     C3 1445   2.051   2.887   0.050  0.5269  0.1573 -0.6618
  132UNL     C4 1446   2.198   2.881  -0.087 -0.0983 -0.0833  0.7324
  132UNL     C5 1447   2.270   2.892  -0.219  0.8306  0.2155  0.8617
  132UNL     N6 1448   2.267   2.864   0.023 -0.1003 -0.2715 -0.5605
  132UNL     N7 1449   2.065   2.903  -0.080 -0.4495  0.3939 -0.2557
  132UNL     H8 1450   2.355   2.823  -0.226  0.4635 -0.2565  1.0237
  132UNL     H9 1451   2.315   2.992  -0.230  0.9695  0.0373 -0.1983
  132UNL    H10 1452   2.207   2.887  -0.309  1.2394  0.8494  0.5380
  133UNL     H0 1453   0.389   2.551   1.457 -0.0638 -0.5202  0.1025
  133UNL     H1 1454   0.584   2.547   1.639  0.0519  0.1899 -0.8963
  133UNL     C2 1455   0.424   2.464   1.512 -0.2129 -0.7010 -0.0849
  133UNL     C3 1456   0.528   2.461   1.605 -0.5329  0.1550  0.1405
  133UNL     C4 1457   0.440   2.270   1.565  0.1117  0.8618 -0.2939
  133UNL     C5 1458   0.418   2.128   1.594  0.2988 -0.2763 -0.0149
  133UNL     N6 1459   0.365   2.348   1.486  0.2709  0.5225 -0.2975
  133UNL     N7 1460   0.533   2.337   1.642 -0.9272  0.3540 -0.2853
  133UNL     H8 1461   0.343   2.099   1.668  0.8712 -0.5947  0.4404
  133UNL     H9 1462   0.509   2.078   1.629  1.8598  1.8279 -0.9239
  133UNL    H10 1463   0.401   2.069   1.504  2.6692  1.3003 -1.5686
  134UNL     H0 1464   1.034   1.738   1.474  1.0406  3.6673  0.2328
  134UNL     H1 1465   0.917   1.510   1.370  0.4829 -0.6784 -0.2973
  134UNL     C2 1466   1.005   1.720   1.372  0.7472 -0.2858  0.9260
  134UNL     C3 1467   0.945   1.602   1.319  0.6187 -0.7099 -0.2797
  134UNL     C4 1468   0.976   1.747   1.178  0.3885 -0.2554  0.1316
  134UNL     C5 1469   0.995   1.814   1.047  0.7042 -0.2576  0.4290
  134UNL     N6 1470   1.013   1.818   1.285 -0.5525 -0.4027 -1.1482
  134UNL     N7 1471   0.936   1.616   1.187 -0.2842  0.0677 -0.2861
  134UNL     H8 1472   1.099   1.803   1.013  0.3651  1.4846 -1.2600
  134UNL     H9 1473   0.979   1.922   1.044 -1.0260 -0.5297 -0.9015
  134UNL    H10 1474   0.933   1.789   0.961  0.0091  0.1851  0.8018
  135UNL     H0 1475   0.613   2.359   1.116 -0.9052 -1.0543  1.5737
  135UNL     H1 1476   0.692   2.631   1.077  0.4036  0.5245 -0.8810
  135UNL     C2 1477   0.560   2.451   1.137 -0.0451 -0.3080  0.5376
  135UNL     C3 1478   0.605   2.579   1.116  0.5250  0.2981 -0.9064
  135UNL     C4 1479   0.398   2.573   1.174 -0.1563 -0.2856  0.2698
  135UNL     C5 1480   0.260   2.605   1.203  0.6871 -0.0955  0.4777
  135UNL     N6 1481   0.435   2.449   1.175 -0.4199 -0.2057  0.5669
  135UNL     N7 1482   0.500   2.659   1.135 -0.2754 -0.2642 -0.4197
  135UNL     H8 1483   0.196   2.625   1.117  1.1895  0.0599  0.1380
  135UNL     H9 1484   0.258   2.685   1.279 -1.1094 -1.9529  2.4687
  135UNL    H10 1485   0.210   2.516   1.245 -0.4466  0.9767  1.4338
  136UNL     H0 1486   0.493   2.955   0.789  0.4522 -0.6671 -0.1610
  136UNL     H1 1487   0.658   2.882   0.581 -0.7468 -1.9260  0.4977
  136UNL     C2 1488   0.589   2.907   0.794  0.5552 -0.4026  0.3694
  136UNL     C3 1489   0.676   2.878   0.688  0.0509  0.6517  0.5094
  136UNL     C4 1490   0.760   2.847   0.870 -0.0027 -0.0771  0.1031
  136UNL     C5 1491   0.865   2.848   0.976 -0.5765 -0.1551 -0.1182
  136UNL     N6 1492   0.639   2.877   0.909 -0.1442  0.6438  0.4605
  136UNL     N7 1493   0.796   2.847   0.737  0.0405 -0.1913  0.1117
  136UNL     H8 1494   0.953   2.791   0.944  0.0374  0.1617  0.9732
  136UNL     H9 1495   0.826   2.789   1.060 -2.4460 -0.2539 -1.0306
  136UNL    H10 1496   0.899   2.949   1.003 -2.1666  0.8849 -1.8999
  137UNL     H0 1497   0.506   2.028   1.196  0.0534  0.5770  0.0306
  137UNL     H1 1498   0.748   1.929   1.134  0.0782  0.4163 -0.7852
  137UNL     C2 1499   0.600   2.067   1.233 -0.0523  0.3002  0.5970
  137UNL     C3 1500   0.725   2.022   1.183 -0.0025 -0.0719  0.1113
  137UNL     C4 1501   0.742   2.185   1.310 -0.6580  0.5755 -0.1620
  137UNL     C5 1502   0.788   2.313   1.378 -0.5069  0.3145  0.2527
  137UNL     N6 1503   0.610   2.180   1.298  0.9168 -0.1839 -0.5731
  137UNL     N7 1504   0.822   2.098   1.236 -0.2214  0.8542 -0.0501
  137UNL     H8 1505   0.897   2.326   1.380 -0.2117 -1.9018 -0.0595
  137UNL     H9 1506   0.772   2.302   1.486  1.5113  1.2444  0.6670
  137UNL    H10 1507   0.733   2.400   1.341 -3.0934 -2.3582 -2.4601
  138UNL     H0 1508   1.608   2.836   0.298  1.7818 -1.1881 -1.0005
  138UNL     H1 1509   1.756   2.702   0.495  0.1882  1.6658 -2.3941
  138UNL     C2 1510   1.584   2.745   0.352 -0.0491  0.1476  0.5061
  138UNL     C3 1511   1.665   2.676   0.441  0.0321 -0.7171 -1.0616
  138UNL     C4 1512   1.485   2.588   0.404  0.1290 -0.3131 -0.9735
  138UNL     C5 1513   1.377   2.484   0.419  0.2367  0.0315 -0.0915
  138UNL     N6 1514   1.472   2.688   0.316  0.2528 -0.0653  0.3155
  138UNL     N7 1515   1.597   2.580   0.491  0.0884  0.2927  0.0862
  138UNL     H8 1516   1.402   2.401   0.353 -1.0254  0.0676 -0.6279
  138UNL     H9 1517   1.277   2.519   0.390 -0.1438 -0.3234  0.7613
  138UNL    H10 1518   1.369   2.434   0.517  3.7099 -1.7089 -0.6235
  139UNL     H0 1519   1.139   3.066   0.835  2.3284  1.2682  0.1613
  139UNL     H1 1520   1.165   3.309   0.968 -0.2406  0.2242 -0.1122
  139UNL     C2 1521   1.072   3.151   0.834  0.0069 -0.5226 -0.7049
  139UNL     C3 1522   1.089   3.275   0.899  0.3606 -0.5145 -0.4252
  139UNL     C4 1523   0.913   3.264   0.786  0.0073 -0.6316  0.0069
  139UNL     C5 1524   0.780   3.310   0.736 -0.5260 -0.0647 -0.6223
  139UNL     N6 1525   0.951   3.135   0.776 -0.8242  0.1341 -0.6585
  139UNL     N7 1526   0.995   3.351   0.855  0.1024 -0.0566  0.2279
  139UNL     H8 1527   0.782   3.335   0.629  1.8272 -1.6776 -1.0069
  139UNL     H9 1528   0.705   3.231   0.751 -0.2293 -0.2107  0.0980
  139UNL    H10 1529   0.750   3.406   0.779  0.0749  0.3458 -1.1200
  140UNL     H0 1530   1.155   2.155   0.939  1.0695 -0.6322 -0.2271
  140UNL     H1 1531   1.022   2.262   1.161  1.7801  2.1159  1.3992
  140UNL     C2 1532   1.176   2.140   1.044  0.6895  0.0463 -0.0541
  140UNL     C3 1533   1.107   2.196   1.153 -0.0696 -0.1309 -0.4991
  140UNL     C4 1534   1.248   2.047   1.210  0.6549  0.2698 -0.5515
  140UNL     C5 1535   1.335   1.954   1.293 -0.1660  0.3738 -0.4950
  140UNL     N6 1536   1.252   2.042   1.079 -0.4679 -0.3993  0.1034
  140UNL     N7 1537   1.155   2.136   1.265 -0.3489 -0.4811  0.3315
  140UNL     H8 1538   1.427   1.949   1.233  1.1696 -1.4573  1.6328
  140UNL     H9 1539   1.301   1.850   1.296 -2.7989  1.2397  0.4979
  140UNL    H10 1540   1.354   1.992   1.394 -2.3997  1.9364 -0.6339
  141UNL     H0 1541   1.251   2.526   0.690 -3.3639 -0.4600  2.3099
  141UNL     H1 1542   1.039   2.669   0.793 -1.2777  0.7957 -0.9846
  141UNL     C2 1543   1.240   2.633   0.688 -0.9341 -0.2114  1.1043
  141UNL     C3 1544   1.131   2.704   0.749  0.0100 -0.6303  0.5265
  141UNL     C4 1545   1.270   2.822   0.655 -0.1277  0.4794 -0.5851
  141UNL     C5 1546   1.324   2.944   0.593 -0.5080  0.5744 -0.0741
  141UNL     N6 1547   1.340   2.713   0.643 -0.0626  0.6846 -0.4106
  141UNL     N7 1548   1.154   2.827   0.720  0.1719 -0.3948 -0.2597
  141UNL     H8 1549   1.308   3.035   0.652  3.2115  1.4018 -0.2368
  141UNL     H9 1550   1.268   2.972   0.502 -0.0210  1.6508 -0.0478
  141UNL    H10 1551   1.429   2.942   0.562  0.1872 -1.1765  2.2654
  142UNL     H0 1552   1.409   2.162   0.711  3.4802  0.1612 -0.7388
  142UNL     H1 1553   1.607   2.351   0.646 -0.2084 -0.6525 -0.5675
  142UNL     C2 1554   1.425   2.262   0.748  0.0225  0.4026  0.2071
  142UNL     C3 1555   1.529   2.356   0.721  0.6812 -0.2247  0.3462
  142UNL     C4 1556   1.407   2.414   0.876 -0.1762  0.5361  0.1679
  142UNL     C5 1557   1.346   2.500   0.987 -0.4735  0.8527  0.1191
  142UNL     N6 1558   1.365   2.290   0.863 -0.1941 -0.3100 -0.4985
  142UNL     N7 1559   1.510   2.462   0.800 -0.6988 -0.0331 -0.1597
  142UNL     H8 1560   1.242   2.468   0.998  0.1419 -1.9687 -1.5298
  142UNL     H9 1561   1.349   2.608   0.969  0.7000  0.8336  0.1332
  142UNL    H10 1562   1.412   2.469   1.069  1.4034  0.1096 -1.6342
  143UNL     H0 1563   5.880   2.874   0.907 -0.1961 -0.6446  2.4414
  143UNL     H1 1564   6.086   2.981   1.077  0.9047  0.6497 -0.7863
  143UNL     C2 1565   5.987   2.855   0.906 -0.1108 -0.2680  0.2458
  143UNL     C3 1566   6.084   2.907   0.999 -0.4266 -0.3514  0.1627
  143UNL     C4 1567   6.156   2.775   0.847  0.1234 -0.1725 -0.0454
  143UNL     C5 1568   6.250   2.681   0.783 -0.2933 -0.0879  0.5210
  143UNL     N6 1569   6.032   2.775   0.810  0.2772 -0.4724 -0.2008
  143UNL     N7 1570   6.190   2.845   0.960 -0.5297  0.6513  0.1772
  143UNL     H8 1571   6.213   2.583   0.751  0.6209  0.1238 -1.2511
  143UNL     H9 1572   6.310   2.721   0.700  0.8801  0.9222  1.8223
  143UNL    H10 1573   6.332   2.654   0.851  1.5872 -1.4316 -2.1719
  144UNL     H0 1574   1.667   2.158   1.423 -1.0119 -2.1543  0.3357
  144UNL     H1 1575   1.424   2.217   1.331 -0.4745  0.0867  0.8345
  144UNL     C2 1576   1.645   2.176   1.318 -0.5717  0.6293  0.6724
  144UNL     C3 1577   1.518   2.216   1.277 -0.9306  0.1417  0.0314
  144UNL     C4 1578   1.658   2.223   1.128 -0.3142 -0.7530  0.1120
  144UNL     C5 1579   1.711   2.227   0.986  0.2194 -0.0453  0.0246
  144UNL     N6 1580   1.739   2.178   1.226 -0.0963 -0.1446  0.1951
  144UNL     N7 1581   1.526   2.251   1.153  0.6319  0.0310  0.6378
  144UNL     H8 1582   1.737   2.128   0.947  0.0342 -0.1769  0.2337
  144UNL     H9 1583   1.793   2.299   0.990  0.4116 -0.0255 -2.8174
  144UNL    H10 1584   1.628   2.255   0.919 -0.8238 -0.3397  1.1689
  145UNL     H0 1585   5.248   3.191   2.709 -0.7771  0.3567  0.0468
  145UNL     H1 1586   5.480   3.209   2.869 -0.3613  0.6955 -1.3830
  145UNL     C2 1587   5.294   3.113   2.767 -0.0769  0.8978  0.2197
  145UNL     C3 1588   5.414   3.127   2.844  0.4169 -0.1845 -0.5327
  145UNL     C4 1589   5.370   2.925   2.826  0.5499  1.4482 -0.3776
  145UNL     C5 1590   5.369   2.776   2.859 -0.1847 -0.1176 -0.2148
  145UNL     N6 1591   5.275   2.981   2.753  0.0656  0.4833 -0.2610
  145UNL     N7 1592   5.460   3.007   2.877  0.0524 -0.3701 -0.0905
  145UNL     H8 1593   5.451   2.709   2.830 -1.0794 -0.6559 -1.5574
  145UNL     H9 1594   5.276   2.730   2.823 -1.0240  2.0936 -0.9690
  145UNL    H10 1595   5.364   2.760   2.967 -0.6350 -2.2268 -0.5269
  146UNL     H0 1596   5.863   2.343   2.580 -1.5789  2.0112 -0.5749
  146UNL     H1 1597   5.974   2.154   2.424 -0.1263 -0.4416 -2.3589
  146UNL     C2 1598   5.888   2.358   2.476  0.1867 -0.0639 -0.4999
  146UNL     C3 1599   5.952   2.256   2.397 -0.6808  0.0169 -0.2918
  146UNL     C4 1600   5.892   2.415   2.288 -0.5109 -0.2183 -1.0979
  146UNL     C5 1601   5.858   2.493   2.163  0.3260 -0.1729  0.3934
  146UNL     N6 1602   5.856   2.464   2.405 -0.2865 -0.1489 -0.0212
  146UNL     N7 1603   5.963   2.300   2.275 -1.2090  0.2608  0.0652
  146UNL     H8 1604   5.939   2.495   2.089  1.2902  1.6209  1.4766
  146UNL     H9 1605   5.827   2.596   2.186  0.4623 -0.4994  2.0626
  146UNL    H10 1606   5.766   2.456   2.116  0.3005 -0.2836  0.5311
  147UNL     H0 1607   5.619   3.088   2.450 -0.3985  0.6372  0.2565
  147UNL     H1 1608   5.647   3.262   2.256  1.2510 -0.5874  1.6071
  147UNL     C2 1609   5.555   3.173   2.432 -0.5664  0.3991 -0.2980
  147UNL     C3 1610   5.573   3.267   2.335 -0.0069 -0.1227  0.4136
  147UNL     C4 1611   5.406   3.297   2.437  0.4438  0.5482 -1.0042
  147UNL     C5 1612   5.272   3.352   2.477 -0.4753  0.0127 -0.7076
  147UNL     N6 1613   5.446   3.189   2.496 -0.2728  0.1285 -0.3650
  147UNL     N7 1614   5.474   3.350   2.329 -0.0843  0.0537  0.2157
  147UNL     H8 1615   5.200   3.275   2.508  0.4449 -0.0638  1.3762
  147UNL     H9 1616   5.231   3.416   2.398 -0.3232  1.0472  0.0461
  147UNL    H10 1617   5.276   3.418   2.564 -1.4728 -0.0494 -0.6101
  148UNL     H0 1618   5.472   3.521   1.916  1.2047 -0.2344 -2.3465
  148UNL     H1 1619   5.647   3.715   1.810  2.4587  0.5516 -0.0419
  148UNL     C2 1620   5.557   3.569   1.960 -0.0477 -0.1558  0.0485
  148UNL     C3 1621   5.650   3.657   1.901  0.1911  0.8224  0.2330
  148UNL     C4 1622   5.716   3.583   2.084 -0.2625  0.1662  0.5794
  148UNL     C5 1623   5.796   3.587   2.209  0.0291 -0.0228  0.1616
  148UNL     N6 1624   5.600   3.525   2.076 -0.0341  0.2566  0.0679
  148UNL     N7 1625   5.750   3.672   1.984  0.4090  0.2636 -0.0253
  148UNL     H8 1626   5.812   3.486   2.247  0.5238 -0.5543 -1.4189
  148UNL     H9 1627   5.755   3.634   2.299  0.1323 -1.1358  0.7981
  148UNL    H10 1628   5.896   3.633   2.201 -0.9785  2.6875  2.2060
  149UNL     H0 1629   5.328   2.697   2.488  0.1298 -0.3548 -0.0663
  149UNL     H1 1630   5.543   2.544   2.397  0.6241 -0.9911  0.4972
  149UNL     C2 1631   5.435   2.715   2.495  0.0125  0.1506  0.4447
  149UNL     C3 1632   5.545   2.641   2.443 -0.3082 -0.9928  0.5498
  149UNL     C4 1633   5.603   2.815   2.543 -0.8053  0.0123 -0.0149
  149UNL     C5 1634   5.686   2.909   2.628  0.0731 -0.7067 -0.0291
  149UNL     N6 1635   5.471   2.833   2.536  0.3012 -0.3883  0.4970
  149UNL     N7 1636   5.657   2.705   2.491 -0.1408  0.4450 -0.0034
  149UNL     H8 1637   5.728   2.856   2.715  0.6753  1.1334  0.8239
  149UNL     H9 1638   5.631   2.998   2.660  0.5844 -0.0075 -1.0956
  149UNL    H10 1639   5.776   2.942   2.576 -0.9624 -0.0082 -1.4035
  150UNL     H0 1640   0.686   3.486   1.509 -1.0912 -0.5697 -1.3616
  150UNL     H1 1641   0.757   3.401   1.773  1.1582 -2.0632 -1.0474
  150UNL     C2 1642   0.629   3.432   1.584  0.1088  0.0166 -0.0103
  150UNL     C3 1643   0.666   3.386   1.715  0.2184  0.6749 -0.3524
  150UNL     C4 1644   0.489   3.315   1.654 -0.8813  0.1541  0.4877
  150UNL     C5 1645   0.352   3.241   1.654 -0.1922  0.2829  0.5477
  150UNL     N6 1646   0.507   3.394   1.555 -0.2701 -0.3661  0.2931
  150UNL     N7 1647   0.582   3.299   1.752 -0.5919  0.0414  0.2400
  150UNL     H8 1648   0.316   3.197   1.561  0.9748 -2.5845  1.3985
  150UNL     H9 1649   0.273   3.312   1.679 -1.2141 -0.9315  0.7918
  150UNL    H10 1650   0.349   3.165   1.733 -1.0992 -2.5716 -2.1377
  151UNL     H0 1651   0.272   3.840   1.957 -0.9162 -2.3564 -1.5136
  151UNL     H1 1652   0.207   3.951   2.207 -1.0641 -2.7041  0.9812
  151UNL     C2 1653   0.181   3.888   1.990  0.6652  0.1083 -0.6191
  151UNL     C3 1654   0.146   3.943   2.119 -0.0200 -0.5567  0.0179
  151UNL     C4 1655  -0.013   3.970   1.973 -0.4393  0.1386 -0.6486
  151UNL     C5 1656  -0.146   4.014   1.901 -0.7598 -1.6772  0.6268
  151UNL     N6 1657   0.080   3.904   1.904  0.7031  0.2210 -0.2962
  151UNL     N7 1658   0.022   3.998   2.103  0.0718 -0.4932  0.4569
  151UNL     H8 1659  -0.124   4.046   1.798 -0.5376 -0.9685  0.8932
  151UNL     H9 1660  -0.224   3.937   1.897 -1.5105 -0.9567  1.1918
  151UNL    H10 1661  -0.185   4.100   1.955 -1.7621 -1.6341 -0.1589
  152UNL     H0 1662   0.214   2.873   2.123 -0.3207  0.7116 -0.0944
  152UNL     H1 1663  -0.025   2.874   2.256 -0.3980  0.9487  0.9774
  152UNL     C2 1664   0.198   2.835   2.223  0.2628 -0.0849 -0.3044
  152UNL     C3 1665   0.072   2.839   2.288 -0.3070 -0.2200 -0.4965
  152UNL     C4 1666   0.221   2.735   2.393  0.0084 -0.4363  0.5886
  152UNL     C5 1667   0.286   2.637   2.494 -0.2680  0.3918  0.0080
  152UNL     N6 1668   0.294   2.790   2.301  0.3255  0.1287  0.4394
  152UNL     N7 1669   0.089   2.776   2.402 -0.5869  1.0349  0.4344
  152UNL     H8 1670   0.367   2.590   2.438  0.0810  1.0441 -0.0467
  152UNL     H9 1671   0.219   2.559   2.532  1.0859  0.1249  1.9075
  152UNL    H10 1672   0.317   2.678   2.591 -0.4478  0.0344  0.2160
  153UNL     H0 1673   0.260   3.294   2.062  3.3506 -1.2199 -2.0978
  153UNL     H1 1674   0.033   3.416   1.956 -1.3191  3.2211  2.2873
  153UNL     C2 1675   0.252   3.381   1.999  0.0903  0.3483  0.3720
  153UNL     C3 1676   0.136   3.449   1.947 -0.5115  0.3531  0.2817
  153UNL     C4 1677   0.301   3.540   1.873  0.1923  0.4025  0.8893
  153UNL     C5 1678   0.392   3.636   1.797  0.2015  0.4166  0.1162
  153UNL     N6 1679   0.359   3.457   1.959  0.2290 -0.8620  0.0152
  153UNL     N7 1680   0.166   3.552   1.873 -0.5322  0.3677  0.4272
  153UNL     H8 1681   0.447   3.703   1.865  0.8046 -0.5377  0.5798
  153UNL     H9 1682   0.333   3.698   1.729 -1.4200 -0.3028  0.8492
  153UNL    H10 1683   0.458   3.591   1.722 -1.7720 -4.8611  1.3589
  154UNL     H0 1684   0.637   2.854   2.020  0.7151  0.7565 -1.4803
  154UNL     H1 1685   0.510   3.046   1.847  0.1184  1.1802  0.0246
  154UNL     C2 1686   0.568   2.936   2.038 -0.5706 -0.6012 -0.1223
  154UNL     C3 1687   0.511   3.039   1.955 -0.2613 -0.2974 -0.0467
  154UNL     C4 1688   0.457   3.069   2.149 -0.3269 -0.0976 -0.3112
  154UNL     C5 1689   0.395   3.136   2.270  0.5060  0.4318 -1.2519
  154UNL     N6 1690   0.528   2.961   2.159  0.3786  0.7880  0.0026
  154UNL     N7 1691   0.435   3.118   2.023  0.4962  0.3161  0.5075
  154UNL     H8 1692   0.291   3.168   2.259 -0.3271 -1.6225  0.3878
  154UNL     H9 1693   0.458   3.215   2.313  0.7157 -0.1525 -0.4624
  154UNL    H10 1694   0.375   3.066   2.352  0.2709  0.9660 -0.8466
  155UNL     H0 1695   4.932   3.509   2.149  0.1487 -0.1952  0.4517
  155UNL     H1 1696   5.143   3.675   2.186 -1.0205 -0.8666  2.2943
  155UNL     C2 1697   5.034   3.492   2.120  0.0176 -0.5935  0.2170
  155UNL     C3 1698   5.144   3.577   2.141 -0.1474  0.2769 -0.3059
  155UNL     C4 1699   5.196   3.392   2.062 -0.4678 -0.7464 -0.4012
  155UNL     C5 1700   5.280   3.288   2.002  0.0820 -0.0978 -0.2721
  155UNL     N6 1701   5.063   3.374   2.072  0.8433 -0.4083 -0.4718
  155UNL     N7 1702   5.249   3.511   2.106 -0.9163 -0.2385  0.1097
  155UNL     H8 1703   5.228   3.192   2.014  0.2585 -0.2867 -0.9810
  155UNL     H9 1704   5.309   3.310   1.899 -1.4825 -1.4508 -1.0274
  155UNL    H10 1705   5.376   3.284   2.055  0.2259 -0.0860 -0.5302
  156UNL     H0 1706   0.638   3.034   2.536 -0.8194 -0.1807  0.9970
  156UNL     H1 1707   0.527   2.783   2.551  1.2345 -3.1979  0.0080
  156UNL     C2 1708   0.666   2.945   2.481 -0.3749  0.4076  0.2692
  156UNL     C3 1709   0.606   2.822   2.489  0.3976 -0.7185  0.4382
  156UNL     C4 1710   0.757   2.833   2.352  0.9968  0.3797  0.4648
  156UNL     C5 1711   0.860   2.793   2.249  0.1617 -0.6901 -0.5993
  156UNL     N6 1712   0.766   2.956   2.389  0.4883  0.2111 -0.0099
  156UNL     N7 1713   0.661   2.749   2.394 -0.0232 -0.3575 -0.0197
  156UNL     H8 1714   0.827   2.844   2.158 -2.3263  0.3474  0.8385
  156UNL     H9 1715   0.852   2.686   2.223  1.1972 -0.4275 -2.0411
  156UNL    H10 1716   0.963   2.810   2.282  0.0942  2.4721 -1.8823
  157UNL     H0 1717   4.900   2.533   3.868 -0.5138  0.1074  0.1196
  157UNL     H1 1718   4.963   2.537   4.124 -0.6644  0.6383 -1.5300
  157UNL     C2 1719   4.890   2.446   3.931 -0.4760 -0.1153 -0.1786
  157UNL     C3 1720   4.929   2.451   4.069 -0.2083 -0.1518 -0.5942
  157UNL     C4 1721   4.869   2.266   4.007  0.2260 -0.7747  0.4644
  157UNL     C5 1722   4.870   2.115   4.005  0.2057 -0.1426 -0.0155
  157UNL     N6 1723   4.856   2.325   3.889 -1.1888 -0.5673 -0.0693
  157UNL     N7 1724   4.910   2.333   4.118 -0.3168 -0.0406 -0.5242
  157UNL     H8 1725   4.768   2.081   3.982 -0.1187  0.6996  0.1629
  157UNL     H9 1726   4.886   2.067   4.102 -2.0780  0.8962  0.9218
  157UNL    H10 1727   4.945   2.066   3.942 -1.2519 -2.0306 -0.3669
  158UNL     H0 1728   5.478   1.704   3.882 -1.7187  1.0517  0.7182
  158UNL     H1 1729   5.418   1.469   3.735  0.7166 -0.1299  1.7071
  158UNL     C2 1730   5.451   1.696   3.778  0.1297 -0.3947  0.3170
  158UNL     C3 1731   5.415   1.574   3.709  0.6033 -0.6872 -0.6776
  158UNL     C4 1732   5.396   1.743   3.594  0.0174  0.6884  0.1339
  158UNL     C5 1733   5.355   1.822   3.477  0.4651 -0.6366  0.0543
  158UNL     N6 1734   5.443   1.804   3.701 -0.7052 -0.2842  0.2792
  158UNL     N7 1735   5.373   1.608   3.590  0.6219  0.4122 -0.0662
  158UNL     H8 1736   5.281   1.899   3.500  1.3300 -0.9027  4.0621
  158UNL     H9 1737   5.308   1.757   3.402 -0.6318 -0.6712  0.7641
  158UNL    H10 1738   5.433   1.862   3.412  0.4515 -0.6884  0.0045
  159UNL     H0 1739   5.023   2.365   3.443 -1.5512 -1.2646  0.6393
  159UNL     H1 1740   5.157   2.604   3.436  2.1733 -2.0363  1.3048
  159UNL     C2 1741   5.001   2.454   3.500 -0.1790 -0.4304 -0.1013
  159UNL     C3 1742   5.073   2.576   3.499  0.3788  0.6154  0.1799
  159UNL     C4 1743   4.886   2.588   3.586 -0.1379  0.4114 -0.5851
  159UNL     C5 1744   4.762   2.649   3.647 -0.3854 -0.5546  0.8230
  159UNL     N6 1745   4.897   2.459   3.582 -0.1886 -0.0351  0.2070
  159UNL     N7 1746   4.991   2.667   3.540  0.9241  0.5316 -0.5344
  159UNL     H8 1747   4.670   2.627   3.592 -1.8979  1.4328  2.4827
  159UNL     H9 1748   4.765   2.758   3.647 -2.9304 -0.4487  0.6601
  159UNL    H10 1749   4.729   2.609   3.744  0.8872 -0.3437  1.3490
  160UNL     H0 1750   4.991   2.839   3.124  0.1265  2.2603 -1.0532
  160UNL     H1 1751   5.178   3.021   3.012 -2.2104 -0.1690 -0.6789
  160UNL     C2 1752   5.082   2.880   3.166  0.6735 -0.0877  0.1897
  160UNL     C3 1753   5.178   2.970   3.108  0.1078  0.1272 -0.4836
  160UNL     C4 1754   5.230   2.904   3.291 -0.2159  0.7283  0.1741
  160UNL     C5 1755   5.301   2.910   3.426  0.0847  0.5233  0.0263
  160UNL     N6 1756   5.117   2.839   3.281  0.1767 -0.6829  0.2011
  160UNL     N7 1757   5.275   2.980   3.189  0.8268  0.2134 -0.6646
  160UNL     H8 1758   5.269   2.832   3.497 -3.2967 -0.7929 -2.7916
  160UNL     H9 1759   5.281   3.010   3.465  0.7835  0.4938  0.4771
  160UNL    H10 1760   5.411   2.912   3.420  0.1052  0.5713  0.4113
  161UNL     H0 1761   4.978   2.053   3.574 -1.7472 -0.9736  1.4994
  161UNL     H1 1762   5.151   1.876   3.694  0.4219  0.1234  2.6240
  161UNL     C2 1763   5.050   2.074   3.652 -0.6543  1.2836 -0.0353
  161UNL     C3 1764   5.141   1.983   3.711 -0.3250  0.3774  0.7800
  161UNL     C4 1765   5.167   2.181   3.769  0.2675  0.2210  0.1218
  161UNL     C5 1766   5.208   2.290   3.868  0.0146 -0.7289  0.4792
  161UNL     N6 1767   5.073   2.200   3.684 -0.1437  0.1499 -0.2451
  161UNL     N7 1768   5.219   2.055   3.786  0.3206  0.2808  0.5392
  161UNL     H8 1769   5.169   2.266   3.968  0.7218  0.4434  1.0491
  161UNL     H9 1770   5.198   2.389   3.821  0.4445 -1.4535 -1.1653
  161UNL    H10 1771   5.315   2.268   3.874  0.4352 -0.3263 -3.9760
  162UNL     H0 1772   0.127   2.832   2.690 -1.2011 -1.0852 -1.0495
  162UNL     H1 1773   0.228   2.777   2.930 -0.4022  2.2727 -1.5578
  162UNL     C2 1774   0.099   2.746   2.749 -0.2369 -0.5207  0.2567
  162UNL     C3 1775   0.153   2.723   2.875  0.2138 -0.0331 -0.2043
  162UNL     C4 1776   0.015   2.583   2.816 -0.1489 -0.3528 -1.2625
  162UNL     C5 1777  -0.097   2.485   2.840 -0.1426  0.0137  0.3651
  162UNL     N6 1778   0.019   2.652   2.706  0.3835 -0.4913  0.2401
  162UNL     N7 1779   0.097   2.613   2.921 -0.1555 -0.0929  0.1045
  162UNL     H8 1780  -0.117   2.460   2.945  3.2732 -3.0160  0.3863
  162UNL     H9 1781  -0.074   2.388   2.795 -0.7691  1.3494 -2.9809
  162UNL    H10 1782  -0.190   2.512   2.788 -1.0606 -0.7061  1.6047
  163UNL     H0 1783   5.675   3.176   3.241 -0.9064 -2.9437  0.7041
  163UNL     H1 1784   5.541   3.279   3.462  0.8719 -0.1183  0.0570
  163UNL     C2 1785   5.575   3.217   3.243  0.1248 -0.3126 -0.5064
  163UNL     C3 1786   5.511   3.267   3.359 -0.4195 -0.6416  0.4761
  163UNL     C4 1787   5.400   3.281   3.186  0.0866  0.2730  0.6178
  163UNL     C5 1788   5.294   3.321   3.087  0.4987  0.4892 -1.0211
  163UNL     N6 1789   5.502   3.221   3.132  0.7946  0.3129  0.2524
  163UNL     N7 1790   5.396   3.307   3.319 -0.0797  0.2721 -0.5390
  163UNL     H8 1791   5.206   3.256   3.073  1.0185 -0.5199  0.3128
  163UNL     H9 1792   5.241   3.405   3.132 -0.0241 -0.0168 -0.6870
  163UNL    H10 1793   5.324   3.363   2.990  1.1636  0.2940 -0.9006
  164UNL     H0 1794   5.520   2.126   3.359  4.4860 -0.6844 -1.5843
  164UNL     H1 1795   5.380   2.194   3.573 -1.5858 -1.4222 -0.9306
  164UNL     C2 1796   5.554   2.117   3.461 -0.3140 -0.1686  0.1723
  164UNL     C3 1797   5.477   2.147   3.573 -0.7243  0.3514 -0.7458
  164UNL     C4 1798   5.668   2.079   3.624 -0.0318  0.9122  0.8807
  164UNL     C5 1799   5.763   1.988   3.702  0.5082  0.1426 -0.6477
  164UNL     N6 1800   5.674   2.073   3.489  0.2556  0.5623 -0.1113
  164UNL     N7 1801   5.553   2.124   3.679  0.0288 -0.4860  0.4695
  164UNL     H8 1802   5.849   1.961   3.640  1.5726 -1.2422  1.3889
  164UNL     H9 1803   5.712   1.894   3.723  0.7996 -0.1872 -1.3940
  164UNL    H10 1804   5.793   2.037   3.795 -0.1475 -1.9555  0.7018
  165UNL     H0 1805   5.605   2.593   3.092  0.8212  0.3661 -2.1875
  165UNL     H1 1806   5.465   2.760   3.257 -1.2367 -0.2489 -1.5001
  165UNL     C2 1807   5.625   2.697   3.114 -0.4295  0.1540  0.1014
  165UNL     C3 1808   5.551   2.789   3.198 -0.3368  0.1253 -0.0250
  165UNL     C4 1809   5.714   2.870   3.095  0.0816 -0.4480 -0.2084
  165UNL     C5 1810   5.799   2.983   3.047 -0.2156  0.2560  0.1621
  165UNL     N6 1811   5.742   2.743   3.073  0.1124  0.0077  0.0199
  165UNL     N7 1812   5.609   2.905   3.178 -0.7383  0.7509 -0.4366
  165UNL     H8 1813   5.755   3.082   3.064  2.2476  1.4814 -0.3035
  165UNL     H9 1814   5.825   2.972   2.941 -1.2325 -0.4628 -0.0233
  165UNL    H10 1815   5.887   2.990   3.111  0.2934 -0.8263 -0.4000
  166UNL     H0 1816   0.009   2.163   3.122 -0.5506  0.2132 -1.7503
  166UNL     H1 1817   0.172   2.376   3.104 -0.6692  0.3367  0.6171
  166UNL     C2 1818  -0.002   2.257   3.175  0.0150 -0.4023 -0.5372
  166UNL     C3 1819   0.083   2.368   3.165 -0.8797 -0.0013  0.2675
  166UNL     C4 1820  -0.081   2.395   3.285 -0.1873 -0.2284  0.4470
  166UNL     C5 1821  -0.173   2.454   3.390 -0.0291 -0.0916  0.2385
  166UNL     N6 1822  -0.102   2.269   3.258 -0.2762 -0.1868  0.2446
  166UNL     N7 1823   0.022   2.464   3.235 -0.1045 -0.3950  0.6460
  166UNL     H8 1824  -0.130   2.548   3.425 -0.2496  0.7422 -1.6460
  166UNL     H9 1825  -0.178   2.388   3.478 -2.0141  0.2031  0.3587
  166UNL    H10 1826  -0.273   2.450   3.345 -0.2963 -0.0434  0.8207
  167UNL     H0 1827   4.471   2.880   3.370  0.0032 -0.0105 -2.3786
  167UNL     H1 1828   4.702   2.970   3.488  0.9950 -0.2983 -0.4787
  167UNL     C2 1829   4.574   2.850   3.350  0.7203  0.6356  0.1813
  167UNL     C3 1830   4.690   2.899   3.408 -0.2959 -0.5042 -0.1181
  167UNL     C4 1831   4.715   2.755   3.259  0.2005 -0.3562 -0.2446
  167UNL     C5 1832   4.781   2.636   3.192 -0.0576 -0.0743 -0.1191
  167UNL     N6 1833   4.587   2.761   3.254 -0.0432 -0.1190  0.2937
  167UNL     N7 1834   4.783   2.837   3.343 -0.2052  0.3985 -0.1747
  167UNL     H8 1835   4.714   2.559   3.150 -1.3616  0.1210  1.5454
  167UNL     H9 1836   4.844   2.660   3.106 -0.9725 -4.4373 -2.1546
  167UNL    H10 1837   4.848   2.577   3.256  0.8761  0.8435 -0.2475
  168UNL     H0 1838   0.163   2.165   3.812 -0.7286 -0.3251  0.3524
  168UNL     H1 1839  -0.034   2.285   3.652 -0.3498  1.2842 -0.6852
  168UNL     C2 1840   0.170   2.191   3.707 -0.0314 -0.5129  0.3509
  168UNL     C3 1841   0.065   2.249   3.627 -0.4316  0.6023 -0.0380
  168UNL     C4 1842   0.231   2.194   3.522  0.8279 -0.2471  0.2802
  168UNL     C5 1843   0.325   2.188   3.406 -0.7203  0.0326  0.2120
  168UNL     N6 1844   0.280   2.167   3.639 -0.7193 -0.3585 -0.5481
  168UNL     N7 1845   0.102   2.237   3.505  0.9926 -0.1122  0.2267
  168UNL     H8 1846   0.275   2.130   3.327 -0.5901  0.2143 -0.0048
  168UNL     H9 1847   0.424   2.149   3.431 -1.3161 -0.5703  1.7120
  168UNL    H10 1848   0.328   2.290   3.365 -0.2823 -1.0417 -2.5534
  169UNL     H0 1849   0.380   4.619   0.284 -0.3089 -0.3838  0.0013
  169UNL     H1 1850   0.581   4.589   0.477  2.2364 -2.1177 -0.3256
  169UNL     C2 1851   0.409   4.531   0.339 -0.2681 -0.7408 -0.5908
  169UNL     C3 1852   0.511   4.516   0.440 -0.2956  0.0891 -0.0322
  169UNL     C4 1853   0.420   4.335   0.386 -0.6592 -0.7820 -0.1008
  169UNL     C5 1854   0.396   4.187   0.396 -0.2136 -0.3642  0.1875
  169UNL     N6 1855   0.351   4.416   0.310 -0.4277 -0.5507  0.3329
  169UNL     N7 1856   0.515   4.385   0.467 -0.2375 -0.3802  0.0544
  169UNL     H8 1857   0.396   4.130   0.302  0.8923  1.2622 -0.8453
  169UNL     H9 1858   0.301   4.173   0.449 -0.6336  0.0992 -0.4248
  169UNL    H10 1859   0.481   4.138   0.445  0.1808  0.3435  0.2270
  170UNL     H0 1860   1.076   3.742   0.208 -2.1444 -2.7271  1.8188
  170UNL     H1 1861   1.017   3.539   0.045 -1.8384 -0.3966  2.5652
  170UNL     C2 1862   1.013   3.750   0.121  0.5320  0.1744  0.0533
  170UNL     C3 1863   0.987   3.642   0.034  0.4767  0.0176 -0.4526
  170UNL     C4 1864   0.905   3.817  -0.026  0.3204 -0.0964 -0.0446
  170UNL     C5 1865   0.891   3.922  -0.134  0.0417  0.3961  0.5251
  170UNL     N6 1866   0.947   3.857   0.089  0.1050  0.4085 -0.1989
  170UNL     N7 1867   0.913   3.686  -0.060 -0.2417 -0.1346  0.7419
  170UNL     H8 1868   0.973   3.899  -0.203  1.4092  0.0543  2.2385
  170UNL     H9 1869   0.895   4.026  -0.098  1.6839  0.8946 -1.0530
  170UNL    H10 1870   0.789   3.916  -0.174 -0.1113  1.0064  0.8146
  171UNL     H0 1871   4.540   1.693   4.717 -2.7781 -1.6534 -0.8650
  171UNL     H1 1872   4.644   1.949   4.732  0.1973 -0.6407 -0.1895
  171UNL     C2 1873   4.487   1.782   4.747 -0.2306 -0.4609  0.2577
  171UNL     C3 1874   4.546   1.911   4.755  0.0590 -0.4286 -0.4392
  171UNL     C4 1875   4.348   1.902   4.819 -0.7066 -0.3869  0.2715
  171UNL     C5 1876   4.208   1.948   4.854  0.0976  0.7130  0.3099
  171UNL     N6 1877   4.367   1.777   4.799 -0.0745  0.4042  0.0519
  171UNL     N7 1878   4.452   1.991   4.801  0.5081  0.1130 -0.4863
  171UNL     H8 1879   4.168   1.897   4.942  0.6493 -2.2325 -1.0924
  171UNL     H9 1880   4.138   1.923   4.774  1.8827 -1.3583 -0.6640
  171UNL    H10 1881   4.197   2.057   4.866 -1.1904  0.5547  0.6260
  172UNL     H0 1882   4.513   2.110   4.372  0.1231  2.7224 -0.8849
  172UNL     H1 1883   4.657   2.317   4.267 -1.3138 -1.4634 -0.3324
  172UNL     C2 1884   4.604   2.152   4.412  0.6547  0.5344  0.3099
  172UNL     C3 1885   4.676   2.253   4.352 -0.0041 -0.7229 -0.0534
  172UNL     C4 1886   4.762   2.194   4.530 -0.3085 -0.1093  0.2848
  172UNL     C5 1887   4.855   2.186   4.646 -0.1045  0.3438 -0.6726
  172UNL     N6 1888   4.652   2.121   4.531 -0.2004  0.6188  0.1132
  172UNL     N7 1889   4.778   2.283   4.428  0.6968  0.1915 -0.7022
  172UNL     H8 1890   4.933   2.109   4.634 -0.7147 -0.7749  2.1275
  172UNL     H9 1891   4.815   2.167   4.746  1.3271 -3.0984 -0.6902
  172UNL    H10 1892   4.912   2.279   4.660 -0.2223 -0.0060  2.5118
  173UNL     H0 1893   0.485   4.116   0.078  0.8147 -1.3790 -0.0481
  173UNL     H1 1894   0.719   3.966   0.077 -1.0818  0.0533  1.0999
  173UNL     C2 1895   0.587   4.150   0.092  0.3901 -0.2946  0.5609
  173UNL     C3 1896   0.706   4.074   0.082  1.0387  0.3972 -0.1452
  173UNL     C4 1897   0.732   4.278   0.121  0.2434  0.0901 -0.3798
  173UNL     C5 1898   0.795   4.398   0.184  1.2725 -0.2280 -0.2407
  173UNL     N6 1899   0.603   4.280   0.118  0.1023  0.3631 -0.3512
  173UNL     N7 1900   0.802   4.159   0.100 -0.5009  0.2978 -0.0832
  173UNL     H8 1901   0.759   4.404   0.288 -1.4859  0.9269 -1.2139
  173UNL     H9 1902   0.780   4.490   0.126 -3.2905 -0.2637  0.6342
  173UNL    H10 1903   0.902   4.383   0.203  1.6625 -0.2734 -2.3599
  174UNL     H0 1904   5.582   2.138   3.931 -0.5279  1.9451  2.1360
  174UNL     H1 1905   5.685   2.109   4.189 -1.7484  0.5736  0.4282
  174UNL     C2 1906   5.548   2.075   4.012  0.2796 -0.3351  0.7496
  174UNL     C3 1907   5.606   2.056   4.138 -1.3226 -0.4132  0.7764
  174UNL     C4 1908   5.447   1.935   4.095  0.1819  0.4268  0.6177
  174UNL     C5 1909   5.347   1.820   4.094 -0.9578 -0.3183  0.3851
  174UNL     N6 1910   5.455   1.992   3.978 -0.8098 -0.6406  0.4157
  174UNL     N7 1911   5.545   1.957   4.194  0.2906 -0.0726  0.1554
  174UNL     H8 1912   5.407   1.729   4.080  1.5199  1.1360  1.1887
  174UNL     H9 1913   5.276   1.832   4.012  0.9384 -1.0046 -1.3963
  174UNL    H10 1914   5.280   1.790   4.176 -3.4861  0.2676 -1.4180
  175UNL     H0 1915   5.215   2.505   4.433  0.6986  0.5674  2.3227
  175UNL     H1 1916   5.116   2.577   4.698 -1.4968  0.4364  0.8021
  175UNL     C2 1917   5.117   2.530   4.469 -0.5895  0.2968 -0.8733
  175UNL     C3 1918   5.068   2.572   4.601  0.4327 -0.2460 -0.1555
  175UNL     C4 1919   4.929   2.587   4.458 -0.3487  0.0499 -0.1558
  175UNL     C5 1920   4.794   2.618   4.398 -0.0004 -0.4120  0.3554
  175UNL     N6 1921   5.021   2.523   4.389  0.5717 -1.0347  0.1187
  175UNL     N7 1922   4.941   2.597   4.591  0.2058 -0.4493 -0.9043
  175UNL     H8 1923   4.741   2.700   4.447  0.0150  0.2034 -0.6379
  175UNL     H9 1924   4.800   2.639   4.290  0.8405 -1.7145  0.1369
  175UNL    H10 1925   4.737   2.524   4.397  0.5678 -0.7680 -2.2413
  176UNL     H0 1926   5.092   1.486   4.587  1.0846  0.3739  0.5138
  176UNL     H1 1927   4.959   1.497   4.832 -2.1479 -1.5830 -1.5388
  176UNL     C2 1928   5.101   1.421   4.672 -0.3335 -0.1950  0.2482
  176UNL     C3 1929   5.039   1.431   4.800 -0.0063  0.1706  0.0630
  176UNL     C4 1930   5.188   1.288   4.799  0.0193 -0.7522  0.0526
  176UNL     C5 1931   5.280   1.181   4.840  0.5915  0.4628  0.6122
  176UNL     N6 1932   5.197   1.333   4.678 -0.0854  0.1115 -0.2068
  176UNL     N7 1933   5.087   1.335   4.878 -0.5884 -0.0639 -0.1405
  176UNL     H8 1934   5.255   1.088   4.787  1.0140  0.6700  0.0451
  176UNL     H9 1935   5.290   1.164   4.948 -0.4796  0.6914  0.7527
  176UNL    H10 1936   5.379   1.207   4.802  0.3274  0.8153  0.1634
  177UNL     H0 1937   5.157   1.881   4.359 -0.6154  0.3395 -3.7893
  177UNL     H1 1938   4.946   2.054   4.340 -0.7006  0.2421 -0.7634
  177UNL     C2 1939   5.159   1.988   4.370 -0.3973 -0.0149  0.0442
  177UNL     C3 1940   5.051   2.076   4.353 -0.8080  0.2267  0.1726
  177UNL     C4 1941   5.234   2.166   4.352  0.6072 -0.2728 -0.3977
  177UNL     C5 1942   5.342   2.272   4.334  0.2235 -1.2014  0.0418
  177UNL     N6 1943   5.268   2.048   4.397  1.0130 -0.1891  0.0330
  177UNL     N7 1944   5.100   2.197   4.355  0.7584 -0.1336  0.7148
  177UNL     H8 1945   5.298   2.349   4.270  1.9573 -1.3704 -1.4039
  177UNL     H9 1946   5.430   2.234   4.280  0.4189 -0.8484  0.1068
  177UNL    H10 1947   5.386   2.311   4.427 -0.2796 -4.9757  1.9381
  178UNL     H0 1948   5.367   1.480   4.309 -0.9434 -0.5973 -1.0391
  178UNL     H1 1949   5.575   1.686   4.288  0.2321  1.6959  0.5937
  178UNL     C2 1950   5.389   1.572   4.362  0.3715 -0.9428 -0.9887
  178UNL     C3 1951   5.490   1.668   4.352 -0.3642 -0.1037 -0.6685
  178UNL     C4 1952   5.364   1.693   4.515  0.1940  0.2596  0.3865
  178UNL     C5 1953   5.306   1.751   4.637 -0.3550  0.1151 -0.3842
  178UNL     N6 1954   5.312   1.586   4.465  0.7586 -0.0655  0.0480
  178UNL     N7 1955   5.461   1.757   4.450  0.1489  0.3220 -0.2880
  178UNL     H8 1956   5.216   1.813   4.627 -1.5415 -1.6261 -0.7237
  178UNL     H9 1957   5.390   1.797   4.689 -0.6947  1.0036 -0.6095
  178UNL    H10 1958   5.273   1.674   4.709 -1.3947  0.6344 -0.2939
  179UNL     H0 1959   3.990   2.175   4.576 -0.4211 -2.9541  1.8822
  179UNL     H1 1960   4.236   2.328   4.617 -0.4572  0.2508 -0.3414
  179UNL     C2 1961   4.095   2.152   4.563  0.1395  0.3373 -0.0284
  179UNL     C3 1962   4.211   2.226   4.587 -0.3528 -0.0131  0.4648
  179UNL     C4 1963   4.246   2.047   4.498 -0.0618  0.2749  0.4546
  179UNL     C5 1964   4.321   1.927   4.436 -0.6809  0.1458 -0.4566
  179UNL     N6 1965   4.119   2.031   4.511 -0.0143 -0.1768  0.4386
  179UNL     N7 1966   4.310   2.159   4.542  0.0040 -0.0717  0.1978
  179UNL     H8 1967   4.252   1.842   4.433  0.6546 -1.0154  0.9211
  179UNL     H9 1968   4.368   1.945   4.339  0.5946 -2.4406 -0.3769
  179UNL    H10 1969   4.406   1.902   4.502  0.1901 -1.1222 -2.0261
  180UNL     H0 1970   1.686   4.293   0.239  2.3324  0.7846 -0.6400
  180UNL     H1 1971   1.462   4.212   0.108 -0.4474  0.4929  0.0346
  180UNL     C2 1972   1.669   4.294   0.132  0.4555 -0.6587 -0.3676
  180UNL     C3 1973   1.554   4.247   0.063 -0.0319 -0.8174 -0.1602
  180UNL     C4 1974   1.698   4.312  -0.062 -0.0915 -0.4374  0.8929
  180UNL     C5 1975   1.778   4.338  -0.183 -0.3489 -0.5860 -0.2962
  180UNL     N6 1976   1.765   4.330   0.053  0.1792  0.4280  0.0533
  180UNL     N7 1977   1.575   4.246  -0.064  0.4101  0.0626  0.3378
  180UNL     H8 1978   1.724   4.323  -0.277 -0.9099  0.1396 -0.1023
  180UNL     H9 1979   1.865   4.272  -0.180  0.3989  0.2803 -2.0817
  180UNL    H10 1980   1.820   4.439  -0.175 -0.4249 -0.6762  1.3493
  181UNL     H0 1981   5.739   3.895   1.481  1.8984  2.1890  0.9917
  181UNL     H1 1982   5.991   3.869   1.611  0.7302 -0.3559 -1.0461
  181UNL     C2 1983   5.791   3.808   1.519 -0.0973  0.4929 -0.0775
  181UNL     C3 1984   5.917   3.794   1.586  0.2268 -0.4800  0.7294
  181UNL     C4 1985   5.799   3.624   1.592  0.3588  0.2547 -0.0611
  181UNL     C5 1986   5.747   3.484   1.622  0.1047  0.4904 -0.2052
  181UNL     N6 1987   5.729   3.695   1.505  0.1947 -0.0552 -0.6287
  181UNL     N7 1988   5.922   3.666   1.632 -0.2183  0.0889  0.1205
  181UNL     H8 1989   5.790   3.405   1.559  1.6886  0.7195  0.5603
  181UNL     H9 1990   5.639   3.468   1.620  0.5789 -3.1873 -0.4237
  181UNL    H10 1991   5.791   3.449   1.716  0.0969 -0.7189 -0.6389
  182UNL     H0 1992   0.567   3.121   1.494 -1.3904 -1.7926  1.0395
  182UNL     H1 1993   0.573   2.878   1.362  0.7079  0.0584 -0.1010
  182UNL     C2 1994   0.545   3.105   1.390  0.6836  0.4947  0.2135
  182UNL     C3 1995   0.548   2.978   1.327  0.0686 -0.1557 -0.2521
  182UNL     C4 1996   0.486   3.124   1.195 -0.4226 -0.2923  0.0624
  182UNL     C5 1997   0.455   3.188   1.058 -0.0829  0.2705 -0.1101
  182UNL     N6 1998   0.499   3.194   1.310 -0.2021 -0.0507 -0.3240
  182UNL     N7 1999   0.513   2.989   1.206 -0.5699 -0.2644 -0.0195
  182UNL     H8 2000   0.365   3.144   1.013  0.6888 -1.9975  0.4702
  182UNL     H9 2001   0.533   3.166   0.984  0.2574 -0.5052  0.4674
  182UNL    H10 2002   0.445   3.296   1.067 -1.9304  0.4494 -3.5446
  183UNL     H0 2003   0.083   3.757   1.127  0.4050 -0.1695  1.0663
  183UNL     H1 2004   0.166   4.015   1.023  0.0158  0.4493 -0.6654
  183UNL     C2 2005   0.045   3.857   1.144 -0.3622 -0.2812  0.0873
  183UNL     C3 2006   0.082   3.982   1.083  0.2303  0.3451 -0.4210
  183UNL     C4 2007  -0.087   3.995   1.189  0.2199 -0.3209  0.7530
  183UNL     C5 2008  -0.181   4.057   1.285 -0.3470 -0.4018  0.1906
  183UNL     N6 2009  -0.057   3.872   1.222 -0.7438 -0.0404  0.2331
  183UNL     N7 2010   0.000   4.075   1.125 -0.3427 -0.6740 -0.0355
  183UNL     H8 2011  -0.259   3.989   1.322  0.8250 -1.3275  1.0370
  183UNL     H9 2012  -0.213   4.157   1.254 -0.1214 -0.0124  1.1698
  183UNL    H10 2013  -0.112   4.078   1.368  1.0279 -1.1126 -0.7519
  184UNL     H0 2014   0.030   4.293   0.724 -0.6759  0.0634  2.1767
  184UNL     H1 2015   0.282   4.385   0.602  0.9034 -2.4508 -0.3450
  184UNL     C2 2016   0.131   4.302   0.763  0.5011 -0.8340 -0.5074
  184UNL     C3 2017   0.248   4.354   0.700  0.4500  0.4545  0.4603
  184UNL     C4 2018   0.269   4.306   0.901  0.6426 -0.5735  0.0063
  184UNL     C5 2019   0.335   4.284   1.036  0.7676  0.4245  0.7722
  184UNL     N6 2020   0.138   4.281   0.891 -0.6650  0.0892  0.0550
  184UNL     N7 2021   0.344   4.338   0.786  0.2006 -0.2225 -0.3985
  184UNL     H8 2022   0.309   4.186   1.079  0.1753  0.1202 -0.2501
  184UNL     H9 2023   0.306   4.357   1.112 -1.0433  0.4542  0.0824
  184UNL    H10 2024   0.443   4.297   1.021  0.5128 -0.9286 -2.7256
  185UNL     H0 2025   0.016   3.405   1.337 -0.3864 -0.0723 -2.4404
  185UNL     H1 2026   0.253   3.288   1.260 -1.5299 -1.4266  3.3388
  185UNL     C2 2027   0.111   3.455   1.320  0.0708 -0.0114  0.0004
  185UNL     C3 2028   0.230   3.391   1.284 -0.5229 -0.2392 -0.3697
  185UNL     C4 2029   0.251   3.592   1.327 -0.1974 -0.0148  0.7082
  185UNL     C5 2030   0.318   3.729   1.361  0.3530  0.3084 -0.1757
  185UNL     N6 2031   0.123   3.583   1.342  0.1035 -0.2110  0.0640
  185UNL     N7 2032   0.326   3.482   1.293 -0.0660 -0.1493 -0.1394
  185UNL     H8 2033   0.288   3.773   1.457 -0.9950 -0.0821 -0.4056
  185UNL     H9 2034   0.284   3.806   1.292  2.0267  1.9820  0.8197
  185UNL    H10 2035   0.426   3.717   1.348  0.3907 -0.7491  0.9384
  186UNL     H0 2036   1.067   4.248   0.351 -0.6740  0.9019  0.5835
  186UNL     H1 2037   1.251   4.134   0.534  0.8514 -0.1411  0.5693
  186UNL     C2 2038   1.070   4.148   0.392 -0.3791  0.4887 -0.4419
  186UNL     C3 2039   1.164   4.096   0.482  1.2364  0.1959 -0.3249
  186UNL     C4 2040   1.003   3.968   0.452  0.2859 -0.4392  0.7290
  186UNL     C5 2041   0.896   3.859   0.470 -0.3819 -0.0424 -0.9801
  186UNL     N6 2042   0.976   4.060   0.357  0.3914 -0.0965 -0.2551
  186UNL     N7 2043   1.113   3.982   0.527 -0.2959  0.0058  0.5699
  186UNL     H8 2044   0.910   3.769   0.408 -0.7163 -1.4252  0.9181
  186UNL     H9 2045   0.798   3.899   0.441 -1.5568  0.1340  2.8926
  186UNL    H10 2046   0.882   3.827   0.574 -2.7229 -0.3210 -1.3514
  187UNL     H0 2047   0.736   4.524   0.835  0.6071 -0.3580  3.5378
  187UNL     H1 2048   0.637   4.580   1.076  0.0238 -2.9739 -0.1816
  187UNL     C2 2049   0.638   4.566   0.853  0.0541  0.0715 -0.0892
  187UNL     C3 2050   0.589   4.589   0.979  0.1925  0.0581 -0.0094
  187UNL     C4 2051   0.450   4.616   0.826  0.3902 -0.0706 -0.2296
  187UNL     C5 2052   0.337   4.669   0.748  0.1912  0.0609 -0.3176
  187UNL     N6 2053   0.554   4.577   0.750  0.5609 -0.8038  0.8625
  187UNL     N7 2054   0.461   4.625   0.963  0.2994 -0.0261 -0.3973
  187UNL     H8 2055   0.242   4.615   0.763  0.0529  0.7974  1.5150
  187UNL     H9 2056   0.325   4.764   0.800 -3.0906 -0.4860  0.0305
  187UNL    H10 2057   0.355   4.668   0.640  0.3741 -1.4740 -0.2946
  188UNL     H0 2058   0.639   3.545   0.923  0.9778 -1.0877 -1.3994
  188UNL     H1 2059   0.535   3.624   1.179 -0.7106  0.5498 -2.8973
  188UNL     C2 2060   0.657   3.506   1.022  0.0017  0.6339 -0.5168
  188UNL     C3 2061   0.605   3.548   1.149  0.0032 -0.1003  0.1751
  188UNL     C4 2062   0.734   3.389   1.171 -0.2866  0.4032  0.6976
  188UNL     C5 2063   0.830   3.282   1.227 -0.1218  0.2483  0.0145
  188UNL     N6 2064   0.741   3.407   1.043  0.0404 -0.0045 -0.4893
  188UNL     N7 2065   0.657   3.477   1.248  0.4701  0.3600  1.0407
  188UNL     H8 2066   0.792   3.179   1.224  2.3071 -0.6765 -0.1681
  188UNL     H9 2067   0.865   3.315   1.326  0.1707 -1.0622  0.3609
  188UNL    H10 2068   0.920   3.271   1.165 -2.4625 -1.6453 -3.1808
  189UNL     H0 2069   0.707   3.913   0.776  0.4949 -0.6673 -2.9880
  189UNL     H1 2070   0.521   4.109   0.834 -0.0281 -1.7399 -0.8191
  189UNL     C2 2071   0.711   4.017   0.746 -0.3661  0.2393 -0.1332
  189UNL     C3 2072   0.611   4.118   0.775  0.1184  0.3066 -0.3102
  189UNL     C4 2073   0.768   4.197   0.665  0.1179 -0.3014  0.4221
  189UNL     C5 2074   0.854   4.308   0.608  0.0843  0.4146 -0.3290
  189UNL     N6 2075   0.819   4.071   0.683 -0.1030  0.6707 -0.2895
  189UNL     N7 2076   0.651   4.233   0.723  0.9149 -0.5775  0.4150
  189UNL     H8 2077   0.837   4.407   0.652 -1.8401 -0.2012  0.3987
  189UNL     H9 2078   0.844   4.321   0.500  0.2557  0.8051 -0.2958
  189UNL    H10 2079   0.958   4.278   0.625 -0.1329 -2.0853 -2.9783
  190UNL     H0 2080   0.968   3.558   0.734 -1.4688  0.4290 -1.5240
  190UNL     H1 2081   1.158   3.770   0.702 -1.4796  1.5036 -1.5583
  190UNL     C2 2082   0.971   3.657   0.779 -0.5430 -0.3671  0.1748
  190UNL     C3 2083   1.069   3.757   0.763 -0.2828  0.3768  0.0166
  190UNL     C4 2084   0.921   3.801   0.906 -0.6220 -0.3606 -0.4980
  190UNL     C5 2085   0.854   3.871   1.026 -0.5800 -0.3011 -0.6351
  190UNL     N6 2086   0.880   3.682   0.868  0.2655 -0.4755 -0.0017
  190UNL     N7 2087   1.029   3.855   0.845 -0.4955 -0.1590  0.7270
  190UNL     H8 2088   0.917   3.869   1.116 -1.7768  0.2611  0.2209
  190UNL     H9 2089   0.767   3.818   1.065 -2.5590  3.0218 -0.2916
  190UNL    H10 2090   0.831   3.975   0.999  0.5032  0.7423  2.3206
  191UNL     H0 2091   5.386   4.312   1.002 -0.1053 -0.3472 -0.6489
  191UNL     H1 2092   5.616   4.439   1.069 -0.6161 -0.8269 -0.3182
  191UNL     C2 2093   5.487   4.283   0.978  0.4023  1.0732 -0.2738
  191UNL     C3 2094   5.606   4.348   1.012 -0.4950 -1.0684  0.0487
  191UNL     C4 2095   5.635   4.186   0.887 -0.4760 -0.6037  0.0424
  191UNL     C5 2096   5.704   4.069   0.820 -0.2585 -0.1080 -0.1048
  191UNL     N6 2097   5.508   4.184   0.895 -0.3378  0.4885  0.0889
  191UNL     N7 2098   5.699   4.286   0.954 -0.0270 -0.0110 -0.1965
  191UNL     H8 2099   5.735   4.112   0.724 -1.2074 -0.2624 -0.4834
  191UNL     H9 2100   5.791   4.037   0.880 -1.0783 -0.1285  1.0885
  191UNL    H10 2101   5.633   3.987   0.806  0.0888 -0.0482 -2.3041
  192UNL     H0 2102   1.189   3.563   1.402  0.6110  0.5193  0.2010
  192UNL     H1 2103   0.953   3.532   1.286 -0.2917 -3.4457 -0.3405
  192UNL     C2 2104   1.173   3.562   1.295  0.2710  0.4733  0.2513
  192UNL     C3 2105   1.048   3.546   1.237 -0.6027 -0.0247 -0.1525
  192UNL     C4 2106   1.206   3.559   1.101 -0.2233  0.1112  0.1814
  192UNL     C5 2107   1.277   3.577   0.970 -0.4615  0.1432 -0.2606
  192UNL     N6 2108   1.279   3.566   1.210 -0.3229  0.0734 -0.2298
  192UNL     N7 2109   1.069   3.550   1.107 -0.0012  0.2543 -0.0337
  192UNL     H8 2110   1.208   3.559   0.886 -2.7783 -0.0482  1.6351
  192UNL     H9 2111   1.353   3.498   0.976 -0.5567  0.1721  1.4466
  192UNL    H10 2112   1.320   3.677   0.958 -0.1232  0.2348  1.7040
  193UNL     H0 2113   0.445   4.640   2.740  4.3225  1.6563  1.2709
  193UNL     H1 2114   0.612   4.582   2.957  1.1609  0.3550 -1.2678
  193UNL     C2 2115   0.463   4.543   2.785  1.4340  0.4223 -0.1205
  193UNL     C3 2116   0.546   4.520   2.897  0.1513  0.4743 -0.2933
  193UNL     C4 2117   0.442   4.351   2.829 -0.5508  0.6055  0.0418
  193UNL     C5 2118   0.395   4.209   2.817 -1.3564 -0.4638  0.6155
  193UNL     N6 2119   0.409   4.430   2.738 -0.2432  0.7754 -0.1188
  193UNL     N7 2120   0.526   4.397   2.930  0.3043 -0.1564 -0.1246
  193UNL     H8 2121   0.309   4.197   2.751 -0.1555 -0.9549 -0.9149
  193UNL     H9 2122   0.353   4.164   2.908 -0.9024 -0.8977  0.6155
  193UNL    H10 2123   0.468   4.140   2.770 -3.2947 -1.0036 -1.6915
  194UNL     H0 2124   0.876   3.734   2.625 -1.5513 -2.2869 -0.6173
  194UNL     H1 2125   1.094   3.603   2.510  1.6249  0.8834 -1.1621
  194UNL     C2 2126   0.926   3.750   2.531 -0.3128  0.2286  0.4168
  194UNL     C3 2127   1.022   3.673   2.469  0.4220  0.4572  0.1801
  194UNL     C4 2128   0.917   3.798   2.336 -0.2754 -0.1368  0.1526
  194UNL     C5 2129   0.881   3.877   2.206  0.0985 -0.3271  0.1445
  194UNL     N6 2130   0.865   3.841   2.451 -0.0324  0.9825  0.0760
  194UNL     N7 2131   1.023   3.709   2.344  0.0399  0.5251 -0.1027
  194UNL     H8 2132   0.778   3.848   2.180  0.8744 -2.1833 -0.9945
  194UNL     H9 2133   0.954   3.839   2.133 -0.2510 -0.5045 -0.1171
  194UNL    H10 2134   0.887   3.985   2.222  0.6992 -0.0147 -2.0527
  195UNL     H0 2135   0.710   4.472   2.369  0.9854  0.9488  0.0916
  195UNL     H1 2136   0.661   4.651   2.149  0.8675  0.9621  0.4631
  195UNL     C2 2137   0.632   4.545   2.352  0.0391  0.1847  1.0337
  195UNL     C3 2138   0.611   4.641   2.244 -0.3638  0.4602 -0.2180
  195UNL     C4 2139   0.448   4.635   2.377 -0.3213  0.1888 -0.5332
  195UNL     C5 2140   0.329   4.687   2.452  1.0815  0.3359  0.9123
  195UNL     N6 2141   0.532   4.549   2.434 -0.7914 -0.0079 -0.4601
  195UNL     N7 2142   0.496   4.700   2.264  0.0256 -0.1048 -0.4994
  195UNL     H8 2143   0.273   4.751   2.382 -0.6087 -1.1910  0.8163
  195UNL     H9 2144   0.346   4.751   2.539 -1.8285 -0.3530  2.0705
  195UNL    H10 2145   0.253   4.611   2.474  0.2703  0.7110 -0.5167
  196UNL     H0 2146   0.503   4.980   1.893  0.1496  3.5713 -2.1120
  196UNL     H1 2147   0.734   5.114   1.797 -1.8332  0.7924  0.0474
  196UNL     C2 2148   0.598   4.998   1.942 -0.3590  0.0181  0.3597
  196UNL     C3 2149   0.707   5.073   1.894  0.1068  0.4025  0.4311
  196UNL     C4 2150   0.731   5.023   2.086  0.2842  0.0107 -0.2089
  196UNL     C5 2151   0.800   5.007   2.216  0.2479  0.0149 -0.6284
  196UNL     N6 2152   0.621   4.952   2.064 -0.1580  0.1679  0.2526
  196UNL     N7 2153   0.795   5.080   1.987 -0.0997  0.2142  0.9484
  196UNL     H8 2154   0.769   4.915   2.267 -0.1193  0.9042  0.7964
  196UNL     H9 2155   0.770   5.088   2.284 -2.1874 -1.2011 -0.2125
  196UNL    H10 2156   0.910   5.007   2.212  0.3016  0.1449  0.6534
  197UNL     H0 2157   0.453   4.092   2.490  0.6304 -2.6162  2.4013
  197UNL     H1 2158   0.670   3.995   2.352  0.6917  1.2372 -2.1700
  197UNL     C2 2159   0.554   4.129   2.485 -0.3437 -0.0962 -0.2909
  197UNL     C3 2160   0.667   4.079   2.420 -0.6323  0.1245 -0.8369
  197UNL     C4 2161   0.708   4.238   2.535  0.2260 -0.2871  0.3817
  197UNL     C5 2162   0.781   4.352   2.606  0.5580 -0.0834 -0.1634
  197UNL     N6 2163   0.579   4.243   2.543 -0.2174 -0.4443 -0.1411
  197UNL     N7 2164   0.766   4.151   2.450  0.5250 -0.8118 -0.8097
  197UNL     H8 2165   0.729   4.448   2.594  0.3321 -0.5082 -2.9549
  197UNL     H9 2166   0.884   4.370   2.574  0.7034 -2.9625 -1.4310
  197UNL    H10 2167   0.788   4.339   2.715 -1.5017  2.0307  0.2766
  198UNL     H0 2168   1.628   4.864   1.553 -1.6267 -0.1579 -1.4816
  198UNL     H1 2169   1.691   4.703   1.774 -1.4138 -0.3651  1.7286
  198UNL     C2 2170   1.575   4.777   1.591  0.0586 -0.2982  0.5998
  198UNL     C3 2171   1.603   4.708   1.712  0.1138 -0.2508 -0.5002
  198UNL     C4 2172   1.404   4.674   1.636 -0.3617  1.0968 -0.2336
  198UNL     C5 2173   1.261   4.624   1.615 -0.2240 -0.5085 -0.2140
  198UNL     N6 2174   1.451   4.755   1.550  0.2282 -0.4071  0.5831
  198UNL     N7 2175   1.490   4.647   1.748 -0.3881 -0.0370  0.2256
  198UNL     H8 2176   1.264   4.518   1.643 -0.5371 -0.7211 -0.9734
  198UNL     H9 2177   1.219   4.649   1.517  0.7361  3.4913  0.2959
  198UNL    H10 2178   1.206   4.675   1.694 -0.4525 -0.5175 -0.3675
  199UNL     H0 2179   1.233   5.213   2.021  0.3085  0.0798 -0.3724
  199UNL     H1 2180   1.201   5.349   2.255  1.4392 -0.3972 -0.7011
  199UNL     C2 2181   1.143   5.263   2.054  0.4338 -0.1411  0.3067
  199UNL     C3 2182   1.127   5.332   2.178 -0.2167  0.0107  0.7658
  199UNL     C4 2183   0.971   5.362   2.052 -0.5269  0.3578 -0.0305
  199UNL     C5 2184   0.835   5.407   2.000  0.5249  0.0728 -0.4293
  199UNL     N6 2185   1.032   5.273   1.976 -0.1733  0.0357  0.2534
  199UNL     N7 2186   1.015   5.390   2.172  0.2711  0.2418 -0.1230
  199UNL     H8 2187   0.831   5.513   1.972 -0.3144 -0.6415 -3.2321
  199UNL     H9 2188   0.802   5.350   1.912 -2.3834  2.5948 -1.0711
  199UNL    H10 2189   0.750   5.391   2.067  0.8042 -2.0319 -0.5448
  200UNL     H0 2190   1.220   4.244   2.179  0.2350 -0.0972 -0.6110
  200UNL     H1 2191   0.974   4.187   2.307  0.0296  2.8555  0.5686
  200UNL     C2 2192   1.205   4.193   2.273 -0.0081 -0.0673 -0.6336
  200UNL     C3 2193   1.076   4.161   2.332 -0.1743  0.7443 -0.6234
  200UNL     C4 2194   1.237   4.084   2.436  0.7758  0.8520  0.3597
  200UNL     C5 2195   1.311   3.987   2.522  0.0749 -0.1305 -0.4025
  200UNL     N6 2196   1.308   4.152   2.349  0.8468  0.2324  0.4561
  200UNL     N7 2197   1.098   4.078   2.435  0.3924 -0.0994 -0.4420
  200UNL     H8 2198   1.275   3.884   2.508 -0.4196  0.0014 -0.1155
  200UNL     H9 2199   1.292   4.016   2.626  1.5158 -1.8165  0.3696
  200UNL    H10 2200   1.418   3.988   2.498  0.1554  1.7403  0.0091
  201UNL     H0 2201   1.146   4.634   2.036  0.0665  0.0050  0.0875
  201UNL     H1 2202   0.970   4.842   2.103  0.8239  0.2563  1.1850
  201UNL     C2 2203   1.155   4.739   2.014  0.5416 -0.0295  0.1179
  201UNL     C3 2204   1.069   4.840   2.060  0.3807 -0.1372  0.1713
  201UNL     C4 2205   1.233   4.912   1.950  0.3977  0.3870 -0.7550
  201UNL     C5 2206   1.307   4.999   1.849 -0.4793 -0.4363 -0.1572
  201UNL     N6 2207   1.262   4.784   1.952 -0.0575 -0.4312  0.5009
  201UNL     N7 2208   1.114   4.947   2.000 -0.6775  0.3636  0.1501
  201UNL     H8 2209   1.271   5.102   1.841  1.4302  0.2366 -0.2836
  201UNL     H9 2210   1.298   4.962   1.746 -0.7929 -0.6901 -0.0394
  201UNL    H10 2211   1.415   4.999   1.869 -0.6064  0.2744  0.5777
  202UNL     H0 2212   1.576   4.199   1.992 -1.0850 -0.1080 -2.7845
  202UNL     H1 2213   1.418   4.348   1.810 -1.5454  1.3522  0.2694
  202UNL     C2 2214   1.511   4.283   2.013 -0.1834 -0.2304  0.8800
  202UNL     C3 2215   1.430   4.351   1.917  0.3388 -0.3180  0.1255
  202UNL     C4 2216   1.417   4.424   2.114  0.0991 -0.2500 -0.2821
  202UNL     C5 2217   1.383   4.505   2.233 -0.1883  0.7477 -1.1060
  202UNL     N6 2218   1.498   4.327   2.134 -0.4662  0.4102  0.2466
  202UNL     N7 2219   1.368   4.445   1.987  0.5970 -0.7530 -0.4467
  202UNL     H8 2220   1.364   4.605   2.192 -3.3571  0.8874  0.5192
  202UNL     H9 2221   1.459   4.517   2.311  0.5472 -2.4196 -1.2807
  202UNL    H10 2222   1.283   4.476   2.268  0.1249 -2.6999 -2.8413
  203UNL     H0 2223   5.881   4.824   2.119  0.5927 -1.1779 -0.9554
  203UNL     H1 2224   6.093   5.016   2.151  0.9851  0.2275 -0.8802
  203UNL     C2 2225   5.982   4.827   2.078  0.7514 -0.1602 -0.5005
  203UNL     C3 2226   6.083   4.920   2.102 -0.5313 -0.0747  0.0088
  203UNL     C4 2227   6.146   4.754   1.992  0.0687  0.9115  0.2978
  203UNL     C5 2228   6.251   4.655   1.948 -0.4911  0.0556 -0.7656
  203UNL     N6 2229   6.024   4.718   2.013 -0.3001  0.0156  0.4737
  203UNL     N7 2230   6.188   4.873   2.041  0.0415 -0.2545 -0.5964
  203UNL     H8 2231   6.224   4.607   1.853 -0.1454  0.1438 -0.9067
  203UNL     H9 2232   6.350   4.697   1.932 -0.4367 -0.2566 -1.2692
  203UNL    H10 2233   6.264   4.577   2.024 -1.3100  0.9877  0.3503
  204UNL     H0 2234   1.636   4.436   2.549 -2.0192  0.3247 -0.0492
  204UNL     H1 2235   1.530   4.197   2.516  0.3680 -0.2358  1.5202
  204UNL     C2 2236   1.674   4.364   2.478 -0.1184  0.3103  0.9631
  204UNL     C3 2237   1.611   4.240   2.458 -0.3830 -0.2618  0.4273
  204UNL     C4 2238   1.774   4.275   2.343 -0.2599 -1.2453 -1.1905
  204UNL     C5 2239   1.866   4.267   2.225  0.6287 -0.1331 -0.5702
  204UNL     N6 2240   1.783   4.387   2.410 -0.5042 -0.0198  0.2627
  204UNL     N7 2241   1.673   4.185   2.361 -0.0319  1.2426  0.8676
  204UNL     H8 2242   1.814   4.225   2.138 -1.6159  2.3829 -0.4690
  204UNL     H9 2243   1.934   4.185   2.253 -0.0850 -0.5937 -0.1489
  204UNL    H10 2244   1.921   4.359   2.204 -0.3630  1.3183  2.8778
  205UNL     H0 2245   5.861   3.930   3.964  0.8689  0.2882 -0.2820
  205UNL     H1 2246   6.000   3.881   4.204  1.0877 -0.5926 -0.2034
  205UNL     C2 2247   5.871   3.839   4.021  0.4371 -0.0616 -0.7601
  205UNL     C3 2248   5.936   3.817   4.145  0.8296 -0.7063  0.1944
  205UNL     C4 2249   5.848   3.645   4.060 -0.0694  0.6551  0.1852
  205UNL     C5 2250   5.808   3.498   4.055  0.3576  0.6285 -0.5582
  205UNL     N6 2251   5.814   3.732   3.969  0.1878  0.6146  0.6097
  205UNL     N7 2252   5.914   3.691   4.169  0.2871 -0.2227 -0.2466
  205UNL     H8 2253   5.704   3.478   4.027  1.3301 -0.8074 -3.3804
  205UNL     H9 2254   5.834   3.439   4.145 -2.0083 -0.4055 -0.5094
  205UNL    H10 2255   5.882   3.455   3.987  1.8390  0.1729  1.3134
  206UNL     H0 2256   0.354   3.087   3.817  0.6285 -0.4465  0.5471
  206UNL     H1 2257   0.534   2.902   3.714  1.2694 -0.0720 -1.0229
  206UNL     C2 2258   0.417   3.101   3.730 -0.1545 -0.3334 -0.0085
  206UNL     C3 2259   0.495   2.996   3.677  0.3682 -0.2120 -0.4408
  206UNL     C4 2260   0.475   3.167   3.551 -0.1552  0.3137  0.5055
  206UNL     C5 2261   0.484   3.260   3.434  0.0235  0.0319  0.1124
  206UNL     N6 2262   0.398   3.206   3.651 -0.1269 -0.5184 -0.3355
  206UNL     N7 2263   0.523   3.038   3.557 -0.1935  0.2967 -0.5496
  206UNL     H8 2264   0.455   3.204   3.343 -0.3939  2.5041 -1.3125
  206UNL     H9 2265   0.585   3.300   3.419 -0.4238  2.0945  2.4223
  206UNL    H10 2266   0.420   3.348   3.435  0.5406  0.4070  0.2624
  207UNL     H0 2267   0.217   3.810   3.616 -0.3087 -0.0085  2.2696
  207UNL     H1 2268   0.173   3.955   3.381 -1.7806  0.8401 -0.4660
  207UNL     C2 2269   0.143   3.886   3.598 -0.0877 -0.3011 -0.0018
  207UNL     C3 2270   0.126   3.963   3.477  0.5403  0.5572  0.7349
  207UNL     C4 2271  -0.024   3.996   3.621 -0.1255 -0.3378  0.2963
  207UNL     C5 2272  -0.158   4.045   3.667 -0.6638 -0.4458  0.5134
  207UNL     N6 2273   0.045   3.901   3.686  0.6251 -0.5753  0.3910
  207UNL     N7 2274   0.024   4.042   3.498  0.3791  0.3420 -0.3820
  207UNL     H8 2275  -0.226   3.993   3.599 -0.0457 -0.8600  0.2048
  207UNL     H9 2276  -0.180   4.152   3.654  2.3468  0.0567 -0.8065
  207UNL    H10 2277  -0.178   4.013   3.770 -0.0511  1.7035  1.3381
  208UNL     H0 2278   0.028   4.402   3.160  1.1261  2.2335 -0.4641
  208UNL     H1 2279   0.234   4.351   2.997 -0.6755  1.1302  0.9824
  208UNL     C2 2280   0.121   4.352   3.187  0.0527  0.1621 -0.4819
  208UNL     C3 2281   0.225   4.331   3.103  0.2420 -0.4732  0.7670
  208UNL     C4 2282   0.261   4.257   3.293 -0.9418 -0.3087  0.0117
  208UNL     C5 2283   0.337   4.217   3.415  0.2262 -0.0503 -0.4798
  208UNL     N6 2284   0.140   4.306   3.308  0.4079 -0.1466  0.1714
  208UNL     N7 2285   0.321   4.275   3.174 -0.0217  0.7440 -0.1543
  208UNL     H8 2286   0.278   4.225   3.507  2.1857 -0.5547  0.8239
  208UNL     H9 2287   0.413   4.294   3.428  0.6517 -0.3774 -1.0123
  208UNL    H10 2288   0.381   4.116   3.414 -1.5856 -0.8942  0.8590
  209UNL     H0 2289   5.880   3.409   3.660 -0.0462 -1.1436  0.1703
  209UNL     H1 2290   6.114   3.370   3.524  2.0764 -0.5362  1.1783
  209UNL     C2 2291   5.975   3.457   3.679 -0.4361 -0.3996  0.2425
  209UNL     C3 2292   6.094   3.445   3.600 -0.2072 -0.1675  0.2746
  209UNL     C4 2293   6.106   3.584   3.756 -0.3611 -0.3981  0.2963
  209UNL     C5 2294   6.180   3.663   3.861 -0.2666 -0.1897 -0.4939
  209UNL     N6 2295   5.982   3.561   3.766 -0.1406 -0.2579  0.0233
  209UNL     N7 2296   6.184   3.518   3.662  0.4522 -0.6195 -0.5350
  209UNL     H8 2297   6.287   3.680   3.840  0.0649  0.3024  1.4994
  209UNL     H9 2298   6.175   3.607   3.956 -1.9668  2.1779  0.8722
  209UNL    H10 2299   6.127   3.757   3.879  1.6186  0.9166 -0.5057
  210UNL     H0 2300   1.092   4.176   2.676 -1.7177  0.6843 -1.6080
  210UNL     H1 2301   1.220   4.016   2.874 -0.0350 -0.5918 -0.0902
  210UNL     C2 2302   1.053   4.100   2.742  0.0162  0.8593 -0.3643
  210UNL     C3 2303   1.117   4.020   2.839  0.0423 -0.3690 -0.2934
  210UNL     C4 2304   0.915   3.988   2.824 -0.1039  0.2384 -0.1865
  210UNL     C5 2305   0.787   3.907   2.837 -0.2844 -0.8032 -0.5845
  210UNL     N6 2306   0.924   4.077   2.730 -0.1870  0.2626 -0.3485
  210UNL     N7 2307   1.025   3.949   2.893  0.6683 -0.1627 -0.0658
  210UNL     H8 2308   0.760   3.854   2.745 -0.4019 -3.2607  0.8003
  210UNL     H9 2309   0.700   3.971   2.854  0.5603  0.1689  0.0974
  210UNL    H10 2310   0.783   3.826   2.911 -0.0215  0.8318  1.2696
  211UNL     H0 2311   0.610   4.480   3.381  2.3008 -1.1719 -3.3465
  211UNL     H1 2312   0.692   4.745   3.394 -0.8768  2.2153  0.6982
  211UNL     C2 2313   0.573   4.567   3.330 -0.6232 -0.4134 -0.0984
  211UNL     C3 2314   0.616   4.697   3.333  0.7096  0.3365  0.1303
  211UNL     C4 2315   0.461   4.666   3.200  0.2946 -0.7500  0.5304
  211UNL     C5 2316   0.346   4.674   3.098 -0.8958 -0.7596  0.2875
  211UNL     N6 2317   0.474   4.547   3.249  0.2031  0.1331 -0.3369
  211UNL     N7 2318   0.540   4.763   3.248  0.4760 -0.2528  0.1158
  211UNL     H8 2319   0.303   4.578   3.067  0.4543 -1.0441 -0.7487
  211UNL     H9 2320   0.268   4.743   3.132 -0.7471 -1.2486  1.6618
  211UNL    H10 2321   0.390   4.722   3.009  0.4690 -1.1874  0.7212
  212UNL     H0 2322   0.769   3.602   3.445  2.4273 -0.1814  1.0625
  212UNL     H1 2323   0.549   3.647   3.600 -0.3419 -0.5691 -1.5084
  212UNL     C2 2324   0.740   3.549   3.535 -0.6354 -0.5420 -0.0489
  212UNL     C3 2325   0.630   3.578   3.617  0.0831  0.2369 -0.1783
  212UNL     C4 2326   0.731   3.408   3.670 -0.0988 -0.0533  0.2023
  212UNL     C5 2327   0.764   3.280   3.750 -0.1852 -0.1911  0.1024
  212UNL     N6 2328   0.813   3.448   3.579  0.3130 -0.6784 -0.4166
  212UNL     N7 2329   0.620   3.484   3.704 -0.5125  0.1166  0.2250
  212UNL     H8 2330   0.678   3.215   3.768 -0.8212  0.2800 -1.1683
  212UNL     H9 2331   0.804   3.293   3.852  1.2615 -1.6905 -0.2452
  212UNL    H10 2332   0.837   3.218   3.696  1.2981  2.3920 -0.9321
  213UNL     H0 2333   0.716   3.933   3.173  2.6565 -0.7434 -0.4408
  213UNL     H1 2334   0.531   4.103   3.261 -0.0947  0.8317  0.6871
  213UNL     C2 2335   0.709   4.038   3.149  0.1472 -0.9161 -0.6762
  213UNL     C3 2336   0.616   4.128   3.198 -0.2543 -0.5553 -0.1092
  213UNL     C4 2337   0.776   4.223   3.109 -0.0268  0.2071 -0.4743
  213UNL     C5 2338   0.853   4.331   3.041  0.1593 -0.1799  0.4179
  213UNL     N6 2339   0.815   4.099   3.100 -0.5693 -0.5265  0.2520
  213UNL     N7 2340   0.654   4.251   3.168  0.2724  0.6596 -0.1441
  213UNL     H8 2341   0.958   4.304   3.061  0.9111  1.0412 -1.6448
  213UNL     H9 2342   0.839   4.429   3.088  0.3872  0.4364 -0.7747
  213UNL    H10 2343   0.844   4.332   2.931 -0.8908  1.6778  0.5114
  214UNL     H0 2344   1.097   3.525   3.227  0.5869  1.2234  0.3971
  214UNL     H1 2345   1.094   3.752   3.049  2.3307  0.1931  0.3544
  214UNL     C2 2346   1.071   3.629   3.242 -0.4849  0.9590  0.4507
  214UNL     C3 2347   1.065   3.740   3.152 -0.1198 -0.0345 -0.3141
  214UNL     C4 2348   0.982   3.775   3.344  1.0011 -0.2108  0.5505
  214UNL     C5 2349   0.928   3.849   3.464  0.0101 -0.2338  0.1686
  214UNL     N6 2350   1.025   3.652   3.358 -0.2217 -0.3299  0.7271
  214UNL     N7 2351   1.006   3.836   3.219  0.4055  0.8590 -0.1099
  214UNL     H8 2352   0.864   3.925   3.417 -0.0804  0.0497  0.7503
  214UNL     H9 2353   1.009   3.910   3.504  0.4485 -0.5388 -0.2418
  214UNL    H10 2354   0.863   3.788   3.527  1.2110 -1.8228 -0.0983
  215UNL     H0 2355   5.381   4.141   3.312 -0.5223  0.3676  0.2759
  215UNL     H1 2356   5.551   4.337   3.395  0.4089  1.5642 -1.1261
  215UNL     C2 2357   5.489   4.133   3.305 -0.6162 -0.1566 -0.4901
  215UNL     C3 2358   5.567   4.245   3.340 -0.0610  1.0951 -0.4899
  215UNL     C4 2359   5.668   4.097   3.234  1.0757  0.5986  0.5785
  215UNL     C5 2360   5.787   4.019   3.170 -0.4569 -0.9776 -0.0185
  215UNL     N6 2361   5.542   4.044   3.230  0.0354  0.1111  0.1630
  215UNL     N7 2362   5.689   4.214   3.301 -0.0991  0.2527 -0.0376
  215UNL     H8 2363   5.750   3.956   3.089  1.6768 -1.3068 -0.7582
  215UNL     H9 2364   5.863   4.082   3.123  1.1304 -3.4473 -0.8423
  215UNL    H10 2365   5.835   3.950   3.239  0.6056  0.3406  0.5973
  216UNL     H0 2366   1.152   3.766   3.765  0.5823  1.2673 -1.3054
  216UNL     H1 2367   0.997   3.548   3.770 -0.3286  3.1887  0.9352
  216UNL     C2 2368   1.169   3.676   3.708 -0.5203  0.0256  0.2928
  216UNL     C3 2369   1.091   3.561   3.718 -0.3609 -0.0206 -0.0420
  216UNL     C4 2370   1.254   3.536   3.590 -0.0260 -0.0182 -0.0390
  216UNL     C5 2371   1.341   3.488   3.475 -0.1638 -0.1880 -0.6963
  216UNL     N6 2372   1.273   3.660   3.622  0.5323 -0.3264 -0.4870
  216UNL     N7 2373   1.142   3.468   3.638  0.6072  0.3334 -0.1127
  216UNL     H8 2374   1.277   3.467   3.388 -0.3209  1.8668 -1.1078
  216UNL     H9 2375   1.409   3.404   3.492 -3.0759 -1.8568  3.3520
  216UNL    H10 2376   1.405   3.568   3.436 -0.0346 -0.2923 -0.6982
  217UNL     H0 2377   3.288   0.485   0.347  0.4042  0.7024  0.4067
  217UNL     H1 2378   3.509   0.484   0.514 -1.9195 -0.3783  1.4784
  217UNL     C2 2379   3.338   0.399   0.389  0.2178  0.1844 -0.4154
  217UNL     C3 2380   3.453   0.403   0.470 -0.2793 -0.2803 -0.8832
  217UNL     C4 2381   3.384   0.208   0.431 -0.0437  1.0852  0.3970
  217UNL     C5 2382   3.377   0.058   0.434 -0.5344  0.1755  0.4342
  217UNL     N6 2383   3.292   0.275   0.363 -0.5820 -0.5796  0.0378
  217UNL     N7 2384   3.475   0.281   0.498 -0.7556  0.2279 -0.1719
  217UNL     H8 2385   3.307   0.012   0.363 -1.5533 -2.7152  3.1915
  217UNL     H9 2386   3.344   0.030   0.534  1.6015  2.0940  1.7286
  217UNL    H10 2387   3.474   0.008   0.422 -0.6392  0.0453  0.1370
  218UNL     H0 2388   1.784   5.243   0.160 -2.0216  0.2303 -2.0782
  218UNL     H1 2389   1.988   5.040   0.137 -1.6057  0.5253  0.4321
  218UNL     C2 2390   1.857   5.223   0.082 -0.1283 -0.2067 -0.2117
  218UNL     C3 2391   1.964   5.131   0.084  0.0988  0.7948  0.0870
  218UNL     C4 2392   1.957   5.259  -0.080 -0.6222 -0.0300  0.4347
  218UNL     C5 2393   1.972   5.286  -0.226 -0.2265 -0.3947 -0.4878
  218UNL     N6 2394   1.857   5.305  -0.019 -0.0183 -0.8821 -0.4725
  218UNL     N7 2395   2.036   5.155  -0.024  0.6591 -0.2430 -0.4363
  218UNL     H8 2396   2.079   5.288  -0.253 -0.5730 -1.0854 -1.9655
  218UNL     H9 2397   1.932   5.383  -0.256 -2.0944 -0.2837  2.2328
  218UNL    H10 2398   1.926   5.213  -0.295  1.1464  0.4580 -2.3691
  219UNL     H0 2399   3.642   0.395   0.022  0.0726 -0.8449  2.6751
  219UNL     H1 2400   3.592   0.550  -0.199 -1.8095  3.3370 -0.4027
  219UNL     C2 2401   3.549   0.448   0.007  0.2080 -1.1678  0.6085
  219UNL     C3 2402   3.529   0.524  -0.115 -0.5391  0.1249 -0.4131
  219UNL     C4 2403   3.377   0.536   0.024  0.4558  0.1127  0.3627
  219UNL     C5 2404   3.259   0.601   0.092 -0.6276  0.4940  0.0193
  219UNL     N6 2405   3.446   0.444   0.087 -0.3491  1.1301 -0.1194
  219UNL     N7 2406   3.416   0.581  -0.102  0.2915  0.2476  0.1364
  219UNL     H8 2407   3.183   0.526   0.114  2.0785 -1.9531  1.3355
  219UNL     H9 2408   3.208   0.679   0.033  0.2741  0.2310 -1.1330
  219UNL    H10 2409   3.288   0.634   0.192 -1.8104  1.0825  0.1811
  220UNL     H0 2410   5.358   3.611   4.350  0.6332  1.7111 -0.6879
  220UNL     H1 2411   5.592   3.570   4.214  2.7654 -1.6044  0.4184
  220UNL     C2 2412   5.456   3.600   4.394  0.2390  0.3836 -0.1043
  220UNL     C3 2413   5.578   3.584   4.320  1.0109  0.4883 -0.0507
  220UNL     C4 2414   5.612   3.590   4.524  0.1893  0.7195  0.5470
  220UNL     C5 2415   5.688   3.592   4.652  0.3970 -0.0382  0.7016
  220UNL     N6 2416   5.483   3.594   4.524 -0.1927  0.4045  0.0699
  220UNL     N7 2417   5.677   3.580   4.406 -0.7678  0.0444  0.7171
  220UNL     H8 2418   5.695   3.491   4.695  0.3507 -0.7336 -0.9120
  220UNL     H9 2419   5.647   3.656   4.732 -0.3418 -0.0051  0.3031
  220UNL    H10 2420   5.783   3.644   4.635  1.2672 -2.2190 -1.2775
  221UNL     H0 2421   1.424   5.511   0.073 -0.2352  0.5563 -0.7074
  221UNL     H1 2422   1.658   5.445  -0.064 -0.3135  0.9638 -2.0187
  221UNL     C2 2423   1.518   5.565   0.077  0.0722 -0.0028 -0.4042
  221UNL     C3 2424   1.636   5.522   0.009  0.0572 -0.2775 -0.5662
  221UNL     C4 2425   1.660   5.673   0.153 -0.5423  0.0949 -0.2307
  221UNL     C5 2426   1.734   5.769   0.247 -0.5815 -0.6161 -0.5432
  221UNL     N6 2427   1.531   5.671   0.155  0.4797 -0.5171  0.3040
  221UNL     N7 2428   1.728   5.597   0.059  0.7323  0.5972 -0.0615
  221UNL     H8 2429   1.732   5.739   0.353 -2.5898 -0.9007 -0.6488
  221UNL     H9 2430   1.684   5.866   0.242 -3.3245 -2.0693 -2.2820
  221UNL    H10 2431   1.841   5.776   0.220  0.1033 -0.9784  1.9570
  222UNL     H0 2432   0.543   3.536   3.953 -0.0904  0.6676  1.3813
  222UNL     H1 2433   0.692   3.385   4.144 -0.0582 -0.9521  1.5849
  222UNL     C2 2434   0.516   3.441   3.998 -0.1372  0.0302  0.0271
  222UNL     C3 2435   0.595   3.372   4.098  0.2064  0.4349  0.5985
  222UNL     C4 2436   0.396   3.289   4.051  0.2694 -0.1052  0.3465
  222UNL     C5 2437   0.275   3.192   4.052 -0.3774 -0.0435  0.3268
  222UNL     N6 2438   0.406   3.376   3.953  0.0856  0.6250 -0.2055
  222UNL     N7 2439   0.505   3.278   4.139 -0.7145  0.6346 -0.2583
  222UNL     H8 2440   0.218   3.196   3.958 -0.4823 -1.0402  0.3384
  222UNL     H9 2441   0.200   3.202   4.132 -0.1859  1.3586  0.3408
  222UNL    H10 2442   0.301   3.087   4.070 -0.3556 -0.0375  0.3304
  223UNL     H0 2443   0.059   3.791   4.633  0.8213 -0.5672 -0.8663
  223UNL     H1 2444   0.186   4.034   4.603 -1.4220  1.2272  0.3711
  223UNL     C2 2445   0.035   3.862   4.556 -0.1551  0.2762  0.1832
  223UNL     C3 2446   0.101   3.991   4.553  0.3661 -0.5818 -1.2121
  223UNL     C4 2447  -0.051   3.971   4.419  0.1587  0.4646  0.1585
  223UNL     C5 2448  -0.160   4.008   4.319 -0.2492  0.5161 -0.2606
  223UNL     N6 2449  -0.062   3.851   4.472  0.4575 -0.1721 -0.0516
  223UNL     N7 2450   0.041   4.061   4.460 -0.2542 -0.4336  0.1171
  223UNL     H8 2451  -0.198   3.913   4.278  0.1083  1.0196 -1.7793
  223UNL     H9 2452  -0.242   4.071   4.357 -2.4798 -2.3655 -0.1076
  223UNL    H10 2453  -0.111   4.067   4.241  1.1483 -0.1283  0.1135
  224UNL     H0 2454   0.216   2.783   4.551 -1.3614  0.4515 -0.7499
  224UNL     H1 2455   0.009   2.875   4.712  1.1610  0.7166  0.9320
  224UNL     C2 2456   0.203   2.776   4.658  0.4072  0.1877 -0.5274
  224UNL     C3 2457   0.098   2.817   4.737  0.5419 -0.6597  0.0108
  224UNL     C4 2458   0.231   2.708   4.843 -0.2398  0.7106  0.2302
  224UNL     C5 2459   0.297   2.618   4.949 -0.0078 -0.0117 -0.4796
  224UNL     N6 2460   0.289   2.708   4.728  0.2924 -0.5241  0.2130
  224UNL     N7 2461   0.114   2.776   4.863 -0.0175 -0.2390 -0.4865
  224UNL     H8 2462   0.332   2.522   4.909 -0.1514 -0.4086  0.3347
  224UNL     H9 2463   0.228   2.597   5.032 -2.9822  0.5735 -2.7245
  224UNL    H10 2464   0.389   2.666   4.987  0.4483 -0.3247 -1.1809
  225UNL     H0 2465   0.180   3.243   4.404  0.4733 -0.5624 -2.0648
  225UNL     H1 2466  -0.001   3.428   4.494  1.1061 -1.4058  0.4313
  225UNL     C2 2467   0.185   3.350   4.390 -0.2076 -0.3376 -0.6197
  225UNL     C3 2468   0.093   3.447   4.445  0.3225 -0.0845 -0.6000
  225UNL     C4 2469   0.260   3.532   4.360 -0.1050  0.3021 -0.0786
  225UNL     C5 2470   0.342   3.629   4.281  0.0624 -0.5735 -0.4390
  225UNL     N6 2471   0.298   3.403   4.345  0.3261 -0.6557  0.1853
  225UNL     N7 2472   0.142   3.567   4.416  1.1823  0.7817  0.3878
  225UNL     H8 2473   0.273   3.695   4.226 -0.3926 -0.1331  0.6414
  225UNL     H9 2474   0.401   3.580   4.203  0.8804  1.1824 -0.9420
  225UNL    H10 2475   0.407   3.702   4.330  0.4932 -1.5204  0.4108
  226UNL     H0 2476   0.541   2.827   4.295  0.7041  1.7377 -0.4298
  226UNL     H1 2477   0.615   3.084   4.264  0.0291 -3.4687 -0.6826
  226UNL     C2 2478   0.508   2.910   4.356 -0.4711  0.9324  0.0586
  226UNL     C3 2479   0.552   3.043   4.342 -0.3026 -0.4124  0.7069
  226UNL     C4 2480   0.407   3.019   4.487  0.0928 -1.0636  0.8116
  226UNL     C5 2481   0.305   3.055   4.589  0.3467  0.5908  0.1341
  226UNL     N6 2482   0.427   2.891   4.462 -0.2290  0.7491  0.5691
  226UNL     N7 2483   0.490   3.113   4.434 -0.8491  0.0283  0.3273
  226UNL     H8 2484   0.296   3.163   4.606  2.4307  0.5675  1.5448
  226UNL     H9 2485   0.327   3.013   4.687 -1.4637 -1.6530 -0.3721
  226UNL    H10 2486   0.200   3.031   4.566  0.8901 -1.0909 -0.7056
  227UNL     H0 2487   4.847   3.428   4.527 -0.4356 -0.4998  0.0507
  227UNL     H1 2488   5.057   3.611   4.618  1.6015 -1.4915  0.9261
  227UNL     C2 2489   4.954   3.419   4.517 -0.3726  0.0037  0.2661
  227UNL     C3 2490   5.051   3.519   4.561  0.0835 -0.7551 -0.1312
  227UNL     C4 2491   5.130   3.365   4.440 -0.2913 -0.5682 -0.3206
  227UNL     C5 2492   5.232   3.291   4.358  0.8521  0.1449 -0.2277
  227UNL     N6 2493   5.001   3.327   4.439  0.6967 -0.3561  0.2798
  227UNL     N7 2494   5.166   3.483   4.503 -0.5517 -0.1237 -0.2621
  227UNL     H8 2495   5.190   3.239   4.270  1.8038 -1.2691  0.1312
  227UNL     H9 2496   5.306   3.363   4.321  0.8702 -1.5200 -3.6359
  227UNL    H10 2497   5.287   3.221   4.423 -1.6748  0.0707  1.9217
  228UNL     H0 2498   4.576   0.073   0.268  0.9644  0.3266 -0.3122
  228UNL     H1 2499   4.357   0.102   0.105  0.2409 -0.3379  0.5397
  228UNL     C2 2500   4.579   0.089   0.162 -0.0372 -0.6853 -0.5030
  228UNL     C3 2501   4.460   0.103   0.073  0.2907  0.4586  0.7210
  228UNL     C4 2502   4.636   0.119  -0.036 -0.1798 -0.0951  0.1508
  228UNL     C5 2503   4.723   0.124  -0.157 -0.3613 -0.0208  0.2154
  228UNL     N6 2504   4.683   0.104   0.086  0.1152  0.8765 -0.0172
  228UNL     N7 2505   4.505   0.108  -0.055  0.5456  0.4542  0.1868
  228UNL     H8 2506   4.757   0.023  -0.186 -1.9353 -0.5460  0.1696
  228UNL     H9 2507   4.814   0.181  -0.136 -0.6032  0.2107  0.6409
  228UNL    H10 2508   4.681   0.166  -0.249  2.0614  1.5307 -0.2213
  229UNL     H0 2509   0.895   5.326   1.523  1.4057 -0.2984 -0.0305
  229UNL     H1 2510   1.088   5.274   1.716  0.2609 -0.3052 -0.1372
  229UNL     C2 2511   0.916   5.228   1.564 -0.0189 -0.6578 -0.1514
  229UNL     C3 2512   1.021   5.207   1.663  0.0286  0.1903 -0.4754
  229UNL     C4 2513   0.912   5.038   1.608 -0.0668 -0.6087  0.2006
  229UNL     C5 2514   0.868   4.890   1.619 -0.0791  0.4934 -0.4011
  229UNL     N6 2515   0.854   5.121   1.524  0.5244 -0.5702  0.8924
  229UNL     N7 2516   1.009   5.082   1.698 -0.4768 -0.0840 -0.2147
  229UNL     H8 2517   0.853   4.859   1.723 -0.7660 -1.9895 -1.2103
  229UNL     H9 2518   0.931   4.817   1.566  0.0065  0.1811  0.1359
  229UNL    H10 2519   0.765   4.878   1.584  0.3292 -0.5310 -1.2648
  230UNL     H0 2520   1.494   4.461   1.471 -2.7357  1.3218 -0.0506
  230UNL     H1 2521   1.438   4.249   1.323  0.8197  1.4667  1.5465
  230UNL     C2 2522   1.479   4.465   1.364  0.1310 -0.3762 -0.5553
  230UNL     C3 2523   1.440   4.353   1.294  0.4231  1.1093  0.1570
  230UNL     C4 2524   1.473   4.510   1.174 -0.0171 -0.1432  0.0826
  230UNL     C5 2525   1.452   4.595   1.055 -0.2698  0.2342  0.3318
  230UNL     N6 2526   1.483   4.573   1.294  0.9494  0.4861 -0.4506
  230UNL     N7 2527   1.449   4.378   1.170 -0.0291 -0.0079  0.1248
  230UNL     H8 2528   1.344   4.604   1.037 -0.3141 -0.1068  0.4348
  230UNL     H9 2529   1.516   4.554   0.976 -1.3113 -1.2753  0.2497
  230UNL    H10 2530   1.495   4.694   1.072 -0.3876  0.1921  0.8747
  231UNL     H0 2531   1.219   5.191   1.209 -0.7331 -0.6835  0.3927
  231UNL     H1 2532   1.211   5.379   1.004  0.2410 -4.5413 -0.3047
  231UNL     C2 2533   1.141   5.261   1.183 -0.2123 -0.3879 -0.3859
  231UNL     C3 2534   1.138   5.369   1.083 -0.1808 -0.3622 -0.0438
  231UNL     C4 2535   0.963   5.363   1.189  0.4990 -0.2777 -0.9675
  231UNL     C5 2536   0.814   5.369   1.214 -0.4348 -0.4039  0.2800
  231UNL     N6 2537   1.029   5.271   1.257 -0.5726  0.2815 -0.0018
  231UNL     N7 2538   1.021   5.433   1.091 -1.0326  0.2154  0.1755
  231UNL     H8 2539   0.760   5.318   1.133  1.8551  0.3643 -1.8019
  231UNL     H9 2540   0.780   5.473   1.205  0.7701 -0.1087 -1.2614
  231UNL    H10 2541   0.785   5.325   1.310  4.6095 -2.9735  0.8204
  232UNL     H0 2542   2.956   0.099   0.710 -0.7120  1.6388 -0.0719
  232UNL     H1 2543   3.159   0.255   0.582  0.0293 -0.7472 -0.7876
  232UNL     C2 2544   3.057   0.124   0.742 -0.3765  0.0267  0.1779
  232UNL     C3 2545   3.158   0.202   0.677  0.6110  0.3238 -0.1706
  232UNL     C4 2546   3.204   0.141   0.872  0.2807 -0.4076  0.3193
  232UNL     C5 2547   3.275   0.138   1.004 -0.5878  0.1388  0.8774
  232UNL     N6 2548   3.084   0.086   0.865 -0.8373  0.1134  0.1162
  232UNL     N7 2549   3.257   0.208   0.765 -0.0859  0.3231  0.4212
  232UNL     H8 2550   3.372   0.188   0.999 -0.2832 -0.5907 -1.1852
  232UNL     H9 2551   3.299   0.034   1.025 -1.6845 -0.6275 -1.4757
  232UNL    H10 2552   3.215   0.182   1.085 -0.1963 -2.2847  2.5345
  233UNL     H0 2553   0.982   4.842   1.317 -0.7949  1.2068 -1.1764
  233UNL     H1 2554   1.208   4.712   1.199  2.6165  0.3802 -0.0573
  233UNL     C2 2555   1.083   4.881   1.306 -0.3401  0.1159 -0.8699
  233UNL     C3 2556   1.194   4.807   1.250 -0.7866 -0.1978  0.2099
  233UNL     C4 2557   1.243   4.983   1.356  0.5021  0.5384  0.1927
  233UNL     C5 2558   1.328   5.091   1.416  0.5330  0.2454  0.1084
  233UNL     N6 2559   1.113   4.994   1.365  0.3677  0.3204 -0.3743
  233UNL     N7 2560   1.300   4.884   1.285 -0.2948 -0.2270 -0.0567
  233UNL     H8 2561   1.268   5.160   1.476  0.6571  0.4488 -0.0003
  233UNL     H9 2562   1.387   5.149   1.344 -0.8117  0.9364 -0.4454
  233UNL    H10 2563   1.402   5.050   1.487 -0.6074 -1.7103  0.2093
  234UNL     H0 2564   4.008   0.047   0.292  1.7596 -0.4478 -0.7323
  234UNL     H1 2565   4.137  -0.072   0.510 -0.1639  0.2468 -1.1322
  234UNL     C2 2566   3.979  -0.042   0.347  0.7879  0.4463  0.2284
  234UNL     C3 2567   4.046  -0.103   0.461 -0.4583 -0.3166 -0.2295
  234UNL     C4 2568   3.861  -0.173   0.425 -0.1598  0.4293 -0.2180
  234UNL     C5 2569   3.735  -0.254   0.447 -0.2736 -0.2712 -0.1404
  234UNL     N6 2570   3.874  -0.115   0.307 -0.3663  0.1705 -0.4148
  234UNL     N7 2571   3.966  -0.186   0.519  0.3295 -0.1740 -0.1974
  234UNL     H8 2572   3.698  -0.320   0.368 -1.5433  0.8139 -0.4522
  234UNL     H9 2573   3.649  -0.187   0.457 -0.4005 -0.4541 -0.0205
  234UNL    H10 2574   3.744  -0.324   0.531 -0.7597 -1.0223 -0.7134
  235UNL     H0 2575   3.648   0.335   0.855  0.2669 -0.7110  0.0755
  235UNL     H1 2576   3.654   0.543   1.045  1.1525  2.3454 -1.6055
  235UNL     C2 2577   3.574   0.411   0.879  1.0989 -0.1547  0.8967
  235UNL     C3 2578   3.583   0.518   0.968  0.1169 -0.6690  0.2293
  235UNL     C4 2579   3.401   0.517   0.865 -0.0345  0.3144  0.5424
  235UNL     C5 2580   3.272   0.566   0.801 -0.7882  0.9532 -0.5444
  235UNL     N6 2581   3.471   0.427   0.799  0.1984 -0.3157 -0.0888
  235UNL     N7 2582   3.473   0.596   0.958  0.7745  0.4040  0.6854
  235UNL     H8 2583   3.277   0.579   0.692 -0.4152 -0.2472 -0.6719
  235UNL     H9 2584   3.196   0.488   0.803  1.7303 -1.6449 -1.7924
  235UNL    H10 2585   3.241   0.664   0.839 -1.9367  0.1859  0.5478
  236UNL     H0 2586   1.638   4.940   0.968 -0.0743 -0.1280 -0.4707
  236UNL     H1 2587   1.502   5.011   1.190  0.9463  1.9015 -1.5327
  236UNL     C2 2588   1.652   4.902   1.068 -0.1146  0.2648 -0.3151
  236UNL     C3 2589   1.585   4.941   1.185 -0.6318 -0.1057 -0.4193
  236UNL     C4 2590   1.745   4.815   1.222  1.0366  0.4778 -1.0413
  236UNL     C5 2591   1.828   4.711   1.284  0.9124  0.0376 -0.6805
  236UNL     N6 2592   1.748   4.820   1.094  0.6511 -0.5601  0.0261
  236UNL     N7 2593   1.642   4.880   1.285  0.6101 -0.2041  0.0484
  236UNL     H8 2594   1.933   4.739   1.268  1.2202  0.0816  1.2460
  236UNL     H9 2595   1.823   4.608   1.246  0.7336 -0.5748  0.9734
  236UNL    H10 2596   1.817   4.703   1.393  1.9430  3.1117 -0.2907
  237UNL     H0 2597   1.691   5.329   0.770  1.4352 -0.5564 -1.3091
  237UNL     H1 2598   1.473   5.513   0.801  1.3969  0.9706  3.0129
  237UNL     C2 2599   1.686   5.433   0.743  0.6144 -0.2038  0.1394
  237UNL     C3 2600   1.572   5.527   0.760  0.5745  0.4070  0.7408
  237UNL     C4 2601   1.748   5.623   0.695 -0.2489  0.1480 -0.2286
  237UNL     C5 2602   1.846   5.732   0.680  0.3579 -0.2706  0.5017
  237UNL     N6 2603   1.790   5.500   0.699 -0.0853  0.2628  0.2108
  237UNL     N7 2604   1.620   5.647   0.742 -1.0350 -0.1501  0.5105
  237UNL     H8 2605   1.930   5.718   0.611 -0.2682 -0.4873 -0.2314
  237UNL     H9 2606   1.889   5.752   0.779  1.4576 -0.7158  0.1191
  237UNL    H10 2607   1.799   5.828   0.652  1.6914  0.1069 -0.4915
  238UNL     H0 2608   1.935   4.935   0.708 -0.6548 -0.5804  1.5042
  238UNL     H1 2609   2.102   5.155   0.668 -0.4412  2.0539 -0.2989
  238UNL     C2 2610   1.938   5.029   0.762 -0.1621  0.3588 -0.1423
  238UNL     C3 2611   2.026   5.139   0.744  0.3473  0.2066  0.1275
  238UNL     C4 2612   1.901   5.168   0.902  0.0195  0.3901  0.2596
  238UNL     C5 2613   1.828   5.235   1.004  0.0950 -0.9050 -0.0496
  238UNL     N6 2614   1.864   5.047   0.866 -0.0381  0.6856  0.6123
  238UNL     N7 2615   1.996   5.237   0.832  0.0110  0.3011 -0.0975
  238UNL     H8 2616   1.817   5.338   0.969  1.0867 -1.9446 -3.6027
  238UNL     H9 2617   1.880   5.230   1.101 -0.1086 -2.6142 -0.0121
  238UNL    H10 2618   1.724   5.203   1.017 -0.6222  0.7953 -1.4453
  239UNL     H0 2619   0.495   5.534   0.929 -0.4875  0.3666 -1.2993
  239UNL     H1 2620   0.706   5.698   1.011  2.3879  0.5880 -0.9432
  239UNL     C2 2621   0.601   5.526   0.909 -0.2121  0.3667  0.1352
  239UNL     C3 2622   0.705   5.614   0.943 -0.2725  0.2766 -0.5608
  239UNL     C4 2623   0.766   5.464   0.807 -0.9338 -0.3530 -0.9172
  239UNL     C5 2624   0.856   5.367   0.735  0.6884 -0.1889 -0.3556
  239UNL     N6 2625   0.642   5.430   0.826 -0.1040  0.0649 -0.5958
  239UNL     N7 2626   0.812   5.569   0.876 -0.2110  0.0875  1.0179
  239UNL     H8 2627   0.827   5.265   0.765 -2.5188  0.8015  0.1142
  239UNL     H9 2628   0.838   5.379   0.628  1.3973 -0.9432 -0.5601
  239UNL    H10 2629   0.960   5.372   0.769  0.2175  0.6950  1.0042
  240UNL     H0 2630   2.201   4.916   1.398 -2.3595 -0.4886  0.7164
  240UNL     H1 2631   1.960   4.986   1.297 -1.3157  1.8943 -0.5193
  240UNL     C2 2632   2.180   4.947   1.296 -0.3989 -0.5381  0.2821
  240UNL     C3 2633   2.056   4.989   1.247 -0.5185  0.1187  0.8438
  240UNL     C4 2634   2.204   4.989   1.107  0.6680 -0.7859  0.8379
  240UNL     C5 2635   2.274   5.024   0.982 -0.1967  0.1988  0.5183
  240UNL     N6 2636   2.277   4.962   1.207  0.3256  0.3153 -0.2209
  240UNL     N7 2637   2.069   5.008   1.118 -0.0013 -0.5953  0.4795
  240UNL     H8 2638   2.228   4.970   0.898 -0.9852  1.5821  0.0575
  240UNL     H9 2639   2.379   4.991   0.973  0.3561  1.6150  1.5972
  240UNL    H10 2640   2.277   5.132   0.968  0.9966  0.3888  2.1151
  241UNL     H0 2641   1.948   0.462   2.753 -3.7943  1.4305  1.1291
  241UNL     H1 2642   2.015   0.425   3.013 -0.1122 -0.1449 -0.0397
  241UNL     C2 2643   1.946   0.368   2.806 -0.3657  0.6899  0.0625
  241UNL     C3 2644   1.980   0.353   2.940 -0.2858 -0.6853  0.5650
  241UNL     C4 2645   1.923   0.182   2.847 -0.1778  0.8007 -0.1001
  241UNL     C5 2646   1.907   0.030   2.822 -0.3736 -0.1025 -0.4434
  241UNL     N6 2647   1.896   0.262   2.751  0.4848 -0.7722  0.2106
  241UNL     N7 2648   1.970   0.224   2.965 -0.3342 -0.6676  0.0918
  241UNL     H8 2649   1.878   0.012   2.718  0.1368  1.4721 -0.8791
  241UNL     H9 2650   1.835  -0.013   2.893  1.3696  0.0665  1.4422
  241UNL    H10 2651   2.002  -0.017   2.850 -0.1592  1.1551  1.0574
  242UNL     H0 2652   0.490   5.191   2.607 -0.3689 -1.3417  0.2096
  242UNL     H1 2653   0.464   4.928   2.508  1.9905 -0.1126  0.3516
  242UNL     C2 2654   0.487   5.158   2.504 -0.1414  0.1991 -0.3023
  242UNL     C3 2655   0.476   5.022   2.455  0.0658 -0.2220 -0.2899
  242UNL     C4 2656   0.464   5.170   2.303 -0.1713  0.7882  0.6584
  242UNL     C5 2657   0.456   5.241   2.174 -0.2089 -0.0178 -0.2630
  242UNL     N6 2658   0.476   5.249   2.407 -0.4231 -0.0516  0.5351
  242UNL     N7 2659   0.443   5.033   2.326  0.4536  0.1908 -0.0978
  242UNL     H8 2660   0.405   5.338   2.175  0.6767  0.5244 -2.8157
  242UNL     H9 2661   0.408   5.177   2.099 -1.3655 -0.1698  0.6047
  242UNL    H10 2662   0.561   5.254   2.144 -0.5320  1.6448 -0.6898
  243UNL     H0 2663   2.179   0.340   2.364  1.3313  1.3074 -0.2203
  243UNL     H1 2664   2.137   0.557   2.187 -1.1924  1.5688  0.4291
  243UNL     C2 2665   2.096   0.409   2.358  0.3094  0.1464  0.5039
  243UNL     C3 2666   2.077   0.514   2.266 -0.8251 -0.3285 -0.2953
  243UNL     C4 2667   1.922   0.490   2.403  0.4051 -0.7126  0.7058
  243UNL     C5 2668   1.786   0.509   2.467  0.5102  0.2638 -0.2414
  243UNL     N6 2669   1.994   0.385   2.439 -0.3415 -0.2415  0.7494
  243UNL     N7 2670   1.961   0.566   2.301 -0.3624  0.2295  0.9601
  243UNL     H8 2671   1.710   0.469   2.399 -0.3447  0.1894  0.7368
  243UNL     H9 2672   1.773   0.618   2.472  0.4335  0.2090  0.8052
  243UNL    H10 2673   1.776   0.464   2.567 -0.6596  1.1218  0.0352
  244UNL     H0 2674   2.011   0.782   1.908 -0.3707  0.0091  0.6016
  244UNL     H1 2675   2.188   0.957   1.806  0.5374 -0.8760 -0.2051
  244UNL     C2 2676   2.098   0.825   1.955 -0.2569  0.4188  0.0247
  244UNL     C3 2677   2.200   0.903   1.899  0.1017  0.2559  0.5229
  244UNL     C4 2678   2.243   0.848   2.091 -0.7368  0.1544  0.3581
  244UNL     C5 2679   2.324   0.835   2.217  0.0748  0.0818 -0.5538
  244UNL     N6 2680   2.127   0.787   2.074 -0.1992 -0.0033 -0.6098
  244UNL     N7 2681   2.294   0.919   1.987  0.1627  0.0276  0.0942
  244UNL     H8 2682   2.322   0.733   2.257 -0.9438  0.5119  0.5146
  244UNL     H9 2683   2.299   0.913   2.289  0.5850 -0.0048 -0.2774
  244UNL    H10 2684   2.430   0.852   2.195  0.4514 -1.9874 -0.3873
  245UNL     H0 2685   5.870   5.464   2.465 -0.0886  0.2967 -0.3703
  245UNL     H1 2686   6.114   5.363   2.352  0.9365 -0.4404  0.4557
  245UNL     C2 2687   5.972   5.499   2.473 -0.1597  0.3877  0.1610
  245UNL     C3 2688   6.090   5.453   2.406  0.7376 -0.1588 -0.0950
  245UNL     C4 2689   6.114   5.638   2.505  0.5582 -0.2805  0.0053
  245UNL     C5 2690   6.189   5.747   2.583 -0.6418 -0.3129 -1.0276
  245UNL     N6 2691   5.992   5.614   2.532  0.1832 -0.2613 -0.3026
  245UNL     N7 2692   6.183   5.544   2.432  0.9268 -0.3416  0.0978
  245UNL     H8 2693   6.210   5.708   2.683 -0.7578 -2.2517 -1.7381
  245UNL     H9 2694   6.144   5.847   2.577  0.6015  0.2156 -1.6268
  245UNL    H10 2695   6.285   5.763   2.532 -0.8639 -0.1390 -1.3940
  246UNL     H0 2696   3.006   0.758   1.551  1.5530 -0.5244 -0.6699
  246UNL     H1 2697   3.142   0.625   1.752 -0.3486  1.0685  0.8986
  246UNL     C2 2698   2.977   0.667   1.602  0.2725  0.0414 -0.3859
  246UNL     C3 2699   3.052   0.597   1.700  0.2750  0.6117  0.0524
  246UNL     C4 2700   2.890   0.486   1.629 -0.2992  0.2982 -0.2851
  246UNL     C5 2701   2.802   0.365   1.600  0.4875  0.6015  0.7047
  246UNL     N6 2702   2.868   0.598   1.566  0.3044 -0.2952 -0.2579
  246UNL     N7 2703   2.995   0.481   1.715 -1.3287  0.6654  0.2110
  246UNL     H8 2704   2.759   0.359   1.500 -1.7898 -1.7588  1.7529
  246UNL     H9 2705   2.711   0.363   1.662 -0.3692 -1.8994 -0.5805
  246UNL    H10 2706   2.858   0.270   1.598 -2.1846 -1.0123 -0.9034
  247UNL     H0 2707   2.680   1.033   2.081 -0.3708  0.4943 -0.2570
  247UNL     H1 2708   2.557   1.154   2.309  0.6689 -0.9136 -0.1903
  247UNL     C2 2709   2.593   1.097   2.090  0.1565  1.2138 -0.2525
  247UNL     C3 2710   2.532   1.154   2.204  0.1194 -0.3480 -0.0655
  247UNL     C4 2711   2.436   1.212   2.032 -0.2767 -0.3979  0.1251
  247UNL     C5 2712   2.326   1.271   1.941 -0.2359 -0.5351 -0.4756
  247UNL     N6 2713   2.534   1.137   1.978 -0.2062 -0.3367 -0.0150
  247UNL     N7 2714   2.435   1.238   2.165 -0.2723 -0.1378 -0.2385
  247UNL     H8 2715   2.234   1.213   1.951  0.0979 -1.2418 -1.3546
  247UNL     H9 2716   2.296   1.374   1.967  1.0509  0.3434 -2.3439
  247UNL    H10 2717   2.354   1.261   1.835  0.8868 -1.6706 -0.0851
  248UNL     H0 2718   2.750   0.195   2.235 -3.8690 -1.6721 -3.9458
  248UNL     H1 2719   2.500   0.096   2.267  0.8471  3.7604  0.7712
  248UNL     C2 2720   2.717   0.116   2.302  0.3532 -0.6234 -0.3813
  248UNL     C3 2721   2.593   0.059   2.309  0.0862  0.0876 -0.5534
  248UNL     C4 2722   2.735  -0.050   2.416 -0.5230 -0.0933  0.4283
  248UNL     C5 2723   2.788  -0.162   2.486  0.1899 -0.0202 -0.5263
  248UNL     N6 2724   2.809   0.050   2.367  0.4699  0.1838  0.0215
  248UNL     N7 2725   2.602  -0.043   2.393  0.3847 -0.9390 -0.5950
  248UNL     H8 2726   2.837  -0.228   2.414 -1.7661  0.9254 -2.8035
  248UNL     H9 2727   2.699  -0.213   2.525 -0.5411  0.3743 -1.6556
  248UNL    H10 2728   2.853  -0.131   2.568  0.8101 -0.9061 -0.6781
  249UNL     H0 2729   2.658   0.474   1.944 -0.9850 -0.1656 -1.6237
  249UNL     H1 2730   2.476   0.676   2.041  0.5109  1.2846  0.9528
  249UNL     C2 2731   2.664   0.582   1.942  0.2934 -0.1813 -0.0886
  249UNL     C3 2732   2.571   0.681   1.988 -0.1794  0.5041 -0.3914
  249UNL     C4 2733   2.729   0.759   1.892  0.3036 -0.1175 -0.0646
  249UNL     C5 2734   2.813   0.865   1.830  0.3808 -0.4814 -0.3975
  249UNL     N6 2735   2.769   0.632   1.888  0.6381 -0.1156  0.3694
  249UNL     N7 2736   2.616   0.793   1.959  0.8139  0.1264 -0.3325
  249UNL     H8 2737   2.809   0.965   1.875 -0.6707 -0.2955 -0.8779
  249UNL     H9 2738   2.789   0.874   1.723  2.1580  1.3622 -0.6662
  249UNL    H10 2739   2.920   0.844   1.831  0.4491 -0.2224 -1.3037
  250UNL     H0 2740   3.084   0.055   2.008 -1.3611 -0.8767 -1.9640
  250UNL     H1 2741   2.934   0.201   1.824  1.4313  1.5855 -1.2247
  250UNL     C2 2742   3.026   0.145   2.021 -0.0322 -0.2315 -0.2507
  250UNL     C3 2743   2.954   0.221   1.929 -0.4915 -0.1297 -0.4936
  250UNL     C4 2744   2.951   0.307   2.115 -0.0368 -0.2595  0.2316
  250UNL     C5 2745   2.910   0.396   2.233 -0.1652 -0.7706  0.0905
  250UNL     N6 2746   3.023   0.200   2.143 -0.8748  0.5231 -0.0691
  250UNL     N7 2747   2.905   0.329   1.988 -0.0443 -0.7257  0.4880
  250UNL     H8 2748   2.812   0.440   2.208  0.0587 -2.1005 -3.3672
  250UNL     H9 2749   2.983   0.471   2.264  0.4091 -0.4916 -1.9032
  250UNL    H10 2750   2.892   0.334   2.322 -2.0194  0.7509  0.8272
  251UNL     H0 2751   1.486   0.761   2.114 -0.5974 -0.4234  0.7650
  251UNL     H1 2752   1.718   0.900   2.143 -3.5341 -0.2736  1.5092
  251UNL     C2 2753   1.586   0.727   2.090 -0.2214  0.3825  1.1791
  251UNL     C3 2754   1.704   0.801   2.101 -0.6891 -0.5363  1.0512
  251UNL     C4 2755   1.736   0.616   2.030 -1.0368  0.0002  0.1511
  251UNL     C5 2756   1.817   0.493   1.990  0.3746  0.3665  0.5701
  251UNL     N6 2757   1.608   0.607   2.039 -0.0443 -0.3593 -0.1170
  251UNL     N7 2758   1.803   0.728   2.069 -0.7149  0.1431 -0.1451
  251UNL     H8 2759   1.825   0.471   1.883  1.0174 -0.2606  0.7477
  251UNL     H9 2760   1.917   0.472   2.032  0.0198 -1.0345  0.7476
  251UNL    H10 2761   1.768   0.401   2.023  0.6149  0.0272 -0.0085
  252UNL     H0 2762   3.196   0.264   2.625 -1.5013  1.5312 -0.9525
  252UNL     H1 2763   3.021   0.041   2.562  0.2024 -1.3563 -0.6294
  252UNL     C2 2764   3.189   0.197   2.540  0.7353 -0.0586  0.0697
  252UNL     C3 2765   3.102   0.089   2.508  0.2652 -0.4435  0.2585
  252UNL     C4 2766   3.244   0.122   2.360  0.3945 -0.0139 -0.0303
  252UNL     C5 2767   3.331   0.105   2.228 -0.1144 -0.1832  0.2474
  252UNL     N6 2768   3.278   0.212   2.444  0.0108  0.3302 -0.0049
  252UNL     N7 2769   3.139   0.041   2.391  0.6322  0.0524 -0.0568
  252UNL     H8 2770   3.316   0.005   2.185 -0.6387  0.3398 -0.7932
  252UNL     H9 2771   3.436   0.116   2.255  0.1404 -2.4931  0.2737
  252UNL    H10 2772   3.302   0.173   2.147 -0.9388 -0.5122  0.2549
  253UNL     H0 2773   5.408   5.289   3.965 -0.5799  0.0646 -0.5302
  253UNL     H1 2774   5.521   5.255   4.211  0.1712  1.9787 -2.9981
  253UNL     C2 2775   5.406   5.198   4.024  0.2456  0.2763 -0.1742
  253UNL     C3 2776   5.463   5.183   4.155 -0.9653  0.1076  0.4381
  253UNL     C4 2777   5.382   5.008   4.071  0.4821 -0.3363  0.0413
  253UNL     C5 2778   5.340   4.862   4.055 -0.4910  0.2166 -0.5926
  253UNL     N6 2779   5.358   5.087   3.970  0.2088 -0.1663  0.1649
  253UNL     N7 2780   5.437   5.060   4.190 -0.0794  0.4343  1.0950
  253UNL     H8 2781   5.262   4.845   3.980  0.7445  0.1312 -1.8691
  253UNL     H9 2782   5.320   4.811   4.151 -1.3069 -0.9530 -1.3652
  253UNL    H10 2783   5.428   4.805   4.022  0.5679  0.7773  1.1627
  254UNL     H0 2784   0.119   4.509   3.779 -0.5573  1.5479  0.6135
  254UNL     H1 2785  -0.027   4.292   3.728  0.5496  0.6484  0.4927
  254UNL     C2 2786   0.071   4.486   3.685  0.8652  0.4638  0.1504
  254UNL     C3 2787  -0.008   4.375   3.662  0.3039  0.3271  0.0138
  254UNL     C4 2788  -0.023   4.520   3.511  0.7482  0.4803 -0.6015
  254UNL     C5 2789  -0.066   4.602   3.395  0.6546  0.0201 -0.5691
  254UNL     N6 2790   0.072   4.571   3.586  0.0185 -0.2475  0.4437
  254UNL     N7 2791  -0.064   4.391   3.545 -0.1857  0.5388 -0.5510
  254UNL     H8 2792  -0.168   4.580   3.360  0.3519 -0.2195  0.4464
  254UNL     H9 2793  -0.007   4.576   3.307 -0.3180  0.6155 -1.4152
  254UNL    H10 2794  -0.050   4.710   3.410  1.1846 -0.1592  0.1788
  255UNL     H0 2795   5.440   5.122   3.520 -3.9863  0.8544 -1.0839
  255UNL     H1 2796   5.616   5.335   3.487  0.6558  0.4714  1.4037
  255UNL     C2 2797   5.441   5.218   3.571 -0.9284  0.0438  0.4987
  255UNL     C3 2798   5.527   5.326   3.547 -0.4262  0.3394 -0.1679
  255UNL     C4 2799   5.362   5.372   3.660  0.3522  0.4668  0.6654
  255UNL     C5 2800   5.260   5.452   3.737  0.3839  0.5821 -0.2430
  255UNL     N6 2801   5.342   5.241   3.651  0.3040  0.0328 -0.5844
  255UNL     N7 2802   5.475   5.431   3.609  0.0516  0.1261  0.3602
  255UNL     H8 2803   5.307   5.494   3.827  2.2698 -0.1123 -0.8754
  255UNL     H9 2804   5.175   5.396   3.776 -0.0778  1.2926 -0.2187
  255UNL    H10 2805   5.212   5.535   3.685 -1.2659 -0.0115  0.3183
  256UNL     H0 2806   1.518   0.184   3.216  1.0475  0.9288  0.8235
  256UNL     H1 2807   1.714   0.106   3.040  0.6058  0.4968  0.2622
  256UNL     C2 2808   1.612   0.136   3.240  0.4234 -0.4974  0.4370
  256UNL     C3 2809   1.710   0.095   3.147  0.1961 -0.8787  0.1173
  256UNL     C4 2810   1.757   0.058   3.346 -0.2738 -0.1152  0.5384
  256UNL     C5 2811   1.844   0.038   3.467  0.3532 -0.2764 -0.4262
  256UNL     N6 2812   1.639   0.104   3.367 -0.3632  1.0001  0.2422
  256UNL     N7 2813   1.813   0.055   3.219  0.9162  0.2038  0.1730
  256UNL     H8 2814   1.863  -0.069   3.482  0.0859 -0.3816 -0.8028
  256UNL     H9 2815   1.800   0.081   3.557  0.1876 -1.1263 -0.0965
  256UNL    H10 2816   1.940   0.090   3.473  0.3167 -0.3462  0.7733
  257UNL     H0 2817   5.400   4.784   3.722  0.0379 -0.7402 -1.0114
  257UNL     H1 2818   5.604   4.655   3.600 -0.8431 -0.1593  1.0149
  257UNL     C2 2819   5.499   4.822   3.704  0.0784 -0.4174 -0.1203
  257UNL     C3 2820   5.608   4.753   3.646 -0.1911  0.4519 -0.2740
  257UNL     C4 2821   5.656   4.943   3.713 -0.2416  0.3432 -0.3856
  257UNL     C5 2822   5.737   5.064   3.739 -0.4491 -0.0669 -0.5114
  257UNL     N6 2823   5.529   4.943   3.739  0.0611  0.6555  0.1093
  257UNL     N7 2824   5.712   4.830   3.649 -0.4107  0.0498 -0.6663
  257UNL     H8 2825   5.720   5.096   3.842  0.9981  1.4600 -0.7392
  257UNL     H9 2826   5.710   5.147   3.672  0.5404  0.3593 -0.3899
  257UNL    H10 2827   5.845   5.050   3.735 -0.7891 -2.9404 -0.4500
  258UNL     H0 2828   2.583   0.037   2.660 -1.4793 -0.8145 -2.1875
  258UNL     H1 2829   2.679  -0.021   2.898 -1.4446  1.6594  1.7428
  258UNL     C2 2830   2.535  -0.035   2.726 -0.5263  0.5365  0.0364
  258UNL     C3 2831   2.591  -0.064   2.853  0.0432  0.3239  0.0286
  258UNL     C4 2832   2.423  -0.175   2.803  0.2083  1.2974  0.2312
  258UNL     C5 2833   2.302  -0.268   2.817  0.2769 -0.1985 -0.6603
  258UNL     N6 2834   2.443  -0.117   2.686  0.5636  0.0169 -0.0991
  258UNL     N7 2835   2.515  -0.154   2.902 -0.3032  0.3555 -0.3470
  258UNL     H8 2836   2.289  -0.333   2.730  4.4480 -2.3101  0.1665
  258UNL     H9 2837   2.228  -0.187   2.821 -1.2822 -1.6119 -0.4799
  258UNL    H10 2838   2.294  -0.323   2.911 -1.1098 -1.1000 -1.2931
  259UNL     H0 2839   2.084   0.297   3.370 -0.4065 -0.4700 -0.5357
  259UNL     H1 2840   2.155   0.561   3.396 -1.5783  1.9974 -0.5536
  259UNL     C2 2841   2.028   0.382   3.331  0.4036  0.4564  0.2776
  259UNL     C3 2842   2.071   0.514   3.348 -0.3962 -0.8897  0.1355
  259UNL     C4 2843   1.884   0.498   3.245  1.0691 -0.3821  0.2387
  259UNL     C5 2844   1.771   0.534   3.154 -0.6804  0.1697 -0.2640
  259UNL     N6 2845   1.908   0.372   3.276  0.7032 -0.4039 -0.4706
  259UNL     N7 2846   1.979   0.588   3.292 -0.1074  0.2667  0.4793
  259UNL     H8 2847   1.730   0.441   3.112  1.3884  0.4697 -3.0984
  259UNL     H9 2848   1.695   0.593   3.206 -0.2532 -0.4571  1.0944
  259UNL    H10 2849   1.803   0.603   3.075  1.8904 -1.8231 -1.0464
  260UNL     H0 2850   0.185   4.853   3.325 -1.6771  2.2053  0.3661
  260UNL     H1 2851   0.011   4.943   3.521 -0.1432 -1.6819  0.8576
  260UNL     C2 2852   0.202   4.849   3.432  0.0832 -0.1738  0.0424
  260UNL     C3 2853   0.111   4.902   3.526  0.5476 -0.0486  0.6032
  260UNL     C4 2854   0.271   4.800   3.607 -0.2895  0.2430  0.2923
  260UNL     C5 2855   0.343   4.717   3.713  0.1589 -0.1893 -0.0538
  260UNL     N6 2856   0.303   4.787   3.480  0.5211  0.4335  0.4892
  260UNL     N7 2857   0.158   4.866   3.643 -0.1530 -0.1211 -0.4245
  260UNL     H8 2858   0.442   4.693   3.672 -0.8028 -0.6091 -2.1725
  260UNL     H9 2859   0.279   4.635   3.748  1.2933 -0.4062  1.5750
  260UNL    H10 2860   0.364   4.772   3.806 -1.2823  0.1085  0.1000
  261UNL     H0 2861   0.247   5.333   3.164 -0.9288  1.3649  0.7906
  261UNL     H1 2862   0.051   5.502   3.287  0.2019 -1.2502  0.7613
  261UNL     C2 2863   0.233   5.440   3.165 -0.4436  1.4417 -0.0303
  261UNL     C3 2864   0.142   5.525   3.232 -0.2629 -0.3416  0.3668
  261UNL     C4 2865   0.280   5.641   3.138 -0.9936 -0.0367 -0.4000
  261UNL     C5 2866   0.351   5.760   3.084  0.2358  0.5069  0.3314
  261UNL     N6 2867   0.328   5.521   3.112  0.5788 -0.2661  0.3430
  261UNL     N7 2868   0.173   5.655   3.218  0.3261 -0.0453  0.2551
  261UNL     H8 2869   0.343   5.841   3.157  1.6215  0.5235  0.4837
  261UNL     H9 2870   0.306   5.788   2.988 -0.9542 -0.6588  0.5436
  261UNL    H10 2871   0.460   5.757   3.074  0.1695  1.5345 -0.8907
  262UNL     H0 2872   0.388   4.986   3.105 -0.6278  0.4633  0.3977
  262UNL     H1 2873   0.564   5.171   3.032  0.3639  0.4393  0.4666
  262UNL     C2 2874   0.424   5.059   3.176 -1.1486  0.5804  0.5464
  262UNL     C3 2875   0.512   5.159   3.126  0.0469  0.0477  0.2440
  262UNL     C4 2876   0.442   5.199   3.319  0.4211  0.5657 -0.0701
  262UNL     C5 2877   0.417   5.272   3.448  0.1994 -0.1343  0.3068
  262UNL     N6 2878   0.376   5.082   3.297 -0.3010  0.5553 -0.1729
  262UNL     N7 2879   0.514   5.255   3.219  0.9032 -0.7889 -0.2120
  262UNL     H8 2880   0.385   5.376   3.438 -3.5135 -1.3403 -1.3127
  262UNL     H9 2881   0.504   5.274   3.515 -1.1687 -0.5917  2.1278
  262UNL    H10 2882   0.338   5.222   3.506  1.2457 -2.6696 -0.3980
  263UNL     H0 2883   1.115   0.169   3.222 -0.0327  0.0819 -0.4928
  263UNL     H1 2884   1.243   0.139   3.483 -0.2423 -0.1805 -0.5504
  263UNL     C2 2885   1.183   0.095   3.260 -0.0304  0.5117  0.3356
  263UNL     C3 2886   1.242   0.086   3.389 -0.1951  0.5073 -0.9410
  263UNL     C4 2887   1.307  -0.041   3.256 -0.0964  0.3637 -0.2009
  263UNL     C5 2888   1.395  -0.152   3.195 -0.0579  0.5734 -0.1324
  263UNL     N6 2889   1.216   0.001   3.176  0.0506 -0.0545 -0.0575
  263UNL     N7 2890   1.324  -0.017   3.387  0.2402 -0.6846 -0.3387
  263UNL     H8 2891   1.361  -0.223   3.119  0.6747  1.6773 -1.5085
  263UNL     H9 2892   1.487  -0.108   3.154  1.3050 -0.7429  1.4061
  263UNL    H10 2893   1.431  -0.219   3.274 -0.4587  0.8553  0.2970
  264UNL     H0 2894   0.651   4.934   3.804  0.8274  4.1817  0.6784
  264UNL     H1 2895   0.441   4.986   3.647  0.1848 -0.5404 -0.3720
  264UNL     C2 2896   0.656   4.948   3.697 -0.2256 -0.1169 -0.0261
  264UNL     C3 2897   0.544   4.976   3.616  0.2608  0.3490 -0.4336
  264UNL     C4 2898   0.723   4.984   3.520 -0.5606  0.3539 -0.2564
  264UNL     C5 2899   0.814   4.992   3.405  0.4443  0.3886 -0.3229
  264UNL     N6 2900   0.772   4.952   3.639 -0.1687 -0.2993  0.7765
  264UNL     N7 2901   0.591   4.995   3.495  0.2791  0.7101 -0.6691
  264UNL     H8 2902   0.769   4.978   3.306 -1.0398 -1.3437  0.5679
  264UNL     H9 2903   0.895   4.918   3.394  0.2197  0.2987 -1.5164
  264UNL    H10 2904   0.858   5.092   3.397  0.3773  0.3404 -1.3827
  265UNL     H0 2905   2.969   1.827   0.325 -2.6554  0.0752 -0.1372
  265UNL     H1 2906   3.042   1.786   0.593  0.0697  1.3055 -0.5833
  265UNL     C2 2907   2.959   1.740   0.388  0.4868 -0.4488 -0.2620
  265UNL     C3 2908   2.993   1.719   0.524  0.6734  0.3502 -0.0974
  265UNL     C4 2909   2.907   1.549   0.440 -0.1832 -0.2343 -0.3545
  265UNL     C5 2910   2.854   1.413   0.432 -0.0554  0.7384 -0.9964
  265UNL     N6 2911   2.889   1.637   0.346  0.2539  0.0032 -0.0440
  265UNL     N7 2912   2.956   1.596   0.560  0.1579 -0.1418 -0.3413
  265UNL     H8 2913   2.748   1.404   0.456  0.3438  0.2712  0.6228
  265UNL     H9 2914   2.902   1.350   0.508 -4.0554  0.0689  1.0746
  265UNL    H10 2915   2.878   1.368   0.335 -1.3970 -1.6600 -0.2424
  266UNL     H0 2916   3.519   1.021   0.164 -0.3647 -1.7233  0.7539
  266UNL     H1 2917   3.333   0.842   0.133 -2.5055  1.1502  0.1877
  266UNL     C2 2918   3.447   1.021   0.083  0.5720 -0.3222 -0.1063
  266UNL     C3 2919   3.350   0.927   0.068  0.2759  0.4999 -0.0217
  266UNL     C4 2920   3.372   1.054  -0.086  0.8774 -0.2122 -1.0332
  266UNL     C5 2921   3.380   1.120  -0.220  0.3502  0.2236  0.0336
  266UNL     N6 2922   3.445   1.119  -0.003 -0.4733 -0.0289 -0.5545
  266UNL     N7 2923   3.309   0.942  -0.053  0.3091 -0.4818  0.7614
  266UNL     H8 2924   3.310   1.073  -0.290  0.1907  0.8203 -0.2129
  266UNL     H9 2925   3.480   1.109  -0.264  0.4353 -0.1848  0.3300
  266UNL    H10 2926   3.344   1.224  -0.221 -1.3118 -0.3218  1.3341
  267UNL     H0 2927   4.997   4.402   4.701  1.1661 -0.5463  2.4695
  267UNL     H1 2928   5.095   4.623   4.592 -1.5755  1.7619 -0.8622
  267UNL     C2 2929   4.973   4.502   4.736  0.3078  0.1233  0.0422
  267UNL     C3 2930   5.032   4.612   4.680  0.2714  0.0939  0.2821
  267UNL     C4 2931   4.883   4.646   4.819 -0.2136  0.7617 -0.4299
  267UNL     C5 2932   4.763   4.712   4.884  0.4856 -0.0270  0.4656
  267UNL     N6 2933   4.883   4.520   4.825  0.1949  0.1438 -0.5469
  267UNL     N7 2934   4.974   4.716   4.740 -0.0026  0.7091 -0.2710
  267UNL     H8 2935   4.672   4.680   4.830  0.0201  1.8068  0.1096
  267UNL     H9 2936   4.765   4.822   4.882  0.7045 -0.0460 -0.9884
  267UNL    H10 2937   4.748   4.680   4.988  2.0917 -0.8947  0.4444
  268UNL     H0 2938   4.963   4.992   4.393  2.4072  0.4844 -4.6296
  268UNL     H1 2939   5.174   4.906   4.245 -1.9016 -1.0125  0.4534
  268UNL     C2 2940   5.056   4.953   4.430  0.1769 -0.2555  0.5870
  268UNL     C3 2941   5.168   4.909   4.352  0.4787  0.1159  0.6064
  268UNL     C4 2942   5.216   4.915   4.547 -0.2770  0.9130  0.3113
  268UNL     C5 2943   5.288   4.904   4.678 -0.4393  0.2160 -0.1208
  268UNL     N6 2944   5.093   4.971   4.552 -0.1625  0.4783 -0.0273
  268UNL     N7 2945   5.274   4.888   4.429 -0.3386 -0.1255  0.0136
  268UNL     H8 2946   5.265   4.802   4.710 -0.4071 -0.4172 -2.0405
  268UNL     H9 2947   5.253   4.983   4.746 -1.5736  0.6362 -1.1659
  268UNL    H10 2948   5.394   4.923   4.660 -0.5766 -1.3054 -2.8105
  269UNL     H0 2949   2.951   1.304   0.103  1.4474 -5.2365  2.0263
  269UNL     H1 2950   3.180   1.222  -0.033  0.0105 -0.4463  1.0089
  269UNL     C2 2951   3.052   1.344   0.107  0.0173 -1.0400 -0.4291
  269UNL     C3 2952   3.162   1.304   0.034 -0.0068  0.0868  0.3543
  269UNL     C4 2953   3.202   1.490   0.134  0.0197 -0.1097 -0.2139
  269UNL     C5 2954   3.263   1.621   0.176 -0.1850 -0.4255  0.1894
  269UNL     N6 2955   3.080   1.458   0.170  0.0900 -0.3843  0.4517
  269UNL     N7 2956   3.253   1.396   0.041 -0.6386 -0.7406  0.3469
  269UNL     H8 2957   3.311   1.607   0.273  0.4816 -2.0567 -0.3630
  269UNL     H9 2958   3.192   1.703   0.192  0.1987  0.0136 -0.3413
  269UNL    H10 2959   3.338   1.651   0.102 -1.4644 -1.4067 -1.5299
  270UNL     H0 2960   0.095   4.947   3.918  1.8912 -0.2776  0.6463
  270UNL     H1 2961   0.204   4.854   4.147 -0.2875 -0.6691 -0.2126
  270UNL     C2 2962   0.075   4.852   3.964  0.7552  0.0188  0.7680
  270UNL     C3 2963   0.135   4.805   4.080 -0.9974 -0.7036  0.5480
  270UNL     C4 2964   0.001   4.666   4.005  0.0303  0.2591 -0.1468
  270UNL     C5 2965  -0.088   4.544   4.000  0.4968 -0.0786 -0.2198
  270UNL     N6 2966   0.001   4.754   3.907 -1.0014  0.2363 -0.2364
  270UNL     N7 2967   0.092   4.683   4.107  0.3000  0.6315 -0.0618
  270UNL     H8 2968  -0.048   4.448   4.035 -1.3483 -0.8609 -0.1474
  270UNL     H9 2969  -0.127   4.540   3.897  4.0740  0.4021 -1.6508
  270UNL    H10 2970  -0.176   4.568   4.062 -1.3394  1.4313 -3.2918
  271UNL     H0 2971   5.584   5.147   4.600  3.0134  1.8637 -0.9046
  271UNL     H1 2972   5.618   5.427   4.587  0.5663  0.4117 -2.1790
  271UNL     C2 2973   5.514   5.223   4.566  0.3257  0.4290  1.1992
  271UNL     C3 2974   5.538   5.365   4.549  0.1242 -0.4207  0.0245
  271UNL     C4 2975   5.379   5.304   4.448  0.6322  0.9055  0.2799
  271UNL     C5 2976   5.253   5.296   4.376  0.3241 -0.6093  0.0095
  271UNL     N6 2977   5.408   5.186   4.501  0.4819 -0.6499  0.6548
  271UNL     N7 2978   5.444   5.420   4.480  0.4549 -0.1531 -0.0050
  271UNL     H8 2979   5.227   5.205   4.320 -1.6986  1.3364 -2.3654
  271UNL     H9 2980   5.170   5.328   4.441  1.2840 -1.1483  1.5149
  271UNL    H10 2981   5.244   5.376   4.301 -1.1634 -0.3584  0.4452
  272UNL     H0 2982   5.589   4.211   4.523 -0.7245 -0.0776 -0.5403
  272UNL     H1 2983   5.454   4.341   4.724  1.1385  0.8104 -0.9055
  272UNL     C2 2984   5.593   4.190   4.629  0.2076  0.1533 -0.5293
  272UNL     C3 2985   5.522   4.257   4.729 -0.4188 -0.4146 -0.0150
  272UNL     C4 2986   5.634   4.094   4.800 -0.5520  0.2345 -0.6042
  272UNL     C5 2987   5.722   4.003   4.880 -0.0309 -0.4903 -0.6420
  272UNL     N6 2988   5.668   4.096   4.676 -0.3292  0.1242  0.7323
  272UNL     N7 2989   5.556   4.200   4.843  0.1823  0.0082 -0.1797
  272UNL     H8 2990   5.819   4.054   4.885 -1.0475  1.5322 -0.9712
  272UNL     H9 2991   5.730   3.902   4.837 -1.2259 -0.2494 -1.4550
  272UNL    H10 2992   5.680   3.996   4.981 -0.0364 -1.6607 -0.7170
  273UNL     H0 2993   5.611   4.612   4.344 -2.8172  0.3911  0.0197
  273UNL     H1 2994   5.538   4.789   4.550  1.3690  0.0436  0.3218
  273UNL     C2 2995   5.631   4.718   4.349 -0.9752  0.0980 -0.5474
  273UNL     C3 2996   5.587   4.802   4.454  0.6638 -0.5164 -0.1177
  273UNL     C4 2997   5.693   4.902   4.305  0.8224  0.4224  0.3483
  273UNL     C5 2998   5.756   5.015   4.224 -0.1235  0.1247  0.0438
  273UNL     N6 2999   5.715   4.777   4.262  0.5725  0.1920 -0.7170
  273UNL     N7 3000   5.623   4.921   4.424 -1.2297 -0.0686 -0.1636
  273UNL     H8 3001   5.726   5.112   4.267 -0.6806  0.5234 -1.2066
  273UNL     H9 3002   5.709   5.016   4.125 -1.0772  0.2219  0.4915
  273UNL    H10 3003   5.865   5.009   4.215  0.0237  2.4290 -0.0730
  274UNL     H0 3004   5.799   4.258   4.333  0.8533 -0.2422 -0.3859
  274UNL     H1 3005   5.978   4.450   4.223 -0.6221  2.6069 -0.4196
  274UNL     C2 3006   5.831   4.353   4.374 -1.1964  0.2298  0.1813
  274UNL     C3 3007   5.920   4.442   4.314  0.1285  0.1998 -0.1131
  274UNL     C4 3008   5.865   4.498   4.508  0.5074  0.0337 -0.2771
  274UNL     C5 3009   5.856   4.584   4.629  0.4971 -0.3819 -0.7765
  274UNL     N6 3010   5.797   4.388   4.502 -0.2479 -0.1581 -0.3013
  274UNL     N7 3011   5.937   4.539   4.400  0.2641  0.3917 -0.0533
  274UNL     H8 3012   5.900   4.684   4.617  0.7613 -0.4445 -0.3398
  274UNL     H9 3013   5.917   4.552   4.714 -0.2019  0.7989  0.1907
  274UNL    H10 3014   5.755   4.606   4.667  0.2320  0.1670 -1.7678
  275UNL     H0 3015   4.479   5.019   4.485  0.7755 -0.2131 -0.1264
  275UNL     H1 3016   4.659   5.005   4.684 -0.9556 -0.8365  0.9583
  275UNL     C2 3017   4.565   4.954   4.480  0.4437 -0.6225 -0.5852
  275UNL     C3 3018   4.658   4.953   4.590  0.1590 -0.1627  0.5706
  275UNL     C4 3019   4.708   4.820   4.433  0.7103 -0.0414  0.5307
  275UNL     C5 3020   4.795   4.730   4.349  0.2342  0.0374 -0.2224
  275UNL     N6 3021   4.598   4.870   4.383  0.2070 -0.3264  0.4090
  275UNL     N7 3022   4.749   4.860   4.562  0.0753 -0.0498 -0.3773
  275UNL     H8 3023   4.743   4.689   4.262  0.2646 -2.7234  0.9925
  275UNL     H9 3024   4.887   4.774   4.309  1.2027 -0.1248  1.7169
  275UNL    H10 3025   4.819   4.639   4.407  0.0893  0.1458  0.0082
  276UNL     H0 3026   4.075   1.626   0.212 -3.2768 -2.1754  1.6208
  276UNL     H1 3027   3.858   1.522   0.070  1.0706 -1.7294  0.3951
  276UNL     C2 3028   4.079   1.576   0.117 -0.7130  0.4158  0.2861
  276UNL     C3 3029   3.964   1.521   0.048  1.0064  0.1393 -0.1096
  276UNL     C4 3030   4.140   1.514  -0.065 -0.1555  0.1802 -0.6959
  276UNL     C5 3031   4.247   1.495  -0.178 -0.2829 -0.0732  0.5222
  276UNL     N6 3032   4.188   1.544   0.047  0.0860 -0.2576 -0.4154
  276UNL     N7 3033   4.006   1.488  -0.072 -0.2616 -0.0491 -0.2508
  276UNL     H8 3034   4.328   1.569  -0.172 -0.6541  0.2616  1.5413
  276UNL     H9 3035   4.197   1.504  -0.275  1.8538 -2.5644 -0.8939
  276UNL    H10 3036   4.292   1.395  -0.185 -0.4795 -0.0953 -0.4481
  277UNL     H0 3037   2.372   1.155   1.478 -3.0017 -0.2888 -0.3433
  277UNL     H1 3038   2.518   1.162   1.709  1.2293 -0.2351 -1.3153
  277UNL     C2 3039   2.397   1.070   1.540  0.0385  0.6421 -0.2030
  277UNL     C3 3040   2.475   1.075   1.661 -0.9936 -0.0584  0.3261
  277UNL     C4 3041   2.406   0.887   1.621 -0.2698 -0.1683 -0.5660
  277UNL     C5 3042   2.397   0.735   1.628  0.4232  0.3749  0.3082
  277UNL     N6 3043   2.363   0.945   1.513  0.2461 -0.2489 -0.4139
  277UNL     N7 3044   2.483   0.955   1.711 -0.7270  0.1971  0.1070
  277UNL     H8 3045   2.308   0.694   1.579  0.5726  1.0292 -0.5078
  277UNL     H9 3046   2.398   0.699   1.732  1.9460  1.6902  0.7661
  277UNL    H10 3047   2.487   0.695   1.580 -0.0881  0.2983 -0.5806
  278UNL     H0 3048   3.022   0.362   1.404  1.4860 -0.7585 -0.6758
  278UNL     H1 3049   2.978   0.103   1.284  1.4622 -0.3829 -0.8027
  278UNL     C2 3050   2.982   0.331   1.309  0.0017  0.5793 -0.5012
  278UNL     C3 3051   2.955   0.203   1.250  0.2808 -0.1670  0.5996
  278UNL     C4 3052   2.872   0.356   1.134  0.1294  0.1096 -0.3370
  278UNL     C5 3053   2.832   0.425   1.007 -0.0509  0.3708  0.4938
  278UNL     N6 3054   2.926   0.425   1.233  0.5345  0.8801  0.5861
  278UNL     N7 3055   2.901   0.219   1.130 -0.0976  0.0910  0.0366
  278UNL     H8 3056   2.737   0.381   0.974  1.6275 -0.1646 -3.9278
  278UNL     H9 3057   2.912   0.396   0.938 -0.8342 -1.1651  0.1958
  278UNL    H10 3058   2.827   0.534   1.015 -1.3029  0.5014 -1.6932
  279UNL     H0 3059   2.559   0.986   1.144  0.3114  1.1943 -0.6556
  279UNL     H1 3060   2.653   1.248   1.122 -0.5400 -0.2612  1.1379
  279UNL     C2 3061   2.504   1.078   1.158 -0.5212  0.5952  0.0593
  279UNL     C3 3062   2.556   1.208   1.151 -0.6535 -0.6445  0.2467
  279UNL     C4 3063   2.351   1.199   1.198 -0.3457  0.0345 -0.6809
  279UNL     C5 3064   2.212   1.243   1.236 -0.3983  0.1478  0.0443
  279UNL     N6 3065   2.376   1.072   1.199 -0.2658  0.2743  0.4201
  279UNL     N7 3066   2.457   1.292   1.171  0.8080  0.5684  0.5702
  279UNL     H8 3067   2.204   1.349   1.260 -2.5531 -0.0514  0.2927
  279UNL     H9 3068   2.181   1.185   1.324 -0.9140  0.6286  0.1810
  279UNL    H10 3069   2.141   1.245   1.153  1.2485  0.5790 -1.3753
  280UNL     H0 3070   2.470   1.571   0.829 -1.1597 -0.2924  2.2533
  280UNL     H1 3071   2.658   1.460   0.656 -1.0460  1.0107 -0.5478
  280UNL     C2 3072   2.564   1.523   0.852 -0.2405  0.3445 -0.0405
  280UNL     C3 3073   2.661   1.474   0.764 -0.0836 -0.2905 -0.4003
  280UNL     C4 3074   2.716   1.470   0.956  0.6114 -0.2379  0.0247
  280UNL     C5 3075   2.812   1.467   1.076 -0.6403 -0.4226  0.4360
  280UNL     N6 3076   2.595   1.519   0.980 -0.5705  0.2265 -0.0829
  280UNL     N7 3077   2.772   1.444   0.830  0.2376 -0.3267 -0.3339
  280UNL     H8 3078   2.815   1.373   1.132  0.0543  0.2771  1.5857
  280UNL     H9 3079   2.802   1.548   1.149 -0.5010  0.0284 -0.0449
  280UNL    H10 3080   2.912   1.466   1.030 -0.5933  0.0339  0.5290
  281UNL     H0 3081   2.430   0.620   1.300 -0.7086  1.0750  1.9500
  281UNL     H1 3082   2.673   0.493   1.247  1.3727  0.3422 -0.7386
  281UNL     C2 3083   2.530   0.661   1.305 -0.1537 -0.0416  0.2847
  281UNL     C3 3084   2.654   0.594   1.281  0.5331 -0.1590  0.2780
  281UNL     C4 3085   2.680   0.794   1.334 -0.1407  0.1524  0.4475
  281UNL     C5 3086   2.748   0.915   1.391  0.1781 -0.6095 -0.0452
  281UNL     N6 3087   2.552   0.786   1.328 -0.9160  0.0679  0.5061
  281UNL     N7 3088   2.748   0.684   1.295 -1.0807 -0.2127  0.1011
  281UNL     H8 3089   2.740   0.933   1.498 -0.8286 -0.5223 -0.1318
  281UNL     H9 3090   2.716   1.000   1.330  1.0548  0.7693  1.4011
  281UNL    H10 3091   2.855   0.910   1.369  0.1675  1.4340 -0.6460
  282UNL     H0 3092   3.563   1.438   0.286  0.0142 -0.0578 -0.2643
  282UNL     H1 3093   3.640   1.384   0.542 -1.0446  1.3912  0.5653
  282UNL     C2 3094   3.527   1.357   0.349  0.8940 -0.5425 -0.3865
  282UNL     C3 3095   3.571   1.331   0.478  0.1004  0.1879  0.3111
  282UNL     C4 3096   3.436   1.193   0.405  0.6021 -0.4835 -0.2651
  282UNL     C5 3097   3.322   1.093   0.419 -0.5369 -0.1462  0.3090
  282UNL     N6 3098   3.426   1.284   0.309 -0.2063  0.5149 -0.1833
  282UNL     N7 3099   3.525   1.215   0.505 -0.0832 -0.6096 -0.3002
  282UNL     H8 3100   3.364   1.005   0.470  1.8981  0.2467 -0.9519
  282UNL     H9 3101   3.282   1.068   0.320  3.1494  3.0392 -2.0791
  282UNL    H10 3102   3.242   1.129   0.486  0.8359  0.9402  1.3851
  283UNL     H0 3103   3.023   1.696   0.999  0.8499 -0.3541 -0.8749
  283UNL     H1 3104   3.120   1.958   0.955  0.0190 -0.6083  0.3082
  283UNL     C2 3105   2.986   1.769   0.928  0.2288  0.1084 -0.0831
  283UNL     C3 3106   3.035   1.906   0.915 -0.7468  0.9104 -0.0810
  283UNL     C4 3107   2.868   1.860   0.801 -1.1773 -0.1001  0.3071
  283UNL     C5 3108   2.750   1.881   0.710 -0.2887  0.4529  0.2176
  283UNL     N6 3109   2.886   1.743   0.851 -0.1589 -0.2772  0.0481
  283UNL     N7 3110   2.947   1.965   0.845 -0.1057  0.0462  0.5536
  283UNL     H8 3111   2.679   1.800   0.726  1.4268 -0.9584  0.8827
  283UNL     H9 3112   2.700   1.976   0.735 -1.3135  0.3597 -1.3700
  283UNL    H10 3113   2.792   1.884   0.608 -1.1797 -0.0210 -0.1679
  284UNL     H0 3114   3.115   0.776   0.996  2.2656  1.5674 -0.3336
  284UNL     H1 3115   2.943   0.809   1.205  0.5900  1.0698  0.4000
  284UNL     C2 3116   3.126   0.736   1.096  0.0074  0.1431 -0.6207
  284UNL     C3 3117   3.044   0.769   1.209  0.3058  0.3270  0.3004
  284UNL     C4 3118   3.207   0.660   1.256  0.5203  0.5150 -0.2211
  284UNL     C5 3119   3.293   0.572   1.332 -0.2609 -0.3420  0.3176
  284UNL     N6 3120   3.239   0.684   1.131 -0.2809  0.4808  0.1688
  284UNL     N7 3121   3.094   0.709   1.312 -0.1761 -0.0461  0.5239
  284UNL     H8 3122   3.240   0.476   1.325 -0.3147 -0.2096 -1.2385
  284UNL     H9 3123   3.283   0.601   1.437  2.0754  1.1630  0.1554
  284UNL    H10 3124   3.393   0.553   1.292 -0.9414 -2.6808 -0.3569
  285UNL     H0 3125   3.186   1.179   0.703 -1.7057  0.2932  0.5797
  285UNL     H1 3126   3.009   1.308   0.871 -0.7327  0.6281 -0.6008
  285UNL     C2 3127   3.180   1.285   0.727  0.0165  0.7139 -0.7666
  285UNL     C3 3128   3.094   1.351   0.820 -0.4104  0.2051 -0.4230
  285UNL     C4 3129   3.220   1.482   0.721  0.5343 -0.0829  0.2245
  285UNL     C5 3130   3.278   1.610   0.671  0.0067 -0.0228  0.3192
  285UNL     N6 3131   3.276   1.367   0.685  0.3165 -0.0446 -0.7041
  285UNL     N7 3132   3.116   1.479   0.811  0.3069 -0.1858 -0.2140
  285UNL     H8 3133   3.223   1.701   0.700 -1.4179 -0.1485 -1.8163
  285UNL     H9 3134   3.275   1.614   0.561  1.0868  0.8663  0.3175
  285UNL    H10 3135   3.386   1.611   0.690  0.1463  0.6844 -0.4650
  286UNL     H0 3136   3.404   0.780   0.737 -0.7181 -0.1187 -0.3053
  286UNL     H1 3137   3.565   0.997   0.659 -0.0266  1.4542  1.3346
  286UNL     C2 3138   3.403   0.882   0.773  0.0791  0.1711 -1.0869
  286UNL     C3 3139   3.488   0.984   0.734 -0.8608  0.6499  0.3661
  286UNL     C4 3140   3.357   1.044   0.883  0.8094  0.4917  0.7472
  286UNL     C5 3141   3.290   1.121   0.990 -0.2731  0.3775  0.7304
  286UNL     N6 3142   3.331   0.913   0.877  0.5545  1.1106 -0.7568
  286UNL     N7 3143   3.455   1.093   0.803  0.2348  0.0726  0.1301
  286UNL     H8 3144   3.298   1.229   0.971  0.2491  0.4906  1.5550
  286UNL     H9 3145   3.336   1.104   1.088 -1.3006  0.5900  1.2605
  286UNL    H10 3146   3.183   1.096   0.997 -0.4183  0.6456 -0.4688
  287UNL     H0 3147   1.960   1.477   0.883 -0.4850  0.8422 -2.3525
  287UNL     H1 3148   2.187   1.604   0.981  0.2088 -1.4592  2.1141
  287UNL     C2 3149   2.063   1.442   0.885 -0.5549  0.6687 -0.7419
  287UNL     C3 3150   2.181   1.506   0.936 -0.0718 -0.6292  0.2989
  287UNL     C4 3151   2.223   1.318   0.868 -1.5648 -0.0308  0.5730
  287UNL     C5 3152   2.277   1.184   0.868  0.8332  0.5973 -0.4329
  287UNL     N6 3153   2.099   1.335   0.821 -0.7146 -0.5317  0.2849
  287UNL     N7 3154   2.286   1.423   0.921  0.2275 -0.4722  0.0278
  287UNL     H8 3155   2.278   1.145   0.765  0.2473 -0.6471  0.0118
  287UNL     H9 3156   2.378   1.184   0.910  1.6301  4.1058 -2.2074
  287UNL    H10 3157   2.216   1.120   0.933  0.5677 -0.0454 -1.2866
  288UNL     H0 3158   3.631   0.756   1.407  1.3223 -2.1793 -1.1815
  288UNL     H1 3159   3.409   0.895   1.302  1.2087 -0.5130  2.7708
  288UNL     C2 3160   3.617   0.801   1.309 -0.1974 -0.0069 -0.0319
  288UNL     C3 3161   3.505   0.870   1.259  0.1414 -1.1360  0.6978
  288UNL     C4 3162   3.660   0.827   1.118  0.0794  0.2489 -0.0869
  288UNL     C5 3163   3.738   0.845   0.993  0.3131 -0.4285  0.5530
  288UNL     N6 3164   3.715   0.783   1.228 -0.5250  0.2766 -0.3380
  288UNL     N7 3165   3.534   0.890   1.131 -0.8801 -0.0309  0.1950
  288UNL     H8 3166   3.843   0.855   1.022 -0.4694  0.4759  3.1924
  288UNL     H9 3167   3.700   0.921   0.924 -2.1705 -0.5637  1.7108
  288UNL    H10 3168   3.747   0.746   0.946  1.1705  0.0488 -0.3161
  289UNL     H0 3169   1.406   1.850   2.761 -0.9330  0.1061  0.1812
  289UNL     H1 3170   1.572   1.750   2.964 -1.2194  1.4880  0.2607
  289UNL     C2 3171   1.415   1.749   2.800 -0.4910  0.3346  0.6852
  289UNL     C3 3172   1.502   1.700   2.900  0.4225 -0.3901 -0.1136
  289UNL     C4 3173   1.376   1.555   2.832 -0.0180  0.0775 -0.4446
  289UNL     C5 3174   1.312   1.413   2.832 -0.8460 -0.3090  0.2129
  289UNL     N6 3175   1.346   1.650   2.749 -0.0067  0.1265 -0.5452
  289UNL     N7 3176   1.467   1.576   2.930  0.1161 -0.5062  0.6950
  289UNL     H8 3177   1.205   1.424   2.811 -0.6701 -0.9032 -1.0615
  289UNL     H9 3178   1.320   1.364   2.930  2.8580 -2.0342 -0.8732
  289UNL    H10 3179   1.350   1.339   2.761 -0.8514  0.4519 -0.5915
  290UNL     H0 3180   1.770   1.011   2.528 -0.5603  0.8258 -0.3342
  290UNL     H1 3181   1.923   0.776   2.469 -1.3516 -0.2846 -0.5397
  290UNL     C2 3182   1.841   0.989   2.450 -1.0169 -0.3916 -0.4121
  290UNL     C3 3183   1.919   0.874   2.424  0.0844 -0.2001 -0.5145
  290UNL     C4 3184   1.972   1.037   2.300  0.4365 -0.5611 -1.0221
  290UNL     C5 3185   2.015   1.107   2.172 -0.2249  0.4890 -0.8097
  290UNL     N6 3186   1.864   1.082   2.363  0.4152 -0.5047 -0.6986
  290UNL     N7 3187   2.000   0.910   2.325  0.5482 -0.0172  0.6280
  290UNL     H8 3188   1.993   1.048   2.082 -3.2503  0.8814 -0.3677
  290UNL     H9 3189   2.119   1.143   2.166  0.5938 -0.9348  3.0564
  290UNL    H10 3190   1.953   1.195   2.155 -1.2271  0.1097  0.7821
  291UNL     H0 3191   1.692   1.714   2.417  1.3872  2.0313  2.4199
  291UNL     H1 3192   1.657   1.890   2.202 -0.3539 -2.5413 -0.2772
  291UNL     C2 3193   1.611   1.783   2.403 -0.0641  0.1611  1.2535
  291UNL     C3 3194   1.606   1.876   2.296  0.1529 -0.0127  0.3922
  291UNL     C4 3195   1.471   1.910   2.445  0.7455 -0.4005 -0.4478
  291UNL     C5 3196   1.341   1.966   2.504 -0.0094 -0.0623 -0.1033
  291UNL     N6 3197   1.517   1.797   2.493 -0.7952  0.2011 -0.0886
  291UNL     N7 3198   1.503   1.945   2.318  0.6726 -0.4987  0.4644
  291UNL     H8 3199   1.287   2.037   2.439  1.6659  1.0086 -0.3871
  291UNL     H9 3200   1.358   2.012   2.602  0.6982  1.3980 -0.8736
  291UNL    H10 3201   1.275   1.879   2.513  0.1114 -0.6537 -3.9430
  292UNL     H0 3202   1.580   2.069   1.918 -0.3377 -0.7607  1.6651
  292UNL     H1 3203   1.731   2.254   1.788 -1.2872 -0.3448 -0.2595
  292UNL     C2 3204   1.661   2.127   1.960  0.4407  0.1569 -0.9779
  292UNL     C3 3205   1.726   2.222   1.891 -0.9299  0.3794 -0.0152
  292UNL     C4 3206   1.786   2.207   2.090  0.3913  0.1050 -0.4358
  292UNL     C5 3207   1.860   2.238   2.211 -0.1632 -0.3287 -0.4203
  292UNL     N6 3208   1.690   2.119   2.088 -1.0167  0.5288  0.0587
  292UNL     N7 3209   1.803   2.283   1.977 -0.0965  0.1239 -0.2199
  292UNL     H8 3210   1.861   2.153   2.281 -0.2574  0.8289  1.0255
  292UNL     H9 3211   1.811   2.326   2.255  2.9143  1.3440 -0.1776
  292UNL    H10 3212   1.964   2.270   2.196 -0.5874  1.3657  0.1783
  293UNL     H0 3213   1.418   1.338   2.488 -0.6094  1.2220 -0.8024
  293UNL     H1 3214   1.638   1.235   2.348 -2.8374 -0.3485 -0.7967
  293UNL     C2 3215   1.520   1.374   2.480  0.0948 -0.4996  0.1765
  293UNL     C3 3216   1.628   1.321   2.413  0.3749  0.2021 -0.9689
  293UNL     C4 3217   1.677   1.471   2.536  0.2070 -0.3682  0.5364
  293UNL     C5 3218   1.753   1.543   2.650 -0.5068 -0.3972  0.4401
  293UNL     N6 3219   1.550   1.473   2.555  0.6123  0.1308 -0.2862
  293UNL     N7 3220   1.738   1.377   2.459  0.1232  0.0346 -0.5034
  293UNL     H8 3221   1.729   1.488   2.742  0.7331 -1.4055  0.1682
  293UNL     H9 3222   1.736   1.651   2.662 -2.5097 -0.8670  2.0030
  293UNL    H10 3223   1.860   1.535   2.627 -1.0766 -1.8796 -1.7991
  294UNL     H0 3224   2.593   2.140   1.508  1.0431 -0.5418  1.1355
  294UNL     H1 3225   2.692   1.996   1.710  0.2511  2.0673 -2.3018
  294UNL     C2 3226   2.539   2.066   1.566 -0.5366 -0.0321  0.3141
  294UNL     C3 3227   2.594   1.982   1.665 -0.7183  0.5548  0.2099
  294UNL     C4 3228   2.400   1.936   1.619  0.2976 -0.3961 -0.2593
  294UNL     C5 3229   2.284   1.846   1.604 -0.0690  1.0692  0.0126
  294UNL     N6 3230   2.419   2.023   1.523  0.3996  0.2016 -0.6749
  294UNL     N7 3231   2.500   1.902   1.706 -0.0909  0.4653 -0.1688
  294UNL     H8 3232   2.198   1.872   1.668 -0.2575  2.0320 -0.6234
  294UNL     H9 3233   2.315   1.746   1.636 -1.2980  0.4090 -0.8304
  294UNL    H10 3234   2.253   1.842   1.499  2.3298  1.9793 -0.7618
  295UNL     H0 3235   2.187   2.480   2.042  0.5802  1.2092  2.1790
  295UNL     H1 3236   2.092   2.562   2.284 -1.4308  0.8006 -0.0124
  295UNL     C2 3237   2.089   2.521   2.066 -0.5236 -0.2028  0.2343
  295UNL     C3 3238   2.041   2.561   2.189 -0.2517 -0.0566 -0.6524
  295UNL     C4 3239   1.908   2.582   2.031 -0.4064 -0.1313 -0.1904
  295UNL     C5 3240   1.781   2.631   1.951 -0.6644  0.0046 -0.1404
  295UNL     N6 3241   2.006   2.536   1.963  0.2800 -0.1439 -0.0432
  295UNL     N7 3242   1.920   2.600   2.165 -0.5238  0.4275 -0.0872
  295UNL     H8 3243   1.758   2.578   1.858 -2.5697  0.3116  0.1423
  295UNL     H9 3244   1.688   2.630   2.010  0.9067  1.1611  2.4601
  295UNL    H10 3245   1.807   2.732   1.916  0.0643  0.0692  0.5701
  296UNL     H0 3246   2.220   1.564   2.216 -0.6711  1.0424  0.6287
  296UNL     H1 3247   1.961   1.471   2.244  0.3207 -1.8625 -0.9110
  296UNL     C2 3248   2.181   1.487   2.283 -0.3498  0.5465  0.2485
  296UNL     C3 3249   2.054   1.440   2.289  0.1632 -0.5991  0.3386
  296UNL     C4 3250   2.190   1.324   2.394  0.3402  0.5430 -0.0605
  296UNL     C5 3251   2.252   1.214   2.467  0.5051  0.0455 -0.2939
  296UNL     N6 3252   2.271   1.421   2.355  0.7675  0.3112  0.6475
  296UNL     N7 3253   2.057   1.333   2.367  0.1695 -0.5147 -0.3791
  296UNL     H8 3254   2.328   1.257   2.534  0.3509  0.5006 -0.4081
  296UNL     H9 3255   2.306   1.142   2.405 -0.5250 -1.9745  1.1108
  296UNL    H10 3256   2.176   1.182   2.539  1.1480  1.1325  0.8992
  297UNL     H0 3257   2.131   1.875   1.913  2.5719 -0.5459  3.1815
  297UNL     H1 3258   1.980   2.074   2.031 -0.4584  0.5873 -0.9725
  297UNL     C2 3259   2.145   1.982   1.907  0.5289 -0.3997  0.1615
  297UNL     C3 3260   2.065   2.086   1.965  0.7995 -0.2270  0.4877
  297UNL     C4 3261   2.240   2.164   1.885 -0.5192 -0.2414  0.0095
  297UNL     C5 3262   2.342   2.263   1.843  0.4104  0.1511 -0.7351
  297UNL     N6 3263   2.260   2.038   1.868 -0.1733  0.3373  0.9067
  297UNL     N7 3264   2.124   2.199   1.945  0.1047  0.1197 -0.2215
  297UNL     H8 3265   2.342   2.340   1.921  0.0391  0.2806 -0.8615
  297UNL     H9 3266   2.302   2.313   1.754 -1.1148  1.2565  0.5375
  297UNL    H10 3267   2.438   2.216   1.821 -0.5990 -2.6626  0.5716
  298UNL     H0 3268   2.562   1.485   1.982 -0.2796 -0.1265  0.2324
  298UNL     H1 3269   2.420   1.670   1.812  4.4709 -1.6121 -0.4891
  298UNL     C2 3270   2.497   1.568   2.007  0.1011  0.2339  0.0248
  298UNL     C3 3271   2.425   1.650   1.918  0.6298  0.2104  0.1177
  298UNL     C4 3272   2.404   1.711   2.120 -0.2293  0.2466  0.3926
  298UNL     C5 3273   2.375   1.794   2.242  0.2303 -0.2127 -0.3058
  298UNL     N6 3274   2.476   1.602   2.133  0.4933 -0.4717  0.3199
  298UNL     N7 3275   2.369   1.746   1.998 -0.2883  0.2901 -0.2048
  298UNL     H8 3276   2.331   1.891   2.216 -0.2341 -0.2002  0.4929
  298UNL     H9 3277   2.460   1.813   2.309 -0.5602  0.2491  0.5814
  298UNL    H10 3278   2.315   1.738   2.315  1.4067  0.1051  0.9294
  299UNL     H0 3279   1.007   2.096   2.063  0.0977  0.8350  0.4485
  299UNL     H1 3280   1.211   2.245   2.200  0.6947  0.0363 -0.1706
  299UNL     C2 3281   1.114   2.080   2.071 -0.0744 -0.4516  0.3053
  299UNL     C3 3282   1.215   2.155   2.140  0.1466 -0.1363  0.0572
  299UNL     C4 3283   1.286   1.982   2.051 -0.4205 -0.1823  0.1696
  299UNL     C5 3284   1.375   1.877   1.996  0.3863 -0.2796  0.9202
  299UNL     N6 3285   1.163   1.979   2.005  0.1662 -0.2671 -0.1088
  299UNL     N7 3286   1.328   2.099   2.110 -0.3747 -0.1970 -0.0230
  299UNL     H8 3287   1.384   1.870   1.887 -0.9248 -2.3648  0.9145
  299UNL     H9 3288   1.476   1.888   2.039  0.7480 -0.0539  0.0264
  299UNL    H10 3289   1.341   1.779   2.030  0.2030 -1.2307 -1.8525
  300UNL     H0 3290   2.670   1.677   2.591  1.7486 -0.2484  0.0598
  300UNL     H1 3291   2.475   1.470   2.554 -1.1356 -0.8464 -0.8630
  300UNL     C2 3292   2.660   1.605   2.510  0.4976  0.4174 -0.3836
  300UNL     C3 3293   2.560   1.504   2.495 -0.2908 -0.7615  0.3839
  300UNL     C4 3294   2.708   1.494   2.347  0.4715  0.5540 -0.5615
  300UNL     C5 3295   2.794   1.446   2.226 -0.1952 -0.4285  0.0170
  300UNL     N6 3296   2.760   1.584   2.427  0.5090  0.2947 -0.2844
  300UNL     N7 3297   2.595   1.434   2.386 -0.2496  0.5006  0.5958
  300UNL     H8 3298   2.751   1.363   2.170 -0.7663 -1.4328  1.8956
  300UNL     H9 3299   2.893   1.411   2.259  0.7386  3.0656  1.1392
  300UNL    H10 3300   2.814   1.530   2.159  0.1109 -0.4239  0.1094
  301UNL     H0 3301   1.008   1.129   3.929  0.1720 -0.9181 -2.4814
  301UNL     H1 3302   1.129   1.083   4.180 -0.0360 -0.5602  0.1366
  301UNL     C2 3303   0.998   1.042   3.993  0.3506  0.7126 -0.1849
  301UNL     C3 3304   1.060   1.025   4.121 -0.4257 -0.0710  0.1036
  301UNL     C4 3305   0.975   0.857   4.046  0.4270 -0.2421  0.2650
  301UNL     C5 3306   0.923   0.712   4.038 -0.6136 -0.3266 -0.7158
  301UNL     N6 3307   0.920   0.940   3.962 -0.8476 -0.1067  0.5975
  301UNL     N7 3308   1.043   0.899   4.149 -0.0177  0.4120  0.1105
  301UNL     H8 3309   0.814   0.711   4.026 -0.8952  0.4199  1.5232
  301UNL     H9 3310   0.956   0.659   4.128 -2.2382  0.7893  0.5389
  301UNL    H10 3311   0.969   0.662   3.951 -2.6556 -2.2740 -0.7161
  302UNL     H0 3312   1.607   0.396   3.835 -2.8906  0.3226  0.5939
  302UNL     H1 3313   1.558   0.127   3.756 -2.2253  0.4927  2.1285
  302UNL     C2 3314   1.552   0.351   3.753 -0.3576 -0.6671 -0.5930
  302UNL     C3 3315   1.520   0.221   3.719 -0.1421  0.4278 -0.3659
  302UNL     C4 3316   1.460   0.358   3.575  0.4832  0.5097  0.2770
  302UNL     C5 3317   1.427   0.413   3.441  0.4602 -0.6613  0.6961
  302UNL     N6 3318   1.507   0.438   3.664  0.1048  0.2143 -0.9770
  302UNL     N7 3319   1.455   0.224   3.607  0.1285 -0.4171 -0.1396
  302UNL     H8 3320   1.499   0.376   3.367  0.1014  0.8963 -0.4547
  302UNL     H9 3321   1.423   0.523   3.443 -1.8623 -0.6802 -1.0028
  302UNL    H10 3322   1.324   0.386   3.412  0.3288 -0.6022  1.1006
  303UNL     H0 3323   1.082   0.949   3.517 -0.3521 -0.0172 -2.2406
  303UNL     H1 3324   1.187   1.202   3.458  0.7128  1.1546  1.4207
  303UNL     C2 3325   1.043   1.048   3.540 -0.2360 -0.3475 -0.5482
  303UNL     C3 3326   1.106   1.169   3.521  0.2415 -0.2280  0.1300
  303UNL     C4 3327   0.932   1.188   3.632 -0.0830  0.3990  0.0532
  303UNL     C5 3328   0.819   1.244   3.716 -0.1423  0.3293 -0.9563
  303UNL     N6 3329   0.937   1.056   3.616 -0.4740 -0.2720 -0.1133
  303UNL     N7 3330   1.039   1.263   3.585 -1.1427  1.0327 -0.4245
  303UNL     H8 3331   0.834   1.220   3.822  0.7731 -1.7235 -1.5323
  303UNL     H9 3332   0.726   1.202   3.677 -1.7162  3.9250 -1.2893
  303UNL    H10 3333   0.819   1.354   3.712  2.1790  0.5028  1.9766
  304UNL     H0 3334   0.971   1.540   3.268 -0.2613  0.9545  0.5153
  304UNL     H1 3335   1.142   1.550   3.061 -2.2202 -0.5448  0.5088
  304UNL     C2 3336   1.077   1.519   3.271 -0.4057  0.0357 -0.4184
  304UNL     C3 3337   1.169   1.526   3.163 -0.1811 -0.0141  0.1078
  304UNL     C4 3338   1.267   1.489   3.347 -0.4053  0.3173 -0.6842
  304UNL     C5 3339   1.373   1.489   3.452 -0.7533 -0.3064  0.4306
  304UNL     N6 3340   1.139   1.504   3.384  0.2882  0.9099  0.3031
  304UNL     N7 3341   1.291   1.503   3.209  0.5723 -0.9809  0.1403
  304UNL     H8 3342   1.368   1.411   3.529 -1.0260  0.7467  1.4995
  304UNL     H9 3343   1.372   1.584   3.507  0.3016 -0.4626  0.7245
  304UNL    H10 3344   1.470   1.497   3.401 -0.5780 -0.2775  0.7661
  305UNL     H0 3345   1.002   0.632   3.675  1.3312 -1.7065 -0.1841
  305UNL     H1 3346   1.244   0.526   3.596 -0.5564 -1.4577  2.1528
  305UNL     C2 3347   1.099   0.677   3.693  0.1184  0.9100  0.1342
  305UNL     C3 3348   1.226   0.621   3.646  0.4057 -0.4217  0.5630
  305UNL     C4 3349   1.235   0.799   3.742  0.3075 -0.4275  0.2057
  305UNL     C5 3350   1.306   0.925   3.787  0.8558 -0.0448 -0.4989
  305UNL     N6 3351   1.106   0.788   3.760 -0.9654  0.3430 -0.6699
  305UNL     N7 3352   1.314   0.712   3.672  0.3779  0.2661  0.0572
  305UNL     H8 3353   1.248   0.972   3.868  1.8092  1.2414 -0.5538
  305UNL     H9 3354   1.308   0.991   3.699 -1.2868  1.7289  0.7068
  305UNL    H10 3355   1.398   0.897   3.839 -1.1080 -0.9134  2.7089
  306UNL     H0 3356   2.015   1.383   2.644  1.3959  0.3836  0.5995
  306UNL     H1 3357   2.154   1.336   2.882 -0.5112  1.5112  0.6440
  306UNL     C2 3358   2.012   1.298   2.711 -0.6993  0.0598  0.1250
  306UNL     C3 3359   2.076   1.279   2.835  0.2952  0.6694  0.3107
  306UNL     C4 3360   1.918   1.164   2.803  0.1718 -0.2540  0.4841
  306UNL     C5 3361   1.809   1.067   2.832 -0.0066  0.3771  0.3919
  306UNL     N6 3362   1.922   1.214   2.679 -0.5727  0.1708 -0.2227
  306UNL     N7 3363   2.013   1.187   2.897 -0.0628  0.5322  0.3962
  306UNL     H8 3364   1.710   1.094   2.794 -1.3334 -1.0315  2.7364
  306UNL     H9 3365   1.801   1.046   2.939 -1.4882 -0.5155  0.1201
  306UNL    H10 3366   1.839   0.979   2.774 -0.0157  0.2023  0.6520
  307UNL     H0 3367   1.654   1.692   3.367 -1.4949 -1.0421  0.6319
  307UNL     H1 3368   1.688   1.964   3.394 -1.8025  2.2821  1.4795
  307UNL     C2 3369   1.595   1.770   3.321  0.2022 -0.7934 -1.1881
  307UNL     C3 3370   1.613   1.914   3.334  0.6971 -0.2244  0.3165
  307UNL     C4 3371   1.441   1.867   3.226 -0.4078  0.5337  0.0770
  307UNL     C5 3372   1.309   1.879   3.153 -0.0447 -0.2632 -0.6901
  307UNL     N6 3373   1.490   1.746   3.241  0.4188  0.0605 -0.1689
  307UNL     N7 3374   1.510   1.979   3.277  0.8751 -0.0753  0.0538
  307UNL     H8 3375   1.319   1.886   3.043  1.0923 -0.4178 -0.6006
  307UNL     H9 3376   1.242   1.794   3.169 -0.1818 -0.4594 -2.1526
  307UNL    H10 3377   1.247   1.963   3.186  0.7772  0.1369 -0.1521
  308UNL     H0 3378   1.712   0.861   3.401  4.2685 -0.9798  0.0575
  308UNL     H1 3379   1.556   0.917   3.633 -0.6860 -1.5877  0.8714
  308UNL     C2 3380   1.703   0.808   3.495  0.2813 -0.5954 -0.0527
  308UNL     C3 3381   1.630   0.840   3.614  0.0101 -0.5699 -0.6564
  308UNL     C4 3382   1.753   0.675   3.641  0.5845 -0.5654  0.1542
  308UNL     C5 3383   1.830   0.568   3.706 -0.2745  0.6549 -0.9837
  308UNL     N6 3384   1.775   0.704   3.515 -0.3702 -0.0004  0.8549
  308UNL     N7 3385   1.663   0.754   3.708 -0.0883 -0.3111 -0.1905
  308UNL     H8 3386   1.801   0.472   3.663 -1.8298 -0.1717  1.8121
  308UNL     H9 3387   1.815   0.558   3.814  0.3838  0.5666 -0.9009
  308UNL    H10 3388   1.938   0.585   3.698 -0.2201  1.1957  0.6282
  309UNL     H0 3389   1.702   1.132   3.230 -1.0283  0.8616  1.1580
  309UNL     H1 3390   1.505   1.312   3.261 -0.9256  1.3256 -2.7353
  309UNL     C2 3391   1.709   1.235   3.198 -0.2044  0.3694 -0.3026
  309UNL     C3 3392   1.605   1.329   3.222  0.0189  0.4115 -0.7856
  309UNL     C4 3393   1.760   1.404   3.124  0.7638  0.1259  0.3493
  309UNL     C5 3394   1.830   1.505   3.038  0.4246 -0.2590  0.0550
  309UNL     N6 3395   1.808   1.279   3.136 -0.0168 -0.0009  0.0522
  309UNL     N7 3396   1.638   1.444   3.175 -0.5573  0.2814  0.8039
  309UNL     H8 3397   1.816   1.482   2.931  0.0780  0.9061 -0.1503
  309UNL     H9 3398   1.939   1.519   3.049  0.4566 -0.4018 -0.0634
  309UNL    H10 3399   1.796   1.605   3.064  1.9453  0.2569  0.1070
  310UNL     H0 3400   1.924   0.824   3.109 -1.4292  1.5627 -0.7273
  310UNL     H1 3401   2.151   0.986   3.064 -1.4075 -1.1705 -1.1733
  310UNL     C2 3402   1.963   0.901   3.174  0.1129 -0.2730  0.5905
  310UNL     C3 3403   2.078   0.987   3.144 -0.1459 -0.0319  0.0089
  310UNL     C4 3404   1.968   1.042   3.312 -0.2989  0.0297  0.2897
  310UNL     C5 3405   1.921   1.119   3.431  0.4238  0.2811 -0.3660
  310UNL     N6 3406   1.904   0.934   3.282  0.4221  0.6371 -0.0447
  310UNL     N7 3407   2.072   1.085   3.231 -0.5000 -0.9394 -0.3697
  310UNL     H8 3408   1.812   1.131   3.428  0.2511 -0.0108  2.9735
  310UNL     H9 3409   1.955   1.223   3.440 -0.1315  0.8294 -3.9631
  310UNL    H10 3410   1.944   1.060   3.521 -0.5443 -2.1915 -1.6816
  311UNL     H0 3411   0.596   1.541   3.264  2.8884  1.8132 -2.1460
  311UNL     H1 3412   0.697   1.497   3.509  0.3647  0.7113 -0.6261
  311UNL     C2 3413   0.668   1.466   3.295  0.2263  0.3155  0.7036
  311UNL     C3 3414   0.715   1.437   3.421 -0.4481  0.1563 -0.4246
  311UNL     C4 3415   0.798   1.315   3.279 -1.3893  1.4870  0.4108
  311UNL     C5 3416   0.908   1.227   3.209 -0.2468 -0.3454 -0.2685
  311UNL     N6 3417   0.723   1.394   3.204  0.2097 -0.1850 -0.5564
  311UNL     N7 3418   0.802   1.343   3.410  0.0251 -0.1200 -0.3161
  311UNL     H8 3419   0.952   1.281   3.125  0.9675  0.8696  1.1216
  311UNL     H9 3420   0.992   1.205   3.276  0.1214  1.3428 -0.1696
  311UNL    H10 3421   0.848   1.140   3.179 -0.0105 -0.5780 -0.0687
  312UNL     H0 3422   2.157   0.822   3.827  1.0571  0.9512  0.0769
  312UNL     H1 3423   1.962   0.872   3.629  0.3099 -0.6023 -1.3199
  312UNL     C2 3424   2.156   0.803   3.720  0.1005  0.5376  0.1557
  312UNL     C3 3425   2.065   0.841   3.618  0.5258 -0.3119 -0.1937
  312UNL     C4 3426   2.239   0.795   3.539  0.5399 -0.2720 -0.4173
  312UNL     C5 3427   2.354   0.761   3.452 -0.1229 -1.1968  1.0113
  312UNL     N6 3428   2.272   0.777   3.662 -0.2799  0.1876  0.1633
  312UNL     N7 3429   2.118   0.820   3.499 -0.0197 -0.2016 -0.0484
  312UNL     H8 3430   2.446   0.810   3.488  0.9354 -1.3590 -1.3425
  312UNL     H9 3431   2.340   0.792   3.348  1.3699 -1.4845  0.7027
  312UNL    H10 3432   2.365   0.652   3.441 -0.5749 -1.3103  1.6809
  313UNL     H0 3433   2.435   3.208   0.273 -4.2133  1.1984  0.2545
  313UNL     H1 3434   2.516   3.208   0.534 -0.9222  1.0295 -0.5885
  313UNL     C2 3435   2.435   3.127   0.345 -1.1742  0.4498 -0.5026
  313UNL     C3 3436   2.468   3.130   0.477 -0.5731  0.7335 -0.4800
  313UNL     C4 3437   2.395   2.946   0.422 -0.3855  0.4408  0.6085
  313UNL     C5 3438   2.384   2.799   0.424 -0.6190 -0.3152  0.1140
  313UNL     N6 3439   2.383   3.012   0.311  0.2128  0.3540 -0.0098
  313UNL     N7 3440   2.442   3.014   0.531  0.0921  0.4313 -1.1744
  313UNL     H8 3441   2.285   2.776   0.466  0.2228 -1.1420  1.7125
  313UNL     H9 3442   2.454   2.745   0.490 -0.0436  1.1132  0.6845
  313UNL    H10 3443   2.385   2.749   0.326  2.5920  0.7054 -0.4282
  314UNL     H0 3444   3.006   2.442   0.247  1.1817 -0.8298  0.0336
  314UNL     H1 3445   3.002   2.182   0.145 -0.6173  0.2704 -0.0931
  314UNL     C2 3446   2.986   2.408   0.146  0.4260 -0.1210 -0.0600
  314UNL     C3 3447   2.979   2.277   0.099  0.2755  0.4241 -0.2310
  314UNL     C4 3448   2.916   2.418  -0.042 -0.1648  0.3341 -0.1520
  314UNL     C5 3449   2.884   2.470  -0.185  0.0740  0.3928 -0.1843
  314UNL     N6 3450   2.953   2.500   0.055  0.3407  0.2524  0.4012
  314UNL     N7 3451   2.933   2.286  -0.019  0.6524 -0.2704  0.8044
  314UNL     H8 3452   2.877   2.580  -0.190 -0.0824  0.3382 -1.1170
  314UNL     H9 3453   2.788   2.428  -0.215  0.0520  0.1151  0.2751
  314UNL    H10 3454   2.959   2.443  -0.261  1.2492 -1.3144  1.5306
  315UNL     H0 3455   0.612   0.289   4.674  3.3015  3.0591 -2.6296
  315UNL     H1 3456   0.687   0.544   4.634 -1.5031  0.1466 -1.7026
  315UNL     C2 3457   0.562   0.377   4.714  1.1487  0.7109  0.1155
  315UNL     C3 3458   0.604   0.508   4.693 -0.4098 -0.4530 -0.5083
  315UNL     C4 3459   0.444   0.497   4.816  0.1348  0.2735 -1.3318
  315UNL     C5 3460   0.316   0.545   4.889 -0.0343  0.3782 -0.3591
  315UNL     N6 3461   0.462   0.369   4.793  0.0313 -0.1749 -0.1502
  315UNL     N7 3462   0.523   0.589   4.760 -0.1962  0.4059  0.5795
  315UNL     H8 3463   0.237   0.470   4.897 -0.5627  0.4613 -3.9450
  315UNL     H9 3464   0.257   0.621   4.835 -0.2370  0.6065  0.1865
  315UNL    H10 3465   0.345   0.590   4.984 -1.8410  1.3124 -0.2351
  316UNL     H0 3466   0.529   0.849   4.374 -0.9880 -1.9385 -0.2650
  316UNL     H1 3467   0.767   0.787   4.226  0.9149 -0.3954  0.1836
  316UNL     C2 3468   0.629   0.828   4.409 -0.6574  0.0403  0.0413
  316UNL     C3 3469   0.744   0.791   4.331  0.4192 -0.2072  0.0698
  316UNL     C4 3470   0.782   0.809   4.537 -0.1216  0.4976 -0.4420
  316UNL     C5 3471   0.847   0.842   4.663  0.3248 -0.3595 -0.0775
  316UNL     N6 3472   0.653   0.835   4.537  0.6069 -0.5482 -0.1455
  316UNL     N7 3473   0.846   0.793   4.416  0.1251  0.0927 -0.0677
  316UNL     H8 3474   0.848   0.756   4.731 -2.7798  1.1599  1.9820
  316UNL     H9 3475   0.797   0.922   4.718 -2.6640 -1.2748 -1.3330
  316UNL    H10 3476   0.952   0.870   4.650  0.7595 -0.1074  3.6258
  317UNL     H0 3477   2.467   2.707   0.062  0.9448 -1.3944  0.0714
  317UNL     H1 3478   2.711   2.607  -0.035 -0.2346  0.7773 -2.4966
  317UNL     C2 3479   2.567   2.743   0.077  0.4605 -0.2734  0.6470
  317UNL     C3 3480   2.686   2.696   0.021 -0.5038 -0.8204  0.0094
  317UNL     C4 3481   2.714   2.879   0.105 -0.5029 -0.0075 -0.6026
  317UNL     C5 3482   2.782   3.005   0.153 -0.2424 -0.9613 -0.2715
  317UNL     N6 3483   2.591   2.864   0.129  0.4132 -0.4238 -0.0254
  317UNL     N7 3484   2.780   2.785   0.039  0.3374 -0.3392 -0.2936
  317UNL     H8 3485   2.837   3.001   0.247  0.9064  1.7182 -0.7693
  317UNL     H9 3486   2.702   3.079   0.166 -0.5416 -1.4076  0.4460
  317UNL    H10 3487   2.859   3.038   0.081  0.0305  0.3535  0.6124
  318UNL     H0 3488   1.534   0.826   3.974  3.2051  0.2114  0.3752
  318UNL     H1 3489   1.691   0.697   4.150  0.2796 -1.2959  0.3774
  318UNL     C2 3490   1.526   0.721   3.999  0.0175  0.2721 -0.1643
  318UNL     C3 3491   1.608   0.657   4.093  0.1320 -0.7880  0.2358
  318UNL     C4 3492   1.453   0.539   4.024 -0.4412  0.1985  0.0600
  318UNL     C5 3493   1.346   0.431   4.027 -0.4335 -0.5075  0.7140
  318UNL     N6 3494   1.434   0.644   3.951 -0.1079 -0.0234  0.2900
  318UNL     N7 3495   1.562   0.534   4.103 -0.5118  0.5000  0.0640
  318UNL     H8 3496   1.363   0.364   3.942 -1.3691  1.6858 -1.2680
  318UNL     H9 3497   1.244   0.472   4.021  0.4624  1.3759 -4.2294
  318UNL    H10 3498   1.353   0.373   4.120 -1.2823 -3.6076 -1.0938
  319UNL     H0 3499   1.179   1.015   4.527 -1.4624 -1.7287 -1.6329
  319UNL     H1 3500   1.217   1.302   4.485  1.1529 -0.3384 -2.9547
  319UNL     C2 3501   1.110   1.090   4.491 -0.2870  0.1024 -0.1244
  319UNL     C3 3502   1.138   1.230   4.471  0.1116  0.1048  0.1598
  319UNL     C4 3503   0.950   1.177   4.411 -0.2610 -0.3784  0.0391
  319UNL     C5 3504   0.816   1.175   4.346  0.3646 -0.1054 -0.0751
  319UNL     N6 3505   0.991   1.061   4.453  0.3639 -1.0846 -0.2566
  319UNL     N7 3506   1.030   1.284   4.422 -0.3023 -0.6197  0.5368
  319UNL     H8 3507   0.807   1.175   4.236  0.5217 -1.2539 -0.0890
  319UNL     H9 3508   0.751   1.095   4.383  1.0798 -0.6097  0.0732
  319UNL    H10 3509   0.770   1.271   4.373  0.7140  0.2441 -0.6929
  320UNL     H0 3510   1.101   0.087   4.577 -1.6535 -1.3764  0.1200
  320UNL     H1 3511   1.075   0.161   4.853  0.5677  1.0758 -0.6739
  320UNL     C2 3512   1.142   0.041   4.666  0.2135 -0.3694 -0.2120
  320UNL     C3 3513   1.132   0.084   4.803  0.1376  0.4974 -0.2699
  320UNL     C4 3514   1.241  -0.090   4.788  0.1421  0.1152 -0.1722
  320UNL     C5 3515   1.324  -0.210   4.823  0.5828 -0.4386 -0.2572
  320UNL     N6 3516   1.230  -0.053   4.659 -0.1231 -0.4208 -0.3762
  320UNL     N7 3517   1.192  -0.005   4.885  0.0107 -0.0219  0.1865
  320UNL     H8 3518   1.293  -0.295   4.761 -1.6155  0.1684 -0.0286
  320UNL     H9 3519   1.315  -0.232   4.930  0.9551 -0.6590 -0.2703
  320UNL    H10 3520   1.432  -0.193   4.825  0.5183 -0.0627  0.2552
  321UNL     H0 3521   1.196   0.471   4.382  3.1218 -1.0093 -2.1877
  321UNL     H1 3522   1.058   0.669   4.523 -0.9050  1.4585 -0.2887
  321UNL     C2 3523   1.212   0.578   4.376  0.3030 -0.4392 -0.3621
  321UNL     C3 3524   1.144   0.673   4.457 -0.1012 -0.0231  0.6727
  321UNL     C4 3525   1.293   0.767   4.338 -0.2377  0.4002  1.1415
  321UNL     C5 3526   1.366   0.877   4.270 -0.0078  0.0470  0.1115
  321UNL     N6 3527   1.300   0.637   4.302 -0.3129 -0.0598 -0.1970
  321UNL     N7 3528   1.199   0.795   4.433  0.0166 -0.7015  0.2218
  321UNL     H8 3529   1.329   0.976   4.299 -0.2919  0.2993 -1.0855
  321UNL     H9 3530   1.355   0.871   4.161 -0.5557 -1.3001  0.2300
  321UNL    H10 3531   1.474   0.867   4.282 -0.0610 -0.3567  0.2586
  322UNL     H0 3532   1.453   0.035   4.278  0.4079 -1.5185  1.6081
  322UNL     H1 3533   1.584   0.271   4.193 -0.7400  0.4719 -0.1714
  322UNL     C2 3534   1.455   0.132   4.326 -0.4998 -0.5576 -0.2285
  322UNL     C3 3535   1.513   0.250   4.272 -0.5364 -0.3719 -0.2117
  322UNL     C4 3536   1.410   0.268   4.452  0.2101  0.9736 -0.0398
  322UNL     C5 3537   1.376   0.325   4.581 -0.1960  0.6461 -0.3728
  322UNL     N6 3538   1.372   0.149   4.424 -0.1337  0.2215  0.1460
  322UNL     N7 3539   1.491   0.337   4.366 -0.2647  0.1051  0.5391
  322UNL     H8 3540   1.318   0.419   4.579 -0.7644  0.2795 -1.4192
  322UNL     H9 3541   1.467   0.352   4.637 -0.3081  0.3129 -0.0301
  322UNL    H10 3542   1.323   0.261   4.652 -0.0601  1.4082  0.4322
  323UNL     H0 3543   0.054   0.862   4.438 -0.2505 -1.3297 -1.9833
  323UNL     H1 3544   0.166   0.858   4.687 -1.4051  0.5418 -0.3404
  323UNL     C2 3545   0.134   0.798   4.471  0.3772  0.6440  0.4373
  323UNL     C3 3546   0.198   0.803   4.600 -0.2121  0.1677  0.3112
  323UNL     C4 3547   0.290   0.691   4.451  0.5299  0.3048 -0.3904
  323UNL     C5 3548   0.384   0.586   4.393 -0.0460  0.0815 -0.2638
  323UNL     N6 3549   0.193   0.727   4.376  0.6351  0.9942  0.3681
  323UNL     N7 3550   0.311   0.736   4.578  0.0278 -0.1620  0.1217
  323UNL     H8 3551   0.419   0.628   4.298  0.1161 -0.2415 -0.3497
  323UNL     H9 3552   0.474   0.560   4.451 -0.9467  0.0777  1.1721
  323UNL    H10 3553   0.333   0.496   4.356  1.3630 -0.2945 -1.3418
  324UNL     H0 3554   3.666   2.807   0.187  0.1635  0.7199 -0.1834
  324UNL     H1 3555   3.416   2.801   0.076 -0.2281  1.9768  1.6716
  324UNL     C2 3556   3.635   2.846   0.091  0.1087  0.2868 -0.3451
  324UNL     C3 3557   3.508   2.839   0.034 -0.0811 -0.1862 -0.0434
  324UNL     C4 3558   3.650   2.902  -0.100  0.7765 -0.2885 -0.3452
  324UNL     C5 3559   3.714   2.932  -0.228 -0.7074 -0.0438  0.4395
  324UNL     N6 3560   3.725   2.895   0.005 -0.1816 -0.2654 -0.0882
  324UNL     N7 3561   3.518   2.867  -0.094 -0.4962  0.2532  0.2894
  324UNL     H8 3562   3.654   2.889  -0.310 -1.3631 -0.5520  1.1761
  324UNL     H9 3563   3.808   2.878  -0.241 -1.0662 -0.2703 -1.4428
  324UNL    H10 3564   3.726   3.040  -0.243 -1.2127 -0.0986 -0.4122
  325UNL     H0 3565   1.855   2.545   1.505 -2.9180 -0.6447  0.8726
  325UNL     H1 3566   2.047   2.534   1.690  0.7124 -0.4860  1.5225
  325UNL     C2 3567   1.894   2.454   1.549 -0.9388 -0.3450 -0.1886
  325UNL     C3 3568   1.994   2.450   1.648  0.7121  0.4684 -0.4091
  325UNL     C4 3569   1.905   2.262   1.608  0.1235  0.4190  0.3337
  325UNL     C5 3570   1.899   2.108   1.605 -0.2612  0.6412  0.5643
  325UNL     N6 3571   1.844   2.337   1.518  0.4046 -0.0101  0.1076
  325UNL     N7 3572   2.001   2.324   1.686  0.3400 -0.0374 -0.0105
  325UNL     H8 3573   1.881   2.067   1.505  0.6775 -0.4649  0.8474
  325UNL     H9 3574   1.817   2.066   1.665 -1.2186 -1.3008 -2.0372
  325UNL    H10 3575   1.990   2.061   1.643  0.5181  1.4688 -0.2562
  326UNL     H0 3576   2.506   1.764   1.436 -0.8462  0.5883  0.2515
  326UNL     H1 3577   2.367   1.528   1.374 -0.5197 -0.5289 -0.3873
  326UNL     C2 3578   2.463   1.731   1.343  0.1667  0.0816 -0.0506
  326UNL     C3 3579   2.393   1.613   1.312 -0.2566  0.0003  0.4483
  326UNL     C4 3580   2.396   1.744   1.149  0.1022 -0.7502  0.6295
  326UNL     C5 3581   2.394   1.784   1.004  0.0235 -0.1499 -0.3345
  326UNL     N6 3582   2.454   1.820   1.241 -0.3444  0.1099  0.2525
  326UNL     N7 3583   2.349   1.619   1.187 -0.1422  0.4669 -0.4994
  326UNL     H8 3584   2.354   1.712   0.931 -0.3472 -0.3296  0.0407
  326UNL     H9 3585   2.495   1.795   0.964  0.7133 -0.9615  1.1300
  326UNL    H10 3586   2.347   1.881   0.983  0.0513  0.3383  1.7411
  327UNL     H0 3587   2.067   2.348   1.105  0.8957 -0.7621  1.8313
  327UNL     H1 3588   2.162   2.627   1.103 -1.3363  0.7803 -1.1628
  327UNL     C2 3589   2.031   2.444   1.141 -0.3228 -0.4861 -0.0430
  327UNL     C3 3590   2.078   2.574   1.147 -0.5351  0.3217 -0.1612
  327UNL     C4 3591   1.885   2.563   1.223 -0.2060 -0.1184  0.3208
  327UNL     C5 3592   1.747   2.600   1.261 -0.4038 -0.3673 -1.4616
  327UNL     N6 3593   1.910   2.443   1.186 -0.0345  0.4575 -0.1363
  327UNL     N7 3594   1.984   2.650   1.198  0.4307 -0.0044  0.0443
  327UNL     H8 3595   1.678   2.604   1.176  1.2102  3.8350 -2.7264
  327UNL     H9 3596   1.743   2.689   1.324  1.9401  0.2197 -2.0660
  327UNL    H10 3597   1.713   2.526   1.334  1.1172  2.5565  2.3490
  328UNL     H0 3598   1.943   2.884   0.807 -1.6701 -2.8336  1.8631
  328UNL     H1 3599   2.159   2.856   0.630 -1.4223 -2.4048  0.1344
  328UNL     C2 3600   2.049   2.870   0.822 -0.8951  0.2000 -0.3740
  328UNL     C3 3601   2.159   2.864   0.738  0.4081  0.1564 -0.0397
  328UNL     C4 3602   2.211   2.877   0.946 -0.2032 -0.0619  0.2721
  328UNL     C5 3603   2.289   2.914   1.072 -0.3657 -0.4829 -0.3271
  328UNL     N6 3604   2.084   2.857   0.950 -0.0712 -0.1805 -0.5055
  328UNL     N7 3605   2.261   2.885   0.819  0.1075  0.7554  1.1323
  328UNL     H8 3606   2.283   3.019   1.102 -0.9029 -0.7893  0.6701
  328UNL     H9 3607   2.396   2.891   1.061  0.2360  1.7353  0.6420
  328UNL    H10 3608   2.252   2.851   1.154  2.4763 -1.8812 -0.0591
  329UNL     H0 3609   1.966   2.045   1.268 -0.5189  1.3565  1.1200
  329UNL     H1 3610   2.193   1.933   1.144 -1.4065 -0.3955  1.0515
  329UNL     C2 3611   2.069   2.078   1.268 -0.1776  0.2932  0.5958
  329UNL     C3 3612   2.187   2.025   1.201 -0.1280  0.2234  0.2169
  329UNL     C4 3613   2.219   2.200   1.303  0.1724  0.4094 -0.0087
  329UNL     C5 3614   2.297   2.313   1.371  0.0829 -0.4597 -0.0501
  329UNL     N6 3615   2.091   2.195   1.325  0.1775 -0.0090 -0.4019
  329UNL     N7 3616   2.280   2.106   1.222  0.2164 -0.3829  0.8490
  329UNL     H8 3617   2.328   2.295   1.475  0.5298  0.4068 -0.0303
  329UNL     H9 3618   2.230   2.400   1.368  1.7542  0.8341 -0.8422
  329UNL    H10 3619   2.379   2.349   1.307 -0.9593  1.6924 -0.2173
  330UNL     H0 3620   3.070   2.836   0.326  0.3984 -2.6337 -2.2960
  330UNL     H1 3621   3.165   2.663   0.506  0.0685 -0.2311 -0.8762
  330UNL     C2 3622   3.005   2.762   0.372 -0.8391 -0.3627 -0.3396
  330UNL     C3 3623   3.068   2.669   0.459 -0.0343  0.3847 -0.5907
  330UNL     C4 3624   2.874   2.630   0.407 -0.1484  0.2734 -0.0056
  330UNL     C5 3625   2.749   2.550   0.390  0.0347 -0.2826 -0.0869
  330UNL     N6 3626   2.887   2.729   0.324 -0.3546  0.1852  0.7346
  330UNL     N7 3627   2.977   2.582   0.485 -0.2501 -0.1407 -0.4029
  330UNL     H8 3628   2.750   2.510   0.287 -1.1639  0.0258 -0.2249
  330UNL     H9 3629   2.661   2.615   0.392  0.8943  1.0208 -2.7884
  330UNL    H10 3630   2.736   2.468   0.462 -1.8960  0.0242 -0.0723
  331UNL     H0 3631   2.569   3.085   0.951 -0.6468 -1.5133 -0.8071
  331UNL     H1 3632   2.654   3.366   0.923 -0.2813  1.8618 -1.1907
  331UNL     C2 3633   2.521   3.171   0.907  0.1376 -0.3635  0.5602
  331UNL     C3 3634   2.569   3.308   0.892  0.5273 -0.1068  0.1401
  331UNL     C4 3635   2.377   3.275   0.798  0.3641  0.5097 -0.3345
  331UNL     C5 3636   2.247   3.293   0.727  0.4307  0.7219 -0.5324
  331UNL     N6 3637   2.398   3.160   0.855  0.0913 -0.2006 -0.2093
  331UNL     N7 3638   2.473   3.372   0.827  0.4245 -0.2521  0.4430
  331UNL     H8 3639   2.241   3.230   0.638 -1.2712  0.4516 -0.2373
  331UNL     H9 3640   2.159   3.259   0.783  1.5608 -1.5075 -0.0637
  331UNL    H10 3641   2.232   3.393   0.684 -3.7203  0.9317  1.2138
  332UNL     H0 3642   2.599   2.091   0.920 -1.2885 -1.3257  0.4872
  332UNL     H1 3643   2.481   2.233   1.130  0.9395  1.2686 -1.4399
  332UNL     C2 3644   2.618   2.082   1.026 -0.0397 -0.3581  0.3541
  332UNL     C3 3645   2.564   2.163   1.130 -0.3641 -0.3279 -0.0728
  332UNL     C4 3646   2.710   2.030   1.200 -0.1823  0.0581  0.4535
  332UNL     C5 3647   2.787   1.937   1.296  1.1011  0.2370  0.6160
  332UNL     N6 3648   2.720   2.008   1.067  0.1608 -0.3073  0.7656
  332UNL     N7 3649   2.613   2.114   1.241  0.2371  0.5532 -0.0773
  332UNL     H8 3650   2.808   1.839   1.251  0.7440 -0.5564  2.1616
  332UNL     H9 3651   2.732   1.916   1.388  2.3369  1.0401  1.5545
  332UNL    H10 3652   2.875   1.990   1.333  2.0355 -2.4198  2.2698
  333UNL     H0 3653   2.665   2.579   0.683 -2.3309  0.3816 -1.3628
  333UNL     H1 3654   2.476   2.716   0.836  0.0518 -1.4300  0.1377
  333UNL     C2 3655   2.672   2.678   0.727 -0.4381 -0.5416  0.4800
  333UNL     C3 3656   2.572   2.751   0.798 -0.2004 -0.5573  0.2878
  333UNL     C4 3657   2.707   2.869   0.696 -0.6991  0.0454 -0.2213
  333UNL     C5 3658   2.763   2.988   0.624  0.1766 -0.1899  0.2369
  333UNL     N6 3659   2.764   2.751   0.676 -0.2956 -1.1497 -0.2006
  333UNL     N7 3660   2.594   2.881   0.776 -0.4462  0.1533  0.2116
  333UNL     H8 3661   2.871   2.976   0.637  0.2176  0.7068  0.7621
  333UNL     H9 3662   2.729   3.080   0.674 -0.8620  0.1321 -1.0204
  333UNL    H10 3663   2.738   2.998   0.518 -1.4416  0.6961  0.6788
  334UNL     H0 3664   2.894   2.183   0.680 -0.3854  0.3035 -0.2563
  334UNL     H1 3665   3.042   2.415   0.670  1.0777 -0.5880  0.9048
  334UNL     C2 3666   2.890   2.264   0.752 -0.0537 -0.1285  0.2496
  334UNL     C3 3667   2.966   2.381   0.738 -0.1873  0.0596 -0.1492
  334UNL     C4 3668   2.834   2.408   0.887  0.5045  0.0581 -0.2984
  334UNL     C5 3669   2.759   2.470   1.001  0.1097  0.1002  0.3491
  334UNL     N6 3670   2.809   2.283   0.851  0.1127 -0.0778  0.4274
  334UNL     N7 3671   2.938   2.475   0.830 -0.4090  0.3598  0.0507
  334UNL     H8 3672   2.812   2.485   1.096  0.2290  3.5583 -0.1839
  334UNL     H9 3673   2.669   2.411   1.019  0.1950  0.1492  0.9477
  334UNL    H10 3674   2.726   2.573   0.987  0.3897  0.1714  0.2000
  335UNL     H0 3675   1.520   2.918   0.806 -0.3610  0.3947  2.3151
  335UNL     H1 3676   1.636   2.946   1.036  0.1920  3.2449 -2.0291
  335UNL     C2 3677   1.603   2.855   0.836  0.0951 -0.2611 -0.1570
  335UNL     C3 3678   1.662   2.867   0.966 -0.5579  0.5543  0.6396
  335UNL     C4 3679   1.747   2.719   0.852 -0.6971  0.6245 -0.3500
  335UNL     C5 3680   1.837   2.599   0.823 -0.1569 -0.1581  0.3484
  335UNL     N6 3681   1.660   2.762   0.760  0.1284  0.6971 -0.0275
  335UNL     N7 3682   1.759   2.777   0.976 -0.7528  0.5320  0.2805
  335UNL     H8 3683   1.786   2.529   0.755 -0.8193  0.5075  0.1600
  335UNL     H9 3684   1.928   2.627   0.769 -0.0415 -0.8890  0.1578
  335UNL    H10 3685   1.877   2.541   0.907  0.5788 -0.6706 -0.3486
  336UNL     H0 3686   3.127   2.186   1.387  1.6184 -1.0306 -0.0699
  336UNL     H1 3687   2.903   2.198   1.219  0.3200 -4.1289  0.6489
  336UNL     C2 3688   3.126   2.190   1.279 -0.3787 -0.6401 -0.0610
  336UNL     C3 3689   3.007   2.191   1.191  0.4765 -0.2058 -0.0195
  336UNL     C4 3690   3.185   2.184   1.084  0.3071  0.5467  0.5510
  336UNL     C5 3691   3.273   2.207   0.966 -0.7956  0.2891 -0.2410
  336UNL     N6 3692   3.235   2.196   1.208 -0.0934 -0.2421  0.2077
  336UNL     N7 3693   3.050   2.172   1.072  0.1503  0.3468  0.4682
  336UNL     H8 3694   3.338   2.295   0.973 -0.6461  0.1896 -0.3712
  336UNL     H9 3695   3.221   2.212   0.870 -1.8548 -1.0564  0.2402
  336UNL    H10 3696   3.332   2.116   0.951 -0.1105  0.9782 -1.7374
  337UNL     H0 3697   1.036   3.169   2.663  1.8607  0.0579  1.1907
  337UNL     H1 3698   1.087   3.176   2.929  0.5144 -1.2934  0.9780
  337UNL     C2 3699   0.993   3.100   2.735  0.2681 -0.3288 -0.1009
  337UNL     C3 3700   1.022   3.108   2.875 -0.0503 -0.3124  0.3978
  337UNL     C4 3701   0.917   2.941   2.814 -0.0241  0.2994 -0.4222
  337UNL     C5 3702   0.853   2.799   2.803 -0.0486 -0.7628 -0.2589
  337UNL     N6 3703   0.911   3.003   2.701 -0.1147 -0.0151 -0.8906
  337UNL     N7 3704   0.975   2.995   2.926  0.5352 -1.0754  0.4274
  337UNL     H8 3705   0.773   2.792   2.878 -2.3704  0.4994 -2.5671
  337UNL     H9 3706   0.931   2.726   2.828 -1.1025 -1.7581  0.1431
  337UNL    H10 3707   0.802   2.785   2.707 -0.1605  2.7893 -0.7950
  338UNL     H0 3708   1.423   2.344   2.598 -0.5231 -2.4262 -0.1652
  338UNL     H1 3709   1.604   2.164   2.473  1.9716  0.2972 -2.1129
  338UNL     C2 3710   1.456   2.336   2.496  0.1255  0.0622 -0.1890
  338UNL     C3 3711   1.547   2.248   2.437  0.1943 -0.3208 -0.8238
  338UNL     C4 3712   1.453   2.382   2.299 -0.7852 -0.0525  0.5951
  338UNL     C5 3713   1.419   2.458   2.177 -0.2894  0.3681 -0.3413
  338UNL     N6 3714   1.401   2.423   2.412  0.6906 -0.4278 -0.4371
  338UNL     N7 3715   1.547   2.287   2.309  0.2087  0.0033  0.1845
  338UNL     H8 3716   1.423   2.396   2.086 -1.2100 -0.2340  0.0247
  338UNL     H9 3717   1.472   2.551   2.154  1.0023 -0.2220  0.1638
  338UNL    H10 3718   1.313   2.481   2.165 -0.2524  0.7045 -0.0130
  339UNL     H0 3719   1.082   3.064   2.286 -2.3557 -1.2217  1.3816
  339UNL     H1 3720   1.223   3.300   2.233 -0.0892 -1.2752 -0.6440
  339UNL     C2 3721   1.065   3.163   2.327  0.2039 -0.0584 -0.2496
  339UNL     C3 3722   1.134   3.280   2.292 -0.0582  0.1448 -0.0773
  339UNL     C4 3723   0.970   3.311   2.426 -0.3335  0.2569  0.1408
  339UNL     C5 3724   0.872   3.382   2.520  0.0853  0.3475  0.1028
  339UNL     N6 3725   0.950   3.187   2.393 -0.4348  0.0849 -0.3415
  339UNL     N7 3726   1.079   3.379   2.361 -0.0371  0.2758 -0.5840
  339UNL     H8 3727   0.780   3.328   2.545  0.4598 -0.2800  0.1238
  339UNL     H9 3728   0.828   3.468   2.468 -2.1018 -1.1882 -0.6598
  339UNL    H10 3729   0.932   3.410   2.607 -1.3102 -2.9116  2.2111
  340UNL     H0 3730   1.034   3.634   1.914 -0.1884  0.9219  1.0071
  340UNL     H1 3731   1.284   3.638   1.777  0.6522 -0.7353  0.5035
  340UNL     C2 3732   1.134   3.626   1.954  0.4036  0.2169 -0.5479
  340UNL     C3 3733   1.259   3.632   1.882  0.6904  0.2917  0.5690
  340UNL     C4 3734   1.289   3.620   2.088 -0.3664 -0.9439  0.6033
  340UNL     C5 3735   1.352   3.637   2.218 -0.0245 -0.3911  0.0632
  340UNL     N6 3736   1.155   3.594   2.082  0.0781  0.0782 -0.5485
  340UNL     N7 3737   1.357   3.633   1.967 -0.4092  0.1176  0.0161
  340UNL     H8 3738   1.334   3.545   2.274 -0.7035  0.4305  1.2145
  340UNL     H9 3739   1.313   3.728   2.266 -1.5417  1.0550 -3.6734
  340UNL    H10 3740   1.460   3.647   2.201 -0.3585  0.9248 -1.4003
  341UNL     H0 3741   0.979   2.713   2.532  0.4494 -0.9645 -0.7753
  341UNL     H1 3742   1.186   2.562   2.426 -0.6192  0.7106 -0.0218
  341UNL     C2 3743   1.078   2.750   2.507 -0.1336  0.4864 -0.9655
  341UNL     C3 3744   1.185   2.666   2.457  1.0644  0.6451  0.2628
  341UNL     C4 3745   1.237   2.858   2.519 -0.4498  0.0485 -0.1374
  341UNL     C5 3746   1.323   2.979   2.545  0.2389 -0.2869  0.8637
  341UNL     N6 3747   1.110   2.879   2.525 -0.3189 -0.7806  0.6447
  341UNL     N7 3748   1.286   2.744   2.464 -0.6774  0.5567  0.4740
  341UNL     H8 3749   1.429   2.957   2.564  0.7268  0.7825 -0.5958
  341UNL     H9 3750   1.285   3.038   2.630  2.4638  3.5660 -0.7147
  341UNL    H10 3751   1.326   3.055   2.466 -2.7398  1.9194  2.7515
  342UNL     H0 3752   2.124   3.559   1.558  0.4029  1.0423  0.8812
  342UNL     H1 3753   2.238   3.356   1.725  1.3063  2.7637  0.3207
  342UNL     C2 3754   2.090   3.460   1.587 -0.1579  0.9573 -0.0691
  342UNL     C3 3755   2.146   3.362   1.668  0.5959 -0.4516  1.0442
  342UNL     C4 3756   1.957   3.310   1.602  0.4378  0.3852 -0.1042
  342UNL     C5 3757   1.830   3.241   1.579  0.2616  0.5056 -0.2504
  342UNL     N6 3758   1.974   3.418   1.534 -1.2747  0.5410 -0.0493
  342UNL     N7 3759   2.059   3.264   1.681  0.1303 -0.6389  0.1268
  342UNL     H8 3760   1.784   3.258   1.481 -0.2694  0.4556 -0.0131
  342UNL     H9 3761   1.753   3.247   1.657 -1.5294  0.5796 -1.9867
  342UNL    H10 3762   1.858   3.135   1.574  1.6335  0.9388 -2.6781
  343UNL     H0 3763   1.758   3.900   2.036  0.2304  0.7049  0.0649
  343UNL     H1 3764   1.661   3.942   2.290 -1.7440  2.0596  0.5908
  343UNL     C2 3765   1.654   3.914   2.063 -0.0151  0.0412 -0.5136
  343UNL     C3 3766   1.607   3.933   2.197 -0.1157 -0.1579 -0.1644
  343UNL     C4 3767   1.459   3.946   2.051  0.3439 -0.2663 -0.0684
  343UNL     C5 3768   1.325   3.978   1.986  1.1365  0.0613  0.3124
  343UNL     N6 3769   1.557   3.902   1.975  0.8502 -0.0063 -0.0569
  343UNL     N7 3770   1.476   3.948   2.187 -0.5392 -0.3158  0.3104
  343UNL     H8 3771   1.334   3.959   1.878  4.4415 -2.5815  0.9592
  343UNL     H9 3772   1.240   3.929   2.035  0.5321  0.0327 -0.7495
  343UNL    H10 3773   1.304   4.085   1.999  1.1731 -0.2340  3.1330
  344UNL     H0 3774   1.722   2.960   2.283 -2.3721 -0.0929 -1.3560
  344UNL     H1 3775   1.499   2.813   2.254 -0.2610  1.7359  0.9918
  344UNL     C2 3776   1.707   2.859   2.321 -0.3577  0.2748  0.5776
  344UNL     C3 3777   1.589   2.785   2.307 -0.1708  0.6687  0.2791
  344UNL     C4 3778   1.731   2.693   2.424 -0.0467  0.0366  0.1243
  344UNL     C5 3779   1.806   2.582   2.489  0.4211 -0.1944 -0.7014
  344UNL     N6 3780   1.796   2.804   2.399 -0.8198  0.3184 -0.0607
  344UNL     N7 3781   1.605   2.670   2.363 -0.1356 -0.1915  0.4875
  344UNL     H8 3782   1.759   2.488   2.458 -0.1485 -0.2348  0.2723
  344UNL     H9 3783   1.822   2.583   2.598  3.8884  1.7396 -1.1620
  344UNL    H10 3784   1.913   2.575   2.465  0.9595  1.8052  1.0162
  345UNL     H0 3785   1.713   3.287   1.876 -0.9306 -0.5024  2.7682
  345UNL     H1 3786   1.566   3.469   2.027 -0.8530  0.8578  0.6247
  345UNL     C2 3787   1.744   3.388   1.899 -0.1036 -0.2195  0.5456
  345UNL     C3 3788   1.661   3.480   1.976 -0.6555 -1.1422  0.5322
  345UNL     C4 3789   1.828   3.575   1.889 -0.8247  0.3943  0.0979
  345UNL     C5 3790   1.909   3.681   1.816 -0.1533  0.5828 -0.4231
  345UNL     N6 3791   1.856   3.447   1.856 -0.3957 -0.3574  0.1578
  345UNL     N7 3792   1.706   3.602   1.957  0.0057  0.0420  0.1264
  345UNL     H8 3793   1.874   3.782   1.843  0.2612  0.6053  0.0534
  345UNL     H9 3794   1.888   3.674   1.709 -2.8772 -2.6264  0.2510
  345UNL    H10 3795   2.016   3.670   1.842 -0.4611 -1.1464  0.1635
  346UNL     H0 3796   2.015   2.823   2.033 -0.9496  0.5774 -0.3286
  346UNL     H1 3797   1.974   2.999   1.820 -3.5299 -1.1452  0.1006
  346UNL     C2 3798   1.992   2.928   2.039 -0.0523  0.7470  0.2861
  346UNL     C3 3799   1.963   3.008   1.927  0.4333 -0.4477  0.5219
  346UNL     C4 3800   1.936   3.104   2.111 -0.8446 -0.2187 -0.2707
  346UNL     C5 3801   1.891   3.194   2.222 -0.0924 -0.1060 -0.4835
  346UNL     N6 3802   1.969   2.982   2.151 -0.6127 -0.5468 -0.1251
  346UNL     N7 3803   1.932   3.128   1.979 -0.7463  0.0961  0.2196
  346UNL     H8 3804   1.802   3.252   2.195  0.5799  1.7751  1.2125
  346UNL     H9 3805   1.971   3.269   2.228 -0.6662  0.4495  0.2991
  346UNL    H10 3806   1.899   3.151   2.322  0.4546  1.1429  0.0205
  347UNL     H0 3807   0.514   3.471   2.182 -0.0826  0.1496  0.5718
  347UNL     H1 3808   0.720   3.624   2.268 -2.5997 -1.1736  0.1929
  347UNL     C2 3809   0.620   3.455   2.171 -0.1019  0.0503  0.5355
  347UNL     C3 3810   0.723   3.532   2.212 -0.4816 -0.5506 -0.7824
  347UNL     C4 3811   0.787   3.379   2.086  0.0001 -0.2677 -0.1704
  347UNL     C5 3812   0.875   3.293   2.003  0.3367 -0.7133 -0.4490
  347UNL     N6 3813   0.661   3.351   2.099 -0.3400 -0.5518  0.5651
  347UNL     N7 3814   0.833   3.487   2.152 -0.5426 -0.2484  0.3463
  347UNL     H8 3815   0.822   3.220   1.940 -0.4258 -1.0800  0.6117
  347UNL     H9 3816   0.923   3.364   1.935  2.3422 -2.4884 -0.9485
  347UNL    H10 3817   0.953   3.247   2.065 -1.0493  0.3153  2.1536
  348UNL     H0 3818   2.126   3.069   2.525  0.0178 -1.7298  1.3478
  348UNL     H1 3819   2.030   2.815   2.532  1.5196 -3.3184 -0.8156
  348UNL     C2 3820   2.150   2.991   2.453  0.5813 -0.1801 -0.1906
  348UNL     C3 3821   2.093   2.860   2.457  0.3140 -0.0839  0.0201
  348UNL     C4 3822   2.223   2.891   2.295 -0.7856 -0.1760 -0.2694
  348UNL     C5 3823   2.290   2.866   2.165 -0.1267  0.3351 -0.2855
  348UNL     N6 3824   2.232   3.007   2.347 -0.2996  0.3371 -0.4884
  348UNL     N7 3825   2.139   2.797   2.353  0.3704 -0.1645 -0.0209
  348UNL     H8 3826   2.293   2.757   2.150  0.9501  0.2354  0.5215
  348UNL     H9 3827   2.395   2.899   2.167  0.0716 -0.0565 -2.4839
  348UNL    H10 3828   2.245   2.918   2.080  2.4447  0.5848 -1.5414
  349UNL     H0 3829   0.515   2.484   3.844 -0.1834  1.8559  1.2912
  349UNL     H1 3830   0.636   2.471   4.094  1.2724 -0.3912 -1.0302
  349UNL     C2 3831   0.508   2.404   3.916  0.0101 -0.2545 -0.9688
  349UNL     C3 3832   0.576   2.399   4.040 -1.1207  0.2793  0.6591
  349UNL     C4 3833   0.475   2.225   3.993  0.4312 -0.9890  0.3093
  349UNL     C5 3834   0.440   2.083   4.003 -0.0968  0.8032  1.0701
  349UNL     N6 3835   0.437   2.297   3.896  0.7291 -0.3612 -0.0323
  349UNL     N7 3836   0.557   2.280   4.091  0.1730  0.0743  0.5407
  349UNL     H8 3837   0.377   2.068   4.092 -1.1661 -0.8288  0.0563
  349UNL     H9 3838   0.530   2.020   4.010 -0.8613 -0.3822  0.3752
  349UNL    H10 3839   0.376   2.057   3.918  0.0752  3.0783  0.1876
  350UNL     H0 3840   1.096   1.730   3.840  0.9112  0.9674 -0.3381
  350UNL     H1 3841   0.956   1.498   3.764 -0.2107 -0.7318 -0.8414
  350UNL     C2 3842   1.046   1.715   3.745  0.0041  0.8366  0.1576
  350UNL     C3 3843   0.981   1.589   3.711  0.2474  0.0447  0.6756
  350UNL     C4 3844   0.966   1.741   3.559  0.6257  0.4983 -0.4770
  350UNL     C5 3845   0.912   1.805   3.433 -0.4418 -0.3646 -0.4990
  350UNL     N6 3846   1.024   1.813   3.656  0.1094  0.2008  0.4722
  350UNL     N7 3847   0.926   1.613   3.594  0.4495 -0.3247 -0.2935
  350UNL     H8 3848   0.879   1.743   3.349 -0.7485 -1.4052  0.3753
  350UNL     H9 3849   0.987   1.872   3.390  1.7546 -2.7503 -0.4733
  350UNL    H10 3850   0.823   1.867   3.450 -1.6788 -2.1871 -0.1921
  351UNL     H0 3851   0.583   2.369   3.502  2.6466 -0.7924  3.7624
  351UNL     H1 3852   0.702   2.626   3.520 -0.4542 -0.2708  0.5151
  351UNL     C2 3853   0.546   2.462   3.543  0.0577 -0.3944  0.7628
  351UNL     C3 3854   0.606   2.593   3.557 -0.6014  0.2035  0.5599
  351UNL     C4 3855   0.403   2.591   3.619  0.0506  0.1900  0.3961
  351UNL     C5 3856   0.263   2.623   3.658  0.8217  0.2797  0.4074
  351UNL     N6 3857   0.420   2.465   3.582 -0.0623  0.4778  1.2342
  351UNL     N7 3858   0.509   2.672   3.606  0.0099  0.0757  0.0707
  351UNL     H8 3859   0.230   2.570   3.749 -1.4317 -1.6516 -1.4587
  351UNL     H9 3860   0.202   2.589   3.573 -2.2704  0.9305  2.2872
  351UNL    H10 3861   0.249   2.731   3.671  1.9008  0.7689 -2.2811
  352UNL     H0 3862   0.510   2.902   3.187  0.9927 -0.3713 -2.3860
  352UNL     H1 3863   0.718   2.966   3.036  1.5392  0.4065  0.1499
  352UNL     C2 3864   0.610   2.908   3.228 -0.0444  0.1795  0.1690
  352UNL     C3 3865   0.712   2.946   3.142  0.2886  0.3107  0.0772
  352UNL     C4 3866   0.759   2.921   3.339 -0.0923 -0.6006  0.3339
  352UNL     C5 3867   0.841   2.939   3.466  0.0678  0.6268  0.1796
  352UNL     N6 3868   0.646   2.857   3.348  0.0860 -0.3456 -0.1979
  352UNL     N7 3869   0.813   2.971   3.223 -0.4643  0.0527  0.2038
  352UNL     H8 3870   0.784   2.938   3.560  1.2255  2.3243  0.9191
  352UNL     H9 3871   0.898   3.033   3.462 -2.2859  1.9765 -4.3163
  352UNL    H10 3872   0.915   2.859   3.466  1.1636  1.5765 -3.0849
  353UNL     H0 3873   0.509   2.019   3.719  0.6811 -0.8376 -0.0892
  353UNL     H1 3874   0.727   1.879   3.654  1.5937 -0.1803  1.0680
  353UNL     C2 3875   0.605   2.061   3.692  0.6547 -0.3249  0.6103
  353UNL     C3 3876   0.715   1.986   3.658 -0.5823 -0.3274 -0.4347
  353UNL     C4 3877   0.757   2.182   3.682 -0.2157 -0.5036 -0.7254
  353UNL     C5 3878   0.834   2.315   3.689 -0.2303  0.6255  0.2061
  353UNL     N6 3879   0.625   2.189   3.695 -0.2626 -0.0644  0.3280
  353UNL     N7 3880   0.816   2.067   3.645 -0.0997  0.5714 -0.5208
  353UNL     H8 3881   0.765   2.400   3.690  0.6681  1.3591  0.4795
  353UNL     H9 3882   0.883   2.340   3.594 -0.1390  1.4833  0.4759
  353UNL    H10 3883   0.901   2.323   3.776  1.4869  0.3766 -1.0637
  354UNL     H0 3884   1.640   2.758   2.657  0.2523  0.3207  1.0501
  354UNL     H1 3885   1.708   2.696   2.918  0.0941  0.5582 -1.4334
  354UNL     C2 3886   1.587   2.698   2.730 -0.2338  0.3103  0.6882
  354UNL     C3 3887   1.620   2.666   2.864 -0.7377  0.4510 -0.0581
  354UNL     C4 3888   1.428   2.589   2.802 -0.4091  1.1232 -0.8746
  354UNL     C5 3889   1.286   2.544   2.800 -0.1184 -0.0944  0.3662
  354UNL     N6 3890   1.474   2.646   2.694 -1.0510  0.2529  0.4313
  354UNL     N7 3891   1.512   2.600   2.915  0.4838  0.3141  0.2151
  354UNL     H8 3892   1.266   2.469   2.722  2.4402  1.5210 -1.9357
  354UNL     H9 3893   1.223   2.633   2.792 -0.8923 -0.5486  1.2860
  354UNL    H10 3894   1.258   2.493   2.893  1.5956 -0.6829  0.5797
  355UNL     H0 3895   1.231   3.078   3.304 -0.6240 -1.1682 -1.9772
  355UNL     H1 3896   1.137   3.220   3.515 -0.1073 -0.7172  0.3055
  355UNL     C2 3897   1.142   3.140   3.302  0.2615  0.1600 -0.5637
  355UNL     C3 3898   1.103   3.221   3.412  0.0269 -0.2376  0.2602
  355UNL     C4 3899   0.994   3.260   3.244 -0.1335 -0.4606  0.1133
  355UNL     C5 3900   0.885   3.327   3.158 -0.3317 -0.4787  0.6745
  355UNL     N6 3901   1.072   3.166   3.197 -0.2843 -0.3825  0.0334
  355UNL     N7 3902   1.001   3.297   3.378 -0.2495 -0.4170 -0.0715
  355UNL     H8 3903   0.831   3.269   3.082 -2.8074  0.3381  1.7388
  355UNL     H9 3904   0.812   3.364   3.231 -1.9087 -2.0910 -0.0528
  355UNL    H10 3905   0.926   3.405   3.094  2.9151 -1.7189  1.1618
  356UNL     H0 3906   1.191   2.106   3.336  3.4729 -1.1224 -0.1514
  356UNL     H1 3907   1.075   2.252   3.554 -0.5181 -1.2146  0.9110
  356UNL     C2 3908   1.196   2.089   3.443  0.1021  0.0622  0.2867
  356UNL     C3 3909   1.137   2.164   3.548  0.5836 -0.4101  0.4488
  356UNL     C4 3910   1.258   2.003   3.615 -0.6622  0.2148 -0.3498
  356UNL     C5 3911   1.316   1.907   3.710 -0.5249  0.5937 -0.5113
  356UNL     N6 3912   1.281   2.003   3.486 -0.7270  0.4818 -0.4155
  356UNL     N7 3913   1.175   2.105   3.660 -0.7587 -0.5614 -0.1210
  356UNL     H8 3914   1.347   1.814   3.660 -1.5992  0.4543 -0.9191
  356UNL     H9 3915   1.256   1.883   3.799 -0.3497 -1.7754 -0.9984
  356UNL    H10 3916   1.412   1.935   3.757 -0.5773  3.1071 -1.8384
  357UNL     H0 3917   1.233   2.559   3.302 -0.8940 -0.7577 -1.0067
  357UNL     H1 3918   0.998   2.698   3.296 -0.6540  0.8132 -0.5229
  357UNL     C2 3919   1.218   2.652   3.248  0.2670  0.1637  0.2280
  357UNL     C3 3920   1.090   2.718   3.244 -0.1405  0.1716  0.1327
  357UNL     C4 3921   1.242   2.815   3.134 -0.6170  0.5744 -0.2827
  357UNL     C5 3922   1.304   2.903   3.032  0.2290  0.4272  0.0129
  357UNL     N6 3923   1.310   2.711   3.176 -0.9860 -0.1150 -0.2454
  357UNL     N7 3924   1.106   2.819   3.168 -0.1027  0.1866  0.2396
  357UNL     H8 3925   1.235   2.983   3.004 -1.7185 -1.0562  0.4618
  357UNL     H9 3926   1.310   2.850   2.936  0.0573  0.2063  0.1211
  357UNL    H10 3927   1.400   2.944   3.067 -0.0870 -0.5912  2.1967
  358UNL     H0 3928   1.338   2.195   3.175 -1.1648  0.9459 -0.5497
  358UNL     H1 3929   1.501   2.358   3.024  1.7948  1.0432 -0.0524
  358UNL     C2 3930   1.393   2.282   3.209 -0.6519  0.4693 -0.1591
  358UNL     C3 3931   1.478   2.367   3.129  0.2897  0.5021 -0.3242
  358UNL     C4 3932   1.471   2.408   3.341  0.4774 -0.0812  0.6606
  358UNL     C5 3933   1.521   2.467   3.475 -0.1973  0.1075  0.1444
  358UNL     N6 3934   1.387   2.305   3.341 -0.1831 -0.7209 -0.1059
  358UNL     N7 3935   1.523   2.452   3.219  0.0599 -0.6775  0.2483
  358UNL     H8 3936   1.494   2.573   3.476  0.2129  0.2086  0.5586
  358UNL     H9 3937   1.630   2.456   3.482 -0.3745 -3.0714 -1.1503
  358UNL    H10 3938   1.481   2.420   3.566 -2.3699 -0.6588 -1.1562
  359UNL     H0 3939   0.020   2.899   3.311  0.3131  2.0249  0.8214
  359UNL     H1 3940   0.194   2.928   3.515 -2.5749  1.6601 -1.5345
  359UNL     C2 3941   0.120   2.857   3.321 -0.1302  0.6761 -0.2910
  359UNL     C3 3942   0.211   2.868   3.426 -0.5586  0.2216 -0.2603
  359UNL     C4 3943   0.269   2.743   3.278 -0.2912  0.4217 -0.4032
  359UNL     C5 3944   0.366   2.661   3.191  0.1758 -0.6456  0.2374
  359UNL     N6 3945   0.161   2.781   3.219  1.0963  0.5542  0.1873
  359UNL     N7 3946   0.310   2.782   3.405 -0.2550 -0.1637 -0.3022
  359UNL     H8 3947   0.446   2.710   3.135  0.5385 -0.7428  0.6675
  359UNL     H9 3948   0.405   2.580   3.255 -0.4483 -0.2438  1.1309
  359UNL    H10 3949   0.301   2.611   3.118 -0.5457 -1.3068  1.3149
  360UNL     H0 3950   1.685   2.262   3.842 -1.5341 -1.2984  0.2985
  360UNL     H1 3951   1.461   2.142   3.734  0.5733 -1.1066  0.4318
  360UNL     C2 3952   1.680   2.222   3.742  0.3191 -0.6239 -0.0940
  360UNL     C3 3953   1.556   2.165   3.687  0.3851 -0.1593  0.5011
  360UNL     C4 3954   1.702   2.189   3.538 -0.1542  0.8419 -0.6581
  360UNL     C5 3955   1.751   2.223   3.400  0.8796  0.3007 -0.0951
  360UNL     N6 3956   1.766   2.249   3.639 -0.2258 -0.0319  0.1846
  360UNL     N7 3957   1.575   2.145   3.559  0.3938 -0.3518 -0.3240
  360UNL     H8 3958   1.678   2.180   3.329  0.7064 -0.6301  0.6261
  360UNL     H9 3959   1.854   2.189   3.387  1.7926  2.5155  1.1840
  360UNL    H10 3960   1.765   2.330   3.385  1.3569  0.0395 -1.5545
  361UNL     H0 3961   2.008   4.635   0.302 -0.2663  0.1713 -2.0138
  361UNL     H1 3962   2.005   4.609   0.579 -1.6365  0.9131 -0.3746
  361UNL     C2 3963   1.995   4.542   0.357  0.2585  0.9714 -0.4971
  361UNL     C3 3964   1.991   4.535   0.502 -0.1574  0.3480 -0.1230
  361UNL     C4 3965   1.955   4.357   0.407 -0.1229  0.4828  0.3818
  361UNL     C5 3966   1.975   4.209   0.400 -0.7381  0.8105 -0.3900
  361UNL     N6 3967   1.972   4.423   0.300 -0.3314 -0.8136  0.0326
  361UNL     N7 3968   1.964   4.415   0.538  0.1331  0.2102 -0.2010
  361UNL     H8 3969   1.930   4.166   0.309 -2.6291  1.3593  0.2698
  361UNL     H9 3970   1.914   4.159   0.477  0.9779 -2.3593 -1.0055
  361UNL    H10 3971   2.080   4.178   0.410 -0.6654  1.8134  2.3086
  362UNL     H0 3972   2.616   3.800   0.222  0.5080  3.1166 -0.4012
  362UNL     H1 3973   2.488   3.575   0.158 -1.1755 -0.9941 -0.5989
  362UNL     C2 3974   2.544   3.791   0.141  0.3909 -0.3379 -0.0057
  362UNL     C3 3975   2.475   3.673   0.114 -0.4250 -0.4014  0.4934
  362UNL     C4 3976   2.446   3.818  -0.030  0.1832  0.5858 -0.0823
  362UNL     C5 3977   2.419   3.891  -0.159 -0.0376  0.0573 -1.0293
  362UNL     N6 3978   2.509   3.882   0.061 -0.5435 -1.1010 -0.3586
  362UNL     N7 3979   2.412   3.683  -0.002  0.0739 -0.0992  0.7493
  362UNL     H8 3980   2.381   3.815  -0.228 -2.1620  0.6498 -0.5526
  362UNL     H9 3981   2.517   3.920  -0.199  0.1846  0.4244 -0.2451
  362UNL    H10 3982   2.349   3.976  -0.156  0.0114  0.0678  1.3959
  363UNL     H0 3983   0.157   1.745   4.662 -2.4260 -0.8945 -0.4948
  363UNL     H1 3984   0.242   2.013   4.654  0.4338 -0.8580 -0.6021
  363UNL     C2 3985   0.114   1.831   4.712 -0.5781 -0.3369  0.1684
  363UNL     C3 3986   0.160   1.965   4.708  0.4854 -0.2922 -0.0126
  363UNL     C4 3987  -0.018   1.942   4.815 -0.1473  0.0161  0.1089
  363UNL     C5 3988  -0.138   1.978   4.899 -0.8978  0.3015 -0.7609
  363UNL     N6 3989   0.015   1.815   4.796  0.1776  0.2389  0.2292
  363UNL     N7 3990   0.075   2.037   4.775  0.4279  0.1176  0.3736
  363UNL     H8 3991  -0.177   2.077   4.869 -0.9441  0.8547  1.0456
  363UNL     H9 3992  -0.119   1.976   5.007  0.1344 -0.5506 -0.9587
  363UNL    H10 3993  -0.221   1.908   4.884  0.5556 -1.7087  0.3207
  364UNL     H0 3994   0.028   2.232   4.377 -0.4574 -1.4844  0.0502
  364UNL     H1 3995   0.240   2.212   4.200 -2.8370  3.0065 -0.1196
  364UNL     C2 3996   0.135   2.240   4.393 -0.6416  0.6627  0.3355
  364UNL     C3 3997   0.244   2.228   4.307 -0.0163 -0.1668  0.3287
  364UNL     C4 3998   0.307   2.244   4.498  0.5334  0.3042  0.6502
  364UNL     C5 3999   0.397   2.255   4.617 -0.6035  0.5039  0.5457
  364UNL     N6 4000   0.175   2.249   4.518 -0.1730  0.0277 -0.4624
  364UNL     N7 4001   0.359   2.234   4.371 -0.1553  0.3785 -0.0583
  364UNL     H8 4002   0.383   2.167   4.681 -1.8763  0.3702  0.1107
  364UNL     H9 4003   0.368   2.342   4.677 -1.6414 -0.6156  1.6998
  364UNL    H10 4004   0.502   2.264   4.588 -0.4184 -1.8439  0.3682
  365UNL     H0 4005   0.025   1.380   4.796 -0.9345  1.7170 -0.4581
  365UNL     H1 4006   0.238   1.202   4.817  0.4005  0.6583 -2.9843
  365UNL     C2 4007   0.125   1.398   4.833 -0.7016 -0.6989  0.1339
  365UNL     C3 4008   0.231   1.305   4.848  0.1270 -0.2307  0.0722
  365UNL     C4 4009   0.285   1.501   4.902  0.2665 -0.2255 -0.1009
  365UNL     C5 4010   0.355   1.607   4.976  0.2167 -0.0188 -0.4512
  365UNL     N6 4011   0.161   1.521   4.869  0.0834  0.4124  0.0787
  365UNL     N7 4012   0.334   1.372   4.895  0.4029 -0.4269  0.0575
  365UNL     H8 4013   0.279   1.666   5.029  2.7523  2.0937  0.9140
  365UNL     H9 4014   0.402   1.677   4.906 -2.5030  1.0339 -1.2936
  365UNL    H10 4015   0.420   1.556   5.048  0.0302  0.5474  0.1176
  366UNL     H0 4016   1.092   2.202   3.909  0.6351 -1.1206 -3.2204
  366UNL     H1 4017   1.250   2.062   4.097 -0.2646  1.2739 -0.1193
  366UNL     C2 4018   1.080   2.103   3.951  0.2010  0.2715  0.0520
  366UNL     C3 4019   1.157   2.034   4.049  0.0762  0.0582 -0.1060
  366UNL     C4 4020   0.982   1.936   4.006  0.8715  0.3182  0.2774
  366UNL     C5 4021   0.858   1.859   4.032 -0.2462 -0.3749 -0.0097
  366UNL     N6 4022   0.972   2.033   3.919  0.2646 -0.0209 -0.0405
  366UNL     N7 4023   1.086   1.935   4.094  0.2105  0.0013 -0.6644
  366UNL     H8 4024   0.861   1.783   4.112 -1.1112  0.0441  0.4299
  366UNL     H9 4025   0.824   1.818   3.936  0.4931 -0.8962 -0.0498
  366UNL    H10 4026   0.775   1.927   4.056  2.3082  3.0408 -0.4833
  367UNL     H0 4027   0.769   2.397   4.459  0.2326  1.2007 -0.6906
  367UNL     H1 4028   0.692   2.545   4.686 -2.5205 -0.3900  0.7596
  367UNL     C2 4029   0.688   2.468   4.468 -0.8885 -0.2044  0.5366
  367UNL     C3 4030   0.652   2.535   4.586  0.6942 -0.3052 -0.5980
  367UNL     C4 4031   0.510   2.556   4.428  0.2951  0.4289 -0.4158
  367UNL     C5 4032   0.384   2.599   4.347  0.3482  0.3595  0.3272
  367UNL     N6 4033   0.599   2.482   4.372  0.0344 -0.3273 -0.1333
  367UNL     N7 4034   0.533   2.593   4.555 -0.5004  0.2506  0.0714
  367UNL     H8 4035   0.322   2.667   4.407  0.9087 -0.2646  1.6217
  367UNL     H9 4036   0.414   2.648   4.253 -0.9867 -1.1543 -0.9264
  367UNL    H10 4037   0.312   2.522   4.317 -0.2405  0.6466  0.9860
  368UNL     H0 4038   0.705   1.471   4.516  0.3410  0.5187  0.5910
  368UNL     H1 4039   0.537   1.539   4.725 -0.0282 -1.0353 -0.6993
  368UNL     C2 4040   0.711   1.438   4.618  0.6794  0.4014  0.5319
  368UNL     C3 4041   0.618   1.467   4.715  0.6103 -0.3348 -0.5862
  368UNL     C4 4042   0.775   1.348   4.788  0.5209 -0.1305 -0.5180
  368UNL     C5 4043   0.861   1.266   4.884 -0.5088  0.1191  0.6257
  368UNL     N6 4044   0.808   1.353   4.661 -0.0357  0.8077 -0.0144
  368UNL     N7 4045   0.654   1.401   4.823 -0.2490 -0.1392 -0.0383
  368UNL     H8 4046   0.843   1.158   4.883  1.5597 -0.2383  1.2540
  368UNL     H9 4047   0.844   1.292   4.989 -1.6610  0.4194  0.3698
  368UNL    H10 4048   0.968   1.283   4.867 -0.1883 -1.3869  1.0944
  369UNL     H0 4049   0.757   1.838   4.366  0.2290 -0.2083 -0.0477
  369UNL     H1 4050   0.567   2.015   4.457 -0.4449 -0.2631 -0.4451
  369UNL     C2 4051   0.757   1.946   4.362 -0.3497 -0.2291 -0.8554
  369UNL     C3 4052   0.658   2.041   4.405 -0.4604  0.0290 -0.3241
  369UNL     C4 4053   0.809   2.139   4.316  0.2655 -0.2804  0.0920
  369UNL     C5 4054   0.869   2.240   4.219 -0.0593  0.7042  0.3198
  369UNL     N6 4055   0.861   2.016   4.304 -0.6467  0.6576 -0.3788
  369UNL     N7 4056   0.692   2.165   4.375 -0.0725  0.7967 -0.7001
  369UNL     H8 4057   0.846   2.347   4.234 -0.2712  1.1112 -2.5923
  369UNL     H9 4058   0.844   2.223   4.113 -1.7636 -1.1187  0.9927
  369UNL    H10 4059   0.979   2.234   4.219 -0.1953 -2.6816 -0.5030
  370UNL     H0 4060   0.956   1.516   4.265 -0.7432 -0.3463  1.2960
  370UNL     H1 4061   1.157   1.704   4.210 -0.4792  0.6705  0.7588
  370UNL     C2 4062   0.991   1.597   4.326  0.2031  0.3771 -0.1832
  370UNL     C3 4063   1.092   1.688   4.296 -0.1520 -0.3363  0.8284
  370UNL     C4 4064   0.997   1.735   4.474  0.5189  0.0116 -0.1987
  370UNL     C5 4065   0.960   1.798   4.605  0.2562 -0.7241 -0.8164
  370UNL     N6 4066   0.936   1.621   4.444 -0.4365 -0.4805 -0.1738
  370UNL     N7 4067   1.089   1.778   4.388 -0.1183  0.0525 -0.9668
  370UNL     H8 4068   0.945   1.906   4.596 -1.2317 -1.1208 -3.9279
  370UNL     H9 4069   1.016   1.768   4.694  0.6527 -2.1862 -1.5443
  370UNL    H10 4070   0.862   1.755   4.629  0.8542 -0.4060  2.3686
  371UNL     H0 4071   5.417   2.138   4.619 -0.5895  0.8892 -2.5375
  371UNL     H1 4072   5.612   2.322   4.679 -1.1928 -0.4109 -0.1863
  371UNL     C2 4073   5.522   2.130   4.595 -0.0188  0.5915 -0.1056
  371UNL     C3 4074   5.622   2.229   4.626  0.4917 -0.4138  0.1191
  371UNL     C4 4075   5.706   2.066   4.529  0.1959 -0.1231  0.7637
  371UNL     C5 4076   5.797   1.982   4.445  0.0577 -0.3127  0.0948
  371UNL     N6 4077   5.579   2.037   4.520  0.1139 -0.1293 -0.3109
  371UNL     N7 4078   5.736   2.187   4.579 -0.8122 -0.1101  0.4368
  371UNL     H8 4079   5.788   2.004   4.338 -1.3108 -0.0092  0.2619
  371UNL     H9 4080   5.900   2.007   4.472 -0.3442  0.4362  0.9736
  371UNL    H10 4081   5.789   1.875   4.469  0.5102 -0.3549  0.0542
  372UNL     H0 4082   3.134   4.360   0.179 -1.3888  1.2010 -0.5612
  372UNL     H1 4083   2.931   4.360   0.001  0.0128  1.6006  0.2493
  372UNL     C2 4084   3.144   4.329   0.076  0.2590 -0.0741 -0.0334
  372UNL     C3 4085   3.032   4.322  -0.013 -0.5178 -0.1560  1.0173
  372UNL     C4 4086   3.214   4.288  -0.100  0.0759  0.7462  0.1169
  372UNL     C5 4087   3.313   4.296  -0.213 -0.1271 -0.6252  0.1595
  372UNL     N6 4088   3.258   4.291   0.022 -0.0854  0.5634 -0.1211
  372UNL     N7 4089   3.078   4.285  -0.129  0.1143 -0.8571 -0.0157
  372UNL     H8 4090   3.350   4.193  -0.212  0.7392 -0.3711 -2.9168
  372UNL     H9 4091   3.390   4.374  -0.205 -1.3058  0.6636 -0.7707
  372UNL    H10 4092   3.261   4.307  -0.309  0.8810  0.5587 -0.2578
  373UNL     H0 4093   1.443   3.904   1.470 -1.7099 -0.0098 -0.5926
  373UNL     H1 4094   1.626   3.875   1.695 -0.1396  2.2541 -2.3505
  373UNL     C2 4095   1.462   3.823   1.539 -0.3577  0.2873 -0.6069
  373UNL     C3 4096   1.560   3.805   1.645  0.2447 -0.0559  0.2713
  373UNL     C4 4097   1.459   3.634   1.597 -0.0232 -0.3277 -0.0694
  373UNL     C5 4098   1.421   3.481   1.593  0.2464  0.9363  0.3492
  373UNL     N6 4099   1.399   3.712   1.510 -0.0942  0.4239  0.4266
  373UNL     N7 4100   1.547   3.686   1.687 -0.1256  0.1240 -0.5465
  373UNL     H8 4101   1.322   3.468   1.547  1.3428 -1.8432 -1.3618
  373UNL     H9 4102   1.419   3.432   1.691 -0.6901 -0.4904 -0.3728
  373UNL    H10 4103   1.488   3.423   1.528 -2.0797 -0.3425 -0.9541
  374UNL     H0 4104   2.091   3.094   1.431  0.7052  0.5330 -0.2382
  374UNL     H1 4105   1.937   2.869   1.375 -0.5854 -1.1070 -0.0624
  374UNL     C2 4106   2.028   3.074   1.345 -0.0343 -0.3782  0.4994
  374UNL     C3 4107   1.945   2.961   1.319  0.1277 -0.7393  0.6474
  374UNL     C4 4108   1.942   3.100   1.170  0.1244 -0.4875  0.0478
  374UNL     C5 4109   1.936   3.155   1.027 -0.4494 -0.2922 -0.4873
  374UNL     N6 4110   2.010   3.173   1.262 -0.4873  0.6578 -0.8889
  374UNL     N7 4111   1.900   2.972   1.198  0.0608 -0.7212 -0.1823
  374UNL     H8 4112   1.843   3.121   0.980 -1.0768  0.4062  0.2464
  374UNL     H9 4113   2.005   3.111   0.954 -1.2929  1.2289 -2.2318
  374UNL    H10 4114   1.944   3.264   1.013 -2.2180 -0.2034 -0.8614
  375UNL     H0 4115   1.611   3.744   1.103 -1.0462 -0.4210  1.4880
  375UNL     H1 4116   1.670   3.996   1.010  0.9168  2.0403  1.8003
  375UNL     C2 4117   1.562   3.838   1.123 -0.4203  0.2735 -0.1841
  375UNL     C3 4118   1.595   3.970   1.084 -0.2781 -0.9949 -0.3665
  375UNL     C4 4119   1.413   3.962   1.195 -0.1732 -0.1601  0.5586
  375UNL     C5 4120   1.274   3.989   1.226 -0.5642  0.3803 -0.7460
  375UNL     N6 4121   1.457   3.840   1.195 -0.6099  0.2373 -0.0927
  375UNL     N7 4122   1.493   4.040   1.121  0.5969  0.0279 -0.5312
  375UNL     H8 4123   1.205   3.946   1.152 -1.0261 -0.3311  0.0909
  375UNL     H9 4124   1.253   4.096   1.237 -2.0884 -0.2007  2.5087
  375UNL    H10 4125   1.238   3.933   1.313  0.8301  0.8301  0.1257
  376UNL     H0 4126   1.512   4.338   0.752  0.5049 -0.6188 -1.9372
  376UNL     H1 4127   1.738   4.228   0.620 -0.4095  2.2367 -0.0973
  376UNL     C2 4128   1.603   4.301   0.796 -0.3495 -0.2572  0.2326
  376UNL     C3 4129   1.709   4.249   0.722 -0.8966  0.6848  0.1029
  376UNL     C4 4130   1.750   4.262   0.923  0.3183  0.0833 -0.0666
  376UNL     C5 4131   1.822   4.239   1.055  0.0196  0.3459 -0.0727
  376UNL     N6 4132   1.625   4.309   0.926 -0.6853 -0.3383 -0.3044
  376UNL     N7 4133   1.808   4.233   0.803 -0.2928  0.0583 -0.1763
  376UNL     H8 4134   1.750   4.225   1.137 -0.2085 -0.7852 -0.4606
  376UNL     H9 4135   1.854   4.339   1.088  0.5659 -0.0055  0.4782
  376UNL    H10 4136   1.903   4.165   1.060 -1.0320 -0.7875  0.6929
  377UNL     H0 4137   1.488   3.404   1.281  0.4114  0.3876 -1.8517
  377UNL     H1 4138   1.717   3.281   1.175  1.9653 -0.0796  1.7151
  377UNL     C2 4139   1.590   3.441   1.278  0.4706  0.3555 -0.4879
  377UNL     C3 4140   1.705   3.378   1.220 -0.5101  0.4891 -0.0781
  377UNL     C4 4141   1.742   3.566   1.299  0.5473  0.3302  0.7194
  377UNL     C5 4142   1.810   3.685   1.362  0.2999  0.9367  0.2356
  377UNL     N6 4143   1.613   3.563   1.317  0.2754 -0.0778 -0.0665
  377UNL     N7 4144   1.806   3.460   1.245  0.1805  0.5987  0.1852
  377UNL     H8 4145   1.846   3.671   1.465  1.0070 -0.2024 -0.1492
  377UNL     H9 4146   1.744   3.772   1.362 -0.7364  0.1754 -1.0612
  377UNL    H10 4147   1.899   3.711   1.303  0.3159  0.3685  0.0098
  378UNL     H0 4148   2.606   4.241   0.313 -1.4359  1.9474  1.9335
  378UNL     H1 4149   2.695   4.176   0.575  0.4502  0.0830  0.3568
  378UNL     C2 4150   2.583   4.156   0.375 -0.5451  0.1763 -0.0909
  378UNL     C3 4151   2.635   4.119   0.506  0.0185  0.7823  0.1483
  378UNL     C4 4152   2.501   3.976   0.430  0.5639 -0.1707  0.9302
  378UNL     C5 4153   2.393   3.871   0.426  0.0964 -0.2990 -0.8811
  378UNL     N6 4154   2.495   4.071   0.334  0.7053 -0.0646 -0.0630
  378UNL     N7 4155   2.573   4.007   0.544 -0.0703 -0.4877 -0.2882
  378UNL     H8 4156   2.324   3.878   0.342 -1.2563 -1.0215  0.1415
  378UNL     H9 4157   2.348   3.859   0.526  3.0834 -2.2556  0.3175
  378UNL    H10 4158   2.434   3.771   0.406 -0.7997 -0.3320 -2.6455
  379UNL     H0 4159   2.138   4.456   0.947  0.0860 -0.0568  0.2867
  379UNL     H1 4160   2.149   4.730   1.024 -1.2351 -0.3257  0.5371
  379UNL     C2 4161   2.067   4.536   0.930 -0.0994 -0.2943 -0.0631
  379UNL     C3 4162   2.078   4.672   0.968 -0.4436 -0.4777 -0.3178
  379UNL     C4 4163   1.912   4.633   0.852  0.1459 -1.0228 -0.2627
  379UNL     C5 4164   1.777   4.659   0.783 -0.2684 -0.0492 -0.2533
  379UNL     N6 4165   1.952   4.510   0.872  0.4538  0.9727 -0.6981
  379UNL     N7 4166   1.975   4.735   0.914 -0.9216  0.7778  0.0528
  379UNL     H8 4167   1.795   4.692   0.680  1.1046  1.4843  0.4530
  379UNL     H9 4168   1.711   4.572   0.777 -1.9360  1.1466  0.2915
  379UNL    H10 4169   1.722   4.740   0.834  0.5700  0.5424 -0.2750
  380UNL     H0 4170   2.162   3.479   0.957  0.7373  2.7540  0.3705
  380UNL     H1 4171   2.037   3.594   1.170  2.2423  1.2974  0.3289
  380UNL     C2 4172   2.189   3.466   1.061 -0.1457 -0.8056  0.2379
  380UNL     C3 4173   2.119   3.524   1.163  1.0226 -0.0771 -0.7497
  380UNL     C4 4174   2.270   3.410   1.229 -0.6622  0.2932 -0.8267
  380UNL     C5 4175   2.348   3.318   1.327  0.0732 -0.0708  0.5881
  380UNL     N6 4176   2.289   3.396   1.098 -0.1131 -0.2128 -0.6394
  380UNL     N7 4177   2.162   3.475   1.273  0.3142 -0.5095  0.5359
  380UNL     H8 4178   2.339   3.210   1.310 -1.9288 -0.0958  1.5733
  380UNL     H9 4179   2.311   3.329   1.430  2.1681  0.2129  1.3416
  380UNL    H10 4180   2.455   3.339   1.330  0.3027 -0.7978 -1.8382
  381UNL     H0 4181   2.201   3.944   0.763  0.4724 -0.3601 -0.2237
  381UNL     H1 4182   2.052   4.138   0.892 -0.3629  1.8229 -0.1630
  381UNL     C2 4183   2.206   4.052   0.751 -0.1697 -0.2279  0.6298
  381UNL     C3 4184   2.126   4.148   0.814  0.3300 -0.2415  0.1738
  381UNL     C4 4185   2.246   4.230   0.671 -0.3215 -0.0512 -0.8970
  381UNL     C5 4186   2.312   4.328   0.577  0.7955  0.5982  0.5995
  381UNL     N6 4187   2.291   4.110   0.671  0.0703  0.6452  0.2989
  381UNL     N7 4188   2.159   4.267   0.767  0.3290  0.2428 -0.4677
  381UNL     H8 4189   2.368   4.400   0.639  1.7414 -0.9420  1.5613
  381UNL     H9 4190   2.245   4.401   0.531  0.2529 -0.9982 -1.2123
  381UNL    H10 4191   2.375   4.284   0.499  2.2031  1.7428  1.0463
  382UNL     H0 4192   2.382   3.600   0.680 -1.1602  1.0606 -0.6248
  382UNL     H1 4193   2.593   3.767   0.660  0.8026  0.6654  0.6385
  382UNL     C2 4194   2.407   3.673   0.755 -0.2646 -0.0963  0.2357
  382UNL     C3 4195   2.518   3.753   0.737  0.1216  0.6173 -0.0307
  382UNL     C4 4196   2.395   3.797   0.903  0.3170 -0.7837  0.0680
  382UNL     C5 4197   2.346   3.862   1.025  0.3840  0.2458 -0.2416
  382UNL     N6 4198   2.344   3.684   0.873  0.2053  0.2690 -0.1082
  382UNL     N7 4199   2.502   3.844   0.834 -0.3736 -0.0305  0.0001
  382UNL     H8 4200   2.394   3.954   1.061 -0.9071  0.4759  0.9846
  382UNL     H9 4201   2.345   3.795   1.113  0.1448 -0.3526 -0.6994
  382UNL    H10 4202   2.243   3.897   1.008  0.5316  0.7794 -0.0560
  383UNL     H0 4203   0.957   4.255   0.865 -0.2440 -1.2742  0.1710
  383UNL     H1 4204   1.128   4.332   1.059 -0.5583  1.1523 -0.6820
  383UNL     C2 4205   1.061   4.226   0.874  0.3576  1.0814  1.1453
  383UNL     C3 4206   1.145   4.269   0.973 -0.5407  0.2954 -0.0616
  383UNL     C4 4207   1.234   4.148   0.837 -0.4758 -0.5762 -0.3054
  383UNL     C5 4208   1.328   4.035   0.804  0.4960  0.3538 -0.0684
  383UNL     N6 4209   1.120   4.170   0.774  1.0158 -0.0110  0.4781
  383UNL     N7 4210   1.265   4.219   0.954  0.5380  0.0635  0.7237
  383UNL     H8 4211   1.274   3.949   0.765  0.9173  0.3150 -0.5868
  383UNL     H9 4212   1.407   4.071   0.736  2.5191 -0.2906  1.8914
  383UNL    H10 4213   1.386   4.008   0.893  2.8517  1.3520 -1.2284
  384UNL     H0 4214   2.713   3.467   1.368 -2.3365  0.1626  0.8754
  384UNL     H1 4215   2.462   3.566   1.270  0.3746 -0.8108  1.9385
  384UNL     C2 4216   2.688   3.528   1.282  0.3420  0.1561  0.0641
  384UNL     C3 4217   2.562   3.565   1.228 -0.1636  0.0625  0.6416
  384UNL     C4 4218   2.713   3.583   1.090 -0.5814 -0.2201 -0.0307
  384UNL     C5 4219   2.780   3.596   0.950  0.9709 -0.5870 -0.4715
  384UNL     N6 4220   2.782   3.541   1.193  0.7871  0.6836 -0.4268
  384UNL     N7 4221   2.576   3.601   1.104  0.4648  0.4874  0.5081
  384UNL     H8 4222   2.710   3.635   0.876 -0.4656 -0.5168  0.9104
  384UNL     H9 4223   2.801   3.492   0.922  1.2556 -0.7734  0.4344
  384UNL    H10 4224   2.867   3.663   0.953  1.3155 -1.0891  1.6789
  385UNL     H0 4225   1.968   4.629   2.736  2.2713 -0.9444 -1.4922
  385UNL     H1 4226   2.108   4.526   2.963 -0.1293 -0.5093  0.1967
  385UNL     C2 4227   1.962   4.529   2.778  0.8140 -0.3321 -0.2108
  385UNL     C3 4228   2.042   4.482   2.889  0.2497 -0.5586 -0.1099
  385UNL     C4 4229   1.926   4.331   2.808 -0.5760 -0.0390  0.0958
  385UNL     C5 4230   1.886   4.187   2.780  0.4022  0.3758  0.6303
  385UNL     N6 4231   1.895   4.431   2.726 -0.1482  0.0226  0.5303
  385UNL     N7 4232   2.022   4.354   2.905 -0.1456  0.1611  0.0893
  385UNL     H8 4233   1.932   4.142   2.691  1.0669  1.3617  0.4724
  385UNL     H9 4234   1.777   4.184   2.766  0.3132  1.1338  1.1380
  385UNL    H10 4235   1.905   4.122   2.866  2.7733 -0.6252 -0.6115
  386UNL     H0 4236   2.564   3.825   2.570  2.5127  1.1444 -0.7099
  386UNL     H1 4237   2.472   3.601   2.484 -2.7469  1.1317  2.8576
  386UNL     C2 4238   2.524   3.817   2.469 -0.1074 -1.0313  0.4347
  386UNL     C3 4239   2.465   3.694   2.429 -0.0767 -0.1904  0.1574
  386UNL     C4 4240   2.452   3.842   2.288 -0.3072 -0.0713 -0.6386
  386UNL     C5 4241   2.453   3.910   2.152  0.1816 -0.2171 -0.1188
  386UNL     N6 4242   2.503   3.918   2.389 -0.1741  1.2473  0.4190
  386UNL     N7 4243   2.431   3.706   2.306 -0.2157  0.8090 -0.4899
  386UNL     H8 4244   2.404   3.855   2.071 -1.0409  2.8933 -1.5743
  386UNL     H9 4245   2.555   3.945   2.135 -1.1158  4.0119  0.2426
  386UNL    H10 4246   2.399   4.005   2.146  1.0479  0.3044  0.2065
  387UNL     H0 4247   2.163   4.521   2.390 -1.2548 -1.3171 -0.0387
  387UNL     H1 4248   2.113   4.674   2.160 -2.1608  0.6190 -1.0103
  387UNL     C2 4249   2.087   4.597   2.377 -0.0626 -0.1169 -0.1980
  387UNL     C3 4250   2.059   4.657   2.252 -0.6543 -0.5044 -0.3107
  387UNL     C4 4251   1.913   4.684   2.402  0.4178  0.5367 -0.6522
  387UNL     C5 4252   1.783   4.726   2.469  0.0916  0.2111 -0.6711
  387UNL     N6 4253   2.000   4.615   2.474 -0.2437  0.3800  0.8579
  387UNL     N7 4254   1.942   4.717   2.272  0.3922 -0.1884  0.1094
  387UNL     H8 4255   1.759   4.683   2.567  1.1183  1.3552  0.1029
  387UNL     H9 4256   1.705   4.720   2.392  0.0371 -0.1854 -0.5865
  387UNL    H10 4257   1.790   4.833   2.491  1.5412  0.2151 -1.0953
  388UNL     H0 4258   1.975   4.916   1.882  0.9078 -2.4522 -0.8595
  388UNL     H1 4259   2.161   5.087   1.776  0.5764 -2.3681 -0.8995
  388UNL     C2 4260   2.067   4.952   1.927 -0.7372 -0.0213  0.6920
  388UNL     C3 4261   2.157   5.046   1.876  0.5840  0.4834  0.3094
  388UNL     C4 4262   2.209   4.979   2.064 -0.2958 -0.8482 -0.1548
  388UNL     C5 4263   2.267   4.984   2.200  0.4857  0.0938  0.2333
  388UNL     N6 4264   2.092   4.919   2.053 -0.4145  0.6427  0.3296
  388UNL     N7 4265   2.256   5.060   1.961 -0.3970 -0.3696  0.6298
  388UNL     H8 4266   2.228   4.906   2.267 -0.6262  1.2572  0.9802
  388UNL     H9 4267   2.255   5.083   2.245 -0.7700  0.6001 -1.1450
  388UNL    H10 4268   2.374   4.960   2.199  0.6396  0.7740 -0.5755
  389UNL     H0 4269   1.998   4.074   2.460  0.2548 -1.3239  1.2342
  389UNL     H1 4270   2.246   4.014   2.358  2.1461  1.1548  1.3018
  389UNL     C2 4271   2.085   4.139   2.459 -0.4475 -0.3602 -0.4447
  389UNL     C3 4272   2.207   4.103   2.405 -0.4774  0.6850  0.0781
  389UNL     C4 4273   2.213   4.283   2.501 -0.3523  0.2903 -0.0744
  389UNL     C5 4274   2.272   4.384   2.599 -0.5213 -0.4209  0.2756
  389UNL     N6 4275   2.084   4.257   2.510 -0.2653  0.3326 -0.5380
  389UNL     N7 4276   2.297   4.197   2.430  0.2223 -0.0599 -0.2191
  389UNL     H8 4277   2.318   4.333   2.684 -1.4911 -0.2494  0.9045
  389UNL     H9 4278   2.199   4.456   2.637  0.5477  0.7506  0.1575
  389UNL    H10 4279   2.357   4.441   2.560 -2.5865  1.6527 -1.3143
  390UNL     H0 4280   3.089   4.929   1.564 -0.9513 -0.5616 -2.0339
  390UNL     H1 4281   3.168   4.722   1.727  0.1961  0.4626  0.0494
  390UNL     C2 4282   3.027   4.848   1.598 -0.1867 -0.6178 -0.7260
  390UNL     C3 4283   3.071   4.740   1.682  0.2300  0.1169 -0.1624
  390UNL     C4 4284   2.881   4.714   1.620 -0.2960  0.2567  0.3998
  390UNL     C5 4285   2.748   4.639   1.602  0.0961 -0.1695  0.1580
  390UNL     N6 4286   2.913   4.821   1.544  0.1870  0.1675  0.4322
  390UNL     N7 4287   2.975   4.657   1.703  0.9534 -0.1074  0.0004
  390UNL     H8 4288   2.764   4.559   1.530 -0.9927 -0.3506  0.1095
  390UNL     H9 4289   2.670   4.704   1.560 -0.5710 -0.4730  0.9160
  390UNL    H10 4290   2.714   4.596   1.697  0.6135 -1.5900 -0.2930
  391UNL     H0 4291   2.695   5.226   2.038  0.7839  2.4607  0.3771
  391UNL     H1 4292   2.616   5.306   2.284 -1.4978  0.3325  1.0396
  391UNL     C2 4293   2.598   5.267   2.061 -0.3932 -0.1160  0.0989
  391UNL     C3 4294   2.562   5.297   2.191 -0.0834  0.0218  0.2338
  391UNL     C4 4295   2.422   5.347   2.057  0.6723  0.3276  0.2043
  391UNL     C5 4296   2.290   5.394   2.007 -0.1102  0.0992 -1.0175
  391UNL     N6 4297   2.505   5.289   1.972 -0.0502  0.0269 -0.0541
  391UNL     N7 4298   2.449   5.365   2.186  0.1973 -0.4957 -0.1156
  391UNL     H8 4299   2.298   5.432   1.904  0.5608 -1.6053 -1.6051
  391UNL     H9 4300   2.205   5.326   2.019 -0.6263  1.1545  1.6131
  391UNL    H10 4301   2.266   5.478   2.074 -1.6017 -0.4856 -0.8082
  392UNL     H0 4302   2.718   4.303   2.156 -1.8260  0.3684 -0.5271
  392UNL     H1 4303   2.537   4.361   2.346  0.1764  0.5956 -0.8494
  392UNL     C2 4304   2.711   4.250   2.250  1.2743  0.4367 -0.2190
  392UNL     C3 4305   2.615   4.285   2.348 -0.5493 -0.1407  0.1272
  392UNL     C4 4306   2.760   4.146   2.425 -0.1190 -0.1058  0.1030
  392UNL     C5 4307   2.823   4.040   2.514 -0.5489 -0.2181 -0.3456
  392UNL     N6 4308   2.795   4.158   2.299  0.4250  0.8961  0.4733
  392UNL     N7 4309   2.636   4.209   2.454 -0.6687 -0.3662 -0.2180
  392UNL     H8 4310   2.754   3.955   2.518 -0.0993 -0.5917 -0.5136
  392UNL     H9 4311   2.806   4.079   2.616 -0.0038 -0.3492 -0.2054
  392UNL    H10 4312   2.927   4.015   2.490 -0.0935  0.4223  0.8744
  393UNL     H0 4313   2.629   4.626   2.004  0.3668 -0.2381  0.0397
  393UNL     H1 4314   2.445   4.840   2.042  0.7791  2.9333  2.1470
  393UNL     C2 4315   2.635   4.731   1.979 -0.6336 -0.3763 -0.7956
  393UNL     C3 4316   2.544   4.835   1.999 -0.1640  0.0714  0.1211
  393UNL     C4 4317   2.712   4.904   1.913 -0.1428 -0.6872 -0.0050
  393UNL     C5 4318   2.796   4.992   1.821  0.4779  0.0965 -0.4222
  393UNL     N6 4319   2.755   4.782   1.939 -0.2022  0.8999  0.6282
  393UNL     N7 4320   2.595   4.946   1.956  0.1610  0.0750 -0.0862
  393UNL     H8 4321   2.799   5.092   1.866 -2.7785  0.4493 -0.8362
  393UNL     H9 4322   2.756   4.998   1.719 -1.0154 -2.7493 -0.0621
  393UNL    H10 4323   2.901   4.963   1.831  0.7381  0.7693 -1.1962
  394UNL     H0 4324   3.088   4.225   1.949  0.0164  1.6127 -1.2558
  394UNL     H1 4325   2.890   4.376   1.811 -1.6881  0.0344  0.5475
  394UNL     C2 4326   3.030   4.311   1.979 -0.5695  0.9031 -0.3430
  394UNL     C3 4327   2.932   4.386   1.910  0.0421 -0.2439 -0.1446
  394UNL     C4 4328   2.952   4.450   2.105 -0.2458  0.5966  0.3179
  394UNL     C5 4329   2.932   4.527   2.232 -0.1282 -0.1362 -0.1054
  394UNL     N6 4330   3.038   4.347   2.103 -0.3379  0.2826 -0.1716
  394UNL     N7 4331   2.880   4.475   1.993 -0.0767 -0.3204  0.2911
  394UNL     H8 4332   3.025   4.544   2.287 -0.1200 -0.5260  0.0030
  394UNL     H9 4333   2.860   4.471   2.294 -1.3731 -0.3209 -1.6778
  394UNL    H10 4334   2.885   4.625   2.214 -0.8598 -0.4972 -0.1867
  395UNL     H0 4335   1.492   4.873   2.171 -1.5062  2.1718 -3.0331
  395UNL     H1 4336   1.707   5.020   2.069  0.6261  0.0197 -1.3902
  395UNL     C2 4337   1.578   4.842   2.112 -0.3532 -0.4345 -0.1777
  395UNL     C3 4338   1.686   4.914   2.073  0.2395  0.1364 -0.0030
  395UNL     C4 4339   1.709   4.718   2.052  0.8856  0.1943 -0.0603
  395UNL     C5 4340   1.773   4.580   2.015  0.1075  0.0672 -0.0563
  395UNL     N6 4341   1.580   4.712   2.087  0.3603 -0.8969 -0.4020
  395UNL     N7 4342   1.775   4.831   2.025  0.6276 -0.0102  1.0042
  395UNL     H8 4343   1.704   4.496   2.032  1.2555 -0.3516  2.7959
  395UNL     H9 4344   1.799   4.596   1.910  1.2259  3.8237  0.7166
  395UNL    H10 4345   1.869   4.556   2.062 -0.5498  1.9915  2.3920
  396UNL     H0 4346   3.156   4.427   2.564 -2.0685 -0.2612 -0.4199
  396UNL     H1 4347   2.972   4.258   2.485  0.0328 -0.0817 -0.9632
  396UNL     C2 4348   3.177   4.354   2.487 -0.2335  0.2857 -0.4686
  396UNL     C3 4349   3.076   4.259   2.456  0.4030 -0.4771  0.3187
  396UNL     C4 4350   3.251   4.234   2.352 -0.4412  0.4752 -0.0872
  396UNL     C5 4351   3.341   4.187   2.236 -0.6643 -0.2606 -0.6154
  396UNL     N6 4352   3.291   4.339   2.428 -0.4443  0.3597 -0.6334
  396UNL     N7 4353   3.125   4.182   2.362 -0.4083  0.1843 -0.5728
  396UNL     H8 4354   3.376   4.084   2.248 -0.1639  0.0682  0.7605
  396UNL     H9 4355   3.425   4.253   2.213  0.1838 -0.2401  2.4262
  396UNL    H10 4356   3.279   4.196   2.146 -1.7896 -1.3441  0.0313
  397UNL     H0 4357   1.432   3.931   3.941 -1.3526 -0.5108 -1.7163
  397UNL     H1 4358   1.551   3.847   4.185  1.4250 -1.4816 -0.4562
  397UNL     C2 4359   1.428   3.837   3.994  0.3038  0.3075 -0.1184
  397UNL     C3 4360   1.477   3.796   4.125 -0.0560 -0.0107  0.0929
  397UNL     C4 4361   1.351   3.659   4.044  0.2936  0.3460  0.5037
  397UNL     C5 4362   1.281   3.531   4.021 -0.0226  0.1304  0.2279
  397UNL     N6 4363   1.351   3.740   3.947 -0.1215 -0.3079  0.2610
  397UNL     N7 4364   1.430   3.679   4.150 -0.0995 -0.1249 -0.5581
  397UNL     H8 4365   1.285   3.500   3.916  3.7444  2.9377 -0.5675
  397UNL     H9 4366   1.176   3.529   4.054 -0.4486 -0.4955 -1.1389
  397UNL    H10 4367   1.331   3.449   4.075  2.0032  0.1075 -1.6547
  398UNL     H0 4368   2.003   3.186   3.793  2.0871  0.7067 -1.6841
  398UNL     H1 4369   2.020   2.926   3.682  1.1902  1.6378  1.2531
  398UNL     C2 4370   1.970   3.150   3.696 -0.6491 -0.3007 -0.4384
  398UNL     C3 4371   1.978   3.016   3.641 -0.8009 -0.1878 -0.8395
  398UNL     C4 4372   1.928   3.164   3.509  0.0862  0.5019  0.6990
  398UNL     C5 4373   1.913   3.230   3.376 -0.1593 -0.0580 -0.3728
  398UNL     N6 4374   1.923   3.241   3.614 -0.5008  0.2133  0.1997
  398UNL     N7 4375   1.947   3.027   3.516  0.0571  0.0219 -0.3321
  398UNL     H8 4376   1.862   3.158   3.310  0.3792 -0.3370 -0.4869
  398UNL     H9 4377   2.017   3.245   3.346  0.1664  0.8710  1.1714
  398UNL    H10 4378   1.868   3.330   3.384 -0.1401 -0.0071 -0.8640
  399UNL     H0 4379   1.607   3.732   3.541  0.7741  0.2326 -0.4154
  399UNL     H1 4380   1.684   3.966   3.401  0.1497  0.0262  0.6207
  399UNL     C2 4381   1.575   3.835   3.555 -0.3990 -0.2495  0.4175
  399UNL     C3 4382   1.620   3.950   3.487  0.0287 -0.4939  0.4382
  399UNL     C4 4383   1.464   3.988   3.614 -0.2567 -0.6701  0.0620
  399UNL     C5 4384   1.354   4.061   3.684  0.3951  0.4807 -0.3132
  399UNL     N6 4385   1.485   3.865   3.652 -0.1027 -0.0034 -0.6618
  399UNL     N7 4386   1.543   4.047   3.520  0.2190 -0.1826  0.2412
  399UNL     H8 4387   1.262   4.002   3.689  0.8653 -0.1739  0.9708
  399UNL     H9 4388   1.332   4.157   3.636 -1.7575  0.1519 -0.0360
  399UNL    H10 4389   1.385   4.078   3.788 -1.8831 -3.3922  1.0809
  400UNL     H0 4390   1.489   4.303   3.146 -0.4014  0.5573 -1.0091
  400UNL     H1 4391   1.713   4.293   2.989 -2.1387 -3.3738  0.0139
  400UNL     C2 4392   1.590   4.298   3.186 -0.5601 -0.3088 -0.7047
  400UNL     C3 4393   1.703   4.292   3.096 -0.5993 -0.1071  0.2321
  400UNL     C4 4394   1.751   4.271   3.297  0.5954  0.4324 -0.0412
  400UNL     C5 4395   1.828   4.250   3.420  0.7767  0.1178  0.4518
  400UNL     N6 4396   1.621   4.289   3.308  0.2533 -0.0909 -0.3608
  400UNL     N7 4397   1.809   4.275   3.169  0.4247 -0.3539  0.2175
  400UNL     H8 4398   1.848   4.144   3.440 -0.0209 -0.0744  0.2177
  400UNL     H9 4399   1.767   4.280   3.506  0.3908  0.3405  0.0975
  400UNL    H10 4400   1.928   4.295   3.423  1.6064 -1.6740  0.9815
  401UNL     H0 4401   1.479   3.397   3.725  1.6979 -1.6908 -0.4781
  401UNL     H1 4402   1.676   3.374   3.542  0.8431  1.1428 -0.6177
  401UNL     C2 4403   1.564   3.462   3.713 -0.0997  0.8651  0.3817
  401UNL     C3 4404   1.674   3.443   3.625 -0.1314 -0.6305  0.8842
  401UNL     C4 4405   1.693   3.601   3.750  0.9512 -0.2892  0.0034
  401UNL     C5 4406   1.754   3.716   3.824 -0.4840  0.3569  0.6407
  401UNL     N6 4407   1.581   3.556   3.801  0.3532  0.5510 -0.3975
  401UNL     N7 4408   1.765   3.536   3.647 -0.3869  0.3343  0.4948
  401UNL     H8 4409   1.687   3.759   3.899  0.5227  1.5179  0.9070
  401UNL     H9 4410   1.791   3.800   3.763 -0.0127  0.1586  0.6501
  401UNL    H10 4411   1.845   3.697   3.883 -0.9154 -0.5373  1.0169
  402UNL     H0 4412   2.525   4.254   2.700  0.2033 -2.0770 -3.9342
  402UNL     H1 4413   2.657   4.135   2.928  0.5160  0.1032 -0.0974
  402UNL     C2 4414   2.516   4.158   2.749  0.4984 -0.1363  0.1343
  402UNL     C3 4415   2.578   4.098   2.863  0.0254 -0.0030  0.5563
  402UNL     C4 4416   2.436   3.979   2.782 -0.3789  0.1719 -0.0683
  402UNL     C5 4417   2.342   3.867   2.767  0.1553 -0.2068 -0.3993
  402UNL     N6 4418   2.422   4.082   2.696 -0.0233 -0.2003 -0.6925
  402UNL     N7 4419   2.523   3.984   2.885 -0.5551  0.1539  0.0904
  402UNL     H8 4420   2.392   3.773   2.792  0.1658 -0.3688 -1.0415
  402UNL     H9 4421   2.288   3.855   2.673  2.0810  1.1265 -1.7019
  402UNL    H10 4422   2.263   3.885   2.842  0.4216 -0.1115 -0.1382
  403UNL     H0 4423   2.154   4.456   3.330  0.8759 -0.0974 -1.2913
  403UNL     H1 4424   2.185   4.732   3.408 -0.9136  2.5876 -1.2525
  403UNL     C2 4425   2.101   4.546   3.302  0.1535 -0.4111 -0.9391
  403UNL     C3 4426   2.118   4.682   3.340 -0.6221  0.5019 -0.0585
  403UNL     C4 4427   1.967   4.650   3.199 -0.5168 -0.6135 -0.0949
  403UNL     C5 4428   1.859   4.671   3.101 -0.3250 -0.1486 -0.0418
  403UNL     N6 4429   2.010   4.529   3.213  0.1255  0.4940 -0.1303
  403UNL     N7 4430   2.033   4.750   3.266  0.0249 -0.2856  0.4844
  403UNL     H8 4431   1.870   4.614   3.008 -0.6154 -3.0660  1.6443
  403UNL     H9 4432   1.765   4.625   3.132  0.5190 -2.8221 -1.2866
  403UNL    H10 4433   1.854   4.778   3.075  3.1372  0.3684  1.0808
  404UNL     H0 4434   2.161   3.544   3.314 -0.0232 -1.6875 -0.5191
  404UNL     H1 4435   2.005   3.644   3.528  1.2230  1.2542  1.9787
  404UNL     C2 4436   2.155   3.511   3.417  0.0534 -0.3971 -0.0865
  404UNL     C3 4437   2.078   3.563   3.525 -0.3540 -0.1531  0.1710
  404UNL     C4 4438   2.210   3.422   3.590 -0.4035 -1.0341 -0.5736
  404UNL     C5 4439   2.267   3.310   3.669 -0.5573 -0.3368  0.2169
  404UNL     N6 4440   2.250   3.436   3.464 -0.7543  0.0984 -0.1562
  404UNL     N7 4441   2.111   3.507   3.637 -0.3299 -0.0719 -0.4501
  404UNL     H8 4442   2.235   3.212   3.633  0.3311 -0.4730 -0.2330
  404UNL     H9 4443   2.259   3.314   3.778 -1.9899  2.8372  0.0501
  404UNL    H10 4444   2.372   3.307   3.638 -0.2574  0.4607  1.1232
  405UNL     H0 4445   2.153   3.912   3.076 -0.9186 -1.1314  2.1499
  405UNL     H1 4446   1.985   4.080   3.241 -0.7081  0.4401 -0.8296
  405UNL     C2 4447   2.161   4.014   3.110 -0.3662 -0.5328  0.2773
  405UNL     C3 4448   2.079   4.102   3.192 -0.1731  0.3926  0.1589
  405UNL     C4 4449   2.240   4.196   3.120 -0.3635 -0.9165 -0.2732
  405UNL     C5 4450   2.332   4.302   3.082 -0.3037  0.2838  0.3647
  405UNL     N6 4451   2.269   4.072   3.072 -0.0198  0.1882  0.2453
  405UNL     N7 4452   2.136   4.221   3.200 -0.7231 -0.9562 -0.3991
  405UNL     H8 4453   2.335   4.383   3.156 -3.5161 -0.4074  1.3241
  405UNL     H9 4454   2.313   4.344   2.982  2.2356 -1.3858 -0.8904
  405UNL    H10 4455   2.434   4.261   3.072 -0.4927  0.3391 -2.0698
  406UNL     H0 4456   2.579   3.464   3.151  0.3783 -1.1886 -0.1813
  406UNL     H1 4457   2.530   3.661   2.951 -0.8375  0.2158 -1.1601
  406UNL     C2 4458   2.520   3.554   3.153  0.2090 -1.3176  0.4677
  406UNL     C3 4459   2.497   3.652   3.053  0.4828  1.5060 -0.6160
  406UNL     C4 4460   2.438   3.722   3.244  0.0478 -0.4008  1.1391
  406UNL     C5 4461   2.377   3.808   3.352 -0.1408 -0.5986 -0.5718
  406UNL     N6 4462   2.486   3.606   3.273 -0.3469  0.2336 -0.3685
  406UNL     N7 4463   2.437   3.756   3.112 -0.3259  0.3462  0.5289
  406UNL     H8 4464   2.423   3.790   3.450 -1.1303 -1.4373 -0.2595
  406UNL     H9 4465   2.269   3.798   3.362 -0.0215 -2.0583 -0.7463
  406UNL    H10 4466   2.383   3.916   3.331 -0.6436 -0.6637 -1.0343
  407UNL     H0 4467   0.993   4.197   3.282 -0.1251  0.5376 -2.5851
  407UNL     H1 4468   1.188   4.257   3.469  2.6025  0.5840 -0.4121
  407UNL     C2 4469   1.098   4.174   3.274 -0.1962 -0.7604 -0.0907
  407UNL     C3 4470   1.193   4.216   3.369 -0.7283  0.1857 -0.4578
  407UNL     C4 4471   1.274   4.111   3.209  0.2654 -0.0885  0.4516
  407UNL     C5 4472   1.377   4.019   3.137  0.1234  0.0895 -0.4210
  407UNL     N6 4473   1.154   4.136   3.162  0.0135 -0.5068  0.2833
  407UNL     N7 4474   1.306   4.165   3.328  0.9471  0.1544 -0.3562
  407UNL     H8 4475   1.442   4.073   3.068  0.7094 -0.3296 -0.2025
  407UNL     H9 4476   1.454   3.971   3.199  1.8104  0.4508 -2.1930
  407UNL    H10 4477   1.335   3.927   3.094 -0.5868 -1.1580  2.7764
  408UNL     H0 4478   2.657   3.712   3.833 -2.2706 -0.3589 -0.2874
  408UNL     H1 4479   2.455   3.552   3.739  1.5488  0.1145  2.9028
  408UNL     C2 4480   2.655   3.662   3.737 -0.4948  0.8674 -0.9875
  408UNL     C3 4481   2.547   3.582   3.690  0.1235  0.2609  0.2342
  408UNL     C4 4482   2.702   3.590   3.566  0.2241  0.8891  0.6086
  408UNL     C5 4483   2.778   3.571   3.435 -0.0000 -0.2258  0.1477
  408UNL     N6 4484   2.757   3.668   3.657 -0.1064  0.0174 -0.0234
  408UNL     N7 4485   2.581   3.532   3.576 -0.1221 -0.5267 -0.6296
  408UNL     H8 4486   2.749   3.480   3.379 -0.2392  0.0541 -0.1882
  408UNL     H9 4487   2.887   3.572   3.450 -0.2537  2.6155  2.0803
  408UNL    H10 4488   2.752   3.647   3.360  3.2459 -1.3271 -2.2233
  409UNL     H0 4489   4.893   0.448   0.341 -0.2219 -0.1503 -0.3013
  409UNL     H1 4490   5.042   0.395   0.576  0.5021  0.2468 -0.9759
  409UNL     C2 4491   4.901   0.355   0.397 -1.0258 -0.0302  0.0257
  409UNL     C3 4492   4.984   0.330   0.512 -0.3627 -0.2378  0.2645
  409UNL     C4 4493   4.887   0.167   0.431 -0.4278  0.1663 -0.2012
  409UNL     C5 4494   4.856   0.025   0.411  0.5022  0.0392  0.2453
  409UNL     N6 4495   4.856   0.251   0.335  0.6683  0.0690 -0.7193
  409UNL     N7 4496   4.974   0.201   0.530 -0.3347  0.2927  0.1148
  409UNL     H8 4497   4.763   0.002   0.356  0.1111  0.8723  0.5514
  409UNL     H9 4498   4.851  -0.023   0.509 -0.0413  1.0170  0.7056
  409UNL    H10 4499   4.939  -0.031   0.367  0.7863 -0.7448  1.7472
  410UNL     H0 4500   3.508   5.231   0.249  0.5170  0.4751 -0.2901
  410UNL     H1 4501   3.450   4.968   0.154 -1.8704  1.0353  1.5912
  410UNL     C2 4502   3.477   5.201   0.150  0.1734  1.0826 -0.3726
  410UNL     C3 4503   3.441   5.066   0.110 -0.5780  0.3496 -0.2570
  410UNL     C4 4504   3.408   5.216  -0.036 -0.1238 -0.1549  0.1245
  410UNL     C5 4505   3.432   5.277  -0.169  0.2531  0.3182 -0.0901
  410UNL     N6 4506   3.465   5.293   0.059 -0.0834  0.0957  0.1341
  410UNL     N7 4507   3.400   5.080  -0.015  0.9323  0.1457 -0.4957
  410UNL     H8 4508   3.351   5.234  -0.230  1.4017 -4.5103  1.5730
  410UNL     H9 4509   3.532   5.253  -0.207  0.3313  1.4844 -0.6471
  410UNL    H10 4510   3.421   5.386  -0.169 -0.5657  0.2466 -1.6479
  411UNL     H0 4511   1.123   3.083   4.767  0.2593 -0.1023  0.5083
  411UNL     H1 4512   1.168   3.350   4.699 -0.7395 -0.6063 -1.3688
  411UNL     C2 4513   1.065   3.171   4.790 -0.1282 -0.1431 -0.2738
  411UNL     C3 4514   1.096   3.307   4.767 -0.0946  0.2617 -0.1199
  411UNL     C4 4515   0.932   3.291   4.890  0.0261  0.3112  0.3957
  411UNL     C5 4516   0.810   3.323   4.977 -0.1543 -0.0654  0.4972
  411UNL     N6 4517   0.956   3.157   4.865 -0.6736 -0.3608 -0.3033
  411UNL     N7 4518   1.008   3.385   4.827 -0.3208  0.3649 -0.8757
  411UNL     H8 4519   0.748   3.235   5.000  1.1567 -0.9531  0.6735
  411UNL     H9 4520   0.748   3.395   4.922  1.8466  0.5776 -0.9391
  411UNL    H10 4521   0.842   3.373   5.070 -1.5764 -1.2653  1.6591
  412UNL     H0 4522   0.973   3.629   4.443  0.6528  0.5805 -1.7582
  412UNL     H1 4523   1.177   3.563   4.257  0.2013 -2.1509 -0.1916
  412UNL     C2 4524   1.078   3.610   4.462  0.3462  0.2680 -0.3242
  412UNL     C3 4525   1.180   3.580   4.364  0.5274 -0.2935 -0.4749
  412UNL     C4 4526   1.245   3.617   4.556 -0.4886  1.0809  0.5733
  412UNL     C5 4527   1.330   3.662   4.670 -0.0500  0.6785  0.0908
  412UNL     N6 4528   1.117   3.610   4.587 -0.0575  0.4163 -0.4105
  412UNL     N7 4529   1.292   3.596   4.428 -0.4757 -0.1183  0.4106
  412UNL     H8 4530   1.278   3.658   4.767 -2.0339 -0.3177 -0.9914
  412UNL     H9 4531   1.365   3.766   4.668 -1.2371  1.1569  2.3612
  412UNL    H10 4532   1.429   3.616   4.683 -0.3966 -0.6113 -1.6728
  413UNL     H0 4533   2.943   5.463   0.048 -1.3305  0.8918  1.4725
  413UNL     H1 4534   3.198   5.395  -0.076  4.3805  1.8376 -0.0266
  413UNL     C2 4535   3.045   5.497   0.062 -0.4541 -0.6746 -0.7497
  413UNL     C3 4536   3.171   5.465   0.001  0.0183 -0.2584  0.4993
  413UNL     C4 4537   3.179   5.646   0.103  0.3364 -0.0807 -0.0586
  413UNL     C5 4538   3.226   5.770   0.171  0.3011 -0.4482 -0.4316
  413UNL     N6 4539   3.055   5.606   0.132  0.0857 -0.2349 -0.5680
  413UNL     N7 4540   3.261   5.562   0.036  0.5060 -0.1484  0.1540
  413UNL     H8 4541   3.244   5.745   0.276  2.2120 -0.8164 -0.8208
  413UNL     H9 4542   3.151   5.849   0.184 -0.8513 -1.2834 -1.7944
  413UNL    H10 4543   3.310   5.825   0.125  0.5905  0.1768  0.8275
  414UNL     H0 4544   2.086   3.558   3.929 -1.0549  0.4956 -0.0259
  414UNL     H1 4545   2.193   3.373   4.086  0.3525 -1.1479 -0.9521
  414UNL     C2 4546   2.032   3.469   3.962 -0.1066  0.0847  0.4406
  414UNL     C3 4547   2.090   3.381   4.053 -0.1052 -0.0425  0.6841
  414UNL     C4 4548   1.899   3.329   4.001  0.6468 -0.4636 -0.1038
  414UNL     C5 4549   1.770   3.242   3.993 -0.0816  0.2379  0.0050
  414UNL     N6 4550   1.915   3.432   3.918  0.8159  0.3043 -0.1772
  414UNL     N7 4551   2.004   3.286   4.081 -0.0890  0.0281 -0.0740
  414UNL     H8 4552   1.756   3.194   3.895 -0.5904 -1.0749  0.7079
  414UNL     H9 4553   1.684   3.309   4.001 -2.2162 -2.4942  0.8468
  414UNL    H10 4554   1.779   3.165   4.070 -1.9949  0.0369  0.0562
  415UNL     H0 4555   1.691   3.777   4.535  2.7117  2.4424 -0.4952
  415UNL     H1 4556   1.694   4.035   4.632  0.6683 -2.2180  0.6132
  415UNL     C2 4557   1.621   3.857   4.517  0.2463  0.4645  0.0808
  415UNL     C3 4558   1.623   3.986   4.566  0.0653 -0.0286 -0.4069
  415UNL     C4 4559   1.476   3.963   4.428  0.3717 -0.5806  0.2221
  415UNL     C5 4560   1.354   3.988   4.337 -0.0869 -0.1022 -0.0114
  415UNL     N6 4561   1.520   3.838   4.435  0.1311  0.5253  0.6980
  415UNL     N7 4562   1.524   4.058   4.512 -1.1565  0.4718  0.1510
  415UNL     H8 4563   1.379   4.057   4.255  2.1362  1.2131  1.6972
  415UNL     H9 4564   1.294   3.900   4.312  0.0374 -0.2700  0.2830
  415UNL    H10 4565   1.276   4.043   4.390  0.5699  1.5236 -0.6954
  416UNL     H0 4566   1.666   2.901   4.584 -0.8694 -1.8998  0.0311
  416UNL     H1 4567   1.505   2.959   4.811 -1.9547 -1.8198 -2.3709
  416UNL     C2 4568   1.666   2.862   4.684  0.1694 -0.6117  0.5408
  416UNL     C3 4569   1.592   2.896   4.797  0.1854  0.5420 -0.3482
  416UNL     C4 4570   1.735   2.753   4.832 -0.3533 -0.7652 -0.7186
  416UNL     C5 4571   1.831   2.664   4.910 -0.7060  0.4550 -0.6306
  416UNL     N6 4572   1.755   2.771   4.705 -0.1357 -0.1782 -0.7467
  416UNL     N7 4573   1.637   2.820   4.892 -0.0338 -0.6171 -0.2996
  416UNL     H8 4574   1.797   2.560   4.919  0.3266  0.2529  1.2169
  416UNL     H9 4575   1.862   2.698   5.009 -0.7179  1.6606 -1.0360
  416UNL    H10 4576   1.928   2.649   4.862 -0.6218 -0.4456 -0.1970
  417UNL     H0 4577   1.726   3.203   4.388  0.4787  0.4902  3.9368
  417UNL     H1 4578   1.526   3.359   4.506  1.3094 -0.8972  1.2134
  417UNL     C2 4579   1.704   3.308   4.374 -0.6017 -0.2506 -0.7298
  417UNL     C3 4580   1.598   3.384   4.430 -0.6572  0.8390 -0.1384
  417UNL     C4 4581   1.726   3.498   4.313 -0.0132 -0.0438 -0.2536
  417UNL     C5 4582   1.788   3.622   4.251  0.0840 -0.0700 -0.2288
  417UNL     N6 4583   1.781   3.383   4.297 -0.4345  0.7000  0.3709
  417UNL     N7 4584   1.614   3.510   4.396  0.8608 -0.1794  0.5943
  417UNL     H8 4585   1.744   3.647   4.154  1.7742 -1.6332 -1.4184
  417UNL     H9 4586   1.894   3.608   4.230 -0.2977 -1.5299 -1.2149
  417UNL    H10 4587   1.766   3.716   4.305  1.9255  0.2877 -0.0818
  418UNL     H0 4588   1.951   2.829   4.317 -0.0719  0.4950 -0.6918
  418UNL     H1 4589   2.102   3.035   4.229 -0.2648 -0.0192  0.0417
  418UNL     C2 4590   1.957   2.929   4.359  0.3109  0.1303  0.1380
  418UNL     C3 4591   2.032   3.035   4.311  0.1560  0.6020  0.4070
  418UNL     C4 4592   1.941   3.080   4.488  0.4647  0.8237 -0.5987
  418UNL     C5 4593   1.891   3.152   4.611  0.1707  0.4100 -0.0637
  418UNL     N6 4594   1.908   2.949   4.474 -0.1672  0.0854 -0.4483
  418UNL     N7 4595   2.022   3.137   4.389 -0.1685  0.7069 -0.5063
  418UNL     H8 4596   1.800   3.211   4.593  0.8059  0.9387 -1.6241
  418UNL     H9 4597   1.967   3.224   4.645 -0.5109  1.2283 -0.2438
  418UNL    H10 4598   1.871   3.079   4.690 -0.3677 -1.4853 -1.8912
  419UNL     H0 4599   0.473   3.490   4.551 -0.6512  0.8926 -0.4916
  419UNL     H1 4600   0.679   3.565   4.718  1.4854 -2.0628  1.4580
  419UNL     C2 4601   0.578   3.469   4.542 -0.6863  0.0540  0.9325
  419UNL     C3 4602   0.680   3.516   4.622 -0.4913  0.1494  0.2663
  419UNL     C4 4603   0.754   3.425   4.447  0.2042 -0.1060  0.4759
  419UNL     C5 4604   0.838   3.328   4.380  0.8193  0.1258 -0.0776
  419UNL     N6 4605   0.622   3.417   4.428  0.3125  0.0522  0.1508
  419UNL     N7 4606   0.797   3.483   4.565 -0.0402 -0.2301  0.0995
  419UNL     H8 4607   0.843   3.330   4.270 -1.5529 -0.3551 -0.2218
  419UNL     H9 4608   0.942   3.340   4.412  1.0062 -1.1998 -0.1440
  419UNL    H10 4609   0.800   3.226   4.395  0.9515  0.1399  0.3505
  420UNL     H0 4610   0.212   0.082   0.257  0.2377  0.9845  0.0523
  420UNL     H1 4611  -0.020   0.163   0.141 -0.4286 -0.3596 -0.3166
  420UNL     C2 4612   0.197   0.098   0.151 -0.0176 -0.1084 -0.0897
  420UNL     C3 4613   0.075   0.134   0.097 -0.3032 -0.4695  0.0206
  420UNL     C4 4614   0.222   0.111  -0.039 -0.6348 -0.2553 -0.0076
  420UNL     C5 4615   0.300   0.164  -0.158 -0.9021 -0.1117 -0.7537
  420UNL     N6 4616   0.298   0.083   0.064  0.1665  0.0269  0.0697
  420UNL     N7 4617   0.090   0.135  -0.032 -0.0600 -0.2520 -0.3078
  420UNL     H8 4618   0.270   0.103  -0.244  0.8963 -0.1961 -1.3500
  420UNL     H9 4619   0.409   0.156  -0.154 -0.8769 -0.4385 -1.9496
  420UNL    H10 4620   0.281   0.269  -0.185 -1.8194 -0.2499 -0.6409
  421UNL     H0 4621   2.433   5.275   1.467  1.6765 -0.0320 -0.4547
  421UNL     H1 4622   2.584   5.254   1.698  0.5265 -1.3676 -0.0761
  421UNL     C2 4623   2.434   5.192   1.536  0.1201  0.2252 -0.0967
  421UNL     C3 4624   2.509   5.186   1.658 -0.0744 -0.6586 -0.1800
  421UNL     C4 4625   2.389   5.023   1.624  0.6148 -0.1517 -0.1692
  421UNL     C5 4626   2.334   4.885   1.644 -0.0824  0.5227  0.4574
  421UNL     N6 4627   2.341   5.100   1.528  0.2733 -0.1947  0.4647
  421UNL     N7 4628   2.487   5.068   1.708 -0.0999 -0.0560 -0.2224
  421UNL     H8 4629   2.225   4.888   1.632  0.0006  0.3552 -0.3501
  421UNL     H9 4630   2.361   4.833   1.737  0.1041  0.7142  0.5124
  421UNL    H10 4631   2.378   4.826   1.563  0.9311  0.1680  1.2569
  422UNL     H0 4632   3.047   4.531   1.467  1.7593  0.0605 -1.0543
  422UNL     H1 4633   2.978   4.285   1.355 -2.5055 -0.7259 -1.4890
  422UNL     C2 4634   3.004   4.512   1.370  0.0169  0.3923 -0.3516
  422UNL     C3 4635   2.976   4.387   1.318  0.9174  0.0095  0.1132
  422UNL     C4 4636   2.942   4.542   1.182  0.4525 -0.0420 -0.2085
  422UNL     C5 4637   2.929   4.608   1.047 -0.1990 -0.1507 -0.4779
  422UNL     N6 4638   2.988   4.605   1.282  0.6128 -0.3178 -0.6133
  422UNL     N7 4639   2.928   4.407   1.196  0.2564  0.3740 -0.1308
  422UNL     H8 4640   2.822   4.603   1.025 -0.0400 -1.2600 -1.0153
  422UNL     H9 4641   3.001   4.575   0.970  1.4144 -1.1803  1.4350
  422UNL    H10 4642   2.947   4.716   1.040 -1.6435 -0.0773 -4.5055
  423UNL     H0 4643   2.647   5.123   1.119  0.4044  0.0663 -0.2355
  423UNL     H1 4644   2.666   5.365   0.972  0.2665 -3.9039 -0.3789
  423UNL     C2 4645   2.589   5.214   1.123  0.5588  0.1834 -0.6258
  423UNL     C3 4646   2.606   5.336   1.057 -0.2352 -0.9530  0.3289
  423UNL     C4 4647   2.431   5.327   1.174 -0.2072  0.7747  0.0033
  423UNL     C5 4648   2.293   5.368   1.225 -0.2914  0.0011 -0.2433
  423UNL     N6 4649   2.484   5.216   1.212 -0.1897 -0.7650 -0.4625
  423UNL     N7 4650   2.502   5.413   1.089  0.5457  0.4560 -0.9506
  423UNL     H8 4651   2.217   5.309   1.171 -1.4461 -1.2145  2.6086
  423UNL     H9 4652   2.274   5.476   1.219 -1.1965 -0.1477 -0.2227
  423UNL    H10 4653   2.267   5.345   1.329  0.0007  1.2209  0.0984
  424UNL     H0 4654   4.479   0.221   0.783  0.5432 -0.0326 -1.2236
  424UNL     H1 4655   4.675   0.112   0.606  0.2717  1.6707 -0.1270
  424UNL     C2 4656   4.573   0.173   0.807  0.0062 -0.3463  0.3180
  424UNL     C3 4657   4.669   0.110   0.714  0.4213 -0.4442 -0.1240
  424UNL     C4 4658   4.718   0.082   0.910 -0.6533 -0.2934 -0.5160
  424UNL     C5 4659   4.802   0.079   1.033 -0.1057  0.2600 -0.8419
  424UNL     N6 4660   4.595   0.136   0.929  0.5341  0.0703  0.7437
  424UNL     N7 4661   4.765   0.058   0.782 -0.1817 -0.0095  0.0118
  424UNL     H8 4662   4.770   0.011   1.113  0.1369  0.2453 -0.7561
  424UNL     H9 4663   4.819   0.177   1.080  1.5257  0.7179 -2.3228
  424UNL    H10 4664   4.904   0.045   1.013  0.1341  0.5221 -0.0778
  425UNL     H0 4665   2.454   4.802   1.282  0.3696  0.0876  2.4444
  425UNL     H1 4666   2.681   4.688   1.166  1.4512  0.3394 -1.3428
  425UNL     C2 4667   2.555   4.841   1.277  0.1496  0.4809  0.2931
  425UNL     C3 4668   2.670   4.774   1.231 -0.6382 -0.5138 -0.5198
  425UNL     C4 4669   2.701   4.966   1.313  0.1772 -0.6546  0.3797
  425UNL     C5 4670   2.770   5.082   1.378 -0.2613  0.3460  0.4032
  425UNL     N6 4671   2.577   4.950   1.344  0.1133 -0.7992  0.3610
  425UNL     N7 4672   2.768   4.865   1.250 -0.2924 -0.0118 -0.2400
  425UNL     H8 4673   2.730   5.175   1.338  2.1499  1.4211  0.4003
  425UNL     H9 4674   2.878   5.074   1.361 -0.0424  0.3895  1.7159
  425UNL    H10 4675   2.751   5.080   1.486 -1.5706 -0.7039  0.1629
  426UNL     H0 4676   5.457   0.139   0.360  1.5997 -0.5685  0.7597
  426UNL     H1 4677   5.622  -0.028   0.504  0.5154 -1.0540 -0.4091
  426UNL     C2 4678   5.439   0.034   0.380  0.1432 -0.3224  0.8409
  426UNL     C3 4679   5.528  -0.048   0.455 -0.1002 -0.4693  0.5205
  426UNL     C4 4680   5.344  -0.141   0.401 -0.4533  0.2185  0.2004
  426UNL     C5 4681   5.224  -0.236   0.395 -0.0318 -0.1799  0.5238
  426UNL     N6 4682   5.328  -0.029   0.341  0.2383 -0.6661 -0.3169
  426UNL     N7 4683   5.467  -0.163   0.463 -0.1166  0.0521 -0.3412
  426UNL     H8 4684   5.203  -0.262   0.290  2.3617 -1.6005  0.3796
  426UNL     H9 4685   5.128  -0.199   0.433 -0.0829  0.5888 -0.3158
  426UNL    H10 4686   5.244  -0.333   0.442 -1.5444 -0.3413  0.8722
  427UNL     H0 4687   5.043   0.267   0.934  1.5226 -0.7494 -2.8098
  427UNL     H1 4688   5.090   0.540   1.003 -1.0794  1.0519  1.0061
  427UNL     C2 4689   4.989   0.357   0.907 -0.4506 -1.1958 -0.5625
  427UNL     C3 4690   5.012   0.495   0.942 -0.0912 -0.5939  0.9160
  427UNL     C4 4691   4.864   0.471   0.796  0.4755 -0.3544 -0.2284
  427UNL     C5 4692   4.747   0.500   0.709  0.2665 -0.1061 -0.3631
  427UNL     N6 4693   4.897   0.346   0.816 -0.0025 -0.5840 -0.4856
  427UNL     N7 4694   4.929   0.567   0.871 -0.1066  0.4510  1.0203
  427UNL     H8 4695   4.792   0.556   0.627  0.7507  1.3823  0.8936
  427UNL     H9 4696   4.694   0.416   0.663  0.6596 -1.1933  1.0871
  427UNL    H10 4697   4.682   0.569   0.764 -0.2275 -0.1531 -0.8834
  428UNL     H0 4698   3.139   4.931   0.960 -2.9273 -1.9623  0.0089
  428UNL     H1 4699   2.975   5.025   1.156  0.8284 -0.2237 -1.3086
  428UNL     C2 4700   3.155   4.915   1.066 -0.8906  0.0769  0.0458
  428UNL     C3 4701   3.067   4.968   1.161  1.1365  0.3948  0.2784
  428UNL     C4 4702   3.215   4.839   1.232  0.0516  0.3046 -0.7209
  428UNL     C5 4703   3.279   4.743   1.334 -0.5528 -0.3203 -0.2210
  428UNL     N6 4704   3.246   4.831   1.106  0.2049 -0.1289 -0.5232
  428UNL     N7 4705   3.105   4.917   1.273 -0.1203  0.5534 -0.1149
  428UNL     H8 4706   3.296   4.642   1.296 -1.3049  0.1142 -1.7968
  428UNL     H9 4707   3.211   4.720   1.416 -1.3243  0.4820 -0.6176
  428UNL    H10 4708   3.378   4.767   1.373 -0.9071 -1.1074  1.1734
  429UNL     H0 4709   3.195   5.312   0.706  2.2342  0.8666  0.0656
  429UNL     H1 4710   3.023   5.447   0.888 -0.1792  1.7868  0.0188
  429UNL     C2 4711   3.189   5.416   0.737 -0.3281  0.4694  0.9517
  429UNL     C3 4712   3.099   5.484   0.821  0.6317  0.3423  0.1047
  429UNL     C4 4713   3.243   5.614   0.730  0.3195 -0.0000  0.2795
  429UNL     C5 4714   3.310   5.735   0.674 -0.0979 -0.4504  0.8145
  429UNL     N6 4715   3.269   5.500   0.680 -0.4068  0.2722 -0.5482
  429UNL     N7 4716   3.134   5.614   0.821  0.0898  0.4831  0.2012
  429UNL     H8 4717   3.401   5.758   0.731  0.1645 -0.4863  0.4131
  429UNL     H9 4718   3.249   5.826   0.674 -0.0681 -0.4153 -1.0652
  429UNL    H10 4719   3.331   5.713   0.568 -3.1924 -0.7948  0.2138
  430UNL     H0 4720   3.386   4.909   0.685  2.1134 -0.0126 -0.2501
  430UNL     H1 4721   3.493   5.121   0.571 -0.9163  0.4332 -0.1792
  430UNL     C2 4722   3.392   5.008   0.730  0.1128 -0.0226  0.0846
  430UNL     C3 4723   3.444   5.118   0.667  0.0681 -0.1756  0.3167
  430UNL     C4 4724   3.369   5.145   0.858 -0.0800  0.1108 -0.2294
  430UNL     C5 4725   3.330   5.220   0.988  0.1814  0.0524 -0.3650
  430UNL     N6 4726   3.351   5.014   0.852  0.3915 -0.0010  0.1534
  430UNL     N7 4727   3.429   5.212   0.758 -0.2962 -0.2441  0.1628
  430UNL     H8 4728   3.290   5.316   0.953 -2.4641 -0.8309  0.1631
  430UNL     H9 4729   3.421   5.242   1.044 -0.8244  1.9143  0.5468
  430UNL    H10 4730   3.266   5.155   1.047  1.6972 -0.1482  1.0884
  431UNL     H0 4731   3.938   0.034   0.938 -0.1343  0.2998 -2.2644
  431UNL     H1 4732   4.147   0.139   1.090  0.1285 -0.2503 -0.6661
  431UNL     C2 4733   4.044   0.034   0.914  0.3830 -0.5616 -0.0677
  431UNL     C3 4734   4.141   0.094   0.992 -0.5332  0.3197 -0.8989
  431UNL     C4 4735   4.218  -0.009   0.826 -0.3490 -0.2862  0.5638
  431UNL     C5 4736   4.311  -0.099   0.744 -0.3462 -0.2956 -0.0629
  431UNL     N6 4737   4.094  -0.026   0.807  0.4405 -0.2052 -0.4800
  431UNL     N7 4738   4.257   0.066   0.932 -0.4917 -0.2597  0.5604
  431UNL     H8 4739   4.259  -0.175   0.683  0.3394 -1.7587  1.1480
  431UNL     H9 4740   4.352  -0.028   0.671 -1.8995 -0.9851 -1.6576
  431UNL    H10 4741   4.392  -0.150   0.797 -0.7187 -0.8653 -0.0328
  432UNL     H0 4742   3.656   4.915   1.411  2.2122 -1.3182  0.3037
  432UNL     H1 4743   3.436   4.977   1.264  0.6278  0.4062 -0.3170
  432UNL     C2 4744   3.652   4.940   1.305 -0.5220 -1.2736  0.3887
  432UNL     C3 4745   3.537   4.961   1.227  0.7510 -0.7859  0.5007
  432UNL     C4 4746   3.708   4.977   1.115  0.8898 -0.2615  0.3533
  432UNL     C5 4747   3.802   5.012   0.998  0.0142  0.0938  0.0559
  432UNL     N6 4748   3.761   4.938   1.234  0.0692  0.1983  0.2529
  432UNL     N7 4749   3.570   4.981   1.100 -0.8842  0.7520  0.4133
  432UNL     H8 4750   3.776   4.950   0.911  0.8000 -1.3486  0.8282
  432UNL     H9 4751   3.906   4.986   1.021 -0.1088 -0.0889  0.4102
  432UNL    H10 4752   3.780   5.117   0.973 -2.5680  0.0505  1.9593
  433UNL     H0 4753   3.442   0.444   2.740  0.9979 -0.3346 -0.9302
  433UNL     H1 4754   3.493   0.459   3.002 -2.4144 -0.0910  1.9057
  433UNL     C2 4755   3.433   0.361   2.810  0.5649  0.2296 -0.3048
  433UNL     C3 4756   3.465   0.369   2.948  0.0098  0.1646  0.0991
  433UNL     C4 4757   3.419   0.180   2.884  0.3472  0.1762 -0.0087
  433UNL     C5 4758   3.418   0.028   2.890 -0.2374  0.4994 -0.1033
  433UNL     N6 4759   3.407   0.242   2.765  0.1113 -0.3292 -0.0053
  433UNL     N7 4760   3.459   0.246   2.993 -0.0528 -0.5490 -0.1589
  433UNL     H8 4761   3.338  -0.016   2.829 -2.3296  1.6444  1.7385
  433UNL     H9 4762   3.408  -0.025   2.985  1.5647  0.4521  0.0679
  433UNL    H10 4763   3.509  -0.014   2.844 -0.5222  1.3044 -1.4437
  434UNL     H0 4764   1.962   5.122   2.592 -2.5599 -1.9761  0.9220
  434UNL     H1 4765   2.011   4.924   2.417  0.6017  0.8666  0.7767
  434UNL     C2 4766   1.936   5.125   2.487 -0.0876 -0.9707  0.2896
  434UNL     C3 4767   1.958   5.016   2.398  0.1811  0.4636 -0.0740
  434UNL     C4 4768   1.870   5.177   2.312  0.3101 -0.1455 -0.4355
  434UNL     C5 4769   1.812   5.267   2.203 -0.6855 -0.7829 -0.4212
  434UNL     N6 4770   1.868   5.223   2.432 -0.0285  0.0020  0.2018
  434UNL     N7 4771   1.927   5.056   2.282  0.4478 -0.3802  0.5031
  434UNL     H8 4772   1.851   5.242   2.104  0.5310  0.5093 -0.2916
  434UNL     H9 4773   1.834   5.373   2.220  0.9491 -0.8917 -1.6722
  434UNL    H10 4774   1.703   5.261   2.203 -0.9548  2.0610  3.6172
  435UNL     H0 4775   3.654   0.294   2.368  0.5397 -0.3564 -2.5162
  435UNL     H1 4776   3.646   0.480   2.163  0.3265 -0.5064  0.2536
  435UNL     C2 4777   3.590   0.381   2.358  0.2582 -0.2213 -0.0305
  435UNL     C3 4778   3.578   0.468   2.247 -0.1294 -0.2236 -0.0715
  435UNL     C4 4779   3.445   0.510   2.401 -0.0617  0.3311  0.2434
  435UNL     C5 4780   3.317   0.554   2.468  0.3096 -0.1571  0.0063
  435UNL     N6 4781   3.515   0.411   2.459 -0.2229 -0.7376  0.6228
  435UNL     N7 4782   3.481   0.546   2.276  0.1237 -0.4140  0.6440
  435UNL     H8 4783   3.336   0.573   2.574  0.8810 -2.6855  0.4007
  435UNL     H9 4784   3.240   0.476   2.463  1.6196 -1.5596  1.0429
  435UNL    H10 4785   3.279   0.644   2.419 -3.2663 -0.8340  1.3945
  436UNL     H0 4786   3.470   0.785   1.919 -0.5256  0.6786  0.0786
  436UNL     H1 4787   3.671   0.943   1.798  0.1794  0.4761 -0.0613
  436UNL     C2 4788   3.570   0.808   1.952 -0.1060 -0.4647 -0.3750
  436UNL     C3 4789   3.667   0.895   1.895  0.5774  0.0520 -0.2507
  436UNL     C4 4790   3.715   0.836   2.095 -0.1340 -0.2950  0.5190
  436UNL     C5 4791   3.788   0.829   2.226 -0.2418 -0.1498  0.0814
  436UNL     N6 4792   3.606   0.766   2.074 -0.5980  0.1191 -0.5584
  436UNL     N7 4793   3.761   0.912   1.990 -0.0327 -0.4138  0.1654
  436UNL     H8 4794   3.761   0.732   2.270 -0.0802  0.2641  1.1146
  436UNL     H9 4795   3.763   0.913   2.292 -0.1054 -0.2157  0.2156
  436UNL    H10 4796   3.895   0.835   2.206 -0.3820  0.7276 -0.4296
  437UNL     H0 4797   1.468   5.541   2.566  0.1890 -0.3043  0.8376
  437UNL     H1 4798   1.626   5.404   2.373 -0.2706 -1.6341  0.5681
  437UNL     C2 4799   1.570   5.559   2.532 -0.0668  0.3448  0.3944
  437UNL     C3 4800   1.650   5.481   2.445 -0.2012 -0.5176 -0.6247
  437UNL     C4 4801   1.752   5.637   2.539  0.6648 -0.3707  0.0608
  437UNL     C5 4802   1.861   5.735   2.584 -0.0768  0.5424 -0.4124
  437UNL     N6 4803   1.632   5.655   2.586 -0.0101  0.3005  0.1415
  437UNL     N7 4804   1.773   5.532   2.455  0.1690  0.4242  0.9828
  437UNL     H8 4805   1.961   5.690   2.579 -0.0454  0.6903 -1.3116
  437UNL     H9 4806   1.841   5.769   2.686 -1.8760 -1.7089  0.0201
  437UNL    H10 4807   1.863   5.822   2.516 -0.2081  0.4720 -0.5052
  438UNL     H0 4808   4.540   0.807   1.548  1.2200  0.0049 -0.3380
  438UNL     H1 4809   4.646   0.642   1.744 -1.2743  0.5032  2.6753
  438UNL     C2 4810   4.500   0.716   1.590  0.3481  0.6620  0.2516
  438UNL     C3 4811   4.553   0.638   1.688  0.7047 -0.1323 -0.6978
  438UNL     C4 4812   4.363   0.581   1.623 -0.8543  0.4763 -0.5976
  438UNL     C5 4813   4.223   0.519   1.624  0.6616  0.3359  1.0790
  438UNL     N6 4814   4.384   0.671   1.536  0.9429  0.8091 -0.0019
  438UNL     N7 4815   4.458   0.552   1.716  0.2256  0.4930 -0.2141
  438UNL     H8 4816   4.191   0.501   1.521 -1.3885  2.8794  1.1917
  438UNL     H9 4817   4.151   0.588   1.671 -1.2707 -0.0228 -1.2279
  438UNL    H10 4818   4.224   0.431   1.689 -3.2308 -1.1355 -0.6604
  439UNL     H0 4819   4.219   1.069   2.073 -0.4390 -1.5643 -1.6593
  439UNL     H1 4820   4.052   1.158   2.286 -0.2430 -2.0687  0.5491
  439UNL     C2 4821   4.119   1.111   2.069  0.1240 -0.0240 -0.0464
  439UNL     C3 4822   4.041   1.161   2.178  0.4723 -0.0659  0.5115
  439UNL     C4 4823   3.939   1.185   1.997  0.1130 -0.1342 -0.0938
  439UNL     C5 4824   3.836   1.240   1.898 -0.2372  0.4174 -0.7737
  439UNL     N6 4825   4.053   1.135   1.954 -0.5410  0.1417 -0.2603
  439UNL     N7 4826   3.933   1.212   2.128 -0.1506 -0.3046  0.2378
  439UNL     H8 4827   3.883   1.292   1.813  1.5636  0.5052  0.2375
  439UNL     H9 4828   3.789   1.149   1.859 -0.5218  0.2948 -0.1404
  439UNL    H10 4829   3.771   1.310   1.951 -0.9345 -1.2278  0.5537
  440UNL     H0 4830   4.167   0.156   2.241  1.6832 -0.7150 -0.4295
  440UNL     H1 4831   3.952  -0.014   2.220  1.1014  0.7648 -1.2204
  440UNL     C2 4832   4.156   0.060   2.291 -0.3876 -0.2254  0.0917
  440UNL     C3 4833   4.041  -0.022   2.281 -0.0572 -0.5760  0.3332
  440UNL     C4 4834   4.186  -0.092   2.412  0.0788 -0.7224  0.2763
  440UNL     C5 4835   4.266  -0.201   2.476  0.0168  0.0698  0.4002
  440UNL     N6 4836   4.248   0.017   2.371  0.0992 -0.6923 -0.6995
  440UNL     N7 4837   4.069  -0.125   2.353  0.1141  0.6025  0.4961
  440UNL     H8 4838   4.279  -0.290   2.414  0.0233 -0.1405  0.7009
  440UNL     H9 4839   4.206  -0.245   2.557 -1.2410  2.3514  0.7407
  440UNL    H10 4840   4.369  -0.174   2.503  0.0108  2.1416 -1.5145
  441UNL     H0 4841   4.127   0.476   2.013 -0.3999 -0.0669  0.1465
  441UNL     H1 4842   3.929   0.662   2.048 -0.3231 -0.0693 -0.8254
  441UNL     C2 4843   4.137   0.581   1.992  0.0655 -0.1758 -0.1851
  441UNL     C3 4844   4.032   0.675   2.016 -0.1154 -0.1304 -0.1803
  441UNL     C4 4845   4.199   0.752   1.934  0.2721 -0.1227  0.2308
  441UNL     C5 4846   4.303   0.856   1.881  0.0942  0.6749  0.1848
  441UNL     N6 4847   4.246   0.631   1.943 -0.1803 -0.0207 -0.2869
  441UNL     N7 4848   4.075   0.795   1.974 -0.5117 -0.0551  0.2553
  441UNL     H8 4849   4.369   0.884   1.963  0.3813  1.3237 -0.2631
  441UNL     H9 4850   4.254   0.947   1.846 -2.0382 -0.9872 -1.2812
  441UNL    H10 4851   4.366   0.814   1.801 -1.6137 -1.4502 -0.0959
  442UNL     H0 4852   4.517   0.020   1.995 -2.5699 -1.3258  2.7408
  442UNL     H1 4853   4.505   0.258   1.816 -0.8218  2.4390 -0.6747
  442UNL     C2 4854   4.479   0.120   2.008 -0.3391 -0.0083 -0.0642
  442UNL     C3 4855   4.482   0.236   1.920  0.3096  0.4667 -0.8206
  442UNL     C4 4856   4.428   0.282   2.114 -0.0434 -0.1675  0.1023
  442UNL     C5 4857   4.385   0.353   2.239  0.8093 -0.0844 -0.4878
  442UNL     N6 4858   4.421   0.152   2.123 -0.1566  0.7280 -0.1773
  442UNL     N7 4859   4.450   0.340   1.993 -0.0975 -1.1358 -0.2430
  442UNL     H8 4860   4.402   0.461   2.232 -1.2715  0.4434  1.9779
  442UNL     H9 4861   4.458   0.333   2.318  0.9858  1.5976 -0.2056
  442UNL    H10 4862   4.280   0.329   2.259  1.3285 -1.9329  0.1023
  443UNL     H0 4863   2.946   0.697   2.108  0.6953 -1.0246  4.3607
  443UNL     H1 4864   3.152   0.877   2.167 -0.7510  0.2399 -0.0103
  443UNL     C2 4865   3.051   0.688   2.087 -0.0178  0.5156 -0.6041
  443UNL     C3 4866   3.152   0.778   2.123 -0.4278  0.0504  0.4109
  443UNL     C4 4867   3.223   0.615   2.019  0.4505 -0.1773 -0.5497
  443UNL     C5 4868   3.319   0.516   1.958  0.1586 -0.2988 -0.3922
  443UNL     N6 4869   3.095   0.575   2.036  0.4329 -0.4311 -0.2540
  443UNL     N7 4870   3.267   0.731   2.074  0.1208 -0.3250 -0.3150
  443UNL     H8 4871   3.296   0.490   1.853 -1.0233  0.8237 -0.4211
  443UNL     H9 4872   3.413   0.572   1.966 -0.0452  0.0036 -0.0916
  443UNL    H10 4873   3.338   0.419   2.006  1.3668 -0.4192 -1.0884
  444UNL     H0 4874   4.633   0.294   2.564  1.1255 -0.0975 -0.3253
  444UNL     H1 4875   4.491   0.048   2.534 -0.1819  1.4849  1.1939
  444UNL     C2 4876   4.641   0.212   2.494  1.0197 -0.7514  0.4206
  444UNL     C3 4877   4.574   0.090   2.479 -0.4685 -0.3046 -0.6572
  444UNL     C4 4878   4.709   0.125   2.329 -0.6844 -0.1080  0.2868
  444UNL     C5 4879   4.783   0.106   2.202 -0.9619 -0.2041 -0.9276
  444UNL     N6 4880   4.723   0.238   2.396  0.1935 -0.2154 -0.1793
  444UNL     N7 4881   4.620   0.032   2.372  0.4178  0.2225 -0.4411
  444UNL     H8 4882   4.742   0.163   2.117  0.3702 -1.0178 -2.1385
  444UNL     H9 4883   4.782   0.002   2.166  1.9425  0.4641 -3.1683
  444UNL    H10 4884   4.890   0.130   2.208 -0.3120 -2.9836 -0.8618
  445UNL     H0 4885   0.923   5.247   3.927  0.8847 -1.0142 -1.0876
  445UNL     H1 4886   1.098   5.190   4.151  0.3144  0.7429 -1.7232
  445UNL     C2 4887   0.947   5.159   3.985 -0.1007 -0.7531 -0.2747
  445UNL     C3 4888   1.031   5.126   4.095 -0.2700 -0.2371  0.0655
  445UNL     C4 4889   0.932   4.960   4.026 -0.4240 -0.1246  0.1511
  445UNL     C5 4890   0.879   4.816   4.012  0.5389 -0.2901 -0.3851
  445UNL     N6 4891   0.878   5.049   3.952  0.5217 -0.6502  0.6090
  445UNL     N7 4892   1.022   5.000   4.124  0.0428  0.0733 -0.3489
  445UNL     H8 4893   0.853   4.777   3.912  0.5926  0.0596 -0.5357
  445UNL     H9 4894   0.786   4.802   4.068  1.4550  0.4980  1.3658
  445UNL    H10 4895   0.951   4.740   4.045  0.1208 -1.5877 -2.3538
  446UNL     H0 4896   1.495   4.538   3.850  2.4120 -0.3359 -1.1310
  446UNL     H1 4897   1.515   4.280   3.738 -1.1142  0.6902  2.0780
  446UNL     C2 4898   1.484   4.505   3.748  0.1570 -0.8151 -0.7627
  446UNL     C3 4899   1.494   4.377   3.694 -0.0136  0.1643  0.3241
  446UNL     C4 4900   1.461   4.517   3.546 -0.2953  0.5361 -0.0931
  446UNL     C5 4901   1.421   4.575   3.412  0.2306 -0.3726  0.7692
  446UNL     N6 4902   1.447   4.592   3.654 -0.7062 -0.0283  0.5291
  446UNL     N7 4903   1.476   4.385   3.563 -0.0761 -0.0620 -0.1738
  446UNL     H8 4904   1.492   4.542   3.335  1.1225  1.4699  0.7646
  446UNL     H9 4905   1.428   4.685   3.410  0.6622 -0.3989  0.8926
  446UNL    H10 4906   1.316   4.557   3.385  0.6598  0.7759 -1.8623
  447UNL     H0 4907   1.094   5.104   3.550 -1.0048 -0.6977 -0.5709
  447UNL     H1 4908   1.150   5.333   3.402 -0.3923  2.1745 -0.0835
  447UNL     C2 4909   1.044   5.200   3.559  0.6164  0.0819  0.4254
  447UNL     C3 4910   1.071   5.317   3.474  0.4153 -0.2555  0.3058
  447UNL     C4 4911   0.928   5.350   3.608  0.6523 -0.4723  0.1317
  447UNL     C5 4912   0.817   5.419   3.676  0.5791  0.2169 -0.0029
  447UNL     N6 4913   0.955   5.227   3.648  0.6689  0.2763 -0.3021
  447UNL     N7 4914   0.991   5.415   3.508 -0.5475  0.0964 -0.4401
  447UNL     H8 4915   0.724   5.361   3.672 -0.3863  1.6607  1.1115
  447UNL     H9 4916   0.788   5.506   3.616 -1.5058 -1.2569 -1.1860
  447UNL    H10 4917   0.827   5.445   3.782 -0.2396  0.6515 -0.0318
  448UNL     H0 4918   2.989   0.179   3.231 -0.3548  0.6462  1.5251
  448UNL     H1 4919   3.201   0.095   3.060  0.2920  0.2113  0.4936
  448UNL     C2 4920   3.086   0.138   3.252 -0.4168 -0.3052  0.0021
  448UNL     C3 4921   3.196   0.099   3.168  0.5792  0.1781  0.5074
  448UNL     C4 4922   3.238   0.079   3.364  0.5748 -0.7114 -0.0854
  448UNL     C5 4923   3.320   0.057   3.489 -0.1551  0.3087  0.5347
  448UNL     N6 4924   3.122   0.144   3.376 -0.1082 -0.3027 -0.5165
  448UNL     N7 4925   3.296   0.062   3.240 -0.0078  0.6895  0.1504
  448UNL     H8 4926   3.347  -0.049   3.492 -0.8212  0.1349  0.3332
  448UNL     H9 4927   3.267   0.100   3.574 -1.2706  0.3098 -0.1491
  448UNL    H10 4928   3.419   0.105   3.489  0.6025 -1.2196 -0.5349
  449UNL     H0 4929   0.978   4.820   3.674  0.6930 -1.9863 -0.9508
  449UNL     H1 4930   1.199   4.735   3.527 -0.0735  0.2083 -1.2838
  449UNL     C2 4931   1.080   4.856   3.683 -0.0952  0.1354 -0.2037
  449UNL     C3 4932   1.188   4.812   3.602  0.4121  0.1668 -1.1721
  449UNL     C4 4933   1.240   4.959   3.743  0.1097 -0.6371  0.2867
  449UNL     C5 4934   1.307   5.087   3.798 -0.2526 -0.2193  0.1265
  449UNL     N6 4935   1.117   4.937   3.775 -0.1614  0.2611 -0.7244
  449UNL     N7 4936   1.295   4.883   3.642  0.4706 -0.0618 -0.0285
  449UNL     H8 4937   1.389   5.119   3.733 -1.2203 -0.3407 -1.1620
  449UNL     H9 4938   1.353   5.053   3.892 -0.8469  0.5605  0.7049
  449UNL    H10 4939   1.249   5.174   3.831 -0.7460 -0.4785 -0.0637
  450UNL     H0 4940   2.199   5.542   2.655  0.4685  0.8760  0.8928
  450UNL     H1 4941   2.193   5.563   2.933 -1.0437  1.6636  0.4252
  450UNL     C2 4942   2.121   5.508   2.721 -0.6034 -0.3939 -0.9601
  450UNL     C3 4943   2.127   5.512   2.864  1.0025 -0.4104 -0.0365
  450UNL     C4 4944   1.961   5.408   2.782 -0.3672  0.5397 -0.9178
  450UNL     C5 4945   1.823   5.350   2.781  0.4906  0.2929  0.1178
  450UNL     N6 4946   2.022   5.434   2.673 -0.6327 -0.0736  0.2170
  450UNL     N7 4947   2.018   5.447   2.903 -0.3088 -0.0820  0.5030
  450UNL     H8 4948   1.804   5.289   2.692 -0.4860  1.1179 -0.2522
  450UNL     H9 4949   1.742   5.423   2.788  0.7028  0.5590 -0.2322
  450UNL    H10 4950   1.818   5.287   2.871 -0.7508 -1.9445 -1.4468
  451UNL     H0 4951   3.596   0.295   3.399  0.1860 -0.6047  0.5659
  451UNL     H1 4952   3.691   0.542   3.350  0.3870 -1.6995  0.8966
  451UNL     C2 4953   3.536   0.376   3.359  0.9394 -0.1827  0.2788
  451UNL     C3 4954   3.591   0.504   3.334 -0.1270  0.0208 -0.1280
  451UNL     C4 4955   3.393   0.472   3.261 -0.2680  0.0381 -0.2717
  451UNL     C5 4956   3.260   0.505   3.205  0.1382 -0.0750  0.3172
  451UNL     N6 4957   3.414   0.355   3.310  0.3201 -0.5609  0.0134
  451UNL     N7 4958   3.496   0.566   3.267  0.4417 -0.3906 -1.1209
  451UNL     H8 4959   3.224   0.438   3.126 -0.4005  0.3837  0.1727
  451UNL     H9 4960   3.180   0.476   3.274 -0.5316 -2.2944 -1.3049
  451UNL    H10 4961   3.244   0.610   3.179 -0.1871 -0.3381 -0.5828
  452UNL     H0 4962   1.691   4.931   3.325  0.6923  2.3765  1.0397
  452UNL     H1 4963   1.524   5.004   3.552  1.2574  1.4864 -0.5969
  452UNL     C2 4964   1.684   4.891   3.425  0.7089 -0.0560  0.1204
  452UNL     C3 4965   1.603   4.933   3.534  0.6594  0.6477  0.0535
  452UNL     C4 4966   1.735   4.778   3.581  0.1376 -0.2209  0.5754
  452UNL     C5 4967   1.805   4.663   3.653  0.2519  0.4574  0.2348
  452UNL     N6 4968   1.784   4.810   3.464  0.2208 -0.2558 -0.1714
  452UNL     N7 4969   1.638   4.857   3.635 -0.1590  0.1788 -0.5416
  452UNL     H8 4970   1.770   4.565   3.616  1.8382  0.0036 -0.1080
  452UNL     H9 4971   1.794   4.660   3.762 -1.0590  0.6707  0.1130
  452UNL    H10 4972   1.914   4.666   3.639  0.2882 -0.0577  0.3912
  453UNL     H0 4973   1.719   5.332   3.205 -2.7325  0.5593  0.1944
  453UNL     H1 4974   1.600   5.509   3.376  0.3606 -0.2333 -0.2617
  453UNL     C2 4975   1.718   5.440   3.199  0.1780  0.5905 -0.1628
  453UNL     C3 4976   1.657   5.529   3.286  0.5456 -0.5203 -0.2079
  453UNL     C4 4977   1.745   5.620   3.130  0.4649 -0.2914  0.0742
  453UNL     C5 4978   1.802   5.722   3.037 -0.3489  0.1002 -1.1780
  453UNL     N6 4979   1.765   5.498   3.096 -0.2007 -0.2664  1.0919
  453UNL     N7 4980   1.671   5.652   3.241  0.0200  0.1499  0.1526
  453UNL     H8 4981   1.771   5.827   3.048 -1.3726 -0.3150  0.0376
  453UNL     H9 4982   1.792   5.699   2.930 -1.6961  2.3021 -1.5643
  453UNL    H10 4983   1.912   5.725   3.043 -0.3597  0.6899 -1.2326
  454UNL     H0 4984   1.874   5.006   3.104 -0.1618  1.3502 -1.7868
  454UNL     H1 4985   2.030   5.225   3.020 -1.4262 -0.2064 -0.5496
  454UNL     C2 4986   1.913   5.087   3.165 -0.8347 -0.1677  0.7077
  454UNL     C3 4987   1.989   5.200   3.117 -0.1896 -0.0026  0.0334
  454UNL     C4 4988   1.942   5.209   3.322 -0.3257  0.5207  0.5780
  454UNL     C5 4989   1.922   5.268   3.455  0.0178  0.3234 -0.5435
  454UNL     N6 4990   1.889   5.088   3.293 -0.0756  0.4614  0.1728
  454UNL     N7 4991   2.005   5.286   3.221 -0.2661  0.1160  0.2024
  454UNL     H8 4992   1.944   5.375   3.454  2.2934 -0.1051 -1.2842
  454UNL     H9 4993   1.977   5.233   3.543 -1.8782 -0.6959  0.2443
  454UNL    H10 4994   1.818   5.256   3.485  0.3026 -1.3395 -0.1658
  455UNL     H0 4995   2.461   0.064   3.321  0.3695 -0.4382 -0.9429
  455UNL     H1 4996   2.672   0.138   3.491 -0.5486 -2.3057  0.8587
  455UNL     C2 4997   2.567   0.060   3.303  0.6556 -0.1584  0.6032
  455UNL     C3 4998   2.666   0.093   3.392  0.8318 -0.7246  0.0271
  455UNL     C4 4999   2.739   0.004   3.226 -0.3504  0.2848 -0.5576
  455UNL     C5 5000   2.830  -0.077   3.135  0.1313  0.3455  0.1123
  455UNL     N6 5001   2.611  -0.001   3.193  0.1192 -0.1326  0.1464
  455UNL     N7 5002   2.781   0.058   3.342  0.1082 -0.1269  0.0731
  455UNL     H8 5003   2.908  -0.016   3.088 -0.0855 -0.3758 -1.2038
  455UNL     H9 5004   2.889  -0.155   3.183 -0.1515  0.2835  0.3566
  455UNL    H10 5005   2.777  -0.118   3.047 -0.9577  3.1256 -0.6015
  456UNL     H0 5006   2.269   4.848   3.740  2.2343  1.2421  1.2304
  456UNL     H1 5007   2.005   4.925   3.681 -1.1124  1.3784 -1.9029
  456UNL     C2 5008   2.230   4.898   3.653 -0.1032 -0.7075  1.1143
  456UNL     C3 5009   2.097   4.936   3.625  0.7020  0.4203  0.7869
  456UNL     C4 5010   2.231   4.983   3.475  0.5072  0.4247 -0.4073
  456UNL     C5 5011   2.286   5.022   3.338  0.3186  0.0618 -0.1422
  456UNL     N6 5012   2.314   4.955   3.570 -0.3337 -0.8322  0.3670
  456UNL     N7 5013   2.098   4.989   3.502  0.2677  0.2252 -0.2092
  456UNL     H8 5014   2.291   4.935   3.271 -1.4635  0.5682 -0.9835
  456UNL     H9 5015   2.388   5.062   3.338  0.7739 -1.0006 -1.8771
  456UNL    H10 5016   2.217   5.092   3.289 -2.4465 -1.7565  1.0135
  457UNL     H0 5017   4.366   1.818   0.347 -2.2840  0.3566  2.3456
  457UNL     H1 5018   4.492   1.810   0.590 -0.8898  0.7461 -1.6155
  457UNL     C2 5019   4.394   1.730   0.403 -0.2875 -0.9268 -0.5115
  457UNL     C3 5020   4.453   1.728   0.531 -0.1260 -0.3167 -0.6525
  457UNL     C4 5021   4.417   1.548   0.444 -0.0264 -0.2333  0.2390
  457UNL     C5 5022   4.419   1.395   0.434 -0.0642  0.4780 -0.3510
  457UNL     N6 5023   4.367   1.616   0.341 -0.2390 -0.4163  0.6340
  457UNL     N7 5024   4.464   1.599   0.561  0.0967 -0.9866 -0.0438
  457UNL     H8 5025   4.408   1.354   0.333 -0.7395 -1.5695  0.5208
  457UNL     H9 5026   4.333   1.360   0.494  1.2695  0.4219  1.5616
  457UNL    H10 5027   4.510   1.352   0.477  0.8030  1.1759 -1.4967
  458UNL     H0 5028   4.987   1.043   0.244  0.4937 -1.2127  0.3158
  458UNL     H1 5029   4.842   0.827   0.159 -0.6862 -1.1296 -1.1751
  458UNL     C2 5030   4.955   1.022   0.143 -0.4092  0.3541  0.2681
  458UNL     C3 5031   4.870   0.915   0.102  0.1558 -0.4043  0.3215
  458UNL     C4 5032   4.885   1.068  -0.032 -0.5901  0.5481  0.3702
  458UNL     C5 5033   4.868   1.155  -0.151  0.3493 -0.4018 -0.4030
  458UNL     N6 5034   4.963   1.122   0.060 -0.4482  0.3504  0.3389
  458UNL     N7 5035   4.825   0.945  -0.017  0.0524 -0.4700 -0.0866
  458UNL     H8 5036   4.918   1.116  -0.240  0.1272  0.9455 -1.1222
  458UNL     H9 5037   4.907   1.256  -0.136  1.6215 -1.1767  1.7544
  458UNL    H10 5038   4.763   1.169  -0.180  0.8905 -1.0654 -2.8115
  459UNL     H0 5039   0.679   4.478   4.743  2.4131  1.7473  2.5982
  459UNL     H1 5040   0.682   4.725   4.624  0.8079 -0.6941  0.7815
  459UNL     C2 5041   0.610   4.559   4.765 -0.3834 -0.0057  0.6754
  459UNL     C3 5042   0.613   4.682   4.695  0.2018 -0.4021  0.3835
  459UNL     C4 5043   0.466   4.680   4.850 -0.1548  0.4762  0.7907
  459UNL     C5 5044   0.334   4.708   4.914  0.0341  0.1423  0.1699
  459UNL     N6 5045   0.521   4.560   4.860  0.7598 -0.1102  0.5274
  459UNL     N7 5046   0.512   4.751   4.740 -0.3216  0.2191  0.2471
  459UNL     H8 5047   0.251   4.716   4.842  0.2688 -0.4617 -0.1706
  459UNL     H9 5048   0.345   4.791   4.985  0.6034 -1.2398  1.7063
  459UNL    H10 5049   0.308   4.632   4.988 -0.0568  0.2342  0.2317
  460UNL     H0 5050   0.511   5.032   4.342 -0.3399  1.4137 -1.1591
  460UNL     H1 5051   0.766   5.034   4.215  1.0833  0.8519  0.6659
  460UNL     C2 5052   0.610   5.028   4.386 -0.7463 -0.1151 -0.3541
  460UNL     C3 5053   0.737   5.022   4.319 -0.4360  0.4855  0.2066
  460UNL     C4 5054   0.760   4.991   4.521  0.8101  0.9471  0.6611
  460UNL     C5 5055   0.827   5.012   4.653  0.5013  0.1857  0.1635
  460UNL     N6 5056   0.632   5.002   4.513  0.0970  0.2757 -0.0440
  460UNL     N7 5057   0.831   5.005   4.405  0.0719  0.3108  0.5705
  460UNL     H8 5058   0.750   5.023   4.731 -0.2366 -0.2404 -0.4943
  460UNL     H9 5059   0.895   5.098   4.645  1.3196 -0.3947  0.7607
  460UNL    H10 5060   0.872   4.915   4.678 -0.1247 -0.4728 -1.2531
  461UNL     H0 5061   4.397   1.300   0.064  1.0082 -2.1062  0.5640
  461UNL     H1 5062   4.648   1.185   0.006 -3.6212  0.2083 -3.0609
  461UNL     C2 5063   4.495   1.344   0.070  0.1004  0.2299 -0.9889
  461UNL     C3 5064   4.621   1.281   0.049  0.6622  0.3640 -0.3337
  461UNL     C4 5065   4.643   1.485   0.112  1.2252  0.1175  0.7131
  461UNL     C5 5066   4.705   1.599   0.190 -0.5713 -0.6342  0.3844
  461UNL     N6 5067   4.511   1.468   0.106  0.1184 -0.1903 -0.1937
  461UNL     N7 5068   4.719   1.372   0.069 -0.0395 -0.6348 -0.3886
  461UNL     H8 5069   4.796   1.572   0.245 -0.5883  1.2892  1.4119
  461UNL     H9 5070   4.649   1.635   0.277  0.0845 -3.3517  1.9928
  461UNL    H10 5071   4.747   1.683   0.134 -0.6117 -1.0939 -0.3404
  462UNL     H0 5072   1.664   4.863   3.896  0.3723  1.2925  1.0668
  462UNL     H1 5073   1.727   4.743   4.144  1.5097  0.3255 -1.1394
  462UNL     C2 5074   1.599   4.804   3.958 -0.5029  0.4751 -0.5946
  462UNL     C3 5075   1.635   4.743   4.086  0.7749  0.3720  0.0161
  462UNL     C4 5076   1.437   4.730   4.041 -0.3154 -0.2525 -0.7337
  462UNL     C5 5077   1.295   4.675   4.059  1.1385  0.3113  0.6746
  462UNL     N6 5078   1.472   4.787   3.926  0.2492  0.2638  0.1513
  462UNL     N7 5079   1.529   4.692   4.137  0.3329  0.3415  0.1206
  462UNL     H8 5080   1.216   4.731   4.007  1.7917  1.6086  1.0738
  462UNL     H9 5081   1.269   4.661   4.165 -0.0744 -0.3482  0.3092
  462UNL    H10 5082   1.282   4.582   4.003  2.5658  1.7300 -2.0919
  463UNL     H0 5083   1.198   5.210   4.489 -0.1100  0.2585  1.9477
  463UNL     H1 5084   1.162   5.449   4.624 -0.6451  0.2131 -1.1636
  463UNL     C2 5085   1.120   5.284   4.475 -0.1916 -0.1794 -0.0258
  463UNL     C3 5086   1.102   5.402   4.547 -1.2172 -0.0120 -0.5837
  463UNL     C4 5087   0.959   5.373   4.402  0.1557  0.9690 -0.8701
  463UNL     C5 5088   0.830   5.392   4.329 -0.2233 -0.5756  0.7431
  463UNL     N6 5089   1.027   5.261   4.387  0.1110  0.3261  0.1794
  463UNL     N7 5090   1.003   5.465   4.492 -0.0107 -0.0138 -0.8686
  463UNL     H8 5091   0.825   5.481   4.265 -0.6831 -3.1805 -3.0090
  463UNL     H9 5092   0.814   5.317   4.251  1.5485 -0.3256  0.1361
  463UNL    H10 5093   0.735   5.399   4.384 -0.3310  1.5727  0.3563
  464UNL     H0 5094   1.157   4.246   4.566 -0.5601 -0.5976  0.1961
  464UNL     H1 5095   1.000   4.335   4.772 -0.2515 -0.6113 -2.4126
  464UNL     C2 5096   1.164   4.219   4.671 -0.4310 -0.0007  0.3402
  464UNL     C3 5097   1.087   4.270   4.776  0.3281  0.2703 -0.0536
  464UNL     C4 5098   1.247   4.158   4.841 -0.2652  0.2861  0.6082
  464UNL     C5 5099   1.337   4.074   4.928  0.3497  0.5241 -0.4659
  464UNL     N6 5100   1.267   4.149   4.710 -0.3224  0.1631  0.4200
  464UNL     N7 5101   1.134   4.214   4.885 -0.2509 -0.4132  0.0823
  464UNL     H8 5102   1.311   4.089   5.034 -2.7198 -0.3749 -1.0180
  464UNL     H9 5103   1.441   4.098   4.908  0.8890 -0.7680  0.6634
  464UNL    H10 5104   1.329   3.967   4.907 -1.9176  0.1968  1.7645
  465UNL     H0 5105   1.234   4.625   4.408  2.0817 -0.0165 -0.6083
  465UNL     H1 5106   1.022   4.786   4.490 -0.0610  3.5818  2.2799
  465UNL     C2 5107   1.226   4.733   4.404  0.2330 -0.1183 -0.2437
  465UNL     C3 5108   1.116   4.808   4.443 -0.0756  0.0450  0.4353
  465UNL     C4 5109   1.276   4.925   4.366 -1.0254 -0.2856  0.6267
  465UNL     C5 5110   1.348   5.036   4.286  0.8850  0.7699 -0.6226
  465UNL     N6 5111   1.332   4.807   4.368  0.2443 -0.0911  0.1078
  465UNL     N7 5112   1.153   4.931   4.415 -0.4060 -0.1697 -0.2786
  465UNL     H8 5113   1.364   5.118   4.357 -3.9299  0.3986  1.0748
  465UNL     H9 5114   1.279   5.062   4.205  1.3464  0.0272 -1.2583
  465UNL    H10 5115   1.444   5.005   4.245  1.1756  1.3108 -0.3580
  466UNL     H0 5116   1.456   4.270   4.324 -0.9509  1.3303 -1.5069
  466UNL     H1 5117   1.618   4.495   4.289  0.0068 -3.4722 -2.6252
  466UNL     C2 5118   1.462   4.360   4.382 -0.2673  0.7308 -0.6404
  466UNL     C3 5119   1.550   4.471   4.370  0.8499  0.5604 -0.5944
  466UNL     C4 5120   1.419   4.496   4.534 -0.5712 -0.0742  0.0792
  466UNL     C5 5121   1.351   4.553   4.656  0.3199  0.7566  0.0223
  466UNL     N6 5122   1.385   4.376   4.485  0.0800  0.2721  0.9706
  466UNL     N7 5123   1.523   4.557   4.473 -0.0457  0.7866  0.5063
  466UNL     H8 5124   1.346   4.662   4.645  0.6974  0.9020  1.2267
  466UNL     H9 5125   1.414   4.537   4.744  0.8040  0.1309 -0.4284
  466UNL    H10 5126   1.251   4.510   4.672  0.3692 -0.1864 -1.9733
  467UNL     H0 5127   0.010   4.993   4.494  0.4253  2.6206  1.3838
  467UNL     H1 5128   0.233   5.076   4.630  1.9725 -1.1943 -0.4340
  467UNL     C2 5129   0.108   4.948   4.492 -0.5713  0.4354 -0.1501
  467UNL     C3 5130   0.221   4.995   4.560  0.6231 -0.6642 -0.8335
  467UNL     C4 5131   0.262   4.832   4.437 -0.4852  0.2893 -0.0288
  467UNL     C5 5132   0.348   4.725   4.369 -1.2689  0.8640  0.0641
  467UNL     N6 5133   0.138   4.852   4.406  0.8643  0.1757 -0.0402
  467UNL     N7 5134   0.321   4.917   4.526 -0.6158 -0.0505  0.6239
  467UNL     H8 5135   0.301   4.692   4.275 -2.0032  0.4312  0.5754
  467UNL     H9 5136   0.444   4.770   4.342 -0.2346 -1.4020 -0.1703
  467UNL    H10 5137   0.364   4.631   4.424  1.0958 -0.4804 -2.7780
  468UNL     H0 5138   5.607   1.520   0.227 -2.4644 -3.3236  0.1833
  468UNL     H1 5139   5.371   1.534   0.072  0.3610 -2.1514  1.2183
  468UNL     C2 5140   5.594   1.518   0.120  0.5140  0.0269 -0.3370
  468UNL     C3 5141   5.475   1.528   0.041  0.1485 -0.2066  0.0539
  468UNL     C4 5142   5.648   1.508  -0.075 -0.2541 -0.0333 -0.4271
  468UNL     C5 5143   5.744   1.533  -0.188 -0.7139  0.0840  0.2768
  468UNL     N6 5144   5.703   1.505   0.045  1.0820  0.0472  0.0414
  468UNL     N7 5145   5.514   1.527  -0.083  0.5524  0.2566  0.1578
  468UNL     H8 5146   5.703   1.518  -0.289  1.0666  0.3152 -0.4951
  468UNL     H9 5147   5.834   1.470  -0.187 -2.0124 -1.8167  0.0700
  468UNL    H10 5148   5.786   1.633  -0.177 -0.9272  0.0391  1.5026
  469UNL     H0 5149   3.845   1.128   1.477 -1.0896 -2.1370 -2.5017
  469UNL     H1 5150   4.022   1.134   1.687  1.2301 -0.5177 -2.3230
  469UNL     C2 5151   3.863   1.052   1.552  0.1779  0.4814 -0.0719
  469UNL     C3 5152   3.956   1.053   1.660 -0.1887 -0.0503 -0.3832
  469UNL     C4 5153   3.879   0.865   1.615 -0.4569 -0.2618 -0.8630
  469UNL     C5 5154   3.840   0.719   1.631 -0.7666  0.5648  0.2905
  469UNL     N6 5155   3.815   0.938   1.528 -0.0429  0.2506 -0.6232
  469UNL     N7 5156   3.960   0.931   1.704  0.2381  0.4751 -0.4854
  469UNL     H8 5157   3.737   0.708   1.667 -0.3920 -1.3232  0.8559
  469UNL     H9 5158   3.904   0.679   1.711 -1.4161  0.1911  0.6313
  469UNL    H10 5159   3.854   0.647   1.549 -0.2689 -2.0705  2.6399
  470UNL     H0 5160   4.421   0.338   1.496 -0.8276 -0.2277  0.3613
  470UNL     H1 5161   4.461   0.106   1.368 -2.3844 -0.9158 -2.7340
  470UNL     C2 5162   4.437   0.329   1.390  0.1268  0.1088  0.4699
  470UNL     C3 5163   4.465   0.207   1.328  0.5561  0.3249  0.3817
  470UNL     C4 5164   4.442   0.355   1.195  0.3811 -0.0947  0.4957
  470UNL     C5 5165   4.395   0.417   1.064  0.2098  0.1057 -0.1947
  470UNL     N6 5166   4.412   0.431   1.302  0.1033  0.2340  0.9343
  470UNL     N7 5167   4.464   0.223   1.202 -0.4568 -0.9715  0.9183
  470UNL     H8 5168   4.473   0.395   0.990  0.4805  1.8134 -0.4448
  470UNL     H9 5169   4.396   0.526   1.072  0.9730  0.1801 -1.2284
  470UNL    H10 5170   4.301   0.365   1.044  2.1578 -3.1841 -1.1209
  471UNL     H0 5171   4.049   1.032   1.157 -0.2451 -0.9275  0.7259
  471UNL     H1 5172   4.081   1.274   1.031  0.4248 -2.5614  0.7926
  471UNL     C2 5173   3.982   1.116   1.168  0.1084 -0.5689  0.1222
  471UNL     C3 5174   4.004   1.238   1.098 -0.6081 -0.7358  0.6072
  471UNL     C4 5175   3.814   1.211   1.165  0.0745  0.1025 -0.0332
  471UNL     C5 5176   3.670   1.241   1.179 -0.1618 -0.0684 -0.8208
  471UNL     N6 5177   3.863   1.097   1.214  0.3631 -0.1520 -0.1858
  471UNL     N7 5178   3.889   1.298   1.091 -0.2750 -0.5163 -1.0196
  471UNL     H8 5179   3.630   1.303   1.098 -0.7747  2.0746  1.0643
  471UNL     H9 5180   3.658   1.298   1.272  0.2157  0.6806 -1.2203
  471UNL    H10 5181   3.608   1.150   1.181 -0.8449  0.3977  2.3171
  472UNL     H0 5182   3.990   1.611   0.752 -0.6978 -2.0364  0.7578
  472UNL     H1 5183   4.228   1.512   0.633 -0.0961 -2.5212  0.1276
  472UNL     C2 5184   4.079   1.572   0.801  0.3279 -0.1863  0.4396
  472UNL     C3 5185   4.198   1.520   0.737 -0.3458  0.4145 -0.1433
  472UNL     C4 5186   4.199   1.501   0.942 -0.1167  0.6313  0.0536
  472UNL     C5 5187   4.260   1.494   1.078 -0.5816  0.1203 -0.1520
  472UNL     N6 5188   4.079   1.547   0.932 -0.3947 -0.2727  0.3569
  472UNL     N7 5189   4.273   1.473   0.831  0.5436  0.1921  0.4630
  472UNL     H8 5190   4.273   1.395   1.124 -0.1772  0.8747  1.3778
  472UNL     H9 5191   4.194   1.543   1.150  1.2345  2.6504 -0.1413
  472UNL    H10 5192   4.360   1.540   1.085 -1.0769  1.3123 -0.7958
  473UNL     H0 5193   3.948   0.657   1.223 -0.9026  0.3677  1.1119
  473UNL     H1 5194   4.202   0.566   1.157 -0.5387  0.2191  0.0774
  473UNL     C2 5195   4.044   0.700   1.248 -0.3630  0.0175 -0.3447
  473UNL     C3 5196   4.174   0.659   1.205  0.4471  0.8312 -0.5061
  473UNL     C4 5197   4.174   0.840   1.318  0.7772  0.1931  0.6291
  473UNL     C5 5198   4.228   0.974   1.351 -0.0164 -0.3449  0.1860
  473UNL     N6 5199   4.048   0.813   1.319  0.3906 -0.6278 -0.0148
  473UNL     N7 5200   4.254   0.748   1.248 -0.4852 -0.5932  0.2264
  473UNL     H8 5201   4.156   1.014   1.424 -0.1018  0.6149 -0.4219
  473UNL     H9 5202   4.243   1.038   1.263  2.3290 -0.6683  0.3339
  473UNL    H10 5203   4.321   0.974   1.409 -1.8190 -0.8089  3.2095
  474UNL     H0 5204   5.049   1.464   0.344  2.7369 -1.4366 -1.5021
  474UNL     H1 5205   5.178   1.289   0.523 -0.0555  0.9873 -0.5312
  474UNL     C2 5206   5.009   1.376   0.392  0.4536  0.1076 -0.4973
  474UNL     C3 5207   5.078   1.286   0.480 -0.1435  0.7769 -0.3138
  474UNL     C4 5208   4.889   1.213   0.423 -0.5015  0.3582  0.0766
  474UNL     C5 5209   4.771   1.117   0.404  0.0575 -0.3508  0.8144
  474UNL     N6 5210   4.894   1.322   0.347 -0.3096 -0.3776 -0.1014
  474UNL     N7 5211   4.997   1.185   0.504 -0.2566  0.4622 -0.0304
  474UNL     H8 5212   4.763   1.080   0.301 -1.8807  0.9064  0.4766
  474UNL     H9 5213   4.672   1.156   0.431  0.0611 -0.3551  0.8334
  474UNL    H10 5214   4.788   1.029   0.467  1.4136 -1.9372 -1.6689
  475UNL     H0 5215   4.583   1.692   1.022  1.5095  0.0205 -0.5612
  475UNL     H1 5216   4.633   1.970   1.030  0.3576  0.0585 -1.0433
  475UNL     C2 5217   4.532   1.773   0.971 -0.5132 -0.3312  0.8522
  475UNL     C3 5218   4.561   1.911   0.976 -0.4896 -0.0019  0.1288
  475UNL     C4 5219   4.407   1.862   0.849  0.0412  0.1236  0.4276
  475UNL     C5 5220   4.284   1.875   0.766  0.3489  0.4887  0.2856
  475UNL     N6 5221   4.446   1.741   0.879  1.0078 -0.1371  0.3659
  475UNL     N7 5222   4.487   1.966   0.883  0.2980 -0.3667 -0.0521
  475UNL     H8 5223   4.302   1.889   0.658  1.5583 -0.0267  0.4146
  475UNL     H9 5224   4.209   1.795   0.767  2.6286 -1.7760 -1.8172
  475UNL    H10 5225   4.229   1.969   0.782 -1.2833 -0.5480  0.9138
  476UNL     H0 5226   4.579   0.814   0.969 -0.2752  0.6840  0.4722
  476UNL     H1 5227   4.510   0.862   1.249 -1.0696 -0.3670  0.0916
  476UNL     C2 5228   4.594   0.753   1.057  0.1132 -0.1963 -0.1965
  476UNL     C3 5229   4.567   0.786   1.197 -0.3484  0.2482 -0.0316
  476UNL     C4 5230   4.676   0.609   1.171 -0.1834 -0.3287  0.7066
  476UNL     C5 5231   4.731   0.476   1.198 -0.3874  0.2848 -0.5288
  476UNL     N6 5232   4.674   0.650   1.046  0.4371  0.0726 -0.0610
  476UNL     N7 5233   4.616   0.688   1.266  0.7841  0.0127  0.0310
  476UNL     H8 5234   4.678   0.394   1.149 -1.8899  0.1740  1.2281
  476UNL     H9 5235   4.715   0.466   1.306 -1.1193 -0.6111 -0.7159
  476UNL    H10 5236   4.836   0.460   1.170 -0.8619 -1.6696 -1.2039
  477UNL     H0 5237   4.679   1.151   0.824 -2.7571 -0.5692 -0.0377
  477UNL     H1 5238   4.516   1.350   0.945  0.6439  1.5732  1.5611
  477UNL     C2 5239   4.675   1.258   0.808  0.2932 -0.3791  0.1847
  477UNL     C3 5240   4.596   1.353   0.872 -0.1547 -0.1414  0.5760
  477UNL     C4 5241   4.711   1.428   0.719  0.0790  0.9932 -0.1329
  477UNL     C5 5242   4.777   1.521   0.627 -0.0476 -0.5198 -0.0219
  477UNL     N6 5243   4.749   1.303   0.710  0.6352 -0.0631 -1.2864
  477UNL     N7 5244   4.625   1.470   0.819 -0.1383  0.6307  0.6453
  477UNL     H8 5245   4.753   1.627   0.644 -0.5494 -0.6170 -0.1111
  477UNL     H9 5246   4.741   1.488   0.529 -0.3591 -1.7730  0.5066
  477UNL    H10 5247   4.886   1.511   0.625  0.0824  0.9788 -0.8956
  478UNL     H0 5248   4.795   0.777   0.720  1.8312 -0.6734 -1.7389
  478UNL     H1 5249   5.005   0.939   0.601  0.8557 -1.2674  0.6769
  478UNL     C2 5250   4.846   0.868   0.751 -0.6420  0.0550  0.3716
  478UNL     C3 5251   4.949   0.947   0.693 -0.3965 -0.1637 -0.1706
  478UNL     C4 5252   4.896   1.010   0.889  0.1499  0.1584 -0.4853
  478UNL     C5 5253   4.891   1.088   1.019  0.2287  0.1996 -0.3679
  478UNL     N6 5254   4.824   0.902   0.877  0.5888  0.1710 -0.4466
  478UNL     N7 5255   4.981   1.032   0.785  0.9261 -0.3675 -0.1421
  478UNL     H8 5256   4.803   1.152   1.026 -0.3080 -0.6655  1.0962
  478UNL     H9 5257   4.978   1.154   1.027  1.0331 -1.1793  3.3795
  478UNL    H10 5258   4.904   1.013   1.099 -0.9147  1.8482  1.4061
  479UNL     H0 5259   3.430   1.484   0.871  0.8438 -0.9219  2.5440
  479UNL     H1 5260   3.621   1.678   0.941  3.4738  1.5215 -1.9302
  479UNL     C2 5261   3.538   1.479   0.859  0.6394  0.2751  0.0502
  479UNL     C3 5262   3.631   1.579   0.899  0.5855  0.2445  0.2050
  479UNL     C4 5263   3.716   1.415   0.812  0.4098 -0.5233 -0.0153
  479UNL     C5 5264   3.815   1.302   0.789  0.3047 -0.7675 -0.1961
  479UNL     N6 5265   3.593   1.380   0.801  0.1152 -0.1290  0.0122
  479UNL     N7 5266   3.748   1.537   0.862  0.2935  0.1415  0.0094
  479UNL     H8 5267   3.790   1.260   0.691 -0.0601  0.6629 -0.7226
  479UNL     H9 5268   3.920   1.322   0.814  0.3211  0.5133 -1.2093
  479UNL    H10 5269   3.786   1.217   0.853 -3.2493  1.5365  1.4156
  480UNL     H0 5270   5.097   0.825   1.438 -1.4705 -0.0575  0.5415
  480UNL     H1 5271   4.849   0.812   1.318 -0.4826  1.3502 -2.2677
  480UNL     C2 5272   5.070   0.799   1.337 -0.0545 -0.0227  0.1515
  480UNL     C3 5273   4.946   0.793   1.274 -0.1940  0.5020 -1.2869
  480UNL     C4 5274   5.094   0.775   1.134  0.8416 -0.2069  0.1759
  480UNL     C5 5275   5.163   0.798   1.007 -0.3027 -0.2328  0.3798
  480UNL     N6 5276   5.165   0.789   1.242 -0.4869 -0.2072 -0.3658
  480UNL     N7 5277   4.958   0.770   1.145 -0.0185 -0.1131 -0.3152
  480UNL     H8 5278   5.097   0.777   0.922 -0.3698  1.0628  0.1056
  480UNL     H9 5279   5.246   0.725   1.000 -0.3689 -0.2465 -0.3825
  480UNL    H10 5280   5.203   0.899   0.993  1.0616 -0.8138 -0.0199
  481UNL     H0 5281   2.876   1.829   2.749  0.0759 -0.5338 -1.6888
  481UNL     H1 5282   3.011   1.806   2.983 -0.5539 -0.5392  0.7685
  481UNL     C2 5283   2.896   1.737   2.803 -0.1630  0.2047 -0.3416
  481UNL     C3 5284   2.965   1.727   2.925 -0.0878 -0.4052  0.2068
  481UNL     C4 5285   2.900   1.548   2.863 -0.0166 -0.4511 -0.3918
  481UNL     C5 5286   2.879   1.392   2.866 -0.3382  0.0247 -0.1688
  481UNL     N6 5287   2.863   1.617   2.759 -0.4338  0.0184  0.1693
  481UNL     N7 5288   2.958   1.607   2.963  0.2156  0.5684 -0.2544
  481UNL     H8 5289   2.779   1.363   2.900 -0.1012  2.3628  2.7218
  481UNL     H9 5290   2.951   1.340   2.930  0.5240  1.5255  0.1011
  481UNL    H10 5291   2.890   1.361   2.761 -0.7689 -1.6692  0.2809
  482UNL     H0 5292   3.540   0.995   2.626  0.3642 -0.6263 -0.1867
  482UNL     H1 5293   3.526   0.767   2.483 -0.5146 -1.2146  0.4130
  482UNL     C2 5294   3.498   0.979   2.527  0.7030 -0.3594 -0.3741
  482UNL     C3 5295   3.485   0.863   2.455  0.4197 -0.7679  0.5384
  482UNL     C4 5296   3.428   1.017   2.348 -0.1515 -0.9264 -0.1647
  482UNL     C5 5297   3.418   1.110   2.225  0.3110  0.4911  0.0312
  482UNL     N6 5298   3.463   1.085   2.459 -0.2180 -0.5050 -0.1705
  482UNL     N7 5299   3.433   0.885   2.335  0.3055 -0.5682 -0.4938
  482UNL     H8 5300   3.345   1.066   2.156  0.1111 -1.2562  1.3270
  482UNL     H9 5301   3.506   1.116   2.160  0.9241  1.6119  0.9551
  482UNL    H10 5302   3.384   1.213   2.239  1.0515  0.6431  0.7609
  483UNL     H0 5303   3.167   1.708   2.409 -2.0795 -1.9185  0.2823
  483UNL     H1 5304   3.147   1.880   2.189  0.3953 -0.2899  0.3746
  483UNL     C2 5305   3.094   1.786   2.393  0.1982  0.2471  0.0800
  483UNL     C3 5306   3.087   1.867   2.278  0.6381 -0.3995  0.5225
  483UNL     C4 5307   2.922   1.888   2.405 -0.2768  0.3457  0.3388
  483UNL     C5 5308   2.780   1.927   2.440  0.2242  0.5248  0.5648
  483UNL     N6 5309   2.994   1.801   2.477  0.1728  0.0704  0.7561
  483UNL     N7 5310   2.975   1.931   2.287  0.6163  0.3141 -0.2069
  483UNL     H8 5311   2.715   1.863   2.379  0.1959 -0.9767  2.1025
  483UNL     H9 5312   2.764   2.027   2.399 -1.4520 -0.4991 -1.3654
  483UNL    H10 5313   2.757   1.927   2.547 -0.1783 -1.4106  0.5102
  484UNL     H0 5314   2.989   2.117   1.895  0.7240 -0.5455 -0.9146
  484UNL     H1 5315   3.183   2.274   1.747 -1.6451  1.4777  0.6595
  484UNL     C2 5316   3.083   2.161   1.924  0.1638  0.7581 -0.9903
  484UNL     C3 5317   3.176   2.235   1.848  0.9121  0.0670  0.3363
  484UNL     C4 5318   3.228   2.225   2.046  1.4870  0.2923 -0.1471
  484UNL     C5 5319   3.291   2.280   2.174  0.3054 -0.3236 -1.0332
  484UNL     N6 5320   3.118   2.147   2.051  0.1862  0.0236 -0.5202
  484UNL     N7 5321   3.274   2.266   1.928 -0.1065  0.3926 -0.0576
  484UNL     H8 5322   3.225   2.351   2.226  1.7234 -0.8654  1.6253
  484UNL     H9 5323   3.379   2.344   2.158 -0.8624  2.3248  2.3770
  484UNL    H10 5324   3.302   2.199   2.247  0.4424  1.8519  1.4422
  485UNL     H0 5325   2.933   1.321   2.476  0.6919 -2.3837  0.5327
  485UNL     H1 5326   3.168   1.192   2.434 -0.5116 -0.6344  1.5147
  485UNL     C2 5327   3.034   1.358   2.490  0.0724 -0.3886 -0.1116
  485UNL     C3 5328   3.153   1.294   2.470 -0.0393  0.2056 -0.6056
  485UNL     C4 5329   3.183   1.476   2.555  0.5393 -0.4541 -0.3930
  485UNL     C5 5330   3.247   1.580   2.642 -0.1129  0.1657  0.5027
  485UNL     N6 5331   3.052   1.472   2.548 -0.3378 -0.1861  0.0908
  485UNL     N7 5332   3.249   1.367   2.513  0.3507  0.1815 -0.6851
  485UNL     H8 5333   3.225   1.558   2.747 -1.6002 -1.8785 -0.2012
  485UNL     H9 5334   3.203   1.676   2.615  2.7311  0.8736 -1.8675
  485UNL    H10 5335   3.357   1.590   2.637 -0.1753 -0.1262 -2.3741
  486UNL     H0 5336   4.154   2.012   1.558  0.7615  1.5612  2.7938
  486UNL     H1 5337   4.143   1.820   1.750 -0.8971  0.7751  1.4870
  486UNL     C2 5338   4.065   1.964   1.598  0.0165 -0.0814 -0.6356
  486UNL     C3 5339   4.059   1.865   1.698 -0.0295  0.3870 -0.3162
  486UNL     C4 5340   3.873   1.907   1.626 -0.6061  0.1658  0.1440
  486UNL     C5 5341   3.723   1.914   1.621  0.0477 -0.2623  0.6900
  486UNL     N6 5342   3.944   1.986   1.552  0.1322  0.0367 -0.3782
  486UNL     N7 5343   3.934   1.834   1.720  0.2560 -0.0988 -0.3049
  486UNL     H8 5344   3.693   1.856   1.533 -0.9483 -1.6648  1.9277
  486UNL     H9 5345   3.684   2.016   1.611  0.2782 -0.2548 -0.1619
  486UNL    H10 5346   3.676   1.870   1.710 -0.3318  0.6152  0.9273
  487UNL     H0 5347   3.683   2.429   2.014  0.1295 -0.9325  0.5434
  487UNL     H1 5348   3.629   2.560   2.252 -0.8082  2.7512  0.6278
  487UNL     C2 5349   3.593   2.481   2.044  0.5143  0.1387 -0.1172
  487UNL     C3 5350   3.563   2.547   2.167 -0.0446 -0.9664  0.5253
  487UNL     C4 5351   3.408   2.570   2.035  0.4376  0.0821 -0.2723
  487UNL     C5 5352   3.269   2.603   1.977  0.5662 -0.1688  0.4500
  487UNL     N6 5353   3.491   2.504   1.959  0.6339  0.2299 -0.5615
  487UNL     N7 5354   3.451   2.614   2.161 -0.0994  0.3601 -0.8669
  487UNL     H8 5355   3.187   2.565   2.039  1.3819  0.9191  2.2713
  487UNL     H9 5356   3.240   2.707   1.997  3.1616  0.1666  2.9030
  487UNL    H10 5357   3.255   2.576   1.872 -2.1046  1.1610  0.4212
  488UNL     H0 5358   3.677   1.618   2.230 -2.0640 -0.0004 -1.3752
  488UNL     H1 5359   3.454   1.538   2.384 -1.4502  0.8605 -3.3907
  488UNL     C2 5360   3.670   1.529   2.290  0.6868  0.2649 -0.5783
  488UNL     C3 5361   3.550   1.492   2.365 -1.0407 -0.1817  0.6534
  488UNL     C4 5362   3.705   1.358   2.391  0.0904 -0.6152  0.0636
  488UNL     C5 5363   3.777   1.238   2.444 -0.8337 -0.1737 -0.6662
  488UNL     N6 5364   3.767   1.443   2.314  0.0619  0.7215  0.5325
  488UNL     N7 5365   3.581   1.387   2.429 -0.2088 -0.1484  0.2022
  488UNL     H8 5366   3.772   1.220   2.552 -1.8607 -2.3882 -1.0541
  488UNL     H9 5367   3.884   1.232   2.422 -1.0149 -0.8619 -1.4287
  488UNL    H10 5368   3.724   1.148   2.412 -0.0816 -0.3718 -1.3679
  489UNL     H0 5369   3.624   1.866   1.987 -2.8825  0.3020  2.2727
  489UNL     H1 5370   3.465   2.081   2.074 -0.9200 -0.3684 -0.6446
  489UNL     C2 5371   3.641   1.972   1.975 -0.3622 -0.3428 -0.2641
  489UNL     C3 5372   3.551   2.074   2.008 -0.1522  0.4639  0.2562
  489UNL     C4 5373   3.723   2.136   1.899  0.1747 -0.2003 -0.7053
  489UNL     C5 5374   3.825   2.227   1.828 -0.4605  0.1661  0.2013
  489UNL     N6 5375   3.758   2.011   1.918  0.3631  0.0220 -0.3575
  489UNL     N7 5376   3.609   2.180   1.963 -0.0594 -0.2960 -0.4587
  489UNL     H8 5377   3.774   2.322   1.847  1.3865  1.5879 -1.6730
  489UNL     H9 5378   3.828   2.215   1.719  0.1618  2.7433 -0.1055
  489UNL    H10 5379   3.928   2.233   1.867 -0.7153  0.2907  0.8579
  490UNL     H0 5380   4.024   1.457   1.915  0.0077 -0.1587  0.1873
  490UNL     H1 5381   3.810   1.610   1.822 -0.8303 -0.0000  0.5293
  490UNL     C2 5382   3.965   1.530   1.969  0.2521  0.2545 -0.1074
  490UNL     C3 5383   3.860   1.607   1.918 -0.3093  0.0389  0.2603
  490UNL     C4 5384   3.919   1.674   2.107 -0.0854 -0.3220  0.6252
  490UNL     C5 5385   3.919   1.746   2.236  0.5300 -1.5831 -0.4443
  490UNL     N6 5386   3.995   1.565   2.093  0.3431  0.2371 -0.2102
  490UNL     N7 5387   3.831   1.699   2.006  0.8998 -0.3714  0.4355
  490UNL     H8 5388   4.016   1.794   2.249  0.7585 -1.7030 -1.6666
  490UNL     H9 5389   3.901   1.678   2.321  0.6711 -1.8101 -0.5957
  490UNL    H10 5390   3.847   1.829   2.240  0.7459 -1.3703 -1.0514
  491UNL     H0 5391   2.452   2.113   2.116 -0.2925 -1.9955 -0.2706
  491UNL     H1 5392   2.669   2.258   2.189 -1.0236 -0.1053 -0.4776
  491UNL     C2 5393   2.556   2.091   2.101  0.1734 -0.4587  0.5136
  491UNL     C3 5394   2.670   2.167   2.131  0.2645 -0.2547 -0.2411
  491UNL     C4 5395   2.720   2.003   2.019  0.1444  0.3698 -0.3827
  491UNL     C5 5396   2.801   1.892   1.950 -0.4954 -0.5516  0.4085
  491UNL     N6 5397   2.593   1.986   2.027  0.4123  0.0329  0.6529
  491UNL     N7 5398   2.776   2.109   2.084  0.7236 -0.0931  0.7622
  491UNL     H8 5399   2.744   1.833   1.878  0.7565 -1.9155  0.5239
  491UNL     H9 5400   2.887   1.928   1.892 -0.7648 -0.0708  0.2989
  491UNL    H10 5401   2.842   1.815   2.016 -0.8100 -1.1829 -0.1223
  492UNL     H0 5402   4.149   1.633   2.564  0.3553 -0.3885  0.6143
  492UNL     H1 5403   4.004   1.412   2.523 -1.4007  1.1680 -1.8121
  492UNL     C2 5404   4.163   1.566   2.480  0.1086  0.1954  0.0974
  492UNL     C3 5405   4.082   1.458   2.464  0.4873  0.7380  0.3103
  492UNL     C4 5406   4.226   1.477   2.312 -0.7462  0.0223  0.0047
  492UNL     C5 5407   4.299   1.465   2.181  0.4986 -0.2295  0.1269
  492UNL     N6 5408   4.260   1.579   2.393 -0.0744 -0.2265 -0.5417
  492UNL     N7 5409   4.120   1.402   2.352 -0.3183 -0.8530  0.0367
  492UNL     H8 5410   4.289   1.368   2.131  2.5762  1.0154 -2.9315
  492UNL     H9 5411   4.404   1.496   2.187 -0.0742  1.8858 -0.3783
  492UNL    H10 5412   4.249   1.532   2.110 -1.9082  0.9070  2.8077
  493UNL     H0 5413   2.357   1.124   3.919 -0.0356 -1.2596 -0.7336
  493UNL     H1 5414   2.501   1.145   4.152  2.3884 -0.9294  1.0997
  493UNL     C2 5415   2.387   1.044   3.985  0.1023 -0.9214 -0.3760
  493UNL     C3 5416   2.463   1.058   4.101  0.5878  0.3727  0.1489
  493UNL     C4 5417   2.407   0.866   4.058  0.1404 -0.2017  0.3549
  493UNL     C5 5418   2.407   0.717   4.057 -0.7649  0.2863 -0.4095
  493UNL     N6 5419   2.346   0.927   3.960  0.6300  0.0383 -0.1419
  493UNL     N7 5420   2.482   0.938   4.148 -0.3186  0.4318 -0.6486
  493UNL     H8 5421   2.458   0.671   3.972 -1.9907 -0.6091 -0.6840
  493UNL     H9 5422   2.308   0.671   4.046 -0.5957  0.3995 -2.4597
  493UNL    H10 5423   2.452   0.676   4.149 -1.7081  0.5797  0.1996
  494UNL     H0 5424   3.050   0.327   3.906  0.7337  0.8952 -0.4561
  494UNL     H1 5425   2.976   0.072   3.780  0.5552 -0.0581 -0.3000
  494UNL     C2 5426   3.006   0.306   3.809 -0.6133  0.9582  0.1271
  494UNL     C3 5427   2.978   0.175   3.747  0.3382  0.1980  0.4711
  494UNL     C4 5428   2.948   0.334   3.617 -0.0632  0.0034 -0.5262
  494UNL     C5 5429   2.913   0.417   3.494 -0.2241  0.0915  0.8993
  494UNL     N6 5430   2.970   0.408   3.737  0.5637  0.3544  0.1603
  494UNL     N7 5431   2.928   0.198   3.625 -0.7318 -0.3293 -0.1937
  494UNL     H8 5432   2.992   0.396   3.422  0.8337 -0.3390  2.1655
  494UNL     H9 5433   2.918   0.524   3.516 -0.7497 -0.0658  1.8108
  494UNL    H10 5434   2.827   0.385   3.434  1.2443 -0.9080 -0.7146
  495UNL     H0 5435   2.608   0.973   3.575  0.1562  0.3771 -2.1751
  495UNL     H1 5436   2.639   1.171   3.401 -0.8885 -4.3934 -0.9972
  495UNL     C2 5437   2.541   1.058   3.569  0.0170  0.4099 -0.2844
  495UNL     C3 5438   2.562   1.164   3.477 -0.4078 -0.5953 -0.0806
  495UNL     C4 5439   2.386   1.178   3.584 -0.2561  0.0891 -0.3409
  495UNL     C5 5440   2.238   1.199   3.591 -0.1135 -0.2351  0.1870
  495UNL     N6 5441   2.436   1.077   3.650 -0.0280 -0.2048 -0.2448
  495UNL     N7 5442   2.460   1.246   3.490  0.1630 -0.2165 -0.0512
  495UNL     H8 5443   2.203   1.184   3.488  1.6508  1.0018 -0.6243
  495UNL     H9 5444   2.216   1.302   3.621  1.2725  0.0673  0.2026
  495UNL    H10 5445   2.172   1.138   3.654  1.9065 -2.4633  0.2028
  496UNL     H0 5446   2.474   1.590   3.207  0.1626  1.1681 -0.6161
  496UNL     H1 5447   2.690   1.523   3.021 -1.0161 -0.9825 -0.5222
  496UNL     C2 5448   2.571   1.544   3.221 -0.5878 -0.1167  0.5354
  496UNL     C3 5449   2.677   1.512   3.127  0.1102  0.2657 -0.2427
  496UNL     C4 5450   2.727   1.451   3.322 -0.0256 -1.0058 -0.5025
  496UNL     C5 5451   2.794   1.392   3.441 -0.6093  0.5052 -0.1053
  496UNL     N6 5452   2.604   1.502   3.340  0.0467  0.1190 -0.4175
  496UNL     N7 5453   2.777   1.463   3.195 -0.1649  0.4698  0.1073
  496UNL     H8 5454   2.798   1.283   3.444 -0.2225  0.4988 -0.8266
  496UNL     H9 5455   2.736   1.408   3.533  1.7977 -0.4143  1.6234
  496UNL    H10 5456   2.888   1.448   3.449  0.3488 -1.1196  0.1769
  497UNL     H0 5457   2.493   0.587   3.779  0.9362 -0.5368 -0.7475
  497UNL     H1 5458   2.709   0.490   3.642 -0.3077 -0.2870  0.1885
  497UNL     C2 5459   2.581   0.640   3.743  0.7598 -0.0020 -0.4019
  497UNL     C3 5460   2.692   0.592   3.674 -0.0236 -0.1478 -0.0991
  497UNL     C4 5461   2.714   0.788   3.740  0.2966  0.3732 -0.4129
  497UNL     C5 5462   2.781   0.913   3.794  0.4235 -0.2098 -0.1032
  497UNL     N6 5463   2.590   0.767   3.773  0.5916 -0.0918 -0.4442
  497UNL     N7 5464   2.783   0.687   3.684 -0.0836  0.2586  0.4682
  497UNL     H8 5465   2.859   0.886   3.867  1.0167  1.4863 -0.0935
  497UNL     H9 5466   2.717   0.986   3.844  1.1687  0.6124 -0.3336
  497UNL    H10 5467   2.816   0.975   3.711  0.3884  1.7296  1.3034
  498UNL     H0 5468   3.601   1.442   2.692  0.7173 -0.0616  0.9054
  498UNL     H1 5469   3.713   1.341   2.929  1.8683 -0.6035 -3.1037
  498UNL     C2 5470   3.565   1.363   2.756  0.0539 -0.5987 -0.1281
  498UNL     C3 5471   3.620   1.319   2.879  0.2252 -0.5159 -0.2274
  498UNL     C4 5472   3.433   1.222   2.830 -0.5624 -0.2449 -0.2278
  498UNL     C5 5473   3.297   1.161   2.839 -0.2770 -0.1015  0.3801
  498UNL     N6 5474   3.447   1.309   2.730 -0.2027 -0.0693  0.4137
  498UNL     N7 5475   3.535   1.229   2.923  0.0537  0.4992 -0.2107
  498UNL     H8 5476   3.273   1.098   2.752 -1.4088  0.2618  0.4172
  498UNL     H9 5477   3.218   1.237   2.849  0.0068 -0.1505  3.5086
  498UNL    H10 5478   3.278   1.094   2.924 -2.4269  0.7270  0.5925
  499UNL     H0 5479   3.137   1.704   3.379  2.8381  1.5459 -0.9560
  499UNL     H1 5480   3.176   1.978   3.358  0.3729 -0.2066 -0.0852
  499UNL     C2 5481   3.073   1.778   3.333 -0.1717 -0.2473  0.1877
  499UNL     C3 5482   3.092   1.915   3.330  0.3035  0.0434 -0.4361
  499UNL     C4 5483   2.916   1.865   3.239 -0.5336  0.4481 -0.0230
  499UNL     C5 5484   2.777   1.871   3.181 -0.0823 -0.0418 -0.0301
  499UNL     N6 5485   2.961   1.744   3.265  0.8713  0.1591  0.4525
  499UNL     N7 5486   2.994   1.976   3.271  0.0358 -0.7482 -0.0014
  499UNL     H8 5487   2.767   1.968   3.131 -0.7817 -1.1065 -2.0101
  499UNL     H9 5488   2.764   1.796   3.102 -0.0268  1.5340 -1.5640
  499UNL    H10 5489   2.695   1.859   3.253  0.4881  0.0782  0.6444
  500UNL     H0 5490   3.109   0.758   3.377  1.0350  1.7809  0.3726
  500UNL     H1 5491   3.006   0.839   3.613  0.8441  0.1641 -0.5363
  500UNL     C2 5492   3.148   0.724   3.472  0.5538 -0.0294 -0.0688
  500UNL     C3 5493   3.081   0.764   3.592  0.7183 -0.1126 -0.0120
  500UNL     C4 5494   3.217   0.614   3.616  0.3829  0.7901 -0.2112
  500UNL     C5 5495   3.294   0.509   3.683 -0.0141  0.0858 -0.5874
  500UNL     N6 5496   3.244   0.635   3.490 -0.4237 -0.0023 -0.8943
  500UNL     N7 5497   3.124   0.693   3.691  0.4785  0.5732  0.2572
  500UNL     H8 5498   3.401   0.532   3.682 -0.3082  1.5793 -3.1633
  500UNL     H9 5499   3.277   0.421   3.620 -1.5454 -0.1511  0.1377
  500UNL    H10 5500   3.259   0.492   3.785  1.4627  0.7772  0.0582
  501UNL     H0 5501   3.211   1.150   3.117 -1.6253  0.2605 -0.1618
  501UNL     H1 5502   3.022   1.253   3.286 -1.1363  2.1399  0.5541
  501UNL     C2 5503   3.197   1.254   3.145  0.0688  0.5332 -0.2693
  501UNL     C3 5504   3.099   1.305   3.230  0.1837 -0.3719 -0.0237
  501UNL     C4 5505   3.220   1.455   3.149 -0.1938 -0.2268  0.1827
  501UNL     C5 5506   3.276   1.591   3.108 -0.4168 -0.1099 -0.1132
  501UNL     N6 5507   3.281   1.342   3.109  0.2040 -0.2889 -0.3174
  501UNL     N7 5508   3.112   1.436   3.225  1.0159  0.4728 -0.3930
  501UNL     H8 5509   3.192   1.648   3.066 -1.5668 -1.4868  0.2627
  501UNL     H9 5510   3.354   1.583   3.031 -0.5462 -0.8347 -0.1740
  501UNL    H10 5511   3.311   1.647   3.196 -1.1618  0.6643 -0.3071
  502UNL     H0 5512   3.389   0.780   3.090  0.6095  0.6465 -1.0737
  502UNL     H1 5513   3.572   0.994   3.050 -2.9480 -0.4092 -2.1967
  502UNL     C2 5514   3.410   0.867   3.150  0.4984  0.2195 -0.4144
  502UNL     C3 5515   3.499   0.972   3.128 -0.3988 -0.2172  0.3128
  502UNL     C4 5516   3.386   0.991   3.302 -0.4564 -0.2948  0.0266
  502UNL     C5 5517   3.347   1.039   3.434  0.0507 -0.7140  0.0589
  502UNL     N6 5518   3.346   0.871   3.262  0.1342  0.0324 -0.4519
  502UNL     N7 5519   3.481   1.060   3.224 -0.1638  0.1685  0.7710
  502UNL     H8 5520   3.414   1.123   3.459 -2.0128  0.7838  0.6752
  502UNL     H9 5521   3.359   0.960   3.509  1.6069 -0.4485  0.1098
  502UNL    H10 5522   3.243   1.073   3.438 -0.7435 -3.0130 -0.6988
  503UNL     H0 5523   1.960   1.471   3.297 -0.1856  1.9979  0.0882
  503UNL     H1 5524   2.160   1.537   3.475 -1.7587 -0.8388 -0.1591
  503UNL     C2 5525   2.067   1.462   3.285 -0.4467 -0.1271 -0.9281
  503UNL     C3 5526   2.168   1.494   3.376  0.0780 -0.4363 -0.2047
  503UNL     C4 5527   2.235   1.381   3.213  0.2980  0.0151 -0.0822
  503UNL     C5 5528   2.326   1.288   3.134  0.5207 -0.0218 -0.0298
  503UNL     N6 5529   2.110   1.396   3.184  0.6152  0.2797 -0.0331
  503UNL     N7 5530   2.280   1.441   3.327  0.1974  0.3310 -0.5875
  503UNL     H8 5531   2.268   1.222   3.068 -1.1670 -0.7457  2.1194
  503UNL     H9 5532   2.393   1.344   3.068  1.0478 -1.0808 -0.4111
  503UNL    H10 5533   2.392   1.229   3.199 -0.6910 -1.4294 -0.0540
  504UNL     H0 5534   3.654   0.779   3.824  0.8622 -0.9230  0.2439
  504UNL     H1 5535   3.420   0.783   3.672  0.6928 -0.6493  1.2323
  504UNL     C2 5536   3.642   0.779   3.716 -0.2317 -0.5905  0.3595
  504UNL     C3 5537   3.523   0.788   3.640  0.0832 -0.1221 -0.6823
  504UNL     C4 5538   3.696   0.808   3.521 -0.3684  0.3892 -0.1152
  504UNL     C5 5539   3.784   0.806   3.395  0.0610 -0.0268 -0.4730
  504UNL     N6 5540   3.749   0.797   3.638  0.7299 -0.7329 -0.2264
  504UNL     N7 5541   3.559   0.787   3.515 -0.3005  0.0359  0.3246
  504UNL     H8 5542   3.727   0.783   3.304  0.0467  0.9986 -0.7336
  504UNL     H9 5543   3.870   0.739   3.407  0.5978  0.7599  0.1408
  504UNL    H10 5544   3.815   0.912   3.389  0.7077 -0.0410  2.0881
  505UNL     H0 5545   3.870   3.188   0.302  0.1503 -0.1616  0.7006
  505UNL     H1 5546   3.971   3.185   0.565  3.0733 -0.4946 -1.8594
  505UNL     C2 5547   3.882   3.107   0.373 -0.0519 -1.0261 -0.2401
  505UNL     C3 5548   3.934   3.105   0.502  0.9819 -0.6297 -0.4970
  505UNL     C4 5549   3.881   2.920   0.431  0.0892  0.2178 -0.2132
  505UNL     C5 5550   3.861   2.776   0.431  0.0718  0.3231 -0.9540
  505UNL     N6 5551   3.840   2.994   0.331  0.1859 -1.0314 -0.1111
  505UNL     N7 5552   3.927   2.980   0.545  0.1965 -0.3605  0.0487
  505UNL     H8 5553   3.847   2.730   0.332  0.2005 -0.3749 -0.6437
  505UNL     H9 5554   3.773   2.764   0.495  0.5431 -0.5356 -0.4750
  505UNL    H10 5555   3.939   2.716   0.479 -0.5761 -1.1832 -1.7489
  506UNL     H0 5556   4.535   2.400   0.257 -2.0933  0.9598  1.1971
  506UNL     H1 5557   4.434   2.170   0.143 -1.5847  1.3847  2.2243
  506UNL     C2 5558   4.472   2.392   0.169  0.3303  0.1424 -0.5315
  506UNL     C3 5559   4.420   2.273   0.113 -0.1126  1.0595  0.3678
  506UNL     C4 5560   4.395   2.433  -0.001  0.2347 -0.2863 -1.1389
  506UNL     C5 5561   4.405   2.510  -0.131 -0.0261 -0.1624 -0.4272
  506UNL     N6 5562   4.439   2.501   0.102 -0.0082  0.4514 -0.3089
  506UNL     N7 5563   4.383   2.303  -0.003  0.0642  0.2336  0.5862
  506UNL     H8 5564   4.343   2.473  -0.213 -1.1390  0.6459  0.0339
  506UNL     H9 5565   4.505   2.499  -0.173  0.3533 -0.0423  0.4311
  506UNL    H10 5566   4.401   2.620  -0.121 -2.9553 -0.1884 -0.8021
  507UNL     H0 5567   2.133   0.310   4.740  0.2609  0.7871 -0.8477
  507UNL     H1 5568   2.100   0.522   4.568  2.4220  0.1210  1.7393
  507UNL     C2 5569   2.059   0.389   4.748 -0.1492  0.4022 -0.8566
  507UNL     C3 5570   2.043   0.498   4.657 -0.1757 -0.2783  0.0310
  507UNL     C4 5571   1.892   0.497   4.796  0.1558  0.6442 -0.6141
  507UNL     C5 5572   1.762   0.532   4.867 -0.3231 -0.5453 -0.1744
  507UNL     N6 5573   1.960   0.391   4.834 -0.6330  0.0019 -0.4939
  507UNL     N7 5574   1.938   0.569   4.692 -0.4597 -0.3617 -0.2814
  507UNL     H8 5575   1.674   0.504   4.807 -0.3678 -2.3265  0.6798
  507UNL     H9 5576   1.753   0.641   4.875  1.4048 -0.2752 -1.5730
  507UNL    H10 5577   1.751   0.491   4.968 -0.0149 -0.1879  0.0062
  508UNL     H0 5578   1.969   0.844   4.339 -1.0786  0.1046  3.3301
  508UNL     H1 5579   2.208   0.824   4.188  0.7294  1.4222  0.4242
  508UNL     C2 5580   2.068   0.812   4.370  0.0049 -0.6363 -0.6322
  508UNL     C3 5581   2.188   0.806   4.292  0.3603 -0.1732  0.0786
  508UNL     C4 5582   2.217   0.776   4.493  0.8862  0.2138  0.2910
  508UNL     C5 5583   2.279   0.760   4.632  0.2276  0.0631  0.0206
  508UNL     N6 5584   2.086   0.793   4.499 -0.3705 -0.0795 -0.2025
  508UNL     N7 5585   2.286   0.778   4.373  0.2519 -0.8563 -0.0429
  508UNL     H8 5586   2.207   0.734   4.711  2.0763 -0.4231  1.5749
  508UNL     H9 5587   2.345   0.838   4.672 -1.3630  1.1447  0.6022
  508UNL    H10 5588   2.357   0.683   4.635  1.0548  0.8234 -1.3002
  509UNL     H0 5589   3.922   2.708   0.059 -1.0298  0.4367  0.4655
  509UNL     H1 5590   4.162   2.591  -0.032 -2.6908 -0.5564  0.5592
  509UNL     C2 5591   4.022   2.748   0.061 -0.7111 -0.3492  0.2543
  509UNL     C3 5592   4.141   2.686   0.015 -0.2448  0.4464 -0.3054
  509UNL     C4 5593   4.175   2.868   0.112  0.4493  0.4649 -0.4190
  509UNL     C5 5594   4.242   2.987   0.172 -0.1680  0.0833 -1.3044
  509UNL     N6 5595   4.045   2.866   0.118  0.0256 -0.7708 -0.2985
  509UNL     N7 5596   4.237   2.770   0.037  0.8335  0.1074 -0.0691
  509UNL     H8 5597   4.210   2.992   0.276 -0.7551 -0.4502 -1.4546
  509UNL     H9 5598   4.210   3.086   0.137 -2.4219 -0.0326  0.3191
  509UNL    H10 5599   4.351   2.982   0.180 -0.1987  0.3683 -0.6939
  510UNL     H0 5600   3.100   0.785   3.958  0.6793 -1.1252 -1.4209
  510UNL     H1 5601   3.222   0.610   4.140  0.4829 -1.5535 -0.9701
  510UNL     C2 5602   3.053   0.704   4.011  0.4471  0.0164  0.1707
  510UNL     C3 5603   3.122   0.620   4.101  0.3710 -0.2329 -0.3836
  510UNL     C4 5604   2.934   0.552   4.051 -0.1093 -0.4744  0.3359
  510UNL     C5 5605   2.801   0.475   4.040  0.4217  0.3132  0.0492
  510UNL     N6 5606   2.937   0.658   3.970  0.3159 -0.7091  0.7582
  510UNL     N7 5607   3.040   0.523   4.129  0.3008  0.3336  0.5096
  510UNL     H8 5608   2.767   0.464   3.937 -0.6631  1.1285  0.3115
  510UNL     H9 5609   2.730   0.531   4.103 -1.8705 -0.7184 -1.5435
  510UNL    H10 5610   2.805   0.373   4.078 -1.2047 -0.9399 -3.0035
  511UNL     H0 5611   2.552   0.990   4.580 -1.8917  0.3331  0.8828
  511UNL     H1 5612   2.675   1.235   4.544  0.7479  1.9976  0.4005
  511UNL     C2 5613   2.517   1.071   4.518  0.4423  0.1587 -0.7498
  511UNL     C3 5614   2.581   1.200   4.503  1.1468  0.6682  0.5880
  511UNL     C4 5615   2.401   1.191   4.401  0.6322 -0.1066  0.0167
  511UNL     C5 5616   2.285   1.230   4.317 -0.3313 -0.4684 -0.2873
  511UNL     N6 5617   2.400   1.073   4.463  0.4181 -0.9179  0.5626
  511UNL     N7 5618   2.505   1.276   4.423 -0.5234  0.1277  0.3415
  511UNL     H8 5619   2.319   1.315   4.256 -0.6584 -1.3880 -1.7752
  511UNL     H9 5620   2.261   1.147   4.249  0.7000  0.3662 -1.6953
  511UNL    H10 5621   2.198   1.260   4.377 -0.7166  0.4485 -1.2777
  512UNL     H0 5622   2.579   0.047   4.579  1.9483 -2.7422 -1.5100
  512UNL     H1 5623   2.505   0.180   4.811 -0.3640 -0.6304 -0.7689
  512UNL     C2 5624   2.619   0.030   4.678 -0.5621  0.2466  0.1123
  512UNL     C3 5625   2.573   0.096   4.799  0.3848  0.0157 -1.0918
  512UNL     C4 5626   2.699  -0.057   4.836 -0.3155  0.1409  0.2641
  512UNL     C5 5627   2.778  -0.164   4.901  0.0578  0.7556  0.4521
  512UNL     N6 5628   2.702  -0.062   4.704  0.4104 -0.2796  0.0066
  512UNL     N7 5629   2.628   0.034   4.902 -0.0295 -0.6085 -0.5133
  512UNL     H8 5630   2.728  -0.254   4.862 -1.1560  2.5209 -2.1594
  512UNL     H9 5631   2.780  -0.164   5.011 -1.0070  1.1412  0.4716
  512UNL    H10 5632   2.881  -0.179   4.867  0.2179  0.7017  0.9545
  513UNL     H0 5633   2.701   0.495   4.443 -0.5849  0.5465  1.3196
  513UNL     H1 5634   2.521   0.678   4.513 -1.1952  3.0970 -1.6025
  513UNL     C2 5635   2.702   0.596   4.405 -0.1221  0.4274  1.0048
  513UNL     C3 5636   2.608   0.691   4.450  0.3215  0.6580 -0.1105
  513UNL     C4 5637   2.750   0.770   4.327  0.7000  0.2596 -0.5842
  513UNL     C5 5638   2.834   0.877   4.270  0.6972 -0.4280 -0.4102
  513UNL     N6 5639   2.793   0.648   4.329 -0.2874  0.6746  0.8500
  513UNL     N7 5640   2.639   0.807   4.394 -0.6471  0.4112 -0.1608
  513UNL     H8 5641   2.849   0.958   4.342 -0.3618  0.1639 -0.8514
  513UNL     H9 5642   2.788   0.917   4.178  0.6060 -2.2317 -1.1720
  513UNL    H10 5643   2.935   0.839   4.250  0.7012 -0.9971  0.6456
  514UNL     H0 5644   2.799   0.124   4.359 -0.5356  0.3384 -0.6669
  514UNL     H1 5645   2.969   0.290   4.231  0.2205  1.0862 -0.6126
  514UNL     C2 5646   2.851   0.207   4.406  0.3132 -0.1153 -0.7910
  514UNL     C3 5647   2.938   0.288   4.335 -0.5648 -0.4249 -0.8633
  514UNL     C4 5648   2.920   0.336   4.536 -0.4421 -0.5353  0.3962
  514UNL     C5 5649   2.927   0.420   4.663 -0.1737 -0.2379  0.7802
  514UNL     N6 5650   2.841   0.229   4.537 -0.4931 -0.2596  0.0901
  514UNL     N7 5651   2.985   0.376   4.423 -0.2825 -0.0169  0.1314
  514UNL     H8 5652   2.867   0.510   4.646  2.6602  1.5380 -0.1422
  514UNL     H9 5653   3.027   0.453   4.693  0.2502  0.3480 -1.1919
  514UNL    H10 5654   2.880   0.367   4.747 -1.5649 -0.6958 -0.2781
  515UNL     H0 5655   1.470   0.746   4.572  0.0400 -1.4065 -0.1264
  515UNL     H1 5656   1.668   0.930   4.558  0.9834  0.4299  0.0922
  515UNL     C2 5657   1.566   0.731   4.523  0.4289 -0.8928  0.4669
  515UNL     C3 5658   1.661   0.832   4.514 -0.6070  0.4257  0.3198
  515UNL     C4 5659   1.722   0.652   4.437  0.0151  0.0060  0.3336
  515UNL     C5 5660   1.816   0.539   4.379  0.5710  0.0645 -0.2990
  515UNL     N6 5661   1.595   0.613   4.470  0.2631  0.1009 -0.0271
  515UNL     N7 5662   1.770   0.781   4.464  0.2882  0.2475  0.7528
  515UNL     H8 5663   1.769   0.498   4.289 -0.9091 -1.3049  1.0689
  515UNL     H9 5664   1.917   0.578   4.360  0.9790 -0.4661  0.7227
  515UNL    H10 5665   1.840   0.454   4.444 -0.0261 -0.3854 -0.6625
  516UNL     H0 5666   5.109   2.886   0.264 -1.0708  1.3875  0.2701
  516UNL     H1 5667   4.858   2.890   0.138 -0.4497 -0.3733  0.5981
  516UNL     C2 5668   5.086   2.890   0.158 -0.3129  0.3516  0.0692
  516UNL     C3 5669   4.955   2.884   0.090 -0.5350 -0.0279  0.3741
  516UNL     C4 5670   5.107   2.894  -0.046  0.0791 -0.2981 -0.2292
  516UNL     C5 5671   5.184   2.911  -0.171 -0.2611 -0.0072  0.2834
  516UNL     N6 5672   5.177   2.883   0.068  0.4226  0.6495 -0.0940
  516UNL     N7 5673   4.973   2.887  -0.042  0.2065  0.5078 -0.3034
  516UNL     H8 5674   5.262   2.833  -0.176 -1.9069 -1.5206 -3.1157
  516UNL     H9 5675   5.233   3.009  -0.174 -1.0593  0.4088  0.5286
  516UNL    H10 5676   5.120   2.906  -0.259  0.1451  2.1665 -0.1460
  517UNL     H0 5677   3.400   2.531   1.512 -2.6202  0.1859  0.5033
  517UNL     H1 5678   3.569   2.443   1.711  1.5965 -1.9398 -0.7494
  517UNL     C2 5679   3.401   2.434   1.560 -0.5027 -0.4565 -0.7958
  517UNL     C3 5680   3.496   2.388   1.653 -0.3077 -0.0410 -0.1965
  517UNL     C4 5681   3.383   2.234   1.585  0.6143 -0.5770  0.4298
  517UNL     C5 5682   3.314   2.101   1.569  0.1064  0.2649  0.0231
  517UNL     N6 5683   3.343   2.332   1.498 -0.9794  0.2397 -0.9966
  517UNL     N7 5684   3.482   2.264   1.677 -0.3044  0.0143  0.1532
  517UNL     H8 5685   3.240   2.073   1.645  1.4271 -0.1681  1.1811
  517UNL     H9 5686   3.385   2.018   1.584 -1.8051 -0.9582  2.8408
  517UNL    H10 5687   3.276   2.064   1.473  1.2680  2.1923 -1.2048
  518UNL     H0 5688   3.955   1.712   1.452 -1.0452  0.9483 -0.6693
  518UNL     H1 5689   3.787   1.533   1.332  1.1740 -0.4712  1.1365
  518UNL     C2 5690   3.929   1.704   1.347 -0.0892  0.3939 -0.8700
  518UNL     C3 5691   3.842   1.615   1.288 -0.0783  0.0513  0.5006
  518UNL     C4 5692   3.915   1.750   1.160  0.3135 -0.1607  0.9589
  518UNL     C5 5693   3.930   1.833   1.032 -0.6243 -0.1772  0.0123
  518UNL     N6 5694   3.974   1.795   1.267  0.2620 -0.1303 -0.1306
  518UNL     N7 5695   3.832   1.643   1.160 -0.2290  0.3576 -0.3296
  518UNL     H8 5696   3.892   1.781   0.943 -0.4521  0.1655 -0.2636
  518UNL     H9 5697   4.035   1.856   1.011 -0.6757 -0.6474 -0.7541
  518UNL    H10 5698   3.876   1.929   1.036 -3.3230 -1.6238 -0.7879
  519UNL     H0 5699   3.606   2.387   1.123 -0.4399  0.1541  1.5333
  519UNL     H1 5700   3.646   2.650   1.040 -1.8641  2.1517 -1.1176
  519UNL     C2 5701   3.545   2.476   1.136 -0.3752  0.5661 -0.7699
  519UNL     C3 5702   3.568   2.612   1.106  0.1553 -0.0653  0.0600
  519UNL     C4 5703   3.398   2.588   1.212  0.2852  0.2259 -0.1236
  519UNL     C5 5704   3.258   2.622   1.260  0.2853  0.1145 -0.2336
  519UNL     N6 5705   3.435   2.463   1.203 -0.0603 -0.1757  0.0031
  519UNL     N7 5706   3.470   2.683   1.157  0.5400 -0.6095 -0.4727
  519UNL     H8 5707   3.200   2.676   1.186  0.4412  1.3981  0.5726
  519UNL     H9 5708   3.240   2.673   1.355 -2.2998  2.4958 -1.9327
  519UNL    H10 5709   3.200   2.529   1.260 -0.9381  0.8675 -0.5171
  520UNL     H0 5710   3.472   3.027   0.791 -1.9290 -2.4345  0.9275
  520UNL     H1 5711   3.671   2.933   0.625 -0.7319 -3.5074 -0.2470
  520UNL     C2 5712   3.562   2.973   0.819  0.2202  0.5059 -0.0532
  520UNL     C3 5713   3.660   2.923   0.733 -0.6772 -0.0520  0.1393
  520UNL     C4 5714   3.701   2.887   0.937 -0.6383 -0.7565  0.0276
  520UNL     C5 5715   3.774   2.862   1.059 -0.0479 -0.2660 -0.9438
  520UNL     N6 5716   3.576   2.932   0.947  0.6825 -0.3581  0.1754
  520UNL     N7 5717   3.745   2.857   0.811  0.1682 -0.5185  0.1801
  520UNL     H8 5718   3.721   2.860   1.155 -0.6669  0.2344 -1.2733
  520UNL     H9 5719   3.840   2.947   1.077  0.4889 -1.0265  0.8026
  520UNL    H10 5720   3.838   2.773   1.051 -0.6889 -0.6227 -2.1370
  521UNL     H0 5721   3.443   2.019   1.292  0.1535 -0.7976  0.6771
  521UNL     H1 5722   3.693   1.885   1.228  0.6766 -0.6510  1.0093
  521UNL     C2 5723   3.544   2.057   1.292 -0.2843  0.3924  0.7351
  521UNL     C3 5724   3.665   1.983   1.264 -0.2796 -0.4353 -0.3037
  521UNL     C4 5725   3.688   2.178   1.337  0.0333  0.4546  0.8780
  521UNL     C5 5726   3.754   2.301   1.384 -0.3332  0.0177  1.0970
  521UNL     N6 5727   3.556   2.173   1.337  0.8655 -0.0636 -0.4157
  521UNL     N7 5728   3.760   2.065   1.304 -0.2657  0.0689  0.0473
  521UNL     H8 5729   3.708   2.338   1.477 -2.9445 -0.2803 -0.0303
  521UNL     H9 5730   3.749   2.372   1.301  1.7159 -1.4989 -0.3650
  521UNL    H10 5731   3.862   2.289   1.398 -0.2851 -2.7684 -1.1792
  522UNL     H0 5732   4.495   2.887   0.326 -1.4619 -0.6416 -0.2232
  522UNL     H1 5733   4.651   2.748   0.507  0.3560  0.9277 -1.0495
  522UNL     C2 5734   4.473   2.790   0.368  0.1441 -0.6518  0.6172
  522UNL     C3 5735   4.557   2.720   0.462  0.4920 -0.0110 -0.7613
  522UNL     C4 5736   4.376   2.615   0.411 -0.0895 -0.3563  0.1461
  522UNL     C5 5737   4.260   2.527   0.425 -0.5091 -0.1447 -0.3468
  522UNL     N6 5738   4.366   2.721   0.335  0.1127 -0.1452 -0.2831
  522UNL     N7 5739   4.491   2.608   0.489 -0.2095 -0.6649  0.2547
  522UNL     H8 5740   4.273   2.449   0.348 -0.7591 -1.6851  1.1554
  522UNL     H9 5741   4.170   2.586   0.404  0.0859  0.5985 -0.8119
  522UNL    H10 5742   4.249   2.468   0.517 -2.5659  0.5123 -0.1526
  523UNL     H0 5743   4.084   3.085   0.919 -0.5931 -1.0738 -0.3832
  523UNL     H1 5744   4.115   3.356   0.961 -0.3945  1.2161  0.2189
  523UNL     C2 5745   4.025   3.167   0.882  0.0805 -0.6333 -0.4911
  523UNL     C3 5746   4.033   3.304   0.913  0.3136 -0.1461  0.4679
  523UNL     C4 5747   3.860   3.265   0.818 -0.0740 -0.7333 -0.1688
  523UNL     C5 5748   3.722   3.281   0.753 -0.2905 -0.0685  0.3362
  523UNL     N6 5749   3.915   3.146   0.821  0.1260  1.4761 -0.6022
  523UNL     N7 5750   3.927   3.371   0.867 -0.6338 -0.2254  0.2645
  523UNL     H8 5751   3.719   3.362   0.680  2.0501  0.3643  0.6747
  523UNL     H9 5752   3.681   3.192   0.705 -0.2281  0.9114 -1.5551
  523UNL    H10 5753   3.650   3.303   0.834  2.5758 -1.9198  3.5074
  524UNL     H0 5754   4.104   2.255   0.978  0.8990 -2.4484 -1.8022
  524UNL     H1 5755   3.964   2.245   1.211  0.2617  0.4946  1.1817
  524UNL     C2 5756   4.126   2.184   1.057  1.2565 -0.4070 -0.0054
  524UNL     C3 5757   4.050   2.189   1.178 -0.3063  0.1388  0.2818
  524UNL     C4 5758   4.210   2.059   1.184  0.1717  0.9367 -0.1114
  524UNL     C5 5759   4.293   1.952   1.231 -0.5022  0.0014 -0.0690
  524UNL     N6 5760   4.229   2.103   1.062  0.1309  0.2107  0.0303
  524UNL     N7 5761   4.100   2.094   1.258 -0.1017  0.4422 -0.3583
  524UNL     H8 5762   4.259   1.855   1.192  1.8464 -0.2211 -1.6324
  524UNL     H9 5763   4.306   1.945   1.340  1.3499  2.4162 -0.1109
  524UNL    H10 5764   4.395   1.968   1.196 -0.6773  1.6531  0.1539
  525UNL     H0 5765   4.158   2.528   0.754  2.7726  0.4567  0.2893
  525UNL     H1 5766   3.966   2.694   0.893  0.7357  2.5653  0.7932
  525UNL     C2 5767   4.142   2.635   0.755  0.3742  0.1167 -0.3835
  525UNL     C3 5768   4.055   2.713   0.834  0.7073  0.0240 -0.0995
  525UNL     C4 5769   4.187   2.828   0.715 -0.2540 -0.1748 -0.7100
  525UNL     C5 5770   4.255   2.949   0.650  0.3050 -0.7139  0.1129
  525UNL     N6 5771   4.227   2.708   0.684  0.0730  0.3311 -0.8842
  525UNL     N7 5772   4.088   2.840   0.812 -0.7173  0.0888  0.1464
  525UNL     H8 5773   4.338   2.995   0.706 -0.9388  0.4386  1.0553
  525UNL     H9 5774   4.190   3.036   0.635 -0.7176 -1.7431 -1.5425
  525UNL    H10 5775   4.293   2.928   0.549 -0.1320 -0.5401 -0.0878
  526UNL     H0 5776   4.365   2.199   0.679  0.4299  0.8942 -0.6297
  526UNL     H1 5777   4.544   2.387   0.618 -1.3629 -2.9675 -0.7704
  526UNL     C2 5778   4.379   2.290   0.736 -0.4709  0.7765 -0.2265
  526UNL     C3 5779   4.480   2.382   0.705 -0.3826  0.4454  0.2530
  526UNL     C4 5780   4.382   2.427   0.880 -0.9723  0.0537  0.0891
  526UNL     C5 5781   4.325   2.503   0.993 -0.2825  0.5679  0.0984
  526UNL     N6 5782   4.331   2.305   0.859 -0.4681  0.1163 -0.6214
  526UNL     N7 5783   4.484   2.475   0.797 -0.1518  0.2063  0.6989
  526UNL     H8 5784   4.218   2.526   0.982 -0.2803  0.3870 -0.3150
  526UNL     H9 5785   4.388   2.590   1.010  0.6698 -0.3104  1.1353
  526UNL    H10 5786   4.340   2.442   1.083 -0.1147 -0.2141 -0.4532
  527UNL     H0 5787   2.944   2.856   0.849 -0.0046 -0.1878  0.5570
  527UNL     H1 5788   3.122   2.926   1.047  0.1560 -0.1354 -0.1196
  527UNL     C2 5789   3.044   2.815   0.863  0.2073  0.1962  0.1582
  527UNL     C3 5790   3.133   2.858   0.964  0.7453 -0.4122  0.1844
  527UNL     C4 5791   3.212   2.717   0.833 -0.3247 -0.3866  0.6291
  527UNL     C5 5792   3.308   2.635   0.746  0.0114 -0.0870  0.0598
  527UNL     N6 5793   3.095   2.734   0.777 -0.1812 -0.1856 -0.0037
  527UNL     N7 5794   3.249   2.795   0.942  0.2368  0.2399 -0.1167
  527UNL     H8 5795   3.317   2.669   0.642 -1.6826 -1.8450 -0.6656
  527UNL     H9 5796   3.411   2.641   0.784  0.5198 -1.1041 -1.1435
[truncated: 315,560 more chars]
