# Supplementary material for: Metallicious: Automated Force-Field Parameterization of Covalently Bound Metals for Supramolecular Structures
Source: J Chem Theory Comput. 2024 Oct 7;20(20):9060–71. doi: 10.1021/acs.jctc.4c00850 (PMC11500408; doi:10.1021/acs.jctc.4c00850)
Supplement: Supplementary file 2 — ct4c00850_si_002.zip [file ct4c00850_si_002.zip › SI_MD_input/Ga4L6/nonbonded_no_ions/3_npt.gro]

Guyana Rwanda Oman Macau Angola Cameroon Senegal
14632
    1Ga      Ga    1   3.328   2.621   2.414  0.0057 -0.1144 -0.0245
    2Ga      Ga    2   2.533   1.454   2.096 -0.2427 -0.2544 -0.2493
    3Ga      Ga    3   2.273   2.181   3.231 -0.0426  0.1286  0.0382
    4Ga      Ga    4   1.953   2.733   2.012 -0.0446  0.1956 -0.3207
    5UNL     O0    5   1.978   1.764   2.384 -0.3942 -0.6059 -0.0680
    5UNL     C1    6   2.087   1.725   2.353 -0.8440 -0.6185  0.5360
    5UNL     C2    7   2.125   1.581   2.376  0.2333 -0.1652  0.2029
    5UNL     C3    8   2.249   1.522   2.320 -0.1623 -0.7442 -1.0371
    5UNL     O4    9   2.325   1.586   2.246  0.2908  0.1873 -0.5131
    5UNL     C5   10   2.275   1.372   2.358 -0.0161  0.5408 -0.4220
    5UNL     O6   11   2.357   1.304   2.298  0.3835  0.2293  1.3089
    5UNL     C7   12   2.178   1.309   2.448 -0.1044  0.1637 -0.6051
    5UNL     C8   13   2.065   1.366   2.499 -0.2049 -0.0518  0.3182
    5UNL     C9   14   2.036   1.498   2.448 -0.6385  0.2683 -0.3845
    5UNL    N10   15   2.177   1.814   2.304  0.0347 -0.0910 -0.2181
    5UNL    C11   16   2.159   1.942   2.253  0.5145  0.0757  1.0130
    5UNL    C12   17   2.220   1.975   2.129  0.0512  0.2275  0.0503
    5UNL    C13   18   2.199   2.100   2.076 -0.2880 -0.6255  0.5370
    5UNL    C14   19   2.250   2.140   1.946  0.1966 -0.4157  0.0316
    5UNL    N15   20   2.240   2.263   1.885  0.1313  0.1015  0.4123
    5UNL    C16   21   2.222   2.299   1.753 -0.4631 -0.1347  0.1791
    5UNL    C17   22   2.225   2.441   1.717 -0.4736  0.1024  0.4605
    5UNL    C18   23   2.203   2.548   1.817  0.6241  0.8449  0.8978
    5UNL    O19   24   2.148   2.521   1.926 -0.1912 -0.4640  0.4766
    5UNL    C20   25   2.223   2.698   1.772  0.4973 -0.5865  0.4366
    5UNL    O21   26   2.173   2.797   1.832 -0.1728 -0.3041  0.1355
    5UNL    C22   27   2.271   2.716   1.630  0.0085 -0.0825 -0.9850
    5UNL    C23   28   2.296   2.612   1.542  0.1770  0.7227  0.2072
    5UNL    C24   29   2.266   2.478   1.586 -0.1054 -0.3947 -0.3494
    5UNL    O25   30   2.203   2.209   1.668  0.1088  0.6391  0.0868
    5UNL    C26   31   2.329   2.050   1.876  0.2033  0.5832  0.0294
    5UNL    C27   32   2.358   1.925   1.934 -0.2039  0.4348 -0.6115
    5UNL    C28   33   2.315   1.890   2.067 -0.0245 -0.1011  0.1939
    5UNL    C29   34   2.124   2.193   2.155 -0.7348 -0.4678  0.7127
    5UNL    C30   35   2.073   2.165   2.282  0.6971  0.1715  0.2003
    5UNL    C31   36   2.091   2.035   2.333 -0.0317 -0.5517  0.1376
    5UNL    H32   37   2.213   1.212   2.484  1.3807  1.0062  0.3256
    5UNL    H33   38   1.995   1.318   2.566 -1.5458  1.7292  0.2501
    5UNL    H34   39   1.942   1.540   2.482 -0.4989  0.4636 -0.2418
    5UNL    H35   40   2.267   1.775   2.280  1.3134  1.7230  1.3331
    5UNL    H36   41   2.232   2.344   1.945  0.0244 -0.8482  1.7222
    5UNL    H37   42   2.284   2.818   1.596  1.3234 -0.6573 -2.2920
    5UNL    H38   43   2.345   2.617   1.446  1.0491 -1.5432  0.4938
    5UNL    H39   44   2.285   2.394   1.520 -1.9342 -1.7259  0.7268
    5UNL    H40   45   2.384   2.083   1.788  0.0862 -0.8778 -0.6116
    5UNL    H41   46   2.423   1.859   1.877  1.0121  2.2471 -1.4151
    5UNL    H42   47   2.345   1.798   2.117  2.0141  0.2812 -0.2068
    5UNL    H43   48   2.098   2.290   2.112  3.6043  0.9765  0.8521
    5UNL    H44   49   2.017   2.240   2.337 -1.7654 -2.0022  0.8356
    5UNL    H45   50   2.036   2.012   2.423 -1.5714 -0.7978 -0.8298
    6UNL     O0   51   2.495   2.713   2.820  0.5220 -0.4747  0.6319
    6UNL     C1   52   2.487   2.614   2.887  0.0480  0.2177 -0.1772
    6UNL     C2   53   2.499   2.613   3.035  0.4335  0.3119  0.0867
    6UNL     C3   54   2.451   2.498   3.122 -0.2493 -0.4044  0.2325
    6UNL     O4   55   2.403   2.393   3.074 -0.2557 -0.8456  0.5803
    6UNL     C5   56   2.460   2.518   3.279  0.1733 -0.0792 -0.2365
    6UNL     O6   57   2.435   2.431   3.358 -0.2346  0.0173 -0.6892
    6UNL     C7   58   2.500   2.652   3.321 -0.1456 -0.7400  0.0745
    6UNL     C8   59   2.545   2.754   3.233 -0.7554 -0.5236  0.0064
    6UNL     C9   60   2.552   2.730   3.096 -0.5388  0.2724  0.1378
    6UNL    N10   61   2.443   2.496   2.839 -0.1247  0.3795  0.1557
    6UNL    C11   62   2.381   2.485   2.716  0.9038  0.6352  0.4863
    6UNL    C12   63   2.235   2.491   2.709 -0.5715  0.2901 -0.4683
    6UNL    C13   64   2.169   2.472   2.583  1.1791 -0.2567  0.0449
    6UNL    C14   65   2.025   2.478   2.593 -0.4166  0.3185  0.0009
    6UNL    N15   66   1.946   2.460   2.480  0.2353 -0.5022  0.6091
    6UNL    C16   67   1.819   2.408   2.464 -0.1793  0.3827  0.0295
    6UNL    C17   68   1.764   2.394   2.324 -0.2468 -0.3664  0.4118
    6UNL    C18   69   1.829   2.464   2.209 -0.6960  0.0960 -1.1739
    6UNL    O19   70   1.942   2.523   2.215  0.7373  0.2594  0.2086
    6UNL    C20   71   1.744   2.460   2.074  0.4771 -0.2003 -0.0966
    6UNL    O21   72   1.762   2.525   1.974  0.1507 -0.3436 -0.0513
    6UNL    C22   73   1.629   2.366   2.079  0.2677  0.0833  0.5356
    6UNL    C23   74   1.577   2.299   2.186  0.0850 -0.7247 -0.1245
    6UNL    C24   75   1.647   2.319   2.307 -0.1764  0.2902 -0.4874
    6UNL    O25   76   1.757   2.366   2.557  0.7303 -0.2596 -0.0472
    6UNL    C26   77   1.956   2.515   2.711 -0.0325  0.2590  0.4783
    6UNL    C27   78   2.022   2.526   2.833  0.7203  0.0932  0.2721
    6UNL    C28   79   2.158   2.517   2.828 -0.0478  0.1920  0.1936
    6UNL    C29   80   2.243   2.442   2.470  0.5065  0.2741  0.3762
    6UNL    C30   81   2.383   2.431   2.476  0.1272  0.2557 -0.0326
    6UNL    C31   82   2.449   2.450   2.598 -0.2172 -0.0652 -0.9352
    6UNL    H32   83   2.491   2.676   3.426  0.8267 -0.0828  0.0179
    6UNL    H33   84   2.587   2.846   3.271  1.3682 -1.9641  1.3652
    6UNL    H34   85   2.592   2.809   3.034 -0.0761  0.2396  0.3855
    6UNL    H35   86   2.425   2.426   2.910  3.9869 -0.2296  0.8504
    6UNL    H36   87   2.002   2.490   2.401  0.1453  2.3282  1.5099
    6UNL    H37   88   1.580   2.349   1.983  0.8785 -2.9209  0.6604
    6UNL    H38   89   1.482   2.248   2.190 -0.5608  0.4521 -0.2961
    6UNL    H39   90   1.592   2.284   2.395  0.5438  1.3191  0.3903
    6UNL    H40   91   1.848   2.518   2.714  0.0165  2.1968  2.6028
    6UNL    H41   92   1.972   2.543   2.928  0.9456 -1.3335  0.6725
    6UNL    H42   93   2.200   2.519   2.928 -0.3683 -3.3659  0.5511
    6UNL    H43   94   2.195   2.448   2.373 -0.2301 -0.0013  0.7139
    6UNL    H44   95   2.448   2.422   2.390  0.1938  1.5881 -0.1398
    6UNL    H45   96   2.556   2.438   2.585 -0.0832  1.0546 -1.0190
    7UNL     O0   97   2.579   2.974   2.224 -0.0546  0.5663  0.2350
    7UNL     C1   98   2.468   2.918   2.219 -0.2132 -0.5572  0.3042
    7UNL     C2   99   2.340   2.993   2.237  0.5220 -0.2019 -0.3677
    7UNL     C3  100   2.213   2.928   2.193  0.3745  0.1936 -0.2897
    7UNL     O4  101   2.204   2.816   2.139  0.1828 -0.3489  0.5016
    7UNL     C5  102   2.084   3.010   2.216 -0.2092 -0.8810  0.6730
    7UNL     O6  103   1.972   2.963   2.197  0.6060 -0.6505 -0.6089
    7UNL     C7  104   2.097   3.146   2.267 -0.4581  0.2697 -0.2095
    7UNL     C8  105   2.221   3.198   2.306 -0.3447 -0.3108 -0.0687
    7UNL     C9  106   2.341   3.125   2.286  0.0430  0.1449  0.2651
    7UNL    N10  107   2.465   2.785   2.186  0.0278  0.0907 -0.0275
    7UNL    C11  108   2.576   2.698   2.179  0.1796 -0.6740 -0.1089
    7UNL    C12  109   2.656   2.689   2.060 -0.6396  0.2255  0.4069
    7UNL    C13  110   2.774   2.612   2.065 -0.5296 -0.6380  0.0548
    7UNL    C14  111   2.870   2.622   1.957 -0.1058 -0.2374  0.2273
    7UNL    N15  112   3.000   2.576   1.966  0.3041 -0.0876 -0.4135
    7UNL    C16  113   3.082   2.510   1.877  0.8881  0.5363  0.2025
    7UNL    C17  114   3.220   2.481   1.918 -0.1108  0.4353  0.0001
    7UNL    C18  115   3.264   2.496   2.055 -0.3718  0.0351 -0.4225
    7UNL    O19  116   3.189   2.539   2.147 -0.3294 -0.1722 -0.5804
    7UNL    C20  117   3.417   2.461   2.085  0.4531 -0.7286 -0.5961
    7UNL    O21  118   3.474   2.490   2.192 -0.0662 -0.0589 -0.7813
    7UNL    C22  119   3.493   2.412   1.974 -0.7629  0.0352 -0.0907
    7UNL    C23  120   3.444   2.399   1.850  0.3090 -0.3920  0.2601
    7UNL    C24  121   3.312   2.440   1.820 -0.1926  0.8951 -0.1581
    7UNL    O25  122   3.044   2.474   1.764 -0.1965 -0.5541  0.2570
    7UNL    C26  123   2.822   2.672   1.836  0.5427 -0.6379 -0.5365
    7UNL    C27  124   2.692   2.735   1.828 -0.1368  0.2569  1.0555
    7UNL    C28  125   2.609   2.745   1.940  0.2981 -0.4136  0.4031
    7UNL    C29  126   2.814   2.555   2.189  0.1294  0.0612 -0.2559
    7UNL    C30  127   2.733   2.575   2.305 -0.5970 -0.5715  0.3915
    7UNL    C31  128   2.613   2.646   2.296 -0.3041 -0.6850  0.5461
    7UNL    H32  129   2.005   3.200   2.287 -1.2190 -0.5220 -1.4097
    7UNL    H33  130   2.224   3.297   2.350  1.8351  1.0247 -2.8847
    7UNL    H34  131   2.433   3.170   2.321 -0.3074  0.4573  0.7938
    7UNL    H35  132   2.371   2.748   2.191  0.0990  0.0708  1.8170
    7UNL    H36  133   3.061   2.610   2.040 -0.3873  1.6765 -0.6067
    7UNL    H37  134   3.591   2.378   2.006 -0.6578  1.9948  1.8909
    7UNL    H38  135   3.505   2.365   1.767 -1.0828 -1.4658 -0.3742
    7UNL    H39  136   3.285   2.430   1.716 -0.2268 -0.8990 -0.0020
    7UNL    H40  137   2.878   2.658   1.744  0.4437 -0.1958 -0.6670
    7UNL    H41  138   2.661   2.769   1.730  2.2909  0.9122  0.4449
    7UNL    H42  139   2.514   2.793   1.923  1.1581  0.5992 -1.9002
    7UNL    H43  140   2.902   2.492   2.199  0.0627 -0.6452 -3.1940
    7UNL    H44  141   2.761   2.532   2.401 -1.2169 -3.0032 -0.4270
    7UNL    H45  142   2.548   2.657   2.383  2.0176 -0.6822  2.3932
    8UNL     O0  143   2.845   1.986   2.876 -0.1435 -0.1514 -0.4203
    8UNL     C1  144   2.740   2.024   2.910  0.1838  0.2188 -0.3708
    8UNL     C2  145   2.659   1.931   2.996  0.2652  0.0715 -0.1824
    8UNL     C3  146   2.530   1.987   3.063 -0.1842  0.4379  0.3326
    8UNL     O4  147   2.484   2.103   3.044  0.1522  0.1736  0.2351
    8UNL     C5  148   2.470   1.886   3.167  0.1371 -0.4852  0.0895
    8UNL     O6  149   2.382   1.925   3.247 -0.8150 -0.4997 -0.5383
    8UNL     C7  150   2.519   1.751   3.168 -0.8131 -0.1264 -0.4491
    8UNL     C8  151   2.633   1.706   3.103 -0.5117 -0.5076  0.6884
    8UNL     C9  152   2.707   1.800   3.026 -0.2811  0.1036  0.9489
    8UNL    N10  153   2.693   2.144   2.880 -0.5200  0.3255  0.2288
    8UNL    C11  154   2.763   2.247   2.815  0.9126 -0.5453  0.5636
    8UNL    C12  155   2.799   2.362   2.891  0.9711  0.3960 -0.1244
    8UNL    C13  156   2.888   2.462   2.836 -0.9706  0.4388 -0.0753
    8UNL    C14  157   2.942   2.563   2.921  0.9876  0.3239  0.0943
    8UNL    N15  158   3.036   2.651   2.870  0.1451  0.1192 -0.1828
    8UNL    C16  159   3.083   2.768   2.926 -0.0358 -0.3641  0.5254
    8UNL    C17  160   3.212   2.819   2.875 -0.3012  0.7680 -0.1556
    8UNL    C18  161   3.279   2.755   2.754 -0.1195  0.3065  0.3454
    8UNL    O19  162   3.221   2.676   2.679 -0.3667  0.0386  0.5016
    8UNL    C20  163   3.420   2.815   2.701  0.0591  0.2691 -0.4023
    8UNL    O21  164   3.486   2.766   2.610  0.0376  0.9399  0.2513
    8UNL    C22  165   3.467   2.934   2.775  0.3043 -0.1544 -1.1825
    8UNL    C23  166   3.402   2.976   2.893 -0.3423 -0.4862  0.3145
    8UNL    C24  167   3.279   2.919   2.944 -0.3520  0.1039  0.1709
    8UNL    O25  168   3.020   2.832   3.009  0.1774 -0.4440 -0.2306
    8UNL    C26  169   2.906   2.569   3.051 -0.2702  0.3689 -0.3325
    8UNL    C27  170   2.807   2.485   3.105  0.4290 -0.2570  0.6973
    8UNL    C28  171   2.757   2.381   3.028 -0.1705  0.2399 -0.2075
    8UNL    C29  172   2.920   2.451   2.700 -0.2707 -1.1628  0.5909
    8UNL    C30  173   2.884   2.337   2.623  0.5512  0.3324  0.0776
    8UNL    C31  174   2.811   2.236   2.683  0.6028  0.1890  0.8305
    8UNL    H32  175   2.458   1.677   3.219 -2.6992  0.5913 -1.5465
    8UNL    H33  176   2.668   1.604   3.103  1.1427 -0.0081 -1.0813
    8UNL    H34  177   2.784   1.758   2.963 -0.2711 -2.2211  2.3955
    8UNL    H35  178   2.612   2.170   2.935 -1.4470  0.9195 -1.3457
    8UNL    H36  179   3.084   2.620   2.786 -1.8351 -0.5611 -1.1180
    8UNL    H37  180   3.569   2.964   2.754  0.6992  0.5230  1.3810
    8UNL    H38  181   3.452   3.052   2.953 -2.0723  1.0484 -0.1036
    8UNL    H39  182   3.252   2.957   3.042  0.1126  0.5000  0.1503
    8UNL    H40  183   2.954   2.646   3.110  0.2011  0.1989 -0.4962
    8UNL    H41  184   2.769   2.502   3.206  1.1763 -0.1553  0.9688
    8UNL    H42  185   2.695   2.311   3.084 -1.1554  1.8956  0.8615
    8UNL    H43  186   2.997   2.515   2.656 -0.9268 -0.3041  0.6785
    8UNL    H44  187   2.911   2.332   2.518  1.1153  2.8361  0.0286
    8UNL    H45  188   2.786   2.148   2.625 -0.0211  0.6653  0.3716
    9UNL     O0  189   2.857   1.873   1.672  0.2829  0.2996 -0.1675
    9UNL     C1  190   2.772   1.833   1.749  0.2880  0.1321 -0.0753
    9UNL     C2  191   2.665   1.745   1.693  0.1245 -0.0443 -0.4690
    9UNL     C3  192   2.589   1.661   1.789 -0.0344 -0.4506  0.0065
    9UNL     O4  193   2.598   1.664   1.911  0.5579  0.1932  0.4528
    9UNL     C5  194   2.494   1.551   1.725 -0.0850  0.2595 -0.4878
    9UNL     O6  195   2.434   1.462   1.795 -0.3257  0.5787 -0.2300
    9UNL     C7  196   2.471   1.555   1.580 -0.3432  0.0058 -0.4730
    9UNL     C8  197   2.533   1.651   1.503 -1.0141  0.7144  0.2202
    9UNL     C9  198   2.633   1.739   1.559  0.0683  0.0493 -0.1329
    9UNL    N10  199   2.780   1.857   1.883  0.3611 -0.1410 -0.2874
    9UNL    C11  200   2.884   1.915   1.957  0.4720 -0.6950 -0.1901
    9UNL    C12  201   2.860   2.016   2.052  0.0638 -0.3578  0.2012
    9UNL    C13  202   2.962   2.051   2.143 -0.8300  1.3254 -0.1862
    9UNL    C14  203   2.934   2.146   2.246  0.1320  0.4086 -0.3726
    9UNL    N15  204   3.026   2.163   2.347 -0.1126 -0.4380  0.8782
    9UNL    C16  205   3.063   2.078   2.442  0.3011 -0.2795 -0.9425
    9UNL    C17  206   3.156   2.144   2.542 -0.4503 -0.2322 -0.0581
    9UNL    C18  207   3.220   2.283   2.524 -0.4547 -0.4751  0.1499
    9UNL    O19  208   3.194   2.366   2.433  0.0908  0.0549 -0.6389
    9UNL    C20  209   3.317   2.336   2.640  0.1046  0.3590 -0.9371
    9UNL    O21  210   3.376   2.441   2.646  0.7142 -0.0835  0.1600
    9UNL    C22  211   3.353   2.235   2.737 -0.1009  0.4230 -0.3644
    9UNL    C23  212   3.296   2.104   2.740  0.5601 -0.0112 -0.4692
    9UNL    C24  213   3.200   2.061   2.647 -0.1176 -0.8090  0.4920
    9UNL    O25  214   3.020   1.961   2.459 -0.3395  0.0228 -0.1373
    9UNL    C26  215   2.806   2.202   2.261  0.5243 -0.0965 -0.3871
    9UNL    C27  216   2.704   2.156   2.170 -0.9713 -0.1493  0.1685
    9UNL    C28  217   2.731   2.064   2.071  0.1694  0.0992 -0.3698
    9UNL    C29  218   3.093   1.990   2.131  0.1964 -0.5387  0.5654
    9UNL    C30  219   3.110   1.890   2.032 -0.1872  0.1048  0.1014
    9UNL    C31  220   3.011   1.851   1.947  0.8715  0.3806 -0.8521
    9UNL    H32  221   2.401   1.483   1.539  0.8882 -1.3915 -0.1643
    9UNL    H33  222   2.528   1.648   1.395 -0.9040 -1.7200  0.2351
    9UNL    H34  223   2.698   1.788   1.487  1.1285  0.6028  1.1619
    9UNL    H35  224   2.711   1.798   1.928  0.7012 -1.0697 -0.9542
    9UNL    H36  225   3.061   2.258   2.352 -1.0331  0.0304 -0.7715
    9UNL    H37  226   3.403   2.269   2.827  0.6724  1.0068 -0.9951
    9UNL    H38  227   3.312   2.044   2.829 -1.5531 -1.5065 -1.0282
    9UNL    H39  228   3.153   1.965   2.662  1.1361 -1.9378 -2.1243
    9UNL    H40  229   2.777   2.267   2.343 -0.5169  0.6909 -1.3469
    9UNL    H41  230   2.602   2.191   2.180 -0.6395  0.6656  0.7796
    9UNL    H42  231   2.649   2.022   2.014  0.8501 -1.2053 -0.4063
    9UNL    H43  232   3.186   2.022   2.178  2.8597 -2.1401 -3.1185
    9UNL    H44  233   3.211   1.861   2.007 -0.0950  0.2847  0.2633
    9UNL    H45  234   3.021   1.769   1.876 -0.4256 -1.5400  1.0481
   10UNL     O0  235   2.612   1.350   2.771  0.2906 -0.0444  0.1009
   10UNL     C1  236   2.602   1.376   2.650  0.4589  0.1329 -0.5879
   10UNL     C2  237   2.652   1.280   2.556 -1.4137 -0.3624  0.4868
   10UNL     C3  238   2.663   1.321   2.411 -0.1307  0.2518  0.2788
   10UNL     O4  239   2.611   1.426   2.369  0.0223  0.5585 -0.0024
   10UNL     C5  240   2.722   1.220   2.306  0.2437  0.3730  0.9407
   10UNL     O6  241   2.712   1.233   2.180  0.1119 -0.3951  0.1949
   10UNL     C7  242   2.783   1.091   2.360  1.3895  0.0988 -0.4885
   10UNL     C8  243   2.778   1.069   2.502 -0.4724  0.2793 -0.3653
   10UNL     C9  244   2.710   1.160   2.594 -0.1441  0.0854 -0.4070
   10UNL    N10  245   2.526   1.482   2.616  0.8102  0.0658 -0.0264
   10UNL    C11  246   2.445   1.580   2.687 -0.5809  0.4419 -0.0272
   10UNL    C12  247   2.335   1.546   2.767  0.5394 -0.0764 -0.3555
   10UNL    C13  248   2.261   1.654   2.823 -0.3511 -1.1825  0.2393
   10UNL    C14  249   2.155   1.629   2.912  0.3937 -0.1589 -0.3087
   10UNL    N15  250   2.080   1.739   2.971  0.4166  0.1824  0.4883
   10UNL    C16  251   1.943   1.751   2.999 -0.2936  0.0719  0.7151
   10UNL    C17  252   1.898   1.870   3.087  0.0905  0.8562 -0.4525
   10UNL    C18  253   1.989   1.970   3.139 -0.8824 -0.5333 -0.9525
   10UNL    O19  254   2.110   1.972   3.118  0.6777 -0.6044 -0.2590
   10UNL    C20  255   1.923   2.076   3.231  0.2290 -0.9962 -0.2200
   10UNL    O21  256   1.987   2.161   3.297  0.9533 -0.3497 -0.1586
   10UNL    C22  257   1.774   2.078   3.241  0.2646  0.4307  0.0109
   10UNL    C23  258   1.699   1.985   3.179 -0.0118 -0.3085  0.1230
   10UNL    C24  259   1.766   1.878   3.107  0.0844 -0.3814  0.5258
   10UNL    O25  260   1.870   1.658   2.971 -0.2289 -0.1014 -0.0346
   10UNL    C26  261   2.129   1.497   2.946  0.4765  0.2072  0.8138
   10UNL    C27  262   2.196   1.385   2.890  0.9216  0.2352 -0.2323
   10UNL    C28  263   2.298   1.407   2.800 -0.0357 -0.2427 -0.8822
   10UNL    C29  264   2.306   1.788   2.796 -0.8657  0.2907 -0.9921
   10UNL    C30  265   2.418   1.819   2.720  0.7711  0.7075 -0.3136
   10UNL    C31  266   2.483   1.710   2.660  0.5588  0.0603  0.0599
   10UNL    H32  267   2.835   1.022   2.294  2.1250  0.5078 -0.3449
   10UNL    H33  268   2.834   0.986   2.543  1.7899  1.0640 -1.6898
   10UNL    H34  269   2.711   1.133   2.699  3.6379  0.2969 -0.2594
   10UNL    H35  270   2.503   1.484   2.517 -0.0067 -0.1459  0.1475
   10UNL    H36  271   2.127   1.810   3.027 -0.9936  0.4230  1.4156
   10UNL    H37  272   1.731   2.170   3.279 -2.7834 -0.1613 -1.6785
   10UNL    H38  273   1.590   1.984   3.180 -0.0426 -0.3039 -1.0284
   10UNL    H39  274   1.698   1.810   3.057  1.0214  0.3422 -1.8908
   10UNL    H40  275   2.052   1.477   3.020 -1.9505  0.0784 -1.5698
   10UNL    H41  276   2.170   1.287   2.929  1.5228  0.3571  0.4982
   10UNL    H42  277   2.346   1.320   2.756  1.5560  0.2222 -0.1250
   10UNL    H43  278   2.245   1.873   2.825  0.8248  0.9287  0.9092
   10UNL    H44  279   2.442   1.922   2.693 -1.3174  0.9166 -1.6623
   10UNL    H45  280   2.558   1.730   2.583  1.3203  0.3907  0.8767
   11OPC     OW  281   3.624   4.433   0.217  0.0624 -0.5286  0.5827
   11OPC    HW1  282   3.593   4.411   0.295 -0.7163  0.2631  0.5045
   11OPC    HW2  283   3.572   4.390   0.161  0.6374 -1.1196  0.4933
   11OPC     MW  284   3.612   4.423   0.220  0.0323 -0.4988  0.5580
   12OPC     OW  285   1.830   0.113   1.333 -0.3475 -0.2856  0.4427
   12OPC    HW1  286   1.850   0.198   1.332  1.0388 -0.5820 -0.9053
   12OPC    HW2  287   1.745   0.112   1.314 -0.0880  0.7624 -0.8835
   12OPC     MW  288   1.820   0.125   1.330 -0.1044 -0.1745  0.0477
   13OPC     OW  289   2.436   4.611   0.508 -0.0371 -0.2756 -0.1966
   13OPC    HW1  290   2.489   4.646   0.447 -1.3452  1.0166 -0.6439
   13OPC    HW2  291   2.411   4.680   0.555 -1.9334 -0.7384 -0.4807
   13OPC     MW  292   2.440   4.627   0.506 -0.5105 -0.1531 -0.3047
   14OPC     OW  293   3.255   1.422   3.599 -0.1413 -0.5797 -0.4435
   14OPC    HW1  294   3.334   1.405   3.631 -0.6103  0.6566  1.5295
   14OPC    HW2  295   3.261   1.505   3.572 -0.7527 -0.4782 -0.2791
   14OPC     MW  296   3.267   1.432   3.600 -0.3010 -0.3821 -0.1278
   15OPC     OW  297   2.160   4.003   1.319  0.4434 -0.8349 -0.0076
   15OPC    HW1  298   2.212   4.027   1.254 -0.8452  0.2716 -0.6781
   15OPC    HW2  299   2.188   4.050   1.387  0.5686 -0.5565 -0.2546
   15OPC     MW  300   2.172   4.013   1.320  0.2714 -0.6304 -0.1432
   16OPC     OW  301   1.260   3.465   1.888  0.3773 -0.4483  0.2690
   16OPC    HW1  302   1.297   3.542   1.907 -0.4298  0.1651 -0.5581
   16OPC    HW2  303   1.313   3.432   1.827  0.4787 -0.3378  0.2970
   16OPC     MW  304   1.274   3.472   1.882  0.2730 -0.3413  0.1510
   17OPC     OW  305   3.475   2.052   0.520  0.3147 -0.3533 -0.0653
   17OPC    HW1  306   3.390   2.063   0.505  0.3059 -1.3719 -0.9003
   17OPC    HW2  307   3.485   2.074   0.603 -0.8466 -0.6632  0.1690
   17OPC     MW  308   3.464   2.057   0.530  0.1419 -0.5496 -0.1540
   18OPC     OW  309   1.349   3.665   2.138  0.1287  0.9085 -0.4263
   18OPC    HW1  310   1.429   3.640   2.162 -0.4150 -2.2233 -1.4351
   18OPC    HW2  311   1.297   3.630   2.199 -0.6502  0.5056 -1.2992
   18OPC     MW  312   1.353   3.656   2.151 -0.0667  0.3864 -0.7042
   19OPC     OW  313   0.132   3.778   2.712  0.1165 -0.1425  0.2603
   19OPC    HW1  314   0.187   3.747   2.652  0.2838 -0.4371  0.5631
   19OPC    HW2  315   0.058   3.734   2.697  0.7521 -1.7747  1.5897
   19OPC     MW  316   0.129   3.767   2.701  0.2351 -0.4272  0.5014
   20OPC     OW  317   3.994   3.545   1.002  0.0366 -0.0412 -0.6471
   20OPC    HW1  318   3.909   3.566   1.001 -0.2049 -1.0087 -1.7979
   20OPC    HW2  319   4.031   3.612   0.960  0.1147  1.2651  1.3352
   20OPC     MW  320   3.987   3.558   0.996  0.0126  0.0087 -0.5243
   21OPC     OW  321   0.070   1.317   4.455  0.2418  0.1678  0.2379
   21OPC    HW1  322   0.143   1.327   4.502  0.1327 -1.0609  0.6962
   21OPC    HW2  323   0.007   1.344   4.509  0.1537 -0.8839  0.6774
   21OPC     MW  324   0.071   1.323   4.470  0.2127 -0.1690  0.3705
   22OPC     OW  325   4.285   2.354   1.763 -0.1763  0.7248 -0.1307
   22OPC    HW1  326   4.335   2.318   1.824  1.0558  2.4432 -0.0868
   22OPC    HW2  327   4.236   2.287   1.735 -0.6672 -0.1552  2.5617
   22OPC     MW  328   4.285   2.339   1.768 -0.0668  0.8487  0.2734
   23OPC     OW  329   1.301   3.037   2.125 -0.1564 -0.8601  0.3691
   23OPC    HW1  330   1.235   3.010   2.175 -0.2494 -0.0700  0.6853
   23OPC    HW2  331   1.287   3.123   2.117  0.6344 -0.7449  0.1545
   23OPC     MW  332   1.289   3.046   2.132 -0.0533 -0.7263  0.3842
   24OPC     OW  333   2.296   3.901   2.960  0.1824  0.4165  0.1364
   24OPC    HW1  334   2.334   3.824   2.975 -0.1747  0.3364  0.6828
   24OPC    HW2  335   2.292   3.937   3.040  0.2731  0.9670 -0.1002
   24OPC     MW  336   2.301   3.895   2.974  0.1431  0.4859  0.1822
   25OPC     OW  337   1.128   1.211   0.565 -0.6513 -0.1224 -0.4625
   25OPC    HW1  338   1.050   1.172   0.570 -1.4937  1.4678 -0.5061
   25OPC    HW2  339   1.176   1.168   0.624 -2.1256  0.0549  0.9628
   25OPC     MW  340   1.123   1.199   0.575 -0.9934  0.1388 -0.2584
   26OPC     OW  341   0.371   4.597   1.889 -0.0632 -0.0392 -0.2419
   26OPC    HW1  342   0.410   4.660   1.934 -1.5677 -0.8598  2.4374
   26OPC    HW2  343   0.354   4.634   1.812 -0.4247  2.6506  1.0218
   26OPC     MW  344   0.374   4.612   1.884 -0.3389  0.2367  0.3406
   27OPC     OW  345   0.059   1.107   4.763 -0.0833 -0.7404  0.0946
   27OPC    HW1  346   0.009   1.097   4.692 -1.9555 -4.5543  1.6517
   27OPC    HW2  347   0.002   1.098   4.829  1.8026  1.0894  2.1442
   27OPC     MW  348   0.043   1.104   4.762 -0.0812 -1.0335  0.6275
   28OPC     OW  349   2.009   0.424   1.392  0.5575  0.0603  1.0126
   28OPC    HW1  350   2.041   0.495   1.352  0.2600  0.4709  1.4807
   28OPC    HW2  351   1.999   0.451   1.475 -0.2534 -0.2958  1.0390
   28OPC     MW  352   2.012   0.439   1.399  0.3937  0.0683  1.0856
   29OPC     OW  353   2.473   0.991   3.637  0.1046  0.2644 -0.4073
   29OPC    HW1  354   2.556   0.964   3.635  0.6252  1.5658  1.5180
   29OPC    HW2  355   2.479   1.077   3.631 -1.0603  0.4274  0.5437
   29OPC     MW  356   2.486   0.999   3.635  0.0095  0.4807  0.0176
   30OPC     OW  357   0.407   0.399   1.377  0.7123  0.6866 -0.5134
   30OPC    HW1  358   0.489   0.424   1.390  0.6818  0.9205 -0.7636
   30OPC    HW2  359   0.364   0.474   1.365 -0.0354  0.8233  2.1728
   30OPC     MW  360   0.413   0.413   1.377  0.5973  0.7414 -0.1535
   31OPC     OW  361   0.462   3.300   2.749  0.5785 -0.3859  0.1085
   31OPC    HW1  362   0.545   3.321   2.731  0.9482  0.0189  2.1086
   31OPC    HW2  363   0.457   3.307   2.836 -1.4509 -0.8101  0.0726
   31OPC     MW  364   0.474   3.304   2.759  0.3333 -0.3889  0.3986
   32OPC     OW  365   0.792   3.159   4.409 -0.0226  0.3818  0.3256
   32OPC    HW1  366   0.862   3.114   4.382 -1.6812 -1.5037 -1.2458
   32OPC    HW2  367   0.762   3.112   4.476  0.2772  1.2865  1.1143
   32OPC     MW  368   0.798   3.145   4.415 -0.2233  0.2370  0.2100
   33OPC     OW  369   3.838   3.063   1.935 -0.2868  0.3500  1.0153
   33OPC    HW1  370   3.852   2.977   1.935 -1.3880  0.1474  0.0556
   33OPC    HW2  371   3.916   3.096   1.956  0.3763 -0.8516  0.5655
   33OPC     MW  372   3.852   3.055   1.938 -0.3515  0.1426  0.8071
   34OPC     OW  373   3.353   1.607   4.558  0.0706 -0.3362  0.2459
   34OPC    HW1  374   3.430   1.576   4.531 -1.0558 -2.2482 -0.9934
   34OPC    HW2  375   3.315   1.634   4.484 -1.4608 -1.9102  0.3756
   34OPC     MW  376   3.359   1.606   4.543 -0.3221 -0.8512  0.0818
   35OPC     OW  377   3.172   4.116   2.368  0.0362 -0.1293 -0.4107
   35OPC    HW1  378   3.104   4.061   2.367 -0.6252  0.6486 -1.8471
   35OPC    HW2  379   3.153   4.171   2.433 -1.3223  0.7345 -1.4601
   35OPC     MW  380   3.159   4.116   2.377 -0.2621  0.1135 -0.7781
   36OPC     OW  381   4.327   4.629   4.803 -0.5738 -0.0854  0.0873
   36OPC    HW1  382   4.333   4.641   4.717  0.6074 -0.9931  0.0116
   36OPC    HW2  383   4.252   4.585   4.812 -0.6150 -0.1508 -0.5057
   36OPC     MW  384   4.317   4.624   4.792 -0.4053 -0.2291 -0.0112
   37OPC     OW  385   1.810   3.139   2.545  0.3353 -0.4273 -0.5369
   37OPC    HW1  386   1.846   3.070   2.506 -1.3123 -0.6895 -1.6773
   37OPC    HW2  387   1.876   3.195   2.553  1.8134 -2.2405  0.7727
   37OPC     MW  388   1.825   3.137   2.541  0.3103 -0.7339 -0.5119
   38OPC     OW  389   3.725   4.545   2.983  0.3149  0.1595  0.1463
   38OPC    HW1  390   3.740   4.566   3.066 -2.6513  0.7482  0.6539
   38OPC    HW2  391   3.721   4.622   2.942  0.5200 -0.0593 -0.2957
   38OPC     MW  392   3.727   4.559   2.989 -0.0927  0.2141  0.1560
   39OPC     OW  393   3.331   3.551   4.158 -0.5582 -0.0997 -0.3572
   39OPC    HW1  394   3.382   3.596   4.103  0.2432  0.4223  0.7873
   39OPC    HW2  395   3.251   3.565   4.126 -0.4708  2.9562  0.4235
   39OPC     MW  396   3.326   3.560   4.145 -0.4269  0.4289 -0.0730
   40OPC     OW  397   0.986   2.931   2.561  0.5980 -0.1784  0.4996
   40OPC    HW1  398   1.035   2.920   2.632  1.9902  0.8462 -0.2510
   40OPC    HW2  399   0.972   3.017   2.560 -0.7268 -0.3732  0.3434
   40OPC     MW  400   0.991   2.942   2.572  0.6080 -0.0557  0.3656
   41OPC     OW  401   1.052   0.058   2.586  0.2978  0.2174  0.2348
   41OPC    HW1  402   1.117   0.082   2.640  0.3219 -0.4887  0.5347
   41OPC    HW2  403   1.055   0.117   2.523 -0.0580  1.3703  1.2642
   41OPC     MW  404   1.062   0.070   2.585  0.2488  0.2834  0.4312
   42OPC     OW  405   0.603   4.128   1.584  0.5062 -0.0011  0.2176
   42OPC    HW1  406   0.594   4.163   1.504  0.7962 -1.3354 -0.4272
   42OPC    HW2  407   0.596   4.042   1.569  0.7903 -0.2807  1.6059
   42OPC     MW  408   0.601   4.121   1.570  0.5910 -0.2396  0.3274
   43OPC     OW  409   2.447   1.090   2.437  0.4895 -0.5487 -0.1364
   43OPC    HW1  410   2.521   1.123   2.468  0.2915 -0.1993 -0.0298
   43OPC    HW2  411   2.403   1.160   2.408 -0.2992 -0.5987  0.8698
   43OPC     MW  412   2.451   1.105   2.438  0.3437 -0.5045  0.0280
   44OPC     OW  413   1.737   2.572   0.435  0.2019 -0.1610  0.2178
   44OPC    HW1  414   1.758   2.488   0.451 -1.3217 -0.3964  1.1914
   44OPC    HW2  415   1.767   2.585   0.354  0.7508 -1.5555  0.1651
   44OPC     MW  416   1.745   2.561   0.425  0.0579 -0.4017  0.3538
   45OPC     OW  417   3.581   2.355   0.736  0.0328 -0.3686 -0.1297
   45OPC    HW1  418   3.547   2.275   0.735  1.6000 -1.1577  1.8626
   45OPC    HW2  419   3.647   2.350   0.679  0.2565 -0.5888  0.1423
   45OPC     MW  420   3.586   2.342   0.727  0.2973 -0.5177  0.2048
   46OPC     OW  421   3.731   4.124   0.404 -0.6137  0.4166  1.1966
   46OPC    HW1  422   3.712   4.208   0.418 -0.2031  0.5936  0.7407
   46OPC    HW2  423   3.818   4.122   0.410 -0.6797 -0.1382  2.0251
   46OPC     MW  424   3.741   4.136   0.407 -0.5628  0.3607  1.2516
   47OPC     OW  425   1.688   1.684   4.331  0.1829 -0.3867 -0.0900
   47OPC    HW1  426   1.632   1.679   4.398  0.0999  0.1314 -0.1092
   47OPC    HW2  427   1.734   1.756   4.348 -0.4376  0.2594 -1.0264
   47OPC     MW  428   1.686   1.694   4.343  0.0789 -0.2148 -0.2313
   48OPC     OW  429   3.183   1.095   4.648  0.4235  0.4480  0.3081
   48OPC    HW1  430   3.159   1.111   4.730  0.3454  0.3066  0.3137
   48OPC    HW2  431   3.250   1.039   4.657 -0.2047 -0.3382  0.2518
   48OPC     MW  432   3.190   1.089   4.661  0.3191  0.3110  0.3009
   49OPC     OW  433   1.298   1.997   3.326 -0.5695 -0.6094  0.2821
   49OPC    HW1  434   1.356   2.057   3.354  1.4371 -2.4548  0.3803
   49OPC    HW2  435   1.241   1.993   3.391  1.1473 -1.1379  1.8475
   49OPC     MW  436   1.298   2.006   3.340 -0.0195 -0.9600  0.5276
   50OPC     OW  437   0.289   0.946   2.929  0.2591  0.1697 -0.2801
   50OPC    HW1  438   0.250   0.899   2.867  2.5353 -0.6921 -1.1817
   50OPC    HW2  439   0.346   0.890   2.965  0.8289  1.3775  0.8030
   50OPC     MW  440   0.292   0.931   2.925  0.6795  0.2208 -0.2532
   51OPC     OW  441   0.886   2.776   4.104 -0.1510  0.5678  0.0596
   51OPC    HW1  442   0.920   2.730   4.038 -0.4305 -0.1370  0.3986
   51OPC    HW2  443   0.898   2.859   4.080 -0.8859  0.3231 -1.2129
   51OPC     MW  444   0.892   2.782   4.091 -0.3008  0.4276 -0.0784
   52OPC     OW  445   0.834   3.712   1.786 -0.8384  0.2611  0.5117
   52OPC    HW1  446   0.770   3.770   1.800 -0.4039  0.8680  0.0628
   52OPC    HW2  447   0.877   3.710   1.861 -0.6950  0.7311  0.4448
   52OPC     MW  448   0.831   3.720   1.799 -0.7530  0.4201  0.4355
   53OPC     OW  449   3.834   3.113   2.655 -0.1189  0.1442 -0.1407
   53OPC    HW1  450   3.815   3.033   2.625  0.0796  0.6655 -1.7597
   53OPC    HW2  451   3.921   3.114   2.656 -0.1219  0.2484  0.1696
   53OPC     MW  452   3.844   3.101   2.651 -0.0899  0.2365 -0.3340
   54OPC     OW  453   1.516   1.514   3.653 -0.1278  0.6224  0.1504
   54OPC    HW1  454   1.569   1.549   3.593  0.7141 -1.3744 -0.3454
   54OPC    HW2  455   1.509   1.577   3.714 -1.4462  2.9472 -2.1826
   54OPC     MW  456   1.523   1.529   3.653 -0.1982  0.6708 -0.2674
   55OPC     OW  457   0.744   2.284   3.409 -0.1067 -0.6522  0.1796
   55OPC    HW1  458   0.736   2.295   3.495 -2.1461  0.7855 -0.1286
   55OPC    HW2  459   0.697   2.212   3.393 -1.1884  0.0528  0.0892
   55OPC     MW  460   0.736   2.275   3.419 -0.5677 -0.3358  0.1206
   56OPC     OW  461   0.147   4.647   2.459  0.1120 -0.1428  0.3918
   56OPC    HW1  462   0.108   4.669   2.384 -2.5795 -0.9345  1.4312
   56OPC    HW2  463   0.134   4.717   2.510 -0.3558 -0.5659  0.8679
   56OPC     MW  464   0.139   4.661   2.456 -0.3547 -0.3223  0.6157
   57OPC     OW  465   0.731   2.721   4.317 -0.2044 -0.1663 -0.1902
   57OPC    HW1  466   0.770   2.752   4.245 -1.2821 -3.6633 -2.5216
   57OPC    HW2  467   0.790   2.666   4.350 -0.9538 -1.1425 -0.4282
   57OPC     MW  468   0.745   2.718   4.311 -0.4743 -0.8270 -0.5698
   58OPC     OW  469   2.362   4.375   1.587  0.4832 -0.2998  0.3156
   58OPC    HW1  470   2.364   4.436   1.649  0.5169 -1.4902  1.5335
   58OPC    HW2  471   2.434   4.392   1.540  0.9455  0.1151  1.1394
   58OPC     MW  472   2.373   4.386   1.589  0.5563 -0.4144  0.6172
   59OPC     OW  473   4.095   4.231   3.679 -0.6655  0.0573  0.0438
   59OPC    HW1  474   4.107   4.148   3.702  1.8603  0.0767 -0.9342
   59OPC    HW2  475   4.030   4.227   3.620 -0.0622 -1.3325 -0.5672
   59OPC     MW  476   4.087   4.218   3.673 -0.2036 -0.1450 -0.1909
   60OPC     OW  477   3.731   2.578   4.095  0.2048  0.5331  0.4986
   60OPC    HW1  478   3.812   2.587   4.127 -0.1548  0.9794  1.3146
   60OPC    HW2  479   3.684   2.633   4.144 -1.3771 -2.6047  2.8062
   60OPC     MW  480   3.736   2.588   4.107 -0.0820  0.1353  0.9599
   61OPC     OW  481   3.872   3.461   0.472  0.2639 -1.1483  0.3155
   61OPC    HW1  482   3.910   3.524   0.519  1.0287 -0.7669 -0.7722
   61OPC    HW2  483   3.911   3.468   0.394 -1.4752 -1.2811 -0.6107
   61OPC     MW  484   3.883   3.472   0.468  0.1200 -1.1116  0.0180
   62OPC     OW  485   4.225   0.483   0.473  0.4326 -0.0036  0.4844
   62OPC    HW1  486   4.291   0.457   0.523  0.9664 -0.4505 -0.4195
   62OPC    HW2  487   4.249   0.564   0.448 -0.9019  1.1778  2.7358
   62OPC     MW  488   4.238   0.491   0.477  0.3142  0.1049  0.6835
   63OPC     OW  489   4.249   3.683   1.173  0.7930 -0.1875  0.1656
   63OPC    HW1  490   4.297   3.744   1.212  0.7184 -0.2217  0.3102
   63OPC    HW2  491   4.245   3.710   1.090  1.6127 -0.5226  0.0082
   63OPC     MW  492   4.255   3.696   1.166  0.9029 -0.2421  0.1637
   64OPC     OW  493   4.589   1.590   3.281 -0.3750 -0.0551  0.1956
   64OPC    HW1  494   4.643   1.601   3.213 -0.7219 -0.0462 -0.0811
   64OPC    HW2  495   4.606   1.508   3.307 -1.2952 -0.6079 -0.8494
   64OPC     MW  496   4.599   1.579   3.275 -0.5622 -0.1355  0.0005
   65OPC     OW  497   2.480   2.293   0.583 -0.2766  0.2016  0.0780
   65OPC    HW1  498   2.464   2.343   0.513  1.3533  0.3829 -0.2088
   65OPC    HW2  499   2.435   2.220   0.567 -3.5954  1.8258  0.9813
   65OPC     MW  500   2.471   2.290   0.570 -0.5262  0.4684  0.1690
   66OPC     OW  501   2.877   1.970   0.970  0.3069 -0.5687 -0.4836
   66OPC    HW1  502   2.792   1.971   0.989  0.0906  0.0355 -1.4288
   66OPC    HW2  503   2.914   2.003   1.042 -0.2030 -1.2721  0.1153
   66OPC     MW  504   2.870   1.975   0.983  0.1996 -0.5834 -0.5348
   67OPC     OW  505   1.352   3.693   4.399 -0.4977  0.2681  0.3126
   67OPC    HW1  506   1.398   3.676   4.471  0.9243  0.2975 -0.5636
   67OPC    HW2  507   1.374   3.775   4.378 -1.7199  0.6444  0.4194
   67OPC     MW  508   1.362   3.702   4.407 -0.4682  0.3281  0.1991
   68OPC     OW  509   1.926   4.196   0.968 -0.3931 -0.3010  0.4493
   68OPC    HW1  510   1.979   4.152   0.916  0.6596  1.9004 -0.4839
   68OPC    HW2  511   1.980   4.243   1.018 -1.2876  2.4972 -0.9597
   68OPC     MW  512   1.942   4.197   0.968 -0.3698  0.4373  0.1033
   69OPC     OW  513   1.916   0.838   3.117  0.0771  0.5896  0.5908
   69OPC    HW1  514   1.881   0.907   3.078  1.7467  1.9173  1.3524
   69OPC    HW2  515   1.992   0.827   3.076  1.2946  1.2321  2.5615
   69OPC     MW  516   1.922   0.846   3.105  0.5035  0.8806  0.9944
   70OPC     OW  517   1.971   4.000   4.391  0.1390  0.3548 -0.2816
   70OPC    HW1  518   2.034   4.024   4.335 -0.3633  0.5298 -0.7900
   70OPC    HW2  519   2.014   3.957   4.454  1.0942  2.4832  0.6307
   70OPC     MW  520   1.987   3.998   4.392  0.2059  0.6952 -0.2220
   71OPC     OW  521   0.804   2.091   1.312 -0.4501 -0.7389  0.2258
   71OPC    HW1  522   0.790   2.111   1.395 -2.4989 -1.6041  0.1589
   71OPC    HW2  523   0.723   2.084   1.279  0.2579  1.3522 -2.3062
   71OPC     MW  524   0.790   2.093   1.319 -0.6482 -0.5578 -0.1582
   72OPC     OW  525   1.432   2.427   0.887  0.0758  0.3066 -0.0940
   72OPC    HW1  526   1.436   2.488   0.826 -1.6049 -0.3835 -0.9551
   72OPC    HW2  527   1.395   2.468   0.955 -0.3838  0.4558 -0.4252
   72OPC     MW  528   1.427   2.442   0.888 -0.2404  0.2267 -0.2701
   73OPC     OW  529   4.469   1.107   0.145  0.0899 -0.6045 -0.1492
   73OPC    HW1  530   4.450   1.098   0.061  0.1934  0.5626 -0.3061
   73OPC    HW2  531   4.465   1.193   0.159 -2.5698 -0.8814  1.6508
   73OPC     MW  532   4.465   1.118   0.135 -0.2878 -0.4730  0.0935
   74OPC     OW  533   1.216   3.513   1.021 -0.2624  0.0124  0.3491
   74OPC    HW1  534   1.300   3.515   1.043  0.4422  2.3115 -2.0310
   74OPC    HW2  535   1.179   3.572   1.075 -0.2572 -0.5698  0.9996
   74OPC     MW  536   1.223   3.522   1.032 -0.1575  0.2662  0.0935
   75OPC     OW  537   3.203   3.483   0.048 -0.0591  0.3421 -0.3028
   75OPC    HW1  538   3.162   3.502  -0.026  1.4716 -0.0064 -1.2849
   75OPC    HW2  539   3.285   3.507   0.033  0.5081 -0.7123  0.8952
   75OPC     MW  540   3.209   3.489   0.035  0.2507  0.1348 -0.2709
   76OPC     OW  541   3.421   2.710   3.829  0.7017 -0.2724 -0.0046
   76OPC    HW1  542   3.372   2.742   3.894  0.0261 -0.4553 -0.4078
   76OPC    HW2  543   3.428   2.625   3.848 -0.6714 -0.6208 -0.8554
   76OPC     MW  544   3.415   2.702   3.841  0.3991 -0.3508 -0.1897
   77OPC     OW  545   2.657   0.278   4.316  0.2478  0.4791 -0.4121
   77OPC    HW1  546   2.610   0.229   4.261 -0.6098  1.1164 -0.2572
   77OPC    HW2  547   2.600   0.337   4.345  0.9918  0.8787  0.2638
   77OPC     MW  548   2.642   0.279   4.312  0.2310  0.6322 -0.2894
   78OPC     OW  549   3.691   1.382   0.860  0.1923 -0.1634 -0.0130
   78OPC    HW1  550   3.663   1.322   0.916 -0.6989 -0.5080 -0.8057
   78OPC    HW2  551   3.700   1.338   0.785  4.0765 -0.4074  0.3656
   78OPC     MW  552   3.688   1.366   0.857  0.6344 -0.2504 -0.0741
   79OPC     OW  553   2.818   0.228   3.228  0.3039 -0.1271  0.6109
   79OPC    HW1  554   2.836   0.292   3.284 -1.4155  1.0711 -0.1181
   79OPC    HW2  555   2.891   0.180   3.226  2.1159  2.4843  0.2689
   79OPC     MW  556   2.832   0.230   3.236  0.3176  0.4356  0.4528
   80OPC     OW  557   1.562   3.493   2.639 -0.8504 -0.0258 -0.0578
   80OPC    HW1  558   1.506   3.517   2.576 -1.0639 -2.5388 -0.9541
   80OPC    HW2  559   1.512   3.484   2.710 -0.8334  1.6017  0.1809
   80OPC     MW  560   1.547   3.495   2.640 -0.8794 -0.1565 -0.1550
   81OPC     OW  561   1.439   3.951   0.895 -0.4802  0.9023 -0.2954
   81OPC    HW1  562   1.353   3.938   0.885 -0.8359  2.3131  0.6681
   81OPC    HW2  563   1.473   3.918   0.822 -1.8580  0.4871 -0.7820
   81OPC     MW  564   1.432   3.944   0.883 -0.7362  1.0493 -0.2250
   82OPC     OW  565   3.071   0.381   1.274  0.3204 -0.6134  0.4344
   82OPC    HW1  566   2.985   0.366   1.278  0.3154 -1.4440 -1.4111
   82OPC    HW2  567   3.075   0.467   1.256 -0.1164 -0.5577  0.5695
   82OPC     MW  568   3.059   0.392   1.272  0.2551 -0.7279  0.1817
   83OPC     OW  569   2.916   4.691   2.508 -0.8489 -0.5424 -0.3263
   83OPC    HW1  570   2.951   4.613   2.490 -1.8130 -0.7876 -1.2313
   83OPC    HW2  571   2.955   4.714   2.582  2.1228 -0.2592 -1.8141
   83OPC     MW  572   2.927   4.683   2.516 -0.5524 -0.5368 -0.6796
   84OPC     OW  573   0.977   3.105   1.286 -0.3602 -0.2937 -0.4306
   84OPC    HW1  574   0.966   3.095   1.200 -0.0018  0.6221 -0.6025
   84OPC    HW2  575   1.043   3.162   1.291  1.2533 -2.1312  0.4794
   84OPC     MW  576   0.985   3.112   1.274 -0.0689 -0.4297 -0.3216
   85OPC     OW  577   1.803   1.656   0.405  0.1015 -0.6645 -0.3977
   85OPC    HW1  578   1.757   1.640   0.477 -0.4240  0.5919 -0.4326
   85OPC    HW2  579   1.871   1.703   0.435 -1.5461  2.3442 -0.9712
   85OPC     MW  580   1.806   1.660   0.420 -0.2195 -0.0344 -0.4876
   86OPC     OW  581   1.742   3.347   2.329  0.1633 -0.1122 -0.5391
   86OPC    HW1  582   1.760   3.302   2.256  1.0968 -1.2053  0.3386
   86OPC    HW2  583   1.732   3.286   2.389 -2.5610  0.6715 -0.0964
   86OPC     MW  584   1.743   3.331   2.327 -0.1012 -0.1578 -0.3439
   87OPC     OW  585   0.586   0.939   4.804 -0.1135 -0.2066  0.1317
   87OPC    HW1  586   0.573   0.853   4.815  0.0946 -0.2356  0.1480
   87OPC    HW2  587   0.614   0.966   4.882 -0.1416 -0.1299  0.1152
   87OPC     MW  588   0.588   0.930   4.817 -0.0869 -0.1995  0.1316
   88OPC     OW  589   4.769   3.374   1.541  0.3970  0.0721 -0.1204
   88OPC    HW1  590   4.720   3.326   1.486 -3.5829  1.6387  1.6953
   88OPC    HW2  591   4.783   3.319   1.607  0.7805 -0.2674 -0.4758
   88OPC     MW  592   4.763   3.359   1.542 -0.1345  0.2534  0.0953
   89OPC     OW  593   1.952   0.817   3.389 -0.0703  0.8350  0.1895
   89OPC    HW1  594   1.963   0.900   3.414  2.6276  1.2011 -1.7326
   89OPC    HW2  595   1.940   0.823   3.303 -0.7001 -0.7473  0.1311
   89OPC     MW  596   1.952   0.830   3.380  0.2352  0.6553 -0.1031
   90OPC     OW  597   2.138   4.260   3.624  0.5234  0.2589  0.3250
   90OPC    HW1  598   2.113   4.248   3.541  0.8011  0.4710  0.2106
   90OPC    HW2  599   2.063   4.271   3.667  0.3509 -0.3211  0.1791
   90OPC     MW  600   2.123   4.260   3.618  0.5389  0.2046  0.2865
   91OPC     OW  601   2.489   2.740   3.774 -0.3491  0.1296 -0.2163
   91OPC    HW1  602   2.497   2.725   3.860  0.2899  1.8142  0.0537
   91OPC    HW2  603   2.539   2.678   3.738  1.7245  1.1423  0.7872
   91OPC     MW  604   2.498   2.728   3.781  0.0517  0.5281 -0.0283
   92OPC     OW  605   3.221   4.583   0.135 -0.5154  0.4607 -0.4921
   92OPC    HW1  606   3.267   4.552   0.202  1.3872  0.9353 -1.5072
   92OPC    HW2  607   3.177   4.650   0.169  2.2741  2.2541 -0.1390
   92OPC     MW  608   3.221   4.588   0.150  0.1777  0.7956 -0.5899
   93OPC     OW  609   2.716   4.596   1.355 -0.3533 -0.3434  0.1980
   93OPC    HW1  610   2.759   4.602   1.279 -1.4718  0.3932 -0.4056
   93OPC    HW2  611   2.666   4.525   1.345  0.4137 -0.9834  0.7565
   93OPC     MW  612   2.715   4.586   1.342 -0.4052 -0.3293  0.1913
   94OPC     OW  613   1.425   2.680   2.851  1.0961  0.4960  0.0668
   94OPC    HW1  614   1.389   2.601   2.862  1.6157  0.2899  0.3734
   94OPC    HW2  615   1.509   2.666   2.872  1.3489  0.9635 -0.6013
   94OPC     MW  616   1.432   2.666   2.856  1.2102  0.5348  0.0135
   95OPC     OW  617   4.035   4.241   1.040  0.0127 -0.0010  0.2114
   95OPC    HW1  618   4.027   4.199   0.963 -1.7373  0.1983  0.2428
   95OPC    HW2  619   4.060   4.178   1.095  0.9925 -0.2075 -0.4370
   95OPC     MW  620   4.037   4.225   1.036 -0.1009 -0.0021  0.1203
   96OPC     OW  621   0.998   2.468   3.670 -0.2851 -0.1680 -0.0120
   96OPC    HW1  622   0.929   2.496   3.624 -1.7460 -0.0655  2.1155
   96OPC    HW2  623   1.064   2.514   3.638 -1.9264  2.9361  0.7018
   96OPC     MW  624   0.997   2.479   3.658 -0.7434  0.3057  0.4077
   97OPC     OW  625   0.198   0.016   4.580 -0.6264 -0.0214 -0.3898
   97OPC    HW1  626   0.142   0.058   4.528 -0.5594 -0.6083 -0.9498
   97OPC    HW2  627   0.165   0.030   4.660 -2.1352 -1.1433 -0.7667
   97OPC     MW  628   0.185   0.024   4.584 -0.8394 -0.2738 -0.5283
   98OPC     OW  629   4.375   2.094   2.139 -0.0569  0.3018 -0.2238
   98OPC    HW1  630   4.323   2.076   2.206  0.4992  1.3321  0.5030
   98OPC    HW2  631   4.444   2.043   2.153 -0.8499 -1.1330 -1.2365
   98OPC     MW  632   4.378   2.084   2.151 -0.0918  0.2421 -0.2660
   99OPC     OW  633   3.137   1.771   0.548  0.4410 -0.1936  0.0159
   99OPC    HW1  634   3.137   1.798   0.465  1.0898 -0.9350 -0.2451
   99OPC    HW2  635   3.069   1.716   0.551  0.4082 -0.1554 -0.0146
   99OPC     MW  636   3.127   1.767   0.536  0.5320 -0.2975 -0.0271
  100OPC     OW  637   2.732   4.548   0.471 -0.4052  1.0120  0.2299
  100OPC    HW1  638   2.786   4.569   0.536 -0.1039  0.1739  0.2665
  100OPC    HW2  639   2.754   4.604   0.407  1.9339 -0.5618 -0.4777
  100OPC     MW  640   2.743   4.559   0.471 -0.0153  0.6557  0.1308
  101OPC     OW  641   4.506   3.040   0.061  0.4580 -0.7230 -0.1425
  101OPC    HW1  642   4.533   3.122   0.052  0.7853 -0.5438  1.9640
  101OPC    HW2  643   4.426   3.048   0.094  0.4791 -1.2552  0.0511
  101OPC     MW  644   4.498   3.053   0.065  0.5095 -0.7752  0.1972
  102OPC     OW  645   0.239   2.164   4.752  0.7070  0.6045  0.0286
  102OPC    HW1  646   0.243   2.082   4.782 -3.6794  0.3855  0.7501
  102OPC    HW2  647   0.275   2.159   4.673  0.9181 -1.9489  0.2020
  102OPC     MW  648   0.245   2.151   4.745  0.0902  0.1949  0.1607
  103OPC     OW  649   0.159   4.270   2.391  0.4739 -0.3676  0.2433
  103OPC    HW1  650   0.094   4.297   2.339 -0.3719  0.1737  1.5389
  103OPC    HW2  651   0.145   4.184   2.398  0.2731 -0.3541  0.0239
  103OPC     MW  652   0.148   4.261   2.384  0.3193 -0.2854  0.4023
  104OPC     OW  653   1.518   2.532   4.528 -0.2834  0.1535 -0.3306
  104OPC    HW1  654   1.467   2.519   4.598  1.1609  2.3013  1.2395
  104OPC    HW2  655   1.598   2.516   4.558  0.6068  3.2833 -0.7589
  104OPC     MW  656   1.522   2.528   4.543  0.0615  0.9332 -0.1619
  105OPC     OW  657   1.675   2.593   1.057 -0.0857 -0.1339  0.2006
  105OPC    HW1  658   1.659   2.527   1.112  0.8415 -0.3076  0.2724
  105OPC    HW2  659   1.661   2.558   0.979  1.9471 -0.9171  0.1346
  105OPC     MW  660   1.670   2.578   1.054  0.3515 -0.2751  0.2014
  106OPC     OW  661   0.037   4.164   1.002  0.4024 -0.2124 -0.1283
  106OPC    HW1  662   0.041   4.096   1.057 -0.9462 -0.4649 -0.2980
  106OPC    HW2  663   0.113   4.161   0.959  0.5172 -1.3986  0.1248
  106OPC     MW  664   0.048   4.154   1.004  0.2201 -0.4251 -0.1160
  107OPC     OW  665   0.300   1.418   4.653 -0.1926  0.1766 -0.1333
  107OPC    HW1  666   0.361   1.356   4.650 -1.6261 -1.2538 -2.2163
  107OPC    HW2  667   0.340   1.484   4.692  1.9199 -1.4929  0.7288
  107OPC     MW  668   0.315   1.418   4.659 -0.0923 -0.2813 -0.3138
  108OPC     OW  669   4.447   1.959   3.050  0.0521  0.0028 -0.7444
  108OPC    HW1  670   4.397   1.982   2.983  1.3544 -0.0158 -1.7541
  108OPC    HW2  671   4.467   1.876   3.034 -1.8988 -0.9458  1.1588
  108OPC     MW  672   4.443   1.950   3.038 -0.0436 -0.1401 -0.6124
  109OPC     OW  673   4.477   1.690   2.983 -0.3585 -0.1575 -0.1637
  109OPC    HW1  674   4.419   1.628   3.003  0.0922 -0.1846  1.1309
  109OPC    HW2  675   4.483   1.685   2.896 -0.7287 -1.5623 -0.1265
  109OPC     MW  676   4.469   1.680   2.973 -0.3464 -0.3690  0.0330
  110OPC     OW  677   4.130   0.575   3.676  0.3204 -0.4567 -0.3681
  110OPC    HW1  678   4.198   0.576   3.730  1.2370  1.4607 -1.4466
  110OPC    HW2  679   4.153   0.631   3.613 -2.5441  0.8512 -0.4242
  110OPC     MW  680   4.143   0.583   3.674  0.0327  0.0197 -0.5355
  111OPC     OW  681   1.589   2.050   0.399  0.5476 -0.0393  0.1165
  111OPC    HW1  682   1.627   2.011   0.331 -1.9786 -2.6834  0.0107
  111OPC    HW2  683   1.596   1.991   0.463 -1.1237  0.4092  0.7720
  111OPC     MW  684   1.596   2.036   0.399 -0.0725 -0.3636  0.1977
  112OPC     OW  685   1.960   2.976   1.237 -0.1303 -0.4874  0.7939
  112OPC    HW1  686   2.002   2.928   1.297  0.1344 -0.1994  0.8402
  112OPC    HW2  687   1.889   2.929   1.220  0.2964 -1.0760  0.5843
  112OPC     MW  688   1.956   2.962   1.244 -0.0282 -0.5317  0.7698
  113OPC     OW  689   0.299   2.407   0.073  0.2941  0.0422  0.2347
  113OPC    HW1  690   0.370   2.407   0.122  1.8048  0.0755 -1.8269
  113OPC    HW2  691   0.301   2.330   0.032 -0.9358 -0.0158  0.2403
  113OPC     MW  692   0.309   2.396   0.074  0.3355  0.0385 -0.0690
  114OPC     OW  693   1.983   2.958   3.519  0.1632 -0.3070  0.2427
  114OPC    HW1  694   2.011   2.983   3.598 -0.2899 -0.5609  0.4922
  114OPC    HW2  695   1.994   2.871   3.520  1.9674 -0.1354 -0.7133
  114OPC     MW  696   1.989   2.949   3.531  0.3627 -0.3192  0.1384
  115OPC     OW  697   3.773   2.712   1.638 -0.1506  0.4489  0.2868
  115OPC    HW1  698   3.788   2.635   1.599 -0.2282 -0.4903  2.0437
  115OPC    HW2  699   3.690   2.706   1.664  0.2744  0.4816  1.7530
  115OPC     MW  700   3.763   2.700   1.636 -0.0993  0.3148  0.7628
  116OPC     OW  701   1.591   2.156   1.053  0.1457  0.0110 -0.0527
  116OPC    HW1  702   1.579   2.118   1.130  2.3401  1.3706  1.0690
  116OPC    HW2  703   1.566   2.239   1.067  1.6248  0.5458 -0.4249
  116OPC     MW  704   1.586   2.163   1.066  0.6883  0.2910  0.0581
  117OPC     OW  705   0.261   2.636   2.414 -0.2394 -0.0376  0.1578
  117OPC    HW1  706   0.316   2.573   2.438  0.5007  0.6028  0.1686
  117OPC    HW2  707   0.227   2.664   2.490  1.0318  1.0108  0.3744
  117OPC     MW  708   0.264   2.631   2.429  0.0577  0.2120  0.1915
  118OPC     OW  709   0.780   2.985   0.545  0.2643  1.0095  0.7378
  118OPC    HW1  710   0.783   3.057   0.495 -0.1672  0.2095 -0.4752
  118OPC    HW2  711   0.858   2.984   0.583  1.4385  0.5907 -1.4964
  118OPC     MW  712   0.792   2.996   0.543  0.3740  0.8295  0.2286
  119OPC     OW  713   3.927   1.569   4.407 -0.2002  0.5032 -0.7031
  119OPC    HW1  714   4.012   1.588   4.404 -0.3675  1.2118 -1.1602
  119OPC    HW2  715   3.917   1.531   4.485  1.0224 -2.1514 -1.7106
  119OPC     MW  716   3.938   1.566   4.418 -0.0443  0.2157 -0.9196
  120OPC     OW  717   4.704   0.109   2.550 -0.0063 -0.5838 -0.1278
  120OPC    HW1  718   4.670   0.051   2.494  2.7929 -3.4380  0.8640
  120OPC    HW2  719   4.701   0.068   2.627  1.6569  0.7711  0.7262
  120OPC     MW  720   4.698   0.095   2.553  0.6528 -0.8053  0.1450
  121OPC     OW  721   2.368   2.308   0.945  0.2288 -0.2677  0.0406
  121OPC    HW1  722   2.453   2.318   0.928  0.5182  0.1811  1.5720
  121OPC    HW2  723   2.331   2.375   0.903  0.7960  0.2935  0.4050
  121OPC     MW  724   2.375   2.319   0.936  0.3555 -0.1184  0.3206
  122OPC     OW  725   1.449   3.500   1.166  0.3804 -0.2814 -0.0495
  122OPC    HW1  726   1.460   3.586   1.169  0.2072 -0.2557 -0.1317
  122OPC    HW2  727   1.514   3.472   1.114  0.0056 -0.1206 -0.6218
  122OPC     MW  728   1.460   3.508   1.158  0.2995 -0.2538 -0.1462
  123OPC     OW  729   1.087   4.065   4.391 -0.4063  0.4455 -0.2149
  123OPC    HW1  730   1.001   4.071   4.380 -0.5571  0.1472  0.7221
  123OPC    HW2  731   1.108   4.138   4.434 -0.4972 -0.3207  1.1869
  123OPC     MW  732   1.077   4.077   4.395 -0.4420  0.2880  0.1304
  124OPC     OW  733   3.677   0.157   0.344  0.0150 -0.2436  0.1059
  124OPC    HW1  734   3.671   0.213   0.278 -0.0442 -0.2704  0.0880
  124OPC    HW2  735   3.751   0.114   0.329 -1.6132 -2.6678 -1.8645
  124OPC     MW  736   3.687   0.159   0.332 -0.2344 -0.6057 -0.1878
  125OPC     OW  737   0.548   4.439   3.499 -0.2368 -1.0343 -0.4134
  125OPC    HW1  738   0.574   4.490   3.433 -0.5229 -1.8265 -1.1708
  125OPC    HW2  739   0.505   4.375   3.458 -0.6027 -1.4272  0.5744
  125OPC     MW  740   0.545   4.437   3.483 -0.3331 -1.2095 -0.3794
  126OPC     OW  741   4.754   4.328   4.792 -0.2317  0.7682 -0.0664
  126OPC    HW1  742   4.832   4.367   4.790 -0.4818  1.3666  1.0357
  126OPC    HW2  743   4.703   4.385   4.749  0.0973 -0.0763 -1.6532
  126OPC     MW  744   4.758   4.342   4.785 -0.2201  0.7319 -0.1380
  127OPC     OW  745   1.100   1.483   1.268  0.3702 -0.1872  0.1774
  127OPC    HW1  746   1.053   1.513   1.202 -1.7773  0.7356  1.9793
  127OPC    HW2  747   1.113   1.554   1.318 -0.1729 -1.2027  1.8676
  127OPC     MW  748   1.095   1.498   1.266 -0.0274 -0.2008  0.6932
  128OPC     OW  749   0.373   2.759   0.115  0.1556 -0.2869 -0.3633
  128OPC    HW1  750   0.393   2.691   0.166 -0.6351  0.1808  0.5873
  128OPC    HW2  751   0.348   2.721   0.040 -0.2291 -1.0504  0.1355
  128OPC     MW  752   0.372   2.743   0.112 -0.0181 -0.3306 -0.1492
  129OPC     OW  753   4.724   1.535   0.408  0.5962  0.2429 -0.3225
  129OPC    HW1  754   4.714   1.528   0.495  2.5888  0.5835 -0.0301
  129OPC    HW2  755   4.753   1.456   0.385  2.2716  0.8305 -0.3096
  129OPC     MW  756   4.727   1.522   0.418  1.1384  0.3800 -0.2774
  130OPC     OW  757   3.820   2.573   3.618 -0.1888  0.2944 -0.3396
  130OPC    HW1  758   3.783   2.626   3.677  0.0666 -1.5545  1.5843
  130OPC    HW2  759   3.756   2.517   3.598  0.6644 -1.1069  0.7462
  130OPC     MW  760   3.805   2.573   3.624 -0.0250 -0.1857  0.1051
  131OPC     OW  761   0.172   2.632   3.486 -0.2202  0.4402  0.1391
  131OPC    HW1  762   0.162   2.580   3.556 -0.3231  1.4004  0.8633
  131OPC    HW2  763   0.141   2.709   3.513  1.8980  1.4851 -0.1242
  131OPC     MW  764   0.166   2.636   3.500  0.0775  0.7362  0.2073
  132OPC     OW  765   1.574   0.462   0.172  0.3964  0.5849  0.4581
  132OPC    HW1  766   1.491   0.463   0.145  0.4321  0.0821  0.3274
  132OPC    HW2  767   1.619   0.487   0.101  0.5262 -1.1464 -0.0999
  132OPC     MW  768   1.569   0.466   0.158  0.4209  0.2549  0.3564
  133OPC     OW  769   2.687   3.395   4.048  0.2851  0.7090  0.3597
  133OPC    HW1  770   2.715   3.419   3.969 -0.3946  0.4076  0.0147
  133OPC    HW2  771   2.607   3.364   4.032  0.1296  0.6776  1.1752
  133OPC     MW  772   2.679   3.394   4.034  0.1618  0.6598  0.4294
  134OPC     OW  773   4.786   2.170   2.148 -0.1134 -0.3573  0.2100
  134OPC    HW1  774   4.824   2.161   2.070  0.2343 -0.7340  0.4212
  134OPC    HW2  775   4.771   2.256   2.154  1.3665 -0.0852  0.4206
  134OPC     MW  776   4.790   2.182   2.138  0.1566 -0.3728  0.2724
  135OPC     OW  777   1.894   1.378   3.526 -0.3586  0.7855  0.1319
  135OPC    HW1  778   1.919   1.332   3.456 -0.4868 -1.3035  1.3507
  135OPC    HW2  779   1.961   1.368   3.581 -0.5607  1.7871  0.5715
  135OPC     MW  780   1.908   1.369   3.524 -0.4074  0.6248  0.3769
  136OPC     OW  781   1.566   0.809   0.895  0.1087 -0.1373  0.0944
  136OPC    HW1  782   1.589   0.815   0.811  1.4439  0.3028  0.4571
  136OPC    HW2  783   1.610   0.875   0.933 -1.2581  0.3094  0.9841
  136OPC     MW  784   1.576   0.820   0.889  0.1040 -0.0063  0.2794
  137OPC     OW  785   0.588   1.540   3.472 -0.5419  0.1302  0.1635
  137OPC    HW1  786   0.519   1.519   3.423 -0.4149  0.3468 -0.1111
  137OPC    HW2  787   0.640   1.470   3.465 -0.6820  0.0149  0.2768
  137OPC     MW  788   0.585   1.527   3.463 -0.5439  0.1452  0.1397
  138OPC     OW  789   1.800   3.749   1.110 -0.0920 -0.2850 -0.3516
  138OPC    HW1  790   1.838   3.824   1.132  0.0797 -0.8329  1.4136
  138OPC    HW2  791   1.852   3.689   1.145 -1.8018 -1.1120  0.9436
  138OPC     MW  792   1.813   3.751   1.118 -0.3192 -0.4882  0.1005
  139OPC     OW  793   0.557   2.605   1.114 -0.2603 -0.4842  0.0658
  139OPC    HW1  794   0.620   2.607   1.175  1.0856  0.1701 -1.3013
  139OPC    HW2  795   0.584   2.543   1.059 -0.8402 -0.2060 -0.5355
  139OPC     MW  796   0.570   2.596   1.115 -0.1472 -0.3464 -0.2249
  140OPC     OW  797   3.016   2.347   4.199 -0.2680 -0.4998  0.1863
  140OPC    HW1  798   2.986   2.266   4.188 -1.6003 -0.1246  0.8321
  140OPC    HW2  799   2.945   2.397   4.189  0.4939  0.5851 -0.0364
  140OPC     MW  800   3.001   2.342   4.196 -0.3523 -0.2842  0.2487
  141OPC     OW  801   4.613   3.286   3.432  0.1769  0.0630 -0.3415
  141OPC    HW1  802   4.568   3.334   3.374  2.0051  0.9737 -1.0920
  141OPC    HW2  803   4.695   3.293   3.405  0.7786 -1.7664  0.8144
  141OPC     MW  804   4.618   3.294   3.419  0.5360 -0.0727 -0.2816
  142OPC     OW  805   1.194   1.402   1.688 -0.1305  0.1572 -0.1226
  142OPC    HW1  806   1.228   1.338   1.737 -0.0183 -0.1494 -0.5957
  142OPC    HW2  807   1.112   1.410   1.718  0.1936  0.5625  0.6877
  142OPC     MW  808   1.187   1.394   1.700 -0.0660  0.1718 -0.0728
  143OPC     OW  809   0.410   1.181   1.466 -0.1702  0.2967  0.4263
  143OPC    HW1  810   0.329   1.167   1.495 -0.3188  1.6380  0.7312
  143OPC    HW2  811   0.401   1.253   1.417  0.3578 -1.0607 -1.7481
  143OPC     MW  812   0.396   1.190   1.463 -0.1141  0.2944  0.1501
  144OPC     OW  813   3.230   0.171   0.732  0.8641  0.1874 -0.3539
  144OPC    HW1  814   3.257   0.247   0.698  0.2255  0.4711 -0.2532
  144OPC    HW2  815   3.179   0.196   0.798 -2.6128 -0.1801 -2.6588
  144OPC     MW  816   3.227   0.186   0.737  0.2559  0.1750 -0.6795
  145OPC     OW  817   4.520   3.410   4.383  0.2243 -0.2252 -0.4580
  145OPC    HW1  818   4.562   3.445   4.315  1.9936  0.4520  0.8922
  145OPC    HW2  819   4.467   3.474   4.410  1.1893  0.3446  0.1383
  145OPC     MW  820   4.518   3.425   4.377  0.6280 -0.0409 -0.1707
  146OPC     OW  821   2.308   2.999   3.944  0.1413  0.1496 -0.2538
  146OPC    HW1  822   2.326   2.914   3.935 -0.7657  0.1355 -2.4899
  146OPC    HW2  823   2.276   3.004   4.025  2.8340 -1.0887  1.0158
  146OPC     MW  824   2.306   2.987   3.955  0.4051 -0.0355 -0.3965
  147OPC     OW  825   0.593   3.916   3.562 -0.2955 -0.0662 -0.2012
  147OPC    HW1  826   0.587   3.898   3.477 -0.5773 -0.6279 -0.0634
  147OPC    HW2  827   0.669   3.958   3.568  0.7522 -1.8332 -0.4267
  147OPC     MW  828   0.603   3.920   3.550 -0.1824 -0.4102 -0.2141
  148OPC     OW  829   3.181   2.438   3.349  0.2529  0.3237 -0.3958
  148OPC    HW1  830   3.161   2.408   3.269 -2.1698  0.0863  0.2280
  148OPC    HW2  831   3.201   2.522   3.335  0.0299  0.2380 -1.2780
  148OPC     MW  832   3.181   2.446   3.335 -0.1380  0.2760 -0.4339
  149OPC     OW  833   0.069   3.595   4.062  0.1407  0.4925 -0.4024
  149OPC    HW1  834   0.049   3.577   4.145  1.6793 -1.3077 -0.3475
  149OPC    HW2  835   0.124   3.662   4.069  0.4953  0.1633  0.0686
  149OPC     MW  836   0.074   3.602   4.075  0.4204  0.1780 -0.3247
  150OPC     OW  837   4.841   0.389   3.127 -0.0372 -0.0190 -0.1765
  150OPC    HW1  838   4.835   0.348   3.051 -2.7694 -2.4294  1.1033
  150OPC    HW2  839   4.895   0.339   3.174 -0.6865 -0.2805  0.3248
  150OPC     MW  840   4.848   0.375   3.123 -0.5367 -0.4137  0.0865
  151OPC     OW  841   1.258   4.698   0.628  0.4587  0.3518  0.4073
  151OPC    HW1  842   1.344   4.710   0.619  0.2800  1.0969 -0.4909
  151OPC    HW2  843   1.249   4.676   0.712  1.7930 -2.4091 -0.0499
  151OPC     MW  844   1.270   4.696   0.639  0.6294  0.0544  0.2071
  152OPC     OW  845   3.208   3.193   2.090  0.0546  0.6230  0.1667
  152OPC    HW1  846   3.250   3.219   2.162 -1.3729  1.3805  0.7499
  152OPC    HW2  847   3.244   3.115   2.073 -0.8024 -0.4501  2.7592
  152OPC     MW  848   3.220   3.185   2.098 -0.2828  0.5764  0.6357
  153OPC     OW  849   2.622   1.680   2.275  0.1905  0.3093  0.0085
  153OPC    HW1  850   2.657   1.644   2.346  0.7258 -0.6199 -0.7073
  153OPC    HW2  851   2.627   1.766   2.292  1.2383  0.1432  0.6631
  153OPC     MW  852   2.628   1.687   2.288  0.4244  0.1475 -0.0005
  154OPC     OW  853   2.866   0.390   2.716 -0.4582  0.0859 -0.0272
  154OPC    HW1  854   2.929   0.364   2.661 -0.8242  1.4962 -1.1971
  154OPC    HW2  855   2.895   0.466   2.746 -1.5491  0.7515 -0.5672
  154OPC     MW  856   2.879   0.397   2.712 -0.6735  0.3926 -0.2797
  155OPC     OW  857   1.238   1.403   4.672 -0.3903  0.0962  0.0380
  155OPC    HW1  858   1.212   1.339   4.725  2.1377 -1.0928 -0.0051
  155OPC    HW2  859   1.270   1.463   4.727 -0.6959  0.3172 -0.0227
  155OPC     MW  860   1.239   1.402   4.688 -0.0619 -0.0468  0.0226
  156OPC     OW  861   4.568   0.146   4.477  0.1662 -0.2414 -0.0734
  156OPC    HW1  862   4.536   0.190   4.409  1.0848 -0.3699 -0.5952
  156OPC    HW2  863   4.516   0.075   4.480 -0.7050  0.3896  0.1835
  156OPC     MW  864   4.555   0.142   4.467  0.1733 -0.1672 -0.1125
  157OPC     OW  865   3.774   2.006   3.806 -0.3280 -0.6153 -0.1361
  157OPC    HW1  866   3.688   2.019   3.819 -0.3931 -1.0353 -0.1280
  157OPC    HW2  867   3.809   2.083   3.826 -0.7342 -0.3476 -0.4290
  157OPC     MW  868   3.766   2.019   3.811 -0.3976 -0.6378 -0.1781
  158OPC     OW  869   2.956   3.711   2.126 -0.2117 -0.1311 -0.1940
  158OPC    HW1  870   2.961   3.672   2.048 -1.8122 -1.0857  0.1355
  158OPC    HW2  871   2.944   3.645   2.181  2.3673  0.3749  1.1224
  158OPC     MW  872   2.955   3.695   2.122 -0.0671 -0.1973  0.0492
  159OPC     OW  873   0.720   0.299   4.364 -0.4856  0.6270  0.2823
  159OPC    HW1  874   0.653   0.287   4.310  1.5020 -2.9128 -1.8328
  159OPC    HW2  875   0.765   0.364   4.326 -0.5782  0.1112 -0.7453
  159OPC     MW  876   0.717   0.307   4.350 -0.2056  0.0279 -0.1822
  160OPC     OW  877   0.212   0.831   0.975  0.1342 -0.1842 -0.8337
  160OPC    HW1  878   0.269   0.877   1.022  0.6951 -1.6491 -0.0196
  160OPC    HW2  879   0.177   0.776   1.033 -1.3083 -0.0703 -1.5537
  160OPC     MW  880   0.215   0.830   0.991  0.0040 -0.3838 -0.8198
  161OPC     OW  881   0.090   2.972   1.206 -0.3037  0.0705 -0.5723
  161OPC    HW1  882   0.109   2.902   1.158  0.0851 -0.3188  0.1265
  161OPC    HW2  883   0.006   2.962   1.225 -0.0320 -0.7374  0.3239
  161OPC     MW  884   0.081   2.960   1.202 -0.2061 -0.1065 -0.3367
  162OPC     OW  885   1.966   1.080   3.476  0.0848 -0.1074 -0.2328
  162OPC    HW1  886   2.016   1.115   3.413  0.9938 -0.9207 -0.0019
  162OPC    HW2  887   2.001   1.112   3.550  0.4091 -0.8350 -0.0610
  162OPC     MW  888   1.979   1.090   3.478  0.2669 -0.3350 -0.1733
  163OPC     OW  889   2.688   1.171   0.791  0.3731  0.5550  0.2722
  163OPC    HW1  890   2.679   1.124   0.864  0.2116  1.1698  0.6531
  163OPC    HW2  891   2.766   1.209   0.799 -0.1838  1.6544  0.7467
  163OPC     MW  892   2.698   1.170   0.803  0.2670  0.8082  0.3986
  164OPC     OW  893   3.157   0.627   0.587 -0.2014 -0.2490 -0.3455
  164OPC    HW1  894   3.177   0.708   0.611 -1.8212 -0.0244  0.3279
  164OPC    HW2  895   3.142   0.634   0.501 -0.0861  0.1011 -0.3390
  164OPC     MW  896   3.158   0.640   0.578 -0.4236 -0.1641 -0.2451
  165OPC     OW  897   0.689   4.018   2.919  0.3282  0.1837  0.0676
  165OPC    HW1  898   0.651   4.065   2.857  0.4544 -2.1765 -1.9399
  165OPC    HW2  899   0.622   3.981   2.962  0.2735  0.6369  0.3786
  165OPC     MW  900   0.674   4.019   2.916  0.3388 -0.0982 -0.1831
  166OPC     OW  901   4.076   1.239   3.014 -0.0595  0.5051  0.5094
  166OPC    HW1  902   4.134   1.221   3.077  0.7161  2.6794  0.4905
  166OPC    HW2  903   4.125   1.255   2.944 -0.7606  0.9896  0.1160
  166OPC     MW  904   4.091   1.238   3.013 -0.0486  0.8979  0.4485
  167OPC     OW  905   4.098   4.008   1.166  0.0460  0.3805  0.0856
  167OPC    HW1  906   4.181   4.032   1.178  0.3922  0.0871 -1.4707
  167OPC    HW2  907   4.063   4.015   1.246  2.2030 -2.0967  1.4176
  167OPC     MW  908   4.105   4.012   1.180  0.4156 -0.0286  0.0525
  168OPC     OW  909   3.706   3.334   1.544  0.2600  0.2204  0.2953
  168OPC    HW1  910   3.723   3.364   1.464  2.8886  1.0805  1.0870
  168OPC    HW2  911   3.639   3.383   1.570 -1.6519 -1.0347 -1.8000
  168OPC     MW  912   3.699   3.346   1.536  0.3660  0.1620  0.1028
  169OPC     OW  913   1.949   3.553   1.210  0.2201  0.5760 -0.0098
  169OPC    HW1  914   1.946   3.581   1.292  1.4461  0.1654  0.1918
  169OPC    HW2  915   2.023   3.587   1.178 -0.6845  1.4859 -1.2388
  169OPC     MW  916   1.959   3.562   1.217  0.2675  0.6496 -0.1616
  170OPC     OW  917   0.265   0.557   2.432 -0.1566  0.0299 -0.3359
  170OPC    HW1  918   0.268   0.639   2.462 -0.5911 -0.1394  0.1929
  170OPC    HW2  919   0.186   0.551   2.395 -0.1832 -0.1891 -0.2467
  170OPC     MW  920   0.254   0.568   2.431 -0.2247 -0.0275 -0.2445
  171OPC     OW  921   1.457   1.119   2.226  0.4680 -0.5153 -0.6329
  171OPC    HW1  922   1.393   1.173   2.204  0.0303 -0.2407  1.1237
  171OPC    HW2  923   1.510   1.120   2.157 -0.8721  0.0782 -1.6893
  171OPC     MW  924   1.456   1.127   2.213  0.2053 -0.3871 -0.5294
  172OPC     OW  925   3.457   4.092   2.339  0.0424  0.0702 -0.2008
  172OPC    HW1  926   3.484   4.172   2.362  1.6164 -0.3758 -0.4040
  172OPC    HW2  927   3.374   4.090   2.366  0.1291  1.5863  0.2680
  172OPC     MW  928   3.449   4.104   2.346  0.2878  0.2284 -0.1615
  173OPC     OW  929   2.258   3.179   2.743 -0.0903  0.6107 -0.1039
  173OPC    HW1  930   2.311   3.224   2.795  0.2778 -0.0620  0.1270
  173OPC    HW2  931   2.303   3.105   2.727  0.3279  1.2514 -2.3242
  173OPC     MW  932   2.273   3.175   2.748  0.0259  0.6059 -0.3977
  174OPC     OW  933   0.112   2.055   2.851  0.4589 -0.3398  0.0538
  174OPC    HW1  934   0.156   2.129   2.870 -0.0132  0.3673 -1.4262
  174OPC    HW2  935   0.029   2.080   2.852  0.2725 -0.9553 -0.0313
  174OPC     MW  936   0.106   2.070   2.854  0.3616 -0.3264 -0.1773
  175OPC     OW  937   1.885   2.377   1.767  0.0362 -0.5026  0.0687
  175OPC    HW1  938   1.910   2.301   1.802 -0.5047 -0.1524  1.2669
  175OPC    HW2  939   1.830   2.410   1.826  3.9284  3.1784  2.1540
  175OPC     MW  940   1.881   2.370   1.781  0.5313  0.0929  0.5538
  176OPC     OW  941   2.141   3.334   1.381 -0.4939 -0.0458  0.1388
  176OPC    HW1  942   2.175   3.259   1.410  2.1791  1.5240  1.4971
  176OPC    HW2  943   2.094   3.364   1.448 -0.8980 -0.1267 -0.1053
  176OPC     MW  944   2.139   3.328   1.395 -0.1587  0.1740  0.3033
  177OPC     OW  945   0.581   0.345   0.110  0.6233 -0.5494 -0.1643
  177OPC    HW1  946   0.536   0.324   0.182  2.1223 -0.6408  0.7885
  177OPC    HW2  947   0.662   0.360   0.140  1.1635 -0.0551 -1.7648
  177OPC     MW  948   0.586   0.344   0.125  0.9246 -0.4899 -0.2600
  178OPC     OW  949   4.372   3.003   3.075 -0.0634  0.5303  0.0258
  178OPC    HW1  950   4.414   2.928   3.064  0.3908  0.7997 -0.1302
  178OPC    HW2  951   4.291   2.979   3.096  0.1389  0.0017  0.2117
  178OPC     MW  952   4.367   2.989   3.077  0.0339  0.4920  0.0303
  179OPC     OW  953   0.439   1.151   3.060 -0.0821 -0.3690  0.6845
  179OPC    HW1  954   0.404   1.097   3.002 -4.1310  1.1819  1.3645
  179OPC    HW2  955   0.469   1.098   3.122 -1.4194 -1.9092  0.0867
  179OPC     MW  956   0.439   1.135   3.061 -0.8777 -0.3673  0.6967
  180OPC     OW  957   0.975   1.418   2.497 -0.6898  0.0492  0.3431
  180OPC    HW1  958   0.928   1.476   2.453 -1.7440 -1.4683 -0.6238
  180OPC    HW2  959   0.988   1.354   2.439 -1.8972 -1.9016  2.1138
  180OPC     MW  960   0.970   1.417   2.482 -1.0239 -0.4631  0.4618
  181OPC     OW  961   4.697   4.631   2.770  0.5542 -0.9635 -0.1580
  181OPC    HW1  962   4.702   4.556   2.726  1.0572 -0.1712 -1.5026
  181OPC    HW2  963   4.735   4.613   2.847  0.8856 -2.0162 -0.5578
  181OPC     MW  964   4.703   4.618   2.775  0.6776 -1.0018 -0.4157
  182OPC     OW  965   4.415   4.341   4.460 -0.2414 -0.7883 -0.1631
  182OPC    HW1  966   4.445   4.261   4.478  0.4335 -1.1418 -2.4434
  182OPC    HW2  967   4.449   4.358   4.381 -0.9297  1.4722 -0.0451
  182OPC     MW  968   4.424   4.332   4.451 -0.2437 -0.5069 -0.4826
  183OPC     OW  969   1.739   1.810   2.768 -0.2019 -0.4875 -0.5423
  183OPC    HW1  970   1.757   1.767   2.842  0.5092 -0.2062 -0.5420
  183OPC    HW2  971   1.818   1.821   2.731 -0.6890 -2.3330 -2.3402
  183OPC     MW  972   1.754   1.805   2.774 -0.1689 -0.7186 -0.8078
  184OPC     OW  973   0.061   0.214   4.125 -0.3307  0.4006 -0.0429
  184OPC    HW1  974   0.029   0.137   4.100  0.7781 -0.2879  0.6088
  184OPC    HW2  975   0.085   0.252   4.050 -2.3430  0.8206 -0.5295
  184OPC     MW  976   0.060   0.208   4.111 -0.4641  0.3610 -0.0184
  185OPC     OW  977   2.480   0.072   2.023 -0.5269  0.4132  0.1559
  185OPC    HW1  978   2.461   0.137   1.967  0.4200  1.0138  0.5153
  185OPC    HW2  979   2.458   0.104   2.101  1.1902  0.8566  0.5027
  185OPC     MW  980   2.474   0.086   2.026 -0.1335  0.5674  0.2604
  186OPC     OW  981   1.664   1.546   3.138  0.5314  0.3980 -0.2265
  186OPC    HW1  982   1.588   1.563   3.099  0.1604  0.4887  0.5267
  186OPC    HW2  983   1.723   1.586   3.088  0.1360 -0.0615 -1.0719
  186OPC     MW  984   1.662   1.554   3.125  0.4182  0.3435 -0.2401
  187OPC     OW  985   3.186   0.552   2.999 -0.0404  0.0161  0.3170
  187OPC    HW1  986   3.124   0.577   2.943 -0.2267  0.7389  0.8317
  187OPC    HW2  987   3.209   0.626   3.040  2.1824  0.0570 -0.8377
  187OPC     MW  988   3.181   0.566   2.997  0.2605  0.1289  0.2223
  188OPC     OW  989   0.311   2.621   2.891 -0.1437  0.2121 -0.2186
  188OPC    HW1  990   0.300   2.702   2.920 -2.9405 -0.2894  0.4071
  188OPC    HW2  991   0.293   2.627   2.806  0.2102  0.3189 -0.2890
  188OPC     MW  992   0.307   2.633   2.882 -0.5046  0.1538 -0.1366
  189OPC     OW  993   1.193   4.298   0.007 -0.5148 -0.1590 -0.0169
  189OPC    HW1  994   1.207   4.218   0.038 -1.3535 -1.3231 -2.4327
  189OPC    HW2  995   1.270   4.338   0.019  0.4200 -1.8300 -0.1541
  189OPC     MW  996   1.207   4.292   0.014 -0.5006 -0.5782 -0.3940
  190OPC     OW  997   3.418   0.379   3.021 -0.4875 -0.2075  0.3946
  190OPC    HW1  998   3.341   0.420   3.017 -1.2571 -1.6863 -0.9862
  190OPC    HW2  999   3.404   0.316   3.080 -0.9395 -1.5256 -1.0395
  190OPC     MW 1000   3.404   0.376   3.029 -0.6679 -0.6207 -0.0212
  191OPC     OW 1001   2.209   0.860   2.694  0.5429  0.2200 -0.0780
  191OPC    HW1 1002   2.177   0.940   2.683  0.3409  0.2284  0.5320
  191OPC    HW2 1003   2.182   0.817   2.623 -1.3328  0.0621  0.6694
  191OPC     MW 1004   2.200   0.866   2.682  0.2360  0.1979  0.1225
  192OPC     OW 1005   1.480   3.781   1.363  0.2530  0.3628 -0.4083
  192OPC    HW1 1006   1.397   3.802   1.376  0.0790  0.6395 -1.8077
  192OPC    HW2 1007   1.498   3.816   1.285  1.0752 -1.4233 -1.0776
  192OPC     MW 1008   1.471   3.789   1.353  0.3487  0.1398 -0.7139
  193OPC     OW 1009   2.514   0.576   3.569  0.2322  0.5713  0.0271
  193OPC    HW1 1010   2.557   0.500   3.568 -0.7193  0.0134  0.4580
  193OPC    HW2 1011   2.440   0.558   3.613  1.3387  2.4675  3.0473
  193OPC     MW 1012   2.509   0.562   3.576  0.2551  0.7690  0.5368
  194OPC     OW 1013   4.007   2.249   4.188  0.9223 -0.4888 -0.1439
  194OPC    HW1 1014   3.967   2.282   4.118 -1.1197 -0.9751  0.7175
  194OPC    HW2 1015   3.962   2.176   4.205  1.0402 -0.1438  1.9564
  194OPC     MW 1016   3.994   2.243   4.180  0.6382 -0.5095  0.2935
  195OPC     OW 1017   0.279   4.253   0.057 -0.0227  0.5353 -0.6293
  195OPC    HW1 1018   0.356   4.293   0.069 -0.4027  0.9459  0.4762
  195OPC    HW2 1019   0.302   4.172   0.035  0.7407  0.4891  0.2726
  195OPC     MW 1020   0.294   4.247   0.055  0.0339  0.5891 -0.3327
  196OPC     OW 1021   3.465   3.786   0.171  0.7008 -0.3005 -0.1149
  196OPC    HW1 1022   3.455   3.700   0.172 -1.0323 -0.1396  0.5182
  196OPC    HW2 1023   3.394   3.814   0.128  1.3540  0.7944 -0.5136
  196OPC     MW 1024   3.453   3.778   0.165  0.5413 -0.1150 -0.0803
  197OPC     OW 1025   2.076   4.600   1.643  0.0515 -0.0221 -0.1040
  197OPC    HW1 1026   2.144   4.639   1.605  0.9779 -1.1009  0.3836
  197OPC    HW2 1027   2.100   4.516   1.646 -1.1805 -0.3754  0.3542
  197OPC     MW 1028   2.090   4.593   1.638  0.0063 -0.2339  0.0356
  198OPC     OW 1029   3.920   3.667   2.933  0.1276  0.3813  0.2636
  198OPC    HW1 1030   3.910   3.670   2.846  2.6400 -0.9512 -0.1782
  198OPC    HW2 1031   3.865   3.604   2.957  0.6605 -0.4621 -0.6426
  198OPC     MW 1032   3.910   3.658   2.923  0.5773  0.0598  0.0646
  199OPC     OW 1033   1.171   4.583   0.255  0.0581  0.1500 -0.0688
  199OPC    HW1 1034   1.113   4.629   0.302  0.5053  2.6278 -1.7678
  199OPC    HW2 1035   1.128   4.566   0.180  1.1343  1.1059 -0.9356
  199OPC     MW 1036   1.156   4.587   0.251  0.2831  0.6571 -0.4478
  200OPC     OW 1037   2.029   3.360   4.596 -0.7160 -0.2283 -0.0369
  200OPC    HW1 1038   2.059   3.430   4.640 -1.0103 -0.0977 -0.0407
  200OPC    HW2 1039   2.074   3.294   4.630  0.2776  0.0816 -0.7170
  200OPC     MW 1040   2.040   3.361   4.608 -0.6127 -0.1632 -0.1378
  201OPC     OW 1041   1.533   0.860   0.055  0.3404  0.1522  0.3076
  201OPC    HW1 1042   1.552   0.788   0.010  0.3422  0.6859 -0.5571
  201OPC    HW2 1043   1.512   0.829   0.134  0.5549 -0.7763  0.0183
  201OPC     MW 1044   1.533   0.845   0.060  0.3724  0.0939  0.1372
  202OPC     OW 1045   3.607   2.117   4.780  0.3510  0.7099 -0.0257
  202OPC    HW1 1046   3.616   2.197   4.746  0.2310  0.3003 -1.0562
  202OPC    HW2 1047   3.656   2.120   4.852 -1.4756  2.4447  1.2716
  202OPC     MW 1048   3.615   2.129   4.785  0.0635  0.9056  0.0138
  203OPC     OW 1049   0.083   2.750   4.015 -0.4880 -0.6399  0.5859
  203OPC    HW1 1050   0.161   2.764   3.979 -0.6135  0.8791  0.8418
  203OPC    HW2 1051   0.027   2.762   3.950 -0.5983  0.0785  0.8048
  203OPC     MW 1052   0.086   2.754   4.000 -0.5229 -0.3095  0.6561
  204OPC     OW 1053   1.270   0.635   1.443  0.6728 -0.6093  0.3314
  204OPC    HW1 1054   1.263   0.551   1.421 -1.4395 -0.1682 -0.9083
  204OPC    HW2 1055   1.354   0.643   1.465  1.4919 -2.5249 -1.6976
  204OPC     MW 1056   1.281   0.624   1.443  0.4817 -0.8272 -0.1515
  205OPC     OW 1057   0.581   2.600   1.740  0.3849  0.1210 -0.0880
  205OPC    HW1 1058   0.586   2.635   1.660 -0.0278  1.0840  0.2951
  205OPC    HW2 1059   0.628   2.654   1.789 -2.0445  1.4696  0.9302
  205OPC     MW 1060   0.588   2.613   1.735 -0.0350  0.4624  0.1190
  206OPC     OW 1061   1.117   1.020   1.991  0.1059  0.2592 -0.2768
  206OPC    HW1 1062   1.135   1.105   1.997  1.2250 -0.0199  0.5202
  206OPC    HW2 1063   1.170   0.983   2.049 -2.4173 -0.7273  1.6024
  206OPC     MW 1064   1.128   1.027   2.001 -0.1014  0.0723  0.1185
  207OPC     OW 1065   4.502   2.283   2.492 -0.0062  0.0716  0.5603
  207OPC    HW1 1066   4.552   2.215   2.510 -2.6318 -1.4248  2.9964
  207OPC    HW2 1067   4.438   2.249   2.444 -0.5757  1.1535  0.5122
  207OPC     MW 1068   4.500   2.268   2.487 -0.4780  0.0104  0.9130
  208OPC     OW 1069   4.005   1.195   1.729  0.0204 -0.1712 -0.5821
  208OPC    HW1 1070   4.039   1.176   1.807 -0.0050 -2.1493 -0.9940
  208OPC    HW2 1071   3.921   1.175   1.737 -1.1002  4.0425  0.2160
  208OPC     MW 1072   3.998   1.189   1.741 -0.1489  0.1591 -0.5251
  209OPC     OW 1073   1.075   2.763   4.589 -0.3604  0.1512 -0.0283
  209OPC    HW1 1074   1.147   2.786   4.633 -1.4008  1.1164  1.2523
  209OPC    HW2 1075   1.010   2.777   4.646 -1.7182  0.6954 -1.6019
  209OPC     MW 1076   1.076   2.768   4.604 -0.7147  0.3741 -0.0713
  210OPC     OW 1077   4.839   0.940   3.473 -0.1488  0.3870 -0.0032
  210OPC    HW1 1078   4.775   0.891   3.440 -0.2614  0.9714 -0.6718
  210OPC    HW2 1079   4.909   0.916   3.427  0.2309 -0.5277  0.9801
  210OPC     MW 1080   4.840   0.929   3.462 -0.1092  0.3383  0.0432
  211OPC     OW 1081   3.460   1.922   4.539 -0.0521  0.2146 -0.0330
  211OPC    HW1 1082   3.432   1.937   4.619  0.1626  0.9075 -0.0826
  211OPC    HW2 1083   3.417   1.850   4.515 -0.9299  0.6257  0.2912
  211OPC     MW 1084   3.450   1.913   4.547 -0.1501  0.3777  0.0074
  212OPC     OW 1085   4.036   2.031   2.653  0.5165 -0.2208  0.6083
  212OPC    HW1 1086   3.956   1.997   2.658  0.5321 -0.4773 -0.5369
  212OPC    HW2 1087   4.072   2.009   2.729 -0.6679  0.3782  1.3788
  212OPC     MW 1088   4.029   2.022   2.665  0.3438 -0.1702  0.5529
  213OPC     OW 1089   1.982   2.690   0.287 -0.0337  0.2446  0.5129
  213OPC    HW1 1090   2.003   2.609   0.309 -2.2803 -0.3278  0.8287
  213OPC    HW2 1091   2.009   2.738   0.355  1.0322 -0.2512  0.4546
  213OPC     MW 1092   1.989   2.685   0.300 -0.2081  0.0868  0.5509
  214OPC     OW 1093   1.426   0.055   3.139  0.0928  0.1308 -0.1526
  214OPC    HW1 1094   1.438   0.081   3.056 -0.4478  0.2081 -0.2072
  214OPC    HW2 1095   1.359   0.000   3.134  0.4504 -0.3434  0.1485
  214OPC     MW 1096   1.418   0.050   3.126  0.0658  0.0722 -0.1161
  215OPC     OW 1097   1.726   2.762   3.429 -0.1982 -0.2935 -0.3286
  215OPC    HW1 1098   1.663   2.703   3.411 -0.2282 -0.1531 -0.6920
  215OPC    HW2 1099   1.731   2.809   3.355 -0.2888  0.2621  0.0148
  215OPC     MW 1100   1.717   2.760   3.415 -0.2160 -0.1906 -0.3315
  216OPC     OW 1101   4.513   3.797   1.511  0.3404  0.3729 -0.7087
  216OPC    HW1 1102   4.590   3.832   1.489  0.9338  0.2669  1.0135
  216OPC    HW2 1103   4.534   3.716   1.538 -0.7301 -0.5897 -2.5499
  216OPC     MW 1104   4.528   3.790   1.512  0.2701  0.2151 -0.7262
  217OPC     OW 1105   2.641   0.164   4.717  0.1161 -0.9155  0.0112
  217OPC    HW1 1106   2.610   0.187   4.795  2.2656  0.9204  0.4366
  217OPC    HW2 1107   2.704   0.223   4.702  0.4090 -1.7795 -2.6920
  217OPC     MW 1108   2.646   0.176   4.726  0.4768 -0.7719 -0.3254
  218OPC     OW 1109   2.099   2.850   0.067  0.2044  0.9792 -0.3502
  218OPC    HW1 1110   2.177   2.885   0.084  0.6067  0.1835 -0.5505
  218OPC    HW2 1111   2.078   2.807   0.140  1.3854 -1.4201 -1.3376
  218OPC     MW 1112   2.107   2.849   0.080  0.4383  0.5072 -0.5256
  219OPC     OW 1113   1.282   0.167   2.716 -0.1234 -0.1130  0.0922
  219OPC    HW1 1114   1.345   0.144   2.772  0.3353  1.9329  0.4881
  219OPC    HW2 1115   1.319   0.228   2.666 -1.7692  1.2096  0.3685
  219OPC     MW 1116   1.297   0.173   2.716 -0.2988  0.3846  0.1915
  220OPC     OW 1117   0.601   4.159   2.687  0.1426 -0.2841  0.3496
  220OPC    HW1 1118   0.547   4.222   2.661  1.0646  1.2724  1.9612
  220OPC    HW2 1119   0.598   4.101   2.622 -0.8577  1.3491 -1.1498
  220OPC     MW 1120   0.593   4.160   2.674  0.1310  0.1874  0.3662
  221OPC     OW 1121   4.483   4.699   3.431  0.3204 -0.1265 -0.7503
  221OPC    HW1 1122   4.534   4.628   3.427  1.8133  0.8834 -0.3507
  221OPC    HW2 1123   4.519   4.747   3.494 -4.1004 -1.5923  3.5104
  221OPC     MW 1124   4.496   4.695   3.440 -0.1123 -0.1938 -0.0619
  222OPC     OW 1125   3.879   0.066   4.470  0.2514  0.9476  0.5574
  222OPC    HW1 1126   3.844   0.138   4.503 -1.0000  1.1747 -1.1520
  222OPC    HW2 1127   3.811   0.011   4.464  0.8511  0.2250  0.2466
  222OPC     MW 1128   3.864   0.068   4.474  0.1551  0.8744  0.2592
  223OPC     OW 1129   1.194   2.020   4.349  0.1042 -0.3548  0.1033
  223OPC    HW1 1130   1.216   2.094   4.388 -1.8139  1.0145 -1.1965
  223OPC    HW2 1131   1.146   1.979   4.409 -1.7258  1.1317 -0.2194
  223OPC     MW 1132   1.190   2.025   4.363 -0.4495  0.0672 -0.1364
  224OPC     OW 1133   1.580   3.751   0.747  0.3011  0.5718 -0.2120
  224OPC    HW1 1134   1.662   3.762   0.775  0.1724  1.2223 -0.0725
  224OPC    HW2 1135   1.578   3.795   0.672  0.5105 -0.7629 -1.0226
  224OPC     MW 1136   1.592   3.759   0.740  0.3130  0.4706 -0.3111
  225OPC     OW 1137   2.746   1.911   3.652  0.0259  0.4547 -0.8722
  225OPC    HW1 1138   2.676   1.890   3.604  1.0066  0.7397 -2.5276
  225OPC    HW2 1139   2.732   1.995   3.672 -1.2774 -0.1580  1.0229
  225OPC     MW 1140   2.734   1.920   3.648 -0.0218  0.4063 -0.8370
  226OPC     OW 1141   0.317   2.924   2.306  0.3102 -0.1960  0.4328
  226OPC    HW1 1142   0.378   2.915   2.244 -1.0716 -1.9917 -0.7563
  226OPC    HW2 1143   0.301   2.842   2.331 -0.4412  0.3674  1.9033
  226OPC     MW 1144   0.324   2.911   2.301 -0.0049 -0.3781  0.4743
  227OPC     OW 1145   4.728   0.176   0.872 -0.1155  0.3305  0.2621
  227OPC    HW1 1146   4.649   0.212   0.866 -0.2794  0.1528  1.2279
  227OPC    HW2 1147   4.732   0.149   0.955  0.3841 -0.9786 -0.1591
  227OPC     MW 1148   4.717   0.177   0.883 -0.0660  0.1109  0.3425
  228OPC     OW 1149   0.311   0.055   2.970 -0.2361  0.1459  0.2945
  228OPC    HW1 1150   0.330  -0.020   2.930  0.7300 -0.0035  0.9886
  228OPC    HW2 1151   0.297   0.110   2.904 -0.6439 -0.5699 -0.2217
  228OPC     MW 1152   0.312   0.052   2.954 -0.1536  0.0181  0.3208
  229OPC     OW 1153   2.488   2.369   3.926  0.2093 -0.0781  0.5611
  229OPC    HW1 1154   2.415   2.397   3.964 -0.2439 -2.4486  1.6169
  229OPC    HW2 1155   2.523   2.442   3.892 -1.1775  1.5783  2.4582
  229OPC     MW 1156   2.482   2.384   3.926 -0.0623 -0.1836  0.9974
  230OPC     OW 1157   1.062   2.013   1.295 -0.6111  0.4716  0.1767
  230OPC    HW1 1158   1.077   2.094   1.266 -2.6154  1.4013  1.5282
  230OPC    HW2 1159   0.975   2.010   1.304 -0.4433 -1.2470  1.7829
  230OPC     MW 1160   1.052   2.025   1.292 -0.8824  0.3550  0.6136
  231OPC     OW 1161   1.137   4.199   0.787 -0.2837 -0.5805  0.2762
  231OPC    HW1 1162   1.210   4.237   0.758  0.0772 -1.6535 -0.2927
  231OPC    HW2 1163   1.154   4.113   0.779 -2.3137 -0.9001 -1.8111
  231OPC     MW 1164   1.150   4.192   0.782 -0.5302 -0.7861 -0.1162
  232OPC     OW 1165   4.384   0.762   1.917 -0.2067  0.0109  0.6360
  232OPC    HW1 1166   4.320   0.710   1.887  0.6821 -1.0324  0.5065
  232OPC    HW2 1167   4.439   0.707   1.956  1.0778  0.7524 -0.0551
  232OPC     MW 1168   4.383   0.746   1.918  0.1142 -0.0337  0.5147
  233OPC     OW 1169   0.074   3.667   1.150  0.2106  0.1994 -0.4585
  233OPC    HW1 1170   0.057   3.594   1.194 -1.0360  0.6125 -0.2283
  233OPC    HW2 1171   0.088   3.640   1.068  1.8780 -0.5018  0.0017
  233OPC     MW 1172   0.074   3.652   1.145  0.2728  0.1568 -0.3565
  234OPC     OW 1173   3.448   0.832   2.160 -0.0513  0.3282 -0.2927
  234OPC    HW1 1174   3.435   0.890   2.224 -1.1924  0.1311 -0.3254
  234OPC    HW2 1175   3.477   0.761   2.202  1.9034  1.0534 -0.3094
  234OPC     MW 1176   3.451   0.830   2.176  0.0689  0.4062 -0.3002
  235OPC     OW 1177   1.297   4.599   4.017  0.1187 -0.1041 -0.2086
  235OPC    HW1 1178   1.221   4.555   4.012  0.1830 -0.4421  1.3529
  235OPC    HW2 1179   1.349   4.556   3.960 -0.6399 -0.2959 -0.7821
  235OPC     MW 1180   1.293   4.586   4.008  0.0161 -0.1822 -0.0627
  236OPC     OW 1181   2.418   2.694   4.746 -0.0931  0.1325 -0.0140
  236OPC    HW1 1182   2.459   2.658   4.814 -2.8949 -0.2416  1.5907
  236OPC    HW2 1183   2.440   2.778   4.750  1.2656 -0.2093  0.1568
  236OPC     MW 1184   2.427   2.701   4.756 -0.3064  0.0268  0.2482
  237OPC     OW 1185   2.247   1.374   2.025 -0.4214 -0.7230  0.5110
  237OPC    HW1 1186   2.174   1.328   2.039 -0.3478 -0.8037  0.6322
  237OPC    HW2 1187   2.218   1.450   1.993 -0.5174 -1.0511 -0.2033
  237OPC     MW 1188   2.232   1.379   2.022 -0.4246 -0.7834  0.4234
  238OPC     OW 1189   1.274   2.835   4.163  0.0257 -0.1026 -0.7073
  238OPC    HW1 1190   1.334   2.799   4.215 -0.2003 -0.2550 -0.5487
  238OPC    HW2 1191   1.282   2.791   4.088  0.1498 -0.0840 -0.7049
  238OPC     MW 1192   1.284   2.823   4.159  0.0107 -0.1223 -0.6833
  239OPC     OW 1193   3.351   4.216   0.867  0.0497  0.4177 -0.4152
  239OPC    HW1 1194   3.340   4.134   0.838  0.0952  0.6498 -1.1044
  239OPC    HW2 1195   3.308   4.217   0.943  0.8468 -0.5142  0.0711
  239OPC     MW 1196   3.343   4.204   0.874  0.1743  0.3140 -0.4452
  240OPC     OW 1197   1.455   0.912   2.743  0.9107  0.0556 -0.7347
  240OPC    HW1 1198   1.372   0.907   2.768  1.2498  1.3697  0.8952
  240OPC    HW2 1199   1.473   0.833   2.713 -1.0829 -0.0743 -1.7097
  240OPC     MW 1200   1.446   0.900   2.743  0.6663  0.2306 -0.6379
  241OPC     OW 1201   2.295   1.241   1.759  0.0206  0.4961  0.2794
  241OPC    HW1 1202   2.276   1.232   1.844  1.2142  0.8641  0.6072
  241OPC    HW2 1203   2.343   1.314   1.757  3.5157 -1.5852 -0.0653
  241OPC     MW 1204   2.299   1.250   1.771  0.7131  0.2430  0.2770
  242OPC     OW 1205   4.411   3.103   3.337  0.0065  0.1577  0.7305
  242OPC    HW1 1206   4.494   3.130   3.339  0.2323 -0.5221  0.5803
  242OPC    HW2 1207   4.404   3.066   3.258 -0.4567  0.2581  0.7223
  242OPC     MW 1208   4.422   3.102   3.325 -0.0286  0.0720  0.7071
  243OPC     OW 1209   1.393   4.294   4.236  0.5807 -0.5544  0.1321
  243OPC    HW1 1210   1.454   4.287   4.174 -0.5481  1.4056 -1.3042
  243OPC    HW2 1211   1.385   4.381   4.247 -2.0282 -0.7250  0.1726
  243OPC     MW 1212   1.401   4.306   4.229  0.0286 -0.2902 -0.0741
  244OPC     OW 1213   4.368   0.918   0.313  0.2547 -0.2336 -0.0998
  244OPC    HW1 1214   4.323   0.960   0.375 -1.7324 -0.8115 -1.0618
  244OPC    HW2 1215   4.404   0.982   0.267 -0.3415  0.3066  0.1621
  244OPC     MW 1216   4.367   0.934   0.316 -0.1268 -0.2392 -0.2032
  245OPC     OW 1217   4.279   4.571   0.600 -0.0815  0.0626  0.1566
  245OPC    HW1 1218   4.237   4.557   0.526 -0.5840  0.3095  0.3879
  245OPC    HW2 1219   4.342   4.628   0.578 -0.7189  0.7456  0.0725
  245OPC     MW 1220   4.282   4.577   0.586 -0.2501  0.1998  0.1783
  246OPC     OW 1221   0.917   0.046   4.656 -0.1465  0.3941 -0.6061
  246OPC    HW1 1222   0.850   0.013   4.611  0.5867  0.3299 -1.6998
  246OPC    HW2 1223   0.898   0.131   4.663 -0.4668  0.3276 -0.6701
  246OPC     MW 1224   0.904   0.054   4.651 -0.0855  0.3748 -0.7770
  247OPC     OW 1225   4.253   1.375   3.900  0.2955 -0.1057 -0.6121
  247OPC    HW1 1226   4.189   1.397   3.955 -0.0302 -3.1002  0.3540
  247OPC    HW2 1227   4.212   1.329   3.839  1.5452 -3.0130  0.5821
  247OPC     MW 1228   4.237   1.372   3.899  0.4318 -0.9776 -0.2931
  248OPC     OW 1229   1.481   2.856   0.312 -0.3013 -0.3205 -0.1206
  248OPC    HW1 1230   1.442   2.922   0.354  0.7674  1.1612 -1.3470
  248OPC    HW2 1231   1.438   2.852   0.236 -0.6807 -1.4021  0.1348
  248OPC     MW 1232   1.469   2.865   0.307 -0.1996 -0.2613 -0.2640
  249OPC     OW 1233   3.260   2.448   2.948 -0.3820  0.4137 -0.6653
  249OPC    HW1 1234   3.284   2.428   2.867 -0.6176 -1.5910 -0.2759
  249OPC    HW2 1235   3.178   2.418   2.954 -0.6395  1.2122  0.0904
  249OPC     MW 1236   3.251   2.441   2.937 -0.4549  0.2354 -0.4960
  250OPC     OW 1237   1.420   1.574   0.003 -0.3255 -0.0898 -0.3319
  250OPC    HW1 1238   1.460   1.602  -0.069  0.8151 -0.2815  0.2044
  250OPC    HW2 1239   1.406   1.648   0.048 -0.7809  0.0011 -0.6238
  250OPC     MW 1240   1.424   1.589  -0.001 -0.2244 -0.1046 -0.2958
  251OPC     OW 1241   0.954   0.051   1.868 -0.3189  0.1769  1.1039
  251OPC    HW1 1242   0.987   0.131   1.854 -0.5480  0.1544  0.4004
  251OPC    HW2 1243   1.025   0.002   1.882 -0.0106  0.1076 -0.5068
  251OPC     MW 1244   0.970   0.055   1.868 -0.3072  0.1634  0.7620
  252OPC     OW 1245   4.076   0.785   1.489 -0.7404  0.2811 -0.6602
  252OPC    HW1 1246   4.100   0.850   1.436 -1.2444  0.7372 -0.3324
  252OPC    HW2 1247   4.003   0.755   1.452 -0.9147  0.3850 -0.3941
  252OPC     MW 1248   4.069   0.790   1.475 -0.8404  0.3639 -0.5726
  253OPC     OW 1249   2.666   4.535   4.135  0.5466 -0.0041 -0.2749
  253OPC    HW1 1250   2.707   4.485   4.194  2.2370  0.7803 -0.7190
  253OPC    HW2 1251   2.723   4.539   4.069 -0.6626  0.3909 -1.3387
  253OPC     MW 1252   2.680   4.528   4.134  0.6179  0.1702 -0.4976
  254OPC     OW 1253   2.975   3.981   2.082  0.1816  0.0794 -0.1679
  254OPC    HW1 1254   2.891   3.996   2.065  0.3784  1.5067  0.0259
  254OPC    HW2 1255   2.977   3.895   2.099 -1.3159  0.1202  0.3408
  254OPC     MW 1256   2.963   3.970   2.082 -0.0106  0.2964 -0.0641
  255OPC     OW 1257   3.418   3.158   4.071  0.1684 -0.3066 -0.1261
  255OPC    HW1 1258   3.440   3.205   4.141  0.2921 -0.5119 -0.0282
  255OPC    HW2 1259   3.495   3.131   4.038  0.1016 -0.3861 -0.2195
  255OPC     MW 1260   3.433   3.161   4.076  0.1767 -0.3487 -0.1254
  256OPC     OW 1261   0.291   0.189   1.506  0.1523 -0.0528  0.0667
  256OPC    HW1 1262   0.364   0.158   1.541  1.1049 -0.9118 -2.4680
  256OPC    HW2 1263   0.319   0.250   1.450 -1.2165  0.7408  0.1876
  256OPC     MW 1264   0.306   0.193   1.503  0.0908 -0.0624 -0.2899
  257OPC     OW 1265   0.077   3.013   4.086 -0.1186  0.0652 -0.1024
  257OPC    HW1 1266   0.077   2.929   4.065 -2.7550  0.0456 -0.3904
  257OPC    HW2 1267   0.094   3.054   4.011 -2.6032 -0.1936 -0.9041
  257OPC     MW 1268   0.079   3.007   4.072 -0.8751  0.0241 -0.2635
  258OPC     OW 1269   1.420   3.003   3.409  0.6005  0.2384 -0.2173
  258OPC    HW1 1270   1.400   3.087   3.417  0.3042  0.0296  1.6283
  258OPC    HW2 1271   1.493   2.994   3.455 -0.1727 -0.7667  0.8894
  258OPC     MW 1272   1.428   3.014   3.417  0.4424  0.0590  0.2189
  259OPC     OW 1273   4.051   0.216   2.950 -0.0034 -0.0773 -0.6676
  259OPC    HW1 1274   3.997   0.285   2.945  0.2825  0.2908  0.8482
  259OPC    HW2 1275   4.001   0.149   2.924 -0.7072  0.4961 -0.8220
  259OPC     MW 1276   4.035   0.216   2.945 -0.0651  0.0618 -0.4663
  260OPC     OW 1277   4.781   4.453   0.732  0.1013  0.2974  0.0995
  260OPC    HW1 1278   4.734   4.442   0.805 -0.0777  1.5541  0.2027
  260OPC    HW2 1279   4.828   4.380   0.727 -2.3307 -1.3696 -0.3803
  260OPC     MW 1280   4.781   4.441   0.742 -0.2847  0.2365  0.0438
  261OPC     OW 1281   2.172   0.380   2.166  0.2038  0.1117  0.1684
  261OPC    HW1 1282   2.255   0.378   2.138 -0.0606 -0.2440 -0.5907
  261OPC    HW2 1283   2.135   0.441   2.116 -0.2871 -0.5791 -0.3303
  261OPC     MW 1284   2.179   0.389   2.155  0.0923 -0.0429 -0.0175
  262OPC     OW 1285   1.896   2.062   0.730  0.1615 -0.1811 -0.3338
  262OPC    HW1 1286   1.920   2.005   0.668  0.0347 -1.4655  0.7251
  262OPC    HW2 1287   1.932   2.027   0.803 -1.1502  0.3050  0.5765
  262OPC     MW 1288   1.905   2.048   0.732 -0.0510 -0.2991 -0.0430
  263OPC     OW 1289   1.579   1.867   0.127 -0.0775 -0.8158  0.0821
  263OPC    HW1 1290   1.623   1.799   0.094  0.3829  0.3058 -1.7530
  263OPC    HW2 1291   1.589   1.929   0.067 -1.4186  0.5425  1.1841
  263OPC     MW 1292   1.587   1.866   0.114 -0.2076 -0.4494 -0.0262
  264OPC     OW 1293   3.568   1.989   2.166 -1.1921  0.5192 -0.5317
  264OPC    HW1 1294   3.588   2.047   2.229 -1.5797 -1.3217  1.4271
  264OPC    HW2 1295   3.643   1.975   2.125 -1.2242  2.8513 -1.5244
  264OPC     MW 1296   3.582   1.996   2.170 -1.2541  0.5918 -0.3890
  265OPC     OW 1297   1.805   0.182   0.480 -0.2781  0.5005  0.1109
  265OPC    HW1 1298   1.874   0.130   0.490  0.0017  0.6502 -0.9519
  265OPC    HW2 1299   1.797   0.189   0.393  0.6979  3.5637  0.1630
  265OPC     MW 1300   1.814   0.175   0.469 -0.0926  0.9751 -0.0384
  266OPC     OW 1301   3.456   0.912   1.650  0.0101  0.0945 -0.0940
  266OPC    HW1 1302   3.370   0.911   1.664  0.1275 -1.1190  0.6576
  266OPC    HW2 1303   3.470   0.990   1.612 -1.5139 -0.0276 -0.9636
  266OPC     MW 1304   3.446   0.923   1.646 -0.1978 -0.1028 -0.1114
  267OPC     OW 1305   3.037   2.701   2.416  0.4063  0.2837 -0.1450
  267OPC    HW1 1306   3.023   2.765   2.473 -0.4669 -0.9475  1.0862
  267OPC    HW2 1307   2.968   2.704   2.363  0.2352  0.1981  0.0736
  267OPC     MW 1308   3.025   2.711   2.417  0.2521  0.0890  0.0691
  268OPC     OW 1309   1.221   4.232   1.242 -0.6295  0.1309  0.7292
  268OPC    HW1 1310   1.277   4.262   1.303  0.4243 -1.2448  0.4743
  268OPC    HW2 1311   1.265   4.169   1.203 -2.5760 -1.4312  0.8855
  268OPC     MW 1312   1.236   4.227   1.245 -0.7614 -0.3035  0.7146
  269OPC     OW 1313   2.537   0.520   4.387 -0.7543  0.5091  0.0541
  269OPC    HW1 1314   2.534   0.534   4.301 -0.4240 -0.3579 -0.1105
  269OPC    HW2 1315   2.610   0.561   4.412 -0.3676  0.0205 -0.2400
  269OPC     MW 1316   2.548   0.528   4.378 -0.6484  0.3088 -0.0136
  270OPC     OW 1317   3.660   0.893   1.859 -0.3907  0.5345  0.1642
  270OPC    HW1 1318   3.692   0.973   1.846  0.7165 -0.0570 -1.0116
  270OPC    HW2 1319   3.584   0.893   1.816  0.3606  0.4933 -1.2217
  270OPC     MW 1320   3.654   0.905   1.851 -0.1162  0.4410 -0.2143
  271OPC     OW 1321   0.013   3.888   0.177 -0.1634 -0.0673 -0.0906
  271OPC    HW1 1322  -0.004   3.854   0.098 -0.2733 -0.3578  0.0600
  271OPC    HW2 1323   0.042   3.968   0.158  1.6537 -0.7753 -0.5426
  271OPC     MW 1324   0.015   3.895   0.162  0.0887 -0.2148 -0.1351
  272OPC     OW 1325   2.906   3.364   0.542 -0.7599  0.1912 -0.0044
  272OPC    HW1 1326   2.868   3.321   0.476 -1.1580  0.6058 -0.0543
  272OPC    HW2 1327   2.921   3.302   0.601 -0.3586 -0.1909 -0.5026
  272OPC     MW 1328   2.903   3.349   0.541 -0.7595  0.1960 -0.0854
  273OPC     OW 1329   3.443   0.748   3.915 -0.1891  0.0495 -0.2659
  273OPC    HW1 1330   3.455   0.820   3.866 -0.1586  0.5160  0.4069
  273OPC    HW2 1331   3.458   0.776   3.996 -1.5415 -0.3935  0.1615
  273OPC     MW 1332   3.447   0.763   3.920 -0.3844  0.0530 -0.1034
  274OPC     OW 1333   0.222   2.566   4.243  0.1060 -0.4398  0.1242
  274OPC    HW1 1334   0.197   2.492   4.282 -1.5152  0.9766  2.0041
  274OPC    HW2 1335   0.267   2.608   4.306  1.5833 -0.0758 -1.1207
  274OPC     MW 1336   0.225   2.561   4.258  0.0847 -0.1768  0.2182
  275OPC     OW 1337   1.141   1.151   3.460 -0.2673  0.0200 -0.0353
  275OPC    HW1 1338   1.177   1.077   3.432  1.1694  0.4838  0.4857
  275OPC    HW2 1339   1.129   1.197   3.386  1.4319  0.3449 -0.1617
  275OPC     MW 1340   1.145   1.147   3.445  0.1959  0.1365  0.0229
  276OPC     OW 1341   3.032   4.518   1.983  0.0702  0.1333 -0.0203
  276OPC    HW1 1342   3.110   4.479   1.971  1.1248  1.7906  0.9965
  276OPC    HW2 1343   3.052   4.603   1.981 -1.6804  0.5862  0.6035
  276OPC     MW 1344   3.047   4.525   1.981 -0.0327  0.4451  0.2220
  277OPC     OW 1345   1.260   4.273   0.434  0.0072  0.1968  0.3590
  277OPC    HW1 1346   1.255   4.186   0.440  0.9061  0.0819 -0.4786
  277OPC    HW2 1347   1.179   4.299   0.456 -0.0091 -0.7778  1.6133
  277OPC     MW 1348   1.247   4.264   0.438  0.1376  0.0360  0.4206
  278OPC     OW 1349   4.331   3.744   4.733 -0.2627 -0.2199  0.9967
  278OPC    HW1 1350   4.283   3.815   4.717  1.0838  0.7430  0.9913
  278OPC    HW2 1351   4.362   3.758   4.814  0.0726 -0.7622  0.9694
  278OPC     MW 1352   4.329   3.757   4.743 -0.0143 -0.1578  0.9921
  279OPC     OW 1353   0.451   4.057   2.374  0.4211 -0.2866  0.0154
  279OPC    HW1 1354   0.498   4.006   2.427  0.4780 -2.0921 -1.6562
  279OPC    HW2 1355   0.510   4.113   2.342  0.4673  0.5180  1.4675
  279OPC     MW 1356   0.467   4.058   2.377  0.4363 -0.4344 -0.0170
  280OPC     OW 1357   3.044   4.062   1.766 -0.2788  0.1398  0.1715
  280OPC    HW1 1358   2.986   4.037   1.706  0.4951 -1.7624  0.1503
  280OPC    HW2 1359   3.005   4.130   1.805 -1.3519  0.5893 -1.5930
  280OPC     MW 1360   3.030   4.068   1.763 -0.3229 -0.0746 -0.0923
  281OPC     OW 1361   1.196   4.542   3.633  0.3693  0.4737 -0.1216
  281OPC    HW1 1362   1.139   4.564   3.571  1.6737 -0.1281 -1.6267
  281OPC    HW2 1363   1.269   4.526   3.588  1.7628  1.2784  1.7141
  281OPC     MW 1364   1.199   4.543   3.617  0.7678  0.5038 -0.0727
  282OPC     OW 1365   2.149   1.291   3.634 -0.3706 -0.0684  0.1386
  282OPC    HW1 1366   2.124   1.229   3.690  1.6250  0.9279  2.3477
  282OPC    HW2 1367   2.236   1.281   3.632 -0.3332  0.2926 -2.4519
  282OPC     MW 1368   2.158   1.280   3.642 -0.0702  0.1321  0.0823
  283OPC     OW 1369   4.674   4.557   3.936  0.1366  0.2216  0.1810
  283OPC    HW1 1370   4.700   4.594   3.861 -0.8342  1.0725  0.2456
  283OPC    HW2 1371   4.599   4.518   3.915 -1.0530  1.9199  1.0542
  283OPC     MW 1372   4.667   4.557   3.922 -0.1824  0.5980  0.3195
  284OPC     OW 1373   3.302   3.957   4.197  0.2815  0.4396 -0.2984
  284OPC    HW1 1374   3.278   4.040   4.202 -0.1993  0.3062 -0.3104
  284OPC    HW2 1375   3.379   3.955   4.239  0.4366  0.9393 -0.5605
  284OPC     MW 1376   3.310   3.969   4.204  0.2334  0.4938 -0.3386
  285OPC     OW 1377   4.275   3.242   2.915 -0.2260  0.0339  0.3532
  285OPC    HW1 1378   4.312   3.207   2.986  0.0802 -1.8143 -0.6484
  285OPC    HW2 1379   4.260   3.325   2.939  2.6760  0.3576  1.5263
  285OPC     MW 1380   4.278   3.249   2.929  0.2482 -0.1913  0.3784
  286OPC     OW 1381   1.261   3.878   3.257 -0.2350  0.4916  0.1581
  286OPC    HW1 1382   1.276   3.825   3.326 -0.1594 -0.7522 -0.7723
  286OPC    HW2 1383   1.324   3.938   3.263 -0.1792  0.3505  1.1233
  286OPC     MW 1384   1.272   3.879   3.268 -0.2156  0.2869  0.1632
  287OPC     OW 1385   4.643   2.524   3.229 -0.3694 -0.3427 -0.2696
  287OPC    HW1 1386   4.691   2.505   3.299  1.5999 -0.1344 -1.4925
  287OPC    HW2 1387   4.658   2.457   3.175  0.6213  0.9261 -1.6615
  287OPC     MW 1388   4.652   2.511   3.231  0.0679 -0.1246 -0.6559
  288OPC     OW 1389   0.381   3.703   4.345 -0.7373 -0.3232  0.0087
  288OPC    HW1 1390   0.364   3.620   4.324 -1.8892  0.0726 -0.7019
  288OPC    HW2 1391   0.327   3.749   4.294 -0.0328  0.8786  0.2980
  288OPC     MW 1392   0.370   3.697   4.334 -0.8034 -0.0873 -0.0536
  289OPC     OW 1393   0.817   3.979   2.263  0.1593 -0.1984  0.0715
  289OPC    HW1 1394   0.763   4.000   2.198  1.1138 -0.8135 -0.9572
  289OPC    HW2 1395   0.792   3.898   2.284 -0.9512  0.4332  1.3539
  289OPC     MW 1396   0.805   3.970   2.256  0.1362 -0.1959  0.1090
  290OPC     OW 1397   0.467   0.010   1.605 -1.1038  0.1817  0.0730
  290OPC    HW1 1398   0.541  -0.010   1.647 -0.6203  0.4636 -0.6044
  290OPC    HW2 1399   0.494   0.020   1.522 -2.0098 -0.2855 -0.2889
  290OPC     MW 1400   0.482   0.009   1.599 -1.1663  0.1540 -0.0805
  291OPC     OW 1401   0.431   1.771   3.663 -0.1699 -0.4856  0.3103
  291OPC    HW1 1402   0.487   1.704   3.668  0.4651 -0.4501 -3.2635
  291OPC    HW2 1403   0.387   1.755   3.589 -1.4556  2.0248  0.4184
  291OPC     MW 1404   0.432   1.758   3.652 -0.2661 -0.1095 -0.2017
  292OPC     OW 1405   1.226   2.234   0.855  0.6039 -1.0174 -0.3892
  292OPC    HW1 1406   1.242   2.221   0.940 -2.6213  0.3587  0.6039
  292OPC    HW2 1407   1.291   2.286   0.830  1.6072 -1.4006  1.2495
  292OPC     MW 1408   1.238   2.240   0.864  0.2757 -0.8708 -0.0004
  293OPC     OW 1409   2.332   4.364   3.247 -0.2386 -0.5798  0.1296
  293OPC    HW1 1410   2.269   4.373   3.187  0.1134  0.0736 -0.1455
  293OPC    HW2 1411   2.383   4.433   3.234  0.2260 -0.8040  0.7292
  293OPC     MW 1412   2.330   4.375   3.236 -0.1181 -0.5162  0.1775
  294OPC     OW 1413   1.824   1.449   4.344 -0.1290  0.3160  0.5307
  294OPC    HW1 1414   1.776   1.520   4.326 -1.5705 -0.6322  0.5184
  294OPC    HW2 1415   1.786   1.386   4.298  1.2228 -0.4650  0.4340
  294OPC     MW 1416   1.811   1.450   4.334 -0.1423  0.0606  0.5147
  295OPC     OW 1417   3.249   1.656   2.228  0.1587 -0.4507 -0.1404
  295OPC    HW1 1418   3.208   1.580   2.234 -0.2017 -0.3792 -1.4265
  295OPC    HW2 1419   3.219   1.701   2.296 -0.7452 -0.9442 -0.1983
  295OPC     MW 1420   3.238   1.652   2.239 -0.0281 -0.5131 -0.3389
  296OPC     OW 1421   2.431   3.061   3.709 -0.1006 -0.0392  0.4961
  296OPC    HW1 1422   2.405   3.033   3.788 -0.5619  0.9868  0.7199
  296OPC    HW2 1423   2.510   3.025   3.699 -1.1067 -2.3707  0.2602
  296OPC     MW 1424   2.439   3.051   3.719 -0.3172 -0.2320  0.4944
  297OPC     OW 1425   1.356   1.223   4.023  0.1417  0.3914  0.3982
  297OPC    HW1 1426   1.363   1.267   4.098 -0.7772  1.7519 -0.2678
  297OPC    HW2 1427   1.420   1.256   3.974  0.8916 -0.6620  0.6182
  297OPC     MW 1428   1.366   1.234   4.027  0.1168  0.4367  0.3324
  298OPC     OW 1429   4.713   3.596   0.565  0.3698  0.7230 -0.0071
  298OPC    HW1 1430   4.709   3.543   0.634  0.9783 -0.9860 -1.1989
  298OPC    HW2 1431   4.667   3.553   0.504  1.0179  1.4753 -1.0689
  298OPC     MW 1432   4.706   3.582   0.566  0.5555  0.5816 -0.3400
  299OPC     OW 1433   3.990   1.581   0.646  0.0632  0.6076 -0.1528
  299OPC    HW1 1434   4.001   1.551   0.728  0.3319  0.2605 -0.3158
  299OPC    HW2 1435   3.955   1.661   0.658 -1.3094 -0.0274  0.2754
  299OPC     MW 1436   3.986   1.589   0.660 -0.0998  0.4625 -0.1136
  300OPC     OW 1437   2.237   1.709   1.638  0.3303  0.0927 -0.9316
  300OPC    HW1 1438   2.278   1.785   1.628  0.3651  0.4276  1.2516
  300OPC    HW2 1439   2.291   1.651   1.602  1.9156  0.7316  0.2873
  300OPC     MW 1440   2.251   1.712   1.632  0.5697  0.2366 -0.4290
  301OPC     OW 1441   4.234   1.538   3.076  0.1182  0.5781  1.2072
  301OPC    HW1 1442   4.152   1.568   3.075  0.0895  0.4947  0.3370
  301OPC    HW2 1443   4.251   1.522   2.992  0.7770 -0.0900  1.4571
  301OPC     MW 1444   4.225   1.540   3.064  0.2112  0.4671  1.1154
  302OPC     OW 1445   0.085   2.976   4.500  0.0374 -0.0028 -0.1133
  302OPC    HW1 1446   0.110   2.893   4.492  0.2094  0.1489 -1.3120
  302OPC    HW2 1447   0.142   3.020   4.451 -0.2216  0.7919  0.2788
  302OPC     MW 1448   0.097   2.971   4.491  0.0245  0.1370 -0.2325
  303OPC     OW 1449   0.076   0.069   2.233 -0.4527  0.1126  0.2030
  303OPC    HW1 1450   0.008   0.108   2.194 -0.3505 -0.4099 -0.5115
  303OPC    HW2 1451   0.091  -0.001   2.183  1.2631  0.7692 -0.2441
  303OPC     MW 1452   0.068   0.064   2.220 -0.1842  0.1324  0.0315
  304OPC     OW 1453   1.322   0.517   3.946  0.5423  0.6834  0.3764
  304OPC    HW1 1454   1.363   0.588   3.916  2.6256 -0.4476  0.3755
  304OPC    HW2 1455   1.339   0.456   3.886 -1.5335  0.2335  0.1804
  304OPC     MW 1456   1.331   0.518   3.933  0.5434  0.4499  0.3473
  305OPC     OW 1457   1.945   1.602   0.113  0.2371 -0.5022  0.4057
  305OPC    HW1 1458   1.959   1.519   0.088  1.3790  0.0732 -0.9680
  305OPC    HW2 1459   1.903   1.593   0.189 -2.1686 -2.3721 -0.9905
  305OPC     MW 1460   1.941   1.588   0.121  0.0504 -0.6935 -0.0035
  306OPC     OW 1461   0.642   1.111   4.396 -0.2863  0.1998 -0.6560
  306OPC    HW1 1462   0.675   1.184   4.430 -0.8793  0.7440 -1.2276
  306OPC    HW2 1463   0.713   1.063   4.377  0.1661  1.2152 -1.5846
  306OPC     MW 1464   0.658   1.114   4.399 -0.3071  0.4302 -0.8779
  307OPC     OW 1465   1.362   0.338   3.734  0.2364 -0.3472 -0.1130
  307OPC    HW1 1466   1.445   0.345   3.706  0.5659 -1.9482  0.3204
  307OPC    HW2 1467   1.347   0.252   3.730 -1.3002 -0.1176  0.1609
  307OPC     MW 1468   1.372   0.326   3.729  0.0581 -0.5498 -0.0083
  308OPC     OW 1469   0.074   1.563   3.433 -0.4029  0.2148 -0.4632
  308OPC    HW1 1470   0.024   1.627   3.464 -1.0655 -0.8846  0.8812
  308OPC    HW2 1471   0.079   1.507   3.500  3.3878  0.6330 -0.1421
  308OPC     MW 1472   0.068   1.564   3.448  0.0592  0.1141 -0.2171
  309OPC     OW 1473   1.219   4.091   4.139 -0.2087  0.0353  0.0194
  309OPC    HW1 1474   1.166   4.077   4.207  0.1623  1.7789  0.7176
  309OPC    HW2 1475   1.268   4.159   4.164  0.6732  0.0426 -1.5749
  309OPC     MW 1476   1.218   4.099   4.153 -0.0237  0.2940 -0.1128
  310OPC     OW 1477   0.907   4.576   1.560 -0.1509  0.4734 -0.4978
  310OPC    HW1 1478   0.883   4.551   1.640 -2.2520  1.1064 -0.8894
  310OPC    HW2 1479   0.871   4.517   1.508  0.3677  0.6395 -1.0530
  310OPC     MW 1480   0.898   4.564   1.564 -0.3847  0.5915 -0.6377
  311OPC     OW 1481   3.810   2.315   2.407  0.4923 -0.3437 -0.1398
  311OPC    HW1 1482   3.860   2.254   2.370  2.1136  0.8746 -0.0463
  311OPC    HW2 1483   3.814   2.297   2.492  1.7159  0.3825 -0.0220
  311OPC     MW 1484   3.818   2.304   2.414  0.9125 -0.0565 -0.1086
  312OPC     OW 1485   3.473   0.893   0.841 -0.5014 -0.5492  0.2895
  312OPC    HW1 1486   3.394   0.890   0.805 -1.6166 -1.2399  2.5969
  312OPC    HW2 1487   3.470   0.831   0.902  1.1400  0.7144  1.7619
  312OPC     MW 1488   3.461   0.883   0.845 -0.4237 -0.4646  0.8478
  313OPC     OW 1489   2.363   4.117   1.831  0.2370  0.0529  0.7012
  313OPC    HW1 1490   2.373   4.126   1.918 -0.5539  0.3922  0.7637
  313OPC    HW2 1491   2.290   4.162   1.814 -1.3561 -2.4519  0.3332
  313OPC     MW 1492   2.354   4.125   1.842 -0.1152 -0.2670  0.6561
  314OPC     OW 1493   0.928   3.512   2.502  0.1068 -0.2927 -0.6465
  314OPC    HW1 1494   0.990   3.488   2.446 -0.2138 -3.1988  0.0465
  314OPC    HW2 1495   0.855   3.510   2.455  0.1468 -0.2611 -0.7091
  314OPC     MW 1496   0.927   3.508   2.487  0.0653 -0.7174 -0.5533
  315OPC     OW 1497   1.500   4.031   4.648  0.2960  0.1614 -0.3540
  315OPC    HW1 1498   1.507   4.086   4.715  0.8322  0.3300 -0.5372
  315OPC    HW2 1499   1.527   4.079   4.580  1.3749 -0.5098 -0.4164
  315OPC     MW 1500   1.505   4.047   4.648  0.5347  0.0873 -0.3901
  316OPC     OW 1501   3.762   0.897   2.927  0.4090  0.5296  0.3818
  316OPC    HW1 1502   3.783   0.981   2.937 -0.9520  1.0878 -0.9504
  316OPC    HW2 1503   3.836   0.861   2.900  0.6529  1.6503 -0.5586
  316OPC     MW 1504   3.776   0.904   2.924  0.2439  0.7776  0.0460
  317OPC     OW 1505   0.185   0.135   1.128 -0.6083 -0.1420  0.5369
  317OPC    HW1 1506   0.194   0.064   1.077 -1.3313 -0.6719  1.1306
  317OPC    HW2 1507   0.135   0.107   1.194  0.5861  0.4424  1.7287
  317OPC     MW 1508   0.179   0.120   1.130 -0.5387 -0.1339  0.8006
  318OPC     OW 1509   0.234   2.182   0.520 -0.9149  0.4798  0.1710
  318OPC    HW1 1510   0.200   2.183   0.600 -0.2783  1.7525  0.4384
  318OPC    HW2 1511   0.211   2.103   0.489 -0.5564 -0.3195  1.8528
  318OPC     MW 1512   0.226   2.170   0.527 -0.7679  0.5499  0.4590
  319OPC     OW 1513   2.561   0.884   2.215  0.6122 -0.2307  0.4412
  319OPC    HW1 1514   2.612   0.938   2.260  0.9803  0.4563 -0.7605
  319OPC    HW2 1515   2.486   0.928   2.209  0.4002 -0.5379  0.8007
  319OPC     MW 1516   2.557   0.898   2.221  0.6353 -0.1746  0.3170
  320OPC     OW 1517   0.340   0.907   4.158  0.0000  0.3861  0.2683
  320OPC    HW1 1518   0.263   0.867   4.162 -1.4243  2.9166 -0.4031
  320OPC    HW2 1519   0.342   0.955   4.230  0.5080  1.0957 -0.2088
  320OPC     MW 1520   0.329   0.908   4.169 -0.1354  0.8647  0.0987
  321OPC     OW 1521   1.317   0.794   4.457 -0.3297  0.0531  0.1381
  321OPC    HW1 1522   1.290   0.732   4.512  1.7226 -1.0511  0.0098
  321OPC    HW2 1523   1.258   0.792   4.394 -0.6991 -1.3173  0.4816
  321OPC     MW 1524   1.304   0.785   4.456 -0.0811 -0.3124  0.1698
  322OPC     OW 1525   4.135   1.552   1.231 -0.2064  0.3813 -0.2898
  322OPC    HW1 1526   4.218   1.560   1.206  0.6963  1.4921  2.5800
  322OPC    HW2 1527   4.142   1.540   1.318 -3.0320  0.2074 -0.0203
  322OPC     MW 1528   4.149   1.552   1.240 -0.4902  0.5196  0.1739
  323OPC     OW 1529   2.134   2.459   3.216 -0.5234 -0.0171 -0.5737
  323OPC    HW1 1530   2.154   2.543   3.230  0.2951 -0.5058  1.6925
  323OPC    HW2 1531   2.057   2.449   3.255 -1.5055  0.0330 -2.3975
  323OPC     MW 1532   2.126   2.470   3.224 -0.5475 -0.0820 -0.5083
  324OPC     OW 1533   3.138   1.751   1.190  0.5388 -0.2188 -0.3715
  324OPC    HW1 1534   3.199   1.782   1.136  0.6668  1.1674  0.5208
  324OPC    HW2 1535   3.152   1.795   1.264  0.0466 -1.6891  0.6501
  324OPC     MW 1536   3.149   1.762   1.193  0.4849 -0.2311 -0.0888
  325OPC     OW 1537   0.696   0.138   3.085  0.5477  0.6837 -0.0690
  325OPC    HW1 1538   0.639   0.161   3.023  0.9363  2.9220  0.3071
  325OPC    HW2 1539   0.746   0.079   3.046 -0.0335  1.0701 -1.4604
  325OPC     MW 1540   0.695   0.133   3.070  0.5192  1.0714 -0.2190
  326OPC     OW 1541   4.197   0.867   4.457 -0.2731  0.2446 -0.1382
  326OPC    HW1 1542   4.219   0.783   4.468  0.7991  0.5719  0.3097
  326OPC    HW2 1543   4.263   0.899   4.409 -0.6511  0.8403 -0.2632
  326OPC     MW 1544   4.210   0.859   4.451 -0.1705  0.3809 -0.0904
  327OPC     OW 1545   1.831   2.130   4.792  0.2202  0.2962  0.0189
  327OPC    HW1 1546   1.882   2.063   4.769  0.5256  0.3086  0.6564
  327OPC    HW2 1547   1.789   2.149   4.718  1.0385  0.2022 -0.4830
  327OPC     MW 1548   1.832   2.123   4.777  0.3861  0.2842  0.0389
  328OPC     OW 1549   0.079   4.418   1.068  0.8273 -0.2110 -0.2002
  328OPC    HW1 1550   0.082   4.416   1.155  2.4939 -1.7298 -0.2326
  328OPC    HW2 1551   0.033   4.347   1.047 -0.3242  0.6291 -0.5571
  328OPC     MW 1552   0.073   4.407   1.078  0.9034 -0.3114 -0.2577
  329OPC     OW 1553   2.125   2.933   0.949  0.1823  0.2864  0.5952
  329OPC    HW1 1554   2.134   2.940   1.035  0.3425 -2.5592  0.8953
  329OPC    HW2 1555   2.205   2.912   0.921 -0.2869 -0.9208  0.0801
  329OPC     MW 1556   2.138   2.931   0.958  0.1366 -0.3123  0.5635
  330OPC     OW 1557   2.431   0.264   4.540  0.2907 -0.1913 -0.4423
  330OPC    HW1 1558   2.371   0.279   4.601  0.3605 -0.8669 -0.1926
  330OPC    HW2 1559   2.500   0.234   4.586  0.6258  0.0639 -0.7739
  330OPC     MW 1560   2.432   0.262   4.556  0.3505 -0.2534 -0.4544
  331OPC     OW 1561   2.125   0.707   2.489  0.2499  0.1554  0.5765
  331OPC    HW1 1562   2.141   0.752   2.415  0.1378 -2.2296 -0.9938
  331OPC    HW2 1563   2.039   0.714   2.498  0.0795 -0.5840 -0.2859
  331OPC     MW 1564   2.115   0.715   2.479  0.2083 -0.3062  0.2173
  332OPC     OW 1565   2.913   3.694   2.956 -1.1374  0.0857  0.3419
  332OPC    HW1 1566   2.879   3.621   2.992  1.7625 -0.4216  2.3566
  332OPC    HW2 1567   2.954   3.733   3.022  0.0723  1.9262 -1.3728
  332OPC     MW 1568   2.914   3.689   2.971 -0.5302  0.2825  0.3862
  333OPC     OW 1569   3.722   2.999   4.336 -0.2594 -0.0099 -0.4016
  333OPC    HW1 1570   3.802   2.964   4.329 -0.4819 -0.4734 -0.6884
  333OPC    HW2 1571   3.670   2.940   4.298 -0.8341 -0.0727  0.4506
  333OPC     MW 1572   3.726   2.985   4.329 -0.3773 -0.0876 -0.3181
  334OPC     OW 1573   1.870   3.543   3.653 -0.1642  0.2131  0.1485
  334OPC    HW1 1574   1.903   3.463   3.662 -0.0358  0.2795  0.2809
  334OPC    HW2 1575   1.875   3.558   3.568 -0.5056 -0.0539  0.0827
  334OPC     MW 1576   1.876   3.533   3.642 -0.1957  0.1835  0.1583
  335OPC     OW 1577   3.893   2.207   3.565 -0.4292 -0.1868 -0.1312
  335OPC    HW1 1578   3.957   2.228   3.621 -0.1972  0.5588 -0.6556
  335OPC    HW2 1579   3.892   2.120   3.566 -0.0491 -0.1903  0.6070
  335OPC     MW 1580   3.902   2.197   3.574 -0.3388 -0.0772 -0.0997
  336OPC     OW 1581   2.846   0.158   0.997 -0.2102  0.0613 -0.1682
  336OPC    HW1 1582   2.917   0.207   0.990  0.6838 -0.9955  1.0731
  336OPC    HW2 1583   2.800   0.179   0.926  1.5741  0.3873 -1.2867
  336OPC     MW 1584   2.850   0.168   0.985  0.1855 -0.0466 -0.1501
  337OPC     OW 1585   4.339   0.092   1.031 -0.6626 -0.1477 -0.2523
  337OPC    HW1 1586   4.268   0.052   1.002  0.2510 -2.1794  0.1524
  337OPC    HW2 1587   4.404   0.038   1.009  0.9204  2.1313 -1.5583
  337OPC     MW 1588   4.338   0.078   1.024 -0.2937 -0.1112 -0.3855
  338OPC     OW 1589   3.544   0.638   1.214  0.4426 -0.3694  0.1870
  338OPC    HW1 1590   3.513   0.698   1.269 -0.1189 -1.4575  1.0989
  338OPC    HW2 1591   3.611   0.678   1.175  1.8950 -0.0141  2.7933
  338OPC     MW 1592   3.550   0.653   1.216  0.5741 -0.4776  0.7067
  339OPC     OW 1593   2.638   0.326   3.634 -0.5502  0.0875 -0.1727
  339OPC    HW1 1594   2.660   0.322   3.718  0.3638 -1.0568 -0.4356
  339OPC    HW2 1595   2.714   0.340   3.593 -1.0390  1.0796 -0.7926
  339OPC     MW 1596   2.653   0.328   3.640 -0.4874  0.0650 -0.3031
  340OPC     OW 1597   2.045   3.278   2.613 -0.6208  0.0190 -0.2727
  340OPC    HW1 1598   2.112   3.242   2.655 -0.6754 -0.1886 -0.3586
  340OPC    HW2 1599   2.024   3.347   2.662  0.0644  0.4572 -0.6009
  340OPC     MW 1600   2.052   3.283   2.626 -0.5276  0.0532 -0.3339
  341OPC     OW 1601   1.954   0.375   3.968 -0.7601  0.1168  0.1947
  341OPC    HW1 1602   1.917   0.372   4.047 -0.0118  0.1571  0.5563
  341OPC    HW2 1603   1.963   0.291   3.947 -0.4969  0.0972  0.3784
  341OPC     MW 1604   1.950   0.362   3.977 -0.6107  0.1199  0.2753
  342OPC     OW 1605   4.045   1.584   3.966 -0.1075  0.1646 -0.4763
  342OPC    HW1 1606   3.991   1.632   3.917 -1.2538  0.5017  1.0253
  342OPC    HW2 1607   3.991   1.543   4.021  1.0996 -0.3189  0.3853
  342OPC     MW 1608   4.029   1.585   3.967 -0.0982  0.1430 -0.1272
  343OPC     OW 1609   3.463   3.726   3.959  0.4922  0.1794  0.2488
  343OPC    HW1 1610   3.406   3.691   3.903 -0.8768  0.0732  1.6583
  343OPC    HW2 1611   3.514   3.776   3.908 -0.2551 -0.4624 -1.1671
  343OPC     MW 1612   3.462   3.728   3.943  0.1796  0.0690  0.2478
  344OPC     OW 1613   0.387   2.747   1.284 -0.1916 -0.1030 -0.1326
  344OPC    HW1 1614   0.436   2.711   1.221 -0.0428  0.5799 -0.4125
  344OPC    HW2 1615   0.325   2.687   1.298  1.3498 -1.5532  1.0524
  344OPC     MW 1616   0.385   2.733   1.277  0.0580 -0.2164  0.0011
  345OPC     OW 1617   4.504   0.795   2.682 -0.0220 -0.2637 -0.3706
  345OPC    HW1 1618   4.537   0.872   2.707 -2.3827  0.4867  0.6744
  345OPC    HW2 1619   4.575   0.749   2.660  1.5409  1.8607 -0.0902
  345OPC     MW 1620   4.520   0.800   2.683 -0.1397  0.1610 -0.1749
  346OPC     OW 1621   3.409   0.655   0.959  0.5380 -0.4402 -0.1064
  346OPC    HW1 1622   3.449   0.613   0.894 -0.3968 -3.0012  0.8467
  346OPC    HW2 1623   3.443   0.619   1.030 -1.7997 -1.1793  0.7429
  346OPC     MW 1624   3.420   0.644   0.960  0.0547 -0.9277  0.1599
  347OPC     OW 1625   1.410   4.619   1.710  0.0116  0.2301 -0.4207
  347OPC    HW1 1626   1.376   4.642   1.633  0.3798  0.0657 -0.6387
  347OPC    HW2 1627   1.467   4.556   1.689  0.4419  0.4947 -0.0657
  347OPC     MW 1628   1.414   4.613   1.695  0.1295  0.2449 -0.4005
  348OPC     OW 1629   1.405   3.199   4.585  0.1598  0.0872 -0.5155
  348OPC    HW1 1630   1.347   3.228   4.527 -0.6307  1.2244  0.7890
  348OPC    HW2 1631   1.373   3.122   4.609  0.5371 -0.4342 -1.6084
  348OPC     MW 1632   1.392   3.192   4.580  0.0988  0.1781 -0.4842
  349OPC     OW 1633   4.458   2.468   4.810  0.0506 -0.2487 -0.3327
  349OPC    HW1 1634   4.517   2.424   4.856 -0.0977 -2.8123 -2.3839
  349OPC    HW2 1635   4.502   2.537   4.781  0.5470  0.6320  2.2579
  349OPC     MW 1636   4.473   2.472   4.813  0.1020 -0.4971 -0.2530
  350OPC     OW 1637   0.523   3.664   3.678 -0.1170  0.2517 -1.1810
  350OPC    HW1 1638   0.606   3.638   3.681 -0.1202  0.3434  0.6399
  350OPC    HW2 1639   0.528   3.749   3.659  0.3181  0.5874  0.3171
  350OPC     MW 1640   0.536   3.673   3.675 -0.0531  0.3148 -0.6907
  351OPC     OW 1641   3.700   3.022   3.093 -0.5883  0.1188  0.0408
  351OPC    HW1 1642   3.680   2.976   3.021 -0.0469  0.4755 -0.3414
  351OPC    HW2 1643   3.715   2.960   3.153  0.2544 -0.2136 -0.5042
  351OPC     MW 1644   3.699   3.006   3.091 -0.3840  0.1224 -0.0962
  352OPC     OW 1645   0.643   1.761   4.260 -0.1346  0.0201  0.0997
  352OPC    HW1 1646   0.623   1.681   4.289  0.6809  0.3634  1.7391
  352OPC    HW2 1647   0.633   1.812   4.330  1.0522  1.0655 -0.4380
  352OPC     MW 1648   0.639   1.757   4.274  0.1612  0.2252  0.2625
  353OPC     OW 1649   0.059   2.219   1.057 -0.0854 -0.8430 -0.3562
  353OPC    HW1 1650   0.087   2.294   1.023  0.3570 -1.1357 -0.6568
  353OPC    HW2 1651   0.127   2.192   1.104 -0.2265 -1.0697 -0.2832
  353OPC     MW 1652   0.073   2.226   1.059 -0.0409 -0.9197 -0.3898
  354OPC     OW 1653   1.643   3.410   2.970 -0.1762  0.2625  0.4109
  354OPC    HW1 1654   1.697   3.344   2.951  0.0667  0.2125  1.2274
  354OPC    HW2 1655   1.697   3.476   2.987 -0.4287  1.1441 -1.8591
  354OPC     MW 1656   1.659   3.410   2.970 -0.1776  0.3854  0.1962
  355OPC     OW 1657   4.345   4.245   3.575  0.0793  0.1271 -0.2289
  355OPC    HW1 1658   4.334   4.275   3.494 -1.3102 -1.3309 -0.6261
  355OPC    HW2 1659   4.266   4.251   3.611 -0.1267 -2.2629 -0.1086
  355OPC     MW 1660   4.332   4.250   3.568 -0.1564 -0.4413 -0.2699
  356OPC     OW 1661   2.928   4.354   2.184  0.0913 -0.3873 -0.0712
  356OPC    HW1 1662   2.957   4.284   2.142  1.9184  0.3408 -0.0952
  356OPC    HW2 1663   2.945   4.420   2.130 -0.3499  0.2290  0.5158
  356OPC     MW 1664   2.935   4.354   2.170  0.2960 -0.1888  0.0120
  357OPC     OW 1665   1.665   4.425   3.628 -0.5200  0.2013  0.5163
  357OPC    HW1 1666   1.708   4.471   3.568 -1.0308 -0.5423 -0.4484
  357OPC    HW2 1667   1.724   4.413   3.691  0.3371  0.1534 -0.2724
  357OPC     MW 1668   1.680   4.430   3.629 -0.4689  0.0844  0.2571
  358OPC     OW 1669   1.655   2.997   3.592  0.4353 -0.5490  0.4828
  358OPC    HW1 1670   1.708   2.929   3.581  1.1161 -0.0658  0.6349
  358OPC    HW2 1671   1.710   3.065   3.593  0.1358 -0.2252  3.2520
  358OPC     MW 1672   1.671   2.997   3.591  0.4917 -0.4297  0.9142
  359OPC     OW 1673   0.286   3.509   2.673  0.1027  0.2033  0.1030
  359OPC    HW1 1674   0.212   3.505   2.627 -1.0358  0.3182  1.8500
  359OPC    HW2 1675   0.329   3.437   2.649 -0.2945  0.4125 -1.3425
  359OPC     MW 1676   0.282   3.498   2.662 -0.1242  0.2512  0.1473
  360OPC     OW 1677   3.856   1.710   3.801  0.2137 -0.3192  0.1614
  360OPC    HW1 1678   3.820   1.762   3.741 -1.4073  0.4717  1.7259
  360OPC    HW2 1679   3.853   1.631   3.763 -0.3396  0.2102 -0.9603
  360OPC     MW 1680   3.850   1.706   3.786 -0.1074 -0.1242  0.2267
  361OPC     OW 1681   4.654   1.005   2.710  0.5574  0.6643  0.2845
  361OPC    HW1 1682   4.717   1.055   2.675  0.7419  1.2140  1.3822
  361OPC    HW2 1683   4.632   1.047   2.783 -1.0061  0.4087 -0.0056
  361OPC     MW 1684   4.660   1.019   2.715  0.3536  0.7077  0.4039
  362OPC     OW 1685   3.581   3.152   2.010  0.3872 -0.4647 -0.2582
  362OPC    HW1 1686   3.657   3.128   1.976  0.7624  0.6139 -0.2320
  362OPC    HW2 1687   3.593   3.236   2.030 -0.8015 -0.2831 -0.2167
  362OPC     MW 1688   3.594   3.161   2.008  0.2670 -0.2786 -0.2482
  363OPC     OW 1689   4.127   2.892   1.768  0.3517  0.2624 -0.6040
  363OPC    HW1 1690   4.108   2.870   1.685 -1.2637  0.9522 -0.4372
  363OPC    HW2 1691   4.058   2.863   1.813  0.6831  0.9176  0.3429
  363OPC     MW 1692   4.114   2.884   1.762  0.1621  0.4611 -0.4395
  364OPC     OW 1693   4.250   1.249   2.789 -0.1157 -0.4506  0.0767
  364OPC    HW1 1694   4.230   1.223   2.708 -0.6874 -0.7740  0.3107
  364OPC    HW2 1695   4.337   1.246   2.792 -0.0802 -0.1381 -0.6228
  364OPC     MW 1696   4.260   1.245   2.778 -0.1950 -0.4522  0.0079
  365OPC     OW 1697   3.871   4.322   3.234 -0.0650 -0.4541 -0.1195
  365OPC    HW1 1698   3.808   4.269   3.204 -1.5854  1.0643  0.2145
  365OPC    HW2 1699   3.832   4.400   3.238  1.1697  0.1509  2.2062
  365OPC     MW 1700   3.856   4.325   3.230 -0.1072 -0.1404  0.2735
  366OPC     OW 1701   3.136   3.275   1.016 -0.1238  0.3046  0.0514
  366OPC    HW1 1702   3.145   3.352   0.977  0.0503  1.5394  2.3123
  366OPC    HW2 1703   3.059   3.283   1.057 -0.8695 -1.3754 -0.9332
  366OPC     MW 1704   3.126   3.288   1.017 -0.2083  0.2389  0.2400
  367OPC     OW 1705   2.563   1.110   2.894  0.1724  0.1191 -0.0172
  367OPC    HW1 1706   2.569   1.175   2.836  0.6702  0.7622  0.7435
  367OPC    HW2 1707   2.557   1.151   2.971  0.5934 -0.7322  0.4823
  367OPC     MW 1708   2.563   1.126   2.897  0.3082  0.0883  0.1689
  368OPC     OW 1709   2.383   0.648   4.582  0.4934 -0.0685 -0.2810
  368OPC    HW1 1710   2.392   0.621   4.500  0.1570 -0.6895 -0.1178
  368OPC    HW2 1711   2.460   0.628   4.618 -0.0595 -1.7007  0.0778
  368OPC     MW 1712   2.396   0.641   4.575  0.3622 -0.4013 -0.2038
  369OPC     OW 1713   2.186   0.633   1.809 -0.6864 -0.1317  0.4267
  369OPC    HW1 1714   2.249   0.649   1.868 -1.4452 -1.3981  1.6479
  369OPC    HW2 1715   2.228   0.631   1.733  0.7741 -0.9940  1.2167
  369OPC     MW 1716   2.201   0.635   1.807 -0.5827 -0.4462  0.7238
  370OPC     OW 1717   2.397   2.761   4.065 -0.2884 -0.5198 -0.2715
  370OPC    HW1 1718   2.337   2.707   4.032 -1.5049  0.0035  1.0071
  370OPC    HW2 1719   2.454   2.708   4.104 -1.8239 -0.9223  1.5699
  370OPC     MW 1720   2.396   2.745   4.066 -0.6948 -0.5019  0.1893
  371OPC     OW 1721   3.966   2.157   2.972 -0.1890  0.2442  0.0273
  371OPC    HW1 1722   3.986   2.211   2.906 -1.2955  0.9512  0.2339
  371OPC    HW2 1723   3.999   2.197   3.042 -2.1531  1.3944  0.3630
  371OPC     MW 1724   3.974   2.171   2.973 -0.6427  0.5186  0.1073
  372OPC     OW 1725   0.557   0.995   1.314 -0.2615  0.2238 -0.2137
  372OPC    HW1 1726   0.569   1.047   1.245  1.9225 -0.7036 -0.5884
  372OPC    HW2 1727   0.538   1.052   1.378  2.5578  1.6327 -0.4800
  372OPC     MW 1728   0.556   1.011   1.313  0.4776  0.2949 -0.3083
  373OPC     OW 1729   0.176   1.806   3.803  0.0385  0.1793 -0.3543
  373OPC    HW1 1730   0.256   1.805   3.766  0.5553  1.3817  0.6642
  373OPC    HW2 1731   0.168   1.726   3.836  1.1885  0.2964  0.2553
  373OPC     MW 1732   0.187   1.794   3.802  0.2847  0.3742 -0.1138
  374OPC     OW 1733   4.584   1.276   4.296  0.0860 -0.2864 -0.2569
  374OPC    HW1 1734   4.547   1.263   4.217 -1.1748 -2.5690  0.6095
  374OPC    HW2 1735   4.647   1.216   4.299  0.8019  0.4655  0.1282
  374OPC     MW 1736   4.588   1.265   4.285  0.0057 -0.5125 -0.0718
  375OPC     OW 1737   1.058   0.608   4.464  0.4466  0.3100 -0.0070
  375OPC    HW1 1738   1.074   0.561   4.392  1.5403  1.4935 -0.5604
  375OPC    HW2 1739   0.973   0.629   4.455 -0.2318 -1.8811  0.4918
  375OPC     MW 1740   1.048   0.604   4.452  0.5079  0.1611 -0.0153
  376OPC     OW 1741   0.284   4.170   0.894  0.4521 -0.1860  0.5241
  376OPC    HW1 1742   0.367   4.190   0.908  0.3639  1.0218 -0.4610
  376OPC    HW2 1743   0.281   4.083   0.906  1.4019  0.0153  2.5111
  376OPC     MW 1744   0.296   4.160   0.898  0.5794  0.0222  0.6721
  377OPC     OW 1745   3.676   2.344   3.983 -0.5192 -0.3642  0.0513
  377OPC    HW1 1746   3.755   2.324   3.953 -0.5603 -0.2161 -0.1625
  377OPC    HW2 1747   3.688   2.418   4.028 -0.4982 -0.4608  0.2052
  377OPC     MW 1748   3.689   2.352   3.985 -0.5221 -0.3567  0.0424
  378OPC     OW 1749   0.775   4.671   2.057 -0.4514  0.3998  0.0585
  378OPC    HW1 1750   0.765   4.607   1.998 -0.9273 -0.9044  1.4960
  378OPC    HW2 1751   0.851   4.708   2.034  1.6952 -2.9151  1.1723
  378OPC     MW 1752   0.784   4.667   2.045 -0.2046 -0.2825  0.4355
  379OPC     OW 1753   1.758   2.328   0.563  0.3301  0.0469 -0.2184
  379OPC    HW1 1754   1.737   2.253   0.525 -0.9273  1.5636 -2.8299
  379OPC    HW2 1755   1.844   2.323   0.573  0.2964 -1.6615 -0.4831
  379OPC     MW 1756   1.768   2.317   0.559  0.1394  0.0185 -0.6433
  380OPC     OW 1757   1.268   2.640   1.608 -0.1029 -0.1749  0.2508
  380OPC    HW1 1758   1.284   2.723   1.628  1.6436 -0.4387  0.0813
  380OPC    HW2 1759   1.274   2.599   1.685  0.5839 -0.3468  0.1117
  380OPC     MW 1760   1.271   2.646   1.622  0.2565 -0.2393  0.2052
  381OPC     OW 1761   1.067   4.380   3.135  0.2028 -0.2856 -0.5430
  381OPC    HW1 1762   1.080   4.390   3.220 -0.8787  0.6064 -0.4622
  381OPC    HW2 1763   1.082   4.295   3.122 -1.3583 -0.8307  0.8722
  381OPC     MW 1764   1.071   4.369   3.145 -0.1876 -0.2344 -0.3220
  382OPC     OW 1765   1.083   2.399   4.593  0.9871 -0.9386  0.1977
  382OPC    HW1 1766   1.026   2.446   4.547  1.4765  0.9686  1.4131
  382OPC    HW2 1767   1.035   2.334   4.626  0.1837 -1.0625 -1.1636
  382OPC     MW 1768   1.068   2.397   4.591  0.9408 -0.6752  0.1762
  383OPC     OW 1769   0.809   2.144   4.491  0.6409  0.4183 -0.4108
  383OPC    HW1 1770   0.793   2.220   4.531  1.2988  1.2382 -1.6437
  383OPC    HW2 1771   0.813   2.166   4.406 -2.5246 -1.4861 -1.2555
  383OPC     MW 1772   0.807   2.158   4.484  0.2705  0.2581 -0.7179
  384OPC     OW 1773   4.042   3.458   0.227 -0.6574 -0.4091 -0.0184
  384OPC    HW1 1774   4.056   3.530   0.181 -3.5396  0.3316  0.0934
  384OPC    HW2 1775   4.030   3.396   0.167  0.4861 -0.5596 -0.1222
  384OPC     MW 1776   4.043   3.459   0.211 -0.9146 -0.3219 -0.0172
  385OPC     OW 1777   1.753   3.513   2.005 -0.0644  0.2208 -0.2325
  385OPC    HW1 1778   1.836   3.523   2.030  0.3798  0.0280 -1.5501
  385OPC    HW2 1779   1.707   3.540   2.074  1.0883  1.3018  0.1413
  385OPC     MW 1780   1.758   3.518   2.019  0.1715  0.3520 -0.3721
  386OPC     OW 1781   1.707   4.363   1.429 -0.4817 -0.1388 -0.0877
  386OPC    HW1 1782   1.671   4.341   1.505 -1.2475  0.6349 -0.2134
  386OPC    HW2 1783   1.744   4.440   1.445 -2.6171  1.1493 -1.0508
  386OPC     MW 1784   1.707   4.371   1.443 -0.9103  0.1657 -0.2484
  387OPC     OW 1785   1.668   0.636   3.898 -0.0391 -0.0991 -0.1781
  387OPC    HW1 1786   1.601   0.650   3.844 -0.1317  1.1465  0.2108
  387OPC    HW2 1787   1.727   0.595   3.849 -1.0083 -1.0508 -0.5750
  387OPC     MW 1788   1.667   0.632   3.883 -0.1959 -0.0557 -0.1793
  388OPC     OW 1789   3.406   1.980   1.698 -0.1843  0.2293  0.2812
  388OPC    HW1 1790   3.320   1.969   1.694 -0.0181 -1.2724  0.2360
  388OPC    HW2 1791   3.418   2.024   1.772 -1.0710  1.6338 -0.3723
  388OPC     MW 1792   3.395   1.985   1.708 -0.2906  0.2149  0.1780
  389OPC     OW 1793   3.017   1.393   0.063 -0.7385  0.0570 -0.5428
  389OPC    HW1 1794   2.998   1.308   0.061  1.5210 -0.5937  1.0118
  389OPC    HW2 1795   3.099   1.396   0.034 -1.1155  1.8600 -1.5231
  389OPC     MW 1796   3.026   1.381   0.059 -0.4604  0.2272 -0.4579
  390OPC     OW 1797   4.084   3.286   0.939 -0.1521  0.1411  0.0910
  390OPC    HW1 1798   4.101   3.265   1.022 -0.5667  1.1079  0.4368
  390OPC    HW2 1799   4.060   3.370   0.944 -0.4834  0.1198 -0.9713
  390OPC     MW 1800   4.083   3.295   0.952 -0.2625  0.2807 -0.0149
  391OPC     OW 1801   2.886   2.708   0.722 -0.4656 -0.2314  0.2863
  391OPC    HW1 1802   2.917   2.766   0.665  2.5564  0.4512  2.3475
  391OPC    HW2 1803   2.907   2.743   0.800 -4.1495 -1.1803  1.9445
  391OPC     MW 1804   2.894   2.722   0.725 -0.5634 -0.2707  0.8357
  392OPC     OW 1805   4.570   4.416   3.688 -0.1632 -0.3019 -0.1802
  392OPC    HW1 1806   4.487   4.417   3.662  0.1203  3.5732 -1.5498
  392OPC    HW2 1807   4.612   4.458   3.624  2.7174 -1.0587  1.0313
  392OPC     MW 1808   4.564   4.422   3.674  0.3042  0.1585 -0.2036
  393OPC     OW 1809   3.936   3.906   1.418 -0.1236  0.5385 -0.3920
  393OPC    HW1 1810   3.911   3.916   1.501 -1.1695  1.1664 -0.7661
  393OPC    HW2 1811   3.866   3.930   1.373 -1.2455 -3.7909 -1.4862
  393OPC     MW 1812   3.922   3.911   1.424 -0.4438 -0.0083 -0.6089
  394OPC     OW 1813   3.358   4.611   0.809 -1.3340 -0.0179 -0.4848
  394OPC    HW1 1814   3.343   4.688   0.771 -0.2609 -0.3135 -1.5765
  394OPC    HW2 1815   3.278   4.581   0.827 -1.8073  0.7890 -1.1784
  394OPC     MW 1816   3.344   4.618   0.806 -1.2455  0.0577 -0.7485
  395OPC     OW 1817   2.716   4.325   4.346 -0.3842  0.2313  0.1945
  395OPC    HW1 1818   2.756   4.304   4.420 -1.5064  0.0325  0.7767
  395OPC    HW2 1819   2.660   4.259   4.333  1.2829 -0.8650 -2.0309
  395OPC     MW 1820   2.713   4.313   4.355 -0.3037  0.0398 -0.0482
  396OPC     OW 1821   1.693   2.312   3.574 -0.6622 -0.1111 -0.2987
  396OPC    HW1 1822   1.702   2.385   3.621  0.0319 -0.7078  0.5369
  396OPC    HW2 1823   1.775   2.284   3.563 -0.9544 -2.2520  1.8949
  396OPC     MW 1824   1.707   2.318   3.580 -0.6027 -0.5153  0.1488
  397OPC     OW 1825   2.735   3.973   0.546  0.0845 -0.0377 -0.6828
  397OPC    HW1 1826   2.766   3.953   0.467  1.4157 -0.1060 -0.1746
  397OPC    HW2 1827   2.685   3.904   0.567  1.0395 -0.7891 -0.8038
  397OPC     MW 1828   2.732   3.960   0.538  0.4221 -0.1587 -0.6256
  398OPC     OW 1829   1.928   0.435   0.682 -0.5285  0.8048 -0.4310
  398OPC    HW1 1830   1.934   0.518   0.709  0.9173  1.0855 -1.5050
  398OPC    HW2 1831   1.927   0.442   0.595  0.1282 -0.3226 -0.5487
  398OPC     MW 1832   1.929   0.449   0.673 -0.2179  0.6797 -0.6070
  399OPC     OW 1833   2.013   1.538   4.154 -0.6131  0.2467 -0.4361
  399OPC    HW1 1834   1.962   1.516   4.221 -1.3858 -0.1239 -1.1305
  399OPC    HW2 1835   2.007   1.625   4.150  0.2775  0.3706  0.6187
  399OPC     MW 1836   2.004   1.547   4.163 -0.5957  0.2102 -0.3827
  400OPC     OW 1837   3.663   3.617   1.843 -0.4770  0.0972  0.7115
  400OPC    HW1 1838   3.623   3.571   1.906 -2.6809  0.5814 -0.2168
  400OPC    HW2 1839   3.729   3.566   1.819 -0.0601 -0.4592  2.8182
  400OPC     MW 1840   3.667   3.603   1.849 -0.7409  0.0867  0.8855
  401OPC     OW 1841   1.121   2.272   0.327 -0.2736  0.0371 -0.4648
  401OPC    HW1 1842   1.188   2.231   0.364 -0.6292  0.4469  0.6798
  401OPC    HW2 1843   1.054   2.216   0.338 -1.0782  1.3377  2.3081
  401OPC     MW 1844   1.121   2.258   0.334 -0.4449  0.2896  0.1139
  402OPC     OW 1845   4.683   2.339   1.805  0.0261 -0.2406  0.2221
  402OPC    HW1 1846   4.609   2.294   1.816 -0.0321  0.0167  0.9357
  402OPC    HW2 1847   4.730   2.288   1.752 -1.0069  0.0060 -0.9691
  402OPC     MW 1848   4.679   2.325   1.799 -0.1349 -0.1662  0.1515
  403OPC     OW 1849   1.584   1.001   1.540 -0.5479 -0.1592 -0.2473
  403OPC    HW1 1850   1.584   0.914   1.530 -0.2131 -0.4563  1.8993
  403OPC    HW2 1851   1.551   1.030   1.465 -0.4654 -2.1302 -1.1024
  403OPC     MW 1852   1.579   0.993   1.528 -0.4863 -0.4943 -0.0565
  404OPC     OW 1853   3.971   0.243   2.634  0.0715 -0.1952  0.1016
  404OPC    HW1 1854   4.013   0.275   2.703  1.7871 -0.1304 -0.9079
  404OPC    HW2 1855   3.887   0.252   2.655  0.4984 -1.1936  2.6348
  404OPC     MW 1856   3.965   0.249   2.647  0.3879 -0.3331  0.3266
  405OPC     OW 1857   2.706   4.142   3.355 -0.0840  0.3871  0.3597
  405OPC    HW1 1858   2.744   4.123   3.431  1.8178 -1.5833 -0.9687
  405OPC    HW2 1859   2.737   4.221   3.335  1.8809 -0.3823  0.2273
  405OPC     MW 1860   2.716   4.151   3.363  0.4871 -0.0174  0.1439
  406OPC     OW 1861   3.137   1.948   1.378  0.5360  0.1347  0.1775
  406OPC    HW1 1862   3.122   1.938   1.464  0.4026 -0.0613  0.1297
  406OPC    HW2 1863   3.219   1.978   1.376  1.9470 -3.3531  0.1948
  406OPC     MW 1864   3.147   1.951   1.390  0.7248 -0.4095  0.1731
  407OPC     OW 1865   2.532   3.598   0.163  0.2384  0.2746  0.4678
  407OPC    HW1 1866   2.614   3.573   0.145 -0.3417 -3.1186  1.7109
  407OPC    HW2 1867   2.486   3.566   0.096 -0.0741  3.1404 -0.8104
  407OPC     MW 1868   2.537   3.589   0.151  0.1065  0.1967  0.4626
  408OPC     OW 1869   2.882   1.614   4.169  0.0170  0.3411 -0.2587
  408OPC    HW1 1870   2.809   1.588   4.210 -0.4498  0.3445 -1.0700
  408OPC    HW2 1871   2.852   1.666   4.106  0.7068  0.1208 -0.7738
  408OPC     MW 1872   2.867   1.618   4.166  0.0499  0.3091 -0.4547
  409OPC     OW 1873   3.675   4.394   0.478  0.0929 -0.0568  0.0014
  409OPC    HW1 1874   3.711   4.472   0.492 -0.7109  0.3336 -0.0353
  409OPC    HW2 1875   3.629   4.380   0.551  0.5352 -0.6773  0.1706
  409OPC     MW 1876   3.673   4.403   0.491  0.0395 -0.0908  0.0210
  410OPC     OW 1877   0.400   3.877   0.261  0.1342 -0.1786  0.4892
  410OPC    HW1 1878   0.399   3.911   0.341 -0.7098  0.4878  0.2175
  410OPC    HW2 1879   0.362   3.939   0.212  1.2515 -0.2766 -0.5510
  410OPC     MW 1880   0.394   3.891   0.265  0.1746 -0.0947  0.2954
  411OPC     OW 1881   3.741   4.119   2.244 -0.1433 -0.5156 -0.0858
  411OPC    HW1 1882   3.659   4.091   2.253 -1.3864  2.5281 -0.6439
  411OPC    HW2 1883   3.761   4.151   2.322 -0.9060  1.8837 -0.7822
  411OPC     MW 1884   3.731   4.120   2.257 -0.4394  0.2885 -0.2711
  412OPC     OW 1885   0.890   3.677   0.891 -0.6579  0.1618  0.4208
  412OPC    HW1 1886   0.972   3.686   0.861 -0.8829  1.1624  0.0611
  412OPC    HW2 1887   0.850   3.634   0.827 -0.0617 -1.7896  1.2740
  412OPC     MW 1888   0.896   3.672   0.877 -0.6031  0.0212  0.4937
  413OPC     OW 1889   2.204   2.712   3.198 -0.0552 -0.4657 -0.2474
  413OPC    HW1 1890   2.238   2.769   3.254 -0.6257  0.2851 -0.6659
  413OPC    HW2 1891   2.230   2.742   3.120 -0.0069 -1.0142 -0.4476
  413OPC     MW 1892   2.213   2.725   3.195 -0.1323 -0.4358 -0.3388
  414OPC     OW 1893   0.916   2.210   4.239  0.1659 -0.4079  0.2433
  414OPC    HW1 1894   0.843   2.255   4.224  0.4498 -0.5414 -1.7897
  414OPC    HW2 1895   0.979   2.266   4.217  0.5595 -1.2690 -0.9652
  414OPC     MW 1896   0.915   2.225   4.234  0.2659 -0.5548 -0.2356
  415OPC     OW 1897   4.543   0.744   0.198 -0.2464 -0.2829 -0.4252
  415OPC    HW1 1898   4.484   0.791   0.241 -1.5499 -1.3141 -1.0283
  415OPC    HW2 1899   4.575   0.690   0.258  0.6529  0.7804  0.0749
  415OPC     MW 1900   4.539   0.743   0.213 -0.3059 -0.2781 -0.4404
  416OPC     OW 1901   3.598   4.196   1.011 -0.6366 -0.4099 -0.1580
  416OPC    HW1 1902   3.535   4.223   0.957  0.2129  1.6477 -0.2251
  416OPC    HW2 1903   3.604   4.261   1.070  0.6422 -1.0830  0.5090
  416OPC     MW 1904   3.590   4.209   1.012 -0.3221 -0.2053 -0.0694
  417OPC     OW 1905   3.664   3.719   4.208  0.1277 -0.2320  0.0305
  417OPC    HW1 1906   3.629   3.665   4.267  0.4009 -1.3867 -0.8318
  417OPC    HW2 1907   3.626   3.695   4.133 -0.1327  1.1394 -0.3147
  417OPC     MW 1908   3.653   3.707   4.205  0.1296 -0.2000 -0.1478
  418OPC     OW 1909   1.289   0.607   4.688  0.2062  0.5975 -0.2559
  418OPC    HW1 1910   1.376   0.615   4.688  0.2037  0.7618  0.5213
  418OPC    HW2 1911   1.273   0.564   4.763 -0.2728 -0.7717 -1.0993
  418OPC     MW 1912   1.299   0.602   4.699  0.1351  0.4195 -0.2656
  419OPC     OW 1913   0.445   3.224   4.001  0.4711  0.3016 -0.8296
  419OPC    HW1 1914   0.471   3.298   4.038  1.2197 -0.6199  0.5752
  419OPC    HW2 1915   0.487   3.162   4.046 -3.2693 -1.3101  0.8541
  419OPC     MW 1916   0.455   3.226   4.013  0.0292 -0.0726 -0.3734
  420OPC     OW 1917   1.993   2.435   1.506 -0.0738 -0.6680 -0.8908
  420OPC    HW1 1918   1.970   2.406   1.585 -1.0420 -0.6238 -1.1381
  420OPC    HW2 1919   2.080   2.430   1.506 -0.0038  0.0117  0.4413
  420OPC     MW 1920   2.003   2.430   1.518 -0.2065 -0.5609 -0.7305
  421OPC     OW 1921   4.189   3.705   2.469  0.4589 -0.1222 -0.2708
  421OPC    HW1 1922   4.121   3.757   2.484  0.3091 -0.0144 -1.2531
  421OPC    HW2 1923   4.211   3.675   2.548 -0.0826  0.6446  0.1747
  421OPC     MW 1924   4.182   3.708   2.482  0.3564  0.0069 -0.3502
  422OPC     OW 1925   0.939   2.627   1.786  0.2336  0.2986  0.2361
  422OPC    HW1 1926   0.994   2.676   1.832 -0.0779 -0.1186  1.0609
  422OPC    HW2 1927   0.973   2.628   1.706  1.2242  0.3703  0.6522
  422OPC     MW 1928   0.952   2.634   1.781  0.3339  0.2475  0.4194
  423OPC     OW 1929   3.191   3.265   3.908 -0.2313 -0.4026  0.0100
  423OPC    HW1 1930   3.264   3.257   3.955  1.3866  0.4574 -2.2058
  423OPC    HW2 1931   3.135   3.212   3.949  0.6511  1.1030  3.5255
  423OPC     MW 1932   3.193   3.256   3.921  0.1382 -0.0533  0.2019
  424OPC     OW 1933   2.770   2.788   2.805  0.0783 -0.3084  0.0462
  424OPC    HW1 1934   2.821   2.741   2.858 -0.0884  1.7089  2.1187
  424OPC    HW2 1935   2.692   2.750   2.813  0.4062 -1.0492 -0.1349
  424OPC     MW 1936   2.766   2.775   2.814  0.1022 -0.1197  0.3256
  425OPC     OW 1937   3.428   0.706   0.450  0.7823  0.1356 -0.0403
  425OPC    HW1 1938   3.401   0.638   0.499  0.3945  0.9455  0.9022
  425OPC    HW2 1939   3.433   0.672   0.370 -3.4811 -0.0853 -0.4463
  425OPC     MW 1940   3.425   0.691   0.445  0.0952  0.2226  0.0389
  426OPC     OW 1941   4.610   3.462   1.853  0.6111  0.4601  0.4414
  426OPC    HW1 1942   4.538   3.443   1.899  0.0405 -1.3540 -1.0668
  426OPC    HW2 1943   4.674   3.425   1.901  0.1118 -0.7853  0.1989
  426OPC     MW 1944   4.609   3.454   1.867  0.4530  0.0082  0.1827
  427OPC     OW 1945   3.599   3.608   3.524 -0.0325  0.1393  0.2262
  427OPC    HW1 1946   3.524   3.638   3.489  0.1600  0.6688  0.2651
  427OPC    HW2 1947   3.576   3.531   3.558 -0.1819 -0.5122 -1.2559
  427OPC     MW 1948   3.584   3.601   3.524 -0.0260  0.1214  0.0130
  428OPC     OW 1949   4.134   1.558   0.378 -0.2738  0.0353  0.1085
  428OPC    HW1 1950   4.096   1.604   0.441  0.8327  0.1443  0.7275
  428OPC    HW2 1951   4.137   1.613   0.311 -0.7670  0.1808  0.2006
  428OPC     MW 1952   4.129   1.573   0.378 -0.1831  0.0729  0.2135
  429OPC     OW 1953   3.482   0.168   4.625  0.4229 -0.3292  0.2302
  429OPC    HW1 1954   3.547   0.163   4.683 -1.8535  4.2421  3.8327
  429OPC    HW2 1955   3.421   0.114   4.657 -0.0473  0.6115  0.9654
  429OPC     MW 1956   3.483   0.160   4.638  0.0170  0.4851  0.8709
  430OPC     OW 1957   0.627   0.177   3.811 -0.2473  0.9415 -0.1305
  430OPC    HW1 1958   0.606   0.092   3.807  0.4133  0.7889 -0.4024
  430OPC    HW2 1959   0.672   0.191   3.737  0.7093  1.2368  0.4970
  430OPC     MW 1960   0.630   0.166   3.799 -0.0084  0.9625 -0.0780
  431OPC     OW 1961   2.253   2.056   0.249 -0.2167  0.2075  0.1310
  431OPC    HW1 1962   2.246   1.969   0.253 -0.1804  0.2331  0.8915
  431OPC    HW2 1963   2.265   2.072   0.164 -1.4076 -0.4369 -0.1721
  431OPC     MW 1964   2.254   2.045   0.237 -0.3873  0.1161  0.1986
  432OPC     OW 1965   2.523   2.937   4.714  0.0822  0.9324 -0.2484
  432OPC    HW1 1966   2.470   3.001   4.739 -0.2284 -0.1017  2.0132
  432OPC    HW2 1967   2.603   2.971   4.723 -0.0842  1.0477  0.8758
  432OPC     MW 1968   2.527   2.951   4.719  0.0118  0.7967  0.2515
  433OPC     OW 1969   1.502   1.739   3.814  0.4142  0.1911  0.5055
  433OPC    HW1 1970   1.578   1.727   3.854 -0.1200 -1.6326  1.0608
  433OPC    HW2 1971   1.443   1.715   3.875 -0.5821  0.8602 -0.1546
  433OPC     MW 1972   1.504   1.734   3.829  0.1881  0.0206  0.4900
  434OPC     OW 1973   3.050   4.599   4.454  0.5017  0.2084  0.7587
  434OPC    HW1 1974   3.099   4.638   4.515  2.2881 -0.8337  0.0685
  434OPC    HW2 1975   3.003   4.664   4.422  1.7077  1.3704  1.2328
  434OPC     MW 1976   3.051   4.614   4.458  0.9437  0.2263  0.7267
  435OPC     OW 1977   2.570   3.333   2.674 -0.0927  0.2009  0.3399
  435OPC    HW1 1978   2.570   3.298   2.754  1.2307 -0.4403  0.0837
  435OPC    HW2 1979   2.584   3.418   2.688 -1.9755  0.4671  0.8861
  435OPC     MW 1980   2.572   3.340   2.687 -0.1754  0.1456  0.3828
  436OPC     OW 1981   4.197   4.385   1.531  0.2486 -0.4909 -0.0715
  436OPC    HW1 1982   4.143   4.323   1.560  1.2377 -1.9582 -1.2066
  436OPC    HW2 1983   4.271   4.342   1.517  1.3211  1.2009  0.1581
  436OPC     MW 1984   4.200   4.370   1.533  0.5534 -0.4578 -0.2053
  437OPC     OW 1985   4.639   3.961   2.787  0.3563  0.0886  0.4090
  437OPC    HW1 1986   4.627   3.875   2.795  1.2364 -0.1337 -0.4083
  437OPC    HW2 1987   4.589   3.995   2.849 -0.4748 -0.9866  0.3532
  437OPC     MW 1988   4.630   3.953   2.797  0.3633 -0.1029  0.2800
  438OPC     OW 1989   1.836   4.619   2.410  0.0053  0.0946 -0.2477
  438OPC    HW1 1990   1.877   4.590   2.339  0.1086 -1.5132  0.4116
  438OPC    HW2 1991   1.754   4.592   2.400  0.0303 -0.1844  0.2474
  438OPC     MW 1992   1.830   4.611   2.398  0.0243 -0.1838 -0.0771
  439OPC     OW 1993   2.457   4.520   1.192  0.4530  0.1460  0.1599
  439OPC    HW1 1994   2.535   4.511   1.154  0.6217  0.7276  0.3534
  439OPC    HW2 1995   2.464   4.472   1.265 -0.3388 -2.1282 -1.1482
  439OPC     MW 1996   2.469   4.512   1.197  0.3611 -0.1042 -0.0048
  440OPC     OW 1997   1.306   3.164   1.378 -0.3547  0.0361 -0.2038
  440OPC    HW1 1998   1.346   3.240   1.397 -1.6162  1.4110 -2.5782
  440OPC    HW2 1999   1.371   3.106   1.383  0.9264  1.4393  0.5589
  440OPC     MW 2000   1.322   3.167   1.381 -0.3517  0.4467 -0.4419
  441OPC     OW 2001   3.649   1.839   1.341  0.7461  0.0991  0.1453
  441OPC    HW1 2002   3.629   1.916   1.376 -1.3835 -0.7260  0.9001
  441OPC    HW2 2003   3.651   1.856   1.255  2.3908  1.3878  0.3973
  441OPC     MW 2004   3.646   1.853   1.334  0.6745  0.1676  0.2940
  442OPC     OW 2005   4.611   3.973   0.823 -0.3638 -0.4283  0.3382
  442OPC    HW1 2006   4.549   4.035   0.815  0.7775  0.6604 -0.5503
  442OPC    HW2 2007   4.614   3.958   0.908 -0.5596  0.8819  0.5974
  442OPC     MW 2008   4.602   3.980   0.834 -0.2241 -0.0738  0.2453
  443OPC     OW 2009   0.701   1.058   1.729  0.5552 -0.0604  0.5235
  443OPC    HW1 2010   0.739   0.991   1.688 -2.8000 -1.4869 -0.6432
  443OPC    HW2 2011   0.691   1.030   1.811  0.7022 -0.2836  0.4661
  443OPC     MW 2012   0.705   1.044   1.735  0.0812 -0.3040  0.3426
  444OPC     OW 2013   1.768   1.893   3.451 -0.1897 -0.0109  0.1752
  444OPC    HW1 2014   1.711   1.910   3.514  0.3049  2.1597  0.1020
  444OPC    HW2 2015   1.760   1.961   3.397  2.0039  0.0603 -0.1626
  444OPC     MW 2016   1.759   1.906   3.452  0.2074  0.3203  0.1144
  445OPC     OW 2017   4.476   3.436   3.239  0.7320 -0.3105 -0.3852
  445OPC    HW1 2018   4.404   3.484   3.228  1.4346  0.9391  0.3201
  445OPC    HW2 2019   4.526   3.459   3.172  0.7196 -0.7431 -0.5460
  445OPC     MW 2020   4.473   3.446   3.228  0.8340 -0.1898 -0.3048
  446OPC     OW 2021   4.673   2.184   0.675  0.0108  0.2299  0.0842
  446OPC    HW1 2022   4.680   2.204   0.590  0.4959 -1.8366 -0.4128
  446OPC    HW2 2023   4.755   2.185   0.703 -0.1141  0.5020  0.4578
  446OPC     MW 2024   4.686   2.187   0.666  0.0639 -0.0350  0.0660
  447OPC     OW 2025   3.991   2.455   2.015  0.0855 -0.5097  0.4903
  447OPC    HW1 2026   3.994   2.368   2.025  1.7604 -0.8215 -1.8445
  447OPC    HW2 2027   3.938   2.466   1.947 -0.5352  0.3731  1.0917
  447OPC     MW 2028   3.984   2.444   2.006  0.2414 -0.4252  0.2342
  448OPC     OW 2029   0.621   1.096   1.069  0.1837  0.1782 -0.0834
  448OPC    HW1 2030   0.606   1.172   1.029 -0.5088  0.0295 -0.1131
  448OPC    HW2 2031   0.708   1.092   1.073  0.2216  1.1199  0.2116
  448OPC     MW 2032   0.632   1.107   1.064  0.0870  0.2954 -0.0442
  449OPC     OW 2033   4.151   4.317   2.371  0.0162  0.2550 -0.1756
  449OPC    HW1 2034   4.130   4.340   2.290  3.6101  1.2687 -0.9890
  449OPC    HW2 2035   4.206   4.250   2.360 -0.0350 -0.1225  1.5151
  449OPC     MW 2036   4.156   4.310   2.357  0.5395  0.3490 -0.0460
  450OPC     OW 2037   2.986   1.711   1.505 -0.7290  0.2173 -0.4492
  450OPC    HW1 2038   2.928   1.698   1.441 -0.4255  2.1077 -1.1955
  450OPC    HW2 2039   2.941   1.757   1.564 -0.8125 -0.9267  0.3965
  450OPC     MW 2040   2.971   1.716   1.504 -0.6964  0.3276 -0.4345
  451OPC     OW 2041   2.002   3.767   2.267  0.1848  0.2703 -0.9452
  451OPC    HW1 2042   2.033   3.688   2.285  2.9380  1.3392 -0.4181
  451OPC    HW2 2043   2.011   3.774   2.181  1.2236  0.4298 -0.8415
  451OPC     MW 2044   2.008   3.757   2.257  0.7451  0.4517 -0.8520
  452OPC     OW 2045   3.783   4.477   4.735 -0.6825  0.0479 -0.4886
  452OPC    HW1 2046   3.864   4.460   4.762 -0.2705  0.7154 -1.2351
  452OPC    HW2 2047   3.740   4.495   4.808 -0.6736 -2.1784  0.1503
  452OPC     MW 2048   3.789   4.477   4.749 -0.6204 -0.1824 -0.5045
  453OPC     OW 2049   1.281   1.330   3.164 -0.5106 -0.2300  0.0644
  453OPC    HW1 2050   1.301   1.260   3.117  0.6158  0.1597 -0.0758
  453OPC    HW2 2051   1.328   1.320   3.237  1.2100  1.2782 -0.7499
  453OPC     MW 2052   1.291   1.319   3.168 -0.0900  0.0504 -0.0767
  454OPC     OW 2053   1.412   0.972   0.504  0.0862 -0.6193 -0.3372
  454OPC    HW1 2054   1.432   0.980   0.588 -3.0702 -0.5091  0.5445
  454OPC    HW2 2055   1.433   1.049   0.470 -1.2814  0.4558  1.0947
  454OPC     MW 2056   1.418   0.984   0.511 -0.5820 -0.4442  0.0046
  455OPC     OW 2057   4.693   0.958   0.412 -0.2205 -0.0808 -0.2080
  455OPC    HW1 2058   4.618   0.919   0.432 -0.4280  0.8145  0.8970
  455OPC    HW2 2059   4.754   0.901   0.439 -0.5057  0.6903  2.3273
  455OPC     MW 2060   4.691   0.944   0.419 -0.2935  0.1654  0.3297
  456OPC     OW 2061   1.034   3.782   2.245  0.0155 -0.2054 -0.7779
  456OPC    HW1 2062   1.110   3.824   2.246  0.0064 -0.1838 -0.1822
  456OPC    HW2 2063   0.975   3.845   2.237 -0.0041 -0.0750  0.2319
  456OPC     MW 2064   1.037   3.797   2.244  0.0113 -0.1831 -0.5407
  457OPC     OW 2065   3.782   0.918   1.541 -0.6148 -0.0576  0.1885
  457OPC    HW1 2066   3.747   0.838   1.545 -1.0225  0.1417  0.6830
  457OPC    HW2 2067   3.775   0.939   1.457 -0.1985 -0.6711 -0.0134
  457OPC     MW 2068   3.776   0.909   1.529 -0.6136 -0.1188  0.2317
  458OPC     OW 2069   0.459   3.902   3.058  0.3317 -0.3042  0.3772
  458OPC    HW1 2070   0.407   3.846   3.017 -0.1220  0.1513  0.3151
  458OPC    HW2 2071   0.405   3.947   3.110  1.0204 -1.5484  2.2960
  458OPC     MW 2072   0.443   3.901   3.060  0.3664 -0.4207  0.6515
  459OPC     OW 2073   3.024   1.193   0.697 -0.1111 -0.4939 -0.6515
  459OPC    HW1 2074   3.109   1.204   0.684  0.1007 -2.0449 -0.8529
  459OPC    HW2 2075   3.007   1.239   0.769  0.3474  1.8700 -1.9761
  459OPC     MW 2076   3.034   1.201   0.706 -0.0122 -0.3738 -0.8769
  460OPC     OW 2077   1.729   2.721   0.665 -0.5237  0.5691  0.4206
  460OPC    HW1 2078   1.728   2.673   0.592 -1.5528  0.1398  0.6910
  460OPC    HW2 2079   1.807   2.705   0.700  0.0173  0.8540 -0.6263
  460OPC     MW 2080   1.740   2.712   0.659 -0.5957  0.5476  0.3059
  461OPC     OW 2081   2.267   0.286   1.610  0.1757  0.8303 -0.4288
  461OPC    HW1 2082   2.249   0.203   1.592  1.1724  0.6679 -0.7603
  461OPC    HW2 2083   2.189   0.325   1.610 -0.2721 -0.0430 -0.5741
  461OPC     MW 2084   2.253   0.279   1.607  0.2567  0.6773 -0.4992
  462OPC     OW 2085   1.752   4.622   4.607 -0.6627  0.9345 -0.0605
  462OPC    HW1 2086   1.835   4.644   4.621 -0.1471 -0.6802 -0.4624
  462OPC    HW2 2087   1.714   4.699   4.590  0.9136  1.6134 -0.7489
  462OPC     MW 2088   1.758   4.637   4.606 -0.3536  0.7963 -0.2217
  463OPC     OW 2089   2.230   3.035   1.751  0.0497 -0.5717 -0.0265
  463OPC    HW1 2090   2.223   2.951   1.775 -0.5408 -0.2621  0.9420
  463OPC    HW2 2091   2.245   3.076   1.826 -0.4929  0.2798 -0.3677
  463OPC     MW 2092   2.231   3.029   1.766 -0.1177 -0.4003  0.0662
  464OPC     OW 2093   3.287   4.103   0.176 -0.5515 -0.2577 -0.5549
  464OPC    HW1 2094   3.295   4.038   0.118 -0.4971  0.1594 -1.0183
  464OPC    HW2 2095   3.232   4.158   0.137 -1.1663 -0.3628  0.1464
  464OPC     MW 2096   3.280   4.101   0.162 -0.6343 -0.2117 -0.5198
  465OPC     OW 2097   0.628   2.293   3.675  0.1876 -1.1228 -0.2771
  465OPC    HW1 2098   0.613   2.288   3.761  0.3693  0.5255 -0.1266
  465OPC    HW2 2099   0.575   2.232   3.642 -0.0986 -1.5856  0.9674
  465OPC     MW 2100   0.618   2.283   3.683  0.1722 -0.9476 -0.0709
  466OPC     OW 2101   4.442   2.217   1.079 -0.5058  0.1995  0.4866
  466OPC    HW1 2102   4.431   2.300   1.053 -0.7886  0.4220  1.2910
  466OPC    HW2 2103   4.510   2.222   1.133  1.2223 -0.5443 -1.4651
  466OPC     MW 2104   4.450   2.230   1.083 -0.2925  0.1224  0.3172
  467OPC     OW 2105   3.644   1.703   3.114  0.0009  0.5102  0.2549
  467OPC    HW1 2106   3.647   1.756   3.045  0.2436  0.1950  0.0185
  467OPC    HW2 2107   3.727   1.679   3.125 -0.3228 -1.4065 -0.9004
  467OPC     MW 2108   3.657   1.707   3.105 -0.0111  0.1805  0.0494
  468OPC     OW 2109   2.715   2.526   3.826 -0.1212 -0.3275  0.2453
  468OPC    HW1 2110   2.775   2.485   3.778 -0.4192  0.2366 -0.6416
  468OPC    HW2 2111   2.742   2.514   3.908  0.0787 -1.8271 -0.0229
  468OPC     MW 2112   2.728   2.518   3.831 -0.1357 -0.4658  0.0746
  469OPC     OW 2113   4.005   3.173   4.042  0.2228  0.2735  0.2057
  469OPC    HW1 2114   4.048   3.183   3.967  0.2162  0.8849  0.2823
  469OPC    HW2 2115   3.970   3.093   4.035  1.0532 -0.0848 -0.0163
  469OPC     MW 2116   4.006   3.163   4.030  0.3445  0.3109  0.1841
  470OPC     OW 2117   4.081   3.603   0.630  0.0790  0.2768  0.5054
  470OPC    HW1 2118   4.121   3.526   0.627  2.6647  1.5136 -2.4394
  470OPC    HW2 2119   4.123   3.645   0.693 -1.1216 -0.5040  1.8954
  470OPC     MW 2120   4.093   3.598   0.639  0.2837  0.3439  0.2757
  471OPC     OW 2121   4.348   4.141   1.129  0.2616  0.4761  0.2257
  471OPC    HW1 2122   4.347   4.180   1.208  1.9432 -0.7357  0.8932
  471OPC    HW2 2123   4.423   4.096   1.129 -0.4349 -0.7811 -1.4748
  471OPC     MW 2124   4.359   4.140   1.141  0.4072  0.1113  0.0730
  472OPC     OW 2125   2.118   0.992   2.968 -0.1999  0.2649 -0.2881
  472OPC    HW1 2126   2.144   1.014   2.887  1.8745 -0.2020  0.1923
  472OPC    HW2 2127   2.189   1.006   3.016 -0.0751 -3.2815  0.7808
  472OPC     MW 2128   2.133   0.998   2.963  0.1251 -0.3280 -0.0594
  473OPC     OW 2129   4.378   2.923   3.554 -0.0135 -0.1597  0.2646
  473OPC    HW1 2130   4.398   2.985   3.612  1.4748 -0.5064  0.1530
  473OPC    HW2 2131   4.392   2.962   3.477  0.8963 -0.5987  0.1931
  473OPC     MW 2132   4.383   2.938   3.551  0.3405 -0.2757  0.2373
  474OPC     OW 2133   1.361   4.086   3.658 -0.3514  0.8188 -0.6079
  474OPC    HW1 2134   1.358   3.999   3.666  0.5224  0.8686  0.5338
  474OPC    HW2 2135   1.282   4.112   3.682 -0.1650  0.4166  0.5006
  474OPC     MW 2136   1.349   4.077   3.663 -0.1948  0.7670 -0.2755
  475OPC     OW 2137   0.605   4.630   3.287 -1.3656 -0.0435 -0.0723
  475OPC    HW1 2138   0.580   4.711   3.307  0.7672  0.7108 -0.1474
  475OPC    HW2 2139   0.633   4.637   3.204  1.1159 -0.1969  0.6724
  475OPC     MW 2140   0.606   4.643   3.277 -0.6840  0.0453  0.0266
  476OPC     OW 2141   4.633   0.567   2.900 -0.3350  0.2304 -0.1617
  476OPC    HW1 2142   4.698   0.543   2.847 -0.7556  0.3863 -0.7627
  476OPC    HW2 2143   4.583   0.617   2.849 -1.1737 -0.2592  0.1621
  476OPC     MW 2144   4.635   0.571   2.884 -0.5209  0.1811 -0.2027
  477OPC     OW 2145   3.560   2.822   4.181 -0.6604  0.7009  0.4951
  477OPC    HW1 2146   3.538   2.881   4.121  0.9208  0.2369 -0.6148
  477OPC    HW2 2147   3.495   2.763   4.176 -2.3014  2.2849  1.6779
  477OPC     MW 2148   3.547   2.822   4.171 -0.6692  0.8663  0.5062
  478OPC     OW 2149   0.543   3.681   1.047 -0.2826  0.7229  0.4393
  478OPC    HW1 2150   0.572   3.598   1.044 -0.3983  0.6970 -0.5831
  478OPC    HW2 2151   0.482   3.679   1.108  0.2980  0.2464  1.0219
  478OPC     MW 2152   0.538   3.668   1.055 -0.2139  0.6487  0.3743
  479OPC     OW 2153   3.089   0.481   3.316  0.4725  0.6793  0.0698
  479OPC    HW1 2154   3.157   0.520   3.354  0.7315  0.3429 -0.0437
  479OPC    HW2 2155   3.078   0.528   3.243 -1.3475  2.6506  1.5023
  479OPC     MW 2156   3.098   0.493   3.311  0.2419  0.9208  0.2648
  480OPC     OW 2157   1.175   0.937   2.436  0.2289 -0.6804 -0.2017
  480OPC    HW1 2158   1.185   0.947   2.350  0.1350  0.7760 -0.0697
  480OPC    HW2 2159   1.093   0.963   2.451  0.8107  0.8627  0.5402
  480OPC     MW 2160   1.165   0.942   2.426  0.3009 -0.2373 -0.0725
  481OPC     OW 2161   1.036   3.536   3.847  0.5391 -0.4239 -0.0154
  481OPC    HW1 2162   1.121   3.543   3.830  0.7501 -0.2875  1.0412
  481OPC    HW2 2163   1.006   3.617   3.835  0.3545 -0.6803 -1.3868
  481OPC     MW 2164   1.044   3.549   3.843  0.5430 -0.4417 -0.0619
  482OPC     OW 2165   1.530   1.604   4.579  0.3523 -0.1532  0.4973
  482OPC    HW1 2166   1.546   1.520   4.563  0.1841  0.0956 -1.2202
  482OPC    HW2 2167   1.459   1.621   4.531 -0.4262  0.6684  1.8559
  482OPC     MW 2168   1.522   1.594   4.569  0.2124  0.0049  0.4444
  483OPC     OW 2169   3.975   3.190   3.636  0.7645 -0.0163 -0.1612
  483OPC    HW1 2170   3.938   3.112   3.647  1.6560 -0.7294 -1.7898
  483OPC    HW2 2171   4.035   3.194   3.700 -0.4426  0.1111  0.9899
  483OPC     MW 2172   3.979   3.179   3.647  0.7179 -0.1028 -0.2317
  484OPC     OW 2173   2.377   3.547   3.396 -0.5971  0.1957  0.3122
  484OPC    HW1 2174   2.366   3.479   3.448 -2.1637 -0.5605 -0.9409
  484OPC    HW2 2175   2.298   3.561   3.362  0.1033  1.3929 -0.9484
  484OPC     MW 2176   2.364   3.539   3.398 -0.7249  0.2609 -0.0591
  485OPC     OW 2177   3.666   3.675   2.281  0.0277 -0.0462 -0.1895
  485OPC    HW1 2178   3.743   3.699   2.247  0.3651  0.9050  1.1872
  485OPC    HW2 2179   3.686   3.609   2.334 -0.3819 -0.9829 -1.1702
  485OPC     MW 2180   3.680   3.669   2.284  0.0169 -0.0440 -0.1311
  486OPC     OW 2181   1.815   2.134   0.245 -0.0000 -0.2381  0.0016
  486OPC    HW1 2182   1.742   2.178   0.265 -0.7236 -0.5214 -1.8711
  486OPC    HW2 2183   1.823   2.145   0.159  2.7878  0.6894  0.2837
  486OPC     MW 2184   1.805   2.142   0.236  0.3049 -0.1429 -0.2334
  487OPC     OW 2185   2.910   0.070   1.474 -0.0775 -0.1940  0.5232
  487OPC    HW1 2186   2.858  -0.001   1.474  1.4155 -1.3422  0.4651
  487OPC    HW2 2187   2.877   0.119   1.537 -1.9958 -0.2665 -0.3264
  487OPC     MW 2188   2.897   0.067   1.483 -0.1403 -0.3743  0.3890
  488OPC     OW 2189   0.079   0.833   0.086 -0.0308 -0.2957  0.0133
  488OPC    HW1 2190   0.136   0.781   0.045  0.8954 -0.5937  1.5897
  488OPC    HW2 2191   0.082   0.907   0.040  1.2939 -0.4718 -0.2151
  488OPC     MW 2192   0.088   0.837   0.073  0.3017 -0.3657  0.2124
  489OPC     OW 2193   3.157   2.124   0.031  0.0365  0.0595  0.2487
  489OPC    HW1 2194   3.120   2.133   0.110 -0.1718 -0.7152  0.2482
  489OPC    HW2 2195   3.199   2.199   0.019  0.9864 -0.2117  1.5807
  489OPC     MW 2196   3.158   2.136   0.041  0.1460 -0.0950  0.4454
  490OPC     OW 2197   3.075   3.573   4.632  0.0744  0.2428 -0.4701
  490OPC    HW1 2198   3.116   3.611   4.565  1.2038 -1.8131 -1.0338
  490OPC    HW2 2199   3.020   3.516   4.593  0.4969 -0.7340  0.3211
  490OPC     MW 2200   3.073   3.570   4.616  0.3039 -0.2054 -0.4365
  491OPC     OW 2201   1.010   1.495   4.306 -0.2535  0.5219  0.5068
  491OPC    HW1 2202   0.976   1.557   4.254  2.0525 -0.0666 -1.9416
  491OPC    HW2 2203   0.999   1.422   4.259  0.4390 -0.3099  1.6118
  491OPC     MW 2204   1.003   1.493   4.291  0.1894  0.3121  0.3085
  492OPC     OW 2205   3.815   4.489   2.276 -0.5746 -0.1800  0.9517
  492OPC    HW1 2206   3.812   4.417   2.227 -1.9048  0.8227 -0.5339
  492OPC    HW2 2207   3.850   4.549   2.223 -2.2758  0.9907  1.0808
  492OPC     MW 2208   3.820   4.487   2.261 -1.0223  0.1409  0.7514
  493OPC     OW 2209   1.996   0.556   3.505  0.2400 -0.1185 -0.2018
  493OPC    HW1 2210   1.984   0.627   3.456 -1.6747 -0.4584 -0.2877
  493OPC    HW2 2211   1.985   0.490   3.450 -2.5156 -0.5195  0.6954
  493OPC     MW 2212   1.993   0.557   3.490 -0.4500 -0.2280 -0.0820
  494OPC     OW 2213   1.539   0.292   0.400  0.1197  0.1483  0.2675
  494OPC    HW1 2214   1.537   0.358   0.342 -0.9325  1.1149  1.3568
  494OPC    HW2 2215   1.512   0.223   0.354  1.1834  0.4498 -0.8843
  494OPC     MW 2216   1.535   0.292   0.384  0.1213  0.3356  0.2583
  495OPC     OW 2217   4.111   1.814   0.267 -0.0039  0.1468  0.2155
  495OPC    HW1 2218   4.043   1.852   0.229  0.0484 -1.8725 -2.1237
  495OPC    HW2 2219   4.157   1.881   0.299 -0.9348  1.8811 -1.8712
  495OPC     MW 2220   4.108   1.830   0.266 -0.1338  0.1047 -0.4383
  496OPC     OW 2221   4.201   4.117   4.092 -0.1239  0.2916  0.3729
  496OPC    HW1 2222   4.206   4.150   4.172  0.2917  2.8067 -0.5971
  496OPC    HW2 2223   4.120   4.085   4.087 -0.6810  1.5026  1.2894
  496OPC     MW 2224   4.190   4.117   4.103 -0.1447  0.8421  0.3650
  497OPC     OW 2225   0.726   3.803   0.509  0.3427  0.5379 -0.2404
  497OPC    HW1 2226   0.756   3.722   0.525  0.5263  0.4805 -0.8397
  497OPC    HW2 2227   0.651   3.806   0.554  0.8685  0.4152  0.6469
  497OPC     MW 2228   0.719   3.791   0.518  0.4475  0.5113 -0.1978
  498OPC     OW 2229   3.419   2.432   3.935  0.2569  0.5141 -0.0558
  498OPC    HW1 2230   3.379   2.401   3.865 -0.7874  1.4396  0.1044
  498OPC    HW2 2231   3.489   2.380   3.944 -0.8171 -1.0546 -0.4191
  498OPC     MW 2232   3.423   2.420   3.926 -0.0560  0.4191 -0.0857
  499OPC     OW 2233   3.486   3.382   2.956  0.2132  0.0030  0.2423
  499OPC    HW1 2234   3.549   3.340   2.912  0.0766  1.1731 -1.1393
  499OPC    HW2 2235   3.454   3.321   3.009  1.1878 -1.1474 -0.4447
  499OPC     MW 2236   3.491   3.367   2.958  0.3370  0.0061 -0.0632
  500OPC     OW 2237   4.340   2.305   3.363  0.5101  0.1108 -0.8675
  500OPC    HW1 2238   4.400   2.320   3.424 -0.3352  0.5113 -0.1300
  500OPC    HW2 2239   4.314   2.385   3.339 -0.2669 -0.0683 -0.6437
  500OPC     MW 2240   4.345   2.319   3.368  0.2706  0.1436 -0.7256
  501OPC     OW 2241   2.804   1.609   3.662  0.2772 -0.5740 -0.1771
  501OPC    HW1 2242   2.762   1.661   3.718  1.3567  0.3081 -0.1378
  501OPC    HW2 2243   2.788   1.644   3.584  1.4125  0.1670 -0.1093
  501OPC     MW 2244   2.795   1.622   3.659  0.6044 -0.3342 -0.1613
  502OPC     OW 2245   4.380   1.272   3.568 -0.1159  0.4208 -0.2785
  502OPC    HW1 2246   4.392   1.185   3.565  0.1996  0.4687 -2.4816
  502OPC    HW2 2247   4.415   1.299   3.493 -0.6472  2.4097  0.1479
  502OPC     MW 2248   4.387   1.263   3.556 -0.1481  0.7218 -0.5410
  503OPC     OW 2249   1.352   3.075   0.395  0.3226  0.1962  0.1016
  503OPC    HW1 2250   1.420   3.121   0.422  0.0447  1.6646 -1.5490
  503OPC    HW2 2251   1.283   3.119   0.427  0.0781 -1.1968  1.6437
  503OPC     MW 2252   1.352   3.088   0.404  0.2455  0.2074  0.0855
  504OPC     OW 2253   2.895   0.184   4.424  0.1548  0.3758 -0.1160
  504OPC    HW1 2254   2.905   0.155   4.342  0.2556 -1.4988  0.5114
  504OPC    HW2 2255   2.813   0.212   4.427  0.2233  0.6879 -0.9008
  504OPC     MW 2256   2.885   0.184   4.412  0.1798  0.1450 -0.1392
  505OPC     OW 2257   2.364   1.385   1.137 -0.6319  0.4920 -0.7771
  505OPC    HW1 2258   2.353   1.299   1.142 -2.2475  0.7132  2.3957
  505OPC    HW2 2259   2.444   1.398   1.172  0.9300  0.2426 -3.9092
  505OPC     MW 2260   2.375   1.374   1.143 -0.6399  0.4879 -0.7712
  506OPC     OW 2261   1.895   4.267   1.928  0.2659 -0.3063  0.0641
  506OPC    HW1 2262   1.912   4.183   1.915  1.6264  0.0724 -0.8303
  506OPC    HW2 2263   1.887   4.273   2.015  3.5440 -0.8304  0.5181
  506OPC     MW 2264   1.896   4.256   1.939  0.9512 -0.3278 -0.0010
  507OPC     OW 2265   4.267   2.178   2.418 -0.5535 -0.4603  0.0630
  507OPC    HW1 2266   4.229   2.241   2.465  0.9709 -0.8019  1.8688
  507OPC    HW2 2267   4.226   2.106   2.445  0.7244 -0.7295  1.4068
  507OPC     MW 2268   4.255   2.177   2.429 -0.1395 -0.5505  0.5282
  508OPC     OW 2269   4.281   2.230   0.613  0.0667 -0.3066 -0.0555
  508OPC    HW1 2270   4.332   2.250   0.545  0.4910 -0.3417  0.2502
  508OPC    HW2 2271   4.277   2.143   0.610  1.7331 -0.4775  1.1241
  508OPC     MW 2272   4.288   2.220   0.602  0.3755 -0.3371  0.1639
  509OPC     OW 2273   0.540   4.617   3.824 -0.0832 -1.1540 -0.0097
  509OPC    HW1 2274   0.597   4.558   3.794  1.1635 -0.1091  0.1714
  509OPC    HW2 2275   0.517   4.586   3.902 -0.8712 -2.2834 -0.6534
  509OPC     MW 2276   0.545   4.604   3.831 -0.0154 -1.1666 -0.0781
  510OPC     OW 2277   1.178   2.644   0.834  0.1333  0.1755 -0.8800
  510OPC    HW1 2278   1.228   2.592   0.883 -0.5736 -0.4279 -0.7802
  510OPC    HW2 2279   1.148   2.703   0.890 -0.7013 -0.5337 -0.5506
  510OPC     MW 2280   1.181   2.645   0.849 -0.0944 -0.0185 -0.8165
  511OPC     OW 2281   1.822   3.180   2.857 -0.1255 -0.2399  0.6176
  511OPC    HW1 2282   1.879   3.189   2.792 -1.5213  0.3274 -0.5873
  511OPC    HW2 2283   1.776   3.110   2.835 -1.6363  0.8595  0.1253
  511OPC     MW 2284   1.824   3.171   2.844 -0.5549  0.0062  0.3669
  512OPC     OW 2285   2.597   3.026   4.456  0.3052  0.5015 -0.2050
  512OPC    HW1 2286   2.567   3.005   4.535  0.3258  0.8597 -0.1008
  512OPC    HW2 2287   2.540   2.988   4.402 -0.7878  1.7515 -0.0097
  512OPC     MW 2288   2.584   3.018   4.459  0.1467  0.7392 -0.1607
  513OPC     OW 2289   1.527   1.191   0.378 -0.1951  0.4481 -0.1812
  513OPC    HW1 2290   1.530   1.279   0.381  0.3724  0.4217  0.2288
  513OPC    HW2 2291   1.583   1.171   0.315  0.9145  0.3247  0.8182
  513OPC     MW 2292   1.536   1.201   0.369  0.0526  0.4260  0.0270
  514OPC     OW 2293   4.146   3.973   0.672 -0.3205 -0.2822 -0.6867
  514OPC    HW1 2294   4.208   4.014   0.717 -0.1412 -1.4038  0.1242
  514OPC    HW2 2295   4.085   3.956   0.732 -0.6827 -0.6259 -1.1485
  514OPC     MW 2296   4.146   3.977   0.687 -0.3474 -0.4987 -0.6351
  515OPC     OW 2297   1.029   1.041   3.694  0.0011 -0.0393  0.1091
  515OPC    HW1 2298   1.106   1.015   3.729  0.2784  1.5497  0.7477
  515OPC    HW2 2299   1.042   1.032   3.608  0.6625 -0.4333  0.2391
  515OPC     MW 2300   1.043   1.036   3.687  0.1398  0.1373  0.2227
  516OPC     OW 2301   3.129   4.209   3.889 -0.5864  0.0453  0.0765
  516OPC    HW1 2302   3.137   4.125   3.866 -0.2313  0.7910 -2.9176
  516OPC    HW2 2303   3.084   4.205   3.964 -1.3478 -2.7656 -0.3962
  516OPC     MW 2304   3.123   4.196   3.897 -0.6464 -0.2599 -0.4356
  517OPC     OW 2305   4.436   1.834   3.832  0.4545  0.2182 -0.0787
  517OPC    HW1 2306   4.404   1.759   3.800 -1.0798  0.6887  0.2499
  517OPC    HW2 2307   4.382   1.894   3.799  0.3876  0.9514  1.3224
  517OPC     MW 2308   4.423   1.832   3.822  0.2179  0.3961  0.1768
  518OPC     OW 2309   0.650   2.073   1.822  0.4021 -0.1739 -0.0473
  518OPC    HW1 2310   0.640   2.158   1.842 -0.9613 -0.1044 -0.8843
  518OPC    HW2 2311   0.595   2.033   1.876  0.2631 -0.4191 -0.3683
  518OPC     MW 2312   0.641   2.080   1.833  0.1802 -0.1997 -0.2183
  519OPC     OW 2313   3.961   1.193   1.255 -0.2064 -0.0622 -0.0221
  519OPC    HW1 2314   3.944   1.260   1.309 -1.0730 -0.4034  0.1452
  519OPC    HW2 2315   3.991   1.232   1.183  1.1603  0.3844  0.7701
  519OPC     MW 2316   3.963   1.209   1.253 -0.1326 -0.0466  0.1196
  520OPC     OW 2317   4.524   1.312   2.861  0.0722 -0.7303  0.4798
  520OPC    HW1 2318   4.522   1.391   2.824  1.0536 -0.3667  1.1536
  520OPC    HW2 2319   4.606   1.286   2.851  0.4135 -0.5863  2.4162
  520OPC     MW 2320   4.536   1.320   2.854  0.2675 -0.6554  0.8652
  521OPC     OW 2321   0.350   4.178   2.900 -0.1224  0.0171  0.2796
  521OPC    HW1 2322   0.280   4.229   2.912 -1.1244 -1.6078  1.9227
  521OPC    HW2 2323   0.377   4.198   2.820 -2.1899  1.0364 -0.2318
  521OPC     MW 2324   0.343   4.189   2.890 -0.5758 -0.0722  0.4467
  522OPC     OW 2325   4.494   0.521   4.411 -0.2731 -0.3824  0.4102
  522OPC    HW1 2326   4.433   0.550   4.466  0.6489  1.0659  0.7028
  522OPC    HW2 2327   4.569   0.544   4.449  0.4726 -1.7577 -0.1483
  522OPC     MW 2328   4.496   0.528   4.425 -0.0267 -0.3717  0.3707
  523OPC     OW 2329   1.616   3.640   1.545  0.4969 -0.0882 -0.3460
  523OPC    HW1 2330   1.580   3.561   1.539  1.4391 -0.4370 -3.0949
  523OPC    HW2 2331   1.576   3.685   1.482  1.0542  1.1502  0.1700
  523OPC     MW 2332   1.605   3.635   1.535  0.7184  0.0432 -0.6759
  524OPC     OW 2333   2.779   3.310   2.173 -0.2875 -0.0849 -0.4590
  524OPC    HW1 2334   2.756   3.234   2.138 -0.0253 -0.5451  0.3376
  524OPC    HW2 2335   2.749   3.305   2.255 -3.1081  1.9680 -1.2154
  524OPC     MW 2336   2.771   3.298   2.180 -0.6654  0.1504 -0.4531
  525OPC     OW 2337   1.428   1.328   3.397  0.0852 -0.4919  0.7612
  525OPC    HW1 2338   1.404   1.385   3.459 -1.6157  0.7982 -0.9989
  525OPC    HW2 2339   1.515   1.321   3.409  0.3233  2.2338  1.2536
  525OPC     MW 2340   1.437   1.335   3.408 -0.1310  0.1013  0.5740
  526OPC     OW 2341   3.408   3.993   2.963 -0.5040  0.2535  0.1311
  526OPC    HW1 2342   3.471   4.053   2.952 -0.9573  1.1498  1.9578
  526OPC    HW2 2343   3.337   4.032   2.931 -0.4036 -0.2307 -0.7157
  526OPC     MW 2344   3.407   4.008   2.957 -0.5561  0.3145  0.2759
  527OPC     OW 2345   4.717   0.772   1.082  0.6205  0.1199 -0.3603
  527OPC    HW1 2346   4.730   0.686   1.085  1.5731  0.2790  0.7483
  527OPC    HW2 2347   4.787   0.805   1.123  0.8938  1.4884 -1.8016
  527OPC     MW 2348   4.729   0.764   1.088  0.8016  0.3456 -0.4094
  528OPC     OW 2349   0.278   3.255   0.575 -0.0038  0.1033 -0.2339
  528OPC    HW1 2350   0.224   3.315   0.542  0.8206  0.1418 -1.5718
  528OPC    HW2 2351   0.280   3.194   0.514 -0.2813 -0.9882  0.8166
  528OPC     MW 2352   0.270   3.255   0.561  0.0770 -0.0523 -0.2764
  529OPC     OW 2353   2.148   3.137   3.371 -0.0122  0.4426 -0.6157
  529OPC    HW1 2354   2.098   3.076   3.410 -0.4698  1.0422 -0.2514
  529OPC    HW2 2355   2.205   3.090   3.325 -1.4370 -0.2742 -1.7476
  529OPC     MW 2356   2.149   3.121   3.370 -0.2903  0.4253 -0.7293
  530OPC     OW 2357   3.702   2.899   0.927  0.2744  0.1127  0.3687
  530OPC    HW1 2358   3.724   2.865   0.850 -2.2174  2.8671 -1.7888
  530OPC    HW2 2359   3.654   2.836   0.965  0.2206 -0.7288 -1.0430
  530OPC     MW 2360   3.698   2.885   0.921 -0.1017  0.3953 -0.1586
  531OPC     OW 2361   0.103   2.225   3.854 -0.4950 -0.3482  0.3255
  531OPC    HW1 2362   0.151   2.278   3.905 -0.5463  0.3175 -0.3069
  531OPC    HW2 2363   0.097   2.151   3.901 -1.2425  0.5247  1.6530
  531OPC     MW 2364   0.109   2.222   3.869 -0.6130 -0.1210  0.4282
  532OPC     OW 2365   2.442   1.137   0.375  0.0375  0.5595 -0.0386
  532OPC    HW1 2366   2.519   1.159   0.340  0.4202 -1.1337 -0.3786
  532OPC    HW2 2367   2.434   1.191   0.443  1.3120  1.0861 -0.2735
  532OPC     MW 2368   2.452   1.148   0.380  0.2822  0.3871 -0.1236
  533OPC     OW 2369   2.671   2.943   3.639  0.0438  0.1209  0.1498
  533OPC    HW1 2370   2.754   2.958   3.661  0.8912 -2.4253 -0.9754
  533OPC    HW2 2371   2.646   2.880   3.694 -1.2001  0.8449  0.4760
  533OPC     MW 2372   2.679   2.936   3.651 -0.0147 -0.1482  0.0318
  534OPC     OW 2373   3.076   4.516   0.474  0.0416  0.3648  0.0848
  534OPC    HW1 2374   3.142   4.515   0.418  0.4522  1.1599  0.5404
  534OPC    HW2 2375   3.062   4.431   0.491  2.5386  0.1831  1.8322
  534OPC     MW 2376   3.084   4.503   0.468  0.4711  0.4551  0.4102
  535OPC     OW 2377   4.312   3.410   0.281 -0.9725 -0.0471 -0.2878
  535OPC    HW1 2378   4.229   3.436   0.285 -0.5193  1.9498 -2.2120
  535OPC    HW2 2379   4.325   3.396   0.196  0.6100 -0.5642  0.0034
  535OPC     MW 2380   4.301   3.411   0.269 -0.6721  0.1714 -0.5290
  536OPC     OW 2381   1.528   4.163   0.110 -0.1952  0.1151  0.0796
  536OPC    HW1 2382   1.601   4.196   0.074 -1.1633  0.4189 -1.6765
  536OPC    HW2 2383   1.489   4.234   0.144 -0.7588  0.3390 -0.9866
  536OPC     MW 2384   1.533   4.179   0.110 -0.4215  0.1931 -0.3373
  537OPC     OW 2385   4.155   3.770   4.192  0.1504 -0.4691  0.0508
  537OPC    HW1 2386   4.148   3.732   4.113  0.5168  2.6475 -1.6523
  537OPC    HW2 2387   4.073   3.795   4.209 -0.0231 -1.6094  0.9755
  537OPC     MW 2388   4.142   3.768   4.183  0.1793 -0.1771 -0.0644
  538OPC     OW 2389   4.838   2.693   3.197 -0.2458 -0.5742  0.1269
  538OPC    HW1 2390   4.780   2.628   3.206 -0.7673 -0.0028  0.9905
  538OPC    HW2 2391   4.912   2.651   3.179 -0.9992 -1.3004 -1.5658
  538OPC     MW 2392   4.840   2.677   3.196 -0.4342 -0.5971  0.0043
  539OPC     OW 2393   1.581   2.890   4.505 -0.0459 -0.2302  0.3331
  539OPC    HW1 2394   1.606   2.889   4.588 -1.6762 -2.2433  0.8865
  539OPC    HW2 2395   1.495   2.900   4.509 -0.0631  0.5107 -1.1767
  539OPC     MW 2396   1.572   2.891   4.518 -0.2893 -0.4181  0.1917
  540OPC     OW 2397   2.841   2.439   0.739  0.5200  0.4601 -0.4256
  540OPC    HW1 2398   2.909   2.394   0.708  1.5878 -1.3795  3.8878
  540OPC    HW2 2399   2.872   2.521   0.744  2.1291 -0.1638  0.5212
  540OPC     MW 2400   2.856   2.445   0.735  0.9154  0.0962  0.3514
  541OPC     OW 2401   0.507   1.453   2.162  0.2791  0.0956  0.1218
  541OPC    HW1 2402   0.558   1.435   2.231  0.2725 -2.5426 -0.4350
  541OPC    HW2 2403   0.427   1.432   2.190 -0.0055  0.8053 -0.1343
  541OPC     MW 2404   0.503   1.447   2.177  0.2361 -0.1893  0.0018
  542OPC     OW 2405   3.288   0.427   2.041  0.0102 -0.0200  0.2291
  542OPC    HW1 2406   3.324   0.383   2.107  1.6001 -1.2638 -1.3477
  542OPC    HW2 2407   3.352   0.480   2.014 -1.0037  1.3394  0.3852
  542OPC     MW 2408   3.303   0.428   2.046  0.0954 -0.0029  0.0193
  543OPC     OW 2409   2.683   1.928   2.392 -0.3912 -0.1132  0.1194
  543OPC    HW1 2410   2.720   1.895   2.464  0.4781 -0.3771 -0.4399
  543OPC    HW2 2411   2.740   1.988   2.364 -0.7061 -0.0317 -0.3681
  543OPC     MW 2412   2.697   1.932   2.399 -0.3093 -0.1401 -0.0353
  544OPC     OW 2413   2.441   0.276   2.585  0.3233  0.4129  0.6279
  544OPC    HW1 2414   2.376   0.324   2.551  0.6835  0.6299  0.2454
  544OPC    HW2 2415   2.510   0.329   2.583  0.8359 -0.2517 -0.2085
  544OPC     MW 2416   2.441   0.291   2.580  0.4523  0.3468  0.4479
  545OPC     OW 2417   4.553   1.072   1.472  0.0127 -0.0029 -0.1212
  545OPC    HW1 2418   4.569   1.024   1.400 -0.4736 -1.3949  0.6701
  545OPC    HW2 2419   4.494   1.025   1.515  2.3292 -0.6912  2.5900
  545OPC     MW 2420   4.547   1.058   1.468  0.2830 -0.3102  0.3962
  546OPC     OW 2421   1.644   0.750   2.085  0.2738 -0.1743 -0.5362
  546OPC    HW1 2422   1.705   0.802   2.120  0.7872  0.4073 -2.1892
  546OPC    HW2 2423   1.569   0.786   2.113  0.6433  0.6565 -0.5579
  546OPC     MW 2424   1.642   0.763   2.095  0.4042  0.0344 -0.7836
  547OPC     OW 2425   3.582   2.685   4.491  0.4594 -0.8110 -0.0048
  547OPC    HW1 2426   3.527   2.621   4.469  1.3599 -1.5324 -0.2252
  547OPC    HW2 2427   3.660   2.647   4.486  1.0140  0.3095 -0.1202
  547OPC     MW 2428   3.585   2.670   4.487  0.6744 -0.7520 -0.0544
  548OPC     OW 2429   0.505   2.530   3.607  0.0064  0.3269  0.0328
  548OPC    HW1 2430   0.540   2.459   3.643  0.2813 -0.3183 -1.4424
  548OPC    HW2 2431   0.560   2.594   3.631  0.0414 -0.0209  0.9354
  548OPC     MW 2432   0.519   2.529   3.616  0.0522  0.1802 -0.0519
  549OPC     OW 2433   0.532   2.161   0.128 -0.3635 -0.0492 -0.4125
  549OPC    HW1 2434   0.505   2.189   0.206  2.6062 -1.3555  1.2306
  549OPC    HW2 2435   0.604   2.207   0.113 -0.5392 -0.2600 -2.1217
  549OPC     MW 2436   0.539   2.172   0.137  0.0493 -0.2733 -0.4223
  550OPC     OW 2437   0.644   1.779   3.310  0.2720  0.1544 -0.3788
  550OPC    HW1 2438   0.629   1.752   3.228  1.5213 -1.7479 -0.0686
  550OPC    HW2 2439   0.602   1.720   3.359  1.9834 -0.5377  0.3378
  550OPC     MW 2440   0.636   1.766   3.305  0.7094 -0.2288 -0.2271
  551OPC     OW 2441   0.592   1.744   1.123 -0.4115 -0.4918 -0.0548
  551OPC    HW1 2442   0.650   1.721   1.185 -0.2116 -0.1899 -0.1291
  551OPC    HW2 2443   0.535   1.678   1.124 -0.0724 -0.7918  0.0236
  551OPC     MW 2444   0.592   1.730   1.133 -0.3319 -0.4915 -0.0542
  552OPC     OW 2445   2.184   4.621   0.016  0.2037  0.1676 -0.3818
  552OPC    HW1 2446   2.183   4.534   0.020 -2.8750  0.1316  0.9092
  552OPC    HW2 2447   2.154   4.638  -0.064  0.0015  0.0466 -0.3307
  552OPC     MW 2448   2.180   4.611   0.005 -0.2811  0.1445 -0.1835
  553OPC     OW 2449   0.884   1.170   2.939 -0.3311  0.3537 -0.6666
  553OPC    HW1 2450   0.951   1.120   2.914 -0.1081 -0.1932  0.9129
  553OPC    HW2 2451   0.921   1.247   2.957  0.3082 -0.5471  2.2696
  553OPC     MW 2452   0.899   1.174   2.938 -0.2038  0.1398  0.0005
  554OPC     OW 2453   0.365   3.438   1.369 -0.5145 -0.1273 -0.3374
  554OPC    HW1 2454   0.426   3.417   1.428 -0.6430  0.2051 -0.0791
  554OPC    HW2 2455   0.290   3.430   1.414 -0.7576 -1.6563 -0.9677
  554OPC     MW 2456   0.363   3.434   1.385 -0.5694 -0.3041 -0.3924
  555OPC     OW 2457   2.957   0.062   4.179 -0.1442  1.1532 -0.4168
  555OPC    HW1 2458   3.012   0.103   4.126 -1.9513 -0.9449 -4.3157
  555OPC    HW2 2459   2.916   0.005   4.127 -1.3725 -2.0594  3.4895
  555OPC     MW 2460   2.959   0.059   4.164 -0.5926  0.3687 -0.4158
  556OPC     OW 2461   4.007   4.350   0.758 -0.3033  0.2882  0.2622
  556OPC    HW1 2462   4.082   4.392   0.770  0.0106  0.0039 -0.6467
  556OPC    HW2 2463   4.013   4.319   0.676 -1.1823 -0.1877  0.3630
  556OPC     MW 2464   4.019   4.352   0.747 -0.3865  0.1762  0.1428
  557OPC     OW 2465   0.713   3.043   2.670 -0.2167 -0.0238  0.0150
  557OPC    HW1 2466   0.729   3.128   2.680 -0.3153  0.3471 -2.3494
  557OPC    HW2 2467   0.672   3.039   2.593  2.9920 -2.4860 -1.8160
  557OPC     MW 2468   0.710   3.055   2.660  0.2428 -0.3328 -0.6047
  558OPC     OW 2469   2.797   0.243   1.297  0.3055  0.0946  0.0369
  558OPC    HW1 2470   2.778   0.182   1.237  1.5084  1.3269 -1.7153
  558OPC    HW2 2471   2.844   0.200   1.356  2.9414 -0.4290 -2.2098
  558OPC     MW 2472   2.801   0.228   1.297  0.8725  0.1993 -0.5538
  559OPC     OW 2473   0.763   2.857   3.785 -0.2802 -0.1191 -0.4142
  559OPC    HW1 2474   0.760   2.920   3.725  0.0166 -0.3295 -0.6525
  559OPC    HW2 2475   0.801   2.790   3.744 -0.7523 -0.5175 -0.2209
  559OPC     MW 2476   0.769   2.856   3.770 -0.3061 -0.2092 -0.4209
  560OPC     OW 2477   2.884   2.847   3.282  0.0605  0.0988  0.1177
  560OPC    HW1 2478   2.886   2.827   3.197 -0.9788  3.5276 -0.8725
  560OPC    HW2 2479   2.956   2.893   3.295 -1.0042  1.7594  0.3995
  560OPC     MW 2480   2.895   2.851   3.271 -0.2503  0.8506  0.0131
  561OPC     OW 2481   2.547   0.005   1.543 -0.3953  0.3783  0.6348
  561OPC    HW1 2482   2.597  -0.051   1.498  0.3703  1.3497  0.2523
  561OPC    HW2 2483   2.532  -0.037   1.618 -0.1336 -0.4868  0.2136
  561OPC     MW 2484   2.552  -0.010   1.548 -0.2435  0.3939  0.5161
  562OPC     OW 2485   0.428   2.859   3.038  0.6380 -0.2854  0.6603
  562OPC    HW1 2486   0.495   2.807   3.057  1.3505  0.8524  1.4717
  562OPC    HW2 2487   0.375   2.850   3.107  1.0815  0.5084  1.1306
  562OPC     MW 2488   0.430   2.850   3.051  0.8088 -0.0001  0.8497
  563OPC     OW 2489   4.258   4.301   4.687  0.5125 -0.0745  0.4788
  563OPC    HW1 2490   4.295   4.331   4.614  2.4126 -0.7809  1.0854
  563OPC    HW2 2491   4.216   4.370   4.719  2.0286  1.0409  0.1602
  563OPC     MW 2492   4.257   4.316   4.681  1.0171 -0.0138  0.5214
  564OPC     OW 2493   1.400   1.531   2.785 -0.3930  0.4137 -0.2478
  564OPC    HW1 2494   1.386   1.539   2.871  1.7663 -0.0994  0.2122
  564OPC    HW2 2495   1.348   1.465   2.762 -1.0168  0.5676  0.6479
  564OPC     MW 2496   1.390   1.523   2.794 -0.1662  0.3606 -0.0476
  565OPC     OW 2497   1.292   0.475   0.145  0.0641  0.0600  0.4964
  565OPC    HW1 2498   1.265   0.518   0.216 -0.6303  1.3412 -0.4897
  565OPC    HW2 2499   1.249   0.399   0.149  0.2253  0.0093  1.5575
  565OPC     MW 2500   1.281   0.470   0.156 -0.0147  0.2418  0.5075
  566OPC     OW 2501   1.804   3.056   0.269 -0.1291 -0.3676  0.3426
  566OPC    HW1 2502   1.842   3.133   0.252 -1.4139  0.5204  1.3487
  566OPC    HW2 2503   1.850   3.024   0.336 -0.2386  0.0142  0.6014
  566OPC     MW 2504   1.817   3.063   0.276 -0.3351 -0.1799  0.5295
  567OPC     OW 2505   4.248   4.541   1.948 -0.0199 -0.2409  0.4286
  567OPC    HW1 2506   4.297   4.611   1.969 -0.5715  0.5179 -0.7235
  567OPC    HW2 2507   4.209   4.565   1.874 -0.7141 -1.5474  0.3503
  567OPC     MW 2508   4.250   4.555   1.941 -0.2038 -0.3219  0.2469
  568OPC     OW 2509   3.383   2.911   3.640 -0.3905 -0.4595  0.4072
  568OPC    HW1 2510   3.405   2.847   3.694 -1.1164  0.6134  2.0579
  568OPC    HW2 2511   3.443   2.907   3.577  1.3564 -0.9034  2.0159
  568OPC     MW 2512   3.395   2.901   3.638 -0.2396 -0.3667  0.8886
  569OPC     OW 2513   1.654   4.451   4.410 -0.5850 -0.1928 -0.7777
  569OPC    HW1 2514   1.688   4.497   4.476 -0.5351  0.1514 -1.0370
  569OPC    HW2 2515   1.724   4.429   4.363 -0.3025 -2.7146  0.6595
  569OPC     MW 2516   1.669   4.454   4.413 -0.5359 -0.5143 -0.6037
  570OPC     OW 2517   1.800   1.613   3.645  0.0598  0.0450 -0.2831
  570OPC    HW1 2518   1.818   1.536   3.609 -0.0863 -0.6897  1.1170
  570OPC    HW2 2519   1.847   1.670   3.598  1.8789 -1.1605 -0.0395
  570OPC     MW 2520   1.810   1.610   3.633  0.3070 -0.2416 -0.0403
  571OPC     OW 2521   1.065   0.233   4.153  0.5881 -0.5049 -0.3766
  571OPC    HW1 2522   0.998   0.217   4.100 -1.4292  0.5235  1.6833
  571OPC    HW2 2523   1.049   0.182   4.222  1.8041 -0.0570  0.2715
  571OPC     MW 2524   1.053   0.223   4.155  0.4697 -0.2868  0.0238
  572OPC     OW 2525   1.516   1.936   2.872  0.2126  0.0556  0.3504
  572OPC    HW1 2526   1.575   1.877   2.848 -1.9458 -1.7507 -0.9520
  572OPC    HW2 2527   1.564   2.002   2.904  2.9448 -0.7757 -1.6837
  572OPC     MW 2528   1.532   1.937   2.873  0.2974 -0.3340 -0.1425
  573OPC     OW 2529   0.636   4.255   2.264 -0.3596  0.4041  0.1529
  573OPC    HW1 2530   0.595   4.332   2.265 -1.9969 -0.4087  0.4358
  573OPC    HW2 2531   0.679   4.253   2.339  0.9687  1.6442 -0.5314
  573OPC     MW 2532   0.636   4.266   2.275 -0.4053  0.4671  0.0935
  574OPC     OW 2533   2.087   1.787   3.798  0.2120  0.5328 -0.1704
  574OPC    HW1 2534   2.103   1.704   3.777  2.5681  1.0300 -0.6479
  574OPC    HW2 2535   2.045   1.818   3.729  1.3457  0.2880 -0.9957
  574OPC     MW 2536   2.083   1.779   3.785  0.7275  0.5701 -0.3628
  575OPC     OW 2537   1.036   1.348   3.304  0.1127 -0.5103  0.6635
  575OPC    HW1 2538   1.096   1.364   3.243 -1.1812  0.5896 -0.3864
  575OPC    HW2 2539   1.037   1.420   3.353 -0.8068 -0.1756  0.2154
  575OPC     MW 2540   1.045   1.361   3.302 -0.2142 -0.2984  0.4423
  576OPC     OW 2541   3.797   2.330   4.429  0.2062  0.1168  0.2068
  576OPC    HW1 2542   3.799   2.277   4.360  0.2128  1.3138 -0.7546
  576OPC    HW2 2543   3.845   2.288   4.489  0.8567 -0.6002 -0.7812
  576OPC     MW 2544   3.805   2.316   4.428  0.3033  0.1878 -0.0813
  577OPC     OW 2545   0.939   1.153   0.379 -0.1451 -0.0075 -0.8320
  577OPC    HW1 2546   0.999   1.193   0.330 -0.1040 -1.7636 -2.3046
  577OPC    HW2 2547   0.960   1.068   0.372 -1.0603 -0.4351  1.0246
  577OPC     MW 2548   0.951   1.146   0.371 -0.2742 -0.3301 -0.7752
  578OPC     OW 2549   1.964   1.209   4.224 -0.1251  0.0219  0.4235
  578OPC    HW1 2550   1.991   1.127   4.217 -0.1218  0.1488 -2.2859
  578OPC    HW2 2551   1.877   1.203   4.217 -0.2118  0.1834  1.3002
  578OPC     MW 2552   1.955   1.196   4.222 -0.1374  0.0645  0.1526
  579OPC     OW 2553   4.462   0.171   3.205 -0.1403  1.2172 -0.1559
  579OPC    HW1 2554   4.470   0.124   3.278 -2.0977  0.6314 -0.2735
  579OPC    HW2 2555   4.516   0.238   3.218  1.3780 -0.1247  0.7700
  579OPC     MW 2556   4.471   0.174   3.218 -0.2050  0.9324 -0.0365
  580OPC     OW 2557   1.364   3.293   0.031 -0.1391 -0.0853  0.2460
  580OPC    HW1 2558   1.448   3.295   0.055  0.4181  3.9916 -1.1092
  580OPC    HW2 2559   1.367   3.267  -0.052  0.3339  2.7901 -0.7541
  580OPC     MW 2560   1.377   3.290   0.022  0.0131  0.9416 -0.1019
  581OPC     OW 2561   2.813   1.463   4.700 -0.0238  0.8046  0.2345
  581OPC    HW1 2562   2.828   1.454   4.614  0.6097  0.4681  0.3760
  581OPC    HW2 2563   2.885   1.431   4.737 -0.9635 -0.6122  0.9362
  581OPC     MW 2564   2.826   1.457   4.693 -0.0689  0.5456  0.3591
  582OPC     OW 2565   4.568   4.556   0.240 -0.6812  0.4103  0.5382
  582OPC    HW1 2566   4.569   4.610   0.172  0.3419  1.4344  1.3150
  582OPC    HW2 2567   4.632   4.500   0.223 -1.6180 -0.4805 -0.1771
  582OPC     MW 2568   4.578   4.556   0.228 -0.6685  0.4299  0.5473
  583OPC     OW 2569   2.051   3.512   2.764 -0.0413  0.8290  0.0647
  583OPC    HW1 2570   2.126   3.557   2.756  0.1073  0.4691 -0.6373
  583OPC    HW2 2571   2.046   3.496   2.850  1.4938 -0.4615 -0.0324
  583OPC     MW 2572   2.062   3.516   2.776  0.2073  0.5852 -0.0534
  584OPC     OW 2573   0.001   1.853   3.262  0.5491 -0.4410  0.1882
  584OPC    HW1 2574  -0.012   1.878   3.345 -0.2000  2.4855 -0.6650
  584OPC    HW2 2575   0.087   1.842   3.257  0.6470 -0.3274  1.2660
  584OPC     MW 2576   0.011   1.855   3.274  0.4529  0.0080  0.2213
  585OPC     OW 2577   0.844   4.670   2.939  0.3705 -0.1170  0.0591
  585OPC    HW1 2578   0.815   4.669   2.857  0.9183 -0.9614 -0.1369
  585OPC    HW2 2579   0.917   4.718   2.934  0.4080 -0.1747  0.0473
  585OPC     MW 2580   0.851   4.677   2.926  0.4570 -0.2503  0.0285
  586OPC     OW 2581   1.168   3.906   2.873  0.2098  0.2088 -0.2809
  586OPC    HW1 2582   1.139   3.971   2.925 -1.9865 -0.9641  0.0969
  586OPC    HW2 2583   1.106   3.901   2.812  1.3017 -0.3524 -1.3675
  586OPC     MW 2584   1.154   3.915   2.872  0.0467 -0.0473 -0.3856
  587OPC     OW 2585   1.692   1.045   4.488 -0.9482  0.2898 -0.1174
  587OPC    HW1 2586   1.608   1.037   4.510 -0.5283 -1.4952  1.1034
  587OPC    HW2 2587   1.721   0.962   4.489  0.6670  0.7935 -1.2094
  587OPC     MW 2588   1.684   1.031   4.491 -0.6475  0.1004 -0.0987
  588OPC     OW 2589   3.749   0.301   0.577  0.1699 -0.5510  0.4281
  588OPC    HW1 2590   3.725   0.261   0.504  1.4718 -0.2078 -0.2097
  588OPC    HW2 2591   3.835   0.284   0.583 -0.0256 -1.0987  2.2103
  588OPC     MW 2592   3.758   0.293   0.567  0.3333 -0.5812  0.5972
  589OPC     OW 2593   3.509   0.120   1.523 -1.0176  0.1828 -0.1988
  589OPC    HW1 2594   3.477   0.047   1.558  1.6845 -0.3669  1.4347
  589OPC    HW2 2595   3.580   0.092   1.480 -0.3914  1.7227 -0.2156
  589OPC     MW 2596   3.515   0.105   1.522 -0.5258  0.3291  0.0401
  590OPC     OW 2597   4.400   1.241   2.425  0.2217 -0.0135 -0.0230
  590OPC    HW1 2598   4.359   1.257   2.350 -0.1768 -0.5947  0.0640
  590OPC    HW2 2599   4.335   1.221   2.480  0.6081 -0.8975  0.1331
  590OPC     MW 2600   4.384   1.240   2.422  0.2201 -0.2299  0.0129
  591OPC     OW 2601   2.430   3.985   3.926 -0.6208 -0.3822 -0.1234
  591OPC    HW1 2602   2.427   4.020   3.846 -0.3043  0.3481  0.1845
  591OPC    HW2 2603   2.349   3.998   3.957 -0.3844  0.4472  0.1485
  591OPC     MW 2604   2.417   3.992   3.919 -0.5392 -0.1518 -0.0379
  592OPC     OW 2605   3.307   3.671   1.081  0.1551  0.2806 -0.5080
  592OPC    HW1 2606   3.325   3.612   1.142  0.3757  1.4892  0.6330
  592OPC    HW2 2607   3.247   3.722   1.118  2.0444  2.5169 -0.2772
  592OPC     MW 2608   3.301   3.670   1.095  0.4667  0.7894 -0.3054
  593OPC     OW 2609   1.187   2.736   2.651 -0.2785 -0.2428 -0.1481
  593OPC    HW1 2610   1.261   2.726   2.696  0.5923 -1.7297 -1.7619
  593OPC    HW2 2611   1.130   2.687   2.695 -0.2561  0.6424  0.9189
  593OPC     MW 2612   1.189   2.727   2.664 -0.1466 -0.3316 -0.2289
  594OPC     OW 2613   3.172   3.393   0.461  0.3145  0.1934 -0.3301
  594OPC    HW1 2614   3.233   3.350   0.506  0.3049  0.8827  0.3787
  594OPC    HW2 2615   3.098   3.369   0.500  0.2739  0.5154 -0.2065
  594OPC     MW 2616   3.170   3.383   0.474  0.3071  0.3428 -0.2071
  595OPC     OW 2617   0.342   1.685   3.409 -0.2296 -0.2839  1.0074
  595OPC    HW1 2618   0.336   1.729   3.333 -0.0894 -0.1072  1.0979
  595OPC    HW2 2619   0.267   1.642   3.414 -0.7344  0.6180  1.3367
  595OPC     MW 2620   0.330   1.685   3.398 -0.2834 -0.1246  1.0694
  596OPC     OW 2621   4.502   0.042   0.597 -0.4276 -0.1705 -0.4171
  596OPC    HW1 2622   4.576   0.021   0.555 -0.7895 -1.8430 -0.2729
  596OPC    HW2 2623   4.487   0.125   0.571  1.5634  0.2693 -0.3152
  596OPC     MW 2624   4.511   0.051   0.587 -0.1867 -0.3526 -0.3808
  597OPC     OW 2625   4.806   2.608   4.239  0.0292  0.1845 -0.0188
  597OPC    HW1 2626   4.758   2.661   4.188 -0.1289 -1.5265 -1.7725
  597OPC    HW2 2627   4.888   2.625   4.214 -0.0826 -1.0484 -1.3023
  597OPC     MW 2628   4.811   2.619   4.228 -0.0107 -0.2505 -0.4675
  598OPC     OW 2629   4.630   4.509   1.707 -0.3838 -0.0476 -0.2391
  598OPC    HW1 2630   4.565   4.451   1.703 -1.8393  1.5345 -1.0752
  598OPC    HW2 2631   4.654   4.507   1.791 -0.2367 -1.9682 -0.2843
  598OPC     MW 2632   4.624   4.501   1.719 -0.5772 -0.0978 -0.3693
  599OPC     OW 2633   2.719   0.228   0.685  0.0625 -0.0247 -0.0156
  599OPC    HW1 2634   2.647   0.261   0.720  0.5413 -0.9903  2.0654
  599OPC    HW2 2635   2.771   0.297   0.674 -0.7131  0.5110 -0.3825
  599OPC     MW 2636   2.716   0.243   0.688  0.0187 -0.0882  0.2376
  600OPC     OW 2637   1.730   0.281   2.849 -0.3002  0.1205 -0.0820
  600OPC    HW1 2638   1.756   0.212   2.896  1.0814 -0.0439 -1.0299
  600OPC    HW2 2639   1.694   0.334   2.909 -0.3147 -0.8928  0.8454
  600OPC     MW 2640   1.729   0.279   2.865 -0.0982 -0.0535 -0.0850
  601OPC     OW 2641   3.134   3.874   1.158 -0.8185  0.1276 -0.5043
  601OPC    HW1 2642   3.155   3.903   1.237  0.2272 -0.2335 -0.6458
  601OPC    HW2 2643   3.051   3.849   1.167 -0.6530 -0.0761  0.5211
  601OPC     MW 2644   3.125   3.875   1.171 -0.6396  0.0440 -0.3737
  602OPC     OW 2645   1.173   4.585   1.853 -0.0448  0.1073  0.1349
  602OPC    HW1 2646   1.144   4.529   1.794 -1.2709 -1.2846  1.9474
  602OPC    HW2 2647   1.257   4.596   1.832 -0.2174 -1.0256 -1.2941
  602OPC     MW 2648   1.181   4.579   1.841 -0.2514 -0.2658  0.1915
  603OPC     OW 2649   3.253   2.456   3.681  0.8695 -0.0924  0.7868
  603OPC    HW1 2650   3.335   2.444   3.654  0.2172  0.1586 -1.5282
  603OPC    HW2 2651   3.217   2.504   3.617 -1.8406 -2.5631  0.2030
  603OPC     MW 2652   3.260   2.461   3.667  0.3728 -0.4203  0.3585
  604OPC     OW 2653   4.112   2.297   0.278 -0.1343  0.2478  0.2012
  604OPC    HW1 2654   4.126   2.321   0.195  1.1126 -0.6046  0.1512
  604OPC    HW2 2655   4.115   2.373   0.322  2.3130  0.4310 -0.1407
  604OPC     MW 2656   4.114   2.312   0.272  0.4115  0.1489  0.1433
  605OPC     OW 2657   0.964   3.298   3.557  0.5839 -0.0492  0.6363
  605OPC    HW1 2658   0.950   3.376   3.594  0.2340 -0.6337  1.7669
  605OPC    HW2 2659   1.048   3.282   3.573  0.8359  0.3693 -0.1754
  605OPC     MW 2660   0.974   3.308   3.565  0.5695 -0.0738  0.6834
  606OPC     OW 2661   2.281   3.811   2.523 -0.1645 -0.1457  0.5446
  606OPC    HW1 2662   2.252   3.841   2.446 -0.1787  0.0174  0.6119
  606OPC    HW2 2663   2.335   3.874   2.550 -0.9412  0.2882  1.1420
  606OPC     MW 2664   2.285   3.825   2.516 -0.2815 -0.0577  0.6428
  607OPC     OW 2665   0.132   3.222   3.098 -0.3432 -0.5698  0.0846
  607OPC    HW1 2666   0.055   3.261   3.087 -0.4439 -1.3860 -2.6894
  607OPC    HW2 2667   0.111   3.139   3.116 -0.0769 -0.2002  2.4070
  607OPC     MW 2668   0.118   3.216   3.099 -0.3187 -0.6357  0.0180
  608OPC     OW 2669   4.137   0.262   4.774  0.2166  0.8373 -0.1753
  608OPC    HW1 2670   4.135   0.331   4.828  0.7363  0.9673 -0.3204
  608OPC    HW2 2671   4.202   0.213   4.805  0.2878  0.7416 -0.4743
  608OPC     MW 2672   4.146   0.265   4.787  0.3040  0.8424 -0.2408
  609OPC     OW 2673   4.646   2.359   1.472  0.6911 -0.2610 -0.0851
  609OPC    HW1 2674   4.655   2.328   1.391 -0.5580  0.7570 -0.6550
  609OPC    HW2 2675   4.602   2.297   1.514  0.3531 -0.3135 -0.5179
  609OPC     MW 2676   4.641   2.346   1.466  0.4563 -0.1183 -0.2332
  610OPC     OW 2677   4.523   4.376   2.303 -0.6590  0.1571  0.3956
  610OPC    HW1 2678   4.463   4.351   2.245 -0.6343  0.9855 -0.0004
  610OPC    HW2 2679   4.505   4.460   2.316  0.0363  0.2599  0.7423
  610OPC     MW 2680   4.511   4.385   2.297 -0.5527  0.2944  0.3885
  611OPC     OW 2681   1.509   4.101   2.462 -0.2789 -0.4786  0.6340
  611OPC    HW1 2682   1.596   4.092   2.453 -0.1364 -0.1002  1.5305
  611OPC    HW2 2683   1.482   4.122   2.382  0.5606  0.1701  0.5142
  611OPC     MW 2684   1.518   4.102   2.449 -0.1338 -0.3269  0.7488
  612OPC     OW 2685   1.323   1.028   3.071  0.5209 -0.1901  0.1313
  612OPC    HW1 2686   1.244   1.006   3.101 -0.2235  1.3196 -0.5936
  612OPC    HW2 2687   1.338   0.971   3.007  0.7955 -1.5384  1.3465
  612OPC     MW 2688   1.314   1.016   3.066  0.4514 -0.1663  0.2037
  613OPC     OW 2689   0.426   2.220   4.288 -0.4080 -0.2103  0.0452
  613OPC    HW1 2690   0.435   2.169   4.217  3.2398 -1.9789  1.5019
  613OPC    HW2 2691   0.503   2.259   4.295 -0.9612  0.6211  2.5168
  613OPC     MW 2692   0.439   2.218   4.278  0.0491 -0.3488  0.6251
  614OPC     OW 2693   2.161   0.034   2.425 -0.2461 -0.3215  0.1118
  614OPC    HW1 2694   2.099   0.003   2.478 -2.0968 -1.1744 -2.3663
  614OPC    HW2 2695   2.189   0.106   2.467 -0.9045 -1.4118  2.6175
  614OPC     MW 2696   2.156   0.040   2.439 -0.6167 -0.6085  0.1158
  615OPC     OW 2697   0.950   1.285   3.810 -0.3470 -0.0580 -0.4709
  615OPC    HW1 2698   0.995   1.214   3.791  1.2997 -0.1625  3.0972
  615OPC    HW2 2699   1.009   1.349   3.809 -0.9588  0.5500  0.3064
  615OPC     MW 2700   0.965   1.284   3.807 -0.1942  0.0164  0.1709
  616OPC     OW 2701   2.622   2.360   1.935  0.8788 -0.4468  0.0909
  616OPC    HW1 2702   2.609   2.424   1.993  0.9235  1.4889 -1.8772
  616OPC    HW2 2703   2.616   2.288   1.983 -1.9491  0.8526  2.0450
  616OPC     MW 2704   2.619   2.359   1.951  0.4677  0.0310  0.0889
  617OPC     OW 2705   3.975   3.968   0.901  0.2480  0.4440  0.3068
  617OPC    HW1 2706   3.890   3.979   0.886  0.3176 -0.5410 -0.9808
  617OPC    HW2 2707   3.981   3.969   0.988 -0.8379  2.0730  0.4084
  617OPC     MW 2708   3.963   3.970   0.912  0.0978  0.5391  0.1316
  618OPC     OW 2709   2.315   0.053   0.704  0.5348 -0.4014 -0.3404
  618OPC    HW1 2710   2.264  -0.018   0.707 -0.0228  0.0052  0.0251
  618OPC    HW2 2711   2.263   0.117   0.734  0.8376  0.2748 -1.2284
  618OPC     MW 2712   2.299   0.052   0.709  0.4972 -0.2415 -0.4176
  619OPC     OW 2713   2.581   2.557   1.095 -0.1582  0.1897  0.0096
  619OPC    HW1 2714   2.572   2.496   1.157  0.1146  0.9566  0.8216
  619OPC    HW2 2715   2.539   2.626   1.129 -0.1871  0.5576 -0.7586
  619OPC     MW 2716   2.573   2.558   1.109 -0.1221  0.3573  0.0160
  620OPC     OW 2717   0.197   3.822   4.158  0.1506  0.2867  0.2415
  620OPC    HW1 2718   0.268   3.844   4.114  0.3010 -2.0242 -0.7957
  620OPC    HW2 2719   0.143   3.889   4.146  0.8446  0.4905 -2.0329
  620OPC     MW 2720   0.199   3.835   4.150  0.2753 -0.0247 -0.2475
  621OPC     OW 2721   4.520   2.854   0.274 -0.2259  0.1252 -0.3282
  621OPC    HW1 2722   4.530   2.890   0.195 -0.5109 -0.7310 -0.7691
  621OPC    HW2 2723   4.476   2.780   0.258 -1.6602  0.6881  0.8166
  621OPC     MW 2724   4.515   2.848   0.260 -0.4799  0.0819 -0.2242
  622OPC     OW 2725   0.547   1.230   4.009 -0.0223  0.2281 -0.2991
  622OPC    HW1 2726   0.503   1.256   4.079  0.4322  0.0413  0.0671
  622OPC    HW2 2727   0.598   1.298   3.990  1.5487 -0.5201  0.9759
  622OPC     MW 2728   0.548   1.244   4.017  0.2770  0.0901 -0.0567
  623OPC     OW 2729   3.213   2.273   1.520 -0.6181  0.0461  0.0064
  623OPC    HW1 2730   3.126   2.276   1.509 -1.1984 -1.6399  3.0454
  623OPC    HW2 2731   3.229   2.335   1.579  0.0585 -0.3545  0.2588
  623OPC     MW 2732   3.202   2.283   1.527 -0.6038 -0.2621  0.4926
  624OPC     OW 2733   0.961   4.528   2.276  0.1283  0.0956 -0.3663
  624OPC    HW1 2734   0.919   4.470   2.225  0.4183 -0.3521 -0.0992
  624OPC    HW2 2735   1.034   4.487   2.298  0.8135  0.9550 -0.9872
  624OPC     MW 2736   0.965   4.513   2.271  0.2724  0.1566 -0.4185
  625OPC     OW 2737   0.107   1.639   2.305  0.6744  0.0478  0.3504
  625OPC    HW1 2738   0.188   1.608   2.315  0.0555 -1.2039  1.8593
  625OPC    HW2 2739   0.118   1.725   2.317  1.9455  0.0754 -0.7420
  625OPC     MW 2740   0.121   1.647   2.309  0.7707 -0.1330  0.4119
  626OPC     OW 2741   0.376   1.751   0.234  0.6751  0.2120 -0.2169
  626OPC    HW1 2742   0.435   1.735   0.296 -0.3544  1.1177  1.0639
  626OPC    HW2 2743   0.299   1.738   0.274 -0.0258  1.1812 -1.1776
  626OPC     MW 2744   0.373   1.747   0.249  0.4195  0.4889 -0.1696
  627OPC     OW 2745   4.773   3.396   2.079  0.4375 -0.3846 -0.1374
  627OPC    HW1 2746   4.698   3.404   2.122 -0.5905  1.7954 -2.0879
  627OPC    HW2 2747   4.830   3.441   2.127 -0.8016  2.4736 -1.1084
  627OPC     MW 2748   4.771   3.404   2.092  0.1025  0.3595 -0.5689
  628OPC     OW 2749   0.623   4.677   0.470  0.4224 -0.1971  0.1802
  628OPC    HW1 2750   0.636   4.599   0.506  3.4389  0.7534  1.4680
  628OPC    HW2 2751   0.648   4.666   0.387 -1.6889 -1.1648 -0.3776
  628OPC     MW 2752   0.629   4.664   0.463  0.5561 -0.1996  0.2881
  629OPC     OW 2753   2.303   2.721   0.845 -0.0507 -0.1779 -0.0309
  629OPC    HW1 2754   2.389   2.734   0.852 -0.1866  0.6708  0.2487
  629OPC    HW2 2755   2.296   2.641   0.811  0.8241 -0.6395  0.8492
  629OPC     MW 2756   2.314   2.711   0.841  0.0585 -0.1206  0.1404
  630OPC     OW 2757   2.743   4.400   3.250  0.3190  0.4425 -0.1132
  630OPC    HW1 2758   2.677   4.405   3.193  0.0055 -0.4296  0.1412
  630OPC    HW2 2759   2.712   4.441   3.321 -0.0345 -0.1270  0.0696
  630OPC     MW 2760   2.729   4.407   3.252  0.2204  0.2296 -0.0488
  631OPC     OW 2761   3.515   1.151   0.560 -0.2473 -0.0596 -0.3995
  631OPC    HW1 2762   3.523   1.207   0.493  0.3730 -0.9934 -1.1280
  631OPC    HW2 2763   3.453   1.187   0.609  0.5952  1.6174 -0.4967
  631OPC     MW 2764   3.507   1.165   0.557 -0.0312  0.0502 -0.5215
  632OPC     OW 2765   0.880   3.559   4.489  0.7864  0.1102  0.5143
  632OPC    HW1 2766   0.894   3.619   4.427  0.0669 -0.1999  0.0419
  632OPC    HW2 2767   0.960   3.525   4.502  0.9825  0.3184 -0.0998
  632OPC     MW 2768   0.894   3.563   4.481  0.7091  0.0949  0.3536
  633OPC     OW 2769   0.336   2.658   0.922  0.5397 -0.1251  0.2149
  633OPC    HW1 2770   0.416   2.637   0.952 -0.0871 -1.5032  1.0550
  633OPC    HW2 2771   0.293   2.682   0.994  0.1685  0.5629 -0.2264
  633OPC     MW 2772   0.342   2.658   0.937  0.3922 -0.2271  0.2739
  634OPC     OW 2773   3.371   0.373   4.269  0.0718  0.1754  0.0295
  634OPC    HW1 2774   3.288   0.353   4.253 -0.0643  0.8141 -0.1091
  634OPC    HW2 2775   3.401   0.400   4.191  0.1288  0.8590  0.2753
  634OPC     MW 2776   3.363   0.374   4.255  0.0601  0.3708  0.0453
  635OPC     OW 2777   3.159   3.784   1.800 -0.1601 -0.1434 -0.4326
  635OPC    HW1 2778   3.137   3.868   1.806  0.3497  0.0369 -1.0005
  635OPC    HW2 2779   3.246   3.785   1.801 -0.1522 -0.6868 -0.1937
  635OPC     MW 2780   3.168   3.797   1.801 -0.0836 -0.1971 -0.4812
  636OPC     OW 2781   3.277   4.464   3.709  0.4022 -0.0256 -0.3971
  636OPC    HW1 2782   3.359   4.496   3.709 -0.2143  1.8597  1.4320
  636OPC    HW2 2783   3.288   4.379   3.721  2.1367  0.3077  0.8194
  636OPC     MW 2784   3.291   4.456   3.711  0.5673  0.3021  0.0528
  637OPC     OW 2785   3.209   2.811   3.962  0.1322 -0.4833  0.3516
  637OPC    HW1 2786   3.132   2.811   3.921  0.2634 -1.3760  0.0907
  637OPC    HW2 2787   3.203   2.879   4.017 -0.7785 -0.4532  0.2291
  637OPC     MW 2788   3.197   2.821   3.964  0.0169 -0.6108  0.2949
  638OPC     OW 2789   4.303   3.629   3.181  0.3403  0.0189  0.0031
  638OPC    HW1 2790   4.269   3.592   3.109 -0.1716  1.7416 -0.6875
  638OPC    HW2 2791   4.254   3.594   3.245  1.0648 -1.8482 -0.3790
  638OPC     MW 2792   4.291   3.618   3.180  0.3717 -0.0024 -0.1554
  639OPC     OW 2793   1.208   0.091   4.702  0.3394  0.6286 -0.1937
  639OPC    HW1 2794   1.207   0.173   4.673 -0.1323  0.8612  0.4569
  639OPC    HW2 2795   1.142   0.053   4.659  2.2397 -0.1868 -2.5907
  639OPC     MW 2796   1.198   0.098   4.692  0.5505  0.5425 -0.4516
  640OPC     OW 2797   1.644   3.891   0.150 -0.1939  0.0205  0.1319
  640OPC    HW1 2798   1.647   3.969   0.111 -1.1878 -0.7553 -1.6359
  640OPC    HW2 2799   1.692   3.902   0.222 -0.7549  2.4008  0.2260
  640OPC     MW 2800   1.652   3.904   0.155 -0.4236  0.2576 -0.1153
  641OPC     OW 2801   4.142   1.064   4.655  0.2261 -0.2289 -0.3982
  641OPC    HW1 2802   4.067   1.105   4.640  0.0203 -0.9475 -1.4086
  641OPC    HW2 2803   4.149   1.008   4.588  0.0338 -2.5095  1.3529
  641OPC     MW 2804   4.132   1.061   4.643  0.1671 -0.6720 -0.2887
  642OPC     OW 2805   2.030   2.553   0.723 -0.4982 -0.2115  0.0555
  642OPC    HW1 2806   2.032   2.542   0.809 -1.1069  0.9031  0.2285
  642OPC    HW2 2807   2.029   2.471   0.692 -0.1022 -0.6276  1.0870
  642OPC     MW 2808   2.030   2.539   0.731 -0.5296 -0.1084  0.2334
  643OPC     OW 2809   0.074   0.579   1.639 -0.6016  0.3782  0.1786
  643OPC    HW1 2810   0.028   0.516   1.600 -0.2808  1.6922 -2.5493
  643OPC    HW2 2811   0.154   0.571   1.606 -0.0073  0.9171  1.4115
  643OPC     MW 2812   0.079   0.569   1.629 -0.4664  0.6519 -0.0422
  644OPC     OW 2813   3.267   3.658   2.350 -0.3625  0.0012  0.3361
  644OPC    HW1 2814   3.288   3.722   2.294 -1.2150  0.5117  0.5925
  644OPC    HW2 2815   3.284   3.694   2.428 -3.6536  1.0720  0.6844
  644OPC     MW 2816   3.273   3.673   2.353 -0.9747  0.2347  0.4255
  645OPC     OW 2817   3.596   0.282   3.801  1.0923 -0.0408  0.1382
  645OPC    HW1 2818   3.669   0.295   3.846  1.4082 -0.4116 -0.2559
  645OPC    HW2 2819   3.578   0.197   3.813 -0.0365  0.3369  1.3425
  645OPC     MW 2820   3.604   0.271   3.809  0.9722 -0.0398  0.2578
  646OPC     OW 2821   2.553   2.146   3.391 -0.0386 -0.2760 -0.2786
  646OPC    HW1 2822   2.630   2.115   3.366  0.5863 -1.1603  2.3347
  646OPC    HW2 2823   2.573   2.203   3.454 -1.4596  1.4005 -1.2447
  646OPC     MW 2824   2.567   2.150   3.397 -0.1562 -0.1589 -0.0353
  647OPC     OW 2825   3.281   0.229   1.837  0.4749 -0.5347 -0.0796
  647OPC    HW1 2826   3.277   0.295   1.894  1.1674 -1.8209  1.5722
  647OPC    HW2 2827   3.268   0.159   1.887  0.9372 -1.7369 -1.5657
  647OPC     MW 2828   3.278   0.228   1.853  0.6455 -0.9023 -0.0552
  648OPC     OW 2829   2.602   2.659   4.250 -0.3996  0.1977 -0.4020
  648OPC    HW1 2830   2.551   2.650   4.320  0.2154 -0.0963  0.0142
  648OPC    HW2 2831   2.646   2.733   4.266  1.2973 -0.9627  0.5470
  648OPC     MW 2832   2.601   2.669   4.263 -0.0582 -0.0172 -0.2005
  649OPC     OW 2833   2.428   4.121   3.397 -0.5722  0.2555 -0.1730
  649OPC    HW1 2834   2.399   4.201   3.380  0.7546  1.1550  1.5266
  649OPC    HW2 2835   2.514   4.129   3.395 -0.4109 -0.8556  1.1279
  649OPC     MW 2836   2.436   4.134   3.394 -0.3523  0.2244  0.2705
  650OPC     OW 2837   0.047   2.850   0.576  0.2020  0.3325 -0.4230
  650OPC    HW1 2838  -0.008   2.899   0.529 -0.7289  0.6359  0.9493
  650OPC    HW2 2839   0.066   2.900   0.645 -1.0683 -1.3247  1.2223
  650OPC     MW 2840   0.042   2.865   0.579 -0.1232  0.1326  0.0228
  651OPC     OW 2841   3.318   4.417   4.564  0.2928 -0.2132 -0.1677
  651OPC    HW1 2842   3.332   4.446   4.482  0.7492 -0.3231 -0.1321
  651OPC    HW2 2843   3.287   4.337   4.552  1.5543 -0.7234 -0.2251
  651OPC     MW 2844   3.316   4.410   4.550  0.5466 -0.3047 -0.1705
  652OPC     OW 2845   4.828   1.103   1.115  0.0014  0.3790 -0.0070
  652OPC    HW1 2846   4.801   1.129   1.193 -0.7716  0.6509 -0.3585
  652OPC    HW2 2847   4.770   1.138   1.060 -0.0686 -0.6547 -0.6237
  652OPC     MW 2848   4.816   1.112   1.118 -0.1230  0.2664 -0.1500
  653OPC     OW 2849   0.610   4.400   0.594  0.4752 -0.0455  0.2104
  653OPC    HW1 2850   0.661   4.356   0.649  0.2495  0.1374  0.5664
  653OPC    HW2 2851   0.529   4.383   0.623  0.2869 -0.8760 -0.7364
  653OPC     MW 2852   0.605   4.391   0.606  0.4140 -0.1414  0.1231
  654OPC     OW 2853   4.705   4.217   3.032  0.0673 -0.3601 -0.3879
  654OPC    HW1 2854   4.648   4.263   3.079 -1.7411 -3.3576  0.6414
  654OPC    HW2 2855   4.713   4.263   2.958 -2.2315  1.1490  0.2080
  654OPC     MW 2856   4.698   4.230   3.028 -0.5393 -0.5801 -0.1478
  655OPC     OW 2857   1.984   3.017   1.885  0.2384  0.3534 -0.4746
  655OPC    HW1 2858   1.956   3.100   1.889  0.7069  0.5202 -0.5788
  655OPC    HW2 2859   2.053   3.021   1.831 -0.8067 -0.4075 -1.9293
  655OPC     MW 2860   1.990   3.030   1.877  0.1532  0.2656 -0.7049
  656OPC     OW 2861   2.869   3.238   0.102  0.4718 -0.5988 -0.8171
  656OPC    HW1 2862   2.873   3.321   0.077 -0.5338 -0.8619 -1.9352
  656OPC    HW2 2863   2.805   3.237   0.162  0.2327 -0.6245 -1.0712
  656OPC     MW 2864   2.860   3.250   0.107  0.2880 -0.6415 -1.0198
  657OPC     OW 2865   1.174   4.383   1.588 -0.0482 -0.6948 -0.0929
  657OPC    HW1 2866   1.105   4.357   1.541 -0.4850 -2.2965  1.3244
  657OPC    HW2 2867   1.239   4.333   1.557  0.1886 -0.1633 -0.4801
  657OPC     MW 2868   1.174   4.372   1.576 -0.0778 -0.8528  0.0591
  658OPC     OW 2869   0.740   1.370   4.487  0.0995  0.0495  0.0402
  658OPC    HW1 2870   0.750   1.370   4.573  1.3695 -1.7922 -0.0724
  658OPC    HW2 2871   0.813   1.407   4.457 -0.5393  1.1293 -0.2859
  658OPC     MW 2872   0.752   1.376   4.495  0.1928 -0.0631 -0.0248
  659OPC     OW 2873   3.490   0.718   4.510 -0.1706 -0.3039 -0.0980
  659OPC    HW1 2874   3.471   0.638   4.482 -2.9132 -0.2227  1.1390
  659OPC    HW2 2875   3.526   0.704   4.588 -0.1449 -0.3349 -0.1153
  659OPC     MW 2876   3.493   0.704   4.518 -0.5720 -0.2964  0.0825
  660OPC     OW 2877   4.017   2.558   4.110  0.0172  0.1299 -0.0339
  660OPC    HW1 2878   4.086   2.604   4.082 -0.4911  1.6204  1.0692
  660OPC    HW2 2879   4.053   2.488   4.148  0.7954 -0.5859 -1.9428
  660OPC     MW 2880   4.033   2.554   4.111  0.0572  0.2444 -0.1531
  661OPC     OW 2881   4.172   2.038   1.954  0.2678  0.3322 -0.2310
  661OPC    HW1 2882   4.199   1.978   1.896  0.6749  0.3941 -0.1076
  661OPC    HW2 2883   4.245   2.060   1.996  0.1953  1.2240 -0.5467
  661OPC     MW 2884   4.186   2.032   1.952  0.3171  0.4731 -0.2595
  662OPC     OW 2885   4.501   1.832   0.078  0.4595  0.4431  0.7651
  662OPC    HW1 2886   4.578   1.810   0.044 -0.0507  0.8846 -0.7622
  662OPC    HW2 2887   4.508   1.809   0.162  1.9124 -0.3656  0.4525
  662OPC     MW 2888   4.513   1.825   0.086  0.5987  0.3889  0.4933
  663OPC     OW 2889   1.160   1.393   2.693 -0.4137  0.5045  0.3351
  663OPC    HW1 2890   1.206   1.331   2.653 -0.0850  0.5307  0.6637
  663OPC    HW2 2891   1.104   1.421   2.632  0.8282  1.3169 -0.4756
  663OPC     MW 2892   1.159   1.388   2.678 -0.1817  0.6284  0.2639
  664OPC     OW 2893   4.391   1.231   1.934 -0.2969  0.0450  0.7992
  664OPC    HW1 2894   4.428   1.192   2.002  1.6241  1.4136  0.6167
  664OPC    HW2 2895   4.309   1.245   1.961  0.2223 -0.0515  2.5683
  664OPC     MW 2896   4.384   1.228   1.948  0.0637  0.2329  1.0336
  665OPC     OW 2897   2.493   3.314   1.913 -0.8234  0.2784  0.1348
  665OPC    HW1 2898   2.406   3.306   1.919 -0.8041  1.1162  1.7868
  665OPC    HW2 2899   2.510   3.392   1.948  0.5711  0.3218 -0.5565
  665OPC     MW 2900   2.483   3.324   1.919 -0.6145  0.4085  0.2767
  666OPC     OW 2901   4.774   1.629   2.115  0.2844 -0.2139  0.5314
  666OPC    HW1 2902   4.836   1.633   2.177 -0.8045  1.2368  1.5850
  666OPC    HW2 2903   4.817   1.650   2.042  1.5678 -1.8161  0.7609
  666OPC     MW 2904   4.789   1.632   2.114  0.3130 -0.2363  0.7209
  667OPC     OW 2905   3.727   4.438   0.816  0.1486  0.4825  0.0542
  667OPC    HW1 2906   3.804   4.397   0.809  0.3052  0.9056 -0.8420
  667OPC    HW2 2907   3.672   4.374   0.839  0.5576 -0.0611 -0.4338
  667OPC     MW 2908   3.730   4.422   0.818  0.2321  0.4649 -0.1503
  668OPC     OW 2909   3.753   1.659   0.882  0.1625 -0.7079  0.3603
  668OPC    HW1 2910   3.790   1.684   0.807 -1.4444  1.2693  0.1291
  668OPC    HW2 2911   3.711   1.586   0.860 -0.6621  0.0801 -0.8248
  668OPC     MW 2912   3.752   1.652   0.868 -0.1967 -0.2994  0.1511
  669OPC     OW 2913   2.812   2.372   0.329 -0.3447 -0.4595 -0.0549
  669OPC    HW1 2914   2.880   2.319   0.342 -1.3539 -1.4917  1.3554
  669OPC    HW2 2915   2.823   2.401   0.248  1.4684 -1.0315 -0.0511
  669OPC     MW 2916   2.823   2.369   0.319 -0.2260 -0.6965  0.1540
  670OPC     OW 2917   3.882   0.836   0.052  0.1824  0.5837  0.0339
  670OPC    HW1 2918   3.835   0.906   0.032  0.1258  1.2370  2.1696
  670OPC    HW2 2919   3.961   0.869   0.071  1.7735 -0.4984 -3.6617
  670OPC     MW 2920   3.887   0.851   0.052  0.4091  0.5203 -0.1966
  671OPC     OW 2921   2.983   3.535   2.326  0.0228 -0.3141 -0.2162
  671OPC    HW1 2922   2.965   3.450   2.331  0.6389 -0.4428 -0.1552
  671OPC    HW2 2923   3.069   3.539   2.338 -0.0022  0.3200 -0.2047
  671OPC     MW 2924   2.993   3.523   2.329  0.1101 -0.2394 -0.2055
  672OPC     OW 2925   2.686   3.645   0.807  0.2352 -0.6039  0.1288
  672OPC    HW1 2926   2.755   3.622   0.856  0.4115 -0.4347 -0.0366
  672OPC    HW2 2927   2.722   3.666   0.731  0.2072  1.2600  0.5856
  672OPC     MW 2928   2.702   3.644   0.803  0.2571 -0.3035  0.1719
  673OPC     OW 2929   1.741   3.357   4.713 -0.0505  0.6658 -0.1189
  673OPC    HW1 2930   1.710   3.439   4.715  0.4641  0.8589  1.3043
  673OPC    HW2 2931   1.821   3.366   4.679 -0.2138  0.6720 -0.5005
  673OPC     MW 2932   1.748   3.371   4.708  0.0014  0.6953  0.0353
  674OPC     OW 2933   3.814   4.008   2.735  0.5470  0.5248 -0.3182
  674OPC    HW1 2934   3.843   4.084   2.766  1.4678  0.5896 -1.2832
  674OPC    HW2 2935   3.776   3.971   2.804  2.1905  0.8160  0.8014
  674OPC     MW 2936   3.813   4.014   2.749  0.9257  0.5774 -0.2954
  675OPC     OW 2937   3.294   0.428   0.097 -0.1411 -0.1014  0.4544
  675OPC    HW1 2938   3.355   0.375   0.131  0.4444 -0.3543 -0.9271
  675OPC    HW2 2939   3.324   0.444   0.017 -0.0678  2.6732  0.9346
  675OPC     MW 2940   3.307   0.422   0.090 -0.0439  0.2711  0.3213
  676OPC     OW 2941   4.559   2.843   2.921  0.7229 -0.5782 -0.2007
  676OPC    HW1 2942   4.634   2.857   2.963  0.9619  0.4064 -0.9087
  676OPC    HW2 2943   4.555   2.909   2.864 -1.3105  0.1190  0.6653
  676OPC     MW 2944   4.570   2.855   2.919  0.4578 -0.3297 -0.1775
  677OPC     OW 2945   1.207   0.864   2.873  0.4659 -0.2438 -0.4427
  677OPC    HW1 2946   1.169   0.933   2.836  2.1491  0.7385 -0.4615
  677OPC    HW2 2947   1.146   0.834   2.928 -0.8412  0.3322 -1.5280
  677OPC     MW 2948   1.192   0.870   2.876  0.5214 -0.0136 -0.6058
  678OPC     OW 2949   4.346   2.609   0.302 -0.0612  0.3709  0.0871
  678OPC    HW1 2950   4.392   2.542   0.334  0.4755  0.9395  0.5136
  678OPC    HW2 2951   4.270   2.572   0.278 -0.5828 -0.0525  2.2260
  678OPC     MW 2952   4.341   2.593   0.303 -0.0589  0.3923  0.4661
  679OPC     OW 2953   3.837   2.223   2.658 -0.3056  0.4134  0.2616
  679OPC    HW1 2954   3.776   2.187   2.708 -0.4041  1.6028  1.0391
  679OPC    HW2 2955   3.907   2.173   2.671 -0.3099  0.7480  1.6752
  679OPC     MW 2956   3.839   2.210   2.667 -0.3209  0.6386  0.5852
  680OPC     OW 2957   4.186   0.727   0.212  0.0245 -0.3843  0.3319
  680OPC    HW1 2958   4.118   0.781   0.221  0.3347  0.1720 -0.5477
  680OPC    HW2 2959   4.255   0.777   0.230  0.4828  0.1185 -2.3891
  680OPC     MW 2960   4.186   0.742   0.216  0.1380 -0.2278 -0.2000
  681OPC     OW 2961   2.681   4.254   2.248  0.1690 -0.3662 -0.2903
  681OPC    HW1 2962   2.749   4.309   2.237 -1.0666  1.2772 -0.1038
  681OPC    HW2 2963   2.695   4.192   2.189  0.9704  0.8483 -1.4401
  681OPC     MW 2964   2.693   4.253   2.238  0.1049  0.0560 -0.4325
  682OPC     OW 2965   4.077   2.354   2.811 -0.0602 -0.0245 -0.0338
  682OPC    HW1 2966   4.093   2.356   2.725 -1.5709  0.8089 -0.3397
  682OPC    HW2 2967   4.025   2.423   2.823 -2.0660 -1.6261  1.0759
  682OPC     MW 2968   4.072   2.365   2.800 -0.5798 -0.1379  0.0850
  683OPC     OW 2969   2.630   0.819   4.142 -0.1861  0.4269  0.1040
  683OPC    HW1 2970   2.706   0.803   4.102  0.3570  2.1172  0.3742
  683OPC    HW2 2971   2.597   0.885   4.097 -0.2918  1.3630  1.4872
  683OPC     MW 2972   2.636   0.826   4.130 -0.1215  0.8149  0.3483
  684OPC     OW 2973   2.653   0.694   2.028  0.2055 -0.0851  0.2677
  684OPC    HW1 2974   2.639   0.738   2.102  0.2423  1.6931 -0.7244
  684OPC    HW2 2975   2.737   0.707   2.012  0.4292 -1.2909  0.4031
  684OPC     MW 2976   2.663   0.703   2.037  0.2441 -0.0005  0.1411
  685OPC     OW 2977   0.058   0.662   3.136 -0.9212 -0.0183  0.0992
  685OPC    HW1 2978   0.029   0.580   3.140 -0.7870 -0.1151 -0.6555
  685OPC    HW2 2979   0.132   0.661   3.182 -1.7324  0.0673  1.4605
  685OPC     MW 2980   0.065   0.650   3.143 -1.0212 -0.0200  0.1888
  686OPC     OW 2981   4.288   1.631   4.081 -0.0797 -0.4700 -0.5399
  686OPC    HW1 2982   4.215   1.643   4.036 -0.3721 -1.0004 -0.2181
  686OPC    HW2 2983   4.330   1.569   4.036 -0.9694 -1.9690  0.5601
  686OPC     MW 2984   4.284   1.623   4.068 -0.2544 -0.7698 -0.3300
  687OPC     OW 2985   2.101   4.567   3.855 -0.1880 -0.0744  0.0950
  687OPC    HW1 2986   2.124   4.550   3.937  0.8169 -0.5089 -0.2573
  687OPC    HW2 2987   2.172   4.544   3.809 -0.6525  0.3707 -0.8691
  687OPC     MW 2988   2.115   4.561   3.860 -0.1084 -0.0727 -0.0994
  688OPC     OW 2989   3.753   3.296   3.808  0.4134  0.0219  0.0575
  688OPC    HW1 2990   3.807   3.233   3.780  1.3096  0.2068  1.2942
  688OPC    HW2 2991   3.803   3.367   3.811 -0.1915  0.4533  0.1411
  688OPC     MW 2992   3.768   3.297   3.805  0.4566  0.1129  0.2524
  689OPC     OW 2993   1.743   3.026   3.258  0.1392  0.7868 -0.0503
  689OPC    HW1 2994   1.781   2.971   3.202 -2.2002 -1.8239  0.6771
  689OPC    HW2 2995   1.673   3.054   3.215  0.1294  1.4841  0.3956
  689OPC     MW 2996   1.738   3.022   3.243 -0.2078  0.5041  0.1229
  690OPC     OW 2997   4.859   4.158   0.713  0.6164 -0.6068 -0.2871
  690OPC    HW1 2998   4.937   4.138   0.678  1.0044  1.2641 -0.6416
  690OPC    HW2 2999   4.866   4.129   0.795  1.8470 -0.1874 -0.2145
  690OPC     MW 3000   4.872   4.151   0.720  0.8554 -0.2685 -0.3288
  691OPC     OW 3001   3.893   1.979   0.163 -0.0840  0.7496  0.2201
  691OPC    HW1 3002   3.890   2.053   0.118  2.6557  0.5608 -0.4886
  691OPC    HW2 3003   3.908   1.919   0.101  0.8509  0.0863  1.0622
  691OPC     MW 3004   3.895   1.981   0.147  0.4588  0.6238  0.2398
  692OPC     OW 3005   3.285   3.909   4.580  0.0430  0.3545 -0.3922
  692OPC    HW1 3006   3.266   3.863   4.509 -0.8580 -0.8101  0.5803
  692OPC    HW2 3007   3.372   3.918   4.576 -0.0789  1.1607 -2.1222
  692OPC     MW 3008   3.295   3.904   4.569 -0.1081  0.3016 -0.5043
  693OPC     OW 3009   4.328   0.387   2.929  0.2344 -0.0622  0.7710
  693OPC    HW1 3010   4.303   0.419   3.006  0.3692  0.0822  0.7557
  693OPC    HW2 3011   4.268   0.327   2.911 -1.3522  1.7005 -0.2645
  693OPC     MW 3012   4.315   0.383   2.938  0.0203  0.2195  0.6157
  694OPC     OW 3013   1.501   0.008   0.948 -0.1392 -0.1264 -0.0387
  694OPC    HW1 3014   1.480   0.072   1.003 -0.4732 -0.3356  0.0796
  694OPC    HW2 3015   1.581   0.031   0.920  1.3369 -1.3938  2.6426
  694OPC     MW 3016   1.510   0.021   0.952  0.0295 -0.3445  0.3749
  695OPC     OW 3017   0.819   0.820   1.638 -0.1714  0.6538 -0.1591
  695OPC    HW1 3018   0.898   0.855   1.649 -0.5533  1.4082  0.2687
  695OPC    HW2 3019   0.805   0.776   1.712 -0.0467  0.2793 -0.3509
  695OPC     MW 3020   0.829   0.818   1.650 -0.2094  0.7100 -0.1243
  696OPC     OW 3021   1.891   3.768   1.751 -0.3125  0.0979 -0.0755
  696OPC    HW1 3022   1.883   3.816   1.678 -0.3161 -0.9161 -0.7616
  696OPC    HW2 3023   1.811   3.770   1.786 -0.9900 -1.3723 -1.3947
  696OPC     MW 3024   1.878   3.775   1.745 -0.4131 -0.2692 -0.3718
  697OPC     OW 3025   0.679   0.726   2.617  0.1780  0.2657 -0.5629
  697OPC    HW1 3026   0.724   0.759   2.685  3.0153 -3.2810 -0.4315
  697OPC    HW2 3027   0.702   0.777   2.551 -0.3778  2.0624  0.5539
  697OPC     MW 3028   0.689   0.738   2.617  0.5150  0.0072 -0.3785
  698OPC     OW 3029   2.787   3.882   2.805  0.0329  0.0228  0.2884
  698OPC    HW1 3030   2.720   3.917   2.847 -0.5412 -1.2485  0.4850
  698OPC    HW2 3031   2.825   3.832   2.865  0.0820 -0.6616 -0.2934
  698OPC     MW 3032   2.783   3.880   2.820 -0.0446 -0.2662  0.2315
  699OPC     OW 3033   4.287   4.088   1.761  0.1284  0.2287 -0.5148
  699OPC    HW1 3034   4.235   4.063   1.695 -0.8724  0.2364  0.2379
  699OPC    HW2 3035   4.346   4.024   1.766 -0.6666 -0.5320 -0.4908
  699OPC     MW 3036   4.288   4.075   1.752 -0.1369  0.1175 -0.4000
  700OPC     OW 3037   2.900   3.395   2.743  0.1745  0.3117 -0.1178
  700OPC    HW1 3038   2.851   3.465   2.726  0.3671  0.3782 -0.4043
  700OPC    HW2 3039   2.975   3.411   2.701  0.5346  0.3177  0.5192
  700OPC     MW 3040   2.904   3.407   2.734  0.2562  0.3222 -0.0660
  701OPC     OW 3041   3.969   2.989   0.773  0.1666  0.5359  0.0898
  701OPC    HW1 3042   3.983   3.042   0.841 -2.2534  1.1584  0.2263
  701OPC    HW2 3043   3.963   3.045   0.706  0.1068  0.1837 -0.1977
  701OPC     MW 3044   3.970   3.005   0.773 -0.1998  0.5759  0.0675
  702OPC     OW 3045   3.863   4.113   4.062  0.1464 -0.1919 -0.2954
  702OPC    HW1 3046   3.862   4.041   4.112  0.6963 -0.0694 -0.1030
  702OPC    HW2 3047   3.873   4.178   4.120 -0.5607  0.0618 -0.4458
  702OPC     MW 3048   3.864   4.112   4.078  0.1230 -0.1364 -0.2890
  703OPC     OW 3049   3.385   4.644   1.099  0.0582 -0.2172  0.1015
  703OPC    HW1 3050   3.317   4.665   1.148  0.3160  1.0036 -0.0487
  703OPC    HW2 3051   3.362   4.669   1.019  0.9840  1.0063  0.1810
  703OPC     MW 3052   3.372   4.651   1.094  0.2329  0.1438  0.0910
  704OPC     OW 3053   2.049   0.623   1.163 -0.3228 -0.0741 -0.2610
  704OPC    HW1 3054   1.994   0.572   1.119 -1.4408 -0.8823  1.8943
  704OPC    HW2 3055   2.024   0.704   1.142  0.4254 -0.3485 -2.4793
  704OPC     MW 3056   2.037   0.628   1.153 -0.3774 -0.2340 -0.2702
  705OPC     OW 3057   0.242   2.674   3.174  0.5017 -0.5208  0.0746
  705OPC    HW1 3058   0.284   2.604   3.203  2.2904  0.4162 -0.1239
  705OPC    HW2 3059   0.221   2.718   3.247 -1.4491 -1.6403  0.2606
  705OPC     MW 3060   0.245   2.670   3.189  0.4777 -0.5479  0.0728
  706OPC     OW 3061   0.670   3.135   1.295  0.0141  0.0005 -0.2256
  706OPC    HW1 3062   0.599   3.084   1.292 -0.5794  0.8434 -2.1144
  706OPC    HW2 3063   0.733   3.082   1.322 -1.2681 -0.8287  1.3415
  706OPC     MW 3064   0.669   3.120   1.299 -0.2630  0.0024 -0.2732
  707OPC     OW 3065   1.365   0.169   1.128 -0.1612  0.5399 -0.5252
  707OPC    HW1 3066   1.419   0.237   1.117  1.5122 -0.2932  1.8581
  707OPC    HW2 3067   1.294   0.193   1.084  1.1999  2.8000 -1.7110
  707OPC     MW 3068   1.363   0.182   1.120  0.2871  0.7507 -0.3483
  708OPC     OW 3069   3.953   0.740   2.487  0.5427  0.1427 -0.4609
  708OPC    HW1 3070   3.970   0.684   2.421  1.6498  1.4451 -1.3431
  708OPC    HW2 3071   3.994   0.704   2.555 -0.4432 -1.1210 -0.4927
  708OPC     MW 3072   3.962   0.726   2.487  0.5606  0.1484 -0.5960
  709OPC     OW 3073   2.361   0.920   4.333  0.2787  0.1387 -0.2088
  709OPC    HW1 3074   2.419   0.914   4.398  1.2070  0.4829 -0.9815
  709OPC    HW2 3075   2.410   0.925   4.261 -0.7099 -1.8796 -1.1252
  709OPC     MW 3076   2.377   0.920   4.332  0.2699 -0.1086 -0.4582
  710OPC     OW 3077   0.809   3.371   3.838 -0.1177  0.1601 -0.5126
  710OPC    HW1 3078   0.760   3.420   3.785 -1.8053  0.2218  1.0178
  710OPC    HW2 3079   0.879   3.421   3.854 -0.5915  0.9985 -1.0092
  710OPC     MW 3080   0.812   3.385   3.833 -0.4370  0.2930 -0.3600
  711OPC     OW 3081   1.215   1.822   0.408 -0.0773 -0.0605 -0.0580
  711OPC    HW1 3082   1.233   1.907   0.406 -1.5658  0.3202  0.8174
  711OPC    HW2 3083   1.277   1.789   0.460  1.2028  0.2678 -1.3316
  711OPC     MW 3084   1.227   1.830   0.415 -0.1080  0.0443 -0.1168
  712OPC     OW 3085   2.348   2.186   3.735  0.2595 -0.4294 -0.1640
  712OPC    HW1 3086   2.395   2.240   3.784  1.8867 -1.2845 -0.7024
  712OPC    HW2 3087   2.376   2.107   3.758  0.0883 -0.9041 -1.4683
  712OPC     MW 3088   2.359   2.182   3.745  0.4745 -0.6260 -0.4362
  713OPC     OW 3089   0.421   3.531   3.244  0.9152  0.4176  0.5843
  713OPC    HW1 3090   0.419   3.507   3.160  2.0993  0.0230  0.6517
  713OPC    HW2 3091   0.386   3.463   3.286  0.2770  0.6355  0.4150
  713OPC     MW 3092   0.415   3.518   3.238  0.9959  0.3915  0.5692
  714OPC     OW 3093   2.084   2.384   4.434  0.1062 -0.2883 -0.1624
  714OPC    HW1 3094   2.131   2.456   4.417  0.8539 -0.8091 -0.3403
  714OPC    HW2 3095   2.104   2.331   4.369 -0.8176 -0.4880 -0.2877
  714OPC     MW 3096   2.094   2.387   4.422  0.0801 -0.3947 -0.2074
  715OPC     OW 3097   0.774   3.563   3.631 -0.4258 -0.0057 -0.4220
  715OPC    HW1 3098   0.761   3.542   3.547 -0.1066  0.1230 -0.5051
  715OPC    HW2 3099   0.838   3.623   3.627 -1.0733  0.7126 -0.1611
  715OPC     MW 3100   0.782   3.568   3.618 -0.4743  0.1194 -0.3958
  716OPC     OW 3101   2.222   1.140   3.998  0.0253  0.3292  0.2734
  716OPC    HW1 3102   2.177   1.113   4.068  0.7649  2.3313  1.6184
  716OPC    HW2 3103   2.188   1.218   3.981  0.7669  0.4436 -0.7635
  716OPC     MW 3104   2.210   1.147   4.006  0.2440  0.6419  0.3188
  717OPC     OW 3105   0.281   3.025   0.146 -0.1558 -0.4564  0.2027
  717OPC    HW1 3106   0.274   2.938   0.137 -2.2290 -0.2517 -0.8103
  717OPC    HW2 3107   0.284   3.036   0.232  2.0387 -1.5933  0.3405
  717OPC     MW 3108   0.280   3.014   0.157 -0.1379 -0.5940  0.0734
  718OPC     OW 3109   3.438   0.231   1.156 -0.2428 -0.2945 -0.1895
  718OPC    HW1 3110   3.476   0.284   1.214 -0.4558  1.5644 -1.6470
  718OPC    HW2 3111   3.478   0.250   1.081 -0.8833 -1.6551 -0.9226
  718OPC     MW 3112   3.449   0.242   1.153 -0.3688 -0.2209 -0.5131
  719OPC     OW 3113   3.207   1.058   1.488  0.1126 -0.5688  0.4027
  719OPC    HW1 3114   3.181   0.996   1.543 -0.0948  1.2601  2.4844
  719OPC    HW2 3115   3.203   1.131   1.535  1.8094  0.8575 -1.4804
  719OPC     MW 3116   3.203   1.060   1.503  0.3327 -0.0880  0.4320
  720OPC     OW 3117   4.217   4.434   0.921  0.1126  0.4327  0.1223
  720OPC    HW1 3118   4.181   4.394   0.990  0.1794  0.3323  0.0982
  720OPC    HW2 3119   4.301   4.413   0.927  0.5090  2.1347  1.2244
  720OPC     MW 3120   4.224   4.425   0.932  0.1810  0.6692  0.2815
  721OPC     OW 3121   1.952   0.330   4.801 -0.5168  0.4553  0.3842
  721OPC    HW1 3122   1.923   0.399   4.845  1.1180  1.1660  0.4244
  721OPC    HW2 3123   1.973   0.273   4.864 -0.7125  0.4066  0.4053
  721OPC     MW 3124   1.951   0.332   4.817 -0.3043  0.5531  0.3934
  722OPC     OW 3125   0.389   2.879   0.769 -0.1055  0.0194  0.3250
  722OPC    HW1 3126   0.366   2.808   0.813 -0.1628  0.0343  0.3188
  722OPC    HW2 3127   0.356   2.944   0.816 -0.0396  0.0424  0.3394
  722OPC     MW 3128   0.381   2.878   0.782 -0.1042  0.0250  0.3262
  723OPC     OW 3129   2.848   2.535   0.099  0.3126  0.1316  0.5594
  723OPC    HW1 3130   2.856   2.469   0.043  3.0417  0.1838  0.7504
  723OPC    HW2 3131   2.852   2.606   0.048 -0.8377  0.1995  0.5300
  723OPC     MW 3132   2.850   2.536   0.083  0.5457  0.1494  0.5833
  724OPC     OW 3133   0.465   4.125   4.578  0.2478  0.2139 -0.3973
  724OPC    HW1 3134   0.384   4.095   4.578  0.7880 -1.3524 -0.3099
  724OPC    HW2 3135   0.495   4.104   4.657  0.7232  0.8153 -0.4108
  724OPC     MW 3136   0.458   4.118   4.590  0.3978  0.0715 -0.3865
  725OPC     OW 3137   3.149   0.224   2.889  0.0015 -0.4377 -0.1536
  725OPC    HW1 3138   3.188   0.253   2.816  0.8080 -2.6646 -0.7109
  725OPC    HW2 3139   3.072   0.265   2.889  0.9098  1.3756 -0.9830
  725OPC     MW 3140   3.143   0.234   2.878  0.2548 -0.4988 -0.3583
  726OPC     OW 3141   1.651   3.210   4.521 -0.2591 -0.0269 -0.0296
  726OPC    HW1 3142   1.694   3.258   4.579 -0.8216  1.3797 -0.7360
  726OPC    HW2 3143   1.568   3.215   4.548 -0.4109 -0.0721 -0.4738
  726OPC     MW 3144   1.645   3.218   4.534 -0.3645  0.1743 -0.1996
  727OPC     OW 3145   1.067   1.066   2.755 -0.3566 -0.0385  0.1072
  727OPC    HW1 3146   1.007   1.048   2.696  0.9723 -2.0714 -0.7347
  727OPC    HW2 3147   1.104   1.140   2.726 -1.2119  0.2133 -0.3438
  727OPC     MW 3148   1.064   1.074   2.742 -0.2868 -0.3016 -0.0837
  728OPC     OW 3149   3.059   3.047   2.291  0.2932 -0.1111  0.1456
  728OPC    HW1 3150   2.999   2.989   2.264  1.1319 -1.0464  0.2035
  728OPC    HW2 3151   3.074   3.095   2.220 -0.8715  0.4642  0.2682
  728OPC     MW 3152   3.052   3.045   2.276  0.2451 -0.1643  0.1723
  729OPC     OW 3153   3.050   0.057   3.112 -0.3159  0.0848 -0.4535
  729OPC    HW1 3154   3.077   0.081   3.032  3.0780  0.0584  0.5045
  729OPC    HW2 3155   3.051  -0.030   3.108 -0.0587  0.0827 -0.3807
  729OPC     MW 3156   3.054   0.048   3.099  0.2234  0.0806 -0.3014
  730OPC     OW 3157   2.934   0.866   2.749 -0.2191 -0.0845  0.0774
  730OPC    HW1 3158   2.848   0.865   2.734  0.0486  0.4614 -1.7029
  730OPC    HW2 3159   2.942   0.923   2.814 -1.1770  0.0734  0.0787
  730OPC     MW 3160   2.923   0.874   2.756 -0.3211  0.0195 -0.1854
  731OPC     OW 3161   3.820   0.804   3.495  0.2331 -0.0277  0.3038
  731OPC    HW1 3162   3.821   0.732   3.445  0.2791 -0.7709  1.3550
  731OPC    HW2 3163   3.847   0.866   3.441  0.2061 -0.7984 -0.6298
  731OPC     MW 3164   3.824   0.802   3.479  0.2359 -0.2514  0.3213
  732OPC     OW 3165   2.132   4.084   2.220 -0.7649  0.2883  0.0204
  732OPC    HW1 3166   2.097   4.086   2.300 -0.5686 -1.6794  0.2099
  732OPC    HW2 3167   2.064   4.061   2.169 -0.0322 -3.3012  0.3582
  732OPC     MW 3168   2.117   4.081   2.224 -0.6276 -0.5326  0.0983
  733OPC     OW 3169   0.527   4.349   3.037  0.7022 -0.2059  0.3156
  733OPC    HW1 3170   0.610   4.336   3.015  0.3736  0.4633 -1.5179
  733OPC    HW2 3171   0.488   4.274   3.013  0.5499  0.0592 -0.3021
  733OPC     MW 3172   0.533   4.336   3.030  0.6312 -0.0677 -0.0465
  734OPC     OW 3173   1.250   1.048   1.019  0.4224  0.0670 -0.1531
  734OPC    HW1 3174   1.206   1.083   1.086 -0.4301 -1.5534  0.1715
  734OPC    HW2 3175   1.323   1.018   1.057  0.3011 -0.1402 -0.0780
  734OPC     MW 3176   1.255   1.049   1.034  0.2786 -0.2030 -0.0941
  735OPC     OW 3177   0.195   0.869   0.362 -0.2195  0.0090  0.2172
  735OPC    HW1 3178   0.159   0.882   0.283 -1.1975 -0.0302  0.6366
  735OPC    HW2 3179   0.260   0.814   0.346 -0.9247 -0.6549 -0.4652
  735OPC     MW 3180   0.199   0.863   0.348 -0.4682 -0.0948  0.1784
  736OPC     OW 3181   4.395   3.027   3.805 -0.4331 -0.1418 -0.2065
  736OPC    HW1 3182   4.375   2.956   3.853  0.8031 -0.7252 -0.5151
  736OPC    HW2 3183   4.475   3.049   3.833 -0.1317  0.1498 -1.2471
  736OPC     MW 3184   4.404   3.020   3.816 -0.2058 -0.1849 -0.4057
  737OPC     OW 3185   0.060   1.964   0.142  0.0959 -0.4949  0.4374
  737OPC    HW1 3186  -0.006   1.923   0.102  0.5377  0.3796 -1.3003
  737OPC    HW2 3187   0.131   1.921   0.114  0.3856 -0.1881  0.6900
  737OPC     MW 3188   0.061   1.952   0.132  0.2040 -0.3203  0.2180
  738OPC     OW 3189   2.758   0.173   2.936  0.4981  0.3981  0.2073
  738OPC    HW1 3190   2.770   0.209   3.015  1.8527  0.0929  0.1491
  738OPC    HW2 3191   2.766   0.241   2.882 -0.7065  0.6596  0.3247
  738OPC     MW 3192   2.761   0.188   2.940  0.5202  0.3917  0.2160
  739OPC     OW 3193   3.577   4.615   2.375  0.2939  0.5243 -0.1668
  739OPC    HW1 3194   3.584   4.528   2.372  0.8422  0.4865  1.2474
  739OPC    HW2 3195   3.660   4.642   2.371  0.2797  0.8691  1.2893
  739OPC     MW 3196   3.590   4.606   2.374  0.3728  0.5698  0.2573
  740OPC     OW 3197   0.177   3.699   0.272 -0.0680 -0.1207  0.0443
  740OPC    HW1 3198   0.121   3.757   0.237  0.1287  0.3326  0.4654
  740OPC    HW2 3199   0.252   3.743   0.273  0.3873 -0.8509 -0.8462
  740OPC     MW 3200   0.180   3.714   0.267  0.0283 -0.1616 -0.0250
  741OPC     OW 3201   1.635   1.958   0.852  0.4727  0.1961  0.3492
  741OPC    HW1 3202   1.601   2.010   0.914  1.5681  0.9743  0.3334
  741OPC    HW2 3203   1.693   2.010   0.812 -1.7096  0.4980 -2.8279
  741OPC     MW 3204   1.638   1.974   0.855  0.3121  0.3556 -0.1225
  742OPC     OW 3205   4.414   0.994   3.545 -0.9966 -0.5775  0.2737
  742OPC    HW1 3206   4.466   0.969   3.480  1.3184  0.0307  1.7787
  742OPC    HW2 3207   4.450   0.958   3.615 -2.4971  0.0785  1.4350
  742OPC     MW 3208   4.427   0.985   3.546 -0.8764 -0.3907  0.6676
  743OPC     OW 3209   4.548   4.258   3.917 -0.0279 -0.1050  0.7172
  743OPC    HW1 3210   4.540   4.172   3.904 -0.3309  0.0427 -0.1426
  743OPC    HW2 3211   4.556   4.290   3.836 -0.7250  0.7542  0.9754
  743OPC     MW 3212   4.548   4.250   3.903 -0.1755  0.0436  0.6282
  744OPC     OW 3213   2.844   4.619   1.707 -0.0080  0.4973  0.1203
  744OPC    HW1 3214   2.929   4.622   1.725 -0.3755  1.6880  1.9498
  744OPC    HW2 3215   2.817   4.701   1.720 -1.2529  0.3975 -1.5087
  744OPC     MW 3216   2.852   4.632   1.712 -0.2463  0.6588  0.1499
  745OPC     OW 3217   4.181   0.208   4.243  0.0619  0.7193 -0.0981
  745OPC    HW1 3218   4.261   0.244   4.239 -0.0839  1.0614  0.0899
  745OPC    HW2 3219   4.184   0.160   4.316  0.1874  0.5061 -0.2404
  745OPC     MW 3220   4.194   0.206   4.253  0.0589  0.7383 -0.0916
  746OPC     OW 3221   2.324   1.367   0.208  0.1562  0.1546  0.2144
  746OPC    HW1 3222   2.351   1.301   0.258 -0.0552 -0.4423 -0.4385
  746OPC    HW2 3223   2.271   1.328   0.150  0.0148  0.8999 -0.1700
  746OPC     MW 3224   2.320   1.352   0.207  0.1040  0.1765  0.0612
  747OPC     OW 3225   0.391   0.015   0.623  0.6277 -0.0503 -0.2854
  747OPC    HW1 3226   0.470   0.007   0.586  1.1521  2.6986  0.0406
  747OPC    HW2 3227   0.406   0.065   0.693 -1.4715  0.9397 -0.4715
  747OPC     MW 3228   0.405   0.021   0.628  0.3951  0.5020 -0.2647
  748OPC     OW 3229   1.227   0.484   2.461 -0.1779 -0.4774 -0.0858
  748OPC    HW1 3230   1.168   0.535   2.499 -0.5286 -1.4181  0.6614
  748OPC    HW2 3231   1.183   0.411   2.443  0.4028 -0.6626 -0.8209
  748OPC     MW 3232   1.212   0.481   2.464 -0.1439 -0.6437 -0.0840
  749OPC     OW 3233   1.367   2.829   1.962  0.7839  0.5904  0.6691
  749OPC    HW1 3234   1.344   2.897   2.013 -0.9155  1.8839 -1.6184
  749OPC    HW2 3235   1.303   2.771   1.976 -1.0573  1.8990 -1.5110
  749OPC     MW 3236   1.354   2.831   1.972  0.2609  0.9747  0.0091
  750OPC     OW 3237   2.694   0.238   1.653  0.7607  0.8098 -0.0946
  750OPC    HW1 3238   2.646   0.186   1.603  0.8348 -0.1762  0.8337
  750OPC    HW2 3239   2.680   0.317   1.619 -0.4112  0.3705 -0.6959
  750OPC     MW 3240   2.685   0.242   1.640  0.5985  0.5993 -0.0464
  751OPC     OW 3241   3.621   2.519   2.766  0.2893 -0.4839 -0.3927
  751OPC    HW1 3242   3.537   2.508   2.744 -0.3947 -0.2395  1.8695
  751OPC    HW2 3243   3.633   2.466   2.834  1.6331  0.3174  0.0542
  751OPC     MW 3244   3.610   2.510   2.773  0.3867 -0.3294  0.0075
  752OPC     OW 3245   0.734   0.281   2.720  0.3047 -0.3663  0.5045
  752OPC    HW1 3246   0.708   0.203   2.689 -2.0661 -0.0573  1.4847
  752OPC    HW2 3247   0.697   0.337   2.664 -0.0090  0.0888  1.1687
  752OPC     MW 3248   0.725   0.277   2.707 -0.0919 -0.2534  0.7473
  753OPC     OW 3249   0.027   1.906   3.534 -0.2958  0.0809 -0.6317
  753OPC    HW1 3250  -0.010   1.866   3.602 -0.7155  1.8286  0.2253
  753OPC    HW2 3251   0.099   1.942   3.567  0.1532 -0.0572 -1.4162
  753OPC     MW 3252   0.032   1.906   3.549 -0.2915  0.3188 -0.6210
  754OPC     OW 3253   4.013   2.669   3.398  0.1838  0.2231  0.1512
  754OPC    HW1 3254   4.025   2.740   3.448  0.1424  0.8432 -0.6963
  754OPC    HW2 3255   3.949   2.626   3.439 -0.4914  1.1944  0.1447
  754OPC     MW 3256   4.005   2.673   3.412  0.0777  0.4584  0.0250
  755OPC     OW 3257   0.748   3.346   2.694 -0.5375  0.2675 -0.1757
  755OPC    HW1 3258   0.795   3.396   2.640 -0.6400  0.0847 -0.4341
  755OPC    HW2 3259   0.808   3.308   2.744 -0.4142  0.1085 -0.4434
  755OPC     MW 3260   0.764   3.347   2.694 -0.5344  0.2170 -0.2533
  756OPC     OW 3261   1.805   1.280   3.954 -0.0592 -0.2620 -0.1324
  756OPC    HW1 3262   1.798   1.195   3.935  1.0408 -0.7431  1.3891
  756OPC    HW2 3263   1.878   1.304   3.913  0.6916 -0.5731  0.9551
  756OPC     MW 3264   1.815   1.271   3.945  0.2142 -0.3790  0.2528
  757OPC     OW 3265   0.358   3.058   3.801 -0.1950 -0.1522 -0.4937
  757OPC    HW1 3266   0.365   3.111   3.870 -0.1347  0.1354 -0.7157
  757OPC    HW2 3267   0.420   3.087   3.747 -1.7283  1.1399 -1.6577
  757OPC     MW 3268   0.369   3.070   3.803 -0.4126  0.0812 -0.6986
  758OPC     OW 3269   4.260   1.994   3.713 -0.0447 -0.0022  0.8366
  758OPC    HW1 3270   4.243   2.073   3.681 -2.2400 -0.3850  0.9197
  758OPC    HW2 3271   4.261   1.943   3.643 -0.6715 -0.1973  0.9634
  758OPC     MW 3272   4.258   1.998   3.698 -0.4616 -0.0874  0.8675
  759OPC     OW 3273   1.374   3.631   0.020 -0.7342 -0.0113  0.8470
  759OPC    HW1 3274   1.289   3.617   0.008 -0.5472 -1.1992  0.7627
  759OPC    HW2 3275   1.411   3.556  -0.004  0.6571  1.4991 -2.3438
  759OPC     MW 3276   1.367   3.618   0.015 -0.5010  0.0364  0.3633
  760OPC     OW 3277   0.075   3.294   3.678  0.6530 -0.7968  0.3704
  760OPC    HW1 3278   0.036   3.350   3.732  1.9402 -0.0354  0.5536
  760OPC    HW2 3279   0.160   3.309   3.691  1.0092 -0.9484 -1.4927
  760OPC     MW 3280   0.082   3.305   3.688  0.8958 -0.7067  0.1223
  761OPC     OW 3281   3.692   1.780   0.262 -0.2994 -0.0616  0.0076
  761OPC    HW1 3282   3.755   1.835   0.238 -0.7694 -0.1175 -1.4046
  761OPC    HW2 3283   3.725   1.701   0.244 -0.5439 -0.1229 -0.1800
  761OPC     MW 3284   3.706   1.776   0.256 -0.4048 -0.0789 -0.2287
  762OPC     OW 3285   3.263   4.407   2.286  0.2391  0.0637  0.1132
  762OPC    HW1 3286   3.287   4.468   2.228 -0.0706  1.2106  1.1472
  762OPC    HW2 3287   3.188   4.438   2.318  1.4322  0.5553  2.6358
  762OPC     MW 3288   3.255   4.421   2.282  0.3697  0.3059  0.6386
  763OPC     OW 3289   2.624   2.973   2.486  0.0159 -0.2703  0.3025
  763OPC    HW1 3290   2.592   2.962   2.406 -0.7452 -0.6941  0.6583
  763OPC    HW2 3291   2.699   2.929   2.484  0.1052 -0.1051 -0.2327
  763OPC     MW 3292   2.631   2.965   2.474 -0.0833 -0.3084  0.2760
  764OPC     OW 3293   0.078   2.201   0.302  0.6912 -0.2450 -0.8114
  764OPC    HW1 3294   0.143   2.211   0.359 -0.3105 -0.9003  0.4867
  764OPC    HW2 3295   0.100   2.129   0.259  0.4892 -0.8712  0.1128
  764OPC     MW 3296   0.091   2.192   0.304  0.5134 -0.4343 -0.4831
  765OPC     OW 3297   4.332   2.505   1.364 -0.4477  0.0915 -0.0911
  765OPC    HW1 3298   4.396   2.465   1.320 -0.2786  0.8125 -0.5030
  765OPC    HW2 3299   4.361   2.506   1.446  0.3831  1.0044 -0.3772
  765OPC     MW 3300   4.346   2.499   1.369 -0.2999  0.3328 -0.1942
  766OPC     OW 3301   2.009   4.657   2.881 -0.0566  0.1339 -0.1390
  766OPC    HW1 3302   2.025   4.724   2.828 -0.7795 -0.2404 -0.8521
  766OPC    HW2 3303   2.059   4.673   2.951  2.0440 -0.0882 -1.4912
  766OPC     MW 3304   2.019   4.669   2.884  0.1470  0.0460 -0.4441
  767OPC     OW 3305   3.595   0.313   0.132 -0.0456  0.0348  0.1838
  767OPC    HW1 3306   3.654   0.375   0.119  2.5263 -1.4142  3.4265
  767OPC    HW2 3307   3.624   0.247   0.083 -1.9387  0.7702 -2.0940
  767OPC     MW 3308   3.608   0.312   0.123  0.0546 -0.0706  0.3263
  768OPC     OW 3309   3.185   0.852   1.754  0.3343  0.1145  0.0980
  768OPC    HW1 3310   3.226   0.796   1.806 -0.3887  0.9351  1.6087
  768OPC    HW2 3311   3.166   0.805   1.683  0.5881 -1.2670  0.9226
  768OPC     MW 3312   3.188   0.837   1.751  0.2650  0.0317  0.4430
  769OPC     OW 3313   1.548   4.592   2.615  0.0286 -0.0447  0.4703
  769OPC    HW1 3314   1.491   4.527   2.604  0.5785 -0.2800 -1.3211
  769OPC    HW2 3315   1.626   4.554   2.606  0.3760  0.7740 -0.1169
  769OPC     MW 3316   1.551   4.577   2.612  0.1612  0.0417  0.1189
  770OPC     OW 3317   4.073   2.483   4.589  0.7005  0.5819  0.0961
  770OPC    HW1 3318   4.133   2.546   4.587  1.8507 -0.4938 -0.6758
  770OPC    HW2 3319   4.096   2.431   4.523 -0.9216 -0.0190 -0.0362
  770OPC     MW 3320   4.085   2.485   4.579  0.6309  0.3343 -0.0372
  771OPC     OW 3321   1.455   4.192   2.216 -0.5743  0.3688  0.1723
  771OPC    HW1 3322   1.391   4.143   2.182 -1.1530  0.3443  1.2304
  771OPC    HW2 3323   1.427   4.274   2.202 -0.2198  0.3822 -0.4774
  771OPC     MW 3324   1.441   4.197   2.209 -0.6074  0.3669  0.2327
  772OPC     OW 3325   2.245   0.928   3.503  0.1791  0.5453  0.0186
  772OPC    HW1 3326   2.200   0.939   3.578  0.3057 -0.9279  0.3378
  772OPC    HW2 3327   2.327   0.944   3.526  0.6221 -2.4466  0.9171
  772OPC     MW 3328   2.250   0.932   3.518  0.2633 -0.1143  0.1985
  773OPC     OW 3329   2.880   3.623   3.949  0.1077 -0.7471 -0.0250
  773OPC    HW1 3330   2.809   3.650   3.993 -0.8333  0.9430 -2.3666
  773OPC    HW2 3331   2.868   3.655   3.869  3.1220 -1.1686 -0.7770
  773OPC     MW 3332   2.868   3.632   3.944  0.4140 -0.5597 -0.4820
  774OPC     OW 3333   1.500   3.014   1.545 -0.0300  0.3325  0.1122
  774OPC    HW1 3334   1.469   2.969   1.612  1.7662 -1.1375  0.0014
  774OPC    HW2 3335   1.569   3.056   1.577  0.1788  0.5196 -0.5581
  774OPC     MW 3336   1.505   3.014   1.559  0.2662  0.1431 -0.0033
  775OPC     OW 3337   0.611   4.077   0.020 -0.3065  0.5063 -0.1591
  775OPC    HW1 3338   0.628   4.060   0.103 -1.0856  1.3541  0.1976
  775OPC    HW2 3339   0.690   4.081  -0.017  0.1649  1.7438  0.8894
  775OPC     MW 3340   0.625   4.075   0.027 -0.3519  0.8144  0.0485
  776OPC     OW 3341   2.120   0.869   4.472  0.0030 -0.0044  0.5042
  776OPC    HW1 3342   2.207   0.863   4.466 -0.0381 -0.2058  0.0627
  776OPC    HW2 3343   2.106   0.954   4.486  0.1999  0.2694 -0.8281
  776OPC     MW 3344   2.131   0.881   4.473  0.0260  0.0063  0.2422
  777OPC     OW 3345   3.118   1.142   3.899 -0.1348 -0.2333 -0.9610
  777OPC    HW1 3346   3.082   1.214   3.932  0.5225 -0.7021  0.9134
  777OPC    HW2 3347   3.177   1.120   3.959 -0.2182 -2.2497 -1.5588
  777OPC     MW 3348   3.122   1.149   3.913 -0.0501 -0.6005 -0.7724
  778OPC     OW 3349   3.330   4.101   0.457 -0.2831 -0.0868  0.9903
  778OPC    HW1 3350   3.320   4.122   0.373 -1.2833 -0.8418  0.9120
  778OPC    HW2 3351   3.417   4.100   0.467 -0.1481 -0.0924 -0.0562
  778OPC     MW 3352   3.341   4.104   0.446 -0.4109 -0.1991  0.8242
  779OPC     OW 3353   3.454   1.152   4.796 -0.3810  0.0599  0.0455
  779OPC    HW1 3354   3.379   1.196   4.801  0.0988  0.9560 -0.3770
  779OPC    HW2 3355   3.473   1.154   4.711  0.2030  0.0044  0.1689
  779OPC     MW 3356   3.446   1.159   4.784 -0.2238  0.1841  0.0010
  780OPC     OW 3357   4.688   3.979   0.365 -0.8449  0.0042  0.0667
  780OPC    HW1 3358   4.609   3.940   0.368 -1.1882  0.7292  2.0032
  780OPC    HW2 3359   4.718   3.958   0.286 -1.7701 -2.6759  0.3068
  780OPC     MW 3360   4.681   3.970   0.354 -1.0321 -0.2844  0.3882
  781OPC     OW 3361   2.985   2.106   1.179  0.2471  0.0576 -0.1003
  781OPC    HW1 3362   2.944   2.160   1.232 -0.7513  0.4524 -1.2284
  781OPC    HW2 3363   3.019   2.046   1.232 -0.2243  0.7485  1.0036
  781OPC     MW 3364   2.984   2.105   1.194  0.0299  0.2179 -0.1039
  782OPC     OW 3365   1.125   0.490   4.205 -0.1055 -0.1931  0.5458
  782OPC    HW1 3366   1.120   0.403   4.202 -2.2325 -0.0835 -1.2142
  782OPC    HW2 3367   1.175   0.510   4.137 -0.9050  0.0097  0.0093
  782OPC     MW 3368   1.132   0.481   4.195 -0.5379 -0.1470  0.2065
  783OPC     OW 3369   0.679   1.037   0.254 -0.0300  0.2497 -0.0173
  783OPC    HW1 3370   0.741   1.069   0.307 -0.1933 -1.7789  1.5575
  783OPC    HW2 3371   0.615   1.095   0.261  0.2069  0.3859  1.5838
  783OPC     MW 3372   0.679   1.050   0.263 -0.0191 -0.0297  0.4518
  784OPC     OW 3373   3.532   4.346   2.387 -0.1730  0.5184  0.3397
  784OPC    HW1 3374   3.451   4.376   2.374 -0.2647  0.4811  0.7957
  784OPC    HW2 3375   3.534   4.332   2.473 -0.0143 -0.4310  0.1901
  784OPC     MW 3376   3.520   4.348   2.398 -0.1631  0.3726  0.3849
  785OPC     OW 3377   3.661   1.591   3.957  0.2453  0.2206  0.7100
  785OPC    HW1 3378   3.712   1.549   4.013  1.4957  1.6693  0.7294
  785OPC    HW2 3379   3.701   1.668   3.946  0.0259  0.0702 -2.0678
  785OPC     MW 3380   3.674   1.596   3.963  0.3976  0.4123  0.3024
  786OPC     OW 3381   2.978   1.270   1.844 -0.4609  0.1055 -0.1559
  786OPC    HW1 3382   2.960   1.196   1.802  1.9913  0.0719 -1.3150
  786OPC    HW2 3383   2.975   1.331   1.782  0.3769  0.5079  0.1795
  786OPC     MW 3384   2.975   1.268   1.829  0.0250  0.1600 -0.2776
  787OPC     OW 3385   3.109   3.031   3.325 -0.3970  0.5671 -0.1162
  787OPC    HW1 3386   3.121   3.116   3.307 -0.3499  1.1798  2.4402
  787OPC    HW2 3387   3.188   2.997   3.310 -0.6607  0.7294 -2.1223
  787OPC     MW 3388   3.123   3.039   3.320 -0.4290  0.6815 -0.0349
  788OPC     OW 3389   3.817   0.348   2.199  0.1140  0.3191 -0.0622
  788OPC    HW1 3390   3.872   0.305   2.252  0.0026  0.0181 -0.1866
  788OPC    HW2 3391   3.754   0.290   2.184  0.4067  0.2037 -0.9526
  788OPC     MW 3392   3.816   0.333   2.205  0.1408  0.2576 -0.2122
  789OPC     OW 3393   4.360   0.134   0.163  0.0222 -0.0072 -0.1503
  789OPC    HW1 3394   4.337   0.056   0.130  0.8830 -0.6343  0.6809
  789OPC    HW2 3395   4.414   0.166   0.102 -0.3481 -0.0470 -0.5040
  789OPC     MW 3396   4.365   0.127   0.149  0.0947 -0.1057 -0.0798
  790OPC     OW 3397   2.911   1.722   4.746  0.1259 -0.0800 -0.1119
  790OPC    HW1 3398   2.994   1.707   4.766 -0.2679 -0.0944  1.6341
  790OPC    HW2 3399   2.877   1.643   4.735 -0.7956 -0.5566  4.2871
  790OPC     MW 3400   2.918   1.708   4.747 -0.0684 -0.1524  0.7961
  791OPC     OW 3401   2.745   1.733   3.921  0.2926  0.2424 -0.0080
  791OPC    HW1 3402   2.772   1.810   3.890  1.6940 -0.5750 -0.9320
  791OPC    HW2 3403   2.673   1.753   3.966  1.0839  2.2018  0.4837
  791OPC     MW 3404   2.738   1.748   3.923  0.6166  0.4111 -0.0720
  792OPC     OW 3405   4.338   4.399   0.263 -0.3481  0.3421 -0.3326
  792OPC    HW1 3406   4.416   4.437   0.272 -0.4012  0.7438 -1.4860
  792OPC    HW2 3407   4.355   4.326   0.219 -0.4167 -0.4123  0.8412
  792OPC     MW 3408   4.352   4.394   0.258 -0.3662  0.2899 -0.3296
  793OPC     OW 3409   1.095   2.674   0.322 -0.0254 -0.5056 -0.2570
  793OPC    HW1 3410   1.147   2.607   0.301 -0.4343 -1.8031  2.4856
  793OPC    HW2 3411   1.121   2.697   0.402 -2.6514 -0.2606  0.6295
  793OPC     MW 3412   1.107   2.668   0.330 -0.4737 -0.6610  0.2791
  794OPC     OW 3413   1.266   0.348   4.567  0.0007 -0.7204 -0.4305
  794OPC    HW1 3414   1.248   0.425   4.604 -0.6282 -1.3669  0.6991
  794OPC    HW2 3415   1.352   0.349   4.556 -0.1560  0.7136 -1.8154
  794OPC     MW 3416   1.276   0.359   4.571 -0.1153 -0.6040 -0.4683
  795OPC     OW 3417   4.554   3.488   3.644 -0.7330  0.2056 -0.0973
  795OPC    HW1 3418   4.545   3.575   3.639 -0.2951  0.3168  0.8323
  795OPC    HW2 3419   4.608   3.470   3.578  0.1030  0.8004  0.3983
  795OPC     MW 3420   4.561   3.498   3.633 -0.5450  0.3099  0.1132
  796OPC     OW 3421   4.638   0.276   1.293 -0.1460 -0.5999 -0.4115
  796OPC    HW1 3422   4.551   0.276   1.281 -0.0929  0.5863 -0.9187
  796OPC    HW2 3423   4.664   0.203   1.253 -0.8345 -0.6108 -0.8593
  796OPC     MW 3424   4.629   0.265   1.286 -0.2398 -0.4263 -0.5525
  797OPC     OW 3425   4.386   1.457   0.321  0.4160 -0.0757 -0.0352
  797OPC    HW1 3426   4.424   1.407   0.382 -0.8193 -2.4222 -1.0656
  797OPC    HW2 3427   4.306   1.470   0.353  0.2147 -0.1260 -0.5182
  797OPC     MW 3428   4.380   1.451   0.335  0.2038 -0.4298 -0.2587
  798OPC     OW 3429   4.211   0.961   4.136 -0.1130 -0.2349 -0.1421
  798OPC    HW1 3430   4.157   1.027   4.156 -2.1724 -1.9294  0.2861
  798OPC    HW2 3431   4.174   0.926   4.066 -0.8368 -2.6779  1.3491
  798OPC     MW 3432   4.197   0.966   4.129 -0.5243 -0.8461  0.1414
  799OPC     OW 3433   1.713   4.324   0.810 -0.0816 -0.2599 -0.7215
  799OPC    HW1 3434   1.766   4.308   0.877  1.0915 -0.8902 -1.7565
  799OPC    HW2 3435   1.634   4.327   0.847  0.6041  0.2414  0.7926
  799OPC     MW 3436   1.709   4.322   0.825  0.1929 -0.2787 -0.6508
  800OPC     OW 3437   1.098   3.638   0.037 -0.5403 -0.4145 -0.9494
  800OPC    HW1 3438   1.031   3.694   0.031  0.2840  0.5207 -1.8543
  800OPC    HW2 3439   1.074   3.573  -0.016 -0.5748  0.1026 -1.5886
  800OPC     MW 3440   1.085   3.637   0.028 -0.4236 -0.1999 -1.1775
  801OPC     OW 3441   4.536   0.602   3.164  0.1467  0.0508  0.1577
  801OPC    HW1 3442   4.567   0.583   3.085  0.1086 -1.7716  0.5241
  801OPC    HW2 3443   4.541   0.526   3.207 -0.6745  0.7663  1.6250
  801OPC     MW 3444   4.541   0.588   3.159  0.0200 -0.1127  0.4287
  802OPC     OW 3445   0.325   1.733   1.656  0.1483 -0.2577 -0.3192
  802OPC    HW1 3446   0.375   1.676   1.700 -0.7491 -1.6822 -1.0828
  802OPC    HW2 3447   0.382   1.773   1.603  0.8951  0.0219  0.6535
  802OPC     MW 3448   0.341   1.730   1.655  0.1261 -0.4268 -0.2883
  803OPC     OW 3449   0.822   3.778   0.014  0.2234  0.0873  0.3860
  803OPC    HW1 3450   0.776   3.786   0.088  0.4782 -0.1897  0.5731
  803OPC    HW2 3451   0.767   3.736  -0.039 -1.0633  2.7133 -0.5458
  803OPC     MW 3452   0.807   3.773   0.017  0.0710  0.4344  0.2760
  804OPC     OW 3453   3.228   1.463   0.507 -0.2993 -0.2938 -0.2967
  804OPC    HW1 3454   3.225   1.444   0.592 -1.2423 -0.2534 -0.3096
  804OPC    HW2 3455   3.208   1.548   0.504  0.8170 -0.0199 -0.4854
  804OPC     MW 3456   3.224   1.473   0.519 -0.2738 -0.2474 -0.3265
  805OPC     OW 3457   4.658   0.815   4.787 -0.1079 -0.4736 -0.1447
  805OPC    HW1 3458   4.735   0.836   4.822  0.1593 -0.9655 -0.4360
  805OPC    HW2 3459   4.604   0.817   4.856  0.8640 -4.0064  0.9701
  805OPC     MW 3460   4.661   0.818   4.803  0.0751 -1.0682 -0.0231
  806OPC     OW 3461   2.378   0.412   3.002 -0.3520  0.2053 -0.0731
  806OPC    HW1 3462   2.398   0.475   2.945  0.3342 -0.7355 -0.9003
  806OPC    HW2 3463   2.308   0.444   3.043 -1.6146  0.4459 -2.2437
  806OPC     MW 3464   2.371   0.426   2.999 -0.4371  0.1019 -0.5159
  807OPC     OW 3465   4.839   0.794   1.506 -0.0473  0.1752 -0.4080
  807OPC    HW1 3466   4.863   0.713   1.529 -0.1226  0.6165  1.4032
  807OPC    HW2 3467   4.753   0.793   1.515 -0.1540  0.2086 -1.3300
  807OPC     MW 3468   4.830   0.781   1.511 -0.0744  0.2453 -0.2766
  808OPC     OW 3469   4.521   0.928   3.022 -0.0943  0.2927 -0.0991
  808OPC    HW1 3470   4.522   1.005   3.063 -0.3954  0.0345  0.4103
  808OPC    HW2 3471   4.436   0.911   3.013 -0.0364 -0.2699  0.3565
  808OPC     MW 3472   4.509   0.937   3.027 -0.1302  0.1714  0.0435
  809OPC     OW 3473   0.309   0.872   4.656 -0.5387 -0.2172 -0.5663
  809OPC    HW1 3474   0.376   0.834   4.614 -0.0675 -0.0092 -0.0131
  809OPC    HW2 3475   0.348   0.922   4.716 -1.0696  2.0498 -1.9939
  809OPC     MW 3476   0.325   0.874   4.658 -0.5475  0.1484 -0.6957
  810OPC     OW 3477   0.890   3.432   0.265  0.4944 -0.1240  0.5215
  810OPC    HW1 3478   0.924   3.511   0.277  0.0649  0.2130 -0.4093
  810OPC    HW2 3479   0.957   3.385   0.236  0.4044  0.3097 -0.4370
  810OPC     MW 3480   0.905   3.437   0.263  0.4176 -0.0101  0.2424
  811OPC     OW 3481   0.803   2.728   4.739  0.1531  0.5961  0.5266
  811OPC    HW1 3482   0.856   2.691   4.797 -0.6170 -0.9493  0.3028
  811OPC    HW2 3483   0.737   2.759   4.788 -1.2792 -2.0804  0.4340
  811OPC     MW 3484   0.801   2.727   4.755 -0.1722 -0.0275  0.4799
  812OPC     OW 3485   4.566   2.331   3.577  0.1953 -0.5240  0.2961
  812OPC    HW1 3486   4.609   2.269   3.533  2.7717 -0.3352  2.2851
  812OPC    HW2 3487   4.535   2.288   3.647  0.9062  0.1484  1.0480
  812OPC     MW 3488   4.568   2.315   3.581  0.6809 -0.3967  0.7011
  813OPC     OW 3489   3.565   1.150   4.519 -0.3647  0.1007  0.1489
  813OPC    HW1 3490   3.636   1.120   4.478 -0.0913  0.3401  0.4414
  813OPC    HW2 3491   3.547   1.224   4.477  1.2330  1.5201  1.8324
  813OPC     MW 3492   3.573   1.156   4.506 -0.0883  0.3457  0.4408
  814OPC     OW 3493   1.491   0.774   4.221  0.0421  0.0553  0.2287
  814OPC    HW1 3494   1.432   0.782   4.284 -2.4408 -2.5275 -1.5296
  814OPC    HW2 3495   1.504   0.856   4.193 -1.0210  0.9026  2.0810
  814OPC     MW 3496   1.484   0.787   4.226 -0.4817 -0.2010  0.2425
  815OPC     OW 3497   2.959   1.342   0.931  0.4309  0.3124 -1.4028
  815OPC    HW1 3498   2.971   1.324   1.016  0.3938 -1.2495 -1.6894
  815OPC    HW2 3499   2.938   1.427   0.931  2.5679  0.9191 -0.0736
  815OPC     MW 3500   2.957   1.352   0.944  0.7411  0.1714 -1.2488
  816OPC     OW 3501   2.454   0.854   2.580 -0.0795  0.2909 -0.0599
  816OPC    HW1 3502   2.439   0.921   2.526 -2.2005 -1.1715 -1.4233
  816OPC    HW2 3503   2.379   0.846   2.623 -0.4444 -2.0950 -1.0215
  816OPC     MW 3504   2.441   0.863   2.578 -0.4467 -0.2776 -0.4034
  817OPC     OW 3505   1.510   0.482   2.114  0.4640 -0.4580  0.0191
  817OPC    HW1 3506   1.580   0.515   2.155 -0.2679 -1.2137  1.9833
  817OPC    HW2 3507   1.545   0.426   2.057  1.5130 -0.3929  0.5606
  817OPC     MW 3508   1.526   0.478   2.112  0.5108 -0.5600  0.3893
  818OPC     OW 3509   3.901   2.535   4.797  0.1398 -0.2779 -0.0540
  818OPC    HW1 3510   3.952   2.529   4.727  1.3682  1.3209  0.6550
  818OPC    HW2 3511   3.859   2.610   4.786  0.6020  0.1683  1.0628
  818OPC     MW 3512   3.902   2.545   4.785  0.3896  0.0242  0.2155
  819OPC     OW 3513   3.500   0.320   1.718  0.0152  0.0811  0.1867
  819OPC    HW1 3514   3.426   0.296   1.758 -0.0526 -0.2593 -0.1357
  819OPC    HW2 3515   3.519   0.251   1.669 -0.0999  0.6289 -0.6445
  819OPC     MW 3516   3.492   0.306   1.717 -0.0119  0.1118  0.0163
  820OPC     OW 3517   1.172   3.318   2.087 -0.9116  0.1652  0.1382
  820OPC    HW1 3518   1.109   3.271   2.050  0.7111 -1.4746 -0.7568
  820OPC    HW2 3519   1.200   3.371   2.024 -1.1281  0.6171  0.4148
  820OPC     MW 3520   1.167   3.319   2.072 -0.7038 -0.0104  0.0468
  821OPC     OW 3521   4.064   1.299   0.389  0.6400 -1.1163 -0.1274
  821OPC    HW1 3522   4.092   1.380   0.408  0.8841 -1.4991  1.2610
  821OPC    HW2 3523   3.981   1.300   0.415 -0.1106 -0.6426 -2.2740
  821OPC     MW 3524   4.056   1.311   0.396  0.5653 -1.1029 -0.2394
  822OPC     OW 3525   0.128   0.250   0.899 -0.1786 -0.6920 -0.0549
  822OPC    HW1 3526   0.124   0.222   0.982 -0.8435 -1.8501 -0.4467
  822OPC    HW2 3527   0.046   0.241   0.871 -0.5303  1.9916 -0.1636
  822OPC     MW 3528   0.115   0.245   0.907 -0.3287 -0.4667 -0.1288
  823OPC     OW 3529   3.200   0.128   1.229 -0.4344  0.5070 -0.5302
  823OPC    HW1 3530   3.286   0.141   1.225 -0.2822 -0.2855 -0.0462
  823OPC    HW2 3531   3.168   0.205   1.255  0.2249  0.5186  0.2675
  823OPC     MW 3532   3.208   0.141   1.232 -0.3146  0.3917 -0.3408
  824OPC     OW 3533   4.589   1.076   2.112  0.0071  0.3489  0.4928
  824OPC    HW1 3534   4.584   1.030   2.038 -0.5607 -0.4415  1.0052
  824OPC    HW2 3535   4.584   1.015   2.174 -2.3100  1.1872  1.2362
  824OPC     MW 3536   4.588   1.060   2.110 -0.4189  0.3560  0.6783
  825OPC     OW 3537   4.551   1.779   2.114  0.1081 -0.5778  0.1221
  825OPC    HW1 3538   4.616   1.726   2.138  0.3509  0.7357  2.6886
  825OPC    HW2 3539   4.481   1.746   2.154 -0.5217 -0.9974 -1.2490
  825OPC     MW 3540   4.551   1.766   2.123  0.0510 -0.4458  0.2989
  826OPC     OW 3541   2.986   1.735   3.263 -0.1702  0.0116  0.6643
  826OPC    HW1 3542   3.003   1.659   3.303 -1.6981  0.0070  1.3810
  826OPC    HW2 3543   2.974   1.791   3.329 -0.0659  0.6409  0.1613
  826OPC     MW 3544   2.986   1.732   3.279 -0.3804  0.1039  0.6959
  827OPC     OW 3545   3.871   2.440   1.522  0.0350 -0.1416 -0.5815
  827OPC    HW1 3546   3.932   2.427   1.461  0.4079  2.2315 -0.8170
  827OPC    HW2 3547   3.797   2.419   1.481  0.1669  2.2878 -2.3018
  827OPC     MW 3548   3.869   2.435   1.507  0.1097  0.5678 -0.8705
  828OPC     OW 3549   1.879   1.025   1.551  0.8647  0.7062  0.0753
  828OPC    HW1 3550   1.904   1.108   1.555 -0.2378  1.0509  0.1483
  828OPC    HW2 3551   1.792   1.029   1.556  0.8505 -0.5596  1.9518
  828OPC     MW 3552   1.870   1.038   1.553  0.6998  0.5702  0.3632
  829OPC     OW 3553   3.377   3.108   1.726  0.3169 -0.3582  0.3555
  829OPC    HW1 3554   3.432   3.147   1.781 -0.1952  0.4874  0.2903
  829OPC    HW2 3555   3.429   3.079   1.662  0.7633 -0.1887  0.6332
  829OPC     MW 3556   3.393   3.109   1.724  0.3073 -0.2083  0.3870
  830OPC     OW 3557   0.455   1.166   1.736  0.1782  0.3269  0.9447
  830OPC    HW1 3558   0.427   1.163   1.654 -0.9401  0.5032  1.2971
  830OPC    HW2 3559   0.535   1.133   1.732 -0.9411 -2.5900  0.2649
  830OPC     MW 3560   0.462   1.161   1.723 -0.1523 -0.0780  0.8963
  831OPC     OW 3561   2.713   3.079   3.371 -0.1457 -0.0364 -0.2504
  831OPC    HW1 3562   2.669   3.048   3.440  3.0422 -0.3914  1.8646
  831OPC    HW2 3563   2.749   3.007   3.337  2.4630  0.5549  1.0088
  831OPC     MW 3564   2.712   3.063   3.376  0.7106 -0.0015  0.2480
  832OPC     OW 3565   4.380   2.233   2.756 -0.1001  1.1257 -0.2322
  832OPC    HW1 3566   4.440   2.263   2.812  0.2421 -0.2321  0.1636
  832OPC    HW2 3567   4.404   2.269   2.680  1.2931  0.5334 -0.1092
  832OPC     MW 3568   4.393   2.243   2.753  0.1562  0.8376 -0.1556
  833OPC     OW 3569   2.317   0.025   4.045  0.1378 -0.1456  0.0213
  833OPC    HW1 3570   2.293   0.108   4.057  2.5255  0.3452  2.1825
  833OPC    HW2 3571   2.365   0.028   3.972 -1.0928 -0.0025 -0.8224
  833OPC     MW 3572   2.320   0.038   4.036  0.3088 -0.0519  0.2158
  834OPC     OW 3573   3.611   1.817   1.068  0.1024  0.3685  0.4567
  834OPC    HW1 3574   3.611   1.894   1.027 -0.1441  1.4351  2.3350
  834OPC    HW2 3575   3.654   1.764   1.014 -1.3335  1.3255 -1.7297
  834OPC     MW 3576   3.617   1.820   1.054 -0.1463  0.6674  0.4112
  835OPC     OW 3577   4.630   1.226   0.925  0.3885  0.0723  0.4520
  835OPC    HW1 3578   4.637   1.267   0.848  1.9124  0.8055  0.9505
  835OPC    HW2 3579   4.620   1.142   0.902 -0.3036  0.4054 -0.5383
  835OPC     MW 3580   4.629   1.219   0.910  0.5114  0.2298  0.3794
  836OPC     OW 3581   0.397   4.458   4.009  0.2125 -0.1923  0.5661
  836OPC    HW1 3582   0.435   4.421   4.078  0.0375  0.2631  0.9129
  836OPC    HW2 3583   0.314   4.470   4.035  0.5298  1.5598  0.9434
  836OPC     MW 3584   0.390   4.455   4.023  0.2335  0.1340  0.6731
  837OPC     OW 3585   0.383   0.275   3.636 -0.3500  0.6074  0.4763
  837OPC    HW1 3586   0.438   0.340   3.616  0.4561 -0.0781  0.4300
  837OPC    HW2 3587   0.433   0.217   3.677 -0.5750 -0.9025 -1.2351
  837OPC     MW 3588   0.399   0.276   3.639 -0.2642  0.2831  0.2165
  838OPC     OW 3589   1.279   2.238   4.493  0.3263  0.2871 -0.1093
  838OPC    HW1 3590   1.231   2.306   4.519  0.0479  0.2461 -0.4919
  838OPC    HW2 3591   1.347   2.238   4.547  0.2631  0.7944 -0.0249
  838OPC     MW 3592   1.282   2.248   4.505  0.2758  0.3562 -0.1535
  839OPC     OW 3593   4.760   3.266   2.860 -0.8975  0.0769 -0.4251
  839OPC    HW1 3594   4.681   3.234   2.841 -1.5557  1.9182 -1.0514
  839OPC    HW2 3595   4.800   3.268   2.782 -0.3328 -0.5869 -0.1542
  839OPC     MW 3596   4.754   3.262   2.846 -0.9112  0.2508 -0.4776
  840OPC     OW 3597   3.688   3.259   0.727 -0.5394  0.1749 -0.2831
  840OPC    HW1 3598   3.644   3.188   0.700  0.5857 -0.6083 -0.1287
  840OPC    HW2 3599   3.767   3.249   0.691  0.3986  0.0839  1.6644
  840OPC     MW 3600   3.693   3.247   0.718 -0.2347  0.0458  0.0274
  841OPC     OW 3601   2.380   0.299   1.364  0.1557 -0.5564 -0.1825
  841OPC    HW1 3602   2.318   0.265   1.314  0.8499 -1.7198 -0.3113
  841OPC    HW2 3603   2.342   0.305   1.442 -0.7330  0.6693 -0.6828
  841OPC     MW 3604   2.366   0.295   1.368  0.1271 -0.5472 -0.2755
  842OPC     OW 3605   0.750   3.200   0.393  0.7505  0.3834  0.2921
  842OPC    HW1 3606   0.783   3.274   0.362  0.9412  0.6515  1.1149
  842OPC    HW2 3607   0.681   3.185   0.341  0.4613  1.3625  0.3743
  842OPC     MW 3608   0.745   3.209   0.380  0.7359  0.5677  0.4258
  843OPC     OW 3609   1.775   0.788   4.450 -1.2813 -0.2759 -0.0270
  843OPC    HW1 3610   1.789   0.720   4.503  1.1537  0.0924 -0.0808
  843OPC    HW2 3611   1.800   0.759   4.372  1.8009  1.1183  0.2630
  843OPC     MW 3612   1.781   0.774   4.446 -0.4663 -0.0155  0.0076
  844OPC     OW 3613   3.635   1.454   2.931 -0.2854 -0.2658 -0.1166
  844OPC    HW1 3614   3.589   1.380   2.938 -0.8766  0.1313  0.1985
  844OPC    HW2 3615   3.615   1.499   3.003  1.7577 -0.7176  0.8207
  844OPC     MW 3616   3.625   1.450   2.943 -0.0709 -0.2739  0.0684
  845OPC     OW 3617   0.951   0.924   2.214  0.1993 -0.5583 -0.4718
  845OPC    HW1 3618   0.963   0.907   2.130  1.0869 -2.2416 -0.0405
  845OPC    HW2 3619   0.932   0.846   2.249 -1.0991  0.2406  0.7540
  845OPC     MW 3620   0.950   0.910   2.207  0.1386 -0.6890 -0.2270
  846OPC     OW 3621   4.599   3.293   4.785 -0.1468  0.3546 -1.2448
  846OPC    HW1 3622   4.665   3.331   4.828  0.1350 -1.6085  0.1952
  846OPC    HW2 3623   4.638   3.254   4.718  0.5299 -2.1056  0.4439
  846OPC     MW 3624   4.615   3.293   4.782 -0.0050 -0.2989 -0.7827
  847OPC     OW 3625   3.843   3.752   0.687  0.3018 -0.4104 -0.3904
  847OPC    HW1 3626   3.915   3.703   0.699 -1.6121 -3.5689 -0.6459
  847OPC    HW2 3627   3.787   3.720   0.745 -1.2839  1.2011 -0.9578
  847OPC     MW 3628   3.845   3.740   0.697 -0.2152 -0.6388 -0.5119
  848OPC     OW 3629   1.537   4.381   1.648 -0.1431 -0.5042  0.2124
  848OPC    HW1 3630   1.474   4.321   1.660 -0.2831 -0.4626 -0.2965
  848OPC    HW2 3631   1.582   4.378   1.722 -1.3607  0.1975  1.0055
  848OPC     MW 3632   1.534   4.371   1.660 -0.3437 -0.3946  0.2544
  849OPC     OW 3633   2.020   4.697   0.649 -0.2422  0.2528  0.3498
  849OPC    HW1 3634   2.009   4.776   0.686 -0.2828 -0.0353  0.9663
  849OPC    HW2 3635   1.957   4.648   0.686 -0.2812 -0.0481 -0.1031
  849OPC     MW 3636   2.009   4.702   0.660 -0.2539  0.1658  0.3740
  850OPC     OW 3637   3.308   0.921   3.337 -0.3208 -0.3880  0.6354
  850OPC    HW1 3638   3.368   0.974   3.302 -0.6736 -0.5651 -0.2594
  850OPC    HW2 3639   3.349   0.886   3.406  0.7569 -0.8311 -0.2022
  850OPC     MW 3640   3.323   0.924   3.342 -0.2137 -0.4796  0.3794
  851OPC     OW 3641   1.575   4.558   3.225 -0.9004  0.2015  0.2591
  851OPC    HW1 3642   1.576   4.516   3.149 -0.8351  1.0459 -0.2156
  851OPC    HW2 3643   1.538   4.634   3.206  0.1908  0.8915  0.8053
  851OPC     MW 3644   1.570   4.563   3.211 -0.7296  0.4284  0.2697
  852OPC     OW 3645   2.577   3.470   1.076 -0.0078 -0.3322 -0.6025
  852OPC    HW1 3646   2.560   3.487   1.160 -0.0298 -0.4154 -0.5903
  852OPC    HW2 3647   2.564   3.384   1.070 -1.9206 -0.0347 -1.1434
  852OPC     MW 3648   2.573   3.460   1.088 -0.2937 -0.3006 -0.6805
  853OPC     OW 3649   0.924   2.914   1.771 -0.1911  0.1648 -0.2636
  853OPC    HW1 3650   0.934   2.975   1.833 -2.1887  2.5862 -2.0760
  853OPC    HW2 3651   0.865   2.859   1.805 -0.7718  1.0814  0.2509
  853OPC     MW 3652   0.917   2.915   1.785 -0.5720  0.6578 -0.4554
  854OPC     OW 3653   0.806   0.169   0.860 -0.6109 -0.7598 -0.3659
  854OPC    HW1 3654   0.805   0.128   0.783  2.4434 -1.4276 -0.1794
  854OPC    HW2 3655   0.767   0.112   0.914 -2.2180 -0.5441 -1.2409
  854OPC     MW 3656   0.800   0.154   0.857 -0.3971 -0.8266 -0.4676
  855OPC     OW 3657   1.768   1.169   4.758  0.6801  0.1259 -0.1181
  855OPC    HW1 3658   1.821   1.233   4.733 -0.2045  0.3562 -1.4914
  855OPC    HW2 3659   1.731   1.142   4.683  0.1188 -1.1575  0.5848
  855OPC     MW 3660   1.770   1.175   4.743  0.4665 -0.0297 -0.2172
  856OPC     OW 3661   1.865   2.881   3.821 -0.8956  0.6340 -0.1502
  856OPC    HW1 3662   1.905   2.958   3.813 -1.6384  0.9976 -0.4498
  856OPC    HW2 3663   1.800   2.898   3.877  0.0604 -0.2293  1.2883
  856OPC     MW 3664   1.861   2.895   3.828 -0.8642  0.5602  0.0182
  857OPC     OW 3665   0.025   0.589   1.923  0.6122 -0.6005 -0.4141
  857OPC    HW1 3666   0.021   0.596   1.836  0.1968 -0.7368 -0.4045
  857OPC    HW2 3667  -0.009   0.511   1.940 -2.2709  0.6377  0.0957
  857OPC     MW 3668   0.019   0.579   1.913  0.1250 -0.4377 -0.3374
  858OPC     OW 3669   1.459   4.403   4.646  0.2572 -0.1345 -0.1146
  858OPC    HW1 3670   1.499   4.422   4.570  0.5116 -3.2107 -0.9066
  858OPC    HW2 3671   1.520   4.357   4.689 -1.5424 -3.1314 -0.4594
  858OPC     MW 3672   1.474   4.399   4.641  0.0289 -1.0316 -0.2823
  859OPC     OW 3673   0.627   3.025   4.135 -0.5428  0.1861  0.0524
  859OPC    HW1 3674   0.619   3.008   4.220  1.8011 -1.6801  0.0115
  859OPC    HW2 3675   0.693   3.082   4.131 -0.4085 -0.0033 -0.5332
  859OPC     MW 3676   0.635   3.031   4.147 -0.1768 -0.1177 -0.0401
  860OPC     OW 3677   4.110   3.282   4.797 -0.3641  0.3893 -0.6364
  860OPC    HW1 3678   4.173   3.342   4.801  0.6775 -0.6963 -0.1480
  860OPC    HW2 3679   4.132   3.233   4.728  0.3569 -1.0735  0.5889
  860OPC     MW 3680   4.122   3.283   4.787 -0.1037  0.0129 -0.3833
  861OPC     OW 3681   4.256   2.033   3.224 -0.3063  0.4604  0.7882
  861OPC    HW1 3682   4.310   1.987   3.174 -0.9127  1.1780 -0.5749
  861OPC    HW2 3683   4.306   2.097   3.255 -0.3723  1.1824 -0.5475
  861OPC     MW 3684   4.271   2.035   3.221 -0.4055  0.6731  0.3895
  862OPC     OW 3685   1.634   2.609   1.570 -0.1889 -0.2827  0.5563
  862OPC    HW1 3686   1.685   2.680   1.576 -0.0746 -0.3514  0.3982
  862OPC    HW2 3687   1.602   2.600   1.651  0.9667 -0.9222  0.9644
  862OPC     MW 3688   1.637   2.618   1.583 -0.0013 -0.3872  0.5932
  863OPC     OW 3689   2.989   0.160   4.778 -0.4075  0.0751 -0.3639
  863OPC    HW1 3690   2.945   0.084   4.782 -0.2547  0.0343  0.9967
  863OPC    HW2 3691   3.023   0.168   4.858 -0.0357  1.3626 -0.6333
  863OPC     MW 3692   2.988   0.150   4.791 -0.3301  0.2593 -0.2027
  864OPC     OW 3693   3.621   2.101   2.818 -0.2357  0.3084 -0.3002
  864OPC    HW1 3694   3.558   2.155   2.791 -1.2105 -0.6602 -0.0313
  864OPC    HW2 3695   3.581   2.051   2.878  0.9449  0.0666  0.3240
  864OPC     MW 3696   3.606   2.102   2.823 -0.2053  0.1297 -0.1683
  865OPC     OW 3697   4.452   2.314   0.397 -0.3756 -0.4333 -0.0957
  865OPC    HW1 3698   4.415   2.249   0.352 -0.9875 -0.1921  0.0478
  865OPC    HW2 3699   4.526   2.278   0.428 -2.5702 -2.4585  3.5205
  865OPC     MW 3700   4.458   2.299   0.395 -0.7904 -0.6969  0.4597
  866OPC     OW 3701   1.505   2.076   2.597  0.3089  0.0004 -0.4560
  866OPC    HW1 3702   1.512   2.028   2.670  0.6280  0.8012  0.0611
  866OPC    HW2 3703   1.585   2.073   2.563  0.4893  0.6444 -0.1016
  866OPC     MW 3704   1.518   2.068   2.603  0.3827  0.2139 -0.3272
  867OPC     OW 3705   0.537   2.898   0.414 -0.2714  0.0022 -0.4124
  867OPC    HW1 3706   0.515   2.815   0.431 -0.8554  0.3626  0.7187
  867OPC    HW2 3707   0.610   2.909   0.460  1.1305 -0.5196 -2.3706
  867OPC     MW 3708   0.545   2.887   0.423 -0.1506 -0.0216 -0.5345
  868OPC     OW 3709   4.218   4.587   3.440  0.3352  0.0862 -0.0119
  868OPC    HW1 3710   4.234   4.511   3.400  0.5766  0.1840 -0.1057
  868OPC    HW2 3711   4.297   4.614   3.464  0.1647 -0.1080  0.7931
  868OPC     MW 3712   4.232   4.579   3.438  0.3455  0.0722  0.0931
  869OPC     OW 3713   4.649   3.577   2.504  0.0407  0.3474 -0.4934
  869OPC    HW1 3714   4.602   3.644   2.475 -1.5274 -0.8236 -0.8568
  869OPC    HW2 3715   4.588   3.517   2.524  1.3757 -1.3329 -1.1406
  869OPC     MW 3716   4.633   3.578   2.502  0.0062 -0.0738 -0.6427
  870OPC     OW 3717   3.473   1.080   3.826 -0.3906  0.0207 -0.5971
  870OPC    HW1 3718   3.428   1.106   3.756 -0.3671  2.0955  0.0908
  870OPC    HW2 3719   3.503   1.154   3.860  1.0101 -1.0690  0.6867
  870OPC     MW 3720   3.471   1.095   3.821 -0.1804  0.1662 -0.3058
  871OPC     OW 3721   0.735   2.997   4.628 -0.1814 -0.1079 -0.0282
  871OPC    HW1 3722   0.794   2.933   4.632 -0.0394 -0.1071 -1.5722
  871OPC    HW2 3723   0.667   2.965   4.673 -0.0987 -1.3294 -0.7395
  871OPC     MW 3724   0.734   2.983   4.635 -0.1482 -0.2882 -0.3614
  872OPC     OW 3725   0.899   1.809   3.488 -0.1644 -0.0081  0.0801
  872OPC    HW1 3726   0.823   1.784   3.453 -0.9261 -0.2874  1.8120
  872OPC    HW2 3727   0.894   1.780   3.570  2.3535 -1.1119 -0.0575
  872OPC     MW 3728   0.887   1.801   3.495  0.0950 -0.2124  0.3155
  873OPC     OW 3729   1.154   2.332   2.074  0.0191 -0.0523 -0.6586
  873OPC    HW1 3730   1.194   2.257   2.055  0.7195  0.5383 -1.6328
  873OPC    HW2 3731   1.159   2.377   1.999  0.2710  1.2465  0.1065
  873OPC     MW 3732   1.161   2.328   2.060  0.1597  0.2269 -0.6895
  874OPC     OW 3733   0.906   0.151   1.565 -0.9384  0.5122 -0.2001
  874OPC    HW1 3734   0.893   0.072   1.599  2.1945  0.5071  1.3327
  874OPC    HW2 3735   0.879   0.143   1.483 -0.7731 -2.1473 -0.0678
  874OPC     MW 3736   0.900   0.138   1.558 -0.4512  0.1186  0.0459
  875OPC     OW 3737   1.759   2.515   4.636  0.7700  0.2050 -1.0392
  875OPC    HW1 3738   1.827   2.507   4.690  1.3351  0.6197 -1.6597
  875OPC    HW2 3739   1.781   2.584   4.587 -0.1195  0.3593 -1.2304
  875OPC     MW 3740   1.772   2.524   4.637  0.7221  0.2890 -1.1590
  876OPC     OW 3741   1.348   1.723   3.355  0.5254 -0.3619 -0.0713
  876OPC    HW1 3742   1.363   1.808   3.343  0.4895 -0.3656 -0.1384
  876OPC    HW2 3743   1.428   1.691   3.373  0.4330 -0.1914  0.6684
  876OPC     MW 3744   1.362   1.731   3.356  0.5065 -0.3373  0.0281
  877OPC     OW 3745   3.535   4.264   3.259 -0.1667  0.4985 -0.1169
  877OPC    HW1 3746   3.579   4.244   3.186  0.4302  0.4171  0.2596
  877OPC    HW2 3747   3.541   4.351   3.263  2.0744  0.3575  1.2013
  877OPC     MW 3748   3.542   4.274   3.249  0.2525  0.4656  0.1334
  878OPC     OW 3749   3.461   3.841   2.218  0.3876 -0.3496  0.3416
  878OPC    HW1 3750   3.449   3.917   2.260  0.9380 -0.1426  0.1274
  878OPC    HW2 3751   3.541   3.817   2.242  1.3981  0.6059 -1.8862
  878OPC     MW 3752   3.471   3.849   2.228  0.6182 -0.1779 -0.0191
  879OPC     OW 3753   2.488   3.797   1.898  0.4883 -0.1465  0.1549
  879OPC    HW1 3754   2.508   3.857   1.839 -1.4539 -0.5097 -0.9696
  879OPC    HW2 3755   2.549   3.735   1.888  1.2153  0.6199 -0.1937
  879OPC     MW 3756   2.500   3.797   1.888  0.3088 -0.0870 -0.0628
  880OPC     OW 3757   2.486   1.898   3.508  0.4348  0.4346  0.4230
  880OPC    HW1 3758   2.507   1.970   3.464  1.3709 -0.0406  0.0636
  880OPC    HW2 3759   2.449   1.847   3.447 -2.4817  1.4795  1.1561
  880OPC     MW 3760   2.483   1.901   3.492  0.1422  0.5187  0.4783
  881OPC     OW 3761   0.804   2.584   2.039 -0.2933  0.3123  0.0379
  881OPC    HW1 3762   0.826   2.595   1.955  0.7349 -0.2273  0.2228
  881OPC    HW2 3763   0.863   2.632   2.082 -0.6120  0.3218  0.4671
  881OPC     MW 3764   0.816   2.593   2.033 -0.1885  0.2341  0.1285
  882OPC     OW 3765   0.415   3.397   3.624 -0.2047 -0.2555  0.4328
  882OPC    HW1 3766   0.459   3.473   3.623 -1.6584  0.6064 -0.2195
  882OPC    HW2 3767   0.478   3.338   3.639  1.4593  0.7406 -1.9673
  882OPC     MW 3768   0.431   3.400   3.626 -0.1737  0.0190 -0.0180
  883OPC     OW 3769   2.547   0.098   1.209 -0.3245 -0.8119 -0.2242
  883OPC    HW1 3770   2.565   0.168   1.258  1.9078 -1.7625  0.4317
  883OPC    HW2 3771   2.560   0.031   1.263  0.7150 -1.8255 -1.6422
  883OPC     MW 3772   2.552   0.098   1.224  0.1588 -1.1021 -0.3368
  884OPC     OW 3773   0.721   0.078   2.306 -0.2742  0.0006 -0.2055
  884OPC    HW1 3774   0.726   0.014   2.364  1.2838  0.8610  0.6854
  884OPC    HW2 3775   0.740   0.040   2.230  1.2592 -0.4978  0.4018
  884OPC     MW 3776   0.724   0.063   2.303  0.1825  0.0541  0.0157
  885OPC     OW 3777   1.117   4.597   4.376  0.5183  0.3765  0.3867
  885OPC    HW1 3778   1.112   4.683   4.389  0.6930  0.6508 -1.1173
  885OPC    HW2 3779   1.201   4.584   4.357 -0.0230  0.4450 -2.5473
  885OPC     MW 3780   1.129   4.608   4.375  0.4641  0.4272 -0.2689
  886OPC     OW 3781   2.310   3.846   2.239  0.6430 -0.1977  0.4733
  886OPC    HW1 3782   2.282   3.923   2.209  0.1449 -0.1785  0.9805
  886OPC    HW2 3783   2.284   3.790   2.178 -0.0332 -0.1082  0.6679
  886OPC     MW 3784   2.302   3.849   2.226  0.4696 -0.1817  0.5770
  887OPC     OW 3785   3.466   3.084   0.003  0.0427  0.4705 -0.3111
  887OPC    HW1 3786   3.499   3.031  -0.058  1.1488  0.0259  0.6382
  887OPC    HW2 3787   3.424   3.030   0.057 -0.4787  0.7954 -0.3857
  887OPC     MW 3788   3.465   3.068   0.002  0.1290  0.4528 -0.1819
  888OPC     OW 3789   2.319   3.396   2.550 -0.5393  0.0917  0.3424
  888OPC    HW1 3790   2.269   3.341   2.594  0.9864 -0.5406  1.3745
  888OPC    HW2 3791   2.399   3.360   2.555 -0.1764  0.3020 -2.4424
  888OPC     MW 3792   2.323   3.383   2.557 -0.2602  0.0294  0.0834
  889OPC     OW 3793   4.451   4.332   0.699 -0.1694 -0.3206 -0.5236
  889OPC    HW1 3794   4.513   4.303   0.646  1.6389  0.1277  1.2043
  889OPC    HW2 3795   4.421   4.404   0.659  1.0415 -0.0740 -1.0262
  889OPC     MW 3796   4.455   4.339   0.685  0.2766 -0.2179 -0.3426
  890OPC     OW 3797   0.015   2.782   1.949 -0.5308  0.9826  0.6071
  890OPC    HW1 3798  -0.006   2.713   1.900  2.3693  1.1761 -1.1406
  890OPC    HW2 3799   0.027   2.748   2.028 -0.3263 -0.3278  0.0405
  890OPC     MW 3800   0.014   2.767   1.953 -0.0722  0.8177  0.2652
  891OPC     OW 3801   0.144   3.181   2.297  0.1894  0.7931 -0.5890
  891OPC    HW1 3802   0.085   3.142   2.245 -0.9239  0.8490  0.5794
  891OPC    HW2 3803   0.202   3.118   2.313  0.0878  0.5314 -1.2227
  891OPC     MW 3804   0.144   3.166   2.292  0.0099  0.7627 -0.5100
  892OPC     OW 3805   3.750   0.782   1.104 -0.0909 -0.7216 -0.3541
  892OPC    HW1 3806   3.733   0.804   1.022 -3.5990 -2.5300 -0.2881
  892OPC    HW2 3807   3.734   0.856   1.149 -0.3877 -0.3438 -1.0751
  892OPC     MW 3808   3.745   0.796   1.099 -0.6529 -0.9329 -0.4508
  893OPC     OW 3809   0.835   3.872   3.359 -0.2980  0.3765  0.0828
  893OPC    HW1 3810   0.841   3.928   3.293 -0.5690  0.2709 -0.0319
  893OPC    HW2 3811   0.750   3.856   3.365 -0.0833 -1.4113 -1.0428
  893OPC     MW 3812   0.824   3.878   3.350 -0.3063  0.0969 -0.1005
  894OPC     OW 3813   0.617   2.045   3.368 -0.2101  0.2619 -1.0417
  894OPC    HW1 3814   0.635   1.964   3.341 -3.7323 -0.2693 -2.2535
  894OPC    HW2 3815   0.589   2.033   3.450  0.2842  0.4118 -0.8495
  894OPC     MW 3816   0.616   2.031   3.377 -0.6573  0.2056 -1.1923
  895OPC     OW 3817   2.190   3.092   0.676  0.1544  0.0309  0.1971
  895OPC    HW1 3818   2.116   3.133   0.701 -0.8433 -2.7087  2.2087
  895OPC    HW2 3819   2.248   3.117   0.736  1.4420  3.1502 -2.0499
  895OPC     MW 3820   2.187   3.102   0.689  0.1971  0.0870  0.1623
  896OPC     OW 3821   2.380   3.764   4.563  0.6703  0.2181  0.2538
  896OPC    HW1 3822   2.435   3.804   4.618  1.3039 -0.1717 -0.0849
  896OPC    HW2 3823   2.433   3.735   4.499  0.1671 -0.7717  0.2734
  896OPC     MW 3824   2.396   3.766   4.562  0.6894  0.0144  0.2067
  897OPC     OW 3825   0.553   3.126   3.030  0.3142  0.1910 -0.5006
  897OPC    HW1 3826   0.639   3.120   3.016  0.3376  1.0643 -0.7639
  897OPC    HW2 3827   0.526   3.043   3.024  0.8306  0.1045 -2.5286
  897OPC     MW 3828   0.561   3.113   3.027  0.3939  0.3073 -0.8391
  898OPC     OW 3829   0.661   3.509   3.365 -0.0668 -0.4145 -0.1557
  898OPC    HW1 3830   0.720   3.467   3.317  0.1679  1.6071 -1.7585
  898OPC    HW2 3831   0.589   3.506   3.317 -0.1405  0.6679 -0.1324
  898OPC     MW 3832   0.659   3.502   3.351 -0.0430  0.0440 -0.3891
  899OPC     OW 3833   2.443   4.238   2.380  0.2129 -0.0633  0.8163
  899OPC    HW1 3834   2.527   4.257   2.367  0.3332  0.1595  1.8553
  899OPC    HW2 3835   2.417   4.206   2.303  0.2222  3.4984 -0.9153
  899OPC     MW 3836   2.451   4.236   2.366  0.2320  0.4957  0.7139
  900OPC     OW 3837   0.121   3.582   0.900  0.1114  0.4027 -0.5112
  900OPC    HW1 3838   0.187   3.586   0.843 -0.4899  0.7166 -1.2062
  900OPC    HW2 3839   0.052   3.608   0.853 -0.3797  0.7826  0.3978
  900OPC     MW 3840   0.121   3.586   0.885 -0.0500  0.5051 -0.4796
  901OPC     OW 3841   4.777   4.589   4.374  0.2834 -0.1276 -0.1550
  901OPC    HW1 3842   4.837   4.533   4.403 -1.0058 -0.3914  2.2437
  901OPC    HW2 3843   4.808   4.667   4.395 -0.2206 -0.2732  1.2629
  901OPC     MW 3844   4.790   4.592   4.381  0.0184 -0.1881  0.4089
  902OPC     OW 3845   0.874   0.650   3.339  0.1305  0.4389  0.1206
  902OPC    HW1 3846   0.870   0.724   3.292  0.8569  1.0833  1.0490
  902OPC    HW2 3847   0.948   0.613   3.313 -0.7083 -0.5076 -1.0762
  902OPC     MW 3848   0.884   0.655   3.328  0.1139  0.3943  0.0809
  903OPC     OW 3849   0.725   1.600   0.373  0.3709  0.4336 -0.6044
  903OPC    HW1 3850   0.797   1.627   0.415 -0.5388  0.5642  0.9376
  903OPC    HW2 3851   0.723   1.514   0.391  0.6297  0.2457 -1.4317
  903OPC     MW 3852   0.735   1.591   0.382  0.2747  0.4252 -0.4988
  904OPC     OW 3853   1.949   1.294   1.890 -0.1792  0.3836 -0.3773
  904OPC    HW1 3854   1.939   1.337   1.815 -0.3573  0.8759 -0.0751
  904OPC    HW2 3855   1.885   1.325   1.940 -1.1206 -1.1713 -0.5587
  904OPC     MW 3856   1.938   1.305   1.886 -0.3446  0.2267 -0.3594
  905OPC     OW 3857   1.076   2.921   0.924  0.0189 -0.0829  0.5769
  905OPC    HW1 3858   1.032   2.991   0.951  0.5418  0.1506  0.8516
  905OPC    HW2 3859   1.151   2.926   0.968  0.1349 -0.7208  0.4655
  905OPC     MW 3860   1.081   2.932   0.934  0.1133 -0.1427  0.6009
  906OPC     OW 3861   0.529   2.894   4.351 -0.1172 -0.1850 -0.0631
  906OPC    HW1 3862   0.608   2.858   4.343 -0.2883 -0.2931 -1.5602
  906OPC    HW2 3863   0.527   2.920   4.434  1.4133 -0.3411  0.0561
  906OPC     MW 3864   0.540   2.892   4.362  0.0836 -0.2240 -0.2668
  907OPC     OW 3865   3.806   1.109   0.023  0.1698  0.0604  0.9133
  907OPC    HW1 3866   3.873   1.141   0.070  0.5243  0.2143  0.3141
  907OPC    HW2 3867   3.819   1.142  -0.056 -2.2278  2.5201  1.3930
  907OPC     MW 3868   3.818   1.118   0.018 -0.1320  0.4466  0.8957
  908OPC     OW 3869   0.115   3.448   0.168 -0.4124  0.2489  0.2526
  908OPC    HW1 3870   0.184   3.405   0.138 -0.1140 -1.0725  2.5823
  908OPC    HW2 3871   0.149   3.519   0.204 -0.3664  0.1283  0.4519
  908OPC     MW 3872   0.130   3.452   0.169 -0.3615  0.0359  0.6262
  909OPC     OW 3873   0.998   3.409   0.612  0.2007  0.0082  0.8701
  909OPC    HW1 3874   1.066   3.456   0.586 -0.1782 -0.4650 -1.1988
  909OPC    HW2 3875   1.029   3.361   0.678  1.8659 -0.1674 -0.0010
  909OPC     MW 3876   1.012   3.408   0.618  0.3908 -0.0877  0.4358
  910OPC     OW 3877   2.272   3.525   0.597  0.4286 -0.6321 -0.2623
  910OPC    HW1 3878   2.326   3.538   0.530 -0.3400 -2.3925 -1.2755
  910OPC    HW2 3879   2.317   3.469   0.648  0.2002 -0.8712 -0.3230
  910OPC     MW 3880   2.287   3.519   0.595  0.2813 -0.9274 -0.4209
  911OPC     OW 3881   4.872   3.614   3.438  0.0360 -0.1355  0.0452
  911OPC    HW1 3882   4.877   3.632   3.524  2.7838  0.9630 -0.2490
  911OPC    HW2 3883   4.861   3.528   3.436  1.7293 -0.4662  1.5802
  911OPC     MW 3884   4.871   3.604   3.451  0.6924 -0.0221  0.2285
  912OPC     OW 3885   1.729   2.492   3.077 -0.1245 -0.0491  0.3874
  912OPC    HW1 3886   1.695   2.426   3.030  2.0255 -2.7933  2.3075
  912OPC    HW2 3887   1.739   2.556   3.018 -0.5472 -2.1251 -2.1364
  912OPC     MW 3888   1.725   2.491   3.061  0.1307 -0.7609  0.2983
  913OPC     OW 3889   1.565   1.355   1.723 -0.8689 -0.2198 -0.2424
  913OPC    HW1 3890   1.548   1.269   1.732  0.3222 -0.4474 -0.0992
  913OPC    HW2 3891   1.553   1.386   1.804  1.0335 -0.6954  0.2695
  913OPC     MW 3892   1.560   1.347   1.736 -0.4119 -0.3237 -0.1457
  914OPC     OW 3893   3.437   0.761   4.185  0.4310 -0.0344  0.1076
  914OPC    HW1 3894   3.442   0.841   4.220 -0.7453  0.6209 -1.1369
  914OPC    HW2 3895   3.371   0.724   4.229  1.6054 -0.7144  1.3644
  914OPC     MW 3896   3.428   0.767   4.197  0.4307 -0.0380  0.1097
  915OPC     OW 3897   3.191   4.247   2.624  0.5522 -0.4573  0.3289
  915OPC    HW1 3898   3.180   4.203   2.699 -0.7237 -0.1248  0.3695
  915OPC    HW2 3899   3.145   4.320   2.637  2.3920  0.7992  0.1513
  915OPC     MW 3900   3.182   4.251   2.637  0.6355 -0.2224  0.3086
  916OPC     OW 3901   2.116   1.120   1.282  0.1973  0.8734 -0.4150
  916OPC    HW1 3902   2.057   1.180   1.258 -0.6031 -0.1343 -1.0493
  916OPC    HW2 3903   2.149   1.152   1.356 -1.6478  1.1273  0.3513
  916OPC     MW 3904   2.112   1.134   1.289 -0.1936  0.7620 -0.3955
  917OPC     OW 3905   0.779   3.662   1.303  0.1205 -0.5589  0.5828
  917OPC    HW1 3906   0.840   3.697   1.355 -0.4431  0.1969  0.7678
  917OPC    HW2 3907   0.778   3.716   1.234  0.6465 -1.3780 -0.0705
  917OPC     MW 3908   0.787   3.675   1.300  0.1149 -0.5683  0.5136
  918OPC     OW 3909   0.386   1.114   0.827 -0.2797 -0.4974 -0.3272
  918OPC    HW1 3910   0.351   1.107   0.747 -0.3501 -3.4831 -0.1379
  918OPC    HW2 3911   0.445   1.050   0.829  0.8594  0.5246  1.5061
  918OPC     MW 3912   0.390   1.104   0.815 -0.1218 -0.7874 -0.0284
  919OPC     OW 3913   4.780   3.889   1.444  0.4008 -0.2521 -0.5182
  919OPC    HW1 3914   4.811   3.927   1.372  1.3659 -1.1680 -0.6003
  919OPC    HW2 3915   4.774   3.956   1.500 -1.1729  0.6411 -1.6604
  919OPC     MW 3916   4.784   3.905   1.442  0.3109 -0.2555 -0.6991
  920OPC     OW 3917   3.301   1.204   0.718 -0.1021  0.1155  0.0014
  920OPC    HW1 3918   3.300   1.153   0.789 -0.0612  0.6426  0.3936
  920OPC    HW2 3919   3.295   1.285   0.752  0.5547  0.4100 -0.5589
  920OPC     MW 3920   3.300   1.209   0.734  0.0011  0.2368 -0.0235
  921OPC     OW 3921   4.804   1.832   4.527 -0.0013 -0.2786  0.0458
  921OPC    HW1 3922   4.849   1.778   4.474 -0.6306  0.1432 -0.9431
  921OPC    HW2 3923   4.851   1.905   4.527  1.7823 -1.2788  2.7477
  921OPC     MW 3924   4.818   1.835   4.519  0.1690 -0.3641  0.2990
  922OPC     OW 3925   4.475   2.525   2.070 -0.0653 -0.3075  0.0500
  922OPC    HW1 3926   4.437   2.590   2.027 -0.5064 -0.3880  0.3082
  922OPC    HW2 3927   4.431   2.521   2.145  0.9951  0.1305  0.7140
  922OPC     MW 3928   4.463   2.534   2.075  0.0260 -0.2546  0.1863
  923OPC     OW 3929   2.484   3.702   3.950 -0.4896 -0.2940 -0.2910
  923OPC    HW1 3930   2.491   3.670   3.869  1.2085 -0.1697 -0.2124
  923OPC    HW2 3931   2.470   3.787   3.937 -0.1371 -0.2611 -0.4565
  923OPC     MW 3932   2.483   3.710   3.936 -0.1868 -0.2708 -0.3037
  924OPC     OW 3933   0.744   1.428   3.964 -0.5522 -0.0708 -0.1763
  924OPC    HW1 3934   0.783   1.383   3.900 -1.5292  0.4874 -1.2022
  924OPC    HW2 3935   0.699   1.490   3.921 -0.4631  0.9226  1.1074
  924OPC     MW 3936   0.743   1.431   3.948 -0.6833  0.1584 -0.1382
  925OPC     OW 3937   2.114   1.161   0.343 -0.6270  0.6538  0.3593
  925OPC    HW1 3938   2.150   1.192   0.416  0.4354 -0.2677  0.2610
  925OPC    HW2 3939   2.063   1.096   0.372  0.1476 -0.0083  0.2530
  925OPC     MW 3940   2.112   1.156   0.358 -0.3557  0.4199  0.3291
  926OPC     OW 3941   4.371   3.636   4.388  0.4025 -0.6224  0.2934
  926OPC    HW1 3942   4.367   3.643   4.301 -0.2578  1.8085  0.4432
  926OPC    HW2 3943   4.287   3.631   4.411  0.4379  0.7889  0.8474
  926OPC     MW 3944   4.358   3.637   4.378  0.3102 -0.0548  0.3977
  927OPC     OW 3945   1.132   1.955   1.581  0.1962 -0.3044 -0.3805
  927OPC    HW1 3946   1.203   1.917   1.614 -1.0780 -3.8575 -1.2380
  927OPC    HW2 3947   1.141   1.943   1.495 -1.2278 -0.5846 -0.5238
  927OPC     MW 3948   1.144   1.947   1.573 -0.2024 -0.8706 -0.5283
  928OPC     OW 3949   1.316   3.981   0.459  0.7275 -0.5567  0.0746
  928OPC    HW1 3950   1.397   3.973   0.490  0.4360 -2.1330  0.5017
  928OPC    HW2 3951   1.318   3.939   0.383  0.4272 -0.1686 -0.1552
  928OPC     MW 3952   1.328   3.974   0.453  0.6401 -0.7322  0.1037
  929OPC     OW 3953   3.200   1.706   4.769 -0.2631  0.0946 -0.0335
  929OPC    HW1 3954   3.227   1.788   4.786 -1.3624  0.6109 -0.7103
  929OPC    HW2 3955   3.256   1.680   4.707  1.5302 -0.5317  1.7183
  929OPC     MW 3956   3.212   1.714   4.762 -0.1606  0.0783  0.1252
  930OPC     OW 3957   0.598   2.516   0.627  0.3247  0.0785 -0.4992
  930OPC    HW1 3958   0.532   2.559   0.589 -0.9311  0.0099  1.4664
  930OPC    HW2 3959   0.667   2.566   0.611 -0.9975  2.7314  1.3084
  930OPC     MW 3960   0.598   2.529   0.619 -0.0562  0.4603  0.0582
  931OPC     OW 3961   2.742   3.667   1.665  0.1426 -0.1430  0.1536
  931OPC    HW1 3962   2.800   3.632   1.720  0.1572 -0.7879 -0.2521
  931OPC    HW2 3963   2.736   3.750   1.691  0.1102 -0.4417  1.1573
  931OPC     MW 3964   2.749   3.674   1.677  0.1401 -0.2825  0.2420
  932OPC     OW 3965   3.438   2.576   4.753  0.4842  0.8082 -0.1038
  932OPC    HW1 3966   3.393   2.591   4.679  0.3142 -0.7972 -0.3629
  932OPC    HW2 3967   3.500   2.519   4.728 -0.9641 -1.5926  1.3641
  932OPC     MW 3968   3.441   2.570   4.738  0.2451  0.2162  0.0751
  933OPC     OW 3969   3.868   1.867   3.375 -0.4212  0.2353  0.7802
  933OPC    HW1 3970   3.904   1.865   3.455 -0.6103  1.6794  0.9276
  933OPC    HW2 3971   3.900   1.941   3.340 -1.9269  0.6964  0.3006
  933OPC     MW 3972   3.878   1.878   3.382 -0.6715  0.5167  0.7312
  934OPC     OW 3973   0.123   0.448   2.654 -0.0500  0.6156  0.6694
  934OPC    HW1 3974   0.191   0.454   2.601 -1.2261  0.3970 -0.9471
  934OPC    HW2 3975   0.142   0.503   2.719  1.1129  1.4805 -0.3639
  934OPC     MW 3976   0.136   0.457   2.656 -0.0520  0.7111  0.2780
  935OPC     OW 3977   3.537   2.067   1.476  0.2380 -0.2409  0.0630
  935OPC    HW1 3978   3.506   2.065   1.557  0.2324  0.9987  0.1030
  935OPC    HW2 3979   3.581   2.142   1.472  2.0535 -1.2634 -0.4423
  935OPC     MW 3980   3.539   2.077   1.487  0.5054 -0.2089 -0.0058
  936OPC     OW 3981   0.078   0.769   1.247 -0.5622 -0.0519  0.0508
  936OPC    HW1 3982   0.051   0.787   1.328 -0.6388 -0.1300  0.0418
  936OPC    HW2 3983   0.149   0.820   1.238 -0.8591  0.3513 -0.0209
  936OPC     MW 3984   0.085   0.779   1.258 -0.6174 -0.0039  0.0389
  937OPC     OW 3985   0.149   2.317   2.264 -0.1480  0.4896  0.4270
  937OPC    HW1 3986   0.176   2.279   2.337  1.5028 -2.4643 -1.5349
  937OPC    HW2 3987   0.086   2.264   2.235  1.3087 -0.2111 -1.7405
  937OPC     MW 3988   0.143   2.304   2.271  0.3110 -0.0502 -0.1831
  938OPC     OW 3989   3.811   0.303   4.576  0.2839 -0.3929 -0.1321
  938OPC    HW1 3990   3.760   0.362   4.538  0.4089 -0.6972 -0.7817
  938OPC    HW2 3991   3.835   0.341   4.651  0.6620  0.5289 -0.7076
  938OPC     MW 3992   3.807   0.317   4.582  0.3581 -0.3017 -0.3130
  939OPC     OW 3993   4.107   2.921   3.519  0.2652  0.4666 -0.3386
  939OPC    HW1 3994   4.087   2.989   3.469 -1.3713  0.1060 -0.2366
  939OPC    HW2 3995   4.194   2.923   3.523  0.2565  2.6183 -0.2198
  939OPC     MW 3996   4.117   2.931   3.512  0.0222  0.7311 -0.3060
  940OPC     OW 3997   0.511   1.904   2.665  0.1672  0.3739 -0.0483
  940OPC    HW1 3998   0.536   1.886   2.747 -1.3533 -0.4239  0.2709
  940OPC    HW2 3999   0.586   1.918   2.624  0.9252  2.6229  1.8667
  940OPC     MW 4000   0.526   1.904   2.671  0.0545  0.5882  0.2817
  941OPC     OW 4001   2.632   4.408   0.090 -0.1369 -0.9793  0.6058
  941OPC    HW1 4002   2.708   4.417   0.048  0.3657  1.0187  1.8203
  941OPC    HW2 4003   2.654   4.369   0.165 -0.5651 -1.8675  0.2719
  941OPC     MW 4004   2.646   4.404   0.095 -0.1260 -0.8156  0.7359
  942OPC     OW 4005   1.193   3.141   1.632 -0.0780  0.2298  0.3336
  942OPC    HW1 4006   1.206   3.141   1.546 -2.7295  0.3469 -0.1513
  942OPC    HW2 4007   1.106   3.152   1.640 -0.1820 -1.5184  2.9610
  942OPC     MW 4008   1.182   3.142   1.621 -0.4851 -0.0111  0.6502
  943OPC     OW 4009   0.917   3.194   2.275  0.5301 -0.2836  0.4398
  943OPC    HW1 4010   0.856   3.132   2.274  0.9147 -0.6784  0.8432
  943OPC    HW2 4011   0.886   3.255   2.221 -0.5261 -0.1846  1.1317
  943OPC     MW 4012   0.903   3.194   2.267  0.4309 -0.3272  0.6015
  944OPC     OW 4013   1.425   0.087   0.248  0.3124 -0.1772 -0.0636
  944OPC    HW1 4014   1.341   0.104   0.232  0.4855 -0.3091 -1.1948
  944OPC    HW2 4015   1.422   0.012   0.292 -0.1794  0.0710  0.3437
  944OPC     MW 4016   1.412   0.078   0.252  0.2653 -0.1600 -0.1706
  945OPC     OW 4017   4.602   2.568   1.104  0.2552  0.3965  0.1605
  945OPC    HW1 4018   4.659   2.609   1.052 -1.3964  1.2622 -1.0691
  945OPC    HW2 4019   4.538   2.546   1.050  0.9833 -3.9689  0.7029
  945OPC     MW 4020   4.601   2.571   1.088  0.1190 -0.1205  0.0590
  946OPC     OW 4021   1.969   0.405   2.455  0.0236  0.3116  0.1998
  946OPC    HW1 4022   2.054   0.423   2.450  0.0838 -0.0849 -0.3624
  946OPC    HW2 4023   1.957   0.381   2.538 -0.0709  2.9094  1.0249
  946OPC     MW 4024   1.980   0.404   2.466  0.0187  0.6368  0.2387
  947OPC     OW 4025   0.089   3.530   4.361  0.6313  0.1460 -0.0989
  947OPC    HW1 4026   0.139   3.465   4.332  1.0276  0.2105  0.4234
  947OPC    HW2 4027   0.053   3.497   4.434 -0.6227 -0.1441 -0.8120
  947OPC     MW 4028   0.091   3.515   4.368  0.5046  0.1128 -0.1271
  948OPC     OW 4029   4.401   3.077   1.228 -1.0653 -0.2067  0.0458
  948OPC    HW1 4030   4.420   3.047   1.149 -0.5439 -1.5402  0.6412
  948OPC    HW2 4031   4.416   3.009   1.280  0.3052  1.1196  1.5120
  948OPC     MW 4032   4.406   3.063   1.224 -0.7861 -0.2078  0.3503
  949OPC     OW 4033   1.481   3.854   2.587  0.1931 -0.0830 -0.3193
  949OPC    HW1 4034   1.455   3.935   2.567 -0.0736 -0.6715 -2.5460
  949OPC    HW2 4035   1.566   3.864   2.604  0.0353  0.7493  0.0587
  949OPC     MW 4036   1.489   3.868   2.587  0.1304 -0.0468 -0.5924
  950OPC     OW 4037   3.483   1.927   3.008  0.2270 -0.4692 -0.0423
  950OPC    HW1 4038   3.431   1.860   2.986  0.1213 -0.4557  0.1578
  950OPC    HW2 4039   3.439   1.966   3.073  0.7028 -0.7323  0.4460
  950OPC     MW 4040   3.469   1.923   3.014  0.2816 -0.5060  0.0594
  951OPC     OW 4041   2.653   3.683   4.161 -0.2812  0.1298  0.1544
  951OPC    HW1 4042   2.683   3.765   4.162  0.9899 -0.2010 -2.5230
  951OPC    HW2 4043   2.590   3.685   4.101 -1.1157 -0.6081  0.9812
  951OPC     MW 4044   2.648   3.696   4.152 -0.2167 -0.0281 -0.1190
  952OPC     OW 4045   3.367   3.736   3.070  0.2644 -0.2707 -0.4746
  952OPC    HW1 4046   3.377   3.796   3.008 -3.0343  0.9086 -0.0777
  952OPC    HW2 4047   3.345   3.664   3.026  4.4761 -1.5019 -0.9703
  952OPC     MW 4048   3.365   3.734   3.055  0.3992 -0.2784 -0.4892
  953OPC     OW 4049   1.415   1.390   0.632 -0.1194 -0.1763 -1.1718
  953OPC    HW1 4050   1.355   1.387   0.694 -1.3451  2.1525 -2.1259
  953OPC    HW2 4051   1.369   1.395   0.558  1.2494  0.4470 -2.0350
  953OPC     MW 4052   1.400   1.390   0.630 -0.0982  0.2598 -1.4403
  954OPC     OW 4053   1.286   1.251   3.687 -0.5945 -0.1167  0.4974
  954OPC    HW1 4054   1.268   1.335   3.705  1.6905  0.3916  0.7948
  954OPC    HW2 4055   1.244   1.236   3.613  1.0166  2.1930 -1.0391
  954OPC     MW 4056   1.277   1.262   3.679 -0.0190  0.2996  0.3144
  955OPC     OW 4057   4.616   1.992   2.304 -0.4732  0.1263 -0.1849
  955OPC    HW1 4058   4.648   2.045   2.243 -3.2771  0.3007 -1.6385
  955OPC    HW2 4059   4.608   1.916   2.263 -0.2568 -0.3839  0.6857
  955OPC     MW 4060   4.619   1.989   2.289 -0.8554  0.0767 -0.2712
  956OPC     OW 4061   2.820   3.650   0.526  0.2516  0.3688 -0.1207
  956OPC    HW1 4062   2.881   3.684   0.473  1.3726 -0.8566  0.3278
  956OPC    HW2 4063   2.852   3.572   0.547 -1.3897 -0.2402  0.3166
  956OPC     MW 4064   2.834   3.643   0.521  0.1748  0.0976  0.0101
  957OPC     OW 4065   1.857   3.507   4.318 -0.3807 -0.5257  0.8423
  957OPC    HW1 4066   1.819   3.567   4.370  2.1701  0.4186  1.7765
  957OPC    HW2 4067   1.794   3.449   4.305 -3.2212  2.5300 -0.5320
  957OPC     MW 4068   1.842   3.507   4.324 -0.4235  0.0652  0.7770
  958OPC     OW 4069   0.586   2.802   3.979  0.4742 -0.1782  0.0740
  958OPC    HW1 4070   0.659   2.811   3.932  0.5121  3.0157  0.5189
  958OPC    HW2 4071   0.594   2.863   4.041 -1.1480 -1.9115  2.1766
  958OPC     MW 4072   0.598   2.812   3.982  0.2402  0.0376  0.4503
  959OPC     OW 4073   3.510   3.005   1.507 -0.1171 -0.1076  0.0001
  959OPC    HW1 4074   3.589   3.006   1.469  0.4426 -2.9692  0.7909
  959OPC    HW2 4075   3.472   2.936   1.470 -2.5740  1.5464 -0.7852
  959OPC     MW 4076   3.516   2.995   1.496 -0.3973 -0.2860  0.0010
  960OPC     OW 4077   3.311   2.929   0.167 -0.0799 -0.3762 -0.2936
  960OPC    HW1 4078   3.283   2.873   0.107  2.3433 -0.3680 -1.5747
  960OPC    HW2 4079   3.344   2.878   0.229  0.8810 -0.4184 -0.8167
  960OPC     MW 4080   3.312   2.913   0.167  0.4200 -0.3811 -0.5601
  961OPC     OW 4081   1.785   1.968   4.164 -0.4430  0.4031  0.0457
  961OPC    HW1 4082   1.704   1.936   4.173 -0.4508  0.0308 -1.1112
  961OPC    HW2 4083   1.827   1.903   4.123  0.0693  1.1154 -0.5774
  961OPC     MW 4084   1.779   1.954   4.159 -0.3685  0.4533 -0.2174
  962OPC     OW 4085   4.866   3.846   2.241 -0.2265 -0.2061 -0.4596
  962OPC    HW1 4086   4.903   3.863   2.164 -0.9516 -0.8012 -0.9556
  962OPC    HW2 4087   4.919   3.884   2.299  0.2960  0.2932 -1.2578
  962OPC     MW 4088   4.879   3.854   2.238 -0.2564 -0.2203 -0.6508
  963OPC     OW 4089   1.714   1.205   1.091  0.2937  0.0168  0.3802
  963OPC    HW1 4090   1.719   1.155   1.019 -1.2235 -1.9583  1.5437
  963OPC    HW2 4091   1.661   1.270   1.067 -0.8101 -1.0265 -0.1266
  963OPC     MW 4092   1.707   1.207   1.076 -0.0935 -0.4290  0.4771
  964OPC     OW 4093   2.012   1.515   0.583  0.1007 -0.4375 -0.8657
  964OPC    HW1 4094   2.090   1.512   0.545 -0.0926  0.2960 -1.3361
  964OPC    HW2 4095   2.022   1.575   0.645  1.0695 -3.1034  1.8368
  964OPC     MW 4096   2.025   1.523   0.587  0.2154 -0.7229 -0.5360
  965OPC     OW 4097   4.123   2.167   1.643  0.1435 -0.1906  0.6848
  965OPC    HW1 4098   4.151   2.103   1.696 -0.7647 -0.0939  1.3073
  965OPC    HW2 4099   4.067   2.128   1.590 -1.3380  0.2696  1.8417
  965OPC     MW 4100   4.119   2.152   1.643 -0.2096 -0.1082  0.9477
  966OPC     OW 4101   4.728   2.553   0.440 -0.4472 -0.2993  0.0736
  966OPC    HW1 4102   4.777   2.563   0.368 -1.1582 -0.0800 -0.3942
  966OPC    HW2 4103   4.682   2.481   0.423 -2.0964  0.8702 -0.5862
  966OPC     MW 4104   4.729   2.544   0.427 -0.7956 -0.0941 -0.0930
  967OPC     OW 4105   1.950   4.244   1.438 -0.3428 -0.3596 -0.0380
  967OPC    HW1 4106   1.877   4.291   1.447 -0.4066 -0.4414 -0.1301
  967OPC    HW2 4107   1.988   4.278   1.368  1.2017  1.6873  1.6351
  967OPC     MW 4108   1.945   4.256   1.429 -0.1240 -0.0694  0.1956
  968OPC     OW 4109   3.531   3.990   2.626  0.3693  0.2319 -0.5187
  968OPC    HW1 4110   3.606   4.028   2.650  0.0247  1.2618 -1.0155
  968OPC    HW2 4111   3.493   4.050   2.576 -0.9021 -0.1970 -0.0989
  968OPC     MW 4112   3.537   4.004   2.622  0.1305  0.3207 -0.5301
  969OPC     OW 4113   0.275   2.556   3.753 -0.2738  0.0554  0.5216
  969OPC    HW1 4114   0.292   2.639   3.773  1.0134 -0.5426  2.1590
  969OPC    HW2 4115   0.345   2.531   3.707 -0.6904 -0.1361 -0.0302
  969OPC     MW 4116   0.288   2.564   3.749 -0.1452 -0.0613  0.6821
  970OPC     OW 4117   3.491   1.949   2.562 -0.0168  0.1659 -0.4913
  970OPC    HW1 4118   3.529   2.025   2.546  0.1037  0.9058  2.5803
  970OPC    HW2 4119   3.418   1.972   2.605 -0.3499 -1.4246 -0.1445
  970OPC     MW 4120   3.486   1.963   2.566 -0.0482  0.0403  0.0137
  971OPC     OW 4121   2.354   3.440   2.154  0.0545  0.4844  0.2059
  971OPC    HW1 4122   2.377   3.436   2.238 -0.2012 -0.7202  0.2445
  971OPC    HW2 4123   2.342   3.356   2.132 -2.0248  0.8794 -0.4332
  971OPC     MW 4124   2.355   3.427   2.163 -0.2905  0.3647  0.1173
  972OPC     OW 4125   0.348   3.683   1.238 -0.5318 -0.4310 -0.4077
  972OPC    HW1 4126   0.362   3.604   1.272 -1.9544 -0.0397  1.2214
  972OPC    HW2 4127   0.276   3.672   1.190 -2.0244  0.2500  1.5327
  972OPC     MW 4128   0.340   3.670   1.236 -0.9624 -0.2726  0.1196
  973OPC     OW 4129   2.260   0.331   4.742 -0.0525  0.4022 -0.0183
  973OPC    HW1 4130   2.241   0.414   4.763 -0.1150  0.5246 -0.5559
  973OPC    HW2 4131   2.233   0.286   4.812  0.8132  0.9206  0.6800
  973OPC     MW 4132   2.253   0.337   4.755  0.0660  0.4969  0.0055
  974OPC     OW 4133   3.653   3.200   2.844 -0.1113 -0.0575  0.0343
  974OPC    HW1 4134   3.580   3.152   2.845  0.2777 -0.6716 -0.4275
  974OPC    HW2 4135   3.699   3.166   2.779  0.0656  1.1368 -0.4942
  974OPC     MW 4136   3.649   3.188   2.835 -0.0278  0.0281 -0.1121
  975OPC     OW 4137   0.055   1.757   1.925 -0.1592 -0.2586 -0.0690
  975OPC    HW1 4138   0.083   1.832   1.960 -1.4709  0.2245  0.0034
  975OPC    HW2 4139   0.036   1.779   1.843  2.7492 -1.3453 -1.1464
  975OPC     MW 4140   0.056   1.771   1.918  0.0767 -0.3477 -0.2174
  976OPC     OW 4141   0.659   0.446   4.587 -0.7362 -0.0536 -0.2987
  976OPC    HW1 4142   0.588   0.401   4.609 -1.8876  1.8526  0.1164
  976OPC    HW2 4143   0.684   0.409   4.512 -2.8273 -0.1040 -1.0493
  976OPC     MW 4144   0.652   0.434   4.579 -1.2152  0.2206 -0.3483
  977OPC     OW 4145   0.749   1.788   0.902 -0.4239  0.0824 -0.3574
  977OPC    HW1 4146   0.728   1.867   0.873 -0.6211  0.3919  0.5787
  977OPC    HW2 4147   0.694   1.775   0.968  0.5238 -0.2469  0.3946
  977OPC     MW 4148   0.738   1.798   0.908 -0.3130  0.0795 -0.1080
  978OPC     OW 4149   1.607   3.580   2.239 -0.7552  0.7109 -0.0260
  978OPC    HW1 4150   1.636   3.503   2.267  1.6437  1.5503  0.1150
  978OPC    HW2 4151   1.619   3.632   2.308 -3.2233  1.0835  0.1962
  978OPC     MW 4152   1.613   3.576   2.254 -0.7654  0.8900  0.0277
  979OPC     OW 4153   3.914   1.358   1.466 -0.1071 -0.0534  0.0040
  979OPC    HW1 4154   3.934   1.316   1.540 -1.2492 -1.5028 -0.4519
  979OPC    HW2 4155   3.860   1.421   1.493  0.2149  0.0192  0.5020
  979OPC     MW 4156   3.909   1.361   1.481 -0.2282 -0.2568  0.0102
  980OPC     OW 4157   4.479   3.398   2.601 -0.3077 -0.4685 -0.3058
  980OPC    HW1 4158   4.399   3.386   2.567  0.2229 -2.3714 -1.0489
  980OPC    HW2 4159   4.488   3.331   2.656 -0.1624  1.1703  1.7861
  980OPC     MW 4160   4.469   3.386   2.604 -0.2079 -0.5076 -0.1066
  981OPC     OW 4161   4.265   2.008   2.860  0.0281  0.2287  0.1761
  981OPC    HW1 4162   4.306   1.951   2.807  0.6835  0.2658  0.6317
  981OPC    HW2 4163   4.291   2.086   2.830  2.3331  0.2522  1.9708
  981OPC     MW 4164   4.275   2.011   2.847  0.4654  0.2377  0.5084
  982OPC     OW 4165   0.180   3.859   2.031  0.2904  0.1819 -0.3924
  982OPC    HW1 4166   0.148   3.783   2.004 -0.3967  0.2919  0.0769
  982OPC    HW2 4167   0.190   3.905   1.958 -2.8593  1.0033 -0.4529
  982OPC     MW 4168   0.177   3.855   2.016 -0.2764  0.3194 -0.3321
  983OPC     OW 4169   2.648   0.295   3.904  0.5899 -0.6572  0.3400
  983OPC    HW1 4170   2.639   0.209   3.918 -0.0359 -0.5952  0.3206
  983OPC    HW2 4171   2.566   0.325   3.904  0.8319  0.0369  0.9488
  983OPC     MW 4172   2.635   0.287   3.906  0.5332 -0.5455  0.4271
  984OPC     OW 4173   4.241   0.457   2.593 -0.4957 -0.0293  0.3515
  984OPC    HW1 4174   4.241   0.370   2.592 -3.0109 -0.2176 -3.4319
  984OPC    HW2 4175   4.185   0.477   2.656 -2.5284 -1.3981 -0.9123
  984OPC     MW 4176   4.233   0.447   2.602 -1.1678 -0.2593 -0.3941
  985OPC     OW 4177   3.213   0.848   1.082  0.3063  0.6451  0.3166
  985OPC    HW1 4178   3.246   0.782   1.036 -0.4660  0.0212  0.6266
  985OPC    HW2 4179   3.138   0.816   1.113 -0.6466  2.0161 -0.4488
  985OPC     MW 4180   3.206   0.834   1.080  0.0515  0.7554  0.2493
  986OPC     OW 4181   0.925   4.430   0.894  0.4515 -0.2763 -0.1925
  986OPC    HW1 4182   0.927   4.462   0.813  1.8022 -0.3242 -0.2053
  986OPC    HW2 4183   1.009   4.413   0.912  0.2675  0.3676  1.4762
  986OPC     MW 4184   0.938   4.432   0.885  0.6239 -0.1881  0.0521
  987OPC     OW 4185   0.885   0.744   1.086  0.2279  0.3934 -0.3252
  987OPC    HW1 4186   0.902   0.797   1.153 -1.3760 -0.4053  0.7834
  987OPC    HW2 4187   0.843   0.794   1.029 -1.9430  0.2282  1.0330
  987OPC     MW 4188   0.882   0.759   1.088 -0.3297  0.2510  0.0392
  988OPC     OW 4189   1.949   0.653   1.568  0.1948 -0.4245  0.2030
  988OPC    HW1 4190   1.951   0.686   1.648 -1.2841  0.0900  0.0571
  988OPC    HW2 4191   2.013   0.695   1.526 -0.2223  0.6529  0.6225
  988OPC     MW 4192   1.959   0.664   1.573 -0.0853 -0.1893  0.2435
  989OPC     OW 4193   1.127   3.934   1.102  0.1170 -0.4068 -0.1546
  989OPC    HW1 4194   1.080   3.862   1.113  0.7424 -0.4612  3.0790
  989OPC    HW2 4195   1.073   3.986   1.056 -0.8811 -2.3561 -1.3256
  989OPC     MW 4196   1.112   3.931   1.097  0.0619 -0.7027  0.1500
  990OPC     OW 4197   0.521   0.466   3.140  0.2520  0.5802  0.3086
  990OPC    HW1 4198   0.565   0.455   3.215  0.2848  0.6873  0.3045
  990OPC    HW2 4199   0.584   0.476   3.081  0.4583 -3.3839 -0.4278
  990OPC     MW 4200   0.537   0.466   3.143  0.2873  0.0104  0.1992
  991OPC     OW 4201   1.269   2.010   2.450  0.4790 -0.1563  0.0209
  991OPC    HW1 4202   1.290   2.011   2.366 -0.2873  0.0513 -0.1803
  991OPC    HW2 4203   1.337   2.047   2.489  0.5686  0.3271 -0.5820
  991OPC     MW 4204   1.282   2.016   2.444  0.3790 -0.0544 -0.0979
  992OPC     OW 4205   2.128   4.399   3.050 -0.1330  0.0903  0.0838
  992OPC    HW1 4206   2.116   4.312   3.050  0.2452  0.0194  1.6877
  992OPC    HW2 4207   2.046   4.431   3.050 -0.2856 -0.2871  1.0890
  992OPC     MW 4208   2.114   4.391   3.050 -0.0997  0.0241  0.4691
  993OPC     OW 4209   1.349   0.160   4.043 -0.2821  0.8439 -0.4231
  993OPC    HW1 4210   1.312   0.193   4.115 -0.3375  0.3456 -0.2171
  993OPC    HW2 4211   1.322   0.077   4.042 -0.2730  0.8444 -1.0179
  993OPC     MW 4212   1.340   0.153   4.054 -0.2889  0.7704 -0.4809
  994OPC     OW 4213   2.309   4.571   2.870  0.5823 -0.1547 -0.1170
  994OPC    HW1 4214   2.222   4.559   2.865  0.2805  1.9557 -1.0991
  994OPC    HW2 4215   2.336   4.558   2.788  1.4939 -2.2466  0.4388
  994OPC     MW 4216   2.300   4.567   2.857  0.6725 -0.1519 -0.1799
  995OPC     OW 4217   1.403   4.400   0.181  0.0944  0.1190  0.1513
  995OPC    HW1 4218   1.403   4.476   0.138  0.4345 -0.2677 -0.5535
  995OPC    HW2 4219   1.339   4.409   0.239 -1.0140  0.3204 -1.0529
  995OPC     MW 4220   1.394   4.413   0.183 -0.0191  0.0913 -0.1307
  996OPC     OW 4221   2.642   1.907   0.271 -0.0264  0.0022  0.0552
  996OPC    HW1 4222   2.716   1.917   0.226 -0.8802  0.6524 -1.2478
  996OPC    HW2 4223   2.620   1.989   0.293 -1.1940 -0.0182 -0.9735
  996OPC     MW 4224   2.650   1.921   0.268 -0.3250  0.0952 -0.2892
  997OPC     OW 4225   3.104   4.528   0.817  0.0158  0.1697  0.3786
  997OPC    HW1 4226   3.108   4.450   0.778  0.0656 -0.3367  1.3635
  997OPC    HW2 4227   3.051   4.574   0.766  2.8792  0.7923 -2.3536
  997OPC     MW 4228   3.097   4.523   0.804  0.4462  0.1869  0.1205
  998OPC     OW 4229   2.690   4.689   3.600  0.2645 -0.0379  0.4780
  998OPC    HW1 4230   2.771   4.690   3.632  0.6665  0.8877 -0.5020
  998OPC    HW2 4231   2.643   4.725   3.664  0.5265 -0.9737  1.2314
  998OPC     MW 4232   2.695   4.694   3.615  0.3625 -0.0393  0.4447
  999OPC     OW 4233   4.145   4.099   0.264  0.1897 -0.5964 -0.1817
  999OPC    HW1 4234   4.125   4.016   0.247  1.3547 -0.8573 -0.3918
  999OPC    HW2 4235   4.220   4.111   0.219  1.4016 -0.2076  1.8389
  999OPC     MW 4236   4.153   4.088   0.255  0.5407 -0.5777  0.0857
 1000OPC     OW 4237   1.379   4.490   3.419  0.1535  0.4758  0.1281
 1000OPC    HW1 4238   1.317   4.518   3.364 -1.0492 -1.4902  0.3660
 1000OPC    HW2 4239   1.453   4.513   3.380 -0.6742 -0.2410 -2.0216
 1000OPC     MW 4240   1.381   4.497   3.405 -0.1464  0.0794 -0.1544
 1001OPC     OW 4241   2.535   0.843   0.766 -0.0930  0.0716 -0.1593
 1001OPC    HW1 4242   2.538   0.840   0.853  0.1544  2.0914 -0.0509
 1001OPC    HW2 4243   2.476   0.782   0.745  0.3866 -0.9460  1.3560
 1001OPC     MW 4244   2.526   0.833   0.775  0.0144  0.2197  0.0806
 1002OPC     OW 4245   4.394   2.659   3.131  0.5231  0.2305 -0.3588
 1002OPC    HW1 4246   4.355   2.591   3.093  1.3960 -0.1138 -0.6727
 1002OPC    HW2 4247   4.463   2.623   3.171 -0.3408  0.5919  1.5443
 1002OPC     MW 4248   4.399   2.644   3.131  0.5245  0.2332 -0.1240
 1003OPC     OW 4249   4.728   3.118   4.592  0.2056  0.5222  0.0620
 1003OPC    HW1 4250   4.716   3.036   4.619  1.9601  0.3317  0.3841
 1003OPC    HW2 4251   4.810   3.118   4.563  0.3395  2.2456  0.3386
 1003OPC     MW 4252   4.738   3.106   4.591  0.4845  0.7486  0.1502
 1004OPC     OW 4253   3.605   1.073   2.094 -0.7249 -0.1752  0.5689
 1004OPC    HW1 4254   3.601   0.987   2.101  1.1069 -0.2812  0.8017
 1004OPC    HW2 4255   3.552   1.091   2.027  0.2635 -1.6634 -0.6600
 1004OPC     MW 4256   3.597   1.063   2.085 -0.3083 -0.4107  0.4218
 1005OPC     OW 4257   0.611   4.120   0.952 -0.3755 -0.5420 -0.6275
 1005OPC    HW1 4258   0.644   4.043   0.976  1.8660  0.9691  1.7401
 1005OPC    HW2 4259   0.664   4.144   0.886 -0.2149 -0.4682 -0.4731
 1005OPC     MW 4260   0.624   4.112   0.945 -0.0207 -0.3080 -0.2549
 1006OPC     OW 4261   0.839   4.222   1.689 -0.0403  0.5631 -0.5444
 1006OPC    HW1 4262   0.760   4.189   1.675 -0.1623  0.3102  0.6177
 1006OPC    HW2 4263   0.822   4.301   1.722  0.1670  0.3703  0.0464
 1006OPC     MW 4264   0.825   4.229   1.692 -0.0277  0.4973 -0.2855
 1007OPC     OW 4265   4.373   2.000   1.258 -0.2313 -0.3621 -0.5320
 1007OPC    HW1 4266   4.289   1.994   1.282  0.2168  0.7188  1.6023
 1007OPC    HW2 4267   4.374   2.068   1.204 -0.5435  0.7386  0.7712
 1007OPC     MW 4268   4.361   2.009   1.254 -0.2115 -0.0398 -0.0242
 1008OPC     OW 4269   2.295   2.018   0.944 -0.2791  0.4226 -0.1079
 1008OPC    HW1 4270   2.351   2.082   0.963 -0.9658  0.8253  0.6255
 1008OPC    HW2 4271   2.312   1.957   1.004  0.6082 -0.2561 -1.0148
 1008OPC     MW 4272   2.306   2.019   0.955 -0.2495  0.3818 -0.1336
 1009OPC     OW 4273   1.179   4.368   2.347  0.0902  0.1163 -0.2074
 1009OPC    HW1 4274   1.209   4.378   2.266 -0.9796 -0.5350 -0.7137
 1009OPC    HW2 4275   1.149   4.286   2.348 -2.4095  0.9487 -0.0452
 1009OPC     MW 4276   1.179   4.358   2.335 -0.4370  0.1428 -0.2582
 1010OPC     OW 4277   0.502   4.157   1.314 -0.2228 -0.2310  0.6285
 1010OPC    HW1 4278   0.571   4.109   1.292 -1.6036 -1.4471 -1.3560
 1010OPC    HW2 4279   0.498   4.217   1.250 -1.0540 -0.2632  0.6407
 1010OPC     MW 4280   0.512   4.159   1.301 -0.5496 -0.4156  0.3372
 1011OPC     OW 4281   0.035   4.113   3.350  0.0294  0.2909  0.7596
 1011OPC    HW1 4282   0.006   4.052   3.293 -0.3426  0.9945  0.1785
 1011OPC    HW2 4283   0.045   4.068   3.424 -0.7793 -0.3765  0.4866
 1011OPC     MW 4284   0.032   4.097   3.352 -0.1450  0.2961  0.6334
 1012OPC     OW 4285   1.947   4.513   2.130  0.1507 -0.1918  0.4284
 1012OPC    HW1 4286   1.930   4.562   2.060 -1.4569 -0.0010  0.9052
 1012OPC    HW2 4287   2.034   4.505   2.130  0.2711  0.9005 -0.8349
 1012OPC     MW 4288   1.957   4.519   2.120 -0.0690 -0.0021  0.3123
 1013OPC     OW 4289   4.758   1.061   0.148  0.0221 -0.7446 -0.0066
 1013OPC    HW1 4290   4.766   0.992   0.201 -0.3998 -1.2319 -0.5774
 1013OPC    HW2 4291   4.673   1.080   0.152  0.2105  0.0402  0.5115
 1013OPC     MW 4292   4.747   1.054   0.157 -0.0126 -0.7006 -0.0144
 1014OPC     OW 4293   1.808   1.197   2.728 -0.2241 -0.3747  0.6395
 1014OPC    HW1 4294   1.801   1.277   2.761  3.0455  0.2395  0.1215
 1014OPC    HW2 4295   1.805   1.146   2.799  0.6021  0.4610  1.3015
 1014OPC     MW 4296   1.807   1.201   2.744  0.3810 -0.1605  0.6609
 1015OPC     OW 4297   1.191   3.590   0.506  0.4372 -0.3907  0.5441
 1015OPC    HW1 4298   1.266   3.566   0.468 -0.2402 -1.9109  0.0847
 1015OPC    HW2 4299   1.149   3.632   0.442  1.8358  2.7215  1.4939
 1015OPC     MW 4300   1.196   3.592   0.491  0.5438 -0.1556  0.6166
 1016OPC     OW 4301   2.147   3.529   0.144 -0.0326  0.1191 -0.0411
 1016OPC    HW1 4302   2.086   3.558   0.087 -0.5434  2.7760  1.6668
 1016OPC    HW2 4303   2.122   3.448   0.160 -2.2688  0.6093 -0.5807
 1016OPC     MW 4304   2.134   3.522   0.138 -0.4383  0.5839  0.1315
 1017OPC     OW 4305   3.839   3.112   0.279 -0.2271 -0.2431 -0.0959
 1017OPC    HW1 4306   3.785   3.043   0.282 -1.0429  0.3415 -0.9922
 1017OPC    HW2 4307   3.797   3.170   0.230 -0.2404  1.5148  1.8357
 1017OPC     MW 4308   3.825   3.110   0.272 -0.3494  0.1029  0.0571
 1018OPC     OW 4309   1.585   2.398   1.224  0.5891  0.0896 -0.1866
 1018OPC    HW1 4310   1.644   2.355   1.271  2.3664  2.2596 -0.2805
 1018OPC    HW2 4311   1.534   2.434   1.285  1.5777  1.1190  0.0661
 1018OPC     MW 4312   1.586   2.397   1.240  0.9977  0.5621 -0.1631
 1019OPC     OW 4313   0.364   4.372   0.694 -0.3114 -0.3346 -0.5338
 1019OPC    HW1 4314   0.308   4.323   0.739 -1.6507  0.9171 -0.7325
 1019OPC    HW2 4315   0.311   4.428   0.651  1.1134  1.2775 -0.2848
 1019OPC     MW 4316   0.348   4.373   0.694 -0.2988  0.0885 -0.5263
 1020OPC     OW 4317   1.014   1.358   0.910 -0.4705  0.5115 -0.0321
 1020OPC    HW1 4318   1.030   1.441   0.887 -2.0860  0.7169 -0.5325
 1020OPC    HW2 4319   1.088   1.317   0.890  0.0213  1.6584 -0.6834
 1020OPC     MW 4320   1.028   1.365   0.904 -0.6365  0.7113 -0.2022
 1021OPC     OW 4321   1.825   0.934   2.202  0.4179  0.1902 -0.9203
 1021OPC    HW1 4322   1.882   0.995   2.175  0.7543  0.9880  1.3416
 1021OPC    HW2 4323   1.782   0.974   2.267 -0.5703 -1.4336 -0.5298
 1021OPC     MW 4324   1.827   0.949   2.208  0.3216  0.0682 -0.5286
 1022OPC     OW 4325   0.016   2.680   4.513  0.0833  0.5970 -0.3694
 1022OPC    HW1 4326   0.007   2.655   4.430 -0.1199 -0.0962 -0.1453
 1022OPC    HW2 4327   0.044   2.608   4.553  1.8217  1.3511 -0.1223
 1022OPC     MW 4328   0.019   2.665   4.507  0.3101  0.6061 -0.2997
 1023OPC     OW 4329   1.063   0.474   3.782  0.3903 -0.6725 -0.0031
 1023OPC    HW1 4330   1.068   0.387   3.794  3.1512 -0.7763 -1.1213
 1023OPC    HW2 4331   1.115   0.506   3.845 -3.1937  0.6061  2.6591
 1023OPC     MW 4332   1.071   0.466   3.793  0.2688 -0.4990  0.2249
 1024OPC     OW 4333   3.330   3.146   0.397 -0.5405  0.0792 -0.0881
 1024OPC    HW1 4334   3.289   3.074   0.369  1.1670 -0.8366 -0.3979
 1024OPC    HW2 4335   3.353   3.187   0.323 -0.9526  0.6290  0.0796
 1024OPC     MW 4336   3.327   3.141   0.382 -0.3492  0.0250 -0.1091
 1025OPC     OW 4337   4.741   3.401   3.819 -0.1391  0.2175  0.1214
 1025OPC    HW1 4338   4.674   3.435   3.775 -1.9240 -1.5202  1.3269
 1025OPC    HW2 4339   4.710   3.390   3.900  0.6449 -3.0189  0.1252
 1025OPC     MW 4340   4.727   3.404   3.824 -0.2868 -0.5172  0.3000
 1026OPC     OW 4341   4.707   2.581   3.638  0.3901  0.0447 -0.3397
 1026OPC    HW1 4342   4.621   2.581   3.630  0.5034  0.9783 -1.9134
 1026OPC    HW2 4343   4.727   2.496   3.642 -0.3808 -0.3948 -3.4161
 1026OPC     MW 4344   4.697   2.568   3.638  0.2930  0.1177 -1.0266
 1027OPC     OW 4345   1.708   1.298   2.336 -0.4697 -0.2736 -0.2072
 1027OPC    HW1 4346   1.696   1.352   2.404 -1.6088  1.8437 -1.9632
 1027OPC    HW2 4347   1.659   1.229   2.357 -0.3332  0.0617  1.3733
 1027OPC     MW 4348   1.699   1.296   2.349 -0.6178  0.0888 -0.2332
 1028OPC     OW 4349   1.567   3.383   3.486 -0.2619 -0.5810 -0.3963
 1028OPC    HW1 4350   1.527   3.377   3.564  0.6500  1.8229  0.3259
 1028OPC    HW2 4351   1.633   3.326   3.493  0.8829  0.8409  1.3431
 1028OPC     MW 4352   1.571   3.374   3.499  0.0419 -0.0159 -0.0325
 1029OPC     OW 4353   1.216   0.732   1.687  0.1566  0.6554 -0.1984
 1029OPC    HW1 4354   1.292   0.718   1.728 -0.3610  0.8557  0.8493
 1029OPC    HW2 4355   1.228   0.694   1.609  0.8602 -0.5020  0.4452
 1029OPC     MW 4356   1.229   0.724   1.682  0.1841  0.5140  0.0515
 1030OPC     OW 4357   1.898   2.261   1.273 -0.0843  0.1491  0.1605
 1030OPC    HW1 4358   1.985   2.260   1.270 -0.0302  1.7852  0.3060
 1030OPC    HW2 4359   1.881   2.297   1.350 -0.9356 -1.3427  0.7140
 1030OPC     MW 4360   1.908   2.266   1.284 -0.2021  0.1705  0.2638
 1031OPC     OW 4361   3.901   4.247   3.499 -0.0985  0.6281 -0.4730
 1031OPC    HW1 4362   3.839   4.186   3.503  0.6868 -0.1918 -0.7174
 1031OPC    HW2 4363   3.916   4.257   3.414 -0.3151  1.2688 -0.4447
 1031OPC     MW 4364   3.894   4.240   3.487 -0.0144  0.6015 -0.5050
 1032OPC     OW 4365   1.058   2.241   2.738 -0.3882  0.2275 -0.0903
 1032OPC    HW1 4366   0.981   2.213   2.766  0.2542 -2.5187 -0.7988
 1032OPC    HW2 4367   1.112   2.176   2.758  1.8103  2.0665  0.4337
 1032OPC     MW 4368   1.055   2.227   2.745  0.0314  0.0935 -0.1175
 1033OPC     OW 4369   3.378   2.290   3.122  0.5235  0.1723  0.6346
 1033OPC    HW1 4370   3.332   2.217   3.137 -1.1015  1.6212  3.5048
 1033OPC    HW2 4371   3.323   2.341   3.079  2.2326 -0.7183 -2.9484
 1033OPC     MW 4372   3.363   2.287   3.118  0.5361  0.2546  0.5293
 1034OPC     OW 4373   0.889   0.840   0.511 -0.3873  0.0880 -0.1745
 1034OPC    HW1 4374   0.904   0.775   0.567  0.3085  0.3048 -0.1002
 1034OPC    HW2 4375   0.962   0.844   0.463 -1.5761 -1.1748 -2.2405
 1034OPC     MW 4376   0.902   0.831   0.512 -0.4601 -0.0665 -0.4687
 1035OPC     OW 4377   0.809   3.076   3.623 -0.1569  0.0141  0.6414
 1035OPC    HW1 4378   0.861   3.147   3.621 -2.2885  1.6999  1.4803
 1035OPC    HW2 4379   0.812   3.046   3.541 -0.7408  2.3127 -0.2876
 1035OPC     MW 4380   0.817   3.082   3.611 -0.5580  0.6027  0.6282
 1036OPC     OW 4381   2.602   3.822   2.256 -0.7718  0.5688 -0.4483
 1036OPC    HW1 4382   2.614   3.761   2.318 -0.9827  0.5046 -0.4671
 1036OPC    HW2 4383   2.515   3.825   2.248 -0.8354  1.7077  0.3813
 1036OPC     MW 4384   2.591   3.813   2.264 -0.8124  0.7274 -0.3285
 1037OPC     OW 4385   1.552   0.369   4.561 -0.6786 -0.4392 -0.2253
 1037OPC    HW1 4386   1.593   0.322   4.621  2.1860  1.8635 -0.1706
 1037OPC    HW2 4387   1.583   0.340   4.485 -1.1591 -0.5881 -0.3720
 1037OPC     MW 4388   1.562   0.358   4.558 -0.3265 -0.1210 -0.2389
 1038OPC     OW 4389   2.448   1.263   3.626 -0.6826  0.2307  0.3174
 1038OPC    HW1 4390   2.488   1.315   3.683 -1.4637 -0.2045  1.2979
 1038OPC    HW2 4391   2.458   1.304   3.550  0.8937  0.5290  0.6532
 1038OPC     MW 4392   2.455   1.276   3.623 -0.5652  0.2105  0.5119
 1039OPC     OW 4393   2.447   2.068   4.262  0.0120  0.4451  0.1039
 1039OPC    HW1 4394   2.436   2.081   4.348  2.6548 -1.2017  0.7874
 1039OPC    HW2 4395   2.516   2.118   4.243  1.0487 -1.1452 -0.4511
 1039OPC     MW 4396   2.455   2.077   4.272  0.5555 -0.0329  0.1228
 1040OPC     OW 4397   1.566   1.300   2.903 -0.2260 -0.0966 -0.5300
 1040OPC    HW1 4398   1.546   1.370   2.855  2.5775 -0.0644 -1.8031
 1040OPC    HW2 4399   1.577   1.237   2.844 -0.5976 -1.1057  0.4470
 1040OPC     MW 4400   1.564   1.301   2.887  0.1333 -0.2409 -0.5738
 1041OPC     OW 4401   0.760   1.377   1.309 -0.2323  0.0257 -0.6929
 1041OPC    HW1 4402   0.820   1.348   1.253 -0.0918  1.3493 -1.2748
 1041OPC    HW2 4403   0.799   1.369   1.387  0.7039  0.7765 -1.0511
 1041OPC     MW 4404   0.775   1.372   1.312 -0.0733  0.3321 -0.8318
 1042OPC     OW 4405   2.427   4.315   0.507  0.1362  0.2505  0.5003
 1042OPC    HW1 4406   2.450   4.398   0.496 -0.7293  0.7064  1.9032
 1042OPC    HW2 4407   2.426   4.304   0.594 -1.2452 -0.7667  0.4083
 1042OPC     MW 4408   2.430   4.325   0.518 -0.1956  0.1674  0.6939
 1043OPC     OW 4409   4.272   1.719   4.786 -0.2414  0.2267  0.3405
 1043OPC    HW1 4410   4.336   1.755   4.833  0.6970 -1.5456  0.5216
 1043OPC    HW2 4411   4.301   1.725   4.704  0.6839 -1.4279  0.4975
 1043OPC     MW 4412   4.286   1.725   4.780  0.0343 -0.2796  0.3905
 1044OPC     OW 4413   4.296   0.731   1.152 -0.2711  0.2338  0.1759
 1044OPC    HW1 4414   4.299   0.702   1.234 -1.7324 -1.1454 -0.2108
 1044OPC    HW2 4415   4.263   0.812   1.160 -0.0747  0.2403  0.9719
 1044OPC     MW 4416   4.292   0.739   1.165 -0.4580  0.0311  0.2364
 1045OPC     OW 4417   2.847   0.789   4.682  0.4807 -0.6415  0.3112
 1045OPC    HW1 4418   2.832   0.871   4.658 -0.4343 -0.6851  0.7130
 1045OPC    HW2 4419   2.918   0.767   4.635  0.1952  0.0667 -0.4784
 1045OPC     MW 4420   2.855   0.798   4.672  0.3034 -0.5434  0.2539
 1046OPC     OW 4421   0.089   1.352   0.652 -0.3416 -0.2667  0.2550
 1046OPC    HW1 4422   0.113   1.328   0.732 -1.3708  0.4535  0.8117
 1046OPC    HW2 4423   0.163   1.380   0.615  0.0375 -0.0254  1.1721
 1046OPC     MW 4424   0.103   1.353   0.659 -0.4376 -0.1247  0.4727
 1047OPC     OW 4425   3.170   2.064   4.327  0.5411 -0.0996 -0.1432
 1047OPC    HW1 4426   3.148   2.102   4.402 -0.6864 -0.8146 -0.1076
 1047OPC    HW2 4427   3.099   2.075   4.277  0.8469 -0.7565 -0.7397
 1047OPC     MW 4428   3.156   2.071   4.331  0.4048 -0.3023 -0.2260
 1048OPC     OW 4429   1.923   2.864   2.434  0.2607 -0.6276 -0.1602
 1048OPC    HW1 4430   2.002   2.886   2.464 -0.4701  0.2375  1.2242
 1048OPC    HW2 4431   1.920   2.904   2.356 -0.3337  2.9738  1.5103
 1048OPC     MW 4432   1.935   2.874   2.427  0.0649  0.0322  0.2911
 1049OPC     OW 4433   2.159   0.526   3.176 -0.2222  0.4733 -0.3398
 1049OPC    HW1 4434   2.072   0.535   3.175 -0.4582 -1.3487  0.0745
 1049OPC    HW2 4435   2.186   0.594   3.222 -1.5216  0.5777  0.3335
 1049OPC     MW 4436   2.150   0.537   3.182 -0.4489  0.2196 -0.1791
 1050OPC     OW 4437   1.826   0.880   0.634 -0.1016 -0.1940 -0.0796
 1050OPC    HW1 4438   1.769   0.826   0.597  1.3206 -0.8075 -1.4495
 1050OPC    HW2 4439   1.833   0.945   0.577 -1.2299  1.1400  1.2111
 1050OPC     MW 4440   1.819   0.882   0.620 -0.0583 -0.0876 -0.0913
 1051OPC     OW 4441   2.624   2.224   4.119 -0.3189  0.0454 -0.1397
 1051OPC    HW1 4442   2.585   2.278   4.063  0.7839  0.8092 -0.1981
 1051OPC    HW2 4443   2.649   2.157   4.068  0.3150  0.5456 -0.4997
 1051OPC     MW 4444   2.622   2.222   4.103 -0.0625  0.2322 -0.2015
 1052OPC     OW 4445   4.828   0.240   2.859  0.0901 -0.4217 -0.2800
 1052OPC    HW1 4446   4.769   0.254   2.797 -0.8563  0.3650  0.7674
 1052OPC    HW2 4447   4.884   0.184   2.822  0.1389  0.8114 -2.1917
 1052OPC     MW 4448   4.828   0.234   2.845 -0.0427 -0.1233 -0.4078
 1053OPC     OW 4449   2.691   1.386   1.510 -0.3746 -0.4680 -0.2994
 1053OPC    HW1 4450   2.644   1.459   1.516  1.0502  0.4122  0.7860
 1053OPC    HW2 4451   2.642   1.326   1.550 -1.1173  0.1165 -0.3119
 1053OPC     MW 4452   2.677   1.388   1.517 -0.2739 -0.2517 -0.1410
 1054OPC     OW 4453   1.973   3.317   3.807 -0.0655 -0.7260 -0.5144
 1054OPC    HW1 4454   2.047   3.363   3.813 -1.3802  1.8742 -2.4105
 1054OPC    HW2 4455   1.947   3.312   3.890  0.6803  1.1244 -0.0999
 1054OPC     MW 4456   1.980   3.323   3.820 -0.1495 -0.0685 -0.7331
 1055OPC     OW 4457   4.273   1.865   3.463  0.0503 -0.2234  0.3654
 1055OPC    HW1 4458   4.251   1.918   3.397 -0.1492  1.4499  1.7127
 1055OPC    HW2 4459   4.360   1.858   3.456  0.4667  2.3800  1.5509
 1055OPC     MW 4460   4.283   1.872   3.452  0.0825  0.4084  0.7397
 1056OPC     OW 4461   1.705   2.375   0.829  0.1774  0.6533 -0.4276
 1056OPC    HW1 4462   1.619   2.374   0.842  0.1564  0.8297 -0.5423
 1056OPC    HW2 4463   1.712   2.365   0.743  0.3561 -1.8516 -0.1850
 1056OPC     MW 4464   1.693   2.374   0.818  0.2007  0.3095 -0.4087
 1057OPC     OW 4465   4.854   2.130   4.524  0.7742 -0.0051 -0.1873
 1057OPC    HW1 4466   4.825   2.175   4.592  1.7234 -0.3871  0.4914
 1057OPC    HW2 4467   4.890   2.190   4.473 -0.8373  0.4311 -0.8872
 1057OPC     MW 4468   4.855   2.145   4.526  0.6766  0.0029 -0.1903
 1058OPC     OW 4469   3.000   1.562   0.274 -0.1970  0.2527 -0.2873
 1058OPC    HW1 4470   2.916   1.587   0.274  0.0108  0.9867  0.0615
 1058OPC    HW2 4471   3.004   1.505   0.208 -0.4082  2.2567 -2.1766
 1058OPC     MW 4472   2.988   1.557   0.264 -0.1974  0.6571 -0.5149
 1059OPC     OW 4473   4.426   3.858   1.270  0.1437 -0.7392 -0.7093
 1059OPC    HW1 4474   4.501   3.885   1.236 -0.9504  1.2184 -1.7061
 1059OPC    HW2 4475   4.446   3.845   1.354  1.5601 -0.0803 -0.9129
 1059OPC     MW 4476   4.440   3.860   1.278  0.1915 -0.3527 -0.8866
 1060OPC     OW 4477   1.358   1.740   2.464  0.2546 -0.1133 -0.0849
 1060OPC    HW1 4478   1.335   1.825   2.463 -1.0930 -0.3670  2.3412
 1060OPC    HW2 4479   1.440   1.742   2.494  0.4553  0.3446 -0.6382
 1060OPC     MW 4480   1.367   1.753   2.468  0.0851 -0.0831  0.1919
 1061OPC     OW 4481   3.914   0.225   1.130  0.1823  0.2267 -0.4916
 1061OPC    HW1 4482   3.946   0.285   1.186  2.7662 -1.1922 -0.2849
 1061OPC    HW2 4483   3.841   0.198   1.169  0.4066  1.3152  0.7703
 1061OPC     MW 4484   3.908   0.230   1.144  0.5971  0.1779 -0.2746
 1062OPC     OW 4485   3.139   4.326   0.063  0.3671  0.0143  0.1303
 1062OPC    HW1 4486   3.141   4.400   0.108 -0.2212  0.3853 -0.4414
 1062OPC    HW2 4487   3.075   4.339   0.005  2.4550  0.3623 -2.2355
 1062OPC     MW 4488   3.130   4.339   0.061  0.5887  0.1206 -0.3036
 1063OPC     OW 4489   2.473   0.225   3.352 -0.5473  0.3626 -0.0339
 1063OPC    HW1 4490   2.513   0.279   3.297  0.8782  0.0263  0.6321
 1063OPC    HW2 4491   2.515   0.150   3.342 -0.2469  0.2907  1.4801
 1063OPC     MW 4492   2.485   0.222   3.343 -0.2923  0.3023  0.2881
 1064OPC     OW 4493   0.295   2.278   2.866 -0.2746 -1.1693 -0.5735
 1064OPC    HW1 4494   0.322   2.324   2.797  1.9588  2.1002  2.1254
 1064OPC    HW2 4495   0.370   2.249   2.901 -1.1654 -1.2829  1.3601
 1064OPC     MW 4496   0.310   2.281   2.861 -0.0762 -0.7031  0.1107
 1065OPC     OW 4497   3.292   4.116   3.200 -0.5964 -0.1946  0.2101
 1065OPC    HW1 4498   3.340   4.073   3.141 -1.0078 -1.5204  0.7877
 1065OPC    HW2 4499   3.344   4.180   3.228  0.1772 -0.5352 -0.4380
 1065OPC     MW 4500   3.306   4.119   3.196 -0.5429 -0.4411  0.1998
 1066OPC     OW 4501   4.167   0.809   3.886 -0.0171  0.2287  0.1593
 1066OPC    HW1 4502   4.104   0.766   3.928 -0.2210 -0.3756 -0.7560
 1066OPC    HW2 4503   4.126   0.848   3.821  0.4585  0.3365 -0.0808
 1066OPC     MW 4504   4.152   0.808   3.883  0.0231  0.1554 -0.0114
 1067OPC     OW 4505   2.535   2.792   1.230 -0.0699 -0.2778 -0.1643
 1067OPC    HW1 4506   2.515   2.801   1.314 -0.9194 -0.2555 -0.3578
 1067OPC    HW2 4507   2.590   2.857   1.214 -0.0170 -0.1984  0.3438
 1067OPC     MW 4508   2.540   2.803   1.240 -0.1875 -0.2627 -0.1178
 1068OPC     OW 4509   3.359   0.326   3.458  0.2617  0.1090 -0.3256
 1068OPC    HW1 4510   3.321   0.313   3.381  0.4944 -0.6156 -0.3272
 1068OPC    HW2 4511   3.342   0.410   3.476  1.6592  0.8045 -1.9672
 1068OPC     MW 4512   3.351   0.337   3.449  0.5025  0.1047 -0.5683
 1069OPC     OW 4513   3.513   0.560   0.722  0.0237  0.1132 -0.2544
 1069OPC    HW1 4514   3.569   0.589   0.662  3.0502 -0.9801  1.8040
 1069OPC    HW2 4515   3.556   0.494   0.760 -2.2549 -0.1197  2.2114
 1069OPC     MW 4516   3.528   0.554   0.719  0.1343 -0.0827  0.4139
 1070OPC     OW 4517   1.957   0.367   2.733 -0.3750  0.6134  0.5210
 1070OPC    HW1 4518   1.936   0.451   2.723 -2.4656  0.0174 -0.6407
 1070OPC    HW2 4519   1.885   0.332   2.768  0.2772 -0.7907  0.5013
 1070OPC     MW 4520   1.943   0.374   2.737 -0.5876  0.3179  0.3464
 1071OPC     OW 4521   0.878   2.739   0.850 -0.1336 -0.0304  0.6450
 1071OPC    HW1 4522   0.800   2.774   0.831  0.8892  2.0637  0.0025
 1071OPC    HW2 4523   0.929   2.808   0.861  2.1817 -1.3285 -1.1669
 1071OPC     MW 4524   0.874   2.754   0.849  0.3595  0.0871  0.2824
 1072OPC     OW 4525   2.110   4.019   0.873  0.1422  0.1954 -0.3073
 1072OPC    HW1 4526   2.170   4.000   0.934 -0.8741  0.9585  0.9668
 1072OPC    HW2 4527   2.111   3.949   0.821  1.8269  0.0124 -0.0819
 1072OPC     MW 4528   2.119   4.006   0.874  0.2410  0.2811 -0.0858
 1073OPC     OW 4529   2.877   0.544   1.052 -0.1172  0.0663 -0.1891
 1073OPC    HW1 4530   2.829   0.615   1.039 -0.8992 -0.4937 -0.4028
 1073OPC    HW2 4531   2.897   0.517   0.971 -3.3718 -2.3241 -0.3857
 1073OPC     MW 4532   2.873   0.550   1.038 -0.7135 -0.3695 -0.2497
 1074OPC     OW 4533   2.678   2.552   0.509  0.3118  0.2184 -0.5989
 1074OPC    HW1 4534   2.709   2.513   0.580  1.6292  0.0786 -1.2232
 1074OPC    HW2 4535   2.672   2.488   0.451 -3.1133 -0.2136 -0.0083
 1074OPC     MW 4536   2.682   2.537   0.511  0.0004  0.1340 -0.6039
 1075OPC     OW 4537   3.703   2.101   3.129  0.4502 -0.1524 -0.2649
 1075OPC    HW1 4538   3.788   2.120   3.133 -0.0050  2.4538 -0.9825
 1075OPC    HW2 4539   3.700   2.030   3.079  2.1620  0.5337 -1.4485
 1075OPC     MW 4540   3.715   2.093   3.122  0.6360  0.3340 -0.5456
 1076OPC     OW 4541   3.117   1.956   1.676  0.3764 -0.1953 -0.0242
 1076OPC    HW1 4542   3.033   1.934   1.676 -0.0393  0.9819 -2.4425
 1076OPC    HW2 4543   3.124   2.011   1.744 -0.3965 -1.4829  1.1423
 1076OPC     MW 4544   3.106   1.961   1.686  0.2007 -0.2116 -0.2091
 1077OPC     OW 4545   1.295   2.595   2.110  0.4746 -0.0661  0.6531
 1077OPC    HW1 4546   1.293   2.508   2.098  0.1899 -0.1936  1.5304
 1077OPC    HW2 4547   1.366   2.606   2.161 -0.3397  0.0275  1.8090
 1077OPC     MW 4548   1.305   2.584   2.116  0.3123 -0.0710  0.9534
 1078OPC     OW 4549   1.729   0.170   3.282 -0.2017  0.1846  0.5929
 1078OPC    HW1 4550   1.703   0.127   3.353 -0.9627  1.0006  0.8314
 1078OPC    HW2 4551   1.701   0.121   3.216  0.5764 -0.6184  0.8433
 1078OPC     MW 4552   1.721   0.156   3.283 -0.1992  0.1865  0.6651
 1079OPC     OW 4553   3.749   1.438   1.871 -0.3116 -0.1729  0.4436
 1079OPC    HW1 4554   3.665   1.458   1.885  0.3087  2.3750  1.0928
 1079OPC    HW2 4555   3.765   1.375   1.930 -1.7371 -0.6999  0.3109
 1079OPC     MW 4556   3.739   1.432   1.882 -0.4306  0.1256  0.5199
 1080OPC     OW 4557   1.916   4.005   1.177 -0.3063 -0.9328 -0.5398
 1080OPC    HW1 4558   1.981   4.004   1.235 -1.5023 -0.5848  0.8627
 1080OPC    HW2 4559   1.943   4.062   1.117  0.8978 -1.1766 -0.2578
 1080OPC     MW 4560   1.929   4.013   1.177 -0.3051 -0.9174 -0.2909
 1081OPC     OW 4561   3.830   0.565   3.323 -0.3040 -0.3248 -0.4697
 1081OPC    HW1 4562   3.764   0.582   3.268 -0.6721  0.8969  0.3020
 1081OPC    HW2 4563   3.792   0.517   3.386  0.0478 -1.4529 -1.0811
 1081OPC     MW 4564   3.815   0.560   3.324 -0.3065 -0.3109 -0.4458
 1082OPC     OW 4565   3.158   4.559   2.749 -0.1029  0.3064 -0.8550
 1082OPC    HW1 4566   3.088   4.602   2.778  0.4776  0.3279  0.6039
 1082OPC    HW2 4567   3.193   4.525   2.822  1.0209 -0.2768 -1.6309
 1082OPC     MW 4568   3.153   4.560   2.764  0.1489  0.2234 -0.7541
 1083OPC     OW 4569   4.245   1.163   1.581 -0.0129  0.1832 -0.4514
 1083OPC    HW1 4570   4.175   1.165   1.633  0.2825 -1.3952  0.0673
 1083OPC    HW2 4571   4.298   1.106   1.620  0.1888 -1.1628 -2.5004
 1083OPC     MW 4572   4.242   1.155   1.594  0.0603 -0.2487 -0.6775
 1084OPC     OW 4573   2.496   3.059   1.613 -0.4408 -0.2950 -0.8324
 1084OPC    HW1 4574   2.455   3.035   1.686 -0.3010 -1.2987 -1.0735
 1084OPC    HW2 4575   2.551   3.121   1.641  0.7520 -1.7403  0.2442
 1084OPC     MW 4576   2.498   3.065   1.628 -0.2439 -0.6567 -0.7089
 1085OPC     OW 4577   2.915   2.981   3.774  0.2901 -0.6729 -0.0033
 1085OPC    HW1 4578   2.931   2.897   3.793  1.6902 -0.1978  1.0503
 1085OPC    HW2 4579   2.977   3.002   3.718  1.0208  0.1109  1.0645
 1085OPC     MW 4580   2.926   2.971   3.769  0.6050 -0.4869  0.3101
 1086OPC     OW 4581   3.429   3.757   1.700 -0.0046 -0.0539 -0.4259
 1086OPC    HW1 4582   3.497   3.720   1.739 -0.6505  0.3304  1.1437
 1086OPC    HW2 4583   3.400   3.695   1.646  0.2678 -1.0400  0.5170
 1086OPC     MW 4584   3.435   3.743   1.698 -0.0597 -0.1428 -0.0548
 1087OPC     OW 4585   0.542   2.274   3.940 -0.1667  0.2682 -0.1143
 1087OPC    HW1 4586   0.489   2.207   3.956  0.1174 -0.0721 -0.5610
 1087OPC    HW2 4587   0.499   2.343   3.972 -0.3290 -0.1639  0.6041
 1087OPC     MW 4588   0.528   2.274   3.947 -0.1487  0.1540 -0.0740
 1088OPC     OW 4589   0.827   2.648   0.573 -0.0416 -0.2248  0.1677
 1088OPC    HW1 4590   0.864   2.580   0.532 -0.3770  0.0126 -0.5299
 1088OPC    HW2 4591   0.863   2.645   0.653  0.3860 -0.8701 -0.0409
 1088OPC     MW 4592   0.838   2.637   0.579 -0.0280 -0.2851  0.0339
 1089OPC     OW 4593   1.235   4.576   3.041  0.3425 -0.2245  0.3730
 1089OPC    HW1 4594   1.171   4.527   3.075  2.2638 -1.5816  2.2883
 1089OPC    HW2 4595   1.266   4.527   2.976  2.3417 -1.7796  2.3634
 1089OPC     MW 4596   1.230   4.562   3.036  0.9216 -0.6545  0.9500
 1090OPC     OW 4597   1.713   2.708   2.908  0.1704 -0.5730 -0.2650
 1090OPC    HW1 4598   1.702   2.686   2.825 -0.9433 -0.6972 -0.1006
 1090OPC    HW2 4599   1.690   2.793   2.910 -0.2124 -0.6817 -0.0071
 1090OPC     MW 4600   1.708   2.718   2.896 -0.0507 -0.6074 -0.2027
 1091OPC     OW 4601   1.791   2.244   4.518  0.0700 -0.2377 -0.0455
 1091OPC    HW1 4602   1.798   2.326   4.545 -0.4749  0.5046 -1.9680
 1091OPC    HW2 4603   1.829   2.244   4.439 -0.3577 -1.7041 -0.3003
 1091OPC     MW 4604   1.798   2.256   4.510 -0.0737 -0.3446 -0.3674
 1092OPC     OW 4605   1.542   2.566   1.832 -0.2864  0.0429  0.0491
 1092OPC    HW1 4606   1.611   2.550   1.883  1.6499  0.6043 -2.1968
 1092OPC    HW2 4607   1.484   2.602   1.886  2.0314  1.6529  1.6537
 1092OPC     MW 4608   1.544   2.569   1.847  0.3421  0.3637 -0.0456
 1093OPC     OW 4609   0.568   2.609   2.163  0.1107 -0.1585 -0.2048
 1093OPC    HW1 4610   0.510   2.544   2.160  1.1349 -1.1457  0.3026
 1093OPC    HW2 4611   0.631   2.582   2.108  1.9810 -1.1212  2.2278
 1093OPC     MW 4612   0.569   2.596   2.154  0.5383 -0.4466  0.2295
 1094OPC     OW 4613   0.869   1.216   1.112  0.3808  0.3002  0.2855
 1094OPC    HW1 4614   0.936   1.221   1.168 -0.8599 -0.4155  1.9337
 1094OPC    HW2 4615   0.895   1.263   1.044  2.1569  0.8462  1.2798
 1094OPC     MW 4616   0.883   1.224   1.110  0.4599  0.2751  0.6759
 1095OPC     OW 4617   2.308   2.993   1.185 -0.1723 -0.0198 -0.1793
 1095OPC    HW1 4618   2.242   2.967   1.235  0.3480  0.6828  0.9066
 1095OPC    HW2 4619   2.365   2.927   1.191  1.0230  1.0901  2.3435
 1095OPC     MW 4620   2.307   2.980   1.193  0.0811  0.2478  0.3538
 1096OPC     OW 4621   3.469   0.614   0.208 -0.1442 -0.5686 -0.1639
 1096OPC    HW1 4622   3.437   0.695   0.198  0.5856 -0.2163  0.2665
 1096OPC    HW2 4623   3.411   0.564   0.167 -2.3236 -0.1872  2.2313
 1096OPC     MW 4624   3.456   0.619   0.200 -0.3585 -0.4602  0.2535
 1097OPC     OW 4625   2.174   0.023   3.102 -0.8174  0.3759 -0.1185
 1097OPC    HW1 4626   2.205   0.093   3.143 -0.5305  0.4150 -0.4029
 1097OPC    HW2 4627   2.239  -0.001   3.050 -1.1869  0.3332 -0.5627
 1097OPC     MW 4628   2.188   0.029   3.101 -0.8296  0.3754 -0.2260
 1098OPC     OW 4629   2.304   2.071   4.797  0.3475 -0.0482 -0.0077
 1098OPC    HW1 4630   2.235   2.114   4.766  1.2290  0.6022 -1.1593
 1098OPC    HW2 4631   2.280   1.987   4.790 -0.4942  0.1751  0.0575
 1098OPC     MW 4632   2.290   2.065   4.791  0.3533  0.0808 -0.1681
 1099OPC     OW 4633   1.399   0.722   3.750  0.0611  0.2928  0.3077
 1099OPC    HW1 4634   1.371   0.803   3.766 -0.9010  0.2581 -1.0043
 1099OPC    HW2 4635   1.340   0.691   3.694  1.2941 -0.7600 -0.4534
 1099OPC     MW 4636   1.386   0.729   3.744  0.1012  0.1321  0.0015
 1100OPC     OW 4637   4.055   0.891   2.924 -0.0073 -0.5343 -0.5697
 1100OPC    HW1 4638   4.101   0.817   2.920  0.5529 -0.2702  0.5429
 1100OPC    HW2 4639   4.081   0.927   2.999 -2.7591 -0.8347  0.6696
 1100OPC     MW 4640   4.066   0.885   2.935 -0.3312 -0.5397 -0.2224
 1101OPC     OW 4641   3.472   1.750   2.084 -0.3312 -0.0609 -0.3478
 1101OPC    HW1 4642   3.410   1.719   2.138 -1.1450  0.1450 -1.1265
 1101OPC    HW2 4643   3.493   1.827   2.118 -0.3702 -0.2174  0.0312
 1101OPC     MW 4644   3.466   1.757   2.097 -0.4572 -0.0536 -0.4070
 1102OPC     OW 4645   2.537   3.044   0.406 -0.1355  0.2882 -0.6781
 1102OPC    HW1 4646   2.560   2.990   0.470  1.3117  0.0609 -1.3651
 1102OPC    HW2 4647   2.452   3.059   0.422  0.2201  0.4121  1.3991
 1102OPC     MW 4648   2.528   3.038   0.418  0.1307  0.2730 -0.4728
 1103OPC     OW 4649   1.547   3.107   3.827  0.1378 -0.4251  0.0533
 1103OPC    HW1 4650   1.576   3.045   3.773  0.7465 -2.1394  2.2075
 1103OPC    HW2 4651   1.499   3.063   3.885 -0.4619  1.3070  0.9386
 1103OPC     MW 4652   1.544   3.092   3.828  0.1391 -0.4224  0.5023
 1104OPC     OW 4653   2.188   4.128   0.482 -0.0932  0.0397 -0.1617
 1104OPC    HW1 4654   2.267   4.164   0.468  0.1052 -0.5343 -0.5450
 1104OPC    HW2 4655   2.203   4.042   0.474 -0.4621 -0.1830  1.1766
 1104OPC     MW 4656   2.202   4.121   0.479 -0.1184 -0.0780 -0.0206
 1105OPC     OW 4657   4.468   2.898   1.985 -0.0525  0.1759  0.0872
 1105OPC    HW1 4658   4.479   2.829   1.933  0.3392  0.7304 -0.5945
 1105OPC    HW2 4659   4.395   2.880   2.029 -0.4477 -0.2714 -0.7253
 1105OPC     MW 4660   4.459   2.885   1.984 -0.0532  0.1917 -0.1336
 1106OPC     OW 4661   1.476   2.860   3.099  0.3325  0.3700 -0.2478
 1106OPC    HW1 4662   1.479   2.947   3.090  0.1262  0.4364  0.2647
 1106OPC    HW2 4663   1.442   2.832   3.024 -2.6092  0.9704  0.7283
 1106OPC     MW 4664   1.472   2.869   3.087 -0.1325  0.4684 -0.0279
 1107OPC     OW 4665   1.431   3.540   3.120 -0.1909  0.6461  0.4991
 1107OPC    HW1 4666   1.487   3.492   3.074 -1.0493 -0.5164  0.6250
 1107OPC    HW2 4667   1.367   3.557   3.064  0.9858  3.4335 -0.1749
 1107OPC     MW 4668   1.430   3.535   3.105 -0.1439  0.8861  0.4182
 1108OPC     OW 4669   2.886   0.461   1.794 -0.2437 -0.0459  0.6842
 1108OPC    HW1 4670   2.898   0.386   1.752  0.5786  0.2478  0.3829
 1108OPC    HW2 4671   2.915   0.445   1.875 -1.9890 -0.6650  1.2402
 1108OPC     MW 4672   2.892   0.448   1.800 -0.3800 -0.0940  0.7219
 1109OPC     OW 4673   3.799   1.548   0.205  0.6009  0.0013 -0.3054
 1109OPC    HW1 4674   3.756   1.491   0.154 -1.9712  2.0885 -0.6930
 1109OPC    HW2 4675   3.824   1.500   0.273 -0.4788 -1.7965 -1.1103
 1109OPC     MW 4676   3.796   1.533   0.208  0.0615  0.0440 -0.4816
 1110OPC     OW 4677   2.611   1.872   1.213  0.3942 -0.1133 -0.3759
 1110OPC    HW1 4678   2.591   1.922   1.281 -0.1771 -0.2905 -0.4084
 1110OPC    HW2 4679   2.640   1.929   1.153  0.5204  0.0853 -0.1259
 1110OPC     MW 4680   2.612   1.888   1.214  0.3285 -0.1101 -0.3438
 1111OPC     OW 4681   3.234   1.794   2.476 -0.0401  0.1773  0.6379
 1111OPC    HW1 4682   3.152   1.825   2.472  0.0844  0.3947 -0.6029
 1111OPC    HW2 4683   3.283   1.863   2.456  0.3183 -0.4380 -0.6925
 1111OPC     MW 4684   3.229   1.809   2.472  0.0314  0.1185  0.2580
 1112OPC     OW 4685   2.195   4.521   0.848 -0.0875 -0.0193  0.2351
 1112OPC    HW1 4686   2.168   4.456   0.797 -0.0222  1.0112 -1.1866
 1112OPC    HW2 4687   2.122   4.554   0.882 -0.3326  0.5495 -0.8122
 1112OPC     MW 4688   2.181   4.516   0.846 -0.1141  0.2170 -0.1297
 1113OPC     OW 4689   1.670   4.580   0.342 -0.0230  0.2214  0.2871
 1113OPC    HW1 4690   1.658   4.582   0.256 -1.7372 -1.7111  0.4044
 1113OPC    HW2 4691   1.754   4.559   0.350 -0.0762 -0.6336 -0.9738
 1113OPC     MW 4692   1.681   4.577   0.330 -0.2841 -0.1905  0.1182
 1114OPC     OW 4693   2.717   2.429   4.473  0.0055  0.4608  0.2078
 1114OPC    HW1 4694   2.725   2.344   4.456 -2.8892  0.2751 -0.6775
 1114OPC    HW2 4695   2.644   2.433   4.521  0.1051  2.4569  0.2521
 1114OPC     MW 4696   2.707   2.417   4.478 -0.4073  0.7284  0.0834
 1115OPC     OW 4697   3.422   4.483   1.419  0.0804 -0.3079  1.1697
 1115OPC    HW1 4698   3.398   4.399   1.421 -3.7667  0.5548 -0.3995
 1115OPC    HW2 4699   3.348   4.526   1.432  1.6462  2.9129  0.4150
 1115OPC     MW 4700   3.408   4.477   1.421 -0.2567  0.2956  0.8264
 1116OPC     OW 4701   4.643   4.208   0.548  0.2424 -0.4609  0.0831
 1116OPC    HW1 4702   4.641   4.123   0.529 -2.1762 -1.2889  3.1405
 1116OPC    HW2 4703   4.709   4.216   0.604 -0.3285 -0.6511  0.8022
 1116OPC     MW 4704   4.652   4.197   0.553 -0.1991 -0.6113  0.6410
 1117OPC     OW 4705   2.042   1.252   1.576 -0.4013 -0.1812 -0.0746
 1117OPC    HW1 4706   2.079   1.327   1.550  1.3902 -1.2482 -0.7800
 1117OPC    HW2 4707   2.095   1.224   1.639 -1.1411 -0.8045  0.2827
 1117OPC     MW 4708   2.055   1.259   1.582 -0.2459 -0.4309 -0.1261
 1118OPC     OW 4709   2.901   3.395   4.517  0.2470  0.3734  0.4035
 1118OPC    HW1 4710   2.900   3.408   4.431  1.6372 -0.4855  0.2297
 1118OPC    HW2 4711   2.907   3.309   4.525  2.3036  0.5441  1.3032
 1118OPC     MW 4712   2.902   3.384   4.505  0.7563  0.2718  0.5105
 1119OPC     OW 4713   0.732   3.433   3.093 -0.1798  0.1366  0.7060
 1119OPC    HW1 4714   0.779   3.507   3.091 -2.6333  1.7744 -0.9512
 1119OPC    HW2 4715   0.788   3.373   3.062  1.2089  1.6930  0.0382
 1119OPC     MW 4716   0.747   3.435   3.088 -0.3370  0.6084  0.3626
 1120OPC     OW 4717   1.660   1.533   0.638  0.1790  0.6497  0.2769
 1120OPC    HW1 4718   1.573   1.522   0.634  0.0700  1.3032  0.6647
 1120OPC    HW2 4719   1.691   1.459   0.604 -0.5057 -0.6613  2.2883
 1120OPC     MW 4720   1.652   1.520   0.633  0.0618  0.5526  0.6313
 1121OPC     OW 4721   3.051   1.883   3.826  0.2407  0.7461 -0.6617
 1121OPC    HW1 4722   3.087   1.922   3.756 -0.1058 -0.2103 -1.3917
 1121OPC    HW2 4723   3.013   1.813   3.792  1.5037 -0.6679  0.7120
 1121OPC     MW 4724   3.051   1.879   3.811  0.3761  0.3960 -0.5666
 1122OPC     OW 4725   1.409   3.317   1.702 -1.1461  0.6126  0.0171
 1122OPC    HW1 4726   1.358   3.247   1.697 -0.6049  0.2630 -0.8414
 1122OPC    HW2 4727   1.435   3.329   1.620  2.1489 -0.7030  0.7455
 1122OPC     MW 4728   1.405   3.309   1.689 -0.5794  0.3668 -0.0021
 1123OPC     OW 4729   0.986   3.260   4.787 -0.3013  0.3333 -0.2140
 1123OPC    HW1 4730   0.900   3.247   4.779 -0.6508  1.2527  1.5219
 1123OPC    HW2 4731   0.996   3.275   4.873  1.6786 -0.3323 -0.2942
 1123OPC     MW 4732   0.975   3.260   4.799 -0.0605  0.3707  0.0303
 1124OPC     OW 4733   0.535   2.887   2.111 -0.1489 -0.0973  0.0070
 1124OPC    HW1 4734   0.615   2.909   2.138  1.2273 -1.1857 -2.8355
 1124OPC    HW2 4735   0.538   2.800   2.106 -1.1389 -0.0958 -1.1172
 1124OPC     MW 4736   0.547   2.877   2.114 -0.0919 -0.2578 -0.5790
 1125OPC     OW 4737   0.148   1.532   2.660  0.5324  0.0033  0.8083
 1125OPC    HW1 4738   0.194   1.459   2.662 -0.0957 -0.5185 -1.4231
 1125OPC    HW2 4739   0.202   1.590   2.624 -0.3004 -0.4950 -1.3850
 1125OPC     MW 4740   0.163   1.530   2.655  0.3166 -0.1473  0.1546
 1126OPC     OW 4741   2.512   2.260   0.087  0.0872  0.1630 -0.5015
 1126OPC    HW1 4742   2.535   2.230   0.165 -1.1480 -0.2392 -0.2741
 1126OPC    HW2 4743   2.478   2.191   0.047 -0.9558  0.7824 -0.7191
 1126OPC     MW 4744   2.510   2.246   0.093 -0.2493  0.1951 -0.5000
 1127OPC     OW 4745   3.912   4.220   2.440  0.0420 -0.0903  0.3854
 1127OPC    HW1 4746   3.930   4.231   2.525  0.3863 -1.0165  0.4423
 1127OPC    HW2 4747   3.975   4.265   2.400 -1.8620  3.0003  0.5799
 1127OPC     MW 4748   3.924   4.228   2.447 -0.1884  0.2296  0.4225
 1128OPC     OW 4749   1.783   2.085   2.564 -0.0465 -0.0704 -0.4593
 1128OPC    HW1 4750   1.772   2.171   2.553  1.3412  0.3948  1.3698
 1128OPC    HW2 4751   1.826   2.079   2.639 -2.0279 -2.4874  0.6384
 1128OPC     MW 4752   1.788   2.097   2.574 -0.1342 -0.3587 -0.0271
 1129OPC     OW 4753   4.045   1.014   2.364  0.0212  0.9994  0.0939
 1129OPC    HW1 4754   4.089   0.997   2.290 -1.5234 -0.0145 -0.6384
 1129OPC    HW2 4755   4.009   0.938   2.385 -1.2410  1.7423  0.7580
 1129OPC     MW 4756   4.046   1.001   2.356 -0.3936  0.9594  0.0838
 1130OPC     OW 4757   2.692   3.264   2.437 -0.0461 -0.6897 -0.0132
 1130OPC    HW1 4758   2.639   3.285   2.503  1.2873  0.2050  0.8330
 1130OPC    HW2 4759   2.682   3.178   2.428 -2.9611 -0.3236 -1.1019
 1130OPC     MW 4760   2.683   3.255   2.445 -0.2798 -0.5034 -0.0491
 1131OPC     OW 4761   4.621   2.833   4.518 -1.0004  0.3496 -0.4428
 1131OPC    HW1 4762   4.584   2.795   4.448 -1.8826 -1.2503  0.8158
 1131OPC    HW2 4763   4.706   2.831   4.499 -1.2225 -0.1477 -1.4518
 1131OPC     MW 4764   4.628   2.827   4.505 -1.1637  0.0399 -0.4058
 1132OPC     OW 4765   4.737   3.019   1.915  0.4586 -0.4503 -0.3258
 1132OPC    HW1 4766   4.655   2.989   1.915 -0.0000  0.7134 -1.1315
 1132OPC    HW2 4767   4.785   2.948   1.929 -0.7644 -0.8787  2.3356
 1132OPC     MW 4768   4.732   3.004   1.917  0.2100 -0.3417 -0.0517
 1133OPC     OW 4769   1.505   4.445   2.960  0.1006  0.4656  0.3721
 1133OPC    HW1 4770   1.451   4.445   2.892 -0.1758 -0.1689  0.5841
 1133OPC    HW2 4771   1.579   4.413   2.928  0.3364  1.2460  0.1046
 1133OPC     MW 4772   1.508   4.440   2.946  0.0946  0.4869  0.3639
 1134OPC     OW 4773   2.121   0.166   0.149 -0.1565  0.3456  0.4221
 1134OPC    HW1 4774   2.126   0.179   0.235 -1.3295 -0.7209  0.6885
 1134OPC    HW2 4775   2.148   0.084   0.139  2.1939  1.1664 -0.5569
 1134OPC     MW 4776   2.126   0.156   0.161  0.0175  0.3093  0.3168
 1135OPC     OW 4777   2.343   4.017   4.453 -0.0163 -0.7914 -0.0050
 1135OPC    HW1 4778   2.356   3.936   4.484  1.3340 -0.6050 -0.0204
 1135OPC    HW2 4779   2.314   4.061   4.522 -0.2415 -1.1605  0.1421
 1135OPC     MW 4780   2.341   4.011   4.468  0.1498 -0.8183  0.0143
 1136OPC     OW 4781   1.144   3.455   2.328  0.1231  0.0062  0.1527
 1136OPC    HW1 4782   1.118   3.428   2.250 -3.2535 -0.5875  1.3159
 1136OPC    HW2 4783   1.202   3.395   2.353  0.9340 -0.0162 -1.6805
 1136OPC     MW 4784   1.149   3.442   2.320 -0.2559 -0.0849  0.0536
 1137OPC     OW 4785   3.975   3.835   4.567  0.1949  0.3237 -0.4192
 1137OPC    HW1 4786   3.929   3.862   4.635 -0.4311 -0.1413 -0.6422
 1137OPC    HW2 4787   4.045   3.886   4.567  0.1015  0.4609  0.4493
 1137OPC     MW 4788   3.978   3.846   4.577  0.0888  0.2753 -0.3238
 1138OPC     OW 4789   2.855   3.969   3.216 -0.4897 -0.0339  0.0686
 1138OPC    HW1 4790   2.794   3.907   3.202 -1.1110  0.1748  1.6608
 1138OPC    HW2 4791   2.810   4.033   3.254  0.8966 -0.3842  2.5148
 1138OPC     MW 4792   2.839   3.969   3.220 -0.3767 -0.0550  0.6652
 1139OPC     OW 4793   0.478   0.197   4.243  0.1409 -0.2851 -0.1784
 1139OPC    HW1 4794   0.426   0.232   4.182  0.6192  0.6291 -0.0842
 1139OPC    HW2 4795   0.489   0.115   4.217 -0.6297 -0.2380 -0.6723
 1139OPC     MW 4796   0.472   0.190   4.230  0.0977 -0.1431 -0.2377
 1140OPC     OW 4797   2.742   4.193   3.841 -0.3094  0.5073  0.6904
 1140OPC    HW1 4798   2.760   4.144   3.911  1.3688 -3.8748 -2.4089
 1140OPC    HW2 4799   2.818   4.234   3.825  0.1072 -0.4985  0.0485
 1140OPC     MW 4800   2.756   4.192   3.849  0.0001 -0.2887  0.1378
 1141OPC     OW 4801   1.716   1.619   3.913 -0.1089 -0.0935 -0.4550
 1141OPC    HW1 4802   1.672   1.547   3.935  1.4184 -0.5403  1.3692
 1141OPC    HW2 4803   1.740   1.604   3.831  0.8151 -2.0407  0.1149
 1141OPC     MW 4804   1.713   1.606   3.904  0.2532 -0.4472 -0.1012
 1142OPC     OW 4805   0.779   4.105   3.684  0.7184 -0.0751  0.6264
 1142OPC    HW1 4806   0.846   4.130   3.634  0.2569  2.1411  1.0116
 1142OPC    HW2 4807   0.751   4.179   3.720 -1.3506 -1.0606  1.2387
 1142OPC     MW 4808   0.785   4.119   3.682  0.3445  0.1068  0.7735
 1143OPC     OW 4809   4.045   1.254   0.106  0.1410  0.3394  0.5418
 1143OPC    HW1 4810   4.102   1.308   0.067  1.4388 -1.1881  0.2401
 1143OPC    HW2 4811   4.054   1.273   0.191  0.5168  0.6514  0.4334
 1143OPC     MW 4812   4.055   1.265   0.113  0.3881  0.1597  0.4812
 1144OPC     OW 4813   1.104   3.460   4.629 -0.0809 -0.2405 -0.2210
 1144OPC    HW1 4814   1.157   3.422   4.571  1.2606 -1.1385  1.5035
 1144OPC    HW2 4815   1.070   3.392   4.672 -0.7940  0.4143  0.2675
 1144OPC     MW 4816   1.107   3.444   4.627  0.0119 -0.2764  0.1059
 1145OPC     OW 4817   1.061   2.224   1.540 -0.1036 -0.3182 -0.3015
 1145OPC    HW1 4818   1.068   2.137   1.549 -1.3511 -0.4237 -0.2488
 1145OPC    HW2 4819   1.021   2.248   1.613 -1.1982  0.1016 -1.0295
 1145OPC     MW 4820   1.056   2.214   1.552 -0.4495 -0.2718 -0.4013
 1146OPC     OW 4821   3.191   2.973   1.392  0.0520  0.1516 -0.1755
 1146OPC    HW1 4822   3.242   2.907   1.366  1.5892  0.8263  0.9240
 1146OPC    HW2 4823   3.145   2.940   1.458 -3.3980 -1.3788 -3.0059
 1146OPC     MW 4824   3.192   2.958   1.398 -0.2307  0.0252 -0.4312
 1147OPC     OW 4825   3.249   2.843   1.763  0.2272  0.1316 -0.0494
 1147OPC    HW1 4826   3.178   2.839   1.713  0.2611 -0.4551 -0.0623
 1147OPC    HW2 4827   3.269   2.928   1.764 -1.9860  0.7111  2.0903
 1147OPC     MW 4828   3.242   2.855   1.756 -0.0948  0.1307  0.2648
 1148OPC     OW 4829   1.139   3.403   2.653  0.1562  0.3384 -0.1299
 1148OPC    HW1 4830   1.076   3.461   2.633  0.9688  0.3001 -3.5239
 1148OPC    HW2 4831   1.118   3.334   2.604  2.2496 -0.0655 -0.5363
 1148OPC     MW 4832   1.126   3.401   2.643  0.5855  0.2732 -0.6912
 1149OPC     OW 4833   3.027   3.534   3.220 -0.5171  0.2417  0.3646
 1149OPC    HW1 4834   3.074   3.605   3.200  0.2801 -0.4778 -0.3860
 1149OPC    HW2 4835   2.991   3.511   3.144 -0.1402 -0.5959  0.4238
 1149OPC     MW 4836   3.029   3.541   3.206 -0.3437  0.0116  0.2624
 1150OPC     OW 4837   2.545   0.959   4.535 -0.1970  0.2526 -0.4270
 1150OPC    HW1 4838   2.610   1.015   4.550  0.3382 -0.3683 -0.3731
 1150OPC    HW2 4839   2.587   0.885   4.516 -0.8901 -0.2987  0.1559
 1150OPC     MW 4840   2.561   0.957   4.535 -0.2203  0.0794 -0.3328
 1151OPC     OW 4841   4.017   2.945   0.150  0.6204 -0.1937  0.5537
 1151OPC    HW1 4842   4.085   2.921   0.197 -0.9426 -0.5816  2.7848
 1151OPC    HW2 4843   3.976   3.003   0.201 -1.0172 -0.4006 -0.4295
 1151OPC     MW 4844   4.021   2.950   0.164  0.1476 -0.2816  0.7381
 1152OPC     OW 4845   4.363   0.321   1.680 -0.2621 -0.3625  0.1680
 1152OPC    HW1 4846   4.324   0.346   1.606  1.2895 -1.6471 -1.1584
 1152OPC    HW2 4847   4.297   0.312   1.736 -1.5946 -0.1770 -1.3038
 1152OPC     MW 4848   4.348   0.323   1.677 -0.2298 -0.5248 -0.2454
 1153OPC     OW 4849   2.559   1.033   1.316  0.0860  0.0128 -0.1048
 1153OPC    HW1 4850   2.530   0.965   1.269  0.3181 -0.1514 -0.0147
 1153OPC    HW2 4851   2.628   1.000   1.359 -0.8065 -0.1877  1.2514
 1153OPC     MW 4852   2.565   1.018   1.316 -0.0116 -0.0411  0.1088
 1154OPC     OW 4853   4.293   3.381   3.679 -0.0078 -0.1209 -0.2273
 1154OPC    HW1 4854   4.374   3.412   3.672  0.6969 -1.8229 -0.0203
 1154OPC    HW2 4855   4.285   3.330   3.609 -0.6953 -0.4069  0.0558
 1154OPC     MW 4856   4.304   3.378   3.668 -0.0052 -0.4146 -0.1550
 1155OPC     OW 4857   0.970   4.679   3.848  0.2352 -0.1576 -0.2626
 1155OPC    HW1 4858   0.980   4.651   3.765 -1.3667 -0.6428 -0.3307
 1155OPC    HW2 4859   0.974   4.605   3.894  2.3508  0.2339  0.2625
 1155OPC     MW 4860   0.972   4.664   3.842  0.3111 -0.1714 -0.1951
 1156OPC     OW 4861   1.651   4.672   0.057 -0.3493 -0.2214 -0.0012
 1156OPC    HW1 4862   1.564   4.672   0.057 -0.3515  0.5070  0.0687
 1156OPC    HW2 4863   1.672   4.639  -0.021 -0.6524 -3.8891  1.2990
 1156OPC     MW 4864   1.641   4.667   0.045 -0.3944 -0.6557  0.2012
 1157OPC     OW 4865   1.074   2.442   1.155 -0.1992  0.3048  0.2808
 1157OPC    HW1 4866   1.019   2.458   1.089  0.0776 -2.0870 -0.5953
 1157OPC    HW2 4867   1.020   2.422   1.221 -0.4337  1.3725  0.4359
 1157OPC     MW 4868   1.058   2.442   1.155 -0.1929  0.1092  0.1743
 1158OPC     OW 4869   3.985   2.071   3.263  0.4446 -0.1390 -0.0157
 1158OPC    HW1 4870   3.983   2.157   3.280 -2.9962  0.2096 -1.4474
 1158OPC    HW2 4871   4.068   2.058   3.237  2.0282  1.9594  3.3352
 1158OPC     MW 4872   3.997   2.082   3.262  0.1701  0.2227  0.2677
 1159OPC     OW 4873   0.137   0.533   0.996 -0.0502 -0.4113  0.0809
 1159OPC    HW1 4874   0.050   0.540   0.999 -0.2465 -1.7511 -1.3565
 1159OPC    HW2 4875   0.150   0.454   0.960  1.7721 -1.3200  2.4302
 1159OPC     MW 4876   0.126   0.522   0.991  0.1900 -0.7435  0.2156
 1160OPC     OW 4877   2.551   2.815   1.509  0.3595 -0.5246  0.3000
 1160OPC    HW1 4878   2.498   2.756   1.546  0.8222 -0.7364  0.6328
 1160OPC    HW2 4879   2.516   2.891   1.532  1.3593 -0.6067  2.3078
 1160OPC     MW 4880   2.538   2.817   1.517  0.5755 -0.5680  0.6458
 1161OPC     OW 4881   2.445   3.317   2.939  0.8677  0.0589  0.4900
 1161OPC    HW1 4882   2.458   3.381   2.997 -0.2447  0.6688  0.1026
 1161OPC    HW2 4883   2.419   3.249   2.988  1.3708  0.1221  0.8403
 1161OPC     MW 4884   2.443   3.316   2.955  0.7776  0.1584  0.4845
 1162OPC     OW 4885   3.125   4.448   1.659  0.3696 -0.0788  0.3934
 1162OPC    HW1 4886   3.153   4.366   1.664  2.1316  0.4255 -0.3009
 1162OPC    HW2 4887   3.161   4.478   1.585 -0.6134  1.1905  0.3818
 1162OPC     MW 4888   3.134   4.440   1.649  0.4846  0.1833  0.2890
 1163OPC     OW 4889   4.558   0.288   2.750 -0.4563  0.4119  0.3279
 1163OPC    HW1 4890   4.533   0.233   2.813 -1.8616 -1.1403 -1.4766
 1163OPC    HW2 4891   4.523   0.364   2.774 -0.2698  0.0658  1.7979
 1163OPC     MW 4892   4.549   0.291   2.763 -0.6363  0.1315  0.2785
 1164OPC     OW 4893   1.395   4.619   4.794 -0.2158  0.2121  0.2932
 1164OPC    HW1 4894   1.332   4.672   4.767 -2.4559 -0.7935  3.0485
 1164OPC    HW2 4895   1.407   4.564   4.727 -0.9314  1.5459 -0.9680
 1164OPC     MW 4896   1.388   4.618   4.780 -0.6524  0.2608  0.5140
 1165OPC     OW 4897   3.143   1.413   2.316 -0.0373  0.0122 -0.7284
 1165OPC    HW1 4898   3.104   1.356   2.263 -0.4582 -1.3888  1.0008
 1165OPC    HW2 4899   3.077   1.450   2.359  0.3252  0.5429 -0.6243
 1165OPC     MW 4900   3.128   1.410   2.315 -0.0460 -0.1163 -0.4575
 1166OPC     OW 4901   2.223   1.353   4.313  0.1082 -0.0233  0.1570
 1166OPC    HW1 4902   2.216   1.428   4.269  0.6851 -0.5919 -0.9223
 1166OPC    HW2 4903   2.149   1.310   4.292 -1.2475  1.0215  2.3822
 1166OPC     MW 4904   2.211   1.358   4.304 -0.0068  0.0470  0.3266
 1167OPC     OW 4905   1.956   4.589   1.219  0.7998 -0.0192 -0.2510
 1167OPC    HW1 4906   1.899   4.653   1.237  2.8779  2.0918 -0.6823
 1167OPC    HW2 4907   2.033   4.624   1.239  2.0846 -2.2688 -0.9483
 1167OPC     MW 4908   1.959   4.604   1.225  1.2966 -0.0398 -0.4177
 1168OPC     OW 4909   0.193   4.627   0.138 -0.1054 -0.1848 -0.2785
 1168OPC    HW1 4910   0.235   4.594   0.206 -0.2297 -0.3494 -0.2833
 1168OPC    HW2 4911   0.132   4.678   0.173 -0.5062 -0.6767 -0.2609
 1168OPC     MW 4912   0.190   4.630   0.153 -0.1830 -0.2818 -0.2766
 1169OPC     OW 4913   3.700   1.374   0.021 -0.2034 -0.0395 -0.0180
 1169OPC    HW1 4914   3.693   1.289   0.040 -0.9144 -0.1428 -0.6621
 1169OPC    HW2 4915   3.630   1.410   0.059  0.6968  0.4530  1.2109
 1169OPC     MW 4916   3.688   1.367   0.029 -0.1755  0.0180  0.0684
 1170OPC     OW 4917   3.159   3.036   4.631  0.1338 -0.4981  0.3678
 1170OPC    HW1 4918   3.183   3.120   4.632  1.6885 -0.8911  2.1776
 1170OPC    HW2 4919   3.137   3.020   4.714  3.2722 -2.6779  0.9822
 1170OPC     MW 4920   3.159   3.046   4.643  0.8271 -0.8782  0.7257
 1171OPC     OW 4921   1.972   2.375   3.981 -0.0871 -0.6913  0.0931
 1171OPC    HW1 4922   1.969   2.301   3.935 -0.9588 -0.9405  0.5408
 1171OPC    HW2 4923   1.943   2.436   3.925  0.2755 -0.7455 -0.1552
 1171OPC     MW 4924   1.968   2.373   3.966 -0.1624 -0.7361  0.1225
 1172OPC     OW 4925   3.541   1.067   3.210 -0.2179  0.1898 -0.0387
 1172OPC    HW1 4926   3.569   1.002   3.160  0.5346 -0.3240  0.9999
 1172OPC    HW2 4927   3.502   1.121   3.154 -2.4802 -1.9658 -0.7406
 1172OPC     MW 4928   3.540   1.065   3.195 -0.4408 -0.2046  0.0111
 1173OPC     OW 4929   2.809   1.616   2.720  0.0046  0.1913 -0.0202
 1173OPC    HW1 4930   2.802   1.702   2.716  1.0801  0.2850 -0.1473
 1173OPC    HW2 4931   2.726   1.588   2.718 -0.3286  1.1856 -0.5340
 1173OPC     MW 4932   2.796   1.624   2.719  0.1143  0.3520 -0.1148
 1174OPC     OW 4933   2.217   2.290   3.517 -0.2282 -0.7223 -0.1782
 1174OPC    HW1 4934   2.223   2.373   3.540 -0.5248 -0.4927 -0.9020
 1174OPC    HW2 4935   2.248   2.247   3.586 -0.2067 -0.0216  0.2534
 1174OPC     MW 4936   2.223   2.296   3.531 -0.2688 -0.5848 -0.2214
 1175OPC     OW 4937   2.049   4.545   4.157  0.0641 -0.0661  0.3435
 1175OPC    HW1 4938   2.041   4.628   4.183  1.1699  0.4699 -0.8630
 1175OPC    HW2 4939   1.973   4.509   4.179 -0.9873  1.6166 -0.2741
 1175OPC     MW 4940   2.037   4.552   4.164  0.0721  0.2618  0.0744
 1176OPC     OW 4941   3.604   2.771   2.950 -0.0140  0.5109  0.4606
 1176OPC    HW1 4942   3.556   2.824   2.900 -0.3933 -0.2015  0.0487
 1176OPC    HW2 4943   3.633   2.710   2.894 -0.4228 -0.2893  1.0992
 1176OPC     MW 4944   3.601   2.770   2.934 -0.1304  0.2874  0.4941
 1177OPC     OW 4945   4.496   3.178   2.766 -0.1945  0.0738  0.4056
 1177OPC    HW1 4946   4.478   3.099   2.732  0.4055  0.1263 -0.0509
 1177OPC    HW2 4947   4.425   3.196   2.813 -0.2503 -0.8411  0.6962
 1177OPC     MW 4948   4.483   3.169   2.768 -0.1142 -0.0536  0.3810
 1178OPC     OW 4949   0.729   0.781   2.942 -0.8284 -0.2033 -0.2327
 1178OPC    HW1 4950   0.812   0.787   2.969 -1.0202 -0.2700  0.3704
 1178OPC    HW2 4951   0.711   0.696   2.950  0.2000 -0.9499 -3.8237
 1178OPC     MW 4952   0.739   0.769   2.947 -0.7048 -0.3234 -0.6741
 1179OPC     OW 4953   4.704   2.127   2.928 -0.2113  0.6849  0.1352
 1179OPC    HW1 4954   4.651   2.059   2.923  0.4828  0.0729  0.7527
 1179OPC    HW2 4955   4.652   2.193   2.952 -0.8810  0.3660 -0.4445
 1179OPC     MW 4956   4.689   2.127   2.931 -0.2077  0.5474  0.1408
 1180OPC     OW 4957   1.008   1.215   2.305 -0.0300 -0.2346  0.1211
 1180OPC    HW1 4958   1.089   1.238   2.282 -0.3396  1.7329  0.8376
 1180OPC    HW2 4959   0.995   1.141   2.261  2.1104 -0.5490 -0.0861
 1180OPC     MW 4960   1.018   1.208   2.295  0.2404  0.0096  0.1963
 1181OPC     OW 4961   1.951   0.235   1.030  0.2494  0.1287 -0.8220
 1181OPC    HW1 4962   1.907   0.168   1.064  0.8973  0.5831  1.0699
 1181OPC    HW2 4963   1.901   0.304   1.048 -0.5403  0.1944 -2.9873
 1181OPC     MW 4964   1.937   0.236   1.038  0.2285  0.2055 -0.8624
 1182OPC     OW 4965   4.271   0.685   2.846  0.2449 -0.1829 -0.4951
 1182OPC    HW1 4966   4.288   0.600   2.850 -1.3982 -0.6072 -1.5068
 1182OPC    HW2 4967   4.332   0.715   2.791  1.3011 -0.5485  0.4505
 1182OPC     MW 4968   4.282   0.677   2.838  0.1585 -0.2996 -0.5049
 1183OPC     OW 4969   3.650   3.747   1.375 -0.1878 -0.2709 -0.5739
 1183OPC    HW1 4970   3.646   3.772   1.292  0.2681 -1.5912 -1.0234
 1183OPC    HW2 4971   3.684   3.667   1.371 -0.2115 -0.3901  0.8830
 1183OPC     MW 4972   3.654   3.739   1.362 -0.1239 -0.4835 -0.4250
 1184OPC     OW 4973   0.721   1.270   3.642  0.0776 -0.1736  0.6647
 1184OPC    HW1 4974   0.802   1.272   3.674  0.5957 -0.0195 -0.5801
 1184OPC    HW2 4975   0.731   1.294   3.559 -1.4257  1.0821  0.7885
 1184OPC     MW 4976   0.734   1.274   3.634 -0.0679  0.0347  0.4991
 1185OPC     OW 4977   3.657   1.888   4.078 -0.4083  0.2708 -0.0882
 1185OPC    HW1 4978   3.592   1.941   4.056  0.1627  0.0813 -2.4062
 1185OPC    HW2 4979   3.721   1.908   4.023  0.5875 -1.3470  0.4003
 1185OPC     MW 4980   3.657   1.899   4.067 -0.1768  0.0038 -0.3583
 1186OPC     OW 4981   4.360   1.473   0.032  0.3248 -0.0017  0.0240
 1186OPC    HW1 4982   4.365   1.468   0.119 -1.1844 -2.7468  0.0638
 1186OPC    HW2 4983   4.312   1.545   0.018 -2.4441 -1.3372  1.7186
 1186OPC     MW 4984   4.354   1.483   0.042 -0.3073 -0.6045  0.2802
 1187OPC     OW 4985   0.443   3.332   0.792 -0.6406 -0.4198  0.3452
 1187OPC    HW1 4986   0.382   3.316   0.733 -0.6756 -1.1619  0.5707
 1187OPC    HW2 4987   0.512   3.287   0.764 -0.7414 -0.9944  1.0017
 1187OPC     MW 4988   0.444   3.323   0.779 -0.6606 -0.6144  0.4755
 1188OPC     OW 4989   2.896   2.865   2.581  0.1951  0.1848  0.3413
 1188OPC    HW1 4990   2.911   2.949   2.602 -0.0394 -0.1805  2.1579
 1188OPC    HW2 4991   2.862   2.832   2.654  0.4230 -1.5381 -0.2935
 1188OPC     MW 4992   2.893   2.872   2.595  0.1943 -0.1236  0.5158
 1189OPC     OW 4993   1.995   3.494   2.306 -0.1376  0.0588 -0.1994
 1189OPC    HW1 4994   1.930   3.437   2.316  0.2121 -0.1538  1.0974
 1189OPC    HW2 4995   2.065   3.451   2.336  0.5954  0.3339 -1.4164
 1189OPC     MW 4996   1.996   3.479   2.312  0.0223  0.0681 -0.1876
 1190OPC     OW 4997   1.848   3.576   0.371 -0.2874 -0.6879  0.0571
 1190OPC    HW1 4998   1.847   3.663   0.375 -0.3886 -0.6794 -0.1573
 1190OPC    HW2 4999   1.919   3.555   0.418 -0.9817 -0.5549  1.2090
 1190OPC     MW 5000   1.859   3.586   0.379 -0.4050 -0.6671  0.1956
 1191OPC     OW 5001   2.160   2.153   1.398  0.7713  0.5861  0.3724
 1191OPC    HW1 5002   2.162   2.149   1.485  1.3952 -1.5004  0.3237
 1191OPC    HW2 5003   2.139   2.072   1.374  0.9408  1.0263 -1.4325
 1191OPC     MW 5004   2.157   2.140   1.407  0.8885  0.3428  0.0985
 1192OPC     OW 5005   4.493   0.224   4.744  0.0298  0.9635 -0.2338
 1192OPC    HW1 5006   4.519   0.308   4.746  0.7552  0.8103 -1.6729
 1192OPC    HW2 5007   4.489   0.206   4.658 -1.8539  0.0330 -0.0147
 1192OPC     MW 5008   4.496   0.234   4.731 -0.1411  0.8034 -0.4139
 1193OPC     OW 5009   2.232   0.458   0.848 -0.4483  0.0330  0.9669
 1193OPC    HW1 5010   2.193   0.509   0.788  0.2036  0.5562  0.9784
 1193OPC    HW2 5011   2.181   0.387   0.851  0.1410 -0.5308 -1.0739
 1193OPC     MW 5012   2.218   0.455   0.840 -0.2650  0.0270  0.6671
 1194OPC     OW 5013   2.054   1.073   3.768 -0.2538 -0.4675 -0.0571
 1194OPC    HW1 5014   1.984   1.020   3.773 -0.1408 -0.5663  0.5593
 1194OPC    HW2 5015   2.090   1.067   3.847 -0.3525  0.6936  0.0965
 1194OPC     MW 5016   2.049   1.064   3.780 -0.2517 -0.3106  0.0566
 1195OPC     OW 5017   1.283   0.985   3.819  0.0660  0.1697 -0.4124
 1195OPC    HW1 5018   1.308   1.065   3.794 -0.3665 -0.0574 -1.6118
 1195OPC    HW2 5019   1.236   1.000   3.891  1.7679  0.7882  0.6328
 1195OPC     MW 5020   1.280   0.999   3.826  0.2535  0.2275 -0.4352
 1196OPC     OW 5021   3.676   3.743   2.556 -0.0020  0.2305  0.5116
 1196OPC    HW1 5022   3.642   3.821   2.575 -0.1652  0.1936  0.3709
 1196OPC    HW2 5023   3.655   3.731   2.472 -1.0524 -0.4943  0.8500
 1196OPC     MW 5024   3.668   3.753   2.547 -0.1813  0.1178  0.5409
 1197OPC     OW 5025   3.699   2.719   3.826 -0.3041  0.7293  0.3119
 1197OPC    HW1 5026   3.612   2.726   3.817 -0.4778 -0.6044  0.7338
 1197OPC    HW2 5027   3.710   2.700   3.910  0.2606 -0.5866 -0.0209
 1197OPC     MW 5028   3.688   2.717   3.837 -0.2463  0.3378  0.3250
 1198OPC     OW 5029   0.162   1.155   2.792  0.9768  0.8516  0.2234
 1198OPC    HW1 5030   0.222   1.189   2.738  1.3814 -1.2702 -0.7716
 1198OPC    HW2 5031   0.210   1.112   2.851  0.4517  0.6983  0.5486
 1198OPC     MW 5032   0.178   1.154   2.793  0.9590  0.5155  0.1245
 1199OPC     OW 5033   3.346   0.115   3.637 -0.2523  0.2160  0.0064
 1199OPC    HW1 5034   3.361   0.181   3.582  0.5194 -0.1571 -0.2425
 1199OPC    HW2 5035   3.297   0.060   3.590 -2.4314  1.3712  0.7744
 1199OPC     MW 5036   3.341   0.117   3.622 -0.4603  0.3315  0.0830
 1200OPC     OW 5037   0.274   1.065   0.575 -0.0245  0.3811  0.1280
 1200OPC    HW1 5038   0.278   0.981   0.551  4.1243  0.1910  0.7969
 1200OPC    HW2 5039   0.240   1.104   0.505 -1.0650 -1.6973 -0.6158
 1200OPC     MW 5040   0.270   1.058   0.561  0.4347  0.0459  0.1170
 1201OPC     OW 5041   2.040   3.420   0.523 -0.4304 -0.1397 -0.2301
 1201OPC    HW1 5042   2.016   3.376   0.594 -0.7972 -0.5267 -0.5928
 1201OPC    HW2 5043   2.111   3.463   0.549 -0.1525 -0.8281  0.1713
 1201OPC     MW 5044   2.047   3.420   0.537 -0.4435 -0.2986 -0.2244
 1202OPC     OW 5045   0.771   1.327   3.381 -0.3736 -0.0977  0.1530
 1202OPC    HW1 5046   0.718   1.312   3.313 -0.4853 -1.3241  0.5053
 1202OPC    HW2 5047   0.850   1.332   3.344 -0.7034  1.9919 -0.4086
 1202OPC     MW 5048   0.775   1.326   3.365 -0.4388  0.0297  0.1221
 1203OPC     OW 5049   4.639   1.003   1.832  0.0849 -0.0518 -0.0506
 1203OPC    HW1 5050   4.723   1.007   1.807  0.7575 -0.2594  1.9385
 1203OPC    HW2 5051   4.596   1.040   1.767  1.7011 -0.1729 -1.2546
 1203OPC     MW 5052   4.645   1.009   1.819  0.4232 -0.1004  0.0654
 1204OPC     OW 5053   0.645   0.887   1.954 -0.3515  0.5637  0.3392
 1204OPC    HW1 5054   0.706   0.825   1.945 -0.4169  0.5606 -0.1170
 1204OPC    HW2 5055   0.576   0.853   1.913 -0.3507  0.9835 -0.0195
 1204OPC     MW 5056   0.644   0.873   1.946 -0.3610  0.6252  0.2188
 1205OPC     OW 5057   3.592   4.107   1.899  0.1393 -0.1081 -0.3044
 1205OPC    HW1 5058   3.516   4.102   1.858 -0.9863  1.8385  1.3505
 1205OPC    HW2 5059   3.588   4.042   1.957 -0.0459 -0.3371 -0.5742
 1205OPC     MW 5060   3.580   4.097   1.902 -0.0542  0.1459 -0.0998
 1206OPC     OW 5061   2.791   4.293   2.802  0.5659  0.1558  0.4674
 1206OPC    HW1 5062   2.731   4.356   2.808 -1.6987 -1.8413  0.2645
 1206OPC    HW2 5063   2.797   4.278   2.716  1.9084  0.7703  0.4256
 1206OPC     MW 5064   2.783   4.300   2.790  0.4295 -0.0484  0.4312
 1207OPC     OW 5065   2.513   0.118   2.326  0.6193  0.2114 -0.4188
 1207OPC    HW1 5066   2.468   0.174   2.376  0.4418  0.7677 -1.1832
 1207OPC    HW2 5067   2.595   0.146   2.333  0.5672  0.4141 -0.5855
 1207OPC     MW 5068   2.518   0.131   2.334  0.5853  0.3235 -0.5565
 1208OPC     OW 5069   3.946   0.590   1.856  0.0496 -0.2573 -0.2028
 1208OPC    HW1 5070   3.900   0.580   1.782 -0.9589  0.4896  0.2998
 1208OPC    HW2 5071   3.888   0.577   1.919  0.6936 -0.0101  0.4656
 1208OPC     MW 5072   3.931   0.587   1.854 -0.0042 -0.1104 -0.0299
 1209OPC     OW 5073   0.894   2.674   2.509 -0.1062 -0.1697 -0.2398
 1209OPC    HW1 5074   0.969   2.640   2.477  0.8933  0.4888  1.2797
 1209OPC    HW2 5075   0.914   2.758   2.522 -1.4064  0.2035 -0.6085
 1209OPC     MW 5076   0.908   2.681   2.506 -0.1506 -0.0174 -0.0697
 1210OPC     OW 5077   4.100   3.119   2.688  0.0103 -0.7143  0.7907
 1210OPC    HW1 5078   4.124   3.164   2.759 -0.6221  0.4536  0.2865
 1210OPC    HW2 5079   4.154   3.149   2.626 -1.8909  1.1327 -0.0966
 1210OPC     MW 5080   4.112   3.130   2.689 -0.3641 -0.2689  0.5852
 1211OPC     OW 5081   0.752   2.663   1.320 -0.3716  0.4054 -0.7535
 1211OPC    HW1 5082   0.820   2.717   1.324 -0.8343  0.9394 -0.1349
 1211OPC    HW2 5083   0.789   2.584   1.325  0.1857  0.6967 -0.0996
 1211OPC     MW 5084   0.768   2.659   1.321 -0.3577  0.5274 -0.5655
 1212OPC     OW 5085   4.819   0.234   0.568 -0.1318  0.1477 -0.0866
 1212OPC    HW1 5086   4.778   0.256   0.642 -0.5927 -0.1148 -0.2629
 1212OPC    HW2 5087   4.870   0.303   0.552 -1.1900  0.8916 -0.3599
 1212OPC     MW 5088   4.820   0.248   0.577 -0.3562  0.2188 -0.1530
 1213OPC     OW 5089   1.550   1.166   2.647  0.4000 -0.6146 -0.0538
 1213OPC    HW1 5090   1.518   1.107   2.703 -1.2452  1.0591  0.8741
 1213OPC    HW2 5091   1.636   1.155   2.652  0.1434 -3.0716 -0.1086
 1213OPC     MW 5092   1.558   1.156   2.656  0.1191 -0.7302  0.0752
 1214OPC     OW 5093   1.766   4.316   2.166 -0.2240 -0.0436  0.2975
 1214OPC    HW1 5094   1.684   4.345   2.162 -0.4101 -0.0890  2.5650
 1214OPC    HW2 5095   1.814   4.389   2.167 -0.0605 -0.0111 -2.2374
 1214OPC     MW 5096   1.761   4.331   2.165 -0.2273 -0.0455  0.2581
 1215OPC     OW 5097   3.737   1.007   1.275  0.2741  0.0257 -0.3418
 1215OPC    HW1 5098   3.657   1.037   1.256  0.4339 -0.8010 -2.6661
 1215OPC    HW2 5099   3.787   1.078   1.275 -0.3490  0.4893  0.6320
 1215OPC     MW 5100   3.732   1.022   1.272  0.2056 -0.0280 -0.5413
 1216OPC     OW 5101   1.217   2.201   1.129  0.6037  0.3916  0.1021
 1216OPC    HW1 5102   1.285   2.208   1.182  0.6366 -0.3889  0.1775
 1216OPC    HW2 5103   1.170   2.273   1.145  0.7490  0.2926  0.9864
 1216OPC     MW 5104   1.220   2.213   1.139  0.6300  0.2617  0.2440
 1217OPC     OW 5105   1.668   3.789   1.919 -0.4632 -0.2494 -0.2927
 1217OPC    HW1 5106   1.653   3.824   1.998  1.2972  1.1408 -0.5171
 1217OPC    HW2 5107   1.686   3.705   1.937  2.5888  0.5879  1.1919
 1217OPC     MW 5108   1.668   3.782   1.933  0.2477  0.0796 -0.1066
 1218OPC     OW 5109   0.779   0.454   0.874  0.5828 -0.0825  0.4984
 1218OPC    HW1 5110   0.834   0.448   0.942 -1.2838 -1.3698  2.0213
 1218OPC    HW2 5111   0.790   0.379   0.831  2.2829  1.0386 -1.1193
 1218OPC     MW 5112   0.788   0.442   0.878  0.5582 -0.1070  0.4844
 1219OPC     OW 5113   4.858   3.376   1.108 -0.1810  0.4018  0.2914
 1219OPC    HW1 5114   4.805   3.433   1.069  0.0060 -0.5659 -1.5136
 1219OPC    HW2 5115   4.816   3.300   1.099 -0.9040  0.2590  3.5124
 1219OPC     MW 5116   4.844   3.373   1.101 -0.2601  0.2377  0.5005
 1220OPC     OW 5117   0.983   2.008   2.412 -0.6637  0.8804  0.4639
 1220OPC    HW1 5118   1.063   1.983   2.438 -0.4950 -1.1103 -1.6075
 1220OPC    HW2 5119   0.998   2.079   2.364 -0.0212  0.2077 -0.3621
 1220OPC     MW 5120   0.997   2.014   2.409 -0.5439  0.4870  0.0359
 1221OPC     OW 5121   4.131   0.977   0.105 -0.2991  0.3164 -0.2554
 1221OPC    HW1 5122   4.099   1.057   0.114  0.2857  0.4345  0.9250
 1221OPC    HW2 5123   4.197   0.988   0.049 -0.8604  0.4635 -0.9026
 1221OPC     MW 5124   4.136   0.990   0.098 -0.2956  0.3556 -0.1766
 1222OPC     OW 5125   0.069   4.383   1.324 -0.0714 -0.0944  0.1486
 1222OPC    HW1 5126   0.058   4.444   1.385 -2.4910 -1.1182  0.8623
 1222OPC    HW2 5127   0.125   4.327   1.360  0.6094  0.6765  0.3043
 1222OPC     MW 5128   0.076   4.384   1.338 -0.3283 -0.1318  0.2770
 1223OPC     OW 5129   1.309   2.160   3.074 -0.1534  0.3420 -0.5341
 1223OPC    HW1 5130   1.267   2.230   3.104  2.3541  2.1378 -0.9210
 1223OPC    HW2 5131   1.302   2.102   3.139 -0.1428  1.8763  0.8893
 1223OPC     MW 5132   1.302   2.161   3.088  0.2185  0.8339 -0.3811
 1224OPC     OW 5133   2.005   0.111   3.880  0.2831  0.0460  0.1899
 1224OPC    HW1 5134   2.022   0.122   3.795 -1.3698  0.2378 -0.1411
 1224OPC    HW2 5135   2.028   0.028   3.894 -2.7355 -1.2257 -1.3804
 1224OPC     MW 5136   2.011   0.100   3.869 -0.4070 -0.1135 -0.0910
 1225OPC     OW 5137   3.575   4.446   4.331  0.3161 -0.0884 -0.1335
 1225OPC    HW1 5138   3.570   4.493   4.405 -1.2163 -1.9149  1.0120
 1225OPC    HW2 5139   3.493   4.419   4.318  0.8796 -1.2569 -1.5377
 1225OPC     MW 5140   3.562   4.449   4.340  0.1730 -0.5307 -0.1719
 1226OPC     OW 5141   4.637   1.735   0.917 -0.2860  0.0893 -0.5144
 1226OPC    HW1 5142   4.637   1.654   0.951 -0.3853  0.5744  0.6961
 1226OPC    HW2 5143   4.677   1.783   0.978  1.4018  0.6629 -2.0016
 1226OPC     MW 5144   4.643   1.730   0.931 -0.0517  0.2457 -0.5552
 1227OPC     OW 5145   4.124   0.954   3.188  0.3019  0.1633  0.3945
 1227OPC    HW1 5146   4.143   1.010   3.253  0.5683 -1.0568  1.4059
 1227OPC    HW2 5147   4.164   0.881   3.212 -0.7544 -0.7314 -0.4696
 1227OPC     MW 5148   4.133   0.952   3.201  0.1853 -0.1491  0.4163
 1228OPC     OW 5149   1.067   0.119   0.442  0.2021  0.1458 -0.0334
 1228OPC    HW1 5150   1.131   0.089   0.493  0.4066  1.6828  0.6876
 1228OPC    HW2 5151   1.013   0.160   0.498 -0.5309  0.3035 -0.8287
 1228OPC     MW 5152   1.068   0.121   0.458  0.1240  0.3961 -0.0444
 1229OPC     OW 5153   1.512   2.582   2.261 -0.0363 -0.4915 -0.2775
 1229OPC    HW1 5154   1.506   2.575   2.347 -3.0563  0.5708 -0.2850
 1229OPC    HW2 5155   1.545   2.505   2.236 -1.0509 -1.6327  1.6931
 1229OPC     MW 5156   1.516   2.569   2.270 -0.6323 -0.5031  0.0125
 1230OPC     OW 5157   4.193   2.426   2.565  0.0008 -0.3424 -0.1346
 1230OPC    HW1 5158   4.271   2.466   2.570 -0.2835  0.1682  0.3627
 1230OPC    HW2 5159   4.147   2.479   2.513  0.2255 -1.0640 -1.0888
 1230OPC     MW 5160   4.198   2.440   2.558 -0.0081 -0.3736 -0.2023
 1231OPC     OW 5161   4.800   1.446   1.358 -0.4672 -0.1354  0.8042
 1231OPC    HW1 5162   4.803   1.359   1.352 -0.4340 -0.1080  0.4189
 1231OPC    HW2 5163   4.844   1.473   1.288  0.2251  0.1890  1.3490
 1231OPC     MW 5164   4.807   1.437   1.347 -0.3603 -0.0834  0.8278
 1232OPC     OW 5165   4.447   0.573   0.953  0.0029  0.3568  0.0641
 1232OPC    HW1 5166   4.409   0.624   1.013 -3.6345  0.7047 -2.1895
 1232OPC    HW2 5167   4.420   0.607   0.877  3.0759 -0.9662 -1.8266
 1232OPC     MW 5168   4.437   0.586   0.950 -0.0806  0.2127 -0.5481
 1233OPC     OW 5169   0.256   0.412   1.993 -0.4779  0.0880 -0.6477
 1233OPC    HW1 5170   0.279   0.414   1.908 -1.3874 -0.3343 -0.9148
 1233OPC    HW2 5171   0.237   0.494   2.012  1.8927  0.6065 -0.2168
 1233OPC     MW 5172   0.257   0.424   1.983 -0.2621  0.1022 -0.6235
 1234OPC     OW 5173   0.228   1.148   1.054  0.4426  0.5565 -0.0637
 1234OPC    HW1 5174   0.240   1.117   0.973  1.1040  1.6123 -0.3897
 1234OPC    HW2 5175   0.147   1.124   1.073 -0.3062  1.6044 -1.6736
 1234OPC     MW 5176   0.218   1.140   1.045  0.4297  0.8673 -0.3497
 1235OPC     OW 5177   4.417   3.396   0.892  0.2301 -0.1023  0.2253
 1235OPC    HW1 5178   4.396   3.424   0.972 -0.1978  0.3771 -0.0553
 1235OPC    HW2 5179   4.343   3.405   0.847  0.8996  1.2071 -0.6623
 1235OPC     MW 5180   4.403   3.401   0.897  0.2656  0.1619  0.0528
 1236OPC     OW 5181   4.581   2.570   2.808  0.2831 -0.3395 -0.4279
 1236OPC    HW1 5182   4.541   2.582   2.731 -0.3227 -1.1788 -0.2547
 1236OPC    HW2 5183   4.597   2.652   2.836 -0.7170 -0.0031 -0.8100
 1236OPC     MW 5184   4.578   2.584   2.801  0.0460 -0.4139 -0.4587
 1237OPC     OW 5185   0.895   0.661   2.363  0.2612 -0.2698  0.3868
 1237OPC    HW1 5186   0.827   0.696   2.321  2.0216  1.5925 -1.1370
 1237OPC    HW2 5187   0.929   0.605   2.305 -0.5158 -2.0366  1.5400
 1237OPC     MW 5188   0.890   0.658   2.348  0.4065 -0.2557  0.3320
 1238OPC     OW 5189   2.994   0.212   1.746 -0.3825 -0.1300  0.7147
 1238OPC    HW1 5190   3.040   0.192   1.676  0.0423  1.1688  0.5955
 1238OPC    HW2 5191   3.054   0.218   1.810 -0.6723 -0.6144  1.0389
 1238OPC     MW 5192   3.009   0.210   1.745 -0.3626 -0.0097  0.7451
 1239OPC     OW 5193   0.744   1.332   4.751  0.1862  0.0931  0.8154
 1239OPC    HW1 5194   0.818   1.329   4.797  0.8884  0.4739 -0.2612
 1239OPC    HW2 5195   0.708   1.407   4.776 -0.0022 -0.2332  1.5626
 1239OPC     MW 5196   0.750   1.343   4.761  0.2621  0.1012  0.7668
 1240OPC     OW 5197   4.066   1.559   0.091  0.0909 -0.1275 -0.0641
 1240OPC    HW1 5198   4.002   1.575   0.148  0.9465 -0.6825  1.0728
 1240OPC    HW2 5199   4.103   1.638   0.080 -0.4582  0.0997 -0.3478
 1240OPC     MW 5200   4.062   1.573   0.098  0.1361 -0.1759  0.0620
 1241OPC     OW 5201   0.418   3.044   1.215  0.3239  0.4580 -0.0838
 1241OPC    HW1 5202   0.354   3.102   1.203 -0.5626 -0.4307  0.1437
 1241OPC    HW2 5203   0.375   2.969   1.227  1.2800  0.2438  2.6921
 1241OPC     MW 5204   0.402   3.041   1.215  0.3342  0.2952  0.3598
 1242OPC     OW 5205   0.724   3.875   0.998 -0.2530 -0.1583 -0.0607
 1242OPC    HW1 5206   0.789   3.827   0.966  0.6150  0.6506  0.4274
 1242OPC    HW2 5207   0.658   3.819   1.005  0.3830 -0.9921 -0.5989
 1242OPC     MW 5208   0.724   3.860   0.994 -0.0308 -0.1620 -0.0681
 1243OPC     OW 5209   4.526   0.902   1.224 -0.9377 -0.1712  0.0109
 1243OPC    HW1 5210   4.577   0.844   1.182  0.1937 -0.6471  1.9266
 1243OPC    HW2 5211   4.454   0.904   1.174  0.0343 -1.2025 -1.5631
 1243OPC     MW 5212   4.523   0.894   1.210 -0.6270 -0.3938  0.0614
 1244OPC     OW 5213   3.857   2.847   4.773 -0.4834  0.1538  0.1294
 1244OPC    HW1 5214   3.905   2.881   4.838  0.7487 -0.8172 -0.2377
 1244OPC    HW2 5215   3.855   2.911   4.714 -0.5493  0.5925  0.5909
 1244OPC     MW 5216   3.864   2.862   4.774 -0.3113  0.0752  0.1435
 1245OPC     OW 5217   2.465   4.237   0.799  0.0362  0.3586 -0.4683
 1245OPC    HW1 5218   2.425   4.250   0.875  1.1579  0.6942  0.0734
 1245OPC    HW2 5219   2.456   4.152   0.785  0.5702  0.1394  0.4752
 1245OPC     MW 5220   2.458   4.226   0.808  0.2807  0.3757 -0.2489
 1246OPC     OW 5221   4.458   0.311   0.871 -0.4027 -0.0650 -0.2106
 1246OPC    HW1 5222   4.385   0.280   0.907 -0.3249  0.1623  0.1481
 1246OPC    HW2 5223   4.458   0.395   0.894  2.0904 -0.8523  3.4757
 1246OPC     MW 5224   4.447   0.319   0.879 -0.0229 -0.1478  0.3870
 1247OPC     OW 5225   3.631   1.736   3.608 -0.4295  0.3037 -0.6169
 1247OPC    HW1 5226   3.632   1.786   3.536 -0.8562  0.6223 -0.4084
 1247OPC    HW2 5227   3.572   1.775   3.658  1.6451  1.5996  0.9928
 1247OPC     MW 5228   3.622   1.749   3.605 -0.1862  0.5422 -0.3484
 1248OPC     OW 5229   3.477   1.379   4.389 -0.3936  0.1732 -0.2267
 1248OPC    HW1 5230   3.414   1.379   4.328  0.4755 -0.3284 -1.1498
 1248OPC    HW2 5231   3.538   1.432   4.355 -0.8291  1.7281  1.2493
 1248OPC     MW 5232   3.476   1.387   4.375 -0.3296  0.3288 -0.1452
 1249OPC     OW 5233   0.760   1.421   0.762 -0.8648 -0.2517  0.9330
 1249OPC    HW1 5234   0.832   1.385   0.794  0.5084  1.3657 -0.2173
 1249OPC    HW2 5235   0.756   1.391   0.681  0.0201  1.6896  0.1234
 1249OPC     MW 5236   0.770   1.411   0.755 -0.5312  0.2739  0.6435
 1250OPC     OW 5237   2.594   3.902   3.133  0.1539 -0.6522 -0.0042
 1250OPC    HW1 5238   2.605   3.987   3.117 -0.1934 -0.7383 -0.7592
 1250OPC    HW2 5239   2.586   3.867   3.054  0.3394 -1.4000  0.2959
 1250OPC     MW 5240   2.595   3.909   3.119  0.1301 -0.7752 -0.0714
 1251OPC     OW 5241   1.367   3.594   4.021  0.2152  0.4774  0.4958
 1251OPC    HW1 5242   1.402   3.569   3.945 -0.2165 -4.3047  1.5467
 1251OPC    HW2 5243   1.411   3.667   4.041  0.9534  1.4914 -3.8113
 1251OPC     MW 5244   1.379   3.601   4.013  0.2605 -0.0792  0.0148
 1252OPC     OW 5245   3.780   3.474   3.058 -0.1838 -0.2628 -0.1017
 1252OPC    HW1 5246   3.801   3.490   3.141 -0.3791 -0.7635  0.0465
 1252OPC    HW2 5247   3.699   3.443   3.062  0.2870 -1.5927 -0.3383
 1252OPC     MW 5248   3.771   3.472   3.071 -0.1431 -0.5333 -0.1148
 1253OPC     OW 5249   3.097   4.614   3.525 -0.2405  0.3855  0.2313
 1253OPC    HW1 5250   3.121   4.556   3.586 -2.1381 -1.4965 -0.6683
 1253OPC    HW2 5251   3.127   4.580   3.451 -1.4565  0.4894 -0.3304
 1253OPC     MW 5252   3.105   4.601   3.523 -0.7006  0.1228  0.0155
 1254OPC     OW 5253   1.848   3.303   1.821  0.1891 -0.2851 -0.2445
 1254OPC    HW1 5254   1.856   3.348   1.895  1.1539 -0.8783  0.0393
 1254OPC    HW2 5255   1.855   3.363   1.758  3.4066 -0.1568  0.0614
 1254OPC     MW 5256   1.850   3.318   1.822  0.8070 -0.3538 -0.1574
 1255OPC     OW 5257   1.401   0.047   3.723 -0.0762 -0.3127 -0.0367
 1255OPC    HW1 5258   1.434  -0.012   3.778  1.7523  0.0720 -0.6728
 1255OPC    HW2 5259   1.336   0.004   3.684 -1.9496 -0.4008  2.8349
 1255OPC     MW 5260   1.396   0.032   3.725 -0.0829 -0.2689  0.2935
 1256OPC     OW 5261   2.039   1.867   1.385  0.2992 -0.0019 -0.4165
 1256OPC    HW1 5262   2.083   1.798   1.354  1.0592  0.6890 -0.8831
 1256OPC    HW2 5263   2.058   1.867   1.470 -1.9473 -2.0249  0.2294
 1256OPC     MW 5264   2.048   1.857   1.393  0.0796 -0.1987 -0.3901
 1257OPC     OW 5265   0.613   1.470   2.425  0.2206 -0.4577  0.2276
 1257OPC    HW1 5266   0.679   1.527   2.417 -0.1998 -0.0454 -0.3950
 1257OPC    HW2 5267   0.576   1.491   2.501 -0.8541  1.1172 -0.6724
 1257OPC     MW 5268   0.617   1.482   2.435 -0.0002 -0.1642  0.0026
 1258OPC     OW 5269   0.153   4.497   0.545  0.0078  0.3879  0.2835
 1258OPC    HW1 5270   0.130   4.572   0.584  0.8721  0.6553  0.3137
 1258OPC    HW2 5271   0.197   4.524   0.474  1.1259 -0.0842  0.7809
 1258OPC     MW 5272   0.156   4.512   0.540  0.3006  0.3576  0.3614
 1259OPC     OW 5273   2.356   4.090   3.669  0.4154  0.2583  0.3696
 1259OPC    HW1 5274   2.405   4.093   3.596 -0.5218 -1.8831 -0.4429
 1259OPC    HW2 5275   2.294   4.150   3.654  1.3409  1.2469  0.3330
 1259OPC     MW 5276   2.354   4.100   3.656  0.4137  0.0880  0.2443
 1260OPC     OW 5277   4.192   1.607   4.362 -0.1777 -0.2958  0.0068
 1260OPC    HW1 5278   4.237   1.535   4.381 -0.0885 -0.7162 -1.5865
 1260OPC    HW2 5279   4.219   1.627   4.281 -3.9524 -1.5766 -1.8081
 1260OPC     MW 5280   4.202   1.599   4.353 -0.7224 -0.5472 -0.4969
 1261OPC     OW 5281   2.451   4.611   1.779  0.2930  0.3415  0.0365
 1261OPC    HW1 5282   2.369   4.642   1.781  0.3916  0.5937  0.1654
 1261OPC    HW2 5283   2.485   4.638   1.854  0.5021  0.2575 -0.0283
 1261OPC     MW 5284   2.444   4.620   1.790  0.3384  0.3664  0.0460
 1262OPC     OW 5285   1.677   1.225   4.269 -0.1077  0.0595  0.1963
 1262OPC    HW1 5286   1.692   1.167   4.333 -1.0045 -1.5415 -0.9826
 1262OPC    HW2 5287   1.638   1.178   4.208  0.9349  1.4888 -1.6648
 1262OPC     MW 5288   1.674   1.210   4.270 -0.0861  0.0342 -0.2530
 1263OPC     OW 5289   4.256   2.415   3.003 -0.3139 -0.1839 -0.2603
 1263OPC    HW1 5290   4.193   2.385   3.055  0.6829 -1.8626  0.0693
 1263OPC    HW2 5291   4.223   2.405   2.922 -1.1074  0.5870 -0.0457
 1263OPC     MW 5292   4.242   2.409   2.998 -0.2840 -0.3179 -0.1798
 1264OPC     OW 5293   3.984   3.887   1.900  0.0164  0.5811  0.9843
 1264OPC    HW1 5294   4.020   3.962   1.926  0.8384  0.6623 -0.2554
 1264OPC    HW2 5295   3.910   3.911   1.861  0.9245  0.9369 -0.6132
 1264OPC     MW 5296   3.978   3.901   1.898  0.2720  0.6458  0.5652
 1265OPC     OW 5297   2.780   0.220   2.345 -0.4939 -0.0033  0.0014
 1265OPC    HW1 5298   2.828   0.168   2.397 -1.0750  0.6061  1.1923
 1265OPC    HW2 5299   2.792   0.299   2.379 -1.5216  0.2957 -0.3163
 1265OPC     MW 5300   2.789   0.224   2.358 -0.7315  0.1309  0.1305
 1266OPC     OW 5301   1.489   0.379   0.829  0.2526 -0.5325  0.2029
 1266OPC    HW1 5302   1.565   0.340   0.811  0.1454 -0.1983 -1.1042
 1266OPC    HW2 5303   1.499   0.408   0.910  0.5807 -2.6905  1.0245
 1266OPC     MW 5304   1.502   0.377   0.838  0.2853 -0.8020  0.1312
 1267OPC     OW 5305   3.175   1.684   4.160  0.5397  0.1505  0.3892
 1267OPC    HW1 5306   3.184   1.731   4.234 -1.7163 -0.0042  0.8334
 1267OPC    HW2 5307   3.091   1.659   4.162  1.5241 -3.8187  0.1172
 1267OPC     MW 5308   3.164   1.688   4.171  0.3519 -0.4587  0.4148
 1268OPC     OW 5309   4.830   4.346   4.036  0.1325 -0.0619 -0.0925
 1268OPC    HW1 5310   4.869   4.423   4.044 -0.2611  0.0815  0.4702
 1268OPC    HW2 5311   4.749   4.366   4.010  0.0006 -0.2772  0.1446
 1268OPC     MW 5312   4.824   4.360   4.033  0.0546 -0.0722  0.0257
 1269OPC     OW 5313   4.317   1.690   2.535 -0.1874 -0.0961  0.1479
 1269OPC    HW1 5314   4.306   1.621   2.588 -0.9196  0.4381  0.7142
 1269OPC    HW2 5315   4.323   1.655   2.456 -2.0341 -0.7326  0.2550
 1269OPC     MW 5316   4.316   1.675   2.531 -0.5682 -0.1112  0.2474
 1270OPC     OW 5317   3.715   3.227   0.071  0.3680  0.5165 -0.1750
 1270OPC    HW1 5318   3.721   3.261  -0.009  0.6893  0.9277  0.0245
 1270OPC    HW2 5319   3.637   3.187   0.070  0.6562 -0.0586 -0.9155
 1270OPC     MW 5320   3.704   3.226   0.059  0.4581  0.4923 -0.2549
 1271OPC     OW 5321   1.857   1.476   2.769 -0.0492  0.3726  0.1016
 1271OPC    HW1 5322   1.941   1.463   2.750 -0.3118 -1.5054  0.0071
 1271OPC    HW2 5323   1.858   1.540   2.827  1.5006 -0.0148  0.5271
 1271OPC     MW 5324   1.869   1.483   2.774  0.1410  0.0380  0.1506
 1272OPC     OW 5325   1.214   2.082   1.982 -0.2792  0.4439 -0.0216
 1272OPC    HW1 5326   1.247   2.043   1.912  1.1346  0.8925  0.3623
 1272OPC    HW2 5327   1.252   2.040   2.049 -0.6648  0.8214  0.4418
 1272OPC     MW 5328   1.224   2.070   1.982 -0.1273  0.5659  0.1035
 1273OPC     OW 5329   4.134   2.769   0.784  0.1060  0.1841 -0.2437
 1273OPC    HW1 5330   4.084   2.839   0.783 -0.6844 -0.3587  0.1406
 1273OPC    HW2 5331   4.195   2.785   0.724  0.2419  1.4055  0.1965
 1273OPC     MW 5332   4.136   2.781   0.775  0.0093  0.2842 -0.1220
 1274OPC     OW 5333   3.775   0.622   2.222  0.1807 -0.7881 -0.5586
 1274OPC    HW1 5334   3.787   0.545   2.182  1.0647 -1.3200  0.6848
 1274OPC    HW2 5335   3.705   0.608   2.272 -0.6048 -0.2771 -1.4630
 1274OPC     MW 5336   3.766   0.609   2.223  0.1954 -0.7912 -0.5084
 1275OPC     OW 5337   1.374   3.845   0.216 -0.1075 -0.3375  0.0643
 1275OPC    HW1 5338   1.458   3.864   0.199  0.1894  0.7783  2.4341
 1275OPC    HW2 5339   1.361   3.770   0.173  1.8281 -0.1120 -1.0443
 1275OPC     MW 5340   1.385   3.837   0.207  0.2223 -0.1392  0.2506
 1276OPC     OW 5341   1.169   0.841   0.473 -0.0113 -0.4277  0.2731
 1276OPC    HW1 5342   1.246   0.878   0.490 -0.3730 -0.0203  1.1048
 1276OPC    HW2 5343   1.182   0.756   0.487  0.4316 -0.4307 -0.1541
 1276OPC     MW 5344   1.182   0.834   0.477  0.0007 -0.3680  0.3329
 1277OPC     OW 5345   4.602   2.767   4.115 -0.5134  0.5695  0.1770
 1277OPC    HW1 5346   4.588   2.848   4.145  1.1028  0.4406  1.4053
 1277OPC    HW2 5347   4.632   2.780   4.034 -0.8625  1.1628  0.1383
 1277OPC     MW 5348   4.604   2.781   4.108 -0.3264  0.6382  0.3526
 1278OPC     OW 5349   3.934   0.772   0.400  0.2460  0.3155  0.2426
 1278OPC    HW1 5350   3.882   0.758   0.469  0.9380 -0.4493  0.6176
 1278OPC    HW2 5351   3.888   0.740   0.333 -0.7421  1.7024  0.2079
 1278OPC     MW 5352   3.920   0.765   0.400  0.2023  0.4074  0.2929
 1279OPC     OW 5353   0.231   3.748   3.654  0.3253 -0.1911  0.3128
 1279OPC    HW1 5354   0.273   3.741   3.577  0.1990  0.1520  0.2096
 1279OPC    HW2 5355   0.268   3.687   3.703 -0.2654 -1.0907 -0.3278
 1279OPC     MW 5356   0.243   3.738   3.650  0.2194 -0.2733  0.2029
 1280OPC     OW 5357   4.820   1.656   3.074 -0.2628  0.2360 -0.2215
 1280OPC    HW1 5358   4.819   1.713   3.140 -0.6218 -0.4791  0.4030
 1280OPC    HW2 5359   4.798   1.705   3.005  1.4224  1.2746 -0.0671
 1280OPC     MW 5360   4.816   1.672   3.073 -0.0668  0.2838 -0.1065
 1281OPC     OW 5361   3.336   4.639   1.692 -0.1600  0.1354  0.0567
 1281OPC    HW1 5362   3.369   4.672   1.766  1.4699 -2.4032  0.5618
 1281OPC    HW2 5363   3.279   4.579   1.719 -1.3581  0.8136 -0.8269
 1281OPC     MW 5364   3.332   4.635   1.707 -0.0964 -0.1392  0.0008
 1282OPC     OW 5365   1.527   1.597   4.134  0.3182 -0.1890  0.8350
 1282OPC    HW1 5366   1.596   1.587   4.187  0.2258  0.6681  1.1334
 1282OPC    HW2 5367   1.477   1.528   4.154  1.0283 -0.7617  0.6931
 1282OPC     MW 5368   1.530   1.585   4.145  0.4095 -0.1470  0.8581
 1283OPC     OW 5369   4.013   1.883   1.507 -0.0694  0.4846  0.1138
 1283OPC    HW1 5370   3.976   1.961   1.496  0.1299  0.8985  1.9854
 1283OPC    HW2 5371   3.960   1.843   1.563  0.9984  0.1398  0.9152
 1283OPC     MW 5372   4.000   1.888   1.514  0.1177  0.4948  0.5087
 1284OPC     OW 5373   3.263   2.370   4.738  0.2806 -0.5209  0.0688
 1284OPC    HW1 5374   3.310   2.357   4.665 -1.0190 -1.0438 -0.7252
 1284OPC    HW2 5375   3.296   2.443   4.771  1.3208 -0.6066 -0.7177
 1284OPC     MW 5376   3.275   2.379   4.732  0.2422 -0.6108 -0.1645
 1285OPC     OW 5377   4.557   0.590   3.582 -0.5505 -0.3812  0.1042
 1285OPC    HW1 5378   4.634   0.570   3.547 -0.6986 -2.6996  0.9647
 1285OPC    HW2 5379   4.577   0.627   3.658 -0.2937  0.2609 -0.2694
 1285OPC     MW 5380   4.571   0.593   3.588 -0.5343 -0.6289  0.1761
 1286OPC     OW 5381   3.521   2.325   3.673 -0.4060 -0.4206 -0.1129
 1286OPC    HW1 5382   3.608   2.321   3.678 -0.4103 -0.5127 -0.1117
 1286OPC    HW2 5383   3.503   2.284   3.599 -0.4623 -0.5880 -0.0076
 1286OPC     MW 5384   3.531   2.318   3.663 -0.4148 -0.4588 -0.0973
 1287OPC     OW 5385   3.902   2.129   1.460 -0.8651 -0.2857 -0.2669
 1287OPC    HW1 5386   3.851   2.177   1.511  0.6314 -0.6489  1.7124
 1287OPC    HW2 5387   3.887   2.160   1.379 -2.2338  1.3294  0.5528
 1287OPC     MW 5388   3.892   2.140   1.455 -0.8463 -0.1007  0.1466
 1288OPC     OW 5389   0.602   4.179   0.318  0.2536  0.4030  0.0922
 1288OPC    HW1 5390   0.540   4.130   0.355  1.2854 -0.9972  0.0361
 1288OPC    HW2 5391   0.645   4.212   0.386  0.6557 -0.2141  0.1396
 1288OPC     MW 5392   0.599   4.176   0.333  0.4654  0.1049  0.0909
 1289OPC     OW 5393   2.090   1.359   3.941 -0.3632  0.1814 -0.0219
 1289OPC    HW1 5394   2.054   1.406   4.005 -0.2324  1.5110 -0.8734
 1289OPC    HW2 5395   2.116   1.420   3.884 -0.9463 -0.9771 -1.5867
 1289OPC     MW 5396   2.088   1.375   3.942 -0.4300  0.2066 -0.3790
 1290OPC     OW 5397   0.156   0.132   3.560  0.0161  0.1526  0.5083
 1290OPC    HW1 5398   0.217   0.181   3.598  0.6936 -0.4702  0.2570
 1290OPC    HW2 5399   0.175   0.051   3.588  2.0541 -0.7542 -2.9255
 1290OPC     MW 5400   0.168   0.127   3.570  0.4172 -0.0734 -0.0361
 1291OPC     OW 5401   4.118   1.160   2.567  0.6504  0.1620 -0.0324
 1291OPC    HW1 5402   4.083   1.107   2.506 -0.9224  0.2997  0.7048
 1291OPC    HW2 5403   4.050   1.181   2.617  1.5159  1.7921  0.5121
 1291OPC     MW 5404   4.103   1.155   2.565  0.5455  0.4231  0.1569
 1292OPC     OW 5405   3.653   2.140   1.163 -0.1329  0.2199  0.3504
 1292OPC    HW1 5406   3.575   2.166   1.134 -1.3714 -1.6687  1.8033
 1292OPC    HW2 5407   3.709   2.195   1.123 -2.0759  0.8817 -1.6284
 1292OPC     MW 5408   3.650   2.152   1.153 -0.6028  0.0387  0.2728
 1293OPC     OW 5409   3.621   2.147   0.275  0.0488  0.4064  0.2879
 1293OPC    HW1 5410   3.615   2.231   0.301 -0.7674  0.2461  0.6519
 1293OPC    HW2 5411   3.592   2.103   0.344  1.9075 -0.2827  0.6825
 1293OPC     MW 5412   3.616   2.153   0.289  0.2028  0.2809  0.3999
 1294OPC     OW 5413   0.620   0.315   1.797  0.1061 -0.6505  0.6802
 1294OPC    HW1 5414   0.675   0.366   1.752 -0.0257  0.4160  1.6691
 1294OPC    HW2 5415   0.542   0.333   1.762 -0.5985  3.0223  3.5416
 1294OPC     MW 5416   0.617   0.325   1.785 -0.0174  0.0496  1.2490
 1295OPC     OW 5417   2.912   0.903   1.076 -0.0997  0.0680  0.6534
 1295OPC    HW1 5418   2.969   0.921   1.013 -0.3154  0.3477  0.5380
 1295OPC    HW2 5419   2.926   0.965   1.135 -0.8622  0.6419  0.2436
 1295OPC     MW 5420   2.922   0.915   1.075 -0.2443  0.1941  0.5758
 1296OPC     OW 5421   2.074   3.046   3.773 -0.0146 -0.5122 -0.0083
 1296OPC    HW1 5422   2.070   3.122   3.814  1.2472 -0.3536 -0.1383
 1296OPC    HW2 5423   2.132   3.000   3.819  1.3682 -0.3571 -1.5105
 1296OPC     MW 5424   2.082   3.050   3.786  0.3761 -0.4660 -0.2495
 1297OPC     OW 5425   0.957   3.655   2.001 -0.7069  0.3723  0.2582
 1297OPC    HW1 5426   0.983   3.697   2.073  0.3057 -0.1657  0.2206
 1297OPC    HW2 5427   0.928   3.579   2.032  0.6464 -0.2621  0.0365
 1297OPC     MW 5428   0.957   3.650   2.017 -0.3574  0.1991  0.2199
 1298OPC     OW 5429   0.240   1.982   2.594  0.6675  0.2153  0.0549
 1298OPC    HW1 5430   0.209   2.013   2.669  0.3385 -0.4428  0.1956
 1298OPC    HW2 5431   0.325   1.969   2.610  0.4626 -0.5976  0.5507
 1298OPC     MW 5432   0.248   1.985   2.608  0.5886 -0.0020  0.1490
 1299OPC     OW 5433   2.745   0.923   3.531 -0.4978  0.0445 -0.0150
 1299OPC    HW1 5434   2.800   0.856   3.532  0.2341  0.6061 -0.8760
 1299OPC    HW2 5435   2.784   0.982   3.581 -0.3328  0.4207 -0.5734
 1299OPC     MW 5436   2.759   0.922   3.538 -0.3653  0.1830 -0.2247
 1300OPC     OW 5437   4.268   3.447   1.526  0.1404 -0.8453  0.0420
 1300OPC    HW1 5438   4.259   3.490   1.450  0.5008  0.2500  0.6057
 1300OPC    HW2 5439   4.346   3.472   1.555 -0.3735 -0.5431  1.2080
 1300OPC     MW 5440   4.278   3.457   1.519  0.1178 -0.6387  0.2975
 1301OPC     OW 5441   3.389   2.795   0.699  0.0979  0.4296  0.2004
 1301OPC    HW1 5442   3.338   2.730   0.671  0.9227  0.4951 -1.5937
 1301OPC    HW2 5443   3.362   2.808   0.781 -0.3906 -1.8746  0.4808
 1301OPC     MW 5444   3.377   2.787   0.707  0.1476  0.0991 -0.0232
 1302OPC     OW 5445   2.308   4.356   1.020 -0.0386 -0.0494  0.0355
 1302OPC    HW1 5446   2.366   4.400   1.068  1.8996 -1.5435 -0.7641
 1302OPC    HW2 5447   2.273   4.418   0.969  0.2208  1.0399  1.1352
 1302OPC     MW 5448   2.311   4.372   1.019  0.2860 -0.1092  0.0799
 1303OPC     OW 5449   0.669   1.318   3.121  0.5145  0.0083 -0.0955
 1303OPC    HW1 5450   0.716   1.255   3.083  0.3639 -0.2863  0.2053
 1303OPC    HW2 5451   0.599   1.326   3.069  0.0140 -0.8085  0.4256
 1303OPC     MW 5452   0.666   1.310   3.108  0.4183 -0.1558  0.0259
 1304OPC     OW 5453   4.121   3.061   0.450  0.0766  0.3390  0.5723
 1304OPC    HW1 5454   4.042   3.079   0.481 -0.8442 -0.2830 -1.2686
 1304OPC    HW2 5455   4.121   2.974   0.442  0.6230  0.3925 -0.2123
 1304OPC     MW 5456   4.110   3.051   0.453  0.0212  0.2552  0.1845
 1305OPC     OW 5457   0.245   1.705   4.723  0.7701 -0.9084  0.0136
 1305OPC    HW1 5458   0.293   1.766   4.764  2.6111 -1.9263 -0.5468
 1305OPC    HW2 5459   0.255   1.725   4.639 -0.1198 -0.9273 -0.1043
 1305OPC     MW 5460   0.254   1.717   4.717  0.9106 -1.0616 -0.0865
 1306OPC     OW 5461   2.010   0.817   0.184  0.2790  0.1205 -0.1006
 1306OPC    HW1 5462   2.084   0.861   0.199  1.0779 -0.8259 -1.0655
 1306OPC    HW2 5463   1.968   0.865   0.125  0.3949  0.3877  0.0356
 1306OPC     MW 5464   2.015   0.830   0.178  0.4141  0.0201 -0.2230
 1307OPC     OW 5465   3.017   2.699   3.764 -0.1800  0.0661  0.2628
 1307OPC    HW1 5466   3.073   2.699   3.698  1.0662  1.4624  1.2623
 1307OPC    HW2 5467   3.037   2.626   3.807  0.9320  0.5579  0.6219
 1307OPC     MW 5468   3.028   2.688   3.761  0.1683  0.3451  0.4635
 1308OPC     OW 5469   3.432   0.040   0.450  0.0497  0.2115 -0.4983
 1308OPC    HW1 5470   3.448   0.061   0.533 -1.1196 -1.2526  0.1506
 1308OPC    HW2 5471   3.509   0.051   0.411  0.7226  0.5644  0.8631
 1308OPC     MW 5472   3.446   0.045   0.457 -0.0235  0.0473 -0.2013
 1309OPC     OW 5473   4.191   4.480   2.578 -0.0889 -0.0273 -0.2815
 1309OPC    HW1 5474   4.197   4.407   2.530 -0.3753 -1.1056  1.2485
 1309OPC    HW2 5475   4.269   4.485   2.616 -0.5480 -0.3699  0.7372
 1309OPC     MW 5476   4.203   4.470   2.576 -0.1988 -0.2370  0.0951
 1310OPC     OW 5477   0.803   0.696   4.626  0.2092 -0.0520 -0.2696
 1310OPC    HW1 5478   0.760   0.624   4.603  0.2321  0.2966 -1.4819
 1310OPC    HW2 5479   0.799   0.746   4.554 -0.1837  1.3425  0.6803
 1310OPC     MW 5480   0.796   0.693   4.612  0.1545  0.2055 -0.3083
 1311OPC     OW 5481   1.549   3.148   3.055  0.3226  0.0277 -0.4878
 1311OPC    HW1 5482   1.598   3.220   3.049  1.0494 -0.2362  1.7072
 1311OPC    HW2 5483   1.468   3.177   3.040  0.6872  1.1569 -0.3428
 1311OPC     MW 5484   1.545   3.163   3.052  0.4838  0.1556 -0.1421
 1312OPC     OW 5485   1.629   3.250   0.141 -0.0624  0.1790  0.1798
 1312OPC    HW1 5486   1.652   3.166   0.138  1.8671  0.6742 -0.2332
 1312OPC    HW2 5487   1.680   3.287   0.081 -0.2027  1.7863  1.0045
 1312OPC     MW 5488   1.640   3.243   0.132  0.2018  0.4896  0.2406
 1313OPC     OW 5489   2.948   2.311   3.712  0.3377 -0.0059 -0.1779
 1313OPC    HW1 5490   2.945   2.372   3.650 -2.5351 -0.2054 -0.4043
 1313OPC    HW2 5491   2.996   2.348   3.775  2.2181  0.7181 -1.9267
 1313OPC     MW 5492   2.954   2.325   3.712  0.1911  0.0715 -0.4698
 1314OPC     OW 5493   4.681   4.354   1.232 -0.1332 -0.4810 -0.4137
 1314OPC    HW1 5494   4.765   4.377   1.226 -0.1874 -0.5183 -1.5021
 1314OPC    HW2 5495   4.654   4.352   1.149 -1.2894 -0.2108 -0.0630
 1314OPC     MW 5496   4.689   4.357   1.219 -0.3119 -0.4466 -0.5226
 1315OPC     OW 5497   3.174   3.940   3.868  0.1710  0.1824 -1.1382
 1315OPC    HW1 5498   3.261   3.930   3.876 -0.1457 -1.8249  0.5432
 1315OPC    HW2 5499   3.156   3.902   3.792  0.4415 -2.3648 -0.0127
 1315OPC     MW 5500   3.184   3.933   3.858  0.1640 -0.4904 -0.7235
 1316OPC     OW 5501   1.159   0.187   0.162 -0.1693 -0.1048  0.6024
 1316OPC    HW1 5502   1.146   0.124   0.102  2.3567 -2.1529  2.0228
 1316OPC    HW2 5503   1.097   0.170   0.222 -1.9217  1.2095 -0.7190
 1316OPC     MW 5504   1.148   0.175   0.162 -0.0550 -0.2132  0.6170
 1317OPC     OW 5505   2.233   0.492   3.668  0.3721 -0.4697  0.0601
 1317OPC    HW1 5506   2.257   0.410   3.649  0.2696 -0.2395 -1.1474
 1317OPC    HW2 5507   2.170   0.508   3.610  1.2143  0.8793 -0.5062
 1317OPC     MW 5508   2.227   0.482   3.657  0.4812 -0.2364 -0.2018
 1318OPC     OW 5509   3.122   2.936   1.987  0.5984 -0.1555 -0.3596
 1318OPC    HW1 5510   3.041   2.945   1.955  1.1637  1.7762 -1.4004
 1318OPC    HW2 5511   3.164   2.894   1.924  0.4391 -1.1127  0.1596
 1318OPC     MW 5512   3.116   2.931   1.973  0.6585 -0.0116 -0.4367
 1319OPC     OW 5513   0.922   2.336   1.754  0.2495  0.3139 -0.0900
 1319OPC    HW1 5514   0.909   2.291   1.827 -1.0244 -0.0972 -0.5370
 1319OPC    HW2 5515   0.887   2.414   1.772  0.1217  0.2804 -0.1952
 1319OPC     MW 5516   0.915   2.341   1.767  0.0424  0.2481 -0.1716
 1320OPC     OW 5517   4.708   1.704   3.627 -1.0884 -0.7707 -0.2775
 1320OPC    HW1 5518   4.652   1.745   3.574 -1.7989 -0.8613  0.3992
 1320OPC    HW2 5519   4.711   1.755   3.697 -0.2388 -0.7163 -0.3433
 1320OPC     MW 5520   4.700   1.717   3.629 -1.0679 -0.7760 -0.1874
 1321OPC     OW 5521   4.096   4.519   4.748 -0.2412 -0.4347  0.3758
 1321OPC    HW1 5522   4.088   4.507   4.662  1.6299 -0.4419  0.1628
 1321OPC    HW2 5523   4.036   4.579   4.766 -0.9872 -0.7783 -0.8457
 1321OPC     MW 5524   4.086   4.526   4.738 -0.0749 -0.4866  0.1640
 1322OPC     OW 5525   4.110   2.551   1.672  0.0910  0.5211 -0.8098
 1322OPC    HW1 5526   4.038   2.508   1.648  0.1647  0.1199 -0.3351
 1322OPC    HW2 5527   4.155   2.491   1.717  0.6961  0.7835 -1.0569
 1322OPC     MW 5528   4.106   2.536   1.675  0.1915  0.5007 -0.7761
 1323OPC     OW 5529   1.609   3.197   1.897  0.8431  0.1503  0.0696
 1323OPC    HW1 5530   1.683   3.238   1.877  1.5598 -1.2976 -0.3213
 1323OPC    HW2 5531   1.551   3.230   1.840  1.7457 -0.4332 -1.2123
 1323OPC     MW 5532   1.611   3.208   1.885  1.0822 -0.1497 -0.1776
 1324OPC     OW 5533   4.337   3.117   2.350  0.1369 -0.1022 -0.5885
 1324OPC    HW1 5534   4.422   3.139   2.350  0.6286 -1.7680  0.1745
 1324OPC    HW2 5535   4.327   3.076   2.274 -0.3612  1.2739 -1.2895
 1324OPC     MW 5536   4.348   3.114   2.339  0.1359 -0.1451 -0.5795
 1325OPC     OW 5537   3.425   1.372   2.279 -0.1354  0.0088 -0.1104
 1325OPC    HW1 5538   3.405   1.328   2.207 -1.6631 -2.7903  1.8423
 1325OPC    HW2 5539   3.350   1.410   2.302  0.4359  1.2105 -0.1713
 1325OPC     MW 5540   3.411   1.371   2.272 -0.2767 -0.2271  0.1690
 1326OPC     OW 5541   1.801   4.526   3.400 -0.0596 -0.1036 -0.3945
 1326OPC    HW1 5542   1.745   4.527   3.333  1.1458 -1.5019 -1.5050
 1326OPC    HW2 5543   1.869   4.572   3.370 -0.7031  2.0306  1.1266
 1326OPC     MW 5544   1.803   4.533   3.385  0.0234  0.0052 -0.3338
 1327OPC     OW 5545   1.358   3.068   4.028 -0.0552  0.3022  0.2569
 1327OPC    HW1 5546   1.331   3.003   4.079  0.2643 -0.4975 -0.5679
 1327OPC    HW2 5547   1.316   3.138   4.060 -1.8334 -0.6086  0.0447
 1327OPC     MW 5548   1.348   3.069   4.040 -0.2707  0.0495  0.1037
 1328OPC     OW 5549   3.311   0.604   3.438 -0.4909 -0.7457 -0.3179
 1328OPC    HW1 5550   3.359   0.624   3.368 -1.6329  0.2108 -0.8644
 1328OPC    HW2 5551   3.369   0.607   3.503  0.1967  0.4676 -0.9383
 1328OPC     MW 5552   3.327   0.607   3.437 -0.5580 -0.4252 -0.4902
 1329OPC     OW 5553   4.160   1.529   1.503  0.1519  0.2571  0.1591
 1329OPC    HW1 5554   4.080   1.496   1.511  0.0284  0.4192 -0.3938
 1329OPC    HW2 5555   4.181   1.553   1.584  0.3962 -1.5440  0.6733
 1329OPC     MW 5556   4.152   1.527   1.516  0.1698  0.0150  0.1534
 1330OPC     OW 5557   2.866   1.208   4.298 -0.3218  0.3499  0.8583
 1330OPC    HW1 5558   2.898   1.245   4.225 -0.8731  1.4484  1.1570
 1330OPC    HW2 5559   2.891   1.125   4.291  0.0206  0.5349 -0.3692
 1330OPC     MW 5560   2.875   1.201   4.286 -0.3526  0.5395  0.7210
 1331OPC     OW 5561   0.427   2.385   2.627  0.3388 -0.1154  0.0708
 1331OPC    HW1 5562   0.453   2.467   2.615  1.2912 -0.5808 -1.3766
 1331OPC    HW2 5563   0.502   2.339   2.622 -0.0076 -0.9828  2.0362
 1331OPC     MW 5564   0.442   2.390   2.624  0.4283 -0.3123  0.1473
 1332OPC     OW 5565   2.462   2.610   4.468 -0.3737 -0.7026 -0.0018
 1332OPC    HW1 5566   2.447   2.661   4.538 -0.4842  0.0289 -0.5455
 1332OPC    HW2 5567   2.467   2.530   4.502 -0.6238 -0.3825  0.8221
 1332OPC     MW 5568   2.461   2.606   4.484 -0.4269 -0.5474  0.0396
 1333OPC     OW 5569   2.239   3.761   0.815 -0.0795  0.2149  0.1344
 1333OPC    HW1 5570   2.237   3.706   0.746  0.4561  1.0916 -0.5986
 1333OPC    HW2 5571   2.285   3.717   0.875  0.3697 -0.1304 -0.4497
 1333OPC     MW 5572   2.245   3.746   0.813  0.0660  0.2934 -0.0602
 1334OPC     OW 5573   2.086   0.664   3.870  0.7984 -0.0741 -0.5118
 1334OPC    HW1 5574   2.082   0.580   3.892  1.5115 -0.1733 -0.7571
 1334OPC    HW2 5575   2.149   0.667   3.810 -0.4255  0.3602 -1.8139
 1334OPC     MW 5576   2.095   0.652   3.864  0.7230 -0.0246 -0.7403
 1335OPC     OW 5577   2.269   1.682   0.871  0.4203 -0.0675 -0.4108
 1335OPC    HW1 5578   2.271   1.595   0.874 -1.3970 -0.1244 -0.1024
 1335OPC    HW2 5579   2.308   1.706   0.945 -0.3633 -0.6574  0.2101
 1335OPC     MW 5580   2.275   1.673   0.882  0.0361 -0.1630 -0.2736
 1336OPC     OW 5581   4.109   1.100   0.683 -0.2642  0.8994  0.7382
 1336OPC    HW1 5582   4.134   1.017   0.691 -0.6313  0.7905  0.8031
 1336OPC    HW2 5583   4.139   1.124   0.605  0.7599  1.0346  1.1623
 1336OPC     MW 5584   4.117   1.091   0.673 -0.1669  0.9032  0.8104
 1337OPC     OW 5585   3.237   1.801   4.390 -0.3532 -0.5408  0.4829
 1337OPC    HW1 5586   3.157   1.789   4.424 -0.4609 -0.7159  0.1634
 1337OPC    HW2 5587   3.242   1.888   4.382 -1.1983 -0.6097 -1.1439
 1337OPC     MW 5588   3.226   1.812   4.394 -0.4939 -0.5769  0.1953
 1338OPC     OW 5589   1.544   0.321   3.165 -0.2525  0.2498  0.3758
 1338OPC    HW1 5590   1.601   0.289   3.223  1.3852  0.2223 -1.1671
 1338OPC    HW2 5591   1.591   0.377   3.118 -1.6368  0.6385 -0.6220
 1338OPC     MW 5592   1.559   0.324   3.166 -0.2151  0.3032  0.0004
 1339OPC     OW 5593   2.341   0.692   2.048  0.0690 -0.1860  0.3569
 1339OPC    HW1 5594   2.285   0.678   2.114  0.0848  2.1643  0.9449
 1339OPC    HW2 5595   2.404   0.633   2.063 -0.5554 -0.5531  1.7167
 1339OPC     MW 5596   2.342   0.681   2.060 -0.0209  0.1070  0.6447
 1340OPC     OW 5597   4.142   0.093   4.530 -0.1636 -0.0312 -0.1152
 1340OPC    HW1 5598   4.135   0.148   4.597  2.3059 -0.3945  0.5400
 1340OPC    HW2 5599   4.060   0.079   4.506 -0.9771  2.3509  0.9827
 1340OPC     MW 5600   4.129   0.099   4.536  0.0811  0.2670  0.1438
 1341OPC     OW 5601   1.601   3.334   0.899  0.6719 -0.3272 -0.0886
 1341OPC    HW1 5602   1.550   3.395   0.862 -0.0591 -2.1633 -2.3108
 1341OPC    HW2 5603   1.682   3.359   0.877  0.3358 -0.4968 -1.5919
 1341OPC     MW 5604   1.605   3.347   0.891  0.5143 -0.6235 -0.6389
 1342OPC     OW 5605   0.043   0.066   1.336 -0.0847 -0.2405 -0.5083
 1342OPC    HW1 5606  -0.024   0.043   1.387  0.4794 -0.6182  0.0756
 1342OPC    HW2 5607   0.098   0.107   1.390  0.8185 -1.2086 -0.6411
 1342OPC     MW 5608   0.041   0.068   1.351  0.1320 -0.4393 -0.4416
 1343OPC     OW 5609   4.351   3.973   3.591 -0.1519 -0.2391 -0.1757
 1343OPC    HW1 5610   4.369   4.057   3.574  1.3589 -0.5688 -0.3347
 1343OPC    HW2 5611   4.303   3.949   3.523  0.4235  0.1910 -0.7517
 1343OPC     MW 5612   4.347   3.982   3.578  0.1564 -0.2244 -0.2842
 1344OPC     OW 5613   3.135   2.160   1.856  0.1857  0.5378 -0.1188
 1344OPC    HW1 5614   3.104   2.128   1.931 -0.8074  0.2276 -0.6444
 1344OPC    HW2 5615   3.150   2.244   1.874 -0.4619  0.5693  0.3184
 1344OPC     MW 5616   3.132   2.168   1.869 -0.0567  0.4966 -0.1318
 1345OPC     OW 5617   4.290   4.606   1.316 -0.7241  0.3106  0.6245
 1345OPC    HW1 5618   4.261   4.541   1.368 -0.2790  0.0475  0.5562
 1345OPC    HW2 5619   4.220   4.629   1.271 -0.9286 -0.0209  0.7649
 1345OPC     MW 5620   4.276   4.600   1.317 -0.6888  0.2227  0.6351
 1346OPC     OW 5621   0.813   1.305   1.597  0.1656  0.1108  0.2975
 1346OPC    HW1 5622   0.746   1.272   1.642  1.1950  0.1557  1.9664
 1346OPC    HW2 5623   0.849   1.361   1.653  1.4640  0.2521 -0.6324
 1346OPC     MW 5624   0.808   1.308   1.612  0.5095  0.1383  0.4067
 1347OPC     OW 5625   4.129   4.560   0.335  0.2086 -0.0089  0.0007
 1347OPC    HW1 5626   4.196   4.542   0.283 -1.2908 -0.1061 -1.9895
 1347OPC    HW2 5627   4.066   4.505   0.309 -1.4152  1.6640  0.1296
 1347OPC     MW 5628   4.129   4.549   0.324 -0.2527  0.2239 -0.2742
 1348OPC     OW 5629   1.904   4.633   1.875  0.0075  0.3240  0.2134
 1348OPC    HW1 5630   1.900   4.720   1.875  0.6743  0.3934  1.9596
 1348OPC    HW2 5631   1.969   4.615   1.820 -0.5079  0.8870 -0.5947
 1348OPC     MW 5632   1.913   4.643   1.867  0.0299  0.4175  0.3520
 1349OPC     OW 5633   0.290   0.323   4.768  0.3299  0.0278  0.1564
 1349OPC    HW1 5634   0.342   0.293   4.831  0.1505 -0.2078  0.1929
 1349OPC    HW2 5635   0.224   0.267   4.767  0.4783 -0.1490 -0.4500
 1349OPC     MW 5636   0.288   0.311   4.777  0.3253 -0.0331  0.0722
 1350OPC     OW 5637   2.935   3.093   1.280 -0.0905  0.2717  0.2527
 1350OPC    HW1 5638   2.990   3.088   1.347  0.0644  1.2337  0.2051
 1350OPC    HW2 5639   2.876   3.151   1.306 -0.5262  0.0014 -0.1027
 1350OPC     MW 5640   2.934   3.101   1.293 -0.1320  0.3740  0.1932
 1351OPC     OW 5641   4.814   0.931   4.543  0.0247  0.0136 -0.2978
 1351OPC    HW1 5642   4.765   0.967   4.605  2.4549  1.3585  0.9899
 1351OPC    HW2 5643   4.848   0.861   4.582 -0.1653 -0.4090 -0.8782
 1351OPC     MW 5644   4.812   0.926   4.558  0.3555  0.1499 -0.1931
 1352OPC     OW 5645   3.593   4.400   1.884  0.0998  0.3505  0.0823
 1352OPC    HW1 5646   3.593   4.312   1.882  1.2739  0.2660  1.5022
 1352OPC    HW2 5647   3.599   4.422   1.800 -0.1692 -0.9357 -0.3030
 1352OPC     MW 5648   3.594   4.390   1.871  0.2334  0.1481  0.2351
 1353OPC     OW 5649   1.954   0.311   4.506  0.7982  0.6020  0.5044
 1353OPC    HW1 5650   2.023   0.320   4.453  0.2317  3.1701  0.0691
 1353OPC    HW2 5651   1.988   0.318   4.586  1.3190 -0.6895  0.4212
 1353OPC     MW 5652   1.969   0.314   4.510  0.7914  0.7906  0.4280
 1354OPC     OW 5653   3.075   2.965   1.072 -0.1432 -0.0123  0.2441
 1354OPC    HW1 5654   3.069   2.982   1.157  3.0127  0.5831  0.4811
 1354OPC    HW2 5655   3.075   3.045   1.036 -1.8334 -0.2707 -0.4017
 1354OPC     MW 5656   3.074   2.980   1.079  0.0734  0.0376  0.1837
 1355OPC     OW 5657   1.307   0.270   3.344  0.2998  0.0816  0.8991
 1355OPC    HW1 5658   1.369   0.322   3.378 -0.3828  1.5162  0.0309
 1355OPC    HW2 5659   1.350   0.228   3.281  0.4742  0.8998  0.4514
 1355OPC     MW 5660   1.323   0.272   3.340  0.2247  0.4144  0.7048
 1356OPC     OW 5661   0.596   0.072   1.367 -0.5208 -0.3540 -0.2101
 1356OPC    HW1 5662   0.584  -0.011   1.341 -0.4050 -0.1359 -0.9780
 1356OPC    HW2 5663   0.555   0.119   1.306 -2.3163  0.1086  1.2651
 1356OPC     MW 5664   0.589   0.067   1.354 -0.7689 -0.2534 -0.1057
 1357OPC     OW 5665   1.341   0.078   2.103 -0.0761  0.5418  0.4398
 1357OPC    HW1 5666   1.375   0.065   2.182  0.1361 -0.8480  0.1628
 1357OPC    HW2 5667   1.402   0.126   2.062 -0.1399  1.1760  1.0777
 1357OPC     MW 5668   1.355   0.083   2.109 -0.0541  0.4302  0.4930
 1358OPC     OW 5669   1.097   1.335   0.206  0.1025 -0.7363  0.3749
 1358OPC    HW1 5670   1.145   1.382   0.262  0.1746 -1.0363  0.5663
 1358OPC    HW2 5671   1.026   1.385   0.193  1.8072  1.2548 -2.3755
 1358OPC     MW 5672   1.094   1.349   0.213  0.3650 -0.4865 -0.0031
 1359OPC     OW 5673   0.053   2.391   1.501 -0.6209  0.2539 -0.6505
 1359OPC    HW1 5674   0.047   2.469   1.539 -0.8718 -0.7190  1.4257
 1359OPC    HW2 5675  -0.030   2.368   1.487 -0.5502  0.2790 -1.1494
 1359OPC     MW 5676   0.040   2.399   1.504 -0.6476  0.1140 -0.4175
 1360OPC     OW 5677   1.957   0.313   3.377 -0.0937  0.5447 -0.0573
 1360OPC    HW1 5678   2.023   0.286   3.327 -0.3298  0.3615 -0.2725
 1360OPC    HW2 5679   1.887   0.271   3.344 -0.1783  0.0438  0.7077
 1360OPC     MW 5680   1.956   0.303   3.365 -0.1411  0.4437  0.0238
 1361OPC     OW 5681   0.501   4.372   0.161  0.4124  0.2331  0.3712
 1361OPC    HW1 5682   0.546   4.304   0.190 -0.4177 -0.6458 -0.3308
 1361OPC    HW2 5683   0.552   4.405   0.098  0.3448 -0.4110 -0.0345
 1361OPC     MW 5684   0.515   4.367   0.156  0.2798  0.0081  0.2075
 1362OPC     OW 5685   0.939   1.441   1.807  0.0009 -0.0357  0.3634
 1362OPC    HW1 5686   0.885   1.507   1.825  1.0430  0.5300  1.5479
 1362OPC    HW2 5687   0.935   1.391   1.878 -0.2619 -0.9012 -0.2465
 1362OPC     MW 5688   0.931   1.444   1.820  0.1160 -0.0800  0.4483
 1363OPC     OW 5689   1.838   1.548   1.308 -0.0089 -0.4785  0.1705
 1363OPC    HW1 5690   1.786   1.610   1.275 -0.3425 -0.0067  1.5406
 1363OPC    HW2 5691   1.918   1.581   1.298 -0.1011 -0.3496 -0.1602
 1363OPC     MW 5692   1.842   1.562   1.301 -0.0717 -0.3898  0.3241
 1364OPC     OW 5693   3.138   1.370   1.456  0.0470  0.3403 -0.3637
 1364OPC    HW1 5694   3.082   1.379   1.522 -0.5686 -0.3169 -0.7837
 1364OPC    HW2 5695   3.181   1.446   1.456 -1.8413  1.4890 -0.9370
 1364OPC     MW 5696   3.136   1.383   1.465 -0.3229  0.4129 -0.5105
 1365OPC     OW 5697   3.839   2.747   2.316  0.3563 -0.0586  0.3913
 1365OPC    HW1 5698   3.878   2.676   2.286 -2.8501 -2.3683  1.1511
 1365OPC    HW2 5699   3.764   2.750   2.272 -0.1080  2.2633  1.1698
 1365OPC     MW 5700   3.834   2.737   2.305 -0.1860 -0.0567  0.6186
 1366OPC     OW 5701   4.075   2.849   3.075  0.0464  0.1037 -0.5141
 1366OPC    HW1 5702   4.036   2.781   3.113 -0.4206  1.1374  0.9533
 1366OPC    HW2 5703   4.010   2.906   3.063  0.8832  1.6464  1.4835
 1366OPC     MW 5704   4.060   2.848   3.079  0.1011  0.4843 -0.0023
 1367OPC     OW 5705   0.714   3.142   1.985 -0.0044  0.2801  0.2496
 1367OPC    HW1 5706   0.652   3.168   2.040  0.1413  0.2951  0.4080
 1367OPC    HW2 5707   0.681   3.160   1.906 -0.4334 -0.2158  0.3076
 1367OPC     MW 5708   0.700   3.149   1.981 -0.0462  0.2090  0.2815
 1368OPC     OW 5709   0.301   1.090   0.077  0.0065 -0.3863 -0.3545
 1368OPC    HW1 5710   0.231   1.076   0.027  0.4928 -2.5102 -0.5525
 1368OPC    HW2 5711   0.357   1.131   0.025 -0.0946 -1.1532 -1.0923
 1368OPC     MW 5712   0.299   1.094   0.062  0.0634 -0.8134 -0.4928
 1369OPC     OW 5713   3.893   1.225   2.718 -0.4481  0.3663 -0.0835
 1369OPC    HW1 5714   3.880   1.206   2.803 -0.1633  0.8092  0.0607
 1369OPC    HW2 5715   3.926   1.305   2.720  2.1804 -0.6095 -0.4507
 1369OPC     MW 5716   3.896   1.234   2.731 -0.0179  0.2875 -0.1165
 1370OPC     OW 5717   2.487   1.857   0.739 -0.1792  0.2137 -0.6370
 1370OPC    HW1 5718   2.492   1.883   0.656 -0.7423  2.4450 -0.0391
 1370OPC    HW2 5719   2.402   1.863   0.757  0.0810  1.1036  0.4507
 1370OPC     MW 5720   2.475   1.862   0.730 -0.2240  0.6748 -0.3880
 1371OPC     OW 5721   4.834   4.518   3.018 -0.3719  0.2556 -0.2140
 1371OPC    HW1 5722   4.844   4.446   3.066 -0.6124  0.1735 -0.2836
 1371OPC    HW2 5723   4.878   4.579   3.062 -0.4039  0.1305 -0.0072
 1371OPC     MW 5724   4.842   4.516   3.032 -0.4125  0.2248 -0.1937
 1372OPC     OW 5725   3.423   0.938   4.389 -0.1355 -0.5371 -0.1400
 1372OPC    HW1 5726   3.443   0.858   4.417 -1.7875 -0.5392  1.1661
 1372OPC    HW2 5727   3.461   0.990   4.448  0.5659 -0.3494 -0.7426
 1372OPC     MW 5728   3.431   0.934   4.402 -0.2759 -0.5097 -0.0360
 1373OPC     OW 5729   1.957   2.599   1.269  0.2776 -0.1471 -0.6397
 1373OPC    HW1 5730   1.886   2.644   1.293  0.1116 -1.3062  1.3179
 1373OPC    HW2 5731   1.975   2.551   1.340  1.4804 -1.8123 -1.9911
 1373OPC     MW 5732   1.949   2.599   1.283  0.4308 -0.5645 -0.5502
 1374OPC     OW 5733   3.584   1.800   0.524 -0.0996 -0.4085  0.2112
 1374OPC    HW1 5734   3.604   1.780   0.441  2.8960 -0.8963  0.9233
 1374OPC    HW2 5735   3.547   1.879   0.518  0.5970 -0.1673 -1.5431
 1374OPC     MW 5736   3.582   1.809   0.510  0.4457 -0.4449  0.0573
 1375OPC     OW 5737   1.877   2.408   3.297  0.3544 -0.0165 -0.6837
 1375OPC    HW1 5738   1.827   2.429   3.229 -0.2772 -1.9592 -0.8948
 1375OPC    HW2 5739   1.875   2.320   3.297  1.8783 -0.0956  0.7044
 1375OPC     MW 5740   1.869   2.398   3.287  0.4863 -0.3152 -0.5099
 1376OPC     OW 5741   3.614   3.272   4.335 -0.3315  0.1244 -0.3097
 1376OPC    HW1 5742   3.663   3.301   4.269  0.0009  1.0161  0.3195
 1376OPC    HW2 5743   3.648   3.193   4.352 -2.5055 -1.7130 -3.3473
 1376OPC     MW 5744   3.626   3.264   4.328 -0.6034 -0.0153 -0.6654
 1377OPC     OW 5745   3.207   4.160   4.493  0.0802  0.3417  0.3534
 1377OPC    HW1 5746   3.240   4.170   4.414 -1.8722 -0.6630 -0.6728
 1377OPC    HW2 5747   3.226   4.077   4.513 -1.6904 -0.2669 -0.2749
 1377OPC     MW 5748   3.214   4.149   4.485 -0.4698  0.1032  0.1087
 1378OPC     OW 5749   4.299   0.488   3.913  0.6101 -0.5501  0.3520
 1378OPC    HW1 5750   4.356   0.457   3.854 -1.2845 -2.1449 -0.7614
 1378OPC    HW2 5751   4.349   0.509   3.981  3.0627  2.1694 -2.0069
 1378OPC     MW 5752   4.315   0.487   3.914  0.6924 -0.3840 -0.1608
 1379OPC     OW 5753   2.645   2.059   4.736  0.2975 -0.3430 -0.5099
 1379OPC    HW1 5754   2.659   2.143   4.754  0.9081  0.1069 -2.7562
 1379OPC    HW2 5755   2.599   2.062   4.662  0.1304 -1.9950 -0.5014
 1379OPC     MW 5756   2.640   2.072   4.728  0.3630 -0.5206 -0.8404
 1380OPC     OW 5757   2.310   4.454   3.712  0.3849 -0.0531  0.1697
 1380OPC    HW1 5758   2.382   4.411   3.736  0.4761  0.2589  0.4662
 1380OPC    HW2 5759   2.251   4.390   3.700  0.8017 -0.3344 -0.4208
 1380OPC     MW 5760   2.312   4.438   3.714  0.4599 -0.0486  0.1262
 1381OPC     OW 5761   1.497   4.485   2.105  0.8868 -0.3650 -0.1265
 1381OPC    HW1 5762   1.534   4.475   2.027  0.4538 -1.6141 -0.1862
 1381OPC    HW2 5763   1.512   4.569   2.124  2.2976 -0.4154 -0.8771
 1381OPC     MW 5764   1.505   4.496   2.096  1.0313 -0.5569 -0.2462
 1382OPC     OW 5765   3.257   2.681   4.547  0.0817 -0.0801 -0.0423
 1382OPC    HW1 5766   3.237   2.617   4.492  1.2812 -0.2091 -0.3577
 1382OPC    HW2 5767   3.298   2.739   4.496 -1.3655  1.1674  0.1427
 1382OPC     MW 5768   3.260   2.680   4.531  0.0451  0.0852 -0.0618
 1383OPC     OW 5769   0.103   1.034   3.149 -0.3777 -0.2297 -0.2511
 1383OPC    HW1 5770   0.033   0.983   3.140 -2.2263  2.3419 -1.8101
 1383OPC    HW2 5771   0.148   1.019   3.076 -0.3988 -0.3519 -0.2401
 1383OPC     MW 5772   0.099   1.024   3.137 -0.6539  0.1322 -0.4799
 1384OPC     OW 5773   1.622   2.973   2.798  0.0114 -0.2872 -0.7255
 1384OPC    HW1 5774   1.543   3.009   2.791 -0.5825 -1.3591  0.0514
 1384OPC    HW2 5775   1.624   2.914   2.734  0.1406 -0.3172 -0.6948
 1384OPC     MW 5776   1.610   2.969   2.788 -0.0573 -0.4500 -0.6062
 1385OPC     OW 5777   4.523   3.213   1.689 -0.2635  0.3065  0.6977
 1385OPC    HW1 5778   4.449   3.182   1.723  0.8996 -0.1925  2.9743
 1385OPC    HW2 5779   4.552   3.268   1.750  1.3835  0.2612  0.0088
 1385OPC     MW 5780   4.517   3.217   1.703  0.1519  0.2261  0.9322
 1386OPC     OW 5781   0.752   2.002   0.215  0.1234 -0.1693 -0.0375
 1386OPC    HW1 5782   0.695   2.064   0.193  0.5424  0.5631  0.8712
 1386OPC    HW2 5783   0.788   1.979   0.138  2.6725  3.4144 -0.1790
 1386OPC     MW 5784   0.749   2.008   0.200  0.5619  0.4683  0.0758
 1387OPC     OW 5785   1.665   0.067   1.755 -0.2346 -0.3738 -0.0072
 1387OPC    HW1 5786   1.729   0.015   1.726  0.9616  1.5402 -1.0441
 1387OPC    HW2 5787   1.592   0.028   1.726  0.7186 -0.5137 -2.4504
 1387OPC     MW 5788   1.664   0.053   1.746  0.0829 -0.1117 -0.5213
 1388OPC     OW 5789   3.187   2.721   3.529 -0.7203  0.4119  0.2269
 1388OPC    HW1 5790   3.192   2.733   3.442  0.2993 -0.0734  0.1990
 1388OPC    HW2 5791   3.226   2.792   3.561  0.5839 -0.2579  0.2105
 1388OPC     MW 5792   3.193   2.733   3.521 -0.3769  0.2414  0.2203
 1389OPC     OW 5793   3.586   4.690   3.728  0.0206  0.1751  0.1593
 1389OPC    HW1 5794   3.508   4.716   3.699 -0.5223 -0.3140  1.1005
 1389OPC    HW2 5795   3.639   4.703   3.661 -0.8307  0.7389 -0.4256
 1389OPC     MW 5796   3.582   4.696   3.714 -0.1854  0.1861  0.2120
[truncated: 609,716 more chars]
