# Supplementary material for: Metallicious: Automated Force-Field Parameterization of Covalently Bound Metals for Supramolecular Structures
Source: J Chem Theory Comput. 2024 Oct 7;20(20):9060–71. doi: 10.1021/acs.jctc.4c00850 (PMC11500408; doi:10.1021/acs.jctc.4c00850)
Supplement: Supplementary file 2 — ct4c00850_si_002.zip [file ct4c00850_si_002.zip › SI_MD_input/Ga4L6/nonbonded_no_ions/4_prod.gro]

GROwing Monsters And Cloning Shrimps
14632
    1Ga      Ga    1   2.675   3.796   3.041 -0.2103  0.1573  0.0043
    2Ga      Ga    2   2.534   4.353   1.752  0.1119  0.0989 -0.2209
    3Ga      Ga    3   2.604   0.474   2.909  0.2987 -0.1958 -0.0676
    4Ga      Ga    4   3.540   0.120   2.373 -0.0364 -0.3771  0.1014
    5UNL     O0    5   2.891   0.182   1.424  0.2972 -0.0444  0.4524
    5UNL     C1    6   2.846   0.086   1.488 -0.5150  0.2376 -0.0895
    5UNL     C2    7   2.760  -0.018   1.423  0.0091  0.0612 -0.1280
    5UNL     C3    8   2.697  -0.121   1.502  0.4673  0.7159  0.8688
    5UNL     O4    9   2.703  -0.131   1.625 -0.1010 -0.2799  1.3835
    5UNL     C5   10   2.595  -0.220   1.418  0.8331 -0.0786  0.4701
    5UNL     O6   11   2.525  -0.307   1.467 -0.1408  0.3719  0.5849
    5UNL     C7   12   2.611  -0.213   1.270 -0.4085 -0.0250  0.0296
    5UNL     C8   13   2.685  -0.115   1.206 -0.5878 -0.3192 -0.7347
    5UNL     C9   14   2.762  -0.020   1.282  0.7937  0.1842  0.2465
    5UNL    N10   15   2.875   0.065   1.616  0.6645  0.5352 -0.4814
    5UNL    C11   16   2.958   0.124   1.712  0.1317 -0.2781  0.2449
    5UNL    C12   17   3.099   0.125   1.703  0.9194  0.5114  1.0195
    5UNL    C13   18   3.168   0.185   1.813  0.4546 -0.4793  0.0524
    5UNL    C14   19   3.313   0.196   1.804  0.1476  0.0856 -0.7246
    5UNL    N15   20   3.391   0.268   1.898 -0.5372 -0.3308 -0.3013
    5UNL    C16   21   3.437   0.397   1.882  1.1102 -0.6954  0.1739
    5UNL    C17   22   3.522   0.455   1.986  0.2719 -0.3328 -0.1858
    5UNL    C18   23   3.535   0.395   2.119  0.1962 -0.9082 -0.4323
    5UNL    O19   24   3.460   0.310   2.173  0.0987 -0.5914  0.0578
    5UNL    C20   25   3.661   0.437   2.208  0.9080 -0.2492 -0.1217
    5UNL    O21   26   3.696   0.367   2.305  0.2939  0.1882 -0.4610
    5UNL    C22   27   3.717   0.560   2.165  0.2324 -0.0100  0.3562
    5UNL    C23   28   3.684   0.635   2.058 -0.2449  0.0293 -0.4984
    5UNL    C24   29   3.592   0.571   1.956  0.1598  0.1942 -0.2817
    5UNL    O25   30   3.413   0.460   1.781  0.1055 -0.4683  0.5278
    5UNL    C26   31   3.378   0.140   1.694  0.2024 -0.5307  0.3723
    5UNL    C27   32   3.306   0.084   1.589  0.4539 -0.2350  0.1363
    5UNL    C28   33   3.167   0.069   1.592 -0.4135 -0.5257  0.4260
    5UNL    C29   34   3.094   0.233   1.923 -0.7375 -0.0428 -0.0801
    5UNL    C30   35   2.954   0.229   1.929  0.3277  0.3473  0.4425
    5UNL    C31   36   2.884   0.170   1.823 -0.0142  0.0304 -0.1890
    5UNL    H32   37   2.546  -0.273   1.208  1.3063  0.1286 -2.0448
    5UNL    H33   38   2.671  -0.095   1.100 -1.0336  0.1179 -0.6013
    5UNL    H34   39   2.816   0.058   1.230  0.7798  2.3817  3.2289
    5UNL    H35   40   2.822  -0.009   1.661  0.1841  1.2961  0.2078
    5UNL    H36   41   3.414   0.225   1.987 -1.4190 -0.9535 -0.3607
    5UNL    H37   42   3.806   0.591   2.218  0.6739 -1.2621  0.3580
    5UNL    H38   43   3.751   0.716   2.033  0.9811 -0.9684 -0.5705
    5UNL    H39   44   3.579   0.617   1.859 -2.1347 -1.3526 -0.7864
    5UNL    H40   45   3.487   0.144   1.693  0.1924  1.0074  1.8784
    5UNL    H41   46   3.353   0.040   1.501 -2.8014 -1.5778 -1.0619
    5UNL    H42   47   3.114   0.011   1.517  3.2350 -1.7724 -1.4319
    5UNL    H43   48   3.141   0.273   2.013  0.7893 -1.0368 -0.3987
    5UNL    H44   49   2.909   0.251   2.025  1.0099 -2.6272  1.5451
    5UNL    H45   50   2.775   0.173   1.820  0.0003  1.6366  0.0314
    6UNL     O0   51   3.139   0.396   3.351  0.3950  0.5676 -0.2667
    6UNL     C1   52   3.048   0.403   3.268 -0.8194 -0.7792  0.7797
    6UNL     C2   53   2.908   0.432   3.311 -0.3723 -0.0386  0.2085
    6UNL     C3   54   2.803   0.444   3.214 -0.3336 -0.0205  0.6846
    6UNL     O4   55   2.826   0.447   3.091  0.6665  0.7108 -0.4345
    6UNL     C5   56   2.658   0.488   3.269  0.1931  0.3341 -0.7612
    6UNL     O6   57   2.561   0.500   3.198  0.3195  0.4631 -0.1086
    6UNL     C7   58   2.640   0.484   3.415  0.0846  0.1783  0.0488
    6UNL     C8   59   2.745   0.452   3.496  0.2864 -0.3314  0.0899
    6UNL     C9   60   2.880   0.428   3.446  0.2941 -0.3219  0.3954
    6UNL    N10   61   3.078   0.390   3.133  0.2253  0.4056  0.9668
    6UNL    C11   62   3.192   0.326   3.076 -0.3224 -0.0283 -0.0568
    6UNL    C12   63   3.312   0.402   3.040 -0.7262  0.1210 -1.3121
    6UNL    C13   64   3.419   0.340   2.970  0.4900  0.1353 -0.1116
    6UNL    C14   65   3.531   0.415   2.936 -0.2609  0.1672  0.0672
    6UNL    N15   66   3.632   0.357   2.852  0.2956  0.3483  0.2043
    6UNL    C16   67   3.768   0.377   2.851 -0.3328  0.4855  0.5739
    6UNL    C17   68   3.846   0.303   2.739  0.6328 -0.8610  0.4124
    6UNL    C18   69   3.778   0.233   2.627  0.2046 -0.1305  0.1695
    6UNL    O19   70   3.658   0.219   2.619  0.1745  0.2459  0.0615
    6UNL    C20   71   3.875   0.172   2.520 -0.8519 -0.1254  0.2140
    6UNL    O21   72   3.832   0.124   2.411 -0.6950 -0.2169  0.0291
    6UNL    C22   73   4.026   0.202   2.535  0.1791  0.7684 -0.2322
    6UNL    C23   74   4.076   0.258   2.647  0.6738 -0.0049 -0.2876
    6UNL    C24   75   3.983   0.311   2.745 -0.1298 -0.0844  0.6213
    6UNL    O25   76   3.820   0.440   2.943 -0.5359 -0.0872  0.4020
    6UNL    C26   77   3.534   0.554   2.959 -0.0202  0.2353 -0.2592
    6UNL    C27   78   3.428   0.618   3.023  0.0838  0.0885  0.1581
    6UNL    C28   79   3.317   0.543   3.064 -0.3970 -0.4090 -0.2452
    6UNL    C29   80   3.408   0.205   2.937 -0.2269 -0.1479  0.4695
    6UNL    C30   81   3.295   0.129   2.965 -0.5216 -0.1361 -0.4522
    6UNL    C31   82   3.188   0.190   3.033  0.5305 -0.4612  0.0224
    6UNL    H32   83   2.538   0.496   3.451 -0.7877  2.5466 -2.7876
    6UNL    H33   84   2.727   0.453   3.603  0.0124  1.1671  0.0527
    6UNL    H34   85   2.955   0.400   3.519  1.4380  0.3801 -0.4734
    6UNL    H35   86   2.997   0.399   3.073  0.1617 -1.9707  0.5956
    6UNL    H36   87   3.600   0.289   2.784  0.8129 -0.2987  0.6023
    6UNL    H37   88   4.090   0.173   2.453  0.3318 -0.2315  0.2127
    6UNL    H38   89   4.184   0.272   2.652  0.6494  0.2675 -0.4840
    6UNL    H39   90   4.025   0.367   2.828 -1.6787  1.5861  0.3460
    6UNL    H40   91   3.613   0.619   2.924 -0.9387  2.0454  0.8772
    6UNL    H41   92   3.418   0.726   3.023 -1.3274  0.0332  2.9084
    6UNL    H42   93   3.237   0.591   3.120  1.2330  0.3365  1.5508
    6UNL    H43   94   3.486   0.157   2.878 -0.3831 -1.2970  1.1682
    6UNL    H44   95   3.287   0.028   2.926  0.6163 -1.0976  1.6510
    6UNL    H45   96   3.102   0.128   3.059 -2.6267  3.3111 -0.5223
    7UNL     O0   97   3.474   3.970   2.223  0.2738  0.5366 -0.0905
    7UNL     C1   98   3.488   4.076   2.282  0.5241 -0.0423  0.0336
    7UNL     C2   99   3.545   4.195   2.231  0.7596  0.4511  0.1277
    7UNL     C3  100   3.536   4.327   2.301 -0.1770 -0.2547  0.3194
    7UNL     O4  101   3.484   4.344   2.411 -0.8959 -0.0103 -0.2292
    7UNL     C5  102   3.619   4.443   2.231 -0.2829 -0.4820  0.3357
    7UNL     O6  103   3.604   4.560   2.262 -0.1741 -0.3847 -0.5000
    7UNL     C7  104   3.688   4.404   2.110 -0.3782 -0.0784  0.3755
    7UNL     C8  105   3.691   4.281   2.058  0.0884 -0.9731 -0.9536
    7UNL     C9  106   3.616   4.179   2.118  0.1305 -0.0378  0.1611
    7UNL    N10  107   3.415   4.090   2.399 -0.4241 -0.0266 -0.0292
    7UNL    C11  108   3.333   3.995   2.463  0.2709 -0.3584 -0.8845
    7UNL    C12  109   3.206   3.950   2.425 -0.0511 -0.8161  0.6749
    7UNL    C13  110   3.123   3.860   2.506 -0.6181 -0.2757 -0.0105
    7UNL    C14  111   2.996   3.816   2.459 -0.1368  1.3894 -0.6903
    7UNL    N15  112   2.908   3.743   2.543 -0.4192 -0.3634  0.1845
    7UNL    C16  113   2.886   3.606   2.523 -0.5222 -0.5420  0.0834
    7UNL    C17  114   2.786   3.535   2.609  0.3463 -0.7203  0.6659
    7UNL    C18  115   2.735   3.599   2.733  0.0497 -0.1328 -0.4265
    7UNL    O19  116   2.789   3.700   2.782 -0.3634 -0.2181 -0.1329
    7UNL    C20  117   2.618   3.521   2.822 -0.5478 -0.5840 -0.3906
    7UNL    O21  118   2.573   3.552   2.933  0.0185  0.1912  0.3448
    7UNL    C22  119   2.574   3.395   2.761  0.5645 -0.5302  0.3253
    7UNL    C23  120   2.634   3.337   2.653  0.1635  0.8687  1.1385
    7UNL    C24  121   2.737   3.405   2.579 -0.3028  0.4957 -0.6582
    7UNL    O25  122   2.941   3.549   2.436 -0.4669  0.5859  0.1641
    7UNL    C26  123   2.944   3.863   2.343 -0.3636  0.2334 -0.0701
    7UNL    C27  124   3.025   3.945   2.257  0.0592  1.1101 -0.8082
    7UNL    C28  125   3.153   3.983   2.301 -0.2016  0.0227  0.0234
    7UNL    C29  126   3.167   3.820   2.630 -0.3380 -0.5846 -0.1803
    7UNL    C30  127   3.300   3.853   2.668  0.5137  0.1982  0.3545
    7UNL    C31  128   3.377   3.932   2.579 -0.4739  0.0020 -0.1063
    7UNL    H32  129   3.742   4.486   2.064 -2.4933  0.4267 -1.3632
    7UNL    H33  130   3.747   4.259   1.968 -1.8418 -1.5772 -2.0540
    7UNL    H34  131   3.623   4.078   2.079 -1.1615 -0.0704 -0.0521
    7UNL    H35  132   3.407   4.189   2.422 -1.6069  0.6176 -2.7366
    7UNL    H36  133   2.853   3.785   2.618 -1.6582 -3.8661  1.4547
    7UNL    H37  134   2.494   3.348   2.817  1.2917 -0.5780  1.3347
    7UNL    H38  135   2.607   3.237   2.619  1.7188  1.0400 -0.7714
    7UNL    H39  136   2.771   3.359   2.487  0.2692  2.3467 -1.4105
    7UNL    H40  137   2.846   3.825   2.315 -0.6651 -0.2166  1.4881
    7UNL    H41  138   2.992   3.961   2.155 -1.7374 -3.0932 -1.1071
    7UNL    H42  139   3.206   4.036   2.222 -1.6147  0.5851 -0.5807
    7UNL    H43  140   3.108   3.754   2.694 -0.1054 -1.6444 -1.0292
    7UNL    H44  141   3.339   3.816   2.763 -0.2274 -0.4819  0.4082
    7UNL    H45  142   3.474   3.964   2.616 -0.1392  1.6887 -2.2649
    8UNL     O0  143   2.323   4.582   2.618  0.3084 -0.3005  0.2840
    8UNL     C1  144   2.377   4.683   2.658 -0.2737 -0.5844 -0.2158
    8UNL     C2  145   2.331   4.827   2.630 -0.0210  0.1521 -0.1592
    8UNL     C3  146   2.397   4.940   2.711 -0.5724  0.5192  0.5774
    8UNL     O4  147   2.493   4.921   2.787  0.6808 -0.1733  0.0770
    8UNL     C5  148   2.336   5.087   2.682  0.0060 -0.2244 -0.5890
    8UNL     O6  149   2.374   5.189   2.742 -0.1019  0.1643  0.2813
    8UNL     C7  150   2.224   5.092   2.584  0.6428 -0.6371 -0.1111
    8UNL     C8  151   2.177   4.980   2.511 -0.5757 -0.1232 -0.5410
    8UNL     C9  152   2.229   4.847   2.537  0.1873 -0.2663  0.4959
    8UNL    N10  153   2.498   4.675   2.725  0.0280  0.3230  0.4950
    8UNL    C11  154   2.570   4.567   2.773 -0.2196  0.4650  0.3472
    8UNL    C12  155   2.588   4.548   2.913  0.0346  0.3698 -0.4058
    8UNL    C13  156   2.674   4.445   2.963  0.1570 -0.3346 -1.2336
    8UNL    C14  157   2.691   4.427   3.105  0.1353  0.4919  0.8860
    8UNL    N15  158   2.756   4.313   3.160 -0.0445 -0.3098  0.0058
    8UNL    C16  159   2.854   4.312   3.261  0.7299  0.9132 -0.0155
    8UNL    C17  160   2.907   4.178   3.310  0.5605 -0.1524 -0.4651
    8UNL    C18  161   2.862   4.057   3.241  0.3004  0.5123  0.1448
    8UNL    O19  162   2.774   4.050   3.152  0.7194 -0.2982 -0.5167
    8UNL    C20  163   2.921   3.925   3.299 -0.2993  0.2203 -0.3261
    8UNL    O21  164   2.884   3.809   3.260  0.0987 -0.1398  0.0109
    8UNL    C22  165   3.016   3.939   3.405 -0.1947  0.3005  0.1107
    8UNL    C23  166   3.076   4.057   3.456  0.3368  0.4448 -0.0044
    8UNL    C24  167   3.008   4.178   3.411 -0.0035  0.6513  0.1641
    8UNL    O25  168   2.898   4.415   3.306  0.2951 -0.4915 -0.2471
    8UNL    C26  169   2.631   4.520   3.190 -0.1330  0.9398 -0.1984
    8UNL    C27  170   2.547   4.622   3.146  0.7691  0.1677  1.3058
    8UNL    C28  171   2.524   4.634   3.008 -0.3907  0.0244 -0.8087
    8UNL    C29  172   2.753   4.366   2.876 -0.4120  0.1846 -0.5634
    8UNL    C30  173   2.732   4.386   2.741 -0.1725 -0.1376 -0.4755
    8UNL    C31  174   2.639   4.480   2.684 -0.2977 -0.1224  0.2377
    8UNL    H32  175   2.183   5.189   2.558 -0.2631 -0.5837  1.4306
    8UNL    H33  176   2.103   4.994   2.433  1.5936  1.0926 -2.5088
    8UNL    H34  177   2.188   4.762   2.484  0.4685  0.2276 -0.5490
    8UNL    H35  178   2.523   4.766   2.761 -0.6368  0.3910  0.7950
    8UNL    H36  179   2.756   4.224   3.111  2.5868  0.7391 -2.1705
    8UNL    H37  180   3.044   3.846   3.453 -1.7754  0.2311  0.9520
    8UNL    H38  181   3.143   4.063   3.541  1.1097  2.4018 -0.6901
    8UNL    H39  182   3.038   4.269   3.463  0.2159  1.0848 -0.6957
    8UNL    H40  183   2.655   4.514   3.296 -0.6560 -1.5095 -0.1467
    8UNL    H41  184   2.504   4.696   3.213 -0.2630  2.8063 -1.9413
    8UNL    H42  185   2.458   4.711   2.968  0.4931  0.3714 -1.6288
    8UNL    H43  186   2.826   4.297   2.917 -1.4676 -0.0053  1.0906
    8UNL    H44  187   2.791   4.321   2.677  0.8333 -0.0481  0.3309
    8UNL    H45  188   2.617   4.479   2.578 -1.2226 -0.7207  0.4205
    9UNL     O0  189   2.897   3.791   1.974 -0.2166  0.3375  0.5017
    9UNL     C1  190   2.837   3.897   1.947  0.6010 -0.6102  0.3529
    9UNL     C2  191   2.877   3.981   1.829  0.6217  0.4497 -0.8365
    9UNL     C3  192   2.797   4.096   1.797 -0.3713 -0.2929 -0.3045
    9UNL     O4  193   2.694   4.140   1.855 -0.1865 -0.4145 -0.0090
    9UNL     C5  194   2.836   4.166   1.657 -0.6269  0.2735 -0.3261
    9UNL     O6  195   2.764   4.257   1.609 -0.9979 -0.0217 -0.1852
    9UNL     C7  196   2.956   4.120   1.590 -0.0680  0.0805 -0.4763
    9UNL     C8  197   3.024   4.013   1.636  0.1737  0.3934 -0.2989
    9UNL     C9  198   2.984   3.946   1.755  0.2230  0.3731 -0.3595
    9UNL    N10  199   2.731   3.944   2.023  0.1899  0.5090  0.7252
    9UNL    C11  200   2.680   3.889   2.139 -0.5586  0.0802 -0.4637
    9UNL    C12  201   2.661   3.977   2.248  0.3752  0.1198 -1.0604
    9UNL    C13  202   2.594   3.930   2.368 -0.2784 -0.6806  0.0231
    9UNL    C14  203   2.565   4.017   2.479  0.4212  0.6604 -0.2568
    9UNL    N15  204   2.484   3.976   2.586  0.2734  0.7839 -0.5844
    9UNL    C16  205   2.346   3.957   2.587 -0.3568  0.4232 -0.1113
    9UNL    C17  206   2.291   3.921   2.721  1.0734  0.9737 -0.6463
    9UNL    C18  207   2.383   3.861   2.831  0.0572 -0.1346  0.2027
    9UNL    O19  208   2.503   3.836   2.815 -0.0679 -0.3845  0.0333
    9UNL    C20  209   2.313   3.832   2.973  0.3054  0.7072  0.0962
    9UNL    O21  210   2.380   3.803   3.077  0.5780  0.2314  0.1232
    9UNL    C22  211   2.169   3.841   2.969  0.8964 -0.0771  0.6230
    9UNL    C23  212   2.090   3.873   2.860 -1.2574  0.5469  0.1389
    9UNL    C24  213   2.150   3.923   2.741  0.8628  0.6279  0.7479
    9UNL    O25  214   2.276   3.973   2.490  0.2146 -0.5406 -0.0057
    9UNL    C26  215   2.602   4.151   2.476  0.5968  0.2329 -0.7511
    9UNL    C27  216   2.670   4.193   2.363  0.4094  0.4559  0.2092
    9UNL    C28  217   2.705   4.110   2.259  0.3560  0.2112  0.4278
    9UNL    C29  218   2.555   3.792   2.374 -0.0880 -0.6039 -0.2336
    9UNL    C30  219   2.567   3.712   2.264 -0.0047  0.7364  0.8383
    9UNL    C31  220   2.632   3.758   2.147  0.3721  0.1142  0.4191
    9UNL    H32  221   2.982   4.159   1.492  0.1634 -1.2596 -0.9647
    9UNL    H33  222   3.115   3.985   1.585  0.4165 -0.1126  0.4108
    9UNL    H34  223   3.040   3.860   1.791 -1.3033 -0.3224  0.4451
    9UNL    H35  224   2.700   4.038   2.002 -1.9632 -0.3560 -0.2283
    9UNL    H36  225   2.528   3.948   2.672 -0.6586  0.4797 -0.1953
    9UNL    H37  226   2.117   3.824   3.063 -1.1633 -1.2593 -0.6556
    9UNL    H38  227   1.983   3.883   2.871 -1.4629 -0.5208 -0.7293
    9UNL    H39  228   2.093   3.962   2.657 -0.5172 -0.4639  1.1564
    9UNL    H40  229   2.581   4.219   2.559  0.0402  0.2399 -0.8888
    9UNL    H41  230   2.690   4.300   2.355 -0.7499  0.7596  1.1879
    9UNL    H42  231   2.749   4.161   2.174 -0.1327 -0.9601 -0.5565
    9UNL    H43  232   2.499   3.756   2.460  0.7221 -2.0523 -0.2979
    9UNL    H44  233   2.539   3.607   2.259  2.0913  0.1557 -0.0609
    9UNL    H45  234   2.649   3.685   2.068 -0.7048 -0.4784  0.7060
   10UNL     O0  235   1.956   0.039   2.035 -0.5846  0.1191  0.9267
   10UNL     C1  236   2.055  -0.030   1.994  0.5272  0.2449  0.5530
   10UNL     C2  237   2.044  -0.134   1.885  0.4179 -0.5416 -0.5023
   10UNL     C3  238   2.163  -0.222   1.853  0.2435  0.4760 -0.3458
   10UNL     O4  239   2.261  -0.228   1.928 -0.1294  0.4094  0.0890
   10UNL     C5  240   2.151  -0.310   1.714  0.4194  0.4150 -0.0312
   10UNL     O6  241   2.243  -0.372   1.662 -0.0410  0.1643  0.2847
   10UNL     C7  242   2.017  -0.301   1.644 -0.0351  0.8986 -0.0103
   10UNL     C8  243   1.920  -0.218   1.693 -0.0757 -0.0190 -0.0166
   10UNL     C9  244   1.924  -0.136   1.811  0.2148  0.0828 -0.2442
   10UNL    N10  245   2.174  -0.015   2.054 -0.7520 -0.7150 -0.0209
   10UNL    C11  246   2.243   0.085   2.130 -0.1461 -0.6458 -0.0195
   10UNL    C12  247   2.362   0.057   2.214  0.3889  0.4389 -0.1471
   10UNL    C13  248   2.427   0.162   2.284 -0.0635 -0.3783  0.8013
   10UNL    C14  249   2.540   0.142   2.360 -0.5866 -0.6042 -0.2595
   10UNL    N15  250   2.622   0.244   2.424 -0.0090 -0.3961  0.0043
   10UNL    C16  251   2.738   0.306   2.379 -0.6978 -0.4669  0.0600
   10UNL    C17  252   2.818   0.404   2.460  0.5014 -0.3376  0.3039
   10UNL    C18  253   2.764   0.449   2.589  0.2762  0.5097 -0.5708
   10UNL    O19  254   2.650   0.418   2.626  0.1154 -0.0704 -0.2590
   10UNL    C20  255   2.862   0.547   2.676 -0.7816 -0.4957 -0.0610
   10UNL    O21  256   2.839   0.593   2.789 -0.1894  0.3044 -0.9395
   10UNL    C22  257   2.994   0.566   2.623 -0.5372 -0.0007 -0.0025
   10UNL    C23  258   3.031   0.522   2.501 -0.9667  0.3710  0.1526
   10UNL    C24  259   2.945   0.443   2.420  0.0567  0.2059  0.0617
   10UNL    O25  260   2.787   0.266   2.273 -0.4127 -0.2684 -0.3644
   10UNL    C26  261   2.578   0.007   2.392 -0.1711 -0.2085  0.0545
   10UNL    C27  262   2.506  -0.099   2.330  0.1268  0.2720  0.6837
   10UNL    C28  263   2.407  -0.075   2.232 -0.0044 -0.4693  0.5170
   10UNL    C29  264   2.377   0.293   2.270  0.3522 -0.1752 -0.3232
   10UNL    C30  265   2.264   0.324   2.190 -0.6108  0.6259  0.3564
   10UNL    C31  266   2.198   0.218   2.125  0.0840  0.4869 -0.0036
   10UNL    H32  267   2.015  -0.352   1.549  0.6574  0.7319  0.0562
   10UNL    H33  268   1.826  -0.226   1.639 -0.2702 -2.9586  0.6076
   10UNL    H34  269   1.832  -0.085   1.836  0.4611  0.3606  0.0963
   10UNL    H35  270   2.244  -0.084   2.027  0.1013 -0.3076  1.0585
   10UNL    H36  271   2.584   0.269   2.515  1.1294  0.5434  0.2507
   10UNL    H37  272   3.071   0.606   2.688 -0.2440  2.2899 -1.6225
   10UNL    H38  273   3.133   0.530   2.465 -0.4263  1.3125  1.7903
   10UNL    H39  274   2.989   0.421   2.323 -2.1620 -0.3128 -0.9064
   10UNL    H40  275   2.662  -0.016   2.456  0.0261 -2.8624 -1.0522
   10UNL    H41  276   2.544  -0.200   2.346 -0.5790 -0.0694  0.2082
   10UNL    H42  277   2.356  -0.157   2.183  2.6254 -2.9253  1.6438
   10UNL    H43  278   2.420   0.375   2.328 -0.8652 -0.0445  0.4312
   10UNL    H44  279   2.228   0.427   2.193  1.5996  1.5168 -1.3316
   10UNL    H45  280   2.112   0.237   2.060  0.1257 -1.4599 -0.6836
   11OPC     OW  281   4.268   3.767   4.765 -0.5493  0.3216 -0.0940
   11OPC    HW1  282   4.327   3.715   4.802 -0.2463 -1.7263 -3.0619
   11OPC    HW2  283   4.210   3.711   4.731 -1.8702  2.0769 -0.8772
   11OPC     MW  284   4.268   3.751   4.765 -0.6999  0.2783 -0.6481
   12OPC     OW  285   1.260   0.455   1.747  0.4082  0.3328  0.3996
   12OPC    HW1  286   1.225   0.530   1.774  0.3343  0.1047  0.9706
   12OPC    HW2  287   1.268   0.409   1.821 -1.3312 -0.9509 -0.1453
   12OPC     MW  288   1.256   0.459   1.762  0.1404  0.1095  0.4035
   13OPC     OW  289   2.075   4.355   4.721  0.0951  0.2711  0.2586
   13OPC    HW1  290   2.146   4.336   4.674  0.2075 -0.6934  0.7893
   13OPC    HW2  291   2.043   4.426   4.682  1.8907  1.3290  0.5964
   13OPC     MW  292   2.080   4.363   4.709  0.3771  0.2847  0.3871
   14OPC     OW  293   3.575   3.388   2.632 -0.2846  0.0070  0.2955
   14OPC    HW1  294   3.536   3.330   2.580 -1.5320  0.8300  0.2629
   14OPC    HW2  295   3.528   3.461   2.620  1.9064  1.4162 -0.6034
   14OPC     MW  296   3.563   3.390   2.622 -0.1452  0.3366  0.1578
   15OPC     OW  297   3.629   2.562   3.871  0.0342  0.1943  0.1079
   15OPC    HW1  298   3.668   2.526   3.940  2.1191  2.0270  0.0120
   15OPC    HW2  299   3.668   2.523   3.803  0.7379  1.0319  0.0112
   15OPC     MW  300   3.641   2.551   3.871  0.4461  0.5888  0.0795
   16OPC     OW  301   4.511   0.232   4.291  0.3694  0.1307  0.0471
   16OPC    HW1  302   4.522   0.154   4.254 -2.5474  0.5520 -2.0943
   16OPC    HW2  303   4.472   0.279   4.228  0.3703  2.7655  1.8544
   16OPC     MW  304   4.506   0.227   4.276 -0.0613  0.5821 -0.0022
   17OPC     OW  305   0.135   2.175   1.890  0.2513  0.6342 -0.0976
   17OPC    HW1  306   0.065   2.156   1.939 -0.9146  1.8290 -1.1866
   17OPC    HW2  307   0.182   2.228   1.941  0.3501 -0.1463  0.6356
   17OPC     MW  308   0.132   2.180   1.905  0.0936  0.6953 -0.1501
   18OPC     OW  309   1.523   1.199   4.227 -0.0570 -0.5785 -0.3634
   18OPC    HW1  310   1.560   1.122   4.209 -0.6424 -0.4698 -2.3499
   18OPC    HW2  311   1.578   1.257   4.192 -1.0594 -0.3175 -1.6141
   18OPC     MW  312   1.536   1.196   4.219 -0.2915 -0.5239 -0.8417
   19OPC     OW  313   2.918   3.628   0.850  0.0903  0.0516  0.1551
   19OPC    HW1  314   2.888   3.654   0.928 -0.2049 -1.7145  0.6880
   19OPC    HW2  315   3.003   3.650   0.853  0.0385  0.1853  0.8906
   19OPC     MW  316   2.926   3.635   0.862  0.0391 -0.1895  0.3425
   20OPC     OW  317   3.248   2.842   3.736  0.1252  0.2157  0.5727
   20OPC    HW1  318   3.215   2.922   3.745  0.0107  0.4129 -1.3458
   20OPC    HW2  319   3.327   2.856   3.701  0.2792 -0.4926  0.6183
   20OPC     MW  320   3.255   2.856   3.732  0.1311  0.1402  0.2960
   21OPC     OW  321   2.377   1.192   1.857 -0.4805  0.4179  0.3997
   21OPC    HW1  322   2.345   1.122   1.899 -0.4006  0.2888  0.2417
   21OPC    HW2  323   2.376   1.254   1.919 -1.7567  0.6258  0.2095
   21OPC     MW  324   2.372   1.191   1.873 -0.6572  0.4295  0.3482
   22OPC     OW  325   4.442   2.638   3.874 -0.4003  0.1749 -0.0869
   22OPC    HW1  326   4.429   2.620   3.959  2.9364 -0.7538  0.3602
   22OPC    HW2  327   4.380   2.590   3.834 -1.8602  0.3968  1.7512
   22OPC     MW  328   4.431   2.628   3.881 -0.1233  0.0704  0.2506
   23OPC     OW  329   1.711   4.411   0.312  0.4349 -0.7809  0.8436
   23OPC    HW1  330   1.792   4.386   0.292  0.2684 -0.9025  0.3040
   23OPC    HW2  331   1.670   4.413   0.234  0.6613  1.9565  0.6933
   23OPC     MW  332   1.717   4.408   0.297  0.4437 -0.3944  0.7417
   24OPC     OW  333   3.036   3.257   2.453 -0.3811 -0.6507  0.4077
   24OPC    HW1  334   2.986   3.328   2.445  0.0948 -0.4432 -1.1331
   24OPC    HW2  335   3.113   3.282   2.418 -0.2339 -1.9308 -0.2777
   24OPC     MW  336   3.040   3.271   2.446 -0.2889 -0.8092  0.0787
   25OPC     OW  337   3.325   1.635   2.879  0.4777 -0.0803 -0.3609
   25OPC    HW1  338   3.379   1.578   2.842  0.0679 -1.1852  0.6607
   25OPC    HW2  339   3.247   1.596   2.874  0.0910  0.6366 -0.1344
   25OPC     MW  340   3.321   1.621   2.873  0.3600 -0.1377 -0.1766
   26OPC     OW  341   1.947   3.020   0.379 -0.3613  0.0844 -0.2051
   26OPC    HW1  342   1.869   2.983   0.394 -0.7336  1.0603  0.3680
   26OPC    HW2  343   2.001   2.975   0.431 -0.3691 -1.1473 -1.2202
   26OPC     MW  344   1.943   3.007   0.389 -0.4174  0.0465 -0.2704
   27OPC     OW  345   3.222   3.020   1.990 -0.5678 -0.1691 -0.3917
   27OPC    HW1  346   3.171   3.070   1.940 -1.2299 -2.1107 -1.7872
   27OPC    HW2  347   3.172   3.002   2.059 -0.5589  0.5229 -0.1955
   27OPC     MW  348   3.207   3.025   1.993 -0.6645 -0.3536 -0.5689
   28OPC     OW  349   4.610   2.291   3.220  0.3238  0.1113  0.1940
   28OPC    HW1  350   4.604   2.287   3.133  0.3308  1.5888  0.1114
   28OPC    HW2  351   4.696   2.287   3.235  0.5884  2.9571 -0.0998
   28OPC     MW  352   4.622   2.290   3.210  0.3640  0.7499  0.1385
   29OPC     OW  353   4.637   4.319   4.722  0.7128  0.0557 -0.4072
   29OPC    HW1  354   4.596   4.271   4.782  0.3053 -0.5247 -1.1297
   29OPC    HW2  355   4.583   4.386   4.708  0.1588 -0.5224 -1.1004
   29OPC     MW  356   4.623   4.322   4.728  0.5704 -0.1155 -0.6164
   30OPC     OW  357   0.399   4.693   1.083 -0.5386  0.0533 -0.3259
   30OPC    HW1  358   0.437   4.639   1.141  0.3156  0.6675 -0.2999
   30OPC    HW2  359   0.458   4.757   1.073 -1.0708  0.4159 -1.1949
   30OPC     MW  360   0.413   4.695   1.090 -0.4910  0.1977 -0.4505
   31OPC     OW  361   3.648   4.551   3.354  0.6767 -0.0775  0.1811
   31OPC    HW1  362   3.700   4.553   3.284 -0.3187  0.6323 -0.5762
   31OPC    HW2  363   3.570   4.572   3.321  0.1055 -0.1356  1.4515
   31OPC     MW  364   3.644   4.554   3.339  0.4454  0.0187  0.2570
   32OPC     OW  365   0.459   1.809   2.455  0.1254 -0.7382  0.5859
   32OPC    HW1  366   0.545   1.815   2.467  0.3334  0.2074 -1.0045
   32OPC    HW2  367   0.434   1.893   2.448 -1.0390 -0.9668  1.5794
   32OPC     MW  368   0.468   1.822   2.456 -0.0159 -0.6323  0.4978
   33OPC     OW  369   2.869   3.175   3.238 -0.1732  0.5008 -0.3684
   33OPC    HW1  370   2.838   3.100   3.268  2.4126 -0.3882  0.3073
   33OPC    HW2  371   2.798   3.225   3.230 -1.6367 -1.0545  1.8971
   33OPC     MW  372   2.854   3.171   3.241 -0.0074  0.1398  0.0661
   34OPC     OW  373   0.875   3.798   2.091  0.1859  0.4400 -0.0210
   34OPC    HW1  374   0.859   3.714   2.070  0.1259  0.5776 -0.5558
   34OPC    HW2  375   0.921   3.827   2.023  1.3776  0.4795  0.7802
   34OPC     MW  376   0.879   3.790   2.078  0.3531  0.4662  0.0183
   35OPC     OW  377   2.757   0.353   1.214  0.3168  0.6164  0.2739
   35OPC    HW1  378   2.802   0.305   1.272  2.2035  0.0163 -1.5264
   35OPC    HW2  379   2.693   0.299   1.189  0.5993  0.1815  0.4650
   35OPC     MW  380   2.754   0.338   1.219  0.6371  0.4635  0.0362
   36OPC     OW  381   2.406   3.912   0.972  0.0115 -0.0100 -0.0238
   36OPC    HW1  382   2.451   3.983   0.997 -0.6248  0.7811 -1.0436
   36OPC    HW2  383   2.325   3.928   1.001  0.0989 -0.8692  0.7460
   36OPC     MW  384   2.401   3.925   0.980 -0.0697 -0.0200 -0.0608
   37OPC     OW  385   2.034   0.382   0.705 -0.2810  0.4945  0.3896
   37OPC    HW1  386   2.067   0.460   0.683  0.5872  0.1599  0.4611
   37OPC    HW2  387   2.080   0.360   0.776 -1.6948  0.6803  1.4060
   37OPC     MW  388   2.046   0.391   0.713 -0.3616  0.4725  0.5503
   38OPC     OW  389   4.165   0.566   1.221  0.6022  0.2135  0.2387
   38OPC    HW1  390   4.142   0.493   1.263  0.3777  0.4645  0.5619
   38OPC    HW2  391   4.188   0.621   1.285  1.6331  0.1413 -0.0494
   38OPC     MW  392   4.165   0.564   1.236  0.7213  0.2399  0.2438
   39OPC     OW  393   4.045   2.762   1.789  0.1681  0.0854 -0.5671
   39OPC    HW1  394   4.002   2.831   1.822  2.0145  1.0920 -0.1442
   39OPC    HW2  395   4.003   2.745   1.715 -3.0058 -1.1056  1.2906
   39OPC     MW  396   4.032   2.770   1.783 -0.0281  0.0582 -0.2301
   40OPC     OW  397   1.733   3.928   2.715  0.0214 -0.7119 -0.6490
   40OPC    HW1  398   1.735   4.008   2.678  1.1327 -0.2365  0.3789
   40OPC    HW2  399   1.801   3.887   2.679  1.1829 -0.2100  0.8516
   40OPC     MW  400   1.744   3.934   2.704  0.3571 -0.5675 -0.2756
   41OPC     OW  401   1.882   1.104   2.322  0.4122  0.7422 -0.2207
   41OPC    HW1  402   1.818   1.144   2.366 -0.0449 -1.0145  0.7697
   41OPC    HW2  403   1.855   1.022   2.316  1.5033  0.4464 -1.8872
   41OPC     MW  404   1.868   1.098   2.327  0.5059  0.4391 -0.3206
   42OPC     OW  405   3.247   3.344   0.333  0.7788  0.1885 -0.4686
   42OPC    HW1  406   3.171   3.384   0.350  1.2822  0.5098  1.2251
   42OPC    HW2  407   3.307   3.403   0.354  1.5149 -0.9169  0.6865
   42OPC     MW  408   3.245   3.358   0.339  0.9619  0.0727 -0.0478
   43OPC     OW  409   2.264   4.384   2.461 -0.5707 -0.2119 -0.2968
   43OPC    HW1  410   2.309   4.447   2.501 -0.0215 -1.5962  1.4017
   43OPC    HW2  411   2.315   4.364   2.393 -1.0724  1.5475 -1.2692
   43OPC     MW  412   2.279   4.390   2.457 -0.5636 -0.1565 -0.1895
   44OPC     OW  413   2.120   3.939   3.913 -0.4156  0.3857  0.3160
   44OPC    HW1  414   2.059   4.001   3.908  1.0283  1.9535  1.3246
   44OPC    HW2  415   2.142   3.926   3.829 -1.2898  0.6287  0.0334
   44OPC     MW  416   2.114   3.946   3.900 -0.3316  0.6532  0.4232
   45OPC     OW  417   2.117   1.173   4.354 -0.0757  0.4512 -0.7365
   45OPC    HW1  418   2.083   1.251   4.375 -0.6140  0.0115  0.0693
   45OPC    HW2  419   2.129   1.179   4.268  0.6114  1.7021 -0.5784
   45OPC     MW  420   2.114   1.186   4.345 -0.0537  0.5710 -0.5940
   46OPC     OW  421   3.267   3.130   4.023  0.3036  0.2536  0.0380
   46OPC    HW1  422   3.215   3.125   3.953  0.2621 -0.2485  0.1015
   46OPC    HW2  423   3.242   3.062   4.071  0.9217  0.0931  0.1363
   46OPC     MW  424   3.256   3.119   4.020  0.3888  0.1558  0.0620
   47OPC     OW  425   2.127   2.014   1.106 -0.1334 -0.9653 -0.1219
   47OPC    HW1  426   2.073   1.976   1.163  3.0405 -3.7715  1.3743
   47OPC    HW2  427   2.127   1.959   1.038 -0.4571 -0.0095 -0.9275
   47OPC     MW  428   2.119   2.000   1.104  0.2877 -1.2387 -0.0199
   48OPC     OW  429   1.087   1.295   0.208 -0.1558  0.0492 -0.3188
   48OPC    HW1  430   1.102   1.297   0.294  0.1330 -0.3164 -0.3560
   48OPC    HW2  431   1.071   1.378   0.188 -2.6930 -0.1511  0.5098
   48OPC     MW  432   1.087   1.307   0.218 -0.4880 -0.0344 -0.2019
   49OPC     OW  433   0.034   0.458   3.179  0.4357 -0.3838  0.1029
   49OPC    HW1  434   0.097   0.436   3.122  1.2273 -0.7458  1.0882
   49OPC    HW2  435   0.048   0.404   3.246 -0.5592 -0.0518  0.5922
   49OPC     MW  436   0.046   0.446   3.181  0.4056 -0.3882  0.3207
   50OPC     OW  437   1.037   3.583   2.884 -0.1108 -0.7439 -0.1086
   50OPC    HW1  438   1.086   3.582   2.812 -0.9365  1.6604 -0.7937
   50OPC    HW2  439   1.025   3.498   2.902  1.2010 -1.3997 -2.0248
   50OPC     MW  440   1.042   3.570   2.876 -0.0390 -0.4857 -0.4929
   51OPC     OW  441   3.780   3.323   1.043  0.2886 -0.0718  0.6052
   51OPC    HW1  442   3.695   3.306   1.051  0.5527 -2.3514 -0.5786
   51OPC    HW2  443   3.799   3.297   0.962  2.3818 -1.0189  1.3252
   51OPC     MW  444   3.770   3.317   1.032  0.6368 -0.5486  0.5367
   52OPC     OW  445   0.732   1.713   3.001 -0.0434 -0.1609  0.0474
   52OPC    HW1  446   0.772   1.790   3.013 -0.8714  0.5492 -1.5500
   52OPC    HW2  447   0.651   1.727   3.031  0.2843 -0.9860  1.4038
   52OPC     MW  448   0.726   1.726   3.007 -0.1173 -0.1778  0.0119
   53OPC     OW  449   2.290   0.770   4.092  0.4637 -0.0262 -0.1716
   53OPC    HW1  450   2.283   0.715   4.025 -0.4823  0.8388 -0.8164
   53OPC    HW2  451   2.375   0.790   4.094  0.5384 -0.2521 -0.9528
   53OPC     MW  452   2.301   0.765   4.082  0.3351  0.0682 -0.3823
   54OPC     OW  453   0.666   4.010   1.720 -0.1999 -0.0755 -0.0355
   54OPC    HW1  454   0.644   3.942   1.670  0.6412  0.0905 -0.6609
   54OPC    HW2  455   0.698   4.068   1.662 -0.5729  0.7123  0.5230
   54OPC     MW  456   0.667   4.009   1.704 -0.1307  0.0654 -0.0455
   55OPC     OW  457   2.653   2.425   2.816  0.5150  0.1604  0.6073
   55OPC    HW1  458   2.706   2.358   2.803  1.8229  1.3809 -0.7456
   55OPC    HW2  459   2.646   2.461   2.737  0.0238  1.7415  1.3306
   55OPC     MW  460   2.660   2.420   2.802  0.6357  0.5743  0.5144
   56OPC     OW  461   0.667   4.696   0.830 -0.4690  0.2759  0.2348
   56OPC    HW1  462   0.733   4.676   0.883 -1.3072  0.6701  1.4689
   56OPC    HW2  463   0.647   4.619   0.793  0.9317  0.2287 -0.4984
   56OPC     MW  464   0.674   4.681   0.832 -0.3859  0.3272  0.3088
   57OPC     OW  465   1.912   4.671   4.392  0.1614  0.7592  0.2217
   57OPC    HW1  466   1.954   4.610   4.346 -4.0263 -1.9625 -0.5563
   57OPC    HW2  467   1.925   4.646   4.475 -0.2585 -0.3406 -0.0281
   57OPC     MW  468   1.920   4.658   4.398 -0.5192  0.1946  0.0698
   58OPC     OW  469   2.526   3.178   0.945  0.1817 -0.8186 -0.1947
   58OPC    HW1  470   2.564   3.122   0.890 -1.2189 -1.6534 -0.3734
   58OPC    HW2  471   2.445   3.186   0.913  0.4106  1.5845 -0.3539
   58OPC     MW  472   2.520   3.171   0.932  0.0086 -0.5870 -0.2446
   59OPC     OW  473   4.295   2.349   4.100 -0.0927 -0.1245 -1.0831
   59OPC    HW1  474   4.337   2.424   4.111 -0.2528  0.0210 -1.4663
   59OPC    HW2  475   4.341   2.307   4.039  1.2218 -1.2591  0.6012
   59OPC     MW  476   4.308   2.354   4.093  0.0777 -0.2707 -0.8910
   60OPC     OW  477   2.711   4.021   4.296 -0.5989 -0.0178  0.0273
   60OPC    HW1  478   2.655   4.056   4.352 -0.8825  1.1958 -0.9675
   60OPC    HW2  479   2.659   3.993   4.231 -0.2033 -0.6434 -0.0302
   60OPC     MW  480   2.695   4.022   4.294 -0.5823  0.0690 -0.1280
   61OPC     OW  481   2.892   1.739   1.565 -0.3573  0.0073 -0.5882
   61OPC    HW1  482   2.835   1.796   1.599  0.7271 -0.9640  3.4667
   61OPC    HW2  483   2.966   1.785   1.559 -0.2169 -0.1735 -0.2691
   61OPC     MW  484   2.894   1.754   1.569 -0.1763 -0.1629  0.0580
   62OPC     OW  485   4.547   0.004   1.962  0.0940 -0.5082 -0.1277
   62OPC    HW1  486   4.489   0.016   2.026  1.4927 -0.4483  1.2062
   62OPC    HW2  487   4.575  -0.078   1.975  0.7485 -0.3264 -0.3213
   62OPC     MW  488   4.543  -0.007   1.973  0.3971 -0.4723  0.0408
   63OPC     OW  489   3.520   2.795   0.829 -0.6887 -0.5523  0.3148
   63OPC    HW1  490   3.521   2.708   0.835  0.7319 -0.6284 -0.4860
   63OPC    HW2  491   3.478   2.810   0.754 -2.0459 -0.4710  1.0715
   63OPC     MW  492   3.514   2.784   0.818 -0.6792 -0.5516  0.3083
   64OPC     OW  493   0.937   0.482   1.207 -0.0831  0.5105  0.6304
   64OPC    HW1  494   0.937   0.397   1.226 -2.9895  0.3492  0.3541
   64OPC    HW2  495   0.959   0.520   1.282  4.4738 -0.3938  0.0378
   64OPC     MW  496   0.940   0.475   1.221  0.1607  0.3531  0.5020
   65OPC     OW  497   3.161   4.166   1.302  0.0097 -0.0274 -0.2266
   65OPC    HW1  498   3.177   4.244   1.337 -0.5830  0.6962 -1.4855
   65OPC    HW2  499   3.210   4.111   1.350  1.3293  1.2514 -0.0469
   65OPC     MW  500   3.170   4.170   1.314  0.1171  0.2685 -0.3860
   66OPC     OW  501   4.203   1.218   4.366 -0.4344  0.4542  0.5941
   66OPC    HW1  502   4.155   1.240   4.435 -0.7372 -1.2984  0.9813
   66OPC    HW2  503   4.277   1.187   4.401 -1.5686 -2.8877  0.3727
   66OPC     MW  504   4.207   1.217   4.381 -0.6467 -0.2984  0.6186
   67OPC     OW  505   1.799   1.396   2.400 -0.0766  0.2473  0.1891
   67OPC    HW1  506   1.765   1.391   2.319  1.2840  1.7952 -0.5486
   67OPC    HW2  507   1.882   1.372   2.388  0.4928  1.7771  0.8357
   67OPC     MW  508   1.806   1.392   2.386  0.2085  0.7020  0.1754
   68OPC     OW  509   2.419   2.252   3.467  0.3005 -0.2285  0.3130
   68OPC    HW1  510   2.383   2.180   3.499  0.6930 -0.9125 -0.7391
   68OPC    HW2  511   2.362   2.279   3.407  1.0829 -0.8108 -0.7173
   68OPC     MW  512   2.405   2.245   3.463  0.4740 -0.4156  0.0054
   69OPC     OW  513   3.802   0.118   1.681 -0.3466 -0.0487  0.1227
   69OPC    HW1  514   3.822   0.041   1.646  1.3342  0.6247 -0.5276
   69OPC    HW2  515   3.779   0.166   1.612 -0.1669  0.3771  0.3553
   69OPC     MW  516   3.801   0.114   1.665 -0.0716  0.1137  0.0610
   70OPC     OW  517   2.979   1.958   3.994 -0.1097 -0.2100 -0.5694
   70OPC    HW1  518   2.959   1.884   4.036  0.0037  1.4735  2.7406
   70OPC    HW2  519   3.061   1.975   4.020 -0.9066  2.1750  0.6443
   70OPC     MW  520   2.988   1.949   4.004 -0.2106  0.3910  0.0989
   71OPC     OW  521   0.179   1.425   1.031 -0.6636 -0.2144 -0.4653
   71OPC    HW1  522   0.213   1.345   1.020 -0.4914 -0.4853  1.6640
   71OPC    HW2  523   0.187   1.461   0.952  0.5391 -1.8065 -1.1393
   71OPC     MW  524   0.185   1.419   1.017 -0.4605 -0.4896 -0.2503
   72OPC     OW  525   2.529   0.226   1.104  0.0075  0.0397 -0.2520
   72OPC    HW1  526   2.505   0.163   1.160  2.3485  0.4171  1.3205
   72OPC    HW2  527   2.462   0.281   1.105 -1.8301 -2.0113 -1.1650
   72OPC     MW  528   2.516   0.225   1.112  0.0820 -0.2075 -0.1545
   73OPC     OW  529   0.117   1.654   4.607 -0.4139 -0.3299 -0.3330
   73OPC    HW1  530   0.063   1.589   4.586 -1.6087  1.0726 -1.9807
   73OPC    HW2  531   0.091   1.676   4.688 -2.0042 -0.0695 -0.8642
   73OPC     MW  532   0.105   1.648   4.616 -0.8253 -0.0842 -0.6548
   74OPC     OW  533   1.156   1.142   4.463  0.0755  0.3760 -0.3105
   74OPC    HW1  534   1.208   1.172   4.526 -0.9250  1.9317 -0.1802
   74OPC    HW2  535   1.093   1.099   4.506  0.4866 -0.3305 -0.3930
   74OPC     MW  536   1.154   1.140   4.478 -0.0116  0.5015 -0.3032
   75OPC     OW  537   0.309   0.321   3.036  0.4785 -0.0924 -0.1938
   75OPC    HW1  538   0.369   0.340   3.096 -0.1587 -0.7284  0.6738
   75OPC    HW2  539   0.350   0.267   2.981  1.7797  2.2312 -1.7059
   75OPC     MW  540   0.324   0.316   3.037  0.5766  0.1569 -0.2891
   76OPC     OW  541   1.390   2.557   2.660 -0.0354  0.1756 -0.2884
   76OPC    HW1  542   1.458   2.523   2.704 -0.8223  0.4105  1.1882
   76OPC    HW2  543   1.344   2.487   2.636  0.4296  0.0385 -0.7782
   76OPC     MW  544   1.393   2.542   2.663 -0.0830  0.1901 -0.1427
   77OPC     OW  545   3.664   4.066   1.699 -0.4624  0.2616  0.0230
   77OPC    HW1  546   3.638   4.091   1.620 -1.4524  1.1516  0.6000
   77OPC    HW2  547   3.733   4.116   1.715 -0.2149  0.0290 -0.2902
   77OPC     MW  548   3.670   4.077   1.690 -0.5720  0.3589  0.0620
   78OPC     OW  549   0.020   3.907   2.628  0.1996 -0.3612  0.1742
   78OPC    HW1  550   0.094   3.888   2.586 -1.0457 -1.5579 -1.6062
   78OPC    HW2  551  -0.021   3.962   2.575 -0.8914 -0.9895  0.3242
   78OPC     MW  552   0.025   3.912   2.614 -0.1455 -0.6307 -0.0666
   79OPC     OW  553   3.144   0.464   0.049  0.0274  0.1781 -0.0026
   79OPC    HW1  554   3.224   0.433   0.065  0.2732 -0.0401 -1.4932
   79OPC    HW2  555   3.126   0.434  -0.031 -2.7889 -2.3001  1.3859
   79OPC     MW  556   3.153   0.455   0.040 -0.3523 -0.2202 -0.0177
   80OPC     OW  557   2.365   3.552   2.609 -0.1016  0.3871  0.2727
   80OPC    HW1  558   2.306   3.554   2.673  0.0740 -1.3617  0.5418
   80OPC    HW2  559   2.440   3.535   2.651 -0.1575 -1.9690 -0.4070
   80OPC     MW  560   2.367   3.550   2.625 -0.0838 -0.2193  0.2120
   81OPC     OW  561   2.125   1.309   2.376 -0.4634  0.1671  0.1592
   81OPC    HW1  562   2.117   1.224   2.356 -0.3994  0.3433 -0.6383
   81OPC    HW2  563   2.175   1.308   2.448 -1.6400 -0.5380  1.0101
   81OPC     MW  564   2.132   1.296   2.384 -0.6276  0.0890  0.1672
   82OPC     OW  565   3.133   4.635   2.019 -0.2828  0.0455 -0.0156
   82OPC    HW1  566   3.081   4.694   2.058 -0.3142  0.1757 -0.2534
   82OPC    HW2  567   3.103   4.633   1.937 -0.4497 -0.4919  0.0545
   82OPC     MW  568   3.121   4.644   2.012 -0.3120 -0.0147 -0.0404
   83OPC     OW  569   2.306   3.952   4.578 -0.4637 -0.3136 -0.7408
   83OPC    HW1  570   2.356   3.909   4.636 -1.3102 -0.1009  0.1789
   83OPC    HW2  571   2.225   3.928   4.599 -0.9626  1.5958 -0.2856
   83OPC     MW  572   2.302   3.942   4.590 -0.6624 -0.0002 -0.5378
   84OPC     OW  573   1.126   4.606   4.018  0.2115  0.1950  0.2357
   84OPC    HW1  574   1.167   4.625   3.944  1.6580 -1.3567  0.5868
   84OPC    HW2  575   1.161   4.530   4.043  0.6985  1.2294  3.1258
   84OPC     MW  576   1.137   4.598   4.011  0.4972  0.1186  0.7144
   85OPC     OW  577   4.378   2.408   1.213 -0.0515 -0.3153 -0.1511
   85OPC    HW1  578   4.310   2.359   1.239 -0.0757 -0.3036 -0.1915
   85OPC    HW2  579   4.441   2.350   1.197  0.1083 -0.2921  0.3671
   85OPC     MW  580   4.377   2.392   1.215 -0.0315 -0.3104 -0.0805
   86OPC     OW  581   0.738   2.230   1.657  0.1406  0.5909  0.0800
   86OPC    HW1  582   0.710   2.147   1.651 -1.5958  1.2155 -1.3033
   86OPC    HW2  583   0.672   2.271   1.696  0.8038  1.4104  0.3536
   86OPC     MW  584   0.724   2.223   1.662 -0.0179  0.8041 -0.0840
   87OPC     OW  585   1.700   0.163   4.316 -0.4832  0.0822 -0.1050
   87OPC    HW1  586   1.760   0.134   4.373 -1.6052  0.0009  1.0981
   87OPC    HW2  587   1.745   0.218   4.265  0.8792 -0.9798 -0.0884
   87OPC     MW  588   1.716   0.167   4.317 -0.4477 -0.0867  0.0751
   88OPC     OW  589   3.582   2.104   3.435  0.8162  0.0712  0.3638
   88OPC    HW1  590   3.591   2.178   3.391  1.0245  0.0771  0.4161
   88OPC    HW2  591   3.616   2.044   3.382  0.3901 -0.0312  0.1992
   88OPC     MW  592   3.588   2.106   3.421  0.7840  0.0568  0.3471
   89OPC     OW  593   1.388   3.325   2.158  0.7587  0.1033 -0.2403
   89OPC    HW1  594   1.384   3.302   2.074  0.6895 -1.5116  0.1825
   89OPC    HW2  595   1.309   3.358   2.174  1.0136  1.1213 -0.9822
   89OPC     MW  596   1.376   3.327   2.148  0.7861  0.0151 -0.2876
   90OPC     OW  597   2.448   2.265   4.722 -0.8696  0.5508  0.5451
   90OPC    HW1  598   2.377   2.289   4.676  0.0870  1.1155 -0.6851
   90OPC    HW2  599   2.511   2.316   4.690  0.4296 -1.0157  0.5391
   90OPC     MW  600   2.447   2.276   4.710 -0.5362  0.4028  0.3625
   91OPC     OW  601   1.117   3.216   1.418  0.1355 -0.1954  0.0302
   91OPC    HW1  602   1.140   3.295   1.449  0.8140 -0.7903  1.0962
   91OPC    HW2  603   1.193   3.180   1.396 -0.0803 -0.9211  0.4527
   91OPC     MW  604   1.131   3.222   1.419  0.2038 -0.3904  0.2500
   92OPC     OW  605   0.994   2.903   1.746  0.3153 -0.1594 -0.0720
   92OPC    HW1  606   1.080   2.895   1.756  0.4056 -0.8625 -1.2560
   92OPC    HW2  607   0.984   2.983   1.715  0.1593  1.4689  3.6175
   92OPC     MW  608   1.005   2.914   1.743  0.3056 -0.0228  0.2981
   93OPC     OW  609   0.126   4.665   4.528  0.3256 -0.0757  0.1970
   93OPC    HW1  610   0.180   4.732   4.545  1.8041 -0.6479 -1.8015
   93OPC    HW2  611   0.051   4.688   4.566  1.1409  2.1410  0.5852
   93OPC     MW  612   0.123   4.678   4.536  0.6644  0.1672 -0.0410
   94OPC     OW  613   3.351   3.830   0.549 -0.3224 -0.0139  0.4032
   94OPC    HW1  614   3.304   3.758   0.562 -0.4464 -0.0225 -0.0664
   94OPC    HW2  615   3.425   3.801   0.513 -0.4341  0.1045  0.0756
   94OPC     MW  616   3.355   3.815   0.546 -0.3571  0.0024  0.2854
   95OPC     OW  617   2.019   2.917   0.135  0.6295 -0.3877  0.1287
   95OPC    HW1  618   2.080   2.975   0.111  0.9631 -0.3951  0.9497
   95OPC    HW2  619   1.998   2.941   0.216  0.9151 -1.5223  0.5607
   95OPC     MW  620   2.025   2.929   0.143  0.7210 -0.5563  0.3138
   96OPC     OW  621   0.236   3.593   1.495 -0.2131  0.4325  0.3881
   96OPC    HW1  622   0.230   3.680   1.484 -1.1894  0.3979  0.5518
   96OPC    HW2  623   0.160   3.563   1.462 -0.3976 -0.2526  1.4003
   96OPC     MW  624   0.224   3.602   1.488 -0.3846  0.3263  0.5618
   97OPC     OW  625   2.770   3.650   3.474 -0.4249 -0.0125 -0.3168
   97OPC    HW1  626   2.815   3.703   3.421  1.3035 -0.5677  0.5301
   97OPC    HW2  627   2.736   3.705   3.533  0.2072  0.3018 -0.2364
   97OPC     MW  628   2.772   3.666   3.475 -0.0763 -0.0480 -0.1799
   98OPC     OW  629   3.256   3.326   3.367 -0.4254  0.0811  0.4602
   98OPC    HW1  630   3.237   3.361   3.445  0.8597  0.4935  0.6097
   98OPC    HW2  631   3.289   3.393   3.323  0.0480 -0.4579 -0.0037
   98OPC     MW  632   3.258   3.341   3.372 -0.1657  0.0623  0.4137
   99OPC     OW  633   1.868   0.381   2.369  0.8207 -0.1391 -0.1331
   99OPC    HW1  634   1.840   0.373   2.451 -0.1047 -2.2247 -0.6065
   99OPC    HW2  635   1.896   0.301   2.349  1.6330  0.4870 -1.6590
   99OPC     MW  636   1.868   0.368   2.378  0.8040 -0.3547 -0.4285
  100OPC     OW  637   2.793   1.175   4.186  0.3860  0.1958  0.0504
  100OPC    HW1  638   2.739   1.171   4.117 -0.8376 -0.4480  1.0139
  100OPC    HW2  639   2.872   1.179   4.149 -0.2217 -0.3366 -1.3969
  100OPC     MW  640   2.796   1.175   4.170  0.1155  0.0221 -0.0210
  101OPC     OW  641   0.304   2.086   4.107 -0.0886 -0.1159  0.0493
  101OPC    HW1  642   0.294   2.026   4.169 -1.3277 -0.3196 -0.3130
  101OPC    HW2  643   0.244   2.064   4.048  0.9069  0.2026 -1.1212
  101OPC     MW  644   0.294   2.074   4.107 -0.1245 -0.0990 -0.1774
  102OPC     OW  645   0.852   2.347   0.110 -0.1781  0.1889 -0.1342
  102OPC    HW1  646   0.852   2.424   0.069 -0.7721 -0.3269 -1.1553
  102OPC    HW2  647   0.898   2.295   0.057 -2.7823 -1.0510 -1.3558
  102OPC     MW  648   0.859   2.350   0.096 -0.6505 -0.0706 -0.4655
  103OPC     OW  649   2.577   0.686   0.537 -0.4045  0.0520  0.2632
  103OPC    HW1  650   2.514   0.702   0.478  2.3836  1.1849 -2.7224
  103OPC    HW2  651   2.612   0.764   0.552  0.7821 -0.6289  1.2049
  103OPC     MW  652   2.572   0.700   0.530  0.1826  0.1187 -0.0387
  104OPC     OW  653   2.993   1.069   1.163  0.0779  0.3630 -0.2688
  104OPC    HW1  654   2.926   1.054   1.216  1.1867  0.6355  1.2683
  104OPC    HW2  655   2.955   1.098   1.089 -1.5262 -0.5860  0.1383
  104OPC     MW  656   2.977   1.071   1.160  0.0047  0.2631  0.0185
  105OPC     OW  657   2.783   0.646   1.131  0.2823 -0.1038  0.4069
  105OPC    HW1  658   2.750   0.638   1.050  2.5808 -0.2482 -0.5758
  105OPC    HW2  659   2.776   0.731   1.148  1.7991  0.3188 -0.8957
  105OPC     MW  660   2.777   0.657   1.122  0.8459 -0.0627  0.0693
  106OPC     OW  661   1.109   2.601   4.312 -0.2193 -0.1282  0.9141
  106OPC    HW1  662   1.175   2.592   4.257  2.3877  0.2984  3.6953
  106OPC    HW2  663   1.053   2.539   4.288  1.7356 -1.3118 -0.8748
  106OPC     MW  664   1.110   2.590   4.300  0.4546 -0.2400  1.0610
  107OPC     OW  665   4.049   0.268   1.347 -0.3777  0.3627 -0.3071
  107OPC    HW1  666   4.055   0.279   1.433  2.8471 -2.1696 -0.0374
  107OPC    HW2  667   3.981   0.215   1.337 -1.4142  1.4811  0.4945
  107OPC     MW  668   4.040   0.262   1.358 -0.0544  0.1538 -0.1488
  108OPC     OW  669   0.952   3.033   4.682 -0.0063  0.1189  0.1395
  108OPC    HW1  670   0.967   3.047   4.767 -1.5892  0.8942  0.3119
  108OPC    HW2  671   0.968   3.111   4.645 -0.0878 -0.0079 -0.1672
  108OPC     MW  672   0.957   3.047   4.689 -0.2522  0.2146  0.1197
  109OPC     OW  673   1.902   3.752   2.574 -0.0329  0.4135  0.0800
  109OPC    HW1  674   1.910   3.676   2.615 -1.6409 -1.9480 -3.4330
  109OPC    HW2  675   1.979   3.764   2.536  0.0687  0.2720  0.2423
  109OPC     MW  676   1.914   3.743   2.574 -0.2555  0.0437 -0.4150
  110OPC     OW  677   1.488   2.781   3.641  0.0571  0.0510  0.1699
  110OPC    HW1  678   1.402   2.796   3.644  0.0605  0.4267 -0.9307
  110OPC    HW2  679   1.523   2.859   3.657  0.2390 -0.2967  1.6264
  110OPC     MW  680   1.480   2.795   3.644  0.0845  0.0552  0.2225
  111OPC     OW  681   0.352   3.456   1.288 -0.1737  0.0763  0.4524
  111OPC    HW1  682   0.338   3.506   1.358  1.2513 -0.7372  1.4002
  111OPC    HW2  683   0.434   3.427   1.301  1.1349  1.8002 -2.7733
  111OPC     MW  684   0.362   3.459   1.300  0.2301  0.2110  0.1159
  112OPC     OW  685   1.629   1.705   0.640 -0.0973 -0.8206  0.2875
  112OPC    HW1  686   1.550   1.741   0.634 -0.1798 -1.1111 -0.5523
  112OPC    HW2  687   1.617   1.624   0.612  0.4616 -0.9314  0.3546
  112OPC     MW  688   1.616   1.698   0.635 -0.0270 -0.8799  0.1733
  113OPC     OW  689   2.583   2.938   3.952 -0.0486 -0.4206  0.2050
  113OPC    HW1  690   2.653   2.932   3.900 -0.0163  0.3411  0.1380
  113OPC    HW2  691   2.545   2.860   3.945  0.9781 -0.9708  0.5093
  113OPC     MW  692   2.588   2.926   3.943  0.1080 -0.3894  0.2401
  114OPC     OW  693   2.413   1.404   4.212 -0.6669 -0.4899 -0.1971
  114OPC    HW1  694   2.410   1.374   4.294 -2.3198  0.7018  0.2381
  114OPC    HW2  695   2.431   1.333   4.165 -1.5378 -1.5860  1.0364
  114OPC     MW  696   2.415   1.389   4.217 -1.0398 -0.4758  0.0493
  115OPC     OW  697   0.078   0.907   2.803 -0.3027  0.0993 -0.1951
  115OPC    HW1  698   0.020   0.874   2.747 -0.8832 -0.7094  0.8446
  115OPC    HW2  699   0.095   0.840   2.857  0.8141  0.6291  0.1476
  115OPC     MW  700   0.072   0.892   2.802 -0.2235  0.0581  0.0093
  116OPC     OW  701   3.118   2.428   1.267 -0.1582  0.2958 -0.0112
  116OPC    HW1  702   3.060   2.493   1.274  1.3870  1.9395 -1.4420
  116OPC    HW2  703   3.167   2.436   1.338 -0.2717  0.3888  0.0568
  116OPC     MW  704   3.117   2.438   1.278  0.0535  0.5524 -0.2126
  117OPC     OW  705   4.347   1.546   2.406 -0.3098  0.1378  0.3366
  117OPC    HW1  706   4.277   1.511   2.445 -1.3246  2.2281  0.5576
  117OPC    HW2  707   4.342   1.630   2.429  1.8115  0.5015 -0.3748
  117OPC     MW  708   4.336   1.553   2.415 -0.1464  0.5003  0.2642
  118OPC     OW  709   0.679   0.332   0.392  0.2485 -0.4563  0.0333
  118OPC    HW1  710   0.686   0.401   0.445  0.0031  1.2398 -2.0024
  118OPC    HW2  711   0.660   0.368   0.315  1.1050 -2.7545 -1.3326
  118OPC     MW  712   0.677   0.348   0.388  0.3388 -0.5452 -0.4692
  119OPC     OW  713   3.463   2.574   0.234 -0.3848  0.3321  0.7292
  119OPC    HW1  714   3.378   2.591   0.231 -0.4374  0.5381  2.4794
  119OPC    HW2  715   3.498   2.647   0.266  0.4875  0.2887 -0.0696
  119OPC     MW  716   3.456   2.587   0.238 -0.2638  0.3561  0.8697
  120OPC     OW  717   2.766   2.819   3.073  0.5080 -0.1762  0.1465
  120OPC    HW1  718   2.752   2.734   3.087 -2.0198  0.3946  1.8388
  120OPC    HW2  719   2.772   2.852   3.154 -0.2227  1.4674 -0.4391
  120OPC     MW  720   2.765   2.811   3.087  0.0267  0.1508  0.3100
  121OPC     OW  721   4.821   2.041   0.131  0.0745  0.0741 -0.1183
  121OPC    HW1  722   4.802   2.117   0.094  0.5383 -0.5138 -1.6858
  121OPC    HW2  723   4.753   2.025   0.183 -0.7696  0.8356 -0.9476
  121OPC     MW  724   4.808   2.050   0.133  0.0183  0.0998 -0.4724
  122OPC     OW  725   3.754   3.303   3.323 -0.0451 -0.6007 -0.1555
  122OPC    HW1  726   3.686   3.299   3.268 -0.0829 -0.4758 -0.1207
  122OPC    HW2  727   3.770   3.389   3.329 -0.2502 -0.5876  0.2750
  122OPC     MW  728   3.746   3.315   3.316 -0.0809 -0.5802 -0.0867
  123OPC     OW  729   3.220   4.359   2.514 -0.3652 -0.4241  0.5504
  123OPC    HW1  730   3.285   4.375   2.457 -0.4297 -0.2796  0.5185
  123OPC    HW2  731   3.155   4.330   2.464 -0.1222 -1.1513  0.6479
  123OPC     MW  732   3.220   4.357   2.498 -0.3387 -0.5102  0.5600
  124OPC     OW  733   0.121   1.287   4.026  0.4292 -0.5012 -0.2859
  124OPC    HW1  734   0.088   1.337   4.089  1.4799 -0.0228 -0.0967
  124OPC    HW2  735   0.051   1.266   3.978 -0.3779 -0.7760  0.9526
  124OPC     MW  736   0.106   1.291   4.028  0.4652 -0.4711 -0.0746
  125OPC     OW  737   1.971   2.674   4.583  0.2313  0.1370 -0.4367
  125OPC    HW1  738   1.913   2.611   4.565  0.5794 -0.5419  0.7075
  125OPC    HW2  739   1.929   2.747   4.563 -0.5207 -0.4104 -0.9315
  125OPC     MW  740   1.956   2.675   4.577  0.1717 -0.0442 -0.3409
  126OPC     OW  741   1.117   1.306   2.854  0.4429 -0.1252  0.2517
  126OPC    HW1  742   1.105   1.267   2.777  0.1316  0.2690  0.0941
  126OPC    HW2  743   1.091   1.388   2.840  1.8812  0.3684  0.3521
  126OPC     MW  744   1.111   1.312   2.841  0.6093  0.0060  0.2432
  127OPC     OW  745   4.350   2.272   2.425  0.5909  0.6899  0.2951
  127OPC    HW1  746   4.311   2.224   2.487 -0.0140  2.0532  1.0161
  127OPC    HW2  747   4.435   2.267   2.445  0.3532  1.7555  1.7782
  127OPC     MW  748   4.357   2.264   2.437  0.4667  1.0487  0.6208
  128OPC     OW  749   1.656   3.627   0.796  0.3995  0.1299  0.9763
  128OPC    HW1  750   1.662   3.554   0.844 -1.2406  0.9155  2.4934
  128OPC    HW2  751   1.584   3.665   0.826 -0.2763  1.0935 -1.6190
  128OPC     MW  752   1.647   3.622   0.807  0.0573  0.3882  0.8170
  129OPC     OW  753   0.646   0.474   2.050 -0.1359  1.1819  0.1268
  129OPC    HW1  754   0.608   0.552   2.041 -1.9548  0.1378 -2.4762
  129OPC    HW2  755   0.695   0.466   1.979  3.7409  1.6298  2.4459
  129OPC     MW  756   0.647   0.484   2.038  0.1681  1.0938  0.0849
  130OPC     OW  757   1.075   1.847   3.824 -0.0355  0.3599  0.3339
  130OPC    HW1  758   1.146   1.884   3.790 -0.9433  1.3855 -0.5127
  130OPC    HW2  759   1.076   1.766   3.792  0.5293  0.4955 -0.0010
  130OPC     MW  760   1.086   1.840   3.814 -0.0861  0.5314  0.1595
  131OPC     OW  761   2.198   0.544   4.226 -0.1181 -0.4185 -0.7068
  131OPC    HW1  762   2.198   0.478   4.169  1.0518 -1.4002  0.3887
  131OPC    HW2  763   2.244   0.606   4.186  2.4248 -1.8129 -0.1044
  131OPC     MW  764   2.205   0.544   4.211  0.4303 -0.7695 -0.4560
  132OPC     OW  765   1.123   3.029   0.907  0.1029  0.1917 -0.1085
  132OPC    HW1  766   1.124   2.942   0.897  0.1643  0.2720 -0.8786
  132OPC    HW2  767   1.205   3.052   0.889 -0.1854  0.5210 -1.0280
  132OPC     MW  768   1.135   3.020   0.903  0.0694  0.2522 -0.3581
  133OPC     OW  769   4.684   3.128   2.400 -0.3089 -0.4826 -0.0761
  133OPC    HW1  770   4.755   3.168   2.431 -0.2835 -0.5396 -0.0609
  133OPC    HW2  771   4.623   3.191   2.399 -0.4445 -0.5958  0.5444
  133OPC     MW  772   4.685   3.143   2.405 -0.3249 -0.5080  0.0178
  134OPC     OW  773   2.654   0.742   3.882 -0.7145 -0.0845 -0.2491
  134OPC    HW1  774   2.637   0.741   3.967 -0.6965 -1.2911 -0.2554
  134OPC    HW2  775   2.717   0.802   3.874  3.2964 -3.6222  1.3538
  134OPC     MW  776   2.660   0.751   3.893 -0.1193 -0.7853 -0.0134
  135OPC     OW  777   3.275   3.101   3.161 -0.4316 -0.6875 -0.0828
  135OPC    HW1  778   3.282   3.172   3.211  0.5538 -1.5289  1.0392
  135OPC    HW2  779   3.192   3.102   3.134 -0.0989  1.6160 -1.2431
  135OPC     MW  780   3.264   3.111   3.164 -0.2368 -0.4715 -0.0884
  136OPC     OW  781   2.126   0.337   0.244 -0.1979  0.2678 -0.1958
  136OPC    HW1  782   2.185   0.401   0.244  1.0170 -0.7312  2.0678
  136OPC    HW2  783   2.133   0.303   0.324 -2.8289 -0.8652 -0.3407
  136OPC     MW  784   2.135   0.341   0.256 -0.4073 -0.0471  0.1171
  137OPC     OW  785   0.337   1.500   0.141 -0.1230  0.2442  0.3788
  137OPC    HW1  786   0.345   1.465   0.061 -1.6669 -1.7446  0.9910
  137OPC    HW2  787   0.297   1.576   0.126 -1.9363 -0.8241 -0.7092
  137OPC     MW  788   0.332   1.506   0.127 -0.6189 -0.2074  0.3085
  138OPC     OW  789   1.071   1.574   3.211  0.1165 -0.1474 -0.7699
  138OPC    HW1  790   1.135   1.631   3.196  0.3439 -0.2308 -0.1128
  138OPC    HW2  791   1.027   1.573   3.135  0.2887  0.6678 -0.8921
  138OPC     MW  792   1.074   1.582   3.197  0.1755 -0.0393 -0.6909
  139OPC     OW  793   2.458   1.238   2.380  0.1209  0.3292  0.2061
  139OPC    HW1  794   2.411   1.307   2.353  0.9793  2.7039  3.9710
  139OPC    HW2  795   2.410   1.205   2.445  1.5498 -0.0675  1.1081
  139OPC     MW  796   2.444   1.244   2.386  0.4588  0.6214  0.8954
  140OPC     OW  797   2.420   0.452   0.658  0.3058  0.2112  0.2579
  140OPC    HW1  798   2.467   0.517   0.623  0.6762  1.0470  2.1897
  140OPC    HW2  799   2.481   0.396   0.685  0.2251  0.9423  2.0893
  140OPC     MW  800   2.436   0.453   0.657  0.3486  0.4427  0.8138
  141OPC     OW  801   1.553   1.166   2.348 -0.1068 -0.5338 -0.5086
  141OPC    HW1  802   1.595   1.140   2.420  1.6276  0.6385 -1.0280
  141OPC    HW2  803   1.499   1.228   2.377  1.4972  0.8393 -0.3350
  141OPC     MW  804   1.551   1.171   2.363  0.3864 -0.1579 -0.5596
  142OPC     OW  805   4.688   0.830   0.477  0.3181  0.4704  0.4913
  142OPC    HW1  806   4.616   0.798   0.439  0.9922 -0.5359  0.0195
  142OPC    HW2  807   4.722   0.762   0.518  0.4567  1.1857  1.6241
  142OPC     MW  808   4.682   0.816   0.477  0.4379  0.4274  0.5889
  143OPC     OW  809   2.836   3.097   1.937 -0.5502  0.2674  0.2678
  143OPC    HW1  810   2.837   3.036   1.999 -1.0185  0.3825  0.3950
  143OPC    HW2  811   2.869   3.167   1.978  0.8382 -0.1242 -0.1344
  143OPC     MW  812   2.841   3.099   1.952 -0.4143  0.2264  0.2272
  144OPC     OW  813   3.127   3.210   1.538 -0.0280 -0.1337  0.6964
  144OPC    HW1  814   3.122   3.218   1.451 -0.1176  2.8739  0.8831
  144OPC    HW2  815   3.137   3.124   1.550  0.0261 -0.6453 -2.2690
  144OPC     MW  816   3.128   3.198   1.527 -0.0333  0.2350  0.2859
  145OPC     OW  817   2.244   0.811   2.372  0.1773  0.5144 -0.0533
  145OPC    HW1  818   2.179   0.780   2.324 -1.0364  1.3581  0.9673
  145OPC    HW2  819   2.282   0.740   2.404 -0.1043  0.0021 -0.8474
  145OPC     MW  820   2.240   0.796   2.370 -0.0435  0.5634 -0.0199
  146OPC     OW  821   4.251   1.997   4.714  0.2256 -0.5167  0.3328
  146OPC    HW1  822   4.245   1.920   4.754  0.6508 -0.4719  0.4846
  146OPC    HW2  823   4.168   2.015   4.692  0.1665 -1.1615  0.0106
  146OPC     MW  824   4.238   1.988   4.717  0.2796 -0.6053  0.3077
  147OPC     OW  825   0.679   1.898   0.615  0.2340  0.2585 -0.1718
  147OPC    HW1  826   0.605   1.877   0.657  0.1614  0.1582 -0.3496
  147OPC    HW2  827   0.677   1.848   0.543  0.2378  0.6125 -0.4174
  147OPC     MW  828   0.668   1.887   0.611  0.2238  0.2960 -0.2343
  148OPC     OW  829   0.052   0.719   3.293 -0.3947  1.0155  0.0466
  148OPC    HW1  830   0.048   0.772   3.223  2.8632  1.7839  0.3249
  148OPC    HW2  831   0.047   0.639   3.258  1.2802  1.3862 -1.1333
  148OPC     MW  832   0.050   0.715   3.277  0.3340  1.1838 -0.0867
  149OPC     OW  833   3.632   4.019   3.684  0.4541 -0.2908 -0.5625
  149OPC    HW1  834   3.693   4.079   3.670 -1.4513  1.8036 -0.3883
  149OPC    HW2  835   3.679   3.946   3.700  2.8743  1.2145 -0.2124
  149OPC     MW  836   3.648   4.017   3.685  0.5300  0.2409 -0.4851
  150OPC     OW  837   1.103   3.014   2.258  0.1996  0.5255 -0.6094
  150OPC    HW1  838   1.153   2.952   2.222  1.8912  1.5436 -0.1110
  150OPC    HW2  839   1.027   3.006   2.215  0.6899 -1.2107 -1.2528
  150OPC     MW  840   1.099   3.003   2.246  0.5219  0.4194 -0.6307
  151OPC     OW  841   3.604   4.206   4.383 -0.0673  0.1597  0.1376
  151OPC    HW1  842   3.687   4.199   4.359  0.1700  0.6991  0.7892
  151OPC    HW2  843   3.599   4.284   4.421 -0.8136  0.0204  0.3525
  151OPC     MW  844   3.615   4.216   4.385 -0.1426  0.2187  0.2655
  152OPC     OW  845   0.933   3.912   0.878 -0.2659  0.3047  0.5889
  152OPC    HW1  846   0.868   3.910   0.819 -0.1968 -1.4175  0.5132
  152OPC    HW2  847   0.895   3.880   0.950  0.7122 -1.7580  0.2566
  152OPC     MW  848   0.918   3.907   0.880 -0.1112 -0.2543  0.5286
  153OPC     OW  849   1.676   3.918   2.062  0.1631  0.2949 -0.2598
  153OPC    HW1  850   1.737   3.872   2.104  1.6630  1.7981 -0.6498
  153OPC    HW2  851   1.640   3.860   2.007  1.6592 -0.5208 -0.4333
  153OPC     MW  852   1.680   3.903   2.060  0.6057  0.3964 -0.3430
  154OPC     OW  853   4.192   1.753   4.078  0.6123  0.1582  0.3044
  154OPC    HW1  854   4.279   1.759   4.067  0.4776  0.6848 -0.5037
  154OPC    HW2  855   4.167   1.836   4.089  0.1146  0.0770 -0.2056
  154OPC     MW  856   4.201   1.766   4.078  0.5189  0.2240  0.1096
  155OPC     OW  857   3.439   0.141   3.270  0.1624 -0.3986 -0.0955
  155OPC    HW1  858   3.389   0.141   3.198  0.9813  0.2494 -0.6896
  155OPC    HW2  859   3.392   0.097   3.328  0.2915 -2.7169 -1.6151
  155OPC     MW  860   3.425   0.134   3.268  0.3023 -0.6453 -0.4077
  156OPC     OW  861   4.215   2.954   0.429 -0.1375 -0.0480 -0.5451
  156OPC    HW1  862   4.236   3.003   0.361  0.6960 -0.2832 -0.4730
  156OPC    HW2  863   4.276   2.891   0.429 -1.6183 -1.5526 -1.1011
  156OPC     MW  864   4.227   2.952   0.419 -0.2331 -0.3051 -0.6166
  157OPC     OW  865   3.518   0.745   4.194  0.4529  0.0628 -0.2426
  157OPC    HW1  866   3.595   0.705   4.191  0.7532  0.6088  0.1130
  157OPC    HW2  867   3.469   0.691   4.242  1.0890  0.4912  0.9180
  157OPC     MW  868   3.522   0.731   4.201  0.5912  0.2067 -0.0184
  158OPC     OW  869   2.752   1.940   1.734  0.1912  0.0705  0.3324
  158OPC    HW1  870   2.727   1.917   1.814 -1.8438  0.9558  0.0281
  158OPC    HW2  871   2.823   1.989   1.747 -1.2673  1.9545  1.8476
  158OPC     MW  872   2.758   1.944   1.747 -0.3249  0.4796  0.5113
  159OPC     OW  873   4.231   3.413   1.331  0.1085 -0.2239  0.8222
  159OPC    HW1  874   4.241   3.487   1.286  1.9748 -0.2453  1.1013
  159OPC    HW2  875   4.236   3.350   1.271  1.1883 -0.1980  0.8647
  159OPC     MW  876   4.233   3.415   1.316  0.5435 -0.2233  0.8697
  160OPC     OW  877   1.715   0.736   4.084  0.0409  0.5330  0.1726
  160OPC    HW1  878   1.789   0.707   4.121  0.0208 -0.8158 -0.7413
  160OPC    HW2  879   1.699   0.676   4.022 -2.7413 -0.2031  1.4190
  160OPC     MW  880   1.724   0.723   4.080 -0.3731  0.2250  0.2219
  161OPC     OW  881   2.393   1.803   1.147  0.0309 -0.2341  0.2271
  161OPC    HW1  882   2.383   1.883   1.181  2.7860  0.7124 -0.8441
  161OPC    HW2  883   2.359   1.811   1.067 -2.9837 -1.3262  1.2733
  161OPC     MW  884   2.387   1.816   1.140 -0.0074 -0.2556  0.2234
  162OPC     OW  885   0.711   4.105   3.442 -0.0365  0.0174 -0.2987
  162OPC    HW1  886   0.680   4.161   3.502 -0.4562 -1.3297  0.7948
  162OPC    HW2  887   0.655   4.038   3.445  0.1258 -0.2294 -1.9936
  162OPC     MW  888   0.698   4.103   3.451 -0.0745 -0.2182 -0.3875
  163OPC     OW  889   0.034   0.523   0.221  0.0379  0.4437 -0.2255
  163OPC    HW1  890   0.101   0.564   0.183  1.4967 -0.5826  1.0972
  163OPC    HW2  891  -0.021   0.508   0.155  1.7143  0.1989 -1.6443
  163OPC     MW  892   0.036   0.527   0.205  0.5011  0.2559 -0.2397
  164OPC     OW  893   3.127   4.297   0.291 -0.3480  0.4466  0.5339
  164OPC    HW1  894   3.043   4.315   0.308 -0.3687 -0.5996  1.6494
  164OPC    HW2  895   3.138   4.218   0.325  0.0034 -1.3444 -3.2353
  164OPC     MW  896   3.116   4.288   0.299 -0.2992  0.0273  0.1419
  165OPC     OW  897   3.405   3.106   1.341 -0.5280  0.3019 -0.2481
  165OPC    HW1  898   3.344   3.056   1.377  1.4380 -1.5659  0.7791
  165OPC    HW2  899   3.447   3.051   1.288  0.7167  1.2753 -0.3208
  165OPC     MW  900   3.402   3.090   1.339 -0.0535  0.1697 -0.1071
  166OPC     OW  901   3.241   3.521   0.023 -0.1222  0.2158 -0.1091
  166OPC    HW1  902   3.322   3.521  -0.008  0.5192 -0.2835  1.4263
  166OPC    HW2  903   3.216   3.438   0.014 -0.4615  0.3659 -0.5627
  166OPC     MW  904   3.249   3.509   0.017 -0.0777  0.1642  0.0507
  167OPC     OW  905   4.314   3.904   0.943  0.0958 -0.4456  0.7423
  167OPC    HW1  906   4.245   3.874   0.899  0.3380 -1.3490  0.9568
  167OPC    HW2  907   4.333   3.980   0.904  0.1346 -1.0835 -0.5167
  167OPC     MW  908   4.307   3.911   0.931  0.1373 -0.6733  0.5880
  168OPC     OW  909   1.945   3.360   1.242  0.0110 -0.2149  0.1019
  168OPC    HW1  910   1.954   3.283   1.284 -1.6934  0.4288  1.8330
  168OPC    HW2  911   1.939   3.337   1.158 -0.2957 -1.9780  0.5634
  168OPC     MW  912   1.945   3.345   1.236 -0.2861 -0.3802  0.4258
  169OPC     OW  913   2.444   3.509   4.217  0.2325 -0.4922 -0.0474
  169OPC    HW1  914   2.427   3.447   4.158 -0.8505 -0.0159 -0.2686
  169OPC    HW2  915   2.399   3.484   4.287  2.0907 -1.4431  0.8957
  169OPC     MW  916   2.435   3.496   4.218  0.3470 -0.5623  0.0593
  170OPC     OW  917   2.174   2.887   4.089  0.4670 -0.0425 -0.1182
  170OPC    HW1  918   2.116   2.886   4.154  1.1304 -1.1332  0.4866
  170OPC    HW2  919   2.238   2.937   4.120  0.6553 -0.3222 -0.0627
  170OPC     MW  920   2.175   2.895   4.103  0.5928 -0.2449 -0.0210
  171OPC     OW  921   2.154   0.924   2.619  0.0885 -0.6932  0.1544
  171OPC    HW1  922   2.221   0.975   2.644 -1.4223  0.8454  1.3179
  171OPC    HW2  923   2.180   0.893   2.542  0.2913  3.7186 -1.8760
  171OPC     MW  924   2.168   0.927   2.611 -0.1047  0.1858  0.0265
  172OPC     OW  925   0.032   2.014   3.529  0.5707  0.0949 -0.2398
  172OPC    HW1  926   0.042   2.084   3.581 -0.9516 -0.0274  0.2434
  172OPC    HW2  927   0.104   1.967   3.546  0.2839  0.2217  1.5206
  172OPC     MW  928   0.044   2.018   3.540  0.3035  0.0957  0.0916
  173OPC     OW  929   3.903   2.127   3.414  0.3208 -0.4737 -0.2956
  173OPC    HW1  930   3.917   2.124   3.500  0.0309  0.9987 -0.1636
  173OPC    HW2  931   3.876   2.209   3.401 -0.9458 -1.0502 -1.6013
  173OPC     MW  932   3.901   2.139   3.425  0.0908 -0.3413 -0.4689
  174OPC     OW  933   2.452   2.270   4.072  0.1129 -0.4842  0.0044
  174OPC    HW1  934   2.413   2.192   4.076 -1.0938  0.1419  1.1975
  174OPC    HW2  935   2.438   2.297   3.990 -0.4807 -1.0054 -0.0674
  174OPC     MW  936   2.444   2.262   4.061 -0.1530 -0.4686  0.1702
  175OPC     OW  937   0.293   1.317   0.366 -0.5042  0.1705 -0.7044
  175OPC    HW1  938   0.268   1.372   0.429 -0.5509 -0.3445 -0.2636
  175OPC    HW2  939   0.303   1.368   0.296 -1.6672  0.5553 -0.5983
  175OPC     MW  940   0.291   1.332   0.365 -0.6829  0.1512 -0.6236
  176OPC     OW  941   3.207   2.661   0.166 -0.1042 -0.1006 -0.2503
  176OPC    HW1  942   3.244   2.721   0.115 -0.6284  0.0915 -0.4119
  176OPC    HW2  943   3.170   2.605   0.110  1.7778 -1.5446 -0.1660
  176OPC     MW  944   3.207   2.662   0.151  0.0964 -0.2856 -0.2617
  177OPC     OW  945   1.728   1.836   2.746 -0.3596  0.1026  0.0517
  177OPC    HW1  946   1.688   1.800   2.677 -1.0867 -0.6609  0.8476
  177OPC    HW2  947   1.777   1.771   2.777  0.0378  0.4734  0.2039
  177OPC     MW  948   1.729   1.821   2.740 -0.4083  0.0447  0.1916
  178OPC     OW  949   2.264   3.041   0.015  0.0247 -0.1073 -1.0257
  178OPC    HW1  950   2.214   3.068  -0.052 -1.2407 -1.3683 -0.6314
  178OPC    HW2  951   2.303   2.970  -0.017  0.8429  0.3296 -1.0113
  178OPC     MW  952   2.262   3.035   0.000 -0.0414 -0.2292 -0.9655
  179OPC     OW  953   4.015   2.025   2.804  0.8484 -0.4310 -0.0268
  179OPC    HW1  954   4.076   1.963   2.798 -0.3936 -1.6370 -0.7911
  179OPC    HW2  955   3.986   2.033   2.722 -1.9661 -1.9851  0.6729
  179OPC     MW  956   4.019   2.017   2.791  0.2491 -0.8387 -0.0361
  180OPC     OW  957   2.980   3.307   2.061 -0.1092 -0.1776  0.3232
  180OPC    HW1  958   2.959   3.387   2.089 -1.8240 -0.2632 -0.5881
  180OPC    HW2  959   3.048   3.322   2.009 -1.3331  0.9292 -1.0420
  180OPC     MW  960   2.987   3.321   2.058 -0.5433 -0.0267 -0.0132
  181OPC     OW  961   0.947   4.231   1.968  0.1933  0.3450  0.6871
  181OPC    HW1  962   0.882   4.284   1.944  0.0373 -1.0974 -2.4691
  181OPC    HW2  963   1.015   4.259   1.922  0.3129 -1.6130 -0.4077
  181OPC     MW  964   0.948   4.243   1.958  0.1879 -0.1570  0.0592
  182OPC     OW  965   1.884   2.326   3.297 -0.3788  0.0450  0.3193
  182OPC    HW1  966   1.869   2.276   3.227 -0.5767 -0.0039  0.3939
  182OPC    HW2  967   1.804   2.353   3.320 -0.2077  0.9348 -0.1150
  182OPC     MW  968   1.870   2.323   3.290 -0.3828  0.1694  0.2662
  183OPC     OW  969   2.452   3.101   3.051  0.0323 -0.2647  0.0478
  183OPC    HW1  970   2.505   3.071   2.989  0.1072  1.5029 -0.8018
  183OPC    HW2  971   2.429   3.029   3.095  1.6443 -1.2987 -0.7053
  183OPC     MW  972   2.456   3.086   3.048  0.2815 -0.1564 -0.1888
  184OPC     OW  973   2.774   4.661   4.090  0.3784  0.0178 -0.2627
  184OPC    HW1  974   2.697   4.688   4.059 -1.1742 -1.1239  2.2695
  184OPC    HW2  975   2.808   4.734   4.124 -0.8084  0.1172  0.8163
  184OPC     MW  976   2.768   4.676   4.091 -0.0262 -0.1362  0.2708
  185OPC     OW  977   1.969   0.840   0.095 -0.4154 -0.4005  0.2693
  185OPC    HW1  978   1.963   0.795   0.169 -0.1969 -1.0168 -0.0792
  185OPC    HW2  979   2.025   0.794   0.047  0.0642  0.4169  0.0155
  185OPC     MW  980   1.976   0.827   0.099 -0.3123 -0.3708  0.1803
  186OPC     OW  981   1.478   2.652   2.411 -0.2580 -0.2117 -0.1866
  186OPC    HW1  982   1.493   2.737   2.420  1.0434 -0.4318  0.0081
  186OPC    HW2  983   1.432   2.630   2.482  0.1449  0.1750  0.1965
  186OPC     MW  984   1.473   2.661   2.423 -0.0062 -0.1871 -0.1012
  187OPC     OW  985   3.642   1.702   3.068 -0.0167  0.2096  0.0218
  187OPC    HW1  986   3.640   1.671   2.987  2.3425 -0.8093  0.2792
  187OPC    HW2  987   3.613   1.635   3.116  2.7750 -0.8595  0.3547
  187OPC     MW  988   3.637   1.688   3.063  0.7442 -0.0988  0.1089
  188OPC     OW  989   0.511   0.955   2.936  0.5882 -0.2899  0.3010
  188OPC    HW1  990   0.589   0.974   2.971  0.5003  0.2502  0.2050
  188OPC    HW2  991   0.482   0.890   2.987 -0.0537  1.2431  1.9761
  188OPC     MW  992   0.518   0.948   2.949  0.4804  0.0163  0.5343
  189OPC     OW  993   0.430   1.978   0.291 -0.4197  0.5112 -0.3579
  189OPC    HW1  994   0.484   2.035   0.254 -0.4068  0.3478 -0.5922
  189OPC    HW2  995   0.426   2.004   0.374 -0.0276  0.5562 -0.3531
  189OPC     MW  996   0.437   1.990   0.298 -0.3599  0.4937 -0.3918
  190OPC     OW  997   3.104   0.732   3.734 -0.0530  0.2533 -0.5612
  190OPC    HW1  998   3.098   0.680   3.664 -1.1535 -0.1014 -0.2240
  190OPC    HW2  999   3.031   0.716   3.778  0.4335  0.7753  0.4750
  190OPC     MW 1000   3.092   0.722   3.730 -0.1438  0.2780 -0.3584
  191OPC     OW 1001   0.215   3.406   2.893 -0.2923  0.1467  0.9803
  191OPC    HW1 1002   0.236   3.488   2.872 -2.4458  1.3946  3.1466
  191OPC    HW2 1003   0.226   3.363   2.818  1.4386  2.2518 -0.1247
  191OPC     MW 1004   0.220   3.412   2.879 -0.3548  0.6420  1.1371
  192OPC     OW 1005   0.657   2.697   1.476 -0.4649  0.3626 -0.1156
  192OPC    HW1 1006   0.660   2.611   1.486  0.6583  0.4244  0.2617
  192OPC    HW2 1007   0.667   2.708   1.390  2.3095  0.1526  0.0806
  192OPC     MW 1008   0.659   2.686   1.465  0.1109  0.3409 -0.0308
  193OPC     OW 1009   0.981   3.308   0.144 -0.2291  0.3588 -0.4883
  193OPC    HW1 1010   1.046   3.361   0.121 -1.1657  1.8152  0.0581
  193OPC    HW2 1011   0.913   3.337   0.098 -1.0556  0.4633  0.7317
  193OPC     MW 1012   0.980   3.320   0.134 -0.4896  0.5894 -0.2274
  194OPC     OW 1013   2.971   4.432   1.477 -0.2554 -0.2384  0.3147
  194OPC    HW1 1014   2.911   4.488   1.446 -0.8505 -1.0607 -0.0552
  194OPC    HW2 1015   2.923   4.365   1.506  0.5085 -1.0949 -0.3491
  194OPC     MW 1016   2.955   4.431   1.477 -0.2305 -0.4866  0.1620
  195OPC     OW 1017   4.398   3.365   3.684 -0.3034 -0.2124 -0.1403
  195OPC    HW1 1018   4.328   3.372   3.633 -0.8516  0.6710  0.6791
  195OPC    HW2 1019   4.451   3.311   3.641 -1.5122 -0.9434 -0.7448
  195OPC     MW 1020   4.395   3.358   3.670 -0.5630 -0.1899 -0.1085
  196OPC     OW 1021   0.386   0.702   1.583  0.2573  0.2413  0.1887
  196OPC    HW1 1022   0.310   0.660   1.576 -0.9550  2.2464  0.7269
  196OPC    HW2 1023   0.434   0.648   1.633 -0.9735 -0.7994  0.3124
  196OPC     MW 1024   0.382   0.688   1.589 -0.1036  0.3837  0.2864
  197OPC     OW 1025   2.501   3.488   3.611 -0.2000 -0.4807 -0.0251
  197OPC    HW1 1026   2.546   3.425   3.571  0.3941  1.1148 -2.0514
  197OPC    HW2 1027   2.564   3.538   3.646 -0.6856 -1.4422  2.4595
  197OPC     MW 1028   2.517   3.486   3.610 -0.1839 -0.3870  0.0425
  198OPC     OW 1029   2.636   2.163   3.647  0.4740 -0.2200 -0.8606
  198OPC    HW1 1030   2.617   2.079   3.657 -0.9506  0.3060  1.6267
  198OPC    HW2 1031   2.609   2.181   3.566 -0.0426 -1.9538 -1.1042
  198OPC     MW 1032   2.629   2.153   3.636  0.1872 -0.3984 -0.5292
  199OPC     OW 1033   3.262   0.949   3.072  0.3766 -0.2462 -0.1308
  199OPC    HW1 1034   3.240   0.891   3.012 -1.2968 -0.0783  0.2822
  199OPC    HW2 1035   3.272   0.902   3.145 -1.2545 -0.0356  0.2683
  199OPC     MW 1036   3.260   0.934   3.074 -0.1117 -0.1902 -0.0109
  200OPC     OW 1037   1.841   4.128   3.309 -0.1999  0.1776 -0.0160
  200OPC    HW1 1038   1.767   4.149   3.268  0.0509 -0.2877 -0.7168
  200OPC    HW2 1039   1.892   4.095   3.246 -0.4678 -2.2427  0.9288
  200OPC     MW 1040   1.838   4.126   3.294 -0.2024 -0.2487  0.0200
  201OPC     OW 1041   2.085   1.400   3.729 -0.0646  0.0066 -0.1285
  201OPC    HW1 1042   2.024   1.425   3.786  0.4609  0.3197  0.3099
  201OPC    HW2 1043   2.124   1.475   3.707 -0.2050 -0.1214 -0.8370
  201OPC     MW 1044   2.081   1.415   3.734 -0.0078  0.0339 -0.1684
  202OPC     OW 1045   4.227   1.157   0.519 -0.4956 -0.4703  0.0909
  202OPC    HW1 1046   4.210   1.175   0.603 -0.5958 -2.1535  0.4647
  202OPC    HW2 1047   4.244   1.235   0.485  1.1189  0.1221  2.0332
  202OPC     MW 1048   4.227   1.171   0.527 -0.2720 -0.6315  0.4330
  203OPC     OW 1049   2.914   4.547   2.421 -0.2265  0.0239  0.3103
  203OPC    HW1 1050   2.935   4.462   2.421  0.9205  0.2889 -0.1402
  203OPC    HW2 1051   2.932   4.573   2.503 -0.2207 -0.0752  0.3407
  203OPC     MW 1052   2.920   4.538   2.433 -0.0562  0.0485  0.2482
  204OPC     OW 1053   2.677   2.196   4.477 -0.1184 -0.4403  0.3437
  204OPC    HW1 1054   2.736   2.260   4.469 -0.3243 -0.0090  2.0105
  204OPC    HW2 1055   2.709   2.146   4.541  0.0025 -2.0067 -0.8616
  204OPC     MW 1056   2.691   2.198   4.485 -0.1309 -0.6080  0.4119
  205OPC     OW 1057   0.930   3.973   4.495  0.2230 -0.1315 -0.7448
  205OPC    HW1 1058   0.862   3.997   4.445 -0.9332  2.6140  1.8558
  205OPC    HW2 1059   0.892   3.928   4.559  1.3977 -1.6366 -1.0477
  205OPC     MW 1060   0.914   3.970   4.497  0.2257  0.0516 -0.4052
  206OPC     OW 1061   2.485   0.922   0.111 -0.0853 -0.1608  0.0847
  206OPC    HW1 1062   2.563   0.938   0.148 -0.2322  0.8078  0.0003
  206OPC    HW2 1063   2.506   0.878   0.038  0.3130 -0.7176  0.5281
  206OPC     MW 1064   2.500   0.918   0.105 -0.0482 -0.1000  0.1377
  207OPC     OW 1065   1.424   4.512   3.817  0.2974 -0.5572  0.1367
  207OPC    HW1 1066   1.349   4.551   3.799  0.3530  0.5061  1.9640
  207OPC    HW2 1067   1.402   4.429   3.830 -0.2687 -0.5973 -0.9603
  207OPC     MW 1068   1.410   4.505   3.816  0.2219 -0.4061  0.2446
  208OPC     OW 1069   4.030   0.980   1.475  0.1656 -0.1117  0.0642
  208OPC    HW1 1070   4.091   0.951   1.531 -0.0879 -1.2484 -0.2242
  208OPC    HW2 1071   3.977   0.911   1.466  0.5844 -0.2222 -2.1204
  208OPC     MW 1072   4.032   0.965   1.482  0.1900 -0.2959 -0.3011
  209OPC     OW 1073   2.513   1.765   0.311  0.1783  0.0927  0.5002
  209OPC    HW1 1074   2.552   1.791   0.238  0.6227 -0.9097  0.3662
  209OPC    HW2 1075   2.438   1.809   0.311  1.4820  2.4549  1.0243
  209OPC     MW 1076   2.508   1.775   0.300  0.4367  0.2936  0.5578
  210OPC     OW 1077   3.216   1.548   4.049 -0.0719  0.0847 -0.2848
  210OPC    HW1 1078   3.191   1.590   4.121  1.5172  1.3570 -0.4081
  210OPC    HW2 1079   3.294   1.516   4.070  0.7466  1.1043 -1.6263
  210OPC     MW 1080   3.224   1.550   4.063  0.2836  0.4232 -0.5011
  211OPC     OW 1081   3.759   2.849   3.306  0.2178 -0.4725 -0.0271
  211OPC    HW1 1082   3.676   2.856   3.282 -0.2518  0.1858  1.6511
  211OPC    HW2 1083   3.799   2.914   3.263 -0.1827 -0.5465 -0.5213
  211OPC     MW 1084   3.753   2.860   3.296  0.0894 -0.3862  0.1478
  212OPC     OW 1085   3.097   0.078   4.330  0.3148 -0.4448 -0.0834
  212OPC    HW1 1086   3.030   0.132   4.317  0.5231 -0.0616  0.3863
  212OPC    HW2 1087   3.125   0.060   4.249 -0.9978 -1.4625 -0.3557
  212OPC     MW 1088   3.091   0.083   4.316  0.1517 -0.5385 -0.0541
  213OPC     OW 1089   4.532   1.537   4.203  0.1037  0.1891 -0.2771
  213OPC    HW1 1090   4.503   1.455   4.209  2.2120 -0.5899  0.2170
  213OPC    HW2 1091   4.567   1.553   4.281 -0.2634  1.5923 -0.3583
  213OPC     MW 1092   4.533   1.528   4.215  0.3611  0.2814 -0.2160
  214OPC     OW 1093   4.452   4.192   3.634  0.0924 -0.2998  0.3211
  214OPC    HW1 1094   4.394   4.172   3.572 -0.1491  1.1369  0.0479
  214OPC    HW2 1095   4.433   4.136   3.699  1.0449 -2.5692 -1.2375
  214OPC     MW 1096   4.440   4.181   3.635  0.1973 -0.4227  0.0505
  215OPC     OW 1097   3.081   3.581   0.247 -0.0853 -0.0366  0.2416
  215OPC    HW1 1098   3.008   3.537   0.229  0.8423 -2.6415  2.2314
  215OPC    HW2 1099   3.137   3.554   0.185  0.1937 -0.9261  0.8658
  215OPC     MW 1100   3.078   3.571   0.235  0.0929 -0.5528  0.6277
  216OPC     OW 1101   3.311   0.127   4.519 -0.0014 -0.1060  0.5295
  216OPC    HW1 1102   3.247   0.112   4.461  0.4360 -1.1717  0.3044
  216OPC    HW2 1103   3.352   0.050   4.525  0.2409  0.1107  1.9186
  216OPC     MW 1104   3.307   0.114   4.511  0.0990 -0.2314  0.7013
  217OPC     OW 1105   0.552   1.211   0.403 -0.1319  0.3176  0.3891
  217OPC    HW1 1106   0.468   1.236   0.403 -0.2802 -0.1671  0.1840
  217OPC    HW2 1107   0.547   1.124   0.402  0.3703  0.2687  1.2245
  217OPC     MW 1108   0.539   1.202   0.403 -0.0797  0.2388  0.4822
  218OPC     OW 1109   0.666   4.227   2.512  0.4000  0.0903  0.1313
  218OPC    HW1 1110   0.610   4.227   2.579  0.9639 -0.2527  0.6114
  218OPC    HW2 1111   0.684   4.312   2.501  0.1224  0.1676  0.2577
  218OPC     MW 1112   0.661   4.240   2.521  0.4424  0.0511  0.2207
  219OPC     OW 1113   3.193   2.797   4.585 -0.0644 -0.0898  0.8744
  219OPC    HW1 1114   3.122   2.760   4.618 -0.3616  1.8405  2.6188
  219OPC    HW2 1115   3.178   2.799   4.499 -2.2149  0.3936  1.2100
  219OPC     MW 1116   3.180   2.792   4.578 -0.4260  0.2667  1.1816
  220OPC     OW 1117   2.270   0.552   3.913  0.3831 -0.1148  0.1223
  220OPC    HW1 1118   2.338   0.507   3.881  0.3929  0.1076 -0.1705
  220OPC    HW2 1119   2.215   0.490   3.940  0.9282 -0.2994  0.8451
  220OPC     MW 1120   2.272   0.536   3.912  0.4651 -0.1092  0.1858
  221OPC     OW 1121   4.602   0.957   3.609 -0.0943 -0.7281  0.0369
  221OPC    HW1 1122   4.534   0.916   3.572 -0.8953  0.7075 -0.1469
  221OPC    HW2 1123   4.655   0.974   3.541 -0.7488  0.3573 -0.2301
  221OPC     MW 1124   4.600   0.953   3.594 -0.3097 -0.3557 -0.0296
  222OPC     OW 1125   4.321   2.989   3.641 -0.0637 -0.5275 -0.0848
  222OPC    HW1 1126   4.255   2.935   3.661 -0.4893  0.1333  0.3132
  222OPC    HW2 1127   4.390   2.952   3.678 -0.7230  0.3419  2.1546
  222OPC     MW 1128   4.321   2.975   3.649 -0.2238 -0.3015  0.3050
  223OPC     OW 1129   3.131   4.219   1.892  0.0385 -0.3582  0.4033
  223OPC    HW1 1130   3.128   4.133   1.875 -0.3739 -0.2894  0.1129
  223OPC    HW2 1131   3.217   4.236   1.898  0.1549 -0.6347 -0.3632
  223OPC     MW 1132   3.144   4.209   1.890 -0.0053 -0.3887  0.2472
  224OPC     OW 1133   4.292   4.630   2.178  0.1125  0.1228 -1.0065
  224OPC    HW1 1134   4.235   4.564   2.181 -0.2173  0.3870 -1.3976
  224OPC    HW2 1135   4.291   4.661   2.260 -0.0922 -0.0576 -0.9391
  224OPC     MW 1136   4.283   4.625   2.191  0.0334  0.1350 -1.0543
  225OPC     OW 1137   2.592   0.233   0.419  0.3506  0.0230 -0.0633
  225OPC    HW1 1138   2.625   0.297   0.468 -0.7569  0.0882  0.6115
  225OPC    HW2 1139   2.661   0.181   0.406  1.7515  2.1461 -2.0644
  225OPC     MW 1140   2.607   0.235   0.424  0.3939  0.3463 -0.2592
  226OPC     OW 1141   4.825   3.002   2.175 -0.5560  0.1184  0.3306
  226OPC    HW1 1142   4.761   3.036   2.225  0.5862  2.2876  0.4349
  226OPC    HW2 1143   4.844   3.067   2.121  0.6288 -0.9992 -0.6389
  226OPC     MW 1144   4.818   3.017   2.174 -0.2122  0.2736  0.2028
  227OPC     OW 1145   3.322   3.364   1.783 -0.0523 -0.0960  0.2939
  227OPC    HW1 1146   3.373   3.370   1.712 -0.0077 -0.6413  0.2742
  227OPC    HW2 1147   3.378   3.341   1.846 -0.2540 -0.5553  0.3042
  227OPC     MW 1148   3.338   3.362   1.782 -0.0756 -0.2444  0.2926
  228OPC     OW 1149   4.388   4.478   1.763  0.4024 -0.2903 -0.2749
  228OPC    HW1 1150   4.377   4.451   1.845  1.3505 -0.7123 -0.2772
  228OPC    HW2 1151   4.356   4.559   1.763 -4.7902 -2.0081 -0.8361
  228OPC     MW 1152   4.382   4.486   1.775 -0.2246 -0.6065 -0.3582
  229OPC     OW 1153   2.534   3.350   1.270  0.2040  0.2032 -0.0239
  229OPC    HW1 1154   2.558   3.399   1.338  2.1928 -1.5002  0.6184
  229OPC    HW2 1155   2.554   3.400   1.201 -0.3497  1.3250  0.5919
  229OPC     MW 1156   2.541   3.365   1.270  0.4160  0.1175  0.1619
  230OPC     OW 1157   1.505   3.497   0.429 -0.0754 -0.1958 -0.8371
  230OPC    HW1 1158   1.540   3.504   0.349 -0.8910  0.3620 -1.1531
  230OPC    HW2 1159   1.426   3.532   0.420  0.3579  1.3018  0.5540
  230OPC     MW 1160   1.499   3.503   0.416 -0.1319  0.1079 -0.6783
  231OPC     OW 1161   3.557   0.986   3.204  1.0819  0.4975  0.4977
  231OPC    HW1 1162   3.509   0.953   3.139  0.3733 -0.2644  1.3608
  231OPC    HW2 1163   3.626   1.020   3.165  1.9166 -2.1257 -0.4855
  231OPC     MW 1164   3.560   0.986   3.189  1.1005 -0.0025  0.4799
  232OPC     OW 1165   2.053   0.980   3.864  0.1106 -0.1312  0.1189
  232OPC    HW1 1166   2.055   0.893   3.857  0.7511 -0.0959 -0.1549
  232OPC    HW2 1167   2.062   1.007   3.782  0.4290  0.2001  0.2608
  232OPC     MW 1168   2.054   0.971   3.851  0.2524 -0.0771  0.0993
  233OPC     OW 1169   1.991   1.179   0.596 -0.0237  0.5342 -0.1894
  233OPC    HW1 1170   1.958   1.174   0.677  0.0288  1.1879 -0.1273
  233OPC    HW2 1171   1.944   1.242   0.558  1.6813  2.0451  0.1460
  233OPC     MW 1172   1.979   1.187   0.602  0.2359  0.8540 -0.1307
  234OPC     OW 1173   3.121   1.715   3.332  0.3484 -0.3404  0.0904
  234OPC    HW1 1174   3.184   1.728   3.391  1.3692  2.1778 -1.3860
  234OPC    HW2 1175   3.056   1.767   3.360 -0.1720 -1.0925  0.3153
  234OPC     MW 1176   3.120   1.725   3.345  0.4224 -0.0796 -0.0945
  235OPC     OW 1177   4.216   2.015   3.560  0.0922  0.2075  0.1171
  235OPC    HW1 1178   4.244   1.945   3.605  0.3429  0.1081 -0.1950
  235OPC    HW2 1179   4.151   2.045   3.610  0.5122  0.2321  0.6612
  235OPC     MW 1180   4.210   2.009   3.574  0.1911  0.1964  0.1515
  236OPC     OW 1181   0.820   1.941   3.760  0.6782  0.2792  0.0893
  236OPC    HW1 1182   0.903   1.916   3.769  0.5808  0.4124  1.8864
  236OPC    HW2 1183   0.779   1.869   3.732  1.1705 -0.2387  0.6634
  236OPC     MW 1184   0.826   1.927   3.757  0.7365  0.2224  0.4395
  237OPC     OW 1185   0.596   0.186   1.639  0.2180  0.3215  0.0702
  237OPC    HW1 1186   0.673   0.154   1.614  0.9058  0.5085  1.8462
  237OPC    HW2 1187   0.539   0.124   1.617  0.8996  0.0638 -1.0045
  237OPC     MW 1188   0.599   0.172   1.632  0.4203  0.3111  0.1737
  238OPC     OW 1189   4.503   3.681   0.635  0.2282 -0.3314 -0.0045
  238OPC    HW1 1190   4.461   3.685   0.558  0.8409 -0.6049 -0.3577
  238OPC    HW2 1191   4.562   3.618   0.623 -0.0314 -0.7505  0.8751
  238OPC     MW 1192   4.506   3.672   0.622  0.2805 -0.4338  0.0732
  239OPC     OW 1193   1.199   3.571   2.199 -0.8914 -0.1432  0.3294
  239OPC    HW1 1194   1.137   3.629   2.220 -1.5508 -0.8754  0.4164
  239OPC    HW2 1195   1.242   3.610   2.133 -0.0388  1.3187  1.6789
  239OPC     MW 1196   1.196   3.586   2.192 -0.8630 -0.0354  0.5416
  240OPC     OW 1197   3.346   3.590   2.895  0.3513  0.4413 -0.6303
  240OPC    HW1 1198   3.284   3.565   2.838  0.0194  0.4839 -0.2906
  240OPC    HW2 1199   3.315   3.665   2.928  0.4597  0.3253 -0.2607
  240OPC     MW 1200   3.332   3.598   2.891  0.3184  0.4305 -0.5255
  241OPC     OW 1201   1.284   1.092   2.022 -0.5617  0.3760 -0.1088
  241OPC    HW1 1202   1.370   1.086   2.033 -0.8846 -1.2260  2.3570
  241OPC    HW2 1203   1.270   1.178   2.013  1.3053  0.6081 -1.1846
  241OPC     MW 1204   1.295   1.104   2.023 -0.3336  0.1737  0.0966
  242OPC     OW 1205   1.324   0.814   3.276 -0.6805  0.5524  0.5724
  242OPC    HW1 1206   1.370   0.866   3.329 -2.9724  1.5848  1.6890
  242OPC    HW2 1207   1.259   0.865   3.250 -0.4745 -0.4144 -2.0952
  242OPC     MW 1208   1.321   0.829   3.280 -0.9886  0.5621  0.3432
  243OPC     OW 1209   0.533   3.858   1.264 -0.8746  0.3080 -0.6847
  243OPC    HW1 1210   0.476   3.812   1.216 -0.7347  0.8035 -1.3411
  243OPC    HW2 1211   0.600   3.870   1.209 -0.7322  0.9307 -0.3771
  243OPC     MW 1212   0.535   3.853   1.249 -0.8329  0.4733 -0.7362
  244OPC     OW 1213   2.617   3.706   4.529 -0.2497  0.5681 -0.1730
  244OPC    HW1 1214   2.683   3.690   4.584 -0.4587  1.3718  0.3341
  244OPC    HW2 1215   2.583   3.628   4.515  1.1105  0.0675 -0.8299
  244OPC     MW 1216   2.622   3.692   4.535 -0.0798  0.6130 -0.1950
  245OPC     OW 1217   4.571   3.044   0.477 -0.5108 -0.6960 -0.1188
  245OPC    HW1 1218   4.542   2.962   0.470  0.9410 -1.0951 -1.9967
  245OPC    HW2 1219   4.522   3.088   0.420 -0.5957 -0.4287  0.1531
  245OPC     MW 1220   4.559   3.038   0.468 -0.3087 -0.7153 -0.3560
  246OPC     OW 1221   2.592   3.293   3.180  0.1901  0.4467 -0.0352
  246OPC    HW1 1222   2.548   3.230   3.140  0.9711 -0.5503  0.6290
  246OPC    HW2 1223   2.597   3.356   3.120 -2.8803  1.0148  0.1313
  246OPC     MW 1224   2.586   3.293   3.166 -0.1482  0.3833  0.0876
  247OPC     OW 1225   4.613   2.471   2.068  0.2810 -0.0440 -0.1722
  247OPC    HW1 1226   4.601   2.480   1.982 -1.8651  1.5869  0.1922
  247OPC    HW2 1227   4.606   2.385   2.081 -0.0551 -0.2482 -1.5645
  247OPC     MW 1228   4.610   2.460   2.058 -0.0856  0.1666 -0.3241
  248OPC     OW 1229   1.977   3.288   2.586  0.4284  0.6374 -0.0590
  248OPC    HW1 1230   2.049   3.253   2.620 -0.6003 -0.4281  1.1428
  248OPC    HW2 1231   1.914   3.265   2.643 -0.7842  1.9499 -0.7958
  248OPC     MW 1232   1.978   3.279   2.599  0.0974  0.6739  0.0098
  249OPC     OW 1233   3.234   2.933   1.528  0.2195  0.1603  0.5708
  249OPC    HW1 1234   3.289   2.906   1.590 -0.1211 -0.7059  0.4995
  249OPC    HW2 1235   3.234   2.868   1.470 -1.3013 -0.1005  0.8367
  249OPC     MW 1236   3.242   2.920   1.528 -0.0554 -0.0062  0.5995
  250OPC     OW 1237   1.620   4.220   1.532  0.2923 -0.2128  0.1345
  250OPC    HW1 1238   1.556   4.160   1.529  0.1505 -0.2124  2.2532
  250OPC    HW2 1239   1.682   4.181   1.578  0.2883  1.1634  1.3658
  250OPC     MW 1240   1.619   4.205   1.538  0.2708 -0.0092  0.6294
  251OPC     OW 1241   3.637   2.181   3.705 -0.0621 -0.2689 -0.3775
  251OPC    HW1 1242   3.687   2.111   3.721  0.6564  0.1706 -0.6382
  251OPC    HW2 1243   3.617   2.173   3.621  1.4709  0.7231 -0.8679
  251OPC     MW 1244   3.642   2.169   3.695  0.2704 -0.0574 -0.4884
  252OPC     OW 1245   0.471   2.930   0.506  0.1081  0.2156 -0.8467
  252OPC    HW1 1246   0.532   2.977   0.466 -0.1035  0.1159 -1.2993
  252OPC    HW2 1247   0.428   2.892   0.440 -1.7187  1.8243 -0.6824
  252OPC     MW 1248   0.474   2.931   0.490 -0.1930  0.4385 -0.8893
  253OPC     OW 1249   4.771   0.534   2.846  0.7854  0.2594 -0.5924
  253OPC    HW1 1250   4.718   0.498   2.905 -0.3303  2.5382 -0.0883
  253OPC    HW2 1251   4.832   0.473   2.833 -0.0148 -1.0726  1.4500
  253OPC     MW 1252   4.772   0.520   2.852  0.5025  0.3992 -0.2163
  254OPC     OW 1253   4.596   0.147   1.733  0.4768 -0.1151  0.1535
  254OPC    HW1 1254   4.528   0.173   1.685  0.2555  0.7421  0.8921
  254OPC    HW2 1255   4.562   0.085   1.784  0.8872 -1.5812 -1.2583
  254OPC     MW 1256   4.581   0.141   1.734  0.5048 -0.2050  0.0540
  255OPC     OW 1257   3.553   0.889   1.875 -0.1157 -0.0728 -0.3972
  255OPC    HW1 1258   3.561   0.869   1.960 -0.8114 -0.1615 -0.3448
  255OPC    HW2 1259   3.495   0.831   1.846 -1.1574  1.0053 -0.5465
  255OPC     MW 1260   3.545   0.877   1.884 -0.3723  0.0734 -0.4115
  256OPC     OW 1261   4.098   0.729   3.427 -0.4795  0.0585  0.3250
  256OPC    HW1 1262   4.043   0.732   3.495 -0.3141 -0.8342  0.5032
  256OPC    HW2 1263   4.126   0.646   3.426  3.4237  1.0953  2.2694
  256OPC     MW 1264   4.094   0.717   3.437  0.1218  0.0797  0.6387
  257OPC     OW 1265   4.082   0.971   0.121  0.2242  1.3021 -0.3201
  257OPC    HW1 1266   4.064   1.040   0.171  0.3289  0.6514  0.6264
  257OPC    HW2 1267   4.139   0.925   0.168 -1.2457 -0.3987 -0.0687
  257OPC     MW 1268   4.088   0.975   0.135  0.0226  0.9548 -0.1431
  258OPC     OW 1269   2.786   1.018   1.886  0.1853  0.0827 -0.7551
  258OPC    HW1 1270   2.850   1.047   1.835 -0.3301 -0.0838 -1.5098
  258OPC    HW2 1271   2.796   0.931   1.885  0.8225  0.1177  0.3112
  258OPC     MW 1272   2.797   1.010   1.878  0.2033  0.0632 -0.7090
  259OPC     OW 1273   2.321   2.971   3.734  0.3104  0.9164  0.2408
  259OPC    HW1 1274   2.353   3.008   3.662  0.1999 -0.3033 -0.4744
  259OPC    HW2 1275   2.235   2.982   3.728  0.1446 -0.6104 -0.6960
  259OPC     MW 1276   2.313   2.978   3.723  0.2697  0.5108 -0.0032
  260OPC     OW 1277   3.482   4.007   3.468 -0.0751  0.7900 -0.3160
  260OPC    HW1 1278   3.536   3.999   3.537 -0.3837 -0.8572 -0.2264
  260OPC    HW2 1279   3.414   3.957   3.490 -2.0411  3.3351 -0.1188
  260OPC     MW 1280   3.480   3.998   3.482 -0.4111  0.9226 -0.2737
  261OPC     OW 1281   2.764   2.939   2.178  0.8955  0.4867 -0.9689
  261OPC    HW1 1282   2.715   2.997   2.222  0.7021 -1.0445  0.9814
  261OPC    HW2 1283   2.802   2.893   2.241  0.3458 -2.1110 -2.4001
  261OPC     MW 1284   2.762   2.941   2.194  0.7856 -0.1232 -0.8923
  262OPC     OW 1285   0.041   2.281   4.348  0.0731  1.1232  0.3881
  262OPC    HW1 1286   0.004   2.260   4.271  0.3318  1.3071  0.2104
  262OPC    HW2 1287  -0.026   2.306   4.397 -0.0805  1.1156  0.1837
  262OPC     MW 1288   0.026   2.281   4.344  0.0886  1.1493  0.3318
  263OPC     OW 1289   0.506   4.333   1.968  0.3580 -0.3458  0.1681
  263OPC    HW1 1290   0.474   4.377   1.900 -1.1399  1.7487  2.0942
  263OPC    HW2 1291   0.456   4.262   1.971 -1.0336  0.6094  0.3473
  263OPC     MW 1292   0.494   4.329   1.958 -0.0689  0.1048  0.4791
  264OPC     OW 1293   0.318   1.170   4.404  0.2603  0.0242 -0.7869
  264OPC    HW1 1294   0.242   1.193   4.441 -0.0837  0.1259 -1.5291
  264OPC    HW2 1295   0.294   1.117   4.339  0.8081  0.2306 -1.1657
  264OPC     MW 1296   0.303   1.166   4.400  0.2904  0.0697 -0.9523
  265OPC     OW 1297   1.514   1.535   2.476 -0.1524 -0.2737  0.4314
  265OPC    HW1 1298   1.481   1.470   2.523 -0.7057  0.0676  0.5285
  265OPC    HW2 1299   1.536   1.497   2.400  0.1495 -0.6962  0.7300
  265OPC     MW 1300   1.512   1.520   2.472 -0.1896 -0.2857  0.4900
  266OPC     OW 1301   3.162   2.253   3.419  0.1168  0.4443  0.6813
  266OPC    HW1 1302   3.075   2.242   3.425 -0.2785  1.8444 -1.4073
  266OPC    HW2 1303   3.189   2.184   3.374 -0.0537  0.4053  0.6389
  266OPC     MW 1304   3.153   2.241   3.413  0.0332  0.6454  0.3665
  267OPC     OW 1305   0.932   3.931   3.453  0.1030 -0.4474  0.3954
  267OPC    HW1 1306   0.853   3.969   3.458  0.0869 -0.4947  0.5090
  267OPC    HW2 1307   0.987   3.997   3.466  0.0956 -0.3311 -0.1407
  267OPC     MW 1308   0.928   3.946   3.456  0.0996 -0.4370  0.3330
  268OPC     OW 1309   2.104   4.171   2.485  0.5828 -0.3274 -0.0313
  268OPC    HW1 1310   2.155   4.241   2.492 -1.8653  1.8287 -1.5251
  268OPC    HW2 1311   2.159   4.106   2.471  2.9483  1.8216 -1.5952
  268OPC     MW 1312   2.119   4.172   2.484  0.5705  0.3083 -0.4832
  269OPC     OW 1313   4.222   3.227   1.118  0.3732 -0.2620 -0.0618
  269OPC    HW1 1314   4.281   3.164   1.132 -0.8387 -1.1217  1.5012
  269OPC    HW2 1315   4.253   3.269   1.048  1.7355 -1.9642 -0.5449
  269OPC     MW 1316   4.235   3.224   1.110  0.3954 -0.6405  0.0978
  270OPC     OW 1317   2.023   1.439   4.428  0.4823 -0.2541 -0.5504
  270OPC    HW1 1318   2.091   1.483   4.460  0.5551 -1.2357  0.7115
  270OPC    HW2 1319   1.957   1.463   4.481  0.4447 -1.3426 -0.0795
  270OPC     MW 1320   2.023   1.449   4.441  0.4874 -0.5599 -0.2941
  271OPC     OW 1321   4.115   1.139   1.909 -0.5260  0.0567 -0.0541
  271OPC    HW1 1322   4.101   1.061   1.946  0.1705 -0.3752 -0.6917
  271OPC    HW2 1323   4.037   1.158   1.874 -0.8563 -0.0875  0.5765
  271OPC     MW 1324   4.101   1.130   1.909 -0.4722 -0.0284 -0.0551
  272OPC     OW 1325   1.360   2.043   2.933 -0.4000 -0.6698 -0.3357
  272OPC    HW1 1326   1.383   2.116   2.890 -0.2104  0.3887  1.4914
  272OPC    HW2 1327   1.342   2.071   3.013 -1.5734 -2.4776  0.0805
  272OPC     MW 1328   1.361   2.058   2.938 -0.5453 -0.7805 -0.0044
  273OPC     OW 1329   1.872   0.127   0.010 -0.1221  0.3490 -0.3498
  273OPC    HW1 1330   1.842   0.199   0.051 -0.8428 -0.6513  0.9754
  273OPC    HW2 1331   1.893   0.074   0.076 -1.9130 -1.5737 -1.2252
  273OPC     MW 1332   1.870   0.130   0.026 -0.4931 -0.0828 -0.2834
  274OPC     OW 1333   1.261   2.024   2.136  0.0680 -0.7246 -0.0051
  274OPC    HW1 1334   1.237   2.069   2.065 -1.2072 -0.5259  0.5175
  274OPC    HW2 1335   1.328   1.976   2.108  1.8859  1.8415 -0.4918
  274OPC     MW 1336   1.267   2.024   2.121  0.1481 -0.3161  0.0002
  275OPC     OW 1337   0.894   4.655   3.083 -0.0491  0.2201  0.3378
  275OPC    HW1 1338   0.894   4.645   2.996 -0.7802  2.5768 -0.0179
  275OPC    HW2 1339   0.935   4.584   3.112  0.0669 -0.7258 -1.9162
  275OPC     MW 1340   0.900   4.643   3.075 -0.1399  0.4282 -0.0478
  276OPC     OW 1341   4.564   2.187   2.167 -0.3255  0.1737 -0.3893
  276OPC    HW1 1342   4.564   2.184   2.254 -1.6198  0.3700 -0.3661
  276OPC    HW2 1343   4.622   2.125   2.145 -1.4597 -1.3219  0.6005
  276OPC     MW 1344   4.572   2.177   2.177 -0.6841 -0.0184 -0.2396
  277OPC     OW 1345   3.132   4.467   0.552 -0.2906 -0.4586  0.0050
  277OPC    HW1 1346   3.218   4.461   0.563 -0.1791  1.1427  0.3821
  277OPC    HW2 1347   3.102   4.387   0.572  1.1115 -1.0841 -0.3266
  277OPC     MW 1348   3.140   4.455   0.557 -0.0670 -0.3148  0.0117
  278OPC     OW 1349   1.288   2.251   0.445 -0.4013  0.2740 -0.3155
  278OPC    HW1 1350   1.260   2.218   0.520 -0.5761  1.1352  0.0091
  278OPC    HW2 1351   1.319   2.182   0.402 -1.4682 -0.4244  0.0150
  278OPC     MW 1352   1.289   2.236   0.450 -0.5847  0.2981 -0.2187
  279OPC     OW 1353   4.557   0.928   2.309 -0.1249  0.0001  0.0046
  279OPC    HW1 1354   4.484   0.893   2.341  0.1535 -0.0957  0.5317
  279OPC    HW2 1355   4.592   0.863   2.262 -0.3536  0.0365 -0.2232
  279OPC     MW 1356   4.551   0.913   2.307 -0.1178 -0.0086  0.0486
  280OPC     OW 1357   0.585   0.509   0.689  0.1447 -0.7706 -0.3272
  280OPC    HW1 1358   0.504   0.487   0.710  0.0979  1.2879  2.1691
  280OPC    HW2 1359   0.633   0.443   0.721 -0.4433 -1.3469 -0.6166
  280OPC     MW 1360   0.580   0.496   0.697  0.0509 -0.5516 -0.0012
  281OPC     OW 1361   2.248   3.302   3.590 -0.5641 -0.0859 -0.1995
  281OPC    HW1 1362   2.192   3.315   3.524 -1.3620 -0.3526  0.4013
  281OPC    HW2 1363   2.319   3.347   3.566 -0.6070 -0.6760 -1.5173
  281OPC     MW 1364   2.250   3.311   3.577 -0.6883 -0.2125 -0.3054
  282OPC     OW 1365   0.170   1.538   0.502  0.3713 -0.1043 -0.1891
  282OPC    HW1 1366   0.197   1.610   0.461 -1.7078  0.7403 -0.1782
  282OPC    HW2 1367   0.097   1.516   0.459  0.5182 -1.7396  0.3313
  282OPC     MW 1368   0.163   1.545   0.490  0.0859 -0.2211 -0.1106
  283OPC     OW 1369   3.051   1.478   2.923  0.5309  0.6271  0.0809
  283OPC    HW1 1370   3.075   1.457   3.004 -0.4166  2.1811  0.8225
  283OPC    HW2 1371   3.055   1.403   2.879 -0.6327 -0.6347  2.0115
  283OPC     MW 1372   3.055   1.464   2.928  0.2190  0.6703  0.4757
  284OPC     OW 1373   1.682   0.530   3.107 -0.3421  0.3110 -0.0506
  284OPC    HW1 1374   1.655   0.475   3.169 -0.1007  0.5878  0.3046
  284OPC    HW2 1375   1.622   0.594   3.109 -0.1078  0.5249  0.1829
  284OPC     MW 1376   1.669   0.532   3.116 -0.2719  0.3835  0.0363
  285OPC     OW 1377   2.135   2.504   1.102  0.2889  0.1306 -0.0420
  285OPC    HW1 1378   2.110   2.445   1.042 -2.5359 -0.1568  1.2355
  285OPC    HW2 1379   2.067   2.559   1.105  2.0622  2.4963  0.1116
  285OPC     MW 1380   2.121   2.504   1.093  0.1336  0.4376  0.1694
  286OPC     OW 1381   0.933   1.732   2.701  0.5955  0.4906  0.4143
  286OPC    HW1 1382   0.956   1.774   2.628  1.4391  0.7038  0.8032
  286OPC    HW2 1383   1.001   1.679   2.717  0.6587  0.8550  1.3636
  286OPC     MW 1384   0.946   1.730   2.692  0.7294  0.5759  0.6119
  287OPC     OW 1385   4.689   0.319   3.047  0.0131  0.0844 -0.3375
  287OPC    HW1 1386   4.747   0.369   3.089  2.1026 -2.4608  0.0735
  287OPC    HW2 1387   4.619   0.322   3.099  0.7024  1.1172  0.5861
  287OPC     MW 1388   4.687   0.327   3.061  0.4233 -0.1390 -0.1403
  288OPC     OW 1389   2.630   1.670   1.080  0.3288 -0.1584 -0.1558
  288OPC    HW1 1390   2.678   1.713   1.140  0.3871 -0.1196 -0.2310
  288OPC    HW2 1391   2.551   1.707   1.086  0.7695  1.0169 -1.2985
  288OPC     MW 1392   2.625   1.682   1.090  0.4025  0.0210 -0.3357
  289OPC     OW 1393   1.159   1.621   2.788  0.1252  0.0268  0.1439
  289OPC    HW1 1394   1.208   1.645   2.720  0.1781  2.3270  0.9143
  289OPC    HW2 1395   1.163   1.689   2.842  0.0305 -1.6770  2.4610
  289OPC     MW 1396   1.167   1.634   2.785  0.1191  0.1150  0.5998
  290OPC     OW 1397   0.114   3.778   3.854  0.0752  0.1619  0.3684
  290OPC    HW1 1398   0.082   3.736   3.785  2.3836 -3.9624  1.4468
  290OPC    HW2 1399   0.077   3.736   3.922  1.7573  0.4936  1.5629
  290OPC     MW 1400   0.104   3.766   3.854  0.6647 -0.3984  0.7041
  291OPC     OW 1401   2.641   1.322   2.819 -0.7594  0.0988 -0.0423
  291OPC    HW1 1402   2.670   1.323   2.737 -0.5569  0.9710  0.0309
  291OPC    HW2 1403   2.625   1.237   2.835 -3.4835  0.1271 -1.9160
  291OPC     MW 1404   2.643   1.309   2.810 -1.1318  0.2319 -0.3083
  292OPC     OW 1405   3.254   0.915   2.453  0.2818  0.3655  0.0310
  292OPC    HW1 1406   3.318   0.931   2.510 -1.1393  2.0530  1.2443
  292OPC    HW2 1407   3.277   0.963   2.383 -0.0416  1.6635  0.7827
  292OPC     MW 1408   3.267   0.925   2.451  0.0242  0.8065  0.3213
  293OPC     OW 1409   2.611   1.944   3.927  0.1225  0.2785  0.9616
  293OPC    HW1 1410   2.529   1.960   3.952 -0.0867  0.5890  0.0965
  293OPC    HW2 1411   2.653   2.017   3.947 -0.1203  0.6644  0.1146
  293OPC     MW 1412   2.605   1.957   3.934  0.0558  0.3814  0.7087
  294OPC     OW 1413   1.592   3.223   4.167  0.2046 -0.3933  0.1545
  294OPC    HW1 1414   1.577   3.260   4.090 -0.2054 -0.5814  0.1416
  294OPC    HW2 1415   1.512   3.211   4.200  0.3848  0.4067  0.9447
  294OPC     MW 1416   1.578   3.227   4.161  0.1705 -0.3030  0.2696
  295OPC     OW 1417   0.772   0.062   0.473  0.1401 -0.2948 -0.2538
  295OPC    HW1 1418   0.816   0.047   0.399  0.3805  0.0182 -0.1756
  295OPC    HW2 1419   0.727   0.135   0.456 -0.5912 -0.7667 -0.4361
  295OPC     MW 1420   0.772   0.070   0.460  0.0676 -0.3183 -0.2692
  296OPC     OW 1421   4.536   0.880   2.839  0.4268 -0.4871  0.6485
  296OPC    HW1 1422   4.525   0.797   2.818 -4.0959 -0.0088 -0.0391
  296OPC    HW2 1423   4.525   0.922   2.763  2.5644  0.7950  0.9878
  296OPC     MW 1424   4.533   0.874   2.825  0.0741 -0.2270  0.5971
  297OPC     OW 1425   3.298   2.131   2.058  0.7721  0.2041 -0.1678
  297OPC    HW1 1426   3.267   2.211   2.044  1.4079  0.6880  0.9832
  297OPC    HW2 1427   3.319   2.132   2.143  0.4156 -1.3162 -0.0276
  297OPC     MW 1428   3.297   2.143   2.069  0.8134  0.0510  0.0229
  298OPC     OW 1429   1.032   1.097   2.150 -0.4342 -0.3505  0.3541
  298OPC    HW1 1430   1.116   1.074   2.140  0.4889  2.4677  0.8291
  298OPC    HW2 1431   1.008   1.121   2.070 -0.6086 -0.5933  0.3337
  298OPC     MW 1432   1.041   1.097   2.137 -0.3236  0.0300  0.4213
  299OPC     OW 1433   3.062   0.132   3.457 -0.2330  0.5936 -0.3196
  299OPC    HW1 1434   3.084   0.216   3.449  2.4428 -0.0944 -1.2392
  299OPC    HW2 1435   3.135   0.094   3.486 -1.0225 -1.5796 -0.9295
  299OPC     MW 1436   3.076   0.138   3.460  0.0456  0.1709 -0.5456
  300OPC     OW 1437   1.894   0.663   0.299  0.2769  0.6687 -0.2532
  300OPC    HW1 1438   1.817   0.699   0.282 -0.2375 -0.1773  0.2302
  300OPC    HW2 1439   1.881   0.578   0.285  1.0197  0.4771  0.1577
  300OPC     MW 1440   1.881   0.656   0.294  0.3106  0.5154 -0.1211
  301OPC     OW 1441   4.543   3.572   1.732 -0.3163  0.2755  0.5172
  301OPC    HW1 1442   4.534   3.630   1.797 -1.2817 -0.5817  1.1838
  301OPC    HW2 1443   4.565   3.621   1.663 -0.6745  1.3683  1.1583
  301OPC     MW 1444   4.545   3.588   1.732 -0.5120  0.3102  0.7104
  302OPC     OW 1445   3.816   1.101   0.913 -0.1087  0.3360  0.5476
  302OPC    HW1 1446   3.855   1.026   0.936  0.0825  0.7227  1.5369
  302OPC    HW2 1447   3.734   1.076   0.894  0.0461 -0.1742  0.5376
  302OPC     MW 1448   3.810   1.086   0.914 -0.0576  0.3177  0.6923
  303OPC     OW 1449   2.494   1.694   1.692  0.3962  0.0479  0.0877
  303OPC    HW1 1450   2.433   1.665   1.638  1.0542  1.4682 -1.5158
  303OPC    HW2 1451   2.527   1.622   1.728 -0.3805 -0.9040 -1.0614
  303OPC     MW 1452   2.490   1.679   1.690  0.3787  0.1171 -0.3189
  304OPC     OW 1453   0.535   4.467   0.210  0.4639 -0.3105 -0.2491
  304OPC    HW1 1454   0.449   4.477   0.220  0.1861 -1.3101 -1.3792
  304OPC    HW2 1455   0.566   4.548   0.222 -0.7672  0.3079 -1.0066
  304OPC     MW 1456   0.527   4.481   0.213  0.2410 -0.3667 -0.5279
  305OPC     OW 1457   3.968   4.095   0.683 -0.2265  0.1022  0.1657
  305OPC    HW1 1458   3.991   4.176   0.704 -0.4144 -0.3842  2.5961
  305OPC    HW2 1459   3.883   4.102   0.664 -0.0258  0.6039 -0.5716
  305OPC     MW 1460   3.959   4.108   0.683 -0.2247  0.1043  0.4159
  306OPC     OW 1461   4.799   3.325   4.327  0.3249  0.2811 -0.2846
  306OPC    HW1 1462   4.729   3.274   4.337 -1.1072  1.4912 -2.9157
  306OPC    HW2 1463   4.864   3.268   4.314 -0.5781 -0.8701  0.0950
  306OPC     MW 1464   4.798   3.309   4.326 -0.0200  0.2899 -0.6171
  307OPC     OW 1465   1.309   4.268   3.879 -0.4719 -0.1564  0.1241
  307OPC    HW1 1466   1.245   4.220   3.843  1.1188 -2.6864  0.4136
  307OPC    HW2 1467   1.374   4.210   3.889  1.0941  1.7801  1.8684
  307OPC     MW 1468   1.309   4.252   3.875 -0.0056 -0.2440  0.4245
  308OPC     OW 1469   4.641   1.148   4.590  0.6005  0.4929 -0.6945
  308OPC    HW1 1470   4.727   1.134   4.592  0.1692 -2.8912  0.8642
  308OPC    HW2 1471   4.621   1.165   4.674 -0.5352 -1.8379 -0.4178
  308OPC     MW 1472   4.651   1.148   4.603  0.3692 -0.3513 -0.4231
  309OPC     OW 1473   0.097   2.061   3.892 -0.2261 -0.4221  0.3812
  309OPC    HW1 1474   0.150   1.994   3.875 -0.1481 -0.1927 -0.2830
  309OPC    HW2 1475   0.084   2.098   3.814 -0.9336 -0.1560  0.6116
  309OPC     MW 1476   0.103   2.057   3.878 -0.3191 -0.3490  0.3171
  310OPC     OW 1477   4.166   0.282   3.627  0.3179 -0.5079 -1.3005
  310OPC    HW1 1478   4.175   0.196   3.633 -0.9874 -0.7271 -2.0672
  310OPC    HW2 1479   4.155   0.296   3.541 -2.5436  0.0360 -0.9306
  310OPC     MW 1480   4.166   0.271   3.615 -0.2977 -0.4599 -1.3592
  311OPC     OW 1481   0.598   1.429   0.243 -1.1082  0.3474 -0.5856
  311OPC    HW1 1482   0.515   1.434   0.217 -1.9137  0.2224  1.7720
  311OPC    HW2 1483   0.596   1.373   0.310  0.8563  0.4757 -0.3489
  311OPC     MW 1484   0.585   1.421   0.249 -0.9370  0.3479 -0.2024
  312OPC     OW 1485   3.462   4.058   3.919  0.1745 -0.4478  0.2376
  312OPC    HW1 1486   3.406   4.125   3.912  0.8901  0.1758  0.3611
  312OPC    HW2 1487   3.515   4.068   3.850  1.2054 -0.0016  1.0684
  312OPC     MW 1488   3.461   4.070   3.908  0.4325 -0.2900  0.3788
  313OPC     OW 1489   0.377   4.420   1.705  0.7692  0.2505 -0.4116
  313OPC    HW1 1490   0.361   4.336   1.685  0.1757  0.1940  0.2509
  313OPC    HW2 1491   0.445   4.440   1.655  1.4552 -0.8864  0.0115
  313OPC     MW 1492   0.385   4.410   1.695  0.7828  0.0740 -0.2512
  314OPC     OW 1493   1.711   1.170   2.580  0.3152 -0.2708 -0.6591
  314OPC    HW1 1494   1.696   1.254   2.598 -0.8991 -0.6343  0.1783
  314OPC    HW2 1495   1.662   1.128   2.638  0.8911 -1.5674 -1.0778
  314OPC     MW 1496   1.701   1.176   2.591  0.2209 -0.5161 -0.5972
  315OPC     OW 1497   0.967   1.483   4.032 -0.0560 -0.1704 -0.0349
  315OPC    HW1 1498   0.951   1.562   4.066  0.6961  0.2309 -0.5829
  315OPC    HW2 1499   1.054   1.478   4.032 -0.0994 -1.0112  0.0091
  315OPC     MW 1500   0.977   1.494   4.037  0.0487 -0.2353 -0.1094
  316OPC     OW 1501   4.045   1.234   4.591  0.7267  0.0445  0.0993
  316OPC    HW1 1502   3.970   1.275   4.607  0.3370 -0.7377  0.3802
  316OPC    HW2 1503   4.096   1.257   4.659 -0.0609 -1.2386  1.1797
  316OPC     MW 1504   4.042   1.243   4.603  0.5525 -0.2607  0.3003
  317OPC     OW 1505   4.594   1.060   0.988  0.0790  0.4882  0.3677
  317OPC    HW1 1506   4.519   1.063   1.032  0.1198  1.6188  0.3807
  317OPC    HW2 1507   4.571   1.027   0.911 -0.8126  2.5477 -0.3102
  317OPC     MW 1508   4.580   1.055   0.983 -0.0467  0.9595  0.2694
  318OPC     OW 1509   3.028   0.961   2.613  0.3593  0.0072 -0.5187
  318OPC    HW1 1510   3.098   0.959   2.561  0.0023 -0.5332 -0.9918
  318OPC    HW2 1511   2.980   1.027   2.581  0.2188 -0.2184 -0.7854
  318OPC     MW 1512   3.031   0.970   2.601  0.2858 -0.1060 -0.6280
  319OPC     OW 1513   4.785   1.279   1.668 -0.4572 -0.0451  0.4002
  319OPC    HW1 1514   4.712   1.279   1.716 -0.3733 -1.2555  0.5365
  319OPC    HW2 1515   4.843   1.241   1.720 -0.8970 -3.5302 -1.4150
  319OPC     MW 1516   4.783   1.274   1.683 -0.5099 -0.7388  0.1522
  320OPC     OW 1517   3.827   4.558   1.594 -0.5115  0.3292 -0.3053
  320OPC    HW1 1518   3.856   4.496   1.539  1.0986  0.6387  0.1399
  320OPC    HW2 1519   3.863   4.537   1.670 -2.4382  0.1143  0.6101
  320OPC     MW 1520   3.836   4.546   1.597 -0.5582  0.3431 -0.1043
  321OPC     OW 1521   3.029   2.785   1.255 -0.1673  0.0426  0.1752
  321OPC    HW1 1522   3.033   2.758   1.172 -0.4223 -0.4896  0.3302
  321OPC    HW2 1523   3.110   2.771   1.285  0.0875  0.7747 -0.1366
  321OPC     MW 1524   3.042   2.779   1.247 -0.1674  0.0720  0.1521
  322OPC     OW 1525   3.860   0.075   1.248  0.3220  0.3095 -0.1921
  322OPC    HW1 1526   3.858   0.101   1.165  1.3813 -1.3153 -0.7861
  322OPC    HW2 1527   3.918   0.010   1.247 -1.0722 -1.0381  1.4609
  322OPC     MW 1528   3.868   0.070   1.236  0.2726 -0.1296 -0.0356
  323OPC     OW 1529   3.551   2.308   2.480  0.1695 -0.1625  0.1008
  323OPC    HW1 1530   3.613   2.356   2.520  0.2836 -0.3378  0.1384
  323OPC    HW2 1531   3.586   2.228   2.479  0.0719 -0.2015 -0.1556
  323OPC     MW 1532   3.566   2.304   2.486  0.1720 -0.1943  0.0685
  324OPC     OW 1533   4.336   0.792   0.672 -0.1526  0.1865 -0.0072
  324OPC    HW1 1534   4.262   0.760   0.638 -0.3152 -1.3335  1.5792
  324OPC    HW2 1535   4.309   0.842   0.738  0.2011 -0.1750  0.4258
  324OPC     MW 1536   4.321   0.794   0.677 -0.1242 -0.0914  0.2911
  325OPC     OW 1537   0.690   2.782   2.495  0.3603 -0.1177 -0.2291
  325OPC    HW1 1538   0.756   2.833   2.470  0.6706 -0.0806  0.6231
  325OPC    HW2 1539   0.717   2.751   2.572 -0.8946  0.4033  0.4448
  325OPC     MW 1540   0.704   2.785   2.503  0.2208 -0.0353 -0.0036
  326OPC     OW 1541   4.490   1.983   3.438 -0.7161  0.0405  0.0659
  326OPC    HW1 1542   4.536   2.034   3.491  3.1071 -3.8102  0.9926
  326OPC    HW2 1543   4.429   1.947   3.490  1.0866 -1.4363  1.2833
  326OPC     MW 1544   4.487   1.985   3.453  0.1149 -0.7465  0.3827
  327OPC     OW 1545   3.185   1.704   3.825  0.6079  0.4880 -0.1126
  327OPC    HW1 1546   3.099   1.693   3.811  0.7107  0.5055 -0.8200
  327OPC    HW2 1547   3.202   1.649   3.891 -0.0777  0.9937  0.5028
  327OPC     MW 1548   3.175   1.694   3.832  0.5219  0.5653 -0.1262
  328OPC     OW 1549   4.385   1.539   0.732  0.3518 -0.4116 -0.0217
  328OPC    HW1 1550   4.319   1.511   0.781  1.3698 -0.5196  1.3352
  328OPC    HW2 1551   4.375   1.625   0.731 -0.7603 -0.5119 -1.2731
  328OPC     MW 1552   4.374   1.547   0.739  0.3377 -0.4423 -0.0061
  329OPC     OW 1553   1.963   0.590   2.802  0.8659  0.4432  0.2992
  329OPC    HW1 1554   2.042   0.627   2.799  0.5385  1.1321 -0.2341
  329OPC    HW2 1555   1.936   0.609   2.883  1.1691  0.3838  0.4148
  329OPC     MW 1556   1.970   0.598   2.814  0.8623  0.5361  0.2374
  330OPC     OW 1557   3.220   2.675   0.653  0.2008  0.1865  0.1609
  330OPC    HW1 1558   3.293   2.708   0.617  0.4972  0.4337  0.9646
  330OPC    HW2 1559   3.172   2.653   0.584  0.1937  1.8703 -0.4160
  330OPC     MW 1560   3.224   2.677   0.637  0.2435  0.4718  0.1944
  331OPC     OW 1561   4.148   0.978   4.661  0.1709 -0.1986  0.0017
  331OPC    HW1 1562   4.101   1.048   4.638 -0.4284 -0.1124  1.4135
  331OPC    HW2 1563   4.130   0.967   4.746  2.1628 -0.6115  0.4221
  331OPC     MW 1564   4.138   0.987   4.670  0.3764 -0.2469  0.2722
  332OPC     OW 1565   2.880   0.748   2.405 -0.4001 -0.5927  0.3222
  332OPC    HW1 1566   2.945   0.777   2.457  0.9534  1.2251 -2.1224
  332OPC    HW2 1567   2.873   0.664   2.425  1.4428 -0.4134  2.0220
  332OPC     MW 1568   2.889   0.740   2.415  0.0722 -0.2977  0.2123
  333OPC     OW 1569   0.398   2.099   0.570  0.1186  0.1569 -0.4428
  333OPC    HW1 1570   0.455   2.052   0.616 -0.1910 -0.9582 -1.1700
  333OPC    HW2 1571   0.356   2.145   0.631 -1.0071 -2.0560  0.5544
  333OPC     MW 1572   0.400   2.099   0.586 -0.0934 -0.3347 -0.4029
  334OPC     OW 1573   1.953   2.986   3.954 -0.3764 -0.4087 -0.1402
  334OPC    HW1 1574   2.027   2.968   3.997 -0.7654 -1.8875 -0.0213
  334OPC    HW2 1575   1.915   3.047   4.004 -0.4806 -1.5737  1.2923
  334OPC     MW 1576   1.958   2.992   3.968 -0.4493 -0.7991  0.0888
  335OPC     OW 1577   3.593   1.508   0.600  0.2463 -0.2685  0.3860
  335OPC    HW1 1578   3.510   1.484   0.586 -0.1756  0.1051  2.0629
  335OPC    HW2 1579   3.590   1.549   0.677  1.9390  0.0719  0.3073
  335OPC     MW 1580   3.580   1.510   0.609  0.4340 -0.1630  0.6221
  336OPC     OW 1581   3.749   0.943   4.048 -0.1852  0.0154  0.5325
  336OPC    HW1 1582   3.800   1.006   4.016  0.4520 -1.5611 -1.8839
  336OPC    HW2 1583   3.668   0.973   4.034  0.1110  0.8060  0.5204
  336OPC     MW 1584   3.745   0.956   4.041 -0.0473 -0.1007  0.1742
  337OPC     OW 1585   0.389   0.923   3.519 -0.4351 -0.3049 -0.4344
  337OPC    HW1 1586   0.392   0.990   3.575 -0.6821  0.2832 -1.1012
  337OPC    HW2 1587   0.461   0.877   3.537  2.7037  2.8915 -3.2737
  337OPC     MW 1588   0.400   0.926   3.530 -0.0079  0.2541 -0.9523
  338OPC     OW 1589   4.135   2.680   1.478  0.2892 -0.5524 -0.1615
  338OPC    HW1 1590   4.219   2.696   1.490  0.4496 -0.9822 -0.6713
  338OPC    HW2 1591   4.097   2.758   1.492  0.6716 -0.5361  0.8529
  338OPC     MW 1592   4.142   2.694   1.482  0.3692 -0.6137 -0.0870
  339OPC     OW 1593   2.023   3.876   2.154 -0.2236  0.1628 -0.0841
  339OPC    HW1 1594   2.015   3.791   2.173 -1.5140  0.3513  0.3446
  339OPC    HW2 1595   2.043   3.876   2.069  0.2936 -0.5725  0.0277
  339OPC     MW 1596   2.024   3.864   2.144 -0.3377  0.0821 -0.0043
  340OPC     OW 1597   4.529   2.677   2.256  0.7895  0.2097  0.7277
  340OPC    HW1 1598   4.539   2.623   2.324  1.1688 -0.7690 -0.0900
  340OPC    HW2 1599   4.562   2.633   2.189 -3.0787 -0.5599 -0.9561
  340OPC     MW 1600   4.535   2.663   2.256  0.2743 -0.0485  0.3583
  341OPC     OW 1601   1.144   2.533   3.823  0.0940  0.3346 -0.2682
  341OPC    HW1 1602   1.070   2.563   3.859  0.0902 -0.5043  0.4645
  341OPC    HW2 1603   1.164   2.594   3.764 -1.2386  0.5347 -0.5653
  341OPC     MW 1604   1.136   2.546   3.819 -0.1034  0.2402 -0.2038
  342OPC     OW 1605   0.493   0.589   3.037 -0.3130  0.1066 -0.2160
  342OPC    HW1 1606   0.440   0.560   2.974 -0.2865 -0.1529 -0.1199
  342OPC    HW2 1607   0.490   0.526   3.097  1.0647 -0.4915 -0.7364
  342OPC     MW 1608   0.485   0.575   3.037 -0.1055 -0.0201 -0.2788
  343OPC     OW 1609   4.497   0.341   3.668  0.2244  0.3333 -0.0194
  343OPC    HW1 1610   4.446   0.412   3.676 -1.8629 -0.2032 -4.9061
  343OPC    HW2 1611   4.451   0.279   3.709 -1.8639  0.4704 -1.9301
  343OPC     MW 1612   4.482   0.342   3.676 -0.3926  0.2743 -1.0235
  344OPC     OW 1613   4.728   0.400   0.440 -0.0362 -0.0320 -0.4646
  344OPC    HW1 1614   4.778   0.418   0.371  3.0519 -1.9120  1.0751
  344OPC    HW2 1615   4.684   0.329   0.416  0.7539 -0.4693 -0.6413
  344OPC     MW 1616   4.728   0.392   0.427  0.5368 -0.3743 -0.2633
  345OPC     OW 1617   4.211   2.670   2.514  0.5121  0.3245  0.1681
  345OPC    HW1 1618   4.215   2.626   2.438  0.1537 -1.2061  0.9795
  345OPC    HW2 1619   4.125   2.669   2.533  0.7084 -0.2370  1.0846
  345OPC     MW 1620   4.199   2.663   2.506  0.4884  0.0154  0.4233
  346OPC     OW 1621   2.477   4.100   1.600 -0.5900  0.2092 -0.1818
  346OPC    HW1 1622   2.524   4.087   1.528  0.5345  1.6697  0.2354
  346OPC    HW2 1623   2.461   4.019   1.629 -1.8043 -0.4470 -2.4785
  346OPC     MW 1624   2.482   4.086   1.594 -0.6033  0.3279 -0.4593
  347OPC     OW 1625   0.811   3.866   1.181 -0.2478 -0.6045 -0.0371
  347OPC    HW1 1626   0.842   3.785   1.183  0.1167 -0.4542  1.1093
  347OPC    HW2 1627   0.825   3.896   1.262  1.1144  1.1587 -0.8559
  347OPC     MW 1628   0.817   3.859   1.193  0.0073 -0.3219  0.0113
  348OPC     OW 1629   3.292   2.698   3.278  0.0280 -0.4728 -0.0506
  348OPC    HW1 1630   3.221   2.739   3.309 -0.4196  0.3833 -2.1149
  348OPC    HW2 1631   3.350   2.762   3.267  0.1276 -0.7401 -1.0926
  348OPC     MW 1632   3.290   2.713   3.281 -0.0234 -0.3858 -0.5096
  349OPC     OW 1633   1.346   3.516   0.719  0.2711  0.3196 -0.2963
  349OPC    HW1 1634   1.358   3.435   0.689  0.4821  1.1115 -2.5423
  349OPC    HW2 1635   1.424   3.554   0.708 -0.4148  1.4661 -1.5588
  349OPC     MW 1636   1.359   3.509   0.713  0.2009  0.6059 -0.8146
  350OPC     OW 1637   4.428   3.569   0.068  0.3997 -0.1602 -0.3487
  350OPC    HW1 1638   4.415   3.487   0.041  2.3876  0.1465 -2.5425
  350OPC    HW2 1639   4.489   3.560   0.130 -0.1692 -0.3940  0.1936
  350OPC     MW 1640   4.435   3.555   0.073  0.6095 -0.1495 -0.5927
  351OPC     OW 1641   2.436   0.858   1.655 -0.0198 -0.0238  0.1462
  351OPC    HW1 1642   2.384   0.867   1.585 -0.2877  1.2098  0.4747
  351OPC    HW2 1643   2.467   0.938   1.668  0.3911 -0.3276  1.1655
  351OPC     MW 1644   2.433   0.871   1.647  0.0013  0.1136  0.3453
  352OPC     OW 1645   1.755   1.223   3.593 -0.7429 -0.1166 -0.6634
  352OPC    HW1 1646   1.713   1.191   3.523 -0.9202  1.1659 -1.1748
  352OPC    HW2 1647   1.718   1.301   3.605  1.4368  1.0835 -1.1371
  352OPC     MW 1648   1.743   1.229   3.584 -0.4471  0.2501 -0.8089
  353OPC     OW 1649   2.340   3.355   2.371 -0.4831  0.2776 -0.4573
  353OPC    HW1 1650   2.307   3.293   2.423  0.0160  1.2230  1.0475
  353OPC    HW2 1651   2.344   3.425   2.423  2.9334  0.5112 -0.7938
  353OPC     MW 1652   2.336   3.356   2.386  0.0953  0.4517 -0.2847
  354OPC     OW 1653   2.065   2.881   1.002  0.8396 -0.5595 -0.1204
  354OPC    HW1 1654   2.011   2.840   0.948 -1.6297  0.9492  1.0461
  354OPC    HW2 1655   2.067   2.830   1.072  0.6951 -0.4758 -0.0553
  354OPC     MW 1656   2.058   2.868   1.004  0.4535 -0.3243  0.0616
  355OPC     OW 1657   3.748   3.571   2.259 -0.1116  0.1067 -0.2696
  355OPC    HW1 1658   3.801   3.635   2.232  1.1091  0.0705  1.8075
  355OPC    HW2 1659   3.672   3.612   2.272  0.2813  0.8604 -0.2655
  355OPC     MW 1660   3.745   3.587   2.257  0.1268  0.2126  0.0378
  356OPC     OW 1661   1.440   4.135   2.604 -0.1603  0.7298  0.1651
  356OPC    HW1 1662   1.526   4.151   2.602  0.3210 -1.3617  1.1420
  356OPC    HW2 1663   1.427   4.090   2.530 -0.2434  0.3782  0.3913
  356OPC     MW 1664   1.451   4.131   2.593 -0.1015  0.3689  0.3429
  357OPC     OW 1665   3.453   1.314   0.277 -0.1475  0.0417 -0.2499
  357OPC    HW1 1666   3.385   1.297   0.225 -0.1379  1.0183 -0.6202
  357OPC    HW2 1667   3.479   1.393   0.250  2.1329 -0.9397 -1.1921
  357OPC     MW 1668   3.447   1.323   0.265  0.1908  0.0411 -0.4438
  358OPC     OW 1669   1.626   3.089   2.129 -0.0041 -0.5742 -0.1366
  358OPC    HW1 1670   1.552   3.062   2.094  0.0787 -1.5147  0.3770
  358OPC    HW2 1671   1.605   3.103   2.213 -0.2535  1.8378 -0.5397
  358OPC     MW 1672   1.612   3.087   2.137 -0.0287 -0.3567 -0.1203
  359OPC     OW 1673   3.858   0.895   2.639 -0.1498  0.3634 -0.1839
  359OPC    HW1 1674   3.879   0.824   2.685 -0.7214 -0.0612 -0.5626
  359OPC    HW2 1675   3.794   0.868   2.587  0.3616  0.8738 -1.1130
  359OPC     MW 1676   3.852   0.881   2.638 -0.1588  0.3761 -0.3771
  360OPC     OW 1677   2.065   1.638   2.435  0.0194  0.2258 -0.3389
  360OPC    HW1 1678   2.037   1.596   2.364  0.5602  0.2301 -0.5604
  360OPC    HW2 1679   2.043   1.586   2.500 -0.9250  0.4513 -0.4688
  360OPC     MW 1680   2.058   1.624   2.434 -0.0402  0.2598 -0.3908
  361OPC     OW 1681   0.844   2.482   3.630 -0.1467 -0.0145 -0.6235
  361OPC    HW1 1682   0.889   2.537   3.581 -0.0247  0.0932 -0.3935
  361OPC    HW2 1683   0.762   2.511   3.624 -0.6115 -1.5288 -2.8717
  361OPC     MW 1684   0.838   2.495   3.622 -0.1973 -0.2223 -0.9215
  362OPC     OW 1685   1.282   2.487   4.760  0.1051 -0.6734 -0.5312
  362OPC    HW1 1686   1.283   2.431   4.693  1.2448 -0.6753 -0.5309
  362OPC    HW2 1687   1.282   2.434   4.830  0.6054 -0.6806 -0.5327
  362OPC     MW 1688   1.282   2.471   4.760  0.3474 -0.6747 -0.5316
  363OPC     OW 1689   1.037   0.913   0.671  0.4167 -0.1262 -0.2230
  363OPC    HW1 1690   0.996   0.953   0.605 -0.5345  0.7473  0.8435
  363OPC    HW2 1691   1.039   0.974   0.733  1.5122 -0.8477  0.4695
  363OPC     MW 1692   1.031   0.928   0.670  0.4380 -0.1038  0.0369
  364OPC     OW 1693   4.173   1.178   2.882 -0.3312 -0.2545  1.0064
  364OPC    HW1 1694   4.188   1.094   2.865 -0.4966 -0.2122  0.6315
  364OPC    HW2 1695   4.089   1.188   2.862  0.4102  0.7642 -2.2595
  364OPC     MW 1696   4.163   1.167   2.876 -0.2458 -0.0978  0.4685
  365OPC     OW 1697   1.237   1.547   3.488  0.2072  0.2486  0.2702
  365OPC    HW1 1698   1.220   1.465   3.464 -1.1612 -0.0458  2.0142
  365OPC    HW2 1699   1.323   1.547   3.499  0.3996 -0.5738 -0.9981
  365OPC     MW 1700   1.247   1.535   3.486  0.0334  0.0837  0.3405
  366OPC     OW 1701   4.749   0.075   0.101 -0.7280 -0.0562 -0.2033
  366OPC    HW1 1702   4.699   0.006   0.121 -1.4376  0.1213 -1.2280
  366OPC    HW2 1703   4.830   0.046   0.111 -0.8327 -2.2177 -3.8153
  366OPC     MW 1704   4.753   0.061   0.105 -0.8484 -0.3493 -0.8882
  367OPC     OW 1705   0.029   3.176   0.058  0.0860 -1.2073  0.1246
  367OPC    HW1 1706  -0.057   3.167   0.070  0.2125 -1.2261  1.0843
  367OPC    HW2 1707   0.042   3.141  -0.021 -1.1933  1.2090 -1.2823
  367OPC     MW 1708   0.018   3.170   0.048 -0.0843 -0.8530  0.0585
  368OPC     OW 1709   1.887   1.500   3.897 -0.1456  0.0763 -0.2632
  368OPC    HW1 1710   1.805   1.476   3.913 -0.1993 -0.5384 -1.3754
  368OPC    HW2 1711   1.879   1.582   3.866 -0.1779  0.6238  1.1077
  368OPC     MW 1712   1.874   1.509   3.895 -0.1582  0.0664 -0.2249
  369OPC     OW 1713   2.273   2.181   2.606  0.5481 -0.1135  0.2626
  369OPC    HW1 1714   2.321   2.212   2.673 -0.0601  0.3963  0.4711
  369OPC    HW2 1715   2.327   2.187   2.538  0.0924  2.6317  0.0165
  369OPC     MW 1716   2.288   2.186   2.606  0.3909  0.3672  0.2571
  370OPC     OW 1717   4.593   0.624   2.462 -0.0632 -0.1018 -0.3165
  370OPC    HW1 1718   4.637   0.678   2.514  0.8141 -0.2886 -0.8422
  370OPC    HW2 1719   4.655   0.573   2.427 -0.6740 -0.2799 -1.1915
  370OPC     MW 1720   4.608   0.624   2.464 -0.0239 -0.1557 -0.5235
  371OPC     OW 1721   1.663   1.121   0.779 -0.5226 -0.3477  0.4964
  371OPC    HW1 1722   1.728   1.146   0.831 -1.3252  1.4494  0.7235
  371OPC    HW2 1723   1.593   1.126   0.830 -1.0316 -0.7820 -0.1452
  371OPC     MW 1724   1.662   1.126   0.794 -0.7164 -0.1464  0.4352
  372OPC     OW 1725   4.405   2.943   3.378 -0.6487 -0.3340 -0.1080
  372OPC    HW1 1726   4.438   2.863   3.371  1.8670  0.6280 -0.6775
  372OPC    HW2 1727   4.404   2.957   3.465 -0.1788 -0.6417 -0.0495
  372OPC     MW 1728   4.410   2.934   3.390 -0.2074 -0.2374 -0.1835
  373OPC     OW 1729   1.844   1.601   4.229  0.0451  0.0305 -0.1920
  373OPC    HW1 1730   1.898   1.536   4.246 -0.2132 -0.4164 -1.0159
  373OPC    HW2 1731   1.853   1.654   4.298 -1.6419 -2.0933  1.8234
  373OPC     MW 1732   1.853   1.600   4.241 -0.2422 -0.3493 -0.0162
  374OPC     OW 1733   0.865   2.387   4.557 -0.2864  0.2555  0.0718
  374OPC    HW1 1734   0.942   2.365   4.592 -0.2046 -0.2869 -0.4279
  374OPC    HW2 1735   0.821   2.312   4.556 -0.2346  0.2167 -1.0867
  374OPC     MW 1736   0.870   2.373   4.562 -0.2667  0.1697 -0.1733
  375OPC     OW 1737   0.404   4.638   3.200  0.2485 -0.5060  0.8873
  375OPC    HW1 1738   0.343   4.636   3.139 -0.9396  0.8667  1.9585
  375OPC    HW2 1739   0.459   4.701   3.173  1.7004 -2.2502 -0.4606
  375OPC     MW 1740   0.403   4.647   3.187  0.2875 -0.5608  0.8464
  376OPC     OW 1741   0.924   3.659   4.157  0.2591 -0.1278 -0.2782
  376OPC    HW1 1742   0.898   3.673   4.239  1.1175 -1.0533  0.1662
  376OPC    HW2 1743   0.959   3.735   4.133 -1.6179  0.7402 -0.4464
  376OPC     MW 1744   0.925   3.672   4.166  0.1086 -0.1363 -0.2372
  377OPC     OW 1745   3.702   0.551   2.511  0.2329  0.3686  0.2158
  377OPC    HW1 1746   3.638   0.518   2.560  0.7883  0.2948  0.8991
  377OPC    HW2 1747   3.705   0.496   2.442  1.3468 -1.2619  1.4785
  377OPC     MW 1748   3.693   0.538   2.508  0.4796  0.1168  0.5033
  378OPC     OW 1749   4.475   0.537   0.054  0.3867  0.4587  0.1924
  378OPC    HW1 1750   4.406   0.497   0.020 -1.6624  2.3596  1.8133
  378OPC    HW2 1751   4.539   0.478   0.048 -1.4556 -1.5322 -1.0096
  378OPC     MW 1752   4.474   0.522   0.048 -0.1883  0.4454  0.2543
  379OPC     OW 1753   2.266   3.996   2.222 -0.3471 -0.4038 -0.7115
  379OPC    HW1 1754   2.189   3.953   2.223 -0.8266  0.4359 -0.1863
  379OPC    HW2 1755   2.292   3.992   2.305  0.0515 -0.4411 -0.8356
  379OPC     MW 1756   2.258   3.989   2.234 -0.3591 -0.2853 -0.6522
  380OPC     OW 1757   1.720   0.458   2.140 -0.6073 -0.1072 -0.0842
  380OPC    HW1 1758   1.783   0.441   2.197 -0.1436  1.3487 -0.1233
  380OPC    HW2 1759   1.749   0.422   2.066 -0.8591 -1.3335  0.3860
  380OPC     MW 1760   1.733   0.450   2.137 -0.5760 -0.0733 -0.0207
  381OPC     OW 1761   4.380   2.700   1.618 -0.4830 -0.0398  0.2722
  381OPC    HW1 1762   4.378   2.776   1.662 -1.1626  0.7245 -1.0118
  381OPC    HW2 1763   4.426   2.719   1.546 -3.5740  0.2621 -1.8428
  381OPC     MW 1764   4.386   2.714   1.614 -1.0400  0.1176 -0.2299
  382OPC     OW 1765   1.876   0.812   4.443  0.4492 -0.0843 -0.0463
  382OPC    HW1 1766   1.951   0.850   4.421  0.2544 -0.1022 -0.7685
  382OPC    HW2 1767   1.818   0.877   4.436  0.4337  0.0025  0.7892
  382OPC     MW 1768   1.878   0.827   4.439  0.4182 -0.0741 -0.0296
  383OPC     OW 1769   1.095   4.603   3.348  0.1992 -0.0076  0.3920
  383OPC    HW1 1770   1.060   4.556   3.413  0.6963 -0.2037  0.5238
  383OPC    HW2 1771   1.089   4.551   3.279 -0.8092  0.3996  0.1469
  383OPC     MW 1772   1.089   4.588   3.348  0.1236  0.0237  0.3753
  384OPC     OW 1773   0.580   0.274   4.445  0.4306  0.0857 -0.2092
  384OPC    HW1 1774   0.583   0.293   4.360  0.7393  1.3534  0.0628
  384OPC    HW2 1775   0.611   0.192   4.449  1.0462  0.2485 -1.2535
  384OPC     MW 1776   0.585   0.264   4.433  0.5671  0.2970 -0.3235
  385OPC     OW 1777   2.326   2.720   3.618 -0.2704 -0.1354 -0.0098
  385OPC    HW1 1778   2.406   2.692   3.641 -1.1260 -1.1428  2.0302
  385OPC    HW2 1779   2.317   2.794   3.663  0.0142  0.7547 -1.3642
  385OPC     MW 1780   2.337   2.727   3.628 -0.3548 -0.1528  0.0915
  386OPC     OW 1781   4.319   2.739   0.858 -0.9120  0.0213 -0.1293
  386OPC    HW1 1782   4.242   2.778   0.845 -0.9217 -0.4505 -1.6670
  386OPC    HW2 1783   4.372   2.778   0.801 -0.5120 -1.0096 -0.4994
  386OPC     MW 1784   4.315   2.750   0.847 -0.8543 -0.2007 -0.4111
  387OPC     OW 1785   0.204   4.035   1.187 -0.5782  0.6748  0.2664
  387OPC    HW1 1786   0.187   3.975   1.248 -0.6925 -0.4493 -0.8169
  387OPC    HW2 1787   0.291   4.039   1.187 -0.4355 -1.0179 -0.9806
  387OPC     MW 1788   0.214   4.026   1.196 -0.5740  0.2585 -0.0779
  388OPC     OW 1789   2.340   1.481   2.265 -0.5638 -0.0951 -0.4024
  388OPC    HW1 1790   2.347   1.469   2.179  0.4527 -1.5619 -0.1548
  388OPC    HW2 1791   2.257   1.463   2.282 -0.5694 -0.5994 -0.9716
  388OPC     MW 1792   2.329   1.477   2.255 -0.4145 -0.3863 -0.4498
  389OPC     OW 1793   3.675   1.748   0.010  0.0372 -0.4289  0.4313
  389OPC    HW1 1794   3.602   1.771  -0.032 -0.3690 -0.0334  1.3314
  389OPC    HW2 1795   3.738   1.775  -0.043 -0.4594 -1.3623 -0.6721
  389OPC     MW 1796   3.673   1.755  -0.004 -0.0962 -0.5084  0.4012
  390OPC     OW 1797   4.426   4.187   2.151  0.2696 -0.6454  0.0757
  390OPC    HW1 1798   4.368   4.213   2.211  1.5330  0.1771  1.0099
  390OPC    HW2 1799   4.390   4.210   2.076 -0.8845 -0.7133  0.5869
  390OPC     MW 1800   4.412   4.194   2.149  0.2858 -0.5341  0.2891
  391OPC     OW 1801   4.560   0.575   1.044  0.0580  0.3638 -0.0206
  391OPC    HW1 1802   4.536   0.494   1.066  0.4683  0.4947  0.9759
  391OPC    HW2 1803   4.487   0.612   1.015 -0.2845 -0.1479  0.1947
  391OPC     MW 1804   4.546   0.569   1.043  0.0679  0.3076  0.1583
  392OPC     OW 1805   4.039   2.895   2.148  0.2543  0.8596 -0.0968
  392OPC    HW1 1806   4.086   2.826   2.123 -1.7627 -1.2219  1.4042
  392OPC    HW2 1807   4.063   2.907   2.231  0.3570  1.7649 -0.2525
  392OPC     MW 1808   4.049   2.887   2.157 -0.0284  0.6859  0.1019
  393OPC     OW 1809   1.322   3.513   2.429  0.8783 -0.0487 -0.0470
  393OPC    HW1 1810   1.300   3.554   2.355  0.2329 -0.2815  0.0060
  393OPC    HW2 1811   1.301   3.430   2.413 -0.8865  0.1413  0.9710
  393OPC     MW 1812   1.316   3.507   2.416  0.5222 -0.0549  0.1112
  394OPC     OW 1813   1.360   0.552   1.234  0.1174  0.2287 -0.4226
  394OPC    HW1 1814   1.400   0.552   1.312  1.5357 -0.6472 -1.0927
  394OPC    HW2 1815   1.404   0.612   1.189 -1.1675  1.2527 -0.3511
  394OPC     MW 1816   1.373   0.561   1.238  0.1371  0.2506 -0.5111
  395OPC     OW 1817   0.335   0.983   0.961  0.1462 -0.2360 -0.1386
  395OPC    HW1 1818   0.403   0.934   0.985  0.5128 -0.4504 -1.5439
  395OPC    HW2 1819   0.280   0.926   0.924 -0.5128  0.0531  0.3478
  395OPC     MW 1820   0.337   0.967   0.959  0.1030 -0.2250 -0.2744
  396OPC     OW 1821   0.691   1.706   3.717  0.0239  0.2734  0.5885
  396OPC    HW1 1822   0.704   1.624   3.746 -0.1238  0.5808  1.5502
  396OPC    HW2 1823   0.715   1.702   3.633 -2.0856 -1.3071 -0.0188
  396OPC     MW 1824   0.696   1.693   3.709 -0.3096  0.0854  0.6408
  397OPC     OW 1825   3.076   3.300   0.005 -0.3644 -0.1811  0.2450
  397OPC    HW1 1826   3.102   3.222   0.034 -0.9818 -0.6671 -0.4494
  397OPC    HW2 1827   3.011   3.280  -0.050 -0.1312  0.7805 -0.4065
  397OPC     MW 1828   3.070   3.285   0.001 -0.4211 -0.1108  0.0461
  398OPC     OW 1829   1.319   3.951   2.829 -0.2930  0.0254 -0.6791
  398OPC    HW1 1830   1.247   3.982   2.867  1.6910  1.6239  2.1292
  398OPC    HW2 1831   1.350   4.020   2.785  1.3871  0.5903  1.2505
  398OPC     MW 1832   1.313   3.966   2.828  0.2483  0.3449  0.0208
  399OPC     OW 1833   4.294   0.312   1.727 -0.1757  0.1164  0.0091
  399OPC    HW1 1834   4.213   0.295   1.699  0.2243  0.1992 -1.2698
  399OPC    HW2 1835   4.341   0.313   1.654  0.7728  1.3305  0.6036
  399OPC     MW 1836   4.289   0.310   1.712  0.0236  0.3080 -0.0920
  400OPC     OW 1837   4.254   0.796   3.102  0.3283  0.1658 -0.3237
  400OPC    HW1 1838   4.271   0.829   3.023 -1.0384  1.2915 -0.1742
  400OPC    HW2 1839   4.262   0.865   3.155  0.8292 -0.4970  0.4847
  400OPC     MW 1840   4.258   0.811   3.098  0.2004  0.2342 -0.1822
  401OPC     OW 1841   2.128   0.514   3.212  0.4238  0.3770  0.1006
  401OPC    HW1 1842   2.153   0.431   3.223 -0.1812  0.3506  1.6085
  401OPC    HW2 1843   2.200   0.560   3.226  0.5941  0.1333  0.0247
  401OPC     MW 1844   2.142   0.509   3.216  0.3596  0.3371  0.3121
  402OPC     OW 1845   1.068   3.725   4.421 -0.1364 -0.8482 -0.3561
  402OPC    HW1 1846   1.038   3.805   4.439 -0.6441 -1.3461  1.1886
  402OPC    HW2 1847   1.122   3.738   4.354 -0.7795  0.6739 -0.6201
  402OPC     MW 1848   1.072   3.738   4.414 -0.3064 -0.6969 -0.1669
  403OPC     OW 1849   1.739   1.873   0.897  0.2871  0.3429  0.2544
  403OPC    HW1 1850   1.825   1.880   0.889  0.4028  0.6660  1.4640
  403OPC    HW2 1851   1.730   1.825   0.970 -0.5406  1.3409  0.8268
  403OPC     MW 1852   1.750   1.867   0.907  0.1819  0.5380  0.5176
  404OPC     OW 1853   4.257   0.846   1.340  0.3834  0.1106  0.3645
  404OPC    HW1 1854   4.179   0.860   1.376  0.0812 -1.0901  0.2199
  404OPC    HW2 1855   4.300   0.801   1.401  0.1272 -1.2912 -0.4607
  404OPC     MW 1856   4.252   0.842   1.354  0.3010 -0.2739  0.2213
  405OPC     OW 1857   2.404   0.490   1.756 -0.0737 -0.5837 -0.2981
  405OPC    HW1 1858   2.486   0.472   1.778  0.9423  1.9701 -1.6437
  405OPC    HW2 1859   2.373   0.534   1.825  0.8288  1.3143 -1.0363
  405OPC     MW 1860   2.412   0.494   1.770  0.2096  0.0739 -0.6060
  406OPC     OW 1861   0.472   2.618   0.062  0.4762  0.1802 -0.4783
  406OPC    HW1 1862   0.468   2.672  -0.006  2.1861  0.6000 -0.2920
  406OPC    HW2 1863   0.425   2.659   0.123  0.0760  0.4552 -0.9618
  406OPC     MW 1864   0.464   2.632   0.061  0.6697  0.2828 -0.5222
  407OPC     OW 1865   0.376   1.254   3.341 -1.0127  0.5636  0.1888
  407OPC    HW1 1866   0.313   1.296   3.386 -1.3757  1.8134 -1.3937
  407OPC    HW2 1867   0.337   1.180   3.316 -0.7982 -0.1667  1.8900
  407OPC     MW 1868   0.361   1.249   3.344 -1.0346  0.6404  0.2064
  408OPC     OW 1869   3.044   2.494   2.913 -0.7422 -0.4374  0.1902
  408OPC    HW1 1870   3.021   2.516   2.832 -0.6400 -1.5315 -0.1443
  408OPC    HW2 1871   3.051   2.571   2.954 -0.6539  0.1310 -0.8713
  408OPC     MW 1872   3.041   2.509   2.907 -0.7140 -0.5150 -0.0159
  409OPC     OW 1873   4.047   3.944   3.159  0.0055 -0.2923  0.4127
  409OPC    HW1 1874   4.036   3.926   3.074 -1.7756  0.9403  0.3232
  409OPC    HW2 1875   3.970   3.925   3.194  0.3691  0.2725  1.5620
  409OPC     MW 1876   4.034   3.939   3.152 -0.2041 -0.0268  0.5693
  410OPC     OW 1877   0.273   2.457   3.535  0.2771  0.3717  0.2485
  410OPC    HW1 1878   0.227   2.514   3.487 -0.0072  0.4395  0.5975
  410OPC    HW2 1879   0.349   2.498   3.548  0.7363 -0.0523 -0.9683
  410OPC     MW 1880   0.277   2.472   3.530  0.3029  0.3192  0.1204
  411OPC     OW 1881   1.598   4.442   1.851  0.5416 -0.5229  0.1338
  411OPC    HW1 1882   1.615   4.369   1.894  2.6603 -1.0994 -1.5013
  411OPC    HW2 1883   1.668   4.492   1.866 -0.9081  1.3305  1.3516
  411OPC     MW 1884   1.611   4.439   1.860  0.6403 -0.3343  0.0722
  412OPC     OW 1885   0.932   1.123   2.416  0.1424  0.6296  0.2899
  412OPC    HW1 1886   0.934   1.052   2.468 -0.9528 -0.2476 -0.7958
  412OPC    HW2 1887   0.983   1.101   2.349  1.7047  1.8332  1.0071
  412OPC     MW 1888   0.940   1.109   2.414  0.2114  0.6778  0.2355
  413OPC     OW 1889   1.354   4.016   4.132 -0.0875 -0.0551  1.0323
  413OPC    HW1 1890   1.286   4.022   4.078  0.2366  0.1058  0.6356
  413OPC    HW2 1891   1.319   4.027   4.211 -0.6421 -0.7964  0.9046
  413OPC     MW 1892   1.339   4.018   4.136 -0.1215 -0.1408  0.9546
  414OPC     OW 1893   1.560   4.663   0.759  0.9789  0.0956 -0.0128
  414OPC    HW1 1894   1.599   4.593   0.792 -1.4361 -2.2222 -1.6070
  414OPC    HW2 1895   1.558   4.647   0.673 -0.6027  1.6012 -0.3242
  414OPC     MW 1896   1.565   4.651   0.751  0.3886 -0.0242 -0.2943
  415OPC     OW 1897   3.811   1.597   0.885  0.0626  0.4320  0.2545
  415OPC    HW1 1898   3.835   1.680   0.877  2.7010 -0.2678 -0.0751
  415OPC    HW2 1899   3.824   1.580   0.969 -2.9997  0.9622  0.9380
  415OPC     MW 1900   3.817   1.607   0.896 -0.0000  0.4069  0.3068
  416OPC     OW 1901   2.225   2.627   4.427 -0.1570 -0.3786  0.6972
  416OPC    HW1 1902   2.254   2.710   4.427 -0.7170 -0.1779  0.6018
  416OPC    HW2 1903   2.143   2.635   4.454 -1.2891 -0.5193 -2.3157
  416OPC     MW 1904   2.217   2.641   4.431 -0.4069 -0.3696  0.2381
  417OPC     OW 1905   1.492   1.290   3.642 -0.3115 -0.0216 -0.0444
  417OPC    HW1 1906   1.418   1.295   3.596 -1.1024 -0.3745  1.1533
  417OPC    HW2 1907   1.496   1.367   3.682 -0.6046 -0.4019  0.7316
  417OPC     MW 1908   1.482   1.302   3.641 -0.4716 -0.1299  0.2473
  418OPC     OW 1909   3.753   2.736   2.934 -0.4257 -0.1240 -0.1935
  418OPC    HW1 1910   3.716   2.701   3.005  3.2485 -1.7003  1.2015
  418OPC    HW2 1911   3.792   2.668   2.895  0.7364  1.2845 -1.6350
  418OPC     MW 1912   3.754   2.721   2.939  0.2889 -0.1487 -0.2005
  419OPC     OW 1913   2.454   2.609   1.226 -0.0396 -0.1519  0.3994
  419OPC    HW1 1914   2.518   2.550   1.232  0.1004  0.1267  1.8789
  419OPC    HW2 1915   2.382   2.560   1.222  0.1602 -0.4388  0.2648
  419OPC     MW 1916   2.453   2.593   1.226  0.0108 -0.1531  0.5981
  420OPC     OW 1917   4.090   4.453   3.227 -0.2334 -0.1781  0.5913
  420OPC    HW1 1918   4.161   4.502   3.212 -1.5359  1.3722 -0.8086
  420OPC    HW2 1919   4.109   4.377   3.189  0.9205 -0.0239  0.8127
  420OPC     MW 1920   4.103   4.449   3.219 -0.2555  0.0735  0.4171
  421OPC     OW 1921   1.289   2.446   0.673  0.0909 -0.0461 -0.3468
  421OPC    HW1 1922   1.247   2.481   0.741 -0.8266 -1.2472 -0.2408
  421OPC    HW2 1923   1.362   2.413   0.708  0.9485  1.6710 -0.4495
  421OPC     MW 1924   1.294   2.446   0.688  0.0820  0.0302 -0.3464
  422OPC     OW 1925   2.022   1.759   3.562 -0.3611  0.1292  0.0164
  422OPC    HW1 1926   1.965   1.768   3.627  0.3172  0.3691  0.5847
  422OPC    HW2 1927   2.010   1.677   3.534 -1.0829  0.2267  0.0285
  422OPC     MW 1928   2.012   1.749   3.567 -0.3676  0.1791  0.1021
  423OPC     OW 1929   0.625   1.975   2.878 -0.7259 -0.4880  0.2167
  423OPC    HW1 1930   0.572   1.906   2.880  1.5590 -2.3819 -0.2712
  423OPC    HW2 1931   0.604   2.015   2.803 -2.2947 -0.4102  0.6570
  423OPC     MW 1932   0.614   1.971   2.867 -0.6202 -0.7563  0.2096
  424OPC     OW 1933   1.903   4.092   1.360 -0.6397 -0.7737 -0.6575
  424OPC    HW1 1934   1.938   4.163   1.322  0.1091 -1.0506 -0.5116
  424OPC    HW2 1935   1.860   4.125   1.429 -2.6496 -0.1833 -2.1051
  424OPC     MW 1936   1.902   4.107   1.365 -0.8260 -0.7276 -0.8498
  425OPC     OW 1937   3.812   0.524   3.960 -0.4218  0.2373  0.0386
  425OPC    HW1 1938   3.858   0.470   3.910 -1.3383  0.2915 -0.8901
  425OPC    HW2 1939   3.811   0.599   3.915 -0.5225  0.5542  0.5517
  425OPC     MW 1940   3.818   0.527   3.946 -0.5720  0.2921 -0.0228
  426OPC     OW 1941   4.418   3.869   2.714  0.4360  0.4596 -0.3825
  426OPC    HW1 1942   4.489   3.828   2.684  1.0183  1.2745 -0.1585
  426OPC    HW2 1943   4.373   3.888   2.641  0.4106 -0.1032 -0.5200
  426OPC     MW 1944   4.422   3.866   2.699  0.5182  0.4969 -0.3697
  427OPC     OW 1945   3.752   4.322   0.463  0.7998 -0.0832  0.6837
  427OPC    HW1 1946   3.671   4.313   0.432  0.4303  0.7634  1.3777
  427OPC    HW2 1947   3.747   4.390   0.517  2.0947  0.3050  0.3551
  427OPC     MW 1948   3.740   4.331   0.466  0.9366  0.0993  0.7377
  428OPC     OW 1949   4.194   1.565   2.863 -0.7859  0.2362 -0.5097
  428OPC    HW1 1950   4.255   1.503   2.866  3.4488  3.7170 -2.5531
  428OPC    HW2 1951   4.199   1.602   2.942 -0.2776  0.4233 -0.6239
  428OPC     MW 1952   4.203   1.561   2.875 -0.0851  0.7780 -0.8286
  429OPC     OW 1953   1.182   3.722   1.818 -0.3809  0.4553  0.1344
  429OPC    HW1 1954   1.172   3.792   1.766  0.2042  0.3887 -0.0775
  429OPC    HW2 1955   1.245   3.746   1.872 -1.3423  0.7192  1.1745
  429OPC     MW 1956   1.190   3.736   1.818 -0.4365  0.4845  0.2568
  430OPC     OW 1957   4.684   0.504   1.637  0.1104 -0.0003 -0.5764
  430OPC    HW1 1958   4.677   0.432   1.588 -2.1574  0.4095 -0.9734
  430OPC    HW2 1959   4.705   0.472   1.716  0.6535 -0.9464 -1.0831
  430OPC     MW 1960   4.686   0.489   1.641 -0.1442 -0.0795 -0.7099
  431OPC     OW 1961   1.714   1.029   0.210 -0.6758 -0.2017  0.0286
  431OPC    HW1 1962   1.730   0.991   0.133  0.1228 -1.0579  0.6047
  431OPC    HW2 1963   1.787   1.016   0.256 -0.7477  1.1992  0.5913
  431OPC     MW 1964   1.727   1.021   0.205 -0.5685 -0.1213  0.1968
  432OPC     OW 1965   1.004   2.023   3.526  0.4323  0.5305  0.7019
  432OPC    HW1 1966   0.986   2.071   3.456  0.2232 -1.2367 -0.5215
  432OPC    HW2 1967   0.994   2.079   3.593 -1.3445  1.7576 -0.5157
  432OPC     MW 1968   1.000   2.038   3.526  0.1389  0.4506  0.3413
  433OPC     OW 1969   2.634   3.716   1.724  0.2436 -0.9555 -0.2723
  433OPC    HW1 1970   2.593   3.639   1.722 -0.9025 -0.7079  3.6597
  433OPC    HW2 1971   2.716   3.695   1.746 -0.4418 -1.1707  2.4897
  433OPC     MW 1972   2.640   3.702   1.727 -0.0270 -0.9507  0.7166
  434OPC     OW 1973   4.215   3.488   2.560  0.6510 -0.2941 -0.2475
  434OPC    HW1 1974   4.194   3.468   2.477 -0.6575 -0.2930  0.0638
  434OPC    HW2 1975   4.160   3.553   2.580  1.0865 -0.1672  0.5642
  434OPC     MW 1976   4.204   3.494   2.551  0.5222 -0.2751 -0.0815
  435OPC     OW 1977   1.401   2.790   1.114  0.1082  0.2057  0.1580
  435OPC    HW1 1978   1.422   2.725   1.061 -0.9331  1.3734 -1.8042
  435OPC    HW2 1979   1.430   2.763   1.192  0.6569 -2.0893 -0.7564
  435OPC     MW 1980   1.409   2.777   1.118  0.0354  0.0392 -0.2669
  436OPC     OW 1981   0.202   4.276   2.646  0.2403  0.3253  0.1115
  436OPC    HW1 1982   0.215   4.234   2.722  1.5112  0.0957 -0.2109
  436OPC    HW2 1983   0.187   4.358   2.670 -0.3624  0.0684  0.6514
  436OPC     MW 1984   0.201   4.282   2.661  0.3390  0.2533  0.1436
  437OPC     OW 1985   4.806   2.351   3.503  0.2458  0.2485  0.3081
  437OPC    HW1 1986   4.741   2.293   3.502 -1.6274  2.2120 -1.8751
  437OPC    HW2 1987   4.854   2.329   3.433  1.0162 -0.1785  0.9541
  437OPC     MW 1988   4.804   2.339   3.492  0.0827  0.4755  0.0810
  438OPC     OW 1989   1.416   1.312   2.574  0.2166  0.3405  0.6388
  438OPC    HW1 1990   1.445   1.272   2.645 -0.1382  0.0682  0.6335
  438OPC    HW2 1991   1.329   1.300   2.577  0.1986  0.3097  0.1537
  438OPC     MW 1992   1.407   1.304   2.585  0.1615  0.2958  0.5663
  439OPC     OW 1993   1.344   4.581   2.273  0.7030 -0.6724  0.3880
  439OPC    HW1 1994   1.403   4.519   2.288  1.5359 -0.3922 -1.4533
  439OPC    HW2 1995   1.297   4.549   2.207 -0.7548 -0.5557  1.3206
  439OPC     MW 1996   1.346   4.567   2.265  0.6107 -0.6137  0.2539
  440OPC     OW 1997   1.239   0.924   4.793 -0.0331  0.1295 -0.0167
  440OPC    HW1 1998   1.298   0.881   4.745  0.5761  0.1091  0.7320
  440OPC    HW2 1999   1.202   0.861   4.840 -0.2344  0.2184 -0.0595
  440OPC     MW 2000   1.243   0.909   4.793  0.0272  0.1397  0.0875
  441OPC     OW 2001   2.861   3.569   3.090 -0.1960 -0.4273  0.0171
  441OPC    HW1 2002   2.896   3.541   3.165  1.0171  0.1076 -0.3139
  441OPC    HW2 2003   2.893   3.514   3.030 -2.8132 -2.1716  0.0644
  441OPC     MW 2004   2.871   3.557   3.092 -0.4033 -0.6060 -0.0249
  442OPC     OW 2005   3.999   0.296   4.122  0.0009 -0.5774 -0.1257
  442OPC    HW1 2006   4.020   0.276   4.039 -0.4263 -2.1477  0.1250
  442OPC    HW2 2007   4.016   0.382   4.127 -1.8222  0.0113 -2.4075
  442OPC     MW 2008   4.005   0.306   4.110 -0.3316 -0.7224 -0.4255
  443OPC     OW 2009   0.963   1.973   2.076  0.1722 -0.5729 -0.0493
  443OPC    HW1 2010   1.047   1.967   2.100  0.0226 -0.1368  0.6111
  443OPC    HW2 2011   0.946   2.058   2.084 -0.2391 -0.6107 -0.5152
  443OPC     MW 2012   0.973   1.985   2.081  0.0893 -0.5140 -0.0206
  444OPC     OW 2013   0.088   1.720   3.340 -0.3277 -0.5727  0.1382
  444OPC    HW1 2014   0.111   1.662   3.280  0.2244  0.1561 -0.3682
  444OPC    HW2 2015   0.016   1.756   3.307  1.0895  1.2950 -1.1567
  444OPC     MW 2016   0.081   1.717   3.327 -0.0368 -0.1892 -0.1278
  445OPC     OW 2017   2.981   1.628   1.848 -0.2903  0.5244 -0.7444
  445OPC    HW1 2018   3.029   1.605   1.917 -2.0797  0.6649  0.5974
  445OPC    HW2 2019   3.015   1.580   1.783  0.8257 -0.3308  0.4237
  445OPC     MW 2020   2.993   1.617   1.849 -0.3899  0.4188 -0.3736
  446OPC     OW 2021   4.737   2.200   0.930 -0.1783 -0.4970  0.9222
  446OPC    HW1 2022   4.800   2.143   0.950  0.2703 -0.3793 -0.1199
  446OPC    HW2 2023   4.775   2.278   0.946  0.2464 -0.3935 -0.4958
  446OPC     MW 2024   4.752   2.203   0.936 -0.0494 -0.4642  0.5588
  447OPC     OW 2025   1.102   4.123   3.758 -0.0855  0.0468 -0.2807
  447OPC    HW1 2026   1.166   4.096   3.706 -0.9448 -1.7566 -0.4681
  447OPC    HW2 2027   1.039   4.147   3.702 -0.2510  0.0934 -0.0755
  447OPC     MW 2028   1.102   4.123   3.742 -0.2368 -0.2127 -0.2781
  448OPC     OW 2029   1.485   0.610   4.446  0.1947  0.0458  0.1228
  448OPC    HW1 2030   1.516   0.690   4.463 -0.3482  0.1477  0.6415
  448OPC    HW2 2031   1.450   0.618   4.367  2.7675 -0.4411 -1.1898
  448OPC     MW 2032   1.484   0.623   4.437  0.4945 -0.0111  0.0055
  449OPC     OW 2033   4.428   2.560   2.940  0.0856 -0.0870  0.1555
  449OPC    HW1 2034   4.425   2.644   2.963  2.1810  0.1274 -0.2020
  449OPC    HW2 2035   4.349   2.546   2.904 -1.5045  0.8430  2.9150
  449OPC     MW 2036   4.416   2.570   2.938  0.1604  0.0821  0.5105
  450OPC     OW 2037   1.793   0.090   2.520  0.3597 -0.0591  0.2284
  450OPC    HW1 2038   1.857   0.088   2.461 -0.8820  2.0669 -1.3414
  450OPC    HW2 2039   1.725   0.122   2.475 -1.6783 -1.6439  1.9485
  450OPC     MW 2040   1.792   0.094   2.505 -0.1247  0.0208  0.2505
  451OPC     OW 2041   0.092   4.048   1.583 -0.5835 -0.1691  0.6034
  451OPC    HW1 2042   0.121   3.967   1.599 -0.0090  0.2363  1.7477
  451OPC    HW2 2043   0.015   4.051   1.624 -0.6241 -0.1557  0.5252
  451OPC     MW 2044   0.085   4.036   1.592 -0.5046 -0.1074  0.7609
  452OPC     OW 2045   2.456   3.773   4.758 -0.6316 -0.7074  0.1772
  452OPC    HW1 2046   2.475   3.726   4.686  2.2594 -0.5620  0.7152
  452OPC    HW2 2047   2.466   3.716   4.823 -0.5080 -0.1647  0.6379
  452OPC     MW 2048   2.460   3.757   4.757 -0.1863 -0.6057  0.3246
  453OPC     OW 2049   4.148   3.073   0.690 -0.6677  0.1505 -0.3243
  453OPC    HW1 2050   4.229   3.104   0.699 -1.0249  1.1330 -0.4451
  453OPC    HW2 2051   4.149   3.040   0.609  0.2131 -1.7401  0.3917
  453OPC     MW 2052   4.160   3.073   0.679 -0.5902  0.0163 -0.2363
  454OPC     OW 2053   2.322   1.618   0.138  0.2575  0.4584 -0.3345
  454OPC    HW1 2054   2.292   1.683   0.188 -0.5735 -1.5070  1.8705
  454OPC    HW2 2055   2.249   1.584   0.103  0.6467  0.4084 -1.1245
  454OPC     MW 2056   2.307   1.623   0.140  0.1922  0.1606 -0.1255
  455OPC     OW 2057   0.119   0.236   0.224 -0.4774 -0.9146  0.1465
  455OPC    HW1 2058   0.092   0.318   0.235 -0.1651 -0.7112 -0.5384
  455OPC    HW2 2059   0.166   0.240   0.151  0.6726 -1.4257  0.8327
  455OPC     MW 2060   0.122   0.249   0.215 -0.2614 -0.9601  0.1467
  456OPC     OW 2061   3.964   3.023   0.124 -0.0796  0.1390  0.5277
  456OPC    HW1 2062   3.952   3.016   0.038  0.1111 -1.1362  0.5945
  456OPC    HW2 2063   3.995   2.945   0.147  0.9035  0.8159  1.5849
  456OPC     MW 2064   3.967   3.011   0.115  0.0938  0.0505  0.6937
  457OPC     OW 2065   3.409   1.223   1.914 -0.1666 -0.0191  1.3773
  457OPC    HW1 2066   3.459   1.282   1.955  2.1395  0.1116 -1.3492
  457OPC    HW2 2067   3.460   1.153   1.907 -0.8173 -0.3607 -0.3552
  457OPC     MW 2068   3.424   1.222   1.919  0.0779 -0.0503  0.7186
  458OPC     OW 2069   1.337   1.650   4.701 -0.0227  0.3040  0.0850
  458OPC    HW1 2070   1.417   1.676   4.679 -0.3195 -0.1999 -1.7311
  458OPC    HW2 2071   1.290   1.724   4.701  0.2667  0.4903  0.3846
  458OPC     MW 2072   1.342   1.665   4.698 -0.0238  0.2571 -0.1390
  459OPC     OW 2073   4.538   0.587   3.163  0.0142 -0.3046 -0.7814
  459OPC    HW1 2074   4.484   0.542   3.215  0.9086 -0.9715 -0.4013
  459OPC    HW2 2075   4.491   0.657   3.141  0.0171  0.6594  1.9246
  459OPC     MW 2076   4.523   0.591   3.167  0.1468 -0.2607 -0.3256
  460OPC     OW 2077   3.327   0.986   3.773  0.4132  0.1336  0.2511
  460OPC    HW1 2078   3.354   0.928   3.832  0.0568  1.2372  1.5485
  460OPC    HW2 2079   3.401   1.027   3.750  0.5520 -0.2975 -0.0861
  460OPC     MW 2080   3.342   0.984   3.778  0.3810  0.2330  0.3929
  461OPC     OW 2081   4.033   0.259   3.165  0.5501  0.3617 -0.2147
  461OPC    HW1 2082   4.072   0.326   3.124  0.6696 -0.0538 -0.7923
  461OPC    HW2 2083   3.948   0.271   3.147  0.6783 -0.3535 -1.4332
  461OPC     MW 2084   4.026   0.271   3.156  0.5868  0.1946 -0.4801
  462OPC     OW 2085   0.032   0.817   0.828 -0.3126 -0.1032 -0.7111
  462OPC    HW1 2086  -0.035   0.768   0.800 -0.2774 -0.2195 -0.5953
  462OPC    HW2 2087   0.000   0.899   0.825 -0.7645 -0.2287  0.1630
  462OPC     MW 2088   0.017   0.822   0.823 -0.3742 -0.1390 -0.5649
  463OPC     OW 2089   1.660   2.122   0.654 -0.0821 -0.0810 -0.3403
  463OPC    HW1 2090   1.665   2.150   0.572  0.2627 -0.2616 -0.3806
  463OPC    HW2 2091   1.635   2.039   0.647  1.3892 -0.5436 -0.3320
  463OPC     MW 2092   1.657   2.114   0.641  0.1861 -0.1760 -0.3450
  464OPC     OW 2093   3.180   2.467   3.742  0.2661  0.3621 -0.0847
  464OPC    HW1 2094   3.224   2.509   3.805  0.2968 -0.7482  0.6468
  464OPC    HW2 2095   3.216   2.498   3.668  1.2239  0.6026  0.4653
  464OPC     MW 2096   3.192   2.478   3.740  0.4122  0.2336  0.1046
  465OPC     OW 2097   3.851   2.753   1.535 -0.4193  0.1633 -0.2826
  465OPC    HW1 2098   3.778   2.714   1.562 -0.3144 -0.3457 -0.7295
  465OPC    HW2 2099   3.824   2.831   1.508 -0.5975  0.5202  0.8470
  465OPC     MW 2100   3.836   2.759   1.535 -0.4303  0.1409 -0.1818
  466OPC     OW 2101   4.130   0.308   0.381 -0.1901 -0.1211 -1.0207
  466OPC    HW1 2102   4.061   0.359   0.366  0.1339  0.7388  0.3043
  466OPC    HW2 2103   4.193   0.346   0.334 -0.8506 -1.6896 -3.3763
  466OPC     MW 2104   4.129   0.321   0.372 -0.2396 -0.2258 -1.1730
  467OPC     OW 2105   0.917   4.248   2.242 -0.0781 -0.3723  0.2013
  467OPC    HW1 2106   0.933   4.233   2.157  3.0082  0.6191  0.4728
  467OPC    HW2 2107   0.871   4.178   2.267  1.2581 -2.0627 -1.7108
  467OPC     MW 2108   0.913   4.236   2.233  0.5752 -0.4757 -0.0410
  468OPC     OW 2109   3.002   1.067   1.743  0.3065 -0.0197 -0.1503
  468OPC    HW1 2110   2.987   1.023   1.669  0.1388  0.6352 -0.5116
  468OPC    HW2 2111   3.073   1.027   1.775 -0.9911 -1.8714  0.5872
  468OPC     MW 2112   3.010   1.055   1.737  0.0900 -0.1966 -0.0948
  469OPC     OW 2113   2.972   1.764   0.305 -0.4626 -0.0372 -0.3474
  469OPC    HW1 2114   2.958   1.789   0.223 -1.1345 -0.0985 -0.2566
  469OPC    HW2 2115   2.919   1.696   0.316  1.0035 -1.2727 -0.4513
  469OPC     MW 2116   2.962   1.757   0.295 -0.3453 -0.2288 -0.3494
  470OPC     OW 2117   0.480   3.420   4.410 -0.0196  0.4577  0.1812
  470OPC    HW1 2118   0.566   3.423   4.426  0.0965 -2.8690  0.8154
  470OPC    HW2 2119   0.444   3.431   4.489 -0.0259 -0.9011  0.3878
  470OPC     MW 2120   0.488   3.422   4.424 -0.0033 -0.2343  0.3053
  471OPC     OW 2121   1.996   0.566   1.355 -0.3482  0.2374  0.8021
  471OPC    HW1 2122   1.974   0.543   1.436 -0.7442  0.9974  0.9151
  471OPC    HW2 2123   1.934   0.622   1.332  0.4514  0.9952  0.4330
  471OPC     MW 2124   1.984   0.571   1.363 -0.2886  0.4616  0.7643
  472OPC     OW 2125   2.968   3.407   2.897 -0.0185  0.1170 -0.1201
  472OPC    HW1 2126   2.990   3.439   2.819  0.3524  0.3393  0.0690
  472OPC    HW2 2127   2.918   3.339   2.878  1.2157 -0.6963 -0.6002
  472OPC     MW 2128   2.964   3.402   2.883  0.2186  0.0298 -0.1630
  473OPC     OW 2129   0.672   1.563   4.360  0.5765  0.0023 -0.0688
  473OPC    HW1 2130   0.596   1.521   4.359 -0.2067  1.3720 -1.5580
  473OPC    HW2 2131   0.727   1.504   4.396 -0.9639 -1.3255  0.2360
  473OPC     MW 2132   0.669   1.548   4.365  0.2333  0.0085 -0.2441
  474OPC     OW 2133   3.873   1.967   0.164  0.1140 -0.1347 -0.2099
  474OPC    HW1 2134   3.850   2.005   0.239  4.5224  2.5269  0.1464
  474OPC    HW2 2135   3.884   1.883   0.187 -3.4444 -0.5372  0.6579
  474OPC     MW 2136   3.871   1.960   0.179  0.2397  0.1990 -0.0291
  475OPC     OW 2137   3.702   3.203   1.570 -0.3693 -0.1557 -0.1372
  475OPC    HW1 2138   3.621   3.233   1.559 -1.0224 -1.8605 -0.2669
  475OPC    HW2 2139   3.750   3.256   1.521 -1.5484  0.3130 -0.8209
  475OPC     MW 2140   3.697   3.215   1.561 -0.6399 -0.3382 -0.2574
  476OPC     OW 2141   4.754   0.086   4.618  0.4891 -0.5603 -0.0527
  476OPC    HW1 2142   4.781   0.168   4.604 -1.8863  0.5516  1.2772
  476OPC    HW2 2143   4.725   0.087   4.700 -0.6114 -2.4227 -0.3424
  476OPC     MW 2144   4.753   0.098   4.628 -0.0246 -0.6711  0.1006
  477OPC     OW 2145   4.053   4.575   1.283 -0.6328  0.0344 -0.1653
  477OPC    HW1 2146   4.070   4.553   1.201 -0.4922 -1.3317  0.2114
  477OPC    HW2 2147   4.007   4.507   1.314  1.7172 -0.8413  1.6893
  477OPC     MW 2148   4.049   4.562   1.275 -0.2648 -0.2969  0.1642
  478OPC     OW 2149   4.716   3.191   1.531 -0.0274  0.1655 -0.5244
  478OPC    HW1 2150   4.639   3.229   1.521 -0.0961 -0.0909 -0.9707
  478OPC    HW2 2151   4.696   3.110   1.558  0.1425  1.0635  2.7244
  478OPC     MW 2152   4.702   3.184   1.534 -0.0124  0.2604 -0.1103
  479OPC     OW 2153   2.418   2.280   2.811 -0.1747 -0.1103  0.0850
  479OPC    HW1 2154   2.418   2.236   2.886 -1.9715 -0.1468  0.1032
  479OPC    HW2 2155   2.499   2.313   2.806 -0.1075  0.1305  2.1656
  479OPC     MW 2156   2.430   2.279   2.821 -0.4303 -0.0803  0.3950
  480OPC     OW 2157   4.688   1.702   0.752  0.2087 -0.0763 -0.3766
  480OPC    HW1 2158   4.603   1.714   0.769  0.1574  0.1151 -0.7569
  480OPC    HW2 2159   4.728   1.742   0.818  0.0129 -2.3531  1.2513
  480OPC     MW 2160   4.681   1.710   0.764  0.1721 -0.3844 -0.1923
  481OPC     OW 2161   2.165   2.662   3.385  0.1213 -0.4776 -0.9477
  481OPC    HW1 2162   2.080   2.669   3.403  0.1150 -2.0435 -0.2125
  481OPC    HW2 2163   2.204   2.694   3.456  0.1766  0.6479 -1.4628
  481OPC     MW 2164   2.158   2.668   3.398  0.1285 -0.5426 -0.9151
  482OPC     OW 2165   3.184   4.038   4.408  0.1114  0.0811  0.4201
  482OPC    HW1 2166   3.237   4.014   4.343 -1.6561 -1.3943 -0.5596
  482OPC    HW2 2167   3.180   4.124   4.401  2.4558  0.2859  0.6325
  482OPC     MW 2168   3.191   4.047   4.398  0.1968 -0.1067  0.3068
  483OPC     OW 2169   4.041   0.224   4.397 -0.5848  0.0323  0.6623
  483OPC    HW1 2170   4.122   0.216   4.427 -0.4159 -1.2128 -0.0660
  483OPC    HW2 2171   4.049   0.277   4.329 -0.1635 -1.0081 -0.1258
  483OPC     MW 2172   4.054   0.231   4.391 -0.4977 -0.3053  0.4383
  484OPC     OW 2173   0.106   1.609   2.105 -0.8045  0.1282 -0.2202
  484OPC    HW1 2174   0.068   1.671   2.056  1.6686  2.2775  0.3590
  484OPC    HW2 2175   0.134   1.653   2.175 -0.5294 -2.0546  1.1325
  484OPC     MW 2176   0.104   1.625   2.108 -0.3985  0.1233  0.0653
  485OPC     OW 2177   0.441   1.165   2.074  0.1778  0.5306  0.0938
  485OPC    HW1 2178   0.396   1.217   2.021  1.7453  1.5211 -0.3550
  485OPC    HW2 2179   0.473   1.104   2.021 -0.1121  0.2004  0.2962
  485OPC     MW 2180   0.439   1.164   2.058  0.3665  0.6282  0.0574
  486OPC     OW 2181   3.006   1.232   3.321  0.0814 -0.5799  0.5560
  486OPC    HW1 2182   2.955   1.195   3.260  0.5913 -1.4144  0.6149
  486OPC    HW2 2183   2.954   1.238   3.390  0.0496 -1.4335  0.6182
  486OPC     MW 2184   2.991   1.227   3.322  0.1521 -0.8293  0.5740
  487OPC     OW 2185   2.004   3.234   0.652  0.1328  0.0653 -0.0658
  487OPC    HW1 2186   2.002   3.261   0.569  3.4373  0.6292 -0.0726
  487OPC    HW2 2187   2.027   3.306   0.696 -0.2218 -0.5570  1.1650
  487OPC     MW 2188   2.007   3.249   0.646  0.5686  0.0567  0.1150
  488OPC     OW 2189   0.825   0.360   1.873 -0.3508 -0.3859 -0.3670
  488OPC    HW1 2190   0.795   0.287   1.910  0.5667 -0.2229  0.7397
  488OPC    HW2 2191   0.899   0.377   1.916 -1.4041  2.1792  0.6715
  488OPC     MW 2192   0.831   0.352   1.885 -0.3709  0.0171 -0.0501
  489OPC     OW 2193   1.599   1.799   4.725  0.1797 -0.1345  0.2152
  489OPC    HW1 2194   1.677   1.762   4.721  0.7079  1.0159 -1.6086
  489OPC    HW2 2195   1.598   1.838   4.803  1.5397  0.0601  0.1542
  489OPC     MW 2196   1.610   1.800   4.736  0.4587  0.0642 -0.0632
  490OPC     OW 2197   3.323   2.728   2.540  0.4482  0.3555 -0.7883
  490OPC    HW1 2198   3.326   2.778   2.468  2.8230 -0.4367 -1.3115
  490OPC    HW2 2199   3.308   2.648   2.509 -1.5874  0.4055 -0.0849
  490OPC     MW 2200   3.321   2.724   2.524  0.4984  0.2459 -0.7618
  491OPC     OW 2201   3.243   3.059   0.609  0.4423 -0.2776  0.4426
  491OPC    HW1 2202   3.158   3.056   0.589  0.3322  1.0732  0.6204
  491OPC    HW2 2203   3.247   3.117   0.674  1.6944  1.0155 -0.7253
  491OPC     MW 2204   3.231   3.067   0.616  0.6110  0.1129  0.2963
  492OPC     OW 2205   1.375   0.602   0.041  0.5941  0.0572 -0.4519
  492OPC    HW1 2206   1.298   0.631   0.069  0.4551 -0.8153  0.0883
  492OPC    HW2 2207   1.412   0.673   0.006 -0.1406  0.6519 -0.0427
  492OPC     MW 2208   1.369   0.617   0.040  0.4650  0.0161 -0.3117
  493OPC     OW 2209   3.888   3.291   2.583 -0.3392 -0.2283  0.5447
  493OPC    HW1 2210   3.858   3.268   2.504  0.6112 -1.0364  0.3987
  493OPC    HW2 2211   3.863   3.374   2.592  2.6033  1.1456 -2.1649
  493OPC     MW 2212   3.880   3.300   2.573  0.2360 -0.1448  0.1228
  494OPC     OW 2213   2.060   4.564   2.671 -0.1353 -0.0306 -0.3369
  494OPC    HW1 2214   2.043   4.611   2.743  0.4402 -1.8577  1.0540
  494OPC    HW2 2215   2.135   4.599   2.642 -1.0100  1.5451 -0.8281
  494OPC     MW 2216   2.069   4.576   2.677 -0.1795 -0.0676 -0.2039
  495OPC     OW 2217   3.108   1.561   1.125  0.2546  0.1422 -0.3667
  495OPC    HW1 2218   3.064   1.591   1.194 -0.0946 -0.6896 -0.2118
  495OPC    HW2 2219   3.113   1.475   1.140  1.6907  0.1776 -0.5226
  495OPC     MW 2220   3.102   1.553   1.138  0.4152  0.0245 -0.3669
  496OPC     OW 2221   3.629   1.863   1.902 -0.4169  0.1304  0.1246
  496OPC    HW1 2222   3.546   1.889   1.889 -0.0797  0.7470 -0.9710
  496OPC    HW2 2223   3.676   1.936   1.888  0.2781 -0.0477  1.4199
  496OPC     MW 2224   3.624   1.878   1.898 -0.2645  0.1951  0.1540
  497OPC     OW 2225   4.775   1.947   3.303 -0.0241  0.4763  0.0593
  497OPC    HW1 2226   4.693   1.933   3.330 -0.1067  0.9816  0.0888
  497OPC    HW2 2227   4.815   1.979   3.374 -0.4089  2.4253 -0.5392
  497OPC     MW 2228   4.769   1.950   3.317 -0.0932  0.8389 -0.0248
  498OPC     OW 2229   3.513   3.594   4.717 -0.3488  0.1512 -0.0733
  498OPC    HW1 2230   3.523   3.678   4.696 -3.0387  0.7330  0.7027
  498OPC    HW2 2231   3.518   3.553   4.640 -2.2937  1.4108 -0.9391
  498OPC     MW 2232   3.515   3.600   4.703 -1.0335  0.4232 -0.0868
  499OPC     OW 2233   3.659   4.321   0.918  0.4362  0.1884 -0.5172
  499OPC    HW1 2234   3.594   4.378   0.926 -1.7668 -1.9536 -2.0076
  499OPC    HW2 2235   3.705   4.350   0.850 -0.7716  0.1025 -1.3814
  499OPC     MW 2236   3.656   4.334   0.909 -0.0676 -0.1405 -0.8650
  500OPC     OW 2237   0.299   3.672   1.954  0.1666  0.0420  0.6722
  500OPC    HW1 2238   0.267   3.696   2.031  1.1344 -0.0939  1.1351
  500OPC    HW2 2239   0.323   3.589   1.966 -2.7664 -1.1699 -0.7955
  500OPC     MW 2240   0.298   3.664   1.967 -0.1237 -0.1571  0.5239
  501OPC     OW 2241   4.016   3.781   1.563  0.0848 -0.5380  0.0506
  501OPC    HW1 2242   3.961   3.800   1.498 -0.0121 -2.1416 -0.3739
  501OPC    HW2 2243   4.077   3.844   1.557 -0.2999 -0.2502 -1.1461
  501OPC     MW 2244   4.017   3.793   1.552  0.0136 -0.7323 -0.1889
  502OPC     OW 2245   4.233   0.961   2.366  0.0066 -0.5439  0.9187
  502OPC    HW1 2246   4.161   0.943   2.321  1.0595 -0.2556 -0.9934
  502OPC    HW2 2247   4.273   0.883   2.372 -0.1933 -0.6051  1.4851
  502OPC     MW 2248   4.228   0.947   2.360  0.1325 -0.5104  0.7199
  503OPC     OW 2249   1.464   0.267   4.373  0.6070 -0.1084  0.1740
  503OPC    HW1 2250   1.481   0.323   4.438 -0.5874 -3.1322  3.3725
  503OPC    HW2 2251   1.539   0.223   4.363 -0.2687 -2.3572  2.5661
  503OPC     MW 2252   1.478   0.269   4.381  0.3012 -0.8873  0.9999
  504OPC     OW 2253   2.899   3.597   4.041  0.6111 -0.0397 -0.0298
  504OPC    HW1 2254   2.975   3.554   4.033  0.7515  0.1505  0.2745
  504OPC    HW2 2255   2.890   3.608   4.127 -0.6570 -1.6364  0.1000
  504OPC     MW 2256   2.909   3.592   4.052  0.4445 -0.2474  0.0341
  505OPC     OW 2257   2.399   3.262   4.716  0.1138  0.2519  0.1768
  505OPC    HW1 2258   2.377   3.188   4.755 -0.6547  1.5882  2.4807
  505OPC    HW2 2259   2.486   3.258   4.710  0.0622 -0.9013  0.0771
  505OPC     MW 2260   2.408   3.251   4.721 -0.0074  0.2790  0.5022
  506OPC     OW 2261   0.119   4.688   2.111  0.7762  0.2347  0.3431
  506OPC    HW1 2262   0.099   4.749   2.051  3.0576 -0.3266 -1.1202
  506OPC    HW2 2263   0.136   4.617   2.062 -0.5782 -1.2759  1.9267
  506OPC     MW 2264   0.118   4.686   2.095  0.9131 -0.0714  0.3608
  507OPC     OW 2265   0.438   4.251   3.532 -0.1338 -0.1170 -0.3322
  507OPC    HW1 2266   0.446   4.255   3.619 -3.1969  2.7576  0.0250
  507OPC    HW2 2267   0.435   4.166   3.516  1.1122 -0.7533  2.2728
  507OPC     MW 2268   0.439   4.239   3.543 -0.4022  0.2137  0.1054
  508OPC     OW 2269   3.796   0.521   3.185 -0.2363 -0.3166 -1.2851
  508OPC    HW1 2270   3.787   0.485   3.106  1.4873 -0.1428 -1.6013
  508OPC    HW2 2271   3.845   0.592   3.169  1.0838 -0.8689  0.0563
  508OPC     MW 2272   3.802   0.526   3.171  0.2133 -0.3725 -1.1337
  509OPC     OW 2273   4.155   0.045   0.460  0.0420  0.2137 -0.2402
  509OPC    HW1 2274   4.151   0.051   0.547  1.3093 -0.9087 -0.0529
  509OPC    HW2 2275   4.136   0.125   0.432 -2.4295  0.1289  0.9406
  509OPC     MW 2276   4.152   0.058   0.469 -0.1359  0.0354 -0.0381
  510OPC     OW 2277   1.311   0.767   0.998 -0.1067 -0.3171  0.4431
  510OPC    HW1 2278   1.253   0.709   1.026 -1.5071  0.3012 -1.0722
  510OPC    HW2 2279   1.367   0.720   0.951 -1.3784 -0.4805 -0.9954
  510OPC     MW 2280   1.311   0.752   0.995 -0.5015 -0.2500  0.0067
  511OPC     OW 2281   3.191   4.061   0.404 -0.1691 -0.1012 -0.0190
  511OPC    HW1 2282   3.259   4.026   0.447  1.0210  0.9156 -0.9601
  511OPC    HW2 2283   3.168   3.999   0.347  0.7075 -0.0830 -0.4178
  511OPC     MW 2284   3.198   4.047   0.402  0.1362  0.0516 -0.2170
  512OPC     OW 2285   3.707   4.090   0.616  0.2117 -0.1887  0.4143
  512OPC    HW1 2286   3.620   4.087   0.628  0.1669 -0.5176  0.0219
  512OPC    HW2 2287   3.721   4.172   0.591  0.2076  0.3037  1.9013
  512OPC     MW 2288   3.696   4.102   0.614  0.2045 -0.1648  0.5760
  513OPC     OW 2289   0.976   2.359   2.761  0.0581  0.0268 -0.2030
  513OPC    HW1 2290   1.015   2.369   2.838 -0.0099 -0.0178 -0.1630
  513OPC    HW2 2291   1.043   2.353   2.705  0.1082  1.4236 -0.3323
  513OPC     MW 2292   0.992   2.360   2.764  0.0555  0.2266 -0.2164
  514OPC     OW 2293   3.530   1.072   1.252  0.5650  0.0497 -0.2303
  514OPC    HW1 2294   3.525   0.999   1.204 -0.3563  0.5109 -0.8639
  514OPC    HW2 2295   3.535   1.042   1.334 -2.8959 -0.7985 -0.1623
  514OPC     MW 2296   3.530   1.057   1.257 -0.0824 -0.0074 -0.3138
  515OPC     OW 2297   0.445   3.153   4.347  0.9079  0.1609  0.3763
  515OPC    HW1 2298   0.435   3.239   4.359  0.4927  0.1148  0.3693
  515OPC    HW2 2299   0.454   3.121   4.428 -1.5952 -0.1148  0.6309
  515OPC     MW 2300   0.445   3.161   4.361  0.4768  0.1133  0.4128
  516OPC     OW 2301   1.593   1.269   0.170 -0.1883 -0.6106 -0.8076
  516OPC    HW1 2302   1.512   1.244   0.188 -0.4116 -1.0132 -2.2779
  516OPC    HW2 2303   1.641   1.198   0.187 -0.4742 -1.1888 -2.2781
  516OPC     MW 2304   1.588   1.255   0.175 -0.2634 -0.7555 -1.2420
  517OPC     OW 2305   1.759   2.954   2.586  0.5688 -0.0544 -0.3680
  517OPC    HW1 2306   1.821   2.960   2.525  0.7262  2.7829 -0.0674
  517OPC    HW2 2307   1.685   2.975   2.544  0.2525 -0.7228 -0.1508
  517OPC     MW 2308   1.757   2.958   2.571  0.5454  0.2660 -0.2914
  518OPC     OW 2309   4.099   1.579   4.349  0.3131  0.2595 -0.4971
  518OPC    HW1 2310   4.130   1.583   4.267  0.3678 -2.9674 -0.7674
  518OPC    HW2 2311   4.170   1.562   4.397  0.1447  1.2716  0.1428
  518OPC     MW 2312   4.114   1.577   4.344  0.2965 -0.0677 -0.4424
  519OPC     OW 2313   4.798   3.015   0.761 -0.1485 -0.0013 -0.6689
  519OPC    HW1 2314   4.853   3.081   0.746  2.1031 -1.1237  1.7964
  519OPC    HW2 2315   4.747   3.044   0.825 -1.0158  0.2582 -1.4553
  519OPC     MW 2316   4.799   3.029   0.768  0.0560 -0.1286 -0.4209
  520OPC     OW 2317   0.702   1.043   3.530  0.4596  0.1756 -0.0999
  520OPC    HW1 2318   0.649   1.095   3.575  2.3484  0.8157  1.5309
  520OPC    HW2 2319   0.667   0.963   3.541 -1.3663  0.8009 -0.9826
  520OPC     MW 2320   0.689   1.039   3.538  0.4689  0.3625  0.0107
  521OPC     OW 2321   2.587   3.443   0.908 -0.0476  0.2007 -0.7156
  521OPC    HW1 2322   2.637   3.479   0.970  0.6448  2.5076 -2.4847
  521OPC    HW2 2323   2.584   3.358   0.931  1.9240  0.5659  1.2539
  521OPC     MW 2324   2.594   3.435   0.921  0.3458  0.5953 -0.6860
  522OPC     OW 2325   4.447   0.300   1.035 -0.3348  0.2029  0.4817
  522OPC    HW1 2326   4.495   0.229   1.018 -0.9088 -0.0386 -0.2045
  522OPC    HW2 2327   4.374   0.267   1.071 -0.8026  0.4036 -0.2706
  522OPC     MW 2328   4.443   0.284   1.038 -0.4889  0.1969  0.2691
  523OPC     OW 2329   0.903   2.022   4.270 -0.6640 -0.1281  0.3050
  523OPC    HW1 2330   0.888   1.944   4.232 -1.2713 -0.1645  0.6056
  523OPC    HW2 2331   0.912   2.076   4.203 -2.1663 -0.1116  0.0925
  523OPC     MW 2332   0.902   2.018   4.254 -0.9757 -0.1311  0.3177
  524OPC     OW 2333   0.937   3.109   1.148  0.0805 -0.0595 -0.1783
  524OPC    HW1 2334   0.992   3.100   1.215 -0.9490 -1.8739  0.4988
  524OPC    HW2 2335   0.982   3.078   1.080  0.4345 -0.0656  0.0580
  524OPC     MW 2336   0.952   3.103   1.148 -0.0193 -0.3285 -0.0433
  525OPC     OW 2337   3.440   2.345   4.200  0.1474  0.5080 -0.5779
  525OPC    HW1 2338   3.423   2.261   4.219  0.8352  0.2142 -1.2324
  525OPC    HW2 2339   3.366   2.373   4.162 -0.0006  0.1340 -0.5674
  525OPC     MW 2340   3.427   2.337   4.198  0.2271  0.4093 -0.6732
  526OPC     OW 2341   3.196   4.178   2.717 -0.4646  0.2484 -0.5545
  526OPC    HW1 2342   3.215   4.218   2.642 -0.0378 -1.1390 -1.2039
  526OPC    HW2 2343   3.274   4.154   2.748 -0.7810 -0.9528 -0.6717
  526OPC     MW 2344   3.210   4.181   2.711 -0.4483 -0.1343 -0.6677
  527OPC     OW 2345   1.307   1.683   1.042 -0.0409 -0.6198  0.0538
  527OPC    HW1 2346   1.239   1.668   0.990  0.2324  0.9321 -0.8070
  527OPC    HW2 2347   1.374   1.646   0.999  0.1177  0.3222 -0.5380
  527OPC     MW 2348   1.307   1.676   1.028  0.0228 -0.2514 -0.1607
  528OPC     OW 2349   4.631   2.413   0.696  0.1869  0.0504 -0.3678
  528OPC    HW1 2350   4.618   2.411   0.782 -1.2584  0.1199 -0.5523
  528OPC    HW2 2351   4.590   2.342   0.667 -2.8369  1.9420 -1.3235
  528OPC     MW 2352   4.623   2.402   0.704 -0.4729  0.3400 -0.5362
  529OPC     OW 2353   3.734   3.650   1.517  0.5112 -0.4867 -0.4100
  529OPC    HW1 2354   3.799   3.609   1.476  1.2517 -0.7245  0.9294
  529OPC    HW2 2355   3.740   3.621   1.599 -0.4691  0.4883  0.0378
  529OPC     MW 2356   3.745   3.639   1.523  0.4759 -0.3778 -0.1461
  530OPC     OW 2357   2.631   3.411   2.002  0.4530 -0.2627  0.0493
  530OPC    HW1 2358   2.698   3.456   1.968  0.2228 -0.1017 -0.1909
  530OPC    HW2 2359   2.652   3.405   2.087  0.8489 -0.3502 -0.0536
  530OPC     MW 2360   2.644   3.417   2.010  0.4774 -0.2518 -0.0013
  531OPC     OW 2361   0.529   2.095   1.380  0.0094 -0.4090 -0.0106
  531OPC    HW1 2362   0.444   2.078   1.392  0.5209 -2.0340  1.6874
  531OPC    HW2 2363   0.569   2.042   1.436  2.1931 -0.0111 -1.0884
  531OPC     MW 2364   0.522   2.085   1.390  0.4075 -0.5903  0.0810
  532OPC     OW 2365   1.561   0.667   1.957 -0.0732 -0.4279 -0.3157
  532OPC    HW1 2366   1.614   0.608   1.992  0.5482  0.2357 -0.1073
  532OPC    HW2 2367   1.607   0.741   1.962  0.0590 -0.2891 -2.5347
  532OPC     MW 2368   1.576   0.670   1.963  0.0381 -0.3094 -0.6127
  533OPC     OW 2369   4.259   1.325   1.478  0.0973 -0.0699  0.7529
  533OPC    HW1 2370   4.172   1.332   1.483  0.1974  1.8608  0.4785
  533OPC    HW2 2371   4.278   1.266   1.539 -1.4493 -1.0028  0.3802
  533OPC     MW 2372   4.249   1.317   1.488 -0.1163  0.0775  0.6573
  534OPC     OW 2373   4.728   0.262   3.927 -0.5408  0.0560  0.0087
  534OPC    HW1 2374   4.765   0.251   4.005 -1.9806  0.9544  0.8620
  534OPC    HW2 2375   4.697   0.182   3.908  0.2409 -0.2803  0.1121
  534OPC     MW 2376   4.729   0.248   3.936 -0.6381  0.1390  0.1499
  535OPC     OW 2377   0.032   2.413   1.069 -0.4664 -0.1422 -0.8026
  535OPC    HW1 2378  -0.035   2.433   1.120 -2.4251 -1.8736 -2.5079
  535OPC    HW2 2379   0.073   2.349   1.112 -0.6442  0.0619 -0.3285
  535OPC     MW 2380   0.028   2.407   1.083 -0.7820 -0.3678 -0.9845
  536OPC     OW 2381   1.377   1.618   1.843  0.1896 -0.6472 -0.4900
  536OPC    HW1 2382   1.423   1.608   1.769  1.9907  3.7351 -0.2595
  536OPC    HW2 2383   1.294   1.612   1.816  0.7367 -3.3322 -1.9528
  536OPC     MW 2384   1.371   1.616   1.828  0.5365 -0.3964 -0.6721
  537OPC     OW 2385   2.929   1.899   0.065  0.0618  0.2458 -0.5180
  537OPC    HW1 2386   2.843   1.914   0.060  0.1574  1.0818  0.2454
  537OPC    HW2 2387   2.962   1.973   0.095  0.9922 -0.2665 -0.2306
  537OPC     MW 2388   2.921   1.912   0.069  0.2134  0.2936 -0.3628
  538OPC     OW 2389   0.181   3.889   0.940  0.1645  0.1089 -0.4358
  538OPC    HW1 2390   0.157   3.882   0.857  0.5959 -0.7191 -0.5037
  538OPC    HW2 2391   0.115   3.933   0.977 -0.7593 -0.8195 -0.9120
  538OPC     MW 2392   0.168   3.895   0.933  0.0917 -0.1505 -0.5162
  539OPC     OW 2393   3.540   2.166   4.657 -0.6577 -0.0707 -0.4172
  539OPC    HW1 2394   3.623   2.163   4.628 -0.2418 -3.5222  0.6355
  539OPC    HW2 2395   3.494   2.138   4.588 -0.9373  1.4414 -0.8661
  539OPC     MW 2396   3.545   2.161   4.642 -0.6375 -0.3573 -0.3280
  540OPC     OW 2397   4.064   0.609   2.219  0.2776  0.2577 -0.0160
  540OPC    HW1 2398   4.059   0.557   2.289 -1.9693  1.6284  0.9462
  540OPC    HW2 2399   3.986   0.602   2.182  0.3211  2.0261 -0.5388
  540OPC     MW 2400   4.052   0.600   2.224 -0.0477  0.7214  0.0487
  541OPC     OW 2401   0.507   4.024   2.976 -0.6693  0.0691  0.0903
  541OPC    HW1 2402   0.580   3.992   3.012 -0.7181 -0.0834  0.0540
  541OPC    HW2 2403   0.476   4.078   3.036 -1.5119 -1.2405  0.8785
  541OPC     MW 2404   0.514   4.027   2.990 -0.8009 -0.1470  0.2013
  542OPC     OW 2405   3.793   4.303   0.177  0.2965  0.5761  0.3792
  542OPC    HW1 2406   3.721   4.299   0.129  0.7214  0.3846 -0.2535
  542OPC    HW2 2407   3.796   4.386   0.204 -1.7059 -0.0348  2.8572
  542OPC     MW 2408   3.783   4.315   0.174  0.0635  0.4575  0.6518
  543OPC     OW 2409   4.021   2.362   0.008 -0.9764  0.0606 -0.2535
  543OPC    HW1 2410   3.980   2.400  -0.059  1.2695 -0.1090 -1.8751
  543OPC    HW2 2411   4.017   2.277  -0.012 -0.1938  0.0183 -0.2841
  543OPC     MW 2412   4.014   2.355  -0.005 -0.5290  0.0293 -0.4977
  544OPC     OW 2413   2.145   4.067   1.674 -0.0545 -0.8887 -0.5451
  544OPC    HW1 2414   2.149   4.018   1.601 -0.2754 -1.1749 -0.3661
  544OPC    HW2 2415   2.184   4.141   1.650  1.9039 -1.7747 -0.3122
  544OPC     MW 2416   2.151   4.071   1.659  0.2021 -1.0616 -0.4843
  545OPC     OW 2417   1.477   1.062   1.668  0.4227 -0.0803 -0.1398
  545OPC    HW1 2418   1.444   0.992   1.708  2.5072 -0.1752  1.6174
  545OPC    HW2 2419   1.419   1.125   1.687 -0.0418 -0.7372  0.7059
  545OPC     MW 2420   1.463   1.061   1.677  0.6620 -0.1914  0.2447
  546OPC     OW 2421   2.331   1.840   3.303  0.5282  0.1935 -0.2506
  546OPC    HW1 2422   2.254   1.826   3.265 -0.0871  1.8067  0.3080
  546OPC    HW2 2423   2.313   1.899   3.364  2.2235  0.6559 -0.1542
  546OPC     MW 2424   2.317   1.847   3.306  0.6878  0.5001 -0.1539
  547OPC     OW 2425   3.054   0.744   0.021  0.3046  0.4773  0.9169
  547OPC    HW1 2426   2.971   0.756   0.045  0.7580  0.6643  2.5582
  547OPC    HW2 2427   3.068   0.660   0.038  0.2618  0.2576 -0.0695
  547OPC     MW 2428   3.044   0.733   0.027  0.3653  0.4725  1.0137
  548OPC     OW 2429   3.114   1.035   2.137 -0.3026 -0.0454  0.1314
  548OPC    HW1 2430   3.062   0.969   2.159 -1.3314  0.9577  0.8462
  548OPC    HW2 2431   3.062   1.105   2.144  0.6989  0.8207 -0.7823
  548OPC     MW 2432   3.098   1.036   2.141 -0.3067  0.2307  0.1020
  549OPC     OW 2433   1.655   1.919   1.846 -0.3547  0.6080  0.1317
  549OPC    HW1 2434   1.609   1.923   1.772  1.3963 -3.2507 -1.4383
  549OPC    HW2 2435   1.728   1.963   1.827 -0.3481  0.5272 -0.0292
  549OPC     MW 2436   1.659   1.926   1.833 -0.0950  0.0260 -0.1240
  550OPC     OW 2437   1.811   0.382   4.159 -0.0785  0.0949  0.2570
  550OPC    HW1 2438   1.850   0.455   4.186 -2.5160  1.2521  0.9891
  550OPC    HW2 2439   1.877   0.332   4.131  2.0603  1.2034  2.8701
  550OPC     MW 2440   1.826   0.385   4.159 -0.1226  0.4296  0.7513
  551OPC     OW 2441   1.734   0.095   3.888 -0.2677  0.5194 -0.6711
  551OPC    HW1 2442   1.734   0.028   3.831  2.8847  0.5837 -0.9109
  551OPC    HW2 2443   1.714   0.164   3.838 -0.6261  0.1765 -1.0130
  551OPC     MW 2444   1.731   0.095   3.872  0.1450  0.4783 -0.7571
  552OPC     OW 2445   4.821   4.334   3.000 -0.3046  0.7651  0.6027
  552OPC    HW1 2446   4.872   4.353   3.069  1.0051  0.6743 -0.2976
  552OPC    HW2 2447   4.823   4.408   2.953 -0.3344  0.4927  0.1698
  552OPC     MW 2448   4.829   4.348   3.003 -0.1154  0.7114  0.4057
  553OPC     OW 2449   0.204   3.293   3.570 -0.6357  0.3199  0.2031
  553OPC    HW1 2450   0.289   3.282   3.587 -0.2696  0.6083 -1.2621
  553OPC    HW2 2451   0.182   3.222   3.525 -0.4177  1.4405 -1.8375
  553OPC     MW 2452   0.213   3.281   3.566 -0.5494  0.5279 -0.3148
  554OPC     OW 2453   2.987   4.583   3.134 -0.2095  0.1876 -0.4022
  554OPC    HW1 2454   2.948   4.520   3.179  1.3877 -1.8792 -1.7604
  554OPC    HW2 2455   2.956   4.656   3.171 -1.8388 -1.3402  1.4858
  554OPC     MW 2456   2.976   4.585   3.147 -0.2142 -0.3434 -0.3239
  555OPC     OW 2457   2.074   2.966   0.637  0.8859  0.7653 -0.2861
  555OPC    HW1 2458   2.041   2.921   0.703  0.8768  0.5476 -0.4357
  555OPC    HW2 2459   2.053   3.049   0.655  1.1143  0.7400  0.1168
  555OPC     MW 2460   2.066   2.972   0.649  0.9183  0.7295 -0.2487
  556OPC     OW 2461   4.236   4.677   2.604  0.0325  0.3198 -0.3212
  556OPC    HW1 2462   4.153   4.705   2.604  0.1166  0.6106  0.4525
  556OPC    HW2 2463   4.273   4.720   2.538 -0.5489 -0.1856 -0.9868
  556OPC     MW 2464   4.229   4.688   2.594 -0.0408  0.2878 -0.3052
  557OPC     OW 2465   0.704   3.182   3.178 -0.0278  0.7878 -0.1130
  557OPC    HW1 2466   0.781   3.221   3.184  0.3623 -0.0198  0.2932
  557OPC    HW2 2467   0.711   3.131   3.107 -0.8721  2.1432 -1.2285
  557OPC     MW 2468   0.716   3.180   3.169 -0.0949  0.8687 -0.2178
  558OPC     OW 2469   2.699   4.661   3.631 -0.0683  0.5050  0.7040
  558OPC    HW1 2470   2.764   4.703   3.672 -0.5639  0.5155  1.5027
  558OPC    HW2 2471   2.660   4.723   3.584  0.8700  0.3783 -0.2897
  558OPC     MW 2472   2.703   4.676   3.630 -0.0029  0.4878  0.6752
  559OPC     OW 2473   2.806   1.373   1.014  0.4944 -0.0268 -0.1013
  559OPC    HW1 2474   2.844   1.447   0.987 -0.4236  0.4453 -0.1069
  559OPC    HW2 2475   2.725   1.397   1.034  0.6923 -0.6849  1.6162
  559OPC     MW 2476   2.800   1.387   1.013  0.3882 -0.0542  0.1516
  560OPC     OW 2477   4.118   3.558   0.122 -0.1208  0.0413 -0.2257
  560OPC    HW1 2478   4.200   3.582   0.134 -0.5408  0.3044  3.0958
  560OPC    HW2 2479   4.077   3.632   0.099  0.4695 -0.0139 -1.4984
  560OPC     MW 2480   4.124   3.572   0.121 -0.0956  0.0720  0.0769
  561OPC     OW 2481   0.598   1.150   4.441  0.4081 -0.1805  0.5327
  561OPC    HW1 2482   0.598   1.149   4.354  0.1875 -0.4095  0.5351
  561OPC    HW2 2483   0.514   1.154   4.462  0.4280 -0.6869  0.7367
  561OPC     MW 2484   0.586   1.150   4.431  0.3784 -0.2891  0.5632
  562OPC     OW 2485   0.244   1.768   0.335  0.1438  0.0970 -0.0009
  562OPC    HW1 2486   0.178   1.821   0.356 -0.5703 -0.8258  0.1325
  562OPC    HW2 2487   0.308   1.823   0.311 -0.1032  1.0693  1.4567
  562OPC     MW 2488   0.244   1.784   0.335  0.0018  0.1043  0.2341
  563OPC     OW 2489   3.833   4.591   0.287 -0.2747 -0.0820 -0.0514
  563OPC    HW1 2490   3.879   4.560   0.355  0.4168  0.2342 -0.3587
  563OPC    HW2 2491   3.773   4.642   0.324  0.4016  0.4723  0.3082
  563OPC     MW 2492   3.831   4.594   0.302 -0.0727  0.0468 -0.0437
  564OPC     OW 2493   2.631   4.437   0.778 -0.3505 -0.6251 -0.4189
  564OPC    HW1 2494   2.665   4.416   0.856 -2.8871  1.5030  1.4891
  564OPC    HW2 2495   2.672   4.511   0.757 -1.7448  0.5175  0.5934
  564OPC     MW 2496   2.642   4.445   0.787 -0.9313 -0.1419  0.0125
  565OPC     OW 2497   1.053   0.308   3.781  0.6710 -0.0877  0.1269
  565OPC    HW1 2498   1.064   0.261   3.708  0.5835 -2.2432  1.4234
  565OPC    HW2 2499   1.135   0.324   3.808  0.6992 -0.7366  0.4295
  565OPC     MW 2500   1.067   0.304   3.774  0.6622 -0.5020  0.3630
  566OPC     OW 2501   0.484   1.074   0.060  0.0247 -0.8257  0.2569
  566OPC    HW1 2502   0.541   1.133   0.032 -1.3385 -0.4728 -1.9829
  566OPC    HW2 2503   0.407   1.112   0.047 -0.8271 -2.4807  0.2569
  566OPC     MW 2504   0.481   1.088   0.054 -0.3025 -1.0181 -0.0739
  567OPC     OW 2505   4.693   4.464   2.012  0.4704 -0.1100  0.0302
  567OPC    HW1 2506   4.653   4.408   1.959  1.0513  1.0189 -1.6785
  567OPC    HW2 2507   4.738   4.412   2.067 -0.3422 -1.3170 -0.4116
  567OPC     MW 2508   4.694   4.448   2.012  0.4362 -0.1214 -0.2876
  568OPC     OW 2509   1.831   4.407   2.475 -0.2929 -0.1712 -0.2232
  568OPC    HW1 2510   1.913   4.431   2.455 -0.3125 -0.5928 -0.8202
  568OPC    HW2 2511   1.784   4.434   2.406 -0.1778 -2.7715 -1.4486
  568OPC     MW 2512   1.836   4.415   2.462 -0.2787 -0.6177 -0.4925
  569OPC     OW 2513   2.848   2.050   3.107  0.1503 -0.2465  0.3632
  569OPC    HW1 2514   2.898   1.979   3.099 -0.2008 -0.6616  1.5789
  569OPC    HW2 2515   2.903   2.116   3.090  0.1887 -0.8104 -2.0666
  569OPC     MW 2516   2.864   2.049   3.103  0.1040 -0.3912  0.1839
  570OPC     OW 2517   4.515   0.336   2.674 -0.7732 -0.1548  0.5923
  570OPC    HW1 2518   4.481   0.265   2.710  0.0963 -0.2603  1.2127
  570OPC    HW2 2519   4.601   0.321   2.674 -0.6083  0.7204  0.3619
  570OPC     MW 2520   4.523   0.324   2.679 -0.6205 -0.0411  0.6500
  571OPC     OW 2521   1.438   2.802   4.242 -0.4349 -0.3157  0.1919
  571OPC    HW1 2522   1.387   2.764   4.182 -1.7962 -0.1843  1.2248
  571OPC    HW2 2523   1.496   2.847   4.194 -2.1605  0.6944 -1.0711
  571OPC     MW 2524   1.439   2.803   4.226 -0.8910 -0.1471  0.1580
  572OPC     OW 2525   4.757   2.618   0.550 -0.2147  0.1761  0.0638
  572OPC    HW1 2526   4.709   2.592   0.482  2.4029 -1.7493 -1.1694
  572OPC    HW2 2527   4.732   2.565   0.614 -0.0120 -0.5714 -0.4647
  572OPC     MW 2528   4.746   2.607   0.549  0.2016 -0.2188 -0.1964
  573OPC     OW 2529   2.701   2.255   1.489  0.7076  0.6209  0.1554
  573OPC    HW1 2530   2.715   2.283   1.571 -0.0352  0.2458  0.4180
  573OPC    HW2 2531   2.782   2.236   1.461  0.9534  0.4882  0.9013
  573OPC     MW 2532   2.715   2.256   1.497  0.6342  0.5459  0.3044
  574OPC     OW 2533   1.091   3.401   4.127 -0.1391  0.5628 -0.1567
  574OPC    HW1 2534   1.055   3.478   4.145  0.2536  0.9563 -1.0087
  574OPC    HW2 2535   1.023   3.352   4.102 -0.9258 -0.3856  3.3329
  574OPC     MW 2536   1.075   3.405   4.126 -0.1973  0.4809  0.2329
  575OPC     OW 2537   2.193   3.112   4.544 -0.5964  0.3046  0.5093
  575OPC    HW1 2538   2.245   3.180   4.527  1.3459 -0.9922  0.8948
  575OPC    HW2 2539   2.115   3.138   4.517  0.5512  1.7691 -1.6811
  575OPC     MW 2540   2.189   3.126   4.537 -0.1402  0.3293  0.2429
  576OPC     OW 2541   4.570   3.708   3.004 -0.2897  0.2067 -0.1501
  576OPC    HW1 2542   4.654   3.704   3.026 -0.0618 -1.1426 -1.1032
  576OPC    HW2 2543   4.571   3.740   2.923 -0.7367  0.6372  0.0080
  576OPC     MW 2544   4.582   3.712   2.995 -0.3221  0.0709 -0.2675
  577OPC     OW 2545   2.114   0.739   0.928  0.2288  0.1423 -0.3550
  577OPC    HW1 2546   2.126   0.686   0.996  0.2220  0.0513 -0.4244
  577OPC    HW2 2547   2.122   0.686   0.859  1.5045  0.4573 -0.4797
  577OPC     MW 2548   2.117   0.723   0.928  0.4162  0.1754 -0.3837
  578OPC     OW 2549   4.418   4.663   0.419  0.5299 -0.1516  0.2477
  578OPC    HW1 2550   4.464   4.624   0.482  0.7778  0.5067  0.4891
  578OPC    HW2 2551   4.347   4.691   0.461  0.6951  0.2868  0.2385
  578OPC     MW 2552   4.414   4.661   0.435  0.5906  0.0104  0.2820
  579OPC     OW 2553   3.573   4.561   3.618  0.1016  0.1944 -0.5947
  579OPC    HW1 2554   3.535   4.483   3.606  1.5837 -0.5352 -0.7524
  579OPC    HW2 2555   3.623   4.571   3.547  1.0904  0.5648  0.1218
  579OPC     MW 2556   3.575   4.551   3.606  0.4667  0.1415 -0.5120
  580OPC     OW 2557   4.370   1.840   0.343  0.4936 -0.3121  0.1656
  580OPC    HW1 2558   4.293   1.870   0.369 -0.4048 -1.1004 -1.4330
  580OPC    HW2 2559   4.399   1.901   0.288  0.5801 -0.4626  0.0428
  580OPC     MW 2560   4.363   1.854   0.339  0.3737 -0.4507 -0.0887
  581OPC     OW 2561   0.931   2.604   0.042  0.2167 -0.4877 -0.2853
  581OPC    HW1 2562   0.967   2.621  -0.036  0.2151  0.1302 -0.1590
  581OPC    HW2 2563   1.000   2.587   0.092  0.4533  1.5670  0.1733
  581OPC     MW 2564   0.947   2.604   0.038  0.2514 -0.0930 -0.1989
  582OPC     OW 2565   4.017   3.686   2.594 -0.3142  0.2680 -0.1400
  582OPC    HW1 2566   4.040   3.733   2.524 -0.5822  0.1729 -0.2958
  582OPC    HW2 2567   3.959   3.629   2.562  0.9663 -1.0616 -0.2112
  582OPC     MW 2568   4.012   3.685   2.579 -0.1645  0.0576 -0.1734
  583OPC     OW 2569   2.854   1.549   2.498  0.4119  0.0085 -0.1446
  583OPC    HW1 2570   2.780   1.506   2.486 -0.0819 -0.5758  3.6271
  583OPC    HW2 2571   2.887   1.558   2.418 -0.8583 -4.8071 -1.4972
  583OPC     MW 2572   2.848   1.544   2.485  0.1512 -0.7891  0.2127
  584OPC     OW 2573   2.137   1.952   2.730  0.2807 -0.2092 -0.2826
  584OPC    HW1 2574   2.176   2.028   2.710  0.3824 -0.1522  0.1231
  584OPC    HW2 2575   2.151   1.902   2.659 -0.1263  0.2755 -0.7119
  584OPC     MW 2576   2.145   1.956   2.716  0.2356 -0.1292 -0.2860
  585OPC     OW 2577   3.843   1.071   3.122 -0.4910  0.2623  0.2638
  585OPC    HW1 2578   3.859   1.156   3.120  0.6862  0.0389 -0.4662
  585OPC    HW2 2579   3.862   1.049   3.205 -1.1166  0.7481  0.5462
  585OPC     MW 2580   3.848   1.080   3.134 -0.4095  0.3011  0.1978
  586OPC     OW 2581   1.709   1.783   1.147  0.4228 -0.6627 -0.7890
  586OPC    HW1 2582   1.781   1.815   1.185  0.3441 -0.5421 -0.7429
  586OPC    HW2 2583   1.708   1.699   1.173  0.3083 -0.5519 -0.4380
  586OPC     MW 2584   1.720   1.775   1.156  0.3942 -0.6286 -0.7304
  587OPC     OW 2585   1.109   3.005   0.447  0.1541  0.3614  0.3100
  587OPC    HW1 2586   1.142   2.927   0.468  0.8567  0.3696 -0.7066
  587OPC    HW2 2587   1.032   3.006   0.489 -0.8125 -1.7094 -1.2027
  587OPC     MW 2588   1.103   2.993   0.456  0.1151  0.0566 -0.0636
  588OPC     OW 2589   1.605   3.743   3.921 -1.1374  0.1368  0.4071
  588OPC    HW1 2590   1.608   3.752   3.835  1.5140 -0.5785  0.3115
  588OPC    HW2 2591   1.617   3.824   3.951 -1.5142  0.3081  0.1024
  588OPC     MW 2592   1.608   3.756   3.913 -0.8014  0.0565  0.3478
  589OPC     OW 2593   0.520   2.063   0.917 -0.7362  0.5338  0.4628
  589OPC    HW1 2594   0.589   2.113   0.936  0.1852 -0.7697  0.7507
  589OPC    HW2 2595   0.452   2.112   0.938  0.1002  1.8453  0.2460
  589OPC     MW 2596   0.520   2.078   0.923 -0.4765  0.5350  0.4733
  590OPC     OW 2597   0.798   4.460   3.419  0.1733  0.3056 -0.0119
  590OPC    HW1 2598   0.747   4.531   3.420 -0.3290 -0.0293 -0.7587
  590OPC    HW2 2599   0.754   4.404   3.369  1.0571 -0.1677 -0.2863
  590OPC     MW 2600   0.784   4.463   3.412  0.2296  0.1863 -0.1628
  591OPC     OW 2601   4.354   4.157   0.800 -0.3308  0.7954  0.7507
  591OPC    HW1 2602   4.331   4.240   0.813  1.7716  1.5761 -0.1596
  591OPC    HW2 2603   4.419   4.162   0.743  0.8417 -1.3682  1.7738
  591OPC     MW 2604   4.360   4.170   0.794  0.1532  0.5910  0.7674
  592OPC     OW 2605   4.843   3.131   3.833  0.0576  0.0253 -0.3412
  592OPC    HW1 2606   4.774   3.126   3.887 -0.5147 -1.9569 -1.1697
  592OPC    HW2 2607   4.812   3.172   3.763  0.0053  0.0614 -0.2966
  592OPC     MW 2608   4.828   3.136   3.831 -0.0348 -0.2622 -0.4570
  593OPC     OW 2609   1.263   1.366   2.250 -0.1997 -0.1925 -0.5565
  593OPC    HW1 2610   1.250   1.286   2.283  1.3809 -0.2657 -0.0450
  593OPC    HW2 2611   1.188   1.383   2.209 -1.0929 -1.3613  0.4985
  593OPC     MW 2612   1.250   1.357   2.249 -0.0981 -0.3760 -0.3250
  594OPC     OW 2613   2.287   2.911   2.730  0.1821 -0.6655 -0.1203
  594OPC    HW1 2614   2.224   2.961   2.699  0.4729  0.5875  1.2045
  594OPC    HW2 2615   2.353   2.922   2.674 -0.1918 -0.6043 -0.5463
  594OPC     MW 2616   2.287   2.920   2.717  0.1698 -0.4715  0.0124
  595OPC     OW 2617   3.088   2.763   2.107 -0.3130  1.0409 -0.1144
  595OPC    HW1 2618   3.033   2.771   2.175 -0.4028 -2.2164  0.3266
  595OPC    HW2 2619   3.034   2.748   2.040 -0.0881  1.3694 -0.3704
  595OPC     MW 2620   3.072   2.762   2.108 -0.2930  0.6084 -0.0871
  596OPC     OW 2621   4.615   1.534   1.943 -0.3037 -0.2548  0.4287
  596OPC    HW1 2622   4.589   1.458   1.908  2.2523 -0.9462 -0.1112
  596OPC    HW2 2623   4.607   1.520   2.029  0.2317 -1.1838  0.3344
  596OPC     MW 2624   4.610   1.521   1.951  0.1530 -0.4941  0.3350
  597OPC     OW 2625   1.790   2.058   4.386  0.5143  0.6890  0.5907
  597OPC    HW1 2626   1.823   2.139   4.391  0.0233  0.9943 -0.6432
  597OPC    HW2 2627   1.710   2.071   4.354  1.3189 -0.4403 -2.1364
  597OPC     MW 2628   1.783   2.072   4.382  0.5606  0.5672  0.0055
  598OPC     OW 2629   4.040   3.652   0.943 -0.3789 -0.3904 -0.3124
  598OPC    HW1 2630   4.001   3.727   0.919 -1.0301 -0.7866 -0.5232
  598OPC    HW2 2631   3.973   3.602   0.969  0.1191 -0.6675  0.4660
  598OPC     MW 2632   4.024   3.656   0.943 -0.4014 -0.4898 -0.2285
  599OPC     OW 2633   1.277   4.627   0.236 -0.1953  0.1549 -0.2883
  599OPC    HW1 2634   1.240   4.706   0.232  0.5353  0.5150 -0.0692
  599OPC    HW2 2635   1.359   4.644   0.260  0.3829 -0.5557 -1.6743
  599OPC     MW 2636   1.284   4.641   0.239 -0.0020  0.1033 -0.4607
  600OPC     OW 2637   1.822   3.301   0.091 -0.3369 -0.3665  0.1795
  600OPC    HW1 2638   1.844   3.347   0.020 -4.6992  1.6916 -0.1431
  600OPC    HW2 2639   1.891   3.311   0.144  1.1917  1.8933 -2.0328
  600OPC     MW 2640   1.836   3.309   0.089 -0.7555  0.2714 -0.1950
  601OPC     OW 2641   1.384   1.392   0.741  0.1869 -0.4190 -0.6548
  601OPC    HW1 2642   1.416   1.440   0.676  4.0547  0.6751  1.7306
  601OPC    HW2 2643   1.411   1.311   0.722  2.0539  0.0330 -0.1248
  601OPC     MW 2644   1.392   1.387   0.729  1.0341 -0.1906 -0.2241
  602OPC     OW 2645   4.412   3.806   1.887  0.5531  0.0982  0.5569
  602OPC    HW1 2646   4.454   3.841   1.955 -0.8793  2.9046  0.1234
  602OPC    HW2 2647   4.331   3.836   1.896 -0.1480 -1.0689 -1.3560
  602OPC     MW 2648   4.406   3.816   1.899  0.2379  0.3403  0.2103
  603OPC     OW 2649   3.909   4.351   1.423 -0.6506 -0.0466 -0.2778
  603OPC    HW1 2650   3.865   4.324   1.353 -1.2901  0.8179 -0.2196
  603OPC    HW2 2651   3.907   4.282   1.477 -0.6818 -0.5014 -0.8565
  603OPC     MW 2652   3.902   4.337   1.421 -0.7496  0.0139 -0.3547
  604OPC     OW 2653   0.888   1.952   2.897 -0.2711 -0.2398 -0.1493
  604OPC    HW1 2654   0.803   1.972   2.893 -0.0947  0.4263 -0.7227
  604OPC    HW2 2655   0.894   1.879   2.850 -0.5954 -0.5616  0.2924
  604OPC     MW 2656   0.876   1.944   2.889 -0.2930 -0.1889 -0.1688
  605OPC     OW 2657   3.260   3.920   4.661 -0.1111 -0.3382 -0.3215
  605OPC    HW1 2658   3.249   3.989   4.714  0.7873 -0.2166 -0.2681
  605OPC    HW2 2659   3.227   3.947   4.585  0.5531  0.2995 -0.4004
  605OPC     MW 2660   3.254   3.934   4.658  0.1199 -0.2261 -0.3251
  606OPC     OW 2661   4.670   4.251   0.896 -0.1743  0.2011  0.1441
  606OPC    HW1 2662   4.602   4.217   0.938 -0.1578  0.3999  0.3341
  606OPC    HW2 2663   4.690   4.322   0.943  0.2229  0.0923  0.1459
  606OPC     MW 2664   4.663   4.257   0.909 -0.1132  0.2146  0.1724
  607OPC     OW 2665   3.021   2.274   3.076 -0.7415 -0.3268  0.4339
  607OPC    HW1 2666   3.103   2.247   3.065 -1.2792 -1.6670 -0.4609
  607OPC    HW2 2667   3.008   2.328   3.009 -0.5458  0.0549  0.6949
  607OPC     MW 2668   3.031   2.278   3.065 -0.7917 -0.4684  0.3401
  608OPC     OW 2669   4.772   2.700   4.471 -0.2555  0.1291  0.0974
  608OPC    HW1 2670   4.822   2.667   4.535 -0.5974  0.4991  0.5628
  608OPC    HW2 2671   4.735   2.769   4.509 -1.3453 -0.3117 -0.1548
  608OPC     MW 2672   4.774   2.705   4.486 -0.4672  0.1186  0.1289
  609OPC     OW 2673   3.906   1.339   3.149  0.3512 -0.1115  0.5294
  609OPC    HW1 2674   3.901   1.411   3.100 -1.6589 -0.5904 -0.1141
  609OPC    HW2 2675   3.970   1.356   3.205 -0.2084  2.2794  0.5687
  609OPC     MW 2676   3.914   1.352   3.150 -0.0285  0.1710  0.4403
  610OPC     OW 2677   4.077   1.858   4.365 -0.0991 -0.4321  0.1635
  610OPC    HW1 2678   4.029   1.901   4.306 -2.6149  0.0059  2.3406
  610OPC    HW2 2679   4.081   1.777   4.333  0.2737  0.1851 -1.4897
  610OPC     MW 2680   4.071   1.853   4.351 -0.4155 -0.2761  0.2407
  611OPC     OW 2681   4.194   1.476   0.483 -0.0131  0.3148  0.0687
  611OPC    HW1 2682   4.143   1.547   0.485  0.5453  0.7167  0.2493
  611OPC    HW2 2683   4.271   1.505   0.510 -0.0704 -0.5987  1.3793
  611OPC     MW 2684   4.198   1.491   0.487  0.0608  0.2392  0.2890
  612OPC     OW 2685   3.476   2.182   1.715 -0.4809  0.2389  0.4257
  612OPC    HW1 2686   3.541   2.135   1.681  0.0953 -0.8707  2.8000
  612OPC    HW2 2687   3.502   2.195   1.798 -1.8028  2.6196  0.5532
  612OPC     MW 2688   3.489   2.177   1.722 -0.5910  0.4267  0.7952
  613OPC     OW 2689   3.267   0.686   1.917  0.8002  0.0498 -0.2840
  613OPC    HW1 2690   3.182   0.668   1.916  0.9992 -1.0618  0.6198
  613OPC    HW2 2691   3.304   0.612   1.887  1.6315 -1.0548  3.0680
  613OPC     MW 2692   3.260   0.672   1.912  0.9522 -0.2775  0.3448
  614OPC     OW 2693   4.733   3.023   3.430  0.0725 -0.1815 -0.0895
  614OPC    HW1 2694   4.751   2.946   3.468 -2.0839 -0.7252 -0.0504
  614OPC    HW2 2695   4.713   3.001   3.348  0.3176  0.4646 -0.3251
  614OPC     MW 2696   4.732   3.008   3.424 -0.2098 -0.1664 -0.1186
  615OPC     OW 2697   3.564   1.904   2.692  0.2922 -0.2115  0.3413
  615OPC    HW1 2698   3.489   1.910   2.737 -0.9676  0.5822 -1.7455
  615OPC    HW2 2699   3.625   1.928   2.751 -1.2189  0.5151  1.6941
  615OPC     MW 2700   3.562   1.908   2.708 -0.1171  0.0131  0.2329
  616OPC     OW 2701   4.812   1.384   4.256  0.1448  0.4428 -0.5261
  616OPC    HW1 2702   4.822   1.385   4.343 -0.4233  0.8599 -0.4584
  616OPC    HW2 2703   4.735   1.345   4.245  0.8126 -0.8326 -0.9209
  616OPC     MW 2704   4.802   1.378   4.267  0.1597  0.3160 -0.5742
  617OPC     OW 2705   4.527   2.896   2.458  0.2021  0.4299 -0.3219
  617OPC    HW1 2706   4.585   2.958   2.441  1.0036 -0.4083 -0.7158
  617OPC    HW2 2707   4.513   2.859   2.381 -2.0698  1.5902 -0.5540
  617OPC     MW 2708   4.533   2.900   2.444 -0.0150  0.4774 -0.4143
  618OPC     OW 2709   4.443   0.565   4.430 -0.0674 -0.2944  0.6374
  618OPC    HW1 2710   4.380   0.545   4.372  0.5256  0.0239 -0.1347
  618OPC    HW2 2711   4.413   0.638   4.468  0.0202  0.1119 -0.0466
  618OPC     MW 2712   4.429   0.573   4.427  0.0331 -0.1873  0.4221
  619OPC     OW 2713   2.847   4.171   0.113 -0.1742  0.0918  0.9439
  619OPC    HW1 2714   2.837   4.091   0.079 -0.2019  0.5816 -0.2701
  619OPC    HW2 2715   2.794   4.171   0.182 -2.1921 -0.1138 -0.5086
  619OPC     MW 2716   2.838   4.159   0.118 -0.4764  0.1338  0.5500
  620OPC     OW 2717   3.369   3.831   0.166 -0.8355 -0.4420  0.0436
  620OPC    HW1 2718   3.286   3.857   0.160 -0.8148 -0.3972 -0.0491
  620OPC    HW2 2719   3.363   3.750   0.197 -0.9106 -0.4109  0.1083
  620OPC     MW 2720   3.356   3.823   0.170 -0.8436 -0.4308  0.0395
  621OPC     OW 2721   2.498   1.496   4.543 -0.0002  0.6596 -0.4108
  621OPC    HW1 2722   2.484   1.412   4.522  0.6896 -0.4515  3.0378
  621OPC    HW2 2723   2.419   1.533   4.530 -0.5514 -0.6854 -1.1452
  621OPC     MW 2724   2.484   1.489   4.538  0.0204  0.2968 -0.0100
  622OPC     OW 2725   3.368   3.197   2.173  0.3654  0.1844  0.4320
  622OPC    HW1 2726   3.418   3.238   2.114  0.9036 -0.3191  0.5210
  622OPC    HW2 2727   3.336   3.128   2.129  1.6867 -0.8474  0.9963
  622OPC     MW 2728   3.371   3.193   2.158  0.6401 -0.0423  0.5284
  623OPC     OW 2729   2.953   4.280   2.098  0.1049  0.8077  0.3755
  623OPC    HW1 2730   3.012   4.256   2.038 -1.1486 -1.6077  0.0094
  623OPC    HW2 2731   2.887   4.312   2.051 -1.0760 -1.5125  0.2998
  623OPC     MW 2732   2.952   4.281   2.082 -0.2547  0.1081  0.3102
  624OPC     OW 2733   4.074   0.209   1.609  0.0825 -0.2591  0.5897
  624OPC    HW1 2734   4.122   0.150   1.567  0.0135 -1.9275  2.6661
  624OPC    HW2 2735   4.009   0.162   1.644 -1.0958  1.3778  0.7459
  624OPC     MW 2736   4.071   0.193   1.608 -0.1016 -0.2638  0.9195
  625OPC     OW 2737   4.336   3.142   2.470 -0.1500  0.3788  0.5120
  625OPC    HW1 2738   4.370   3.066   2.495 -1.6245 -0.5852 -0.2346
  625OPC    HW2 2739   4.274   3.156   2.530 -1.6552 -0.4008 -0.7846
  625OPC     MW 2740   4.332   3.133   2.482 -0.5902  0.1212  0.2101
  626OPC     OW 2741   3.175   0.824   2.817 -0.1655  0.5110 -0.2078
  626OPC    HW1 2742   3.127   0.862   2.756  0.6015  0.0016 -1.1582
  626OPC    HW2 2743   3.241   0.788   2.772 -0.5052 -1.3795  0.7090
  626OPC     MW 2744   3.178   0.825   2.802 -0.1023  0.1565 -0.2129
  627OPC     OW 2745   0.922   3.954   1.827 -0.1106  0.2076 -0.0286
  627OPC    HW1 2746   0.947   4.032   1.857 -0.4498  1.1547 -2.0555
  627OPC    HW2 2747   0.836   3.963   1.816  0.3295  1.3309 -4.6438
  627OPC     MW 2748   0.913   3.967   1.830 -0.0957  0.5134 -1.0098
  628OPC     OW 2749   3.610   3.784   0.454  0.0921  0.2390  0.6368
  628OPC    HW1 2750   3.666   3.770   0.520  1.0885 -3.7596 -0.7785
  628OPC    HW2 2751   3.661   3.806   0.387 -0.4723  0.3556  0.2333
  628OPC     MW 2752   3.626   3.785   0.454  0.1559 -0.3344  0.3681
  629OPC     OW 2753   2.103   0.185   3.046  0.0800 -0.2657 -0.2370
  629OPC    HW1 2754   2.094   0.219   2.966  0.9097  0.4354 -0.0409
  629OPC    HW2 2755   2.079   0.102   3.035 -1.8906  0.3267 -0.7398
  629OPC     MW 2756   2.098   0.178   3.032 -0.0885 -0.0746 -0.2824
  630OPC     OW 2757   1.100   0.769   3.870 -0.0104 -0.3528  0.7522
  630OPC    HW1 2758   1.171   0.723   3.890  0.1719 -0.3232  0.1639
  630OPC    HW2 2759   1.115   0.847   3.906  0.9333  0.1408 -0.6696
  630OPC     MW 2760   1.113   0.773   3.878  0.1560 -0.2756  0.4554
  631OPC     OW 2761   4.622   2.192   3.637 -0.0608  0.3293 -0.1188
  631OPC    HW1 2762   4.626   2.256   3.696 -1.5887 -1.7118  2.4151
  631OPC    HW2 2763   4.636   2.120   3.684 -1.8657 -1.4765 -2.1522
  631OPC     MW 2764   4.625   2.191   3.653 -0.5528 -0.2390 -0.0449
  632OPC     OW 2765   0.281   0.156   1.451 -0.4067  0.0469  0.1718
  632OPC    HW1 2766   0.342   0.197   1.404  0.5578 -0.1381  1.1931
  632OPC    HW2 2767   0.219   0.138   1.394 -0.3756  1.9532 -0.5493
  632OPC     MW 2768   0.281   0.160   1.436 -0.2596  0.3012  0.2161
  633OPC     OW 2769   2.357   0.336   3.024  0.2777  0.0071 -0.1148
  633OPC    HW1 2770   2.278   0.304   3.006 -0.5476  1.6622  0.3793
  633OPC    HW2 2771   2.363   0.329   3.111  0.8870 -0.5155 -0.1854
  633OPC     MW 2772   2.347   0.330   3.034  0.2459  0.1744 -0.0522
  634OPC     OW 2773   2.833   0.082   0.405 -0.1875 -0.3718 -1.0301
  634OPC    HW1 2774   2.908   0.125   0.416  0.3127 -1.1455 -1.3143
  634OPC    HW2 2775   2.858   0.002   0.382 -0.9989 -1.4586  1.4351
  634OPC     MW 2776   2.848   0.076   0.403 -0.2335 -0.6466 -0.7079
  635OPC     OW 2777   3.547   4.566   1.540 -0.3477  0.2021  0.1505
  635OPC    HW1 2778   3.628   4.560   1.573 -0.8416 -0.7082  1.2520
  635OPC    HW2 2779   3.496   4.569   1.610 -1.3077  0.5259 -0.5381
  635OPC     MW 2780   3.551   4.566   1.555 -0.5624  0.1155  0.2115
  636OPC     OW 2781   2.261   3.281   1.189  0.3045 -0.7462  0.5849
  636OPC    HW1 2782   2.230   3.350   1.232  0.2106 -0.4044 -0.0242
  636OPC    HW2 2783   2.344   3.277   1.214 -0.0270 -1.2369  1.6704
  636OPC     MW 2784   2.268   3.291   1.199  0.2416 -0.7681  0.6553
  637OPC     OW 2785   2.018   1.932   2.072  0.0199 -0.3225  0.1595
  637OPC    HW1 2786   1.960   1.994   2.093 -0.3878 -0.2222 -1.1331
  637OPC    HW2 2787   2.077   1.937   2.135 -0.9211  0.1787  1.0406
  637OPC     MW 2788   2.018   1.942   2.084 -0.1793 -0.2336  0.0988
  638OPC     OW 2789   4.389   3.877   4.184  0.3966  0.2608 -0.6061
  638OPC    HW1 2790   4.408   3.827   4.115 -1.4717 -1.0802 -0.2371
  638OPC    HW2 2791   4.304   3.864   4.196  0.2223  2.1390  0.6783
  638OPC     MW 2792   4.380   3.868   4.175  0.0948  0.3401 -0.3621
  639OPC     OW 2793   1.077   1.160   1.502 -0.1784 -0.2893 -0.1894
  639OPC    HW1 2794   1.037   1.105   1.556 -1.4681  1.3190  0.5959
  639OPC    HW2 2795   1.104   1.110   1.436 -1.0285 -1.8681  0.6292
  639OPC     MW 2796   1.075   1.145   1.500 -0.4945 -0.2850  0.0475
  640OPC     OW 2797   1.960   1.868   1.249  0.3597  0.4245  0.0841
  640OPC    HW1 2798   1.982   1.790   1.281 -1.4618 -0.0546  0.3050
  640OPC    HW2 2799   1.966   1.921   1.318  0.1749  0.1690  0.2998
  640OPC     MW 2800   1.964   1.864   1.264  0.0633  0.3161  0.1486
  641OPC     OW 2801   3.641   1.957   2.178  0.4602 -0.5033  0.0736
  641OPC    HW1 2802   3.570   1.927   2.219 -1.4737  0.5679 -2.1994
  641OPC    HW2 2803   3.641   1.915   2.102  0.7418  1.2870 -0.9953
  641OPC     MW 2804   3.630   1.947   2.172  0.2161 -0.0806 -0.4200
  642OPC     OW 2805   3.091   1.361   0.168  0.4877 -0.2103 -0.3467
  642OPC    HW1 2806   3.167   1.368   0.125 -0.1058 -0.4829 -1.4792
  642OPC    HW2 2807   3.097   1.423   0.229  2.0363 -0.8942  0.2694
  642OPC     MW 2808   3.103   1.371   0.171  0.6288 -0.3516 -0.4230
  643OPC     OW 2809   3.615   4.561   2.847  0.1518 -0.4835 -0.2794
  643OPC    HW1 2810   3.678   4.501   2.852  0.8794  0.3523  1.8514
  643OPC    HW2 2811   3.658   4.637   2.859 -1.2528  0.0750  1.8048
  643OPC     MW 2812   3.630   4.564   2.849  0.0518 -0.2776  0.3434
  644OPC     OW 2813   4.123   4.153   1.569 -0.6998  0.4577  0.9441
  644OPC    HW1 2814   4.193   4.123   1.612  0.3998  0.3345 -0.8292
  644OPC    HW2 2815   4.132   4.239   1.571  0.2809  0.4102 -0.4452
  644OPC     MW 2816   4.134   4.161   1.576 -0.3926  0.4323  0.4769
  645OPC     OW 2817   2.071   3.942   0.300  0.1193  0.4434  0.5900
  645OPC    HW1 2818   2.155   3.967   0.297 -0.0766  1.1668  0.8706
  645OPC    HW2 2819   2.036   3.996   0.358 -0.4728 -0.0901  0.7385
  645OPC     MW 2820   2.078   3.954   0.308  0.0030  0.4714  0.6534
  646OPC     OW 2821   4.490   0.565   0.468  0.4591  0.2886  0.2002
  646OPC    HW1 2822   4.499   0.567   0.554  0.0330 -1.6850  0.3402
  646OPC    HW2 2823   4.557   0.516   0.441 -0.2709 -0.3978 -0.4159
  646OPC     MW 2824   4.501   0.558   0.477  0.2884 -0.1043  0.1299
  647OPC     OW 2825   1.361   0.817   1.757  0.0835  0.5404 -0.2241
  647OPC    HW1 2826   1.279   0.829   1.783  0.3745  1.8465  0.2278
  647OPC    HW2 2827   1.397   0.771   1.823 -0.0151  0.9532  0.1243
  647OPC     MW 2828   1.354   0.812   1.771  0.1120  0.7943 -0.1058
  648OPC     OW 2829   1.687   3.332   2.024  0.6224  0.1463 -0.0780
  648OPC    HW1 2830   1.674   3.259   2.070  0.7446 -0.3477 -0.7943
  648OPC    HW2 2831   1.631   3.323   1.957  0.1543  1.0364  0.1758
  648OPC     MW 2832   1.677   3.320   2.021  0.5713  0.2049 -0.1462
  649OPC     OW 2833   4.450   1.187   3.730  0.2539  0.1394 -0.1973
  649OPC    HW1 2834   4.480   1.122   3.680 -0.8968  1.1166 -2.2858
  649OPC    HW2 2835   4.510   1.250   3.719 -1.1501  1.1899 -2.3337
  649OPC     MW 2836   4.464   1.187   3.721 -0.1235  0.4389 -0.8214
  650OPC     OW 2837   2.103   4.369   3.169 -0.2739 -0.1940 -0.2663
  650OPC    HW1 2838   2.081   4.286   3.155  1.4725 -0.7065 -0.2855
  650OPC    HW2 2839   2.190   4.366   3.175 -0.2896  1.2065  2.4539
  650OPC     MW 2840   2.113   4.356   3.168 -0.0181 -0.0628  0.1328
  651OPC     OW 2841   0.839   0.507   0.038 -0.9244  1.0001 -0.1897
  651OPC    HW1 2842   0.899   0.499   0.101 -1.4052  2.6802  0.5666
  651OPC    HW2 2843   0.885   0.522  -0.034 -0.4085  0.8754  0.1134
  651OPC     MW 2844   0.854   0.508   0.037 -0.9192  1.2298 -0.0332
  652OPC     OW 2845   0.771   0.128   3.302  0.0124  0.3712  0.1705
  652OPC    HW1 2846   0.831   0.128   3.239 -2.3974 -0.1881 -2.3466
  652OPC    HW2 2847   0.754   0.213   3.314 -1.2968  0.4811 -1.9427
  652OPC     MW 2848   0.777   0.141   3.295 -0.5369  0.3048 -0.5134
  653OPC     OW 2849   1.312   1.771   3.170  0.3317  0.4157 -0.3118
  653OPC    HW1 2850   1.395   1.771   3.141  0.8079  0.2883  0.9510
  653OPC    HW2 2851   1.269   1.816   3.110  1.6037  1.7514 -0.2916
  653OPC     MW 2852   1.318   1.778   3.157  0.5900  0.5941 -0.1222
  654OPC     OW 2853   0.229   1.899   1.978 -0.1754 -0.3272  0.5064
  654OPC    HW1 2854   0.190   1.967   1.939 -1.7956 -1.4944 -0.0677
  654OPC    HW2 2855   0.242   1.927   2.059 -0.6129  0.7365  0.2373
  654OPC     MW 2856   0.225   1.913   1.984 -0.4794 -0.3425  0.3818
  655OPC     OW 2857   0.612   2.707   3.049 -0.4380 -0.1890  0.1423
  655OPC    HW1 2858   0.627   2.640   2.995  0.7997  1.4243 -1.6259
  655OPC    HW2 2859   0.678   2.702   3.107 -1.7721 -1.9241  1.6443
  655OPC     MW 2860   0.624   2.696   3.050 -0.4522 -0.2071  0.1031
  656OPC     OW 2861   1.528   1.598   2.850  0.2989 -0.0385  0.4360
  656OPC    HW1 2862   1.540   1.676   2.889 -1.8640 -0.1565  1.4680
  656OPC    HW2 2863   1.444   1.580   2.864  0.2931 -1.7650 -1.3444
  656OPC     MW 2864   1.518   1.607   2.858 -0.0214 -0.3109  0.3254
  657OPC     OW 2865   0.945   1.175   3.022  0.8542 -0.2353 -0.3407
  657OPC    HW1 2866   1.002   1.192   2.958  2.5241 -1.0148  0.8709
  657OPC    HW2 2867   0.980   1.213   3.092 -0.4309 -0.2231  0.3351
  657OPC     MW 2868   0.958   1.183   3.023  0.9110 -0.3487 -0.0619
  658OPC     OW 2869   4.096   1.250   1.073  0.6058  0.2446  0.0644
  658OPC    HW1 2870   4.037   1.272   1.133  0.8441  0.3331  0.2713
  658OPC    HW2 2871   4.138   1.183   1.109 -0.2898 -0.7332 -0.6785
  658OPC     MW 2872   4.094   1.244   1.087  0.5087  0.1132 -0.0148
  659OPC     OW 2873   0.349   3.471   0.861 -0.1475  0.7036  0.2846
  659OPC    HW1 2874   0.353   3.415   0.928  2.3678  1.0312  0.5089
  659OPC    HW2 2875   0.365   3.420   0.792 -1.4568  0.5864  0.0442
  659OPC     MW 2876   0.352   3.455   0.861  0.0306  0.7348  0.2822
  660OPC     OW 2877   1.638   0.863   2.745 -0.1008  0.1110  0.3967
  660OPC    HW1 2878   1.663   0.909   2.815  0.2562 -0.4601  0.6536
  660OPC    HW2 2879   1.559   0.834   2.766 -0.0740  0.1004  0.4832
  660OPC     MW 2880   1.630   0.866   2.758 -0.0441  0.0251  0.4475
  661OPC     OW 2881   3.242   0.398   1.568 -0.0915 -0.0963  0.2352
  661OPC    HW1 2882   3.246   0.319   1.605  0.9333  0.4693  1.3763
  661OPC    HW2 2883   3.301   0.445   1.612  1.4148  0.5497 -2.2778
  661OPC     MW 2884   3.251   0.393   1.580  0.2824  0.0827  0.0326
  662OPC     OW 2885   1.880   1.763   4.437 -0.2513  0.2921  0.5017
  662OPC    HW1 2886   1.958   1.783   4.471  0.6617 -1.7969 -0.2106
  662OPC    HW2 2887   1.843   1.841   4.424  2.0530  1.4111  0.0728
  662OPC     MW 2888   1.886   1.778   4.440  0.2240  0.1488  0.3332
  663OPC     OW 2889   0.363   3.418   3.945 -0.1825 -0.2671 -0.2640
  663OPC    HW1 2890   0.399   3.340   3.957 -0.6740 -0.5894 -0.8557
  663OPC    HW2 2891   0.282   3.410   3.978  0.0071  0.2166  0.3452
  663OPC     MW 2892   0.356   3.405   3.952 -0.2271 -0.2434 -0.2614
  664OPC     OW 2893   3.168   0.989   0.014 -0.6704  0.1374  0.1726
  664OPC    HW1 2894   3.173   0.903   0.001  0.8799  0.1740  0.3215
  664OPC    HW2 2895   3.237   1.020  -0.029 -0.7417  1.2263  0.8134
  664OPC     MW 2896   3.179   0.981   0.006 -0.4520  0.3037  0.2893
  665OPC     OW 2897   0.366   0.420   0.333 -0.1423  0.7480  0.3269
  665OPC    HW1 2898   0.298   0.448   0.381 -0.9381  1.5855 -1.1964
  665OPC    HW2 2899   0.424   0.485   0.342 -0.8257  1.5634 -0.8618
  665OPC     MW 2900   0.364   0.434   0.341 -0.3608  0.9922 -0.0737
  666OPC     OW 2901   1.625   3.231   3.440 -0.4599 -0.3011 -0.1499
  666OPC    HW1 2902   1.707   3.203   3.426 -0.6468 -1.2746  0.5932
  666OPC    HW2 2903   1.635   3.316   3.456  0.1719  0.0439 -2.0986
  666OPC     MW 2904   1.639   3.240   3.440 -0.3942 -0.3939 -0.3279
  667OPC     OW 2905   0.816   0.961   0.258 -0.1650  0.8214 -0.4357
  667OPC    HW1 2906   0.784   0.897   0.207  1.6115  0.3918 -1.0744
  667OPC    HW2 2907   0.848   1.018   0.200  0.6174  1.0118  0.1805
  667OPC     MW 2908   0.816   0.960   0.242  0.2130  0.7860 -0.4390
  668OPC     OW 2909   4.361   4.366   1.358 -0.3111 -0.4158 -0.1452
  668OPC    HW1 2910   4.395   4.442   1.333  0.0160  0.0835  1.6732
  668OPC    HW2 2911   4.324   4.335   1.286 -0.2158  1.3353 -0.9846
  668OPC     MW 2912   4.361   4.373   1.344 -0.2486 -0.0833 -0.0005
  669OPC     OW 2913   2.511   0.951   0.610 -0.0977 -0.4730 -0.0511
  669OPC    HW1 2914   2.587   0.992   0.620  0.1474 -0.6644 -0.9851
  669OPC    HW2 2915   2.495   0.960   0.524 -1.4770  0.1898  0.2543
  669OPC     MW 2916   2.520   0.959   0.599 -0.2653 -0.4034 -0.1439
  670OPC     OW 2917   3.885   0.709   0.749 -0.6545 -0.3917  0.5236
  670OPC    HW1 2918   3.956   0.691   0.702  0.1583 -0.0114  1.5854
  670OPC    HW2 2919   3.835   0.754   0.693  0.2600 -0.0140 -0.0063
  670OPC     MW 2920   3.888   0.713   0.734 -0.3994 -0.2798  0.6022
  671OPC     OW 2921   2.830   2.929   3.801 -0.1118 -1.0496  0.0615
  671OPC    HW1 2922   2.836   2.888   3.724  0.2807  0.9411 -1.0602
  671OPC    HW2 2923   2.889   2.993   3.795 -2.5843  1.5106  0.4032
  671OPC     MW 2924   2.839   2.933   3.789 -0.4189 -0.3775 -0.0539
  672OPC     OW 2925   0.011   3.445   0.083 -0.2781  0.1571  0.7836
  672OPC    HW1 2926   0.026   3.359   0.078  1.1889  0.4424 -0.5624
  672OPC    HW2 2927   0.038   3.475   0.006  0.1548  1.9698  1.5893
  672OPC     MW 2928   0.017   3.437   0.071  0.0028  0.4670  0.7038
  673OPC     OW 2929   2.458   0.778   0.857 -0.6554  0.4901 -0.7083
  673OPC    HW1 2930   2.384   0.735   0.842  0.5027 -1.6446 -0.6211
  673OPC    HW2 2931   2.456   0.842   0.798 -1.8005 -0.5144 -1.8161
  673OPC     MW 2932   2.447   0.781   0.846 -0.6534  0.0263 -0.8590
  674OPC     OW 2933   4.321   0.686   2.383  0.6821  0.1860  0.4026
  674OPC    HW1 2934   4.404   0.663   2.399  0.0503 -1.5552  1.3379
  674OPC    HW2 2935   4.275   0.640   2.440 -0.9198  1.6225  0.3474
  674OPC     MW 2936   4.326   0.676   2.393  0.3518  0.1410  0.5325
  675OPC     OW 2937   2.842   1.437   4.227  0.5964  0.3084 -0.1665
  675OPC    HW1 2938   2.928   1.447   4.218  0.7012 -0.6212 -0.3160
  675OPC    HW2 2939   2.830   1.351   4.214 -0.2282  0.2485  0.8935
  675OPC     MW 2940   2.853   1.426   4.224  0.4901  0.1622 -0.0322
  676OPC     OW 2941   0.618   1.142   0.703  0.0757  0.1884  0.3845
  676OPC    HW1 2942   0.608   1.056   0.718  1.0754 -0.0793 -0.3685
  676OPC    HW2 2943   0.540   1.175   0.722 -0.8246 -1.1077 -0.8178
  676OPC     MW 2944   0.605   1.134   0.708  0.0904 -0.0426  0.0956
  677OPC     OW 2945   2.219   2.213   1.802  0.3654  0.5070  0.4976
  677OPC    HW1 2946   2.293   2.259   1.810 -0.2709  1.4569  1.1640
  677OPC    HW2 2947   2.247   2.134   1.776  1.4789  1.2919 -0.8301
  677OPC     MW 2948   2.234   2.208   1.799  0.4358  0.7634  0.3999
  678OPC     OW 2949   0.294   1.800   1.077 -0.1132  0.5436  1.1145
  678OPC    HW1 2950   0.255   1.755   1.140  0.6866  2.0098  2.7295
  678OPC    HW2 2951   0.370   1.823   1.112  0.4679  1.1945 -0.4811
  678OPC     MW 2952   0.299   1.797   1.091  0.0908  0.8564  1.1174
  679OPC     OW 2953   3.773   0.307   1.511 -0.1609 -0.5531 -0.3403
  679OPC    HW1 2954   3.731   0.315   1.435  0.1608 -1.1376 -0.5860
  679OPC    HW2 2955   3.726   0.355   1.566 -1.4246 -1.5660 -0.5038
  679OPC     MW 2956   3.760   0.316   1.508 -0.3000 -0.7891 -0.4008
  680OPC     OW 2957   1.126   2.133   1.042 -0.0353  0.2900  0.1195
  680OPC    HW1 2958   1.140   2.118   0.957  2.7911  0.0373  0.5369
  680OPC    HW2 2959   1.150   2.059   1.081  0.7112  1.0935  1.2610
  680OPC     MW 2960   1.131   2.120   1.035  0.4925  0.3714  0.3497
  681OPC     OW 2961   4.106   1.840   0.693  0.2600  0.4920  0.2047
  681OPC    HW1 2962   4.107   1.837   0.781 -0.0579 -0.9741  0.1766
  681OPC    HW2 2963   4.093   1.924   0.676  1.7873  1.0593  1.5566
  681OPC     MW 2964   4.104   1.852   0.704  0.4386  0.3592  0.4003
  682OPC     OW 2965   2.986   2.314   4.793 -0.3669 -0.6226 -0.0026
  682OPC    HW1 2966   2.995   2.255   4.857  1.2137  0.1730  0.5614
  682OPC    HW2 2967   2.942   2.379   4.831  2.0366  0.5885  0.8581
  682OPC     MW 2968   2.981   2.315   4.808  0.2215 -0.3261  0.2078
  683OPC     OW 2969   2.947   2.526   2.645  0.2436  0.3304  0.2454
  683OPC    HW1 2970   2.983   2.471   2.587  0.2509  1.1322 -0.5297
  683OPC    HW2 2971   2.861   2.518   2.630  0.1250 -0.8229  1.3979
  683OPC     MW 2972   2.939   2.516   2.634  0.2271  0.2784  0.3012
  684OPC     OW 2973   1.848   2.927   4.533 -0.1921  0.2144 -0.0177
  684OPC    HW1 2974   1.844   2.957   4.615  0.2245 -0.6660  0.3376
  684OPC    HW2 2975   1.768   2.897   4.518  0.0858 -0.8483  0.5579
  684OPC     MW 2976   1.836   2.927   4.543 -0.0895 -0.0726  0.1199
  685OPC     OW 2977   3.711   2.265   0.799  0.0072  0.2763 -0.1834
  685OPC    HW1 2978   3.683   2.275   0.881  0.9557  0.3368  0.1471
  685OPC    HW2 2979   3.715   2.179   0.789  1.3524  0.2562  0.3696
  685OPC     MW 2980   3.707   2.254   0.810  0.3460  0.2822 -0.0529
  686OPC     OW 2981   2.437   0.873   1.209 -0.5813 -0.0224  0.6168
  686OPC    HW1 2982   2.515   0.844   1.236  0.0230 -0.7598 -1.6919
  686OPC    HW2 2983   2.456   0.949   1.170 -0.8169 -0.6713 -0.8118
  686OPC     MW 2984   2.452   0.880   1.208 -0.5268 -0.2272  0.0647
  687OPC     OW 2985   0.073   2.302   3.262  0.7481  0.2125 -0.1603
  687OPC    HW1 2986   0.150   2.286   3.298  0.7455  1.0017  0.2181
  687OPC    HW2 2987   0.070   2.389   3.259  0.0509  0.1801 -0.5575
  687OPC     MW 2988   0.084   2.313   3.267  0.6447  0.3243 -0.1630
  688OPC     OW 2989   2.574   3.189   0.418  0.2099  0.6833 -0.9430
  688OPC    HW1 2990   2.516   3.138   0.376 -1.1040  2.7227 -1.7495
  688OPC    HW2 2991   2.530   3.217   0.488  1.1729  0.1989 -0.1033
  688OPC     MW 2992   2.559   3.186   0.422  0.1580  0.9128 -0.9381
  689OPC     OW 2993   2.132   3.962   1.407 -0.7026 -0.2459 -0.1414
  689OPC    HW1 2994   2.100   3.883   1.389 -0.5740 -0.6701  1.3516
  689OPC    HW2 2995   2.066   4.016   1.388 -1.2278 -0.8232  0.0057
  689OPC     MW 2996   2.118   3.958   1.402 -0.7611 -0.3938  0.1009
  690OPC     OW 2997   0.459   2.932   2.383  0.1430 -0.3718 -0.4048
  690OPC    HW1 2998   0.503   2.883   2.439 -0.4911 -0.0882  0.3533
  690OPC    HW2 2999   0.500   3.009   2.387 -0.1878 -0.2121  0.0371
  690OPC     MW 3000   0.472   2.936   2.392  0.0005 -0.3063 -0.2275
  691OPC     OW 3001   3.219   1.619   0.684 -0.0604  0.2054 -0.0521
  691OPC    HW1 3002   3.243   1.536   0.690 -0.0460  0.1456 -0.8378
  691OPC    HW2 3003   3.137   1.615   0.655 -0.0396  0.4651 -0.1534
  691OPC     MW 3004   3.211   1.606   0.681 -0.0553  0.2348 -0.1831
  692OPC     OW 3005   2.721   3.469   0.472 -0.1875  0.0375 -0.3797
  692OPC    HW1 3006   2.705   3.547   0.507  1.7485  0.1344  0.4312
  692OPC    HW2 3007   2.658   3.419   0.506 -0.0592  0.7543  1.0259
  692OPC     MW 3008   2.710   3.473   0.482  0.1174  0.1577 -0.0523
  693OPC     OW 3009   0.398   2.554   1.785  0.0532 -0.0646  0.5254
  693OPC    HW1 3010   0.432   2.628   1.752  1.0321 -0.1505  1.2849
  693OPC    HW2 3011   0.312   2.564   1.774  0.1885  1.0858  0.3934
  693OPC     MW 3012   0.390   2.567   1.778  0.2178  0.0927  0.6181
  694OPC     OW 3013   1.683   3.338   2.472  0.1057 -0.4935  0.2834
  694OPC    HW1 3014   1.662   3.332   2.556  2.1594  0.5514  0.9236
  694OPC    HW2 3015   1.690   3.424   2.458 -0.9384 -0.5924 -1.1960
  694OPC     MW 3016   1.681   3.350   2.482  0.2549 -0.3537  0.1593
  695OPC     OW 3017   4.286   3.430   1.821 -0.1005  0.0727  0.3647
  695OPC    HW1 3018   4.228   3.443   1.757 -0.3365  0.0804  0.5775
  695OPC    HW2 3019   4.356   3.474   1.794 -0.1450 -0.0519  0.0367
  695OPC     MW 3020   4.287   3.438   1.807 -0.1421  0.0554  0.3476
  696OPC     OW 3021   0.584   3.010   3.660 -0.2074  0.2577 -0.1572
  696OPC    HW1 3022   0.579   3.097   3.661 -0.9363  0.2153  0.0096
  696OPC    HW2 3023   0.605   2.991   3.578 -0.3865  0.5677 -0.2719
  696OPC     MW 3024   0.587   3.020   3.648 -0.3416  0.2971 -0.1496
  697OPC     OW 3025   1.271   2.935   0.000  0.6263  0.0497 -0.2970
  697OPC    HW1 3026   1.204   2.951   0.053  1.0631 -0.6339  0.5001
  697OPC    HW2 3027   1.234   2.919  -0.077 -0.1139 -0.0726  0.0791
  697OPC     MW 3028   1.256   2.935  -0.004  0.5815 -0.0694 -0.1237
  698OPC     OW 3029   2.947   1.787   4.217 -0.8232  0.2052  0.0406
  698OPC    HW1 3030   2.882   1.845   4.219  1.4271  2.9089  1.8471
  698OPC    HW2 3031   3.008   1.822   4.268  0.6317 -3.9783  1.6725
  698OPC     MW 3032   2.946   1.801   4.225 -0.2758 -0.0134  0.5487
  699OPC     OW 3033   1.019   0.251   1.352  0.6718 -0.0872  0.0101
  699OPC    HW1 3034   1.038   0.216   1.430  0.9843 -1.8450 -0.8048
  699OPC    HW2 3035   1.096   0.272   1.318  0.5591  0.3537  0.0122
  699OPC     MW 3036   1.033   0.249   1.359  0.7013 -0.2817 -0.1100
  700OPC     OW 3037   1.161   3.270   2.364 -0.1198  0.0459 -0.0636
  700OPC    HW1 3038   1.138   3.186   2.359  0.6519 -0.1497 -0.6019
  700OPC    HW2 3039   1.111   3.308   2.303 -0.8126  0.0680  0.5073
  700OPC     MW 3040   1.150   3.263   2.354 -0.1081  0.0205 -0.0588
  701OPC     OW 3041   4.039   3.285   0.359 -0.5247  0.4086  0.0424
  701OPC    HW1 3042   4.013   3.237   0.291 -2.8457 -0.7585  1.6358
  701OPC    HW2 3043   3.988   3.258   0.424  1.3196  1.7537  2.1932
  701OPC     MW 3044   4.028   3.274   0.358 -0.5952  0.4350  0.5955
  702OPC     OW 3045   0.248   2.722   1.130 -0.2205  0.5319  0.3165
  702OPC    HW1 3046   0.161   2.730   1.141 -0.1321  0.9234  0.7507
  702OPC    HW2 3047   0.281   2.773   1.193  0.3459 -0.5428  0.9043
  702OPC     MW 3048   0.240   2.731   1.141 -0.1238  0.4310  0.4675
  703OPC     OW 3049   0.110   1.205   3.103  0.1251  0.0793 -0.4790
  703OPC    HW1 3050   0.082   1.223   3.184 -1.8514 -0.6209 -0.9466
  703OPC    HW2 3051   0.169   1.142   3.114 -1.0322 -0.8939  0.3521
  703OPC     MW 3052   0.114   1.199   3.116 -0.3378 -0.1679 -0.4255
  704OPC     OW 3053   0.518   2.571   3.647  0.3557 -0.2997 -0.0447
  704OPC    HW1 3054   0.493   2.652   3.669  0.7458 -1.0481  3.8936
  704OPC    HW2 3055   0.548   2.580   3.566 -1.1114  3.1286 -0.3920
  704OPC     MW 3056   0.519   2.584   3.638  0.1967  0.0962  0.4855
  705OPC     OW 3057   3.095   3.695   4.694 -0.4005 -0.3010 -0.3226
  705OPC    HW1 3058   3.158   3.755   4.682 -0.5859 -0.3627 -1.8602
  705OPC    HW2 3059   3.137   3.629   4.733 -0.1258  0.6984  1.1098
  705OPC     MW 3060   3.111   3.694   4.698 -0.3874 -0.1624 -0.3380
  706OPC     OW 3061   1.636   0.406   4.590  0.3922  0.2390 -0.0161
  706OPC    HW1 3062   1.608   0.467   4.534 -0.1203 -1.1100 -1.2613
  706OPC    HW2 3063   1.653   0.452   4.663 -2.8384  1.4589  0.1004
  706OPC     MW 3064   1.635   0.422   4.593 -0.1607  0.2200 -0.1828
  707OPC     OW 3065   1.023   4.377   0.967 -0.8610  0.2760  0.1295
  707OPC    HW1 3066   1.075   4.420   1.022 -1.3466  2.5473 -1.0720
  707OPC    HW2 3067   1.021   4.296   1.000  1.1611  0.8035  1.7739
  707OPC     MW 3068   1.030   4.371   0.980 -0.6340  0.6895  0.1949
  708OPC     OW 3069   0.317   2.649   0.742 -0.1698 -0.1605 -0.1352
  708OPC    HW1 3070   0.362   2.713   0.781  0.4847 -1.1244  0.7684
  708OPC    HW2 3071   0.237   2.656   0.776 -0.6989  1.4065 -1.5574
  708OPC     MW 3072   0.312   2.659   0.753 -0.1513 -0.0714 -0.2118
  709OPC     OW 3073   1.485   1.161   4.503 -0.3174  0.4595  0.4657
  709OPC    HW1 3074   1.525   1.215   4.558  0.7081 -1.4477  1.6831
  709OPC    HW2 3075   1.489   1.203   4.427  1.1233  1.7441  1.1954
  709OPC     MW 3076   1.491   1.176   4.500  0.0469  0.3674  0.7532
  710OPC     OW 3077   0.128   2.572   3.308  0.7270  0.2900 -0.8592
  710OPC    HW1 3078   0.210   2.591   3.284  1.2805 -0.4945  0.3665
  710OPC    HW2 3079   0.084   2.646   3.290  2.2034  1.6731  0.8420
  710OPC     MW 3080   0.133   2.586   3.302  1.0269  0.3783 -0.4268
  711OPC     OW 3081   1.025   1.557   0.164 -0.2383  0.7114 -0.6159
  711OPC    HW1 3082   0.997   1.531   0.085  1.2172  0.7757 -1.1795
  711OPC    HW2 3083   0.961   1.610   0.191 -1.1427  0.0656 -1.3887
  711OPC     MW 3084   1.011   1.561   0.156 -0.1569  0.6255 -0.8133
  712OPC     OW 3085   3.728   3.519   3.841  0.7130  0.1011  0.6144
  712OPC    HW1 3086   3.661   3.463   3.842  1.5050 -0.8814  2.1365
  712OPC    HW2 3087   3.769   3.501   3.766 -1.2210  1.4100 -0.8450
  712OPC     MW 3088   3.724   3.509   3.830  0.5443  0.1493  0.6237
  713OPC     OW 3089   1.974   2.829   2.991  0.1945 -0.0547  0.4974
  713OPC    HW1 3090   1.953   2.851   3.073  0.7123 -0.1786  0.6671
  713OPC    HW2 3091   2.061   2.833   2.990  0.1680  2.7226 -0.8141
  713OPC     MW 3092   1.984   2.833   3.003  0.2671  0.3373  0.3286
  714OPC     OW 3093   1.917   3.423   4.666 -0.1284 -0.0801 -0.2762
  714OPC    HW1 3094   1.841   3.463   4.651  0.9070  1.7128 -1.0984
  714OPC    HW2 3095   1.965   3.484   4.705  0.4373 -1.6603  1.6422
  714OPC     MW 3096   1.913   3.438   4.669  0.1081 -0.0487 -0.1139
  715OPC     OW 3097   4.298   3.105   1.583 -0.0083  0.4877 -0.2123
  715OPC    HW1 3098   4.227   3.144   1.615 -0.9040 -0.9621 -0.2964
  715OPC    HW2 3099   4.328   3.059   1.651  0.6307  0.7784 -0.2899
  715OPC     MW 3100   4.292   3.104   1.598 -0.0463  0.3164 -0.2362
  716OPC     OW 3101   1.758   2.136   4.702 -0.0372  0.2467  0.3425
  716OPC    HW1 3102   1.766   2.136   4.789 -2.2525 -2.0828  0.7035
  716OPC    HW2 3103   1.784   2.056   4.680 -0.8472  0.3099 -0.9307
  716OPC     MW 3104   1.763   2.124   4.712 -0.4841 -0.0880  0.2078
  717OPC     OW 3105   4.641   1.867   2.924  0.0876 -0.2157 -0.7152
  717OPC    HW1 3106   4.723   1.836   2.922 -0.2307 -1.4244  1.2933
  717OPC    HW2 3107   4.650   1.950   2.900  1.7765 -0.5508 -1.3999
  717OPC     MW 3108   4.654   1.875   2.920  0.2901 -0.4437 -0.5196
  718OPC     OW 3109   0.565   1.883   1.128  0.4495 -0.3221 -0.5827
  718OPC    HW1 3110   0.570   1.931   1.200 -1.1086 -1.3089  0.2572
  718OPC    HW2 3111   0.551   1.942   1.065  0.2279  0.4579  0.1732
  718OPC     MW 3112   0.563   1.899   1.129  0.1866 -0.3526 -0.3470
  719OPC     OW 3113   1.335   0.902   1.259 -0.3069 -0.2652 -0.3566
  719OPC    HW1 3114   1.398   0.954   1.289  1.4296 -2.5422  0.2061
  719OPC    HW2 3115   1.372   0.864   1.190 -0.9167 -1.9127  0.1884
  719OPC     MW 3116   1.350   0.904   1.253 -0.1404 -0.8450 -0.1929
  720OPC     OW 3117   0.569   3.821   1.997 -0.1582  0.0583  0.3802
  720OPC    HW1 3118   0.643   3.845   2.037 -0.4639  0.1000  0.9348
  720OPC    HW2 3119   0.533   3.765   2.054  1.4913 -3.4297 -1.6675
  720OPC     MW 3120   0.575   3.816   2.012  0.0403 -0.4507  0.1597
  721OPC     OW 3121   0.797   1.278   2.777  0.2753  0.7239  0.1429
  721OPC    HW1 3122   0.862   1.306   2.828  0.3948  0.4490  0.1444
  721OPC    HW2 3123   0.778   1.348   2.728  1.0349  0.6070 -0.3297
  721OPC     MW 3124   0.804   1.292   2.777  0.4051  0.6661  0.0732
  722OPC     OW 3125   2.624   4.679   4.632 -0.1752  0.1925  0.2211
  722OPC    HW1 3126   2.627   4.597   4.662 -0.5055 -1.2550 -3.2313
  722OPC    HW2 3127   2.705   4.709   4.646 -0.5417  0.0362  3.1899
  722OPC     MW 3128   2.637   4.671   4.638 -0.2781 -0.0445  0.1497
  723OPC     OW 3129   3.557   0.311   1.312 -0.1563 -0.0479 -0.4895
  723OPC    HW1 3130   3.471   0.319   1.324 -0.3368 -2.0745 -0.2345
  723OPC    HW2 3131   3.568   0.227   1.292  1.7449  0.2207 -0.7556
  723OPC     MW 3132   3.546   0.300   1.311  0.0979 -0.3076 -0.4911
  724OPC     OW 3133   1.300   3.002   4.350  0.1016 -0.8265  0.0850
  724OPC    HW1 3134   1.341   2.928   4.328  1.1092 -1.0083  2.2934
  724OPC    HW2 3135   1.251   2.978   4.418 -0.4313  0.3060  0.1129
  724OPC     MW 3136   1.299   2.988   4.357  0.1717 -0.6861  0.4152
  725OPC     OW 3137   3.824   4.390   4.612 -0.8764 -0.4067  0.1315
  725OPC    HW1 3138   3.826   4.475   4.594 -0.1749 -0.3511  0.4472
  725OPC    HW2 3139   3.829   4.352   4.534 -0.0646 -0.1631  0.0626
  725OPC     MW 3140   3.825   4.397   4.598 -0.6529 -0.3627  0.1676
  726OPC     OW 3141   1.290   4.582   4.767  0.5264  0.8931 -0.6358
  726OPC    HW1 3142   1.277   4.582   4.853 -1.4932 -0.8524 -0.8591
  726OPC    HW2 3143   1.291   4.667   4.746  0.4568  1.3242  1.0103
  726OPC     MW 3144   1.289   4.594   4.776  0.2178  0.6992 -0.4255
  727OPC     OW 3145   1.219   0.237   0.634 -0.2706 -0.0983  0.0993
  727OPC    HW1 3146   1.268   0.271   0.697  0.1397 -0.8787  0.2116
  727OPC    HW2 3147   1.164   0.302   0.613 -0.2448  0.2553  1.0759
  727OPC     MW 3148   1.218   0.252   0.640 -0.2062 -0.1613  0.2601
  728OPC     OW 3149   2.647   2.525   2.531  0.4811 -0.6994  0.4840
  728OPC    HW1 3150   2.616   2.516   2.450  2.1821 -0.5913 -0.2360
  728OPC    HW2 3151   2.660   2.611   2.539  0.6081 -0.7407  0.7528
  728OPC     MW 3152   2.645   2.536   2.520  0.7511 -0.6895  0.4173
  729OPC     OW 3153   4.439   2.648   1.348 -0.0505 -0.1595 -0.2636
  729OPC    HW1 3154   4.432   2.701   1.279 -3.7041 -0.4124 -0.3084
  729OPC    HW2 3155   4.406   2.573   1.319 -2.5715 -0.0213  1.8545
  729OPC     MW 3156   4.433   2.645   1.333 -0.9628 -0.1765  0.0427
  730OPC     OW 3157   0.280   3.368   1.855  0.2784 -0.0956 -0.2110
  730OPC    HW1 3158   0.209   3.359   1.804  0.6304 -0.5756 -0.6319
  730OPC    HW2 3159   0.327   3.296   1.837  0.9303  0.2804 -0.0326
  730OPC     MW 3160   0.277   3.356   1.845  0.4267 -0.1111 -0.2468
  731OPC     OW 3161   1.683   0.869   1.588 -0.3213 -0.4361  0.2617
  731OPC    HW1 3162   1.617   0.920   1.614 -0.6261 -1.0440  0.6919
  731OPC    HW2 3163   1.652   0.788   1.597 -0.3207 -0.7034 -1.6425
  731OPC     MW 3164   1.669   0.865   1.593 -0.3663 -0.5654  0.0440
  732OPC     OW 3165   2.048   3.029   3.703  0.4957  0.3075  0.4021
  732OPC    HW1 3166   2.021   3.025   3.786 -0.7587 -1.0995 -0.0050
  732OPC    HW2 3167   2.005   3.098   3.671 -1.0057 -0.6174  0.3289
  732OPC     MW 3168   2.037   3.038   3.710  0.0887 -0.0369  0.3313
  733OPC     OW 3169   2.628   0.550   4.412 -0.0386 -0.9145 -0.5315
  733OPC    HW1 3170   2.713   0.554   4.430  0.2074 -2.4968 -1.1949
  733OPC    HW2 3171   2.593   0.526   4.488 -0.1035  1.1041  0.1300
  733OPC     MW 3172   2.635   0.547   4.426 -0.0118 -0.8500 -0.5318
  734OPC     OW 3173   2.667   4.208   4.627 -0.6032 -0.1612 -0.3003
  734OPC    HW1 3174   2.627   4.251   4.692 -0.1269 -0.6400  0.3227
  734OPC    HW2 3175   2.752   4.216   4.647 -0.5120 -1.7376  0.0641
  734OPC     MW 3176   2.674   4.216   4.639 -0.5193 -0.4649 -0.1542
  735OPC     OW 3177   3.034   0.221   2.615  0.2751  0.6393 -0.1751
  735OPC    HW1 3178   2.990   0.148   2.594  0.7325  0.4477 -0.4854
  735OPC    HW2 3179   3.005   0.280   2.558  0.7898  0.3792 -0.7154
  735OPC     MW 3180   3.023   0.219   2.604  0.4188  0.5726 -0.3007
  736OPC     OW 3181   0.288   0.229   2.222  0.0157  0.3280 -0.0560
  736OPC    HW1 3182   0.232   0.286   2.259  0.1236  1.1760 -1.1330
  736OPC    HW2 3183   0.274   0.155   2.265  0.6704  1.4307  2.1756
  736OPC     MW 3184   0.277   0.227   2.233  0.1283  0.6161  0.1145
  737OPC     OW 3185   2.805   3.294   3.512  0.5829  0.0981 -0.2623
  737OPC    HW1 3186   2.795   3.275   3.597  2.0402 -2.0089 -0.4846
  737OPC    HW2 3187   2.723   3.293   3.481 -0.0464  1.6356  1.1982
  737OPC     MW 3188   2.792   3.291   3.520  0.7052  0.0141 -0.0795
  738OPC     OW 3189   1.296   0.157   4.751 -0.1066  0.1766 -0.1934
  738OPC    HW1 3190   1.315   0.203   4.680  0.6577  0.9228  0.4766
  738OPC    HW2 3191   1.311   0.212   4.816  1.8549 -1.2828  0.7185
  738OPC     MW 3192   1.301   0.172   4.750  0.2960  0.0713  0.0403
  739OPC     OW 3193   4.643   1.731   3.643  0.0582 -0.5094 -0.1139
  739OPC    HW1 3194   4.591   1.666   3.669 -0.7113  0.1655  0.0734
  739OPC    HW2 3195   4.721   1.692   3.635 -0.4441 -1.5170 -0.3078
  739OPC     MW 3196   4.647   1.715   3.646 -0.1297 -0.5585 -0.1150
  740OPC     OW 3197   1.332   1.968   1.385  0.2864  0.5749  0.2076
  740OPC    HW1 3198   1.401   1.972   1.332 -0.8967  0.3897 -1.4254
  740OPC    HW2 3199   1.269   1.936   1.334 -1.1675  1.3105  1.4620
  740OPC     MW 3200   1.333   1.964   1.370 -0.1032  0.6562  0.1517
  741OPC     OW 3201   3.681   2.954   0.168  0.2434  0.4387  0.2213
  741OPC    HW1 3202   3.767   2.952   0.181  0.1582  2.0725  1.3126
  741OPC    HW2 3203   3.668   3.029   0.126 -0.7334  0.6155  0.8130
  741OPC     MW 3204   3.691   2.965   0.164  0.0866  0.7063  0.4699
  742OPC     OW 3205   2.759   0.915   4.620 -0.0825 -0.7435  0.6115
  742OPC    HW1 3206   2.796   0.964   4.681  0.8492 -1.6978  0.8443
  742OPC    HW2 3207   2.826   0.870   4.586 -0.7892 -1.2851 -0.0995
  742OPC     MW 3208   2.774   0.915   4.624 -0.0492 -0.9645  0.5408
  743OPC     OW 3209   4.756   3.802   3.635 -0.1329  0.1962 -0.5880
  743OPC    HW1 3210   4.778   3.778   3.554 -0.9707  2.8275 -1.7271
  743OPC    HW2 3211   4.675   3.833   3.626 -0.7020 -0.5098  1.5327
  743OPC     MW 3212   4.747   3.803   3.621 -0.3406  0.4807 -0.4429
  744OPC     OW 3213   1.320   4.539   0.796  0.0403  0.1711  0.1221
  744OPC    HW1 3214   1.382   4.583   0.754 -0.9171  1.2412 -0.2058
  744OPC    HW2 3215   1.250   4.589   0.788 -1.3898 -1.9024 -1.1841
  744OPC     MW 3216   1.319   4.553   0.788 -0.3124  0.0228 -0.1193
  745OPC     OW 3217   1.530   3.760   4.329  0.3817  0.6503  0.1092
  745OPC    HW1 3218   1.541   3.790   4.411  1.9387 -1.4110  0.7426
  745OPC    HW2 3219   1.609   3.728   4.309 -0.7593 -1.6643 -1.0114
  745OPC     MW 3220   1.543   3.760   4.338  0.4432  0.0039  0.0372
  746OPC     OW 3221   3.262   2.387   1.983  0.0558  0.6469  0.1245
  746OPC    HW1 3222   3.288   2.416   1.905  0.1964 -0.6470 -0.3311
  746OPC    HW2 3223   3.290   2.449   2.038 -0.9472  2.0980 -0.9271
  746OPC     MW 3224   3.270   2.401   1.979 -0.0716  0.6700 -0.0982
  747OPC     OW 3225   3.371   0.372   0.152  0.0949 -0.2604  0.0245
  747OPC    HW1 3226   3.363   0.353   0.237  2.6362 -2.2074 -0.0648
  747OPC    HW2 3227   3.435   0.320   0.125  0.6777  1.6611 -2.6973
  747OPC     MW 3228   3.379   0.362   0.161  0.5564 -0.2642 -0.3908
  748OPC     OW 3229   3.945   0.165   3.401 -0.4407 -0.4856 -0.2448
  748OPC    HW1 3230   3.916   0.246   3.413  0.1855 -0.3911  0.7581
  748OPC    HW2 3231   3.994   0.171   3.329  1.8027  0.6710  1.2663
  748OPC     MW 3232   3.948   0.178   3.392 -0.0166 -0.3008  0.1266
  749OPC     OW 3233   4.203   0.699   3.880 -0.5989 -0.5595 -0.4155
  749OPC    HW1 3234   4.149   0.665   3.820 -1.5269  1.4739 -0.8000
  749OPC    HW2 3235   4.173   0.665   3.955 -0.9349 -1.2617 -0.8577
  749OPC     MW 3236   4.190   0.689   3.882 -0.7854 -0.3628 -0.5378
  750OPC     OW 3237   1.188   2.323   0.166  0.1078  0.5203 -0.1339
  750OPC    HW1 3238   1.135   2.255   0.154 -0.3611  0.8153  0.2105
  750OPC    HW2 3239   1.166   2.352   0.245  0.1458  1.2053 -0.3652
  750OPC     MW 3240   1.177   2.317   0.176  0.0441  0.6652 -0.1172
  751OPC     OW 3241   0.560   1.557   1.430 -0.5472  0.4461  0.6268
  751OPC    HW1 3242   0.567   1.484   1.384 -1.3467  0.4000  0.5708
  751OPC    HW2 3243   0.481   1.552   1.467 -0.9436  1.6387 -0.0020
  751OPC     MW 3244   0.549   1.546   1.429 -0.7239  0.6154  0.5256
  752OPC     OW 3245   0.159   0.334   4.311 -0.6647 -0.1687  0.2857
  752OPC    HW1 3246   0.178   0.384   4.380 -2.0701 -0.8558  1.1959
  752OPC    HW2 3247   0.197   0.258   4.330 -1.5538 -0.5456  0.6077
  752OPC     MW 3248   0.168   0.330   4.324 -1.0036 -0.3259  0.4679
  753OPC     OW 3249   4.056   0.008   0.144  0.2566  0.0052 -0.1581
  753OPC    HW1 3250   3.986  -0.018   0.190 -0.6781  1.6897 -0.5450
  753OPC    HW2 3251   4.093  -0.067   0.118 -0.9055 -0.9343  0.7860
  753OPC     MW 3252   4.051  -0.007   0.147 -0.0529  0.1152 -0.0758
  754OPC     OW 3253   1.987   3.332   2.009 -0.3169  0.5289  0.0491
  754OPC    HW1 3254   1.907   3.352   2.039 -0.1039 -0.0090  0.9919
  754OPC    HW2 3255   2.038   3.340   2.079  0.0609 -1.5700  0.0767
  754OPC     MW 3256   1.983   3.336   2.024 -0.2297  0.1396  0.1925
  755OPC     OW 3257   1.618   4.103   4.765 -0.1509 -0.0495 -0.7071
  755OPC    HW1 3258   1.601   4.027   4.725  0.3704  0.3857 -1.8032
  755OPC    HW2 3259   1.685   4.135   4.720 -0.1137  0.8920 -0.0139
  755OPC     MW 3260   1.625   4.096   4.753 -0.0684  0.1536 -0.7668
  756OPC     OW 3261   3.354   2.624   3.911 -0.1151 -0.1313  0.8596
  756OPC    HW1 3262   3.322   2.683   3.856  1.0628  0.6352  0.9654
  756OPC    HW2 3263   3.437   2.616   3.887  0.1520 -0.5539  1.8507
  756OPC     MW 3264   3.361   2.632   3.900  0.0983 -0.0806  1.0217
  757OPC     OW 3265   4.456   2.673   3.283 -0.6476  0.1665 -0.0553
  757OPC    HW1 3266   4.514   2.709   3.228 -0.8512  0.7010  0.0691
  757OPC    HW2 3267   4.506   2.636   3.344 -0.4285  0.7551  0.1328
  757OPC     MW 3268   4.472   2.673   3.284 -0.6453  0.3324 -0.0091
  758OPC     OW 3269   1.216   4.028   1.180 -0.0587 -0.3570 -0.8510
  758OPC    HW1 3270   1.244   3.946   1.185  1.2112  0.0355 -0.9534
  758OPC    HW2 3271   1.236   4.061   1.259 -2.2582 -0.6005 -0.1115
  758OPC     MW 3272   1.223   4.021   1.193 -0.1961 -0.3350 -0.7569
  759OPC     OW 3273   3.417   2.273   0.226  0.0801  0.5121 -0.5771
  759OPC    HW1 3274   3.379   2.325   0.168 -0.6760 -0.5916 -1.1087
  759OPC    HW2 3275   3.492   2.249   0.187  0.4660  1.2324 -0.2990
  759OPC     MW 3276   3.423   2.277   0.212  0.0255  0.4555 -0.6145
  760OPC     OW 3277   4.365   0.930   0.439 -0.2180 -0.2883 -0.3054
  760OPC    HW1 3278   4.372   0.896   0.518  2.1168  1.6431  0.4421
  760OPC    HW2 3279   4.313   0.999   0.451  1.7449  1.2145  0.1060
  760OPC     MW 3280   4.358   0.936   0.452  0.4166  0.2190 -0.1342
  761OPC     OW 3281   4.347   2.916   2.688 -0.7884 -0.3593 -0.0438
  761OPC    HW1 3282   4.260   2.923   2.679 -0.5564  1.0951 -1.7169
  761OPC    HW2 3283   4.373   2.890   2.610  0.3554  0.0061  0.2039
  761OPC     MW 3284   4.338   2.913   2.675 -0.5852 -0.0905 -0.2542
  762OPC     OW 3285   4.733   2.621   2.847  0.3498  0.1752 -0.0023
  762OPC    HW1 3286   4.711   2.657   2.771 -0.9465 -0.3696  0.0886
  762OPC    HW2 3287   4.724   2.536   2.833  0.6742  0.0327  0.5940
  762OPC     MW 3288   4.728   2.614   2.834  0.2059  0.0737  0.0993
  763OPC     OW 3289   0.268   2.283   0.752 -0.0137  0.5241  0.0209
  763OPC    HW1 3290   0.313   2.358   0.752  0.0237  0.5513  2.1314
  763OPC    HW2 3291   0.187   2.308   0.730  0.4489  0.8091 -1.5003
  763OPC     MW 3292   0.262   2.298   0.749  0.0601  0.5700  0.1079
  764OPC     OW 3293   3.106   1.217   2.823 -0.3809  0.4227 -0.4568
  764OPC    HW1 3294   3.096   1.243   2.741 -1.3342 -0.7419 -0.7423
  764OPC    HW2 3295   3.044   1.155   2.833  0.1458  0.0729  0.9204
  764OPC     MW 3296   3.095   1.211   2.813 -0.4439  0.1990 -0.2955
  765OPC     OW 3297   3.548   3.270   1.982  0.3291  0.6316  0.5336
  765OPC    HW1 3298   3.615   3.319   2.008  0.2126  1.2400 -0.2699
  765OPC    HW2 3299   3.586   3.201   1.944  0.4952  0.7137  0.5535
  765OPC     MW 3300   3.563   3.267   1.980  0.3363  0.7336  0.4178
  766OPC     OW 3301   4.460   1.279   4.155 -0.8535 -0.2050  0.5514
  766OPC    HW1 3302   4.477   1.213   4.101  0.0843 -0.0856  0.6950
  766OPC    HW2 3303   4.373   1.276   4.163 -0.8169 -1.5089  0.6833
  766OPC     MW 3304   4.449   1.269   4.148 -0.7094 -0.3800  0.5923
  767OPC     OW 3305   1.078   0.144   1.589  0.1690  0.3724  0.2618
  767OPC    HW1 3306   1.164   0.156   1.585  0.0585  1.0362 -0.4879
  767OPC    HW2 3307   1.048   0.222   1.616 -0.1868  0.1309  0.5603
  767OPC     MW 3308   1.086   0.158   1.593  0.1002  0.4348  0.1952
  768OPC     OW 3309   3.418   4.632   0.546 -0.1282 -0.7971 -0.3241
  768OPC    HW1 3310   3.408   4.546   0.553 -0.1695 -0.8305 -0.7894
  768OPC    HW2 3311   3.423   4.659   0.629  1.5314 -1.4204 -0.1858
  768OPC     MW 3312   3.417   4.623   0.559  0.1109 -0.8942 -0.3724
  769OPC     OW 3313   0.983   1.311   3.666 -0.0456  0.3188  0.2207
  769OPC    HW1 3314   0.966   1.227   3.682  2.5284  0.0740  2.3127
  769OPC    HW2 3315   0.956   1.322   3.584 -3.8352 -1.4964  0.9631
  769OPC     MW 3316   0.976   1.300   3.656 -0.2252  0.0145  0.6394
  770OPC     OW 3317   1.707   1.834   1.482  0.3247 -0.3734  0.3093
  770OPC    HW1 3318   1.778   1.882   1.496  1.0179 -0.8822 -1.1975
  770OPC    HW2 3319   1.647   1.892   1.460 -0.2758  0.2425  3.1393
  770OPC     MW 3320   1.709   1.850   1.481  0.3384 -0.3576  0.5047
  771OPC     OW 3321   0.439   4.423   0.505  0.0574 -0.3443 -0.2254
  771OPC    HW1 3322   0.415   4.401   0.586 -1.2923  0.0481 -0.4938
  771OPC    HW2 3323   0.516   4.462   0.517  0.6092 -1.6285  0.6834
  771OPC     MW 3324   0.446   4.426   0.519 -0.0605 -0.4761 -0.1308
  772OPC     OW 3325   3.025   1.643   4.532 -0.3080  0.4638  0.2734
  772OPC    HW1 3326   3.079   1.581   4.501  0.4256  1.6635 -0.9553
  772OPC    HW2 3327   3.004   1.614   4.611  1.0523 -0.7283  0.2419
  772OPC     MW 3328   3.030   1.629   4.539  0.0013  0.4650  0.0872
  773OPC     OW 3329   1.445   4.689   1.946  0.0913  0.2751  0.2992
  773OPC    HW1 3330   1.477   4.611   1.922  0.0885  0.4326 -0.2158
  773OPC    HW2 3331   1.464   4.693   2.032  0.3907 -0.1476  0.2560
  773OPC     MW 3332   1.453   4.678   1.955  0.1351  0.2361  0.2167
  774OPC     OW 3333   1.419   2.575   0.247  0.3988  0.3653  0.0588
  774OPC    HW1 3334   1.428   2.529   0.321 -1.8106 -1.1021 -0.4958
  774OPC    HW2 3335   1.435   2.517   0.184  2.3009  1.6105 -0.6987
  774OPC     MW 3336   1.423   2.560   0.249  0.3534  0.3324 -0.1350
  775OPC     OW 3337   2.124   1.533   3.208  0.1954  0.4776 -0.2576
  775OPC    HW1 3338   2.096   1.614   3.189  1.2033  0.6392 -1.1653
  775OPC    HW2 3339   2.134   1.496   3.130  0.1482 -0.3939  0.1403
  775OPC     MW 3340   2.121   1.540   3.194  0.3371  0.3727 -0.3330
  776OPC     OW 3341   3.706   4.513   0.679 -0.4500 -0.1973  0.6012
  776OPC    HW1 3342   3.633   4.559   0.690 -0.0273  0.4230  0.8806
  776OPC    HW2 3343   3.769   4.570   0.700  0.1096 -0.7336  0.3978
  776OPC     MW 3344   3.704   4.529   0.683 -0.3049 -0.1849  0.6124
  777OPC     OW 3345   0.211   1.895   4.511  0.1281 -0.1100 -0.0107
  777OPC    HW1 3346   0.172   1.818   4.524  0.7756 -0.5052 -0.3853
  777OPC    HW2 3347   0.266   1.901   4.579  1.0806 -0.6270 -0.7167
  777OPC     MW 3348   0.214   1.885   4.523  0.3644 -0.2447 -0.1707
  778OPC     OW 3349   0.455   3.601   4.179  0.3212  0.0468 -0.4907
  778OPC    HW1 3350   0.437   3.549   4.111 -3.9281  0.0241  0.3526
  778OPC    HW2 3351   0.457   3.546   4.247  0.1017  0.5135 -0.1012
  778OPC     MW 3352   0.453   3.585   4.179 -0.3389  0.1124 -0.3087
  779OPC     OW 3353   4.684   1.969   2.617  0.3218 -0.4102 -0.3494
  779OPC    HW1 3354   4.759   1.942   2.652  0.7797  0.4440 -0.6450
  779OPC    HW2 3355   4.641   1.895   2.600  1.9059 -1.0310 -1.9286
  779OPC     MW 3356   4.688   1.954   2.620  0.6235 -0.3758 -0.6263
  780OPC     OW 3357   0.114   1.987   0.984 -0.0828 -0.0165 -0.6173
  780OPC    HW1 3358   0.158   2.063   0.988 -1.6325  0.9141 -0.4282
  780OPC    HW2 3359   0.167   1.931   1.025  1.1636  0.9245 -0.8664
  780OPC     MW 3360   0.129   1.990   0.991 -0.1276  0.2599 -0.6262
  781OPC     OW 3361   0.171   1.516   3.125  0.0528  0.1037  0.6082
  781OPC    HW1 3362   0.164   1.558   3.048  0.1253  0.8064  0.9754
  781OPC    HW2 3363   0.148   1.434   3.106  0.2474  0.2320 -0.2015
  781OPC     MW 3364   0.166   1.510   3.111  0.0923  0.2265  0.5429
  782OPC     OW 3365   3.172   2.454   1.531  0.8232  0.0431  0.1537
  782OPC    HW1 3366   3.119   2.523   1.521  0.5117 -0.1457  0.4773
  782OPC    HW2 3367   3.231   2.482   1.589  0.0108 -0.3358  1.2003
  782OPC     MW 3368   3.173   2.469   1.538  0.6572 -0.0409  0.3561
  783OPC     OW 3369   3.493   4.538   3.895  0.4382 -0.6449 -0.7143
  783OPC    HW1 3370   3.510   4.623   3.902  1.9696 -1.0151  0.8441
  783OPC    HW2 3371   3.509   4.520   3.811 -0.3077  0.6528 -1.1510
  783OPC     MW 3372   3.498   4.548   3.884  0.5543 -0.5081 -0.5487
  784OPC     OW 3373   1.072   0.466   0.549 -0.2862 -0.2495  0.6816
  784OPC    HW1 3374   1.009   0.472   0.609  0.3690  1.2438  1.2968
  784OPC    HW2 3375   1.103   0.548   0.545 -1.4639  0.1541 -3.0200
  784OPC     MW 3376   1.067   0.479   0.558 -0.3633  0.0307  0.2257
  785OPC     OW 3377   1.678   2.906   0.411 -0.0648  0.2425 -0.0113
  785OPC    HW1 3378   1.686   2.825   0.378  2.5894  0.7854 -0.9120
  785OPC    HW2 3379   1.622   2.944   0.356 -0.3343 -0.6044 -0.3465
  785OPC     MW 3380   1.671   2.900   0.398  0.2874  0.1976 -0.1939
  786OPC     OW 3381   4.386   4.233   0.050  0.0963  0.6599 -0.4542
  786OPC    HW1 3382   4.314   4.282   0.062 -0.3941 -0.0275 -0.5440
  786OPC    HW2 3383   4.354   4.154   0.034  0.8958 -0.0481  1.1823
  786OPC     MW 3384   4.370   4.229   0.050  0.1420  0.4537 -0.2257
  787OPC     OW 3385   1.044   0.777   2.943 -0.1926  0.0071 -0.0080
  787OPC    HW1 3386   1.039   0.696   2.976 -1.5914  0.0819  0.0134
  787OPC    HW2 3387   0.994   0.772   2.871  1.2194  0.3702 -1.0504
  787OPC     MW 3388   1.036   0.764   2.937 -0.1907  0.0718 -0.1589
  788OPC     OW 3389   0.046   3.683   1.835  0.3582  0.0452 -0.0504
  788OPC    HW1 3390   0.010   3.753   1.873 -0.5264  0.5168 -1.6404
  788OPC    HW2 3391   0.122   3.674   1.876 -0.1866  0.9880  1.2378
  788OPC     MW 3392   0.052   3.692   1.847  0.1470  0.2542 -0.0950
  789OPC     OW 3393   1.761   3.989   1.634  0.2650  0.1900  0.0409
  789OPC    HW1 3394   1.823   3.991   1.695  3.1693  2.0683 -2.6570
  789OPC    HW2 3395   1.784   3.921   1.584 -0.1960  0.5326 -0.6557
  789OPC     MW 3396   1.774   3.979   1.635  0.6260  0.5181 -0.4605
  790OPC     OW 3397   4.328   3.611   2.802  0.3477 -0.1405 -0.1843
  790OPC    HW1 3398   4.367   3.685   2.779  2.1797 -0.6417  1.1021
  790OPC    HW2 3399   4.313   3.572   2.726 -0.8901  1.6107 -0.9016
  790OPC     MW 3400   4.332   3.616   2.787  0.4357  0.0441 -0.1002
  791OPC     OW 3401   4.190   3.847   0.298 -0.1007 -0.2581  0.2172
  791OPC    HW1 3402   4.192   3.897   0.369 -0.6164 -1.7344  1.3363
  791OPC    HW2 3403   4.106   3.849   0.274  0.1327  0.5020 -0.5673
  791OPC     MW 3404   4.178   3.855   0.305 -0.1426 -0.3639  0.2667
  792OPC     OW 3405   0.794   3.912   3.100  0.3833 -0.0892  0.2270
  792OPC    HW1 3406   0.777   3.857   3.166 -1.2544 -0.9477 -0.8362
  792OPC    HW2 3407   0.860   3.874   3.058 -0.1692 -0.8230  0.0015
  792OPC     MW 3408   0.801   3.898   3.104  0.0597 -0.3244  0.0366
  793OPC     OW 3409   1.419   1.799   3.447  0.0814  0.2467  0.0526
  793OPC    HW1 3410   1.385   1.780   3.368  1.4987 -0.3127 -0.4486
  793OPC    HW2 3411   1.349   1.823   3.494 -1.1791 -1.8103 -0.6376
  793OPC     MW 3412   1.404   1.799   3.442  0.1046 -0.1397 -0.1234
  794OPC     OW 3413   0.972   0.395   0.317 -0.1388  0.1708  0.4304
  794OPC    HW1 3414   0.890   0.380   0.345  0.4228 -2.1417  1.0522
  794OPC    HW2 3415   1.015   0.413   0.390 -0.0399  1.4046  0.0983
  794OPC     MW 3416   0.966   0.396   0.332 -0.0413  0.0115  0.4732
  795OPC     OW 3417   4.410   0.401   4.109 -0.1790  0.7200  0.3900
  795OPC    HW1 3418   4.461   0.472   4.110 -1.1712  1.5689 -1.6727
  795OPC    HW2 3419   4.330   0.433   4.118 -0.5032 -0.4934  2.5073
  795OPC     MW 3420   4.406   0.416   4.110 -0.3735  0.6662  0.3978
  796OPC     OW 3421   3.792   3.155   2.116 -0.3503 -0.3056  0.5229
  796OPC    HW1 3422   3.793   3.232   2.074 -1.4536 -0.8554 -0.5588
  796OPC    HW2 3423   3.830   3.100   2.059 -2.1833 -1.1334  0.0247
  796OPC     MW 3424   3.798   3.158   2.101 -0.7840 -0.5090  0.2894
  797OPC     OW 3425   0.741   3.702   4.398  0.3228 -0.0034  0.0017
  797OPC    HW1 3426   0.662   3.740   4.395  0.0428 -0.6216 -0.7926
  797OPC    HW2 3427   0.766   3.715   4.480  0.1212  1.6397 -0.1611
  797OPC     MW 3428   0.733   3.709   4.410  0.2516  0.1480 -0.1397
  798OPC     OW 3429   4.334   4.618   4.571  0.1754 -0.0213 -0.5041
  798OPC    HW1 3430   4.270   4.561   4.589  0.2451  0.2164  0.5742
  798OPC    HW2 3431   4.390   4.607   4.638  0.8910  0.3087 -1.0359
  798OPC     MW 3432   4.333   4.608   4.584  0.2913  0.0626 -0.4236
  799OPC     OW 3433   1.228   2.816   2.602  0.2133  0.0560 -0.6276
  799OPC    HW1 3434   1.228   2.890   2.648 -0.4282 -1.0260  1.2317
  799OPC    HW2 3435   1.297   2.773   2.633 -1.2804 -1.4773  0.7381
  799OPC     MW 3436   1.238   2.821   2.613 -0.1021 -0.3304 -0.1510
  800OPC     OW 3437   0.034   1.752   4.080 -0.3186 -0.9124  0.0644
  800OPC    HW1 3438   0.088   1.719   4.140  1.4765  1.2609 -0.2291
  800OPC    HW2 3439   0.088   1.781   4.018 -1.8283  0.9428 -0.4724
  800OPC     MW 3440   0.050   1.752   4.080 -0.2765 -0.3173 -0.0584
  801OPC     OW 3441   4.624   2.501   1.802  0.7867  0.6738 -0.1446
  801OPC    HW1 3442   4.694   2.459   1.772  0.6521  0.4096 -0.0824
  801OPC    HW2 3443   4.656   2.581   1.821  1.5832 -0.0810  1.9697
  801OPC     MW 3444   4.639   2.507   1.801  0.8846  0.5232  0.1769
  802OPC     OW 3445   3.533   1.595   0.853 -0.5110 -0.5103  0.6798
  802OPC    HW1 3446   3.603   1.646   0.862 -1.0116  0.4218 -0.4023
  802OPC    HW2 3447   3.485   1.612   0.923  0.0746 -0.7501  1.1521
  802OPC     MW 3448   3.537   1.605   0.864 -0.4986 -0.4080  0.5897
  803OPC     OW 3449   2.141   3.687   4.548 -0.4305 -0.6072 -0.1187
  803OPC    HW1 3450   2.110   3.684   4.629 -1.7448 -2.2679 -0.6114
  803OPC    HW2 3451   2.221   3.651   4.554 -0.5192 -0.7049  0.4393
  803OPC     MW 3452   2.148   3.681   4.561 -0.6378 -0.8671 -0.1094
  804OPC     OW 3453   3.612   2.598   1.646 -0.6060 -0.6672  0.4633
  804OPC    HW1 3454   3.653   2.536   1.692 -0.9947 -0.9254  0.4694
  804OPC    HW2 3455   3.609   2.666   1.700 -1.5306 -1.1377  1.0218
  804OPC     MW 3456   3.618   2.599   1.661 -0.8001 -0.7748  0.5467
  805OPC     OW 3457   3.537   0.818   1.158 -0.0560  0.1003 -0.3835
  805OPC    HW1 3458   3.512   0.759   1.217  2.5578  0.9567  1.7743
  805OPC    HW2 3459   3.589   0.772   1.105  1.4033  0.2229  0.8729
  805OPC     MW 3460   3.541   0.803   1.159  0.5457  0.2450  0.1208
  806OPC     OW 3461   1.758   1.140   4.605 -0.3281 -0.4321 -0.0788
  806OPC    HW1 3462   1.765   1.125   4.519 -0.0973 -0.2307 -0.0959
  806OPC    HW2 3463   1.751   1.227   4.610 -2.7300 -0.5729 -0.0524
  806OPC     MW 3464   1.758   1.151   4.593 -0.6488 -0.4232 -0.0775
  807OPC     OW 3465   2.658   3.408   4.413  0.2922  0.0312 -0.2970
  807OPC    HW1 3466   2.643   3.324   4.431  2.8736 -0.7883 -1.5013
  807OPC    HW2 3467   2.624   3.418   4.333  0.0093  0.1568 -0.1647
  807OPC     MW 3468   2.650   3.397   4.404  0.6315 -0.0714 -0.4553
  808OPC     OW 3469   2.209   0.699   2.791 -0.2325 -0.2786  0.2812
  808OPC    HW1 3470   2.202   0.751   2.721 -1.1314 -0.7195  0.0148
  808OPC    HW2 3471   2.255   0.631   2.761  1.1092  0.4212  0.6820
  808OPC     MW 3472   2.214   0.696   2.776 -0.1671 -0.2404  0.3012
  809OPC     OW 3473   4.101   4.518   1.009  0.1330 -0.1491 -0.9721
  809OPC    HW1 3474   4.073   4.520   0.927 -1.5295  0.2393 -0.4315
  809OPC    HW2 3475   4.179   4.557   1.005 -0.0569  0.1423 -2.3076
  809OPC     MW 3476   4.108   4.524   0.996 -0.1407 -0.0485 -1.0895
  810OPC     OW 3477   3.631   0.570   0.505 -0.0116  0.7846 -0.7186
  810OPC    HW1 3478   3.644   0.652   0.532 -1.1566  0.2735  1.5984
  810OPC    HW2 3479   3.545   0.567   0.489 -0.3156 -0.3457  0.8613
  810OPC     MW 3480   3.620   0.582   0.506 -0.2259  0.5421 -0.1430
  811OPC     OW 3481   3.884   4.605   2.276  0.7172  0.9404 -0.1256
  811OPC    HW1 3482   3.802   4.574   2.268  1.2509 -0.1450 -1.9012
  811OPC    HW2 3483   3.874   4.675   2.327 -1.0209 -0.3056  1.3747
  811OPC     MW 3484   3.870   4.611   2.282  0.5393  0.5958 -0.1664
  812OPC     OW 3485   2.688   0.818   2.147 -0.2019 -0.0114  0.1035
  812OPC    HW1 3486   2.770   0.802   2.122  0.3838  1.2843  1.0551
  812OPC    HW2 3487   2.641   0.803   2.075  0.7433 -1.6696 -0.2097
  812OPC     MW 3488   2.693   0.814   2.133  0.0242 -0.0649  0.1978
  813OPC     OW 3489   2.286   0.817   4.546  0.6593  0.0379  0.2549
  813OPC    HW1 3490   2.245   0.805   4.470  1.2970 -2.0777  0.1912
  813OPC    HW2 3491   2.275   0.903   4.562 -2.9818 -0.2075 -0.1525
  813OPC     MW 3492   2.279   0.828   4.537  0.2157 -0.3109  0.1852
  814OPC     OW 3493   0.676   3.346   0.954  0.4343 -0.1201 -0.2795
  814OPC    HW1 3494   0.622   3.314   0.893 -0.4133  1.4420 -0.4059
  814OPC    HW2 3495   0.705   3.421   0.918  1.2205 -0.0029  0.5586
  814OPC     MW 3496   0.672   3.353   0.939  0.4253  0.1279 -0.1744
  815OPC     OW 3497   4.457   0.279   1.511  0.4142 -0.0520 -0.7110
  815OPC    HW1 3498   4.478   0.360   1.484  0.1405  0.5160  0.7321
  815OPC    HW2 3499   4.435   0.239   1.437  0.9335  1.0758 -1.5121
  815OPC     MW 3500   4.457   0.285   1.496  0.4503  0.1985 -0.6162
  816OPC     OW 3501   3.735   3.478   4.485  0.5305  0.1700 -0.0960
  816OPC    HW1 3502   3.648   3.477   4.483  0.4536  2.7426 -1.3065
  816OPC    HW2 3503   3.754   3.501   4.567 -0.0299  1.8399 -0.4128
  816OPC     MW 3504   3.725   3.481   4.497  0.4364  0.7965 -0.3216
  817OPC     OW 3505   0.119   0.845   3.995  0.1406 -0.1527 -0.0656
  817OPC    HW1 3506   0.098   0.762   4.013  0.9704 -0.1372  1.1370
  817OPC    HW2 3507   0.200   0.852   4.027 -0.5736  1.6148  1.5099
  817OPC     MW 3508   0.128   0.834   4.003  0.1576  0.1107  0.3449
  818OPC     OW 3509   3.907   1.618   3.096  0.3120 -0.1485 -0.0146
  818OPC    HW1 3510   3.937   1.699   3.104 -0.8414  0.1908  1.2988
  818OPC    HW2 3511   3.820   1.628   3.098  0.1497 -1.3888 -0.0658
  818OPC     MW 3512   3.898   1.631   3.098  0.1177 -0.2815  0.1719
  819OPC     OW 3513   4.615   2.509   0.090  0.3421  0.0021 -0.0288
  819OPC    HW1 3514   4.700   2.491   0.082  0.3586 -0.3270  0.8764
  819OPC    HW2 3515   4.578   2.460   0.028  0.7999  0.1221 -0.4048
  819OPC     MW 3516   4.622   2.499   0.079  0.4124 -0.0290  0.0494
  820OPC     OW 3517   1.500   3.526   2.872 -0.1654  0.1123 -0.2692
  820OPC    HW1 3518   1.478   3.538   2.955 -0.5712  0.1121 -0.3716
  820OPC    HW2 3519   1.509   3.606   2.840 -0.7097  0.1293 -0.3987
  820OPC     MW 3520   1.498   3.539   2.879 -0.3057  0.1148 -0.3034
  821OPC     OW 3521   4.639   0.086   3.349  0.3393  0.3104 -0.0159
  821OPC    HW1 3522   4.666   0.121   3.424  0.1624  2.6617 -0.9466
  821OPC    HW2 3523   4.713   0.069   3.306  0.4445 -1.1310  0.6583
  821OPC     MW 3524   4.654   0.089   3.354  0.3289  0.4448 -0.0539
  822OPC     OW 3525   0.384   3.261   3.254 -0.2307 -0.4580 -0.0105
  822OPC    HW1 3526   0.450   3.289   3.304 -1.1803 -0.6987  1.4512
  822OPC    HW2 3527   0.405   3.179   3.236 -0.0801 -0.5117  0.3940
  822OPC     MW 3528   0.396   3.253   3.259 -0.3487 -0.5013  0.2653
  823OPC     OW 3529   4.098   0.649   0.576  0.6285 -0.1281 -0.3891
  823OPC    HW1 3530   4.083   0.655   0.490  2.6258  0.5035 -0.7559
  823OPC    HW2 3531   4.112   0.564   0.588 -1.0872 -0.4399 -0.3783
  823OPC     MW 3532   4.098   0.637   0.565  0.6700 -0.0809 -0.4417
  824OPC     OW 3533   0.580   4.694   2.675 -0.5929  0.0421  0.4690
  824OPC    HW1 3534   0.579   4.647   2.748  0.9300  0.4624  0.7941
  824OPC    HW2 3535   0.627   4.645   2.620  0.3098  0.7696  0.5547
  824OPC     MW 3536   0.587   4.680   2.677 -0.2346  0.2118  0.5296
  825OPC     OW 3537   2.069   0.990   1.032  0.5665  0.2937  0.1247
  825OPC    HW1 3538   1.984   0.977   1.048  0.8003  1.9596  3.5568
  825OPC    HW2 3539   2.094   0.915   0.995 -2.2705 -0.3734 -0.7335
  825OPC     MW 3540   2.060   0.977   1.029  0.1820  0.4413  0.5049
  826OPC     OW 3541   4.391   1.824   0.759 -0.3351  0.2169 -0.1488
  826OPC    HW1 3542   4.312   1.845   0.729 -0.4745  1.0370  0.7281
  826OPC    HW2 3543   4.427   1.902   0.776 -0.9750 -0.0962  3.5213
  826OPC     MW 3544   4.384   1.839   0.757 -0.4501  0.2918  0.5229
  827OPC     OW 3545   2.812   3.945   0.860  0.9646 -0.1942 -0.5200
  827OPC    HW1 3546   2.789   3.882   0.915 -0.7760  1.1026  0.3411
  827OPC    HW2 3547   2.886   3.976   0.894  1.0913 -0.8698 -0.1704
  827OPC     MW 3548   2.819   3.940   0.873  0.7262 -0.1024 -0.3411
  828OPC     OW 3549   2.979   2.394   0.781 -0.2882 -0.3936 -0.2665
  828OPC    HW1 3550   2.892   2.397   0.788 -0.3797 -2.2114  0.1281
  828OPC    HW2 3551   2.993   2.396   0.695 -0.7926 -0.9829 -0.3710
  828OPC     MW 3552   2.968   2.394   0.769 -0.3764 -0.7492 -0.2236
  829OPC     OW 3553   2.173   3.590   2.813  0.2283  0.4523  0.3079
  829OPC    HW1 3554   2.220   3.556   2.878  0.8019  1.6707  0.5710
  829OPC    HW2 3555   2.158   3.672   2.839  0.3055  0.9154 -1.0079
  829OPC     MW 3556   2.178   3.597   2.826  0.3244  0.7007  0.1523
  830OPC     OW 3557   1.973   3.788   1.701 -0.0631  0.3856  0.0667
  830OPC    HW1 3558   1.978   3.833   1.776  0.6021  1.3489 -0.5392
  830OPC    HW2 3559   2.024   3.718   1.716  0.6751  0.9515  0.2622
  830OPC     MW 3560   1.981   3.784   1.714  0.1443  0.6114  0.0061
  831OPC     OW 3561   0.242   1.058   1.518  0.3078  0.2134  0.3346
  831OPC    HW1 3562   0.207   1.021   1.589  1.0504  0.0544  0.6342
  831OPC    HW2 3563   0.175   1.100   1.481 -1.1193 -2.9442 -1.0926
  831OPC     MW 3564   0.227   1.059   1.523  0.2067 -0.2766  0.1680
  832OPC     OW 3565   0.716   1.908   4.036  0.0985 -0.7592  0.2537
  832OPC    HW1 3566   0.663   1.977   4.031  2.1449  0.8421 -0.9413
  832OPC    HW2 3567   0.767   1.916   3.966  1.9049 -2.1947  1.3004
  832OPC     MW 3568   0.716   1.920   4.025  0.6676 -0.7347  0.2317
  833OPC     OW 3569   1.471   0.721   0.478  0.3744 -0.3036 -0.2314
  833OPC    HW1 3570   1.392   0.714   0.515 -0.1348  0.2400 -1.1623
  833OPC    HW2 3571   1.521   0.756   0.540 -0.1696 -0.4692  0.3040
  833OPC     MW 3572   1.467   0.725   0.493  0.2188 -0.2477 -0.2898
  834OPC     OW 3573   3.850   4.449   2.591 -0.4354 -0.7863  0.0505
  834OPC    HW1 3574   3.819   4.371   2.613 -0.8951 -0.7208 -0.3377
  834OPC    HW2 3575   3.779   4.492   2.563  0.2353 -1.1658 -2.4108
  834OPC     MW 3576   3.835   4.444   2.590 -0.4043 -0.8330 -0.3704
  835OPC     OW 3577   0.477   2.140   2.040  0.2699  0.5933  0.0023
  835OPC    HW1 3578   0.503   2.059   2.020  0.4634  0.7046 -0.1945
  835OPC    HW2 3579   0.397   2.128   2.073  0.7951  0.1869  1.1719
  835OPC     MW 3580   0.469   2.126   2.042  0.3760  0.5497  0.1460
  836OPC     OW 3581   3.024   2.085   4.317  0.5229  0.1711  0.7269
  836OPC    HW1 3582   2.942   2.112   4.299 -0.0695 -1.7765  0.3408
  836OPC    HW2 3583   3.050   2.142   4.378 -1.9898 -0.4809  2.6022
  836OPC     MW 3584   3.015   2.098   4.323  0.0643 -0.2129  0.9470
  837OPC     OW 3585   4.493   3.362   2.492 -0.0534 -0.2220 -0.3645
  837OPC    HW1 3586   4.510   3.399   2.569 -1.0422 -0.5878  0.0517
  837OPC    HW2 3587   4.438   3.297   2.513  0.7570 -1.2132 -1.2093
  837OPC     MW 3588   4.487   3.358   2.507 -0.0796 -0.4225 -0.4278
  838OPC     OW 3589   0.316   0.172   1.949 -0.1343  0.1025 -0.1563
  838OPC    HW1 3590   0.309   0.165   2.035 -0.5491  0.5893 -0.1475
  838OPC    HW2 3591   0.304   0.090   1.921  0.3126 -0.1111  0.2592
  838OPC     MW 3592   0.313   0.159   1.957 -0.1296  0.1429 -0.0936
  839OPC     OW 3593   4.565   0.779   1.449  0.0234  0.1785 -0.9753
  839OPC    HW1 3594   4.568   0.818   1.371  1.5107 -1.5277 -1.8643
  839OPC    HW2 3595   4.648   0.759   1.465 -0.3314 -0.0111  0.8095
  839OPC     MW 3596   4.578   0.782   1.440  0.1909 -0.1016 -0.8429
  840OPC     OW 3597   0.686   0.651   4.444  0.1267  0.3053 -0.3915
  840OPC    HW1 3598   0.758   0.647   4.394  0.1792 -0.2148 -0.2719
  840OPC    HW2 3599   0.684   0.735   4.469  0.9535  0.2212 -0.0130
  840OPC     MW 3600   0.696   0.663   4.440  0.2566  0.2161 -0.3177
  841OPC     OW 3601   0.668   3.341   1.908 -0.4784  0.3452  0.2952
  841OPC    HW1 3602   0.747   3.326   1.874 -0.9088  2.2086 -1.7233
  841OPC    HW2 3603   0.614   3.325   1.842 -1.5849  1.6205  0.8541
  841OPC     MW 3604   0.672   3.336   1.894 -0.7055  0.8089  0.0797
  842OPC     OW 3605   3.086   1.299   3.901  0.4515 -0.1338  0.2618
  842OPC    HW1 3606   3.139   1.356   3.941  0.1723 -0.5567  1.2767
  842OPC    HW2 3607   3.092   1.321   3.817 -0.6402  2.2583  0.7243
  842OPC     MW 3608   3.095   1.310   3.895  0.2490  0.1571  0.4801
  843OPC     OW 3609   0.161   4.189   4.569  0.1839 -0.1608  0.7061
  843OPC    HW1 3610   0.242   4.217   4.548  0.8900 -1.7881  1.1134
  843OPC    HW2 3611   0.112   4.217   4.503  1.0682  0.8742  0.4538
  843OPC     MW 3612   0.166   4.198   4.556  0.4188 -0.2480  0.7292
  844OPC     OW 3613   1.632   2.101   4.062  0.2262 -0.5263 -0.2555
  844OPC    HW1 3614   1.667   2.177   4.035 -0.5224 -0.8586 -2.2541
  844OPC    HW2 3615   1.600   2.065   3.990 -0.5507 -2.2015  0.8514
  844OPC     MW 3616   1.632   2.107   4.048  0.0008 -0.8228 -0.3874
  845OPC     OW 3617   4.103   2.727   4.114 -0.0433  0.0539 -0.2900
  845OPC    HW1 3618   4.133   2.807   4.098 -1.5603  0.5194 -0.9625
  845OPC    HW2 3619   4.036   2.740   4.168 -0.2366 -0.7806 -0.3095
  845OPC     MW 3620   4.098   2.741   4.119 -0.2958 -0.0006 -0.3924
  846OPC     OW 3621   1.098   0.476   0.994 -0.0730  0.4264  0.7972
  846OPC    HW1 3622   1.055   0.519   0.932 -1.2682 -0.7205  0.7824
  846OPC    HW2 3623   1.053   0.494   1.067 -0.1386 -0.1592  0.9112
  846OPC     MW 3624   1.085   0.485   0.996 -0.2592  0.1705  0.8119
  847OPC     OW 3625   0.734   0.368   1.378  0.3105 -0.6584 -0.0417
  847OPC    HW1 3626   0.725   0.455   1.370 -0.8596 -0.9130 -1.8294
  847OPC    HW2 3627   0.810   0.360   1.420  0.3167  1.2362  0.3996
  847OPC     MW 3628   0.744   0.380   1.383  0.1386 -0.4161 -0.2406
  848OPC     OW 3629   3.669   1.928   3.218 -0.9101 -0.2258 -0.5193
  848OPC    HW1 3630   3.665   1.842   3.232  0.0034 -0.1175  0.4883
  848OPC    HW2 3631   3.750   1.940   3.188 -1.3018  0.1920 -1.4531
  848OPC     MW 3632   3.680   1.917   3.216 -0.8330 -0.1481 -0.5083
  849OPC     OW 3633   3.992   0.449   1.958  0.2867 -0.4736 -0.4815
  849OPC    HW1 3634   4.044   0.425   2.024  0.6648  0.7825 -0.2881
  849OPC    HW2 3635   3.921   0.398   1.968  0.8414 -1.1420  0.1593
  849OPC     MW 3636   3.989   0.438   1.969  0.4244 -0.3868 -0.3583
  850OPC     OW 3637   3.189   0.860   1.235  0.3747 -0.0079  0.5981
  850OPC    HW1 3638   3.136   0.791   1.232  1.1301 -0.5854 -1.0999
  850OPC    HW2 3639   3.136   0.927   1.217  0.3153 -0.7203 -2.4025
  850OPC     MW 3640   3.174   0.860   1.232  0.4774 -0.1984 -0.0961
  851OPC     OW 3641   4.490   3.848   3.532 -0.4199 -0.5319 -0.1502
  851OPC    HW1 3642   4.513   3.932   3.521 -0.0065 -0.6913 -0.5181
  851OPC    HW2 3643   4.443   3.830   3.461  1.0669 -1.1501 -1.0138
  851OPC     MW 3644   4.486   3.858   3.520 -0.1390 -0.6468 -0.3320
  852OPC     OW 3645   0.113   0.463   3.710  0.4460 -0.4039 -0.2619
  852OPC    HW1 3646   0.110   0.377   3.703 -0.9528 -0.5264  1.2837
  852OPC    HW2 3647   0.043   0.490   3.665  0.3458 -0.1363  0.0550
  852OPC     MW 3648   0.102   0.455   3.702  0.2246 -0.3825  0.0132
  853OPC     OW 3649   4.279   2.515   3.700  0.0527  0.3709  0.3519
  853OPC    HW1 3650   4.199   2.479   3.705  0.1009  0.2658  0.3547
  853OPC    HW2 3651   4.318   2.470   3.636  0.2549  0.1402  0.6332
  853OPC     MW 3652   4.273   2.503   3.691  0.0898  0.3212  0.3939
  854OPC     OW 3653   1.685   1.429   2.690  0.1192  0.2661 -0.0547
  854OPC    HW1 3654   1.627   1.481   2.728 -2.0178 -1.0232 -1.4018
  854OPC    HW2 3655   1.698   1.465   2.612  0.7451  0.2392  0.0282
  854OPC     MW 3656   1.679   1.442   2.684 -0.1039  0.0717 -0.2415
  855OPC     OW 3657   1.754   0.923   4.772 -0.2971  0.2125  0.0328
  855OPC    HW1 3658   1.773   0.991   4.721 -0.1997 -1.3042 -2.0882
  855OPC    HW2 3659   1.832   0.889   4.792 -0.3977 -1.0721 -1.5827
  855OPC     MW 3660   1.768   0.928   4.768 -0.2976 -0.2013 -0.5192
  856OPC     OW 3661   0.142   0.172   2.565 -0.2030  0.4671 -0.2090
  856OPC    HW1 3662   0.057   0.160   2.578  0.1036 -0.2171  1.5512
  856OPC    HW2 3663   0.169   0.095   2.533 -0.5866  1.4681 -3.2574
  856OPC     MW 3664   0.134   0.158   2.562 -0.2144  0.5139 -0.3993
  857OPC     OW 3665   2.331   2.143   3.058  0.5906 -0.1570 -0.4915
  857OPC    HW1 3666   2.390   2.079   3.057  0.0774 -0.7980  2.2387
  857OPC    HW2 3667   2.256   2.102   3.038  0.3399 -0.3572  0.7847
  857OPC     MW 3668   2.328   2.127   3.055  0.4777 -0.2813  0.1003
  858OPC     OW 3669   4.002   1.760   2.017 -0.1835  0.6150 -0.5989
  858OPC    HW1 3670   3.988   1.824   2.075 -0.3334 -0.5408  0.6810
  858OPC    HW2 3671   4.083   1.734   2.035 -0.9496 -1.1439  0.5470
  858OPC     MW 3672   4.012   1.765   2.028 -0.3190  0.1844 -0.2404
  859OPC     OW 3673   1.894   3.780   3.861 -0.4363 -0.5392 -0.3053
  859OPC    HW1 3674   1.963   3.828   3.884 -0.5007  0.0362 -1.2844
  859OPC    HW2 3675   1.840   3.789   3.929  0.0652 -0.2331  0.0600
  859OPC     MW 3676   1.896   3.788   3.875 -0.3717 -0.4090 -0.3958
  860OPC     OW 3677   4.571   3.154   4.386  0.3487 -0.0678  0.0500
  860OPC    HW1 3678   4.488   3.167   4.410 -0.1029 -0.7607 -1.0780
  860OPC    HW2 3679   4.565   3.097   4.320  1.8073 -1.0705  0.7404
  860OPC     MW 3680   4.558   3.148   4.380  0.4974 -0.3183 -0.0148
  861OPC     OW 3681   3.972   1.668   2.494 -0.3969  0.3640 -0.2811
  861OPC    HW1 3682   3.969   1.628   2.417  3.2293  1.1210 -0.9936
  861OPC    HW2 3683   3.960   1.752   2.475  0.2511  0.5263  0.0015
  861OPC     MW 3684   3.970   1.674   2.480  0.2344  0.4997 -0.3447
  862OPC     OW 3685   4.326   4.431   0.734  0.1151  0.2416  1.1244
  862OPC    HW1 3686   4.403   4.447   0.696 -0.6404  2.3601  0.3556
  862OPC    HW2 3687   4.318   4.495   0.793 -2.4783  2.2588 -1.1431
  862OPC     MW 3688   4.336   4.443   0.737 -0.3797  0.8525  0.6759
  863OPC     OW 3689   4.001   1.599   4.713 -0.0555 -0.8878  0.2534
  863OPC    HW1 3690   3.959   1.657   4.663  0.3916 -0.7243  0.0696
  863OPC    HW2 3691   3.974   1.619   4.794 -1.8032 -1.9714  0.0090
  863OPC     MW 3692   3.991   1.611   4.718 -0.2477 -1.0237  0.1902
  864OPC     OW 3693   1.640   1.724   3.985  0.6497 -0.1483 -0.2745
  864OPC    HW1 3694   1.555   1.712   4.002  0.9280 -1.7511  0.0895
  864OPC    HW2 3695   1.677   1.722   4.064  1.0223  0.7159 -0.4153
  864OPC     MW 3696   1.633   1.722   4.000  0.7458 -0.2574 -0.2415
  865OPC     OW 3697   3.706   0.121   4.733 -0.2449 -0.7319  0.2133
  865OPC    HW1 3698   3.655   0.174   4.686  1.7105 -0.1259 -1.3963
  865OPC    HW2 3699   3.674   0.127   4.814 -1.5486  1.0583 -0.3839
  865OPC     MW 3700   3.694   0.130   4.738 -0.1486 -0.3779 -0.1128
  866OPC     OW 3701   4.550   2.936   1.538  0.4487  0.3849  0.1571
  866OPC    HW1 3702   4.576   2.912   1.458 -0.2752 -0.1200  0.0651
  866OPC    HW2 3703   4.469   2.966   1.524  0.4379  0.5863  0.6579
  866OPC     MW 3704   4.542   2.937   1.524  0.3401  0.3400  0.2175
  867OPC     OW 3705   2.012   4.685   0.217 -0.2951 -0.0715  0.3593
  867OPC    HW1 3706   2.005   4.599   0.209  0.0128 -0.0224 -0.7064
  867OPC    HW2 3707   2.087   4.703   0.175 -0.7993  0.7980 -0.2027
  867OPC     MW 3708   2.022   4.675   0.209 -0.3241  0.0642  0.1189
  868OPC     OW 3709   0.117   0.328   3.409 -0.2577  0.1262 -0.2668
  868OPC    HW1 3710   0.043   0.336   3.455 -0.5863  1.1409 -0.9290
  868OPC    HW2 3711   0.164   0.396   3.436  1.5648 -1.8775  2.0510
  868OPC     MW 3712   0.113   0.339   3.420 -0.0370 -0.0199 -0.0222
  869OPC     OW 3713   2.400   3.857   1.713  0.0277  0.1564 -0.2172
  869OPC    HW1 3714   2.365   3.867   1.792  0.5097 -0.7092  0.1238
  869OPC    HW2 3715   2.474   3.813   1.729 -0.6428 -1.4418 -1.3027
  869OPC     MW 3716   2.406   3.852   1.727 -0.0003 -0.2075 -0.3272
  870OPC     OW 3717   2.347   0.997   0.352 -0.1887 -0.5098 -0.1933
  870OPC    HW1 3718   2.384   0.981   0.275 -0.7091  0.8221 -0.7527
  870OPC    HW2 3719   2.335   0.917   0.386  1.2673 -1.0520 -0.8809
  870OPC     MW 3720   2.350   0.983   0.346 -0.0504 -0.3932 -0.3775
  871OPC     OW 3721   0.319   3.689   1.175 -0.4230 -0.4823  0.5805
  871OPC    HW1 3722   0.254   3.686   1.117 -0.3245  0.5971  0.3821
  871OPC    HW2 3723   0.331   3.606   1.198  0.7077 -1.2160 -2.2775
  871OPC     MW 3724   0.312   3.676   1.170 -0.2414 -0.4312  0.1290
  872OPC     OW 3725   0.100   3.542   3.650 -0.3480 -0.6056 -0.2920
  872OPC    HW1 3726   0.147   3.469   3.659  0.4902  0.0547  1.0664
  872OPC    HW2 3727   0.160   3.604   3.643 -1.0060  0.1734  0.6224
  872OPC     MW 3728   0.116   3.540   3.651 -0.3214 -0.3929  0.0439
  873OPC     OW 3729   1.364   3.618   0.098 -0.1496 -0.3902  1.1287
  873OPC    HW1 3730   1.329   3.649   0.024 -0.1744 -1.0880  0.8393
  873OPC    HW2 3731   1.400   3.689   0.135 -0.3551  0.0113  0.5762
  873OPC     MW 3732   1.364   3.633   0.093 -0.1836 -0.4339  1.0043
  874OPC     OW 3733   1.678   1.989   2.326  0.5377 -0.0732 -0.1810
  874OPC    HW1 3734   1.622   1.978   2.260 -0.2875  0.4513  0.4127
  874OPC    HW2 3735   1.689   1.908   2.358 -1.0964 -0.0157  0.6426
  874OPC     MW 3736   1.671   1.976   2.321  0.1744  0.0128  0.0284
  875OPC     OW 3737   4.838   0.042   0.511  0.1516  0.5055 -0.3494
  875OPC    HW1 3738   4.873  -0.016   0.455 -1.0512  0.3675 -0.9772
  875OPC    HW2 3739   4.903   0.099   0.524  1.4916 -1.1460  0.5563
  875OPC     MW 3740   4.853   0.042   0.504  0.1718  0.2412 -0.3084
  876OPC     OW 3741   1.203   2.166   1.923  0.1763 -0.0319 -0.1477
  876OPC    HW1 3742   1.262   2.152   1.861  0.0654 -1.7160  0.0611
  876OPC    HW2 3743   1.129   2.177   1.878  0.3102  0.0402 -0.3534
  876OPC     MW 3744   1.201   2.165   1.907  0.1796 -0.2699 -0.1473
  877OPC     OW 3745   1.797   2.331   0.525  0.2113 -0.3416 -0.2661
  877OPC    HW1 3746   1.871   2.310   0.483 -0.2550 -3.1521  0.1483
  877OPC    HW2 3747   1.818   2.321   0.609 -0.7687 -1.7473 -0.1698
  877OPC     MW 3748   1.811   2.327   0.531 -0.0024 -0.9645 -0.1906
  878OPC     OW 3749   4.124   3.590   4.593  0.2895 -0.6041 -0.5354
  878OPC    HW1 3750   4.071   3.522   4.609  0.1348 -0.7706 -1.6599
  878OPC    HW2 3751   4.087   3.629   4.524 -0.2473  1.3062  0.7529
  878OPC     MW 3752   4.111   3.585   4.585  0.1873 -0.3466 -0.5113
  879OPC     OW 3753   3.628   3.820   1.932 -1.0840  0.0605  0.0344
  879OPC    HW1 3754   3.548   3.839   1.960 -0.9855  1.2805 -0.4378
  879OPC    HW2 3755   3.615   3.782   1.854 -1.1957  0.7634 -0.2974
  879OPC     MW 3756   3.614   3.817   1.924 -1.0861  0.3444 -0.0843
  880OPC     OW 3757   4.752   1.991   1.252 -0.3048 -0.4839 -0.2203
  880OPC    HW1 3758   4.690   2.050   1.233 -0.8339 -0.6420  0.8783
  880OPC    HW2 3759   4.825   2.038   1.255 -0.8307  0.3226  1.4310
  880OPC     MW 3760   4.753   2.006   1.250 -0.4608 -0.3882  0.1859
  881OPC     OW 3761   2.402   4.273   2.223  0.0125 -0.1071 -0.1146
  881OPC    HW1 3762   2.464   4.223   2.259 -2.0712 -0.3403  3.5959
  881OPC    HW2 3763   2.339   4.216   2.202 -0.1297  0.4225 -1.2143
  881OPC     MW 3764   2.402   4.257   2.225 -0.3163 -0.0633  0.2710
  882OPC     OW 3765   4.256   3.931   4.464  0.2289  0.0380 -0.3351
  882OPC    HW1 3766   4.192   3.903   4.516  0.5858  1.6919  1.1307
  882OPC    HW2 3767   4.323   3.879   4.484 -0.2490 -0.7571 -0.7900
  882OPC     MW 3768   4.257   3.919   4.475  0.2109  0.1649 -0.1859
  883OPC     OW 3769   2.235   0.052   3.324  0.1630  0.2855 -0.4446
  883OPC    HW1 3770   2.264   0.129   3.352 -1.5162  0.3079  1.4442
  883OPC    HW2 3771   2.201   0.070   3.246  0.2501  1.3664 -0.2496
  883OPC     MW 3772   2.234   0.066   3.317 -0.0721  0.4485 -0.1368
  884OPC     OW 3773   1.033   1.527   2.502 -0.0036  0.0080 -0.3314
  884OPC    HW1 3774   0.989   1.565   2.437 -0.1584  0.5434  0.0801
  884OPC    HW2 3775   1.115   1.556   2.491  0.1632 -0.6213 -0.8202
  884OPC     MW 3776   1.039   1.537   2.491 -0.0019 -0.0058 -0.3428
  885OPC     OW 3777   3.354   1.188   4.211 -0.3755 -0.2524 -0.0626
  885OPC    HW1 3778   3.409   1.144   4.263  0.3596 -0.0653 -0.6672
  885OPC    HW2 3779   3.378   1.271   4.222 -0.7752 -0.1353 -0.0607
  885OPC     MW 3780   3.366   1.194   4.220 -0.3261 -0.2074 -0.1516
  886OPC     OW 3781   0.193   0.016   0.337 -0.1389  0.0817  0.0462
  886OPC    HW1 3782   0.152   0.088   0.310 -0.4565 -0.5676 -1.2918
  886OPC    HW2 3783   0.180  -0.040   0.272  2.6621 -0.2516 -0.3376
  886OPC     MW 3784   0.185   0.018   0.324  0.2280 -0.0635 -0.2081
  887OPC     OW 3785   0.062   1.645   3.605 -0.3083  0.2842 -0.1687
  887OPC    HW1 3786   0.037   1.561   3.607  0.5785  0.0148 -0.0735
  887OPC    HW2 3787   0.063   1.664   3.520  1.1244 -0.3217 -0.3168
  887OPC     MW 3788   0.058   1.635   3.593  0.0343  0.1549 -0.1765
  888OPC     OW 3789   3.364   2.066   4.480  0.0262  0.1616 -0.3103
  888OPC    HW1 3790   3.371   2.060   4.393  1.2407 -0.2077 -0.2050
  888OPC    HW2 3791   3.293   2.116   4.491  1.4075  2.5833 -1.5611
  888OPC     MW 3792   3.355   2.072   4.469  0.4096  0.4647 -0.4798
  889OPC     OW 3793   4.241   0.347   2.261  0.2263  0.8282  0.2872
  889OPC    HW1 3794   4.250   0.372   2.178 -0.9836  0.9012  0.1641
  889OPC    HW2 3795   4.157   0.325   2.267  0.3154  0.7537  1.4769
  889OPC     MW 3796   4.230   0.347   2.249  0.0608  0.8280  0.4449
  890OPC     OW 3797   0.270   0.088   4.316 -0.2600  0.2158  0.3053
  890OPC    HW1 3798   0.320   0.071   4.247 -0.3609 -0.7438  0.4526
  890OPC    HW2 3799   0.238   0.010   4.338 -1.6125  0.7688  0.3721
  890OPC     MW 3800   0.273   0.074   4.309 -0.4747  0.1557  0.3368
  891OPC     OW 3801   2.509   1.138   1.163 -0.5844 -0.2342  0.2686
  891OPC    HW1 3802   2.490   1.213   1.122  1.6871 -0.3578 -1.2286
  891OPC    HW2 3803   2.540   1.164   1.240 -1.6344  0.2388  0.5418
  891OPC     MW 3804   2.511   1.153   1.168 -0.4038 -0.1826  0.0878
  892OPC     OW 3805   0.229   4.697   2.965 -0.2751  0.2454  0.5495
  892OPC    HW1 3806   0.239   4.733   2.886  0.7975 -0.3392  0.3929
  892OPC    HW2 3807   0.157   4.734   2.996 -0.8260  0.3426 -0.7850
  892OPC     MW 3808   0.220   4.708   2.958 -0.1980  0.1734  0.3293
  893OPC     OW 3809   1.935   4.070   0.502  0.0275  0.0281  0.0649
  893OPC    HW1 3810   1.858   4.029   0.495 -1.0131  1.7668  0.7029
  893OPC    HW2 3811   1.960   4.051   0.584  0.0046 -0.0808  0.0474
  893OPC     MW 3812   1.927   4.061   0.513 -0.1295  0.2688  0.1566
  894OPC     OW 3813   2.938   3.433   4.369  0.0040 -0.0880 -0.1085
  894OPC    HW1 3814   2.979   3.507   4.388 -0.6727  0.7973 -1.9182
  894OPC    HW2 3815   2.854   3.454   4.375 -0.2575  0.0602 -3.0859
  894OPC     MW 3816   2.932   3.447   4.373 -0.1347  0.0647 -0.8155
  895OPC     OW 3817   4.517   1.491   3.767 -0.2876  0.0087 -0.3655
  895OPC    HW1 3818   4.575   1.507   3.831 -0.7815  0.7337 -0.0898
  895OPC    HW2 3819   4.440   1.507   3.805 -0.6866 -1.0124 -0.7141
  895OPC     MW 3820   4.514   1.495   3.782 -0.4193 -0.0350 -0.3763
  896OPC     OW 3821   0.398   2.350   0.442 -0.0476  0.1316 -0.1454
  896OPC    HW1 3822   0.425   2.277   0.483 -1.9767  0.2343  1.4467
  896OPC    HW2 3823   0.359   2.320   0.370 -0.2094 -0.3687  0.1463
  896OPC     MW 3824   0.396   2.335   0.437 -0.3564  0.0729  0.1329
  897OPC     OW 3825   3.607   0.500   1.607 -0.2669  0.1506  0.3001
  897OPC    HW1 3826   3.668   0.549   1.645  0.5847 -1.5520  1.2550
  897OPC    HW2 3827   3.548   0.487   1.670 -0.8257  0.4812 -0.1454
  897OPC     MW 3828   3.607   0.505   1.622 -0.2236 -0.0521  0.3753
  898OPC     OW 3829   2.378   2.336   1.326 -0.2455  0.2879 -0.1101
  898OPC    HW1 3830   2.464   2.332   1.340 -0.1867  1.4773 -0.0277
  898OPC    HW2 3831   2.368   2.292   1.252  0.4102 -0.0018 -0.0390
  898OPC     MW 3832   2.389   2.329   1.317 -0.1401  0.4208 -0.0874
  899OPC     OW 3833   1.780   2.246   3.813 -0.1752 -0.1017  0.3825
  899OPC    HW1 3834   1.810   2.182   3.762 -0.7657 -1.1218  1.2677
  899OPC    HW2 3835   1.802   2.319   3.770  0.6777 -0.8856 -0.5588
  899OPC     MW 3836   1.788   2.247   3.799 -0.1364 -0.3683  0.3742
  900OPC     OW 3837   2.278   1.842   0.905 -0.3318  0.0510 -0.6574
  900OPC    HW1 3838   2.330   1.890   0.854 -0.5443  0.7702 -0.2125
  900OPC    HW2 3839   2.280   1.763   0.868  1.7347 -0.1689 -0.1636
  900OPC     MW 3840   2.286   1.838   0.892 -0.0578  0.1248 -0.5187
  901OPC     OW 3841   1.818   3.214   2.822  0.0878 -0.3183  0.0417
  901OPC    HW1 3842   1.799   3.131   2.839 -1.1418 -0.1237 -0.3095
  901OPC    HW2 3843   1.863   3.239   2.892 -1.9090 -0.5110  1.4582
  901OPC     MW 3844   1.822   3.205   2.835 -0.3889 -0.3180  0.1990
  902OPC     OW 3845   3.797   1.751   4.246  0.0664  1.0943  0.1810
  902OPC    HW1 3846   3.809   1.666   4.263 -1.6988  1.1546  2.1439
  902OPC    HW2 3847   3.796   1.754   4.159  0.4506 -0.8631  0.0532
  902OPC     MW 3848   3.798   1.739   4.236 -0.1376  0.8141  0.4522
  903OPC     OW 3849   4.414   3.668   0.368 -0.0508  0.1578 -0.2825
  903OPC    HW1 3850   4.356   3.722   0.333 -1.1835 -1.7236 -1.5233
  903OPC    HW2 3851   4.377   3.589   0.358  2.7038 -1.1637 -1.1682
  903OPC     MW 3852   4.400   3.664   0.361  0.1890 -0.3154 -0.5967
  904OPC     OW 3853   3.858   0.416   3.445 -0.5189 -0.0639 -0.0959
  904OPC    HW1 3854   3.807   0.450   3.507  0.6592  1.6839 -0.0107
  904OPC    HW2 3855   3.821   0.442   3.371 -0.6770 -0.2399 -0.0799
  904OPC     MW 3856   3.845   0.425   3.443 -0.3682  0.1683 -0.0809
  905OPC     OW 3857   1.090   1.771   4.748  0.1985 -0.4764  0.2457
  905OPC    HW1 3858   1.030   1.789   4.809  0.1140  0.4049 -0.0775
  905OPC    HW2 3859   1.054   1.800   4.674  1.9165  2.3151  0.3424
  905OPC     MW 3860   1.076   1.778   4.746  0.4398  0.0661  0.2124
  906OPC     OW 3861   0.403   2.816   3.732 -0.2899 -0.5244 -0.3913
  906OPC    HW1 3862   0.335   2.820   3.678  0.4298  1.9203 -1.2661
  906OPC    HW2 3863   0.451   2.885   3.709  0.0898  0.6826  3.3140
  906OPC     MW 3864   0.400   2.827   3.721 -0.1275  0.0150  0.0268
  907OPC     OW 3865   4.359   0.139   1.287  0.1710 -0.1343  0.1486
  907OPC    HW1 3866   4.316   0.095   1.349  1.9441 -0.2048  1.4266
  907OPC    HW2 3867   4.435   0.095   1.281  1.5712  2.0303  0.6789
  907OPC     MW 3868   4.364   0.126   1.295  0.6398  0.1750  0.4158
  908OPC     OW 3869   4.027   2.798   0.818  0.2044 -0.1699 -0.0385
  908OPC    HW1 3870   3.991   2.822   0.894 -0.0159  0.2246 -0.2677
  908OPC    HW2 3871   4.041   2.873   0.777  1.2000 -0.3252  0.0006
  908OPC     MW 3872   4.024   2.813   0.823  0.3192 -0.1346 -0.0665
  909OPC     OW 3873   0.711   2.812   3.797  0.0626 -0.4596  1.3024
  909OPC    HW1 3874   0.669   2.883   3.769  1.7678  0.1493  0.1018
  909OPC    HW2 3875   0.647   2.756   3.816 -1.3227 -0.1786 -1.9246
  909OPC     MW 3876   0.696   2.814   3.796  0.1099 -0.3281  0.6483
  910OPC     OW 3877   2.258   3.764   0.686  0.1775  0.1272 -0.1858
  910OPC    HW1 3878   2.222   3.714   0.748 -1.8657  0.0894 -1.3422
  910OPC    HW2 3879   2.341   3.774   0.714 -0.2595 -1.1254  1.7512
  910OPC     MW 3880   2.265   3.758   0.699 -0.1888 -0.0633 -0.0705
  911OPC     OW 3881   2.997   0.078   2.253  1.1863 -0.3631 -0.3642
  911OPC    HW1 3882   2.939   0.142   2.244  1.8428  0.4479  0.7865
  911OPC    HW2 3883   2.958   0.021   2.307  1.9657  0.9413  1.7107
  911OPC     MW 3884   2.983   0.079   2.260  1.3983 -0.0506  0.1124
  912OPC     OW 3885   2.255   0.390   3.550  0.2767  0.1736 -0.1064
  912OPC    HW1 3886   2.320   0.356   3.599  0.3300 -0.8003 -0.8173
  912OPC    HW2 3887   2.188   0.393   3.606  0.3061 -1.0366  0.0283
  912OPC     MW 3888   2.255   0.385   3.566  0.2889 -0.1490 -0.1917
  913OPC     OW 3889   0.017   2.746   2.099 -0.1611 -0.1775  0.1204
  913OPC    HW1 3890  -0.055   2.719   2.058  0.6264 -0.2088 -1.3262
  913OPC    HW2 3891  -0.003   2.828   2.123 -1.2411 -0.7421  1.2223
  913OPC     MW 3892   0.003   2.754   2.097 -0.2043 -0.2655  0.0695
  914OPC     OW 3893   2.691   2.738   2.004 -0.1137  0.1423  0.0895
  914OPC    HW1 3894   2.641   2.788   1.953  0.9547  0.0762 -1.0762
  914OPC    HW2 3895   2.714   2.792   2.069  0.5771  1.0287 -0.8583
  914OPC     MW 3896   2.687   2.754   2.006  0.1461  0.2635 -0.2226
  915OPC     OW 3897   0.808   3.583   3.537  0.4663 -0.3388  0.4289
  915OPC    HW1 3898   0.857   3.589   3.465  0.8638 -0.9383  0.6384
  915OPC    HW2 3899   0.863   3.548   3.596  0.7268  1.8294  1.5687
  915OPC     MW 3900   0.823   3.579   3.535  0.5635 -0.1071  0.6283
  916OPC     OW 3901   1.277   1.908   2.398 -0.1358  0.3416 -0.7379
  916OPC    HW1 3902   1.271   1.948   2.321  0.3881  1.9652  0.0082
  916OPC    HW2 3903   1.342   1.950   2.438  1.0100 -1.8446 -0.1616
  916OPC     MW 3904   1.285   1.920   2.393  0.1108  0.2585 -0.5425
  917OPC     OW 3905   1.511   3.773   2.760  0.3622  0.4269  0.1612
  917OPC    HW1 3906   1.565   3.841   2.756  1.1248 -0.1331  0.6384
  917OPC    HW2 3907   1.436   3.807   2.789  0.6416  1.1011  0.1000
  917OPC     MW 3908   1.508   3.788   2.763  0.5161  0.4438  0.2227
  918OPC     OW 3909   1.556   4.426   0.063  1.0871  0.7327  0.2754
  918OPC    HW1 3910   1.475   4.403   0.039  1.4133  0.2499 -0.4055
  918OPC    HW2 3911   1.554   4.513   0.059  0.4705  0.7421  0.7084
  918OPC     MW 3912   1.543   4.435   0.059  1.0443  0.6628  0.2388
  919OPC     OW 3913   1.139   2.636   0.236  0.5287  0.3318  0.5765
  919OPC    HW1 3914   1.226   2.625   0.230  0.5235 -0.1631  1.3408
  919OPC    HW2 3915   1.119   2.602   0.314 -0.3699  0.3569  0.3665
  919OPC     MW 3916   1.149   2.630   0.246  0.3951  0.2624  0.6584
  920OPC     OW 3917   3.541   3.651   3.534  0.7908 -0.0622  0.0994
  920OPC    HW1 3918   3.581   3.629   3.460  0.9030  0.9133 -0.1423
  920OPC    HW2 3919   3.465   3.684   3.507 -0.0563 -1.5867  0.5362
  920OPC     MW 3920   3.536   3.653   3.519  0.6822 -0.1434  0.1282
  921OPC     OW 3921   0.066   2.600   0.847 -0.2742  0.4493  0.5153
  921OPC    HW1 3922   0.058   2.526   0.893  0.0649 -0.5417 -0.9484
  921OPC    HW2 3923   0.004   2.652   0.881 -0.7165 -0.6031  1.3901
  921OPC     MW 3924   0.055   2.596   0.858 -0.2895  0.1474  0.4283
  922OPC     OW 3925   3.900   2.811   4.287  0.1579  0.9655  0.0779
  922OPC    HW1 3926   3.932   2.853   4.355 -0.6557  0.3423  0.8791
  922OPC    HW2 3927   3.840   2.758   4.322 -0.4719  0.8244 -1.1468
  922OPC     MW 3928   3.896   2.809   4.302 -0.0552  0.8529  0.0155
  923OPC     OW 3929   2.263   3.241   1.819  0.2042 -0.0206  0.0261
  923OPC    HW1 3930   2.196   3.271   1.866  0.4160  3.1649 -1.4292
  923OPC    HW2 3931   2.321   3.215   1.880 -1.0636  0.1558  1.3625
  923OPC     MW 3932   2.262   3.241   1.835  0.0481  0.4760  0.0086
  924OPC     OW 3933   3.584   1.505   1.245 -0.4904  0.2395  0.0353
  924OPC    HW1 3934   3.559   1.485   1.326  0.6579  0.9643  0.5929
  924OPC    HW2 3935   3.575   1.430   1.202 -0.8512 -0.2265  0.8952
  924OPC     MW 3936   3.579   1.491   1.250 -0.3740  0.2776  0.2447
  925OPC     OW 3937   1.148   4.427   3.553 -0.9134  0.0400  0.6757
  925OPC    HW1 3938   1.235   4.421   3.557 -0.7769  1.6012  0.7272
  925OPC    HW2 3939   1.122   4.344   3.553  0.6531 -0.5320 -1.1649
  925OPC     MW 3940   1.157   4.414   3.554 -0.6619  0.1858  0.4114
  926OPC     OW 3941   0.744   1.549   2.585  0.0283  0.1690  0.3705
  926OPC    HW1 3942   0.820   1.588   2.602 -0.4657  1.7508 -0.7549
  926OPC    HW2 3943   0.689   1.586   2.641 -0.4264  1.1061 -0.6485
  926OPC     MW 3944   0.747   1.560   2.596 -0.1118  0.5411  0.0537
  927OPC     OW 3945   3.337   0.655   4.390  0.2355  0.0402  0.2418
  927OPC    HW1 3946   3.309   0.733   4.417  0.2367 -0.3069  1.3128
  927OPC    HW2 3947   3.263   0.608   4.384  0.3581 -0.2377  0.8626
  927OPC     MW 3948   3.322   0.660   4.393  0.2540 -0.0521  0.4915
  928OPC     OW 3949   1.592   2.561   0.699 -1.0071  0.2506  0.3544
  928OPC    HW1 3950   1.554   2.505   0.643  1.4674  0.8709 -2.1492
  928OPC    HW2 3951   1.616   2.628   0.648  1.8000  0.6717  2.0486
  928OPC     MW 3952   1.590   2.563   0.683 -0.2268  0.4044  0.2348
  929OPC     OW 3953   1.266   0.298   1.217  0.0772 -0.3866  0.6232
  929OPC    HW1 3954   1.305   0.376   1.216  0.1432 -0.4255 -0.4266
  929OPC    HW2 3955   1.333   0.242   1.227  0.0825 -0.3409  0.8486
  929OPC     MW 3956   1.282   0.301   1.218  0.0876 -0.3856  0.5014
  930OPC     OW 3957   3.153   3.245   4.255 -0.6025  0.5221  0.3670
  930OPC    HW1 3958   3.192   3.216   4.183 -0.1967 -0.8550  1.1222
  930OPC    HW2 3959   3.094   3.302   4.224 -1.3286 -0.9705 -1.1719
  930OPC     MW 3960   3.150   3.249   4.240 -0.6498  0.0982  0.2515
  931OPC     OW 3961   0.101   0.714   2.993  0.0964 -0.1727  0.0828
  931OPC    HW1 3962   0.152   0.650   2.964 -0.3758 -0.3513 -0.3643
  931OPC    HW2 3963   0.025   0.700   2.953 -0.3385  0.0337  0.7998
  931OPC     MW 3964   0.097   0.702   2.983 -0.0376 -0.1686  0.1226
  932OPC     OW 3965   4.530   2.171   0.542 -0.0644  0.0568 -0.5350
  932OPC    HW1 3966   4.464   2.224   0.520 -0.6260  0.2118  1.3410
  932OPC    HW2 3967   4.508   2.144   0.622  1.9995 -0.1688  0.0035
  932OPC     MW 3968   4.517   2.175   0.550  0.1575  0.0464 -0.1783
  933OPC     OW 3969   2.620   1.329   3.120  0.3432  0.0216  0.3643
  933OPC    HW1 3970   2.677   1.263   3.129  1.8648  1.0855 -0.8740
  933OPC    HW2 3971   2.646   1.368   3.046 -0.6708  1.8507  0.9202
  933OPC     MW 3972   2.632   1.325   3.110  0.4182  0.4490  0.2635
  934OPC     OW 3973   2.400   3.881   2.012  0.0650  0.0623 -0.0371
  934OPC    HW1 3974   2.472   3.854   2.052  0.8082  1.4145 -0.4061
  934OPC    HW2 3975   2.349   3.910   2.077  0.0325 -0.4750  0.1788
  934OPC     MW 3976   2.403   3.881   2.028  0.1702  0.1827 -0.0597
  935OPC     OW 3977   0.335   2.751   0.292  0.3116  0.0209  0.5081
  935OPC    HW1 3978   0.276   2.804   0.254  0.4445  0.3430  0.7515
  935OPC    HW2 3979   0.286   2.699   0.342  0.0928 -0.6622 -0.3879
  935OPC     MW 3980   0.319   2.752   0.293  0.2989 -0.0324  0.4117
  936OPC     OW 3981   2.052   3.655   4.800 -0.2309  0.1023  0.1450
  936OPC    HW1 3982   2.107   3.633   4.864  0.1347  1.6565  0.3993
  936OPC    HW2 3983   2.024   3.734   4.823  0.7433  1.2059 -2.1165
  936OPC     MW 3984   2.056   3.663   4.813 -0.0330  0.4950 -0.1516
  937OPC     OW 3985   0.494   3.496   1.580  0.3159  0.1489 -0.2131
  937OPC    HW1 3986   0.539   3.546   1.635 -0.0917 -1.4596  1.6553
  937OPC    HW2 3987   0.411   3.516   1.597  0.1970  0.5614 -1.1893
  937OPC     MW 3988   0.488   3.507   1.590  0.2381 -0.0278 -0.0813
  938OPC     OW 3989   1.443   4.388   0.997  0.0390 -0.1668 -0.1763
  938OPC    HW1 3990   1.399   4.427   0.932  0.2278 -1.5377 -1.1713
  938OPC    HW2 3991   1.426   4.303   0.986  0.6397 -0.4931  1.1693
  938OPC     MW 3992   1.434   4.381   0.986  0.1556 -0.4173 -0.1245
  939OPC     OW 3993   1.467   4.301   3.062  0.0206  0.0586 -0.0030
  939OPC    HW1 3994   1.493   4.365   3.116  0.5895 -1.3576  1.4991
  939OPC    HW2 3995   1.473   4.337   2.983 -0.7509  2.1983  0.8349
  939OPC     MW 3996   1.472   4.316   3.059 -0.0094  0.1653  0.3429
  940OPC     OW 3997   3.275   2.093   4.213 -0.2751 -0.3937 -0.2743
  940OPC    HW1 3998   3.191   2.098   4.236 -0.1297 -0.1015  0.2100
  940OPC    HW2 3999   3.276   2.030   4.152 -0.9653  0.1757 -0.8914
  940OPC     MW 4000   3.263   2.084   4.208 -0.3557 -0.2665 -0.2941
  941OPC     OW 4001   1.954   3.657   3.553 -0.6128  0.0519 -0.1762
  941OPC    HW1 4002   1.944   3.696   3.630  0.6805  0.7057 -0.3096
  941OPC    HW2 4003   1.936   3.720   3.495 -0.0705  0.0116 -0.3981
  941OPC     MW 4004   1.950   3.672   3.556 -0.3417  0.1425 -0.2287
  942OPC     OW 4005   1.648   0.087   2.179 -0.4358  0.7028  0.2601
  942OPC    HW1 4006   1.682   0.007   2.171 -0.6155  0.4045  2.1776
  942OPC    HW2 4007   1.697   0.135   2.125  2.7664  0.2065  2.4416
  942OPC     MW 4008   1.660   0.082   2.170  0.0107  0.5854  0.8655
  943OPC     OW 4009   2.386   2.800   0.393  0.0487 -1.0356  0.1498
  943OPC    HW1 4010   2.362   2.881   0.373 -1.3978 -1.7177 -1.0238
  943OPC    HW2 4011   2.355   2.789   0.474  0.2387 -0.4340  0.3115
  943OPC     MW 4012   2.378   2.810   0.402 -0.1370 -1.0477  0.0003
  944OPC     OW 4013   3.795   1.784   1.495 -0.4602  0.1295 -0.4170
  944OPC    HW1 4014   3.830   1.852   1.454  0.5428 -0.4593 -0.5680
  944OPC    HW2 4015   3.863   1.745   1.532 -1.2163  0.0753  0.9828
  944OPC     MW 4016   3.810   1.788   1.494 -0.4237  0.0345 -0.2325
  945OPC     OW 4017   3.516   3.084   4.380  0.0305  0.2897 -0.0665
  945OPC    HW1 4018   3.465   3.141   4.421  0.1313  0.6596 -0.4497
  945OPC    HW2 4019   3.502   3.101   4.295 -2.5956 -2.4796 -0.3840
  945OPC     MW 4020   3.506   3.095   4.373 -0.3424 -0.0646 -0.1697
  946OPC     OW 4021   1.226   1.892   0.642  0.1249 -0.3074  0.2731
  946OPC    HW1 4022   1.243   1.846   0.715 -0.5116  0.4524  0.9252
  946OPC    HW2 4023   1.177   1.839   0.594 -1.1417 -0.1146  1.2928
  946OPC     MW 4024   1.222   1.877   0.646 -0.1562 -0.1667  0.5201
  947OPC     OW 4025   4.815   2.091   1.558  0.7146  0.0589  0.0385
  947OPC    HW1 4026   4.787   2.155   1.506  1.0003 -0.0925 -0.3010
  947OPC    HW2 4027   4.775   2.108   1.634 -0.9003 -0.5708 -0.6281
  947OPC     MW 4028   4.805   2.103   1.562  0.5182 -0.0565 -0.1101
  948OPC     OW 4029   2.059   4.555   3.716  0.5251  0.2400 -0.0763
  948OPC    HW1 4030   2.025   4.510   3.649  0.5924  1.2709 -0.8189
  948OPC    HW2 4031   2.123   4.503   3.745  0.6602 -0.1044 -0.9636
  948OPC     MW 4032   2.063   4.541   3.711  0.5550  0.3417 -0.3172
  949OPC     OW 4033   2.176   2.914   3.288 -0.5344 -0.1474  0.0476
  949OPC    HW1 4034   2.180   2.831   3.314 -1.2453 -0.1044  0.3214
  949OPC    HW2 4035   2.202   2.912   3.205 -4.2484 -1.2676 -1.2691
  949OPC     MW 4036   2.181   2.901   3.280 -1.1880 -0.3065 -0.1064
  950OPC     OW 4037   0.918   2.931   2.453  0.4731  0.8465  0.9049
  950OPC    HW1 4038   0.995   2.938   2.413 -0.2502 -0.9506 -1.0409
  950OPC    HW2 4039   0.878   3.006   2.434  0.3881  0.3050 -1.4137
  950OPC     MW 4040   0.923   2.943   2.444  0.3537  0.5009  0.2749
  951OPC     OW 4041   0.910   2.682   3.943 -0.4774  0.2740  0.9146
  951OPC    HW1 4042   0.940   2.754   3.983  1.4793  1.5506 -2.3604
  951OPC    HW2 4043   0.841   2.712   3.898 -0.3095 -0.1304  0.3784
  951OPC     MW 4044   0.904   2.697   3.942 -0.1635  0.4027  0.3515
  952OPC     OW 4045   4.557   3.235   3.479 -0.0716  0.2800 -0.5966
  952OPC    HW1 4046   4.608   3.306   3.478 -0.2980  0.4533 -2.2180
  952OPC    HW2 4047   4.612   3.170   3.459  0.2381 -0.1141  1.3802
  952OPC     MW 4048   4.573   3.236   3.476 -0.0594  0.2473 -0.5441
  953OPC     OW 4049   0.740   1.998   4.787  0.6781 -0.1596  0.7955
  953OPC    HW1 4050   0.812   1.957   4.814  0.0881 -1.4798  0.4805
  953OPC    HW2 4051   0.720   2.051   4.853  1.5563 -0.2776  1.1689
  953OPC     MW 4052   0.748   1.999   4.800  0.7207 -0.3721  0.8042
  954OPC     OW 4053   4.395   0.141   2.812  0.4494 -0.0740 -0.7370
  954OPC    HW1 4054   4.365   0.159   2.892  0.3485  3.0840 -1.3560
  954OPC    HW2 4055   4.322   0.127   2.766  0.2106  1.7687 -0.9901
  954OPC     MW 4056   4.380   0.141   2.817  0.3995  0.6647 -0.8657
  955OPC     OW 4057   3.082   4.208   0.634  0.0257  0.4655 -0.4980
  955OPC    HW1 4058   3.068   4.199   0.720 -0.5694 -1.1863 -0.7442
  955OPC    HW2 4059   3.161   4.172   0.622 -0.5846 -0.8223 -0.8583
  955OPC     MW 4060   3.091   4.201   0.645 -0.1525  0.0313 -0.5876
  956OPC     OW 4061   2.069   0.316   2.813  0.4349  0.1961  0.3644
  956OPC    HW1 4062   2.120   0.319   2.743 -1.3961 -0.2608 -1.0600
  956OPC    HW2 4063   2.036   0.396   2.819  1.3135  0.5136  1.3272
  956OPC     MW 4064   2.072   0.328   2.804  0.2941  0.1755  0.2962
  957OPC     OW 4065   0.708   1.553   1.659 -0.5037  0.0595  0.0735
  957OPC    HW1 4066   0.678   1.566   1.578  0.8192  1.4640 -0.2502
  957OPC    HW2 4067   0.739   1.471   1.656 -3.2795 -1.1076  0.1694
  957OPC     MW 4068   0.708   1.543   1.646 -0.7183  0.0945  0.0399
  958OPC     OW 4069   2.012   3.984   1.897 -0.3409  0.2607 -0.4839
  958OPC    HW1 4070   2.058   3.994   1.824 -3.3193 -1.2021 -2.8206
  958OPC    HW2 4071   1.974   4.062   1.909 -1.0417  0.0903 -1.4812
  958OPC     MW 4072   2.013   3.997   1.888 -0.8844  0.0194 -0.9765
  959OPC     OW 4073   1.725   0.606   3.844  0.0329  0.0231  0.5019
  959OPC    HW1 4074   1.711   0.531   3.802 -0.3375  0.6692 -0.5880
  959OPC    HW2 4075   1.686   0.665   3.792 -0.4264  0.8622  1.7654
  959OPC     MW 4076   1.717   0.604   3.830 -0.0897  0.2425  0.5275
  960OPC     OW 4077   1.023   2.195   4.724 -0.1215 -0.5272 -0.0761
  960OPC    HW1 4078   1.108   2.186   4.705  0.0754 -0.6701  0.8500
  960OPC    HW2 4079   0.984   2.143   4.665  0.4977 -1.2115  0.1073
  960OPC     MW 4080   1.029   2.186   4.712 -0.0009 -0.6494  0.0875
  961OPC     OW 4081   2.128   2.267   3.737 -0.9334 -0.3714  0.0622
  961OPC    HW1 4082   2.215   2.269   3.727 -1.0494  0.1439 -1.0452
  961OPC    HW2 4083   2.099   2.311   3.667 -2.0280  1.4793  1.5958
  961OPC     MW 4084   2.137   2.273   3.725 -1.1122 -0.0220  0.1250
  962OPC     OW 4085   4.533   2.882   3.803 -0.2656  0.3300 -0.6508
  962OPC    HW1 4086   4.620   2.876   3.804 -0.2966 -0.2326 -0.0525
  962OPC    HW2 4087   4.508   2.803   3.829 -0.9972 -0.0232 -2.3111
  962OPC     MW 4088   4.542   2.869   3.807 -0.3783  0.1949 -0.8076
  963OPC     OW 4089   2.916   4.259   4.217  0.1648  0.3369  0.4847
  963OPC    HW1 4090   2.833   4.281   4.233 -0.0921  0.9372 -1.3819
  963OPC    HW2 4091   2.911   4.211   4.145  1.4882  1.0474 -0.1365
  963OPC     MW 4092   2.903   4.255   4.209  0.3224  0.5302  0.1170
  964OPC     OW 4093   3.149   1.431   3.174  0.0331  0.0169  0.3743
  964OPC    HW1 4094   3.104   1.371   3.219 -2.1996  0.2568 -1.3160
  964OPC    HW2 4095   3.157   1.497   3.229 -0.0395 -0.7436  1.3276
  964OPC     MW 4096   3.143   1.432   3.189 -0.3075 -0.0600  0.2655
  965OPC     OW 4097   0.762   2.089   0.383 -0.2438 -0.5107 -1.2442
  965OPC    HW1 4098   0.781   2.174   0.388 -0.6358 -0.4109 -1.3927
  965OPC    HW2 4099   0.722   2.072   0.458 -0.3912 -0.5005 -1.3183
  965OPC     MW 4100   0.759   2.099   0.395 -0.3234 -0.4945 -1.2771
  966OPC     OW 4101   4.152   1.084   4.134  0.0792 -0.2756  0.3649
  966OPC    HW1 4102   4.159   1.123   4.212  0.5683 -0.5626  0.4707
  966OPC    HW2 4103   4.074   1.110   4.105  0.9101  1.8738 -0.1661
  966OPC     MW 4104   4.142   1.094   4.141  0.2741 -0.0005  0.3020
  967OPC     OW 4105   2.288   1.601   1.558  0.2474 -0.1144  0.2686
  967OPC    HW1 4106   2.258   1.527   1.593  0.4123  0.4176  1.6340
  967OPC    HW2 4107   2.222   1.629   1.509 -0.1563 -0.7041  0.4633
  967OPC     MW 4108   2.274   1.594   1.556  0.2119 -0.1229  0.4990
  968OPC     OW 4109   4.547   1.266   1.808  0.6405 -0.1871 -0.2079
  968OPC    HW1 4110   4.479   1.229   1.767  0.5727 -0.4584  0.1395
  968OPC    HW2 4111   4.557   1.216   1.879 -0.3384  1.2812  1.0232
  968OPC     MW 4112   4.539   1.253   1.813  0.4860 -0.0102  0.0252
  969OPC     OW 4113   3.924   1.546   2.750  0.3679 -0.0789  0.6068
  969OPC    HW1 4114   3.935   1.598   2.681  0.6021 -0.1648  0.5796
  969OPC    HW2 4115   3.992   1.563   2.800  0.7357 -0.7421  0.3491
  969OPC     MW 4116   3.936   1.556   2.747  0.4568 -0.1895  0.5647
  970OPC     OW 4117   3.014   1.376   3.636 -0.1982  0.1893  0.2244
  970OPC    HW1 4118   2.954   1.325   3.601  1.2352 -1.0899 -0.4805
  970OPC    HW2 4119   2.969   1.447   3.660 -2.0358 -0.8768  0.1395
  970OPC     MW 4120   2.999   1.379   3.635 -0.2579 -0.1572  0.1076
  971OPC     OW 4121   2.255   2.318   3.246  0.0279  0.1403 -0.0203
  971OPC    HW1 4122   2.267   2.258   3.184 -0.9905 -0.3587  0.2434
  971OPC    HW2 4123   2.205   2.378   3.207  0.2471  0.3374  0.0038
  971OPC     MW 4124   2.249   2.318   3.231 -0.0902  0.0957  0.0223
  972OPC     OW 4125   3.686   1.186   0.174 -0.3197 -0.2111  0.2889
  972OPC    HW1 4126   3.612   1.226   0.197 -0.8562 -1.2467  0.4015
  972OPC    HW2 4127   3.664   1.102   0.169  0.0801 -0.2744 -2.6003
  972OPC     MW 4128   3.672   1.179   0.176 -0.3399 -0.3734 -0.1213
  973OPC     OW 4129   1.588   3.077   3.746 -0.1482  0.0128 -0.5412
  973OPC    HW1 4130   1.525   3.060   3.804  0.9314 -0.0198  0.6735
  973OPC    HW2 4131   1.577   3.161   3.728  1.5604  1.0592  2.4801
  973OPC     MW 4132   1.577   3.087   3.752  0.2637  0.1627  0.0847
  974OPC     OW 4133   4.637   3.471   1.352  0.0298  0.0384  0.5822
  974OPC    HW1 4134   4.586   3.417   1.398  0.0053 -1.5415 -1.1746
  974OPC    HW2 4135   4.585   3.539   1.334 -1.9126 -1.8975 -1.9051
  974OPC     MW 4136   4.622   3.473   1.356 -0.2608 -0.4809 -0.0447
  975OPC     OW 4137   3.875   2.300   0.241 -0.2717  0.0831  0.2036
  975OPC    HW1 4138   3.801   2.340   0.217  0.1056  0.1674 -0.8612
  975OPC    HW2 4139   3.936   2.337   0.192  0.6916  0.7936  1.8549
  975OPC     MW 4140   3.873   2.311   0.230 -0.0736  0.2005  0.2902
  976OPC     OW 4141   3.498   4.312   0.344  0.3204 -0.5948 -0.0035
  976OPC    HW1 4142   3.445   4.356   0.291 -2.6290 -2.2100  1.3471
  976OPC    HW2 4143   3.520   4.242   0.298 -2.5772 -2.2148  0.8080
  976OPC     MW 4144   3.493   4.309   0.330 -0.5433 -1.0728  0.3159
  977OPC     OW 4145   4.825   2.310   4.780 -0.2007  1.0941 -0.4966
  977OPC    HW1 4146   4.873   2.251   4.737 -1.7203 -0.3826 -0.2465
  977OPC    HW2 4147   4.793   2.360   4.716  0.4112  1.1341 -0.7797
  977OPC     MW 4148   4.827   2.309   4.764 -0.3349  0.8820 -0.5015
  978OPC     OW 4149   1.695   2.451   1.197 -0.2204 -0.1285  0.5181
  978OPC    HW1 4150   1.767   2.404   1.183  0.6551  0.8197  1.5985
  978OPC    HW2 4151   1.636   2.392   1.223  0.2966 -0.8583  0.0540
  978OPC     MW 4152   1.697   2.435   1.199 -0.0147 -0.0962  0.6091
  979OPC     OW 4153   0.382   0.758   2.604  0.4106 -0.1497  0.4567
  979OPC    HW1 4154   0.366   0.838   2.632  0.7253 -0.0751  0.4284
  979OPC    HW2 4155   0.424   0.771   2.528 -0.5155 -0.3447 -0.1043
  979OPC     MW 4156   0.386   0.771   2.597  0.3203 -0.1675  0.3697
  980OPC     OW 4157   4.499   2.051   0.186  0.2248 -0.1591  0.6032
  980OPC    HW1 4158   4.424   2.094   0.199 -0.5867 -0.5128 -2.2516
  980OPC    HW2 4159   4.523   2.074   0.106  3.0718 -0.3232  1.2919
  980OPC     MW 4160   4.492   2.061   0.176  0.5256 -0.2356  0.2832
  981OPC     OW 4161   3.341   1.897   2.831  0.4270  0.3647  0.3860
  981OPC    HW1 4162   3.365   1.939   2.904  1.1284  0.3970  0.1430
  981OPC    HW2 4163   3.344   1.813   2.854  2.1002  0.2842 -0.0019
  981OPC     MW 4164   3.345   1.891   2.845  0.7779  0.3575  0.2927
  982OPC     OW 4165   4.523   4.206   1.495 -0.2579 -0.3260 -0.1285
  982OPC    HW1 4166   4.491   4.278   1.458  0.6029 -0.3097 -0.8804
  982OPC    HW2 4167   4.606   4.227   1.514 -0.0508 -1.0480 -0.1871
  982OPC     MW 4168   4.531   4.219   1.492 -0.1001 -0.4301 -0.2482
  983OPC     OW 4169   2.000   3.840   3.350  0.2773 -0.6585  0.1059
  983OPC    HW1 4170   1.943   3.876   3.295 -0.3698 -1.4972  0.2221
  983OPC    HW2 4171   2.075   3.880   3.330 -0.5300  1.2745  0.6963
  983OPC     MW 4172   2.003   3.852   3.339  0.0624 -0.4968  0.2103
  984OPC     OW 4173   1.552   3.169   0.263  0.6662 -0.7673  0.4040
  984OPC    HW1 4174   1.471   3.179   0.294  0.4932  1.5379 -0.5705
  984OPC    HW2 4175   1.552   3.215   0.189  2.5671 -1.6728 -0.2503
  984OPC     MW 4176   1.540   3.177   0.256  0.9214 -0.5605  0.1634
  985OPC     OW 4177   0.612   1.138   4.169  0.4845 -0.2793 -0.1092
  985OPC    HW1 4178   0.678   1.104   4.123 -0.6201  0.3633 -2.2709
  985OPC    HW2 4179   0.606   1.220   4.139 -0.8898 -0.1340  0.4954
  985OPC     MW 4180   0.621   1.145   4.158  0.1183 -0.1629 -0.3394
  986OPC     OW 4181   3.758   3.503   4.102 -0.3426 -0.1939  0.0166
  986OPC    HW1 4182   3.777   3.529   4.021  2.8732  0.1008  0.7058
  986OPC    HW2 4183   3.782   3.572   4.151 -1.2347 -0.7407  1.2751
  986OPC     MW 4184   3.765   3.517   4.098  0.0007 -0.2311  0.3044
  987OPC     OW 4185   2.484   2.593   4.467 -0.9316  0.2853  0.2259
  987OPC    HW1 4186   2.488   2.554   4.388 -0.8139 -0.6794  0.6964
  987OPC    HW2 4187   2.399   2.614   4.475 -0.8535  0.8874 -0.3767
  987OPC     MW 4188   2.472   2.591   4.456 -0.9027  0.2317  0.2064
  988OPC     OW 4189   2.611   0.186   3.443 -0.9552 -0.4733 -0.0102
  988OPC    HW1 4190   2.529   0.199   3.419 -1.0397  2.1810  1.3052
  988OPC    HW2 4191   2.642   0.267   3.457  1.7636 -1.3775 -0.0839
  988OPC     MW 4192   2.604   0.200   3.442 -0.5661 -0.2148  0.1730
  989OPC     OW 4193   0.103   1.172   4.600  0.4563  0.5902 -0.4408
  989OPC    HW1 4194   0.106   1.095   4.559 -1.5043  0.4018 -0.2962
  989OPC    HW2 4195   0.114   1.151   4.684 -1.6943  0.2083 -0.1971
  989OPC     MW 4196   0.105   1.158   4.607 -0.1510  0.5060 -0.3833
  990OPC     OW 4197   4.851   3.100   0.431 -0.0727  0.5711 -0.0338
  990OPC    HW1 4198   4.764   3.094   0.428 -0.0330  0.2261 -1.4656
  990OPC    HW2 4199   4.876   3.019   0.452 -0.0591 -0.3317 -2.9492
  990OPC     MW 4200   4.841   3.087   0.433 -0.0646  0.3867 -0.6760
  991OPC     OW 4201   3.878   0.070   0.821  0.8283 -0.5011  0.3282
  991OPC    HW1 4202   3.831   0.116   0.764  0.6759 -0.4009  0.5308
  991OPC    HW2 4203   3.887   0.125   0.889 -0.6296 -1.2666  1.1936
  991OPC     MW 4204   3.873   0.085   0.823  0.5904 -0.5994  0.4860
  992OPC     OW 4205   2.503   0.022   4.009  0.2339 -0.3988  0.6163
  992OPC    HW1 4206   2.511   0.107   3.994  0.5423 -0.3747  0.8939
  992OPC    HW2 4207   2.439   0.017   4.068  0.5258 -0.3166  0.9490
  992OPC     MW 4208   2.495   0.034   4.015  0.3226 -0.3831  0.7065
  993OPC     OW 4209   1.264   3.385   3.842 -0.3162 -0.0737  0.3536
  993OPC    HW1 4210   1.281   3.450   3.898 -1.0498  0.5069 -0.0718
  993OPC    HW2 4211   1.220   3.328   3.891  1.2356 -0.7649  0.9992
  993OPC     MW 4212   1.260   3.386   3.857 -0.1954 -0.0901  0.3861
  994OPC     OW 4213   3.684   3.076   1.806 -0.0083 -0.4582  0.5047
  994OPC    HW1 4214   3.703   3.125   1.737  0.7110 -2.9750 -1.1996
  994OPC    HW2 4215   3.762   3.053   1.837 -0.3127 -1.3832  0.6024
  994OPC     MW 4216   3.698   3.080   1.800  0.0529 -0.9666  0.2674
  995OPC     OW 4217   0.889   2.532   1.655  0.1563 -0.2199  0.0598
  995OPC    HW1 4218   0.824   2.487   1.618 -1.1666  0.0211  1.9231
  995OPC    HW2 4219   0.901   2.600   1.601 -1.9794  0.3543  0.2353
  995OPC     MW 4220   0.881   2.535   1.641 -0.3546 -0.0994  0.3610
  996OPC     OW 4221   3.541   2.315   3.258 -0.6848  0.1586 -0.2340
  996OPC    HW1 4222   3.564   2.308   3.174  0.7344  2.8234 -0.1856
  996OPC    HW2 4223   3.464   2.356   3.254 -0.3950  0.7149 -0.2606
  996OPC     MW 4224   3.533   2.320   3.245 -0.4323  0.6344 -0.2307
  997OPC     OW 4225   1.941   0.020   0.485 -0.0072  0.0813  0.2266
  997OPC    HW1 4226   1.960   0.016   0.400  2.3116 -0.5162  0.7065
  997OPC    HW2 4227   1.886   0.088   0.490  1.7529  1.7804 -1.4751
  997OPC     MW 4228   1.936   0.030   0.473  0.5954  0.2440  0.0461
  998OPC     OW 4229   2.054   4.310   0.519 -0.3983 -0.0329  0.0645
  998OPC    HW1 4230   2.011   4.364   0.573 -1.1394 -1.1068  0.5646
  998OPC    HW2 4231   2.002   4.240   0.514  1.1319 -1.2339  0.4192
  998OPC     MW 4232   2.040   4.308   0.526 -0.2818 -0.3691  0.1908
  999OPC     OW 4233   2.813   3.615   4.692  0.4562  0.5498  0.4089
  999OPC    HW1 4234   2.808   3.529   4.704  0.8199  0.3942 -0.4620
  999OPC    HW2 4235   2.899   3.631   4.690  0.3904  0.9634  0.7696
  999OPC     MW 4236   2.825   3.605   4.693  0.5002  0.5880  0.3332
 1000OPC     OW 4237   2.964   4.485   3.989  0.2366  0.1963 -0.1016
 1000OPC    HW1 4238   2.969   4.431   4.057  3.9329  0.4695  0.0743
 1000OPC    HW2 4239   2.908   4.546   4.014 -0.3691 -1.0135  1.6687
 1000OPC     MW 4240   2.957   4.486   4.002  0.6930  0.0578  0.1859
 1001OPC     OW 4241   4.554   4.206   2.521  0.7036  0.5970  0.1599
 1001OPC    HW1 4242   4.630   4.168   2.503  0.8494  0.2446  1.4508
 1001OPC    HW2 4243   4.545   4.195   2.607 -0.9451  0.3620 -0.0107
 1001OPC     MW 4244   4.564   4.199   2.531  0.4817  0.5102  0.3254
 1002OPC     OW 4245   3.960   0.029   2.811  0.7695 -0.0210 -0.2750
 1002OPC    HW1 4246   3.901   0.049   2.872 -1.0575 -0.8840 -1.6901
 1002OPC    HW2 4247   3.973   0.104   2.769  0.3018  0.0781 -0.2491
 1002OPC     MW 4248   3.953   0.043   2.814  0.4306 -0.1339 -0.4803
 1003OPC     OW 4249   2.854   2.878   1.525  0.2864  0.3494 -0.2146
 1003OPC    HW1 4250   2.919   2.852   1.577 -0.2689 -1.9930 -0.5834
 1003OPC    HW2 4251   2.789   2.823   1.544  0.1593 -0.8676 -3.5138
 1003OPC     MW 4252   2.854   2.866   1.535  0.1857 -0.1764 -0.7565
 1004OPC     OW 4253   4.652   0.716   3.376  0.4360 -0.1076  0.3516
 1004OPC    HW1 4254   4.613   0.685   3.305 -1.3908  1.4434  0.5985
 1004OPC    HW2 4255   4.736   0.721   3.353  0.1513 -1.2717 -1.0712
 1004OPC     MW 4256   4.659   0.712   3.362  0.1242 -0.0505  0.1779
 1005OPC     OW 4257   2.984   0.793   2.145  0.3505  0.4352 -0.1491
 1005OPC    HW1 4258   2.958   0.773   2.226 -0.0688 -1.0810 -0.6420
 1005OPC    HW2 4259   2.991   0.716   2.105 -1.7324  1.2138 -2.2582
 1005OPC     MW 4260   2.981   0.779   2.151 -0.0191  0.3262 -0.5336
 1006OPC     OW 4261   2.801   2.037   0.657  0.4454  0.2744  0.2212
 1006OPC    HW1 4262   2.739   2.058   0.714  1.2273 -0.1155  1.2335
 1006OPC    HW2 4263   2.864   2.001   0.706  1.1396 -0.0673 -0.8766
 1006OPC     MW 4264   2.801   2.035   0.672  0.6634  0.1663  0.2086
 1007OPC     OW 4265   2.369   4.620   1.698 -0.1500  0.2702  0.6126
 1007OPC    HW1 4266   2.285   4.622   1.675  0.2629  0.5066 -1.0602
 1007OPC    HW2 4267   2.404   4.686   1.652  1.3646 -1.3728 -0.7612
 1007OPC     MW 4268   2.362   4.630   1.688  0.1349  0.0623  0.1625
 1008OPC     OW 4269   3.439   3.100   4.754  0.2571  0.3180 -0.4302
 1008OPC    HW1 4270   3.514   3.100   4.709 -0.0401 -0.0393 -0.9221
 1008OPC    HW2 4271   3.459   3.148   4.825  0.3566  2.0260 -1.5540
 1008OPC     MW 4272   3.453   3.107   4.758  0.2279  0.5175 -0.6686
 1009OPC     OW 4273   0.697   0.909   4.561  0.4213  0.0836  0.3814
 1009OPC    HW1 4274   0.670   0.975   4.511  1.9907 -0.9338 -1.9311
 1009OPC    HW2 4275   0.777   0.933   4.586  0.8127 -0.7356 -0.0748
 1009OPC     MW 4276   0.705   0.923   4.558  0.7109 -0.1877 -0.0277
 1010OPC     OW 4277   0.297   4.586   2.653 -0.0683 -0.0210  0.6003
 1010OPC    HW1 4278   0.345   4.614   2.585 -0.4906  2.4858  1.2387
 1010OPC    HW2 4279   0.357   4.568   2.714  0.2185 -0.7173  0.1355
 1010OPC     MW 4280   0.313   4.587   2.652 -0.0883  0.2466  0.6259
 1011OPC     OW 4281   3.889   0.926   4.330  0.0788 -0.2040 -0.2037
 1011OPC    HW1 4282   3.873   1.009   4.352  1.8942  0.6461 -1.8494
 1011OPC    HW2 4283   3.826   0.909   4.272 -0.3074  0.0033  0.1428
 1011OPC     MW 4284   3.877   0.936   4.325  0.2898 -0.0478 -0.3957
 1012OPC     OW 4285   2.514   1.415   1.016  0.0543  0.1603 -0.4265
 1012OPC    HW1 4286   2.534   1.498   1.035  1.4435 -0.1472 -0.4489
 1012OPC    HW2 4287   2.507   1.415   0.929 -1.5792  0.5751 -0.3205
 1012OPC     MW 4288   2.516   1.427   1.006  0.0182  0.1762 -0.4142
 1013OPC     OW 4289   0.320   2.380   3.830  0.2857  0.1994 -0.0972
 1013OPC    HW1 4290   0.337   2.423   3.756  0.9575 -0.5137 -0.3706
 1013OPC    HW2 4291   0.397   2.348   3.853 -0.0674 -0.2452  0.4921
 1013OPC     MW 4292   0.334   2.382   3.822  0.3327  0.0284 -0.0505
 1014OPC     OW 4293   3.779   3.923   1.424 -0.2713 -0.1403 -0.3996
 1014OPC    HW1 4294   3.709   3.975   1.431  0.0375  0.1254  1.0620
 1014OPC    HW2 4295   3.750   3.845   1.452  0.3116  0.3010  1.6506
 1014OPC     MW 4296   3.764   3.919   1.429 -0.1395 -0.0360  0.1191
 1015OPC     OW 4297   3.609   1.996   1.514 -0.4107 -0.0109  0.0734
 1015OPC    HW1 4298   3.557   1.957   1.455  0.4895  0.6491 -1.2173
 1015OPC    HW2 4299   3.675   1.940   1.524  0.5537  0.8209 -1.2852
 1015OPC     MW 4300   3.611   1.982   1.506 -0.1353  0.2095 -0.3179
 1016OPC     OW 4301   2.062   1.637   1.371 -0.0303  0.0485 -0.0226
 1016OPC    HW1 4302   2.100   1.566   1.337  3.0946  0.5424  1.9455
 1016OPC    HW2 4303   1.991   1.605   1.410  0.1434 -1.6222 -0.9718
 1016OPC     MW 4304   2.057   1.622   1.372  0.4569 -0.1253  0.1279
 1017OPC     OW 4305   2.203   3.352   4.402 -0.2778 -0.4871 -0.3690
 1017OPC    HW1 4306   2.134   3.405   4.399  0.0210 -0.0206  0.6971
 1017OPC    HW2 4307   2.197   3.307   4.327 -0.5491  1.0204 -1.2972
 1017OPC     MW 4308   2.192   3.353   4.390 -0.2738 -0.1956 -0.3485
 1018OPC     OW 4309   4.802   0.588   0.604  0.2394 -0.6301  0.1978
 1018OPC    HW1 4310   4.787   0.559   0.685  0.5264 -0.4461  0.3163
 1018OPC    HW2 4311   4.779   0.520   0.554  1.8741 -1.4591  0.5152
 1018OPC     MW 4312   4.796   0.574   0.609  0.5234 -0.7254  0.2622
 1019OPC     OW 4313   0.311   3.588   2.527 -0.6067 -0.1210 -0.7092
 1019OPC    HW1 4314   0.300   3.673   2.513 -0.0938 -0.0091 -0.4850
 1019OPC    HW2 4315   0.231   3.555   2.521 -0.5679  0.0672 -2.7174
 1019OPC     MW 4316   0.298   3.596   2.524 -0.5252 -0.0766 -0.9728
 1020OPC     OW 4317   4.079   2.747   2.996  0.4323  0.7756  0.3028
 1020OPC    HW1 4318   4.096   2.666   3.025  0.9339  0.1240 -1.6461
 1020OPC    HW2 4319   4.090   2.797   3.067 -0.6552 -0.9237  1.7634
 1020OPC     MW 4320   4.083   2.742   3.011  0.3458  0.4283  0.2306
 1021OPC     OW 4321   0.292   4.501   4.256 -0.0010  0.1464 -0.2271
 1021OPC    HW1 4322   0.312   4.476   4.337  0.1422 -3.2788 -1.1625
 1021OPC    HW2 4323   0.205   4.492   4.252 -0.0976  0.9979 -0.2910
 1021OPC     MW 4324   0.282   4.496   4.267  0.0059 -0.2337 -0.3745
 1022OPC     OW 4325   2.727   2.492   0.576  0.0017 -0.1297 -0.1574
 1022OPC    HW1 4326   2.701   2.573   0.558 -0.6026 -0.1923  0.3844
 1022OPC    HW2 4327   2.727   2.489   0.663 -0.6773 -0.9247 -0.1710
 1022OPC     MW 4328   2.723   2.504   0.586 -0.1880 -0.2562 -0.0794
 1023OPC     OW 4329   4.786   0.887   4.277  0.2693  0.0964  0.0647
 1023OPC    HW1 4330   4.817   0.807   4.263 -1.7270 -0.7958  0.3992
 1023OPC    HW2 4331   4.800   0.900   4.362  0.3415 -0.0322  0.0719
 1023OPC     MW 4332   4.792   0.877   4.287 -0.0150 -0.0544  0.1154
 1024OPC     OW 4333   0.531   2.303   1.810  0.0433  0.1955  0.4860
 1024OPC    HW1 4334   0.486   2.379   1.812 -0.8812 -0.3424  1.0271
 1024OPC    HW2 4335   0.517   2.269   1.889 -0.4073 -1.0159 -0.0903
 1024OPC     MW 4336   0.522   2.310   1.822 -0.1598 -0.0628  0.4808
 1025OPC     OW 4337   1.008   4.392   3.151 -0.0037  0.3757 -0.2396
 1025OPC    HW1 4338   0.932   4.350   3.156 -0.6004  1.3669 -0.7987
 1025OPC    HW2 4339   1.033   4.379   3.068 -0.7211  1.9955 -0.7329
 1025OPC     MW 4340   1.001   4.384   3.139 -0.1979  0.7615 -0.3950
 1026OPC     OW 4341   0.332   2.229   3.386 -0.0146  0.3023  0.5639
 1026OPC    HW1 4342   0.310   2.282   3.452  1.4150  0.1973  1.1689
 1026OPC    HW2 4343   0.411   2.258   3.363 -0.6249  0.5771 -1.3780
 1026OPC     MW 4344   0.341   2.241   3.392  0.1064  0.3274  0.3665
 1027OPC     OW 4345   1.036   3.039   0.147 -0.0294  0.1231  0.2384
 1027OPC    HW1 4346   1.019   3.125   0.148  0.5306  0.2377  1.4560
 1027OPC    HW2 4347   1.046   3.019   0.232 -3.2364 -1.7894  0.3369
 1027OPC     MW 4348   1.035   3.049   0.160 -0.4205 -0.1425  0.4328
 1028OPC     OW 4349   1.452   0.099   2.651 -0.4479  0.3409  0.1399
 1028OPC    HW1 4350   1.487   0.137   2.581 -1.2464 -0.9298 -1.0029
 1028OPC    HW2 4351   1.382   0.057   2.619 -1.1830  0.2054  1.8042
 1028OPC     MW 4352   1.447   0.098   2.636 -0.6745  0.1332  0.2170
 1029OPC     OW 4353   0.069   3.139   2.553  0.6267 -0.2080 -0.1751
 1029OPC    HW1 4354   0.122   3.074   2.530 -0.8579 -0.9977 -1.5237
 1029OPC    HW2 4355   0.033   3.111   2.627  1.8471  0.2179  0.6069
 1029OPC     MW 4356   0.072   3.125   2.560  0.5876 -0.2618 -0.2589
 1030OPC     OW 4357   3.768   0.857   4.615  0.5040 -0.5584  0.6673
 1030OPC    HW1 4358   3.800   0.851   4.533  1.8405 -0.4027  1.1486
 1030OPC    HW2 4359   3.683   0.840   4.605  0.2907  1.0600 -1.0194
 1030OPC     MW 4360   3.761   0.854   4.601  0.6699 -0.2963  0.4891
 1031OPC     OW 4361   4.144   2.302   3.420 -0.5875 -0.1241  0.1013
 1031OPC    HW1 4362   4.127   2.218   3.404  0.3296 -0.2315 -0.3692
 1031OPC    HW2 4363   4.068   2.342   3.405 -1.2267 -0.9415  0.9846
 1031OPC     MW 4364   4.130   2.295   3.416 -0.5464 -0.2607  0.1622
 1032OPC     OW 4365   1.323   0.029   3.374 -0.3721 -0.5219  0.8373
 1032OPC    HW1 4366   1.253  -0.014   3.345 -0.6994  0.8178 -0.4922
 1032OPC    HW2 4367   1.294   0.112   3.381  1.1664  0.1424 -0.1569
 1032OPC     MW 4368   1.308   0.035   3.371 -0.1932 -0.2258  0.4940
 1033OPC     OW 4369   1.089   2.782   2.904  0.1666 -0.2089  0.0049
 1033OPC    HW1 4370   1.172   2.791   2.878 -0.0225 -0.0735 -0.5764
 1033OPC    HW2 4371   1.093   2.791   2.991  0.9336 -1.5043  0.1266
 1033OPC     MW 4372   1.101   2.784   2.913  0.2519 -0.3802 -0.0629
 1034OPC     OW 4373   0.143   4.695   3.470  0.3322  0.1615  0.2587
 1034OPC    HW1 4374   0.187   4.622   3.489  1.0909  0.3868 -0.5703
 1034OPC    HW2 4375   0.084   4.667   3.411 -2.1796 -0.5882  2.8626
 1034OPC     MW 4376   0.141   4.680   3.464  0.0732  0.0840  0.5209
 1035OPC     OW 4377   0.671   3.815   3.344 -0.1726 -0.0227  0.1932
 1035OPC    HW1 4378   0.727   3.787   3.405 -0.5011  1.1087  1.0345
 1035OPC    HW2 4379   0.596   3.774   3.364  0.2618 -1.3987 -0.8274
 1035OPC     MW 4380   0.668   3.805   3.356 -0.1570 -0.0590  0.1667
 1036OPC     OW 4381   4.444   2.810   0.365 -0.0916 -0.3490 -0.9296
 1036OPC    HW1 4382   4.432   2.808   0.279 -0.6260 -0.9401 -0.8476
 1036OPC    HW2 4383   4.452   2.726   0.387  3.8784 -0.1572 -0.9052
 1036OPC     MW 4384   4.443   2.798   0.356  0.4159 -0.4081 -0.9139
 1037OPC     OW 4385   1.917   2.762   0.774  0.9839  0.6073 -0.4424
 1037OPC    HW1 4386   1.847   2.814   0.775  1.6450  1.5068 -0.2367
 1037OPC    HW2 4387   1.899   2.706   0.709 -1.6212 -1.6422  1.9496
 1037OPC     MW 4388   1.904   2.761   0.764  0.6967  0.4080 -0.0586
 1038OPC     OW 4389   3.969   0.343   3.823 -0.1233 -0.2117 -0.1396
 1038OPC    HW1 4390   3.919   0.273   3.806 -0.0823 -0.0346 -1.0394
 1038OPC    HW2 4391   4.037   0.333   3.768  1.1282 -0.7191  1.4012
 1038OPC     MW 4392   3.972   0.331   3.812  0.0676 -0.2605 -0.0449
 1039OPC     OW 4393   4.488   0.520   0.757 -0.1608  0.4935 -0.2652
 1039OPC    HW1 4394   4.429   0.487   0.812  0.9693  0.0095  0.6971
 1039OPC    HW2 4395   4.498   0.602   0.783  1.1283 -0.0076  0.9966
 1039OPC     MW 4396   4.481   0.527   0.769  0.1964  0.3480  0.0634
 1040OPC     OW 4397   0.810   4.397   1.646  0.1473 -0.1618 -0.1180
 1040OPC    HW1 4398   0.811   4.480   1.621  1.0852 -0.3039 -0.6223
 1040OPC    HW2 4399   0.808   4.402   1.733  1.0531  0.4096 -0.1164
 1040OPC     MW 4400   0.810   4.410   1.655  0.4197 -0.0986 -0.1923
 1041OPC     OW 4401   3.781   3.896   3.220 -0.9445  0.0357  0.3413
 1041OPC    HW1 4402   3.708   3.858   3.188 -0.8933  0.2227 -0.0028
 1041OPC    HW2 4403   3.751   3.964   3.265 -1.0642 -0.6146  1.2815
 1041OPC     MW 4404   3.766   3.900   3.222 -0.9548 -0.0327  0.4293
 1042OPC     OW 4405   1.788   4.340   0.662  0.0920  0.1429  0.3303
 1042OPC    HW1 4406   1.734   4.303   0.604 -0.6084 -0.2244  1.1877
 1042OPC    HW2 4407   1.831   4.273   0.696  3.0191  0.5986 -2.1090
 1042OPC     MW 4408   1.786   4.325   0.658  0.4210  0.1558  0.0966
 1043OPC     OW 4409   1.582   0.884   4.442 -0.5973  0.0049  0.3761
 1043OPC    HW1 4410   1.560   0.895   4.358  1.8012 -0.4406 -0.3871
 1043OPC    HW2 4411   1.578   0.965   4.475  0.3938  0.5431 -0.7374
 1043OPC     MW 4412   1.578   0.898   4.434 -0.0966  0.0186  0.0987
 1044OPC     OW 4413   1.048   0.153   3.548 -0.4275  0.6374 -0.0347
 1044OPC    HW1 4414   1.010   0.096   3.494 -0.7298  2.0309 -1.3377
 1044OPC    HW2 4415   1.031   0.231   3.512  0.6643  1.5226  1.2569
 1044OPC     MW 4416   1.040   0.156   3.535 -0.3108  0.9740 -0.0364
 1045OPC     OW 4417   2.430   0.638   2.479  0.1079  0.4667 -0.1508
 1045OPC    HW1 4418   2.478   0.693   2.526 -0.4334  0.8487 -0.0488
 1045OPC    HW2 4419   2.414   0.572   2.535 -2.0772  1.7431  0.8314
 1045OPC     MW 4420   2.435   0.636   2.494 -0.2950  0.7117  0.0094
 1046OPC     OW 4421   2.362   2.200   4.393 -0.0264 -0.5248 -0.0216
 1046OPC    HW1 4422   2.447   2.199   4.414 -0.3280 -0.8255  1.2890
 1046OPC    HW2 4423   2.326   2.250   4.455 -1.2280 -2.9625  1.4181
 1046OPC     MW 4424   2.369   2.207   4.405 -0.2485 -0.9293  0.3847
 1047OPC     OW 4425   3.141   0.157   1.240  0.1317  0.1221 -0.0768
 1047OPC    HW1 4426   3.079   0.124   1.292  0.4798  0.8726  0.8484
 1047OPC    HW2 4427   3.130   0.114   1.165 -1.9185  0.6732 -0.1483
 1047OPC     MW 4428   3.130   0.145   1.236 -0.1196  0.3144  0.0493
 1048OPC     OW 4429   0.202   4.190   1.796 -0.2616 -0.1212 -0.5812
 1048OPC    HW1 4430   0.153   4.141   1.744 -0.0294 -0.0765 -0.8445
 1048OPC    HW2 4431   0.258   4.133   1.831 -0.8134 -0.2589  0.1039
 1048OPC     MW 4432   0.203   4.174   1.794 -0.3088 -0.1350 -0.5189
 1049OPC     OW 4433   0.438   4.037   1.876 -0.0098  0.0993 -0.1813
 1049OPC    HW1 4434   0.466   3.960   1.906 -0.6381 -0.0495  0.0324
 1049OPC    HW2 4435   0.504   4.065   1.826  0.2438 -0.5484 -0.2110
 1049OPC     MW 4436   0.452   4.030   1.873 -0.0651 -0.0182 -0.1541
 1050OPC     OW 4437   0.720   2.436   2.643  0.0719 -0.1904  0.4586
 1050OPC    HW1 4438   0.799   2.421   2.678  0.4680  0.1360 -0.2761
 1050OPC    HW2 4439   0.676   2.475   2.707  0.5329 -0.3120  0.8513
 1050OPC     MW 4440   0.725   2.439   2.658  0.1985 -0.1603  0.4080
 1051OPC     OW 4441   1.107   0.255   2.504 -0.2400  0.0178 -0.2034
 1051OPC    HW1 4442   1.058   0.189   2.533  0.0647 -0.4899 -0.8195
 1051OPC    HW2 4443   1.149   0.220   2.436  0.4490  0.6468 -0.1066
 1051OPC     MW 4444   1.106   0.240   2.498 -0.0933  0.0357 -0.2801
 1052OPC     OW 4445   1.379   3.258   0.611  0.2855 -0.3571  0.1300
 1052OPC    HW1 4446   1.346   3.246   0.531 -0.3045  2.7602 -0.2166
 1052OPC    HW2 4447   1.464   3.274   0.596  0.5565 -1.4452  0.3612
 1052OPC     MW 4448   1.387   3.258   0.597  0.2383 -0.0574  0.1129
 1053OPC     OW 4449   2.607   3.578   3.264  0.5396 -0.0314  0.3101
 1053OPC    HW1 4450   2.637   3.586   3.346  0.2332  0.8857  0.3494
 1053OPC    HW2 4451   2.520   3.586   3.274  0.6246  3.2765 -0.3785
 1053OPC     MW 4452   2.598   3.580   3.278  0.5069  0.5928  0.2142
 1054OPC     OW 4453   4.196   1.415   4.088 -0.4222 -0.7748 -0.2225
 1054OPC    HW1 4454   4.114   1.423   4.061 -0.5518  0.2916  0.4352
 1054OPC    HW2 4455   4.191   1.355   4.151 -0.0475 -3.6251 -2.6721
 1054OPC     MW 4456   4.183   1.407   4.094 -0.3862 -1.0384 -0.4872
 1055OPC     OW 4457   4.181   3.148   3.815  0.2555  0.7310  0.0604
 1055OPC    HW1 4458   4.234   3.119   3.753  1.0784  0.6152  0.8045
 1055OPC    HW2 4459   4.109   3.099   3.805  0.0087  1.3574 -1.3837
 1055OPC     MW 4460   4.178   3.137   3.804  0.3408  0.8065 -0.0430
 1056OPC     OW 4461   2.032   2.266   2.427  0.1502  0.7413 -0.0754
 1056OPC    HW1 4462   2.064   2.209   2.484  1.6372 -1.6824 -3.0387
 1056OPC    HW2 4463   2.057   2.344   2.459  1.0655 -0.4682  2.3752
 1056OPC     MW 4464   2.040   2.269   2.440  0.5051  0.2046 -0.1511
 1057OPC     OW 4465   2.948   3.205   3.934 -0.2712 -0.0763 -0.3426
 1057OPC    HW1 4466   2.918   3.197   4.016  1.3901  1.7124  0.5128
 1057OPC    HW2 4467   2.877   3.225   3.888 -1.4049 -2.0115  0.4393
 1057OPC     MW 4468   2.933   3.207   3.940 -0.1932 -0.0980 -0.1008
 1058OPC     OW 4469   4.783   3.113   3.083 -0.1815 -0.2818 -0.0758
 1058OPC    HW1 4470   4.802   3.198   3.075 -0.6731 -0.1457  0.1734
 1058OPC    HW2 4471   4.698   3.110   3.062  0.3603 -1.0685 -2.5418
 1058OPC     MW 4472   4.773   3.125   3.079 -0.1738 -0.3779 -0.4033
 1059OPC     OW 4473   0.491   3.093   4.610  0.4947  0.1252 -0.2199
 1059OPC    HW1 4474   0.563   3.043   4.615 -0.4245 -1.1045  2.3905
 1059OPC    HW2 4475   0.516   3.169   4.645  0.2513 -0.7389  1.9435
 1059OPC     MW 4476   0.505   3.097   4.616  0.3230 -0.1840  0.4851
 1060OPC     OW 4477   4.039   3.999   2.627  0.2490 -0.1994 -0.2759
 1060OPC    HW1 4478   4.030   3.944   2.695  0.2289 -0.0395 -0.1480
 1060OPC    HW2 4479   4.062   4.074   2.665  1.5712 -0.4447 -0.5498
 1060OPC     MW 4480   4.041   4.002   2.643  0.4414 -0.2120 -0.2974
 1061OPC     OW 4481   4.685   4.674   1.474  0.0751  0.0514 -0.7193
 1061OPC    HW1 4482   4.655   4.726   1.537 -0.0896  1.0504 -1.5977
 1061OPC    HW2 4483   4.764   4.706   1.456 -0.3238  0.4952 -1.7757
 1061OPC     MW 4484   4.692   4.686   1.481 -0.0081  0.2645 -1.0051
 1062OPC     OW 4485   1.217   4.348   4.124  0.2747 -0.3569  0.2642
 1062OPC    HW1 4486   1.252   4.327   4.047  1.8400  0.8233  0.6160
 1062OPC    HW2 4487   1.286   4.355   4.177 -0.7873 -1.3445  1.8433
 1062OPC     MW 4488   1.232   4.346   4.120  0.3491 -0.3283  0.5497
 1063OPC     OW 4489   4.240   1.526   3.829 -0.1935  0.0568 -0.3072
 1063OPC    HW1 4490   4.232   1.489   3.908 -0.4634  0.3386 -0.1986
 1063OPC    HW2 4491   4.216   1.462   3.774  1.9807 -0.8511 -0.3289
 1063OPC     MW 4492   4.235   1.511   3.833  0.0877 -0.0356 -0.2943
 1064OPC     OW 4493   4.589   3.309   2.116  0.4706  0.4886  0.2172
 1064OPC    HW1 4494   4.626   3.363   2.059  1.6035 -0.3666  0.0893
 1064OPC    HW2 4495   4.555   3.361   2.176 -1.1793  1.4467 -1.4440
 1064OPC     MW 4496   4.589   3.324   2.116  0.3940  0.5038 -0.0470
 1065OPC     OW 4497   2.235   1.824   0.308  0.1561 -0.4625  0.5886
 1065OPC    HW1 4498   2.161   1.806   0.352  0.2728 -1.8895  0.2324
 1065OPC    HW2 4499   2.220   1.904   0.277 -0.9606 -0.4440  1.1069
 1065OPC     MW 4500   2.222   1.833   0.310  0.0083 -0.6705  0.6125
 1066OPC     OW 4501   2.376   1.950   4.472  0.4343 -0.3205 -0.0246
 1066OPC    HW1 4502   2.422   1.907   4.411 -1.2106 -0.0690 -1.5234
 1066OPC    HW2 4503   2.362   2.028   4.435 -2.0530 -0.7453 -0.0992
 1066OPC     MW 4504   2.381   1.956   4.457 -0.1762 -0.3460 -0.2570
 1067OPC     OW 4505   0.942   2.757   1.515 -0.1758  0.3470  0.4884
 1067OPC    HW1 4506   0.958   2.815   1.578  0.7478  1.2159 -0.4861
 1067OPC    HW2 4507   0.861   2.777   1.489 -1.5216 -1.5208  2.8567
 1067OPC     MW 4508   0.932   2.769   1.520 -0.2382  0.1994  0.6944
 1068OPC     OW 4509   4.024   1.045   3.620  0.0365 -0.0453  0.4977
 1068OPC    HW1 4510   3.952   1.019   3.662  0.6189 -1.0792  0.8922
 1068OPC    HW2 4511   4.086   0.994   3.652  0.6558 -0.3415 -1.0705
 1068OPC     MW 4512   4.022   1.034   3.631  0.2140 -0.2418  0.3244
 1069OPC     OW 4513   0.895   4.384   0.708 -0.2519  0.5896 -0.6456
 1069OPC    HW1 4514   0.870   4.308   0.675 -0.4573  0.5361 -0.3715
 1069OPC    HW2 4515   0.916   4.365   0.791 -0.6761  0.8972 -0.4602
 1069OPC     MW 4516   0.895   4.370   0.715 -0.3449  0.6273 -0.5777
 1070OPC     OW 4517   3.439   4.399   2.997 -0.1971  0.4467 -0.2074
 1070OPC    HW1 4518   3.465   4.474   2.960 -0.2870  0.9430  0.7085
 1070OPC    HW2 4519   3.354   4.411   3.013 -0.3742 -0.1228 -0.6870
 1070OPC     MW 4520   3.431   4.412   2.994 -0.2366  0.4359 -0.1430
 1071OPC     OW 4521   3.154   1.844   1.759  0.3230 -0.3913 -0.8856
 1071OPC    HW1 4522   3.101   1.784   1.794  0.1608 -0.8393 -1.8673
 1071OPC    HW2 4523   3.203   1.798   1.704  1.1970  0.1523 -0.5749
 1071OPC     MW 4524   3.153   1.828   1.756  0.4283 -0.3771 -0.9848
 1072OPC     OW 4525   1.166   3.069   3.293 -0.0249 -0.4328  0.7431
 1072OPC    HW1 4526   1.192   3.140   3.250  2.0025 -1.0146  0.9062
 1072OPC    HW2 4527   1.182   3.088   3.376  2.0798 -1.6153  0.6685
 1072OPC     MW 4528   1.172   3.082   3.299  0.5855 -0.6935  0.7563
 1073OPC     OW 4529   3.438   4.320   3.602 -0.3567 -0.0942 -0.4767
 1073OPC    HW1 4530   3.361   4.312   3.641 -0.9074  1.8995 -1.0831
 1073OPC    HW2 4531   3.424   4.290   3.521 -0.7097  0.9236 -0.8045
 1073OPC     MW 4532   3.425   4.314   3.596 -0.4903  0.3505 -0.6149
 1074OPC     OW 4533   2.791   2.385   0.334 -0.1046  0.0352 -0.7241
 1074OPC    HW1 4534   2.771   2.300   0.341 -0.8542  0.2084 -0.6375
 1074OPC    HW2 4535   2.780   2.415   0.415 -0.9189  0.4262 -0.9657
 1074OPC     MW 4536   2.787   2.377   0.347 -0.3356  0.1186 -0.7470
 1075OPC     OW 4537   3.283   1.659   1.608  0.2036  0.6198 -0.3100
 1075OPC    HW1 4538   3.268   1.587   1.655 -2.1789  2.0689  1.3621
 1075OPC    HW2 4539   3.368   1.674   1.619  0.6564 -1.6367 -0.3082
 1075OPC     MW 4540   3.293   1.651   1.616 -0.0814  0.5005 -0.0627
 1076OPC     OW 4541   2.075   3.055   2.107  0.4505  0.7415 -0.6668
 1076OPC    HW1 4542   2.065   3.134   2.072 -0.2940  0.5520 -0.8864
 1076OPC    HW2 4543   2.004   3.011   2.082 -0.7227  0.9178  1.9998
 1076OPC     MW 4544   2.063   3.060   2.098  0.1672  0.7395 -0.3052
 1077OPC     OW 4545   2.417   0.852   3.815 -0.4039 -0.2212  0.1662
 1077OPC    HW1 4546   2.496   0.815   3.817 -0.0166  0.4388 -1.5141
 1077OPC    HW2 4547   2.368   0.795   3.771 -1.1353 -1.0431  1.9590
 1077OPC     MW 4548   2.422   0.839   3.809 -0.4548 -0.2451  0.1829
 1078OPC     OW 4549   0.724   0.227   2.589 -0.0853  0.2656 -0.6539
 1078OPC    HW1 4550   0.663   0.173   2.620  1.3887 -0.8294  0.4995
 1078OPC    HW2 4551   0.736   0.201   2.507 -1.4592  0.7956 -1.0454
 1078OPC     MW 4552   0.717   0.215   2.582 -0.0705  0.1821 -0.5413
 1079OPC     OW 4553   0.576   1.411   1.037  0.1415 -0.0567 -0.0502
 1079OPC    HW1 4554   0.619   1.485   1.052 -0.5984  0.1598  1.1447
 1079OPC    HW2 4555   0.532   1.427   0.964  2.8102 -0.6427 -1.9344
 1079OPC     MW 4556   0.576   1.424   1.028  0.4264 -0.1113 -0.1521
 1080OPC     OW 4557   2.263   2.857   3.029  0.4671  0.4356  0.3410
 1080OPC    HW1 4558   2.298   2.886   2.954  0.7057 -0.7222 -0.0125
 1080OPC    HW2 4559   2.293   2.776   3.035 -1.5844 -0.3635  0.4101
 1080OPC     MW 4560   2.273   2.850   3.019  0.1994  0.1465  0.2989
 1081OPC     OW 4561   0.035   1.270   3.371  0.1554  0.2336 -0.0096
 1081OPC    HW1 4562  -0.008   1.316   3.432 -0.4225  0.2707 -0.4369
 1081OPC    HW2 4563   0.042   1.191   3.407  0.1307  0.3497  0.2548
 1081OPC     MW 4564   0.030   1.265   3.385  0.0665  0.2562 -0.0337
 1082OPC     OW 4565   0.620   4.144   0.866  0.1327 -0.2346 -0.1890
 1082OPC    HW1 4566   0.549   4.112   0.905  0.0017  1.1030  0.7437
 1082OPC    HW2 4567   0.624   4.226   0.895 -0.0423  0.9456 -3.1611
 1082OPC     MW 4568   0.610   4.151   0.876  0.0875  0.1374 -0.4903
 1083OPC     OW 4569   4.843   4.028   3.952 -0.3828 -0.1929 -0.1776
 1083OPC    HW1 4570   4.870   4.035   4.035 -0.3787  1.7389 -0.3085
 1083OPC    HW2 4571   4.880   3.954   3.925  4.1055  1.6573 -0.0400
 1083OPC     MW 4572   4.853   4.018   3.960  0.2808  0.3655 -0.1766
 1084OPC     OW 4573   2.052   0.771   0.480 -0.3386 -0.2193  0.0774
 1084OPC    HW1 4574   1.998   0.729   0.426  0.7898 -0.3706 -0.9667
 1084OPC    HW2 4575   2.030   0.855   0.470  1.0892 -0.0386 -2.1075
 1084OPC     MW 4576   2.041   0.777   0.471  0.0392 -0.2149 -0.3996
 1085OPC     OW 4577   0.374   3.966   2.285 -0.0475  0.5122  0.1936
 1085OPC    HW1 4578   0.427   4.034   2.270 -0.4519  1.0234  1.0024
 1085OPC    HW2 4579   0.410   3.901   2.239  1.3711  0.8052  0.8377
 1085OPC     MW 4580   0.387   3.966   2.276  0.1023  0.6308  0.4082
 1086OPC     OW 4581   2.647   3.628   0.148 -0.0213  0.6174  0.1243
 1086OPC    HW1 4582   2.679   3.651   0.070  0.6060  2.1317  0.7917
 1086OPC    HW2 4583   2.698   3.561   0.172 -0.6683 -0.3497 -1.0297
 1086OPC     MW 4584   2.659   3.621   0.140 -0.0241  0.6983  0.0525
 1087OPC     OW 4585   2.020   0.661   2.262  0.3934  0.3727 -0.0632
 1087OPC    HW1 4586   2.053   0.631   2.188 -2.2729 -0.1633 -1.1452
 1087OPC    HW2 4587   1.981   0.592   2.297  1.7546  0.5696  2.0090
 1087OPC     MW 4588   2.019   0.646   2.256  0.2007  0.3226  0.0829
 1088OPC     OW 4589   4.062   2.462   1.057  0.0565  0.1448  0.0293
 1088OPC    HW1 4590   4.101   2.531   1.094  1.3363  0.3900 -1.6588
 1088OPC    HW2 4591   4.011   2.498   0.996 -0.7946 -0.3287  0.4464
 1088OPC     MW 4592   4.060   2.478   1.053  0.1196  0.1111 -0.1585
 1089OPC     OW 4593   1.892   2.385   2.803  0.8989 -0.1240  0.1305
 1089OPC    HW1 4594   1.976   2.399   2.786  0.2952  1.5383 -1.9723
 1089OPC    HW2 4595   1.871   2.451   2.857  0.2537  1.6613 -2.1231
 1089OPC     MW 4596   1.901   2.397   2.809  0.7144  0.3853 -0.5130
 1090OPC     OW 4597   0.178   2.835   4.697 -0.4379  0.6201 -0.1195
 1090OPC    HW1 4598   0.150   2.867   4.773 -1.4028 -0.5741  0.0636
 1090OPC    HW2 4599   0.126   2.767   4.683  0.6430 -0.0330 -1.1620
 1090OPC     MW 4600   0.167   2.830   4.706 -0.4207  0.3472 -0.2465
 1091OPC     OW 4601   3.304   3.795   3.495  0.0811  0.2482 -0.6858
 1091OPC    HW1 4602   3.251   3.763   3.433  2.0566 -1.4031 -1.6111
 1091OPC    HW2 4603   3.253   3.794   3.566 -0.8151 -2.5857 -1.2257
 1091OPC     MW 4604   3.288   3.790   3.496  0.2406 -0.4144 -0.9022
 1092OPC     OW 4605   3.930   3.779   0.073 -0.2367 -0.5124  0.6071
 1092OPC    HW1 4606   3.888   3.823   0.136 -0.4898  2.0312 -1.1942
 1092OPC    HW2 4607   3.931   3.834   0.006 -0.4692 -3.2452 -1.8693
 1092OPC     MW 4608   3.924   3.793   0.073 -0.3082 -0.5404 -0.0248
 1093OPC     OW 4609   0.901   0.808   1.111  0.3259  0.4399  0.0346
 1093OPC    HW1 4610   0.864   0.733   1.086 -0.5642  0.5727  0.8789
 1093OPC    HW2 4611   0.941   0.788   1.185  0.9655  0.5693 -0.2709
 1093OPC     MW 4612   0.901   0.794   1.118  0.2889  0.4786  0.1142
 1094OPC     OW 4613   3.402   0.890   0.352  0.3119  0.1672 -0.7815
 1094OPC    HW1 4614   3.425   0.956   0.405  1.7986  1.1788 -2.5747
 1094OPC    HW2 4615   3.321   0.910   0.328  0.6134  1.1749 -1.0127
 1094OPC     MW 4616   3.393   0.902   0.357  0.5761  0.4655 -1.0806
 1095OPC     OW 4617   2.223   1.855   2.488 -0.3136  0.0805  0.4170
 1095OPC    HW1 4618   2.207   1.901   2.416  0.7350  0.4830  0.4292
 1095OPC    HW2 4619   2.176   1.782   2.477  0.7660 -0.4091 -1.2280
 1095OPC     MW 4620   2.213   1.851   2.476  0.0007  0.0676  0.1758
 1096OPC     OW 4621   2.648   2.015   0.947  0.5828  0.2231  0.1375
 1096OPC    HW1 4622   2.609   1.960   1.003  1.1537 -0.0817  0.2460
 1096OPC    HW2 4623   2.687   2.073   0.999  2.3678 -0.9017  0.1614
 1096OPC     MW 4624   2.648   2.015   0.963  0.9308  0.0119  0.1570
 1097OPC     OW 4625   0.349   0.817   0.242  0.3934  0.0863 -0.1928
 1097OPC    HW1 4626   0.296   0.818   0.312  1.8906  1.2710  0.9902
 1097OPC    HW2 4627   0.406   0.881   0.259  1.1126  0.0691 -2.2898
 1097OPC     MW 4628   0.350   0.827   0.255  0.7208  0.2588 -0.3278
 1098OPC     OW 4629   3.653   4.157   3.346 -0.3009 -0.2259 -0.1669
 1098OPC    HW1 4630   3.700   4.165   3.420  0.3454 -0.3132 -0.5659
 1098OPC    HW2 4631   3.592   4.098   3.367 -0.8168  0.5512  0.6440
 1098OPC     MW 4632   3.651   4.150   3.360 -0.2816 -0.1238 -0.1060
 1099OPC     OW 4633   0.221   0.526   2.079  0.0952  0.5965  0.1703
 1099OPC    HW1 4634   0.246   0.564   2.153 -0.6329  1.0466  0.1973
 1099OPC    HW2 4635   0.182   0.591   2.035 -1.3556 -0.1334  0.3069
 1099OPC     MW 4636   0.219   0.541   2.084 -0.2267  0.5552  0.1944
 1100OPC     OW 4637   2.370   1.256   3.177  0.0370  0.0993 -0.2857
 1100OPC    HW1 4638   2.449   1.277   3.147  0.1772  0.8259  0.5687
 1100OPC    HW2 4639   2.383   1.243   3.262 -0.6795 -0.2658 -0.2213
 1100OPC     MW 4640   2.383   1.257   3.185 -0.0482  0.1527 -0.1499
 1101OPC     OW 4641   2.379   4.363   3.131  0.3274  0.2457  0.3078
 1101OPC    HW1 4642   2.438   4.427   3.134  3.2676 -2.0525 -1.9575
 1101OPC    HW2 4643   2.355   4.361   3.047 -1.7802  0.0340  0.8668
 1101OPC     MW 4644   2.384   4.372   3.119  0.4504 -0.1250  0.0558
 1102OPC     OW 4645   1.144   1.245   0.485  0.2164  0.2113  0.8251
 1102OPC    HW1 4646   1.202   1.223   0.547 -0.2735  2.1790  2.0777
 1102OPC    HW2 4647   1.097   1.172   0.473  0.6664 -0.3644  2.3917
 1102OPC     MW 4648   1.146   1.231   0.492  0.2106  0.4169  1.2415
 1103OPC     OW 4649   3.214   1.772   1.351  0.4531  0.1390  0.2627
 1103OPC    HW1 4650   3.160   1.835   1.377  2.2799  2.0688 -0.3060
 1103OPC    HW2 4651   3.227   1.724   1.422 -4.3579 -2.4727 -0.2151
 1103OPC     MW 4652   3.208   1.774   1.365  0.0124  0.0382  0.1082
 1104OPC     OW 4653   2.013   0.215   4.562  0.0458 -0.4834  0.3627
 1104OPC    HW1 4654   1.989   0.292   4.528 -0.7441 -0.7279  0.3528
 1104OPC    HW2 4655   1.967   0.211   4.636  0.7762 -0.5422  0.8290
 1104OPC     MW 4656   2.003   0.226   4.568  0.0369 -0.5282  0.4302
 1105OPC     OW 4657   3.057   2.806   2.595 -0.0223 -0.1253  0.0557
 1105OPC    HW1 4658   3.016   2.731   2.611 -0.9662  0.0117 -1.5096
 1105OPC    HW2 4659   3.141   2.783   2.592  0.0504 -0.4998  2.8503
 1105OPC     MW 4660   3.064   2.791   2.597 -0.1509 -0.1605  0.2373
 1106OPC     OW 4661   0.893   2.422   3.170 -0.3687 -0.0566 -0.3556
 1106OPC    HW1 4662   0.878   2.352   3.120 -2.8057 -1.9097  2.5625
 1106OPC    HW2 4663   0.949   2.392   3.230 -0.6209  0.8117  0.3312
 1106OPC     MW 4664   0.899   2.407   3.172 -0.7659 -0.2020  0.1769
 1107OPC     OW 4665   3.660   0.374   1.044 -0.7331 -0.0103  0.2268
 1107OPC    HW1 4666   3.675   0.460   1.042 -1.3751  0.0935 -0.9737
 1107OPC    HW2 4667   3.633   0.360   1.126  1.9692  0.4319  1.3290
 1107OPC     MW 4668   3.658   0.385   1.056 -0.4287  0.0704  0.2123
 1108OPC     OW 4669   1.982   0.874   1.902  0.1021  0.1774  0.4228
 1108OPC    HW1 4670   2.015   0.862   1.822  0.2568 -0.2331  0.5442
 1108OPC    HW2 4671   1.898   0.892   1.887  0.2314  0.5626  0.1460
 1108OPC     MW 4672   1.974   0.875   1.888  0.1441  0.1736  0.3999
 1109OPC     OW 4673   1.151   4.690   1.889  0.8775 -0.1717  0.7509
 1109OPC    HW1 4674   1.142   4.632   1.824 -1.0043 -0.1933  0.9671
 1109OPC    HW2 4675   1.237   4.705   1.892  1.3990 -2.7078  0.4935
 1109OPC     MW 4676   1.162   4.684   1.880  0.6766 -0.5493  0.7448
 1110OPC     OW 4677   1.182   0.804   2.267  0.3504  0.4960  0.7351
 1110OPC    HW1 4678   1.121   0.796   2.329  0.5326  0.4268  0.9060
 1110OPC    HW2 4679   1.213   0.884   2.278 -0.2842  0.8424  0.1146
 1110OPC     MW 4680   1.178   0.815   2.277  0.2835  0.5369  0.6686
 1111OPC     OW 4681   2.992   2.145   0.215 -0.4214 -0.1459  0.2627
 1111OPC    HW1 4682   3.059   2.144   0.271 -0.9069 -0.8271  0.8546
 1111OPC    HW2 4683   2.922   2.136   0.266 -0.9775  0.6705 -0.3373
 1111OPC     MW 4684   2.991   2.143   0.231 -0.5752 -0.1260  0.2615
 1112OPC     OW 4685   2.317   1.310   3.880  0.1348  0.1154 -0.2150
 1112OPC    HW1 4686   2.240   1.320   3.840 -0.0694 -0.7609 -0.0554
 1112OPC    HW2 4687   2.365   1.376   3.849 -0.8065  0.9284 -0.0023
 1112OPC     MW 4688   2.313   1.321   3.870 -0.0343  0.1060 -0.1601
 1113OPC     OW 4689   2.914   4.522   0.338  0.0599  0.4420  0.1579
 1113OPC    HW1 4690   2.832   4.503   0.361 -0.2713  2.3753  0.7983
 1113OPC    HW2 4691   2.960   4.510   0.411 -0.1653  1.9638  0.5910
 1113OPC     MW 4692   2.909   4.518   0.352 -0.0223  0.9524  0.3165
 1114OPC     OW 4693   3.854   3.775   2.091 -0.3582 -0.5109 -0.0443
 1114OPC    HW1 4694   3.839   3.849   2.135  1.6823 -1.1872  1.9647
 1114OPC    HW2 4695   3.799   3.780   2.023 -1.3841  2.0936  0.8612
 1114OPC     MW 4696   3.843   3.787   2.087 -0.2084 -0.2262  0.3863
 1115OPC     OW 4697   2.605   1.838   0.595 -0.0166 -0.0603  0.2592
 1115OPC    HW1 4698   2.692   1.852   0.598  0.3404 -1.9286 -0.0295
 1115OPC    HW2 4699   2.588   1.830   0.510 -0.6166  0.8765  0.2708
 1115OPC     MW 4700   2.616   1.839   0.583 -0.0523 -0.1978  0.2183
 1116OPC     OW 4701   3.421   3.592   0.315  0.4858  0.5669 -0.5448
 1116OPC    HW1 4702   3.494   3.622   0.352  0.1009  1.5149 -0.5210
 1116OPC    HW2 4703   3.445   3.576   0.232  0.1868  3.1769 -1.2244
 1116OPC     MW 4704   3.435   3.594   0.308  0.3847  1.0924 -0.6417
 1117OPC     OW 4705   4.331   1.050   1.128 -0.0339 -0.0871 -0.4564
 1117OPC    HW1 4706   4.298   0.994   1.070 -0.1786 -0.1101 -0.3512
 1117OPC    HW2 4707   4.333   1.005   1.203  0.7525 -0.2687 -0.5785
 1117OPC     MW 4708   4.327   1.035   1.131  0.0608 -0.1173 -0.4589
 1118OPC     OW 4709   3.862   3.203   4.091  0.6192 -0.2549  0.2555
 1118OPC    HW1 4710   3.815   3.186   4.020  0.2801 -0.8020  0.5974
 1118OPC    HW2 4711   3.839   3.284   4.113  1.0721  0.0849 -0.5145
 1118OPC     MW 4712   3.852   3.212   4.084  0.6361 -0.2856  0.1924
 1119OPC     OW 4713   1.922   1.256   1.456 -0.4138 -0.0942 -0.2928
 1119OPC    HW1 4714   2.002   1.234   1.431  0.2315  1.6739  0.0861
 1119OPC    HW2 4715   1.901   1.195   1.515  0.4448 -0.8387 -0.7388
 1119OPC     MW 4716   1.931   1.244   1.461 -0.1917  0.0570 -0.3027
 1120OPC     OW 4717   4.668   4.396   3.736  0.2607 -0.7551  0.5230
 1120OPC    HW1 4718   4.610   4.331   3.730  0.3148 -0.7231 -0.5954
 1120OPC    HW2 4719   4.731   4.372   3.681  0.3011  0.2112  0.1313
 1120OPC     MW 4720   4.669   4.383   3.727  0.2748 -0.6077  0.3000
 1121OPC     OW 4721   1.126   3.949   1.637  0.1429 -0.0811  0.2715
 1121OPC    HW1 4722   1.057   3.962   1.689  0.1434 -0.7158  0.4434
 1121OPC    HW2 4723   1.093   3.909   1.567  0.3692 -0.7070  0.5056
 1121OPC     MW 4724   1.111   3.945   1.635  0.1765 -0.2672  0.3315
 1122OPC     OW 4725   0.959   3.341   2.196  0.1263  0.0404 -0.1631
 1122OPC    HW1 4726   0.936   3.425   2.189 -1.7138 -0.2953  1.2426
 1122OPC    HW2 4727   0.998   3.324   2.119 -0.5725  1.8305 -0.9664
 1122OPC     MW 4728   0.961   3.351   2.183 -0.2488  0.2553 -0.0740
 1123OPC     OW 4729   1.027   0.630   3.540  0.4404  0.4333 -0.6037
 1123OPC    HW1 4730   0.951   0.645   3.500  0.3071 -1.6967 -1.3027
 1123OPC    HW2 4731   1.004   0.603   3.620  0.3714 -0.8668 -1.0331
 1123OPC     MW 4732   1.013   0.628   3.546  0.4106 -0.0734 -0.7704
 1124OPC     OW 4733   3.796   3.800   3.757  0.2984  0.4309  0.4543
 1124OPC    HW1 4734   3.848   3.831   3.819 -1.0710  0.4234  1.6524
 1124OPC    HW2 4735   3.782   3.717   3.781  2.8307 -0.8918 -1.9827
 1124OPC     MW 4736   3.802   3.792   3.769  0.4702  0.2343  0.2714
 1125OPC     OW 4737   3.531   3.882   4.625  0.6689 -0.2590  0.2564
 1125OPC    HW1 4738   3.445   3.888   4.637  0.4363 -0.1426 -1.3156
 1125OPC    HW2 4739   3.540   3.881   4.538  2.2627 -0.1765  0.3910
 1125OPC     MW 4740   3.519   3.883   4.614  0.8700 -0.2297  0.0439
 1126OPC     OW 4741   1.315   0.565   2.336  0.3791 -0.5016 -0.0093
 1126OPC    HW1 4742   1.267   0.637   2.324 -0.3218 -0.8597  0.5848
 1126OPC    HW2 4743   1.359   0.581   2.410  1.2849 -0.1279 -0.6115
 1126OPC     MW 4744   1.315   0.578   2.345  0.4093 -0.4993 -0.0105
 1127OPC     OW 4745   2.319   0.562   1.497 -0.2672 -0.0665  0.0993
 1127OPC    HW1 4746   2.334   0.552   1.582 -0.2329  4.0151  0.7380
 1127OPC    HW2 4747   2.388   0.522   1.460  2.0689  1.7068  2.2056
 1127OPC     MW 4748   2.331   0.554   1.504  0.0829  0.7984  0.5048
 1128OPC     OW 4749   4.635   2.187   2.896  0.2419 -0.1984  0.2102
 1128OPC    HW1 4750   4.554   2.171   2.924 -0.0057 -0.9097 -0.8546
 1128OPC    HW2 4751   4.626   2.257   2.844  0.0706 -1.0384 -0.9245
 1128OPC     MW 4752   4.622   2.195   2.893  0.1802 -0.4276 -0.1149
 1129OPC     OW 4753   3.305   3.255   4.500 -0.5702 -0.1993  0.0535
 1129OPC    HW1 4754   3.254   3.241   4.569  0.3357  0.9060  0.9894
 1129OPC    HW2 4755   3.250   3.249   4.432 -1.6212 -0.5644  0.9120
 1129OPC     MW 4756   3.289   3.252   4.500 -0.5916 -0.0899  0.3187
 1130OPC     OW 4757   1.670   4.479   1.401  0.1679 -0.4469 -0.7321
 1130OPC    HW1 4758   1.699   4.484   1.318 -0.1437 -1.7587 -0.9474
 1130OPC    HW2 4759   1.710   4.408   1.432  2.5000  1.5183  1.1990
 1130OPC     MW 4760   1.680   4.469   1.393  0.4663 -0.3503 -0.4786
 1131OPC     OW 4761   0.276   4.617   0.714  0.1268 -0.4719  0.0683
 1131OPC    HW1 4762   0.316   4.695   0.718 -0.6886 -0.0918  1.7308
 1131OPC    HW2 4763   0.265   4.604   0.629  0.4464  1.1595 -0.2606
 1131OPC     MW 4764   0.280   4.627   0.702  0.0535 -0.1748  0.2653
 1132OPC     OW 4765   2.024   3.399   0.286 -0.4196  1.0043  0.1228
 1132OPC    HW1 4766   1.952   3.394   0.335 -0.7448  1.4950 -0.2983
 1132OPC    HW2 4767   2.045   3.483   0.289 -0.2720  0.9873 -0.3324
 1132OPC     MW 4768   2.016   3.410   0.293 -0.4458  1.0743 -0.0067
 1133OPC     OW 4769   4.392   1.345   2.918  0.1046 -0.1511  0.0536
 1133OPC    HW1 4770   4.458   1.310   2.874  1.2395  2.4114 -0.4338
 1133OPC    HW2 4771   4.325   1.291   2.902  2.3524 -4.0704  2.2241
 1133OPC     MW 4772   4.392   1.332   2.909  0.6045 -0.3515  0.3022
 1134OPC     OW 4773   0.603   3.953   4.245 -0.4646  0.1652 -0.5530
 1134OPC    HW1 4774   0.600   3.889   4.186  1.1315  0.4636 -0.9995
 1134OPC    HW2 4775   0.625   4.023   4.199 -3.1576  1.3522 -0.2494
 1134OPC     MW 4776   0.606   3.954   4.230 -0.6266  0.3846 -0.5740
 1135OPC     OW 4777   0.955   3.301   1.825 -0.4417  0.4968  0.0863
 1135OPC    HW1 4778   0.935   3.370   1.775  1.0103 -0.6913 -2.3473
 1135OPC    HW2 4779   0.945   3.234   1.771 -0.2366 -1.0735  1.8986
 1135OPC     MW 4780   0.950   3.301   1.810 -0.1968  0.0893 -0.0054
 1136OPC     OW 4781   3.879   0.456   0.376 -0.0754  0.3760  0.1745
 1136OPC    HW1 4782   3.850   0.477   0.296 -0.6307  2.1512  0.7844
 1136OPC    HW2 4783   3.805   0.443   0.421  0.2408 -1.0105  0.3253
 1136OPC     MW 4784   3.863   0.457   0.371 -0.1106  0.4334  0.2869
 1137OPC     OW 4785   3.621   2.685   1.209 -0.2990 -0.5957 -0.0865
 1137OPC    HW1 4786   3.706   2.663   1.211 -0.0931  0.0980  1.8391
 1137OPC    HW2 4787   3.586   2.638   1.274 -1.0539  0.2827  0.1630
 1137OPC     MW 4788   3.629   2.675   1.219 -0.3801 -0.3635  0.2347
 1138OPC     OW 4789   0.589   0.051   0.192  0.3757  0.2338  0.2270
 1138OPC    HW1 4790   0.534   0.061   0.259  1.9314 -0.4719  1.6719
 1138OPC    HW2 4791   0.588   0.130   0.154  0.2572  1.0084  1.7248
 1138OPC     MW 4792   0.581   0.064   0.196  0.5880  0.2440  0.6617
 1139OPC     OW 4793   2.122   1.860   4.531 -0.1163 -0.1274 -0.1609
 1139OPC    HW1 4794   2.200   1.886   4.501  0.5926 -1.3462  0.5044
 1139OPC    HW2 4795   2.113   1.904   4.606 -0.8435  1.2368 -1.0304
 1139OPC     MW 4796   2.132   1.870   4.538 -0.1190 -0.1060 -0.1909
 1140OPC     OW 4797   4.061   0.584   4.100 -0.0790  0.4374 -0.5151
 1140OPC    HW1 4798   4.080   0.658   4.142  2.2646 -0.2247 -0.2277
 1140OPC    HW2 4799   3.983   0.599   4.065  0.3302  3.0556 -0.5027
 1140OPC     MW 4800   4.052   0.597   4.101  0.3277  0.7263 -0.4708
 1141OPC     OW 4801   0.052   3.290   0.691  0.0157  0.3515  0.2028
 1141OPC    HW1 4802   0.019   3.300   0.771  1.1553 -0.5082  0.8057
 1141OPC    HW2 4803   0.062   3.372   0.663 -2.1229  0.6607  0.1670
 1141OPC     MW 4804   0.049   3.303   0.698 -0.1318  0.2703  0.2866
 1142OPC     OW 4805   1.095   2.656   1.917 -0.2366  0.3031  0.0084
 1142OPC    HW1 4806   1.129   2.598   1.861  1.8247  0.1683  1.2994
 1142OPC    HW2 4807   1.014   2.668   1.887  0.2316 -1.0136 -2.0068
 1142OPC     MW 4808   1.088   2.649   1.904  0.1370  0.0887 -0.0986
 1143OPC     OW 4809   0.405   1.552   3.268  0.1812  0.4394  0.0824
 1143OPC    HW1 4810   0.414   1.466   3.266  1.0721  0.5323 -1.2676
 1143OPC    HW2 4811   0.329   1.566   3.227 -0.4366  0.2772  1.1243
 1143OPC     MW 4812   0.395   1.542   3.262  0.2215  0.4292  0.0368
 1144OPC     OW 4813   3.619   4.653   1.904  0.3881  0.1757 -0.1868
 1144OPC    HW1 4814   3.700   4.620   1.895  0.7629  0.5635  1.4376
 1144OPC    HW2 4815   3.568   4.589   1.875  1.2731 -0.0700 -1.2742
 1144OPC     MW 4816   3.624   4.639   1.899  0.5742  0.1968 -0.1075
 1145OPC     OW 4817   3.293   2.875   2.296  0.1686 -0.4096  0.5613
 1145OPC    HW1 4818   3.281   2.942   2.351 -2.8113 -0.6741  0.3989
 1145OPC    HW2 4819   3.215   2.864   2.259  1.4945 -1.5948 -2.2389
 1145OPC     MW 4820   3.280   2.883   2.299 -0.0757 -0.6238  0.1235
 1146OPC     OW 4821   1.510   1.075   1.023  0.4041  0.8954  0.0959
 1146OPC    HW1 4822   1.426   1.059   1.008  0.3475  2.0524 -1.0172
 1146OPC    HW2 4823   1.508   1.146   1.074  0.7017  1.7626 -1.0749
 1146OPC     MW 4824   1.497   1.083   1.029  0.4396  1.1944 -0.2414
 1147OPC     OW 4825   3.955   4.471   1.866  0.0865 -0.1715 -0.9055
 1147OPC    HW1 4826   3.986   4.402   1.909 -0.9062 -0.1799 -0.1856
 1147OPC    HW2 4827   3.954   4.534   1.926  1.0940  0.5259 -1.5871
 1147OPC     MW 4828   3.959   4.470   1.881  0.0888 -0.0697 -0.8998
 1148OPC     OW 4829   4.568   1.083   3.026 -0.4045  0.0220  0.4651
 1148OPC    HW1 4830   4.546   1.017   2.973 -1.7456  1.0479 -0.3415
 1148OPC    HW2 4831   4.606   1.140   2.972  0.9832 -0.1761  1.1986
 1148OPC     MW 4832   4.570   1.082   3.010 -0.3976  0.1443  0.4543
 1149OPC     OW 4833   1.249   1.939   3.623  0.2314  0.0020 -0.0764
 1149OPC    HW1 4834   1.183   1.987   3.591 -1.9017 -0.9282  2.5329
 1149OPC    HW2 4835   1.315   1.996   3.627 -0.3335  1.0044 -2.6966
 1149OPC     MW 4836   1.249   1.955   3.619 -0.1672  0.0126 -0.0780
 1150OPC     OW 4837   4.725   3.492   1.946  0.1262  0.6876 -0.7566
 1150OPC    HW1 4838   4.712   3.516   1.863  0.0377  1.8746 -0.4184
 1150OPC    HW2 4839   4.809   3.508   1.960  0.6206 -1.2827 -1.1400
 1150OPC     MW 4840   4.735   3.498   1.936  0.1864  0.5720 -0.7633
 1151OPC     OW 4841   4.205   0.494   3.098 -0.1214 -0.0568 -1.0913
 1151OPC    HW1 4842   4.236   0.574   3.116 -1.1202 -0.0170  0.6652
 1151OPC    HW2 4843   4.214   0.488   3.011  1.3873  1.3476 -1.0735
 1151OPC     MW 4844   4.211   0.505   3.087 -0.0460  0.1565 -0.8292
 1152OPC     OW 4845   1.418   3.051   3.421 -0.1940  0.5260  0.6749
 1152OPC    HW1 4846   1.479   3.108   3.448  0.3769  0.8812 -1.2201
 1152OPC    HW2 4847   1.362   3.101   3.377 -1.4063  0.0565  1.6306
 1152OPC     MW 4848   1.419   3.067   3.418 -0.2887  0.5090  0.5361
 1153OPC     OW 4849   0.235   3.218   0.418  0.5049  0.2790 -0.1055
 1153OPC    HW1 4850   0.263   3.176   0.347  1.3224 -1.1982  1.0187
 1153OPC    HW2 4851   0.150   3.202   0.420  0.1196  1.8385 -1.6682
 1153OPC     MW 4852   0.227   3.210   0.408  0.5688  0.2912 -0.1703
 1154OPC     OW 4853   3.952   2.915   1.124  0.5653  0.4889 -0.3485
 1154OPC    HW1 4854   3.869   2.905   1.099  0.3961 -0.4711  0.4999
 1154OPC    HW2 4855   3.953   2.995   1.159 -0.2197  0.2158  0.3582
 1154OPC     MW 4856   3.940   2.925   1.126  0.4244  0.3067 -0.1188
 1155OPC     OW 4857   0.206   0.285   1.676  0.2981 -0.6089  0.2945
 1155OPC    HW1 4858   0.233   0.234   1.611 -1.0987 -1.3021  0.2169
 1155OPC    HW2 4859   0.178   0.229   1.737  1.8123  0.0119  1.6493
 1155OPC     MW 4860   0.206   0.269   1.676  0.3154 -0.6196  0.4832
 1156OPC     OW 4861   3.438   3.098   3.457 -0.1421  0.5228  0.1237
 1156OPC    HW1 4862   3.497   3.151   3.494  0.0391  1.4844 -1.4679
 1156OPC    HW2 4863   3.399   3.148   3.398 -1.0234 -0.7260 -0.4027
 1156OPC     MW 4864   3.441   3.113   3.454 -0.2454  0.4803 -0.1893
 1157OPC     OW 4865   4.244   1.797   2.501 -0.5333  0.0016  0.2895
 1157OPC    HW1 4866   4.277   1.866   2.542  0.0242 -0.0311 -0.0943
 1157OPC    HW2 4867   4.168   1.784   2.540 -1.6428  2.1166 -1.0204
 1157OPC     MW 4868   4.238   1.805   2.513 -0.6150  0.3092  0.0394
 1158OPC     OW 4869   0.330   4.571   3.889 -0.1051  0.2497 -0.2611
 1158OPC    HW1 4870   0.386   4.620   3.844  0.0248  0.5878  0.2591
 1158OPC    HW2 4871   0.381   4.515   3.932 -0.3198 -1.3523 -1.9872
 1158OPC     MW 4872   0.346   4.570   3.889 -0.1176  0.0628 -0.4391
 1159OPC     OW 4873   2.889   0.182   4.182  0.1282 -0.2976  0.2356
 1159OPC    HW1 4874   2.817   0.224   4.208  0.6613 -0.0077  1.3074
 1159OPC    HW2 4875   2.923   0.235   4.121 -0.3739 -0.2718 -0.0256
 1159OPC     MW 4876   2.883   0.196   4.176  0.1327 -0.2510  0.3552
 1160OPC     OW 4877   0.407   1.424   2.302 -0.4676 -0.1442 -0.0848
 1160OPC    HW1 4878   0.356   1.360   2.274 -2.1164  0.8444  0.5029
 1160OPC    HW2 4879   0.423   1.403   2.386  0.5093 -0.6882 -0.3954
 1160OPC     MW 4880   0.402   1.412   2.311 -0.5668 -0.0785 -0.0439
 1161OPC     OW 4881   4.824   3.528   2.273  0.0742 -0.5949 -0.0084
 1161OPC    HW1 4882   4.769   3.576   2.225  0.9934  0.5109  0.0097
 1161OPC    HW2 4883   4.873   3.487   2.214  0.5857  0.0406 -0.0407
 1161OPC     MW 4884   4.823   3.529   2.257  0.2855 -0.3378 -0.0105
 1162OPC     OW 4885   2.713   1.595   0.737  0.2802 -0.6354 -0.0472
 1162OPC    HW1 4886   2.688   1.676   0.716 -1.7364 -1.3876 -0.8087
 1162OPC    HW2 4887   2.748   1.605   0.817  1.0901  1.1280 -0.5774
 1162OPC     MW 4888   2.714   1.608   0.746  0.1020 -0.4860 -0.2380
 1163OPC     OW 4889   4.284   0.645   0.981  0.2924 -0.1400 -0.4954
 1163OPC    HW1 4890   4.261   0.626   1.062 -0.1021  0.0760 -0.5504
 1163OPC    HW2 4891   4.274   0.732   0.977 -0.3421 -0.2246 -0.9633
 1163OPC     MW 4892   4.279   0.655   0.992  0.1404 -0.1206 -0.5727
 1164OPC     OW 4893   4.285   1.197   0.780  0.6114  0.1298  0.1789
 1164OPC    HW1 4894   4.355   1.230   0.740  1.2049 -1.2551  0.0281
 1164OPC    HW2 4895   4.240   1.268   0.805  1.2793  1.0202 -1.0787
 1164OPC     MW 4896   4.289   1.213   0.778  0.7978  0.0568 -0.0292
 1165OPC     OW 4897   1.975   2.391   0.166 -0.2866 -0.4486 -0.6449
 1165OPC    HW1 4898   2.022   2.378   0.093  0.9469 -0.7987  0.1759
 1165OPC    HW2 4899   1.972   2.478   0.173 -0.8373 -0.3960 -1.3577
 1165OPC     MW 4900   1.981   2.402   0.156 -0.1858 -0.4925 -0.6289
 1166OPC     OW 4901   3.548   2.773   2.096 -0.2538 -0.2354  0.1281
 1166OPC    HW1 4902   3.499   2.831   2.139  0.7971  1.1158 -0.4300
 1166OPC    HW2 4903   3.621   2.768   2.143 -0.4752 -1.4322  0.3843
 1166OPC     MW 4904   3.552   2.781   2.109 -0.1312 -0.2126  0.0835
 1167OPC     OW 4905   1.839   2.944   2.016  0.0011  0.8487  0.7399
 1167OPC    HW1 4906   1.836   2.857   2.020  0.3157  0.6824 -1.5260
 1167OPC    HW2 4907   1.770   2.969   2.064 -1.6800 -0.7593 -0.7140
 1167OPC     MW 4908   1.828   2.935   2.024 -0.2007  0.5866  0.1904
 1168OPC     OW 4909   2.773   2.930   3.326  0.1604 -0.2073 -0.1621
 1168OPC    HW1 4910   2.794   2.889   3.399 -0.8816  0.6303  0.6438
 1168OPC    HW2 4911   2.686   2.920   3.322  0.2489 -0.6630 -1.5543
 1168OPC     MW 4912   2.763   2.922   3.336  0.0195 -0.1509 -0.2487
 1169OPC     OW 4913   0.172   2.307   2.124  0.2748  0.2982  0.4506
 1169OPC    HW1 4914   0.150   2.258   2.193  0.0873 -0.2152  0.0282
 1169OPC    HW2 4915   0.211   2.376   2.160 -0.6450  0.4832  1.1268
 1169OPC     MW 4916   0.175   2.310   2.140  0.1112  0.2498  0.4880
 1170OPC     OW 4917   4.515   3.122   2.796 -0.1622  0.2979  0.2323
 1170OPC    HW1 4918   4.447   3.082   2.758 -0.2522 -0.7575  1.4486
 1170OPC    HW2 4919   4.499   3.115   2.881  0.6103  1.6057  0.5229
 1170OPC     MW 4920   4.503   3.115   2.803 -0.0613  0.3353  0.4548
 1171OPC     OW 4921   4.613   2.546   3.503 -0.3586  0.1417  0.4630
 1171OPC    HW1 4922   4.680   2.491   3.493  0.7010  1.5872 -0.8346
 1171OPC    HW2 4923   4.543   2.495   3.492  0.5671 -1.0685 -0.0698
 1171OPC     MW 4924   4.613   2.531   3.500 -0.0656  0.1765  0.1925
 1172OPC     OW 4925   1.327   4.399   0.483 -0.1156  0.6162 -0.1914
 1172OPC    HW1 4926   1.258   4.436   0.445 -1.9509 -1.9917  0.2842
 1172OPC    HW2 4927   1.294   4.367   0.557  2.0111  0.6044  0.8188
 1172OPC     MW 4928   1.312   4.399   0.488 -0.0725  0.2292  0.0281
 1173OPC     OW 4929   2.488   0.122   0.050 -0.4479 -0.2087  0.0271
 1173OPC    HW1 4930   2.413   0.080   0.064  0.5407 -2.1709 -0.0578
 1173OPC    HW2 4931   2.512   0.093  -0.029 -0.8700  2.5085 -1.2087
 1173OPC     MW 4932   2.480   0.111   0.040 -0.3642 -0.0972 -0.1680
 1174OPC     OW 4933   3.443   0.768   3.921 -0.5506 -0.1199 -0.3712
 1174OPC    HW1 4934   3.456   0.782   4.006 -1.4922  0.1728 -0.2540
 1174OPC    HW2 4935   3.505   0.710   3.899 -0.2839 -0.1797  0.5052
 1174OPC     MW 4936   3.454   0.761   3.930 -0.6503 -0.0855 -0.2244
 1175OPC     OW 4937   3.591   2.825   1.838 -0.0997  0.4465  0.2790
 1175OPC    HW1 4938   3.597   2.808   1.923  1.1059  3.1898  0.8596
 1175OPC    HW2 4939   3.611   2.910   1.832  1.8211 -0.0377 -2.9231
 1175OPC     MW 4940   3.595   2.835   1.850  0.3622  0.7802 -0.1082
 1176OPC     OW 4941   3.569   1.512   4.513  0.6732  0.2766 -0.2425
 1176OPC    HW1 4942   3.572   1.497   4.427  2.2659  1.5808 -0.4565
 1176OPC    HW2 4943   3.534   1.592   4.517  2.0027  0.8475  0.2172
 1176OPC     MW 4944   3.564   1.522   4.501  1.1048  0.5537 -0.2064
 1177OPC     OW 4945   2.212   4.294   0.309  0.0621  0.0308  0.0065
 1177OPC    HW1 4946   2.209   4.206   0.306  0.9952  0.0117 -1.1225
 1177OPC    HW2 4947   2.160   4.314   0.376 -2.4540 -1.2684 -1.3789
 1177OPC     MW 4948   2.204   4.284   0.318 -0.1718 -0.1639 -0.3650
 1178OPC     OW 4949   2.500   3.720   0.817  0.2685  0.0190  0.2691
 1178OPC    HW1 4950   2.476   3.782   0.874 -2.2844 -2.4136  2.1580
 1178OPC    HW2 4951   2.531   3.656   0.869  0.7709 -1.1329 -1.3711
 1178OPC     MW 4952   2.501   3.720   0.833 -0.0342 -0.5103  0.3058
 1179OPC     OW 4953   1.557   0.776   3.114 -0.1599  0.3994 -0.2596
 1179OPC    HW1 4954   1.474   0.790   3.138  0.4587  2.0500  1.1361
 1179OPC    HW2 4955   1.573   0.842   3.059  0.7294  1.1994  0.9078
 1179OPC     MW 4956   1.547   0.788   3.110  0.0629  0.7614  0.1191
 1180OPC     OW 4957   0.873   3.646   2.584 -0.3964 -0.4437 -0.4133
 1180OPC    HW1 4958   0.955   3.628   2.607 -0.5217 -0.8376 -0.2588
 1180OPC    HW2 4959   0.851   3.712   2.636 -0.2150 -0.4107 -0.3780
 1180OPC     MW 4960   0.882   3.653   2.595 -0.3881 -0.4971 -0.3853
 1181OPC     OW 4961   0.072   3.305   1.648 -0.0447 -0.3458  0.2301
 1181OPC    HW1 4962   0.062   3.387   1.620 -0.0527 -0.8523 -1.3536
 1181OPC    HW2 4963   0.001   3.264   1.617  0.2765 -1.0803  0.4297
 1181OPC     MW 4964   0.060   3.311   1.639  0.0016 -0.5291  0.0257
 1182OPC     OW 4965   4.306   0.442   2.529  0.1383 -0.2069 -0.0268
 1182OPC    HW1 4966   4.362   0.385   2.563 -0.2294 -0.9236 -0.6068
 1182OPC    HW2 4967   4.303   0.420   2.444  0.8884  1.4149 -0.5254
 1182OPC     MW 4968   4.314   0.431   2.521  0.1947 -0.0732 -0.1861
 1183OPC     OW 4969   4.381   4.609   4.047 -0.6983 -0.0032 -0.8864
 1183OPC    HW1 4970   4.408   4.597   4.129  1.1203  0.9617 -1.2798
 1183OPC    HW2 4971   4.321   4.546   4.036 -0.6885 -0.4154  1.0287
 1183OPC     MW 4972   4.376   4.598   4.057 -0.4279  0.0783 -0.6615
 1184OPC     OW 4973   3.853   4.180   3.611 -0.0041  0.6907 -0.2204
 1184OPC    HW1 4974   3.892   4.230   3.670 -0.6384 -0.3004  1.1122
 1184OPC    HW2 4975   3.918   4.136   3.574  0.4873  1.9852 -0.9410
 1184OPC     MW 4976   3.868   4.181   3.614 -0.0252  0.7357 -0.1300
 1185OPC     OW 4977   2.637   0.393   1.870 -0.5072 -0.0044  0.3115
 1185OPC    HW1 4978   2.620   0.325   1.921 -1.5513  0.0089 -0.0025
 1185OPC    HW2 4979   2.700   0.436   1.913 -2.2910  0.7769  2.2920
 1185OPC     MW 4980   2.644   0.390   1.884 -0.9250  0.1130  0.5576
 1186OPC     OW 4981   4.187   0.653   1.862  0.1811 -0.3184  0.4854
 1186OPC    HW1 4982   4.261   0.643   1.817  0.3420  0.6318  0.5174
 1186OPC    HW2 4983   4.146   0.577   1.851  1.7781 -1.4388  1.6083
 1186OPC     MW 4984   4.192   0.640   1.854  0.4407 -0.3435  0.6560
 1187OPC     OW 4985   4.682   1.610   1.351  0.4511 -0.0463 -0.3793
 1187OPC    HW1 4986   4.713   1.568   1.280  1.6935 -0.3144  0.3026
 1187OPC    HW2 4987   4.622   1.554   1.382  0.7765 -0.4874 -0.5262
 1187OPC     MW 4988   4.678   1.595   1.345  0.6827 -0.1510 -0.3003
 1188OPC     OW 4989   3.466   3.720   0.965  0.1520 -0.4186  0.2133
 1188OPC    HW1 4990   3.469   3.687   1.046 -1.1490  0.7805  0.7822
 1188OPC    HW2 4991   3.548   3.747   0.952  0.3985 -0.6888  1.1052
 1188OPC     MW 4992   3.479   3.719   0.975 -0.0038 -0.2815  0.4291
 1189OPC     OW 4993   3.670   1.221   4.377  0.6886 -0.6615 -0.2893
 1189OPC    HW1 4994   3.617   1.152   4.366 -0.1375  0.1525 -1.7106
 1189OPC    HW2 4995   3.702   1.209   4.457 -2.3823 -0.6997  1.0718
 1189OPC     MW 4996   3.667   1.209   4.387  0.1130 -0.5469 -0.2982
 1190OPC     OW 4997   4.485   0.916   4.292  0.2769 -0.1741  0.0581
 1190OPC    HW1 4998   4.468   0.851   4.236 -0.2194 -0.4216  0.4817
 1190OPC    HW2 4999   4.572   0.912   4.302  0.1557 -1.4495  0.8508
 1190OPC     MW 5000   4.495   0.906   4.285  0.1854 -0.3991  0.2379
 1191OPC     OW 5001   3.160   0.669   0.665  0.0359  0.6707 -0.4012
 1191OPC    HW1 5002   3.127   0.750   0.669 -0.6018  0.3798  0.4792
 1191OPC    HW2 5003   3.143   0.636   0.744  0.4364 -0.2725 -0.6968
 1191OPC     MW 5004   3.153   0.676   0.677  0.0009  0.4884 -0.3148
 1192OPC     OW 5005   0.347   4.347   0.787 -0.6320  0.8598 -0.9021
 1192OPC    HW1 5006   0.321   4.430   0.782  0.2362  1.2364  0.2310
 1192OPC    HW2 5007   0.414   4.350   0.844 -1.6182 -0.8415  0.4596
 1192OPC     MW 5008   0.353   4.360   0.795 -0.6494  0.6642 -0.5335
 1193OPC     OW 5009   2.265   1.608   3.669 -0.3079  0.3791  0.0140
 1193OPC    HW1 5010   2.338   1.578   3.706  0.0477 -0.0555 -1.0097
 1193OPC    HW2 5011   2.287   1.618   3.585 -1.4666  0.1246 -0.3338
 1193OPC     MW 5012   2.279   1.605   3.662 -0.4265  0.2773 -0.1887
 1194OPC     OW 5013   3.998   2.107   4.750 -0.4252 -0.1720  0.2220
 1194OPC    HW1 5014   3.957   2.062   4.812 -0.7047  1.4215  1.2575
 1194OPC    HW2 5015   3.938   2.116   4.687 -0.6392 -0.5063  0.3776
 1194OPC     MW 5016   3.983   2.102   4.750 -0.4982  0.0141  0.3981
 1195OPC     OW 5017   2.278   0.354   1.164 -0.2865 -0.4029 -0.4082
 1195OPC    HW1 5018   2.239   0.322   1.235 -1.6166 -1.2744 -1.4764
 1195OPC    HW2 5019   2.277   0.440   1.176 -1.8235 -0.4499 -0.0232
 1195OPC     MW 5020   2.272   0.362   1.176 -0.7100 -0.5386 -0.5090
 1196OPC     OW 5021   3.720   0.556   4.206 -0.5166 -0.1245 -0.5871
 1196OPC    HW1 5022   3.757   0.539   4.129 -0.1091 -2.1699 -0.0068
 1196OPC    HW2 5023   3.784   0.544   4.263 -0.3403  3.0664  0.0570
 1196OPC     MW 5024   3.735   0.551   4.203 -0.4304  0.0447 -0.4062
 1197OPC     OW 5025   3.921   3.325   1.431  0.1727  0.8024 -0.1318
 1197OPC    HW1 5026   3.923   3.280   1.356 -0.7346  0.7923 -0.1611
 1197OPC    HW2 5027   3.944   3.405   1.408  0.1315  0.7445 -0.3779
 1197OPC     MW 5028   3.925   3.330   1.417  0.0325  0.7923 -0.1724
 1198OPC     OW 5029   1.506   2.272   1.552 -0.7332  0.2596  0.3508
 1198OPC    HW1 5030   1.452   2.293   1.487 -0.8140  0.5069  0.4989
 1198OPC    HW2 5031   1.584   2.267   1.512 -0.7886  0.3724  0.2266
 1198OPC     MW 5032   1.510   2.274   1.537 -0.7533  0.3127  0.3543
 1199OPC     OW 5033   2.779   2.559   3.470  0.5887  0.0907 -0.1011
 1199OPC    HW1 5034   2.804   2.511   3.402 -0.9657 -0.2587 -0.4495
 1199OPC    HW2 5035   2.817   2.519   3.538  1.2942 -0.1666 -0.6326
 1199OPC     MW 5036   2.789   2.546   3.470  0.4632  0.0012 -0.2311
 1200OPC     OW 5037   0.245   1.638   2.413 -1.0611 -0.2164  0.2514
 1200OPC    HW1 5038   0.301   1.704   2.429 -1.6234  0.7000 -1.2968
 1200OPC    HW2 5039   0.298   1.572   2.392 -0.5213  0.1660  0.3643
 1200OPC     MW 5040   0.261   1.638   2.412 -1.0644 -0.0246  0.0393
 1201OPC     OW 5041   1.744   3.537   1.223 -0.0373 -0.0954  0.5204
 1201OPC    HW1 5042   1.803   3.472   1.225  0.2492 -0.3259 -4.3362
 1201OPC    HW2 5043   1.787   3.603   1.187 -1.5746  1.3187  1.1434
 1201OPC     MW 5044   1.759   3.537   1.218 -0.2221  0.0795 -0.1050
 1202OPC     OW 5045   4.647   2.769   3.107 -0.2189 -0.1006 -0.2519
 1202OPC    HW1 5046   4.638   2.755   3.021 -1.0070  3.8859 -1.0600
 1202OPC    HW2 5047   4.731   2.788   3.117 -0.6863  3.1053 -1.0951
 1202OPC     MW 5048   4.658   2.770   3.096 -0.4043  0.9619 -0.4959
 1203OPC     OW 5049   1.277   1.633   1.322 -0.1930  0.0327  0.0450
 1203OPC    HW1 5050   1.191   1.621   1.333 -0.1093 -1.1770 -0.5117
 1203OPC    HW2 5051   1.287   1.632   1.235  0.5779 -1.4922  0.1150
 1203OPC     MW 5052   1.266   1.631   1.311 -0.0667 -0.3713 -0.0269
 1204OPC     OW 5053   1.157   1.305   3.202  0.6291  0.4311  0.0548
 1204OPC    HW1 5054   1.219   1.299   3.140  0.9858 -1.8185  0.5282
 1204OPC    HW2 5055   1.141   1.390   3.207  2.0879  0.8691 -1.6667
 1204OPC     MW 5056   1.164   1.317   3.193  0.8972  0.1635 -0.1294
 1205OPC     OW 5057   3.336   0.017   3.497 -0.0911 -0.2969 -0.1160
 1205OPC    HW1 5058   3.293  -0.056   3.475  0.2768 -1.0656  1.5522
 1205OPC    HW2 5059   3.407  -0.012   3.538  0.6586  1.0033 -0.4170
 1205OPC     MW 5060   3.340   0.002   3.500  0.0740 -0.2184  0.0860
 1206OPC     OW 5061   0.133   0.636   2.503 -0.1315 -0.3053  0.1454
 1206OPC    HW1 5062   0.149   0.564   2.456 -0.4128 -0.5906  0.4830
 1206OPC    HW2 5063   0.213   0.663   2.525 -0.0445 -1.0051  0.7480
 1206OPC     MW 5064   0.148   0.629   2.500 -0.1602 -0.4509  0.2842
 1207OPC     OW 5065   3.823   1.502   1.719 -0.8787  0.3657  0.0468
 1207OPC    HW1 5066   3.794   1.542   1.791  0.1836 -1.5921  1.6693
 1207OPC    HW2 5067   3.878   1.559   1.684 -1.6603  1.4848  0.5984
 1207OPC     MW 5068   3.826   1.516   1.724 -0.8372  0.2418  0.3679
 1208OPC     OW 5069   1.407   3.778   0.889 -0.4289 -0.1732  0.5084
 1208OPC    HW1 5070   1.450   3.852   0.872  0.4772 -1.1732 -2.0444
 1208OPC    HW2 5071   1.331   3.789   0.846 -0.4087 -0.5776  0.3644
 1208OPC     MW 5072   1.402   3.790   0.880 -0.2921 -0.3807  0.1100
 1209OPC     OW 5073   3.427   1.463   4.223 -0.5249 -0.0531 -0.5011
 1209OPC    HW1 5074   3.490   1.440   4.167  0.2259 -0.2145  0.3995
 1209OPC    HW2 5075   3.433   1.550   4.226  1.1727 -0.1696  1.2674
 1209OPC     MW 5076   3.437   1.472   4.215 -0.1633 -0.0942 -0.1068
 1210OPC     OW 5077   4.325   0.369   1.989 -0.2332 -0.2771 -0.2148
 1210OPC    HW1 5078   4.327   0.350   1.904  1.6551 -0.6183 -0.1419
 1210OPC    HW2 5079   4.313   0.455   1.991  0.4610 -0.1607 -0.8518
 1210OPC     MW 5080   4.323   0.379   1.977  0.1482 -0.3103 -0.2981
 1211OPC     OW 5081   2.215   4.193   0.697 -0.4469  0.0323 -0.5651
 1211OPC    HW1 5082   2.168   4.254   0.657 -3.0341 -1.9496 -0.7970
 1211OPC    HW2 5083   2.278   4.175   0.640  0.1087  2.0737 -0.6736
 1211OPC     MW 5084   2.217   4.199   0.683 -0.7469  0.0411 -0.6154
 1212OPC     OW 5085   3.661   2.590   3.198  0.1415 -0.4202 -0.2780
 1212OPC    HW1 5086   3.706   2.660   3.221  1.1919 -0.5465 -1.7932
 1212OPC    HW2 5087   3.627   2.561   3.273 -2.5288  3.1310  0.1221
 1212OPC     MW 5088   3.662   2.596   3.212 -0.0979  0.0857 -0.4428
 1213OPC     OW 5089   2.052   4.485   2.316  0.3081  0.0788  0.3979
 1213OPC    HW1 5090   2.123   4.474   2.365 -0.0306  0.8864  1.1022
 1213OPC    HW2 5091   2.038   4.572   2.319 -0.7593 -0.0768  0.3633
 1213OPC     MW 5092   2.061   4.496   2.324  0.1003  0.1751  0.4967
 1214OPC     OW 5093   0.227   4.240   3.895 -0.2696  0.2729 -0.2350
 1214OPC    HW1 5094   0.303   4.272   3.867 -0.2654  0.1859 -0.3227
 1214OPC    HW2 5095   0.168   4.295   3.861 -0.2998 -0.1530 -0.8766
 1214OPC     MW 5096   0.229   4.253   3.886 -0.2735  0.1970 -0.3429
 1215OPC     OW 5097   2.128   0.877   4.332  0.8548  0.1854 -0.1322
 1215OPC    HW1 5098   2.152   0.960   4.338  1.1903  0.1352 -0.6847
 1215OPC    HW2 5099   2.176   0.847   4.265 -0.4876  0.0105 -1.0615
 1215OPC     MW 5100   2.138   0.885   4.323  0.7060  0.1521 -0.3511
 1216OPC     OW 5101   4.857   1.713   2.918 -0.3193  0.5658  0.2196
 1216OPC    HW1 5102   4.848   1.651   2.858 -0.0254 -0.4294  1.1695
 1216OPC    HW2 5103   4.918   1.766   2.885  0.3722 -0.3749 -0.0461
 1216OPC     MW 5104   4.865   1.712   2.905 -0.1735  0.2798  0.3207
 1217OPC     OW 5105   4.608   3.658   2.123  0.7529  0.0544  0.7430
 1217OPC    HW1 5106   4.553   3.618   2.178 -0.6083  0.3197 -0.3614
 1217OPC    HW2 5107   4.624   3.597   2.063  1.0491  0.2236  0.6495
 1217OPC     MW 5108   4.602   3.643   2.122  0.5957  0.1186  0.5660
 1218OPC     OW 5109   4.224   3.800   3.317  0.3019 -0.5433  0.4428
 1218OPC    HW1 5110   4.192   3.835   3.390  1.3187 -1.1777  1.2289
 1218OPC    HW2 5111   4.170   3.829   3.255 -1.1139 -0.6911  1.5413
 1218OPC     MW 5112   4.211   3.809   3.319  0.2429 -0.6588  0.7213
 1219OPC     OW 5113   3.750   3.582   3.355  1.0765 -0.5481  1.0166
 1219OPC    HW1 5114   3.747   3.631   3.283 -1.3554 -1.0274  0.7123
 1219OPC    HW2 5115   3.798   3.629   3.410  0.6437  1.1498  0.0059
 1219OPC     MW 5116   3.757   3.596   3.353  0.6533 -0.3679  0.8222
 1220OPC     OW 5117   3.213   2.496   4.496  0.1145 -0.1077  0.7122
 1220OPC    HW1 5118   3.160   2.526   4.433  1.5234  1.2377  0.1106
 1220OPC    HW2 5119   3.234   2.567   4.542  2.0674 -0.4144  0.3896
 1220OPC     MW 5120   3.208   2.511   4.493  0.6110  0.0458  0.5756
 1221OPC     OW 5121   2.416   1.751   2.801  0.1008  0.6566  0.3887
 1221OPC    HW1 5122   2.329   1.762   2.800 -0.5069 -2.6716 -2.6388
 1221OPC    HW2 5123   2.441   1.781   2.723  1.6558  1.0622  1.0095
 1221OPC     MW 5124   2.407   1.757   2.790  0.2407  0.2250  0.0332
 1222OPC     OW 5125   1.100   2.463   2.136 -0.3923  0.0116  0.1344
 1222OPC    HW1 5126   1.096   2.516   2.066 -0.3041 -0.2614 -0.0790
 1222OPC    HW2 5127   1.118   2.518   2.202  0.6914  0.1265 -0.2334
 1222OPC     MW 5128   1.102   2.479   2.135 -0.2192 -0.0117  0.0485
 1223OPC     OW 5129   0.122   0.384   2.373  0.4358 -0.1068  0.7575
 1223OPC    HW1 5130   0.054   0.409   2.324  0.3811  0.7548  1.2531
 1223OPC    HW2 5131   0.090   0.320   2.422 -0.0586  0.3735  1.0692
 1223OPC     MW 5132   0.107   0.379   2.373  0.3547  0.0915  0.8768
 1224OPC     OW 5133   2.935   0.084   3.714 -0.1694  0.0732  0.3048
 1224OPC    HW1 5134   2.989   0.016   3.721 -1.2353 -0.9330 -0.7293
 1224OPC    HW2 5135   2.956   0.119   3.637 -0.2413  0.3580  0.4137
 1224OPC     MW 5136   2.946   0.079   3.704 -0.3375 -0.0334  0.1682
 1225OPC     OW 5137   2.211   1.876   3.789 -0.3812 -0.2967 -0.0779
 1225OPC    HW1 5138   2.231   1.807   3.739  1.7062 -0.1600  0.4818
 1225OPC    HW2 5139   2.169   1.840   3.857 -0.4565 -0.8574 -0.4111
 1225OPC     MW 5140   2.208   1.861   3.792 -0.0838 -0.3594 -0.0445
 1226OPC     OW 5141   0.731   4.332   3.883  0.0622  0.5190 -0.2147
 1226OPC    HW1 5142   0.754   4.409   3.916  2.4930 -1.0582  2.2004
 1226OPC    HW2 5143   0.791   4.316   3.822  2.8248 -1.4153  2.6785
 1226OPC     MW 5144   0.743   4.341   3.879  0.8293  0.0006  0.5694
 1227OPC     OW 5145   3.537   1.035   0.874  0.3788  0.1628  0.4909
 1227OPC    HW1 5146   3.474   1.003   0.926 -0.0055 -1.0352 -0.6463
 1227OPC    HW2 5147   3.516   1.119   0.866 -0.2620  0.0915  1.2604
 1227OPC     MW 5148   3.524   1.043   0.881  0.2273 -0.0247  0.4366
 1228OPC     OW 5149   3.802   3.426   2.040 -0.4651 -0.2099 -0.3586
 1228OPC    HW1 5150   3.807   3.472   2.114 -0.2797  0.1069 -0.5644
 1228OPC    HW2 5151   3.885   3.403   2.025 -0.0923  1.8051 -1.7525
 1228OPC     MW 5152   3.815   3.429   2.049 -0.3826  0.1346 -0.5950
 1229OPC     OW 5153   0.550   4.543   2.222 -0.0969 -0.2709 -0.0460
 1229OPC    HW1 5154   0.520   4.466   2.195  0.3048 -0.3125 -0.3872
 1229OPC    HW2 5155   0.612   4.563   2.163  1.7186 -0.9511  1.5365
 1229OPC     MW 5156   0.555   4.535   2.209  0.2306 -0.3777  0.1374
 1230OPC     OW 5157   2.243   3.184   2.570  0.0915  0.3473  0.2165
 1230OPC    HW1 5158   2.309   3.130   2.554 -0.4219 -0.4809  0.8250
 1230OPC    HW2 5159   2.260   3.214   2.650 -1.2812 -1.4598  1.2649
 1230OPC     MW 5160   2.255   3.181   2.579 -0.1871 -0.0421  0.4613
 1231OPC     OW 5161   4.833   1.030   0.149 -0.3200  0.0162  0.0885
 1231OPC    HW1 5162   4.838   0.971   0.085 -0.6080 -1.5999  1.4898
 1231OPC    HW2 5163   4.747   1.035   0.166 -0.6557  2.8104 -1.6569
 1231OPC     MW 5164   4.821   1.022   0.142 -0.4119  0.1903  0.0377
 1232OPC     OW 5165   1.938   1.169   0.869 -0.1513  0.5700 -0.0961
 1232OPC    HW1 5166   1.930   1.233   0.928 -2.2409 -0.8675  1.2939
 1232OPC    HW2 5167   1.999   1.117   0.904  0.7427  1.1906 -0.6884
 1232OPC     MW 5168   1.946   1.171   0.883 -0.3278  0.4493  0.0217
 1233OPC     OW 5169   0.533   0.742   2.023 -0.1827 -0.0691 -0.0997
 1233OPC    HW1 5170   0.495   0.800   1.970  0.4312 -0.7725 -1.3315
 1233OPC    HW2 5171   0.591   0.790   2.067 -1.0510  0.6186  0.3609
 1233OPC     MW 5172   0.536   0.758   2.022 -0.2203 -0.0715 -0.2137
 1234OPC     OW 5173   3.846   0.762   3.822 -0.6659  0.2756  0.2707
 1234OPC    HW1 5174   3.841   0.809   3.895 -0.8340  1.1039 -0.2632
 1234OPC    HW2 5175   3.809   0.813   3.761 -1.6571 -0.8948 -0.1559
 1234OPC     MW 5176   3.840   0.776   3.824 -0.8374  0.2251  0.1288
 1235OPC     OW 5177   3.379   4.065   0.692  0.3065  0.3518  0.0310
 1235OPC    HW1 5178   3.418   4.046   0.768 -0.7784  2.1105  1.1058
 1235OPC    HW2 5179   3.380   3.989   0.649 -0.4956 -1.1594  2.4779
 1235OPC     MW 5180   3.385   4.051   0.697  0.0278  0.3884  0.5512
 1236OPC     OW 5181   3.416   4.513   1.779  0.3714 -0.0165 -0.0939
 1236OPC    HW1 5182   3.338   4.538   1.749  0.0173 -0.3915  0.4876
 1236OPC    HW2 5183   3.396   4.454   1.840  1.1529 -1.8150 -1.4650
 1236OPC     MW 5184   3.401   4.508   1.784  0.4346 -0.3379 -0.2105
 1237OPC     OW 5185   4.481   3.678   1.208 -0.0979 -0.1114  0.3485
 1237OPC    HW1 5186   4.497   3.693   1.123  4.7458  1.2161  1.1992
 1237OPC    HW2 5187   4.459   3.756   1.239  0.8987  0.0232  0.7408
 1237OPC     MW 5188   4.480   3.692   1.200  0.7647  0.1046  0.5322
 1238OPC     OW 5189   0.093   0.405   1.083  0.6635 -0.2331 -0.1713
 1238OPC    HW1 5190   0.072   0.459   1.148  2.1800  0.5193 -0.2556
 1238OPC    HW2 5191   0.178   0.422   1.069  1.0335 -2.2088 -0.6258
 1238OPC     MW 5192   0.102   0.416   1.090  0.9422 -0.4138 -0.2508
 1239OPC     OW 5193   3.360   4.614   1.221 -0.3660 -0.1893 -0.4531
 1239OPC    HW1 5194   3.410   4.674   1.260  0.2201 -0.8453 -0.1786
 1239OPC    HW2 5195   3.320   4.574   1.288 -1.5421  0.5456 -0.6813
 1239OPC     MW 5196   3.362   4.617   1.237 -0.4529 -0.1777 -0.4463
 1240OPC     OW 5197   3.740   3.585   1.793 -0.0576  0.0925 -0.1552
 1240OPC    HW1 5198   3.692   3.526   1.834 -0.7624  1.3901  0.9572
 1240OPC    HW2 5199   3.816   3.584   1.837  0.1574 -0.4068 -0.5300
 1240OPC     MW 5200   3.744   3.576   1.805 -0.1299  0.2105 -0.0463
 1241OPC     OW 5201   1.909   2.259   1.206  0.0978  0.0630  0.0971
 1241OPC    HW1 5202   1.977   2.287   1.254  0.5252  1.3656 -1.1927
 1241OPC    HW2 5203   1.947   2.215   1.142 -0.3083  0.2386 -0.2664
 1241OPC     MW 5204   1.925   2.257   1.204  0.1009  0.2813 -0.1471
 1242OPC     OW 5205   0.577   0.479   1.673 -0.0069  0.1728 -0.4135
 1242OPC    HW1 5206   0.603   0.396   1.662  0.2331  0.2197 -0.2044
 1242OPC    HW2 5207   0.506   0.471   1.723  0.5906  0.1497  0.4670
 1242OPC     MW 5208   0.570   0.465   1.679  0.1168  0.1763 -0.2526
 1243OPC     OW 5209   4.232   0.510   2.796  0.2793  0.2113  0.3627
 1243OPC    HW1 5210   4.307   0.552   2.806  0.7223 -0.5122  0.1536
 1243OPC    HW2 5211   4.237   0.476   2.715 -0.3019  0.2156  0.3148
 1243OPC     MW 5212   4.244   0.511   2.785  0.2588  0.1050  0.3248
 1244OPC     OW 5213   2.249   2.759   0.636 -0.2364 -0.2710  0.2811
 1244OPC    HW1 5214   2.280   2.795   0.709  0.2988  0.9866 -0.5251
 1244OPC    HW2 5215   2.185   2.813   0.612  1.7386  1.2839 -1.9035
 1244OPC     MW 5216   2.244   2.772   0.643  0.1344  0.1446 -0.1607
 1245OPC     OW 5217   0.903   2.750   1.131 -0.2911 -0.6690  0.1592
 1245OPC    HW1 5218   0.953   2.810   1.170 -0.1379 -1.1641  0.7472
 1245OPC    HW2 5219   0.922   2.758   1.046 -0.2738  0.1103  0.2343
 1245OPC     MW 5220   0.913   2.760   1.124 -0.2660 -0.6269  0.2572
 1246OPC     OW 5221   4.201   4.026   0.040  0.4210  0.5579  0.4964
 1246OPC    HW1 5222   4.203   3.940   0.024 -0.0118  0.8920 -1.7949
 1246OPC    HW2 5223   4.122   4.050   0.011 -0.0054  1.5479  2.3469
 1246OPC     MW 5224   4.189   4.017   0.033  0.2941  0.7536  0.4313
 1247OPC     OW 5225   4.786   0.406   4.597  0.1004  0.1265 -0.0507
 1247OPC    HW1 5226   4.739   0.446   4.536 -0.0427 -0.9031 -0.6373
 1247OPC    HW2 5227   4.864   0.444   4.591  0.4568 -0.7700 -1.7344
 1247OPC     MW 5228   4.791   0.417   4.587  0.1320 -0.1580 -0.3859
 1248OPC     OW 5229   1.477   2.319   0.136 -0.3830  0.1467 -0.1505
 1248OPC    HW1 5230   1.404   2.271   0.146  0.0023 -0.2607  0.8936
 1248OPC    HW2 5231   1.540   2.267   0.167  0.3444  0.5350 -0.9389
 1248OPC     MW 5232   1.475   2.304   0.142 -0.2187  0.1439 -0.1127
 1249OPC     OW 5233   0.721   2.687   0.233 -0.0095  0.2436 -0.0068
 1249OPC    HW1 5234   0.796   2.682   0.189 -0.1414 -0.4792 -0.1653
 1249OPC    HW2 5235   0.661   2.688   0.170 -0.1005  2.4462  0.0509
 1249OPC     MW 5236   0.723   2.686   0.217 -0.0424  0.4622 -0.0217
 1250OPC     OW 5237   0.760   3.223   3.461  0.2718 -0.3701  0.2490
 1250OPC    HW1 5238   0.760   3.175   3.388 -1.9133  0.8803 -0.6839
 1250OPC    HW2 5239   0.765   3.305   3.431  2.3888  0.1242  1.7207
 1250OPC     MW 5240   0.761   3.228   3.446  0.2618 -0.1124  0.3286
 1251OPC     OW 5241   4.008   4.511   0.475 -0.0016 -0.1281 -0.2987
 1251OPC    HW1 5242   4.051   4.585   0.461 -1.1198  0.4275 -0.9649
 1251OPC    HW2 5243   4.059   4.450   0.441  0.6666  0.4068 -0.2687
 1251OPC     MW 5244   4.022   4.513   0.468 -0.0680  0.0330 -0.3927
 1252OPC     OW 5245   0.237   2.747   4.152  0.0487  0.0655 -0.1588
 1252OPC    HW1 5246   0.293   2.731   4.217 -1.1694  1.1943  1.2306
 1252OPC    HW2 5247   0.289   2.773   4.087  1.1705  0.7585  0.9636
 1252OPC     MW 5248   0.253   2.748   4.152  0.0345  0.3345  0.2121
 1253OPC     OW 5249   2.705   3.529   1.138 -0.3015 -0.4105  0.3892
 1253OPC    HW1 5250   2.771   3.499   1.187 -0.3449 -0.2913  0.5220
 1253OPC    HW2 5251   2.726   3.613   1.126  1.3390 -1.0520 -2.3745
 1253OPC     MW 5252   2.718   3.537   1.143 -0.0656 -0.4877  0.0006
 1254OPC     OW 5253   0.283   3.752   4.706  0.4584 -0.0809 -0.7289
 1254OPC    HW1 5254   0.275   3.792   4.784  0.4912 -1.0753 -0.2020
 1254OPC    HW2 5255   0.260   3.814   4.649 -1.9314 -0.0021  0.2073
 1254OPC     MW 5256   0.278   3.767   4.709  0.1102 -0.2161 -0.5127
 1255OPC     OW 5257   3.443   1.825   0.671 -0.1640  0.0272  0.4795
 1255OPC    HW1 5258   3.381   1.764   0.660  0.7347 -0.7092 -0.8497
 1255OPC    HW2 5259   3.431   1.852   0.753 -0.3404 -2.2750  1.3001
 1255OPC     MW 5260   3.432   1.820   0.682 -0.0573 -0.4217  0.4043
 1256OPC     OW 5261   0.137   0.837   3.599 -0.5493 -0.3035 -0.5537
 1256OPC    HW1 5262   0.134   0.753   3.624 -0.3724 -0.1772 -0.1058
 1256OPC    HW2 5263   0.221   0.849   3.579 -0.6121 -0.2870 -0.8066
 1256OPC     MW 5264   0.149   0.826   3.600 -0.5324 -0.2824 -0.5249
 1257OPC     OW 5265   4.515   4.126   2.805  0.9054 -0.6203  0.9077
 1257OPC    HW1 5266   4.462   4.058   2.790 -0.4997  0.3357  1.3677
 1257OPC    HW2 5267   4.461   4.194   2.810  1.8871  0.0811  3.9704
 1257OPC     MW 5268   4.500   4.126   2.803  0.8431 -0.3755  1.4282
 1258OPC     OW 5269   2.212   1.348   0.761 -0.2938 -0.0270  0.4232
 1258OPC    HW1 5270   2.268   1.285   0.739 -0.7852 -0.1434 -0.5833
 1258OPC    HW2 5271   2.160   1.309   0.820 -0.4645 -0.4995 -0.0337
 1258OPC     MW 5272   2.212   1.333   0.767 -0.3917 -0.1139  0.2070
 1259OPC     OW 5273   0.829   0.023   1.580 -0.2910  0.5805 -0.5435
 1259OPC    HW1 5274   0.818   0.006   1.496 -0.3830 -0.5324 -0.3193
 1259OPC    HW2 5275   0.909   0.057   1.584 -0.2798  0.6224 -1.0694
 1259OPC     MW 5276   0.839   0.025   1.568 -0.3029  0.4223 -0.5881
 1260OPC     OW 5277   1.435   3.920   0.195  0.2146  0.0115 -0.3427
 1260OPC    HW1 5278   1.514   3.884   0.199  1.1120  1.9638  1.6203
 1260OPC    HW2 5279   1.451   4.006   0.204 -2.1786  0.3929  1.3782
 1260OPC     MW 5280   1.449   3.928   0.197 -0.0063  0.3562  0.2015
 1261OPC     OW 5281   3.519   0.227   0.856  0.5479  0.0235 -0.2887
 1261OPC    HW1 5282   3.459   0.288   0.837  1.0427  0.4316 -0.5907
 1261OPC    HW2 5283   3.576   0.270   0.907  0.6674 -0.3109 -0.1387
 1261OPC     MW 5284   3.518   0.243   0.860  0.6387  0.0344 -0.3112
 1262OPC     OW 5285   1.534   4.409   4.145  0.1182 -0.0395 -0.0243
 1262OPC    HW1 5286   1.561   4.484   4.110  0.4277  0.1942  0.6991
 1262OPC    HW2 5287   1.571   4.348   4.094  0.8539  0.2915  0.1021
 1262OPC     MW 5288   1.543   4.411   4.133  0.2726  0.0440  0.1013
 1263OPC     OW 5289   2.447   2.591   1.983  0.0784  0.0936 -0.6352
 1263OPC    HW1 5290   2.412   2.649   2.037 -1.4040  0.0091 -1.4559
 1263OPC    HW2 5291   2.533   2.606   1.989 -0.1215  0.7540  0.9409
 1263OPC     MW 5292   2.455   2.602   1.991 -0.1702  0.1787 -0.5235
 1264OPC     OW 5293   0.725   3.967   0.687 -0.3321 -0.2641  0.4018
 1264OPC    HW1 5294   0.656   3.954   0.636  0.9832 -0.5751 -1.3841
 1264OPC    HW2 5295   0.697   4.028   0.743 -2.0795 -0.4768 -0.1720
 1264OPC     MW 5296   0.711   3.974   0.688 -0.3959 -0.3416  0.0532
 1265OPC     OW 5297   1.488   2.930   2.468 -0.2335  0.4034  0.3350
 1265OPC    HW1 5298   1.482   2.997   2.414  0.4448  1.1648  1.1655
 1265OPC    HW2 5299   1.418   2.938   2.519  0.7137  1.5164  1.5284
 1265OPC     MW 5300   1.477   2.941   2.468  0.0066  0.6803  0.6339
 1266OPC     OW 5301   0.607   2.151   0.155 -0.6787  0.0227 -0.0663
 1266OPC    HW1 5302   0.666   2.159   0.219  0.3184 -0.5803 -0.8856
 1266OPC    HW2 5303   0.602   2.232   0.123 -0.9322  0.2570  0.5508
 1266OPC     MW 5304   0.615   2.165   0.160 -0.5689 -0.0318 -0.0962
 1267OPC     OW 5305   2.358   0.639   3.276 -0.1506  0.0408 -0.3300
 1267OPC    HW1 5306   2.378   0.697   3.338 -0.6773  1.8904 -1.8115
 1267OPC    HW2 5307   2.431   0.593   3.267  0.4120  0.7148  0.6131
 1267OPC     MW 5308   2.371   0.641   3.284 -0.1452  0.4136 -0.4095
 1268OPC     OW 5309   2.564   3.256   4.121  0.2187 -0.6896  0.3438
 1268OPC    HW1 5310   2.651   3.263   4.128  0.3202  4.4188 -1.6963
 1268OPC    HW2 5311   2.553   3.230   4.039  0.0712  2.1329 -0.6442
 1268OPC     MW 5312   2.575   3.253   4.110  0.2120  0.4821 -0.1035
 1269OPC     OW 5313   0.130   1.675   1.261  0.2952 -0.1739 -0.1751
 1269OPC    HW1 5314   0.173   1.623   1.316 -0.2150 -0.5940 -0.1655
 1269OPC    HW2 5315   0.095   1.737   1.312  1.8659  0.8854 -0.3081
 1269OPC     MW 5316   0.131   1.677   1.276  0.4519 -0.0796 -0.1933
 1270OPC     OW 5317   0.750   3.863   2.719 -0.0014 -0.3032  0.1812
 1270OPC    HW1 5318   0.767   3.816   2.790  1.9043  0.2945  0.1542
 1270OPC    HW2 5319   0.800   3.933   2.727  0.1240 -0.1232 -1.6455
 1270OPC     MW 5320   0.760   3.866   2.731  0.2987 -0.1884 -0.0926
 1271OPC     OW 5321   3.482   1.046   0.548 -0.5397  0.0507 -0.6619
 1271OPC    HW1 5322   3.540   1.107   0.571 -0.6750  0.4521 -1.3280
 1271OPC    HW2 5323   3.406   1.077   0.579 -0.6741  0.4407 -1.3548
 1271OPC     MW 5324   3.479   1.060   0.556 -0.5795  0.1677 -0.8627
 1272OPC     OW 5325   4.120   1.607   3.307 -0.0945 -0.1238  0.0678
 1272OPC    HW1 5326   4.049   1.574   3.269 -0.0847 -0.5101  0.3851
 1272OPC    HW2 5327   4.173   1.538   3.316 -0.2374 -0.1120  1.1161
 1272OPC     MW 5328   4.117   1.592   3.303 -0.1142 -0.1791  0.2695
 1273OPC     OW 5329   4.213   3.025   3.071  0.0973 -0.8553  0.3227
 1273OPC    HW1 5330   4.235   3.103   3.038 -0.3856 -1.1844 -0.8253
 1273OPC    HW2 5331   4.144   3.043   3.121  0.2370 -0.4948  0.3947
 1273OPC     MW 5332   4.206   3.039   3.073  0.0467 -0.8507  0.1636
 1274OPC     OW 5333   2.847   0.696   1.793  0.6096 -0.4081 -0.8652
 1274OPC    HW1 5334   2.902   0.642   1.834 -0.1878 -1.6518 -1.3803
 1274OPC    HW2 5335   2.861   0.680   1.709 -0.6454 -0.8988 -1.0126
 1274OPC     MW 5336   2.857   0.686   1.787  0.3065 -0.6643 -0.9631
 1275OPC     OW 5337   3.193   1.295   0.919  0.1900  0.3315 -0.2164
 1275OPC    HW1 5338   3.279   1.295   0.904  0.3146  1.2006  0.4206
 1275OPC    HW2 5339   3.188   1.298   1.006 -0.4945 -0.9732 -0.1886
 1275OPC     MW 5340   3.205   1.295   0.930  0.1072  0.2672 -0.1182
 1276OPC     OW 5341   4.297   0.143   3.061  0.1939  0.4019  0.2818
 1276OPC    HW1 5342   4.214   0.162   3.082  0.2884  1.3990 -0.2107
 1276OPC    HW2 5343   4.344   0.179   3.125  0.2259 -1.0502  1.1301
 1276OPC     MW 5344   4.292   0.151   3.074  0.2126  0.3347  0.3343
 1277OPC     OW 5345   1.016   1.935   2.537 -0.7031 -0.9781  0.4057
 1277OPC    HW1 5346   1.087   1.934   2.486 -0.7569 -3.3200  0.2708
 1277OPC    HW2 5347   0.987   2.017   2.529  0.7646 -0.5412 -1.2314
 1277OPC     MW 5348   1.022   1.947   2.528 -0.4943 -1.2595  0.1440
 1278OPC     OW 5349   3.596   2.959   1.191  0.6053 -0.1513 -0.2320
 1278OPC    HW1 5350   3.624   2.987   1.114  1.1460 -1.8029 -0.6744
 1278OPC    HW2 5351   3.596   2.872   1.183 -3.1206 -0.3521  0.2724
 1278OPC     MW 5352   3.600   2.950   1.179  0.1348 -0.4249 -0.2229
 1279OPC     OW 5353   2.961   3.907   4.286  0.2480 -0.3937  0.7468
 1279OPC    HW1 5354   3.015   3.951   4.338  0.6021  1.1543 -0.8416
 1279OPC    HW2 5355   2.887   3.953   4.287 -0.2808 -1.2094  1.0633
 1279OPC     MW 5356   2.958   3.920   4.294  0.2221 -0.2854  0.5590
 1280OPC     OW 5357   3.783   3.554   4.756 -0.1682 -0.4910 -0.4262
 1280OPC    HW1 5358   3.825   3.628   4.775  1.2218 -1.5178  0.7220
 1280OPC    HW2 5359   3.698   3.576   4.762  0.2154  0.9064  0.2349
 1280OPC     MW 5360   3.776   3.568   4.759  0.0937 -0.4363 -0.1590
 1281OPC     OW 5361   0.730   4.174   1.491  0.3002 -0.4944 -0.2749
 1281OPC    HW1 5362   0.798   4.166   1.436  0.0850  0.6215 -0.7378
 1281OPC    HW2 5363   0.752   4.243   1.540  0.1772 -1.0648  0.5932
 1281OPC     MW 5364   0.743   4.183   1.490  0.2502 -0.4139 -0.2151
 1282OPC     OW 5365   1.384   3.994   2.374  0.6139  0.3098  0.2358
 1282OPC    HW1 5366   1.364   4.021   2.293 -0.9246  0.9362  0.7934
 1282OPC    HW2 5367   1.397   3.908   2.364  0.2989  0.3562 -0.6519
 1282OPC     MW 5368   1.383   3.985   2.360  0.3400  0.4093  0.1870
 1283OPC     OW 5369   0.362   3.266   0.676  0.7088  0.1139 -0.3314
 1283OPC    HW1 5370   0.279   3.247   0.694  0.4956  0.3558 -1.0320
 1283OPC    HW2 5371   0.370   3.246   0.591  1.7889 -1.3514  0.0658
 1283OPC     MW 5372   0.351   3.260   0.666  0.8369 -0.0669 -0.3762
 1284OPC     OW 5373   4.120   0.389   0.636  0.0792 -0.2657  0.3425
 1284OPC    HW1 5374   4.182   0.361   0.690  2.2842  1.3743 -1.1701
 1284OPC    HW2 5375   4.131   0.339   0.565 -0.5509 -0.1464  0.1516
 1284OPC     MW 5376   4.131   0.377   0.633  0.3120 -0.0058  0.0908
 1285OPC     OW 5377   2.184   2.369   4.188 -0.2325 -0.5088  0.5934
 1285OPC    HW1 5378   2.267   2.345   4.199 -0.3037 -0.8850  0.3489
 1285OPC    HW2 5379   2.145   2.342   4.261 -0.8870 -3.8099 -0.7833
 1285OPC     MW 5380   2.191   2.361   4.200 -0.3397 -1.0520  0.3540
 1286OPC     OW 5381   3.894   3.159   0.791  0.3820 -0.8955  0.2715
 1286OPC    HW1 5382   3.878   3.178   0.707 -0.6796  0.3241  0.7042
 1286OPC    HW2 5383   3.980   3.150   0.794  1.0705  3.4362 -0.2258
 1286OPC     MW 5384   3.904   3.161   0.779  0.3270 -0.0753  0.2620
 1287OPC     OW 5385   2.174   1.427   0.399 -0.6504 -0.4525  0.3053
 1287OPC    HW1 5386   2.193   1.356   0.446 -1.3396 -1.2859 -0.6344
 1287OPC    HW2 5387   2.116   1.398   0.341 -0.4557  0.7422 -0.5174
 1287OPC     MW 5388   2.168   1.412   0.397 -0.7233 -0.3992  0.0450
 1288OPC     OW 5389   4.837   0.562   1.276  0.0900  0.1895  0.1951
 1288OPC    HW1 5390   4.758   0.596   1.262  0.3304  0.8460  0.3931
 1288OPC    HW2 5391   4.827   0.517   1.350 -0.7355 -1.8435 -1.0572
 1288OPC     MW 5392   4.824   0.560   1.285  0.0036 -0.0138  0.0394
 1289OPC     OW 5393   0.119   4.468   1.355 -0.3764  0.4497 -0.5300
 1289OPC    HW1 5394   0.057   4.423   1.313 -0.9724 -2.3229  2.8500
 1289OPC    HW2 5395   0.174   4.406   1.383  0.2683  2.0458  2.1211
 1289OPC     MW 5396   0.118   4.452   1.353 -0.3692  0.2759  0.3609
 1290OPC     OW 5397   0.926   3.298   0.651  0.1273  0.3300 -0.0389
 1290OPC    HW1 5398   0.924   3.330   0.570 -0.2934 -0.5067 -0.3663
 1290OPC    HW2 5399   0.873   3.230   0.648 -0.0539  0.4051  1.0018
 1290OPC     MW 5400   0.918   3.293   0.639  0.0384  0.2175  0.0665
 1291OPC     OW 5401   0.286   3.860   2.516  0.3452  0.2853 -0.0410
 1291OPC    HW1 5402   0.332   3.894   2.581  0.0814 -2.1571  1.5437
 1291OPC    HW2 5403   0.329   3.887   2.444  2.8833  0.0670  1.2646
 1291OPC     MW 5404   0.299   3.869   2.515  0.6812 -0.1077  0.3861
 1292OPC     OW 5405   1.590   3.579   2.124 -0.1091 -0.0792 -0.3096
 1292OPC    HW1 5406   1.593   3.492   2.111 -2.5158 -0.4374  0.9716
 1292OPC    HW2 5407   1.620   3.588   2.205  0.7425  0.3880 -0.6691
 1292OPC     MW 5408   1.595   3.567   2.134 -0.3389 -0.0632 -0.1733
 1293OPC     OW 5409   3.324   1.975   3.491  0.4616  0.4385 -0.2784
 1293OPC    HW1 5410   3.410   1.994   3.490  0.8042 -0.8603  1.3112
 1293OPC    HW2 5411   3.321   1.895   3.525 -1.4219  0.5128 -0.1802
 1293OPC     MW 5412   3.337   1.966   3.496  0.2341  0.2577 -0.0291
 1294OPC     OW 5413   2.773   1.874   1.218  0.5278  0.2161  0.0650
 1294OPC    HW1 5414   2.818   1.799   1.218  1.3425  0.6590 -1.3929
 1294OPC    HW2 5415   2.830   1.932   1.185 -0.2292  1.3917  0.7367
 1294OPC     MW 5416   2.788   1.871   1.213  0.5363  0.4552 -0.0511
 1295OPC     OW 5417   1.743   4.548   2.075 -0.0912  0.2794  0.5975
 1295OPC    HW1 5418   1.816   4.595   2.069 -0.1616  0.7453  2.6783
 1295OPC    HW2 5419   1.771   4.470   2.104 -0.3110  0.1128  0.3648
 1295OPC     MW 5420   1.758   4.543   2.079 -0.1340  0.3233  0.8704
 1296OPC     OW 5421   0.177   2.429   4.522 -0.1665  0.0440 -0.2889
 1296OPC    HW1 5422   0.129   2.386   4.463 -0.4300 -1.0114  0.6446
 1296OPC    HW2 5423   0.233   2.475   4.474  0.8750 -2.1824 -1.3911
 1296OPC     MW 5424   0.178   2.429   4.506 -0.0515 -0.4409 -0.3137
 1297OPC     OW 5425   1.701   3.805   0.176  0.8953  0.4183 -0.0328
 1297OPC    HW1 5426   1.767   3.847   0.137  1.8969 -0.6245  0.4880
 1297OPC    HW2 5427   1.738   3.771   0.247 -0.0502 -0.7563 -0.0815
 1297OPC     MW 5428   1.716   3.806   0.181  0.9036  0.0908  0.0369
 1298OPC     OW 5429   4.469   4.513   2.655  0.2551 -0.1477  0.5457
 1298OPC    HW1 5430   4.405   4.569   2.675  3.0192  2.5480  2.9499
 1298OPC    HW2 5431   4.460   4.450   2.715  0.8391  1.2451  2.2132
 1298OPC     MW 5432   4.458   4.512   2.667  0.7496  0.4561  1.1471
 1299OPC     OW 5433   0.936   1.770   3.500 -0.0435 -0.0385  0.0595
 1299OPC    HW1 5434   0.966   1.850   3.517  0.7636 -0.1536 -0.8121
 1299OPC    HW2 5435   0.993   1.718   3.541  0.8229 -0.2447 -1.3686
 1299OPC     MW 5436   0.948   1.775   3.509  0.2037 -0.0861 -0.2802
 1300OPC     OW 5437   3.037   4.470   1.757 -0.2253 -0.4454  0.4826
 1300OPC    HW1 5438   3.003   4.458   1.678 -2.4607  0.2632  1.2694
 1300OPC    HW2 5439   3.060   4.390   1.782 -0.3377 -0.7974 -0.5016
 1300OPC     MW 5440   3.035   4.456   1.749 -0.5722 -0.3927  0.4535
 1301OPC     OW 5441   4.157   4.540   2.908  0.3244  0.1279  0.0214
 1301OPC    HW1 5442   4.097   4.598   2.882 -0.8783 -1.0498  0.0818
 1301OPC    HW2 5443   4.186   4.573   2.983  0.0314  0.9012 -0.1956
 1301OPC     MW 5444   4.153   4.554   2.915  0.1034  0.0683 -0.0017
 1302OPC     OW 5445   4.794   0.550   0.892  0.1395 -0.6941 -0.2346
 1302OPC    HW1 5446   4.841   0.508   0.953 -0.2176 -0.8284 -0.0496
 1302OPC    HW2 5447   4.715   0.556   0.928 -0.6247 -2.5631 -1.4623
 1302OPC     MW 5448   4.789   0.545   0.906 -0.0262 -0.9900 -0.3886
 1303OPC     OW 5449   2.072   4.596   2.980  0.0775  0.3913 -0.1698
 1303OPC    HW1 5450   2.145   4.557   2.953 -0.3366  0.3804 -1.3170
 1303OPC    HW2 5451   2.041   4.541   3.041  1.5447  0.9109  1.1225
 1303OPC     MW 5452   2.079   4.582   2.985  0.2331  0.4664 -0.1484
 1304OPC     OW 5453   4.453   4.092   1.077  0.7483  0.8679  1.0710
 1304OPC    HW1 5454   4.404   4.020   1.072  1.5148  0.3930  0.0885
 1304OPC    HW2 5455   4.396   4.157   1.063  0.4141  0.3222 -0.1784
 1304OPC     MW 5456   4.438   4.091   1.075  0.8121  0.7169  0.7412
 1305OPC     OW 5457   1.923   0.652   3.080  0.1184  0.1477 -0.5773
 1305OPC    HW1 5458   1.968   0.581   3.103 -0.1840  0.2207  0.2720
 1305OPC    HW2 5459   1.839   0.626   3.088 -0.0059  0.7918  0.4374
 1305OPC     MW 5460   1.917   0.637   3.085  0.0553  0.2536 -0.3019
 1306OPC     OW 5461   4.394   4.019   3.875 -0.2931 -0.1954 -0.0553
 1306OPC    HW1 5462   4.396   3.931   3.877  0.0377 -0.2043 -0.5436
 1306OPC    HW2 5463   4.463   4.042   3.923 -0.3226 -0.2023 -0.0093
 1306OPC     MW 5464   4.405   4.009   3.882 -0.2489 -0.1982 -0.1206
 1307OPC     OW 5465   0.100   2.925   1.393  0.0343 -0.5620 -0.2183
 1307OPC    HW1 5466   0.097   3.012   1.390  0.4277 -0.5559 -0.4680
 1307OPC    HW2 5467   0.184   2.907   1.406 -0.0797 -0.9009  0.0834
 1307OPC     MW 5468   0.112   2.935   1.395  0.0756 -0.6112 -0.2106
 1308OPC     OW 5469   3.908   2.430   3.396  0.7224 -0.4318  0.7238
 1308OPC    HW1 5470   3.897   2.440   3.310 -0.3146 -1.3670  0.7206
 1308OPC    HW2 5471   3.923   2.511   3.425  2.8257 -0.3083 -0.5462
 1308OPC     MW 5472   3.908   2.443   3.388  0.8800 -0.5517  0.5357
 1309OPC     OW 5473   2.807   2.156   4.058 -0.0304 -0.2086  0.3440
 1309OPC    HW1 5474   2.761   2.128   4.127 -2.9773 -1.7840 -2.0220
 1309OPC    HW2 5475   2.849   2.084   4.031  1.4351  0.4949  0.6299
 1309OPC     MW 5476   2.806   2.141   4.064 -0.2493 -0.3373  0.0367
 1310OPC     OW 5477   2.742   1.894   2.478 -0.7323  0.0236 -0.3484
 1310OPC    HW1 5478   2.658   1.894   2.501 -0.7463 -0.7684 -0.3763
 1310OPC    HW2 5479   2.781   1.848   2.541  0.0288  2.1227  0.8077
 1310OPC     MW 5480   2.735   1.887   2.490 -0.6219  0.2167 -0.1819
 1311OPC     OW 5481   4.411   3.320   3.968 -0.2687 -0.2164 -0.0017
 1311OPC    HW1 5482   4.480   3.369   3.988  0.8377 -1.8818  0.4857
 1311OPC    HW2 5483   4.399   3.334   3.883  1.9405 -1.3686 -0.5528
 1311OPC     MW 5484   4.419   3.329   3.959  0.2212 -0.6326 -0.0111
 1312OPC     OW 5485   1.283   2.612   4.082 -0.5016  0.5311  0.1001
 1312OPC    HW1 5486   1.230   2.629   4.015 -1.8633 -0.5954  0.8181
 1312OPC    HW2 5487   1.350   2.570   4.046 -0.4422  1.3505 -0.7527
 1312OPC     MW 5488   1.285   2.608   4.067 -0.6940  0.4859  0.0803
 1313OPC     OW 5489   1.981   2.002   1.504 -0.0302  0.3509 -0.4745
 1313OPC    HW1 5490   2.024   2.075   1.525 -0.1918  0.1063  0.7754
 1313OPC    HW2 5491   2.038   1.938   1.524 -0.2444  0.1046 -0.6460
 1313OPC     MW 5492   1.996   2.003   1.510 -0.0857  0.2784 -0.3152
 1314OPC     OW 5493   0.431   0.142   0.698  0.2252  0.5689 -0.4444
 1314OPC    HW1 5494   0.464   0.151   0.618  1.0455  2.5960  0.0370
 1314OPC    HW2 5495   0.499   0.115   0.746 -0.3030 -0.8001 -0.4442
 1314OPC     MW 5496   0.446   0.140   0.694  0.2684  0.6661 -0.3733
 1315OPC     OW 5497   2.775   2.775   4.154  0.4123 -0.2453 -0.1436
 1315OPC    HW1 5498   2.719   2.822   4.107  0.4233 -1.4892 -1.4657
 1315OPC    HW2 5499   2.823   2.835   4.196 -0.2595  0.8761 -0.9445
 1315OPC     MW 5500   2.774   2.791   4.153  0.3145 -0.2634 -0.4570
 1316OPC     OW 5501   2.296   3.680   1.517  0.1366  0.0118 -0.5019
 1316OPC    HW1 5502   2.352   3.682   1.450 -1.0461  0.0535 -1.5284
 1316OPC    HW2 5503   2.335   3.729   1.578  1.3062 -0.1375 -1.0968
 1316OPC     MW 5504   2.310   3.687   1.516  0.1348 -0.0039 -0.7414
 1317OPC     OW 5505   3.122   4.591   3.704  0.1822  0.1018 -0.3363
 1317OPC    HW1 5506   3.059   4.567   3.649 -1.0311  0.2121  0.9278
 1317OPC    HW2 5507   3.149   4.515   3.738  0.7796  0.0507 -0.9133
 1317OPC     MW 5508   3.116   4.576   3.701  0.0912  0.1105 -0.2347
 1318OPC     OW 5509   2.802   3.818   1.531 -0.3281  0.0767 -0.1427
 1318OPC    HW1 5510   2.849   3.870   1.584  0.7341 -1.9010  1.0091
 1318OPC    HW2 5511   2.734   3.795   1.580  0.5448 -1.5879  0.3749
 1318OPC     MW 5512   2.799   3.822   1.546 -0.0423 -0.4614  0.1039
 1319OPC     OW 5513   3.073   4.158   2.952 -0.1810 -0.5289  0.0814
 1319OPC    HW1 5514   3.006   4.103   2.943 -1.1091  0.3693  1.2485
 1319OPC    HW2 5515   3.095   4.177   2.870 -2.3688  0.3475 -0.3523
 1319OPC     MW 5516   3.067   4.153   2.938 -0.6413 -0.2666  0.1899
 1320OPC     OW 5517   1.116   0.544   2.530  0.4214  0.1402  0.2431
 1320OPC    HW1 5518   1.165   0.556   2.459  0.1363  0.8627  0.1541
 1320OPC    HW2 5519   1.114   0.458   2.540  0.9497  0.0607 -0.2852
 1320OPC     MW 5520   1.123   0.533   2.521  0.4573  0.2352  0.1520
 1321OPC     OW 5521   3.561   2.185   2.008  0.1392  0.4961 -0.1608
 1321OPC    HW1 5522   3.478   2.181   2.035 -0.3606 -1.5055 -1.7069
 1321OPC    HW2 5523   3.603   2.135   2.066 -0.0130  0.3540 -0.1688
 1321OPC     MW 5524   3.555   2.177   2.021  0.0431  0.1794 -0.3903
 1322OPC     OW 5525   1.344   2.882   2.897 -0.1268 -0.4187  0.6404
 1322OPC    HW1 5526   1.343   2.965   2.872 -1.3693 -0.0312  1.8795
 1322OPC    HW2 5527   1.403   2.880   2.961 -0.2618 -0.4348  0.7657
 1322OPC     MW 5528   1.353   2.894   2.902 -0.3303 -0.3637  0.8420
 1323OPC     OW 5529   1.539   2.013   2.086 -0.0363  0.0117  0.1477
 1323OPC    HW1 5530   1.513   2.096   2.073 -1.5225 -0.6108 -1.2423
 1323OPC    HW2 5531   1.574   1.991   2.009  0.5459 -0.5929  0.5809
 1323OPC     MW 5532   1.540   2.022   2.073 -0.1699 -0.1695  0.0063
 1324OPC     OW 5533   0.862   4.231   4.697 -0.1156 -0.5538 -0.0769
 1324OPC    HW1 5534   0.792   4.271   4.732  1.6921  0.8431  2.2187
 1324OPC    HW2 5535   0.869   4.158   4.744 -0.6198 -1.2597 -1.0574
 1324OPC     MW 5536   0.852   4.226   4.709  0.0769 -0.4518  0.1170
 1325OPC     OW 5537   2.246   3.952   3.271  0.3219 -0.1495  0.0253
 1325OPC    HW1 5538   2.302   4.003   3.314  1.0810  0.1334 -1.2310
 1325OPC    HW2 5539   2.295   3.916   3.208 -0.6023 -1.0278 -0.2212
 1325OPC     MW 5540   2.261   3.954   3.268  0.2977 -0.2374 -0.1965
 1326OPC     OW 5541   2.585   0.304   3.988  0.0292 -0.1809  0.2254
 1326OPC    HW1 5542   2.658   0.293   3.941  0.5322  4.0279 -0.3678
 1326OPC    HW2 5543   2.614   0.324   4.068 -0.4383  0.6402  0.2094
 1326OPC     MW 5544   2.600   0.305   3.993  0.0345  0.5622  0.1354
 1327OPC     OW 5545   0.343   1.877   4.271 -0.1997  0.1449 -0.2272
 1327OPC    HW1 5546   0.281   1.875   4.332 -0.8399  0.7982 -0.8535
 1327OPC    HW2 5547   0.416   1.860   4.316 -0.5616  1.3315  0.8385
 1327OPC     MW 5548   0.345   1.874   4.287 -0.3477  0.4168 -0.1623
 1328OPC     OW 5549   2.278   1.243   2.593  0.1624 -0.2204  0.2272
 1328OPC    HW1 5550   2.315   1.307   2.639  0.4264 -0.0806 -0.1782
 1328OPC    HW2 5551   2.290   1.172   2.642 -0.2766  0.0628  0.7599
 1328OPC     MW 5552   2.285   1.242   2.607  0.1364 -0.1579  0.2460
 1329OPC     OW 5553   4.671   4.090   3.051  0.2049 -0.1721 -0.1097
 1329OPC    HW1 5554   4.711   4.161   3.020  0.8528 -0.6640 -0.4400
 1329OPC    HW2 5555   4.599   4.083   3.003 -0.4823  0.9319  0.7294
 1329OPC     MW 5556   4.667   4.099   3.039  0.1993 -0.0819 -0.0345
 1330OPC     OW 5557   2.444   2.003   0.769  0.0819  0.4088  0.6676
 1330OPC    HW1 5558   2.501   1.995   0.835 -0.7305 -2.8359  1.1891
 1330OPC    HW2 5559   2.487   1.969   0.701 -0.6555 -0.6885  0.7203
 1330OPC     MW 5560   2.459   1.997   0.769 -0.1470 -0.2326  0.7524
 1331OPC     OW 5561   2.886   3.094   0.904  0.3446  0.6787 -0.2518
 1331OPC    HW1 5562   2.939   3.077   0.971 -0.2102  1.2463  0.3464
 1331OPC    HW2 5563   2.806   3.092   0.940 -0.0125  0.2836 -1.0462
 1331OPC     MW 5564   2.882   3.091   0.919  0.2101  0.7042 -0.2808
 1332OPC     OW 5565   0.049   2.590   4.694  0.4840  0.2296 -0.3351
 1332OPC    HW1 5566   0.102   2.548   4.639  1.3557 -0.3254  0.8616
 1332OPC    HW2 5567   0.077   2.564   4.773 -1.0275  0.6080  0.3648
 1332OPC     MW 5568   0.061   2.580   4.698  0.3895  0.2036 -0.0551
 1333OPC     OW 5569   0.339   1.830   2.713 -0.0530 -0.0020  0.8176
 1333OPC    HW1 5570   0.376   1.795   2.642 -2.5158  0.1967 -0.6672
 1333OPC    HW2 5571   0.347   1.767   2.773  1.0959 -0.6272  0.0418
 1333OPC     MW 5572   0.346   1.815   2.711 -0.2471 -0.0650  0.4838
 1334OPC     OW 5573   4.173   1.367   2.540  0.3232  0.5882 -0.1379
 1334OPC    HW1 5574   4.125   1.419   2.591 -0.6660 -0.2844 -0.1379
 1334OPC    HW2 5575   4.124   1.295   2.533  0.4125  0.6908 -2.3324
 1334OPC     MW 5576   4.159   1.364   2.547  0.1902  0.4745 -0.4621
 1335OPC     OW 5577   0.842   1.751   4.572  0.2757 -0.0689  0.0225
 1335OPC    HW1 5578   0.810   1.772   4.494  1.3037  0.5227 -0.2565
 1335OPC    HW2 5579   0.773   1.760   4.625  0.0111  1.4139 -0.5141
 1335OPC     MW 5580   0.827   1.756   4.568  0.3885  0.2375 -0.0982
 1336OPC     OW 5581   0.959   4.125   1.055 -1.0788 -0.2399 -0.1755
 1336OPC    HW1 5582   0.920   4.075   0.997 -0.0774 -0.0046 -1.0928
 1336OPC    HW2 5583   1.038   4.089   1.065 -0.8000  0.4111  0.1132
 1336OPC     MW 5584   0.965   4.113   1.048 -0.8897 -0.1091 -0.2683
 1337OPC     OW 5585   3.994   0.860   0.936  0.0216 -0.4790 -0.2720
 1337OPC    HW1 5586   3.973   0.810   1.004 -2.2286  0.3707 -0.2513
 1337OPC    HW2 5587   3.952   0.822   0.869 -2.2117  1.5353 -0.1621
 1337OPC     MW 5588   3.985   0.847   0.936 -0.6407 -0.0560 -0.2527
 1338OPC     OW 5589   2.910   0.043   4.654 -0.1294 -0.4513  0.5940
 1338OPC    HW1 5590   2.943   0.017   4.731  0.8613  0.1623  0.3932
 1338OPC    HW2 5591   2.906  -0.030   4.607  1.0762 -0.5413  0.5959
 1338OPC     MW 5592   2.915   0.028   4.658  0.1950 -0.3740  0.5647
 1339OPC     OW 5593   2.437   1.981   4.750  0.2345  0.1275  0.5586
 1339OPC    HW1 5594   2.452   2.067   4.740  0.5415  0.0821  0.6002
 1339OPC    HW2 5595   2.421   1.953   4.669  0.6768  0.1291  0.4656
 1339OPC     MW 5596   2.437   1.990   4.737  0.3453  0.1210  0.5513
 1340OPC     OW 5597   3.767   3.093   2.396 -0.0790  0.2800 -0.3589
 1340OPC    HW1 5598   3.685   3.115   2.414 -0.4712 -2.3141  1.6770
 1340OPC    HW2 5599   3.774   3.105   2.310 -2.9757 -0.5091 -0.7999
 1340OPC     MW 5600   3.756   3.098   2.386 -0.5647 -0.2198 -0.1234
 1341OPC     OW 5601   2.169   1.990   0.026 -0.0810  0.0990  0.1844
 1341OPC    HW1 5602   2.253   1.994   0.003 -0.1391  1.8340  0.1320
 1341OPC    HW2 5603   2.167   2.034   0.102 -0.7109 -1.2709  1.0011
 1341OPC     MW 5604   2.182   1.997   0.034 -0.1827  0.1530  0.2971
 1342OPC     OW 5605   1.621   0.164   0.975  0.0254 -0.1434 -0.0977
 1342OPC    HW1 5606   1.592   0.134   0.899  0.7680 -1.5398  0.1443
 1342OPC    HW2 5607   1.704   0.137   0.978  0.6237  1.5823  0.3462
 1342OPC     MW 5608   1.629   0.156   0.964  0.2234 -0.0947  0.0036
 1343OPC     OW 5609   0.342   4.106   4.134  0.0100  0.2957 -0.2981
 1343OPC    HW1 5610   0.308   4.109   4.054  0.3098  1.1491 -0.4034
 1343OPC    HW2 5611   0.385   4.030   4.136 -1.2106 -0.4286 -0.4351
 1343OPC     MW 5612   0.343   4.095   4.123 -0.1261  0.3148 -0.3340
 1344OPC     OW 5613   0.785   1.800   1.800  0.5018  0.3974 -0.9429
 1344OPC    HW1 5614   0.768   1.730   1.751 -1.4488  1.0183 -1.2396
 1344OPC    HW2 5615   0.853   1.838   1.760  2.2160 -1.7387 -0.2743
 1344OPC     MW 5616   0.793   1.795   1.787  0.4669  0.1736 -0.8879
 1345OPC     OW 5617   2.781   1.482   1.624 -0.4258  0.2504  0.3441
 1345OPC    HW1 5618   2.745   1.463   1.547  1.1709 -1.7281  0.0242
 1345OPC    HW2 5619   2.811   1.563   1.613 -3.7956  1.6862  0.3485
 1345OPC     MW 5620   2.780   1.491   1.611 -0.6876  0.1703  0.2975
 1346OPC     OW 5621   0.921   3.575   1.742  0.5888 -0.1439  0.7914
 1346OPC    HW1 5622   0.998   3.618   1.737 -0.8215  2.5454  0.1042
 1346OPC    HW2 5623   0.901   3.560   1.658 -0.9101  1.8826  0.6936
 1346OPC     MW 5624   0.930   3.579   1.729  0.1591  0.5528  0.6755
 1347OPC     OW 5625   0.756   3.470   0.044 -0.2073 -0.1418 -0.1393
 1347OPC    HW1 5626   0.811   3.535   0.062 -0.6156  0.1432  0.1113
 1347OPC    HW2 5627   0.696   3.507  -0.007 -0.3291 -0.3735 -0.1674
 1347OPC     MW 5628   0.755   3.485   0.039 -0.2856 -0.1338 -0.1065
 1348OPC     OW 5629   1.407   4.024   1.557  0.3356  0.1830  0.5437
 1348OPC    HW1 5630   1.377   3.947   1.586 -0.4326  0.1492 -0.2982
 1348OPC    HW2 5631   1.337   4.062   1.522  1.1250  0.3747 -0.9208
 1348OPC     MW 5632   1.392   4.018   1.556  0.3388  0.2063  0.2030
 1349OPC     OW 5633   3.221   4.113   3.181 -0.0544  0.6795  0.0333
 1349OPC    HW1 5634   3.170   4.152   3.122 -1.0412  0.7413  0.9002
 1349OPC    HW2 5635   3.166   4.094   3.247  0.6200 -1.1027  0.1457
 1349OPC     MW 5636   3.205   4.116   3.182 -0.1006  0.4254  0.1778
 1350OPC     OW 5637   2.864   4.014   3.654 -0.1126  0.0652  0.0332
 1350OPC    HW1 5638   2.913   4.025   3.582 -0.7577  0.1222 -0.4111
 1350OPC    HW2 5639   2.878   4.086   3.700 -0.0380  0.2322 -0.2502
 1350OPC     MW 5640   2.873   4.026   3.650 -0.1969  0.0981 -0.0743
 1351OPC     OW 5641   1.906   4.585   4.656 -0.0993 -0.5152  0.0399
 1351OPC    HW1 5642   1.887   4.651   4.711  0.9114 -0.0450 -0.1528
 1351OPC    HW2 5643   1.830   4.543   4.648 -0.8468  0.7799 -0.0351
 1351OPC     MW 5644   1.892   4.589   4.663 -0.0605 -0.2547  0.0002
 1352OPC     OW 5645   3.080   3.855   0.221  0.3491  0.7368  0.0505
 1352OPC    HW1 5646   3.071   3.768   0.217  1.7855  0.5873 -0.6206
 1352OPC    HW2 5647   3.004   3.882   0.253 -0.2649 -0.7412 -0.0803
 1352OPC     MW 5648   3.068   3.846   0.225  0.4706  0.4962 -0.0679
 1353OPC     OW 5649   2.282   4.297   1.398  0.1899  0.0361 -0.2100
 1353OPC    HW1 5650   2.256   4.292   1.481 -1.8124  2.4233 -0.5846
 1353OPC    HW2 5651   2.358   4.341   1.404 -0.8302  1.8656  0.3377
 1353OPC     MW 5652   2.290   4.303   1.411 -0.2566  0.6590 -0.1844
 1354OPC     OW 5653   2.020   2.092   3.436  0.1953  0.0818 -0.5001
 1354OPC    HW1 5654   1.987   2.072   3.514  1.8476 -0.6651  0.0400
 1354OPC    HW2 5655   1.979   2.166   3.415 -1.2236 -0.3805  0.4579
 1354OPC     MW 5656   2.009   2.100   3.444  0.2298 -0.0969 -0.2788
 1355OPC     OW 5657   1.575   3.991   0.920 -0.3060  0.0994 -0.5409
 1355OPC    HW1 5658   1.634   4.012   0.858 -0.6305 -1.3903 -1.4069
 1355OPC    HW2 5659   1.624   3.983   0.992  0.2284  0.8865 -0.7936
 1355OPC     MW 5660   1.591   3.993   0.921 -0.2749 -0.0043 -0.7062
 1356OPC     OW 5661   3.369   4.347   0.585 -0.5705  0.2421  0.5521
 1356OPC    HW1 5662   3.379   4.277   0.635 -1.5699  0.0799  0.5380
 1356OPC    HW2 5663   3.428   4.336   0.521  0.8077  0.5094  1.7139
 1356OPC     MW 5664   3.379   4.335   0.583 -0.5145  0.2578  0.7217
 1357OPC     OW 5665   4.065   4.333   3.783  0.2984 -0.8738 -0.0312
 1357OPC    HW1 5666   4.092   4.250   3.774 -0.0131 -0.9688 -0.1099
 1357OPC    HW2 5667   4.077   4.366   3.703  1.7879 -0.4226  0.3509
 1357OPC     MW 5668   4.071   4.325   3.770  0.4724 -0.8213  0.0136
 1358OPC     OW 5669   2.690   1.058   0.279 -0.3684  0.1375  0.1818
 1358OPC    HW1 5670   2.728   1.086   0.205 -0.2627  1.1173  0.5922
 1358OPC    HW2 5671   2.642   1.126   0.304 -1.1321 -0.5258  0.5298
 1358OPC     MW 5672   2.689   1.073   0.272 -0.4654  0.1843  0.2939
 1359OPC     OW 5673   2.775   4.533   2.148  0.1914 -0.2139 -0.7513
 1359OPC    HW1 5674   2.831   4.536   2.215 -0.1251  0.5015 -0.5084
 1359OPC    HW2 5675   2.734   4.610   2.152 -1.4828 -1.0812 -0.3507
 1359OPC     MW 5676   2.777   4.545   2.158 -0.1028 -0.2366 -0.6562
 1360OPC     OW 5677   0.166   1.155   2.836 -0.3490 -0.3404 -0.2061
 1360OPC    HW1 5678   0.142   1.185   2.914 -0.6100  1.3057 -0.8873
 1360OPC    HW2 5679   0.131   1.075   2.834 -1.2731  0.0042  0.9376
 1360OPC     MW 5680   0.157   1.148   2.847 -0.5241 -0.0464 -0.1377
 1361OPC     OW 5681   3.009   2.956   0.302 -1.2148  0.4331 -0.0226
 1361OPC    HW1 5682   3.093   2.979   0.296 -1.1325  0.1566  0.0390
 1361OPC    HW2 5683   3.012   2.869   0.303 -1.6819  0.2624 -3.3277
 1361OPC     MW 5684   3.022   2.947   0.301 -1.2717  0.3670 -0.5018
 1362OPC     OW 5685   1.294   3.757   4.655  0.3850 -0.2996 -0.2604
 1362OPC    HW1 5686   1.250   3.828   4.681  0.4150 -0.6072  0.6849
 1362OPC    HW2 5687   1.256   3.735   4.580  0.2832  0.6350 -0.4983
 1362OPC     MW 5688   1.282   3.764   4.648  0.3745 -0.2069 -0.1559
 1363OPC     OW 5689   1.890   1.696   2.958 -0.8097 -0.3565  0.0294
 1363OPC    HW1 5690   1.845   1.624   2.979 -0.0190 -0.7534  0.3644
 1363OPC    HW2 5691   1.875   1.750   3.025 -0.6954 -0.5253  0.1901
 1363OPC     MW 5692   1.881   1.694   2.971 -0.6761 -0.4401  0.1026
 1364OPC     OW 5693   0.769   4.419   1.924  0.2692 -0.4833 -0.1655
 1364OPC    HW1 5694   0.685   4.408   1.946  0.2082 -1.9197 -1.0089
 1364OPC    HW2 5695   0.785   4.501   1.947 -1.3506 -0.2005  0.0939
 1364OPC     MW 5696   0.759   4.430   1.930  0.0209 -0.6537 -0.2518
 1365OPC     OW 5697   4.453   3.502   2.260  0.2133 -0.1743  0.3791
 1365OPC    HW1 5698   4.469   3.468   2.339  0.6600 -0.8134  0.0297
 1365OPC    HW2 5699   4.366   3.500   2.254  0.2183 -2.7652 -0.2184
 1365OPC     MW 5700   4.443   3.497   2.271  0.2798 -0.6515  0.2392
 1366OPC     OW 5701   3.773   0.279   1.896 -0.3623 -0.4874  0.2988
 1366OPC    HW1 5702   3.780   0.223   1.829 -1.2846  1.5448 -1.6470
 1366OPC    HW2 5703   3.701   0.325   1.877  0.1268  1.0907  1.9596
 1366OPC     MW 5704   3.764   0.278   1.883 -0.4263  0.0459  0.2568
 1367OPC     OW 5705   2.501   2.857   3.319 -0.2645 -0.6705  0.0557
 1367OPC    HW1 5706   2.475   2.884   3.398  0.6134  0.1394  0.0764
 1367OPC    HW2 5707   2.485   2.771   3.322 -0.5436 -0.6039  0.9939
 1367OPC     MW 5708   2.494   2.848   3.331 -0.1761 -0.5410  0.1972
 1368OPC     OW 5709   0.529   4.407   3.297 -0.4083  0.0113 -0.2769
 1368OPC    HW1 5710   0.504   4.360   3.366 -2.7531  0.1714 -0.9596
 1368OPC    HW2 5711   0.476   4.476   3.298  1.6486  1.7056 -0.4510
 1368OPC     MW 5712   0.518   4.410   3.307 -0.4508  0.2852 -0.4034
 1369OPC     OW 5713   2.280   3.654   3.520 -0.1722  0.1544  0.3520
 1369OPC    HW1 5714   2.198   3.638   3.544 -0.5567  0.2597 -0.8007
 1369OPC    HW2 5715   2.326   3.593   3.563 -0.9663 -0.4852  0.3291
 1369OPC     MW 5716   2.275   3.642   3.530 -0.3464  0.0753  0.1783
 1370OPC     OW 5717   3.057   3.922   0.962  0.6018 -0.4761 -0.2948
 1370OPC    HW1 5718   3.048   3.919   1.049 -3.3516 -1.2592 -0.5595
 1370OPC    HW2 5719   3.094   3.845   0.943  0.1765 -0.9197  0.6193
 1370OPC     MW 5720   3.061   3.910   0.972 -0.0451 -0.6572 -0.1989
 1371OPC     OW 5721   0.778   4.399   4.286 -0.6784 -0.1489 -0.0315
 1371OPC    HW1 5722   0.806   4.471   4.326 -2.0194  0.7084 -0.5734
 1371OPC    HW2 5723   0.710   4.426   4.239 -1.4634 -1.8289  0.0449
 1371OPC     MW 5724   0.772   4.413   4.285 -0.9925 -0.2704 -0.1004
 1372OPC     OW 5725   0.029   0.633   4.258  1.2008 -0.0110  0.4910
 1372OPC    HW1 5726  -0.029   0.572   4.284 -1.0098  2.0431  0.7596
 1372OPC    HW2 5727   0.045   0.611   4.175  0.8096 -1.2094  0.7104
 1372OPC     MW 5728   0.023   0.621   4.249  0.8164  0.1154  0.5632
 1373OPC     OW 5729   2.013   1.672   0.376  0.0557 -0.0201  0.1419
 1373OPC    HW1 5730   1.990   1.714   0.448  0.0845  0.3444 -0.0616
 1373OPC    HW2 5731   2.060   1.604   0.406  1.1440  0.8246  0.4062
 1373OPC     MW 5732   2.017   1.668   0.391  0.2207  0.1585  0.1509
 1374OPC     OW 5733   0.772   1.688   0.442  0.4717  0.7119 -0.2567
 1374OPC    HW1 5734   0.740   1.609   0.456 -1.7103  1.4604 -0.7187
 1374OPC    HW2 5735   0.732   1.714   0.369  1.6226  2.0149 -0.4683
 1374OPC     MW 5736   0.762   1.680   0.433  0.3194  1.0150 -0.3562
 1375OPC     OW 5737   0.029   3.712   3.098  0.4874  0.0974  0.0468
 1375OPC    HW1 5738   0.038   3.646   3.040 -1.0106 -0.9630  0.9630
 1375OPC    HW2 5739   0.057   3.781   3.054 -0.4997 -0.6900 -1.9401
 1375OPC     MW 5740   0.035   3.712   3.083  0.1202 -0.1757 -0.1113
 1376OPC     OW 5741   2.076   4.103   3.125  0.0053 -0.9964 -0.0199
 1376OPC    HW1 5742   2.114   4.040   3.174  0.2188  0.1535  1.3578
 1376OPC    HW2 5743   2.068   4.066   3.047  1.8364 -2.1016  0.2659
 1376OPC     MW 5744   2.080   4.088   3.121  0.3072 -0.9898  0.2257
 1377OPC     OW 5745   4.545   1.071   2.073  0.4028  0.5780 -0.8216
 1377OPC    HW1 5746   4.546   1.036   2.153  3.7206  1.8977 -0.1104
 1377OPC    HW2 5747   4.467   1.110   2.069 -1.0758 -1.9655  0.5387
 1377OPC     MW 5748   4.534   1.072   2.084  0.6746  0.3972 -0.5156
 1378OPC     OW 5749   1.842   1.645   0.164  0.1825 -0.4550 -0.1957
 1378OPC    HW1 5750   1.901   1.648   0.228 -0.6135 -1.4888  0.6323
 1378OPC    HW2 5751   1.768   1.625   0.205 -0.3838 -1.0329 -1.4205
 1378OPC     MW 5752   1.840   1.642   0.179 -0.0187 -0.6931 -0.2543
 1379OPC     OW 5753   1.249   1.372   1.903  1.0974  0.4492  0.4560
 1379OPC    HW1 5754   1.215   1.347   1.826  2.6917 -0.4986  0.0053
 1379OPC    HW2 5755   1.267   1.456   1.892 -1.1982  1.0446  0.7869
 1379OPC     MW 5756   1.247   1.381   1.890  0.9938  0.3972  0.4383
 1380OPC     OW 5757   0.828   0.228   4.084 -0.6022 -0.4816 -0.4290
 1380OPC    HW1 5758   0.821   0.208   3.999  0.0304  1.1511 -0.9181
 1380OPC    HW2 5759   0.913   0.214   4.102  0.4336  3.3328 -1.3635
 1380OPC     MW 5760   0.840   0.223   4.074 -0.3557  0.3230 -0.6393
 1381OPC     OW 5761   1.702   4.214   4.047  0.0320  0.2982  0.0981
 1381OPC    HW1 5762   1.766   4.191   3.993  1.8560  0.7011  1.9731
 1381OPC    HW2 5763   1.698   4.148   4.104 -1.0995  0.3999  0.1735
 1381OPC     MW 5764   1.711   4.201   4.047  0.1343  0.3727  0.3861
 1382OPC     OW 5765   0.588   2.308   2.419 -0.0213  0.1677 -0.2480
 1382OPC    HW1 5766   0.625   2.343   2.348  0.0393  1.2964  0.3133
 1382OPC    HW2 5767   0.638   2.336   2.484 -1.2205  0.8175  0.4246
 1382OPC     MW 5768   0.601   2.317   2.418 -0.1895  0.4305 -0.0657
 1383OPC     OW 5769   2.114   2.991   1.635 -0.0218 -0.2180  0.1050
 1383OPC    HW1 5770   2.052   3.020   1.690  1.2566 -1.2899  2.2622
 1383OPC    HW2 5771   2.163   3.062   1.620 -0.7195  0.2184 -0.1415
 1383OPC     MW 5772   2.112   3.006   1.641  0.0641 -0.3119  0.3873
 1384OPC     OW 5773   4.790   1.927   2.331  0.0569  0.6099  0.5277
 1384OPC    HW1 5774   4.777   1.842   2.345 -0.1298  0.4538 -0.5307
 1384OPC    HW2 5775   4.768   1.964   2.407 -2.9625  0.0108  0.0777
 1384OPC     MW 5776   4.785   1.920   2.344 -0.4164  0.4983  0.3050
 1385OPC     OW 5777   1.551   1.454   0.522  0.3540 -0.2138 -0.3132
 1385OPC    HW1 5778   1.529   1.492   0.446 -2.7281 -2.9560 -1.0069
 1385OPC    HW2 5779   1.593   1.382   0.496  0.5432 -0.4693  0.6905
 1385OPC     MW 5780   1.554   1.449   0.507 -0.0734 -0.6566 -0.2674
 1386OPC     OW 5781   0.177   1.048   4.201 -0.3277 -0.0340 -0.4671
 1386OPC    HW1 5782   0.157   1.122   4.159  1.1421  0.2033 -0.8060
 1386OPC    HW2 5783   0.116   0.992   4.175 -0.7129  0.7182 -1.2201
 1386OPC     MW 5784   0.165   1.051   4.191 -0.1675  0.1123 -0.6286
 1387OPC     OW 5785   2.271   2.032   3.535  0.3180 -0.3819 -0.1862
 1387OPC    HW1 5786   2.190   2.063   3.520  0.2153  0.1337  1.3299
 1387OPC    HW2 5787   2.265   1.996   3.614  1.5242 -0.5603 -0.1577
 1387OPC     MW 5788   2.258   2.031   3.544  0.4810 -0.3322  0.0421
 1388OPC     OW 5789   1.759   2.247   2.616  0.0525  0.2881 -0.2394
 1388OPC    HW1 5790   1.807   2.289   2.675  0.0400 -1.6626  1.2519
 1388OPC    HW2 5791   1.804   2.173   2.602 -2.6785 -1.9223  1.6835
 1388OPC     MW 5792   1.773   2.242   2.622 -0.3528 -0.3267  0.2649
 1389OPC     OW 5793   0.443   0.413   3.262  0.1683 -0.3091  0.4584
 1389OPC    HW1 5794   0.412   0.337   3.290  0.0290 -0.4595 -0.1042
 1389OPC    HW2 5795   0.386   0.471   3.294  0.3127 -0.4318  0.9429
 1389OPC     MW 5796   0.430   0.411   3.271  0.1691 -0.3494  0.4468
[truncated: 609,716 more chars]
