# Supplementary material for: Metallicious: Automated Force-Field Parameterization of Covalently Bound Metals for Supramolecular Structures
Source: J Chem Theory Comput. 2024 Oct 7;20(20):9060–71. doi: 10.1021/acs.jctc.4c00850 (PMC11500408; doi:10.1021/acs.jctc.4c00850)
Supplement: Supplementary file 2 — ct4c00850_si_002.zip [file ct4c00850_si_002.zip › SI_MD_input/Ga4L6/nonbonded_no_ions/1_em.gro]

GRoups of Organic Molecules in ACtion for Science
14632
    1Ga      Ga    1   3.305   2.628   2.406
    2Ga      Ga    2   2.523   1.449   2.085
    3Ga      Ga    3   2.282   2.185   3.225
    4Ga      Ga    4   1.951   2.741   1.996
    5UNL     O0    5   1.976   1.768   2.387
    5UNL     C1    6   2.083   1.725   2.347
    5UNL     C2    7   2.123   1.584   2.371
    5UNL     C3    8   2.241   1.525   2.302
    5UNL     O4    9   2.311   1.586   2.221
    5UNL     C5   10   2.272   1.370   2.334
    5UNL     O6   11   2.365   1.305   2.283
    5UNL     C7   12   2.178   1.304   2.426
    5UNL     C8   13   2.072   1.368   2.485
    5UNL     C9   14   2.045   1.507   2.457
    5UNL    N10   15   2.167   1.805   2.274
    5UNL    C11   16   2.148   1.937   2.223
    5UNL    C12   17   2.198   1.973   2.094
    5UNL    C13   18   2.169   2.103   2.040
    5UNL    C14   19   2.218   2.139   1.910
    5UNL    N15   20   2.195   2.268   1.854
    5UNL    C16   21   2.197   2.307   1.722
    5UNL    C17   22   2.223   2.452   1.700
    5UNL    C18   23   2.186   2.552   1.802
    5UNL    O19   24   2.122   2.525   1.905
    5UNL    C20   25   2.221   2.705   1.767
    5UNL    O21   26   2.186   2.800   1.838
    5UNL    C22   27   2.288   2.727   1.638
    5UNL    C23   28   2.317   2.626   1.550
    5UNL    C24   29   2.282   2.490   1.579
    5UNL    O25   30   2.184   2.228   1.631
    5UNL    C26   31   2.298   2.047   1.840
    5UNL    C27   32   2.327   1.920   1.892
    5UNL    C28   33   2.276   1.883   2.017
    5UNL    C29   34   2.094   2.195   2.118
    5UNL    C30   35   2.049   2.160   2.247
    5UNL    C31   36   2.077   2.032   2.298
    5UNL    H32   37   2.196   1.199   2.444
    5UNL    H33   38   2.006   1.315   2.552
    5UNL    H34   39   1.959   1.551   2.507
    5UNL    H35   40   2.250   1.755   2.245
    5UNL    H36   41   2.193   2.347   1.917
    5UNL    H37   42   2.312   2.831   1.615
    5UNL    H38   43   2.366   2.648   1.455
    5UNL    H39   44   2.307   2.414   1.504
    5UNL    H40   45   2.342   2.075   1.744
    5UNL    H41   46   2.389   1.851   1.836
    5UNL    H42   47   2.301   1.785   2.055
    5UNL    H43   48   2.071   2.295   2.081
    5UNL    H44   49   1.994   2.232   2.307
    5UNL    H45   50   2.043   2.008   2.399
    6UNL     O0   51   2.478   2.714   2.806
    6UNL     C1   52   2.472   2.611   2.874
    6UNL     C2   53   2.491   2.610   3.021
    6UNL     C3   54   2.454   2.490   3.102
    6UNL     O4   55   2.406   2.385   3.055
    6UNL     C5   56   2.470   2.503   3.260
    6UNL     O6   57   2.437   2.413   3.339
    6UNL     C7   58   2.523   2.631   3.309
    6UNL     C8   59   2.557   2.735   3.226
    6UNL     C9   60   2.539   2.725   3.083
    6UNL    N10   61   2.441   2.492   2.816
    6UNL    C11   62   2.363   2.473   2.699
    6UNL    C12   63   2.222   2.493   2.701
    6UNL    C13   64   2.148   2.480   2.579
    6UNL    C14   65   2.007   2.500   2.581
    6UNL    N15   66   1.928   2.484   2.464
    6UNL    C16   67   1.811   2.417   2.449
    6UNL    C17   68   1.758   2.400   2.311
    6UNL    C18   69   1.823   2.468   2.195
    6UNL    O19   70   1.923   2.540   2.203
    6UNL    C20   71   1.747   2.453   2.053
    6UNL    O21   72   1.779   2.515   1.951
    6UNL    C22   73   1.629   2.366   2.053
    6UNL    C23   74   1.580   2.305   2.166
    6UNL    C24   75   1.644   2.321   2.293
    6UNL    O25   76   1.751   2.373   2.546
    6UNL    C26   77   1.943   2.535   2.702
    6UNL    C27   78   2.015   2.544   2.822
    6UNL    C28   79   2.154   2.524   2.821
    6UNL    C29   80   2.217   2.445   2.460
    6UNL    C30   81   2.356   2.423   2.461
    6UNL    C31   82   2.429   2.438   2.580
    6UNL    H32   83   2.534   2.639   3.417
    6UNL    H33   84   2.596   2.827   3.268
    6UNL    H34   85   2.565   2.813   3.025
    6UNL    H35   86   2.438   2.417   2.884
    6UNL    H36   87   1.967   2.517   2.376
    6UNL    H37   88   1.579   2.354   1.958
    6UNL    H38   89   1.489   2.245   2.160
    6UNL    H39   90   1.598   2.272   2.378
    6UNL    H40   91   1.836   2.551   2.704
    6UNL    H41   92   1.964   2.568   2.915
    6UNL    H42   93   2.208   2.533   2.916
    6UNL    H43   94   2.163   2.433   2.366
    6UNL    H44   95   2.407   2.396   2.368
    6UNL    H45   96   2.537   2.423   2.580
    7UNL     O0   97   2.568   2.953   2.243
    7UNL     C1   98   2.461   2.898   2.222
    7UNL     C2   99   2.330   2.965   2.242
    7UNL     C3  100   2.203   2.899   2.202
    7UNL     O4  101   2.194   2.789   2.146
    7UNL     C5  102   2.068   2.982   2.230
    7UNL     O6  103   1.956   2.942   2.199
    7UNL     C7  104   2.085   3.111   2.297
    7UNL     C8  105   2.208   3.162   2.332
    7UNL     C9  106   2.329   3.091   2.304
    7UNL    N10  107   2.460   2.768   2.178
    7UNL    C11  108   2.572   2.683   2.170
    7UNL    C12  109   2.654   2.676   2.054
    7UNL    C13  110   2.780   2.608   2.060
    7UNL    C14  111   2.868   2.611   1.948
    7UNL    N15  112   3.000   2.561   1.959
    7UNL    C16  113   3.083   2.502   1.868
    7UNL    C17  114   3.219   2.469   1.917
    7UNL    C18  115   3.257   2.489   2.061
    7UNL    O19  116   3.181   2.528   2.151
    7UNL    C20  117   3.410   2.456   2.098
    7UNL    O21  118   3.458   2.478   2.209
    7UNL    C22  119   3.492   2.399   1.990
    7UNL    C23  120   3.447   2.384   1.861
    7UNL    C24  121   3.312   2.420   1.825
    7UNL    O25  122   3.045   2.478   1.754
    7UNL    C26  123   2.827   2.676   1.829
    7UNL    C27  124   2.700   2.737   1.821
    7UNL    C28  125   2.616   2.739   1.933
    7UNL    C29  126   2.816   2.542   2.180
    7UNL    C30  127   2.732   2.545   2.293
    7UNL    C31  128   2.612   2.617   2.288
    7UNL    H32  129   1.994   3.165   2.320
    7UNL    H33  130   2.212   3.258   2.383
    7UNL    H34  131   2.423   3.137   2.335
    7UNL    H35  132   2.367   2.731   2.162
    7UNL    H36  133   3.044   2.567   2.050
    7UNL    H37  134   3.592   2.370   2.019
    7UNL    H38  135   3.514   2.345   1.784
    7UNL    H39  136   3.284   2.407   1.720
    7UNL    H40  137   2.893   2.678   1.743
    7UNL    H41  138   2.669   2.784   1.728
    7UNL    H42  139   2.519   2.789   1.925
    7UNL    H43  140   2.910   2.487   2.188
    7UNL    H44  141   2.762   2.495   2.385
    7UNL    H45  142   2.551   2.626   2.378
    8UNL     O0  143   2.863   1.974   2.878
    8UNL     C1  144   2.752   2.008   2.917
    8UNL     C2  145   2.666   1.921   3.002
    8UNL     C3  146   2.540   1.972   3.064
    8UNL     O4  147   2.495   2.087   3.050
    8UNL     C5  148   2.465   1.872   3.163
    8UNL     O6  149   2.368   1.904   3.232
    8UNL     C7  150   2.524   1.738   3.178
    8UNL     C8  151   2.638   1.699   3.112
    8UNL     C9  152   2.708   1.790   3.025
    8UNL    N10  153   2.704   2.133   2.888
    8UNL    C11  154   2.775   2.243   2.832
    8UNL    C12  155   2.810   2.356   2.910
    8UNL    C13  156   2.893   2.459   2.854
    8UNL    C14  157   2.937   2.568   2.936
    8UNL    N15  158   3.031   2.663   2.886
    8UNL    C16  159   3.086   2.778   2.938
    8UNL    C17  160   3.205   2.832   2.867
    8UNL    C18  161   3.255   2.773   2.740
    8UNL    O19  162   3.191   2.691   2.672
    8UNL    C20  163   3.398   2.825   2.690
    8UNL    O21  164   3.460   2.777   2.595
    8UNL    C22  165   3.453   2.941   2.762
    8UNL    C23  166   3.393   2.997   2.873
    8UNL    C24  167   3.272   2.941   2.926
    8UNL    O25  168   3.042   2.830   3.040
    8UNL    C26  169   2.890   2.575   3.069
    8UNL    C27  170   2.804   2.478   3.122
    8UNL    C28  171   2.766   2.368   3.044
    8UNL    C29  172   2.932   2.448   2.718
    8UNL    C30  173   2.892   2.338   2.640
    8UNL    C31  174   2.815   2.235   2.697
    8UNL    H32  175   2.475   1.672   3.248
    8UNL    H33  176   2.679   1.600   3.127
    8UNL    H34  177   2.797   1.752   2.976
    8UNL    H35  178   2.614   2.152   2.931
    8UNL    H36  179   3.078   2.639   2.799
    8UNL    H37  180   3.547   2.978   2.724
    8UNL    H38  181   3.439   3.081   2.923
    8UNL    H39  182   3.232   2.987   3.016
    8UNL    H40  183   2.921   2.655   3.135
    8UNL    H41  184   2.769   2.486   3.224
    8UNL    H42  185   2.700   2.293   3.088
    8UNL    H43  186   2.992   2.525   2.670
    8UNL    H44  187   2.921   2.333   2.535
    8UNL    H45  188   2.788   2.149   2.637
    9UNL     O0  189   2.848   1.889   1.663
    9UNL     C1  190   2.773   1.832   1.741
    9UNL     C2  191   2.664   1.740   1.697
    9UNL     C3  192   2.588   1.659   1.797
    9UNL     O4  193   2.596   1.671   1.919
    9UNL     C5  194   2.491   1.547   1.737
    9UNL     O6  195   2.437   1.462   1.808
    9UNL     C7  196   2.470   1.551   1.592
    9UNL     C8  197   2.537   1.638   1.508
    9UNL     C9  198   2.636   1.729   1.561
    9UNL    N10  199   2.788   1.847   1.876
    9UNL    C11  200   2.891   1.909   1.951
    9UNL    C12  201   2.862   2.003   2.054
    9UNL    C13  202   2.967   2.049   2.139
    9UNL    C14  203   2.936   2.137   2.247
    9UNL    N15  204   3.033   2.172   2.345
    9UNL    C16  205   3.078   2.093   2.447
    9UNL    C17  206   3.178   2.151   2.539
    9UNL    C18  207   3.225   2.292   2.524
    9UNL    O19  208   3.189   2.368   2.433
    9UNL    C20  209   3.328   2.345   2.636
    9UNL    O21  210   3.372   2.460   2.639
    9UNL    C22  211   3.367   2.247   2.738
    9UNL    C23  212   3.319   2.118   2.741
    9UNL    C24  213   3.225   2.071   2.643
    9UNL    O25  214   3.036   1.979   2.458
    9UNL    C26  215   2.805   2.183   2.266
    9UNL    C27  216   2.701   2.139   2.181
    9UNL    C28  217   2.729   2.049   2.077
    9UNL    C29  218   3.099   2.003   2.116
    9UNL    C30  219   3.127   1.912   2.013
    9UNL    C31  220   3.023   1.864   1.932
    9UNL    H32  221   2.400   1.478   1.552
    9UNL    H33  222   2.520   1.634   1.401
    9UNL    H34  223   2.689   1.790   1.489
    9UNL    H35  224   2.719   1.794   1.929
    9UNL    H36  225   3.072   2.265   2.345
    9UNL    H37  226   3.435   2.283   2.813
    9UNL    H38  227   3.350   2.050   2.820
    9UNL    H39  228   3.190   1.968   2.654
    9UNL    H40  229   2.782   2.249   2.349
    9UNL    H41  230   2.599   2.173   2.198
    9UNL    H42  231   2.647   2.015   2.014
    9UNL    H43  232   3.181   2.038   2.179
    9UNL    H44  233   3.229   1.877   1.997
    9UNL    H45  234   3.044   1.790   1.855
   10UNL     O0  235   2.605   1.352   2.774
   10UNL     C1  236   2.595   1.379   2.656
   10UNL     C2  237   2.655   1.295   2.549
   10UNL     C3  238   2.656   1.338   2.406
   10UNL     O4  239   2.609   1.446   2.367
   10UNL     C5  240   2.716   1.233   2.300
   10UNL     O6  241   2.716   1.251   2.178
   10UNL     C7  242   2.768   1.108   2.356
   10UNL     C8  243   2.766   1.079   2.491
   10UNL     C9  244   2.710   1.171   2.586
   10UNL    N10  245   2.523   1.489   2.615
   10UNL    C11  246   2.450   1.586   2.690
   10UNL    C12  247   2.338   1.556   2.773
   10UNL    C13  248   2.268   1.662   2.840
   10UNL    C14  249   2.155   1.632   2.923
   10UNL    N15  250   2.079   1.734   2.988
   10UNL    C16  251   1.944   1.745   3.008
   10UNL    C17  252   1.897   1.866   3.083
   10UNL    C18  253   1.993   1.970   3.132
   10UNL    O19  254   2.114   1.969   3.107
   10UNL    C20  255   1.930   2.088   3.221
   10UNL    O21  256   1.998   2.174   3.278
   10UNL    C22  257   1.784   2.088   3.231
   10UNL    C23  258   1.703   1.990   3.178
   10UNL    C24  259   1.760   1.879   3.106
   10UNL    O25  260   1.866   1.659   2.966
   10UNL    C26  261   2.118   1.498   2.942
   10UNL    C27  262   2.184   1.394   2.875
   10UNL    C28  263   2.292   1.423   2.789
   10UNL    C29  264   2.312   1.796   2.822
   10UNL    C30  265   2.423   1.824   2.740
   10UNL    C31  266   2.491   1.720   2.674
   10UNL    H32  267   2.811   1.039   2.285
   10UNL    H33  268   2.807   0.985   2.526
   10UNL    H34  269   2.710   1.140   2.690
   10UNL    H35  270   2.526   1.502   2.515
   10UNL    H36  271   2.129   1.817   3.018
   10UNL    H37  272   1.740   2.170   3.287
   10UNL    H38  273   1.595   1.996   3.191
   10UNL    H39  274   1.690   1.805   3.069
   10UNL    H40  275   2.035   1.473   3.009
   10UNL    H41  276   2.152   1.291   2.888
   10UNL    H42  277   2.340   1.341   2.737
   10UNL    H43  278   2.263   1.878   2.872
   10UNL    H44  279   2.457   1.927   2.728
   10UNL    H45  280   2.575   1.744   2.609
   11OPC     OW  281   3.640   4.439   0.158
   11OPC    HW1  282   3.623   4.434   0.244
   11OPC    HW2  283   3.581   4.386   0.123
   11OPC     MW  284   3.629   4.430   0.166
   12OPC     OW  285   1.855   0.108   1.335
   12OPC    HW1  286   1.883   0.189   1.352
   12OPC    HW2  287   1.769   0.118   1.327
   12OPC     MW  288   1.846   0.122   1.337
   13OPC     OW  289   2.392   4.611   0.493
   13OPC    HW1  290   2.423   4.671   0.438
   13OPC    HW2  291   2.383   4.655   0.568
   13OPC     MW  292   2.395   4.626   0.496
   14OPC     OW  293   3.276   1.469   3.600
   14OPC    HW1  294   3.362   1.469   3.613
   14OPC    HW2  295   3.259   1.550   3.574
   14OPC     MW  296   3.286   1.481   3.598
   15OPC     OW  297   2.119   3.991   1.313
   15OPC    HW1  298   2.175   4.022   1.254
   15OPC    HW2  299   2.138   4.037   1.385
   15OPC     MW  300   2.130   4.003   1.315
   16OPC     OW  301   1.260   3.480   1.902
   16OPC    HW1  302   1.302   3.536   1.953
   16OPC    HW2  303   1.322   3.446   1.851
   16OPC     MW  304   1.275   3.483   1.902
   17OPC     OW  305   3.432   2.056   0.511
   17OPC    HW1  306   3.348   2.067   0.492
   17OPC    HW2  307   3.437   2.077   0.596
   17OPC     MW  308   3.420   2.061   0.521
   18OPC     OW  309   1.359   3.640   2.138
   18OPC    HW1  310   1.434   3.621   2.178
   18OPC    HW2  311   1.300   3.592   2.181
   18OPC     MW  312   1.361   3.630   2.150
   19OPC     OW  313   0.175   3.805   2.663
   19OPC    HW1  314   0.230   3.764   2.609
   19OPC    HW2  315   0.111   3.747   2.674
   19OPC     MW  316   0.173   3.790   2.657
   20OPC     OW  317   3.966   3.484   1.000
   20OPC    HW1  318   3.892   3.524   0.977
   20OPC    HW2  319   4.027   3.547   0.992
   20OPC     MW  320   3.964   3.499   0.995
   21OPC     OW  321   0.100   1.325   4.447
   21OPC    HW1  322   0.165   1.332   4.504
   21OPC    HW2  323   0.029   1.339   4.496
   21OPC     MW  324   0.099   1.328   4.463
   22OPC     OW  325   4.244   2.384   1.788
   22OPC    HW1  326   4.294   2.347   1.850
   22OPC    HW2  327   4.218   2.317   1.739
   22OPC     MW  328   4.248   2.369   1.790
   23OPC     OW  329   1.318   3.027   2.126
   23OPC    HW1  330   1.252   2.992   2.172
   23OPC    HW2  331   1.290   3.107   2.106
   23OPC     MW  332   1.304   3.033   2.130
   24OPC     OW  333   2.289   3.842   2.972
   24OPC    HW1  334   2.353   3.785   2.959
   24OPC    HW2  335   2.296   3.863   3.057
   24OPC     MW  336   2.299   3.837   2.983
   25OPC     OW  337   1.091   1.198   0.601
   25OPC    HW1  338   1.018   1.178   0.644
   25OPC    HW2  339   1.149   1.139   0.631
   25OPC     MW  340   1.089   1.186   0.612
   26OPC     OW  341   0.334   4.609   1.897
   26OPC    HW1  342   0.380   4.669   1.940
   26OPC    HW2  343   0.282   4.657   1.845
   26OPC     MW  344   0.333   4.625   1.895
   27OPC     OW  345   0.075   1.059   4.800
   27OPC    HW1  346   0.045   1.050   4.719
   27OPC    HW2  347   0.005   1.080   0.032
   27OPC     MW  348   0.060   1.060   4.795
   28OPC     OW  349   1.962   0.376   1.395
   28OPC    HW1  350   1.986   0.431   1.332
   28OPC    HW2  351   1.958   0.426   1.466
   28OPC     MW  352   1.965   0.391   1.396
   29OPC     OW  353   2.475   0.997   3.637
   29OPC    HW1  354   2.555   0.974   3.614
   29OPC    HW2  355   2.476   1.084   3.634
   29OPC     MW  356   2.487   1.006   3.633
   30OPC     OW  357   0.336   0.388   1.376
   30OPC    HW1  358   0.393   0.453   1.380
   30OPC    HW2  359   0.263   0.426   1.349
   30OPC     MW  360   0.334   0.403   1.373
   31OPC     OW  361   0.446   3.289   2.723
   31OPC    HW1  362   0.533   3.295   2.713
   31OPC    HW2  363   0.435   3.287   2.809
   31OPC     MW  364   0.457   3.289   2.734
   32OPC     OW  365   0.814   3.092   4.359
   32OPC    HW1  366   0.892   3.054   4.349
   32OPC    HW2  367   0.789   3.067   4.439
   32OPC     MW  368   0.822   3.083   4.369
   33OPC     OW  369   3.820   3.094   1.952
   33OPC    HW1  370   3.835   3.012   1.925
   33OPC    HW2  371   3.900   3.124   1.970
   33OPC     MW  372   3.834   3.086   1.951
   34OPC     OW  373   3.282   1.549   4.508
   34OPC    HW1  374   3.343   1.511   4.458
   34OPC    HW2  375   3.272   1.627   4.471
   34OPC     MW  376   3.289   1.555   4.495
   35OPC     OW  377   3.197   4.093   2.382
   35OPC    HW1  378   3.132   4.035   2.390
   35OPC    HW2  379   3.184   4.147   2.450
   35OPC     MW  380   3.185   4.093   2.393
   36OPC     OW  381   4.321   4.578   4.762
   36OPC    HW1  382   4.347   4.600   4.682
   36OPC    HW2  383   4.243   4.542   4.749
   36OPC     MW  384   4.313   4.576   4.748
   37OPC     OW  385   1.798   3.152   2.537
   37OPC    HW1  386   1.820   3.071   2.512
   37OPC    HW2  387   1.866   3.176   2.586
   37OPC     MW  388   1.811   3.144   2.540
   38OPC     OW  389   3.707   4.538   2.992
   38OPC    HW1  390   3.732   4.553   3.074
   38OPC    HW2  391   3.696   4.618   2.959
   38OPC     MW  392   3.709   4.552   2.999
   39OPC     OW  393   3.305   3.593   4.171
   39OPC    HW1  394   3.365   3.628   4.118
   39OPC    HW2  395   3.237   3.578   4.118
   39OPC     MW  396   3.304   3.596   4.155
   40OPC     OW  397   0.997   3.000   2.582
   40OPC    HW1  398   1.029   3.005   2.663
   40OPC    HW2  399   1.032   3.069   2.542
   40OPC     MW  400   1.007   3.011   2.588
   41OPC     OW  401   1.085   0.077   2.594
   41OPC    HW1  402   1.154   0.112   2.633
   41OPC    HW2  403   1.063   0.136   2.534
   41OPC     MW  404   1.092   0.091   2.591
   42OPC     OW  405   0.653   4.119   1.544
   42OPC    HW1  406   0.615   4.141   1.469
   42OPC    HW2  407   0.649   4.032   1.545
   42OPC     MW  408   0.647   4.110   1.533
   43OPC     OW  409   2.439   1.114   2.467
   43OPC    HW1  410   2.516   1.140   2.500
   43OPC    HW2  411   2.411   1.185   2.424
   43OPC     MW  412   2.446   1.128   2.465
   44OPC     OW  413   1.742   2.573   0.449
   44OPC    HW1  414   1.750   2.488   0.469
   44OPC    HW2  415   1.809   2.587   0.395
   44OPC     MW  416   1.753   2.562   0.444
   45OPC     OW  417   3.551   2.350   0.737
   45OPC    HW1  418   3.527   2.268   0.757
   45OPC    HW2  419   3.622   2.338   0.687
   45OPC     MW  420   3.558   2.336   0.733
   46OPC     OW  421   3.749   4.130   0.392
   46OPC    HW1  422   3.723   4.213   0.400
   46OPC    HW2  423   3.827   4.129   0.431
   46OPC     MW  424   3.757   4.142   0.399
   47OPC     OW  425   1.684   1.663   4.387
   47OPC    HW1  426   1.639   1.641   4.459
   47OPC    HW2  427   1.756   1.701   4.420
   47OPC     MW  428   1.688   1.666   4.403
   48OPC     OW  429   3.165   1.071   4.670
   48OPC    HW1  430   3.165   1.098   4.753
   48OPC    HW2  431   3.213   0.998   4.672
   48OPC     MW  432   3.172   1.064   4.682
   49OPC     OW  433   1.280   2.007   3.327
   49OPC    HW1  434   1.336   2.061   3.366
   49OPC    HW2  435   1.209   2.010   3.378
   49OPC     MW  436   1.278   2.015   3.340
   50OPC     OW  437   0.291   0.989   2.946
   50OPC    HW1  438   0.256   0.956   2.873
   50OPC    HW2  439   0.334   0.921   2.981
   50OPC     MW  440   0.292   0.974   2.940
   51OPC     OW  441   0.879   2.769   4.135
   51OPC    HW1  442   0.904   2.704   4.083
   51OPC    HW2  443   0.901   2.841   4.091
   51OPC     MW  444   0.886   2.770   4.121
   52OPC     OW  445   0.837   3.699   1.765
   52OPC    HW1  446   0.834   3.785   1.752
   52OPC    HW2  447   0.843   3.691   1.852
   52OPC     MW  448   0.837   3.711   1.776
   53OPC     OW  449   3.849   3.084   2.661
   53OPC    HW1  450   3.820   3.008   2.630
   53OPC    HW2  451   3.932   3.068   2.681
   53OPC     MW  452   3.857   3.070   2.660
   54OPC     OW  453   1.518   1.490   3.599
   54OPC    HW1  454   1.567   1.530   3.539
   54OPC    HW2  455   1.492   1.555   3.651
   54OPC     MW  456   1.521   1.506   3.598
   55OPC     OW  457   0.720   2.267   3.398
   55OPC    HW1  458   0.712   2.266   3.485
   55OPC    HW2  459   0.691   2.189   3.374
   55OPC     MW  460   0.714   2.256   3.408
   56OPC     OW  461   0.130   4.659   2.528
   56OPC    HW1  462   0.114   4.688   2.447
   56OPC    HW2  463   0.121   0.022   2.577
   56OPC     MW  464   0.126   4.673   2.523
   57OPC     OW  465   0.714   2.728   4.354
   57OPC    HW1  466   0.767   2.741   4.286
   57OPC    HW2  467   0.762   2.680   4.409
   57OPC     MW  468   0.729   2.723   4.352
   58OPC     OW  469   2.333   4.368   1.581
   58OPC    HW1  470   2.354   4.426   1.643
   58OPC    HW2  471   2.402   4.370   1.527
   58OPC     MW  472   2.346   4.377   1.582
   59OPC     OW  473   4.094   4.223   3.726
   59OPC    HW1  474   4.097   4.140   3.751
   59OPC    HW2  475   4.025   4.226   3.672
   59OPC     MW  476   4.084   4.211   3.721
   60OPC     OW  477   3.773   2.617   4.032
   60OPC    HW1  478   3.848   2.602   4.075
   60OPC    HW2  479   3.731   2.674   4.083
   60OPC     MW  480   3.778   2.623   4.046
   61OPC     OW  481   3.928   3.463   0.443
   61OPC    HW1  482   3.922   3.550   0.453
   61OPC    HW2  483   3.972   3.455   0.368
   61OPC     MW  484   3.934   3.475   0.433
   62OPC     OW  485   4.241   0.418   0.453
   62OPC    HW1  486   4.321   0.415   0.489
   62OPC    HW2  487   4.234   0.501   0.427
   62OPC     MW  488   4.252   0.430   0.455
   63OPC     OW  489   4.239   3.637   1.214
   63OPC    HW1  490   4.290   3.705   1.234
   63OPC    HW2  491   4.207   3.658   1.136
   63OPC     MW  492   4.242   3.650   1.206
   64OPC     OW  493   4.605   1.582   3.277
   64OPC    HW1  494   4.660   1.604   3.214
   64OPC    HW2  495   4.632   1.503   3.302
   64OPC     MW  496   4.617   1.574   3.271
   65OPC     OW  497   2.455   2.304   0.559
   65OPC    HW1  498   2.427   2.349   0.490
   65OPC    HW2  499   2.414   2.227   0.552
   65OPC     MW  500   2.445   2.299   0.548
   66OPC     OW  501   2.895   1.897   0.960
   66OPC    HW1  502   2.819   1.936   0.943
   66OPC    HW2  503   2.923   1.937   1.032
   66OPC     MW  504   2.888   1.909   0.968
   67OPC     OW  505   1.308   3.709   4.389
   67OPC    HW1  506   1.344   3.702   4.468
   67OPC    HW2  507   1.342   3.783   4.357
   67OPC     MW  508   1.318   3.719   4.396
   68OPC     OW  509   1.944   4.189   0.939
   68OPC    HW1  510   2.013   4.141   0.913
   68OPC    HW2  511   1.978   4.245   0.997
   68OPC     MW  512   1.959   4.190   0.943
   69OPC     OW  513   1.941   0.837   3.127
   69OPC    HW1  514   1.900   0.909   3.100
   69OPC    HW2  515   1.999   0.821   3.064
   69OPC     MW  516   1.944   0.845   3.114
   70OPC     OW  517   1.982   4.004   4.395
   70OPC    HW1  518   2.041   4.040   4.341
   70OPC    HW2  519   2.020   3.931   4.423
   70OPC     MW  520   1.996   3.999   4.391
   71OPC     OW  521   0.829   2.121   1.347
   71OPC    HW1  522   0.791   2.119   1.425
   71OPC    HW2  523   0.765   2.101   1.291
   71OPC     MW  524   0.814   2.118   1.350
   72OPC     OW  525   1.398   2.412   0.859
   72OPC    HW1  526   1.414   2.470   0.796
   72OPC    HW2  527   1.359   2.459   0.921
   72OPC     MW  528   1.395   2.427   0.859
   73OPC     OW  529   4.467   1.105   0.133
   73OPC    HW1  530   4.447   1.139   0.055
   73OPC    HW2  531   4.428   1.158   0.189
   73OPC     MW  532   4.458   1.118   0.129
   74OPC     OW  533   1.235   3.569   0.993
   74OPC    HW1  534   1.303   3.543   1.041
   74OPC    HW2  535   1.177   3.596   1.053
   74OPC     MW  536   1.236   3.569   1.009
   75OPC     OW  537   3.200   3.503   0.006
   75OPC    HW1  538   3.151   3.516   4.750
   75OPC    HW2  539   3.280   3.530   4.795
   75OPC     MW  540   3.205   3.509   4.806
   76OPC     OW  541   3.442   2.731   3.837
   76OPC    HW1  542   3.384   2.760   3.896
   76OPC    HW2  543   3.429   2.645   3.836
   76OPC     MW  544   3.431   2.722   3.846
   77OPC     OW  545   2.673   0.275   4.377
   77OPC    HW1  546   2.649   0.236   4.303
   77OPC    HW2  547   2.603   0.266   4.429
   77OPC     MW  548   2.659   0.268   4.374
   78OPC     OW  549   3.616   1.372   0.845
   78OPC    HW1  550   3.614   1.296   0.887
   78OPC    HW2  551   3.592   1.352   0.764
   78OPC     MW  552   3.612   1.358   0.839
   79OPC     OW  553   2.817   0.218   3.239
   79OPC    HW1  554   2.836   0.288   3.288
   79OPC    HW2  555   2.895   0.183   3.223
   79OPC     MW  556   2.831   0.223   3.244
   80OPC     OW  557   1.584   3.501   2.664
   80OPC    HW1  558   1.544   3.536   2.595
   80OPC    HW2  559   1.524   3.505   2.727
   80OPC     MW  560   1.569   3.507   2.663
   81OPC     OW  561   1.427   3.917   0.981
   81OPC    HW1  562   1.341   3.905   0.991
   81OPC    HW2  563   1.444   3.877   0.905
   81OPC     MW  564   1.417   3.909   0.971
   82OPC     OW  565   3.103   0.358   1.300
   82OPC    HW1  566   3.020   0.332   1.301
   82OPC    HW2  567   3.098   0.445   1.307
   82OPC     MW  568   3.090   0.367   1.301
   83OPC     OW  569   2.893   0.028   2.483
   83OPC    HW1  570   2.942   4.667   2.462
   83OPC    HW2  571   2.948   0.082   2.523
   83OPC     MW  572   2.908   0.026   2.486
   84OPC     OW  573   0.997   3.068   1.323
   84OPC    HW1  574   0.964   3.083   1.244
   84OPC    HW2  575   1.079   3.095   1.316
   84OPC     MW  576   1.004   3.074   1.311
   85OPC     OW  577   1.812   1.572   0.421
   85OPC    HW1  578   1.780   1.542   0.496
   85OPC    HW2  579   1.853   1.645   0.445
   85OPC     MW  580   1.813   1.579   0.436
   86OPC     OW  581   1.764   3.339   2.334
   86OPC    HW1  582   1.762   3.283   2.267
   86OPC    HW2  583   1.771   3.288   2.404
   86OPC     MW  584   1.765   3.323   2.334
   87OPC     OW  585   0.550   0.935   4.793
   87OPC    HW1  586   0.545   0.848   4.803
   87OPC    HW2  587   0.570   0.964   0.058
   87OPC     MW  588   0.552   0.926   4.806
   88OPC     OW  589   4.747   3.368   1.498
   88OPC    HW1  590   4.700   3.320   1.442
   88OPC    HW2  591   4.762   3.313   1.564
   88OPC     MW  592   4.742   3.353   1.500
   89OPC     OW  593   1.956   0.799   3.403
   89OPC    HW1  594   1.947   0.882   3.428
   89OPC    HW2  595   1.958   0.804   3.316
   89OPC     MW  596   1.955   0.812   3.394
   90OPC     OW  597   2.143   4.250   3.635
   90OPC    HW1  598   2.107   4.234   3.557
   90OPC    HW2  599   2.085   4.219   3.692
   90OPC     MW  600   2.129   4.243   3.632
   91OPC     OW  601   2.565   2.713   3.770
   91OPC    HW1  602   2.518   2.725   3.842
   91OPC    HW2  603   2.616   2.645   3.788
   91OPC     MW  604   2.566   2.705   3.783
   92OPC     OW  605   3.224   4.540   0.204
   92OPC    HW1  606   3.266   4.523   0.278
   92OPC    HW2  607   3.191   4.620   0.216
   92OPC     MW  608   3.226   4.549   0.216
   93OPC     OW  609   2.678   4.614   1.375
   93OPC    HW1  610   2.728   4.623   1.304
   93OPC    HW2  611   2.658   4.529   1.376
   93OPC     MW  612   2.683   4.603   1.365
   94OPC     OW  613   1.435   2.682   2.878
   94OPC    HW1  614   1.401   2.606   2.903
   94OPC    HW2  615   1.521   2.669   2.881
   94OPC     MW  616   1.443   2.669   2.882
   95OPC     OW  617   4.018   4.301   1.040
   95OPC    HW1  618   4.020   4.286   0.954
   95OPC    HW2  619   4.022   4.221   1.075
   95OPC     MW  620   4.019   4.287   1.032
   96OPC     OW  621   0.982   2.474   3.708
   96OPC    HW1  622   0.919   2.515   3.664
   96OPC    HW2  623   1.056   2.506   3.672
   96OPC     MW  624   0.984   2.485   3.696
   97OPC     OW  625   0.228   0.089   4.597
   97OPC    HW1  626   0.160   0.115   4.548
   97OPC    HW2  627   0.194   0.081   4.677
   97OPC     MW  628   0.213   0.092   4.601
   98OPC     OW  629   4.377   2.107   2.154
   98OPC    HW1  630   4.325   2.131   2.220
   98OPC    HW2  631   4.445   2.071   2.194
   98OPC     MW  632   4.379   2.105   2.170
   99OPC     OW  633   3.179   1.748   0.523
   99OPC    HW1  634   3.171   1.774   0.440
   99OPC    HW2  635   3.097   1.726   0.545
   99OPC     MW  636   3.165   1.748   0.514
  100OPC     OW  637   2.770   4.543   0.501
  100OPC    HW1  638   2.855   4.537   0.519
  100OPC    HW2  639   2.766   4.605   0.440
  100OPC     MW  640   2.782   4.551   0.495
  101OPC     OW  641   4.479   3.027   0.103
  101OPC    HW1  642   4.510   3.105   0.078
  101OPC    HW2  643   4.394   3.043   0.114
  101OPC     MW  644   4.471   3.041   0.101
  102OPC     OW  645   0.245   2.159   4.751
  102OPC    HW1  646   0.288   2.104   4.803
  102OPC    HW2  647   0.264   2.131   4.670
  102OPC     MW  648   0.254   2.147   4.746
  103OPC     OW  649   0.132   4.256   2.388
  103OPC    HW1  650   0.062   4.259   2.336
  103OPC    HW2  651   0.134   4.173   2.415
  103OPC     MW  652   0.122   4.244   2.384
  104OPC     OW  653   1.453   2.570   4.575
  104OPC    HW1  654   1.392   2.546   4.633
  104OPC    HW2  655   1.528   2.549   4.615
  104OPC     MW  656   1.455   2.563   4.590
  105OPC     OW  657   1.631   2.578   1.007
  105OPC    HW1  658   1.597   2.521   1.064
  105OPC    HW2  659   1.651   2.528   0.939
  105OPC     MW  660   1.629   2.562   1.005
  106OPC     OW  661   0.105   4.135   0.994
  106OPC    HW1  662   0.091   4.061   1.039
  106OPC    HW2  663   0.185   4.125   0.962
  106OPC     MW  664   0.115   4.122   0.996
  107OPC     OW  665   0.301   1.375   4.641
  107OPC    HW1  666   0.356   1.311   4.662
  107OPC    HW2  667   0.343   1.447   4.665
  107OPC     MW  668   0.315   1.376   4.648
  108OPC     OW  669   4.482   2.014   3.066
  108OPC    HW1  670   4.427   2.030   2.999
  108OPC    HW2  671   4.484   1.927   3.071
  108OPC     MW  672   4.474   2.004   3.057
  109OPC     OW  673   4.454   1.741   3.036
  109OPC    HW1  674   4.375   1.703   3.037
  109OPC    HW2  675   4.494   1.702   2.969
  109OPC     MW  676   4.448   1.729   3.027
  110OPC     OW  677   4.146   0.550   3.658
  110OPC    HW1  678   4.188   0.558   3.734
  110OPC    HW2  679   4.172   0.620   3.613
  110OPC     MW  680   4.156   0.562   3.663
  111OPC     OW  681   1.601   2.043   0.340
  111OPC    HW1  682   1.578   1.995   0.272
  111OPC    HW2  683   1.631   1.984   0.398
  111OPC     MW  684   1.602   2.027   0.339
  112OPC     OW  685   1.922   2.925   1.287
  112OPC    HW1  686   1.996   2.884   1.309
  112OPC    HW2  687   1.877   2.864   1.245
  112OPC     MW  688   1.926   2.910   1.284
  113OPC     OW  689   0.246   2.423   0.041
  113OPC    HW1  690   0.317   2.448   0.085
  113OPC    HW2  691   0.263   2.339   0.022
  113OPC     MW  692   0.259   2.414   0.044
  114OPC     OW  693   2.012   2.918   3.549
  114OPC    HW1  694   1.993   2.942   3.630
  114OPC    HW2  695   1.973   2.840   3.541
  114OPC     MW  696   2.003   2.910   3.560
  115OPC     OW  697   3.741   2.691   1.673
  115OPC    HW1  698   3.771   2.640   1.608
  115OPC    HW2  699   3.655   2.688   1.663
  115OPC     MW  700   3.733   2.683   1.662
  116OPC     OW  701   1.561   2.153   1.043
  116OPC    HW1  702   1.538   2.107   1.114
  116OPC    HW2  703   1.546   2.236   1.066
  116OPC     MW  704   1.556   2.158   1.057
  117OPC     OW  705   0.218   2.683   2.386
  117OPC    HW1  706   0.242   2.601   2.368
  117OPC    HW2  707   0.207   2.683   2.472
  117OPC     MW  708   0.220   2.671   2.396
  118OPC     OW  709   0.788   2.950   0.526
  118OPC    HW1  710   0.778   3.028   0.488
  118OPC    HW2  711   0.872   2.949   0.549
  118OPC     MW  712   0.799   2.962   0.524
  119OPC     OW  713   3.876   1.557   4.362
  119OPC    HW1  714   3.956   1.590   4.360
  119OPC    HW2  715   3.865   1.534   4.446
  119OPC     MW  716   3.886   1.558   4.374
  120OPC     OW  717   4.685   0.082   2.599
  120OPC    HW1  718   4.664   0.030   2.532
  120OPC    HW2  719   4.678   0.029   2.668
  120OPC     MW  720   4.681   0.066   2.599
  121OPC     OW  721   2.391   2.283   0.975
  121OPC    HW1  722   2.473   2.275   0.947
  121OPC    HW2  723   2.354   2.335   0.915
  121OPC     MW  724   2.398   2.290   0.962
  122OPC     OW  725   1.446   3.490   1.159
  122OPC    HW1  726   1.483   3.569   1.158
  122OPC    HW2  727   1.497   3.443   1.105
  122OPC     MW  728   1.459   3.495   1.151
  123OPC     OW  729   1.156   4.087   4.355
  123OPC    HW1  730   1.072   4.107   4.349
  123OPC    HW2  731   1.190   4.154   4.399
  123OPC     MW  732   1.149   4.100   4.361
  124OPC     OW  733   3.725   0.179   0.351
  124OPC    HW1  734   3.694   0.221   0.281
  124OPC    HW2  735   3.794   0.136   0.320
  124OPC     MW  736   3.730   0.179   0.336
  125OPC     OW  737   0.520   4.412   3.530
  125OPC    HW1  738   0.529   4.476   3.472
  125OPC    HW2  739   0.512   4.340   3.481
  125OPC     MW  740   0.521   4.410   3.514
  126OPC     OW  741   4.782   4.329   4.724
  126OPC    HW1  742   4.857   4.372   4.732
  126OPC    HW2  743   4.734   4.381   4.672
  126OPC     MW  744   4.786   4.343   4.717
  127OPC     OW  745   1.118   1.493   1.291
  127OPC    HW1  746   1.113   1.558   1.233
  127OPC    HW2  747   1.091   1.530   1.365
  127OPC     MW  748   1.113   1.508   1.293
  128OPC     OW  749   0.422   2.777   0.127
  128OPC    HW1  750   0.423   2.696   0.161
  128OPC    HW2  751   0.391   2.766   0.047
  128OPC     MW  752   0.418   2.764   0.121
  129OPC     OW  753   4.801   1.580   0.373
  129OPC    HW1  754   4.783   1.567   0.457
  129OPC    HW2  755   4.814   1.500   0.341
  129OPC     MW  756   4.800   1.566   0.381
  130OPC     OW  757   3.847   2.548   3.601
  130OPC    HW1  758   3.800   2.602   3.650
  130OPC    HW2  759   3.787   2.499   3.561
  130OPC     MW  760   3.831   2.549   3.602
  131OPC     OW  761   0.154   2.592   3.543
  131OPC    HW1  762   0.193   2.573   3.619
  131OPC    HW2  763   0.137   2.677   3.550
  131OPC     MW  764   0.157   2.602   3.555
  132OPC     OW  765   1.582   0.389   0.150
  132OPC    HW1  766   1.497   0.407   0.158
  132OPC    HW2  767   1.608   0.443   0.087
  132OPC     MW  768   1.573   0.400   0.142
  133OPC     OW  769   2.721   3.348   4.018
  133OPC    HW1  770   2.736   3.409   3.958
  133OPC    HW2  771   2.637   3.329   4.009
  133OPC     MW  772   2.711   3.354   4.008
  134OPC     OW  773   4.790   2.219   2.158
  134OPC    HW1  774   4.837   2.209   2.085
  134OPC    HW2  775   4.753   2.298   2.148
  134OPC     MW  776   4.792   2.229   2.146
  135OPC     OW  777   1.970   1.412   3.490
  135OPC    HW1  778   1.984   1.381   3.410
  135OPC    HW2  779   2.035   1.379   3.537
  135OPC     MW  780   1.981   1.403   3.485
  136OPC     OW  781   1.536   0.807   0.888
  136OPC    HW1  782   1.579   0.797   0.813
  136OPC    HW2  783   1.565   0.883   0.920
  136OPC     MW  784   1.546   0.816   0.882
  137OPC     OW  785   0.551   1.538   3.438
  137OPC    HW1  786   0.478   1.585   3.446
  137OPC    HW2  787   0.532   1.481   3.375
  137OPC     MW  788   0.537   1.537   3.430
  138OPC     OW  789   1.814   3.781   1.083
  138OPC    HW1  790   1.838   3.861   1.110
  138OPC    HW2  791   1.870   3.728   1.124
  138OPC     MW  792   1.826   3.785   1.093
  139OPC     OW  793   0.547   2.605   1.091
  139OPC    HW1  794   0.620   2.620   1.135
  139OPC    HW2  795   0.568   2.538   1.038
  139OPC     MW  796   0.561   2.597   1.090
  140OPC     OW  797   3.018   2.371   4.191
  140OPC    HW1  798   3.000   2.286   4.190
  140OPC    HW2  799   2.941   2.409   4.176
  140OPC     MW  800   3.004   2.364   4.189
  141OPC     OW  801   4.619   3.333   3.419
  141OPC    HW1  802   4.592   3.373   3.347
  141OPC    HW2  803   4.706   3.336   3.414
  141OPC     MW  804   4.628   3.339   3.408
  142OPC     OW  805   1.155   1.423   1.719
  142OPC    HW1  806   1.183   1.356   1.768
  142OPC    HW2  807   1.068   1.418   1.726
  142OPC     MW  808   1.146   1.412   1.728
  143OPC     OW  809   0.363   1.182   1.480
  143OPC    HW1  810   0.280   1.157   1.491
  143OPC    HW2  811   0.357   1.265   1.456
  143OPC     MW  812   0.350   1.190   1.478
  144OPC     OW  813   3.244   0.155   0.697
  144OPC    HW1  814   3.280   0.229   0.667
  144OPC    HW2  815   3.203   0.180   0.769
  144OPC     MW  816   3.243   0.170   0.703
  145OPC     OW  817   4.553   3.391   4.391
  145OPC    HW1  818   4.580   3.393   4.309
  145OPC    HW2  819   4.499   3.460   4.397
  145OPC     MW  820   4.549   3.402   4.380
  146OPC     OW  821   2.322   3.016   3.930
  146OPC    HW1  822   2.349   2.936   3.949
  146OPC    HW2  823   2.278   3.040   4.002
  146OPC     MW  824   2.319   3.008   3.944
  147OPC     OW  825   0.562   3.926   3.564
  147OPC    HW1  826   0.576   3.913   3.479
  147OPC    HW2  827   0.631   3.973   3.589
  147OPC     MW  828   0.574   3.931   3.555
  148OPC     OW  829   3.171   2.443   3.324
  148OPC    HW1  830   3.149   2.405   3.248
  148OPC    HW2  831   3.186   2.525   3.302
  148OPC     MW  832   3.170   2.449   3.309
  149OPC     OW  833   0.153   3.564   4.047
  149OPC    HW1  834   0.193   3.515   4.107
  149OPC    HW2  835   0.169   3.646   4.074
  149OPC     MW  836   0.161   3.569   4.060
  150OPC     OW  837   4.824   0.381   3.154
  150OPC    HW1  838   4.820   0.346   3.074
  150OPC    HW2  839   0.012   0.333   3.194
  150OPC     MW  840   4.833   0.369   3.148
  151OPC     OW  841   1.256   4.678   0.605
  151OPC    HW1  842   1.341   4.679   0.586
  151OPC    HW2  843   1.255   4.663   0.691
  151OPC     MW  844   1.269   4.676   0.615
  152OPC     OW  845   3.164   3.226   2.106
  152OPC    HW1  846   3.238   3.250   2.145
  152OPC    HW2  847   3.188   3.158   2.056
  152OPC     MW  848   3.179   3.220   2.104
  153OPC     OW  849   2.597   1.689   2.258
  153OPC    HW1  850   2.614   1.637   2.326
  153OPC    HW2  851   2.624   1.767   2.284
  153OPC     MW  852   2.603   1.693   2.272
  154OPC     OW  853   2.874   0.329   2.779
  154OPC    HW1  854   2.919   0.314   2.706
  154OPC    HW2  855   2.894   0.412   2.799
  154OPC     MW  856   2.883   0.339   2.771
  155OPC     OW  857   1.215   1.376   4.652
  155OPC    HW1  858   1.178   1.310   4.694
  155OPC    HW2  859   1.257   1.420   4.715
  155OPC     MW  860   1.216   1.373   4.668
  156OPC     OW  861   4.584   0.161   4.475
  156OPC    HW1  862   4.543   0.207   4.413
  156OPC    HW2  863   4.530   0.093   4.489
  156OPC     MW  864   4.570   0.157   4.468
  157OPC     OW  865   3.767   1.993   3.864
  157OPC    HW1  866   3.685   2.012   3.842
  157OPC    HW2  867   3.801   2.071   3.883
  157OPC     MW  868   3.760   2.007   3.863
  158OPC     OW  869   2.935   3.743   2.153
  158OPC    HW1  870   2.917   3.714   2.073
  158OPC    HW2  871   2.962   3.672   2.195
  158OPC     MW  872   2.936   3.728   2.147
  159OPC     OW  873   0.711   0.302   4.343
  159OPC    HW1  874   0.650   0.271   4.289
  159OPC    HW2  875   0.753   0.361   4.295
  159OPC     MW  876   0.708   0.306   4.328
  160OPC     OW  877   0.201   0.772   0.982
  160OPC    HW1  878   0.213   0.822   1.052
  160OPC    HW2  879   0.149   0.708   1.011
  160OPC     MW  880   0.195   0.770   0.997
  161OPC     OW  881   0.087   2.871   1.289
  161OPC    HW1  882   0.108   2.823   1.219
  161OPC    HW2  883   0.002   2.888   1.277
  161OPC     MW  884   0.078   2.866   1.277
  162OPC     OW  885   1.938   1.084   3.440
  162OPC    HW1  886   1.993   1.137   3.396
  162OPC    HW2  887   1.964   1.091   3.522
  162OPC     MW  888   1.950   1.093   3.445
  163OPC     OW  889   2.642   1.191   0.868
  163OPC    HW1  890   2.642   1.165   0.951
  163OPC    HW2  891   2.710   1.246   0.864
  163OPC     MW  892   2.652   1.195   0.879
  164OPC     OW  893   3.146   0.599   0.611
  164OPC    HW1  894   3.171   0.678   0.638
  164OPC    HW2  895   3.114   0.614   0.531
  164OPC     MW  896   3.145   0.613   0.603
  165OPC     OW  897   0.687   4.036   2.929
  165OPC    HW1  898   0.659   4.084   2.862
  165OPC    HW2  899   0.613   4.006   2.964
  165OPC     MW  900   0.672   4.039   2.924
  166OPC     OW  901   4.079   1.274   3.005
  166OPC    HW1  902   4.126   1.247   3.073
  166OPC    HW2  903   4.137   1.278   2.940
  166OPC     MW  904   4.094   1.271   3.005
  167OPC     OW  905   4.049   4.049   1.154
  167OPC    HW1  906   4.136   4.054   1.160
  167OPC    HW2  907   4.024   4.032   1.236
  167OPC     MW  908   4.058   4.047   1.167
  168OPC     OW  909   3.637   3.306   1.564
  168OPC    HW1  910   3.682   3.332   1.494
  168OPC    HW2  911   3.567   3.358   1.564
  168OPC     MW  912   3.634   3.318   1.554
  169OPC     OW  913   1.965   3.582   1.203
  169OPC    HW1  914   1.920   3.579   1.278
  169OPC    HW2  915   2.044   3.611   1.227
  169OPC     MW  916   1.970   3.586   1.218
  170OPC     OW  917   0.263   0.600   2.452
  170OPC    HW1  918   0.301   0.667   2.494
  170OPC    HW2  919   0.202   0.639   2.403
  170OPC     MW  920   0.260   0.616   2.451
  171OPC     OW  921   1.478   1.118   2.257
  171OPC    HW1  922   1.412   1.176   2.257
  171OPC    HW2  923   1.509   1.122   2.176
  171OPC     MW  924   1.473   1.127   2.245
  172OPC     OW  925   3.471   4.061   2.334
  172OPC    HW1  926   3.497   4.142   2.355
  172OPC    HW2  927   3.385   4.063   2.346
  172OPC     MW  928   3.462   4.073   2.339
  173OPC     OW  929   2.295   3.199   2.692
  173OPC    HW1  930   2.329   3.242   2.760
  173OPC    HW2  931   2.342   3.126   2.688
  173OPC     MW  932   2.307   3.195   2.702
  174OPC     OW  933   0.106   2.053   2.844
  174OPC    HW1  934   0.156   2.123   2.852
  174OPC    HW2  935   0.028   2.080   2.872
  174OPC     MW  936   0.102   2.067   2.849
  175OPC     OW  937   1.816   2.349   1.741
  175OPC    HW1  938   1.828   2.270   1.776
  175OPC    HW2  939   1.805   2.401   1.811
  175OPC     MW  940   1.816   2.345   1.757
  176OPC     OW  941   2.077   3.296   1.386
  176OPC    HW1  942   2.100   3.226   1.431
  176OPC    HW2  943   2.059   3.355   1.448
  176OPC     MW  944   2.078   3.295   1.402
  177OPC     OW  945   0.585   0.418   0.090
  177OPC    HW1  946   0.547   0.402   0.166
  177OPC    HW2  947   0.670   0.413   0.108
  177OPC     MW  948   0.592   0.415   0.104
  178OPC     OW  949   4.370   2.987   3.126
  178OPC    HW1  950   4.429   2.941   3.082
  178OPC    HW2  951   4.302   2.933   3.133
  178OPC     MW  952   4.368   2.972   3.121
  179OPC     OW  953   0.477   1.166   3.096
  179OPC    HW1  954   0.430   1.127   3.034
  179OPC    HW2  955   0.506   1.099   3.144
  179OPC     MW  956   0.474   1.151   3.094
  180OPC     OW  957   1.035   1.477   2.438
  180OPC    HW1  958   0.969   1.534   2.433
  180OPC    HW2  959   1.004   1.406   2.398
  180OPC     MW  960   1.021   1.475   2.431
  181OPC     OW  961   4.674   4.618   2.832
  181OPC    HW1  962   4.654   4.537   2.806
  181OPC    HW2  963   4.736   4.606   2.892
  181OPC     MW  964   4.680   4.604   2.837
  182OPC     OW  965   4.436   4.320   4.493
  182OPC    HW1  966   4.466   4.239   4.493
  182OPC    HW2  967   4.430   4.340   4.408
  182OPC     MW  968   4.439   4.311   4.480
  183OPC     OW  969   1.738   1.771   2.753
  183OPC    HW1  970   1.758   1.732   2.829
  183OPC    HW2  971   1.816   1.788   2.718
  183OPC     MW  972   1.753   1.768   2.759
  184OPC     OW  973   0.055   0.208   4.173
  184OPC    HW1  974   4.864   0.153   4.149
  184OPC    HW2  975   0.085   0.238   4.096
  184OPC     MW  976   0.050   0.204   4.158
  185OPC     OW  977   2.524   0.071   2.063
  185OPC    HW1  978   2.469   0.123   2.020
  185OPC    HW2  979   2.513   0.093   2.147
  185OPC     MW  980   2.514   0.082   2.069
  186OPC     OW  981   1.689   1.539   3.141
  186OPC    HW1  982   1.609   1.547   3.107
  186OPC    HW2  983   1.740   1.582   3.085
  186OPC     MW  984   1.685   1.546   3.128
  187OPC     OW  985   3.179   0.585   3.038
  187OPC    HW1  986   3.113   0.571   2.982
  187OPC    HW2  987   3.179   0.672   3.047
  187OPC     MW  988   3.169   0.596   3.031
  188OPC     OW  989   0.336   2.610   2.885
  188OPC    HW1  990   0.357   2.686   2.921
  188OPC    HW2  991   0.297   2.632   2.810
  188OPC     MW  992   0.333   2.624   2.879
  189OPC     OW  993   1.165   4.213   0.025
  189OPC    HW1  994   1.152   4.139   0.069
  189OPC    HW2  995   1.243   4.240   0.051
  189OPC     MW  996   1.174   4.206   0.035
  190OPC     OW  997   3.416   0.439   3.035
  190OPC    HW1  998   3.351   0.496   3.029
  190OPC    HW2  999   3.382   0.374   3.083
  190OPC     MW 1000   3.402   0.438   3.041
  191OPC     OW 1001   2.215   0.836   2.690
  191OPC    HW1 1002   2.180   0.915   2.681
  191OPC    HW2 1003   2.180   0.790   2.625
  191OPC     MW 1004   2.205   0.841   2.679
  192OPC     OW 1005   1.491   3.845   1.395
  192OPC    HW1 1006   1.411   3.879   1.384
  192OPC    HW2 1007   1.514   3.819   1.315
  192OPC     MW 1008   1.482   3.846   1.381
  193OPC     OW 1009   2.506   0.579   3.564
  193OPC    HW1 1010   2.537   0.500   3.584
  193OPC    HW2 1011   2.422   0.575   3.589
  193OPC     MW 1012   2.498   0.567   3.571
  194OPC     OW 1013   4.015   2.266   4.194
  194OPC    HW1 1014   3.978   2.259   4.115
  194OPC    HW2 1015   3.971   2.208   4.242
  194OPC     MW 1016   4.003   2.256   4.189
  195OPC     OW 1017   0.235   4.228   0.080
  195OPC    HW1 1018   0.309   4.263   0.112
  195OPC    HW2 1019   0.257   4.146   0.062
  195OPC     MW 1020   0.249   4.221   0.082
  196OPC     OW 1021   3.415   3.824   0.188
  196OPC    HW1 1022   3.403   3.743   0.219
  196OPC    HW2 1023   3.345   3.838   0.139
  196OPC     MW 1024   3.403   3.814   0.186
  197OPC     OW 1025   2.059   4.561   1.655
  197OPC    HW1 1026   2.120   4.600   1.606
  197OPC    HW2 1027   2.101   4.494   1.690
  197OPC     MW 1028   2.074   4.557   1.653
  198OPC     OW 1029   3.907   3.728   2.966
  198OPC    HW1 1030   3.898   3.727   2.879
  198OPC    HW2 1031   3.871   3.652   2.991
  198OPC     MW 1032   3.900   3.716   2.957
  199OPC     OW 1033   1.205   4.560   0.272
  199OPC    HW1 1034   1.153   4.616   0.312
  199OPC    HW2 1035   1.158   4.533   0.204
  199OPC     MW 1036   1.190   4.564   0.268
  200OPC     OW 1037   2.023   3.378   4.591
  200OPC    HW1 1038   2.033   3.461   4.617
  200OPC    HW2 1039   2.069   3.333   4.649
  200OPC     MW 1040   2.031   3.384   4.603
  201OPC     OW 1041   1.521   0.821   0.083
  201OPC    HW1 1042   1.550   0.749   0.044
  201OPC    HW2 1043   1.493   0.792   0.161
  201OPC     MW 1044   1.521   0.806   0.089
  202OPC     OW 1045   3.586   2.102   0.011
  202OPC    HW1 1046   3.600   2.182   4.792
  202OPC    HW2 1047   3.595   2.114   0.097
  202OPC     MW 1048   3.590   2.116   0.019
  203OPC     OW 1049   0.094   2.780   3.998
  203OPC    HW1 1050   0.172   2.793   3.962
  203OPC    HW2 1051   0.041   2.770   3.930
  203OPC     MW 1052   0.098   2.781   3.982
  204OPC     OW 1053   1.296   0.678   1.470
  204OPC    HW1 1054   1.287   0.592   1.454
  204OPC    HW2 1055   1.380   0.686   1.488
  204OPC     MW 1056   1.307   0.666   1.470
  205OPC     OW 1057   0.558   2.603   1.713
  205OPC    HW1 1058   0.580   2.633   1.635
  205OPC    HW2 1059   0.579   2.668   1.768
  205OPC     MW 1060   0.564   2.617   1.710
  206OPC     OW 1061   1.132   0.986   1.998
  206OPC    HW1 1062   1.156   1.066   1.973
  206OPC    HW2 1063   1.200   0.959   2.046
  206OPC     MW 1064   1.146   0.994   2.002
  207OPC     OW 1065   4.461   2.313   2.481
  207OPC    HW1 1066   4.515   2.245   2.489
  207OPC    HW2 1067   4.396   2.282   2.433
  207OPC     MW 1068   4.459   2.299   2.475
  208OPC     OW 1069   4.036   1.204   1.810
  208OPC    HW1 1070   4.029   1.138   1.866
  208OPC    HW2 1071   3.957   1.209   1.773
  208OPC     MW 1072   4.023   1.195   1.813
  209OPC     OW 1073   1.076   2.768   4.562
  209OPC    HW1 1074   1.161   2.782   4.572
  209OPC    HW2 1075   1.040   2.809   4.630
  209OPC     MW 1076   1.083   2.776   4.573
  210OPC     OW 1077   4.788   0.910   3.536
  210OPC    HW1 1078   4.728   0.869   3.488
  210OPC    HW2 1079   4.860   0.904   3.486
  210OPC     MW 1080   4.790   0.903   3.521
  211OPC     OW 1081   3.481   1.973   4.511
  211OPC    HW1 1082   3.442   1.971   4.589
  211OPC    HW2 1083   3.445   1.906   4.469
  211OPC     MW 1084   3.470   1.963   4.516
  212OPC     OW 1085   3.993   2.018   2.686
  212OPC    HW1 1086   3.919   1.975   2.670
  212OPC    HW2 1087   4.012   1.998   2.769
  212OPC     MW 1088   3.985   2.009   2.696
  213OPC     OW 1089   1.946   2.689   0.288
  213OPC    HW1 1090   2.006   2.625   0.278
  213OPC    HW2 1091   1.988   2.749   0.334
  213OPC     MW 1092   1.961   2.688   0.293
  214OPC     OW 1093   1.398   0.067   3.166
  214OPC    HW1 1094   1.424   0.131   3.112
  214OPC    HW2 1095   1.342   0.021   3.118
  214OPC     MW 1096   1.393   0.070   3.151
  215OPC     OW 1097   1.707   2.774   3.422
  215OPC    HW1 1098   1.653   2.720   3.381
  215OPC    HW2 1099   1.726   2.834   3.362
  215OPC     MW 1100   1.702   2.775   3.407
  216OPC     OW 1101   4.527   3.797   1.502
  216OPC    HW1 1102   4.608   3.823   1.481
  216OPC    HW2 1103   4.536   3.712   1.519
  216OPC     MW 1104   4.540   3.789   1.502
  217OPC     OW 1105   2.655   0.209   4.759
  217OPC    HW1 1106   2.611   0.239   0.014
  217OPC    HW2 1107   2.724   0.262   4.754
  217OPC     MW 1108   2.659   0.221   4.768
  218OPC     OW 1109   2.081   2.837   0.083
  218OPC    HW1 1110   2.157   2.842   0.126
  218OPC    HW2 1111   2.029   2.794   0.138
  218OPC     MW 1112   2.084   2.831   0.098
  219OPC     OW 1113   1.315   0.190   2.708
  219OPC    HW1 1114   1.376   0.144   2.751
  219OPC    HW2 1115   1.362   0.238   2.652
  219OPC     MW 1116   1.331   0.190   2.706
  220OPC     OW 1117   0.630   4.155   2.684
  220OPC    HW1 1118   0.555   4.188   2.654
  220OPC    HW2 1119   0.635   4.078   2.643
  220OPC     MW 1120   0.620   4.148   2.673
  221OPC     OW 1121   4.459   4.671   3.418
  221OPC    HW1 1122   4.509   4.601   3.430
  221OPC    HW2 1123   4.479   0.014   3.486
  221OPC     MW 1124   4.469   4.668   3.430
  222OPC     OW 1125   3.865   0.062   4.414
  222OPC    HW1 1126   3.835   0.141   4.436
  222OPC    HW2 1127   3.808   0.007   4.451
  222OPC     MW 1128   3.852   0.066   4.423
  223OPC     OW 1129   1.201   2.022   4.323
  223OPC    HW1 1130   1.218   2.100   4.359
  223OPC    HW2 1131   1.126   1.998   4.360
  223OPC     MW 1132   1.193   2.030   4.333
  224OPC     OW 1133   1.526   3.782   0.758
  224OPC    HW1 1134   1.611   3.767   0.770
  224OPC    HW2 1135   1.525   3.850   0.703
  224OPC     MW 1136   1.538   3.790   0.752
  225OPC     OW 1137   2.744   1.903   3.623
  225OPC    HW1 1138   2.666   1.888   3.586
  225OPC    HW2 1139   2.739   1.987   3.647
  225OPC     MW 1140   2.731   1.913   3.621
  226OPC     OW 1141   0.332   2.920   2.276
  226OPC    HW1 1142   0.401   2.893   2.231
  226OPC    HW2 1143   0.301   2.846   2.311
  226OPC     MW 1144   0.337   2.905   2.274
  227OPC     OW 1145   4.723   0.188   0.898
  227OPC    HW1 1146   4.653   0.239   0.890
  227OPC    HW2 1147   4.721   0.165   0.982
  227OPC     MW 1148   4.712   0.192   0.909
  228OPC     OW 1149   0.397   0.108   3.016
  228OPC    HW1 1150   0.391   0.038   2.964
  228OPC    HW2 1151   0.385   0.175   2.961
  228OPC     MW 1152   0.394   0.107   3.000
  229OPC     OW 1153   2.474   2.344   3.895
  229OPC    HW1 1154   2.416   2.399   3.930
  229OPC    HW2 1155   2.538   2.397   3.868
  229OPC     MW 1156   2.475   2.360   3.896
  230OPC     OW 1157   1.068   1.977   1.321
  230OPC    HW1 1158   1.115   2.035   1.275
  230OPC    HW2 1159   0.990   2.015   1.327
  230OPC     MW 1160   1.064   1.991   1.315
  231OPC     OW 1161   1.149   4.178   0.814
  231OPC    HW1 1162   1.228   4.207   0.794
  231OPC    HW2 1163   1.139   4.108   0.763
  231OPC     MW 1164   1.159   4.172   0.804
  232OPC     OW 1165   4.324   0.780   1.912
  232OPC    HW1 1166   4.273   0.712   1.893
  232OPC    HW2 1167   4.400   0.744   1.935
  232OPC     MW 1168   4.328   0.765   1.912
  233OPC     OW 1169   0.115   3.646   1.110
  233OPC    HW1 1170   0.074   3.576   1.142
  233OPC    HW2 1171   0.121   3.630   1.025
  233OPC     MW 1172   0.110   3.633   1.102
  234OPC     OW 1173   3.382   0.768   2.211
  234OPC    HW1 1174   3.398   0.847   2.246
  234OPC    HW2 1175   3.440   0.716   2.251
  234OPC     MW 1176   3.393   0.772   2.222
  235OPC     OW 1177   1.266   4.594   3.992
  235OPC    HW1 1178   1.192   4.549   3.992
  235OPC    HW2 1179   1.312   4.559   3.927
  235OPC     MW 1180   1.262   4.582   3.983
  236OPC     OW 1181   2.443   2.696   4.680
  236OPC    HW1 1182   2.468   2.665   4.758
  236OPC    HW2 1183   2.466   2.780   4.683
  236OPC     MW 1184   2.450   2.704   4.692
  237OPC     OW 1185   2.230   1.374   2.000
  237OPC    HW1 1186   2.157   1.328   2.003
  237OPC    HW2 1187   2.208   1.446   1.955
  237OPC     MW 1188   2.216   1.378   1.994
  238OPC     OW 1189   1.266   2.853   4.196
  238OPC    HW1 1190   1.322   2.799   4.237
  238OPC    HW2 1191   1.246   2.811   4.123
  238OPC     MW 1192   1.272   2.839   4.191
  239OPC     OW 1193   3.404   4.192   0.860
  239OPC    HW1 1194   3.421   4.113   0.826
  239OPC    HW2 1195   3.341   4.176   0.918
  239OPC     MW 1196   3.397   4.178   0.863
  240OPC     OW 1197   1.480   0.864   2.746
  240OPC    HW1 1198   1.401   0.869   2.783
  240OPC    HW2 1199   1.493   0.778   2.737
  240OPC     MW 1200   1.470   0.852   2.750
  241OPC     OW 1201   2.310   1.247   1.726
  241OPC    HW1 1202   2.272   1.223   1.801
  241OPC    HW2 1203   2.344   1.326   1.745
  241OPC     MW 1204   2.310   1.255   1.740
  242OPC     OW 1205   4.445   3.104   3.378
  242OPC    HW1 1206   4.509   3.164   3.372
  242OPC    HW2 1207   4.436   3.076   3.295
  242OPC     MW 1208   4.453   3.109   3.365
  243OPC     OW 1209   1.425   4.265   4.251
  243OPC    HW1 1210   1.495   4.264   4.199
  243OPC    HW2 1211   1.404   4.350   4.254
  243OPC     MW 1212   1.433   4.278   4.244
  244OPC     OW 1213   4.347   0.878   0.266
  244OPC    HW1 1214   4.322   0.933   0.329
  244OPC    HW2 1215   4.373   0.932   0.202
  244OPC     MW 1216   4.347   0.894   0.266
  245OPC     OW 1217   4.267   4.504   0.605
  245OPC    HW1 1218   4.235   4.490   0.525
  245OPC    HW2 1219   4.331   4.562   0.593
  245OPC     MW 1220   4.272   4.510   0.591
  246OPC     OW 1221   0.934   0.072   4.625
  246OPC    HW1 1222   0.861   0.047   4.585
  246OPC    HW2 1223   0.913   0.147   4.663
  246OPC     MW 1224   0.920   0.079   4.625
  247OPC     OW 1225   4.250   1.409   3.885
  247OPC    HW1 1226   4.189   1.457   3.924
  247OPC    HW2 1227   4.205   1.362   3.827
  247OPC     MW 1228   4.235   1.409   3.882
  248OPC     OW 1229   1.465   2.810   0.290
  248OPC    HW1 1230   1.435   2.885   0.322
  248OPC    HW2 1231   1.428   2.804   0.212
  248OPC     MW 1232   1.455   2.820   0.283
  249OPC     OW 1233   3.283   2.465   2.947
  249OPC    HW1 1234   3.300   2.446   2.863
  249OPC    HW2 1235   3.201   2.438   2.958
  249OPC     MW 1236   3.274   2.459   2.936
  250OPC     OW 1237   1.366   1.529   0.005
  250OPC    HW1 1238   1.419   1.562   4.759
  250OPC    HW2 1239   1.340   1.599   0.050
  250OPC     MW 1240   1.370   1.544   0.003
  251OPC     OW 1241   0.982   0.065   1.865
  251OPC    HW1 1242   1.015   0.142   1.891
  251OPC    HW2 1243   1.046   0.008   1.883
  251OPC     MW 1244   0.997   0.068   1.871
  252OPC     OW 1245   4.077   0.799   1.491
  252OPC    HW1 1246   4.083   0.878   1.455
  252OPC    HW2 1247   4.005   0.766   1.454
  252OPC     MW 1248   4.067   0.806   1.480
  253OPC     OW 1249   2.707   4.568   4.168
  253OPC    HW1 1250   2.731   4.500   4.217
  253OPC    HW2 1251   2.727   4.542   4.087
  253OPC     MW 1252   2.713   4.554   4.163
  254OPC     OW 1253   2.960   4.009   2.074
  254OPC    HW1 1254   2.876   4.032   2.080
  254OPC    HW2 1255   2.960   3.924   2.095
  254OPC     MW 1256   2.948   4.000   2.078
  255OPC     OW 1257   3.362   3.140   4.086
  255OPC    HW1 1258   3.375   3.205   4.143
  255OPC    HW2 1259   3.443   3.120   4.060
  255OPC     MW 1260   3.376   3.147   4.090
  256OPC     OW 1261   0.273   0.176   1.541
  256OPC    HW1 1262   0.343   0.125   1.544
  256OPC    HW2 1263   0.295   0.237   1.482
  256OPC     MW 1264   0.287   0.178   1.533
  257OPC     OW 1265   0.110   3.050   4.066
  257OPC    HW1 1266   0.095   2.964   4.065
  257OPC    HW2 1267   0.111   3.072   3.982
  257OPC     MW 1268   0.108   3.041   4.054
  258OPC     OW 1269   1.393   3.018   3.471
  258OPC    HW1 1270   1.410   3.103   3.463
  258OPC    HW2 1271   1.461   2.987   3.516
  258OPC     MW 1272   1.405   3.026   3.476
  259OPC     OW 1273   4.100   0.256   2.817
  259OPC    HW1 1274   4.038   0.301   2.860
  259OPC    HW2 1275   4.071   0.174   2.819
  259OPC     MW 1276   4.086   0.251   2.823
  260OPC     OW 1277   4.793   4.454   0.785
  260OPC    HW1 1278   4.729   4.441   0.842
  260OPC    HW2 1279   4.824   4.374   0.769
  260OPC     MW 1280   4.788   4.440   0.791
  261OPC     OW 1281   2.177   0.391   2.174
  261OPC    HW1 1282   2.254   0.425   2.154
  261OPC    HW2 1283   2.120   0.443   2.134
  261OPC     MW 1284   2.180   0.403   2.166
  262OPC     OW 1285   1.910   2.061   0.725
  262OPC    HW1 1286   1.971   2.010   0.688
  262OPC    HW2 1287   1.933   2.061   0.809
  262OPC     MW 1288   1.923   2.054   0.732
  263OPC     OW 1289   1.535   1.893   0.101
  263OPC    HW1 1290   1.592   1.829   0.081
  263OPC    HW2 1291   1.521   1.932   0.025
  263OPC     MW 1292   1.542   1.889   0.087
  264OPC     OW 1293   3.479   2.006   2.180
  264OPC    HW1 1294   3.495   2.084   2.215
  264OPC    HW2 1295   3.559   1.974   2.165
  264OPC     MW 1296   3.493   2.013   2.183
  265OPC     OW 1297   1.824   0.229   0.461
  265OPC    HW1 1298   1.890   0.178   0.486
  265OPC    HW2 1299   1.799   0.193   0.385
  265OPC     MW 1300   1.830   0.216   0.453
  266OPC     OW 1301   3.502   0.921   1.655
  266OPC    HW1 1302   3.424   0.907   1.691
  266OPC    HW2 1303   3.498   1.005   1.630
  266OPC     MW 1304   3.490   0.932   1.657
  267OPC     OW 1305   3.010   2.702   2.405
  267OPC    HW1 1306   2.982   2.751   2.471
  267OPC    HW2 1307   2.952   2.717   2.341
  267OPC     MW 1308   2.997   2.712   2.405
  268OPC     OW 1309   1.224   4.254   1.255
  268OPC    HW1 1310   1.275   4.307   1.302
  268OPC    HW2 1311   1.279   4.222   1.194
  268OPC     MW 1312   1.240   4.257   1.253
  269OPC     OW 1313   2.454   0.551   4.351
  269OPC    HW1 1314   2.428   0.571   4.271
  269OPC    HW2 1315   2.531   0.592   4.358
  269OPC     MW 1316   2.462   0.560   4.340
  270OPC     OW 1317   3.677   0.966   1.861
  270OPC    HW1 1318   3.735   1.020   1.824
  270OPC    HW2 1319   3.622   0.949   1.796
  270OPC     MW 1320   3.678   0.972   1.846
  271OPC     OW 1321   4.833   3.891   0.153
  271OPC    HW1 1322   4.825   3.835   0.086
  271OPC    HW2 1323   4.858   3.965   0.114
  271OPC     MW 1324   4.836   3.894   0.137
  272OPC     OW 1325   2.931   3.346   0.522
  272OPC    HW1 1326   2.868   3.321   0.467
  272OPC    HW2 1327   2.954   3.271   0.561
  272OPC     MW 1328   2.925   3.331   0.520
  273OPC     OW 1329   3.431   0.751   3.903
  273OPC    HW1 1330   3.443   0.834   3.881
  273OPC    HW2 1331   3.430   0.752   3.990
  273OPC     MW 1332   3.433   0.763   3.913
  274OPC     OW 1333   0.193   2.528   4.239
  274OPC    HW1 1334   0.180   2.462   4.294
  274OPC    HW2 1335   0.236   2.587   4.286
  274OPC     MW 1336   0.198   2.527   4.254
  275OPC     OW 1337   1.150   1.148   3.516
  275OPC    HW1 1338   1.178   1.077   3.473
  275OPC    HW2 1339   1.130   1.204   3.452
  275OPC     MW 1340   1.151   1.146   3.500
  276OPC     OW 1341   3.031   4.536   1.923
  276OPC    HW1 1342   3.101   4.486   1.911
  276OPC    HW2 1343   3.063   4.610   1.955
  276OPC     MW 1344   3.046   4.540   1.926
  277OPC     OW 1345   1.253   4.251   0.371
  277OPC    HW1 1346   1.259   4.167   0.391
  277OPC    HW2 1347   1.170   4.270   0.388
  277OPC     MW 1348   1.242   4.242   0.377
  278OPC     OW 1349   4.326   3.722   4.750
  278OPC    HW1 1350   4.302   3.777   4.687
  278OPC    HW2 1351   4.366   3.774   4.808
  278OPC     MW 1352   4.329   3.738   4.750
  279OPC     OW 1353   0.491   4.082   2.369
  279OPC    HW1 1354   0.545   4.027   2.409
  279OPC    HW2 1355   0.545   4.137   2.328
  279OPC     MW 1356   0.507   4.082   2.369
  280OPC     OW 1357   3.070   4.040   1.757
  280OPC    HW1 1358   3.011   4.023   1.695
  280OPC    HW2 1359   3.028   4.093   1.812
  280OPC     MW 1360   3.055   4.045   1.756
  281OPC     OW 1361   1.175   4.553   3.635
  281OPC    HW1 1362   1.101   4.583   3.599
  281OPC    HW2 1363   1.225   4.533   3.567
  281OPC     MW 1364   1.171   4.555   3.620
  282OPC     OW 1365   2.180   1.292   3.631
  282OPC    HW1 1366   2.146   1.214   3.654
  282OPC    HW2 1367   2.265   1.277   3.626
  282OPC     MW 1368   2.187   1.278   3.634
  283OPC     OW 1369   4.689   4.530   3.910
  283OPC    HW1 1370   4.720   4.576   3.843
  283OPC    HW2 1371   4.623   4.485   3.876
  283OPC     MW 1372   4.684   4.530   3.895
  284OPC     OW 1373   3.255   3.973   4.205
  284OPC    HW1 1374   3.245   4.058   4.218
  284OPC    HW2 1375   3.336   3.957   4.232
  284OPC     MW 1376   3.265   3.983   4.211
  285OPC     OW 1377   4.290   3.170   2.924
  285OPC    HW1 1378   4.305   3.124   2.996
  285OPC    HW2 1379   4.273   3.250   2.953
  285OPC     MW 1380   4.290   3.175   2.939
  286OPC     OW 1381   1.352   3.818   3.220
  286OPC    HW1 1382   1.332   3.784   3.297
  286OPC    HW2 1383   1.354   3.904   3.235
  286OPC     MW 1384   1.349   3.826   3.233
  287OPC     OW 1385   4.658   2.524   3.178
  287OPC    HW1 1386   4.710   2.489   3.239
  287OPC    HW2 1387   4.654   2.463   3.116
  287OPC     MW 1388   4.665   2.510   3.178
  288OPC     OW 1389   0.353   3.763   4.361
  288OPC    HW1 1390   0.312   3.688   4.382
  288OPC    HW2 1391   0.307   3.792   4.293
  288OPC     MW 1392   0.340   3.756   4.354
  289OPC     OW 1393   0.810   3.977   2.281
  289OPC    HW1 1394   0.773   4.005   2.207
  289OPC    HW2 1395   0.769   3.901   2.297
  289OPC     MW 1396   0.798   3.970   2.272
  290OPC     OW 1397   0.501   0.016   1.565
  290OPC    HW1 1398   0.571   0.022   1.618
  290OPC    HW2 1399   0.535   0.030   1.486
  290OPC     MW 1400   0.516   0.019   1.561
  291OPC     OW 1401   0.428   1.796   3.683
  291OPC    HW1 1402   0.485   1.742   3.720
  291OPC    HW2 1403   0.405   1.755   3.610
  291OPC     MW 1404   0.433   1.782   3.678
  292OPC     OW 1405   1.238   2.187   0.891
  292OPC    HW1 1406   1.239   2.173   0.977
  292OPC    HW2 1407   1.293   2.254   0.880
  292OPC     MW 1408   1.246   2.195   0.902
  293OPC     OW 1409   2.365   4.353   3.241
  293OPC    HW1 1410   2.295   4.364   3.190
  293OPC    HW2 1411   2.418   4.418   3.216
  293OPC     MW 1412   2.363   4.364   3.230
  294OPC     OW 1413   1.844   1.443   4.335
  294OPC    HW1 1414   1.782   1.503   4.347
  294OPC    HW2 1415   1.800   1.370   4.317
  294OPC     MW 1416   1.828   1.441   4.334
  295OPC     OW 1417   3.216   1.615   2.204
  295OPC    HW1 1418   3.204   1.535   2.236
  295OPC    HW2 1419   3.201   1.667   2.273
  295OPC     MW 1420   3.212   1.611   2.219
  296OPC     OW 1421   2.433   3.075   3.675
  296OPC    HW1 1422   2.407   3.058   3.757
  296OPC    HW2 1423   2.505   3.027   3.666
  296OPC     MW 1424   2.440   3.065   3.686
  297OPC     OW 1425   1.415   1.239   4.052
  297OPC    HW1 1426   1.414   1.293   4.120
  297OPC    HW2 1427   1.456   1.284   3.990
  297OPC     MW 1428   1.421   1.253   4.053
  298OPC     OW 1429   4.755   3.586   0.526
  298OPC    HW1 1430   4.717   3.568   0.602
  298OPC    HW2 1431   4.690   3.580   0.469
  298OPC     MW 1432   4.740   3.582   0.529
  299OPC     OW 1433   3.951   1.563   0.637
  299OPC    HW1 1434   3.958   1.525   0.715
  299OPC    HW2 1435   3.911   1.639   0.655
  299OPC     MW 1436   3.946   1.568   0.651
  300OPC     OW 1437   2.237   1.716   1.628
  300OPC    HW1 1438   2.256   1.785   1.579
  300OPC    HW2 1439   2.305   1.663   1.618
  300OPC     MW 1440   2.250   1.718   1.620
  301OPC     OW 1441   4.207   1.606   3.041
  301OPC    HW1 1442   4.132   1.647   3.058
  301OPC    HW2 1443   4.203   1.589   2.956
  301OPC     MW 1444   4.196   1.609   3.031
  302OPC     OW 1445   0.109   2.971   4.484
  302OPC    HW1 1446   0.103   2.887   4.460
  302OPC    HW2 1447   0.155   3.007   4.419
  302OPC     MW 1448   0.115   2.964   4.471
  303OPC     OW 1449   0.103   0.023   2.261
  303OPC    HW1 1450   0.022   0.028   2.230
  303OPC    HW2 1451   0.139   4.666   2.214
  303OPC     MW 1452   0.097   0.014   2.250
  304OPC     OW 1453   1.280   0.524   3.931
  304OPC    HW1 1454   1.323   0.593   3.900
  304OPC    HW2 1455   1.303   0.460   3.877
  304OPC     MW 1456   1.290   0.525   3.918
  305OPC     OW 1457   1.901   1.567   0.147
  305OPC    HW1 1458   1.925   1.488   0.118
  305OPC    HW2 1459   1.884   1.553   0.232
  305OPC     MW 1460   1.902   1.553   0.155
  306OPC     OW 1461   0.631   1.152   4.417
  306OPC    HW1 1462   0.644   1.235   4.442
  306OPC    HW2 1463   0.709   1.125   4.391
  306OPC     MW 1464   0.644   1.161   4.417
  307OPC     OW 1465   1.345   0.334   3.738
  307OPC    HW1 1466   1.427   0.350   3.713
  307OPC    HW2 1467   1.340   0.247   3.736
  307OPC     MW 1468   1.357   0.323   3.734
  308OPC     OW 1469   0.083   1.576   3.497
  308OPC    HW1 1470   0.012   1.613   3.533
  308OPC    HW2 1471   0.081   1.494   3.529
  308OPC     MW 1472   0.072   1.569   3.507
  309OPC     OW 1473   1.225   4.106   4.082
  309OPC    HW1 1474   1.196   4.099   4.165
  309OPC    HW2 1475   1.295   4.157   4.090
  309OPC     MW 1476   1.231   4.113   4.096
  310OPC     OW 1477   0.944   4.507   1.566
  310OPC    HW1 1478   0.882   4.518   1.626
  310OPC    HW2 1479   0.901   4.477   1.497
  310OPC     MW 1480   0.929   4.504   1.565
  311OPC     OW 1481   3.785   2.321   2.408
  311OPC    HW1 1482   3.830   2.259   2.366
  311OPC    HW2 1483   3.795   2.301   2.492
  311OPC     MW 1484   3.793   2.309   2.414
  312OPC     OW 1485   3.466   0.867   0.846
  312OPC    HW1 1486   3.398   0.876   0.792
  312OPC    HW2 1487   3.444   0.797   0.894
  312OPC     MW 1488   3.452   0.858   0.845
  313OPC     OW 1489   2.366   4.168   1.825
  313OPC    HW1 1490   2.345   4.144   1.906
  313OPC    HW2 1491   2.303   4.225   1.804
  313OPC     MW 1492   2.353   4.173   1.834
  314OPC     OW 1493   0.969   3.539   2.444
  314OPC    HW1 1494   1.018   3.527   2.373
  314OPC    HW2 1495   0.892   3.505   2.421
  314OPC     MW 1496   0.965   3.532   2.430
  315OPC     OW 1497   1.484   3.990   4.670
  315OPC    HW1 1498   1.506   4.030   4.744
  315OPC    HW2 1499   1.506   4.048   4.608
  315OPC     MW 1500   1.490   4.005   4.671
  316OPC     OW 1501   3.784   0.910   2.870
  316OPC    HW1 1502   3.794   0.995   2.885
  316OPC    HW2 1503   3.866   0.879   2.874
  316OPC     MW 1504   3.798   0.918   2.873
  317OPC     OW 1505   0.218   0.116   1.142
  317OPC    HW1 1506   0.219   0.042   1.095
  317OPC    HW2 1507   0.170   0.094   1.212
  317OPC     MW 1508   0.211   0.102   1.145
  318OPC     OW 1509   0.209   2.190   0.461
  318OPC    HW1 1510   0.189   2.194   0.546
  318OPC    HW2 1511   0.212   2.104   0.446
  318OPC     MW 1512   0.207   2.178   0.471
  319OPC     OW 1513   2.569   0.921   2.222
  319OPC    HW1 1514   2.611   0.968   2.282
  319OPC    HW2 1515   2.487   0.952   2.224
  319OPC     MW 1516   2.563   0.932   2.231
  320OPC     OW 1517   0.363   0.872   4.191
  320OPC    HW1 1518   0.294   0.824   4.212
  320OPC    HW2 1519   0.356   0.942   4.243
  320OPC     MW 1520   0.352   0.876   4.202
  321OPC     OW 1521   1.293   0.843   4.371
  321OPC    HW1 1522   1.243   0.776   4.396
  321OPC    HW2 1523   1.242   0.888   4.317
  321OPC     MW 1524   1.278   0.839   4.367
  322OPC     OW 1525   4.138   1.605   1.277
  322OPC    HW1 1526   4.210   1.584   1.232
  322OPC    HW2 1527   4.150   1.567   1.354
  322OPC     MW 1528   4.151   1.596   1.281
  323OPC     OW 1529   2.139   2.452   3.203
  323OPC    HW1 1530   2.154   2.537   3.189
  323OPC    HW2 1531   2.055   2.450   3.227
  323OPC     MW 1532   2.128   2.465   3.205
  324OPC     OW 1533   3.132   1.746   1.156
  324OPC    HW1 1534   3.191   1.780   1.101
  324OPC    HW2 1535   3.139   1.795   1.228
  324OPC     MW 1536   3.142   1.758   1.159
  325OPC     OW 1537   0.655   0.055   3.114
  325OPC    HW1 1538   0.583   0.081   3.072
  325OPC    HW2 1539   0.708   0.029   3.051
  325OPC     MW 1540   0.652   0.055   3.099
  326OPC     OW 1541   4.193   0.892   4.447
  326OPC    HW1 1542   4.212   0.809   4.465
  326OPC    HW2 1543   4.270   0.925   4.421
  326OPC     MW 1544   4.207   0.885   4.446
  327OPC     OW 1545   1.858   2.150   4.735
  327OPC    HW1 1546   1.866   2.063   4.731
  327OPC    HW2 1547   1.820   2.170   4.659
  327OPC     MW 1548   1.854   2.140   4.723
  328OPC     OW 1549   0.164   4.384   1.103
  328OPC    HW1 1550   0.131   4.385   1.183
  328OPC    HW2 1551   0.135   4.309   1.069
  328OPC     MW 1552   0.155   4.373   1.110
  329OPC     OW 1553   2.180   2.878   0.915
  329OPC    HW1 1554   2.203   2.921   0.987
  329OPC    HW2 1555   2.235   2.810   0.914
  329OPC     MW 1556   2.192   2.874   0.925
  330OPC     OW 1557   2.461   0.215   4.555
  330OPC    HW1 1558   2.395   0.254   4.596
  330OPC    HW2 1559   2.518   0.200   4.619
  330OPC     MW 1560   2.460   0.219   4.570
  331OPC     OW 1561   2.110   0.688   2.478
  331OPC    HW1 1562   2.114   0.730   2.402
  331OPC    HW2 1563   2.024   0.685   2.496
  331OPC     MW 1564   2.098   0.693   2.470
  332OPC     OW 1565   2.903   3.680   2.967
  332OPC    HW1 1566   2.858   3.612   2.999
  332OPC    HW2 1567   2.950   3.707   3.036
  332OPC     MW 1568   2.904   3.674   2.982
  333OPC     OW 1569   3.697   2.994   4.332
  333OPC    HW1 1570   3.779   2.965   4.337
  333OPC    HW2 1571   3.659   2.937   4.278
  333OPC     MW 1572   3.703   2.981   4.325
  334OPC     OW 1573   1.873   3.549   3.701
  334OPC    HW1 1574   1.916   3.478   3.728
  334OPC    HW2 1575   1.905   3.562   3.621
  334OPC     MW 1576   1.884   3.540   3.693
  335OPC     OW 1577   3.924   2.190   3.491
  335OPC    HW1 1578   3.999   2.212   3.529
  335OPC    HW2 1579   3.903   2.115   3.530
  335OPC     MW 1580   3.932   2.182   3.502
  336OPC     OW 1581   2.863   0.187   1.038
  336OPC    HW1 1582   2.944   0.196   1.008
  336OPC    HW2 1583   2.812   0.209   0.971
  336OPC     MW 1584   2.867   0.191   1.024
  337OPC     OW 1585   4.323   0.132   0.962
  337OPC    HW1 1586   4.244   0.099   0.947
  337OPC    HW2 1587   4.377   0.067   0.940
  337OPC     MW 1588   4.319   0.117   0.957
  338OPC     OW 1589   3.540   0.631   1.185
  338OPC    HW1 1590   3.488   0.687   1.226
  338OPC    HW2 1591   3.609   0.678   1.162
  338OPC     MW 1592   3.543   0.646   1.188
  339OPC     OW 1593   2.636   0.351   3.648
  339OPC    HW1 1594   2.651   0.332   3.732
  339OPC    HW2 1595   2.701   0.310   3.606
  339OPC     MW 1596   2.648   0.342   3.654
  340OPC     OW 1597   2.014   3.233   2.695
  340OPC    HW1 1598   2.097   3.205   2.690
  340OPC    HW2 1599   2.022   3.318   2.713
  340OPC     MW 1600   2.028   3.242   2.697
  341OPC     OW 1601   1.971   0.372   3.965
  341OPC    HW1 1602   1.926   0.370   4.040
  341OPC    HW2 1603   1.962   0.291   3.934
  341OPC     MW 1604   1.963   0.360   3.972
  342OPC     OW 1605   4.059   1.583   3.994
  342OPC    HW1 1606   4.003   1.622   3.940
  342OPC    HW2 1607   4.009   1.527   4.038
  342OPC     MW 1608   4.044   1.580   3.992
  343OPC     OW 1609   3.503   3.664   3.973
  343OPC    HW1 1610   3.439   3.635   3.921
  343OPC    HW2 1611   3.563   3.693   3.917
  343OPC     MW 1612   3.502   3.664   3.957
  344OPC     OW 1613   0.389   2.707   1.299
  344OPC    HW1 1614   0.435   2.675   1.233
  344OPC    HW2 1615   0.322   2.652   1.307
  344OPC     MW 1616   0.386   2.694   1.291
  345OPC     OW 1617   4.531   0.695   2.710
  345OPC    HW1 1618   4.555   0.779   2.709
  345OPC    HW2 1619   4.593   0.656   2.663
  345OPC     MW 1620   4.544   0.701   2.703
  346OPC     OW 1621   3.383   0.624   0.953
  346OPC    HW1 1622   3.433   0.591   0.889
  346OPC    HW2 1623   3.432   0.612   1.025
  346OPC     MW 1624   3.398   0.617   0.954
  347OPC     OW 1625   1.376   4.660   1.695
  347OPC    HW1 1626   1.310   4.674   1.640
  347OPC    HW2 1627   1.407   4.582   1.671
  347OPC     MW 1628   1.371   4.651   1.684
  348OPC     OW 1629   1.386   3.183   4.604
  348OPC    HW1 1630   1.324   3.200   4.545
  348OPC    HW2 1631   1.377   3.098   4.620
  348OPC     MW 1632   1.376   3.173   4.598
  349OPC     OW 1633   4.454   2.420   4.808
  349OPC    HW1 1634   4.510   2.385   0.050
  349OPC    HW2 1635   4.506   2.462   4.752
  349OPC     MW 1636   4.470   2.421   4.808
  350OPC     OW 1637   0.585   3.662   3.669
  350OPC    HW1 1638   0.662   3.638   3.637
  350OPC    HW2 1639   0.577   3.745   3.642
  350OPC     MW 1640   0.595   3.671   3.660
  351OPC     OW 1641   3.700   2.947   3.112
  351OPC    HW1 1642   3.684   2.886   3.052
  351OPC    HW2 1643   3.727   2.901   3.181
  351OPC     MW 1644   3.702   2.931   3.113
  352OPC     OW 1645   0.605   1.759   4.272
  352OPC    HW1 1646   0.558   1.691   4.301
  352OPC    HW2 1647   0.594   1.819   4.335
  352OPC     MW 1648   0.597   1.758   4.286
  353OPC     OW 1649   0.074   2.232   1.064
  353OPC    HW1 1650   0.089   2.296   1.007
  353OPC    HW2 1651   0.143   2.235   1.117
  353OPC     MW 1652   0.086   2.242   1.063
  354OPC     OW 1653   1.699   3.375   3.037
  354OPC    HW1 1654   1.754   3.322   2.994
  354OPC    HW2 1655   1.743   3.450   3.042
  354OPC     MW 1656   1.714   3.378   3.031
  355OPC     OW 1657   4.330   4.229   3.584
  355OPC    HW1 1658   4.312   4.261   3.505
  355OPC    HW2 1659   4.254   4.232   3.626
  355OPC     MW 1660   4.316   4.234   3.578
  356OPC     OW 1661   2.946   4.418   2.160
  356OPC    HW1 1662   3.001   4.350   2.155
  356OPC    HW2 1663   2.966   4.465   2.089
  356OPC     MW 1664   2.957   4.415   2.149
  357OPC     OW 1665   1.684   4.420   3.672
  357OPC    HW1 1666   1.715   4.462   3.602
  357OPC    HW2 1667   1.750   4.424   3.729
  357OPC     MW 1668   1.698   4.427   3.670
  358OPC     OW 1669   1.619   2.955   3.618
  358OPC    HW1 1670   1.648   2.884   3.577
  358OPC    HW2 1671   1.667   3.020   3.584
  358OPC     MW 1672   1.630   2.954   3.607
  359OPC     OW 1673   0.274   3.510   2.696
  359OPC    HW1 1674   0.216   3.504   2.630
  359OPC    HW2 1675   0.326   3.441   2.684
  359OPC     MW 1676   0.273   3.498   2.684
  360OPC     OW 1677   3.844   1.649   3.810
  360OPC    HW1 1678   3.783   1.692   3.765
  360OPC    HW2 1679   3.889   1.605   3.749
  360OPC     MW 1680   3.842   1.649   3.795
  361OPC     OW 1681   4.592   0.961   2.722
  361OPC    HW1 1682   4.608   1.039   2.686
  361OPC    HW2 1683   4.582   0.979   2.806
  361OPC     MW 1684   4.593   0.976   2.729
  362OPC     OW 1685   3.554   3.170   1.911
  362OPC    HW1 1686   3.637   3.143   1.918
  362OPC    HW2 1687   3.552   3.245   1.956
  362OPC     MW 1688   3.566   3.177   1.919
  363OPC     OW 1689   4.155   2.883   1.801
  363OPC    HW1 1690   4.160   2.866   1.715
  363OPC    HW2 1691   4.069   2.878   1.817
  363OPC     MW 1692   4.143   2.880   1.790
  364OPC     OW 1693   4.256   1.288   2.792
  364OPC    HW1 1694   4.234   1.232   2.729
  364OPC    HW2 1695   4.339   1.268   2.809
  364OPC     MW 1696   4.265   1.277   2.785
  365OPC     OW 1697   3.949   4.360   3.296
  365OPC    HW1 1698   3.903   4.306   3.246
  365OPC    HW2 1699   3.908   4.437   3.286
  365OPC     MW 1700   3.936   4.363   3.287
  366OPC     OW 1701   3.107   3.315   1.016
  366OPC    HW1 1702   3.118   3.394   0.980
  366OPC    HW2 1703   3.023   3.315   1.040
  366OPC     MW 1704   3.096   3.327   1.015
  367OPC     OW 1705   2.515   1.118   2.881
  367OPC    HW1 1706   2.535   1.189   2.834
  367OPC    HW2 1707   2.536   1.141   2.963
  367OPC     MW 1708   2.521   1.132   2.886
  368OPC     OW 1709   2.444   0.657   4.610
  368OPC    HW1 1710   2.436   0.617   4.533
  368OPC    HW2 1711   2.514   0.618   4.646
  368OPC     MW 1712   2.453   0.645   4.604
  369OPC     OW 1713   2.157   0.559   1.831
  369OPC    HW1 1714   2.204   0.597   1.894
  369OPC    HW2 1715   2.204   0.572   1.759
  369OPC     MW 1716   2.171   0.567   1.829
  370OPC     OW 1717   2.418   2.755   4.011
  370OPC    HW1 1718   2.358   2.691   4.008
  370OPC    HW2 1719   2.479   2.723   4.065
  370OPC     MW 1720   2.418   2.741   4.018
  371OPC     OW 1721   3.963   2.218   2.995
  371OPC    HW1 1722   3.993   2.269   2.932
  371OPC    HW2 1723   3.996   2.252   3.068
  371OPC     MW 1724   3.972   2.230   2.996
  372OPC     OW 1725   0.517   0.993   1.339
  372OPC    HW1 1726   0.552   1.036   1.272
  372OPC    HW2 1727   0.477   1.055   1.385
  372OPC     MW 1728   0.516   1.008   1.336
  373OPC     OW 1729   0.163   1.776   3.768
  373OPC    HW1 1730   0.247   1.796   3.756
  373OPC    HW2 1731   0.164   1.691   3.786
  373OPC     MW 1732   0.176   1.767   3.769
  374OPC     OW 1733   4.545   1.223   4.238
  374OPC    HW1 1734   4.536   1.214   4.152
  374OPC    HW2 1735   4.626   1.193   4.253
  374OPC     MW 1736   4.556   1.217   4.227
  375OPC     OW 1737   1.093   0.651   4.396
  375OPC    HW1 1738   1.096   0.599   4.326
  375OPC    HW2 1739   1.014   0.689   4.390
  375OPC     MW 1740   1.082   0.649   4.385
  376OPC     OW 1741   0.354   4.146   0.864
  376OPC    HW1 1742   0.437   4.144   0.892
  376OPC    HW2 1743   0.340   4.064   0.838
  376OPC     MW 1744   0.364   4.134   0.864
  377OPC     OW 1745   3.649   2.378   3.960
  377OPC    HW1 1746   3.715   2.322   3.957
  377OPC    HW2 1747   3.687   2.453   3.985
  377OPC     MW 1748   3.664   2.381   3.963
  378OPC     OW 1749   0.766   4.693   2.021
  378OPC    HW1 1750   0.761   4.623   1.968
  378OPC    HW2 1751   0.838   0.025   1.994
  378OPC     MW 1752   0.776   4.688   2.009
  379OPC     OW 1753   1.721   2.312   0.543
  379OPC    HW1 1754   1.699   2.245   0.492
  379OPC    HW2 1755   1.805   2.296   0.561
  379OPC     MW 1756   1.730   2.300   0.538
  380OPC     OW 1757   1.262   2.641   1.582
  380OPC    HW1 1758   1.272   2.718   1.621
  380OPC    HW2 1759   1.262   2.584   1.647
  380OPC     MW 1760   1.264   2.644   1.597
  381OPC     OW 1761   1.059   4.394   3.137
  381OPC    HW1 1762   1.091   4.367   3.213
  381OPC    HW2 1763   1.072   4.326   3.084
  381OPC     MW 1764   1.066   4.380   3.140
  382OPC     OW 1765   1.081   2.359   4.615
  382OPC    HW1 1766   1.022   2.412   4.579
  382OPC    HW2 1767   1.032   2.300   4.658
  382OPC     MW 1768   1.065   2.358   4.616
  383OPC     OW 1769   0.783   2.144   4.474
  383OPC    HW1 1770   0.759   2.215   4.518
  383OPC    HW2 1771   0.800   2.174   4.394
  383OPC     MW 1772   0.782   2.159   4.469
  384OPC     OW 1773   4.080   3.447   0.213
  384OPC    HW1 1774   4.075   3.521   0.167
  384OPC    HW2 1775   4.074   3.385   0.153
  384OPC     MW 1776   4.078   3.449   0.197
  385OPC     OW 1777   1.755   3.548   1.985
  385OPC    HW1 1778   1.836   3.581   1.989
  385OPC    HW2 1779   1.727   3.555   2.067
  385OPC     MW 1780   1.763   3.554   1.998
  386OPC     OW 1781   1.724   4.398   1.454
  386OPC    HW1 1782   1.654   4.391   1.506
  386OPC    HW2 1783   1.754   4.478   1.471
  386OPC     MW 1784   1.719   4.409   1.464
  387OPC     OW 1785   1.690   0.661   3.917
  387OPC    HW1 1786   1.609   0.681   3.891
  387OPC    HW2 1787   1.718   0.604   3.857
  387OPC     MW 1788   1.682   0.656   3.904
  388OPC     OW 1789   3.394   1.933   1.703
  388OPC    HW1 1790   3.307   1.933   1.697
  388OPC    HW2 1791   3.410   1.983   1.773
  388OPC     MW 1792   3.383   1.941   1.712
  389OPC     OW 1793   3.030   1.395   0.020
  389OPC    HW1 1794   2.992   1.317   0.017
  389OPC    HW2 1795   3.109   1.381   4.801
  389OPC     MW 1796   3.036   1.382   0.015
  390OPC     OW 1797   4.088   3.239   0.954
  390OPC    HW1 1798   4.105   3.213   1.035
  390OPC    HW2 1799   4.052   3.318   0.965
  390OPC     MW 1800   4.085   3.247   0.968
  391OPC     OW 1801   2.881   2.688   0.778
  391OPC    HW1 1802   2.899   2.741   0.711
  391OPC    HW2 1803   2.912   2.732   0.847
  391OPC     MW 1804   2.888   2.703   0.779
  392OPC     OW 1805   4.528   4.370   3.724
  392OPC    HW1 1806   4.461   4.326   3.690
  392OPC    HW2 1807   4.570   4.401   3.654
  392OPC     MW 1808   4.524   4.368   3.709
  393OPC     OW 1809   3.919   4.009   1.419
  393OPC    HW1 1810   3.880   4.015   1.497
  393OPC    HW2 1811   3.856   4.032   1.363
  393OPC     MW 1812   3.904   4.013   1.422
  394OPC     OW 1813   3.324   4.609   0.790
  394OPC    HW1 1814   3.307   4.687   0.754
  394OPC    HW2 1815   3.244   4.577   0.805
  394OPC     MW 1816   3.309   4.616   0.787
  395OPC     OW 1817   2.776   4.332   4.324
  395OPC    HW1 1818   2.813   4.317   4.402
  395OPC    HW2 1819   2.720   4.266   4.316
  395OPC     MW 1820   2.773   4.320   4.334
  396OPC     OW 1821   1.649   2.258   3.583
  396OPC    HW1 1822   1.656   2.327   3.637
  396OPC    HW2 1823   1.732   2.235   3.569
  396OPC     MW 1824   1.662   2.265   3.589
  397OPC     OW 1825   2.708   3.989   0.580
  397OPC    HW1 1826   2.707   3.979   0.494
  397OPC    HW2 1827   2.630   3.959   0.605
  397OPC     MW 1828   2.696   3.983   0.571
  398OPC     OW 1829   1.918   0.471   0.685
  398OPC    HW1 1830   1.913   0.543   0.734
  398OPC    HW2 1831   1.910   0.502   0.604
  398OPC     MW 1832   1.916   0.487   0.680
  399OPC     OW 1833   2.024   1.544   4.149
  399OPC    HW1 1834   1.959   1.519   4.202
  399OPC    HW2 1835   1.997   1.621   4.119
  399OPC     MW 1836   2.010   1.552   4.152
  400OPC     OW 1837   3.624   3.618   1.899
  400OPC    HW1 1838   3.608   3.552   1.954
  400OPC    HW2 1839   3.703   3.600   1.867
  400OPC     MW 1840   3.633   3.606   1.902
  401OPC     OW 1841   1.148   2.231   0.364
  401OPC    HW1 1842   1.213   2.185   0.400
  401OPC    HW2 1843   1.084   2.172   0.355
  401OPC     MW 1844   1.148   2.216   0.368
  402OPC     OW 1845   4.644   2.328   1.765
  402OPC    HW1 1846   4.588   2.300   1.825
  402OPC    HW2 1847   4.682   2.254   1.737
  402OPC     MW 1848   4.642   2.313   1.770
  403OPC     OW 1849   1.626   1.043   1.550
  403OPC    HW1 1850   1.594   0.962   1.549
  403OPC    HW2 1851   1.585   1.082   1.484
  403OPC     MW 1852   1.616   1.037   1.540
  404OPC     OW 1853   3.988   0.281   2.564
  404OPC    HW1 1854   4.035   0.276   2.637
  404OPC    HW2 1855   3.911   0.312   2.592
  404OPC     MW 1856   3.983   0.285   2.579
  405OPC     OW 1857   2.716   4.130   3.332
  405OPC    HW1 1858   2.753   4.104   3.407
  405OPC    HW2 1859   2.747   4.211   3.320
  405OPC     MW 1860   2.726   4.138   3.341
  406OPC     OW 1861   3.154   1.930   1.365
  406OPC    HW1 1862   3.135   1.938   1.449
  406OPC    HW2 1863   3.205   1.998   1.349
  406OPC     MW 1864   3.158   1.941   1.375
  407OPC     OW 1865   2.592   3.530   0.217
  407OPC    HW1 1866   2.668   3.539   0.174
  407OPC    HW2 1867   2.534   3.514   0.154
  407OPC     MW 1868   2.595   3.529   0.201
  408OPC     OW 1869   2.930   1.623   4.144
  408OPC    HW1 1870   2.872   1.629   4.209
  408OPC    HW2 1871   2.893   1.665   4.078
  408OPC     MW 1872   2.916   1.630   4.144
  409OPC     OW 1873   3.647   4.393   0.444
  409OPC    HW1 1874   3.702   4.453   0.477
  409OPC    HW2 1875   3.587   4.385   0.507
  409OPC     MW 1876   3.647   4.401   0.458
  410OPC     OW 1877   0.392   3.846   0.286
  410OPC    HW1 1878   0.402   3.906   0.348
  410OPC    HW2 1879   0.372   3.893   0.215
  410OPC     MW 1880   0.391   3.862   0.284
  411OPC     OW 1881   3.743   4.071   2.224
  411OPC    HW1 1882   3.660   4.066   2.251
  411OPC    HW2 1883   3.786   4.096   2.296
  411OPC     MW 1884   3.737   4.074   2.239
  412OPC     OW 1885   0.888   3.697   0.849
  412OPC    HW1 1886   0.970   3.703   0.820
  412OPC    HW2 1887   0.856   3.629   0.806
  412OPC     MW 1888   0.896   3.688   0.839
  413OPC     OW 1889   2.163   2.729   3.152
  413OPC    HW1 1890   2.202   2.777   3.214
  413OPC    HW2 1891   2.204   2.753   3.079
  413OPC     MW 1892   2.175   2.740   3.150
  414OPC     OW 1893   0.835   2.246   4.223
  414OPC    HW1 1894   0.756   2.283   4.227
  414OPC    HW2 1895   0.889   2.314   4.227
  414OPC     MW 1896   0.831   2.261   4.224
  415OPC     OW 1897   4.534   0.672   0.211
  415OPC    HW1 1898   4.471   0.730   0.226
  415OPC    HW2 1899   4.567   0.656   0.291
  415OPC     MW 1900   4.530   0.678   0.225
  416OPC     OW 1901   3.641   4.237   0.998
  416OPC    HW1 1902   3.565   4.225   0.955
  416OPC    HW2 1903   3.626   4.307   1.047
  416OPC     MW 1904   3.627   4.245   0.999
  417OPC     OW 1905   3.658   3.738   4.207
  417OPC    HW1 1906   3.657   3.678   4.269
  417OPC    HW2 1907   3.617   3.700   4.140
  417OPC     MW 1908   3.652   3.723   4.206
  418OPC     OW 1909   1.297   0.552   4.738
  418OPC    HW1 1910   1.380   0.572   4.722
  418OPC    HW2 1911   1.298   0.521   0.005
  418OPC     MW 1912   1.309   0.550   4.747
  419OPC     OW 1913   0.453   3.215   4.017
  419OPC    HW1 1914   0.485   3.293   4.041
  419OPC    HW2 1915   0.513   3.159   4.047
  419OPC     MW 1916   0.467   3.218   4.025
  420OPC     OW 1917   1.969   2.483   1.550
  420OPC    HW1 1918   1.924   2.428   1.600
  420OPC    HW2 1919   2.052   2.463   1.565
  420OPC     MW 1920   1.974   2.472   1.560
  421OPC     OW 1921   4.203   3.679   2.519
  421OPC    HW1 1922   4.168   3.759   2.517
  421OPC    HW2 1923   4.224   3.667   2.603
  421OPC     MW 1924   4.201   3.689   2.531
  422OPC     OW 1925   0.887   2.633   1.753
  422OPC    HW1 1926   0.883   2.719   1.767
  422OPC    HW2 1927   0.925   2.627   1.675
  422OPC     MW 1928   0.892   2.645   1.744
  423OPC     OW 1929   3.151   3.246   3.938
  423OPC    HW1 1930   3.211   3.213   3.990
  423OPC    HW2 1931   3.078   3.203   3.960
  423OPC     MW 1932   3.149   3.235   3.949
  424OPC     OW 1933   2.744   2.775   2.811
  424OPC    HW1 1934   2.784   2.718   2.863
  424OPC    HW2 1935   2.662   2.747   2.809
  424OPC     MW 1936   2.738   2.762   2.818
  425OPC     OW 1937   3.468   0.760   0.464
  425OPC    HW1 1938   3.410   0.708   0.503
  425OPC    HW2 1939   3.477   0.725   0.385
  425OPC     MW 1940   3.461   0.747   0.458
  426OPC     OW 1941   4.592   3.441   1.843
  426OPC    HW1 1942   4.515   3.424   1.882
  426OPC    HW2 1943   4.651   3.412   1.900
  426OPC     MW 1944   4.589   3.434   1.857
  427OPC     OW 1945   3.594   3.586   3.534
  427OPC    HW1 1946   3.528   3.620   3.489
  427OPC    HW2 1947   3.562   3.512   3.567
  427OPC     MW 1948   3.580   3.580   3.532
  428OPC     OW 1949   4.123   1.578   0.416
  428OPC    HW1 1950   4.081   1.586   0.492
  428OPC    HW2 1951   4.114   1.656   0.379
  428OPC     MW 1952   4.116   1.591   0.422
  429OPC     OW 1953   3.515   0.099   4.580
  429OPC    HW1 1954   3.555   0.095   4.658
  429OPC    HW2 1955   3.430   0.093   4.601
  429OPC     MW 1956   3.508   0.097   4.595
  430OPC     OW 1957   0.649   0.173   3.830
  430OPC    HW1 1958   0.619   0.092   3.841
  430OPC    HW2 1959   0.698   0.168   3.759
  430OPC     MW 1960   0.652   0.161   3.821
  431OPC     OW 1961   2.232   2.033   0.308
  431OPC    HW1 1962   2.204   1.951   0.310
  431OPC    HW2 1963   2.242   2.048   0.222
  431OPC     MW 1964   2.229   2.023   0.295
  432OPC     OW 1965   2.510   2.964   4.701
  432OPC    HW1 1966   2.459   3.015   4.750
  432OPC    HW2 1967   2.591   2.987   4.724
  432OPC     MW 1968   2.514   2.975   4.712
  433OPC     OW 1969   1.494   1.694   3.785
  433OPC    HW1 1970   1.563   1.669   3.832
  433OPC    HW2 1971   1.428   1.690   3.842
  433OPC     MW 1972   1.495   1.690   3.800
  434OPC     OW 1973   3.084   4.646   4.514
  434OPC    HW1 1974   3.139   4.694   4.563
  434OPC    HW2 1975   3.027   4.705   4.483
  434OPC     MW 1976   3.084   4.662   4.517
  435OPC     OW 1977   2.595   3.376   2.676
  435OPC    HW1 1978   2.562   3.344   2.750
  435OPC    HW2 1979   2.630   3.452   2.701
  435OPC     MW 1980   2.595   3.383   2.691
  436OPC     OW 1981   4.192   4.389   1.527
  436OPC    HW1 1982   4.124   4.345   1.560
  436OPC    HW2 1983   4.242   4.327   1.492
  436OPC     MW 1984   4.189   4.374   1.526
  437OPC     OW 1985   4.588   3.945   2.724
  437OPC    HW1 1986   4.577   3.861   2.747
  437OPC    HW2 1987   4.553   3.989   2.790
  437OPC     MW 1988   4.581   3.939   2.737
  438OPC     OW 1989   1.948   4.621   2.358
  438OPC    HW1 1990   1.964   4.573   2.287
  438OPC    HW2 1991   1.862   4.610   2.372
  438OPC     MW 1992   1.938   4.613   2.349
  439OPC     OW 1993   2.449   4.475   1.178
  439OPC    HW1 1994   2.520   4.478   1.127
  439OPC    HW2 1995   2.477   4.435   1.250
  439OPC     MW 1996   2.464   4.470   1.181
  440OPC     OW 1997   1.278   3.157   1.362
  440OPC    HW1 1998   1.311   3.237   1.369
  440OPC    HW2 1999   1.340   3.106   1.394
  440OPC     MW 2000   1.292   3.162   1.368
  441OPC     OW 2001   3.554   1.799   1.343
  441OPC    HW1 2002   3.541   1.882   1.366
  441OPC    HW2 2003   3.582   1.805   1.260
  441OPC     MW 2004   3.556   1.812   1.334
  442OPC     OW 2005   4.586   3.911   0.841
  442OPC    HW1 2006   4.524   3.971   0.839
  442OPC    HW2 2007   4.605   3.903   0.926
  442OPC     MW 2008   4.580   3.919   0.854
  443OPC     OW 2009   0.688   1.049   1.743
  443OPC    HW1 2010   0.718   0.977   1.705
  443OPC    HW2 2011   0.672   1.024   1.825
  443OPC     MW 2012   0.690   1.035   1.749
  444OPC     OW 2013   1.773   1.896   3.456
  444OPC    HW1 2014   1.708   1.909   3.513
  444OPC    HW2 2015   1.746   1.938   3.384
  444OPC     MW 2016   1.759   1.904   3.454
  445OPC     OW 2017   4.549   3.450   3.185
  445OPC    HW1 2018   4.477   3.499   3.180
  445OPC    HW2 2019   4.599   3.480   3.120
  445OPC     MW 2020   4.546   3.462   3.175
  446OPC     OW 2021   4.743   2.211   0.728
  446OPC    HW1 2022   4.723   2.200   0.644
  446OPC    HW2 2023   4.829   2.195   0.730
  446OPC     MW 2024   4.753   2.207   0.716
  447OPC     OW 2025   3.997   2.468   2.026
  447OPC    HW1 2026   4.003   2.382   2.013
  447OPC    HW2 2027   3.924   2.490   1.983
  447OPC     MW 2028   3.987   2.459   2.018
  448OPC     OW 2029   0.630   1.104   1.110
  448OPC    HW1 2030   0.590   1.164   1.060
  448OPC    HW2 2031   0.712   1.133   1.113
  448OPC     MW 2032   0.636   1.117   1.103
  449OPC     OW 2033   4.143   4.284   2.319
  449OPC    HW1 2034   4.125   4.309   2.237
  449OPC    HW2 2035   4.207   4.226   2.310
  449OPC     MW 2036   4.150   4.279   2.306
  450OPC     OW 2037   2.955   1.697   1.505
  450OPC    HW1 2038   2.918   1.700   1.426
  450OPC    HW2 2039   2.911   1.758   1.550
  450OPC     MW 2040   2.943   1.707   1.500
  451OPC     OW 2041   1.995   3.713   2.259
  451OPC    HW1 2042   2.005   3.627   2.270
  451OPC    HW2 2043   1.991   3.722   2.173
  451OPC     MW 2044   1.996   3.702   2.248
  452OPC     OW 2045   3.788   4.434   4.721
  452OPC    HW1 2046   3.875   4.441   4.724
  452OPC    HW2 2047   3.763   4.446   4.803
  452OPC     MW 2048   3.797   4.437   4.733
  453OPC     OW 2049   1.299   1.297   3.169
  453OPC    HW1 2050   1.289   1.215   3.144
  453OPC    HW2 2051   1.344   1.291   3.243
  453OPC     MW 2052   1.304   1.284   3.176
  454OPC     OW 2053   1.354   0.990   0.486
  454OPC    HW1 2054   1.369   0.997   0.571
  454OPC    HW2 2055   1.397   1.059   0.453
  454OPC     MW 2056   1.363   1.002   0.493
  455OPC     OW 2057   4.735   0.998   0.464
  455OPC    HW1 2058   4.659   0.973   0.499
  455OPC    HW2 2059   4.790   0.934   0.487
  455OPC     MW 2060   4.732   0.985   0.473
  456OPC     OW 2061   1.007   3.780   2.235
  456OPC    HW1 2062   1.087   3.814   2.234
  456OPC    HW2 2063   0.955   3.850   2.248
  456OPC     MW 2064   1.011   3.796   2.237
  457OPC     OW 2065   3.790   0.962   1.495
  457OPC    HW1 2066   3.763   0.880   1.509
  457OPC    HW2 2067   3.759   0.980   1.416
  457OPC     MW 2068   3.782   0.952   1.486
  458OPC     OW 2069   0.452   3.944   3.062
  458OPC    HW1 2070   0.390   3.925   3.004
  458OPC    HW2 2071   0.408   3.984   3.126
  458OPC     MW 2072   0.436   3.947   3.063
  459OPC     OW 2073   3.001   1.196   0.696
  459OPC    HW1 2074   3.087   1.209   0.706
  459OPC    HW2 2075   2.964   1.248   0.755
  459OPC     MW 2076   3.008   1.205   0.706
  460OPC     OW 2077   1.733   2.733   0.677
  460OPC    HW1 2078   1.754   2.683   0.608
  460OPC    HW2 2079   1.800   2.722   0.731
  460OPC     MW 2080   1.746   2.724   0.675
  461OPC     OW 2081   2.238   0.257   1.618
  461OPC    HW1 2082   2.222   0.177   1.587
  461OPC    HW2 2083   2.159   0.286   1.640
  461OPC     MW 2084   2.224   0.249   1.617
  462OPC     OW 2085   1.819   4.626   4.622
  462OPC    HW1 2086   1.907   4.627   4.620
  462OPC    HW2 2087   1.798   0.001   4.635
  462OPC     MW 2088   1.829   4.638   4.624
  463OPC     OW 2089   2.258   3.046   1.780
  463OPC    HW1 2090   2.253   2.962   1.802
  463OPC    HW2 2091   2.267   3.087   1.857
  463OPC     MW 2092   2.259   3.039   1.795
  464OPC     OW 2093   3.256   4.131   0.145
  464OPC    HW1 2094   3.229   4.057   0.108
  464OPC    HW2 2095   3.191   4.187   0.128
  464OPC     MW 2096   3.243   4.128   0.137
  465OPC     OW 2097   0.628   2.254   3.664
  465OPC    HW1 2098   0.628   2.248   3.751
  465OPC    HW2 2099   0.576   2.190   3.638
  465OPC     MW 2100   0.621   2.244   3.673
  466OPC     OW 2101   4.457   2.213   1.109
  466OPC    HW1 2102   4.432   2.295   1.091
  466OPC    HW2 2103   4.533   2.224   1.150
  466OPC     MW 2104   4.465   2.227   1.112
  467OPC     OW 2105   3.686   1.726   3.137
  467OPC    HW1 2106   3.644   1.781   3.084
  467OPC    HW2 2107   3.769   1.732   3.112
  467OPC     MW 2108   3.692   1.735   3.125
  468OPC     OW 2109   2.715   2.486   3.848
  468OPC    HW1 2110   2.781   2.449   3.804
  468OPC    HW2 2111   2.742   2.485   3.931
  468OPC     MW 2112   2.729   2.481   3.853
  469OPC     OW 2113   3.985   3.182   4.099
  469OPC    HW1 2114   4.040   3.193   4.032
  469OPC    HW2 2115   3.946   3.106   4.081
  469OPC     MW 2116   3.987   3.172   4.087
  470OPC     OW 2117   4.094   3.599   0.696
  470OPC    HW1 2118   4.120   3.516   0.690
  470OPC    HW2 2119   4.123   3.624   0.775
  470OPC     MW 2120   4.102   3.590   0.707
  471OPC     OW 2121   4.323   4.081   1.146
  471OPC    HW1 2122   4.334   4.133   1.215
  471OPC    HW2 2123   4.357   4.005   1.172
  471OPC     MW 2124   4.330   4.078   1.160
  472OPC     OW 2125   2.125   1.053   3.001
  472OPC    HW1 2126   2.185   1.059   2.938
  472OPC    HW2 2127   2.173   1.039   3.073
  472OPC     MW 2128   2.141   1.052   3.003
  473OPC     OW 2129   4.365   2.909   3.562
  473OPC    HW1 2130   4.370   2.950   3.639
  473OPC    HW2 2131   4.398   2.967   3.506
  473OPC     MW 2132   4.371   2.924   3.566
  474OPC     OW 2133   1.366   4.130   3.695
  474OPC    HW1 2134   1.336   4.057   3.732
  474OPC    HW2 2135   1.296   4.181   3.689
  474OPC     MW 2136   1.352   4.127   3.699
  475OPC     OW 2137   0.553   4.615   3.325
  475OPC    HW1 2138   0.537   4.682   3.378
  475OPC    HW2 2139   0.582   4.652   3.251
  475OPC     MW 2140   0.555   4.630   3.322
  476OPC     OW 2141   4.624   0.589   2.957
  476OPC    HW1 2142   4.681   0.528   2.935
  476OPC    HW2 2143   4.599   0.623   2.881
  476OPC     MW 2144   4.629   0.585   2.943
  477OPC     OW 2145   3.595   2.800   4.152
  477OPC    HW1 2146   3.572   2.852   4.086
  477OPC    HW2 2147   3.531   2.741   4.154
  477OPC     MW 2148   3.582   2.799   4.143
  478OPC     OW 2149   0.531   3.671   0.997
  478OPC    HW1 2150   0.570   3.594   1.004
  478OPC    HW2 2151   0.481   3.675   1.068
  478OPC     MW 2152   0.529   3.660   1.009
  479OPC     OW 2153   3.128   0.493   3.296
  479OPC    HW1 2154   3.198   0.526   3.337
  479OPC    HW2 2155   3.130   0.533   3.218
  479OPC     MW 2156   3.139   0.504   3.291
  480OPC     OW 2157   1.197   0.931   2.420
  480OPC    HW1 2158   1.240   0.917   2.345
  480OPC    HW2 2159   1.115   0.945   2.394
  480OPC     MW 2160   1.191   0.931   2.405
  481OPC     OW 2161   1.038   3.520   3.873
  481OPC    HW1 2162   1.095   3.473   3.826
  481OPC    HW2 2163   1.044   3.600   3.838
  481OPC     MW 2164   1.048   3.525   3.861
  482OPC     OW 2165   1.529   1.563   4.595
  482OPC    HW1 2166   1.534   1.476   4.584
  482OPC    HW2 2167   1.461   1.586   4.546
  482OPC     MW 2168   1.520   1.553   4.586
  483OPC     OW 2169   3.931   3.205   3.701
  483OPC    HW1 2170   3.896   3.126   3.697
  483OPC    HW2 2171   4.000   3.195   3.754
  483OPC     MW 2172   3.936   3.192   3.708
  484OPC     OW 2173   2.377   3.478   3.371
  484OPC    HW1 2174   2.347   3.412   3.420
  484OPC    HW2 2175   2.305   3.521   3.347
  484OPC     MW 2176   2.362   3.475   3.375
  485OPC     OW 2177   3.688   3.689   2.301
  485OPC    HW1 2178   3.741   3.728   2.244
  485OPC    HW2 2179   3.710   3.605   2.295
  485OPC     MW 2180   3.699   3.682   2.292
  486OPC     OW 2181   1.818   2.180   0.208
  486OPC    HW1 2182   1.744   2.142   0.233
  486OPC    HW2 2183   1.815   2.177   0.121
  486OPC     MW 2184   1.807   2.174   0.199
  487OPC     OW 2185   2.878   0.081   1.492
  487OPC    HW1 2186   2.831   0.009   1.479
  487OPC    HW2 2187   2.833   0.123   1.554
  487OPC     MW 2188   2.865   0.077   1.500
  488OPC     OW 2189   0.067   0.816   0.120
  488OPC    HW1 2190   0.122   0.755   0.091
  488OPC    HW2 2191   0.088   0.887   0.074
  488OPC     MW 2192   0.078   0.817   0.109
  489OPC     OW 2193   3.172   2.147   4.811
  489OPC    HW1 2194   3.127   2.149   0.071
  489OPC    HW2 2195   3.194   2.230   4.798
  489OPC     MW 2196   3.169   2.159   0.006
  490OPC     OW 2197   3.032   3.582   4.604
  490OPC    HW1 2198   3.086   3.609   4.540
  490OPC    HW2 2199   2.984   3.520   4.565
  490OPC     MW 2200   3.033   3.577   4.588
  491OPC     OW 2201   0.909   1.516   4.364
  491OPC    HW1 2202   0.901   1.588   4.315
  491OPC    HW2 2203   0.931   1.454   4.306
  491OPC     MW 2204   0.911   1.517   4.348
  492OPC     OW 2205   3.833   4.534   2.269
  492OPC    HW1 2206   3.817   4.458   2.230
  492OPC    HW2 2207   3.858   4.586   2.204
  492OPC     MW 2208   3.835   4.530   2.254
  493OPC     OW 2209   1.992   0.553   3.540
  493OPC    HW1 2210   1.981   0.629   3.500
  493OPC    HW2 2211   1.971   0.494   3.479
  493OPC     MW 2212   1.987   0.555   3.525
  494OPC     OW 2213   1.508   0.287   0.414
  494OPC    HW1 2214   1.552   0.317   0.345
  494OPC    HW2 2215   1.488   0.204   0.391
  494OPC     MW 2216   1.511   0.279   0.400
  495OPC     OW 2217   4.101   1.847   0.317
  495OPC    HW1 2218   4.038   1.885   0.269
  495OPC    HW2 2219   4.161   1.910   0.324
  495OPC     MW 2220   4.101   1.862   0.311
  496OPC     OW 2221   4.193   4.144   4.120
  496OPC    HW1 2222   4.187   4.155   4.206
  496OPC    HW2 2223   4.112   4.121   4.097
  496OPC     MW 2224   4.180   4.142   4.129
  497OPC     OW 2225   0.707   3.847   0.524
  497OPC    HW1 2226   0.687   3.762   0.519
  497OPC    HW2 2227   0.650   3.879   0.581
  497OPC     MW 2228   0.696   3.839   0.531
  498OPC     OW 2229   3.391   2.458   3.878
  498OPC    HW1 2230   3.371   2.435   3.796
  498OPC    HW2 2231   3.468   2.418   3.892
  498OPC     MW 2232   3.400   2.448   3.868
  499OPC     OW 2233   3.554   3.401   2.960
  499OPC    HW1 2234   3.588   3.334   2.918
  499OPC    HW2 2235   3.511   3.364   3.027
  499OPC     MW 2236   3.553   3.386   2.964
  500OPC     OW 2237   4.352   2.307   3.426
  500OPC    HW1 2238   4.431   2.308   3.463
  500OPC    HW2 2239   4.341   2.389   3.400
  500OPC     MW 2240   4.362   2.319   3.428
  501OPC     OW 2241   2.855   1.630   3.697
  501OPC    HW1 2242   2.825   1.666   3.770
  501OPC    HW2 2243   2.814   1.674   3.634
  501OPC     MW 2244   2.844   1.642   3.698
  502OPC     OW 2245   4.427   1.304   3.534
  502OPC    HW1 2246   4.436   1.217   3.525
  502OPC    HW2 2247   4.443   1.335   3.455
  502OPC     MW 2248   4.431   1.295   3.521
  503OPC     OW 2249   1.385   3.057   0.382
  503OPC    HW1 2250   1.455   3.101   0.409
  503OPC    HW2 2251   1.318   3.099   0.420
  503OPC     MW 2252   1.385   3.070   0.392
  504OPC     OW 2253   2.924   0.153   4.422
  504OPC    HW1 2254   2.935   0.134   4.337
  504OPC    HW2 2255   2.842   0.180   4.427
  504OPC     MW 2256   2.914   0.154   4.410
  505OPC     OW 2257   2.320   1.482   1.174
  505OPC    HW1 2258   2.338   1.397   1.180
  505OPC    HW2 2259   2.399   1.518   1.163
  505OPC     MW 2260   2.334   1.475   1.173
  506OPC     OW 2261   1.903   4.246   1.901
  506OPC    HW1 2262   1.930   4.171   1.865
  506OPC    HW2 2263   1.887   4.224   1.984
  506OPC     MW 2264   1.905   4.232   1.908
  507OPC     OW 2265   4.219   2.184   2.381
  507OPC    HW1 2266   4.192   2.245   2.437
  507OPC    HW2 2267   4.214   2.110   2.427
  507OPC     MW 2268   4.215   2.182   2.396
  508OPC     OW 2269   4.267   2.259   0.644
  508OPC    HW1 2270   4.323   2.283   0.582
  508OPC    HW2 2271   4.271   2.172   0.644
  508OPC     MW 2272   4.276   2.250   0.635
  509OPC     OW 2273   0.555   4.613   3.825
  509OPC    HW1 2274   0.609   4.551   3.795
  509OPC    HW2 2275   0.507   4.572   3.884
  509OPC     MW 2276   0.556   4.598   3.829
  510OPC     OW 2277   1.138   2.721   0.821
  510OPC    HW1 2278   1.175   2.670   0.881
  510OPC    HW2 2279   1.136   2.800   0.859
  510OPC     MW 2280   1.143   2.725   0.835
  511OPC     OW 2281   1.853   3.174   2.917
  511OPC    HW1 2282   1.904   3.185   2.847
  511OPC    HW2 2283   1.794   3.116   2.890
  511OPC     MW 2284   1.852   3.167   2.902
  512OPC     OW 2285   2.564   3.013   4.432
  512OPC    HW1 2286   2.534   3.000   4.513
  512OPC    HW2 2287   2.499   2.984   4.381
  512OPC     MW 2288   2.550   3.007   4.437
  513OPC     OW 2289   1.537   1.185   0.393
  513OPC    HW1 2290   1.546   1.269   0.373
  513OPC    HW2 2291   1.582   1.143   0.331
  513OPC     MW 2292   1.545   1.191   0.381
  514OPC     OW 2293   4.146   3.981   0.700
  514OPC    HW1 2294   4.215   4.012   0.744
  514OPC    HW2 2295   4.090   3.959   0.763
  514OPC     MW 2296   4.148   3.983   0.716
  515OPC     OW 2297   1.029   1.033   3.733
  515OPC    HW1 2298   1.100   1.003   3.773
  515OPC    HW2 2299   1.060   1.072   3.662
  515OPC     MW 2300   1.044   1.035   3.729
  516OPC     OW 2301   3.133   4.194   3.847
  516OPC    HW1 2302   3.156   4.113   3.823
  516OPC    HW2 2303   3.058   4.181   3.890
  516OPC     MW 2304   3.125   4.180   3.850
  517OPC     OW 2305   4.414   1.879   3.821
  517OPC    HW1 2306   4.415   1.796   3.795
  517OPC    HW2 2307   4.343   1.913   3.783
  517OPC     MW 2308   4.404   1.872   3.812
  518OPC     OW 2309   0.636   2.073   1.839
  518OPC    HW1 2310   0.617   2.158   1.844
  518OPC    HW2 2311   0.573   2.034   1.886
  518OPC     MW 2312   0.624   2.080   1.847
  519OPC     OW 2313   3.926   1.220   1.258
  519OPC    HW1 2314   3.923   1.277   1.324
  519OPC    HW2 2315   3.927   1.270   1.187
  519OPC     MW 2316   3.926   1.236   1.257
  520OPC     OW 2317   4.521   1.291   2.884
  520OPC    HW1 2318   4.533   1.372   2.854
  520OPC    HW2 2319   4.601   1.256   2.883
  520OPC     MW 2320   4.534   1.297   2.879
  521OPC     OW 2321   0.317   4.197   2.843
  521OPC    HW1 2322   0.264   4.265   2.856
  521OPC    HW2 2323   0.338   4.203   2.759
  521OPC     MW 2324   0.312   4.208   2.833
  522OPC     OW 2325   4.486   0.546   4.395
  522OPC    HW1 2326   4.413   0.570   4.435
  522OPC    HW2 2327   4.549   0.570   4.452
  522OPC     MW 2328   4.485   0.553   4.410
  523OPC     OW 2329   1.546   3.617   1.534
  523OPC    HW1 2330   1.498   3.553   1.500
  523OPC    HW2 2331   1.525   3.687   1.487
  523OPC     MW 2332   1.536   3.618   1.522
  524OPC     OW 2333   2.742   3.352   2.187
  524OPC    HW1 2334   2.722   3.274   2.153
  524OPC    HW2 2335   2.734   3.340   2.273
  524OPC     MW 2336   2.738   3.339   2.195
  525OPC     OW 2337   1.441   1.296   3.405
  525OPC    HW1 2338   1.455   1.358   3.465
  525OPC    HW2 2339   1.519   1.258   3.397
  525OPC     MW 2340   1.455   1.300   3.413
  526OPC     OW 2341   3.396   3.987   2.944
  526OPC    HW1 2342   3.452   3.982   2.878
  526OPC    HW2 2343   3.323   4.016   2.906
  526OPC     MW 2344   3.393   3.991   2.929
  527OPC     OW 2345   4.693   0.810   1.121
  527OPC    HW1 2346   4.684   0.724   1.110
  527OPC    HW2 2347   4.765   0.818   1.170
  527OPC     MW 2348   4.702   0.799   1.127
  528OPC     OW 2349   0.264   3.267   0.603
  528OPC    HW1 2350   0.199   3.306   0.561
  528OPC    HW2 2351   0.271   3.189   0.564
  528OPC     MW 2352   0.256   3.261   0.591
  529OPC     OW 2353   2.123   3.093   3.366
  529OPC    HW1 2354   2.077   3.041   3.418
  529OPC    HW2 2355   2.190   3.043   3.340
  529OPC     MW 2356   2.126   3.078   3.370
  530OPC     OW 2357   3.698   2.909   0.869
  530OPC    HW1 2358   3.710   2.871   0.792
  530OPC    HW2 2359   3.658   2.847   0.916
  530OPC     MW 2360   3.694   2.894   0.865
  531OPC     OW 2361   0.125   2.234   3.837
  531OPC    HW1 2362   0.176   2.286   3.884
  531OPC    HW2 2363   0.118   2.162   3.886
  531OPC     MW 2364   0.131   2.231   3.851
  532OPC     OW 2365   2.448   1.111   0.403
  532OPC    HW1 2366   2.511   1.166   0.377
  532OPC    HW2 2367   2.396   1.161   0.452
  532OPC     MW 2368   2.450   1.127   0.407
  533OPC     OW 2369   2.663   2.932   3.632
  533OPC    HW1 2370   2.736   2.947   3.677
  533OPC    HW2 2371   2.636   2.854   3.662
  533OPC     MW 2372   2.670   2.923   3.643
  534OPC     OW 2373   3.057   4.529   0.502
  534OPC    HW1 2374   3.143   4.547   0.497
  534OPC    HW2 2375   3.053   4.445   0.480
  534OPC     MW 2376   3.069   4.519   0.498
  535OPC     OW 2377   4.349   3.392   0.279
  535OPC    HW1 2378   4.265   3.418   0.284
  535OPC    HW2 2379   4.365   3.394   0.193
  535OPC     MW 2380   4.339   3.396   0.267
  536OPC     OW 2381   1.578   4.126   0.081
  536OPC    HW1 2382   1.635   4.176   0.038
  536OPC    HW2 2383   1.519   4.183   0.111
  536OPC     MW 2384   1.577   4.142   0.079
  537OPC     OW 2385   4.128   3.823   4.159
  537OPC    HW1 2386   4.105   3.783   4.084
  537OPC    HW2 2387   4.052   3.844   4.195
  537OPC     MW 2388   4.113   3.820   4.153
  538OPC     OW 2389   4.846   2.736   3.188
  538OPC    HW1 2390   4.796   2.666   3.172
  538OPC    HW2 2391   0.054   2.705   3.186
  538OPC     MW 2392   4.850   2.722   3.185
  539OPC     OW 2393   1.593   2.913   4.533
  539OPC    HW1 2394   1.618   2.945   4.610
  539OPC    HW2 2395   1.509   2.893   4.545
  539OPC     MW 2396   1.584   2.915   4.546
  540OPC     OW 2397   2.836   2.420   0.717
  540OPC    HW1 2398   2.911   2.378   0.701
  540OPC    HW2 2399   2.863   2.499   0.743
  540OPC     MW 2400   2.851   2.426   0.718
  541OPC     OW 2401   0.499   1.472   2.227
  541OPC    HW1 2402   0.540   1.449   2.300
  541OPC    HW2 2403   0.418   1.442   2.239
  541OPC     MW 2404   0.493   1.465   2.239
  542OPC     OW 2405   3.284   0.452   2.073
  542OPC    HW1 2406   3.333   0.431   2.142
  542OPC    HW2 2407   3.326   0.520   2.037
  542OPC     MW 2408   3.297   0.459   2.078
  543OPC     OW 2409   2.727   1.902   2.382
  543OPC    HW1 2410   2.760   1.903   2.463
  543OPC    HW2 2411   2.749   1.980   2.351
  543OPC     MW 2412   2.735   1.914   2.390
  544OPC     OW 2413   2.427   0.291   2.557
  544OPC    HW1 2414   2.357   0.334   2.528
  544OPC    HW2 2415   2.486   0.354   2.570
  544OPC     MW 2416   2.425   0.306   2.555
  545OPC     OW 2417   4.532   1.122   1.494
  545OPC    HW1 2418   4.522   1.056   1.437
  545OPC    HW2 2419   4.507   1.087   1.570
  545OPC     MW 2420   4.527   1.107   1.497
  546OPC     OW 2421   1.663   0.842   2.112
  546OPC    HW1 2422   1.740   0.868   2.144
  546OPC    HW2 2423   1.618   0.820   2.184
  546OPC     MW 2424   1.668   0.842   2.128
  547OPC     OW 2425   3.612   2.651   4.536
  547OPC    HW1 2426   3.566   2.596   4.487
  547OPC    HW2 2427   3.695   2.634   4.513
  547OPC     MW 2428   3.618   2.640   4.525
  548OPC     OW 2429   0.549   2.520   3.680
  548OPC    HW1 2430   0.572   2.437   3.672
  548OPC    HW2 2431   0.623   2.564   3.666
  548OPC     MW 2432   0.564   2.514   3.677
  549OPC     OW 2433   0.543   2.168   0.186
  549OPC    HW1 2434   0.520   2.215   0.256
  549OPC    HW2 2435   0.594   2.222   0.140
  549OPC     MW 2436   0.547   2.183   0.190
  550OPC     OW 2437   0.695   1.744   3.326
  550OPC    HW1 2438   0.692   1.716   3.243
  550OPC    HW2 2439   0.654   1.681   3.370
  550OPC     MW 2440   0.688   1.730   3.320
  551OPC     OW 2441   0.581   1.796   1.097
  551OPC    HW1 2442   0.623   1.747   1.155
  551OPC    HW2 2443   0.506   1.753   1.084
  551OPC     MW 2444   0.576   1.783   1.104
  552OPC     OW 2445   2.218   4.617   0.042
  552OPC    HW1 2446   2.200   4.540   0.077
  552OPC    HW2 2447   2.178   4.615   4.778
  552OPC     MW 2448   2.210   4.606   0.035
  553OPC     OW 2449   0.898   1.195   2.932
  553OPC    HW1 2450   0.950   1.146   2.882
  553OPC    HW2 2451   0.938   1.272   2.934
  553OPC     MW 2452   0.912   1.199   2.925
  554OPC     OW 2453   0.341   3.451   1.374
  554OPC    HW1 2454   0.403   3.424   1.428
  554OPC    HW2 2455   0.273   3.467   1.426
  554OPC     MW 2456   0.340   3.450   1.389
  555OPC     OW 2457   2.935   0.077   4.159
  555OPC    HW1 2458   3.010   0.082   4.115
  555OPC    HW2 2459   2.908   4.703   4.145
  555OPC     MW 2460   2.942   0.066   4.151
  556OPC     OW 2461   4.036   4.322   0.754
  556OPC    HW1 2462   4.103   4.374   0.736
  556OPC    HW2 2463   4.025   4.276   0.681
  556OPC     MW 2464   4.044   4.323   0.740
  557OPC     OW 2465   0.671   3.015   2.639
  557OPC    HW1 2466   0.702   3.095   2.656
  557OPC    HW2 2467   0.638   3.023   2.559
  557OPC     MW 2468   0.671   3.028   2.630
  558OPC     OW 2469   2.838   0.281   1.302
  558OPC    HW1 2470   2.833   0.253   1.220
  558OPC    HW2 2471   2.850   0.208   1.348
  558OPC     MW 2472   2.839   0.266   1.297
  559OPC     OW 2473   0.766   2.858   3.752
  559OPC    HW1 2474   0.769   2.929   3.701
  559OPC    HW2 2475   0.778   2.792   3.696
  559OPC     MW 2476   0.768   2.859   3.736
  560OPC     OW 2477   2.948   2.898   3.280
  560OPC    HW1 2478   2.965   2.874   3.198
  560OPC    HW2 2479   3.021   2.940   3.304
  560OPC     MW 2480   2.961   2.900   3.272
  561OPC     OW 2481   2.506   0.016   1.571
  561OPC    HW1 2482   2.562   4.679   1.523
  561OPC    HW2 2483   2.492   4.672   1.640
  561OPC     MW 2484   2.512   0.002   1.574
  562OPC     OW 2485   0.469   2.820   3.032
  562OPC    HW1 2486   0.541   2.779   3.062
  562OPC    HW2 2487   0.407   2.796   3.089
  562OPC     MW 2488   0.471   2.810   3.045
  563OPC     OW 2489   4.269   4.200   4.705
  563OPC    HW1 2490   4.293   4.259   4.646
  563OPC    HW2 2491   4.191   4.229   4.731
  563OPC     MW 2492   4.261   4.213   4.700
  564OPC     OW 2493   1.393   1.523   2.786
  564OPC    HW1 2494   1.391   1.527   2.873
  564OPC    HW2 2495   1.322   1.475   2.766
  564OPC     MW 2496   1.382   1.516   2.796
  565OPC     OW 2497   1.312   0.449   0.179
  565OPC    HW1 2498   1.287   0.489   0.252
  565OPC    HW2 2499   1.277   0.370   0.184
  565OPC     MW 2500   1.303   0.444   0.190
  566OPC     OW 2501   1.861   3.102   0.334
  566OPC    HW1 2502   1.905   3.160   0.285
  566OPC    HW2 2503   1.922   3.043   0.355
  566OPC     MW 2504   1.877   3.102   0.330
  567OPC     OW 2505   4.277   4.526   1.924
  567OPC    HW1 2506   4.314   4.595   1.962
  567OPC    HW2 2507   4.238   4.559   1.853
  567OPC     MW 2508   4.277   4.541   1.919
  568OPC     OW 2509   3.367   2.927   3.651
  568OPC    HW1 2510   3.397   2.870   3.710
  568OPC    HW2 2511   3.435   2.938   3.597
  568OPC     MW 2512   3.382   2.920   3.652
  569OPC     OW 2513   1.666   4.529   4.417
  569OPC    HW1 2514   1.722   4.556   4.478
  569OPC    HW2 2515   1.717   4.498   4.353
  569OPC     MW 2516   1.682   4.529   4.416
  570OPC     OW 2517   1.840   1.607   3.639
  570OPC    HW1 2518   1.867   1.538   3.593
  570OPC    HW2 2519   1.896   1.670   3.618
  570OPC     MW 2520   1.852   1.606   3.629
  571OPC     OW 2521   1.073   0.222   4.164
  571OPC    HW1 2522   0.995   0.191   4.139
  571OPC    HW2 2523   1.078   0.197   4.248
  571OPC     MW 2524   1.062   0.214   4.173
  572OPC     OW 2525   1.538   1.962   2.825
  572OPC    HW1 2526   1.587   1.893   2.806
  572OPC    HW2 2527   1.595   2.018   2.862
  572OPC     MW 2528   1.554   1.960   2.828
  573OPC     OW 2529   0.658   4.294   2.276
  573OPC    HW1 2530   0.613   4.369   2.266
  573OPC    HW2 2531   0.699   4.305   2.352
  573OPC     MW 2532   0.658   4.307   2.286
  574OPC     OW 2533   2.077   1.765   3.786
  574OPC    HW1 2534   2.110   1.685   3.776
  574OPC    HW2 2535   2.067   1.794   3.705
  574OPC     MW 2536   2.080   1.758   3.773
  575OPC     OW 2537   1.070   1.334   3.323
  575OPC    HW1 2538   1.132   1.322   3.262
  575OPC    HW2 2539   1.076   1.418   3.343
  575OPC     MW 2540   1.080   1.344   3.317
  576OPC     OW 2541   3.777   2.324   4.451
  576OPC    HW1 2542   3.772   2.265   4.386
  576OPC    HW2 2543   3.822   2.282   4.513
  576OPC     MW 2544   3.783   2.309   4.450
  577OPC     OW 2545   0.898   1.127   0.289
  577OPC    HW1 2546   0.956   1.190   0.271
  577OPC    HW2 2547   0.934   1.055   0.255
  577OPC     MW 2548   0.912   1.126   0.281
  578OPC     OW 2549   2.014   1.171   4.311
  578OPC    HW1 2550   2.043   1.106   4.260
  578OPC    HW2 2551   1.928   1.173   4.294
  578OPC     MW 2552   2.005   1.162   4.301
  579OPC     OW 2553   4.464   0.149   3.201
  579OPC    HW1 2554   4.465   0.089   3.263
  579OPC    HW2 2555   4.510   0.215   3.235
  579OPC     MW 2556   4.471   0.150   3.215
  580OPC     OW 2557   1.380   3.328   0.034
  580OPC    HW1 2558   1.461   3.310   0.062
  580OPC    HW2 2559   1.379   3.294   4.768
  580OPC     MW 2560   1.392   3.320   0.026
  581OPC     OW 2561   2.819   1.519   4.706
  581OPC    HW1 2562   2.846   1.508   4.624
  581OPC    HW2 2563   2.878   1.475   4.753
  581OPC     MW 2564   2.832   1.511   4.701
  582OPC     OW 2565   4.584   4.535   0.189
  582OPC    HW1 2566   4.612   4.579   0.119
  582OPC    HW2 2567   4.614   4.454   0.175
  582OPC     MW 2568   4.592   4.529   0.176
  583OPC     OW 2569   2.047   3.496   2.775
  583OPC    HW1 2570   2.123   3.528   2.748
  583OPC    HW2 2571   2.058   3.489   2.861
  583OPC     MW 2572   2.060   3.500   2.784
  584OPC     OW 2573   0.049   1.860   3.258
  584OPC    HW1 2574   0.050   1.862   3.346
  584OPC    HW2 2575   0.133   1.850   3.237
  584OPC     MW 2576   0.062   1.859   3.268
  585OPC     OW 2577   0.828   4.684   2.914
  585OPC    HW1 2578   0.807   4.705   2.832
  585OPC    HW2 2579   0.904   0.017   2.927
  585OPC     MW 2580   0.836   4.693   2.904
  586OPC     OW 2581   1.116   3.909   2.882
  586OPC    HW1 2582   1.127   3.984   2.924
  586OPC    HW2 2583   1.049   3.924   2.828
  586OPC     MW 2584   1.108   3.922   2.880
  587OPC     OW 2585   1.709   1.040   4.529
  587OPC    HW1 2586   1.625   1.016   4.532
  587OPC    HW2 2587   1.750   0.965   4.508
  587OPC     MW 2588   1.703   1.025   4.526
  588OPC     OW 2589   3.772   0.301   0.599
  588OPC    HW1 2590   3.759   0.278   0.516
  588OPC    HW2 2591   3.859   0.307   0.605
  588OPC     MW 2592   3.783   0.299   0.587
  589OPC     OW 2593   3.476   0.112   1.566
  589OPC    HW1 2594   3.428   0.051   1.606
  589OPC    HW2 2595   3.544   0.068   1.536
  589OPC     MW 2596   3.479   0.096   1.567
  590OPC     OW 2597   4.369   1.200   2.434
  590OPC    HW1 2598   4.336   1.251   2.371
  590OPC    HW2 2599   4.300   1.181   2.484
  590OPC     MW 2600   4.354   1.205   2.432
  591OPC     OW 2601   2.438   3.992   3.892
  591OPC    HW1 2602   2.437   4.019   3.809
  591OPC    HW2 2603   2.359   4.013   3.921
  591OPC     MW 2604   2.427   3.999   3.884
  592OPC     OW 2605   3.351   3.671   1.093
  592OPC    HW1 2606   3.343   3.614   1.158
  592OPC    HW2 2607   3.292   3.732   1.111
  592OPC     MW 2608   3.341   3.672   1.105
  593OPC     OW 2609   1.205   2.720   2.725
  593OPC    HW1 2610   1.281   2.707   2.765
  593OPC    HW2 2611   1.165   2.642   2.731
  593OPC     MW 2612   1.210   2.706   2.732
  594OPC     OW 2613   3.184   3.459   0.469
  594OPC    HW1 2614   3.227   3.443   0.543
  594OPC    HW2 2615   3.107   3.421   0.482
  594OPC     MW 2616   3.179   3.451   0.482
  595OPC     OW 2617   0.327   1.696   3.441
  595OPC    HW1 2618   0.322   1.733   3.362
  595OPC    HW2 2619   0.248   1.660   3.452
  595OPC     MW 2620   0.315   1.696   3.431
  596OPC     OW 2621   4.480   4.695   0.583
  596OPC    HW1 2622   4.548   4.664   0.539
  596OPC    HW2 2623   4.468   0.067   0.551
  596OPC     MW 2624   4.488   4.702   0.572
  597OPC     OW 2625   4.801   2.612   4.253
  597OPC    HW1 2626   4.767   2.657   4.186
  597OPC    HW2 2627   0.007   2.590   4.224
  597OPC     MW 2628   4.808   2.615   4.239
  598OPC     OW 2629   4.676   4.501   1.765
  598OPC    HW1 2630   4.609   4.446   1.758
  598OPC    HW2 2631   4.715   4.476   1.839
  598OPC     MW 2632   4.672   4.489   1.775
  599OPC     OW 2633   2.748   0.248   0.791
  599OPC    HW1 2634   2.666   0.278   0.793
  599OPC    HW2 2635   2.794   0.314   0.759
  599OPC     MW 2636   2.743   0.262   0.787
  600OPC     OW 2637   1.744   0.199   2.867
  600OPC    HW1 2638   1.765   0.148   2.935
  600OPC    HW2 2639   1.726   0.276   2.904
  600OPC     MW 2640   1.744   0.202   2.882
  601OPC     OW 2641   3.155   3.861   1.163
  601OPC    HW1 2642   3.174   3.883   1.245
  601OPC    HW2 2643   3.072   3.833   1.168
  601OPC     MW 2644   3.146   3.860   1.176
  602OPC     OW 2645   1.187   4.564   1.886
  602OPC    HW1 2646   1.169   4.500   1.830
  602OPC    HW2 2647   1.256   4.604   1.850
  602OPC     MW 2648   1.194   4.560   1.872
  603OPC     OW 2649   3.236   2.474   3.628
  603OPC    HW1 2650   3.252   2.431   3.554
  603OPC    HW2 2651   3.225   2.557   3.603
  603OPC     MW 2652   3.237   2.480   3.613
  604OPC     OW 2653   4.104   2.288   0.280
  604OPC    HW1 2654   4.110   2.329   0.203
  604OPC    HW2 2655   4.101   2.352   0.338
  604OPC     MW 2656   4.105   2.303   0.277
  605OPC     OW 2657   0.977   3.299   3.547
  605OPC    HW1 2658   0.928   3.369   3.562
  605OPC    HW2 2659   1.040   3.304   3.608
  605OPC     MW 2660   0.979   3.310   3.558
  606OPC     OW 2661   2.316   3.824   2.565
  606OPC    HW1 2662   2.299   3.833   2.480
  606OPC    HW2 2663   2.373   3.887   2.582
  606OPC     MW 2664   2.322   3.835   2.555
  607OPC     OW 2665   0.104   3.198   3.011
  607OPC    HW1 2666   0.044   3.239   2.963
  607OPC    HW2 2667   0.073   3.117   3.019
  607OPC     MW 2668   0.091   3.192   3.005
  608OPC     OW 2669   4.101   0.228   4.736
  608OPC    HW1 2670   4.084   0.305   4.772
  608OPC    HW2 2671   4.171   0.200   4.780
  608OPC     MW 2672   4.109   0.235   4.748
  609OPC     OW 2673   4.639   2.363   1.438
  609OPC    HW1 2674   4.664   2.329   1.361
  609OPC    HW2 2675   4.568   2.317   1.458
  609OPC     MW 2676   4.632   2.351   1.429
  610OPC     OW 2677   4.558   4.377   2.351
  610OPC    HW1 2678   4.514   4.372   2.276
  610OPC    HW2 2679   4.575   4.462   2.360
  610OPC     MW 2680   4.554   4.389   2.341
  611OPC     OW 2681   1.500   4.131   2.447
  611OPC    HW1 2682   1.584   4.154   2.450
  611OPC    HW2 2683   1.481   4.133   2.362
  611OPC     MW 2684   1.510   4.135   2.435
  612OPC     OW 2685   1.240   1.034   3.103
  612OPC    HW1 2686   1.174   0.993   3.142
  612OPC    HW2 2687   1.247   0.992   3.026
  612OPC     MW 2688   1.231   1.022   3.097
  613OPC     OW 2689   0.357   2.174   4.275
  613OPC    HW1 2690   0.363   2.135   4.197
  613OPC    HW2 2691   0.425   2.228   4.275
  613OPC     MW 2692   0.368   2.176   4.263
  614OPC     OW 2693   2.198   0.007   2.453
  614OPC    HW1 2694   2.122   4.676   2.433
  614OPC    HW2 2695   2.180   0.050   2.526
  614OPC     MW 2696   2.184   0.008   2.461
  615OPC     OW 2697   0.954   1.318   3.790
  615OPC    HW1 2698   0.997   1.244   3.806
  615OPC    HW2 2699   1.018   1.377   3.782
  615OPC     MW 2700   0.970   1.316   3.791
  616OPC     OW 2701   2.676   2.339   1.949
  616OPC    HW1 2702   2.676   2.413   1.995
  616OPC    HW2 2703   2.693   2.277   2.009
  616OPC     MW 2704   2.679   2.341   1.965
  617OPC     OW 2705   3.987   3.910   0.922
  617OPC    HW1 2706   3.901   3.908   0.912
  617OPC    HW2 2707   3.999   3.955   0.996
  617OPC     MW 2708   3.976   3.917   0.931
  618OPC     OW 2709   2.373   4.681   0.774
  618OPC    HW1 2710   2.303   4.632   0.795
  618OPC    HW2 2711   2.375   0.033   0.837
  618OPC     MW 2712   2.363   4.683   0.786
  619OPC     OW 2713   2.662   2.581   1.172
  619OPC    HW1 2714   2.616   2.514   1.206
  619OPC    HW2 2715   2.613   2.651   1.190
  619OPC     MW 2716   2.648   2.581   1.180
  620OPC     OW 2717   0.206   3.829   4.130
  620OPC    HW1 2718   0.279   3.863   4.096
  620OPC    HW2 2719   0.149   3.894   4.126
  620OPC     MW 2720   0.209   3.844   4.124
  621OPC     OW 2721   4.555   2.845   0.312
  621OPC    HW1 2722   4.526   2.900   0.250
  621OPC    HW2 2723   4.497   2.780   0.310
  621OPC     MW 2724   4.542   2.844   0.302
  622OPC     OW 2725   0.543   1.254   3.985
  622OPC    HW1 2726   0.503   1.268   4.061
  622OPC    HW2 2727   0.617   1.300   3.991
  622OPC     MW 2728   0.548   1.263   3.997
  623OPC     OW 2729   3.146   2.276   1.507
  623OPC    HW1 2730   3.070   2.288   1.465
  623OPC    HW2 2731   3.123   2.272   1.591
  623OPC     MW 2732   3.131   2.277   1.514
  624OPC     OW 2733   0.979   4.547   2.243
  624OPC    HW1 2734   0.942   4.494   2.185
  624OPC    HW2 2735   1.042   4.498   2.279
  624OPC     MW 2736   0.983   4.532   2.240
  625OPC     OW 2737   0.043   1.598   2.322
  625OPC    HW1 2738   0.109   1.543   2.303
  625OPC    HW2 2739   0.082   1.676   2.325
  625OPC     MW 2740   0.059   1.601   2.319
  626OPC     OW 2741   0.414   1.726   0.231
  626OPC    HW1 2742   0.474   1.742   0.293
  626OPC    HW2 2743   0.345   1.698   0.276
  626OPC     MW 2744   0.413   1.724   0.247
  627OPC     OW 2745   4.757   3.378   2.068
  627OPC    HW1 2746   4.690   3.390   2.121
  627OPC    HW2 2747   4.820   3.429   2.101
  627OPC     MW 2748   4.757   3.387   2.080
  628OPC     OW 2749   0.611   4.633   0.465
  628OPC    HW1 2750   0.625   4.547   0.478
  628OPC    HW2 2751   0.648   4.648   0.388
  628OPC     MW 2752   0.618   4.622   0.456
  629OPC     OW 2753   2.355   2.665   0.921
  629OPC    HW1 2754   2.442   2.673   0.922
  629OPC    HW2 2755   2.341   2.595   0.871
  629OPC     MW 2756   2.366   2.656   0.914
  630OPC     OW 2757   2.776   4.408   3.270
  630OPC    HW1 2758   2.708   4.438   3.225
  630OPC    HW2 2759   2.758   4.431   3.352
  630OPC     MW 2760   2.764   4.416   3.276
  631OPC     OW 2761   3.524   1.221   0.603
  631OPC    HW1 2762   3.508   1.264   0.528
  631OPC    HW2 2763   3.449   1.227   0.647
  631OPC     MW 2764   3.511   1.228   0.598
  632OPC     OW 2765   0.863   3.535   4.446
  632OPC    HW1 2766   0.909   3.593   4.400
  632OPC    HW2 2767   0.922   3.496   4.496
  632OPC     MW 2768   0.878   3.538   4.447
  633OPC     OW 2769   0.346   2.670   0.908
  633OPC    HW1 2770   0.412   2.656   0.964
  633OPC    HW2 2771   0.278   2.687   0.961
  633OPC     MW 2772   0.346   2.671   0.924
  634OPC     OW 2773   3.394   0.365   4.247
  634OPC    HW1 2774   3.308   0.364   4.234
  634OPC    HW2 2775   3.426   0.390   4.170
  634OPC     MW 2776   3.386   0.369   4.234
  635OPC     OW 2777   3.143   3.767   1.808
  635OPC    HW1 2778   3.134   3.854   1.812
  635OPC    HW2 2779   3.229   3.756   1.800
  635OPC     MW 2780   3.155   3.778   1.808
  636OPC     OW 2781   3.235   4.444   3.767
  636OPC    HW1 2782   3.316   4.440   3.734
  636OPC    HW2 2783   3.211   4.361   3.775
  636OPC     MW 2784   3.243   4.431   3.763
  637OPC     OW 2785   3.239   2.786   4.016
  637OPC    HW1 2786   3.171   2.783   3.962
  637OPC    HW2 2787   3.215   2.843   4.077
  637OPC     MW 2788   3.225   2.794   4.017
  638OPC     OW 2789   4.319   3.607   3.186
  638OPC    HW1 2790   4.281   3.570   3.116
  638OPC    HW2 2791   4.268   3.581   3.252
  638OPC     MW 2792   4.306   3.598   3.185
  639OPC     OW 2793   1.191   0.062   4.759
  639OPC    HW1 2794   1.219   0.131   4.714
  639OPC    HW2 2795   1.112   0.047   4.724
  639OPC     MW 2796   1.183   0.070   4.747
  640OPC     OW 2797   1.629   3.890   0.227
  640OPC    HW1 2798   1.628   3.968   0.188
  640OPC    HW2 2799   1.706   3.889   0.268
  640OPC     MW 2800   1.640   3.902   0.228
  641OPC     OW 2801   4.159   1.089   4.642
  641OPC    HW1 2802   4.088   1.130   4.611
  641OPC    HW2 2803   4.172   1.025   4.585
  641OPC     MW 2804   4.150   1.085   4.629
  642OPC     OW 2805   2.056   2.539   0.728
  642OPC    HW1 2806   2.040   2.533   0.813
  642OPC    HW2 2807   2.023   2.465   0.696
  642OPC     MW 2808   2.049   2.527   0.736
  643OPC     OW 2809   0.036   0.567   1.662
  643OPC    HW1 2810   0.006   0.508   1.606
  643OPC    HW2 2811   0.121   0.574   1.642
  643OPC     MW 2812   0.044   0.559   1.651
  644OPC     OW 2813   3.300   3.593   2.336
  644OPC    HW1 2814   3.334   3.659   2.291
  644OPC    HW2 2815   3.319   3.613   2.419
  644OPC     MW 2816   3.308   3.606   2.342
  645OPC     OW 2817   3.622   0.282   3.813
  645OPC    HW1 2818   3.687   0.291   3.870
  645OPC    HW2 2819   3.618   0.196   3.800
  645OPC     MW 2820   3.631   0.271   3.820
  646OPC     OW 2821   2.545   2.128   3.368
  646OPC    HW1 2822   2.613   2.084   3.338
  646OPC    HW2 2823   2.581   2.196   3.409
  646OPC     MW 2824   2.560   2.132   3.370
  647OPC     OW 2825   3.261   0.247   1.891
  647OPC    HW1 2826   3.263   0.310   1.952
  647OPC    HW2 2827   3.228   0.179   1.934
  647OPC     MW 2828   3.257   0.247   1.907
  648OPC     OW 2829   2.601   2.669   4.199
  648OPC    HW1 2830   2.548   2.647   4.264
  648OPC    HW2 2831   2.655   2.728   4.235
  648OPC     MW 2832   2.601   2.674   4.214
  649OPC     OW 2833   2.436   4.104   3.361
  649OPC    HW1 2834   2.407   4.178   3.325
  649OPC    HW2 2835   2.522   4.108   3.349
  649OPC     MW 2836   2.444   4.116   3.354
  650OPC     OW 2837   0.099   2.864   0.644
  650OPC    HW1 2838   0.037   2.880   0.586
  650OPC    HW2 2839   0.084   2.922   0.708
  650OPC     MW 2840   0.088   2.875   0.645
  651OPC     OW 2841   3.327   4.378   4.620
  651OPC    HW1 2842   3.341   4.420   4.544
  651OPC    HW2 2843   3.271   4.315   4.599
  651OPC     MW 2844   3.321   4.375   4.606
  652OPC     OW 2845   4.842   1.145   1.094
  652OPC    HW1 2846   4.806   1.161   1.172
  652OPC    HW2 2847   4.779   1.168   1.038
  652OPC     MW 2848   4.827   1.151   1.097
  653OPC     OW 2849   0.628   4.361   0.517
  653OPC    HW1 2850   0.684   4.324   0.572
  653OPC    HW2 2851   0.551   4.354   0.558
  653OPC     MW 2852   0.625   4.355   0.531
  654OPC     OW 2853   4.687   4.232   3.014
  654OPC    HW1 2854   4.646   4.286   3.068
  654OPC    HW2 2855   4.689   4.275   2.938
  654OPC     MW 2856   4.681   4.246   3.011
  655OPC     OW 2857   1.987   3.014   1.864
  655OPC    HW1 2858   1.944   3.085   1.838
  655OPC    HW2 2859   2.065   3.021   1.826
  655OPC     MW 2860   1.992   3.025   1.855
  656OPC     OW 2861   2.830   3.247   0.104
  656OPC    HW1 2862   2.832   3.330   0.077
  656OPC    HW2 2863   2.795   3.252   0.184
  656OPC     MW 2864   2.825   3.260   0.112
  657OPC     OW 2865   1.163   4.373   1.680
  657OPC    HW1 2866   1.093   4.400   1.636
  657OPC    HW2 2867   1.202   4.317   1.626
  657OPC     MW 2868   1.159   4.369   1.666
  658OPC     OW 2869   0.675   1.421   4.492
  658OPC    HW1 2870   0.688   1.420   4.578
  658OPC    HW2 2871   0.750   1.452   4.460
  658OPC     MW 2872   0.688   1.425   4.500
  659OPC     OW 2873   3.524   0.736   4.532
  659OPC    HW1 2874   3.506   0.653   4.511
  659OPC    HW2 2875   3.594   0.729   4.584
  659OPC     MW 2876   3.532   0.723   4.536
  660OPC     OW 2877   4.010   2.546   4.159
  660OPC    HW1 2878   4.091   2.575   4.174
  660OPC    HW2 2879   4.014   2.462   4.183
  660OPC     MW 2880   4.023   2.538   4.165
  661OPC     OW 2881   4.190   2.051   1.938
  661OPC    HW1 2882   4.215   2.004   1.869
  661OPC    HW2 2883   4.257   2.045   1.993
  661OPC     MW 2884   4.203   2.043   1.936
  662OPC     OW 2885   4.537   1.809   0.099
  662OPC    HW1 2886   4.615   1.796   0.063
  662OPC    HW2 2887   4.548   1.784   0.182
  662OPC     MW 2888   4.550   1.804   0.106
  663OPC     OW 2889   1.167   1.397   2.680
  663OPC    HW1 2890   1.195   1.322   2.646
  663OPC    HW2 2891   1.125   1.435   2.614
  663OPC     MW 2892   1.165   1.391   2.665
  664OPC     OW 2893   4.430   1.265   1.859
  664OPC    HW1 2894   4.468   1.229   1.929
  664OPC    HW2 2895   4.354   1.294   1.890
  664OPC     MW 2896   4.424   1.264   1.874
  665OPC     OW 2897   2.511   3.300   1.926
  665OPC    HW1 2898   2.427   3.290   1.948
  665OPC    HW2 2899   2.530   3.381   1.953
  665OPC     MW 2900   2.501   3.311   1.934
  666OPC     OW 2901   4.751   1.615   2.103
  666OPC    HW1 2902   4.804   1.611   2.172
  666OPC    HW2 2903   4.795   1.665   2.046
  666OPC     MW 2904   4.765   1.622   2.105
  667OPC     OW 2905   3.790   4.426   0.835
  667OPC    HW1 2906   3.866   4.388   0.814
  667OPC    HW2 2907   3.744   4.362   0.872
  667OPC     MW 2908   3.794   4.411   0.837
  668OPC     OW 2909   3.782   1.591   0.902
  668OPC    HW1 2910   3.779   1.652   0.840
  668OPC    HW2 2911   3.724   1.531   0.875
  668OPC     MW 2912   3.773   1.591   0.889
  669OPC     OW 2913   2.841   2.380   0.313
  669OPC    HW1 2914   2.901   2.322   0.289
  669OPC    HW2 2915   2.825   2.425   0.240
  669OPC     MW 2916   2.847   2.378   0.299
  670OPC     OW 2917   3.880   0.887   4.814
  670OPC    HW1 2918   3.835   0.961   4.802
  670OPC    HW2 2919   3.950   0.912   0.046
  670OPC     MW 2920   3.884   0.901   0.005
  671OPC     OW 2921   3.032   3.531   2.300
  671OPC    HW1 2922   3.022   3.449   2.326
  671OPC    HW2 2923   3.118   3.545   2.305
  671OPC     MW 2924   3.043   3.521   2.304
  672OPC     OW 2925   2.701   3.636   0.808
  672OPC    HW1 2926   2.774   3.633   0.856
  672OPC    HW2 2927   2.730   3.639   0.726
  672OPC     MW 2928   2.716   3.636   0.803
  673OPC     OW 2929   1.769   3.373   4.697
  673OPC    HW1 2930   1.752   3.458   4.705
  673OPC    HW2 2931   1.850   3.371   4.665
  673OPC     MW 2932   1.778   3.385   4.694
  674OPC     OW 2933   3.803   4.041   2.805
  674OPC    HW1 2934   3.819   4.127   2.814
  674OPC    HW2 2935   3.795   4.013   2.888
  674OPC     MW 2936   3.804   4.050   2.819
  675OPC     OW 2937   3.333   0.439   0.111
  675OPC    HW1 2938   3.385   0.378   0.144
  675OPC    HW2 2939   3.334   0.421   0.025
  675OPC     MW 2940   3.341   0.427   0.103
  676OPC     OW 2941   4.578   2.882   2.951
  676OPC    HW1 2942   4.656   2.908   2.979
  676OPC    HW2 2943   4.559   2.938   2.886
  676OPC     MW 2944   4.586   2.894   2.945
  677OPC     OW 2945   1.227   0.887   2.861
  677OPC    HW1 2946   1.171   0.938   2.818
  677OPC    HW2 2947   1.176   0.827   2.899
  677OPC     MW 2948   1.211   0.885   2.860
  678OPC     OW 2949   4.361   2.618   0.374
  678OPC    HW1 2950   4.372   2.532   0.380
  678OPC    HW2 2951   4.307   2.628   0.307
  678OPC     MW 2952   4.355   2.607   0.365
  679OPC     OW 2953   3.822   2.243   2.668
  679OPC    HW1 2954   3.758   2.210   2.717
  679OPC    HW2 2955   3.888   2.187   2.680
  679OPC     MW 2956   3.822   2.230   2.677
  680OPC     OW 2957   4.135   0.691   0.221
  680OPC    HW1 2958   4.069   0.721   0.269
  680OPC    HW2 2959   4.197   0.752   0.232
  680OPC     MW 2960   4.135   0.705   0.229
  681OPC     OW 2961   2.690   4.330   2.215
  681OPC    HW1 2962   2.769   4.362   2.198
  681OPC    HW2 2963   2.693   4.249   2.182
  681OPC     MW 2964   2.702   4.323   2.208
  682OPC     OW 2965   4.086   2.397   2.817
  682OPC    HW1 2966   4.109   2.387   2.733
  682OPC    HW2 2967   4.024   2.458   2.813
  682OPC     MW 2968   4.080   2.404   2.804
  683OPC     OW 2969   2.615   0.835   4.093
  683OPC    HW1 2970   2.690   0.827   4.049
  683OPC    HW2 2971   2.570   0.892   4.045
  683OPC     MW 2972   2.619   0.842   4.079
  684OPC     OW 2973   2.632   0.714   2.040
  684OPC    HW1 2974   2.602   0.766   2.103
  684OPC    HW2 2975   2.718   0.730   2.039
  684OPC     MW 2976   2.641   0.724   2.049
  685OPC     OW 2977   0.061   0.625   3.082
  685OPC    HW1 2978   0.023   0.551   3.106
  685OPC    HW2 2979   0.120   0.640   3.144
  685OPC     MW 2980   0.064   0.616   3.094
  686OPC     OW 2981   4.292   1.642   4.144
  686OPC    HW1 2982   4.222   1.635   4.092
  686OPC    HW2 2983   4.312   1.560   4.163
  686OPC     MW 2984   4.284   1.629   4.139
  687OPC     OW 2985   2.089   4.601   3.886
  687OPC    HW1 2986   2.100   4.598   3.972
  687OPC    HW2 2987   2.161   4.564   3.854
  687OPC     MW 2988   2.101   4.595   3.894
  688OPC     OW 2989   3.712   3.297   3.843
  688OPC    HW1 2990   3.780   3.266   3.798
  688OPC    HW2 2991   3.742   3.372   3.877
  688OPC     MW 2992   3.727   3.303   3.841
  689OPC     OW 2993   1.760   2.987   3.242
  689OPC    HW1 2994   1.816   2.960   3.181
  689OPC    HW2 2995   1.696   3.024   3.196
  689OPC     MW 2996   1.759   2.988   3.226
  690OPC     OW 2997   0.006   4.192   0.733
  690OPC    HW1 2998   0.068   4.168   0.676
  690OPC    HW2 2999   0.036   4.162   0.809
  690OPC     MW 3000   0.020   4.184   0.736
  691OPC     OW 3001   3.879   1.993   0.171
  691OPC    HW1 3002   3.865   2.074   0.142
  691OPC    HW2 3003   3.895   1.947   0.098
  691OPC     MW 3004   3.879   1.998   0.156
  692OPC     OW 3005   3.258   3.920   4.573
  692OPC    HW1 3006   3.240   3.856   4.517
  692OPC    HW2 3007   3.345   3.928   4.568
  692OPC     MW 3008   3.268   3.912   4.564
  693OPC     OW 3009   4.297   0.408   2.940
  693OPC    HW1 3010   4.280   0.382   3.021
  693OPC    HW2 3011   4.241   0.363   2.891
  693OPC     MW 3012   4.286   0.398   2.945
  694OPC     OW 3013   1.496   4.697   0.984
  694OPC    HW1 3014   1.468   0.059   1.029
  694OPC    HW2 3015   1.580   0.005   0.971
  694OPC     MW 3016   1.504   0.001   0.989
  695OPC     OW 3017   0.803   0.809   1.662
  695OPC    HW1 3018   0.884   0.840   1.674
  695OPC    HW2 3019   0.792   0.753   1.728
  695OPC     MW 3020   0.814   0.805   1.673
  696OPC     OW 3021   1.897   3.736   1.711
  696OPC    HW1 3022   1.905   3.798   1.651
  696OPC    HW2 3023   1.812   3.719   1.712
  696OPC     MW 3024   1.886   3.743   1.702
  697OPC     OW 3025   0.665   0.722   2.615
  697OPC    HW1 3026   0.704   0.735   2.692
  697OPC    HW2 3027   0.708   0.775   2.561
  697OPC     MW 3028   0.677   0.731   2.619
  698OPC     OW 3029   2.824   3.880   2.788
  698OPC    HW1 3030   2.767   3.929   2.833
  698OPC    HW2 3031   2.861   3.831   2.850
  698OPC     MW 3032   2.821   3.880   2.804
  699OPC     OW 3033   4.319   4.099   1.761
  699OPC    HW1 3034   4.272   4.082   1.689
  699OPC    HW2 3035   4.371   4.029   1.768
  699OPC     MW 3036   4.320   4.086   1.751
  700OPC     OW 3037   2.889   3.423   2.769
  700OPC    HW1 3038   2.851   3.499   2.748
  700OPC    HW2 3039   2.964   3.425   2.724
  700OPC     MW 3040   2.894   3.435   2.759
  701OPC     OW 3041   3.996   3.065   0.755
  701OPC    HW1 3042   4.012   3.117   0.824
  701OPC    HW2 3043   3.953   3.117   0.700
  701OPC     MW 3044   3.992   3.080   0.757
  702OPC     OW 3045   3.918   4.116   4.070
  702OPC    HW1 3046   3.903   4.045   4.119
  702OPC    HW2 3047   3.885   4.181   4.117
  702OPC     MW 3048   3.910   4.115   4.084
  703OPC     OW 3049   3.414   4.633   1.053
  703OPC    HW1 3050   3.354   4.686   1.090
  703OPC    HW2 3051   3.388   4.628   0.970
  703OPC     MW 3052   3.401   4.640   1.046
  704OPC     OW 3053   2.047   0.567   1.183
  704OPC    HW1 3054   1.976   0.536   1.142
  704OPC    HW2 3055   2.046   0.652   1.163
  704OPC     MW 3056   2.036   0.575   1.174
  705OPC     OW 3057   0.261   2.728   3.190
  705OPC    HW1 3058   0.289   2.662   3.240
  705OPC    HW2 3059   0.252   2.794   3.247
  705OPC     MW 3060   0.264   2.728   3.206
  706OPC     OW 3061   0.625   3.154   1.364
  706OPC    HW1 3062   0.556   3.102   1.349
  706OPC    HW2 3063   0.673   3.109   1.421
  706OPC     MW 3064   0.622   3.139   1.370
  707OPC     OW 3065   1.378   0.186   1.146
  707OPC    HW1 3066   1.417   0.263   1.136
  707OPC    HW2 3067   1.307   0.191   1.095
  707OPC     MW 3068   1.373   0.198   1.137
  708OPC     OW 3069   3.945   0.708   2.516
  708OPC    HW1 3070   3.992   0.691   2.445
  708OPC    HW2 3071   3.991   0.671   2.580
  708OPC     MW 3072   3.958   0.700   2.515
  709OPC     OW 3073   2.365   0.892   4.319
  709OPC    HW1 3074   2.428   0.925   4.369
  709OPC    HW2 3075   2.408   0.835   4.268
  709OPC     MW 3076   2.381   0.888   4.319
  710OPC     OW 3077   0.807   3.378   3.825
  710OPC    HW1 3078   0.776   3.413   3.752
  710OPC    HW2 3079   0.875   3.429   3.844
  710OPC     MW 3080   0.813   3.391   3.817
  711OPC     OW 3081   1.261   1.805   0.381
  711OPC    HW1 3082   1.281   1.887   0.403
  711OPC    HW2 3083   1.325   1.758   0.415
  711OPC     MW 3084   1.273   1.810   0.389
  712OPC     OW 3085   2.356   2.152   3.735
  712OPC    HW1 3086   2.401   2.213   3.778
  712OPC    HW2 3087   2.403   2.080   3.748
  712OPC     MW 3088   2.369   2.150   3.744
  713OPC     OW 3089   0.426   3.592   3.239
  713OPC    HW1 3090   0.402   3.588   3.155
  713OPC    HW2 3091   0.386   3.523   3.275
  713OPC     MW 3092   0.417   3.581   3.232
  714OPC     OW 3093   2.116   2.329   4.411
  714OPC    HW1 3094   2.127   2.413   4.392
  714OPC    HW2 3095   2.153   2.287   4.344
  714OPC     MW 3096   2.123   2.335   4.399
  715OPC     OW 3097   0.810   3.529   3.559
  715OPC    HW1 3098   0.774   3.514   3.481
  715OPC    HW2 3099   0.872   3.588   3.541
  715OPC     MW 3100   0.814   3.535   3.545
  716OPC     OW 3101   2.200   1.107   3.928
  716OPC    HW1 3102   2.180   1.069   4.004
  716OPC    HW2 3103   2.173   1.189   3.939
  716OPC     MW 3104   2.193   1.113   3.941
  717OPC     OW 3105   0.320   3.029   0.209
  717OPC    HW1 3106   0.347   2.949   0.188
  717OPC    HW2 3107   0.305   3.024   0.295
  717OPC     MW 3108   0.322   3.016   0.219
  718OPC     OW 3109   3.503   0.236   1.138
  718OPC    HW1 3110   3.537   0.297   1.191
  718OPC    HW2 3111   3.525   0.265   1.058
  718OPC     MW 3112   3.511   0.249   1.134
  719OPC     OW 3113   3.164   1.088   1.456
  719OPC    HW1 3114   3.198   1.013   1.484
  719OPC    HW2 3115   3.179   1.143   1.521
  719OPC     MW 3116   3.171   1.085   1.470
  720OPC     OW 3117   4.223   4.482   0.976
  720OPC    HW1 3118   4.170   4.423   1.011
  720OPC    HW2 3119   4.300   4.466   1.014
  720OPC     MW 3120   4.227   4.471   0.987
  721OPC     OW 3121   1.943   0.293   4.789
  721OPC    HW1 3122   1.936   0.368   0.018
  721OPC    HW2 3123   2.003   0.249   0.020
  721OPC     MW 3124   1.951   0.298   4.802
  722OPC     OW 3125   0.439   2.916   0.814
  722OPC    HW1 3126   0.405   2.842   0.846
  722OPC    HW2 3127   0.395   2.979   0.855
  722OPC     MW 3128   0.428   2.914   0.825
  723OPC     OW 3129   2.767   2.530   0.089
  723OPC    HW1 3130   2.785   2.462   0.037
  723OPC    HW2 3131   2.811   2.596   0.052
  723OPC     MW 3132   2.776   2.530   0.075
  724OPC     OW 3133   0.469   4.163   4.615
  724OPC    HW1 3134   0.392   4.122   4.611
  724OPC    HW2 3135   0.498   4.144   4.695
  724OPC     MW 3136   0.462   4.154   4.627
  725OPC     OW 3137   3.102   0.222   2.901
  725OPC    HW1 3138   3.165   0.267   2.861
  725OPC    HW2 3139   3.029   0.252   2.866
  725OPC     MW 3140   3.101   0.233   2.890
  726OPC     OW 3141   1.639   3.233   4.500
  726OPC    HW1 3142   1.676   3.280   4.564
  726OPC    HW2 3143   1.561   3.213   4.533
  726OPC     MW 3144   1.633   3.237   4.515
  727OPC     OW 3145   1.045   1.054   2.734
  727OPC    HW1 3146   0.984   1.027   2.677
  727OPC    HW2 3147   1.104   1.095   2.684
  727OPC     MW 3148   1.045   1.056   2.718
  728OPC     OW 3149   3.040   3.049   2.287
  728OPC    HW1 3150   2.975   2.999   2.259
  728OPC    HW2 3151   3.067   3.090   2.215
  728OPC     MW 3152   3.034   3.048   2.273
  729OPC     OW 3153   3.049   0.093   3.144
  729OPC    HW1 3154   3.058   0.118   3.060
  729OPC    HW2 3155   3.038   0.007   3.138
  729OPC     MW 3156   3.049   0.084   3.131
  730OPC     OW 3157   2.912   0.843   2.793
  730OPC    HW1 3158   2.826   0.856   2.784
  730OPC    HW2 3159   2.937   0.910   2.843
  730OPC     MW 3160   2.903   0.855   2.799
  731OPC     OW 3161   3.836   0.795   3.469
  731OPC    HW1 3162   3.834   0.717   3.431
  731OPC    HW2 3163   3.831   0.851   3.403
  731OPC     MW 3164   3.835   0.792   3.454
  732OPC     OW 3165   2.105   4.044   2.245
  732OPC    HW1 3166   2.062   4.048   2.321
  732OPC    HW2 3167   2.042   4.026   2.187
  732OPC     MW 3168   2.089   4.042   2.247
  733OPC     OW 3169   0.518   4.385   2.981
  733OPC    HW1 3170   0.604   4.384   2.990
  733OPC    HW2 3171   0.500   4.310   2.941
  733OPC     MW 3172   0.528   4.374   2.976
  734OPC     OW 3173   1.263   1.080   1.017
  734OPC    HW1 3174   1.216   1.105   1.086
  734OPC    HW2 3175   1.332   1.040   1.052
  734OPC     MW 3176   1.266   1.078   1.032
  735OPC     OW 3177   0.183   0.830   0.372
  735OPC    HW1 3178   0.147   0.834   0.293
  735OPC    HW2 3179   0.248   0.773   0.362
  735OPC     MW 3180   0.187   0.822   0.359
  736OPC     OW 3181   4.344   3.011   3.818
  736OPC    HW1 3182   4.330   2.939   3.865
  736OPC    HW2 3183   4.423   3.038   3.844
  736OPC     MW 3184   4.353   3.004   3.829
  737OPC     OW 3185   0.069   1.957   0.126
  737OPC    HW1 3186   0.015   1.902   0.085
  737OPC    HW2 3187   0.142   1.952   0.080
  737OPC     MW 3188   0.072   1.948   0.113
  738OPC     OW 3189   2.768   0.149   2.964
  738OPC    HW1 3190   2.777   0.187   3.042
  738OPC    HW2 3191   2.788   0.212   2.908
  738OPC     MW 3192   2.773   0.164   2.967
  739OPC     OW 3193   3.578   4.597   2.452
  739OPC    HW1 3194   3.602   4.514   2.436
  739OPC    HW2 3195   3.653   4.641   2.447
  739OPC     MW 3196   3.593   4.591   2.449
  740OPC     OW 3197   0.136   3.721   0.295
  740OPC    HW1 3198   0.091   3.779   0.249
  740OPC    HW2 3199   0.217   3.753   0.295
  740OPC     MW 3200   0.142   3.734   0.288
  741OPC     OW 3201   1.656   1.979   0.821
  741OPC    HW1 3202   1.622   2.033   0.880
  741OPC    HW2 3203   1.726   2.022   0.792
  741OPC     MW 3204   1.661   1.994   0.825
  742OPC     OW 3205   4.427   1.019   3.507
  742OPC    HW1 3206   4.474   0.963   3.460
  742OPC    HW2 3207   4.429   0.986   3.588
  742OPC     MW 3208   4.434   1.006   3.512
  743OPC     OW 3209   4.554   4.223   3.972
  743OPC    HW1 3210   4.506   4.150   3.967
  743OPC    HW2 3211   4.548   4.256   3.892
  743OPC     MW 3212   4.546   4.217   3.960
  744OPC     OW 3213   2.816   4.601   1.755
  744OPC    HW1 3214   2.891   4.581   1.794
  744OPC    HW2 3215   2.790   4.673   1.797
  744OPC     MW 3216   2.823   4.609   1.767
  745OPC     OW 3217   4.168   0.252   4.262
  745OPC    HW1 3218   4.254   0.269   4.260
  745OPC    HW2 3219   4.159   0.203   4.333
  745OPC     MW 3220   4.179   0.247   4.272
  746OPC     OW 3221   2.360   1.371   0.194
  746OPC    HW1 3222   2.423   1.322   0.229
  746OPC    HW2 3223   2.314   1.314   0.146
  746OPC     MW 3224   2.362   1.355   0.192
  747OPC     OW 3225   0.379   0.024   0.597
  747OPC    HW1 3226   0.461   0.003   0.577
  747OPC    HW2 3227   0.385   0.060   0.676
  747OPC     MW 3228   0.392   0.027   0.606
  748OPC     OW 3229   1.214   0.471   2.372
  748OPC    HW1 3230   1.188   0.530   2.430
  748OPC    HW2 3231   1.160   0.404   2.384
  748OPC     MW 3232   1.202   0.470   2.382
  749OPC     OW 3233   1.418   2.843   1.943
  749OPC    HW1 3234   1.389   2.905   1.997
  749OPC    HW2 3235   1.383   2.770   1.975
  749OPC     MW 3236   1.409   2.841   1.956
  750OPC     OW 3237   2.684   0.219   1.647
  750OPC    HW1 3238   2.616   0.169   1.624
  750OPC    HW2 3239   2.673   0.292   1.600
  750OPC     MW 3240   2.672   0.222   1.637
  751OPC     OW 3241   3.604   2.527   2.760
  751OPC    HW1 3242   3.524   2.506   2.730
  751OPC    HW2 3243   3.618   2.469   2.823
  751OPC     MW 3244   3.594   2.515   2.765
  752OPC     OW 3245   0.780   0.331   2.715
  752OPC    HW1 3246   0.774   0.245   2.700
  752OPC    HW2 3247   0.734   0.367   2.651
  752OPC     MW 3248   0.772   0.324   2.704
  753OPC     OW 3249   0.066   1.918   3.530
  753OPC    HW1 3250   0.087   1.861   3.592
  753OPC    HW2 3251   0.116   1.988   3.549
  753OPC     MW 3252   0.077   1.920   3.542
  754OPC     OW 3253   4.012   2.695   3.431
  754OPC    HW1 3254   4.035   2.763   3.481
  754OPC    HW2 3255   3.962   2.647   3.484
  754OPC     MW 3256   4.008   2.698   3.446
  755OPC     OW 3257   0.728   3.289   2.679
  755OPC    HW1 3258   0.752   3.335   2.608
  755OPC    HW2 3259   0.796   3.297   2.732
  755OPC     MW 3260   0.741   3.297   2.676
  756OPC     OW 3261   1.818   1.278   3.909
  756OPC    HW1 3262   1.816   1.191   3.903
  756OPC    HW2 3263   1.904   1.296   3.914
  756OPC     MW 3264   1.831   1.268   3.909
  757OPC     OW 3265   0.381   3.093   3.784
  757OPC    HW1 3266   0.405   3.136   3.856
  757OPC    HW2 3267   0.436   3.122   3.723
  757OPC     MW 3268   0.392   3.103   3.785
  758OPC     OW 3269   4.184   1.969   3.685
  758OPC    HW1 3270   4.184   2.054   3.664
  758OPC    HW2 3271   4.216   1.931   3.613
  758OPC     MW 3272   4.189   1.976   3.671
  759OPC     OW 3273   1.337   3.609   0.022
  759OPC    HW1 3274   1.250   3.611   0.015
  759OPC    HW2 3275   1.355   3.524   0.031
  759OPC     MW 3276   1.326   3.597   0.022
  760OPC     OW 3277   0.023   3.316   3.686
  760OPC    HW1 3278   4.827   3.327   3.738
  760OPC    HW2 3279   0.083   3.371   3.718
  760OPC     MW 3280   0.022   3.326   3.698
  761OPC     OW 3281   3.684   1.805   0.263
  761OPC    HW1 3282   3.729   1.874   0.235
  761OPC    HW2 3283   3.731   1.737   0.235
  761OPC     MW 3284   3.697   1.805   0.254
  762OPC     OW 3285   3.297   4.436   2.329
  762OPC    HW1 3286   3.318   4.509   2.285
  762OPC    HW2 3287   3.221   4.455   2.366
  762OPC     MW 3288   3.289   4.449   2.328
  763OPC     OW 3289   2.649   3.005   2.493
  763OPC    HW1 3290   2.618   2.980   2.416
  763OPC    HW2 3291   2.718   2.953   2.506
  763OPC     MW 3292   2.654   2.994   2.484
  764OPC     OW 3293   4.866   2.181   0.282
  764OPC    HW1 3294   0.063   2.198   0.331
  764OPC    HW2 3295   0.018   2.112   0.235
  764OPC     MW 3296   0.007   2.173   0.282
  765OPC     OW 3297   4.330   2.515   1.391
  765OPC    HW1 3298   4.366   2.439   1.367
  765OPC    HW2 3299   4.360   2.527   1.471
  765OPC     MW 3300   4.340   2.505   1.399
  766OPC     OW 3301   2.072   4.602   2.843
  766OPC    HW1 3302   2.091   4.675   2.799
  766OPC    HW2 3303   2.071   4.629   2.926
  766OPC     MW 3304   2.074   4.617   2.849
  767OPC     OW 3305   3.611   0.291   0.118
  767OPC    HW1 3306   3.665   0.341   0.072
  767OPC    HW2 3307   3.618   0.213   0.079
  767OPC     MW 3308   3.620   0.287   0.105
  768OPC     OW 3309   3.264   0.862   1.782
  768OPC    HW1 3310   3.295   0.795   1.829
  768OPC    HW2 3311   3.231   0.824   1.711
  768OPC     MW 3312   3.264   0.846   1.779
  769OPC     OW 3313   1.555   4.599   2.593
  769OPC    HW1 3314   1.498   4.536   2.573
  769OPC    HW2 3315   1.632   4.556   2.598
  769OPC     MW 3316   1.558   4.583   2.591
  770OPC     OW 3317   4.141   2.532   4.579
  770OPC    HW1 3318   4.179   2.597   4.623
  770OPC    HW2 3319   4.195   2.519   4.511
  770OPC     MW 3320   4.155   2.540   4.575
  771OPC     OW 3321   1.480   4.154   2.172
  771OPC    HW1 3322   1.408   4.139   2.126
  771OPC    HW2 3323   1.505   4.233   2.146
  771OPC     MW 3324   1.473   4.164   2.161
  772OPC     OW 3325   2.246   0.909   3.502
  772OPC    HW1 3326   2.186   0.938   3.558
  772OPC    HW2 3327   2.321   0.928   3.541
  772OPC     MW 3328   2.248   0.916   3.516
  773OPC     OW 3329   2.824   3.592   3.907
  773OPC    HW1 3330   2.778   3.632   3.970
  773OPC    HW2 3331   2.805   3.637   3.835
  773OPC     MW 3332   2.815   3.604   3.906
  774OPC     OW 3333   1.467   3.004   1.493
  774OPC    HW1 3334   1.427   2.965   1.560
  774OPC    HW2 3335   1.534   3.046   1.530
  774OPC     MW 3336   1.471   3.004   1.508
  775OPC     OW 3337   0.599   4.072   0.035
  775OPC    HW1 3338   0.617   4.097   0.116
  775OPC    HW2 3339   0.677   4.051   0.002
  775OPC     MW 3340   0.613   4.072   0.042
  776OPC     OW 3341   2.162   0.804   4.497
  776OPC    HW1 3342   2.226   0.829   4.443
  776OPC    HW2 3343   2.111   0.874   4.502
  776OPC     MW 3344   2.164   0.818   4.490
  777OPC     OW 3345   3.102   1.161   3.866
  777OPC    HW1 3346   3.129   1.244   3.874
  777OPC    HW2 3347   3.144   1.120   3.931
  777OPC     MW 3348   3.112   1.167   3.877
  778OPC     OW 3349   3.285   4.083   0.420
  778OPC    HW1 3350   3.282   4.092   0.333
  778OPC    HW2 3351   3.367   4.057   0.435
  778OPC     MW 3352   3.297   4.080   0.409
  779OPC     OW 3353   3.497   1.178   4.726
  779OPC    HW1 3354   3.424   1.225   4.723
  779OPC    HW2 3355   3.528   1.183   4.644
  779OPC     MW 3356   3.491   1.185   4.713
  780OPC     OW 3357   4.675   3.975   0.388
  780OPC    HW1 3358   4.603   3.926   0.385
  780OPC    HW2 3359   4.712   3.962   0.310
  780OPC     MW 3360   4.669   3.966   0.376
  781OPC     OW 3361   2.951   2.038   1.198
  781OPC    HW1 3362   2.938   2.119   1.230
  781OPC    HW2 3363   3.007   2.003   1.254
  781OPC     MW 3364   2.957   2.045   1.211
  782OPC     OW 3365   1.101   0.494   4.156
  782OPC    HW1 3366   1.106   0.407   4.161
  782OPC    HW2 3367   1.153   0.514   4.089
  782OPC     MW 3368   1.110   0.485   4.147
  783OPC     OW 3369   0.636   1.057   0.220
  783OPC    HW1 3370   0.717   1.084   0.237
  783OPC    HW2 3371   0.587   1.108   0.271
  783OPC     MW 3372   0.641   1.069   0.230
  784OPC     OW 3373   3.536   4.318   2.408
  784OPC    HW1 3374   3.461   4.352   2.379
  784OPC    HW2 3375   3.520   4.302   2.492
  784OPC     MW 3376   3.523   4.321   2.416
  785OPC     OW 3377   3.632   1.565   3.983
  785OPC    HW1 3378   3.651   1.593   4.063
  785OPC    HW2 3379   3.702   1.586   3.936
  785OPC     MW 3380   3.645   1.572   3.988
  786OPC     OW 3381   2.978   1.264   1.829
  786OPC    HW1 3382   2.950   1.199   1.777
  786OPC    HW2 3383   2.978   1.334   1.775
  786OPC     MW 3384   2.974   1.265   1.813
  787OPC     OW 3385   3.183   3.038   3.348
  787OPC    HW1 3386   3.193   3.125   3.343
  787OPC    HW2 3387   3.258   3.007   3.316
  787OPC     MW 3388   3.196   3.047   3.343
  788OPC     OW 3389   3.844   0.352   2.137
  788OPC    HW1 3390   3.907   0.331   2.193
  788OPC    HW2 3391   3.778   0.298   2.158
  788OPC     MW 3392   3.843   0.341   2.148
  789OPC     OW 3393   4.314   0.122   0.066
  789OPC    HW1 3394   4.316   0.038   0.044
  789OPC    HW2 3395   4.387   0.154   0.031
  789OPC     MW 3396   4.325   0.114   0.057
  790OPC     OW 3397   2.935   1.770   4.756
  790OPC    HW1 3398   3.018   1.746   4.763
  790OPC    HW2 3399   2.892   1.693   4.754
  790OPC     MW 3400   2.941   1.755   4.757
  791OPC     OW 3401   2.790   1.760   3.946
  791OPC    HW1 3402   2.814   1.841   3.923
  791OPC    HW2 3403   2.717   1.772   3.992
  791OPC     MW 3404   2.783   1.774   3.949
  792OPC     OW 3405   4.335   4.434   0.269
  792OPC    HW1 3406   4.403   4.477   0.237
  792OPC    HW2 3407   4.341   4.355   0.232
  792OPC     MW 3408   4.346   4.429   0.259
  793OPC     OW 3409   1.130   2.661   0.313
  793OPC    HW1 3410   1.178   2.589   0.301
  793OPC    HW2 3411   1.169   2.699   0.382
  793OPC     MW 3412   1.143   2.656   0.322
  794OPC     OW 3413   1.273   0.290   4.611
  794OPC    HW1 3414   1.251   0.369   4.639
  794OPC    HW2 3415   1.359   0.296   4.598
  794OPC     MW 3416   1.282   0.302   4.613
  795OPC     OW 3417   4.518   3.463   3.654
  795OPC    HW1 3418   4.512   3.549   3.643
  795OPC    HW2 3419   4.547   3.435   3.576
  795OPC     MW 3420   4.521   3.471   3.641
  796OPC     OW 3421   4.605   0.342   1.248
  796OPC    HW1 3422   4.519   0.329   1.237
  796OPC    HW2 3423   4.640   0.266   1.226
  796OPC     MW 3424   4.597   0.329   1.243
  797OPC     OW 3425   4.391   1.515   0.363
  797OPC    HW1 3426   4.416   1.453   0.420
  797OPC    HW2 3427   4.309   1.533   0.388
  797OPC     MW 3428   4.382   1.508   0.375
  798OPC     OW 3429   4.255   1.023   4.043
  798OPC    HW1 3430   4.195   1.072   4.083
  798OPC    HW2 3431   4.209   0.981   3.982
  798OPC     MW 3432   4.239   1.024   4.040
  799OPC     OW 3433   1.772   4.336   0.776
  799OPC    HW1 3434   1.829   4.292   0.825
  799OPC    HW2 3435   1.699   4.336   0.824
  799OPC     MW 3436   1.770   4.329   0.790
  800OPC     OW 3437   1.060   3.601   0.003
  800OPC    HW1 3438   0.985   3.645   4.808
  800OPC    HW2 3439   1.059   3.545   4.750
  800OPC     MW 3440   1.049   3.600   4.806
  801OPC     OW 3441   4.490   0.610   3.203
  801OPC    HW1 3442   4.531   0.608   3.126
  801OPC    HW2 3443   4.514   0.535   3.241
  801OPC     MW 3444   4.500   0.599   3.197
  802OPC     OW 3445   0.344   1.677   1.593
  802OPC    HW1 3446   0.394   1.635   1.651
  802OPC    HW2 3447   0.397   1.737   1.560
  802OPC     MW 3448   0.359   1.680   1.597
  803OPC     OW 3449   0.814   3.730   4.803
  803OPC    HW1 3450   0.764   3.740   0.060
  803OPC    HW2 3451   0.761   3.692   4.745
  803OPC     MW 3452   0.799   3.726   4.805
  804OPC     OW 3453   3.258   1.475   0.522
  804OPC    HW1 3454   3.249   1.473   0.608
  804OPC    HW2 3455   3.226   1.552   0.499
  804OPC     MW 3456   3.252   1.486   0.531
  805OPC     OW 3457   4.689   0.787   0.005
  805OPC    HW1 3458   4.767   0.798   0.043
  805OPC    HW2 3459   4.637   0.762   0.070
  805OPC     MW 3460   4.693   0.785   0.020
  806OPC     OW 3461   2.380   0.438   2.983
  806OPC    HW1 3462   2.415   0.501   2.934
  806OPC    HW2 3463   2.304   0.472   3.010
  806OPC     MW 3464   2.374   0.453   2.980
  807OPC     OW 3465   4.815   0.804   1.558
  807OPC    HW1 3466   4.841   0.728   1.592
  807OPC    HW2 3467   4.728   0.795   1.552
  807OPC     MW 3468   4.806   0.792   1.562
  808OPC     OW 3469   4.534   0.945   3.000
  808OPC    HW1 3470   4.519   1.014   3.051
  808OPC    HW2 3471   4.462   0.897   3.009
  808OPC     MW 3472   4.521   0.948   3.009
  809OPC     OW 3473   0.342   0.869   4.577
  809OPC    HW1 3474   0.399   0.810   4.546
  809OPC    HW2 3475   0.382   0.901   4.648
  809OPC     MW 3476   0.356   0.865   4.583
  810OPC     OW 3477   0.863   3.417   0.307
  810OPC    HW1 3478   0.894   3.498   0.317
  810OPC    HW2 3479   0.931   3.373   0.274
  810OPC     MW 3480   0.878   3.422   0.304
  811OPC     OW 3481   0.822   2.774   4.742
  811OPC    HW1 3482   0.880   2.719   4.777
  811OPC    HW2 3483   0.778   2.804   4.811
  811OPC     MW 3484   0.824   2.770   4.757
  812OPC     OW 3485   4.595   2.283   3.562
  812OPC    HW1 3486   4.635   2.220   3.518
  812OPC    HW2 3487   4.576   2.247   3.639
  812OPC     MW 3488   4.598   2.268   3.567
  813OPC     OW 3489   3.576   1.198   4.451
  813OPC    HW1 3490   3.651   1.183   4.410
  813OPC    HW2 3491   3.548   1.273   4.417
  813OPC     MW 3492   3.583   1.207   4.440
  814OPC     OW 3493   1.502   0.767   4.203
  814OPC    HW1 3494   1.439   0.785   4.260
  814OPC    HW2 3495   1.524   0.845   4.171
  814OPC     MW 3496   1.496   0.781   4.207
  815OPC     OW 3497   2.885   1.351   0.898
  815OPC    HW1 3498   2.910   1.344   0.981
  815OPC    HW2 3499   2.883   1.437   0.885
  815OPC     MW 3500   2.888   1.363   0.908
  816OPC     OW 3501   2.460   0.851   2.558
  816OPC    HW1 3502   2.453   0.934   2.531
  816OPC    HW2 3503   2.389   0.839   2.608
  816OPC     MW 3504   2.449   0.862   2.562
  817OPC     OW 3505   1.554   0.417   2.120
  817OPC    HW1 3506   1.635   0.418   2.152
  817OPC    HW2 3507   1.552   0.346   2.070
  817OPC     MW 3508   1.566   0.407   2.117
  818OPC     OW 3509   3.843   2.520   4.764
  818OPC    HW1 3510   3.860   2.561   4.689
  818OPC    HW2 3511   3.800   2.580   4.811
  818OPC     MW 3512   3.839   2.535   4.760
  819OPC     OW 3513   3.493   0.320   1.748
  819OPC    HW1 3514   3.428   0.298   1.802
  819OPC    HW2 3515   3.491   0.258   1.687
  819OPC     MW 3516   3.483   0.307   1.747
  820OPC     OW 3517   1.180   3.264   2.064
  820OPC    HW1 3518   1.113   3.222   2.027
  820OPC    HW2 3519   1.202   3.323   2.004
  820OPC     MW 3520   1.173   3.267   2.050
  821OPC     OW 3521   4.072   1.295   0.389
  821OPC    HW1 3522   4.080   1.381   0.401
  821OPC    HW2 3523   4.004   1.274   0.439
  821OPC     MW 3524   4.063   1.305   0.398
  822OPC     OW 3525   0.122   0.268   0.933
  822OPC    HW1 3526   0.144   0.225   1.006
  822OPC    HW2 3527   0.043   0.236   0.914
  822OPC     MW 3528   0.113   0.256   0.941
  823OPC     OW 3529   3.244   0.151   1.159
  823OPC    HW1 3530   3.326   0.182   1.159
  823OPC    HW2 3531   3.201   0.207   1.210
  823OPC     MW 3532   3.250   0.164   1.166
  824OPC     OW 3533   4.574   1.158   2.077
  824OPC    HW1 3534   4.602   1.095   2.023
  824OPC    HW2 3535   4.541   1.113   2.145
  824OPC     MW 3536   4.573   1.142   2.079
  825OPC     OW 3537   4.522   1.768   2.124
  825OPC    HW1 3538   4.591   1.714   2.124
  825OPC    HW2 3539   4.463   1.727   2.173
  825OPC     MW 3540   4.524   1.754   2.131
  826OPC     OW 3541   2.989   1.742   3.254
  826OPC    HW1 3542   3.009   1.662   3.284
  826OPC    HW2 3543   2.992   1.792   3.326
  826OPC     MW 3544   2.992   1.737   3.269
  827OPC     OW 3545   3.861   2.487   1.513
  827OPC    HW1 3546   3.925   2.469   1.456
  827OPC    HW2 3547   3.803   2.423   1.500
  827OPC     MW 3548   3.862   2.475   1.503
  828OPC     OW 3549   1.887   1.055   1.442
  828OPC    HW1 3550   1.935   1.123   1.470
  828OPC    HW2 3551   1.815   1.060   1.492
  828OPC     MW 3552   1.883   1.066   1.454
  829OPC     OW 3553   3.394   3.120   1.670
  829OPC    HW1 3554   3.452   3.149   1.729
  829OPC    HW2 3555   3.443   3.102   1.600
  829OPC     MW 3556   3.410   3.122   1.669
  830OPC     OW 3557   0.456   1.206   1.741
  830OPC    HW1 3558   0.428   1.204   1.658
  830OPC    HW2 3559   0.531   1.162   1.739
  830OPC     MW 3560   0.463   1.199   1.729
  831OPC     OW 3561   2.727   3.035   3.376
  831OPC    HW1 3562   2.697   2.991   3.445
  831OPC    HW2 3563   2.795   2.987   3.349
  831OPC     MW 3564   2.733   3.021   3.382
  832OPC     OW 3565   4.394   2.265   2.747
  832OPC    HW1 3566   4.464   2.295   2.791
  832OPC    HW2 3567   4.412   2.286   2.664
  832OPC     MW 3568   4.407   2.273   2.741
  833OPC     OW 3569   2.370   0.056   4.030
  833OPC    HW1 3570   2.316   0.123   4.040
  833OPC    HW2 3571   2.382   0.052   3.943
  833OPC     MW 3572   2.364   0.065   4.018
  834OPC     OW 3573   3.624   1.801   1.071
  834OPC    HW1 3574   3.663   1.863   1.022
  834OPC    HW2 3575   3.657   1.727   1.041
  834OPC     MW 3576   3.635   1.799   1.059
  835OPC     OW 3577   4.650   1.206   0.893
  835OPC    HW1 3578   4.676   1.222   0.812
  835OPC    HW2 3579   4.638   1.120   0.894
  835OPC     MW 3580   4.652   1.196   0.881
  836OPC     OW 3581   0.396   4.458   3.991
  836OPC    HW1 3582   0.440   4.421   4.057
  836OPC    HW2 3583   0.328   4.495   4.030
  836OPC     MW 3584   0.392   4.458   4.006
  837OPC     OW 3585   0.428   0.284   3.688
  837OPC    HW1 3586   0.465   0.360   3.667
  837OPC    HW2 3587   0.484   0.249   3.745
  837OPC     MW 3588   0.442   0.290   3.693
  838OPC     OW 3589   1.278   2.257   4.450
  838OPC    HW1 3590   1.217   2.287   4.504
  838OPC    HW2 3591   1.350   2.257   4.500
  838OPC     MW 3592   1.280   2.261   4.465
  839OPC     OW 3593   4.773   3.293   2.842
  839OPC    HW1 3594   4.700   3.246   2.832
  839OPC    HW2 3595   4.817   3.278   2.768
  839OPC     MW 3596   4.769   3.284   2.829
  840OPC     OW 3597   3.641   3.287   0.670
  840OPC    HW1 3598   3.581   3.232   0.641
  840OPC    HW2 3599   3.715   3.259   0.632
  840OPC     MW 3600   3.643   3.275   0.660
  841OPC     OW 3601   2.362   0.322   1.373
  841OPC    HW1 3602   2.299   0.302   1.315
  841OPC    HW2 3603   2.323   0.307   1.450
  841OPC     MW 3604   2.347   0.317   1.375
  842OPC     OW 3605   0.727   3.204   0.433
  842OPC    HW1 3606   0.775   3.270   0.403
  842OPC    HW2 3607   0.674   3.185   0.366
  842OPC     MW 3608   0.726   3.211   0.418
  843OPC     OW 3609   1.837   0.802   4.449
  843OPC    HW1 3610   1.847   0.736   4.505
  843OPC    HW2 3611   1.835   0.763   4.371
  843OPC     MW 3612   1.838   0.787   4.446
  844OPC     OW 3613   3.636   1.496   2.960
  844OPC    HW1 3614   3.582   1.430   2.978
  844OPC    HW2 3615   3.640   1.540   3.035
  844OPC     MW 3616   3.629   1.492   2.974
  845OPC     OW 3617   0.978   0.968   2.242
  845OPC    HW1 3618   1.012   0.962   2.162
  845OPC    HW2 3619   0.952   0.886   2.259
  845OPC     MW 3620   0.979   0.955   2.233
  846OPC     OW 3621   4.587   3.271   4.801
  846OPC    HW1 3622   4.647   3.329   0.014
  846OPC    HW2 3623   4.628   3.227   4.738
  846OPC     MW 3624   4.602   3.273   4.796
  847OPC     OW 3625   3.838   3.714   0.701
  847OPC    HW1 3626   3.913   3.669   0.707
  847OPC    HW2 3627   3.790   3.682   0.766
  847OPC     MW 3628   3.842   3.703   0.712
  848OPC     OW 3629   1.504   4.422   1.624
  848OPC    HW1 3630   1.459   4.347   1.620
  848OPC    HW2 3631   1.556   4.411   1.693
  848OPC     MW 3632   1.505   4.409   1.633
  849OPC     OW 3633   2.024   0.081   0.589
  849OPC    HW1 3634   2.048   0.134   0.654
  849OPC    HW2 3635   1.968   0.025   0.626
  849OPC     MW 3636   2.019   0.080   0.604
  850OPC     OW 3637   3.288   0.918   3.326
  850OPC    HW1 3638   3.341   0.973   3.283
  850OPC    HW2 3639   3.340   0.883   3.387
  850OPC     MW 3640   3.304   0.921   3.329
  851OPC     OW 3641   1.541   4.552   3.251
  851OPC    HW1 3642   1.535   4.504   3.178
  851OPC    HW2 3643   1.505   4.628   3.229
  851OPC     MW 3644   1.535   4.556   3.237
  852OPC     OW 3645   2.565   3.441   1.081
  852OPC    HW1 3646   2.557   3.464   1.165
  852OPC    HW2 3647   2.545   3.356   1.081
  852OPC     MW 3648   2.561   3.432   1.094
  853OPC     OW 3649   0.863   2.908   1.788
  853OPC    HW1 3650   0.906   2.967   1.835
  853OPC    HW2 3651   0.786   2.902   1.828
  853OPC     MW 3652   0.858   2.916   1.801
  854OPC     OW 3653   0.813   0.189   0.802
  854OPC    HW1 3654   0.820   0.145   0.727
  854OPC    HW2 3655   0.775   0.131   0.856
  854OPC     MW 3656   0.808   0.174   0.799
  855OPC     OW 3657   1.745   1.157   4.781
  855OPC    HW1 3658   1.815   1.209   4.774
  855OPC    HW2 3659   1.733   1.129   4.699
  855OPC     MW 3660   1.754   1.160   4.768
  856OPC     OW 3661   1.857   2.847   3.851
  856OPC    HW1 3662   1.908   2.918   3.852
  856OPC    HW2 3663   1.800   2.861   3.916
  856OPC     MW 3664   1.856   2.860   3.861
  857OPC     OW 3665   4.815   0.590   1.926
  857OPC    HW1 3666   4.836   0.582   1.842
  857OPC    HW2 3667   4.825   0.509   1.958
  857OPC     MW 3668   4.819   0.577   1.919
  858OPC     OW 3669   1.493   4.408   4.607
  858OPC    HW1 3670   1.538   4.447   4.543
  858OPC    HW2 3671   1.556   4.374   4.658
  858OPC     MW 3672   1.509   4.409   4.605
  859OPC     OW 3673   0.634   3.024   4.111
  859OPC    HW1 3674   0.609   3.000   4.191
  859OPC    HW2 3675   0.710   3.066   4.124
  859OPC     MW 3676   0.641   3.027   4.125
  860OPC     OW 3677   4.135   3.282   4.798
  860OPC    HW1 3678   4.203   3.337   4.797
  860OPC    HW2 3679   4.146   3.235   4.725
  860OPC     MW 3680   4.146   3.283   4.787
  861OPC     OW 3681   4.293   2.081   3.267
  861OPC    HW1 3682   4.355   2.067   3.208
  861OPC    HW2 3683   4.321   2.152   3.309
  861OPC     MW 3684   4.306   2.089   3.265
  862OPC     OW 3685   1.645   2.623   1.526
  862OPC    HW1 3686   1.687   2.699   1.521
  862OPC    HW2 3687   1.621   2.617   1.609
  862OPC     MW 3688   1.647   2.633   1.537
  863OPC     OW 3689   3.019   0.138   0.017
  863OPC    HW1 3690   2.954   0.081   0.017
  863OPC    HW2 3691   3.052   0.132   0.098
  863OPC     MW 3692   3.014   0.129   0.029
  864OPC     OW 3693   3.613   2.087   2.789
  864OPC    HW1 3694   3.542   2.134   2.768
  864OPC    HW2 3695   3.584   2.030   2.848
  864OPC     MW 3696   3.598   2.086   2.795
  865OPC     OW 3697   4.410   2.320   0.414
  865OPC    HW1 3698   4.369   2.251   0.379
  865OPC    HW2 3699   4.493   2.292   0.423
  865OPC     MW 3700   4.416   2.306   0.410
  866OPC     OW 3701   1.498   2.094   2.586
  866OPC    HW1 3702   1.497   2.050   2.661
  866OPC    HW2 3703   1.582   2.103   2.568
  866OPC     MW 3704   1.510   2.089   2.594
  867OPC     OW 3705   0.525   2.883   0.447
  867OPC    HW1 3706   0.497   2.811   0.489
  867OPC    HW2 3707   0.608   2.890   0.472
  867OPC     MW 3708   0.533   2.873   0.457
  868OPC     OW 3709   4.193   4.579   3.425
  868OPC    HW1 3710   4.201   4.498   3.394
  868OPC    HW2 3711   4.276   4.608   3.426
  868OPC     MW 3712   4.207   4.571   3.420
  869OPC     OW 3713   4.642   3.510   2.487
  869OPC    HW1 3714   4.597   3.584   2.479
  869OPC    HW2 3715   4.589   3.459   2.534
  869OPC     MW 3716   4.627   3.513   2.493
  870OPC     OW 3717   3.441   1.024   3.843
  870OPC    HW1 3718   3.392   1.029   3.771
  870OPC    HW2 3719   3.474   1.104   3.851
  870OPC     MW 3720   3.438   1.036   3.834
  871OPC     OW 3721   0.740   3.009   4.617
  871OPC    HW1 3722   0.774   2.935   4.647
  871OPC    HW2 3723   0.654   2.994   4.615
  871OPC     MW 3724   0.732   2.996   4.621
  872OPC     OW 3725   0.926   1.788   3.481
  872OPC    HW1 3726   0.853   1.775   3.436
  872OPC    HW2 3727   0.908   1.757   3.560
  872OPC     MW 3728   0.913   1.782   3.486
  873OPC     OW 3729   1.179   2.358   2.013
  873OPC    HW1 3730   1.209   2.276   2.010
  873OPC    HW2 3731   1.188   2.386   1.931
  873OPC     MW 3732   1.185   2.350   2.001
  874OPC     OW 3733   0.931   0.181   1.534
  874OPC    HW1 3734   0.873   0.135   1.582
  874OPC    HW2 3735   0.910   0.161   1.452
  874OPC     MW 3736   0.919   0.171   1.529
  875OPC     OW 3737   1.802   2.519   4.629
  875OPC    HW1 3738   1.877   2.510   4.673
  875OPC    HW2 3739   1.815   2.590   4.581
  875OPC     MW 3740   1.815   2.528   4.628
  876OPC     OW 3741   1.350   1.734   3.383
  876OPC    HW1 3742   1.350   1.818   3.359
  876OPC    HW2 3743   1.434   1.712   3.380
  876OPC     MW 3744   1.362   1.743   3.379
  877OPC     OW 3745   3.542   4.284   3.282
  877OPC    HW1 3746   3.612   4.287   3.229
  877OPC    HW2 3747   3.527   4.368   3.301
  877OPC     MW 3748   3.550   4.297   3.277
  878OPC     OW 3749   3.448   3.802   2.220
  878OPC    HW1 3750   3.452   3.881   2.258
  878OPC    HW2 3751   3.523   3.764   2.243
  878OPC     MW 3752   3.460   3.808   2.229
  879OPC     OW 3753   2.470   3.763   1.921
  879OPC    HW1 3754   2.527   3.814   1.877
  879OPC    HW2 3755   2.521   3.701   1.955
  879OPC     MW 3756   2.486   3.761   1.919
  880OPC     OW 3757   2.487   1.885   3.489
  880OPC    HW1 3758   2.508   1.967   3.467
  880OPC    HW2 3759   2.468   1.848   3.413
  880OPC     MW 3760   2.487   1.892   3.475
  881OPC     OW 3761   0.833   2.555   2.021
  881OPC    HW1 3762   0.841   2.579   1.938
  881OPC    HW2 3763   0.900   2.594   2.060
  881OPC     MW 3764   0.844   2.564   2.014
  882OPC     OW 3765   0.419   3.445   3.628
  882OPC    HW1 3766   0.476   3.510   3.639
  882OPC    HW2 3767   0.470   3.374   3.628
  882OPC     MW 3768   0.435   3.444   3.629
  883OPC     OW 3769   2.535   0.136   1.240
  883OPC    HW1 3770   2.494   0.186   1.298
  883OPC    HW2 3771   2.568   0.071   1.288
  883OPC     MW 3772   2.534   0.134   1.255
  884OPC     OW 3773   0.720   0.090   2.282
  884OPC    HW1 3774   0.731   0.028   2.342
  884OPC    HW2 3775   0.745   0.052   2.208
  884OPC     MW 3776   0.725   0.076   2.280
  885OPC     OW 3777   1.106   4.584   4.364
  885OPC    HW1 3778   1.113   4.669   4.379
  885OPC    HW2 3779   1.184   4.561   4.333
  885OPC     MW 3780   1.118   4.593   4.361
  886OPC     OW 3781   2.274   3.831   2.290
  886OPC    HW1 3782   2.223   3.900   2.274
  886OPC    HW2 3783   2.223   3.763   2.269
  886OPC     MW 3784   2.259   3.831   2.284
  887OPC     OW 3785   3.513   3.086   4.783
  887OPC    HW1 3786   3.533   3.027   4.722
  887OPC    HW2 3787   3.456   3.045   0.020
  887OPC     MW 3788   3.508   3.072   4.781
  888OPC     OW 3789   2.377   3.403   2.509
  888OPC    HW1 3790   2.339   3.331   2.542
  888OPC    HW2 3791   2.457   3.402   2.542
  888OPC     MW 3792   2.383   3.392   2.519
  889OPC     OW 3793   4.445   4.314   0.733
  889OPC    HW1 3794   4.501   4.287   0.672
  889OPC    HW2 3795   4.391   4.367   0.689
  889OPC     MW 3796   4.445   4.317   0.717
  890OPC     OW 3797   0.007   2.810   1.974
  890OPC    HW1 3798   4.871   2.741   1.923
  890OPC    HW2 3799   0.002   2.777   2.055
  890OPC     MW 3800   0.005   2.795   1.979
  891OPC     OW 3801   0.203   3.190   2.322
  891OPC    HW1 3802   0.120   3.179   2.296
  891OPC    HW2 3803   0.235   3.108   2.324
  891OPC     MW 3804   0.195   3.176   2.318
  892OPC     OW 3805   3.747   0.808   1.129
  892OPC    HW1 3806   3.759   0.824   1.044
  892OPC    HW2 3807   3.727   0.886   1.163
  892OPC     MW 3808   3.746   0.822   1.122
  893OPC     OW 3809   0.863   3.841   3.289
  893OPC    HW1 3810   0.876   3.915   3.245
  893OPC    HW2 3811   0.776   3.837   3.296
  893OPC     MW 3812   0.852   3.851   3.284
  894OPC     OW 3813   0.612   2.013   3.352
  894OPC    HW1 3814   0.642   1.932   3.343
  894OPC    HW2 3815   0.568   2.011   3.427
  894OPC     MW 3816   0.610   2.001   3.362
  895OPC     OW 3817   2.208   3.097   0.658
  895OPC    HW1 3818   2.128   3.126   0.677
  895OPC    HW2 3819   2.256   3.123   0.727
  895OPC     MW 3820   2.203   3.105   0.671
  896OPC     OW 3821   2.384   3.805   4.522
  896OPC    HW1 3822   2.442   3.814   4.587
  896OPC    HW2 3823   2.426   3.754   4.465
  896OPC     MW 3824   2.399   3.799   4.523
  897OPC     OW 3825   0.537   3.083   3.097
  897OPC    HW1 3826   0.624   3.081   3.090
  897OPC    HW2 3827   0.513   3.002   3.078
  897OPC     MW 3828   0.546   3.071   3.093
  898OPC     OW 3829   0.683   3.489   3.313
  898OPC    HW1 3830   0.715   3.454   3.240
  898OPC    HW2 3831   0.603   3.515   3.289
  898OPC     MW 3832   0.675   3.487   3.299
  899OPC     OW 3833   2.438   4.274   2.329
  899OPC    HW1 3834   2.518   4.296   2.303
  899OPC    HW2 3835   2.408   4.224   2.265
  899OPC     MW 3836   2.446   4.270   2.316
  900OPC     OW 3837   0.128   3.585   0.844
  900OPC    HW1 3838   0.200   3.593   0.794
  900OPC    HW2 3839   0.072   3.641   0.807
  900OPC     MW 3840   0.131   3.595   0.831
  901OPC     OW 3841   4.802   4.604   4.360
  901OPC    HW1 3842   4.867   4.553   4.387
  901OPC    HW2 3843   4.820   4.681   4.397
  901OPC     MW 3844   4.814   4.608   4.370
  902OPC     OW 3845   0.938   0.627   3.330
  902OPC    HW1 3846   0.949   0.711   3.310
  902OPC    HW2 3847   1.015   0.591   3.313
  902OPC     MW 3848   0.951   0.634   3.325
  903OPC     OW 3849   0.802   1.586   0.389
  903OPC    HW1 3850   0.870   1.628   0.424
  903OPC    HW2 3851   0.801   1.510   0.431
  903OPC     MW 3852   0.812   1.581   0.400
  904OPC     OW 3853   1.977   1.259   1.935
  904OPC    HW1 3854   1.948   1.315   1.875
  904OPC    HW2 3855   1.922   1.269   2.001
  904OPC     MW 3856   1.965   1.268   1.936
  905OPC     OW 3857   1.084   2.980   0.910
  905OPC    HW1 3858   1.013   3.013   0.947
  905OPC    HW2 3859   1.148   3.002   0.966
  905OPC     MW 3860   1.083   2.988   0.924
  906OPC     OW 3861   0.513   2.916   4.341
  906OPC    HW1 3862   0.579   2.858   4.346
  906OPC    HW2 3863   0.505   2.944   4.423
  906OPC     MW 3864   0.522   2.911   4.354
  907OPC     OW 3865   3.804   1.157   4.794
  907OPC    HW1 3866   3.866   1.189   0.031
  907OPC    HW2 3867   3.835   1.169   4.713
  907OPC     MW 3868   3.818   1.163   4.790
  908OPC     OW 3869   0.122   3.457   0.210
  908OPC    HW1 3870   0.202   3.448   0.176
  908OPC    HW2 3871   0.122   3.539   0.240
  908OPC     MW 3872   0.134   3.468   0.209
  909OPC     OW 3873   1.056   3.392   0.607
  909OPC    HW1 3874   1.104   3.458   0.575
  909OPC    HW2 3875   1.090   3.380   0.687
  909OPC     MW 3876   1.068   3.400   0.614
  910OPC     OW 3877   2.212   3.516   0.654
  910OPC    HW1 3878   2.286   3.490   0.615
  910OPC    HW2 3879   2.212   3.472   0.729
  910OPC     MW 3880   2.223   3.506   0.659
  911OPC     OW 3881   4.871   3.640   3.412
  911OPC    HW1 3882   4.844   3.651   3.494
  911OPC    HW2 3883   4.872   3.553   3.402
  911OPC     MW 3884   4.867   3.629   3.423
  912OPC     OW 3885   1.696   2.496   3.072
  912OPC    HW1 3886   1.671   2.437   3.012
  912OPC    HW2 3887   1.718   2.566   3.025
  912OPC     MW 3888   1.695   2.497   3.056
  913OPC     OW 3889   1.576   1.399   1.775
  913OPC    HW1 3890   1.552   1.316   1.764
  913OPC    HW2 3891   1.530   1.424   1.844
  913OPC     MW 3892   1.566   1.390   1.783
  914OPC     OW 3893   3.421   0.763   4.181
  914OPC    HW1 3894   3.429   0.836   4.229
  914OPC    HW2 3895   3.353   0.722   4.218
  914OPC     MW 3896   3.412   0.768   4.194
  915OPC     OW 3897   3.179   4.258   2.613
  915OPC    HW1 3898   3.162   4.202   2.678
  915OPC    HW2 3899   3.147   4.334   2.642
  915OPC     MW 3900   3.172   4.261   2.627
  916OPC     OW 3901   2.110   1.063   1.192
  916OPC    HW1 3902   2.053   1.126   1.209
  916OPC    HW2 3903   2.144   1.044   1.270
  916OPC     MW 3904   2.107   1.070   1.206
  917OPC     OW 3905   0.826   3.736   1.325
  917OPC    HW1 3906   0.891   3.764   1.376
  917OPC    HW2 3907   0.801   3.807   1.281
  917OPC     MW 3908   0.832   3.750   1.326
  918OPC     OW 3909   0.363   1.080   0.817
  918OPC    HW1 3910   0.333   1.061   0.738
  918OPC    HW2 3911   0.415   1.012   0.836
  918OPC     MW 3912   0.367   1.067   0.808
  919OPC     OW 3913   4.768   3.917   1.417
  919OPC    HW1 3914   4.816   3.917   1.344
  919OPC    HW2 3915   4.726   3.993   1.415
  919OPC     MW 3916   4.769   3.928   1.406
  920OPC     OW 3917   3.281   1.228   0.745
  920OPC    HW1 3918   3.286   1.182   0.819
  920OPC    HW2 3919   3.280   1.311   0.773
  920OPC     MW 3920   3.281   1.233   0.760
  921OPC     OW 3921   4.727   1.825   4.531
  921OPC    HW1 3922   4.773   1.785   4.469
  921OPC    HW2 3923   4.751   1.909   4.524
  921OPC     MW 3924   4.737   1.832   4.521
  922OPC     OW 3925   4.447   2.540   2.095
  922OPC    HW1 3926   4.401   2.588   2.038
  922OPC    HW2 3927   4.399   2.542   2.167
  922OPC     MW 3928   4.433   2.547   2.097
  923OPC     OW 3929   2.424   3.716   3.947
  923OPC    HW1 3930   2.444   3.668   3.877
  923OPC    HW2 3931   2.427   3.798   3.917
  923OPC     MW 3932   2.427   3.721   3.932
  924OPC     OW 3933   0.772   1.411   3.979
  924OPC    HW1 3934   0.826   1.387   3.915
  924OPC    HW2 3935   0.744   1.490   3.953
  924OPC     MW 3936   0.776   1.419   3.966
  925OPC     OW 3937   2.069   1.073   0.398
  925OPC    HW1 3938   2.111   1.113   0.462
  925OPC    HW2 3939   2.000   1.037   0.437
  925OPC     MW 3940   2.065   1.073   0.413
  926OPC     OW 3941   4.385   3.619   4.381
  926OPC    HW1 3942   4.370   3.592   4.300
  926OPC    HW2 3943   4.307   3.614   4.420
  926OPC     MW 3944   4.372   3.614   4.375
  927OPC     OW 3945   1.097   2.000   1.606
  927OPC    HW1 3946   1.180   1.989   1.631
  927OPC    HW2 3947   1.098   1.977   1.521
  927OPC     MW 3948   1.109   1.995   1.597
  928OPC     OW 3949   1.299   3.983   0.438
  928OPC    HW1 3950   1.376   3.986   0.479
  928OPC    HW2 3951   1.313   3.924   0.375
  928OPC     MW 3952   1.313   3.975   0.435
  929OPC     OW 3953   3.204   1.712   4.737
  929OPC    HW1 3954   3.258   1.781   4.741
  929OPC    HW2 3955   3.242   1.660   4.678
  929OPC     MW 3956   3.218   1.714   4.729
  930OPC     OW 3957   0.558   2.461   0.632
  930OPC    HW1 3958   0.501   2.526   0.623
  930OPC    HW2 3959   0.635   2.497   0.610
  930OPC     MW 3960   0.561   2.476   0.627
  931OPC     OW 3961   2.730   3.649   1.673
  931OPC    HW1 3962   2.789   3.632   1.735
  931OPC    HW2 3963   2.704   3.730   1.691
  931OPC     MW 3964   2.735   3.658   1.685
  932OPC     OW 3965   3.449   2.550   4.783
  932OPC    HW1 3966   3.429   2.602   4.717
  932OPC    HW2 3967   3.501   2.490   4.747
  932OPC     MW 3968   3.454   2.549   4.768
  933OPC     OW 3969   3.922   1.840   3.364
  933OPC    HW1 3970   3.910   1.861   3.447
  933OPC    HW2 3971   3.946   1.915   3.326
  933OPC     MW 3972   3.924   1.854   3.371
  934OPC     OW 3973   0.087   0.459   2.618
  934OPC    HW1 3974   0.146   0.490   2.561
  934OPC    HW2 3975   0.105   0.503   2.691
  934OPC     MW 3976   0.098   0.470   2.620
  935OPC     OW 3977   3.506   2.044   1.472
  935OPC    HW1 3978   3.474   2.022   1.550
  935OPC    HW2 3979   3.558   2.112   1.490
  935OPC     MW 3980   3.509   2.051   1.486
  936OPC     OW 3981   0.041   0.796   1.296
  936OPC    HW1 3982   0.013   0.814   1.377
  936OPC    HW2 3983   0.108   0.851   1.285
  936OPC     MW 3984   0.046   0.807   1.307
  937OPC     OW 3985   0.146   2.369   2.266
  937OPC    HW1 3986   0.165   2.327   2.340
  937OPC    HW2 3987   0.074   2.329   2.238
  937OPC     MW 3988   0.138   2.357   2.273
  938OPC     OW 3989   3.796   0.330   4.506
  938OPC    HW1 3990   3.717   0.360   4.483
  938OPC    HW2 3991   3.802   0.350   4.591
  938OPC     MW 3992   3.785   0.337   4.516
  939OPC     OW 3993   4.088   2.914   3.576
  939OPC    HW1 3994   4.060   2.970   3.516
  939OPC    HW2 3995   4.175   2.917   3.568
  939OPC     MW 3996   4.097   2.923   3.566
  940OPC     OW 3997   0.460   1.911   2.648
  940OPC    HW1 3998   0.508   1.906   2.721
  940OPC    HW2 3999   0.519   1.931   2.587
  940OPC     MW 4000   0.476   1.913   2.650
  941OPC     OW 4001   2.600   4.383   0.087
  941OPC    HW1 4002   2.673   4.356   0.047
  941OPC    HW2 4003   2.618   4.376   0.171
  941OPC     MW 4004   2.613   4.378   0.093
  942OPC     OW 4005   1.177   3.159   1.626
  942OPC    HW1 4006   1.202   3.154   1.543
  942OPC    HW2 4007   1.096   3.192   1.621
  942OPC     MW 4008   1.169   3.163   1.613
  943OPC     OW 4009   0.919   3.207   2.279
  943OPC    HW1 4010   0.864   3.139   2.271
  943OPC    HW2 4011   0.891   3.262   2.217
  943OPC     MW 4012   0.907   3.205   2.268
  944OPC     OW 4013   1.420   0.038   0.310
  944OPC    HW1 4014   1.367   0.092   0.267
  944OPC    HW2 4015   1.382   4.668   0.300
  944OPC     MW 4016   1.407   0.035   0.302
  945OPC     OW 4017   4.644   2.555   1.130
  945OPC    HW1 4018   4.681   2.604   1.069
  945OPC    HW2 4019   4.571   2.526   1.092
  945OPC     MW 4020   4.639   2.558   1.116
  946OPC     OW 4021   1.949   0.319   2.412
  946OPC    HW1 4022   2.032   0.345   2.417
  946OPC    HW2 4023   1.928   0.301   2.495
  946OPC     MW 4024   1.958   0.320   2.425
  947OPC     OW 4025   0.115   3.575   4.388
  947OPC    HW1 4026   0.163   3.514   4.349
  947OPC    HW2 4027   0.064   3.530   4.443
  947OPC     MW 4028   0.115   3.560   4.390
  948OPC     OW 4029   4.389   3.062   1.239
  948OPC    HW1 4030   4.425   3.042   1.162
  948OPC    HW2 4031   4.388   2.987   1.282
  948OPC     MW 4032   4.394   3.048   1.234
  949OPC     OW 4033   1.486   3.876   2.559
  949OPC    HW1 4034   1.478   3.955   2.522
  949OPC    HW2 4035   1.570   3.872   2.581
  949OPC     MW 4036   1.497   3.887   2.557
  950OPC     OW 4037   3.528   1.906   2.982
  950OPC    HW1 4038   3.478   1.847   2.942
  950OPC    HW2 4039   3.471   1.952   3.029
  950OPC     MW 4040   3.512   1.904   2.983
  951OPC     OW 4041   2.654   3.711   4.097
  951OPC    HW1 4042   2.669   3.797   4.098
  951OPC    HW2 4043   2.579   3.704   4.052
  951OPC     MW 4044   2.645   3.723   4.091
  952OPC     OW 4045   3.321   3.764   3.102
  952OPC    HW1 4046   3.351   3.832   3.056
  952OPC    HW2 4047   3.305   3.703   3.042
  952OPC     MW 4048   3.323   3.765   3.086
  953OPC     OW 4049   1.398   1.379   0.656
  953OPC    HW1 4050   1.348   1.377   0.727
  953OPC    HW2 4051   1.342   1.390   0.591
  953OPC     MW 4052   1.382   1.381   0.657
  954OPC     OW 4053   1.353   1.202   3.699
  954OPC    HW1 4054   1.355   1.287   3.719
  954OPC    HW2 4055   1.297   1.199   3.632
  954OPC     MW 4056   1.345   1.214   3.692
  955OPC     OW 4057   4.627   2.006   2.256
  955OPC    HW1 4058   4.675   2.060   2.207
  955OPC    HW2 4059   4.611   1.938   2.203
  955OPC     MW 4060   4.632   2.004   2.241
  956OPC     OW 4061   2.797   3.609   0.547
  956OPC    HW1 4062   2.848   3.661   0.499
  956OPC    HW2 4063   2.837   3.532   0.543
  956OPC     MW 4064   2.811   3.605   0.539
  957OPC     OW 4065   1.837   3.536   4.283
  957OPC    HW1 4066   1.795   3.592   4.335
  957OPC    HW2 4067   1.780   3.469   4.275
  957OPC     MW 4068   1.822   3.534   4.289
  958OPC     OW 4069   0.596   2.773   3.966
  958OPC    HW1 4070   0.647   2.791   3.897
  958OPC    HW2 4071   0.616   2.835   4.023
  958OPC     MW 4072   0.607   2.785   3.964
  959OPC     OW 4073   3.509   3.015   1.427
  959OPC    HW1 4074   3.592   3.004   1.404
  959OPC    HW2 4075   3.466   2.957   1.379
  959OPC     MW 4076   3.515   3.005   1.417
  960OPC     OW 4077   3.342   2.943   0.142
  960OPC    HW1 4078   3.279   2.902   0.098
  960OPC    HW2 4079   3.365   2.887   0.204
  960OPC     MW 4080   3.336   2.929   0.145
  961OPC     OW 4081   1.847   1.997   4.177
  961OPC    HW1 4082   1.762   1.978   4.184
  961OPC    HW2 4083   1.878   1.936   4.123
  961OPC     MW 4084   1.839   1.985   4.170
  962OPC     OW 4085   0.005   3.825   2.253
  962OPC    HW1 4086   0.054   3.856   2.187
  962OPC    HW2 4087   0.033   3.870   2.322
  962OPC     MW 4088   0.017   3.836   2.254
  963OPC     OW 4089   1.671   1.225   1.111
  963OPC    HW1 4090   1.671   1.167   1.046
  963OPC    HW2 4091   1.620   1.289   1.083
  963OPC     MW 4092   1.664   1.226   1.097
  964OPC     OW 4093   2.073   1.447   0.599
  964OPC    HW1 4094   2.120   1.486   0.537
  964OPC    HW2 4095   2.063   1.510   0.659
  964OPC     MW 4096   2.079   1.462   0.599
  965OPC     OW 4097   4.169   2.193   1.608
  965OPC    HW1 4098   4.187   2.112   1.636
  965OPC    HW2 4099   4.082   2.192   1.596
  965OPC     MW 4100   4.159   2.181   1.610
  966OPC     OW 4101   4.739   2.479   0.428
  966OPC    HW1 4102   4.786   2.494   0.355
  966OPC    HW2 4103   4.728   2.393   0.429
  966OPC     MW 4104   4.744   2.469   0.417
  967OPC     OW 4105   1.945   4.247   1.388
  967OPC    HW1 4106   1.877   4.296   1.413
  967OPC    HW2 4107   1.970   4.283   1.312
  967OPC     MW 4108   1.939   4.260   1.381
  968OPC     OW 4109   3.551   4.000   2.705
  968OPC    HW1 4110   3.631   4.018   2.734
  968OPC    HW2 4111   3.518   4.078   2.685
  968OPC     MW 4112   3.558   4.014   2.707
  969OPC     OW 4113   0.300   2.582   3.774
  969OPC    HW1 4114   0.308   2.666   3.798
  969OPC    HW2 4115   0.380   2.561   3.745
  969OPC     MW 4116   0.313   2.592   3.773
  970OPC     OW 4117   3.435   1.918   2.447
  970OPC    HW1 4118   3.449   1.950   2.368
  970OPC    HW2 4119   3.410   1.987   2.494
  970OPC     MW 4120   3.434   1.933   2.442
  971OPC     OW 4121   2.346   3.441   2.224
  971OPC    HW1 4122   2.364   3.443   2.310
  971OPC    HW2 4123   2.341   3.355   2.207
  971OPC     MW 4124   2.348   3.428   2.234
  972OPC     OW 4125   0.365   3.678   1.218
  972OPC    HW1 4126   0.371   3.610   1.272
  972OPC    HW2 4127   0.288   3.667   1.180
  972OPC     MW 4128   0.355   3.667   1.220
  973OPC     OW 4129   2.248   0.318   4.698
  973OPC    HW1 4130   2.224   0.401   4.709
  973OPC    HW2 4131   2.228   0.281   4.774
  973OPC     MW 4132   2.242   0.325   4.711
  974OPC     OW 4133   3.634   3.206   2.787
  974OPC    HW1 4134   3.571   3.145   2.785
  974OPC    HW2 4135   3.704   3.164   2.757
  974OPC     MW 4136   3.635   3.191   2.782
  975OPC     OW 4137   0.012   1.795   1.934
  975OPC    HW1 4138   0.056   1.863   1.968
  975OPC    HW2 4139   0.038   1.794   1.851
  975OPC     MW 4140   0.022   1.805   1.927
  976OPC     OW 4141   0.663   0.438   4.577
  976OPC    HW1 4142   0.600   0.387   4.609
  976OPC    HW2 4143   0.684   0.400   4.501
  976OPC     MW 4144   0.657   0.425   4.570
  977OPC     OW 4145   0.743   1.791   0.871
  977OPC    HW1 4146   0.706   1.846   0.814
  977OPC    HW2 4147   0.692   1.798   0.942
  977OPC     MW 4148   0.730   1.800   0.873
  978OPC     OW 4149   1.630   3.566   2.230
  978OPC    HW1 4150   1.658   3.498   2.278
  978OPC    HW2 4151   1.652   3.635   2.278
  978OPC     MW 4152   1.637   3.566   2.245
  979OPC     OW 4153   3.919   1.350   1.506
  979OPC    HW1 4154   3.891   1.284   1.556
  979OPC    HW2 4155   3.863   1.414   1.524
  979OPC     MW 4156   3.907   1.350   1.516
  980OPC     OW 4157   4.443   3.372   2.631
  980OPC    HW1 4158   4.375   3.338   2.589
  980OPC    HW2 4159   4.476   3.304   2.676
  980OPC     MW 4160   4.438   3.357   2.631
  981OPC     OW 4161   4.315   2.021   2.845
  981OPC    HW1 4162   4.373   1.973   2.802
  981OPC    HW2 4163   4.326   2.101   2.812
  981OPC     MW 4164   4.325   2.026   2.834
  982OPC     OW 4165   0.159   3.900   2.036
  982OPC    HW1 4166   0.129   3.835   1.986
  982OPC    HW2 4167   0.179   3.962   1.978
  982OPC     MW 4168   0.158   3.899   2.020
  983OPC     OW 4169   2.658   0.319   3.930
  983OPC    HW1 4170   2.651   0.256   3.989
  983OPC    HW2 4171   2.581   0.358   3.931
  983OPC     MW 4172   2.646   0.316   3.939
  984OPC     OW 4173   4.220   0.488   2.500
  984OPC    HW1 4174   4.251   0.407   2.512
  984OPC    HW2 4175   4.166   0.498   2.568
  984OPC     MW 4176   4.216   0.477   2.512
  985OPC     OW 4177   3.197   0.840   1.072
  985OPC    HW1 4178   3.219   0.768   1.027
  985OPC    HW2 4179   3.110   0.837   1.074
  985OPC     MW 4180   3.188   0.829   1.066
  986OPC     OW 4181   0.962   4.382   0.831
  986OPC    HW1 4182   0.979   4.440   0.768
  986OPC    HW2 4183   1.030   4.328   0.829
  986OPC     MW 4184   0.974   4.382   0.821
  987OPC     OW 4185   0.922   0.701   1.084
  987OPC    HW1 4186   0.931   0.763   1.145
  987OPC    HW2 4187   0.879   0.742   1.020
  987OPC     MW 4188   0.917   0.716   1.084
  988OPC     OW 4189   1.943   0.623   1.555
  988OPC    HW1 4190   1.933   0.652   1.637
  988OPC    HW2 4191   1.994   0.684   1.519
  988OPC     MW 4192   1.949   0.636   1.562
  989OPC     OW 4193   1.169   3.908   1.085
  989OPC    HW1 4194   1.131   3.833   1.110
  989OPC    HW2 4195   1.100   3.959   1.066
  989OPC     MW 4196   1.153   3.904   1.086
  990OPC     OW 4197   0.544   0.488   3.165
  990OPC    HW1 4198   0.601   0.492   3.231
  990OPC    HW2 4199   0.594   0.486   3.094
  990OPC     MW 4200   0.560   0.488   3.164
  991OPC     OW 4201   1.292   2.002   2.421
  991OPC    HW1 4202   1.327   2.009   2.341
  991OPC    HW2 4203   1.353   2.038   2.472
  991OPC     MW 4204   1.306   2.008   2.417
  992OPC     OW 4205   2.136   4.377   3.079
  992OPC    HW1 4206   2.122   4.291   3.080
  992OPC    HW2 4207   2.056   4.411   3.088
  992OPC     MW 4208   2.122   4.369   3.081
  993OPC     OW 4209   1.278   0.164   3.988
  993OPC    HW1 4210   1.221   0.184   4.051
  993OPC    HW2 4211   1.278   0.077   3.986
  993OPC     MW 4212   1.270   0.154   3.997
  994OPC     OW 4213   2.340   4.438   2.869
  994OPC    HW1 4214   2.260   4.439   2.904
  994OPC    HW2 4215   2.332   4.488   2.798
  994OPC     MW 4216   2.327   4.445   2.864
  995OPC     OW 4217   1.388   4.322   0.138
  995OPC    HW1 4218   1.386   4.407   0.118
  995OPC    HW2 4219   1.346   4.318   0.214
  995OPC     MW 4220   1.381   4.334   0.146
  996OPC     OW 4221   2.702   1.930   0.293
  996OPC    HW1 4222   2.750   1.951   0.223
  996OPC    HW2 4223   2.665   2.005   0.316
  996OPC     MW 4224   2.704   1.944   0.286
  997OPC     OW 4225   3.071   4.510   0.853
  997OPC    HW1 4226   3.050   4.436   0.813
  997OPC    HW2 4227   3.011   4.566   0.827
  997OPC     MW 4228   3.059   4.507   0.844
  998OPC     OW 4229   2.650   0.022   3.597
  998OPC    HW1 4230   2.720   0.037   3.647
  998OPC    HW2 4231   2.583   0.033   3.653
  998OPC     MW 4232   2.651   0.026   3.613
  999OPC     OW 4233   4.141   4.115   0.283
  999OPC    HW1 4234   4.113   4.035   0.260
  999OPC    HW2 4235   4.223   4.117   0.254
  999OPC     MW 4236   4.149   4.104   0.275
 1000OPC     OW 4237   1.315   4.495   3.405
 1000OPC    HW1 4238   1.259   4.549   3.366
 1000OPC    HW2 4239   1.390   4.510   3.363
 1000OPC     MW 4240   1.318   4.505   3.393
 1001OPC     OW 4241   2.576   0.789   0.755
 1001OPC    HW1 4242   2.591   0.765   0.838
 1001OPC    HW2 4243   2.534   0.720   0.721
 1001OPC     MW 4244   2.572   0.775   0.762
 1002OPC     OW 4245   4.395   2.630   3.124
 1002OPC    HW1 4246   4.366   2.557   3.086
 1002OPC    HW2 4247   4.478   2.611   3.144
 1002OPC     MW 4248   4.403   2.616   3.121
 1003OPC     OW 4249   4.700   3.104   4.598
 1003OPC    HW1 4250   4.704   3.020   4.576
 1003OPC    HW2 4251   4.781   3.133   4.585
 1003OPC     MW 4252   4.712   3.096   4.593
 1004OPC     OW 4253   3.538   1.089   2.066
 1004OPC    HW1 4254   3.581   1.043   2.005
 1004OPC    HW2 4255   3.456   1.088   2.039
 1004OPC     MW 4256   3.532   1.082   2.053
 1005OPC     OW 4257   0.632   4.155   0.930
 1005OPC    HW1 4258   0.658   4.073   0.943
 1005OPC    HW2 4259   0.667   4.176   0.853
 1005OPC     MW 4260   0.641   4.146   0.921
 1006OPC     OW 4261   0.840   4.216   1.729
 1006OPC    HW1 4262   0.776   4.191   1.676
 1006OPC    HW2 4263   0.820   4.299   1.749
 1006OPC     MW 4264   0.828   4.225   1.724
 1007OPC     OW 4265   4.363   2.005   1.276
 1007OPC    HW1 4266   4.280   1.978   1.271
 1007OPC    HW2 4267   4.368   2.064   1.212
 1007OPC     MW 4268   4.351   2.010   1.266
 1008OPC     OW 4269   2.256   2.043   0.964
 1008OPC    HW1 4270   2.304   2.116   0.969
 1008OPC    HW2 4271   2.288   1.992   1.027
 1008OPC     MW 4272   2.268   2.046   0.974
 1009OPC     OW 4273   1.166   4.380   2.364
 1009OPC    HW1 4274   1.205   4.378   2.286
 1009OPC    HW2 4275   1.121   4.305   2.366
 1009OPC     MW 4276   1.165   4.368   2.353
 1010OPC     OW 4277   0.520   4.120   1.277
 1010OPC    HW1 4278   0.593   4.077   1.254
 1010OPC    HW2 4279   0.510   4.179   1.214
 1010OPC     MW 4280   0.529   4.122   1.264
 1011OPC     OW 4281   0.050   4.128   3.324
 1011OPC    HW1 4282   0.027   4.074   3.260
 1011OPC    HW2 4283   0.064   4.075   3.392
 1011OPC     MW 4284   0.049   4.112   3.325
 1012OPC     OW 4285   1.975   4.509   2.106
 1012OPC    HW1 4286   1.947   4.541   2.030
 1012OPC    HW2 4287   2.061   4.498   2.094
 1012OPC     MW 4288   1.984   4.512   2.093
 1013OPC     OW 4289   4.746   1.102   0.192
 1013OPC    HW1 4290   4.747   1.060   0.268
 1013OPC    HW2 4291   4.662   1.098   0.167
 1013OPC     MW 4292   4.734   1.095   0.200
 1014OPC     OW 4293   1.826   1.157   2.713
 1014OPC    HW1 4294   1.829   1.244   2.724
 1014OPC    HW2 4295   1.826   1.126   2.794
 1014OPC     MW 4296   1.827   1.165   2.726
 1015OPC     OW 4297   1.193   3.604   0.494
 1015OPC    HW1 4298   1.262   3.577   0.448
 1015OPC    HW2 4299   1.135   3.628   0.434
 1015OPC     MW 4300   1.195   3.604   0.479
 1016OPC     OW 4301   2.137   3.565   0.111
 1016OPC    HW1 4302   2.091   3.585   0.040
 1016OPC    HW2 4303   2.092   3.498   0.146
 1016OPC     MW 4304   2.123   3.558   0.106
 1017OPC     OW 4305   3.811   3.083   0.310
 1017OPC    HW1 4306   3.758   3.013   0.315
 1017OPC    HW2 4307   3.770   3.135   0.253
 1017OPC     MW 4308   3.797   3.080   0.302
 1018OPC     OW 4309   1.534   2.404   1.203
 1018OPC    HW1 4310   1.584   2.376   1.269
 1018OPC    HW2 4311   1.478   2.459   1.240
 1018OPC     MW 4312   1.533   2.408   1.218
 1019OPC     OW 4313   0.406   4.354   0.684
 1019OPC    HW1 4314   0.379   4.285   0.731
 1019OPC    HW2 4315   0.333   4.385   0.648
 1019OPC     MW 4316   0.391   4.348   0.686
 1020OPC     OW 4317   0.978   1.399   0.909
 1020OPC    HW1 4318   0.982   1.486   0.916
 1020OPC    HW2 4319   1.060   1.375   0.896
 1020OPC     MW 4320   0.991   1.409   0.908
 1021OPC     OW 4321   1.880   0.949   2.247
 1021OPC    HW1 4322   1.913   1.028   2.232
 1021OPC    HW2 4323   1.850   0.955   2.329
 1021OPC     MW 4324   1.880   0.962   2.257
 1022OPC     OW 4325   0.036   2.697   4.495
 1022OPC    HW1 4326   0.005   2.668   4.418
 1022OPC    HW2 4327   0.086   2.631   4.523
 1022OPC     MW 4328   0.039   2.683   4.488
 1023OPC     OW 4329   1.052   0.504   3.758
 1023OPC    HW1 4330   1.053   0.417   3.756
 1023OPC    HW2 4331   1.108   0.524   3.822
 1023OPC     MW 4332   1.060   0.494   3.767
 1024OPC     OW 4333   3.293   3.133   0.344
 1024OPC    HW1 4334   3.308   3.067   0.289
 1024OPC    HW2 4335   3.317   3.204   0.300
 1024OPC     MW 4336   3.299   3.134   0.330
 1025OPC     OW 4337   4.680   3.356   3.850
 1025OPC    HW1 4338   4.621   3.397   3.800
 1025OPC    HW2 4339   4.669   3.392   3.929
 1025OPC     MW 4340   4.670   3.368   3.855
 1026OPC     OW 4341   4.654   2.569   3.604
 1026OPC    HW1 4342   4.568   2.585   3.601
 1026OPC    HW2 4343   4.659   2.483   3.591
 1026OPC     MW 4344   4.642   2.559   3.601
 1027OPC     OW 4345   1.720   1.248   2.356
 1027OPC    HW1 4346   1.711   1.311   2.417
 1027OPC    HW2 4347   1.642   1.210   2.354
 1027OPC     MW 4348   1.707   1.252   2.365
 1028OPC     OW 4349   1.499   3.278   3.472
 1028OPC    HW1 4350   1.492   3.299   3.556
 1028OPC    HW2 4351   1.582   3.250   3.465
 1028OPC     MW 4352   1.510   3.277   3.483
 1029OPC     OW 4353   1.215   0.704   1.728
 1029OPC    HW1 4354   1.273   0.658   1.774
 1029OPC    HW2 4355   1.245   0.700   1.646
 1029OPC     MW 4356   1.228   0.696   1.723
 1030OPC     OW 4357   1.871   2.243   1.265
 1030OPC    HW1 4358   1.952   2.242   1.298
 1030OPC    HW2 4359   1.825   2.289   1.323
 1030OPC     MW 4360   1.876   2.250   1.278
 1031OPC     OW 4361   3.882   4.259   3.544
 1031OPC    HW1 4362   3.822   4.203   3.516
 1031OPC    HW2 4363   3.912   4.296   3.471
 1031OPC     MW 4364   3.877   4.256   3.529
 1032OPC     OW 4365   1.085   2.261   2.826
 1032OPC    HW1 4366   1.007   2.227   2.845
 1032OPC    HW2 4367   1.139   2.192   2.827
 1032OPC     MW 4368   1.081   2.246   2.829
 1033OPC     OW 4369   3.410   2.295   3.130
 1033OPC    HW1 4370   3.382   2.213   3.125
 1033OPC    HW2 4371   3.360   2.338   3.073
 1033OPC     MW 4372   3.399   2.289   3.121
 1034OPC     OW 4373   0.855   0.872   0.534
 1034OPC    HW1 4374   0.868   0.795   0.574
 1034OPC    HW2 4375   0.927   0.882   0.486
 1034OPC     MW 4376   0.867   0.862   0.533
 1035OPC     OW 4377   0.797   3.084   3.587
 1035OPC    HW1 4378   0.858   3.146   3.581
 1035OPC    HW2 4379   0.794   3.050   3.507
 1035OPC     MW 4380   0.806   3.088   3.574
 1036OPC     OW 4381   2.555   3.876   2.256
 1036OPC    HW1 4382   2.580   3.819   2.318
 1036OPC    HW2 4383   2.469   3.864   2.251
 1036OPC     MW 4384   2.546   3.866   2.265
 1037OPC     OW 4385   1.546   0.335   4.580
 1037OPC    HW1 4386   1.598   0.277   4.618
 1037OPC    HW2 4387   1.567   0.331   4.496
 1037OPC     MW 4388   1.557   0.326   4.573
 1038OPC     OW 4389   2.457   1.276   3.645
 1038OPC    HW1 4390   2.485   1.306   3.721
 1038OPC    HW2 4391   2.487   1.334   3.587
 1038OPC     MW 4392   2.465   1.289   3.648
 1039OPC     OW 4393   2.473   2.051   4.264
 1039OPC    HW1 4394   2.475   2.071   4.349
 1039OPC    HW2 4395   2.522   2.113   4.228
 1039OPC     MW 4396   2.481   2.063   4.271
 1040OPC     OW 4397   1.552   1.295   2.868
 1040OPC    HW1 4398   1.517   1.370   2.839
 1040OPC    HW2 4399   1.538   1.239   2.803
 1040OPC     MW 4400   1.545   1.298   2.854
 1041OPC     OW 4401   0.712   1.373   1.320
 1041OPC    HW1 4402   0.765   1.335   1.262
 1041OPC    HW2 4403   0.731   1.333   1.395
 1041OPC     MW 4404   0.723   1.361   1.322
 1042OPC     OW 4405   2.430   4.327   0.497
 1042OPC    HW1 4406   2.418   4.413   0.498
 1042OPC    HW2 4407   2.428   4.305   0.581
 1042OPC     MW 4408   2.428   4.337   0.509
 1043OPC     OW 4409   4.313   1.687   4.790
 1043OPC    HW1 4410   4.368   1.734   0.023
 1043OPC    HW2 4411   4.344   1.694   4.709
 1043OPC     MW 4412   4.326   1.695   4.785
 1044OPC     OW 4413   4.316   0.717   1.133
 1044OPC    HW1 4414   4.326   0.708   1.219
 1044OPC    HW2 4415   4.299   0.802   1.124
 1044OPC     MW 4416   4.315   0.729   1.144
 1045OPC     OW 4417   2.879   0.765   4.703
 1045OPC    HW1 4418   2.851   0.843   4.676
 1045OPC    HW2 4419   2.946   0.747   4.650
 1045OPC     MW 4420   2.885   0.773   4.691
 1046OPC     OW 4421   0.071   1.391   0.716
 1046OPC    HW1 4422   0.097   1.391   0.800
 1046OPC    HW2 4423   0.141   1.420   0.673
 1046OPC     MW 4424   0.085   1.396   0.722
 1047OPC     OW 4425   3.175   2.066   4.323
 1047OPC    HW1 4426   3.134   2.097   4.393
 1047OPC    HW2 4427   3.113   2.066   4.261
 1047OPC     MW 4428   3.159   2.070   4.324
 1048OPC     OW 4429   1.875   2.895   2.455
 1048OPC    HW1 4430   1.957   2.896   2.486
 1048OPC    HW2 4431   1.886   2.906   2.369
 1048OPC     MW 4432   1.889   2.897   2.447
 1049OPC     OW 4433   2.138   0.528   3.115
 1049OPC    HW1 4434   2.052   0.534   3.120
 1049OPC    HW2 4435   2.167   0.572   3.184
 1049OPC     MW 4436   2.130   0.535   3.126
 1050OPC     OW 4437   1.723   0.802   0.667
 1050OPC    HW1 4438   1.694   0.745   0.607
 1050OPC    HW2 4439   1.752   0.868   0.619
 1050OPC     MW 4440   1.723   0.803   0.651
 1051OPC     OW 4441   2.610   2.234   4.109
 1051OPC    HW1 4442   2.555   2.267   4.050
 1051OPC    HW2 4443   2.655   2.173   4.065
 1051OPC     MW 4444   2.608   2.230   4.094
 1052OPC     OW 4445   4.775   0.326   2.883
 1052OPC    HW1 4446   4.698   0.315   2.844
 1052OPC    HW2 4447   4.831   0.283   2.831
 1052OPC     MW 4448   4.772   0.318   2.869
 1053OPC     OW 4449   2.683   1.374   1.506
 1053OPC    HW1 4450   2.631   1.442   1.525
 1053OPC    HW2 4451   2.644   1.307   1.547
 1053OPC     MW 4452   2.669   1.374   1.515
 1054OPC     OW 4453   1.996   3.327   3.845
 1054OPC    HW1 4454   2.078   3.356   3.853
 1054OPC    HW2 4455   1.968   3.322   3.927
 1054OPC     MW 4456   2.004   3.331   3.858
 1055OPC     OW 4457   4.293   1.872   3.452
 1055OPC    HW1 4458   4.287   1.932   3.389
 1055OPC    HW2 4459   4.378   1.853   3.454
 1055OPC     MW 4460   4.305   1.878   3.443
 1056OPC     OW 4461   1.670   2.365   0.820
 1056OPC    HW1 4462   1.584   2.358   0.833
 1056OPC    HW2 4463   1.679   2.352   0.735
 1056OPC     MW 4464   1.659   2.362   0.810
 1057OPC     OW 4465   4.825   2.094   4.515
 1057OPC    HW1 4466   4.830   2.143   4.587
 1057OPC    HW2 4467   0.003   2.135   4.458
 1057OPC     MW 4468   4.833   2.107   4.517
 1058OPC     OW 4469   3.005   1.571   0.232
 1058OPC    HW1 4470   2.924   1.601   0.224
 1058OPC    HW2 4471   3.017   1.525   0.159
 1058OPC     MW 4472   2.995   1.569   0.220
 1059OPC     OW 4473   4.424   3.843   1.248
 1059OPC    HW1 4474   4.498   3.840   1.203
 1059OPC    HW2 4475   4.449   3.836   1.331
 1059OPC     MW 4476   4.438   3.842   1.254
 1060OPC     OW 4477   1.352   1.738   2.471
 1060OPC    HW1 4478   1.334   1.821   2.454
 1060OPC    HW2 4479   1.438   1.737   2.482
 1060OPC     MW 4480   1.362   1.750   2.470
 1061OPC     OW 4481   3.936   0.201   1.179
 1061OPC    HW1 4482   3.936   0.274   1.227
 1061OPC    HW2 4483   3.858   0.165   1.197
 1061OPC     MW 4484   3.924   0.206   1.189
 1062OPC     OW 4485   3.067   4.334   0.098
 1062OPC    HW1 4486   3.110   4.395   0.142
 1062OPC    HW2 4487   3.039   4.375   0.027
 1062OPC     MW 4488   3.069   4.349   0.094
 1063OPC     OW 4489   2.398   0.263   3.342
 1063OPC    HW1 4490   2.443   0.331   3.311
 1063OPC    HW2 4491   2.454   0.196   3.334
 1063OPC     MW 4492   2.413   0.263   3.337
 1064OPC     OW 4493   0.303   2.251   2.853
 1064OPC    HW1 4494   0.331   2.296   2.783
 1064OPC    HW2 4495   0.377   2.221   2.889
 1064OPC     MW 4496   0.318   2.253   2.848
 1065OPC     OW 4497   3.340   4.111   3.193
 1065OPC    HW1 4498   3.368   4.080   3.116
 1065OPC    HW2 4499   3.399   4.171   3.213
 1065OPC     MW 4500   3.353   4.115   3.184
 1066OPC     OW 4501   4.154   0.849   3.850
 1066OPC    HW1 4502   4.100   0.815   3.909
 1066OPC    HW2 4503   4.101   0.873   3.785
 1066OPC     MW 4504   4.138   0.848   3.849
 1067OPC     OW 4505   2.538   2.830   1.214
 1067OPC    HW1 4506   2.538   2.838   1.301
 1067OPC    HW2 4507   2.605   2.881   1.190
 1067OPC     MW 4508   2.548   2.839   1.224
 1068OPC     OW 4509   3.383   0.271   3.446
 1068OPC    HW1 4510   3.336   0.262   3.373
 1068OPC    HW2 4511   3.391   0.358   3.454
 1068OPC     MW 4512   3.377   0.283   3.437
 1069OPC     OW 4513   3.530   0.533   0.732
 1069OPC    HW1 4514   3.600   0.572   0.695
 1069OPC    HW2 4515   3.564   0.462   0.770
 1069OPC     MW 4516   3.546   0.528   0.732
 1070OPC     OW 4517   1.929   0.297   2.687
 1070OPC    HW1 4518   1.933   0.378   2.718
 1070OPC    HW2 4519   1.869   0.258   2.739
 1070OPC     MW 4520   1.920   0.303   2.699
 1071OPC     OW 4521   0.859   2.706   0.816
 1071OPC    HW1 4522   0.820   2.783   0.826
 1071OPC    HW2 4523   0.944   2.726   0.817
 1071OPC     MW 4524   0.866   2.720   0.818
 1072OPC     OW 4525   2.160   4.016   0.899
 1072OPC    HW1 4526   2.216   4.012   0.966
 1072OPC    HW2 4527   2.175   3.941   0.857
 1072OPC     MW 4528   2.171   4.004   0.903
 1073OPC     OW 4529   2.946   0.583   1.090
 1073OPC    HW1 4530   2.872   0.612   1.054
 1073OPC    HW2 4531   2.992   0.555   1.023
 1073OPC     MW 4532   2.942   0.583   1.075
 1074OPC     OW 4533   2.699   2.540   0.507
 1074OPC    HW1 4534   2.737   2.497   0.572
 1074OPC    HW2 4535   2.728   2.498   0.436
 1074OPC     MW 4536   2.709   2.527   0.506
 1075OPC     OW 4537   3.719   2.113   3.110
 1075OPC    HW1 4538   3.804   2.125   3.093
 1075OPC    HW2 4539   3.694   2.056   3.049
 1075OPC     MW 4540   3.728   2.106   3.099
 1076OPC     OW 4541   3.112   1.957   1.638
 1076OPC    HW1 4542   3.031   1.928   1.654
 1076OPC    HW2 4543   3.114   2.034   1.680
 1076OPC     MW 4544   3.100   1.964   1.646
 1077OPC     OW 4545   1.321   2.603   2.053
 1077OPC    HW1 4546   1.290   2.522   2.045
 1077OPC    HW2 4547   1.373   2.598   2.123
 1077OPC     MW 4548   1.324   2.590   2.062
 1078OPC     OW 4549   1.702   0.195   3.278
 1078OPC    HW1 4550   1.671   0.158   3.351
 1078OPC    HW2 4551   1.719   0.127   3.226
 1078OPC     MW 4552   1.700   0.180   3.281
 1079OPC     OW 4553   3.762   1.444   1.879
 1079OPC    HW1 4554   3.679   1.465   1.896
 1079OPC    HW2 4555   3.775   1.373   1.928
 1079OPC     MW 4556   3.752   1.437   1.889
 1080OPC     OW 4557   1.878   4.036   1.159
 1080OPC    HW1 4558   1.951   4.044   1.207
 1080OPC    HW2 4559   1.898   4.078   1.085
 1080OPC     MW 4560   1.892   4.044   1.156
 1081OPC     OW 4561   3.807   0.537   3.359
 1081OPC    HW1 4562   3.736   0.550   3.310
 1081OPC    HW2 4563   3.775   0.498   3.430
 1081OPC     MW 4564   3.791   0.533   3.362
 1082OPC     OW 4565   3.115   4.509   2.739
 1082OPC    HW1 4566   3.041   4.543   2.770
 1082OPC    HW2 4567   3.152   4.474   2.810
 1082OPC     MW 4568   3.109   4.509   2.754
 1083OPC     OW 4569   4.220   1.137   1.607
 1083OPC    HW1 4570   4.168   1.162   1.672
 1083OPC    HW2 4571   4.282   1.090   1.647
 1083OPC     MW 4572   4.221   1.134   1.622
 1084OPC     OW 4573   2.469   3.093   1.599
 1084OPC    HW1 4574   2.408   3.086   1.661
 1084OPC    HW2 4575   2.532   3.138   1.638
 1084OPC     MW 4576   2.469   3.099   1.614
 1085OPC     OW 4577   2.901   2.973   3.772
 1085OPC    HW1 4578   2.941   2.896   3.786
 1085OPC    HW2 4579   2.953   3.013   3.715
 1085OPC     MW 4580   2.915   2.968   3.766
 1086OPC     OW 4581   3.419   3.693   1.719
 1086OPC    HW1 4582   3.475   3.668   1.781
 1086OPC    HW2 4583   3.410   3.621   1.670
 1086OPC     MW 4584   3.426   3.679   1.721
 1087OPC     OW 4585   0.588   2.230   3.935
 1087OPC    HW1 4586   0.518   2.184   3.960
 1087OPC    HW2 4587   0.573   2.310   3.966
 1087OPC     MW 4588   0.576   2.235   3.943
 1088OPC     OW 4589   0.793   2.600   0.570
 1088OPC    HW1 4590   0.855   2.540   0.556
 1088OPC    HW2 4591   0.815   2.635   0.646
 1088OPC     MW 4592   0.805   2.596   0.579
 1089OPC     OW 4593   1.222   4.603   3.027
 1089OPC    HW1 4594   1.171   4.546   3.068
 1089OPC    HW2 4595   1.248   4.560   2.956
 1089OPC     MW 4596   1.218   4.588   3.022
 1090OPC     OW 4597   1.719   2.714   2.903
 1090OPC    HW1 4598   1.721   2.731   2.818
 1090OPC    HW2 4599   1.743   2.790   2.939
 1090OPC     MW 4600   1.722   2.728   2.896
 1091OPC     OW 4601   1.763   2.277   4.497
 1091OPC    HW1 4602   1.782   2.356   4.528
 1091OPC    HW2 4603   1.795   2.278   4.416
 1091OPC     MW 4604   1.770   2.289   4.490
 1092OPC     OW 4605   1.569   2.571   1.795
 1092OPC    HW1 4606   1.634   2.547   1.848
 1092OPC    HW2 4607   1.503   2.590   1.849
 1092OPC     MW 4608   1.569   2.571   1.811
 1093OPC     OW 4609   0.594   2.590   2.167
 1093OPC    HW1 4610   0.536   2.527   2.153
 1093OPC    HW2 4611   0.665   2.564   2.122
 1093OPC     MW 4612   0.596   2.577   2.158
 1094OPC     OW 4613   0.872   1.248   1.124
 1094OPC    HW1 4614   0.947   1.221   1.159
 1094OPC    HW2 4615   0.896   1.294   1.054
 1094OPC     MW 4616   0.886   1.251   1.119
 1095OPC     OW 4617   2.287   2.970   1.167
 1095OPC    HW1 4618   2.248   2.927   1.232
 1095OPC    HW2 4619   2.367   2.934   1.164
 1095OPC     MW 4620   2.293   2.958   1.176
 1096OPC     OW 4621   3.485   0.664   0.202
 1096OPC    HW1 4622   3.440   0.732   0.172
 1096OPC    HW2 4623   3.439   0.595   0.174
 1096OPC     MW 4624   3.471   0.664   0.193
 1097OPC     OW 4625   2.118   0.002   3.105
 1097OPC    HW1 4626   2.128   0.087   3.125
 1097OPC    HW2 4627   2.199   4.679   3.107
 1097OPC     MW 4628   2.132   0.010   3.108
 1098OPC     OW 4629   2.259   2.085   0.038
 1098OPC    HW1 4630   2.214   2.134   4.797
 1098OPC    HW2 4631   2.229   2.004   0.023
 1098OPC     MW 4632   2.248   2.080   0.028
 1099OPC     OW 4633   1.426   0.733   3.796
 1099OPC    HW1 4634   1.392   0.810   3.821
 1099OPC    HW2 4635   1.375   0.710   3.729
 1099OPC     MW 4636   1.414   0.741   3.790
 1100OPC     OW 4637   4.054   0.845   2.919
 1100OPC    HW1 4638   4.129   0.801   2.906
 1100OPC    HW2 4639   4.068   0.886   2.995
 1100OPC     MW 4640   4.067   0.844   2.928
 1101OPC     OW 4641   3.452   1.718   2.099
 1101OPC    HW1 4642   3.384   1.680   2.138
 1101OPC    HW2 4643   3.439   1.803   2.111
 1101OPC     MW 4644   3.440   1.725   2.107
 1102OPC     OW 4645   2.568   3.065   0.426
 1102OPC    HW1 4646   2.577   3.053   0.512
 1102OPC    HW2 4647   2.483   3.055   0.413
 1102OPC     MW 4648   2.557   3.062   0.437
 1103OPC     OW 4649   1.566   3.117   3.856
 1103OPC    HW1 4650   1.579   3.048   3.805
 1103OPC    HW2 4651   1.510   3.088   3.916
 1103OPC     MW 4652   1.560   3.103   3.857
 1104OPC     OW 4653   2.212   4.151   0.450
 1104OPC    HW1 4654   2.281   4.204   0.449
 1104OPC    HW2 4655   2.246   4.072   0.437
 1104OPC     MW 4656   2.227   4.147   0.448
 1105OPC     OW 4657   4.488   2.927   2.007
 1105OPC    HW1 4658   4.488   2.858   1.953
 1105OPC    HW2 4659   4.423   2.909   2.062
 1105OPC     MW 4660   4.478   2.914   2.007
 1106OPC     OW 4661   1.451   2.849   3.101
 1106OPC    HW1 4662   1.491   2.924   3.084
 1106OPC    HW2 4663   1.442   2.812   3.023
 1106OPC     MW 4664   1.456   2.854   3.087
 1107OPC     OW 4665   1.453   3.497   3.089
 1107OPC    HW1 4666   1.527   3.455   3.071
 1107OPC    HW2 4667   1.416   3.509   3.011
 1107OPC     MW 4668   1.458   3.492   3.075
 1108OPC     OW 4669   2.862   0.453   1.832
 1108OPC    HW1 4670   2.913   0.405   1.779
 1108OPC    HW2 4671   2.913   0.465   1.902
 1108OPC     MW 4672   2.877   0.448   1.834
 1109OPC     OW 4673   3.830   1.581   0.187
 1109OPC    HW1 4674   3.786   1.530   0.132
 1109OPC    HW2 4675   3.823   1.540   0.263
 1109OPC     MW 4676   3.822   1.568   0.190
 1110OPC     OW 4677   2.627   1.889   1.171
 1110OPC    HW1 4678   2.623   1.949   1.234
 1110OPC    HW2 4679   2.640   1.936   1.099
 1110OPC     MW 4680   2.628   1.905   1.170
 1111OPC     OW 4681   3.200   1.773   2.432
 1111OPC    HW1 4682   3.138   1.833   2.440
 1111OPC    HW2 4683   3.275   1.818   2.436
 1111OPC     MW 4684   3.202   1.788   2.434
 1112OPC     OW 4685   2.156   4.520   0.856
 1112OPC    HW1 4686   2.134   4.470   0.788
 1112OPC    HW2 4687   2.079   4.552   0.884
 1112OPC     MW 4688   2.141   4.517   0.850
 1113OPC     OW 4689   1.642   4.485   0.295
 1113OPC    HW1 4690   1.649   4.534   0.224
 1113OPC    HW2 4691   1.722   4.489   0.331
 1113OPC     MW 4692   1.655   4.493   0.290
 1114OPC     OW 4693   2.672   2.437   4.501
 1114OPC    HW1 4694   2.714   2.362   4.486
 1114OPC    HW2 4695   2.620   2.418   4.568
 1114OPC     MW 4696   2.671   2.423   4.509
 1115OPC     OW 4697   3.460   4.412   1.392
 1115OPC    HW1 4698   3.428   4.335   1.369
 1115OPC    HW2 4699   3.395   4.468   1.374
 1115OPC     MW 4700   3.446   4.409   1.386
 1116OPC     OW 4701   4.652   4.201   0.570
 1116OPC    HW1 4702   4.653   4.134   0.513
 1116OPC    HW2 4703   4.713   4.179   0.628
 1116OPC     MW 4704   4.661   4.188   0.570
 1117OPC     OW 4705   2.122   1.245   1.520
 1117OPC    HW1 4706   2.096   1.328   1.511
 1117OPC    HW2 4707   2.173   1.247   1.591
 1117OPC     MW 4708   2.126   1.257   1.530
 1118OPC     OW 4709   2.839   3.407   4.477
 1118OPC    HW1 4710   2.860   3.420   4.394
 1118OPC    HW2 4711   2.865   3.325   4.493
 1118OPC     MW 4712   2.846   3.396   4.467
 1119OPC     OW 4713   0.761   3.428   3.043
 1119OPC    HW1 4714   0.814   3.497   3.052
 1119OPC    HW2 4715   0.810   3.369   3.001
 1119OPC     MW 4716   0.776   3.429   3.038
 1120OPC     OW 4717   1.672   1.454   0.638
 1120OPC    HW1 4718   1.588   1.432   0.645
 1120OPC    HW2 4719   1.710   1.380   0.609
 1120OPC     MW 4720   1.665   1.440   0.634
 1121OPC     OW 4721   3.032   1.937   3.806
 1121OPC    HW1 4722   3.060   1.998   3.751
 1121OPC    HW2 4723   3.002   1.874   3.754
 1121OPC     MW 4724   3.031   1.936   3.790
 1122OPC     OW 4725   1.402   3.309   1.712
 1122OPC    HW1 4726   1.330   3.262   1.698
 1122OPC    HW2 4727   1.422   3.341   1.634
 1122OPC     MW 4728   1.394   3.307   1.699
 1123OPC     OW 4729   0.981   3.232   4.792
 1123OPC    HW1 4730   0.895   3.237   4.804
 1123OPC    HW2 4731   1.014   3.253   0.056
 1123OPC     MW 4732   0.973   3.236   4.805
 1124OPC     OW 4733   0.556   2.860   2.126
 1124OPC    HW1 4734   0.631   2.896   2.152
 1124OPC    HW2 4735   0.568   2.775   2.138
 1124OPC     MW 4736   0.569   2.853   2.132
 1125OPC     OW 4737   0.174   1.481   2.619
 1125OPC    HW1 4738   0.215   1.404   2.617
 1125OPC    HW2 4739   0.233   1.537   2.586
 1125OPC     MW 4740   0.189   1.478   2.614
 1126OPC     OW 4741   2.497   2.221   0.101
 1126OPC    HW1 4742   2.525   2.217   0.184
 1126OPC    HW2 4743   2.419   2.183   0.105
 1126OPC     MW 4744   2.489   2.215   0.114
 1127OPC     OW 4745   3.927   4.144   2.425
 1127OPC    HW1 4746   3.923   4.177   2.506
 1127OPC    HW2 4747   3.987   4.194   2.386
 1127OPC     MW 4748   3.935   4.156   2.431
 1128OPC     OW 4749   1.780   2.111   2.567
 1128OPC    HW1 4750   1.776   2.198   2.558
 1128OPC    HW2 4751   1.839   2.100   2.630
 1128OPC     MW 4752   1.788   2.122   2.575
 1129OPC     OW 4753   3.955   0.972   2.437
 1129OPC    HW1 4754   3.982   0.955   2.356
 1129OPC    HW2 4755   3.954   0.894   2.476
 1129OPC     MW 4756   3.958   0.958   2.431
 1130OPC     OW 4757   2.730   3.267   2.460
 1130OPC    HW1 4758   2.691   3.305   2.528
 1130OPC    HW2 4759   2.706   3.184   2.466
 1130OPC     MW 4760   2.721   3.261   2.471
 1131OPC     OW 4761   4.667   2.830   4.539
 1131OPC    HW1 4762   4.622   2.774   4.489
 1131OPC    HW2 4763   4.747   2.796   4.541
 1131OPC     MW 4764   4.672   2.817   4.532
 1132OPC     OW 4765   4.732   3.045   1.917
 1132OPC    HW1 4766   4.652   3.021   1.942
 1132OPC    HW2 4767   4.781   2.975   1.933
 1132OPC     MW 4768   4.727   3.031   1.923
 1133OPC     OW 4769   1.511   4.435   2.993
 1133OPC    HW1 4770   1.467   4.476   2.930
 1133OPC    HW2 4771   1.582   4.406   2.953
 1133OPC     MW 4772   1.515   4.437   2.978
 1134OPC     OW 4773   2.155   0.172   0.113
 1134OPC    HW1 4774   2.170   0.186   0.197
 1134OPC    HW2 4775   2.174   0.088   0.101
 1134OPC     MW 4776   2.160   0.162   0.123
 1135OPC     OW 4777   2.364   4.064   4.436
 1135OPC    HW1 4778   2.372   3.980   4.457
 1135OPC    HW2 4779   2.328   4.100   4.507
 1135OPC     MW 4780   2.360   4.057   4.450
 1136OPC     OW 4781   1.183   3.461   2.264
 1136OPC    HW1 4782   1.168   3.402   2.201
 1136OPC    HW2 4783   1.246   3.424   2.312
 1136OPC     MW 4784   1.190   3.447   2.262
 1137OPC     OW 4785   3.988   3.852   4.583
 1137OPC    HW1 4786   3.941   3.902   4.637
 1137OPC    HW2 4787   4.067   3.888   4.585
 1137OPC     MW 4788   3.993   3.864   4.591
 1138OPC     OW 4789   2.843   3.960   3.152
 1138OPC    HW1 4790   2.776   3.907   3.134
 1138OPC    HW2 4791   2.810   4.016   3.210
 1138OPC     MW 4792   2.828   3.961   3.158
 1139OPC     OW 4793   0.527   0.167   4.182
 1139OPC    HW1 4794   0.440   0.164   4.184
 1139OPC    HW2 4795   0.552   0.084   4.183
 1139OPC     MW 4796   0.518   0.155   4.182
 1140OPC     OW 4797   2.757   4.178   3.777
 1140OPC    HW1 4798   2.796   4.141   3.845
 1140OPC    HW2 4799   2.814   4.239   3.752
 1140OPC     MW 4800   2.771   4.182   3.784
 1141OPC     OW 4801   1.733   1.615   3.895
 1141OPC    HW1 4802   1.702   1.535   3.912
 1141OPC    HW2 4803   1.769   1.607   3.816
 1141OPC     MW 4804   1.733   1.602   3.886
 1142OPC     OW 4805   0.766   4.091   3.675
 1142OPC    HW1 4806   0.838   4.104   3.628
 1142OPC    HW2 4807   0.743   4.171   3.702
 1142OPC     MW 4808   0.773   4.105   3.672
 1143OPC     OW 4809   4.018   1.277   0.117
 1143OPC    HW1 4810   4.039   1.355   0.085
 1143OPC    HW2 4811   4.029   1.287   0.203
 1143OPC     MW 4812   4.023   1.290   0.125
 1144OPC     OW 4813   1.058   3.411   4.601
 1144OPC    HW1 4814   1.101   3.364   4.541
 1144OPC    HW2 4815   1.031   3.351   4.658
 1144OPC     MW 4816   1.060   3.395   4.600
 1145OPC     OW 4817   1.083   2.272   1.577
 1145OPC    HW1 4818   1.082   2.186   1.589
 1145OPC    HW2 4819   1.007   2.299   1.610
 1145OPC     MW 4820   1.072   2.264   1.583
 1146OPC     OW 4821   3.160   3.031   1.412
 1146OPC    HW1 4822   3.210   2.973   1.370
 1146OPC    HW2 4823   3.129   2.986   1.480
 1146OPC     MW 4824   3.163   3.016   1.416
 1147OPC     OW 4825   3.297   2.878   1.758
 1147OPC    HW1 4826   3.223   2.865   1.712
 1147OPC    HW2 4827   3.328   2.953   1.725
 1147OPC     MW 4828   3.290   2.887   1.746
 1148OPC     OW 4829   1.191   3.458   2.598
 1148OPC    HW1 4830   1.117   3.493   2.568
 1148OPC    HW2 4831   1.185   3.374   2.575
 1148OPC     MW 4832   1.179   3.451   2.590
 1149OPC     OW 4833   3.035   3.486   3.229
 1149OPC    HW1 4834   3.045   3.572   3.220
 1149OPC    HW2 4835   3.038   3.456   3.147
 1149OPC     MW 4836   3.037   3.494   3.215
 1150OPC     OW 4837   2.553   0.942   4.526
 1150OPC    HW1 4838   2.634   0.974   4.532
 1150OPC    HW2 4839   2.566   0.858   4.509
 1150OPC     MW 4840   2.567   0.934   4.524
 1151OPC     OW 4841   3.961   2.921   0.141
 1151OPC    HW1 4842   4.043   2.950   0.138
 1151OPC    HW2 4843   3.921   2.980   0.191
 1151OPC     MW 4844   3.967   2.934   0.148
 1152OPC     OW 4845   4.375   0.294   1.640
 1152OPC    HW1 4846   4.326   0.332   1.579
 1152OPC    HW2 4847   4.320   0.286   1.708
 1152OPC     MW 4848   4.360   0.298   1.641
 1153OPC     OW 4849   2.535   0.974   1.347
 1153OPC    HW1 4850   2.521   0.902   1.300
 1153OPC    HW2 4851   2.615   0.962   1.380
 1153OPC     MW 4852   2.545   0.962   1.345
 1154OPC     OW 4853   4.257   3.377   3.686
 1154OPC    HW1 4854   4.340   3.403   3.680
 1154OPC    HW2 4855   4.244   3.334   3.611
 1154OPC     MW 4856   4.267   3.374   3.674
 1155OPC     OW 4857   0.952   4.676   3.855
 1155OPC    HW1 4858   0.930   4.641   3.778
 1155OPC    HW2 4859   0.979   4.607   3.902
 1155OPC     MW 4860   0.952   4.660   3.851
 1156OPC     OW 4861   1.652   4.643   0.058
 1156OPC    HW1 4862   1.569   4.624   0.040
 1156OPC    HW2 4863   1.697   4.598   4.812
 1156OPC     MW 4864   1.646   4.633   0.046
 1157OPC     OW 4865   1.048   2.401   1.126
 1157OPC    HW1 4866   0.991   2.412   1.061
 1157OPC    HW2 4867   0.998   2.405   1.198
 1157OPC     MW 4868   1.032   2.404   1.127
 1158OPC     OW 4869   4.012   2.073   3.253
 1158OPC    HW1 4870   3.987   2.126   3.317
 1158OPC    HW2 4871   4.099   2.080   3.253
 1158OPC     MW 4872   4.021   2.082   3.262
 1159OPC     OW 4873   0.074   0.527   1.022
 1159OPC    HW1 4874   4.859   0.528   1.023
 1159OPC    HW2 4875   0.092   0.450   0.985
 1159OPC     MW 4876   0.063   0.516   1.017
 1160OPC     OW 4877   2.547   2.850   1.492
 1160OPC    HW1 4878   2.496   2.789   1.528
 1160OPC    HW2 4879   2.517   2.925   1.525
 1160OPC     MW 4880   2.535   2.852   1.502
 1161OPC     OW 4881   2.457   3.288   2.910
 1161OPC    HW1 4882   2.466   3.344   2.976
 1161OPC    HW2 4883   2.427   3.215   2.949
 1161OPC     MW 4884   2.454   3.285   2.926
 1162OPC     OW 4885   3.181   4.425   1.594
 1162OPC    HW1 4886   3.231   4.354   1.606
 1162OPC    HW2 4887   3.206   4.455   1.517
 1162OPC     MW 4888   3.192   4.419   1.585
 1163OPC     OW 4889   4.512   0.301   2.787
 1163OPC    HW1 4890   4.497   0.223   2.823
 1163OPC    HW2 4891   4.459   0.355   2.830
 1163OPC     MW 4892   4.502   0.298   2.799
 1164OPC     OW 4893   1.393   4.573   4.811
 1164OPC    HW1 4894   1.326   4.627   4.794
 1164OPC    HW2 4895   1.403   4.529   4.737
 1164OPC     MW 4896   1.384   4.575   4.798
 1165OPC     OW 4897   3.138   1.366   2.317
 1165OPC    HW1 4898   3.098   1.321   2.254
 1165OPC    HW2 4899   3.074   1.412   2.354
 1165OPC     MW 4900   3.123   1.366   2.313
 1166OPC     OW 4901   2.204   1.371   4.270
 1166OPC    HW1 4902   2.157   1.432   4.231
 1166OPC    HW2 4903   2.147   1.306   4.284
 1166OPC     MW 4904   2.188   1.370   4.267
 1167OPC     OW 4905   1.998   4.621   1.171
 1167OPC    HW1 4906   1.948   4.678   1.215
 1167OPC    HW2 4907   2.079   4.649   1.186
 1167OPC     MW 4908   2.002   4.634   1.180
 1168OPC     OW 4909   0.211   4.632   0.115
 1168OPC    HW1 4910   0.255   4.598   0.182
 1168OPC    HW2 4911   0.139   4.664   0.152
 1168OPC     MW 4912   0.207   4.631   0.131
 1169OPC     OW 4913   3.690   1.419   0.008
 1169OPC    HW1 4914   3.695   1.332   0.001
 1169OPC    HW2 4915   3.607   1.433   0.032
 1169OPC     MW 4916   3.678   1.408   0.010
 1170OPC     OW 4917   3.149   3.102   4.624
 1170OPC    HW1 4918   3.187   3.177   4.601
 1170OPC    HW2 4919   3.138   3.110   4.710
 1170OPC     MW 4920   3.153   3.114   4.633
 1171OPC     OW 4921   1.994   2.397   3.976
 1171OPC    HW1 4922   1.982   2.325   3.928
 1171OPC    HW2 4923   1.967   2.461   3.924
 1171OPC     MW 4924   1.988   2.395   3.962
 1172OPC     OW 4925   3.474   1.056   3.169
 1172OPC    HW1 4926   3.520   0.994   3.129
 1172OPC    HW2 4927   3.471   1.121   3.110
 1172OPC     MW 4928   3.480   1.057   3.154
 1173OPC     OW 4929   2.834   1.607   2.682
 1173OPC    HW1 4930   2.843   1.693   2.669
 1173OPC    HW2 4931   2.751   1.599   2.709
 1173OPC     MW 4932   2.823   1.618   2.684
 1174OPC     OW 4933   2.229   2.286   3.506
 1174OPC    HW1 4934   2.241   2.370   3.525
 1174OPC    HW2 4935   2.256   2.244   3.578
 1174OPC     MW 4936   2.235   2.292   3.519
 1175OPC     OW 4937   2.040   4.586   4.164
 1175OPC    HW1 4938   2.035   4.658   4.212
 1175OPC    HW2 4939   1.961   4.550   4.173
 1175OPC     MW 4940   2.028   4.591   4.173
 1176OPC     OW 4941   3.602   2.758   2.926
 1176OPC    HW1 4942   3.558   2.816   2.877
 1176OPC    HW2 4943   3.611   2.689   2.873
 1176OPC     MW 4944   3.597   2.757   2.911
 1177OPC     OW 4945   4.527   3.151   2.785
 1177OPC    HW1 4946   4.506   3.086   2.730
 1177OPC    HW2 4947   4.455   3.160   2.834
 1177OPC     MW 4948   4.513   3.143   2.784
 1178OPC     OW 4949   0.779   0.763   2.871
 1178OPC    HW1 4950   0.861   0.766   2.903
 1178OPC    HW2 4951   0.750   0.685   2.897
 1178OPC     MW 4952   0.787   0.752   2.880
 1179OPC     OW 4953   4.724   2.134   2.973
 1179OPC    HW1 4954   4.657   2.084   2.997
 1179OPC    HW2 4955   4.688   2.211   2.957
 1179OPC     MW 4956   4.709   2.138   2.974
 1180OPC     OW 4957   0.995   1.242   2.274
 1180OPC    HW1 4958   1.081   1.257   2.272
 1180OPC    HW2 4959   0.990   1.155   2.264
 1180OPC     MW 4960   1.007   1.231   2.272
 1181OPC     OW 4961   1.953   0.216   1.019
 1181OPC    HW1 4962   1.898   0.149   1.010
 1181OPC    HW2 4963   1.900   0.285   1.027
 1181OPC     MW 4964   1.937   0.216   1.019
 1182OPC     OW 4965   4.288   0.680   2.864
 1182OPC    HW1 4966   4.297   0.602   2.900
 1182OPC    HW2 4967   4.358   0.688   2.812
 1182OPC     MW 4968   4.300   0.670   2.862
 1183OPC     OW 4969   3.745   3.665   1.378
 1183OPC    HW1 4970   3.717   3.696   1.302
 1183OPC    HW2 4971   3.752   3.579   1.365
 1183OPC     MW 4972   3.742   3.657   1.365
 1184OPC     OW 4973   0.745   1.202   3.634
 1184OPC    HW1 4974   0.811   1.242   3.675
 1184OPC    HW2 4975   0.749   1.233   3.553
 1184OPC     MW 4976   0.755   1.212   3.628
 1185OPC     OW 4977   3.680   1.914   4.125
 1185OPC    HW1 4978   3.605   1.959   4.118
 1185OPC    HW2 4979   3.716   1.922   4.046
 1185OPC     MW 4980   3.674   1.922   4.112
 1186OPC     OW 4981   4.387   1.448   0.093
 1186OPC    HW1 4982   4.388   1.465   0.179
 1186OPC    HW2 4983   4.353   1.520   0.058
 1186OPC     MW 4984   4.382   1.461   0.101
 1187OPC     OW 4985   0.455   3.339   0.785
 1187OPC    HW1 4986   0.393   3.331   0.724
 1187OPC    HW2 4987   0.523   3.296   0.751
 1187OPC     MW 4988   0.456   3.332   0.771
 1188OPC     OW 4989   2.879   2.873   2.587
 1188OPC    HW1 4990   2.904   2.950   2.620
 1188OPC    HW2 4991   2.841   2.834   2.654
 1188OPC     MW 4992   2.877   2.879   2.602
 1189OPC     OW 4993   2.014   3.439   2.272
 1189OPC    HW1 4994   1.938   3.408   2.301
 1189OPC    HW2 4995   2.073   3.384   2.305
 1189OPC     MW 4996   2.012   3.426   2.282
 1190OPC     OW 4997   1.815   3.539   0.382
 1190OPC    HW1 4998   1.839   3.623   0.380
 1190OPC    HW2 4999   1.877   3.501   0.430
 1190OPC     MW 5000   1.828   3.546   0.389
 1191OPC     OW 5001   2.131   2.191   1.367
 1191OPC    HW1 5002   2.151   2.205   1.450
 1191OPC    HW2 5003   2.123   2.104   1.362
 1191OPC     MW 5004   2.133   2.180   1.378
 1192OPC     OW 5005   4.540   0.213   4.748
 1192OPC    HW1 5006   4.566   0.292   4.775
 1192OPC    HW2 5007   4.552   0.216   4.662
 1192OPC     MW 5008   4.545   0.225   4.739
 1193OPC     OW 5009   2.246   0.496   0.842
 1193OPC    HW1 5010   2.219   0.550   0.780
 1193OPC    HW2 5011   2.198   0.424   0.829
 1193OPC     MW 5012   2.235   0.493   0.831
 1194OPC     OW 5013   2.072   1.032   3.692
 1194OPC    HW1 5014   2.015   0.968   3.708
 1194OPC    HW2 5015   2.111   1.044   3.769
 1194OPC     MW 5016   2.070   1.024   3.706
 1195OPC     OW 5017   1.282   0.978   3.849
 1195OPC    HW1 5018   1.314   1.043   3.801
 1195OPC    HW2 5019   1.247   1.018   3.918
 1195OPC     MW 5020   1.281   0.993   3.852
 1196OPC     OW 5021   3.632   3.764   2.570
 1196OPC    HW1 5022   3.609   3.847   2.583
 1196OPC    HW2 5023   3.649   3.760   2.485
 1196OPC     MW 5024   3.631   3.776   2.559
 1197OPC     OW 5025   3.715   2.716   3.778
 1197OPC    HW1 5026   3.630   2.726   3.793
 1197OPC    HW2 5027   3.747   2.690   3.855
 1197OPC     MW 5028   3.707   2.714   3.791
 1198OPC     OW 5029   0.191   1.235   2.855
 1198OPC    HW1 5030   0.222   1.234   2.774
 1198OPC    HW2 5031   0.221   1.161   2.890
 1198OPC     MW 5032   0.200   1.224   2.848
 1199OPC     OW 5033   3.351   0.082   3.645
 1199OPC    HW1 5034   3.356   0.139   3.580
 1199OPC    HW2 5035   3.279   0.035   3.627
 1199OPC     MW 5036   3.341   0.083   3.633
 1200OPC     OW 5037   0.217   1.026   0.575
 1200OPC    HW1 5038   0.215   0.960   0.519
 1200OPC    HW2 5039   0.219   1.097   0.523
 1200OPC     MW 5040   0.217   1.027   0.559
 1201OPC     OW 5041   2.013   3.389   0.507
 1201OPC    HW1 5042   1.990   3.326   0.563
 1201OPC    HW2 5043   2.075   3.432   0.551
 1201OPC     MW 5044   2.019   3.386   0.522
 1202OPC     OW 5045   0.804   1.254   3.358
 1202OPC    HW1 5046   0.765   1.282   3.286
 1202OPC    HW2 5047   0.886   1.282   3.349
 1202OPC     MW 5048   0.811   1.262   3.346
 1203OPC     OW 5049   4.636   0.963   1.895
 1203OPC    HW1 5050   4.711   0.976   1.853
 1203OPC    HW2 5051   4.575   0.968   1.833
 1203OPC     MW 5052   4.638   0.966   1.880
 1204OPC     OW 5053   0.609   0.872   1.955
 1204OPC    HW1 5054   0.663   0.803   1.950
 1204OPC    HW2 5055   0.537   0.844   1.915
 1204OPC     MW 5056   0.606   0.858   1.948
 1205OPC     OW 5057   3.557   4.115   1.814
 1205OPC    HW1 5058   3.479   4.125   1.776
 1205OPC    HW2 5059   3.547   4.045   1.864
 1205OPC     MW 5060   3.544   4.106   1.816
 1206OPC     OW 5061   2.808   4.288   2.778
 1206OPC    HW1 5062   2.745   4.347   2.793
 1206OPC    HW2 5063   2.820   4.292   2.692
 1206OPC     MW 5064   2.801   4.297   2.768
 1207OPC     OW 5065   2.529   0.137   2.342
 1207OPC    HW1 5066   2.486   0.182   2.403
 1207OPC    HW2 5067   2.606   0.177   2.337
 1207OPC     MW 5068   2.534   0.150   2.350
 1208OPC     OW 5069   3.891   0.576   1.819
 1208OPC    HW1 5070   3.862   0.501   1.786
 1208OPC    HW2 5071   3.820   0.613   1.853
 1208OPC     MW 5072   3.876   0.571   1.819
 1209OPC     OW 5073   0.912   2.753   2.493
 1209OPC    HW1 5074   0.990   2.719   2.476
 1209OPC    HW2 5075   0.930   2.832   2.526
 1209OPC     MW 5076   0.926   2.760   2.495
 1210OPC     OW 5077   4.125   3.078   2.709
 1210OPC    HW1 5078   4.168   3.106   2.779
 1210OPC    HW2 5079   4.154   3.129   2.645
 1210OPC     MW 5080   4.135   3.089   2.710
 1211OPC     OW 5081   0.760   2.641   1.266
 1211OPC    HW1 5082   0.832   2.691   1.262
 1211OPC    HW2 5083   0.792   2.562   1.287
 1211OPC     MW 5084   0.775   2.636   1.269
 1212OPC     OW 5085   4.836   0.197   0.632
 1212OPC    HW1 5086   4.796   0.207   0.709
 1212OPC    HW2 5087   0.014   0.268   0.627
 1212OPC     MW 5088   4.838   0.209   0.643
 1213OPC     OW 5089   1.532   1.120   2.651
 1213OPC    HW1 5090   1.522   1.038   2.679
 1213OPC    HW2 5091   1.618   1.128   2.641
 1213OPC     MW 5092   1.543   1.109   2.653
 1214OPC     OW 5093   1.804   4.300   2.170
 1214OPC    HW1 5094   1.728   4.340   2.152
 1214OPC    HW2 5095   1.863   4.363   2.157
 1214OPC     MW 5096   1.801   4.315   2.165
 1215OPC     OW 5097   3.701   1.060   1.244
 1215OPC    HW1 5098   3.639   1.111   1.278
 1215OPC    HW2 5099   3.772   1.110   1.243
 1215OPC     MW 5100   3.702   1.075   1.249
 1216OPC     OW 5101   1.208   2.180   1.178
 1216OPC    HW1 5102   1.265   2.210   1.237
 1216OPC    HW2 5103   1.155   2.248   1.164
 1216OPC     MW 5104   1.209   2.195   1.185
 1217OPC     OW 5105   1.643   3.784   1.898
 1217OPC    HW1 5106   1.636   3.827   1.973
 1217OPC    HW2 5107   1.672   3.705   1.922
 1217OPC     MW 5108   1.646   3.779   1.912
 1218OPC     OW 5109   0.767   0.450   0.909
 1218OPC    HW1 5110   0.839   0.475   0.951
 1218OPC    HW2 5111   0.789   0.371   0.878
 1218OPC     MW 5112   0.781   0.442   0.910
 1219OPC     OW 5113   4.853   3.392   1.143
 1219OPC    HW1 5114   4.793   3.446   1.109
 1219OPC    HW2 5115   4.826   3.313   1.118
 1219OPC     MW 5116   4.840   3.389   1.134
 1220OPC     OW 5117   1.019   2.066   2.406
 1220OPC    HW1 5118   1.102   2.042   2.416
 1220OPC    HW2 5119   1.024   2.143   2.365
 1220OPC     MW 5120   1.032   2.074   2.401
 1221OPC     OW 5121   4.110   1.010   0.090
 1221OPC    HW1 5122   4.082   1.088   0.115
 1221OPC    HW2 5123   4.137   1.023   0.008
 1221OPC     MW 5124   4.110   1.023   0.082
 1222OPC     OW 5125   0.066   4.363   1.362
 1222OPC    HW1 5126   0.063   4.420   1.428
 1222OPC    HW2 5127   0.131   4.309   1.384
 1222OPC     MW 5128   0.075   4.363   1.375
 1223OPC     OW 5129   1.306   2.200   3.116
 1223OPC    HW1 5130   1.258   2.271   3.134
 1223OPC    HW2 5131   1.301   2.153   3.189
 1223OPC     MW 5132   1.298   2.204   3.129
 1224OPC     OW 5133   1.965   0.134   3.819
 1224OPC    HW1 5134   1.983   0.140   3.734
 1224OPC    HW2 5135   2.005   0.061   3.843
 1224OPC     MW 5136   1.973   0.124   3.810
 1225OPC     OW 5137   3.569   4.395   4.353
 1225OPC    HW1 5138   3.603   4.456   4.405
 1225OPC    HW2 5139   3.488   4.423   4.338
 1225OPC     MW 5140   3.562   4.408   4.358
 1226OPC     OW 5141   4.585   1.721   0.942
 1226OPC    HW1 5142   4.588   1.634   0.948
 1226OPC    HW2 5143   4.590   1.747   1.025
 1226OPC     MW 5144   4.586   1.712   0.955
 1227OPC     OW 5145   4.096   0.960   3.172
 1227OPC    HW1 5146   4.143   1.029   3.198
 1227OPC    HW2 5147   4.143   0.892   3.201
 1227OPC     MW 5148   4.110   0.960   3.180
 1228OPC     OW 5149   1.078   0.070   0.406
 1228OPC    HW1 5150   1.137   0.058   0.469
 1228OPC    HW2 5151   1.003   0.075   0.449
 1228OPC     MW 5152   1.076   0.069   0.422
 1229OPC     OW 5153   1.507   2.584   2.256
 1229OPC    HW1 5154   1.507   2.587   2.344
 1229OPC    HW2 5155   1.536   2.504   2.238
 1229OPC     MW 5156   1.511   2.573   2.267
 1230OPC     OW 5157   4.157   2.406   2.543
 1230OPC    HW1 5158   4.227   2.458   2.545
 1230OPC    HW2 5159   4.104   2.447   2.487
 1230OPC     MW 5160   4.159   2.420   2.535
 1231OPC     OW 5161   4.753   1.482   1.370
 1231OPC    HW1 5162   4.753   1.395   1.369
 1231OPC    HW2 5163   4.788   1.503   1.293
 1231OPC     MW 5164   4.758   1.472   1.358
 1232OPC     OW 5165   4.439   0.584   0.924
 1232OPC    HW1 5166   4.400   0.629   0.987
 1232OPC    HW2 5167   4.409   0.621   0.850
 1232OPC     MW 5168   4.429   0.596   0.922
 1233OPC     OW 5169   0.265   0.419   1.973
 1233OPC    HW1 5170   0.295   0.408   1.892
 1233OPC    HW2 5171   0.257   0.506   1.980
 1233OPC     MW 5172   0.269   0.430   1.962
 1234OPC     OW 5173   0.237   1.162   1.054
 1234OPC    HW1 5174   0.259   1.130   0.975
 1234OPC    HW2 5175   0.151   1.151   1.057
 1234OPC     MW 5176   0.228   1.155   1.042
 1235OPC     OW 5177   4.422   3.413   0.880
 1235OPC    HW1 5178   4.397   3.426   0.962
 1235OPC    HW2 5179   4.348   3.395   0.839
 1235OPC     MW 5180   4.408   3.413   0.886
 1236OPC     OW 5181   4.590   2.617   2.820
 1236OPC    HW1 5182   4.540   2.620   2.749
 1236OPC    HW2 5183   4.583   2.698   2.853
 1236OPC     MW 5184   4.582   2.630   2.814
 1237OPC     OW 5185   0.928   0.703   2.333
 1237OPC    HW1 5186   0.841   0.713   2.329
 1237OPC    HW2 5187   0.943   0.635   2.280
 1237OPC     MW 5188   0.917   0.695   2.324
 1238OPC     OW 5189   3.066   0.307   1.699
 1238OPC    HW1 5190   3.092   0.261   1.629
 1238OPC    HW2 5191   3.128   0.291   1.758
 1238OPC     MW 5192   3.079   0.298   1.697
 1239OPC     OW 5193   0.674   1.417   4.773
 1239OPC    HW1 5194   0.737   1.439   0.015
 1239OPC    HW2 5195   0.609   1.473   4.793
 1239OPC     MW 5196   0.674   1.429   4.784
 1240OPC     OW 5197   4.061   1.541   0.018
 1240OPC    HW1 5198   4.004   1.582   0.071
 1240OPC    HW2 5199   4.123   1.601   0.005
 1240OPC     MW 5200   4.061   1.556   0.024
 1241OPC     OW 5201   0.420   2.989   1.287
 1241OPC    HW1 5202   0.345   3.025   1.312
 1241OPC    HW2 5203   0.404   2.904   1.287
 1241OPC     MW 5204   0.407   2.982   1.291
 1242OPC     OW 5205   0.700   3.883   0.938
 1242OPC    HW1 5206   0.768   3.838   0.907
 1242OPC    HW2 5207   0.647   3.821   0.968
 1242OPC     MW 5208   0.702   3.867   0.938
 1243OPC     OW 5209   4.511   0.935   1.294
 1243OPC    HW1 5210   4.567   0.895   1.241
 1243OPC    HW2 5211   4.441   0.949   1.243
 1243OPC     MW 5212   4.509   0.931   1.278
 1244OPC     OW 5213   3.859   2.872   4.700
 1244OPC    HW1 5214   3.883   2.885   4.783
 1244OPC    HW2 5215   3.823   2.948   4.678
 1244OPC     MW 5216   3.857   2.885   4.709
 1245OPC     OW 5217   2.426   4.230   0.762
 1245OPC    HW1 5218   2.379   4.250   0.832
 1245OPC    HW2 5219   2.422   4.143   0.759
 1245OPC     MW 5220   2.418   4.220   0.772
 1246OPC     OW 5221   4.486   0.326   0.838
 1246OPC    HW1 5222   4.425   0.272   0.868
 1246OPC    HW2 5223   4.463   0.403   0.871
 1246OPC     MW 5224   4.474   0.329   0.847
 1247OPC     OW 5225   3.627   1.725   3.641
 1247OPC    HW1 5226   3.629   1.755   3.559
 1247OPC    HW2 5227   3.554   1.761   3.674
 1247OPC     MW 5228   3.616   1.735   3.634
 1248OPC     OW 5229   3.472   1.438   4.334
 1248OPC    HW1 5230   3.423   1.411   4.267
 1248OPC    HW2 5231   3.520   1.503   4.299
 1248OPC     MW 5232   3.472   1.444   4.319
 1249OPC     OW 5233   0.733   1.358   0.767
 1249OPC    HW1 5234   0.812   1.362   0.805
 1249OPC    HW2 5235   0.751   1.333   0.686
 1249OPC     MW 5236   0.747   1.355   0.761
 1250OPC     OW 5237   2.597   3.829   3.095
 1250OPC    HW1 5238   2.588   3.895   3.039
 1250OPC    HW2 5239   2.583   3.758   3.046
 1250OPC     MW 5240   2.594   3.828   3.080
 1251OPC     OW 5241   1.380   3.703   3.920
 1251OPC    HW1 5242   1.436   3.650   3.879
 1251OPC    HW2 5243   1.432   3.749   3.974
 1251OPC     MW 5244   1.396   3.702   3.922
 1252OPC     OW 5245   3.794   3.496   3.067
 1252OPC    HW1 5246   3.790   3.505   3.153
 1252OPC    HW2 5247   3.712   3.474   3.045
 1252OPC     MW 5248   3.781   3.494   3.076
 1253OPC     OW 5249   3.115   4.642   3.611
 1253OPC    HW1 5250   3.141   4.577   3.663
 1253OPC    HW2 5251   3.123   4.608   3.530
 1253OPC     MW 5252   3.120   4.627   3.606
 1254OPC     OW 5253   1.870   3.267   1.781
 1254OPC    HW1 5254   1.902   3.295   1.857
 1254OPC    HW2 5255   1.906   3.320   1.722
 1254OPC     MW 5256   1.880   3.279   1.783
 1255OPC     OW 5257   1.369   0.045   3.690
 1255OPC    HW1 5258   1.417   4.697   3.737
 1255OPC    HW2 5259   1.298   4.706   3.670
 1255OPC     MW 5260   1.365   0.029   3.694
 1256OPC     OW 5261   2.054   1.913   1.374
 1256OPC    HW1 5262   2.090   1.835   1.357
 1256OPC    HW2 5263   2.060   1.920   1.460
 1256OPC     MW 5264   2.060   1.903   1.384
 1257OPC     OW 5265   0.651   1.443   2.457
 1257OPC    HW1 5266   0.703   1.512   2.448
 1257OPC    HW2 5267   0.617   1.453   2.536
 1257OPC     MW 5268   0.653   1.455   2.467
 1258OPC     OW 5269   0.192   4.473   0.558
 1258OPC    HW1 5270   0.176   4.545   0.605
 1258OPC    HW2 5271   0.237   4.503   0.490
 1258OPC     MW 5272   0.196   4.488   0.555
 1259OPC     OW 5273   2.362   4.076   3.632
 1259OPC    HW1 5274   2.391   4.078   3.549
 1259OPC    HW2 5275   2.298   4.136   3.632
 1259OPC     MW 5276   2.357   4.085   3.619
 1260OPC     OW 5277   4.144   1.636   4.382
 1260OPC    HW1 5278   4.191   1.583   4.432
 1260OPC    HW2 5279   4.189   1.641   4.308
 1260OPC     MW 5280   4.157   1.629   4.379
 1261OPC     OW 5281   2.407   4.565   1.782
 1261OPC    HW1 5282   2.344   4.614   1.817
 1261OPC    HW2 5283   2.453   4.539   1.850
 1261OPC     MW 5284   2.404   4.568   1.797
 1262OPC     OW 5285   1.735   1.184   4.292
 1262OPC    HW1 5286   1.722   1.141   4.367
 1262OPC    HW2 5287   1.692   1.136   4.233
 1262OPC     MW 5288   1.726   1.171   4.295
 1263OPC     OW 5289   4.295   2.398   3.012
 1263OPC    HW1 5290   4.231   2.385   3.071
 1263OPC    HW2 5291   4.253   2.395   2.936
 1263OPC     MW 5292   4.279   2.395   3.010
 1264OPC     OW 5293   3.953   3.890   1.875
 1264OPC    HW1 5294   4.004   3.954   1.903
 1264OPC    HW2 5295   3.898   3.930   1.820
 1264OPC     MW 5296   3.952   3.905   1.871
 1265OPC     OW 5297   2.786   0.238   2.330
 1265OPC    HW1 5298   2.825   0.176   2.378
 1265OPC    HW2 5299   2.809   0.312   2.369
 1265OPC     MW 5300   2.795   0.240   2.343
 1266OPC     OW 5301   1.480   0.357   0.854
 1266OPC    HW1 5302   1.548   0.323   0.812
 1266OPC    HW2 5303   1.512   0.376   0.933
 1266OPC     MW 5304   1.495   0.355   0.859
 1267OPC     OW 5305   3.198   1.700   4.159
 1267OPC    HW1 5306   3.207   1.731   4.240
 1267OPC    HW2 5307   3.115   1.674   4.156
 1267OPC     MW 5308   3.187   1.701   4.171
 1268OPC     OW 5309   4.871   4.369   4.057
 1268OPC    HW1 5310   0.054   4.435   4.069
 1268OPC    HW2 5311   4.801   4.407   4.021
 1268OPC     MW 5312   4.869   4.384   4.053
 1269OPC     OW 5313   4.343   1.723   2.558
 1269OPC    HW1 5314   4.309   1.666   2.614
 1269OPC    HW2 5315   4.339   1.683   2.481
 1269OPC     MW 5316   4.337   1.709   2.555
 1270OPC     OW 5317   3.690   3.238   0.117
 1270OPC    HW1 5318   3.740   3.282   0.061
 1270OPC    HW2 5319   3.643   3.185   0.066
 1270OPC     MW 5320   3.691   3.237   0.101
 1271OPC     OW 5321   1.872   1.443   2.765
 1271OPC    HW1 5322   1.957   1.449   2.748
 1271OPC    HW2 5323   1.861   1.499   2.832
 1271OPC     MW 5324   1.883   1.452   2.773
 1272OPC     OW 5325   1.250   2.097   1.969
 1272OPC    HW1 5326   1.274   2.053   1.897
 1272OPC    HW2 5327   1.300   2.064   2.032
 1272OPC     MW 5328   1.261   2.086   1.967
 1273OPC     OW 5329   4.068   2.801   0.769
 1273OPC    HW1 5330   4.037   2.883   0.766
 1273OPC    HW2 5331   4.114   2.794   0.695
 1273OPC     MW 5332   4.070   2.812   0.757
 1274OPC     OW 5333   3.798   0.625   2.168
 1274OPC    HW1 5334   3.816   0.541   2.151
 1274OPC    HW2 5335   3.727   0.620   2.218
 1274OPC     MW 5336   3.790   0.612   2.173
 1275OPC     OW 5337   1.356   3.826   0.206
 1275OPC    HW1 5338   1.441   3.849   0.209
 1275OPC    HW2 5339   1.356   3.752   0.160
 1275OPC     MW 5340   1.369   3.819   0.200
 1276OPC     OW 5341   1.117   0.851   0.426
 1276OPC    HW1 5342   1.180   0.906   0.450
 1276OPC    HW2 5343   1.147   0.773   0.452
 1276OPC     MW 5344   1.131   0.847   0.433
 1277OPC     OW 5345   4.649   2.738   4.057
 1277OPC    HW1 5346   4.634   2.818   4.089
 1277OPC    HW2 5347   4.685   2.753   3.979
 1277OPC     MW 5348   4.652   2.752   4.050
 1278OPC     OW 5349   3.898   0.767   0.408
 1278OPC    HW1 5350   3.842   0.752   0.474
 1278OPC    HW2 5351   3.857   0.733   0.339
 1278OPC     MW 5352   3.884   0.760   0.407
 1279OPC     OW 5353   0.216   3.760   3.652
 1279OPC    HW1 5354   0.250   3.747   3.573
 1279OPC    HW2 5355   0.239   3.688   3.696
 1279OPC     MW 5356   0.224   3.747   3.647
 1280OPC     OW 5357   4.811   1.663   3.099
 1280OPC    HW1 5358   4.839   1.728   3.150
 1280OPC    HW2 5359   4.781   1.704   3.028
 1280OPC     MW 5360   4.810   1.679   3.097
 1281OPC     OW 5361   3.303   4.647   1.712
 1281OPC    HW1 5362   3.343   4.627   1.787
 1281OPC    HW2 5363   3.266   4.572   1.688
 1281OPC     MW 5364   3.304   4.633   1.720
 1282OPC     OW 5365   1.531   1.624   4.161
 1282OPC    HW1 5366   1.583   1.643   4.228
 1282OPC    HW2 5367   1.500   1.545   4.181
 1282OPC     MW 5368   1.534   1.615   4.174
 1283OPC     OW 5369   4.000   1.912   1.525
 1283OPC    HW1 5370   3.965   1.992   1.530
 1283OPC    HW2 5371   3.952   1.865   1.580
 1283OPC     MW 5372   3.988   1.917   1.534
 1284OPC     OW 5373   3.208   2.414   4.749
 1284OPC    HW1 5374   3.176   2.447   4.675
 1284OPC    HW2 5375   3.284   2.454   4.758
 1284OPC     MW 5376   3.214   2.425   4.739
 1285OPC     OW 5377   4.586   0.576   3.606
 1285OPC    HW1 5378   4.658   0.528   3.597
 1285OPC    HW2 5379   4.588   0.601   3.690
 1285OPC     MW 5380   4.597   0.573   3.617
 1286OPC     OW 5381   3.499   2.287   3.655
 1286OPC    HW1 5382   3.569   2.311   3.609
 1286OPC    HW2 5383   3.439   2.271   3.594
 1286OPC     MW 5384   3.500   2.288   3.639
 1287OPC     OW 5385   3.887   2.160   1.583
 1287OPC    HW1 5386   3.850   2.144   1.660
 1287OPC    HW2 5387   3.822   2.197   1.537
 1287OPC     MW 5388   3.872   2.163   1.587
 1288OPC     OW 5389   0.616   4.163   0.308
 1288OPC    HW1 5390   0.560   4.123   0.361
 1288OPC    HW2 5391   0.648   4.228   0.357
 1288OPC     MW 5392   0.613   4.167   0.323
 1289OPC     OW 5393   2.086   1.361   3.949
 1289OPC    HW1 5394   2.062   1.415   4.014
 1289OPC    HW2 5395   2.127   1.414   3.893
 1289OPC     MW 5396   2.089   1.377   3.950
 1290OPC     OW 5397   0.178   0.180   3.579
 1290OPC    HW1 5398   0.234   0.236   3.615
 1290OPC    HW2 5399   0.217   0.103   3.590
 1290OPC     MW 5400   0.192   0.177   3.586
 1291OPC     OW 5401   4.122   1.157   2.576
 1291OPC    HW1 5402   4.082   1.092   2.534
 1291OPC    HW2 5403   4.056   1.204   2.609
 1291OPC     MW 5404   4.106   1.154   2.575
 1292OPC     OW 5405   3.640   2.186   1.200
 1292OPC    HW1 5406   3.575   2.161   1.147
 1292OPC    HW2 5407   3.693   2.231   1.148
 1292OPC     MW 5408   3.638   2.189   1.185
 1293OPC     OW 5409   3.602   2.133   0.292
 1293OPC    HW1 5410   3.612   2.219   0.304
 1293OPC    HW2 5411   3.548   2.110   0.356
 1293OPC     MW 5412   3.595   2.142   0.303
 1294OPC     OW 5413   0.643   0.317   1.778
 1294OPC    HW1 5414   0.687   0.360   1.715
 1294OPC    HW2 5415   0.560   0.333   1.759
 1294OPC     MW 5416   0.637   0.326   1.766
 1295OPC     OW 5417   2.916   0.896   1.057
 1295OPC    HW1 5418   2.942   0.925   0.979
 1295OPC    HW2 5419   2.932   0.963   1.111
 1295OPC     MW 5420   2.922   0.910   1.054
 1296OPC     OW 5421   2.045   3.050   3.808
 1296OPC    HW1 5422   2.029   3.135   3.817
 1296OPC    HW2 5423   2.127   3.042   3.837
 1296OPC     MW 5424   2.055   3.061   3.814
 1297OPC     OW 5425   0.865   3.654   2.033
 1297OPC    HW1 5426   0.914   3.688   2.097
 1297OPC    HW2 5427   0.853   3.571   2.059
 1297OPC     MW 5428   0.870   3.647   2.046
 1298OPC     OW 5429   0.194   1.975   2.589
 1298OPC    HW1 5430   0.159   2.000   2.665
 1298OPC    HW2 5431   0.277   1.957   2.610
 1298OPC     MW 5432   0.201   1.976   2.603
 1299OPC     OW 5433   2.730   0.929   3.561
 1299OPC    HW1 5434   2.759   0.846   3.559
 1299OPC    HW2 5435   2.780   0.967   3.621
 1299OPC     MW 5436   2.742   0.922   3.569
 1300OPC     OW 5437   4.259   3.442   1.582
 1300OPC    HW1 5438   4.228   3.447   1.500
 1300OPC    HW2 5439   4.341   3.469   1.574
 1300OPC     MW 5440   4.266   3.447   1.569
 1301OPC     OW 5441   3.407   2.753   0.645
 1301OPC    HW1 5442   3.362   2.682   0.624
 1301OPC    HW2 5443   3.385   2.766   0.729
 1301OPC     MW 5444   3.397   2.745   0.654
 1302OPC     OW 5445   2.289   4.333   1.008
 1302OPC    HW1 5446   2.343   4.381   1.056
 1302OPC    HW2 5447   2.250   4.391   0.956
 1302OPC     MW 5448   2.291   4.349   1.007
 1303OPC     OW 5449   0.704   1.329   3.104
 1303OPC    HW1 5450   0.763   1.288   3.055
 1303OPC    HW2 5451   0.631   1.283   3.093
 1303OPC     MW 5452   0.702   1.316   3.095
 1304OPC     OW 5453   4.142   3.063   0.426
 1304OPC    HW1 5454   4.069   3.091   0.466
 1304OPC    HW2 5455   4.150   2.981   0.453
 1304OPC     MW 5456   4.132   3.055   0.436
 1305OPC     OW 5457   0.188   1.691   4.740
 1305OPC    HW1 5458   0.267   1.669   4.770
 1305OPC    HW2 5459   0.202   1.711   4.657
 1305OPC     MW 5460   0.202   1.691   4.732
 1306OPC     OW 5461   2.071   0.781   0.154
 1306OPC    HW1 5462   2.135   0.834   0.183
 1306OPC    HW2 5463   2.020   0.834   0.107
 1306OPC     MW 5464   2.073   0.796   0.152
 1307OPC     OW 5465   3.056   2.736   3.807
 1307OPC    HW1 5466   3.089   2.729   3.726
 1307OPC    HW2 5467   3.057   2.653   3.836
 1307OPC     MW 5468   3.061   2.723   3.799
 1308OPC     OW 5469   3.515   0.050   0.479
 1308OPC    HW1 5470   3.537   0.063   0.562
 1308OPC    HW2 5471   3.585   0.078   0.435
 1308OPC     MW 5472   3.529   0.056   0.485
 1309OPC     OW 5473   4.196   4.463   2.523
 1309OPC    HW1 5474   4.187   4.407   2.456
 1309OPC    HW2 5475   4.269   4.436   2.562
 1309OPC     MW 5476   4.205   4.450   2.519
 1310OPC     OW 5477   0.845   0.682   4.643
 1310OPC    HW1 5478   0.809   0.606   4.623
 1310OPC    HW2 5479   0.838   0.729   4.570
 1310OPC     MW 5480   0.839   0.678   4.629
 1311OPC     OW 5481   1.557   3.130   3.108
 1311OPC    HW1 5482   1.603   3.202   3.092
 1311OPC    HW2 5483   1.475   3.156   3.097
 1311OPC     MW 5484   1.552   3.144   3.104
 1312OPC     OW 5485   1.640   3.247   0.093
 1312OPC    HW1 5486   1.646   3.164   0.069
 1312OPC    HW2 5487   1.685   3.289   0.031
 1312OPC     MW 5488   1.648   3.241   0.081
 1313OPC     OW 5489   2.952   2.354   3.723
 1313OPC    HW1 5490   2.960   2.399   3.649
 1313OPC    HW2 5491   3.010   2.392   3.776
 1313OPC     MW 5492   2.962   2.366   3.720
 1314OPC     OW 5493   4.668   4.362   1.254
 1314OPC    HW1 5494   4.753   4.370   1.270
 1314OPC    HW2 5495   4.663   4.357   1.167
 1314OPC     MW 5496   4.680   4.363   1.244
 1315OPC     OW 5497   3.180   3.924   3.789
 1315OPC    HW1 5498   3.267   3.923   3.785
 1315OPC    HW2 5499   3.155   3.910   3.707
 1315OPC     MW 5500   3.189   3.922   3.776
 1316OPC     OW 5501   1.218   0.191   0.193
 1316OPC    HW1 5502   1.199   0.145   0.122
 1316OPC    HW2 5503   1.162   0.160   0.253
 1316OPC     MW 5504   1.207   0.180   0.192
 1317OPC     OW 5505   2.244   0.498   3.664
 1317OPC    HW1 5506   2.256   0.414   3.644
 1317OPC    HW2 5507   2.180   0.523   3.610
 1317OPC     MW 5508   2.236   0.489   3.653
 1318OPC     OW 5509   3.138   2.977   1.973
 1318OPC    HW1 5510   3.054   2.974   1.948
 1318OPC    HW2 5511   3.181   2.945   1.904
 1318OPC     MW 5512   3.132   2.972   1.959
 1319OPC     OW 5513   0.852   2.354   1.703
 1319OPC    HW1 5514   0.863   2.324   1.785
 1319OPC    HW2 5515   0.846   2.441   1.714
 1319OPC     MW 5516   0.853   2.363   1.717
 1320OPC     OW 5517   4.735   1.690   3.626
 1320OPC    HW1 5518   4.674   1.721   3.572
 1320OPC    HW2 5519   4.745   1.755   3.684
 1320OPC     MW 5520   4.727   1.704   3.627
 1321OPC     OW 5521   4.060   4.502   4.686
 1321OPC    HW1 5522   4.071   4.505   4.600
 1321OPC    HW2 5523   4.027   4.580   4.706
 1321OPC     MW 5524   4.057   4.514   4.676
 1322OPC     OW 5525   4.089   2.583   1.663
 1322OPC    HW1 5526   4.016   2.544   1.635
 1322OPC    HW2 5527   4.129   2.521   1.709
 1322OPC     MW 5528   4.084   2.568   1.666
 1323OPC     OW 5529   1.607   3.188   1.874
 1323OPC    HW1 5530   1.679   3.232   1.852
 1323OPC    HW2 5531   1.546   3.218   1.820
 1323OPC     MW 5532   1.609   3.199   1.863
 1324OPC     OW 5533   4.405   3.194   2.321
 1324OPC    HW1 5534   4.439   3.264   2.280
 1324OPC    HW2 5535   4.474   3.157   2.359
 1324OPC     MW 5536   4.420   3.199   2.321
 1325OPC     OW 5537   3.426   1.353   2.259
 1325OPC    HW1 5538   3.403   1.347   2.175
 1325OPC    HW2 5539   3.349   1.345   2.301
 1325OPC     MW 5540   3.411   1.351   2.253
 1326OPC     OW 5541   1.764   4.534   3.436
 1326OPC    HW1 5542   1.706   4.545   3.371
 1326OPC    HW2 5543   1.839   4.564   3.401
 1326OPC     MW 5544   1.767   4.540   3.421
 1327OPC     OW 5545   1.345   3.075   4.038
 1327OPC    HW1 5546   1.344   3.011   4.097
 1327OPC    HW2 5547   1.293   3.136   4.073
 1327OPC     MW 5548   1.337   3.074   4.052
 1328OPC     OW 5549   3.376   0.552   3.411
 1328OPC    HW1 5550   3.440   0.580   3.359
 1328OPC    HW2 5551   3.399   0.582   3.490
 1328OPC     MW 5552   3.389   0.561   3.415
 1329OPC     OW 5553   4.170   1.475   1.525
 1329OPC    HW1 5554   4.095   1.431   1.530
 1329OPC    HW2 5555   4.182   1.507   1.605
 1329OPC     MW 5556   4.161   1.474   1.537
 1330OPC     OW 5557   2.881   1.259   4.330
 1330OPC    HW1 5558   2.914   1.280   4.251
 1330OPC    HW2 5559   2.903   1.176   4.340
 1330OPC     MW 5560   2.889   1.250   4.320
 1331OPC     OW 5561   0.428   2.367   2.627
 1331OPC    HW1 5562   0.445   2.453   2.625
 1331OPC    HW2 5563   0.506   2.331   2.611
 1331OPC     MW 5564   0.442   2.375   2.624
 1332OPC     OW 5565   2.451   2.587   4.416
 1332OPC    HW1 5566   2.448   2.634   4.490
 1332OPC    HW2 5567   2.513   2.528   4.431
 1332OPC     MW 5568   2.460   2.586   4.429
 1333OPC     OW 5569   2.259   3.768   0.789
 1333OPC    HW1 5570   2.233   3.706   0.734
 1333OPC    HW2 5571   2.292   3.724   0.856
 1333OPC     MW 5572   2.260   3.753   0.790
 1334OPC     OW 5573   2.061   0.614   3.853
 1334OPC    HW1 5574   2.034   0.540   3.890
 1334OPC    HW2 5575   2.121   0.587   3.796
 1334OPC     MW 5576   2.066   0.599   3.850
 1335OPC     OW 5577   2.282   1.723   0.905
 1335OPC    HW1 5578   2.292   1.636   0.908
 1335OPC    HW2 5579   2.296   1.748   0.987
 1335OPC     MW 5580   2.285   1.713   0.917
 1336OPC     OW 5581   4.131   1.072   0.655
 1336OPC    HW1 5582   4.119   0.985   0.655
 1336OPC    HW2 5583   4.171   1.087   0.579
 1336OPC     MW 5584   4.135   1.061   0.644
 1337OPC     OW 5585   3.221   1.810   4.413
 1337OPC    HW1 5586   3.139   1.798   4.442
 1337OPC    HW2 5587   3.220   1.891   4.382
 1337OPC     MW 5588   3.209   1.820   4.412
 1338OPC     OW 5589   1.515   0.328   3.108
 1338OPC    HW1 5590   1.566   0.297   3.172
 1338OPC    HW2 5591   1.571   0.369   3.055
 1338OPC     MW 5592   1.531   0.329   3.110
 1339OPC     OW 5593   2.284   0.712   2.031
 1339OPC    HW1 5594   2.234   0.736   2.098
 1339OPC    HW2 5595   2.343   0.659   2.068
 1339OPC     MW 5596   2.286   0.708   2.046
 1340OPC     OW 5597   4.128   0.104   4.491
 1340OPC    HW1 5598   4.119   0.153   4.562
 1340OPC    HW2 5599   4.046   0.081   4.471
 1340OPC     MW 5600   4.114   0.108   4.498
 1341OPC     OW 5601   1.605   3.371   0.957
 1341OPC    HW1 5602   1.564   3.417   0.895
 1341OPC    HW2 5603   1.686   3.403   0.956
 1341OPC     MW 5604   1.611   3.383   0.948
 1342OPC     OW 5605   0.057   0.070   1.368
 1342OPC    HW1 5606   0.001   0.027   1.418
 1342OPC    HW2 5607   0.112   0.107   1.425
 1342OPC     MW 5608   0.057   0.069   1.384
 1343OPC     OW 5609   4.308   3.936   3.566
 1343OPC    HW1 5610   4.333   4.017   3.548
 1343OPC    HW2 5611   4.266   3.911   3.493
 1343OPC     MW 5612   4.306   3.944   3.552
 1344OPC     OW 5613   3.121   2.179   1.801
 1344OPC    HW1 5614   3.088   2.144   1.874
 1344OPC    HW2 5615   3.156   2.254   1.828
 1344OPC     MW 5616   3.121   2.185   1.816
 1345OPC     OW 5617   4.307   4.608   1.382
 1345OPC    HW1 5618   4.279   4.534   1.420
 1345OPC    HW2 5619   4.236   4.637   1.340
 1345OPC     MW 5620   4.292   4.601   1.381
 1346OPC     OW 5621   0.796   1.245   1.566
 1346OPC    HW1 5622   0.755   1.188   1.618
 1346OPC    HW2 5623   0.821   1.308   1.620
 1346OPC     MW 5624   0.793   1.246   1.581
 1347OPC     OW 5625   4.101   4.534   0.370
 1347OPC    HW1 5626   4.173   4.512   0.325
 1347OPC    HW2 5627   4.039   4.485   0.335
 1347OPC     MW 5628   4.103   4.524   0.358
 1348OPC     OW 5629   1.882   4.612   1.867
 1348OPC    HW1 5630   1.892   4.697   1.882
 1348OPC    HW2 5631   1.939   4.595   1.802
 1348OPC     MW 5632   1.892   4.622   1.859
 1349OPC     OW 5633   0.230   0.345   4.798
 1349OPC    HW1 5634   0.267   0.302   0.050
 1349OPC    HW2 5635   0.157   0.300   4.783
 1349OPC     MW 5636   0.225   0.332   4.805
 1350OPC     OW 5637   2.953   3.128   1.257
 1350OPC    HW1 5638   3.013   3.099   1.313
 1350OPC    HW2 5639   2.898   3.174   1.307
 1350OPC     MW 5640   2.954   3.130   1.273
 1351OPC     OW 5641   4.839   0.983   4.545
 1351OPC    HW1 5642   4.757   0.988   4.575
 1351OPC    HW2 5643   4.856   0.897   4.546
 1351OPC     MW 5644   4.830   0.971   4.550
 1352OPC     OW 5645   3.636   4.372   1.879
 1352OPC    HW1 5646   3.606   4.292   1.865
 1352OPC    HW2 5647   3.648   4.405   1.799
 1352OPC     MW 5648   3.633   4.365   1.865
 1353OPC     OW 5649   1.989   0.332   4.511
 1353OPC    HW1 5650   2.074   0.343   4.498
 1353OPC    HW2 5651   1.984   0.308   4.595
 1353OPC     MW 5652   2.001   0.330   4.522
 1354OPC     OW 5653   3.129   2.976   1.085
 1354OPC    HW1 5654   3.083   3.041   1.121
 1354OPC    HW2 5655   3.155   3.009   1.009
 1354OPC     MW 5656   3.126   2.990   1.079
 1355OPC     OW 5657   1.275   0.238   3.354
 1355OPC    HW1 5658   1.332   0.302   3.366
 1355OPC    HW2 5659   1.317   0.182   3.302
 1355OPC     MW 5660   1.289   0.239   3.348
 1356OPC     OW 5661   0.603   0.060   1.313
 1356OPC    HW1 5662   0.594   4.682   1.301
 1356OPC    HW2 5663   0.558   0.094   1.246
 1356OPC     MW 5664   0.595   0.052   1.301
 1357OPC     OW 5665   1.352   0.049   2.146
 1357OPC    HW1 5666   1.392   0.059   2.223
 1357OPC    HW2 5667   1.405   0.090   2.090
 1357OPC     MW 5668   1.366   0.057   2.149
 1358OPC     OW 5669   1.077   1.329   0.223
 1358OPC    HW1 5670   1.115   1.365   0.292
 1358OPC    HW2 5671   1.020   1.390   0.197
 1358OPC     MW 5672   1.074   1.343   0.229
 1359OPC     OW 5673   0.034   2.423   1.506
 1359OPC    HW1 5674   0.018   2.500   1.545
 1359OPC    HW2 5675   4.827   2.392   1.488
 1359OPC     MW 5676   0.020   2.430   1.509
 1360OPC     OW 5677   1.933   0.334   3.370
 1360OPC    HW1 5678   1.994   0.310   3.313
 1360OPC    HW2 5679   1.860   0.300   3.337
 1360OPC     MW 5680   1.931   0.325   3.356
 1361OPC     OW 5681   0.461   4.351   0.178
 1361OPC    HW1 5682   0.518   4.294   0.211
 1361OPC    HW2 5683   0.506   4.391   0.116
 1361OPC     MW 5684   0.476   4.348   0.174
 1362OPC     OW 5685   0.885   1.429   1.754
 1362OPC    HW1 5686   0.848   1.507   1.762
 1362OPC    HW2 5687   0.888   1.399   1.836
 1362OPC     MW 5688   0.880   1.436   1.767
 1363OPC     OW 5689   1.895   1.551   1.247
 1363OPC    HW1 5690   1.844   1.608   1.204
 1363OPC    HW2 5691   1.970   1.594   1.255
 1363OPC     MW 5692   1.898   1.566   1.241
 1364OPC     OW 5693   3.101   1.410   1.396
 1364OPC    HW1 5694   3.050   1.405   1.467
 1364OPC    HW2 5695   3.151   1.480   1.411
 1364OPC     MW 5696   3.101   1.420   1.409
 1365OPC     OW 5697   3.853   2.731   2.337
 1365OPC    HW1 5698   3.912   2.667   2.346
 1365OPC    HW2 5699   3.794   2.697   2.282
 1365OPC     MW 5700   3.853   2.717   2.330
 1366OPC     OW 5701   4.110   2.840   3.088
 1366OPC    HW1 5702   4.053   2.775   3.101
 1366OPC    HW2 5703   4.058   2.911   3.080
 1366OPC     MW 5704   4.094   2.841   3.089
 1367OPC     OW 5705   0.702   3.112   1.985
 1367OPC    HW1 5706   0.656   3.144   2.052
 1367OPC    HW2 5707   0.657   3.138   1.915
 1367OPC     MW 5708   0.689   3.121   1.985
 1368OPC     OW 5709   0.306   1.131   0.128
 1368OPC    HW1 5710   0.236   1.111   0.079
 1368OPC    HW2 5711   0.365   1.157   0.070
 1368OPC     MW 5712   0.304   1.132   0.112
 1369OPC     OW 5713   3.903   1.291   2.692
 1369OPC    HW1 5714   3.880   1.271   2.774
 1369OPC    HW2 5715   3.918   1.377   2.695
 1369OPC     MW 5716   3.902   1.301   2.705
 1370OPC     OW 5717   2.480   1.868   0.755
 1370OPC    HW1 5718   2.457   1.910   0.683
 1370OPC    HW2 5719   2.404   1.841   0.788
 1370OPC     MW 5720   2.465   1.870   0.750
 1371OPC     OW 5721   4.863   4.545   3.023
 1371OPC    HW1 5722   0.002   4.487   3.087
 1371OPC    HW2 5723   0.035   4.615   3.049
 1371OPC     MW 5724   4.871   4.547   3.036
 1372OPC     OW 5725   3.437   0.966   4.381
 1372OPC    HW1 5726   3.463   0.902   4.435
 1372OPC    HW2 5727   3.490   1.032   4.401
 1372OPC     MW 5728   3.449   0.966   4.392
 1373OPC     OW 5729   1.957   2.571   1.284
 1373OPC    HW1 5730   1.880   2.613   1.277
 1373OPC    HW2 5731   1.957   2.542   1.366
 1373OPC     MW 5732   1.945   2.573   1.295
 1374OPC     OW 5733   3.581   1.822   0.519
 1374OPC    HW1 5734   3.615   1.816   0.439
 1374OPC    HW2 5735   3.532   1.895   0.515
 1374OPC     MW 5736   3.578   1.832   0.507
 1375OPC     OW 5737   1.879   2.428   3.285
 1375OPC    HW1 5738   1.820   2.443   3.223
 1375OPC    HW2 5739   1.888   2.342   3.285
 1375OPC     MW 5740   1.872   2.418   3.276
 1376OPC     OW 5741   3.646   3.280   4.340
 1376OPC    HW1 5742   3.697   3.311   4.277
 1376OPC    HW2 5743   3.660   3.194   4.339
 1376OPC     MW 5744   3.655   3.272   4.331
 1377OPC     OW 5745   3.161   4.178   4.521
 1377OPC    HW1 5746   3.183   4.192   4.438
 1377OPC    HW2 5747   3.187   4.096   4.535
 1377OPC     MW 5748   3.168   4.168   4.511
 1378OPC     OW 5749   4.291   0.494   3.899
 1378OPC    HW1 5750   4.344   0.443   3.853
 1378OPC    HW2 5751   4.340   0.522   3.965
 1378OPC     MW 5752   4.306   0.491   3.902
 1379OPC     OW 5753   2.592   2.012   4.761
 1379OPC    HW1 5754   2.564   2.078   4.811
 1379OPC    HW2 5755   2.565   2.035   4.681
 1379OPC     MW 5756   2.584   2.025   4.757
 1380OPC     OW 5757   2.297   4.471   3.721
 1380OPC    HW1 5758   2.374   4.437   3.741
 1380OPC    HW2 5759   2.248   4.402   3.702
 1380OPC     MW 5760   2.301   4.456   3.721
 1381OPC     OW 5761   1.562   4.428   2.103
 1381OPC    HW1 5762   1.592   4.438   2.021
 1381OPC    HW2 5763   1.586   4.502   2.143
 1381OPC     MW 5764   1.570   4.440   2.097
 1382OPC     OW 5765   3.281   2.663   4.581
 1382OPC    HW1 5766   3.304   2.606   4.519
 1382OPC    HW2 5767   3.283   2.740   4.540
 1382OPC     MW 5768   3.285   2.666   4.566
 1383OPC     OW 5769   0.108   1.036   3.150
 1383OPC    HW1 5770   0.040   0.983   3.135
 1383OPC    HW2 5771   0.163   1.018   3.085
 1383OPC     MW 5772   0.106   1.026   3.138
 1384OPC     OW 5773   1.656   2.999   2.818
 1384OPC    HW1 5774   1.572   3.023   2.817
 1384OPC    HW2 5775   1.662   2.940   2.754
 1384OPC     MW 5776   1.645   2.994   2.808
 1385OPC     OW 5777   4.492   3.213   1.663
 1385OPC    HW1 5778   4.426   3.187   1.714
 1385OPC    HW2 5779   4.533   3.273   1.713
 1385OPC     MW 5780   4.488   3.218   1.678
 1386OPC     OW 5781   0.731   1.974   0.239
 1386OPC    HW1 5782   0.673   2.038   0.225
 1386OPC    HW2 5783   0.762   1.957   0.159
 1386OPC     MW 5784   0.727   1.981   0.225
 1387OPC     OW 5785   1.634   0.075   1.721
 1387OPC    HW1 5786   1.688   0.026   1.673
 1387OPC    HW2 5787   1.555   0.044   1.702
 1387OPC     MW 5788   1.631   0.063   1.711
 1388OPC     OW 5789   3.188   2.738   3.547
 1388OPC    HW1 5790   3.185   2.743   3.460
 1388OPC    HW2 5791   3.242   2.803   3.569
 1388OPC     MW 5792   3.195   2.749   3.538
 1389OPC     OW 5793   3.600   0.010   3.749
 1389OPC    HW1 5794   3.522   0.019   3.711
 1389OPC    HW2 5795   3.651   4.690   3.684
 1389OPC     MW 5796   3.596   0.007   3.734
 1390OPC     OW 5797   2.814   0.737   2.334
 1390OPC    HW1 5798   2.843   0.747   2.252
 1390OPC    HW2 5799   2.840   0.811   2.374
 1390OPC     MW 5800   2.822   0.750   2.328
 1391OPC     OW 5801   1.479   1.141   1.761
 1391OPC    HW1 5802   1.524   1.105   1.696
 1391OPC    HW2 5803   1.519   1.112   1.833
 1391OPC     MW 5804   1.492   1.132   1.762
 1392OPC     OW 5805   0.458   2.881   2.752
 1392OPC    HW1 5806   0.469   2.873   2.838
 1392OPC    HW2 5807   0.530   2.922   2.725
 1392OPC     MW 5808   0.471   2.886   2.761
 1393OPC     OW 5809   1.994   0.345   1.736
 1393OPC    HW1 5810   2.038   0.412   1.771
 1393OPC    HW2 5811   1.988   0.288   1.802
 1393OPC     MW 5812   2.000   0.347   1.751
 1394OPC     OW 5813   4.784   1.880   3.821
 1394OPC    HW1 5814   4.869   1.860   3.813
 1394OPC    HW2 5815   4.766   1.859   3.903
 1394OPC     MW 5816   4.794   1.874   3.832
 1395OPC     OW 5817   2.895   3.468   4.210
 1395OPC    HW1 5818   2.964   3.468   4.157
 1395OPC    HW2 5819   2.831   3.434   4.160
 1395OPC     MW 5820   2.895   3.463   4.194
 1396OPC     OW 5821   0.090   1.155   1.543
 1396OPC    HW1 5822   0.096   1.234   1.577
 1396OPC    HW2 5823   0.057   1.106   1.608
 1396OPC     MW 5824   0.086   1.159   1.558
 1397OPC     OW 5825   4.575   2.833   0.788
 1397OPC    HW1 5826   4.569   2.910   0.747
 1397OPC    HW2 5827   4.567   2.775   0.724
 1397OPC     MW 5828   4.573   2.836   0.773
 1398OPC     OW 5829   1.155   0.143   0.985
 1398OPC    HW1 5830   1.189   0.080   0.936
 1398OPC    HW2 5831   1.080   0.110   1.013
 1398OPC     MW 5832   1.149   0.129   0.982
 1399OPC     OW 5833   0.508   0.976   2.368
 1399OPC    HW1 5834   0.459   0.993   2.299
 1399OPC    HW2 5835   0.553   1.050   2.381
 1399OPC     MW 5836   0.508   0.989   2.360
 1400OPC     OW 5837   3.550   3.882   1.970
 1400OPC    HW1 5838   3.506   3.864   2.043
 1400OPC    HW2 5839   3.583   3.805   1.946
 1400OPC     MW 5840   3.549   3.868   1.977
 1401OPC     OW 5841   4.484   1.182   3.141
 1401OPC    HW1 5842   4.540   1.219   3.197
 1401OPC    HW2 5843   4.491   1.231   3.069
 1401OPC     MW 5844   4.493   1.195   3.138
 1402OPC     OW 5845   3.293   3.197   3.702
 1402OPC    HW1 5846   3.256   3.208   3.781
 1402OPC    HW2 5847   3.316   3.113   3.702
 1402OPC     MW 5848   3.291   3.186   3.714
 1403OPC     OW 5849   3.954   2.125   0.829
 1403OPC    HW1 5850   4.009   2.100   0.892
 1403OPC    HW2 5851   3.979   2.077   0.760
 1403OPC     MW 5852   3.966   2.114   0.828
 1404OPC     OW 5853   2.827   1.311   3.864
 1404OPC    HW1 5854   2.871   1.344   3.797
 1404OPC    HW2 5855   2.822   1.226   3.846
 1404OPC     MW 5856   2.832   1.304   3.852
 1405OPC     OW 5857   2.490   2.995   2.721
 1405OPC    HW1 5858   2.481   2.911   2.739
 1405OPC    HW2 5859   2.534   2.995   2.645
 1405OPC     MW 5860   2.495   2.983   2.712
 1406OPC     OW 5861   3.068   3.866   4.037
 1406OPC    HW1 5862   3.103   3.866   3.957
 1406OPC    HW2 5863   3.132   3.895   4.088
 1406OPC     MW 5864   3.082   3.870   4.033
 1407OPC     OW 5865   3.324   2.863   1.267
 1407OPC    HW1 5866   3.308   2.778   1.277
 1407OPC    HW2 5867   3.280   2.884   1.195
 1407OPC     MW 5868   3.315   2.853   1.258
 1408OPC     OW 5869   0.430   3.823   1.789
 1408OPC    HW1 5870   0.469   3.759   1.743
 1408OPC    HW2 5871   0.403   3.879   1.728
 1408OPC     MW 5872   0.432   3.821   1.773
 1409OPC     OW 5873   0.685   0.500   2.918
 1409OPC    HW1 5874   0.605   0.524   2.891
 1409OPC    HW2 5875   0.710   0.441   2.858
 1409OPC     MW 5876   0.677   0.495   2.905
 1410OPC     OW 5877   4.240   0.403   1.427
 1410OPC    HW1 5878   4.273   0.360   1.359
 1410OPC    HW2 5879   4.156   0.415   1.406
 1410OPC     MW 5880   4.232   0.399   1.414
 1411OPC     OW 5881   1.944   3.184   0.694
 1411OPC    HW1 5882   1.937   3.191   0.780
 1411OPC    HW2 5883   1.880   3.130   0.672
 1411OPC     MW 5884   1.933   3.177   0.703
 1412OPC     OW 5885   1.380   3.274   2.357
 1412OPC    HW1 5886   1.429   3.278   2.285
 1412OPC    HW2 5887   1.438   3.269   2.422
 1412OPC     MW 5888   1.396   3.273   2.356
 1413OPC     OW 5889   4.173   3.967   3.806
 1413OPC    HW1 5890   4.213   3.951   3.731
 1413OPC    HW2 5891   4.238   3.980   3.862
 1413OPC     MW 5892   4.188   3.967   3.803
 1414OPC     OW 5893   0.269   2.420   3.992
 1414OPC    HW1 5894   0.263   2.480   3.929
 1414OPC    HW2 5895   0.237   2.461   4.062
 1414OPC     MW 5896   0.263   2.435   3.993
 1415OPC     OW 5897   2.792   2.920   0.344
 1415OPC    HW1 5898   2.792   2.912   0.257
 1415OPC    HW2 5899   2.717   2.961   0.361
 1415OPC     MW 5900   2.781   2.925   0.334
 1416OPC     OW 5901   2.803   3.588   1.404
 1416OPC    HW1 5902   2.875   3.538   1.408
 1416OPC    HW2 5903   2.791   3.612   1.487
 1416OPC     MW 5904   2.812   3.585   1.417
 1417OPC     OW 5905   3.733   4.121   3.866
 1417OPC    HW1 5906   3.798   4.120   3.925
 1417OPC    HW2 5907   3.735   4.202   3.835
 1417OPC     MW 5908   3.743   4.133   3.870
 1418OPC     OW 5909   1.177   3.019   3.829
 1418OPC    HW1 5910   1.100   3.009   3.869
 1418OPC    HW2 5911   1.232   3.038   3.893
 1418OPC     MW 5912   1.174   3.021   3.844
 1419OPC     OW 5913   1.956   3.916   3.522
 1419OPC    HW1 5914   2.012   3.910   3.589
 1419OPC    HW2 5915   1.878   3.925   3.561
 1419OPC     MW 5916   1.953   3.916   3.538
 1420OPC     OW 5917   4.059   0.287   2.295
 1420OPC    HW1 5918   4.090   0.207   2.277
 1420OPC    HW2 5919   4.046   0.285   2.381
 1420OPC     MW 5920   4.062   0.275   2.305
 1421OPC     OW 5921   2.302   0.591   1.335
 1421OPC    HW1 5922   2.224   0.591   1.297
 1421OPC    HW2 5923   2.321   0.506   1.342
 1421OPC     MW 5924   2.293   0.578   1.330
 1422OPC     OW 5925   4.626   4.443   3.458
 1422OPC    HW1 5926   4.632   4.356   3.451
 1422OPC    HW2 5927   4.709   4.469   3.467
 1422OPC     MW 5928   4.639   4.434   3.458
 1423OPC     OW 5929   3.987   1.519   3.610
 1423OPC    HW1 5930   4.011   1.441   3.639
 1423OPC    HW2 5931   4.060   1.551   3.575
 1423OPC     MW 5932   4.002   1.512   3.609
 1424OPC     OW 5933   0.785   0.137   3.589
 1424OPC    HW1 5934   0.858   0.164   3.550
 1424OPC    HW2 5935   0.724   0.148   3.528
 1424OPC     MW 5936   0.787   0.142   3.575
 1425OPC     OW 5937   1.979   0.154   1.936
 1425OPC    HW1 5938   2.058   0.118   1.936
 1425OPC    HW2 5939   1.958   0.158   2.021
 1425OPC     MW 5940   1.988   0.150   1.949
 1426OPC     OW 5941   2.143   2.927   2.540
 1426OPC    HW1 5942   2.214   2.876   2.540
 1426OPC    HW2 5943   2.166   2.994   2.490
 1426OPC     MW 5944   2.157   2.929   2.533
 1427OPC     OW 5945   1.036   3.834   1.472
 1427OPC    HW1 5946   1.024   3.898   1.530
 1427OPC    HW2 5947   1.106   3.859   1.427
 1427OPC     MW 5948   1.044   3.847   1.474
 1428OPC     OW 5949   1.548   2.560   2.533
 1428OPC    HW1 5950   1.483   2.517   2.573
 1428OPC    HW2 5951   1.613   2.501   2.532
 1428OPC     MW 5952   1.548   2.545   2.539
 1429OPC     OW 5953   2.113   2.237   4.672
 1429OPC    HW1 5954   2.033   2.206   4.685
 1429OPC    HW2 5955   2.113   2.259   4.588
 1429OPC     MW 5956   2.101   2.236   4.662
 1430OPC     OW 5957   0.115   3.510   1.528
 1430OPC    HW1 5958   0.124   3.488   1.612
 1430OPC    HW2 5959   0.043   3.467   1.504
 1430OPC     MW 5960   0.105   3.500   1.537
 1431OPC     OW 5961   0.900   1.343   2.018
 1431OPC    HW1 5962   0.814   1.350   2.026
 1431OPC    HW2 5963   0.927   1.315   2.096
 1431OPC     MW 5964   0.891   1.340   2.031
 1432OPC     OW 5965   0.924   0.651   0.689
 1432OPC    HW1 5966   0.928   0.565   0.700
 1432OPC    HW2 5967   0.876   0.678   0.757
 1432OPC     MW 5968   0.917   0.642   0.701
 1433OPC     OW 5969   0.867   0.313   4.726
 1433OPC    HW1 5970   0.802   0.358   4.688
 1433OPC    HW2 5971   0.874   0.351   4.805
 1433OPC     MW 5972   0.859   0.325   4.732
 1434OPC     OW 5973   0.211   1.285   3.996
 1434OPC    HW1 5974   0.127   1.282   4.017
 1434OPC    HW2 5975   0.220   1.218   3.940
 1434OPC     MW 5976   0.200   1.274   3.991
 1435OPC     OW 5977   1.623   0.622   0.481
 1435OPC    HW1 5978   1.566   0.573   0.525
 1435OPC    HW2 5979   1.573   0.672   0.430
 1435OPC     MW 5980   1.607   0.622   0.480
 1436OPC     OW 5981   3.468   4.262   0.019
 1436OPC    HW1 5982   3.408   4.215   0.062
 1436OPC    HW2 5983   3.423   4.298   4.768
 1436OPC     MW 5984   3.453   4.260   0.015
 1437OPC     OW 5985   0.154   0.925   3.395
 1437OPC    HW1 5986   0.141   0.969   3.320
 1437OPC    HW2 5987   0.232   0.953   3.421
 1437OPC     MW 5988   0.164   0.936   3.387
 1438OPC     OW 5989   2.894   4.244   4.567
 1438OPC    HW1 5990   2.907   4.318   4.613
 1438OPC    HW2 5991   2.975   4.216   4.550
 1438OPC     MW 5992   2.908   4.251   4.571
 1439OPC     OW 5993   2.292   0.966   1.911
 1439OPC    HW1 5994   2.312   0.946   1.828
 1439OPC    HW2 5995   2.302   0.890   1.953
 1439OPC     MW 5996   2.297   0.952   1.905
 1440OPC     OW 5997   1.923   3.753   3.890
 1440OPC    HW1 5998   2.000   3.735   3.927
 1440OPC    HW2 5999   1.918   3.696   3.824
 1440OPC     MW 6000   1.934   3.742   3.885
 1441OPC     OW 6001   4.771   3.140   1.055
 1441OPC    HW1 6002   4.758   3.085   1.122
 1441OPC    HW2 6003   4.693   3.148   1.019
 1441OPC     MW 6004   4.758   3.133   1.060
 1442OPC     OW 6005   1.142   4.491   1.109
 1442OPC    HW1 6006   1.160   4.413   1.145
 1442OPC    HW2 6007   1.176   4.548   1.165
 1442OPC     MW 6008   1.150   4.488   1.122
 1443OPC     OW 6009   1.552   3.742   1.149
 1443OPC    HW1 6010   1.512   3.797   1.094
 1443OPC    HW2 6011   1.637   3.752   1.130
 1443OPC     MW 6012   1.559   3.752   1.138
 1444OPC     OW 6013   4.115   4.463   4.408
 1444OPC    HW1 6014   4.193   4.485   4.374
 1444OPC    HW2 6015   4.059   4.492   4.348
 1444OPC     MW 6016   4.118   4.471   4.394
 1445OPC     OW 6017   4.119   3.935   2.424
 1445OPC    HW1 6018   4.046   3.983   2.419
 1445OPC    HW2 6019   4.141   3.923   2.340
 1445OPC     MW 6020   4.111   3.940   2.411
 1446OPC     OW 6021   3.400   0.012   4.189
 1446OPC    HW1 6022   3.451   4.685   4.127
 1446OPC    HW2 6023   3.454   0.064   4.234
 1446OPC     MW 6024   3.415   0.014   4.186
 1447OPC     OW 6025   3.428   0.341   2.296
 1447OPC    HW1 6026   3.493   0.292   2.265
 1447OPC    HW2 6027   3.432   0.329   2.382
 1447OPC     MW 6028   3.438   0.332   2.304
 1448OPC     OW 6029   1.223   2.748   3.938
 1448OPC    HW1 6030   1.288   2.704   3.899
 1448OPC    HW2 6031   1.216   2.820   3.889
 1448OPC     MW 6032   1.232   2.752   3.925
 1449OPC     OW 6033   0.374   4.134   3.617
 1449OPC    HW1 6034   0.430   4.069   3.601
 1449OPC    HW2 6035   0.382   4.147   3.703
 1449OPC     MW 6036   0.384   4.126   3.627
 1450OPC     OW 6037   2.922   2.094   4.184
 1450OPC    HW1 6038   2.893   2.067   4.106
 1450OPC    HW2 6039   2.866   2.056   4.240
 1450OPC     MW 6040   2.909   2.084   4.181
 1451OPC     OW 6041   1.383   4.185   2.977
 1451OPC    HW1 6042   1.419   4.265   2.978
 1451OPC    HW2 6043   1.380   4.165   2.892
 1451OPC     MW 6044   1.388   4.194   2.965
 1452OPC     OW 6045   0.612   1.936   0.667
 1452OPC    HW1 6046   0.606   1.890   0.594
 1452OPC    HW2 6047   0.680   1.988   0.653
 1452OPC     MW 6048   0.621   1.937   0.654
 1453OPC     OW 6049   4.356   4.536   4.274
 1453OPC    HW1 6050   4.423   4.486   4.248
 1453OPC    HW2 6051   4.325   4.570   4.200
 1453OPC     MW 6052   4.361   4.533   4.259
 1454OPC     OW 6053   3.589   1.835   3.381
 1454OPC    HW1 6054   3.634   1.804   3.313
 1454OPC    HW2 6055   3.506   1.826   3.357
 1454OPC     MW 6056   3.583   1.829   3.368
 1455OPC     OW 6057   1.719   0.671   1.400
 1455OPC    HW1 6058   1.797   0.660   1.438
 1455OPC    HW2 6059   1.734   0.734   1.341
 1455OPC     MW 6060   1.733   0.679   1.397
 1456OPC     OW 6061   3.238   0.851   0.685
 1456OPC    HW1 6062   3.168   0.885   0.725
 1456OPC    HW2 6063   3.258   0.911   0.624
 1456OPC     MW 6064   3.230   0.865   0.682
 1457OPC     OW 6065   4.859   1.002   2.510
 1457OPC    HW1 6066   4.799   1.061   2.530
 1457OPC    HW2 6067   4.814   0.940   2.468
 1457OPC     MW 6068   4.844   1.001   2.506
 1458OPC     OW 6069   1.743   0.893   1.233
 1458OPC    HW1 6070   1.663   0.912   1.205
 1458OPC    HW2 6071   1.765   0.962   1.282
 1458OPC     MW 6072   1.735   0.906   1.236
 1459OPC     OW 6073   3.190   3.886   0.027
 1459OPC    HW1 6074   3.212   3.892   4.757
 1459OPC    HW2 6075   3.112   3.847   0.026
 1459OPC     MW 6076   3.182   3.882   0.015
 1460OPC     OW 6077   0.781   4.467   1.844
 1460OPC    HW1 6078   0.806   4.429   1.918
 1460OPC    HW2 6079   0.695   4.450   1.840
 1460OPC     MW 6080   0.772   4.459   1.854
 1461OPC     OW 6081   3.727   1.193   4.031
 1461OPC    HW1 6082   3.653   1.229   4.002
 1461OPC    HW2 6083   3.773   1.179   3.957
 1461OPC     MW 6084   3.723   1.196   4.016
 1462OPC     OW 6085   2.625   4.548   0.752
 1462OPC    HW1 6086   2.647   4.538   0.668
 1462OPC    HW2 6087   2.548   4.590   0.748
 1462OPC     MW 6088   2.617   4.552   0.739
 1463OPC     OW 6089   3.499   0.463   4.485
 1463OPC    HW1 6090   3.442   0.431   4.543
 1463OPC    HW2 6091   3.465   0.442   4.408
 1463OPC     MW 6092   3.486   0.455   4.482
 1464OPC     OW 6093   0.594   3.508   0.289
 1464OPC    HW1 6094   0.614   3.589   0.265
 1464OPC    HW2 6095   0.670   3.465   0.283
 1464OPC     MW 6096   0.608   3.513   0.284
 1465OPC     OW 6097   0.614   1.623   3.818
 1465OPC    HW1 6098   0.690   1.632   3.776
 1465OPC    HW2 6099   0.580   1.550   3.784
 1465OPC     MW 6100   0.620   1.614   3.807
 1466OPC     OW 6101   3.798   3.280   1.102
 1466OPC    HW1 6102   3.728   3.296   1.053
 1466OPC    HW2 6103   3.858   3.337   1.072
 1466OPC     MW 6104   3.797   3.291   1.090
 1467OPC     OW 6105   2.272   1.021   1.428
 1467OPC    HW1 6106   2.353   1.030   1.396
 1467OPC    HW2 6107   2.251   1.102   1.453
 1467OPC     MW 6108   2.281   1.035   1.427
 1468OPC     OW 6109   2.934   2.508   1.119
 1468OPC    HW1 6110   2.947   2.438   1.170
 1468OPC    HW2 6111   2.848   2.519   1.121
 1468OPC     MW 6112   2.923   2.499   1.127
 1469OPC     OW 6113   4.689   2.994   3.625
 1469OPC    HW1 6114   4.684   2.933   3.562
 1469OPC    HW2 6115   4.706   3.067   3.581
 1469OPC     MW 6116   4.690   2.996   3.609
 1470OPC     OW 6117   3.793   4.582   0.601
 1470OPC    HW1 6118   3.789   4.528   0.669
 1470OPC    HW2 6119   3.741   4.648   0.624
 1470OPC     MW 6120   3.785   4.584   0.615
 1471OPC     OW 6121   2.873   3.944   1.580
 1471OPC    HW1 6122   2.851   3.975   1.501
 1471OPC    HW2 6123   2.920   3.873   1.562
 1471OPC     MW 6124   2.877   3.938   1.566
 1472OPC     OW 6125   3.868   3.291   3.440
 1472OPC    HW1 6126   3.890   3.291   3.524
 1472OPC    HW2 6127   3.868   3.375   3.418
 1472OPC     MW 6128   3.871   3.303   3.449
 1473OPC     OW 6129   2.906   4.252   1.866
 1473OPC    HW1 6130   2.819   4.255   1.874
 1473OPC    HW2 6131   2.931   4.335   1.876
 1473OPC     MW 6132   2.896   4.265   1.868
 1474OPC     OW 6133   4.358   1.590   1.103
 1474OPC    HW1 6134   4.424   1.536   1.086
 1474OPC    HW2 6135   4.397   1.665   1.124
 1474OPC     MW 6136   4.373   1.593   1.104
 1475OPC     OW 6137   4.562   1.937   0.544
 1475OPC    HW1 6138   4.561   1.873   0.485
 1475OPC    HW2 6139   4.616   1.908   0.606
 1475OPC     MW 6140   4.570   1.923   0.544
 1476OPC     OW 6141   3.668   0.355   2.909
 1476OPC    HW1 6142   3.595   0.385   2.945
 1476OPC    HW2 6143   3.659   0.268   2.914
 1476OPC     MW 6144   3.656   0.346   2.915
 1477OPC     OW 6145   3.764   2.802   3.338
 1477OPC    HW1 6146   3.731   2.724   3.317
 1477OPC    HW2 6147   3.847   2.784   3.360
 1477OPC     MW 6148   3.771   2.788   3.338
 1478OPC     OW 6149   4.237   0.623   4.510
 1478OPC    HW1 6150   4.211   0.640   4.591
 1478OPC    HW2 6151   4.174   0.572   4.478
 1478OPC     MW 6152   4.224   0.618   4.517
 1479OPC     OW 6153   2.328   2.925   3.278
 1479OPC    HW1 6154   2.396   2.870   3.284
 1479OPC    HW2 6155   2.345   2.972   3.207
 1479OPC     MW 6156   2.340   2.924   3.269
 1480OPC     OW 6157   2.294   3.771   1.553
 1480OPC    HW1 6158   2.345   3.703   1.574
 1480OPC    HW2 6159   2.259   3.749   1.477
 1480OPC     MW 6160   2.297   3.758   1.545
 1481OPC     OW 6161   4.662   0.930   0.867
 1481OPC    HW1 6162   4.745   0.935   0.843
 1481OPC    HW2 6163   4.665   0.892   0.945
 1481OPC     MW 6164   4.675   0.925   0.875
 1482OPC     OW 6165   3.958   0.047   0.264
 1482OPC    HW1 6166   4.018   0.109   0.269
 1482OPC    HW2 6167   3.996   4.686   0.301
 1482OPC     MW 6168   3.973   0.046   0.270
 1483OPC     OW 6169   3.505   2.065   3.823
 1483OPC    HW1 6170   3.482   2.089   3.904
 1483OPC    HW2 6171   3.500   2.140   3.778
 1483OPC     MW 6172   3.501   2.080   3.828
 1484OPC     OW 6173   0.819   0.706   0.105
 1484OPC    HW1 6174   0.879   0.765   0.128
 1484OPC    HW2 6175   0.819   0.708   0.018
 1484OPC     MW 6176   0.828   0.715   0.096
 1485OPC     OW 6177   4.208   2.769   4.225
 1485OPC    HW1 6178   4.127   2.788   4.250
 1485OPC    HW2 6179   4.252   2.842   4.242
 1485OPC     MW 6180   4.203   2.783   4.231
 1486OPC     OW 6181   1.867   3.898   1.466
 1486OPC    HW1 6182   1.934   3.931   1.422
 1486OPC    HW2 6183   1.806   3.960   1.461
 1486OPC     MW 6184   1.868   3.912   1.459
 1487OPC     OW 6185   2.983   1.234   2.118
 1487OPC    HW1 6186   2.985   1.253   2.033
 1487OPC    HW2 6187   2.900   1.249   2.140
 1487OPC     MW 6188   2.971   1.239   2.109
 1488OPC     OW 6189   1.544   4.645   0.564
 1488OPC    HW1 6190   1.543   4.683   0.485
 1488OPC    HW2 6191   1.518   4.563   0.548
 1488OPC     MW 6192   1.540   4.639   0.550
 1489OPC     OW 6193   2.371   0.208   2.820
 1489OPC    HW1 6194   2.376   0.280   2.870
 1489OPC    HW2 6195   2.400   0.235   2.742
 1489OPC     MW 6196   2.376   0.223   2.816
 1490OPC     OW 6197   0.344   1.643   1.059
 1490OPC    HW1 6198   0.375   1.585   1.117
 1490OPC    HW2 6199   0.276   1.679   1.101
 1490OPC     MW 6200   0.338   1.640   1.074
 1491OPC     OW 6201   4.243   4.115   2.597
 1491OPC    HW1 6202   4.213   4.062   2.535
 1491OPC    HW2 6203   4.253   4.062   2.666
 1491OPC     MW 6204   4.240   4.100   2.598
 1492OPC     OW 6205   0.493   4.518   2.242
 1492OPC    HW1 6206   0.495   4.594   2.200
 1492OPC    HW2 6207   0.460   4.538   2.320
 1492OPC     MW 6208   0.488   4.532   2.247
 1493OPC     OW 6209   1.854   1.278   0.529
 1493OPC    HW1 6210   1.922   1.323   0.560
 1493OPC    HW2 6211   1.861   1.289   0.442
 1493OPC     MW 6212   1.865   1.286   0.521
 1494OPC     OW 6213   3.695   0.601   2.555
 1494OPC    HW1 6214   3.774   0.634   2.539
 1494OPC    HW2 6215   3.656   0.663   2.603
 1494OPC     MW 6216   3.701   0.615   2.560
 1495OPC     OW 6217   1.982   2.045   0.991
 1495OPC    HW1 6218   1.956   2.128   1.004
 1495OPC    HW2 6219   2.069   2.051   0.994
 1495OPC     MW 6220   1.991   2.058   0.993
 1496OPC     OW 6221   2.006   1.301   0.922
 1496OPC    HW1 6222   2.079   1.348   0.912
 1496OPC    HW2 6223   1.991   1.303   1.008
 1496OPC     MW 6224   2.014   1.308   0.933
 1497OPC     OW 6225   4.154   3.780   1.711
 1497OPC    HW1 6226   4.091   3.804   1.767
 1497OPC    HW2 6227   4.115   3.720   1.661
 1497OPC     MW 6228   4.139   3.775   1.712
 1498OPC     OW 6229   0.850   2.718   0.321
 1498OPC    HW1 6230   0.827   2.709   0.405
 1498OPC    HW2 6231   0.937   2.710   0.323
 1498OPC     MW 6232   0.860   2.715   0.334
 1499OPC     OW 6233   4.313   0.673   1.407
 1499OPC    HW1 6234   4.298   0.589   1.422
 1499OPC    HW2 6235   4.243   0.713   1.440
 1499OPC     MW 6236   4.301   0.667   1.414
 1500OPC     OW 6237   0.383   4.594   2.855
 1500OPC    HW1 6238   0.308   4.551   2.842
 1500OPC    HW2 6239   0.436   4.533   2.888
 1500OPC     MW 6240   0.380   4.578   2.858
 1501OPC     OW 6241   3.164   1.093   0.141
 1501OPC    HW1 6242   3.085   1.062   0.163
 1501OPC    HW2 6243   3.181   1.150   0.205
 1501OPC     MW 6244   3.155   1.097   0.154
 1502OPC     OW 6245   4.782   3.201   4.191
 1502OPC    HW1 6246   4.852   3.163   4.155
 1502OPC    HW2 6247   4.723   3.136   4.196
 1502OPC     MW 6248   4.783   3.185   4.186
 1503OPC     OW 6249   1.801   4.600   0.689
 1503OPC    HW1 6250   1.790   4.517   0.714
 1503OPC    HW2 6251   1.723   4.622   0.658
 1503OPC     MW 6252   1.788   4.591   0.688
 1504OPC     OW 6253   4.160   0.551   1.901
 1504OPC    HW1 6254   4.076   0.561   1.880
 1504OPC    HW2 6255   4.158   0.539   1.987
 1504OPC     MW 6256   4.147   0.550   1.911
 1505OPC     OW 6257   4.666   4.171   3.436
 1505OPC    HW1 6258   4.684   4.147   3.517
 1505OPC    HW2 6259   4.742   4.161   3.394
 1505OPC     MW 6260   4.680   4.166   3.441
 1506OPC     OW 6261   0.112   2.280   4.362
 1506OPC    HW1 6262   0.185   2.244   4.328
 1506OPC    HW2 6263   0.053   2.270   4.298
 1506OPC     MW 6264   0.114   2.273   4.347
 1507OPC     OW 6265   4.158   3.823   3.026
 1507OPC    HW1 6266   4.084   3.781   3.007
 1507OPC    HW2 6267   4.131   3.899   3.059
 1507OPC     MW 6268   4.143   3.828   3.028
 1508OPC     OW 6269   4.795   0.380   3.576
 1508OPC    HW1 6270   4.831   0.302   3.560
 1508OPC    HW2 6271   4.864   0.432   3.585
 1508OPC     MW 6272   4.810   0.376   3.575
 1509OPC     OW 6273   3.225   0.022   2.582
 1509OPC    HW1 6274   3.186   4.660   2.617
 1509OPC    HW2 6275   3.304   0.021   2.618
 1509OPC     MW 6276   3.231   0.011   2.593
 1510OPC     OW 6277   0.447   0.580   2.247
 1510OPC    HW1 6278   0.458   0.496   2.226
 1510OPC    HW2 6279   0.398   0.576   2.319
 1510OPC     MW 6280   0.441   0.567   2.255
 1511OPC     OW 6281   3.693   0.606   4.105
 1511OPC    HW1 6282   3.613   0.577   4.083
 1511OPC    HW2 6283   3.697   0.685   4.069
 1511OPC     MW 6284   3.681   0.613   4.096
 1512OPC     OW 6285   2.668   0.728   4.356
 1512OPC    HW1 6286   2.668   0.765   4.277
 1512OPC    HW2 6287   2.731   0.669   4.351
 1512OPC     MW 6288   2.677   0.725   4.344
 1513OPC     OW 6289   0.279   2.610   1.725
 1513OPC    HW1 6290   0.251   2.671   1.669
 1513OPC    HW2 6291   0.366   2.614   1.716
 1513OPC     MW 6292   0.288   2.620   1.715
 1514OPC     OW 6293   4.820   4.283   4.317
 1514OPC    HW1 6294   4.841   4.314   4.238
 1514OPC    HW2 6295   0.009   4.316   4.369
 1514OPC     MW 6296   4.832   4.293   4.313
 1515OPC     OW 6297   0.562   2.200   2.965
 1515OPC    HW1 6298   0.640   2.182   2.929
 1515OPC    HW2 6299   0.563   2.287   2.972
 1515OPC     MW 6300   0.574   2.211   2.961
 1516OPC     OW 6301   3.323   1.729   2.902
 1516OPC    HW1 6302   3.311   1.691   2.825
 1516OPC    HW2 6303   3.242   1.755   2.924
 1516OPC     MW 6304   3.309   1.728   2.894
 1517OPC     OW 6305   3.072   3.376   2.979
 1517OPC    HW1 6306   3.009   3.390   2.919
 1517OPC    HW2 6307   3.067   3.290   2.994
 1517OPC     MW 6308   3.062   3.366   2.972
 1518OPC     OW 6309   0.417   3.441   1.839
 1518OPC    HW1 6310   0.468   3.498   1.796
 1518OPC    HW2 6311   0.461   3.366   1.831
 1518OPC     MW 6312   0.431   3.438   1.831
 1519OPC     OW 6313   1.787   0.483   2.265
 1519OPC    HW1 6314   1.839   0.431   2.311
 1519OPC    HW2 6315   1.841   0.523   2.210
 1519OPC     MW 6316   1.802   0.481   2.264
 1520OPC     OW 6317   2.886   0.050   3.738
 1520OPC    HW1 6318   2.906   0.135   3.740
 1520OPC    HW2 6319   2.955   0.014   3.698
 1520OPC     MW 6320   2.899   0.057   3.732
 1521OPC     OW 6321   2.182   1.718   3.289
 1521OPC    HW1 6322   2.139   1.710   3.213
 1521OPC    HW2 6323   2.241   1.779   3.272
 1521OPC     MW 6324   2.184   1.726   3.275
 1522OPC     OW 6325   1.519   0.038   2.829
 1522OPC    HW1 6326   1.531   4.696   2.759
 1522OPC    HW2 6327   1.589   0.089   2.830
 1522OPC     MW 6328   1.531   0.038   2.819
 1523OPC     OW 6329   3.672   3.561   4.422
 1523OPC    HW1 6330   3.732   3.573   4.484
 1523OPC    HW2 6331   3.668   3.475   4.413
 1523OPC     MW 6332   3.680   3.550   4.430
 1524OPC     OW 6333   1.386   1.429   1.321
 1524OPC    HW1 6334   1.302   1.449   1.310
 1524OPC    HW2 6335   1.403   1.457   1.402
 1524OPC     MW 6336   1.376   1.436   1.331
 1525OPC     OW 6337   3.220   3.933   1.421
 1525OPC    HW1 6338   3.305   3.916   1.411
 1525OPC    HW2 6339   3.216   4.020   1.426
 1525OPC     MW 6340   3.232   3.943   1.420
 1526OPC     OW 6341   2.617   3.299   3.714
 1526OPC    HW1 6342   2.682   3.284   3.658
 1526OPC    HW2 6343   2.563   3.232   3.702
 1526OPC     MW 6344   2.618   3.287   3.704
 1527OPC     OW 6345   2.117   4.356   0.640
 1527OPC    HW1 6346   2.129   4.400   0.565
 1527OPC    HW2 6347   2.140   4.274   0.619
 1527OPC     MW 6348   2.122   4.350   0.626
 1528OPC     OW 6349   1.004   2.274   0.757
 1528OPC    HW1 6350   0.966   2.328   0.813
 1528OPC    HW2 6351   1.076   2.248   0.798
 1528OPC     MW 6352   1.009   2.278   0.771
 1529OPC     OW 6353   3.765   1.956   4.547
 1529OPC    HW1 6354   3.678   1.959   4.545
 1529OPC    HW2 6355   3.788   2.028   4.591
 1529OPC     MW 6356   3.756   1.967   4.553
 1530OPC     OW 6357   0.844   0.802   4.390
 1530OPC    HW1 6358   0.773   0.786   4.342
 1530OPC    HW2 6359   0.857   0.888   4.379
 1530OPC     MW 6360   0.836   0.812   4.381
 1531OPC     OW 6361   1.964   1.029   0.861
 1531OPC    HW1 6362   1.979   1.113   0.880
 1531OPC    HW2 6363   1.968   0.990   0.939
 1531OPC     MW 6364   1.967   1.036   0.875
 1532OPC     OW 6365   1.971   0.845   1.081
 1532OPC    HW1 6366   2.027   0.898   1.123
 1532OPC    HW2 6367   1.897   0.855   1.125
 1532OPC     MW 6368   1.968   0.855   1.094
 1533OPC     OW 6369   2.196   3.723   1.292
 1533OPC    HW1 6370   2.169   3.806   1.292
 1533OPC    HW2 6371   2.270   3.725   1.246
 1533OPC     MW 6372   2.203   3.735   1.285
 1534OPC     OW 6373   2.154   4.498   0.402
 1534OPC    HW1 6374   2.226   4.545   0.419
 1534OPC    HW2 6375   2.173   4.459   0.327
 1534OPC     MW 6376   2.168   4.499   0.394
 1535OPC     OW 6377   4.693   4.619   0.427
 1535OPC    HW1 6378   4.653   4.604   0.351
 1535OPC    HW2 6379   4.739   4.545   0.440
 1535OPC     MW 6380   4.694   4.606   0.417
 1536OPC     OW 6381   0.095   2.035   4.039
 1536OPC    HW1 6382   0.052   1.959   4.036
 1536OPC    HW2 6383   0.043   2.086   4.087
 1536OPC     MW 6384   0.081   2.031   4.046
 1537OPC     OW 6385   2.834   4.190   0.165
 1537OPC    HW1 6386   2.911   4.230   0.158
 1537OPC    HW2 6387   2.793   4.232   0.229
 1537OPC     MW 6388   2.839   4.202   0.173
 1538OPC     OW 6389   0.339   2.707   4.405
 1538OPC    HW1 6390   0.393   2.643   4.427
 1538OPC    HW2 6391   0.392   2.770   4.374
 1538OPC     MW 6392   0.355   2.707   4.403
 1539OPC     OW 6393   2.926   1.663   0.595
 1539OPC    HW1 6394   2.870   1.607   0.559
 1539OPC    HW2 6395   2.915   1.650   0.681
 1539OPC     MW 6396   2.916   1.652   0.602
 1540OPC     OW 6397   3.970   1.744   3.100
 1540OPC    HW1 6398   3.994   1.815   3.054
 1540OPC    HW2 6399   3.970   1.773   3.182
 1540OPC     MW 6400   3.973   1.759   3.105
 1541OPC     OW 6401   4.122   1.045   1.366
 1541OPC    HW1 6402   4.153   1.083   1.438
 1541OPC    HW2 6403   4.059   1.099   1.339
 1541OPC     MW 6404   4.118   1.059   1.372
 1542OPC     OW 6405   4.543   4.615   1.226
 1542OPC    HW1 6406   4.469   4.615   1.272
 1542OPC    HW2 6407   4.579   4.538   1.245
 1542OPC     MW 6408   4.537   4.604   1.236
 1543OPC     OW 6409   4.569   1.728   0.358
 1543OPC    HW1 6410   4.645   1.686   0.360
 1543OPC    HW2 6411   4.510   1.665   0.367
 1543OPC     MW 6412   4.571   1.713   0.360
 1544OPC     OW 6413   0.087   4.255   3.820
 1544OPC    HW1 6414   0.020   4.209   3.788
 1544OPC    HW2 6415   0.053   4.293   3.891
 1544OPC     MW 6416   0.072   4.254   3.826
 1545OPC     OW 6417   2.687   4.073   2.109
 1545OPC    HW1 6418   2.648   4.068   2.032
 1545OPC    HW2 6419   2.649   4.010   2.156
 1545OPC     MW 6420   2.676   4.063   2.105
 1546OPC     OW 6421   4.659   1.310   3.319
 1546OPC    HW1 6422   4.680   1.274   3.396
 1546OPC    HW2 6423   4.733   1.306   3.273
 1546OPC     MW 6424   4.673   1.304   3.324
 1547OPC     OW 6425   3.877   3.542   1.798
 1547OPC    HW1 6426   3.906   3.576   1.723
 1547OPC    HW2 6427   3.866   3.457   1.780
 1547OPC     MW 6428   3.880   3.534   1.785
 1548OPC     OW 6429   4.352   0.701   0.688
 1548OPC    HW1 6430   4.398   0.773   0.673
 1548OPC    HW2 6431   4.272   0.722   0.660
 1548OPC     MW 6432   4.347   0.715   0.682
 1549OPC     OW 6433   1.008   1.851   1.830
 1549OPC    HW1 6434   0.978   1.908   1.889
 1549OPC    HW2 6435   1.026   1.900   1.761
 1549OPC     MW 6436   1.007   1.866   1.829
 1550OPC     OW 6437   2.404   0.440   3.916
 1550OPC    HW1 6438   2.365   0.457   3.840
 1550OPC    HW2 6439   2.346   0.391   3.959
 1550OPC     MW 6440   2.390   0.436   3.912
 1551OPC     OW 6441   4.015   2.828   3.841
 1551OPC    HW1 6442   4.096   2.814   3.870
 1551OPC    HW2 6443   4.027   2.860   3.761
 1551OPC     MW 6444   4.029   2.831   3.834
 1552OPC     OW 6445   4.536   0.122   3.634
 1552OPC    HW1 6446   4.497   0.095   3.708
 1552OPC    HW2 6447   4.506   0.203   3.623
 1552OPC     MW 6448   4.526   0.130   3.644
 1553OPC     OW 6449   0.274   0.640   3.855
 1553OPC    HW1 6450   0.323   0.585   3.903
 1553OPC    HW2 6451   0.325   0.709   3.845
 1553OPC     MW 6452   0.289   0.642   3.861
 1554OPC     OW 6453   2.542   1.488   3.475
 1554OPC    HW1 6454   2.475   1.495   3.419
 1554OPC    HW2 6455   2.598   1.548   3.446
 1554OPC     MW 6456   2.541   1.498   3.462
 1555OPC     OW 6457   0.697   1.028   2.820
 1555OPC    HW1 6458   0.712   0.948   2.851
 1555OPC    HW2 6459   0.751   1.078   2.867
 1555OPC     MW 6460   0.707   1.024   2.832
 1556OPC     OW 6461   0.245   0.424   4.254
 1556OPC    HW1 6462   0.250   0.430   4.341
 1556OPC    HW2 6463   0.181   0.366   4.242
 1556OPC     MW 6464   0.236   0.417   4.265
 1557OPC     OW 6465   3.900   2.595   1.182
 1557OPC    HW1 6466   3.943   2.656   1.137
 1557OPC    HW2 6467   3.961   2.560   1.233
 1557OPC     MW 6468   3.915   2.599   1.183
 1558OPC     OW 6469   2.585   0.730   0.130
 1558OPC    HW1 6470   2.595   0.669   0.068
 1558OPC    HW2 6471   2.559   0.801   0.086
 1558OPC     MW 6472   2.582   0.731   0.114
 1559OPC     OW 6473   0.147   0.417   0.578
 1559OPC    HW1 6474   0.147   0.489   0.627
 1559OPC    HW2 6475   0.136   0.448   0.497
 1559OPC     MW 6476   0.146   0.432   0.573
 1560OPC     OW 6477   1.111   0.758   4.754
 1560OPC    HW1 6478   1.163   0.689   4.743
 1560OPC    HW2 6479   1.040   0.738   4.707
 1560OPC     MW 6480   1.108   0.745   4.746
 1561OPC     OW 6481   2.094   4.354   4.518
 1561OPC    HW1 6482   2.138   4.360   4.443
 1561OPC    HW2 6483   2.139   4.295   4.564
 1561OPC     MW 6484   2.107   4.346   4.514
 1562OPC     OW 6485   2.748   0.123   1.902
 1562OPC    HW1 6486   2.674   0.112   1.947
 1562OPC    HW2 6487   2.723   0.169   1.832
 1562OPC     MW 6488   2.734   0.128   1.898
 1563OPC     OW 6489   0.611   3.675   3.952
 1563OPC    HW1 6490   0.666   3.743   3.955
 1563OPC    HW2 6491   0.596   3.665   3.867
 1563OPC     MW 6492   0.617   3.684   3.940
 1564OPC     OW 6493   3.880   4.479   1.210
 1564OPC    HW1 6494   3.797   4.486   1.181
 1564OPC    HW2 6495   3.916   4.425   1.152
 1564OPC     MW 6496   3.873   4.472   1.197
 1565OPC     OW 6497   4.175   2.658   0.172
 1565OPC    HW1 6498   4.161   2.581   0.133
 1565OPC    HW2 6499   4.100   2.672   0.215
 1565OPC     MW 6500   4.162   2.648   0.173
 1566OPC     OW 6501   1.987   3.714   1.975
 1566OPC    HW1 6502   1.972   3.724   1.890
 1566OPC    HW2 6503   2.071   3.692   1.978
 1566OPC     MW 6504   1.997   3.713   1.963
 1567OPC     OW 6505   2.229   4.156   4.664
 1567OPC    HW1 6506   2.286   4.175   4.728
 1567OPC    HW2 6507   2.174   4.099   4.702
 1567OPC     MW 6508   2.229   4.150   4.679
 1568OPC     OW 6509   1.130   1.553   3.786
 1568OPC    HW1 6510   1.168   1.575   3.861
 1568OPC    HW2 6511   1.161   1.611   3.729
 1568OPC     MW 6512   1.140   1.565   3.789
 1569OPC     OW 6513   2.943   0.577   2.885
 1569OPC    HW1 6514   2.933   0.659   2.857
 1569OPC    HW2 6515   2.893   0.573   2.956
 1569OPC     MW 6516   2.934   0.588   2.891
 1570OPC     OW 6517   1.904   2.701   1.706
 1570OPC    HW1 6518   1.923   2.633   1.655
 1570OPC    HW2 6519   1.871   2.760   1.651
 1570OPC     MW 6520   1.902   2.700   1.690
 1571OPC     OW 6521   1.451   1.977   4.659
 1571OPC    HW1 6522   1.474   2.059   4.641
 1571OPC    HW2 6523   1.450   1.939   4.581
 1571OPC     MW 6524   1.454   1.984   4.645
 1572OPC     OW 6525   1.259   1.154   2.577
 1572OPC    HW1 6526   1.345   1.152   2.594
 1572OPC    HW2 6527   1.248   1.088   2.521
 1572OPC     MW 6528   1.270   1.144   2.571
 1573OPC     OW 6529   0.833   1.903   2.272
 1573OPC    HW1 6530   0.836   1.928   2.188
 1573OPC    HW2 6531   0.894   1.952   2.310
 1573OPC     MW 6532   0.842   1.914   2.265
 1574OPC     OW 6533   0.519   3.767   2.046
 1574OPC    HW1 6534   0.467   3.808   2.103
 1574OPC    HW2 6535   0.484   3.787   1.968
 1574OPC     MW 6536   0.506   3.776   2.043
 1575OPC     OW 6537   0.190   0.659   0.718
 1575OPC    HW1 6538   0.264   0.695   0.688
 1575OPC    HW2 6539   0.188   0.684   0.802
 1575OPC     MW 6540   0.201   0.668   0.726
 1576OPC     OW 6541   2.168   2.695   4.682
 1576OPC    HW1 6542   2.255   2.699   4.680
 1576OPC    HW2 6543   2.146   2.745   4.750
 1576OPC     MW 6544   2.177   2.703   4.692
 1577OPC     OW 6545   1.894   0.824   3.731
 1577OPC    HW1 6546   1.929   0.752   3.765
 1577OPC    HW2 6547   1.829   0.794   3.682
 1577OPC     MW 6548   1.890   0.809   3.729
 1578OPC     OW 6549   3.370   4.167   1.310
 1578OPC    HW1 6550   3.334   4.155   1.231
 1578OPC    HW2 6551   3.424   4.099   1.318
 1578OPC     MW 6552   3.372   4.155   1.299
 1579OPC     OW 6553   3.182   0.658   4.281
 1579OPC    HW1 6554   3.141   0.714   4.229
 1579OPC    HW2 6555   3.163   0.580   4.247
 1579OPC     MW 6556   3.173   0.655   4.268
 1580OPC     OW 6557   2.288   0.025   4.436
 1580OPC    HW1 6558   2.343   0.082   4.473
 1580OPC    HW2 6559   2.338   4.686   4.383
 1580OPC     MW 6560   2.303   0.026   4.434
 1581OPC     OW 6561   3.072   3.901   3.531
 1581OPC    HW1 6562   2.998   3.947   3.536
 1581OPC    HW2 6563   3.044   3.819   3.519
 1581OPC     MW 6564   3.057   3.895   3.530
 1582OPC     OW 6565   0.458   2.308   0.413
 1582OPC    HW1 6566   0.487   2.347   0.486
 1582OPC    HW2 6567   0.379   2.280   0.436
 1582OPC     MW 6568   0.451   2.310   0.427
 1583OPC     OW 6569   1.629   4.633   4.027
 1583OPC    HW1 6570   1.597   4.683   4.091
 1583OPC    HW2 6571   1.657   4.691   3.968
 1583OPC     MW 6572   1.628   4.649   4.028
 1584OPC     OW 6573   3.011   0.502   2.065
 1584OPC    HW1 6574   3.098   0.492   2.069
 1584OPC    HW2 6575   2.980   0.423   2.086
 1584OPC     MW 6576   3.019   0.489   2.068
 1585OPC     OW 6577   2.006   4.036   1.746
 1585OPC    HW1 6578   2.064   3.981   1.780
 1585OPC    HW2 6579   2.050   4.076   1.682
 1585OPC     MW 6580   2.021   4.034   1.742
 1586OPC     OW 6581   4.783   2.696   0.015
 1586OPC    HW1 6582   4.831   2.765   4.807
 1586OPC    HW2 6583   4.702   2.728   0.023
 1586OPC     MW 6584   4.778   2.711   0.013
 1587OPC     OW 6585   1.855   0.576   3.139
 1587OPC    HW1 6586   1.812   0.568   3.214
 1587OPC    HW2 6587   1.870   0.662   3.133
 1587OPC     MW 6588   1.851   0.588   3.149
 1588OPC     OW 6589   1.569   1.377   3.859
 1588OPC    HW1 6590   1.567   1.400   3.774
 1588OPC    HW2 6591   1.646   1.337   3.867
 1588OPC     MW 6592   1.580   1.375   3.848
 1589OPC     OW 6593   1.304   1.673   3.989
 1589OPC    HW1 6594   1.283   1.755   4.010
 1589OPC    HW2 6595   1.365   1.652   4.048
 1589OPC     MW 6596   1.310   1.682   4.001
 1590OPC     OW 6597   4.355   0.246   2.540
 1590OPC    HW1 6598   4.388   0.235   2.460
 1590OPC    HW2 6599   4.423   0.272   2.588
 1590OPC     MW 6600   4.370   0.248   2.535
 1591OPC     OW 6601   1.297   4.468   2.788
 1591OPC    HW1 6602   1.222   4.490   2.749
 1591OPC    HW2 6603   1.341   4.426   2.725
 1591OPC     MW 6604   1.293   4.465   2.773
 1592OPC     OW 6605   4.459   1.703   1.849
 1592OPC    HW1 6606   4.477   1.731   1.930
 1592OPC    HW2 6607   4.508   1.631   1.841
 1592OPC     MW 6608   4.469   1.696   1.860
 1593OPC     OW 6609   1.937   1.798   0.523
 1593OPC    HW1 6610   1.961   1.764   0.600
 1593OPC    HW2 6611   1.857   1.830   0.538
 1593OPC     MW 6612   1.929   1.797   0.537
 1594OPC     OW 6613   2.815   2.548   1.414
 1594OPC    HW1 6614   2.775   2.576   1.341
 1594OPC    HW2 6615   2.749   2.536   1.470
 1594OPC     MW 6616   2.799   2.551   1.411
 1595OPC     OW 6617   1.997   1.809   2.655
 1595OPC    HW1 6618   2.061   1.756   2.681
 1595OPC    HW2 6619   1.993   1.795   2.569
 1595OPC     MW 6620   2.006   1.799   2.646
 1596OPC     OW 6621   4.069   0.448   0.847
 1596OPC    HW1 6622   4.035   0.525   0.825
 1596OPC    HW2 6623   4.071   0.403   0.772
 1596OPC     MW 6624   4.065   0.453   0.833
 1597OPC     OW 6625   0.165   4.587   4.090
 1597OPC    HW1 6626   0.152   4.637   4.020
 1597OPC    HW2 6627   0.138   4.638   4.156
 1597OPC     MW 6628   0.159   4.602   4.090
 1598OPC     OW 6629   2.149   0.981   4.167
 1598OPC    HW1 6630   2.222   0.969   4.214
 1598OPC    HW2 6631   2.128   0.900   4.142
 1598OPC     MW 6632   2.157   0.967   4.170
 1599OPC     OW 6633   3.442   1.014   2.326
 1599OPC    HW1 6634   3.472   1.055   2.256
 1599OPC    HW2 6635   3.512   1.007   2.378
 1599OPC     MW 6636   3.457   1.019   2.324
 1600OPC     OW 6637   1.339   2.250   1.438
 1600OPC    HW1 6638   1.259   2.260   1.471
 1600OPC    HW2 6639   1.391   2.282   1.499
 1600OPC     MW 6640   1.335   2.256   1.452
 1601OPC     OW 6641   4.457   0.261   2.262
 1601OPC    HW1 6642   4.435   0.215   2.192
 1601OPC    HW2 6643   4.456   0.344   2.233
 1601OPC     MW 6644   4.454   0.267   2.247
 1602OPC     OW 6645   0.050   0.723   3.993
 1602OPC    HW1 6646   0.119   0.691   3.951
 1602OPC    HW2 6647   0.024   0.789   3.942
 1602OPC     MW 6648   0.056   0.728   3.979
 1603OPC     OW 6649   0.077   2.917   2.769
 1603OPC    HW1 6650   0.005   2.921   2.720
 1603OPC    HW2 6651   0.129   2.979   2.736
 1603OPC     MW 6652   0.074   2.927   2.757
 1604OPC     OW 6653   3.004   0.993   4.386
 1604OPC    HW1 6654   3.025   0.920   4.428
 1604OPC    HW2 6655   3.074   1.043   4.396
 1604OPC     MW 6656   3.017   0.990   4.394
 1605OPC     OW 6657   0.028   4.189   0.262
 1605OPC    HW1 6658   0.091   4.212   0.206
 1605OPC    HW2 6659   0.014   4.263   0.307
 1605OPC     MW 6660   0.035   4.204   0.260
 1606OPC     OW 6661   0.562   3.650   2.597
 1606OPC    HW1 6662   0.479   3.655   2.571
 1606OPC    HW2 6663   0.556   3.618   2.678
 1606OPC     MW 6664   0.549   3.646   2.605
 1607OPC     OW 6665   0.402   0.661   0.369
 1607OPC    HW1 6666   0.469   0.702   0.331
 1607OPC    HW2 6667   0.421   0.577   0.360
 1607OPC     MW 6668   0.415   0.655   0.362
 1608OPC     OW 6669   2.993   1.355   4.096
 1608OPC    HW1 6670   2.975   1.440   4.106
 1608OPC    HW2 6671   2.949   1.334   4.024
 1608OPC     MW 6672   2.984   1.365   4.087
 1609OPC     OW 6673   0.229   3.898   0.829
 1609OPC    HW1 6674   0.271   3.825   0.804
 1609OPC    HW2 6675   0.145   3.878   0.816
 1609OPC     MW 6676   0.223   3.884   0.823
 1610OPC     OW 6677   1.476   2.606   0.681
 1610OPC    HW1 6678   1.553   2.648   0.683
 1610OPC    HW2 6679   1.462   2.595   0.595
 1610OPC     MW 6680   1.486   2.611   0.668
 1611OPC     OW 6681   3.789   4.657   3.544
 1611OPC    HW1 6682   3.802   0.030   3.513
 1611OPC    HW2 6683   3.863   4.637   3.584
 1611OPC     MW 6684   3.802   4.666   3.545
 1612OPC     OW 6685   2.582   1.815   4.135
 1612OPC    HW1 6686   2.556   1.888   4.174
 1612OPC    HW2 6687   2.510   1.766   4.131
 1612OPC     MW 6688   2.568   1.818   4.140
 1613OPC     OW 6689   0.071   3.251   4.641
 1613OPC    HW1 6690   0.077   3.242   4.728
 1613OPC    HW2 6691   0.026   3.325   4.632
 1613OPC     MW 6692   0.065   3.261   4.653
 1614OPC     OW 6693   1.927   3.906   2.986
 1614OPC    HW1 6694   1.983   3.890   2.921
 1614OPC    HW2 6695   1.902   3.826   3.011
 1614OPC     MW 6696   1.931   3.892   2.980
 1615OPC     OW 6697   2.373   2.908   4.262
 1615OPC    HW1 6698   2.309   2.966   4.247
 1615OPC    HW2 6699   2.369   2.855   4.193
 1615OPC     MW 6700   2.363   2.909   4.249
 1616OPC     OW 6701   0.509   3.391   4.687
 1616OPC    HW1 6702   0.571   3.335   4.714
 1616OPC    HW2 6703   0.458   3.341   4.637
 1616OPC     MW 6704   0.511   3.375   4.684
 1617OPC     OW 6705   3.705   0.732   0.609
 1617OPC    HW1 6706   3.703   0.788   0.677
 1617OPC    HW2 6707   3.632   0.750   0.566
 1617OPC     MW 6708   3.694   0.743   0.613
 1618OPC     OW 6709   4.707   0.813   2.367
 1618OPC    HW1 6710   4.632   0.848   2.339
 1618OPC    HW2 6711   4.681   0.745   2.415
 1618OPC     MW 6712   4.692   0.808   2.370
 1619OPC     OW 6713   3.154   4.507   4.020
 1619OPC    HW1 6714   3.168   4.483   3.938
 1619OPC    HW2 6715   3.094   4.449   4.048
 1619OPC     MW 6716   3.147   4.495   4.012
 1620OPC     OW 6717   2.258   2.222   4.190
 1620OPC    HW1 6718   2.225   2.187   4.118
 1620OPC    HW2 6719   2.317   2.164   4.217
 1620OPC     MW 6720   2.262   2.208   4.184
 1621OPC     OW 6721   0.887   4.162   4.311
 1621OPC    HW1 6722   0.880   4.097   4.253
 1621OPC    HW2 6723   0.827   4.142   4.371
 1621OPC     MW 6724   0.877   4.149   4.311
 1622OPC     OW 6725   2.008   2.537   1.005
 1622OPC    HW1 6726   1.967   2.460   1.006
 1622OPC    HW2 6727   2.023   2.554   1.089
 1622OPC     MW 6728   2.004   2.528   1.017
 1623OPC     OW 6729   0.173   1.420   0.976
 1623OPC    HW1 6730   0.240   1.475   0.986
 1623OPC    HW2 6731   0.204   1.345   1.006
 1623OPC     MW 6732   0.187   1.417   0.982
 1624OPC     OW 6733   1.149   1.629   3.080
 1624OPC    HW1 6734   1.145   1.716   3.071
 1624OPC    HW2 6735   1.126   1.616   3.163
 1624OPC     MW 6736   1.145   1.640   3.091
 1625OPC     OW 6737   1.824   1.604   2.223
 1625OPC    HW1 6738   1.870   1.530   2.223
 1625OPC    HW2 6739   1.860   1.651   2.287
 1625OPC     MW 6740   1.836   1.600   2.232
 1626OPC     OW 6741   1.066   0.157   3.522
 1626OPC    HW1 6742   1.082   0.180   3.605
 1626OPC    HW2 6743   1.133   0.191   3.479
 1626OPC     MW 6744   1.078   0.165   3.528
 1627OPC     OW 6745   4.384   1.344   1.401
 1627OPC    HW1 6746   4.422   1.278   1.443
 1627OPC    HW2 6747   4.314   1.362   1.450
 1627OPC     MW 6748   4.379   1.337   1.415
 1628OPC     OW 6749   1.134   4.286   3.703
 1628OPC    HW1 6750   1.081   4.261   3.639
 1628OPC    HW2 6751   1.146   4.371   3.688
 1628OPC     MW 6752   1.128   4.295   3.691
 1629OPC     OW 6753   1.794   2.074   1.568
 1629OPC    HW1 6754   1.870   2.048   1.603
 1629OPC    HW2 6755   1.795   2.038   1.488
 1629OPC     MW 6756   1.806   2.065   1.561
 1630OPC     OW 6757   2.265   2.827   3.626
 1630OPC    HW1 6758   2.320   2.894   3.622
 1630OPC    HW2 6759   2.191   2.859   3.592
 1630OPC     MW 6760   2.262   2.842   3.620
 1631OPC     OW 6761   4.125   0.720   4.748
 1631OPC    HW1 6762   4.139   0.711   0.020
 1631OPC    HW2 6763   4.057   0.774   4.744
 1631OPC     MW 6764   4.117   0.727   4.760
 1632OPC     OW 6765   1.304   0.959   4.783
 1632OPC    HW1 6766   1.369   0.918   0.009
 1632OPC    HW2 6767   1.247   0.895   4.766
 1632OPC     MW 6768   1.305   0.943   4.786
 1633OPC     OW 6769   2.578   1.174   1.676
 1633OPC    HW1 6770   2.494   1.194   1.690
 1633OPC    HW2 6771   2.583   1.090   1.699
 1633OPC     MW 6772   2.566   1.165   1.682
 1634OPC     OW 6773   2.168   1.944   0.718
 1634OPC    HW1 6774   2.142   1.862   0.733
 1634OPC    HW2 6775   2.194   1.972   0.796
 1634OPC     MW 6776   2.168   1.936   0.732
 1635OPC     OW 6777   4.862   4.007   3.081
 1635OPC    HW1 6778   4.812   4.071   3.050
 1635OPC    HW2 6779   0.051   3.997   3.020
 1635OPC     MW 6780   4.864   4.015   3.068
 1636OPC     OW 6781   2.750   1.957   3.300
 1636OPC    HW1 6782   2.815   2.016   3.297
 1636OPC    HW2 6783   2.757   1.917   3.223
 1636OPC     MW 6784   2.761   1.960   3.288
 1637OPC     OW 6785   4.467   1.858   4.093
 1637OPC    HW1 6786   4.428   1.783   4.114
 1637OPC    HW2 6787   4.454   1.865   4.007
 1637OPC     MW 6788   4.460   1.848   4.084
 1638OPC     OW 6789   1.611   0.566   2.462
 1638OPC    HW1 6790   1.581   0.642   2.433
 1638OPC    HW2 6791   1.660   0.537   2.395
 1638OPC     MW 6792   1.614   0.573   2.448
 1639OPC     OW 6793   1.810   3.642   2.746
 1639OPC    HW1 6794   1.882   3.594   2.737
 1639OPC    HW2 6795   1.746   3.590   2.719
 1639OPC     MW 6796   1.812   3.627   2.741
 1640OPC     OW 6797   0.561   3.369   1.530
 1640OPC    HW1 6798   0.591   3.318   1.466
 1640OPC    HW2 6799   0.556   3.316   1.599
 1640OPC     MW 6800   0.565   3.354   1.531
 1641OPC     OW 6801   2.236   0.672   3.327
 1641OPC    HW1 6802   2.321   0.691   3.319
 1641OPC    HW2 6803   2.206   0.735   3.380
 1641OPC     MW 6804   2.244   0.684   3.333
 1642OPC     OW 6805   4.067   3.663   0.038
 1642OPC    HW1 6806   4.011   3.654   4.786
 1642OPC    HW2 6807   4.144   3.677   4.812
 1642OPC     MW 6808   4.070   3.663   0.022
 1643OPC     OW 6809   2.779   4.007   1.320
 1643OPC    HW1 6810   2.793   4.074   1.266
 1643OPC    HW2 6811   2.809   3.939   1.275
 1643OPC     MW 6812   2.786   4.007   1.305
 1644OPC     OW 6813   1.079   0.093   2.176
 1644OPC    HW1 6814   1.163   0.078   2.161
 1644OPC    HW2 6815   1.047   0.013   2.192
 1644OPC     MW 6816   1.086   0.079   2.176
 1645OPC     OW 6817   3.131   4.215   2.137
 1645OPC    HW1 6818   3.162   4.187   2.213
 1645OPC    HW2 6819   3.082   4.148   2.109
 1645OPC     MW 6820   3.129   4.201   2.144
 1646OPC     OW 6821   3.236   1.256   1.682
 1646OPC    HW1 6822   3.242   1.342   1.691
 1646OPC    HW2 6823   3.174   1.233   1.739
 1646OPC     MW 6824   3.227   1.265   1.692
 1647OPC     OW 6825   2.814   0.661   1.484
 1647OPC    HW1 6826   2.820   0.675   1.570
 1647OPC    HW2 6827   2.760   0.593   1.478
 1647OPC     MW 6828   2.807   0.653   1.496
 1648OPC     OW 6829   3.722   4.119   1.254
 1648OPC    HW1 6830   3.699   4.153   1.177
 1648OPC    HW2 6831   3.734   4.188   1.305
 1648OPC     MW 6832   3.721   4.134   1.250
 1649OPC     OW 6833   2.425   4.581   4.236
 1649OPC    HW1 6834   2.400   4.630   4.168
 1649OPC    HW2 6835   2.510   4.571   4.224
 1649OPC     MW 6836   2.434   4.587   4.225
 1650OPC     OW 6837   0.553   2.339   1.823
 1650OPC    HW1 6838   0.467   2.345   1.837
 1650OPC    HW2 6839   0.574   2.415   1.787
 1650OPC     MW 6840   0.543   2.351   1.820
 1651OPC     OW 6841   0.632   0.785   0.289
 1651OPC    HW1 6842   0.683   0.761   0.223
 1651OPC    HW2 6843   0.632   0.872   0.284
 1651OPC     MW 6844   0.639   0.794   0.279
 1652OPC     OW 6845   4.337   4.656   2.372
 1652OPC    HW1 6846   4.273   4.685   2.319
 1652OPC    HW2 6847   4.293   4.610   2.432
 1652OPC     MW 6848   4.321   4.653   2.373
 1653OPC     OW 6849   1.047   0.268   3.186
 1653OPC    HW1 6850   1.117   0.278   3.238
 1653OPC    HW2 6851   1.033   0.348   3.153
 1653OPC     MW 6852   1.055   0.281   3.189
 1654OPC     OW 6853   3.305   3.486   1.297
 1654OPC    HW1 6854   3.223   3.487   1.326
 1654OPC    HW2 6855   3.323   3.401   1.288
 1654OPC     MW 6856   3.296   3.474   1.300
 1655OPC     OW 6857   0.466   2.048   3.582
 1655OPC    HW1 6858   0.384   2.079   3.583
 1655OPC    HW2 6859   0.459   1.973   3.625
 1655OPC     MW 6860   0.453   2.042   3.588
 1656OPC     OW 6861   0.582   1.707   1.983
 1656OPC    HW1 6862   0.567   1.663   2.057
 1656OPC    HW2 6863   0.546   1.785   1.996
 1656OPC     MW 6864   0.575   1.712   1.996
 1657OPC     OW 6865   0.808   3.015   3.067
 1657OPC    HW1 6866   0.890   3.041   3.077
 1657OPC    HW2 6867   0.812   2.962   2.998
 1657OPC     MW 6868   0.820   3.011   3.058
 1658OPC     OW 6869   0.018   4.414   2.594
 1658OPC    HW1 6870   0.056   4.361   2.536
 1658OPC    HW2 6871   0.043   4.494   2.569
 1658OPC     MW 6872   0.028   4.418   2.582
 1659OPC     OW 6873   3.790   4.020   1.684
 1659OPC    HW1 6874   3.727   4.067   1.723
 1659OPC    HW2 6875   3.747   3.952   1.652
 1659OPC     MW 6876   3.774   4.017   1.685
 1660OPC     OW 6877   0.324   3.965   0.048
 1660OPC    HW1 6878   0.404   3.968   0.014
 1660OPC    HW2 6879   0.292   3.890   0.017
 1660OPC     MW 6880   0.331   3.954   0.038
 1661OPC     OW 6881   3.359   0.244   0.349
 1661OPC    HW1 6882   3.350   0.303   0.413
 1661OPC    HW2 6883   3.409   0.183   0.384
 1661OPC     MW 6884   3.365   0.244   0.364
 1662OPC     OW 6885   2.180   4.120   4.236
 1662OPC    HW1 6886   2.187   4.207   4.236
 1662OPC    HW2 6887   2.244   4.095   4.290
 1662OPC     MW 6888   2.191   4.130   4.244
 1663OPC     OW 6889   0.151   0.694   4.251
 1663OPC    HW1 6890   0.181   0.613   4.244
 1663OPC    HW2 6891   0.108   0.707   4.177
 1663OPC     MW 6892   0.149   0.684   4.239
 1664OPC     OW 6893   0.279   2.373   1.870
 1664OPC    HW1 6894   0.268   2.453   1.836
 1664OPC    HW2 6895   0.309   2.390   1.950
 1664OPC     MW 6896   0.282   2.388   1.877
 1665OPC     OW 6897   4.742   1.569   0.639
 1665OPC    HW1 6898   4.805   1.522   0.677
 1665OPC    HW2 6899   4.754   1.649   0.672
 1665OPC     MW 6900   4.753   1.574   0.650
 1666OPC     OW 6901   1.848   1.064   2.976
 1666OPC    HW1 6902   1.816   1.130   3.022
 1666OPC    HW2 6903   1.935   1.073   2.984
 1666OPC     MW 6904   1.856   1.075   2.984
 1667OPC     OW 6905   2.491   3.545   3.738
 1667OPC    HW1 6906   2.536   3.470   3.740
 1667OPC    HW2 6907   2.511   3.578   3.660
 1667OPC     MW 6908   2.501   3.539   3.727
 1668OPC     OW 6909   3.957   1.566   2.670
 1668OPC    HW1 6910   3.882   1.598   2.699
 1668OPC    HW2 6911   3.969   1.605   2.593
 1668OPC     MW 6912   3.948   1.576   2.663
 1669OPC     OW 6913   4.782   3.461   4.548
 1669OPC    HW1 6914   4.748   3.539   4.567
 1669OPC    HW2 6915   4.719   3.422   4.501
 1669OPC     MW 6916   4.768   3.467   4.544
 1670OPC     OW 6917   1.424   3.516   4.214
 1670OPC    HW1 6918   1.356   3.512   4.160
 1670OPC    HW2 6919   1.398   3.571   4.276
 1670OPC     MW 6920   1.410   3.523   4.215
 1671OPC     OW 6921   3.842   3.626   4.655
 1671OPC    HW1 6922   3.886   3.691   4.616
 1671OPC    HW2 6923   3.773   3.666   4.690
 1671OPC     MW 6924   3.839   3.642   4.654
 1672OPC     OW 6925   0.214   4.059   4.537
 1672OPC    HW1 6926   0.179   3.981   4.521
 1672OPC    HW2 6927   0.238   4.087   4.459
 1672OPC     MW 6928   0.212   4.052   4.523
 1673OPC     OW 6929   1.410   0.264   1.509
 1673OPC    HW1 6930   1.335   0.301   1.484
 1673OPC    HW2 6931   1.470   0.321   1.483
 1673OPC     MW 6932   1.408   0.278   1.501
 1674OPC     OW 6933   1.105   2.923   2.280
 1674OPC    HW1 6934   1.089   2.994   2.327
 1674OPC    HW2 6935   1.135   2.865   2.338
 1674OPC     MW 6936   1.107   2.925   2.295
 1675OPC     OW 6937   3.913   4.404   0.218
 1675OPC    HW1 6938   3.827   4.404   0.204
 1675OPC    HW2 6939   3.943   4.347   0.159
 1675OPC     MW 6940   3.904   4.396   0.207
 1676OPC     OW 6941   4.619   3.921   4.681
 1676OPC    HW1 6942   4.694   3.962   4.700
 1676OPC    HW2 6943   4.578   3.917   4.758
 1676OPC     MW 6944   4.624   3.926   4.695
 1677OPC     OW 6945   4.064   3.652   2.192
 1677OPC    HW1 6946   3.990   3.699   2.185
 1677OPC    HW2 6947   4.053   3.610   2.267
 1677OPC     MW 6948   4.051   3.653   2.202
 1678OPC     OW 6949   2.055   0.671   0.414
 1678OPC    HW1 6950   1.993   0.612   0.404
 1678OPC    HW2 6951   2.059   0.711   0.336
 1678OPC     MW 6952   2.047   0.668   0.401
 1679OPC     OW 6953   1.935   0.718   1.834
 1679OPC    HW1 6954   1.959   0.801   1.849
 1679OPC    HW2 6955   2.011   0.676   1.828
 1679OPC     MW 6956   1.950   0.724   1.835
 1680OPC     OW 6957   3.222   4.243   4.256
 1680OPC    HW1 6958   3.284   4.294   4.223
 1680OPC    HW2 6959   3.149   4.271   4.219
 1680OPC     MW 6960   3.220   4.255   4.246
 1681OPC     OW 6961   2.808   2.950   1.543
 1681OPC    HW1 6962   2.735   2.905   1.527
 1681OPC    HW2 6963   2.793   3.028   1.506
 1681OPC     MW 6964   2.795   2.955   1.535
 1682OPC     OW 6965   2.188   3.094   4.158
 1682OPC    HW1 6966   2.110   3.057   4.165
 1682OPC    HW2 6967   2.179   3.168   4.204
 1682OPC     MW 6968   2.175   3.100   4.166
 1683OPC     OW 6969   3.258   2.812   2.163
 1683OPC    HW1 6970   3.200   2.854   2.114
 1683OPC    HW2 6971   3.335   2.841   2.134
 1683OPC     MW 6972   3.261   2.822   2.151
 1684OPC     OW 6973   1.034   0.264   2.387
 1684OPC    HW1 6974   0.954   0.296   2.372
 1684OPC    HW2 6975   1.047   0.210   2.320
 1684OPC     MW 6976   1.024   0.261   2.375
 1685OPC     OW 6977   3.460   2.654   1.686
 1685OPC    HW1 6978   3.410   2.723   1.702
 1685OPC    HW2 6979   3.430   2.593   1.741
 1685OPC     MW 6980   3.448   2.655   1.696
 1686OPC     OW 6981   3.603   3.228   3.402
 1686OPC    HW1 6982   3.688   3.245   3.406
 1686OPC    HW2 6983   3.572   3.261   3.477
 1686OPC     MW 6984   3.611   3.235   3.414
 1687OPC     OW 6985   1.477   0.487   4.131
 1687OPC    HW1 6986   1.494   0.570   4.152
 1687OPC    HW2 6987   1.407   0.493   4.078
 1687OPC     MW 6988   1.469   0.500   4.127
 1688OPC     OW 6989   4.601   3.090   3.876
 1688OPC    HW1 6990   4.625   3.174   3.874
 1688OPC    HW2 6991   4.636   3.056   3.804
 1688OPC     MW 6992   4.609   3.097   3.865
 1689OPC     OW 6993   0.374   0.187   0.827
 1689OPC    HW1 6994   0.292   0.207   0.850
 1689OPC    HW2 6995   0.415   0.180   0.903
 1689OPC     MW 6996   0.368   0.189   0.842
 1690OPC     OW 6997   1.219   0.459   0.837
 1690OPC    HW1 6998   1.200   0.483   0.918
 1690OPC    HW2 6999   1.294   0.415   0.845
 1690OPC     MW 7000   1.227   0.456   0.850
 1691OPC     OW 7001   3.416   1.204   2.724
 1691OPC    HW1 7002   3.490   1.218   2.681
 1691OPC    HW2 7003   3.358   1.252   2.679
 1691OPC     MW 7004   3.418   1.213   2.711
 1692OPC     OW 7005   4.084   2.430   0.520
 1692OPC    HW1 7006   4.041   2.471   0.584
 1692OPC    HW2 7007   4.136   2.375   0.562
 1692OPC     MW 7008   4.085   2.428   0.535
 1693OPC     OW 7009   3.196   1.381   3.039
 1693OPC    HW1 7010   3.136   1.421   2.989
 1693OPC    HW2 7011   3.149   1.329   3.090
 1693OPC     MW 7012   3.180   1.379   3.039
 1694OPC     OW 7013   3.062   2.861   1.610
 1694OPC    HW1 7014   3.062   2.780   1.578
 1694OPC    HW2 7015   2.980   2.887   1.598
 1694OPC     MW 7016   3.050   2.853   1.604
 1695OPC     OW 7017   4.683   3.152   2.465
 1695OPC    HW1 7018   4.719   3.148   2.386
 1695OPC    HW2 7019   4.745   3.188   2.515
 1695OPC     MW 7020   4.698   3.157   2.461
 1696OPC     OW 7021   1.077   3.672   1.198
 1696OPC    HW1 7022   0.990   3.677   1.210
 1696OPC    HW2 7023   1.106   3.639   1.273
 1696OPC     MW 7024   1.068   3.668   1.211
 1697OPC     OW 7025   2.990   1.528   2.903
 1697OPC    HW1 7026   2.954   1.546   2.825
 1697OPC    HW2 7027   3.007   1.606   2.937
 1697OPC     MW 7028   2.987   1.542   2.896
 1698OPC     OW 7029   4.150   4.307   3.068
 1698OPC    HW1 7030   4.212   4.338   3.015
 1698OPC    HW2 7031   4.093   4.372   3.073
 1698OPC     MW 7032   4.151   4.321   3.061
 1699OPC     OW 7033   2.513   4.006   2.631
 1699OPC    HW1 7034   2.481   4.087   2.625
 1699OPC    HW2 7035   2.589   4.011   2.589
 1699OPC     MW 7036   2.519   4.019   2.624
 1700OPC     OW 7037   2.742   1.675   3.418
 1700OPC    HW1 7038   2.804   1.651   3.361
 1700OPC    HW2 7039   2.719   1.755   3.390
 1700OPC     MW 7040   2.748   1.684   3.405
 1701OPC     OW 7041   3.949   2.138   2.282
 1701OPC    HW1 7042   4.032   2.140   2.310
 1701OPC    HW2 7043   3.921   2.059   2.308
 1701OPC     MW 7044   3.957   2.126   2.290
 1702OPC     OW 7045   3.663   2.287   1.454
 1702OPC    HW1 7046   3.659   2.257   1.373
 1702OPC    HW2 7047   3.604   2.352   1.455
 1702OPC     MW 7048   3.654   2.292   1.443
 1703OPC     OW 7049   1.762   1.925   2.363
 1703OPC    HW1 7050   1.771   1.988   2.423
 1703OPC    HW2 7051   1.838   1.883   2.365
 1703OPC     MW 7052   1.775   1.928   2.372
 1704OPC     OW 7053   3.466   1.296   0.331
 1704OPC    HW1 7054   3.502   1.231   0.285
 1704OPC    HW2 7055   3.382   1.275   0.336
 1704OPC     MW 7056   3.459   1.284   0.325
 1705OPC     OW 7057   0.683   2.661   3.130
 1705OPC    HW1 7058   0.666   2.627   3.209
 1705OPC    HW2 7059   0.770   2.666   3.129
 1705OPC     MW 7060   0.693   2.657   3.142
 1706OPC     OW 7061   1.121   3.959   0.649
 1706OPC    HW1 7062   1.132   3.881   0.686
 1706OPC    HW2 7063   1.180   3.959   0.584
 1706OPC     MW 7064   1.131   3.948   0.645
 1707OPC     OW 7065   4.524   2.711   1.835
 1707OPC    HW1 7066   4.485   2.666   1.772
 1707OPC    HW2 7067   4.601   2.670   1.846
 1707OPC     MW 7068   4.530   2.699   1.827
 1708OPC     OW 7069   0.694   4.642   4.207
 1708OPC    HW1 7070   0.745   4.695   4.159
 1708OPC    HW2 7071   0.741   4.569   4.214
 1708OPC     MW 7072   0.709   4.639   4.201
 1709OPC     OW 7073   0.394   0.439   4.007
 1709OPC    HW1 7074   0.481   0.435   4.009
 1709OPC    HW2 7075   0.371   0.440   4.091
 1709OPC     MW 7076   0.403   0.439   4.020
 1710OPC     OW 7077   0.913   1.763   2.668
 1710OPC    HW1 7078   0.999   1.752   2.682
 1710OPC    HW2 7079   0.875   1.713   2.728
 1710OPC     MW 7080   0.920   1.754   2.679
 1711OPC     OW 7081   3.808   4.593   3.260
 1711OPC    HW1 7082   3.875   4.648   3.253
 1711OPC    HW2 7083   3.779   4.605   3.341
 1711OPC     MW 7084   3.814   4.603   3.271
 1712OPC     OW 7085   3.028   2.582   0.424
 1712OPC    HW1 7086   3.065   2.580   0.345
 1712OPC    HW2 7087   2.962   2.525   0.417
 1712OPC     MW 7088   3.024   2.573   0.411
 1713OPC     OW 7089   3.127   3.420   2.636
 1713OPC    HW1 7090   3.207   3.396   2.663
 1713OPC    HW2 7091   3.110   3.363   2.571
 1713OPC     MW 7092   3.137   3.408   2.630
 1714OPC     OW 7093   0.797   3.896   3.901
 1714OPC    HW1 7094   0.865   3.856   3.863
 1714OPC    HW2 7095   0.780   3.962   3.847
 1714OPC     MW 7096   0.805   3.900   3.887
 1715OPC     OW 7097   4.050   0.110   4.052
 1715OPC    HW1 7098   3.966   0.102   4.076
 1715OPC    HW2 7099   4.084   0.161   4.114
 1715OPC     MW 7100   4.043   0.116   4.065
 1716OPC     OW 7101   1.559   0.406   1.131
 1716OPC    HW1 7102   1.519   0.483   1.126
 1716OPC    HW2 7103   1.581   0.399   1.215
 1716OPC     MW 7104   1.556   0.416   1.143
 1717OPC     OW 7105   4.725   0.108   1.167
 1717OPC    HW1 7106   4.789   0.096   1.226
 1717OPC    HW2 7107   4.668   0.044   1.185
 1717OPC     MW 7108   4.726   0.097   1.179
 1718OPC     OW 7109   3.285   0.371   4.648
 1718OPC    HW1 7110   3.280   0.284   4.655
 1718OPC    HW2 7111   3.211   0.392   4.606
 1718OPC     MW 7112   3.273   0.361   4.642
 1719OPC     OW 7113   1.620   0.416   1.406
 1719OPC    HW1 7114   1.667   0.385   1.472
 1719OPC    HW2 7115   1.646   0.499   1.399
 1719OPC     MW 7116   1.631   0.423   1.415
 1720OPC     OW 7117   0.746   0.517   1.317
 1720OPC    HW1 7118   0.753   0.488   1.399
 1720OPC    HW2 7119   0.743   0.604   1.327
 1720OPC     MW 7120   0.746   0.526   1.331
 1721OPC     OW 7121   2.345   3.602   0.997
 1721OPC    HW1 7122   2.418   3.557   1.014
 1721OPC    HW2 7123   2.287   3.539   0.979
 1721OPC     MW 7124   2.347   3.586   0.997
 1722OPC     OW 7125   1.523   0.749   3.157
 1722OPC    HW1 7126   1.570   0.780   3.090
 1722OPC    HW2 7127   1.463   0.699   3.118
 1722OPC     MW 7128   1.521   0.746   3.141
 1723OPC     OW 7129   2.701   1.643   4.317
 1723OPC    HW1 7130   2.668   1.676   4.391
 1723OPC    HW2 7131   2.667   1.694   4.255
 1723OPC     MW 7132   2.691   1.655   4.319
 1724OPC     OW 7133   4.809   1.141   4.303
 1724OPC    HW1 7134   4.814   1.075   4.361
 1724OPC    HW2 7135   4.864   1.200   4.335
 1724OPC     MW 7136   4.817   1.140   4.316
 1725OPC     OW 7137   0.790   1.687   1.791
 1725OPC    HW1 7138   0.856   1.739   1.812
 1725OPC    HW2 7139   0.732   1.700   1.855
 1725OPC     MW 7140   0.791   1.697   1.803
 1726OPC     OW 7141   1.084   4.640   3.348
 1726OPC    HW1 7142   1.067   0.007   3.390
 1726OPC    HW2 7143   1.005   4.610   3.327
 1726OPC     MW 7144   1.070   4.647   3.351
 1727OPC     OW 7145   4.237   1.933   1.680
 1727OPC    HW1 7146   4.308   1.900   1.643
 1727OPC    HW2 7147   4.172   1.904   1.630
 1727OPC     MW 7148   4.238   1.924   1.668
 1728OPC     OW 7149   4.792   1.592   1.619
 1728OPC    HW1 7150   4.729   1.557   1.669
 1728OPC    HW2 7151   4.772   1.564   1.539
 1728OPC     MW 7152   4.780   1.582   1.615
 1729OPC     OW 7153   2.962   0.324   3.698
 1729OPC    HW1 7154   2.944   0.398   3.740
 1729OPC    HW2 7155   3.041   0.303   3.726
 1729OPC     MW 7156   2.971   0.332   3.708
 1730OPC     OW 7157   3.226   4.120   1.073
 1730OPC    HW1 7158   3.162   4.167   1.108
 1730OPC    HW2 7159   3.200   4.038   1.085
 1730OPC     MW 7160   3.213   4.115   1.080
 1731OPC     OW 7161   3.812   1.209   0.510
 1731OPC    HW1 7162   3.744   1.188   0.561
 1731OPC    HW2 7163   3.792   1.288   0.480
 1731OPC     MW 7164   3.799   1.217   0.513
 1732OPC     OW 7165   0.068   0.682   2.271
 1732OPC    HW1 7166   4.869   0.729   2.287
 1732OPC    HW2 7167   0.039   0.599   2.275
 1732OPC     MW 7168   0.053   0.676   2.274
 1733OPC     OW 7169   1.250   1.224   1.893
 1733OPC    HW1 7170   1.315   1.189   1.845
 1733OPC    HW2 7171   1.290   1.285   1.940
 1733OPC     MW 7172   1.265   1.228   1.893
 1734OPC     OW 7173   2.324   1.206   1.093
 1734OPC    HW1 7174   2.326   1.192   1.007
 1734OPC    HW2 7175   2.257   1.158   1.120
 1734OPC     MW 7176   2.315   1.197   1.084
 1735OPC     OW 7177   4.731   4.682   2.125
 1735OPC    HW1 7178   4.741   4.602   2.092
 1735OPC    HW2 7179   4.744   0.026   2.056
 1735OPC     MW 7180   4.734   4.678   2.110
 1736OPC     OW 7181   3.146   0.094   0.258
 1736OPC    HW1 7182   3.105   0.089   0.336
 1736OPC    HW2 7183   3.215   0.144   0.275
 1736OPC     MW 7184   3.150   0.101   0.272
 1737OPC     OW 7185   0.209   2.553   0.419
 1737OPC    HW1 7186   0.155   2.554   0.351
 1737OPC    HW2 7187   0.155   2.549   0.488
 1737OPC     MW 7188   0.193   2.553   0.419
 1738OPC     OW 7189   0.425   0.597   2.877
 1738OPC    HW1 7190   0.344   0.611   2.847
 1738OPC    HW2 7191   0.432   0.650   2.946
 1738OPC     MW 7192   0.414   0.607   2.883
 1739OPC     OW 7193   0.538   4.374   4.451
 1739OPC    HW1 7194   0.510   4.312   4.506
 1739OPC    HW2 7195   0.483   4.440   4.463
 1739OPC     MW 7196   0.526   4.374   4.461
 1740OPC     OW 7197   4.175   1.937   2.496
 1740OPC    HW1 7198   4.126   1.959   2.565
 1740OPC    HW2 7199   4.234   1.882   2.530
 1740OPC     MW 7200   4.176   1.932   2.511
 1741OPC     OW 7201   4.021   3.081   3.358
 1741OPC    HW1 7202   3.963   3.142   3.380
 1741OPC    HW2 7203   4.009   3.071   3.272
 1741OPC     MW 7204   4.010   3.088   3.348
 1742OPC     OW 7205   4.185   0.505   2.171
 1742OPC    HW1 7206   4.270   0.510   2.189
 1742OPC    HW2 7207   4.158   0.438   2.220
 1742OPC     MW 7208   4.194   0.496   2.181
 1743OPC     OW 7209   0.501   0.658   4.788
 1743OPC    HW1 7210   0.537   0.586   0.007
 1743OPC    HW2 7211   0.515   0.651   4.702
 1743OPC     MW 7212   0.508   0.646   4.780
 1744OPC     OW 7213   2.272   3.377   3.791
 1744OPC    HW1 7214   2.264   3.340   3.712
 1744OPC    HW2 7215   2.322   3.447   3.776
 1744OPC     MW 7216   2.278   3.382   3.777
 1745OPC     OW 7217   1.698   2.901   1.906
 1745OPC    HW1 7218   1.686   2.987   1.895
 1745OPC    HW2 7219   1.618   2.870   1.914
 1745OPC     MW 7220   1.685   2.909   1.905
 1746OPC     OW 7221   4.799   1.297   2.895
 1746OPC    HW1 7222   4.782   1.375   2.859
 1746OPC    HW2 7223   0.009   1.282   2.871
 1746OPC     MW 7224   4.809   1.307   2.886
 1747OPC     OW 7225   4.481   1.819   1.590
 1747OPC    HW1 7226   4.487   1.789   1.672
 1747OPC    HW2 7227   4.484   1.747   1.541
 1747OPC     MW 7228   4.482   1.804   1.595
 1748OPC     OW 7229   0.903   4.013   2.733
 1748OPC    HW1 7230   0.897   3.951   2.673
 1748OPC    HW2 7231   0.837   3.996   2.787
 1748OPC     MW 7232   0.893   4.001   2.732
 1749OPC     OW 7233   2.832   4.292   2.491
 1749OPC    HW1 7234   2.776   4.311   2.427
 1749OPC    HW2 7235   2.823   4.206   2.502
 1749OPC     MW 7236   2.823   4.282   2.483
 1750OPC     OW 7237   0.974   3.125   1.935
 1750OPC    HW1 7238   0.958   3.190   1.879
 1750OPC    HW2 7239   0.898   3.114   1.976
 1750OPC     MW 7240   0.960   3.133   1.933
 1751OPC     OW 7241   1.610   1.393   0.057
 1751OPC    HW1 7242   1.525   1.402   0.038
 1751OPC    HW2 7243   1.630   1.314   0.025
 1751OPC     MW 7244   1.600   1.383   0.050
 1752OPC     OW 7245   1.177   3.222   4.421
 1752OPC    HW1 7246   1.140   3.143   4.420
 1752OPC    HW2 7247   1.179   3.245   4.337
 1752OPC     MW 7248   1.172   3.214   4.409
 1753OPC     OW 7249   4.016   1.714   2.438
 1753OPC    HW1 7250   4.031   1.687   2.356
 1753OPC    HW2 7251   4.073   1.779   2.449
 1753OPC     MW 7252   4.027   1.719   2.427
 1754OPC     OW 7253   1.833   3.630   3.024
 1754OPC    HW1 7254   1.909   3.589   3.032
 1754OPC    HW2 7255   1.822   3.635   2.937
 1754OPC     MW 7256   1.842   3.625   3.012
 1755OPC     OW 7257   3.914   1.109   0.854
 1755OPC    HW1 7258   3.908   1.187   0.893
 1755OPC    HW2 7259   3.964   1.124   0.784
 1755OPC     MW 7260   3.921   1.123   0.849
 1756OPC     OW 7261   2.830   4.641   1.146
 1756OPC    HW1 7262   2.912   4.610   1.145
 1756OPC    HW2 7263   2.837   0.010   1.106
 1756OPC     MW 7264   2.843   4.648   1.140
 1757OPC     OW 7265   0.282   3.014   0.486
 1757OPC    HW1 7266   0.233   2.961   0.535
 1757OPC    HW2 7267   0.361   2.977   0.489
 1757OPC     MW 7268   0.287   3.001   0.494
 1758OPC     OW 7269   3.137   0.507   0.898
 1758OPC    HW1 7270   3.122   0.533   0.816
 1758OPC    HW2 7271   3.217   0.539   0.915
 1758OPC     MW 7272   3.147   0.516   0.889
 1759OPC     OW 7273   3.314   2.031   3.111
 1759OPC    HW1 7274   3.240   2.030   3.064
 1759OPC    HW2 7275   3.300   1.969   3.171
 1759OPC     MW 7276   3.301   2.022   3.113
 1760OPC     OW 7277   3.953   3.072   3.081
 1760OPC    HW1 7278   3.956   3.144   3.032
 1760OPC    HW2 7279   3.869   3.048   3.079
 1760OPC     MW 7280   3.941   3.079   3.074
 1761OPC     OW 7281   1.917   3.981   2.053
 1761OPC    HW1 7282   1.834   3.972   2.075
 1761OPC    HW2 7283   1.938   3.904   2.018
 1761OPC     MW 7284   1.908   3.968   2.051
 1762OPC     OW 7285   4.451   0.868   4.153
 1762OPC    HW1 7286   4.382   0.913   4.123
 1762OPC    HW2 7287   4.460   0.897   4.235
 1762OPC     MW 7288   4.442   0.879   4.161
 1763OPC     OW 7289   1.282   1.778   0.111
 1763OPC    HW1 7290   1.267   1.780   0.197
 1763OPC    HW2 7291   1.362   1.811   0.103
 1763OPC     MW 7292   1.292   1.783   0.122
 1764OPC     OW 7293   2.251   1.444   0.905
 1764OPC    HW1 7294   2.272   1.441   0.990
 1764OPC    HW2 7295   2.302   1.383   0.870
 1764OPC     MW 7296   2.261   1.435   0.912
 1765OPC     OW 7297   3.231   1.498   1.075
 1765OPC    HW1 7298   3.316   1.517   1.078
 1765OPC    HW2 7299   3.193   1.569   1.108
 1765OPC     MW 7300   3.238   1.511   1.080
 1766OPC     OW 7301   1.688   2.041   3.891
 1766OPC    HW1 7302   1.659   1.986   3.953
 1766OPC    HW2 7303   1.656   2.006   3.818
 1766OPC     MW 7304   1.679   2.028   3.890
 1767OPC     OW 7305   3.413   2.793   0.365
 1767OPC    HW1 7306   3.396   2.800   0.450
 1767OPC    HW2 7307   3.411   2.708   0.350
 1767OPC     MW 7308   3.410   2.782   0.375
 1768OPC     OW 7309   1.011   1.090   1.476
 1768OPC    HW1 7310   1.036   1.047   1.548
 1768OPC    HW2 7311   0.946   1.141   1.504
 1768OPC     MW 7312   1.005   1.091   1.490
 1769OPC     OW 7313   1.825   0.465   1.046
 1769OPC    HW1 7314   1.822   0.528   0.986
 1769OPC    HW2 7315   1.741   0.456   1.070
 1769OPC     MW 7316   1.812   0.473   1.041
 1770OPC     OW 7317   1.462   4.393   0.485
 1770OPC    HW1 7318   1.518   4.406   0.419
 1770OPC    HW2 7319   1.391   4.361   0.446
 1770OPC     MW 7320   1.460   4.390   0.470
 1771OPC     OW 7321   3.930   0.018   4.802
 1771OPC    HW1 7322   3.973   0.090   4.778
 1771OPC    HW2 7323   3.942   0.014   0.074
 1771OPC     MW 7324   3.938   0.028   4.811
 1772OPC     OW 7325   1.855   2.118   1.907
 1772OPC    HW1 7326   1.821   2.086   1.981
 1772OPC    HW2 7327   1.941   2.109   1.919
 1772OPC     MW 7328   1.862   2.112   1.920
 1773OPC     OW 7329   4.401   0.374   3.645
 1773OPC    HW1 7330   4.452   0.442   3.628
 1773OPC    HW2 7331   4.323   0.400   3.616
 1773OPC     MW 7332   4.397   0.388   3.638
 1774OPC     OW 7333   2.040   0.105   4.328
 1774OPC    HW1 7334   2.006   0.168   4.378
 1774OPC    HW2 7335   2.120   0.095   4.359
 1774OPC     MW 7336   2.047   0.112   4.340
 1775OPC     OW 7337   0.227   2.245   1.606
 1775OPC    HW1 7338   0.254   2.284   1.680
 1775OPC    HW2 7339   0.174   2.304   1.570
 1775OPC     MW 7340   0.223   2.260   1.612
 1776OPC     OW 7341   3.056   1.787   2.988
 1776OPC    HW1 7342   2.997   1.843   2.956
 1776OPC    HW2 7343   3.035   1.781   3.072
 1776OPC     MW 7344   3.044   1.794   2.996
 1777OPC     OW 7345   3.812   4.312   2.093
 1777OPC    HW1 7346   3.760   4.333   2.027
 1777OPC    HW2 7347   3.779   4.237   2.122
 1777OPC     MW 7348   3.800   4.304   2.087
 1778OPC     OW 7349   4.595   1.119   4.597
 1778OPC    HW1 7350   4.645   1.188   4.578
 1778OPC    HW2 7351   4.527   1.154   4.639
 1778OPC     MW 7352   4.592   1.134   4.601
 1779OPC     OW 7353   2.588   1.149   1.141
 1779OPC    HW1 7354   2.587   1.090   1.205
 1779OPC    HW2 7355   2.503   1.165   1.126
 1779OPC     MW 7356   2.575   1.143   1.148
 1780OPC     OW 7357   4.536   2.499   3.974
 1780OPC    HW1 7358   4.605   2.448   3.959
 1780OPC    HW2 7359   4.571   2.571   4.010
 1780OPC     MW 7360   4.551   2.502   3.977
 1781OPC     OW 7361   3.769   2.089   1.826
 1781OPC    HW1 7362   3.689   2.089   1.861
 1781OPC    HW2 7363   3.819   2.118   1.891
 1781OPC     MW 7364   3.764   2.093   1.841
 1782OPC     OW 7365   3.791   3.947   3.656
 1782OPC    HW1 7366   3.747   3.991   3.594
 1782OPC    HW2 7367   3.788   4.001   3.725
 1782OPC     MW 7368   3.784   3.961   3.657
 1783OPC     OW 7369   0.536   3.461   4.126
 1783OPC    HW1 7370   0.563   3.528   4.077
 1783OPC    HW2 7371   0.607   3.438   4.171
 1783OPC     MW 7372   0.550   3.467   4.125
 1784OPC     OW 7373   1.284   4.027   1.751
 1784OPC    HW1 7374   1.317   3.947   1.746
 1784OPC    HW2 7375   1.338   4.069   1.806
 1784OPC     MW 7376   1.297   4.022   1.759
 1785OPC     OW 7377   1.144   0.002   1.546
 1785OPC    HW1 7378   1.089   4.642   1.553
 1785OPC    HW2 7379   1.091   0.071   1.549
 1785OPC     MW 7380   1.128   0.002   1.547
 1786OPC     OW 7381   2.279   2.473   4.049
 1786OPC    HW1 7382   2.198   2.471   4.016
 1786OPC    HW2 7383   2.278   2.409   4.108
 1786OPC     MW 7384   2.267   2.463   4.052
 1787OPC     OW 7385   1.004   3.726   3.505
 1787OPC    HW1 7386   0.970   3.769   3.437
 1787OPC    HW2 7387   1.088   3.717   3.484
 1787OPC     MW 7388   1.011   3.731   3.492
 1788OPC     OW 7389   2.946   3.745   4.257
 1788OPC    HW1 7390   2.975   3.775   4.180
 1788OPC    HW2 7391   2.915   3.666   4.237
 1788OPC     MW 7392   2.946   3.738   4.243
 1789OPC     OW 7393   0.186   3.117   1.359
 1789OPC    HW1 7394   0.144   3.050   1.323
 1789OPC    HW2 7395   0.194   3.174   1.294
 1789OPC     MW 7396   0.181   3.116   1.344
 1790OPC     OW 7397   1.133   3.519   1.432
 1790OPC    HW1 7398   1.059   3.483   1.403
 1790OPC    HW2 7399   1.115   3.541   1.514
 1790OPC     MW 7400   1.119   3.517   1.440
 1791OPC     OW 7401   0.468   1.964   2.031
 1791OPC    HW1 7402   0.494   2.024   2.088
 1791OPC    HW2 7403   0.381   1.961   2.042
 1791OPC     MW 7404   0.459   1.972   2.041
 1792OPC     OW 7405   2.405   3.178   0.841
 1792OPC    HW1 7406   2.433   3.167   0.923
 1792OPC    HW2 7407   2.447   3.250   0.815
 1792OPC     MW 7408   2.415   3.187   0.850
 1793OPC     OW 7409   2.226   3.502   1.769
 1793OPC    HW1 7410   2.235   3.536   1.849
 1793OPC    HW2 7411   2.304   3.513   1.732
 1793OPC     MW 7412   2.239   3.509   1.775
 1794OPC     OW 7413   2.910   1.015   0.214
 1794OPC    HW1 7414   2.889   0.931   0.204
 1794OPC    HW2 7415   2.901   1.029   0.300
 1794OPC     MW 7416   2.905   1.005   0.225
 1795OPC     OW 7417   0.504   4.223   3.326
 1795OPC    HW1 7418   0.450   4.155   3.329
 1795OPC    HW2 7419   0.459   4.283   3.281
 1795OPC     MW 7420   0.489   4.222   3.320
 1796OPC     OW 7421   2.130   4.171   2.678
 1796OPC    HW1 7422   2.134   4.101   2.730
 1796OPC    HW2 7423   2.214   4.188   2.661
 1796OPC     MW 7424   2.143   4.163   2.683
 1797OPC     OW 7425   2.492   0.069   0.287
 1797OPC    HW1 7426   2.489   0.153   0.261
 1797OPC    HW2 7427   2.486   0.024   0.213
 1797OPC     MW 7428   2.491   0.075   0.272
 1798OPC     OW 7429   3.623   3.071   4.000
 1798OPC    HW1 7430   3.699   3.031   4.017
 1798OPC    HW2 7431   3.645   3.137   3.948
 1798OPC     MW 7432   3.637   3.075   3.995
 1799OPC     OW 7433   3.629   0.081   2.895
 1799OPC    HW1 7434   3.570   0.082   2.960
 1799OPC    HW2 7435   3.583   0.055   2.826
 1799OPC     MW 7436   3.614   0.077   2.895
 1800OPC     OW 7437   0.374   0.371   1.722
 1800OPC    HW1 7438   0.338   0.312   1.670
 1800OPC    HW2 7439   0.359   0.447   1.681
 1800OPC     MW 7440   0.366   0.373   1.708
 1801OPC     OW 7441   3.583   0.310   0.885
 1801OPC    HW1 7442   3.668   0.318   0.903
 1801OPC    HW2 7443   3.579   0.237   0.836
 1801OPC     MW 7444   3.595   0.300   0.880
 1802OPC     OW 7445   3.599   2.540   2.468
 1802OPC    HW1 7446   3.610   2.540   2.554
 1802OPC    HW2 7447   3.655   2.479   2.440
 1802OPC     MW 7448   3.609   2.531   2.477
 1803OPC     OW 7449   3.673   1.002   2.484
 1803OPC    HW1 7450   3.758   0.993   2.464
 1803OPC    HW2 7451   3.667   1.083   2.515
 1803OPC     MW 7452   3.685   1.013   2.486
 1804OPC     OW 7453   1.744   2.131   2.916
 1804OPC    HW1 7454   1.821   2.106   2.884
 1804OPC    HW2 7455   1.747   2.104   2.999
 1804OPC     MW 7456   1.755   2.123   2.924
 1805OPC     OW 7457   1.231   1.591   2.270
 1805OPC    HW1 7458   1.274   1.635   2.333
 1805OPC    HW2 7459   1.160   1.561   2.311
 1805OPC     MW 7460   1.227   1.593   2.286
 1806OPC     OW 7461   3.072   0.972   2.160
 1806OPC    HW1 7462   3.102   0.971   2.242
 1806OPC    HW2 7463   3.034   1.050   2.153
 1806OPC     MW 7464   3.071   0.984   2.171
 1807OPC     OW 7465   4.342   3.891   4.325
 1807OPC    HW1 7466   4.274   3.884   4.271
 1807OPC    HW2 7467   4.363   3.808   4.342
 1807OPC     MW 7468   4.335   3.877   4.319
 1808OPC     OW 7469   1.098   2.981   4.769
 1808OPC    HW1 7470   1.049   3.053   4.765
 1808OPC    HW2 7471   1.153   2.998   0.021
 1808OPC     MW 7472   1.099   2.994   4.778
 1809OPC     OW 7473   0.924   3.795   2.554
 1809OPC    HW1 7474   0.900   3.755   2.628
 1809OPC    HW2 7475   0.937   3.729   2.499
 1809OPC     MW 7476   0.922   3.779   2.557
 1810OPC     OW 7477   2.180   2.105   3.948
 1810OPC    HW1 7478   2.100   2.114   3.915
 1810OPC    HW2 7479   2.232   2.124   3.881
 1810OPC     MW 7480   2.176   2.109   3.934
 1811OPC     OW 7481   2.263   1.536   0.411
 1811OPC    HW1 7482   2.332   1.529   0.464
 1811OPC    HW2 7483   2.284   1.485   0.343
 1811OPC     MW 7484   2.277   1.527   0.409
 1812OPC     OW 7485   1.777   4.122   0.591
 1812OPC    HW1 7486   1.822   4.148   0.522
 1812OPC    HW2 7487   1.776   4.191   0.643
 1812OPC     MW 7488   1.783   4.136   0.588
 1813OPC     OW 7489   0.682   4.006   2.034
 1813OPC    HW1 7490   0.645   3.927   2.028
 1813OPC    HW2 7491   0.617   4.060   2.015
 1813OPC     MW 7492   0.667   4.002   2.030
 1814OPC     OW 7493   1.411   1.528   3.061
 1814OPC    HW1 7494   1.341   1.578   3.078
 1814OPC    HW2 7495   1.388   1.449   3.090
 1814OPC     MW 7496   1.397   1.524   3.068
 1815OPC     OW 7497   1.182   3.304   3.742
 1815OPC    HW1 7498   1.268   3.319   3.739
 1815OPC    HW2 7499   1.177   3.221   3.770
 1815OPC     MW 7500   1.194   3.294   3.746
 1816OPC     OW 7501   0.074   1.885   1.388
 1816OPC    HW1 7502   4.865   1.915   1.390
 1816OPC    HW2 7503   0.090   1.862   1.470
 1816OPC     MW 7504   0.064   1.886   1.400
 1817OPC     OW 7505   2.655   4.527   2.775
 1817OPC    HW1 7506   2.645   4.563   2.696
 1817OPC    HW2 7507   2.599   4.571   2.825
 1817OPC     MW 7508   2.646   4.539   2.770
 1818OPC     OW 7509   2.909   3.628   1.895
 1818OPC    HW1 7510   2.981   3.669   1.870
 1818OPC    HW2 7511   2.937   3.550   1.924
 1818OPC     MW 7512   2.924   3.622   1.896
 1819OPC     OW 7513   4.305   2.296   4.201
 1819OPC    HW1 7514   4.223   2.270   4.215
 1819OPC    HW2 7515   4.311   2.370   4.247
 1819OPC     MW 7516   4.294   2.303   4.210
 1820OPC     OW 7517   0.754   3.350   4.270
 1820OPC    HW1 7518   0.789   3.409   4.323
 1820OPC    HW2 7519   0.766   3.274   4.311
 1820OPC     MW 7520   0.761   3.347   4.284
 1821OPC     OW 7521   2.739   0.682   0.431
 1821OPC    HW1 7522   2.693   0.756   0.439
 1821OPC    HW2 7523   2.789   0.697   0.361
 1821OPC     MW 7524   2.739   0.695   0.422
 1822OPC     OW 7525   2.975   1.263   2.679
 1822OPC    HW1 7526   2.936   1.269   2.757
 1822OPC    HW2 7527   2.910   1.242   2.626
 1822OPC     MW 7528   2.959   1.261   2.683
 1823OPC     OW 7529   2.832   0.718   1.759
 1823OPC    HW1 7530   2.877   0.758   1.822
 1823OPC    HW2 7531   2.836   0.634   1.782
 1823OPC     MW 7532   2.839   0.712   1.772
 1824OPC     OW 7533   0.514   4.406   1.837
 1824OPC    HW1 7534   0.455   4.464   1.866
 1824OPC    HW2 7535   0.495   4.333   1.882
 1824OPC     MW 7536   0.503   4.404   1.848
 1825OPC     OW 7537   4.051   0.289   0.619
 1825OPC    HW1 7538   4.109   0.320   0.561
 1825OPC    HW2 7539   4.062   0.203   0.615
 1825OPC     MW 7540   4.061   0.281   0.610
 1826OPC     OW 7541   1.344   2.059   0.460
 1826OPC    HW1 7542   1.427   2.062   0.434
 1826OPC    HW2 7543   1.349   2.040   0.545
 1826OPC     MW 7544   1.357   2.056   0.469
 1827OPC     OW 7545   2.268   2.845   2.924
 1827OPC    HW1 7546   2.332   2.802   2.885
 1827OPC    HW2 7547   2.202   2.842   2.867
 1827OPC     MW 7548   2.268   2.838   2.910
 1828OPC     OW 7549   3.948   2.824   4.321
 1828OPC    HW1 7550   3.989   2.855   4.392
 1828OPC    HW2 7551   3.918   2.746   4.347
 1828OPC     MW 7552   3.949   2.817   4.336
 1829OPC     OW 7553   1.763   4.216   2.430
 1829OPC    HW1 7554   1.829   4.161   2.448
 1829OPC    HW2 7555   1.780   4.240   2.347
 1829OPC     MW 7556   1.776   4.211   2.420
 1830OPC     OW 7557   2.249   3.618   2.030
 1830OPC    HW1 7558   2.317   3.671   2.015
 1830OPC    HW2 7559   2.279   3.565   2.093
 1830OPC     MW 7560   2.263   3.618   2.037
 1831OPC     OW 7561   2.285   0.232   3.597
 1831OPC    HW1 7562   2.206   0.200   3.576
 1831OPC    HW2 7563   2.325   0.241   3.520
 1831OPC     MW 7564   2.279   0.228   3.583
 1832OPC     OW 7565   0.181   1.928   0.381
 1832OPC    HW1 7566   0.142   1.928   0.304
 1832OPC    HW2 7567   0.189   1.843   0.400
 1832OPC     MW 7568   0.176   1.915   0.373
 1833OPC     OW 7569   0.120   4.487   1.614
 1833OPC    HW1 7570   0.094   4.424   1.668
 1833OPC    HW2 7571   0.206   4.475   1.609
 1833OPC     MW 7572   0.129   4.476   1.621
 1834OPC     OW 7573   0.211   2.243   2.503
 1834OPC    HW1 7574   0.220   2.159   2.524
 1834OPC    HW2 7575   0.282   2.280   2.539
 1834OPC     MW 7576   0.223   2.236   2.511
 1835OPC     OW 7577   2.098   4.613   4.609
 1835OPC    HW1 7578   2.154   4.654   4.556
 1835OPC    HW2 7579   2.100   4.531   4.581
 1835OPC     MW 7580   2.107   4.607   4.597
 1836OPC     OW 7581   3.975   3.163   4.383
 1836OPC    HW1 7582   4.052   3.156   4.424
 1836OPC    HW2 7583   3.996   3.164   4.299
 1836OPC     MW 7584   3.990   3.162   4.377
 1837OPC     OW 7585   1.165   3.954   2.506
 1837OPC    HW1 7586   1.104   3.894   2.519
 1837OPC    HW2 7587   1.204   3.929   2.432
 1837OPC     MW 7588   1.162   3.942   2.497
 1838OPC     OW 7589   0.134   3.451   1.800
 1838OPC    HW1 7590   0.107   3.524   1.840
 1838OPC    HW2 7591   0.219   3.447   1.819
 1838OPC     MW 7592   0.143   3.461   1.809
 1839OPC     OW 7593   2.579   2.085   1.369
 1839OPC    HW1 7594   2.566   2.168   1.344
 1839OPC    HW2 7595   2.642   2.091   1.428
 1839OPC     MW 7596   2.586   2.098   1.374
 1840OPC     OW 7597   2.554   4.345   1.404
 1840OPC    HW1 7598   2.548   4.261   1.380
 1840OPC    HW2 7599   2.610   4.343   1.471
 1840OPC     MW 7600   2.562   4.332   1.410
 1841OPC     OW 7601   3.657   3.863   3.300
 1841OPC    HW1 7602   3.592   3.808   3.317
 1841OPC    HW2 7603   3.726   3.824   3.338
 1841OPC     MW 7604   3.658   3.849   3.308
 1842OPC     OW 7605   3.935   0.445   2.935
 1842OPC    HW1 7606   3.957   0.474   3.014
 1842OPC    HW2 7607   3.850   0.429   2.942
 1842OPC     MW 7608   3.926   0.447   2.948
 1843OPC     OW 7609   1.542   0.779   1.578
 1843OPC    HW1 7610   1.601   0.741   1.526
 1843OPC    HW2 7611   1.571   0.761   1.658
 1843OPC     MW 7612   1.555   0.771   1.582
 1844OPC     OW 7613   2.682   0.572   4.732
 1844OPC    HW1 7614   2.743   0.631   4.713
 1844OPC    HW2 7615   2.727   0.500   4.751
 1844OPC     MW 7616   2.697   0.570   4.732
 1845OPC     OW 7617   4.568   2.372   2.949
 1845OPC    HW1 7618   4.485   2.370   2.978
 1845OPC    HW2 7619   4.574   2.450   2.909
 1845OPC     MW 7620   4.557   2.384   2.948
 1846OPC     OW 7621   1.251   3.966   1.342
 1846OPC    HW1 7622   1.229   3.956   1.258
 1846OPC    HW2 7623   1.254   4.053   1.352
 1846OPC     MW 7624   1.248   3.977   1.331
 1847OPC     OW 7625   0.793   1.585   2.844
 1847OPC    HW1 7626   0.754   1.599   2.920
 1847OPC    HW2 7627   0.863   1.537   2.865
 1847OPC     MW 7628   0.798   1.580   2.858
 1848OPC     OW 7629   3.253   0.266   3.203
 1848OPC    HW1 7630   3.190   0.209   3.186
 1848OPC    HW2 7631   3.210   0.338   3.227
 1848OPC     MW 7632   3.237   0.268   3.204
 1849OPC     OW 7633   1.997   3.639   4.697
 1849OPC    HW1 7634   1.911   3.653   4.699
 1849OPC    HW2 7635   2.024   3.685   4.628
 1849OPC     MW 7636   1.988   3.648   4.687
 1850OPC     OW 7637   0.675   0.001   0.963
 1850OPC    HW1 7638   0.619   0.052   1.007
 1850OPC    HW2 7639   0.625   4.643   0.937
 1850OPC     MW 7640   0.659   4.707   0.966
 1851OPC     OW 7641   4.196   1.370   1.965
 1851OPC    HW1 7642   4.201   1.442   1.916
 1851OPC    HW2 7643   4.138   1.320   1.922
 1851OPC     MW 7644   4.188   1.373   1.951
 1852OPC     OW 7645   0.620   3.875   4.281
 1852OPC    HW1 7646   0.551   3.826   4.303
 1852OPC    HW2 7647   0.633   3.926   4.351
 1852OPC     MW 7648   0.612   3.875   4.294
 1853OPC     OW 7649   3.646   0.843   3.101
 1853OPC    HW1 7650   3.682   0.853   3.023
 1853OPC    HW2 7651   3.704   0.879   3.155
 1853OPC     MW 7652   3.660   0.850   3.098
 1854OPC     OW 7653   3.393   0.680   1.953
 1854OPC    HW1 7654   3.480   0.678   1.938
 1854OPC    HW2 7655   3.386   0.719   2.030
 1854OPC     MW 7656   3.405   0.685   1.962
 1855OPC     OW 7657   2.710   3.037   2.894
 1855OPC    HW1 7658   2.637   3.048   2.847
 1855OPC    HW2 7659   2.728   2.952   2.884
 1855OPC     MW 7660   2.701   3.026   2.885
 1856OPC     OW 7661   2.506   0.953   4.799
 1856OPC    HW1 7662   2.529   0.937   4.717
 1856OPC    HW2 7663   2.421   0.932   4.801
 1856OPC     MW 7664   2.497   0.947   4.787
 1857OPC     OW 7665   3.584   0.103   3.359
 1857OPC    HW1 7666   3.664   0.138   3.366
 1857OPC    HW2 7667   3.532   0.162   3.397
 1857OPC     MW 7668   3.588   0.117   3.366
 1858OPC     OW 7669   4.703   2.960   1.258
 1858OPC    HW1 7670   4.642   2.920   1.210
 1858OPC    HW2 7671   4.664   2.974   1.335
 1858OPC     MW 7672   4.688   2.956   1.262
 1859OPC     OW 7673   0.606   2.743   1.475
 1859OPC    HW1 7674   0.662   2.711   1.416
 1859OPC    HW2 7675   0.529   2.739   1.434
 1859OPC     MW 7676   0.603   2.737   1.460
 1860OPC     OW 7677   1.753   1.664   1.494
 1860OPC    HW1 7678   1.819   1.612   1.471
 1860OPC    HW2 7679   1.774   1.688   1.576
 1860OPC     MW 7680   1.766   1.660   1.503
 1861OPC     OW 7681   4.104   3.210   1.628
 1861OPC    HW1 7682   4.154   3.282   1.625
 1861OPC    HW2 7683   4.031   3.237   1.666
 1861OPC     MW 7684   4.100   3.225   1.633
 1862OPC     OW 7685   2.564   4.389   3.769
 1862OPC    HW1 7686   2.616   4.442   3.815
 1862OPC    HW2 7687   2.599   4.310   3.780
 1862OPC     MW 7688   2.577   4.385   3.777
 1863OPC     OW 7689   1.956   3.020   4.719
 1863OPC    HW1 7690   2.004   3.090   4.737
 1863OPC    HW2 7691   1.992   2.958   4.769
 1863OPC     MW 7692   1.968   3.021   4.729
 1864OPC     OW 7693   2.225   1.996   3.461
 1864OPC    HW1 7694   2.294   1.950   3.488
 1864OPC    HW2 7695   2.157   1.948   3.487
 1864OPC     MW 7696   2.225   1.982   3.469
 1865OPC     OW 7697   2.241   1.222   0.569
 1865OPC    HW1 7698   2.279   1.209   0.646
 1865OPC    HW2 7699   2.195   1.295   0.581
 1865OPC     MW 7700   2.239   1.231   0.582
 1866OPC     OW 7701   2.158   1.609   1.881
 1866OPC    HW1 7702   2.101   1.661   1.923
 1866OPC    HW2 7703   2.185   1.659   1.814
 1866OPC     MW 7704   2.153   1.624   1.877
 1867OPC     OW 7705   2.719   2.043   3.942
 1867OPC    HW1 7706   2.734   2.088   3.869
 1867OPC    HW2 7707   2.648   1.995   3.923
 1867OPC     MW 7708   2.711   2.042   3.929
 1868OPC     OW 7709   2.632   2.660   0.901
 1868OPC    HW1 7710   2.711   2.670   0.866
 1868OPC    HW2 7711   2.648   2.627   0.980
 1868OPC     MW 7712   2.646   2.657   0.907
 1869OPC     OW 7713   1.523   3.305   2.117
 1869OPC    HW1 7714   1.549   3.267   2.043
 1869OPC    HW2 7715   1.550   3.387   2.108
 1869OPC     MW 7716   1.530   3.311   2.105
 1870OPC     OW 7717   0.705   2.990   1.575
 1870OPC    HW1 7718   0.768   2.964   1.629
 1870OPC    HW2 7719   0.670   2.915   1.547
 1870OPC     MW 7720   0.709   2.975   1.579
 1871OPC     OW 7721   2.763   3.881   4.418
 1871OPC    HW1 7722   2.741   3.814   4.468
 1871OPC    HW2 7723   2.824   3.849   4.364
 1871OPC     MW 7724   2.768   3.867   4.417
 1872OPC     OW 7725   2.553   1.003   3.282
 1872OPC    HW1 7726   2.590   1.033   3.355
 1872OPC    HW2 7727   2.582   1.057   3.220
 1872OPC     MW 7728   2.563   1.015   3.283
 1873OPC     OW 7729   4.836   1.539   1.112
 1873OPC    HW1 7730   0.024   1.492   1.072
 1873OPC    HW2 7731   4.871   1.619   1.117
 1873OPC     MW 7732   4.850   1.544   1.107
 1874OPC     OW 7733   1.679   1.024   0.216
 1874OPC    HW1 7734   1.636   0.960   0.175
 1874OPC    HW2 7735   1.709   1.074   0.151
 1874OPC     MW 7736   1.677   1.022   0.200
 1875OPC     OW 7737   1.020   3.783   3.779
 1875OPC    HW1 7738   1.019   3.779   3.691
 1875OPC    HW2 7739   1.089   3.834   3.795
 1875OPC     MW 7740   1.030   3.790   3.768
 1876OPC     OW 7741   2.449   2.122   4.538
 1876OPC    HW1 7742   2.454   2.203   4.570
 1876OPC    HW2 7743   2.367   2.098   4.557
 1876OPC     MW 7744   2.438   2.131   4.546
 1877OPC     OW 7745   0.520   0.408   0.364
 1877OPC    HW1 7746   0.593   0.448   0.388
 1877OPC    HW2 7747   0.489   0.375   0.439
 1877OPC     MW 7748   0.526   0.409   0.379
 1878OPC     OW 7749   1.921   2.777   0.899
 1878OPC    HW1 7750   1.999   2.816   0.902
 1878OPC    HW2 7751   1.934   2.701   0.941
 1878OPC     MW 7752   1.935   2.771   0.906
 1879OPC     OW 7753   4.581   0.486   1.649
 1879OPC    HW1 7754   4.521   0.423   1.653
 1879OPC    HW2 7755   4.641   0.454   1.595
 1879OPC     MW 7756   4.581   0.472   1.642
 1880OPC     OW 7757   0.780   4.250   3.312
 1880OPC    HW1 7758   0.694   4.235   3.314
 1880OPC    HW2 7759   0.808   4.198   3.247
 1880OPC     MW 7760   0.771   4.240   3.302
 1881OPC     OW 7761   0.937   2.969   3.949
 1881OPC    HW1 7762   0.902   3.046   3.973
 1881OPC    HW2 7763   0.880   2.939   3.890
 1881OPC     MW 7764   0.923   2.976   3.944
 1882OPC     OW 7765   0.226   1.810   2.919
 1882OPC    HW1 7766   0.199   1.892   2.909
 1882OPC    HW2 7767   0.178   1.765   2.862
 1882OPC     MW 7768   0.215   1.815   2.909
 1883OPC     OW 7769   1.259   3.891   2.243
 1883OPC    HW1 7770   1.301   3.826   2.202
 1883OPC    HW2 7771   1.256   3.954   2.182
 1883OPC     MW 7772   1.265   3.891   2.228
 1884OPC     OW 7773   4.231   1.980   4.188
 1884OPC    HW1 7774   4.297   1.936   4.152
 1884OPC    HW2 7775   4.182   2.002   4.119
 1884OPC     MW 7776   4.234   1.977   4.172
 1885OPC     OW 7777   1.940   4.214   0.383
 1885OPC    HW1 7778   1.929   4.298   0.405
 1885OPC    HW2 7779   2.022   4.198   0.405
 1885OPC     MW 7780   1.950   4.224   0.389
 1886OPC     OW 7781   0.993   2.790   1.306
 1886OPC    HW1 7782   1.071   2.782   1.269
 1886OPC    HW2 7783   0.985   2.876   1.319
 1886OPC     MW 7784   1.003   2.802   1.302
 1887OPC     OW 7785   1.078   1.598   4.567
 1887OPC    HW1 7786   1.021   1.575   4.505
 1887OPC    HW2 7787   1.112   1.522   4.592
 1887OPC     MW 7788   1.074   1.584   4.561
 1888OPC     OW 7789   4.280   1.000   1.147
 1888OPC    HW1 7790   4.314   1.078   1.132
 1888OPC    HW2 7791   4.230   1.012   1.217
 1888OPC     MW 7792   4.278   1.013   1.155
 1889OPC     OW 7793   0.218   4.393   3.619
 1889OPC    HW1 7794   0.180   4.350   3.685
 1889OPC    HW2 7795   0.286   4.342   3.598
 1889OPC     MW 7796   0.223   4.379   3.626
 1890OPC     OW 7797   0.185   2.428   0.869
 1890OPC    HW1 7798   0.253   2.478   0.892
 1890OPC    HW2 7799   0.145   2.474   0.807
 1890OPC     MW 7800   0.190   2.442   0.863
 1891OPC     OW 7801   3.925   4.520   3.906
 1891OPC    HW1 7802   3.958   4.560   3.836
 1891OPC    HW2 7803   3.989   4.465   3.930
 1891OPC     MW 7804   3.940   4.518   3.899
 1892OPC     OW 7805   2.765   1.950   4.386
 1892OPC    HW1 7806   2.690   1.914   4.413
 1892OPC    HW2 7807   2.826   1.892   4.410
 1892OPC     MW 7808   2.763   1.936   4.394
 1893OPC     OW 7809   0.709   0.801   3.963
 1893OPC    HW1 7810   0.731   0.749   3.896
 1893OPC    HW2 7811   0.686   0.875   3.924
 1893OPC     MW 7812   0.709   0.804   3.948
 1894OPC     OW 7813   1.319   1.625   4.428
 1894OPC    HW1 7814   1.341   1.707   4.410
 1894OPC    HW2 7815   1.240   1.632   4.464
 1894OPC     MW 7816   1.311   1.638   4.431
 1895OPC     OW 7817   0.025   3.764   1.615
 1895OPC    HW1 7818   4.866   3.813   1.550
 1895OPC    HW2 7819   0.054   3.693   1.575
 1895OPC     MW 7820   0.024   3.761   1.600
 1896OPC     OW 7821   3.681   2.836   0.325
 1896OPC    HW1 7822   3.596   2.837   0.341
 1896OPC    HW2 7823   3.689   2.786   0.255
 1896OPC     MW 7824   3.670   2.829   0.317
 1897OPC     OW 7825   1.386   1.800   1.265
 1897OPC    HW1 7826   1.464   1.763   1.252
 1897OPC    HW2 7827   1.404   1.885   1.269
 1897OPC     MW 7828   1.400   1.807   1.263
 1898OPC     OW 7829   4.820   2.265   2.593
 1898OPC    HW1 7830   0.029   2.262   2.564
 1898OPC    HW2 7831   4.816   2.339   2.638
 1898OPC     MW 7832   4.831   2.275   2.595
 1899OPC     OW 7833   4.524   1.792   1.213
 1899OPC    HW1 7834   4.514   1.736   1.279
 1899OPC    HW2 7835   4.468   1.856   1.232
 1899OPC     MW 7836   4.514   1.794   1.225
 1900OPC     OW 7837   4.081   1.278   3.708
 1900OPC    HW1 7838   4.112   1.228   3.643
 1900OPC    HW2 7839   4.012   1.233   3.737
 1900OPC     MW 7840   4.075   1.264   3.703
 1901OPC     OW 7841   2.141   2.226   2.959
 1901OPC    HW1 7842   2.098   2.166   2.911
 1901OPC    HW2 7843   2.138   2.298   2.910
 1901OPC     MW 7844   2.134   2.228   2.945
 1902OPC     OW 7845   3.267   1.301   4.182
 1902OPC    HW1 7846   3.190   1.327   4.150
 1902OPC    HW2 7847   3.247   1.264   4.258
 1902OPC     MW 7848   3.253   1.299   4.188
 1903OPC     OW 7849   3.396   2.519   0.322
 1903OPC    HW1 7850   3.358   2.507   0.399
 1903OPC    HW2 7851   3.329   2.522   0.266
 1903OPC     MW 7852   3.381   2.517   0.325
 1904OPC     OW 7853   4.371   1.907   0.901
 1904OPC    HW1 7854   4.438   1.964   0.905
 1904OPC    HW2 7855   4.410   1.829   0.904
 1904OPC     MW 7856   4.387   1.904   0.902
 1905OPC     OW 7857   3.307   0.389   2.780
 1905OPC    HW1 7858   3.350   0.395   2.856
 1905OPC    HW2 7859   3.306   0.471   2.751
 1905OPC     MW 7860   3.313   0.402   2.787
 1906OPC     OW 7861   1.815   2.744   4.466
 1906OPC    HW1 7862   1.756   2.806   4.483
 1906OPC    HW2 7863   1.890   2.787   4.460
 1906OPC     MW 7864   1.817   2.759   4.468
 1907OPC     OW 7865   2.508   0.624   2.827
 1907OPC    HW1 7866   2.545   0.584   2.760
 1907OPC    HW2 7867   2.547   0.702   2.829
 1907OPC     MW 7868   2.519   0.630   2.818
 1908OPC     OW 7869   4.611   0.873   3.928
 1908OPC    HW1 7870   4.572   0.878   4.006
 1908OPC    HW2 7871   4.625   0.787   3.919
 1908OPC     MW 7872   4.607   0.861   3.938
 1909OPC     OW 7873   0.833   4.420   0.235
 1909OPC    HW1 7874   0.793   4.497   0.231
 1909OPC    HW2 7875   0.893   4.424   0.172
 1909OPC     MW 7876   0.836   4.432   0.225
 1910OPC     OW 7877   3.068   2.176   4.550
 1910OPC    HW1 7878   3.095   2.162   4.632
 1910OPC    HW2 7879   3.078   2.262   4.539
 1910OPC     MW 7880   3.074   2.187   4.560
 1911OPC     OW 7881   3.686   3.715   3.764
 1911OPC    HW1 7882   3.654   3.674   3.694
 1911OPC    HW2 7883   3.722   3.787   3.732
 1911OPC     MW 7884   3.686   3.719   3.749
 1912OPC     OW 7885   0.611   0.762   4.234
 1912OPC    HW1 7886   0.645   0.756   4.153
 1912OPC    HW2 7887   0.533   0.801   4.220
 1912OPC     MW 7888   0.604   0.767   4.220
 1913OPC     OW 7889   1.434   4.169   1.095
 1913OPC    HW1 7890   1.508   4.174   1.141
 1913OPC    HW2 7891   1.440   4.091   1.056
 1913OPC     MW 7892   1.446   4.159   1.096
 1914OPC     OW 7893   0.901   3.909   0.264
 1914OPC    HW1 7894   0.906   3.965   0.331
 1914OPC    HW2 7895   0.966   3.934   0.212
 1914OPC     MW 7896   0.912   3.921   0.266
 1915OPC     OW 7897   0.796   0.627   3.754
 1915OPC    HW1 7898   0.807   0.700   3.707
 1915OPC    HW2 7899   0.875   0.590   3.754
 1915OPC     MW 7900   0.809   0.632   3.747
 1916OPC     OW 7901   0.977   2.770   3.405
 1916OPC    HW1 7902   0.994   2.738   3.326
 1916OPC    HW2 7903   1.053   2.807   3.428
 1916OPC     MW 7904   0.991   2.771   3.397
 1917OPC     OW 7905   4.199   3.780   0.510
 1917OPC    HW1 7906   4.184   3.713   0.563
 1917OPC    HW2 7907   4.192   3.850   0.562
 1917OPC     MW 7908   4.196   3.781   0.525
 1918OPC     OW 7909   4.337   0.298   1.187
 1918OPC    HW1 7910   4.286   0.359   1.152
 1918OPC    HW2 7911   4.333   0.232   1.130
 1918OPC     MW 7912   4.329   0.297   1.173
 1919OPC     OW 7913   3.650   0.041   0.000
 1919OPC    HW1 7914   3.736   0.026   4.811
 1919OPC    HW2 7915   3.618   4.676   0.035
 1919OPC     MW 7916   3.658   0.028   0.005
 1920OPC     OW 7917   3.230   0.757   1.519
 1920OPC    HW1 7918   3.169   0.720   1.469
 1920OPC    HW2 7919   3.282   0.691   1.542
 1920OPC     MW 7920   3.228   0.742   1.515
 1921OPC     OW 7921   4.339   4.184   1.406
 1921OPC    HW1 7922   4.300   4.116   1.444
 1921OPC    HW2 7923   4.423   4.172   1.422
 1921OPC     MW 7924   4.346   4.172   1.414
 1922OPC     OW 7925   0.713   2.948   0.790
 1922OPC    HW1 7926   0.628   2.933   0.799
 1922OPC    HW2 7927   0.727   2.939   0.705
 1922OPC     MW 7928   0.703   2.944   0.779
 1923OPC     OW 7929   2.705   1.035   2.011
 1923OPC    HW1 7930   2.733   1.105   2.054
 1923OPC    HW2 7931   2.675   0.982   2.074
 1923OPC     MW 7932   2.705   1.037   2.026
 1924OPC     OW 7933   0.173   4.518   2.095
 1924OPC    HW1 7934   0.222   4.547   2.030
 1924OPC    HW2 7935   0.215   4.447   2.123
 1924OPC     MW 7936   0.186   4.512   2.090
 1925OPC     OW 7937   4.061   1.961   2.948
 1925OPC    HW1 7938   4.035   2.039   2.977
 1925OPC    HW2 7939   4.145   1.974   2.926
 1925OPC     MW 7940   4.070   1.974   2.949
 1926OPC     OW 7941   3.682   2.555   3.249
 1926OPC    HW1 7942   3.679   2.484   3.299
 1926OPC    HW2 7943   3.605   2.555   3.208
 1926OPC     MW 7944   3.671   2.544   3.251
 1927OPC     OW 7945   1.721   4.006   1.748
 1927OPC    HW1 7946   1.808   4.013   1.748
 1927OPC    HW2 7947   1.706   3.933   1.793
 1927OPC     MW 7948   1.731   3.997   1.755
 1928OPC     OW 7949   1.619   1.788   1.966
 1928OPC    HW1 7950   1.641   1.860   2.008
 1928OPC    HW2 7951   1.542   1.766   2.000
 1928OPC     MW 7952   1.611   1.795   1.977
 1929OPC     OW 7953   0.886   1.844   3.964
 1929OPC    HW1 7954   0.873   1.931   3.967
 1929OPC    HW2 7955   0.892   1.821   4.048
 1929OPC     MW 7956   0.885   1.854   3.977
 1930OPC     OW 7957   0.825   4.522   3.342
 1930OPC    HW1 7958   0.745   4.555   3.329
 1930OPC    HW2 7959   0.816   4.438   3.322
 1930OPC     MW 7960   0.812   4.514   3.337
 1931OPC     OW 7961   3.027   4.262   1.214
 1931OPC    HW1 7962   2.947   4.250   1.181
 1931OPC    HW2 7963   3.013   4.270   1.299
 1931OPC     MW 7964   3.013   4.262   1.221
 1932OPC     OW 7965   3.407   4.398   4.085
 1932OPC    HW1 7966   3.469   4.456   4.065
 1932OPC    HW2 7967   3.333   4.438   4.061
 1932OPC     MW 7968   3.405   4.413   4.079
 1933OPC     OW 7969   4.306   2.531   3.835
 1933OPC    HW1 7970   4.382   2.522   3.877
 1933OPC    HW2 7971   4.329   2.559   3.756
 1933OPC     MW 7972   4.320   2.534   3.829
 1934OPC     OW 7973   2.910   2.291   1.353
 1934OPC    HW1 7974   2.875   2.368   1.375
 1934OPC    HW2 7975   2.870   2.234   1.406
 1934OPC     MW 7976   2.899   2.294   1.364
 1935OPC     OW 7977   1.880   3.459   0.964
 1935OPC    HW1 7978   1.890   3.373   0.974
 1935OPC    HW2 7979   1.902   3.492   1.042
 1935OPC     MW 7980   1.885   3.451   0.977
 1936OPC     OW 7981   3.708   1.873   2.119
 1936OPC    HW1 7982   3.676   1.792   2.112
 1936OPC    HW2 7983   3.752   1.872   2.194
 1936OPC     MW 7984   3.710   1.861   2.129
 1937OPC     OW 7985   2.653   0.413   0.404
 1937OPC    HW1 7986   2.730   0.372   0.400
 1937OPC    HW2 7987   2.676   0.496   0.421
 1937OPC     MW 7988   2.668   0.419   0.406
 1938OPC     OW 7989   0.595   1.598   0.735
 1938OPC    HW1 7990   0.650   1.653   0.773
 1938OPC    HW2 7991   0.635   1.520   0.743
 1938OPC     MW 7992   0.609   1.594   0.742
 1939OPC     OW 7993   2.567   3.293   4.430
 1939OPC    HW1 7994   2.648   3.323   4.446
 1939OPC    HW2 7995   2.578   3.207   4.425
 1939OPC     MW 7996   2.581   3.285   4.431
 1940OPC     OW 7997   0.587   0.505   3.611
 1940OPC    HW1 7998   0.650   0.545   3.656
 1940OPC    HW2 7999   0.626   0.486   3.535
 1940OPC     MW 8000   0.602   0.508   3.606
 1941OPC     OW 8001   4.425   0.949   1.708
 1941OPC    HW1 8002   4.458   0.884   1.659
 1941OPC    HW2 8003   4.379   0.907   1.769
 1941OPC     MW 8004   4.423   0.933   1.710
 1942OPC     OW 8005   3.444   3.268   3.180
 1942OPC    HW1 8006   3.428   3.183   3.166
 1942OPC    HW2 8007   3.500   3.268   3.247
 1942OPC     MW 8008   3.450   3.255   3.188
 1943OPC     OW 8009   3.696   2.342   3.451
 1943OPC    HW1 8010   3.646   2.280   3.414
 1943OPC    HW2 8011   3.772   2.302   3.462
 1943OPC     MW 8012   3.700   2.327   3.447
 1944OPC     OW 8013   3.238   4.576   1.362
 1944OPC    HW1 8014   3.223   4.657   1.389
 1944OPC    HW2 8015   3.195   4.571   1.286
 1944OPC     MW 8016   3.229   4.587   1.354
 1945OPC     OW 8017   1.217   2.591   3.605
 1945OPC    HW1 8018   1.278   2.582   3.667
 1945OPC    HW2 8019   1.207   2.677   3.599
 1945OPC     MW 8020   1.225   2.602   3.613
 1946OPC     OW 8021   2.750   3.958   0.303
 1946OPC    HW1 8022   2.813   3.898   0.316
 1946OPC    HW2 8023   2.793   4.024   0.265
 1946OPC     MW 8024   2.766   3.959   0.299
 1947OPC     OW 8025   2.933   1.160   3.474
 1947OPC    HW1 8026   2.850   1.174   3.453
 1947OPC    HW2 8027   2.952   1.225   3.530
 1947OPC     MW 8028   2.924   1.172   3.479
 1948OPC     OW 8029   1.768   4.229   3.295
 1948OPC    HW1 8030   1.743   4.150   3.266
 1948OPC    HW2 8031   1.715   4.244   3.363
 1948OPC     MW 8032   1.757   4.220   3.300
 1949OPC     OW 8033   0.016   4.527   3.482
 1949OPC    HW1 8034   0.037   4.508   3.400
 1949OPC    HW2 8035   0.076   4.485   3.529
 1949OPC     MW 8036   0.028   4.518   3.477
 1950OPC     OW 8037   0.079   2.583   0.664
 1950OPC    HW1 8038   4.868   2.561   0.672
 1950OPC    HW2 8039   0.078   2.670   0.667
 1950OPC     MW 8040   0.066   2.592   0.666
 1951OPC     OW 8041   1.354   4.537   4.246
 1951OPC    HW1 8042   1.328   4.554   4.165
 1951OPC    HW2 8043   1.410   4.601   4.264
 1951OPC     MW 8044   1.359   4.549   4.237
 1952OPC     OW 8045   0.030   3.357   3.413
 1952OPC    HW1 8046   0.114   3.366   3.392
 1952OPC    HW2 8047   0.031   3.340   3.499
 1952OPC     MW 8048   0.043   3.356   3.422
 1953OPC     OW 8049   0.898   1.084   4.349
 1953OPC    HW1 8050   0.908   1.158   4.304
 1953OPC    HW2 8051   0.915   1.108   4.431
 1953OPC     MW 8052   0.902   1.099   4.355
 1954OPC     OW 8053   3.467   3.543   4.768
 1954OPC    HW1 8054   3.504   3.487   4.712
 1954OPC    HW2 8055   3.515   3.615   4.759
 1954OPC     MW 8056   3.480   3.546   4.758
 1955OPC     OW 8057   0.573   2.476   2.956
 1955OPC    HW1 8058   0.498   2.513   2.932
 1955OPC    HW2 8059   0.603   2.530   3.017
 1955OPC     MW 8060   0.566   2.489   2.961
 1956OPC     OW 8061   3.847   0.318   0.947
 1956OPC    HW1 8062   3.881   0.274   1.014
 1956OPC    HW2 8063   3.916   0.359   0.912
 1956OPC     MW 8064   3.862   0.318   0.951
 1957OPC     OW 8065   1.119   3.423   3.029
 1957OPC    HW1 8066   1.148   3.505   3.032
 1957OPC    HW2 8067   1.099   3.405   3.112
 1957OPC     MW 8068   1.121   3.432   3.042
 1958OPC     OW 8069   4.778   4.263   2.231
 1958OPC    HW1 8070   4.752   4.181   2.219
 1958OPC    HW2 8071   4.713   4.299   2.277
 1958OPC     MW 8072   4.765   4.256   2.236
 1959OPC     OW 8073   3.844   1.146   3.778
 1959OPC    HW1 8074   3.802   1.183   3.711
 1959OPC    HW2 8075   3.876   1.072   3.744
 1959OPC     MW 8076   3.843   1.141   3.763
 1960OPC     OW 8077   0.328   2.032   4.512
 1960OPC    HW1 8078   0.299   1.951   4.495
 1960OPC    HW2 8079   0.327   2.071   4.434
 1960OPC     MW 8080   0.323   2.026   4.498
 1961OPC     OW 8081   4.628   2.642   1.390
 1961OPC    HW1 8082   4.640   2.630   1.305
 1961OPC    HW2 8083   4.614   2.561   1.420
 1961OPC     MW 8084   4.628   2.628   1.382
 1962OPC     OW 8085   3.463   0.099   3.110
 1962OPC    HW1 8086   3.389   0.140   3.132
 1962OPC    HW2 8087   3.507   0.094   3.185
 1962OPC     MW 8088   3.459   0.105   3.124
 1963OPC     OW 8089   2.161   3.411   0.913
 1963OPC    HW1 8090   2.168   3.345   0.970
 1963OPC    HW2 8091   2.078   3.436   0.922
 1963OPC     MW 8092   2.150   3.405   0.923
 1964OPC     OW 8093   4.204   0.281   1.862
 1964OPC    HW1 8094   4.122   0.252   1.871
 1964OPC    HW2 8095   4.197   0.367   1.872
 1964OPC     MW 8096   4.191   0.289   1.865
 1965OPC     OW 8097   1.590   1.092   2.007
 1965OPC    HW1 8098   1.651   1.152   2.021
 1965OPC    HW2 8099   1.628   1.017   2.031
 1965OPC     MW 8100   1.604   1.090   2.013
 1966OPC     OW 8101   3.401   3.466   1.560
 1966OPC    HW1 8102   3.379   3.480   1.476
 1966OPC    HW2 8103   3.335   3.416   1.589
 1966OPC     MW 8104   3.388   3.461   1.552
 1967OPC     OW 8105   4.232   0.761   3.508
 1967OPC    HW1 8106   4.235   0.753   3.421
 1967OPC    HW2 8107   4.306   0.804   3.526
 1967OPC     MW 8108   4.244   0.766   3.498
 1968OPC     OW 8109   1.606   0.308   4.309
 1968OPC    HW1 8110   1.555   0.360   4.261
 1968OPC    HW2 8111   1.687   0.331   4.286
 1968OPC     MW 8112   1.610   0.319   4.299
 1969OPC     OW 8113   4.024   2.943   2.278
 1969OPC    HW1 8114   3.980   3.018   2.268
 1969OPC    HW2 8115   3.961   2.884   2.288
 1969OPC     MW 8116   4.008   2.946   2.278
 1970OPC     OW 8117   3.365   3.331   0.163
 1970OPC    HW1 8118   3.309   3.365   0.106
 1970OPC    HW2 8119   3.438   3.320   0.116
 1970OPC     MW 8120   3.367   3.334   0.147
 1971OPC     OW 8121   1.881   4.488   0.437
 1971OPC    HW1 8122   1.863   4.521   0.516
 1971OPC    HW2 8123   1.963   4.513   0.423
 1971OPC     MW 8124   1.891   4.496   0.447
 1972OPC     OW 8125   4.464   0.987   2.273
 1972OPC    HW1 8126   4.435   1.045   2.332
 1972OPC    HW2 8127   4.391   0.958   2.236
 1972OPC     MW 8128   4.449   0.992   2.276
 1973OPC     OW 8129   4.455   3.687   2.152
 1973OPC    HW1 8130   4.511   3.701   2.087
 1973OPC    HW2 8131   4.390   3.742   2.135
 1973OPC     MW 8132   4.454   3.697   2.140
 1974OPC     OW 8133   3.581   1.140   0.991
 1974OPC    HW1 8134   3.611   1.111   1.068
 1974OPC    HW2 8135   3.499   1.110   0.989
 1974OPC     MW 8136   3.573   1.131   1.002
 1975OPC     OW 8137   1.110   3.059   2.825
 1975OPC    HW1 8138   1.195   3.062   2.806
 1975OPC    HW2 8139   1.104   2.991   2.879
 1975OPC     MW 8140   1.122   3.050   2.830
 1976OPC     OW 8141   1.183   0.414   1.458
 1976OPC    HW1 8142   1.133   0.425   1.529
 1976OPC    HW2 8143   1.124   0.405   1.394
 1976OPC     MW 8144   1.167   0.414   1.459
 1977OPC     OW 8145   3.408   3.221   2.516
 1977OPC    HW1 8146   3.427   3.278   2.579
 1977OPC    HW2 8147   3.342   3.174   2.550
 1977OPC     MW 8148   3.401   3.222   2.530
 1978OPC     OW 8149   2.538   3.534   1.344
 1978OPC    HW1 8150   2.623   3.545   1.360
 1978OPC    HW2 8151   2.513   3.612   1.313
 1978OPC     MW 8152   2.547   3.547   1.342
 1979OPC     OW 8153   4.164   2.235   3.618
 1979OPC    HW1 8154   4.224   2.268   3.564
 1979OPC    HW2 8155   4.139   2.304   3.665
 1979OPC     MW 8156   4.169   2.250   3.617
 1980OPC     OW 8157   0.720   0.463   3.374
 1980OPC    HW1 8158   0.790   0.514   3.363
 1980OPC    HW2 8159   0.749   0.384   3.355
 1980OPC     MW 8160   0.735   0.459   3.370
 1981OPC     OW 8161   2.823   2.283   4.784
 1981OPC    HW1 8162   2.804   2.256   4.703
 1981OPC    HW2 8163   2.850   2.210   0.010
 1981OPC     MW 8164   2.824   2.268   4.778
 1982OPC     OW 8165   2.586   3.846   4.719
 1982OPC    HW1 8166   2.625   3.773   4.691
 1982OPC    HW2 8167   2.649   3.907   4.713
 1982OPC     MW 8168   2.601   3.844   4.714
 1983OPC     OW 8169   0.143   0.041   3.121
 1983OPC    HW1 8170   0.134   0.096   3.188
 1983OPC    HW2 8171   0.220   0.063   3.086
 1983OPC     MW 8172   0.153   0.052   3.126
 1984OPC     OW 8173   3.469   4.542   3.378
 1984OPC    HW1 8174   3.509   4.619   3.376
 1984OPC    HW2 8175   3.478   4.517   3.462
 1984OPC     MW 8176   3.476   4.549   3.390
 1985OPC     OW 8177   3.322   2.233   3.444
 1985OPC    HW1 8178   3.292   2.288   3.384
 1985OPC    HW2 8179   3.385   2.189   3.402
 1985OPC     MW 8180   3.327   2.234   3.429
 1986OPC     OW 8181   3.833   1.831   1.736
 1986OPC    HW1 8182   3.814   1.908   1.773
 1986OPC    HW2 8183   3.757   1.806   1.702
 1986OPC     MW 8184   3.819   1.839   1.737
 1987OPC     OW 8185   0.650   3.914   2.544
 1987OPC    HW1 8186   0.613   3.837   2.562
 1987OPC    HW2 8187   0.730   3.892   2.517
 1987OPC     MW 8188   0.656   3.899   2.543
 1988OPC     OW 8189   0.733   4.252   3.985
 1988OPC    HW1 8190   0.720   4.298   3.912
 1988OPC    HW2 8191   0.815   4.224   3.977
 1988OPC     MW 8192   0.743   4.255   3.973
 1989OPC     OW 8193   4.548   3.092   0.681
 1989OPC    HW1 8194   4.623   3.134   0.665
 1989OPC    HW2 8195   4.493   3.126   0.622
 1989OPC     MW 8196   4.551   3.103   0.670
 1990OPC     OW 8197   2.239   0.005   1.496
 1990OPC    HW1 8198   2.236   4.707   1.409
 1990OPC    HW2 8199   2.324   0.005   1.514
 1990OPC     MW 8200   2.251   0.004   1.485
 1991OPC     OW 8201   1.269   1.305   2.277
 1991OPC    HW1 8202   1.301   1.324   2.356
 1991OPC    HW2 8203   1.270   1.381   2.236
 1991OPC     MW 8204   1.274   1.319   2.283
 1992OPC     OW 8205   2.777   4.035   0.919
 1992OPC    HW1 8206   2.846   4.003   0.878
 1992OPC    HW2 8207   2.744   4.093   0.862
 1992OPC     MW 8208   2.782   4.039   0.905
 1993OPC     OW 8209   0.832   3.715   2.805
 1993OPC    HW1 8210   0.754   3.678   2.809
 1993OPC    HW2 8211   0.862   3.709   2.887
 1993OPC     MW 8212   0.825   3.709   2.818
 1994OPC     OW 8213   3.879   3.785   2.697
 1994OPC    HW1 8214   3.804   3.767   2.656
 1994OPC    HW2 8215   3.874   3.870   2.714
 1994OPC     MW 8216   3.867   3.795   2.694
 1995OPC     OW 8217   1.684   2.033   2.119
 1995OPC    HW1 8218   1.715   2.003   2.194
 1995OPC    HW2 8219   1.671   2.118   2.134
 1995OPC     MW 8220   1.686   2.041   2.132
 1996OPC     OW 8221   2.362   2.044   0.551
 1996OPC    HW1 8222   2.295   2.018   0.600
 1996OPC    HW2 8223   2.334   2.034   0.470
 1996OPC     MW 8224   2.348   2.038   0.546
 1997OPC     OW 8225   0.198   1.499   3.817
 1997OPC    HW1 8226   0.196   1.447   3.887
 1997OPC    HW2 8227   0.159   1.451   3.755
 1997OPC     MW 8228   0.192   1.484   3.818
 1998OPC     OW 8229   1.359   3.802   2.792
 1998OPC    HW1 8230   1.389   3.834   2.717
 1998OPC    HW2 8231   1.285   3.846   2.804
 1998OPC     MW 8232   1.352   3.813   2.783
 1999OPC     OW 8233   4.081   4.590   3.031
 1999OPC    HW1 8234   4.167   4.574   3.021
 1999OPC    HW2 8235   4.057   4.617   2.951
 1999OPC     MW 8236   4.090   4.591   3.018
 2000OPC     OW 8237   2.834   2.874   2.216
 2000OPC    HW1 8238   2.826   2.816   2.152
 2000OPC    HW2 8239   2.752   2.896   2.235
 2000OPC     MW 8240   2.821   2.869   2.209
 2001OPC     OW 8241   3.267   1.499   0.800
 2001OPC    HW1 8242   3.240   1.501   0.883
 2001OPC    HW2 8243   3.308   1.576   0.790
 2001OPC     MW 8244   3.269   1.511   0.811
 2002OPC     OW 8245   3.010   3.113   3.038
 2002OPC    HW1 8246   2.933   3.120   3.078
 2002OPC    HW2 8247   3.023   3.027   3.034
 2002OPC     MW 8248   3.001   3.101   3.043
 2003OPC     OW 8249   3.165   4.067   2.814
 2003OPC    HW1 8250   3.152   3.985   2.787
 2003OPC    HW2 8251   3.095   4.084   2.864
 2003OPC     MW 8252   3.153   4.058   2.818
 2004OPC     OW 8253   4.375   4.686   4.507
 2004OPC    HW1 8254   4.376   4.637   4.435
 2004OPC    HW2 8255   4.299   0.019   4.503
 2004OPC     MW 8256   4.364   4.685   4.496
 2005OPC     OW 8257   4.449   1.731   4.545
 2005OPC    HW1 8258   4.400   1.795   4.510
 2005OPC    HW2 8259   4.530   1.761   4.537
 2005OPC     MW 8260   4.454   1.745   4.539
 2006OPC     OW 8261   2.087   0.727   2.914
 2006OPC    HW1 8262   2.139   0.762   2.853
 2006OPC    HW2 8263   2.141   0.676   2.960
 2006OPC     MW 8264   2.103   0.724   2.912
 2007OPC     OW 8265   0.958   2.386   0.506
 2007OPC    HW1 8266   0.975   2.352   0.584
 2007OPC    HW2 8267   1.020   2.352   0.455
 2007OPC     MW 8268   0.970   2.376   0.510
 2008OPC     OW 8269   2.355   3.854   3.246
 2008OPC    HW1 8270   2.362   3.932   3.285
 2008OPC    HW2 8271   2.436   3.837   3.219
 2008OPC     MW 8272   2.368   3.863   3.248
 2009OPC     OW 8273   3.652   1.259   2.580
 2009OPC    HW1 8274   3.652   1.318   2.516
 2009OPC    HW2 8275   3.731   1.269   2.617
 2009OPC     MW 8276   3.664   1.269   2.576
 2010OPC     OW 8277   2.295   0.743   0.987
 2010OPC    HW1 8278   2.271   0.803   0.929
 2010OPC    HW2 8279   2.277   0.667   0.949
 2010OPC     MW 8280   2.289   0.741   0.973
 2011OPC     OW 8281   3.844   3.548   3.920
 2011OPC    HW1 8282   3.793   3.599   3.872
 2011OPC    HW2 8283   3.920   3.590   3.920
 2011OPC     MW 8284   3.848   3.562   3.913
 2012OPC     OW 8285   2.248   2.642   1.180
 2012OPC    HW1 8286   2.282   2.647   1.100
 2012OPC    HW2 8287   2.253   2.557   1.199
 2012OPC     MW 8288   2.254   2.630   1.171
 2013OPC     OW 8289   4.313   2.260   3.926
 2013OPC    HW1 8290   4.301   2.338   3.889
 2013OPC    HW2 8291   4.323   2.278   4.010
 2013OPC     MW 8292   4.313   2.274   3.933
 2014OPC     OW 8293   1.706   1.695   0.003
 2014OPC    HW1 8294   1.669   1.637   4.764
 2014OPC    HW2 8295   1.759   1.647   0.052
 2014OPC     MW 8296   1.708   1.680   0.002
 2015OPC     OW 8297   1.702   2.763   2.172
 2015OPC    HW1 8298   1.664   2.840   2.190
 2015OPC    HW2 8299   1.644   2.705   2.200
 2015OPC     MW 8300   1.688   2.766   2.179
 2016OPC     OW 8301   3.670   3.942   0.168
 2016OPC    HW1 8302   3.589   3.918   0.189
 2016OPC    HW2 8303   3.691   3.998   0.231
 2016OPC     MW 8304   3.661   3.947   0.180
 2017OPC     OW 8305   0.195   3.507   3.782
 2017OPC    HW1 8306   0.196   3.519   3.868
 2017OPC    HW2 8307   0.275   3.477   3.764
 2017OPC     MW 8308   0.207   3.504   3.792
 2018OPC     OW 8309   2.591   1.219   0.003
 2018OPC    HW1 8310   2.557   1.261   4.748
 2018OPC    HW2 8311   2.556   1.140   4.813
 2018OPC     MW 8312   2.581   1.214   4.806
 2019OPC     OW 8313   0.404   0.268   3.246
 2019OPC    HW1 8314   0.407   0.218   3.175
 2019OPC    HW2 8315   0.442   0.342   3.220
 2019OPC     MW 8316   0.410   0.272   3.232
 2020OPC     OW 8317   4.667   0.313   2.436
 2020OPC    HW1 8318   4.607   0.291   2.377
 2020OPC    HW2 8319   4.668   0.245   2.491
 2020OPC     MW 8320   4.658   0.300   2.436
 2021OPC     OW 8321   4.445   2.901   2.679
 2021OPC    HW1 8322   4.425   2.875   2.598
 2021OPC    HW2 8323   4.387   2.859   2.729
 2021OPC     MW 8324   4.433   2.891   2.675
 2022OPC     OW 8325   0.862   0.144   1.272
 2022OPC    HW1 8326   0.779   0.120   1.283
 2022OPC    HW2 8327   0.892   0.088   1.212
 2022OPC     MW 8328   0.854   0.132   1.265
 2023OPC     OW 8329   4.603   4.135   1.964
 2023OPC    HW1 8330   4.618   4.087   2.035
 2023OPC    HW2 8331   4.553   4.200   1.993
 2023OPC     MW 8332   4.598   4.137   1.979
 2024OPC     OW 8333   4.090   3.444   1.353
 2024OPC    HW1 8334   4.127   3.504   1.302
 2024OPC    HW2 8335   4.111   3.368   1.314
 2024OPC     MW 8336   4.099   3.441   1.340
 2025OPC     OW 8337   2.958   2.833   0.549
 2025OPC    HW1 8338   2.991   2.761   0.513
 2025OPC    HW2 8339   2.902   2.863   0.488
 2025OPC     MW 8340   2.954   2.827   0.534
 2026OPC     OW 8341   4.088   4.324   2.052
 2026OPC    HW1 8342   4.108   4.390   1.998
 2026OPC    HW2 8343   4.001   4.327   2.055
 2026OPC     MW 8344   4.078   4.334   2.044
 2027OPC     OW 8345   2.863   1.630   0.860
 2027OPC    HW1 8346   2.879   1.705   0.902
 2027OPC    HW2 8347   2.777   1.631   0.849
 2027OPC     MW 8348   2.853   1.641   0.865
 2028OPC     OW 8349   4.137   3.622   4.496
 2028OPC    HW1 8350   4.088   3.694   4.506
 2028OPC    HW2 8351   4.080   3.563   4.465
 2028OPC     MW 8352   4.121   3.624   4.493
 2029OPC     OW 8353   4.350   4.524   3.006
 2029OPC    HW1 8354   4.413   4.493   3.058
 2029OPC    HW2 8355   4.384   4.597   2.973
 2029OPC     MW 8356   4.364   4.530   3.009
 2030OPC     OW 8357   2.392   4.201   0.071
 2030OPC    HW1 8358   2.459   4.257   0.071
 2030OPC    HW2 8359   2.428   4.127   0.100
 2030OPC     MW 8360   2.407   4.198   0.075
 2031OPC     OW 8361   2.117   3.582   4.279
 2031OPC    HW1 8362   2.034   3.556   4.276
 2031OPC    HW2 8363   2.163   3.508   4.285
 2031OPC     MW 8364   2.112   3.567   4.279
 2032OPC     OW 8365   2.379   0.152   1.011
 2032OPC    HW1 8366   2.441   0.150   1.072
 2032OPC    HW2 8367   2.322   0.210   1.042
 2032OPC     MW 8368   2.380   0.160   1.025
 2033OPC     OW 8369   1.716   0.160   4.708
 2033OPC    HW1 8370   1.690   0.108   4.773
 2033OPC    HW2 8371   1.785   0.202   4.741
 2033OPC     MW 8372   1.723   0.158   4.722
 2034OPC     OW 8373   1.920   1.739   4.508
 2034OPC    HW1 8374   1.949   1.661   4.535
 2034OPC    HW2 8375   1.916   1.786   4.581
 2034OPC     MW 8376   1.924   1.734   4.522
 2035OPC     OW 8377   3.797   4.325   1.426
 2035OPC    HW1 8378   3.827   4.383   1.369
 2035OPC    HW2 8379   3.741   4.371   1.475
 2035OPC     MW 8380   3.793   4.340   1.425
 2036OPC     OW 8381   0.588   1.945   4.479
 2036OPC    HW1 8382   0.644   2.011   4.476
 2036OPC    HW2 8383   0.510   1.985   4.485
 2036OPC     MW 8384   0.585   1.961   4.480
 2037OPC     OW 8385   3.379   3.337   2.257
 2037OPC    HW1 8386   3.353   3.417   2.281
 2037OPC    HW2 8387   3.390   3.295   2.333
 2037OPC     MW 8388   3.377   3.343   2.271
 2038OPC     OW 8389   1.196   4.253   3.347
 2038OPC    HW1 8390   1.242   4.323   3.373
 2038OPC    HW2 8391   1.257   4.198   3.319
 2038OPC     MW 8392   1.212   4.255   3.347
 2039OPC     OW 8393   2.176   4.043   3.965
 2039OPC    HW1 8394   2.109   4.089   3.933
 2039OPC    HW2 8395   2.172   4.058   4.051
 2039OPC     MW 8396   2.166   4.052   3.973
 2040OPC     OW 8397   0.655   2.736   2.401
 2040OPC    HW1 8398   0.737   2.723   2.430
 2040OPC    HW2 8399   0.647   2.678   2.336
 2040OPC     MW 8400   0.666   2.725   2.396
 2041OPC     OW 8401   2.151   4.158   1.540
 2041OPC    HW1 8402   2.085   4.198   1.499
 2041OPC    HW2 8403   2.207   4.222   1.556
 2041OPC     MW 8404   2.149   4.173   1.536
 2042OPC     OW 8405   1.548   0.256   3.971
 2042OPC    HW1 8406   1.465   0.230   3.975
 2042OPC    HW2 8407   1.549   0.329   4.019
 2042OPC     MW 8408   1.536   0.263   3.979
 2043OPC     OW 8409   0.008   1.292   3.157
 2043OPC    HW1 8410   0.043   1.212   3.160
 2043OPC    HW2 8411   4.848   1.297   3.076
 2043OPC     MW 8412   0.009   1.280   3.146
 2044OPC     OW 8413   4.627   3.698   4.511
 2044OPC    HW1 8414   4.624   3.765   4.567
 2044OPC    HW2 8415   4.543   3.682   4.493
 2044OPC     MW 8416   4.614   3.706   4.517
 2045OPC     OW 8417   4.038   4.625   3.665
 2045OPC    HW1 8418   4.073   4.698   3.697
 2045OPC    HW2 8419   4.091   4.604   3.599
 2045OPC     MW 8420   4.051   4.632   3.660
 2046OPC     OW 8421   3.258   1.532   1.742
 2046OPC    HW1 8422   3.339   1.543   1.773
 2046OPC    HW2 8423   3.258   1.576   1.667
 2046OPC     MW 8424   3.270   1.540   1.736
 2047OPC     OW 8425   2.225   0.295   4.071
 2047OPC    HW1 8426   2.144   0.316   4.046
 2047OPC    HW2 8427   2.224   0.311   4.157
 2047OPC     MW 8428   2.213   0.300   4.080
 2048OPC     OW 8429   1.919   1.774   4.020
 2048OPC    HW1 8430   1.971   1.784   3.951
 2048OPC    HW2 8431   1.853   1.727   3.990
 2048OPC     MW 8432   1.917   1.769   4.006
 2049OPC     OW 8433   1.493   0.080   2.390
 2049OPC    HW1 8434   1.505   0.030   2.461
 2049OPC    HW2 8435   1.479   0.159   2.424
 2049OPC     MW 8436   1.493   0.084   2.406
 2050OPC     OW 8437   3.638   0.178   2.219
 2050OPC    HW1 8438   3.600   0.105   2.190
 2050OPC    HW2 8439   3.678   0.152   2.292
 2050OPC     MW 8440   3.638   0.163   2.225
 2051OPC     OW 8441   2.303   0.623   1.611
 2051OPC    HW1 8442   2.327   0.706   1.625
 2051OPC    HW2 8443   2.299   0.617   1.524
 2051OPC     MW 8444   2.306   0.634   1.600
 2052OPC     OW 8445   4.598   2.996   4.140
 2052OPC    HW1 8446   4.517   3.001   4.171
 2052OPC    HW2 8447   4.592   3.030   4.059
 2052OPC     MW 8448   4.585   3.002   4.132
 2053OPC     OW 8449   4.153   2.758   2.451
 2053OPC    HW1 8450   4.120   2.826   2.408
 2053OPC    HW2 8451   4.124   2.769   2.533
 2053OPC     MW 8452   4.144   2.769   2.457
 2054OPC     OW 8453   4.456   3.908   0.100
 2054OPC    HW1 8454   4.430   3.990   0.111
 2054OPC    HW2 8455   4.455   3.875   0.181
 2054OPC     MW 8456   4.452   3.915   0.114
 2055OPC     OW 8457   2.762   0.023   0.294
 2055OPC    HW1 8458   2.800   0.100   0.310
 2055OPC    HW2 8459   2.677   0.041   0.295
 2055OPC     MW 8460   2.755   0.037   0.297
 2056OPC     OW 8461   0.172   2.676   2.665
 2056OPC    HW1 8462   0.106   2.621   2.680
 2056OPC    HW2 8463   0.143   2.752   2.695
 2056OPC     MW 8464   0.158   2.679   2.671
 2057OPC     OW 8465   0.086   3.990   2.471
 2057OPC    HW1 8466   0.030   4.028   2.526
 2057OPC    HW2 8467   0.130   3.934   2.522
 2057OPC     MW 8468   0.085   3.987   2.487
 2058OPC     OW 8469   1.707   2.857   4.087
 2058OPC    HW1 8470   1.653   2.907   4.134
 2058OPC    HW2 8471   1.701   2.779   4.126
 2058OPC     MW 8472   1.698   2.853   4.100
 2059OPC     OW 8473   0.085   2.185   1.944
 2059OPC    HW1 8474   0.142   2.247   1.920
 2059OPC    HW2 8475   0.057   2.153   1.867
 2059OPC     MW 8476   0.089   2.189   1.929
 2060OPC     OW 8477   1.683   4.410   1.848
 2060OPC    HW1 8478   1.723   4.487   1.843
 2060OPC    HW2 8479   1.748   4.353   1.856
 2060OPC     MW 8480   1.699   4.413   1.848
 2061OPC     OW 8481   0.593   2.051   1.207
 2061OPC    HW1 8482   0.537   2.054   1.273
 2061OPC    HW2 8483   0.589   1.968   1.180
 2061OPC     MW 8484   0.584   2.039   1.212
 2062OPC     OW 8485   0.303   2.784   4.686
 2062OPC    HW1 8486   0.293   2.751   4.606
 2062OPC    HW2 8487   0.224   2.816   4.705
 2062OPC     MW 8488   0.290   2.784   4.677
 2063OPC     OW 8489   0.233   4.615   0.964
 2063OPC    HW1 8490   0.198   4.543   0.996
 2063OPC    HW2 8491   0.187   4.631   0.891
 2063OPC     MW 8492   0.221   4.607   0.958
 2064OPC     OW 8493   0.593   1.894   2.898
 2064OPC    HW1 8494   0.637   1.837   2.947
 2064OPC    HW2 8495   0.586   1.964   2.950
 2064OPC     MW 8496   0.598   1.895   2.913
 2065OPC     OW 8497   1.943   0.955   4.795
 2065OPC    HW1 8498   1.983   0.980   4.722
 2065OPC    HW2 8499   1.871   1.004   4.797
 2065OPC     MW 8500   1.938   0.966   4.784
 2066OPC     OW 8501   0.198   1.096   3.788
 2066OPC    HW1 8502   0.126   1.048   3.801
 2066OPC    HW2 8503   0.170   1.160   3.736
 2066OPC     MW 8504   0.183   1.098   3.782
 2067OPC     OW 8505   1.131   3.205   2.456
 2067OPC    HW1 8506   1.072   3.228   2.397
 2067OPC    HW2 8507   1.207   3.217   2.415
 2067OPC     MW 8508   1.134   3.210   2.441
 2068OPC     OW 8509   4.446   4.351   1.774
 2068OPC    HW1 8510   4.407   4.273   1.767
 2068OPC    HW2 8511   4.387   4.400   1.815
 2068OPC     MW 8512   4.431   4.347   1.779
 2069OPC     OW 8513   1.031   4.458   4.598
 2069OPC    HW1 8514   1.056   4.506   4.529
 2069OPC    HW2 8515   0.944   4.458   4.592
 2069OPC     MW 8516   1.022   4.465   4.587
 2070OPC     OW 8517   4.427   2.836   1.420
 2070OPC    HW1 8518   4.477   2.767   1.403
 2070OPC    HW2 8519   4.478   2.888   1.468
 2070OPC     MW 8520   4.442   2.834   1.424
 2071OPC     OW 8521   4.255   2.737   4.730
 2071OPC    HW1 8522   4.341   2.750   4.739
 2071OPC    HW2 8523   4.227   2.728   4.811
 2071OPC     MW 8524   4.264   2.738   4.743
 2072OPC     OW 8525   4.852   0.929   3.808
 2072OPC    HW1 8526   4.834   0.912   3.724
 2072OPC    HW2 8527   4.773   0.933   3.845
 2072OPC     MW 8528   4.838   0.927   3.801
 2073OPC     OW 8529   3.004   0.938   0.799
 2073OPC    HW1 8530   2.989   1.017   0.763
 2073OPC    HW2 8531   2.950   0.886   0.755
 2073OPC     MW 8532   2.994   0.942   0.787
 2074OPC     OW 8533   1.052   0.931   1.712
 2074OPC    HW1 8534   1.110   0.866   1.711
 2074OPC    HW2 8535   1.065   0.968   1.791
 2074OPC     MW 8536   1.063   0.927   1.724
 2075OPC     OW 8537   1.986   2.626   3.518
 2075OPC    HW1 8538   1.938   2.591   3.454
 2075OPC    HW2 8539   2.067   2.599   3.500
 2075OPC     MW 8540   1.991   2.617   3.506
 2076OPC     OW 8541   0.999   1.682   0.913
 2076OPC    HW1 8542   1.033   1.707   0.989
 2076OPC    HW2 8543   0.917   1.712   0.916
 2076OPC     MW 8544   0.992   1.690   0.925
 2077OPC     OW 8545   4.135   2.013   1.020
 2077OPC    HW1 8546   4.116   1.962   1.088
 2077OPC    HW2 8547   4.206   1.976   0.986
 2077OPC     MW 8548   4.142   2.000   1.025
 2078OPC     OW 8549   0.209   2.149   3.580
 2078OPC    HW1 8550   0.196   2.209   3.519
 2078OPC    HW2 8551   0.181   2.188   3.653
 2078OPC     MW 8552   0.203   2.164   3.582
 2079OPC     OW 8553   3.601   3.051   2.388
 2079OPC    HW1 8554   3.636   3.001   2.450
 2079OPC    HW2 8555   3.542   3.099   2.430
 2079OPC     MW 8556   3.598   3.051   2.403
 2080OPC     OW 8557   0.310   4.004   1.595
 2080OPC    HW1 8558   0.318   4.084   1.561
 2080OPC    HW2 8559   0.293   3.954   1.526
 2080OPC     MW 8560   0.309   4.008   1.580
 2081OPC     OW 8561   4.475   3.740   3.679
 2081OPC    HW1 8562   4.539   3.789   3.713
 2081OPC    HW2 8563   4.426   3.797   3.635
 2081OPC     MW 8564   4.477   3.756   3.678
 2082OPC     OW 8565   1.727   3.656   4.055
 2082OPC    HW1 8566   1.760   3.616   4.125
 2082OPC    HW2 8567   1.797   3.684   4.011
 2082OPC     MW 8568   1.742   3.654   4.059
 2083OPC     OW 8569   3.803   3.421   2.274
 2083OPC    HW1 8570   3.810   3.335   2.265
 2083OPC    HW2 8571   3.873   3.442   2.322
 2083OPC     MW 8572   3.814   3.412   2.280
 2084OPC     OW 8573   1.073   0.214   3.797
 2084OPC    HW1 8574   1.145   0.211   3.846
 2084OPC    HW2 8575   1.030   0.141   3.817
 2084OPC     MW 8576   1.077   0.203   3.807
 2085OPC     OW 8577   2.298   3.584   2.700
 2085OPC    HW1 8578   2.322   3.527   2.638
 2085OPC    HW2 8579   2.297   3.660   2.658
 2085OPC     MW 8580   2.302   3.587   2.685
 2086OPC     OW 8581   3.493   1.519   1.905
 2086OPC    HW1 8582   3.442   1.457   1.938
 2086OPC    HW2 8583   3.485   1.585   1.962
 2086OPC     MW 8584   3.484   1.519   1.919
 2087OPC     OW 8585   3.460   0.863   3.542
 2087OPC    HW1 8586   3.517   0.831   3.599
 2087OPC    HW2 8587   3.491   0.943   3.525
 2087OPC     MW 8588   3.473   0.870   3.548
 2088OPC     OW 8589   1.411   3.949   4.302
 2088OPC    HW1 8590   1.335   3.993   4.301
 2088OPC    HW2 8591   1.462   3.999   4.352
 2088OPC     MW 8592   1.407   3.963   4.309
 2089OPC     OW 8593   3.515   1.245   1.334
 2089OPC    HW1 8594   3.537   1.329   1.332
 2089OPC    HW2 8595   3.437   1.243   1.294
 2089OPC     MW 8596   3.506   1.257   1.328
 2090OPC     OW 8597   0.822   2.161   2.863
 2090OPC    HW1 8598   0.847   2.113   2.932
 2090OPC    HW2 8599   0.829   2.106   2.796
 2090OPC     MW 8600   0.827   2.145   2.864
 2091OPC     OW 8601   3.505   1.520   1.065
 2091OPC    HW1 8602   3.550   1.498   1.136
 2091OPC    HW2 8603   3.536   1.467   1.003
 2091OPC     MW 8604   3.516   1.509   1.066
 2092OPC     OW 8605   3.353   3.212   1.306
 2092OPC    HW1 8606   3.418   3.167   1.344
 2092OPC    HW2 8607   3.281   3.175   1.339
 2092OPC     MW 8608   3.352   3.200   1.316
 2093OPC     OW 8609   2.513   3.961   0.154
 2093OPC    HW1 8610   2.529   3.914   0.082
 2093OPC    HW2 8611   2.589   3.956   0.197
 2093OPC     MW 8612   2.527   3.953   0.150
 2094OPC     OW 8613   0.112   2.866   3.586
 2094OPC    HW1 8614   0.031   2.861   3.553
 2094OPC    HW2 8615   0.104   2.923   3.651
 2094OPC     MW 8616   0.099   2.874   3.590
 2095OPC     OW 8617   2.178   2.591   4.337
 2095OPC    HW1 8618   2.169   2.628   4.258
 2095OPC    HW2 8619   2.265   2.592   4.350
 2095OPC     MW 8620   2.190   2.596   4.327
 2096OPC     OW 8621   0.343   2.833   3.879
 2096OPC    HW1 8622   0.354   2.912   3.843
 2096OPC    HW2 8623   0.421   2.814   3.913
 2096OPC     MW 8624   0.356   2.842   3.879
 2097OPC     OW 8625   0.810   3.384   2.086
 2097OPC    HW1 8626   0.815   3.357   2.003
 2097OPC    HW2 8627   0.732   3.356   2.113
 2097OPC     MW 8628   0.799   3.376   2.078
 2098OPC     OW 8629   1.433   2.655   4.313
 2098OPC    HW1 8630   1.515   2.646   4.285
 2098OPC    HW2 8631   1.438   2.637   4.398
 2098OPC     MW 8632   1.446   2.651   4.321
 2099OPC     OW 8633   0.913   2.290   1.970
 2099OPC    HW1 8634   0.998   2.306   1.982
 2099OPC    HW2 8635   0.874   2.361   2.001
 2099OPC     MW 8636   0.919   2.303   1.977
 2100OPC     OW 8637   4.385   4.176   0.142
 2100OPC    HW1 8638   4.468   4.202   0.142
 2100OPC    HW2 8639   4.358   4.192   0.061
 2100OPC     MW 8640   4.393   4.182   0.130
 2101OPC     OW 8641   4.247   3.942   4.588
 2101OPC    HW1 8642   4.253   4.023   4.619
 2101OPC    HW2 8643   4.265   3.951   4.503
 2101OPC     MW 8644   4.250   3.955   4.580
 2102OPC     OW 8645   4.062   4.052   3.150
 2102OPC    HW1 8646   3.976   4.049   3.135
 2102OPC    HW2 8647   4.086   4.130   3.120
 2102OPC     MW 8648   4.053   4.063   3.143
 2103OPC     OW 8649   3.225   3.318   3.345
 2103OPC    HW1 8650   3.290   3.314   3.287
 2103OPC    HW2 8651   3.164   3.365   3.304
 2103OPC     MW 8652   3.226   3.324   3.330
 2104OPC     OW 8653   1.043   0.881   3.243
 2104OPC    HW1 8654   0.976   0.922   3.281
 2104OPC    HW2 8655   1.102   0.876   3.307
 2104OPC     MW 8656   1.042   0.887   3.258
 2105OPC     OW 8657   3.448   0.293   2.561
 2105OPC    HW1 8658   3.531   0.298   2.589
 2105OPC    HW2 8659   3.402   0.318   2.631
 2105OPC     MW 8660   3.454   0.298   2.576
 2106OPC     OW 8661   3.180   0.074   4.027
 2106OPC    HW1 8662   3.247   0.077   4.083
 2106OPC    HW2 8663   3.169   4.696   4.014
 2106OPC     MW 8664   3.188   0.062   4.033
 2107OPC     OW 8665   4.140   3.522   3.376
 2107OPC    HW1 8666   4.121   3.554   3.455
 2107OPC    HW2 8667   4.159   3.439   3.391
 2107OPC     MW 8668   4.140   3.515   3.390
 2108OPC     OW 8669   2.995   1.890   3.499
 2108OPC    HW1 8670   2.911   1.891   3.524
 2108OPC    HW2 8671   3.021   1.972   3.511
 2108OPC     MW 8672   2.986   1.902   3.504
 2109OPC     OW 8673   2.050   4.432   2.623
 2109OPC    HW1 8674   2.071   4.352   2.652
 2109OPC    HW2 8675   2.061   4.482   2.693
 2109OPC     MW 8676   2.055   4.428   2.638
 2110OPC     OW 8677   0.421   0.374   0.628
 2110OPC    HW1 8678   0.337   0.396   0.614
 2110OPC    HW2 8679   0.415   0.310   0.688
 2110OPC     MW 8680   0.407   0.368   0.635
 2111OPC     OW 8681   4.220   1.359   2.247
 2111OPC    HW1 8682   4.218   1.358   2.160
 2111OPC    HW2 8683   4.136   1.358   2.270
 2111OPC     MW 8684   4.208   1.359   2.238
 2112OPC     OW 8685   1.362   1.741   2.074
 2112OPC    HW1 8686   1.321   1.693   2.135
 2112OPC    HW2 8687   1.310   1.733   2.004
 2112OPC     MW 8688   1.348   1.733   2.073
 2113OPC     OW 8689   4.806   4.102   2.671
 2113OPC    HW1 8690   4.772   4.178   2.698
 2113OPC    HW2 8691   4.744   4.044   2.690
 2113OPC     MW 8692   4.792   4.105   2.678
 2114OPC     OW 8693   0.596   2.841   1.854
 2114OPC    HW1 8694   0.530   2.886   1.818
 2114OPC    HW2 8695   0.584   2.851   1.940
 2114OPC     MW 8696   0.584   2.849   1.861
 2115OPC     OW 8697   2.369   2.475   0.348
 2115OPC    HW1 8698   2.366   2.551   0.391
 2115OPC    HW2 8699   2.290   2.470   0.310
 2115OPC     MW 8700   2.357   2.485   0.349
 2116OPC     OW 8701   2.510   4.257   2.999
 2116OPC    HW1 8702   2.471   4.263   3.077
 2116OPC    HW2 8703   2.464   4.313   2.949
 2116OPC     MW 8704   2.497   4.266   3.003
 2117OPC     OW 8705   2.291   2.370   1.223
 2117OPC    HW1 8706   2.312   2.333   1.147
 2117OPC    HW2 8707   2.238   2.312   1.261
 2117OPC     MW 8708   2.286   2.356   1.217
 2118OPC     OW 8709   3.402   2.105   1.058
 2118OPC    HW1 8710   3.380   2.021   1.051
 2118OPC    HW2 8711   3.359   2.132   1.130
 2118OPC     MW 8712   3.392   2.097   1.068
 2119OPC     OW 8713   0.452   1.596   4.799
 2119OPC    HW1 8714   0.443   1.615   0.070
 2119OPC    HW2 8715   0.494   1.665   4.767
 2119OPC     MW 8716   0.457   1.609   4.807
 2120OPC     OW 8717   2.893   0.468   0.696
 2120OPC    HW1 8718   2.865   0.550   0.707
 2120OPC    HW2 8719   2.966   0.477   0.650
 2120OPC     MW 8720   2.900   0.482   0.691
 2121OPC     OW 8721   3.481   2.091   0.789
 2121OPC    HW1 8722   3.437   2.100   0.864
 2121OPC    HW2 8723   3.556   2.056   0.814
 2121OPC     MW 8724   3.485   2.087   0.804
 2122OPC     OW 8725   0.442   4.345   1.123
 2122OPC    HW1 8726   0.355   4.353   1.120
 2122OPC    HW2 8727   0.469   4.383   1.050
 2122OPC     MW 8728   0.433   4.352   1.112
 2123OPC     OW 8729   0.579   3.249   2.196
 2123OPC    HW1 8730   0.500   3.252   2.160
 2123OPC    HW2 8731   0.568   3.202   2.269
 2123OPC     MW 8732   0.566   3.243   2.202
 2124OPC     OW 8733   1.811   0.473   3.743
 2124OPC    HW1 8734   1.869   0.502   3.685
 2124OPC    HW2 8735   1.860   0.437   3.805
 2124OPC     MW 8736   1.827   0.472   3.744
 2125OPC     OW 8737   0.359   4.193   3.888
 2125OPC    HW1 8738   0.377   4.274   3.915
 2125OPC    HW2 8739   0.272   4.192   3.884
 2125OPC     MW 8740   0.349   4.205   3.892
 2126OPC     OW 8741   1.054   0.711   1.979
 2126OPC    HW1 8742   1.115   0.677   1.926
 2126OPC    HW2 8743   1.072   0.797   1.979
 2126OPC     MW 8744   1.066   0.719   1.971
 2127OPC     OW 8745   1.793   3.712   0.817
 2127OPC    HW1 8746   1.803   3.744   0.898
 2127OPC    HW2 8747   1.820   3.630   0.824
 2127OPC     MW 8748   1.798   3.705   0.830
 2128OPC     OW 8749   0.394   3.679   0.751
 2128OPC    HW1 8750   0.434   3.660   0.826
 2128OPC    HW2 8751   0.441   3.636   0.691
 2128OPC     MW 8752   0.407   3.670   0.753
 2129OPC     OW 8753   0.487   0.017   2.632
 2129OPC    HW1 8754   0.449   4.698   2.706
 2129OPC    HW2 8755   0.453   0.096   2.619
 2129OPC     MW 8756   0.476   0.025   2.641
 2130OPC     OW 8757   3.615   3.713   0.428
 2130OPC    HW1 8758   3.691   3.707   0.385
 2130OPC    HW2 8759   3.559   3.668   0.378
 2130OPC     MW 8760   3.618   3.705   0.414
 2131OPC     OW 8761   1.534   3.728   3.582
 2131OPC    HW1 8762   1.577   3.802   3.597
 2131OPC    HW2 8763   1.554   3.678   3.651
 2131OPC     MW 8764   1.543   3.731   3.595
 2132OPC     OW 8765   4.347   4.106   2.266
 2132OPC    HW1 8766   4.400   4.079   2.330
 2132OPC    HW2 8767   4.321   4.032   2.228
 2132OPC     MW 8768   4.351   4.091   2.270
 2133OPC     OW 8769   3.085   1.521   1.973
 2133OPC    HW1 8770   3.126   1.543   1.899
 2133OPC    HW2 8771   3.122   1.572   2.033
 2133OPC     MW 8772   3.096   1.532   1.971
 2134OPC     OW 8773   0.304   3.391   3.380
 2134OPC    HW1 8774   0.335   3.411   3.459
 2134OPC    HW2 8775   0.340   3.314   3.362
 2134OPC     MW 8776   0.314   3.383   3.389
 2135OPC     OW 8777   0.878   2.399   1.340
 2135OPC    HW1 8778   0.868   2.314   1.352
 2135OPC    HW2 8779   0.923   2.424   1.411
 2135OPC     MW 8780   0.883   2.390   1.353
 2136OPC     OW 8781   4.859   4.062   4.728
 2136OPC    HW1 8782   0.057   4.059   4.677
 2136OPC    HW2 8783   4.835   4.146   4.724
 2136OPC     MW 8784   4.866   4.074   4.720
 2137OPC     OW 8785   4.693   0.624   4.596
 2137OPC    HW1 8786   4.684   0.686   4.657
 2137OPC    HW2 8787   4.776   0.633   4.571
 2137OPC     MW 8788   4.704   0.635   4.601
 2138OPC     OW 8789   2.627   0.927   0.513
 2138OPC    HW1 8790   2.599   0.903   0.592
 2138OPC    HW2 8791   2.564   0.981   0.484
 2138OPC     MW 8792   2.614   0.932   0.521
 2139OPC     OW 8793   1.511   0.189   1.957
 2139OPC    HW1 8794   1.448   0.216   1.904
 2139OPC    HW2 8795   1.568   0.149   1.904
 2139OPC     MW 8796   1.510   0.187   1.942
 2140OPC     OW 8797   1.089   3.324   3.292
 2140OPC    HW1 8798   1.167   3.358   3.313
 2140OPC    HW2 8799   1.049   3.315   3.369
 2140OPC     MW 8800   1.095   3.327   3.307
 2141OPC     OW 8801   0.524   0.145   3.464
 2141OPC    HW1 8802   0.492   0.190   3.397
 2141OPC    HW2 8803   0.486   0.180   3.534
 2141OPC     MW 8804   0.514   0.157   3.465
 2142OPC     OW 8805   3.424   2.488   4.399
 2142OPC    HW1 8806   3.423   2.401   4.388
 2142OPC    HW2 8807   3.414   2.518   4.317
 2142OPC     MW 8808   3.422   2.479   4.385
 2143OPC     OW 8809   0.592   3.591   0.561
 2143OPC    HW1 8810   0.657   3.547   0.598
 2143OPC    HW2 8811   0.582   3.552   0.483
 2143OPC     MW 8812   0.600   3.579   0.555
 2144OPC     OW 8813   4.139   0.146   3.787
 2144OPC    HW1 8814   4.225   0.139   3.803
 2144OPC    HW2 8815   4.103   0.146   3.867
 2144OPC     MW 8816   4.146   0.145   3.801
 2145OPC     OW 8817   0.745   2.311   0.048
 2145OPC    HW1 8818   0.822   2.271   0.038
 2145OPC    HW2 8819   0.759   2.367   0.113
 2145OPC     MW 8820   0.758   2.313   0.056
 2146OPC     OW 8821   0.374   3.003   1.786
 2146OPC    HW1 8822   0.332   2.987   1.861
 2146OPC    HW2 8823   0.310   3.023   1.731
 2146OPC     MW 8824   0.359   3.003   1.789
 2147OPC     OW 8825   0.776   1.317   0.488
 2147OPC    HW1 8826   0.825   1.257   0.447
 2147OPC    HW2 8827   0.695   1.295   0.466
 2147OPC     MW 8828   0.771   1.305   0.478
 2148OPC     OW 8829   2.481   0.752   1.190
 2148OPC    HW1 8830   2.427   0.760   1.123
 2148OPC    HW2 8831   2.439   0.698   1.244
 2148OPC     MW 8832   2.467   0.745   1.188
 2149OPC     OW 8833   4.618   3.707   1.924
 2149OPC    HW1 8834   4.608   3.625   1.896
 2149OPC    HW2 8835   4.564   3.753   1.874
 2149OPC     MW 8836   4.609   3.702   1.913
 2150OPC     OW 8837   2.838   3.536   0.089
 2150OPC    HW1 8838   2.905   3.536   0.145
 2150OPC    HW2 8839   2.851   3.607   0.041
 2150OPC     MW 8840   2.849   3.546   0.091
 2151OPC     OW 8841   3.487   3.912   1.355
 2151OPC    HW1 8842   3.535   3.897   1.426
 2151OPC    HW2 8843   3.536   3.879   1.290
 2151OPC     MW 8844   3.502   3.905   1.356
 2152OPC     OW 8845   0.370   3.280   2.991
 2152OPC    HW1 8846   0.290   3.246   3.002
 2152OPC    HW2 8847   0.422   3.221   3.030
 2152OPC     MW 8848   0.366   3.266   2.999
 2153OPC     OW 8849   2.839   1.918   0.539
 2153OPC    HW1 8850   2.795   1.919   0.463
 2153OPC    HW2 8851   2.857   1.834   0.551
 2153OPC     MW 8852   2.835   1.906   0.529
 2154OPC     OW 8853   0.453   1.401   3.756
 2154OPC    HW1 8854   0.377   1.438   3.779
 2154OPC    HW2 8855   0.472   1.349   3.824
 2154OPC     MW 8856   0.445   1.399   3.769
 2155OPC     OW 8857   2.015   0.976   1.907
 2155OPC    HW1 8858   1.994   1.061   1.911
 2155OPC    HW2 8859   2.102   0.976   1.910
 2155OPC     MW 8860   2.024   0.989   1.908
 2156OPC     OW 8861   3.782   2.976   3.693
 2156OPC    HW1 8862   3.775   2.897   3.729
 2156OPC    HW2 8863   3.720   2.976   3.632
 2156OPC     MW 8864   3.772   2.964   3.689
 2157OPC     OW 8865   3.410   3.716   3.364
 2157OPC    HW1 8866   3.382   3.794   3.393
 2157OPC    HW2 8867   3.385   3.716   3.281
 2157OPC     MW 8868   3.402   3.728   3.356
 2158OPC     OW 8869   0.501   3.089   2.423
 2158OPC    HW1 8870   0.457   3.025   2.382
 2158OPC    HW2 8871   0.444   3.118   2.482
 2158OPC     MW 8872   0.486   3.084   2.426
 2159OPC     OW 8873   3.965   0.053   1.524
 2159OPC    HW1 8874   3.997   0.031   1.446
 2159OPC    HW2 8875   3.933   0.133   1.511
 2159OPC     MW 8876   3.965   0.062   1.510
 2160OPC     OW 8877   2.825   3.365   1.013
 2160OPC    HW1 8878   2.811   3.307   0.950
 2160OPC    HW2 8879   2.745   3.390   1.038
 2160OPC     MW 8880   2.811   3.360   1.008
 2161OPC     OW 8881   2.932   1.346   1.177
 2161OPC    HW1 8882   2.985   1.383   1.235
 2161OPC    HW2 8883   2.853   1.376   1.197
 2161OPC     MW 8884   2.929   1.356   1.188
 2162OPC     OW 8885   2.915   1.327   0.338
 2162OPC    HW1 8886   2.953   1.399   0.308
 2162OPC    HW2 8887   2.981   1.277   0.365
[truncated: 258,557 more chars]
