# Supplementary material for: Metallicious: Automated Force-Field Parameterization of Covalently Bound Metals for Supramolecular Structures
Source: J Chem Theory Comput. 2024 Oct 7;20(20):9060–71. doi: 10.1021/acs.jctc.4c00850 (PMC11500408; doi:10.1021/acs.jctc.4c00850)
Supplement: Supplementary file 2 — ct4c00850_si_002.zip [file ct4c00850_si_002.zip › SI_MD_input/Ga4L6/nonbonded_no_ions/2_nvt.gro]

GRoups of Organic Molecules in ACtion for Science
14632
    1Ga      Ga    1   3.499   2.663   2.559  0.0749  0.1761 -0.0823
    2Ga      Ga    2   2.213   1.935   1.947  0.0738 -0.1384 -0.0298
    3Ga      Ga    3   2.355   2.390   3.282  0.1767  0.0272  0.3282
    4Ga      Ga    4   2.305   3.300   2.103  0.0358  0.3757 -0.1586
    5UNL     O0    5   1.941   2.548   2.115  0.1714 -0.6597 -0.9606
    5UNL     C1    6   1.971   2.447   2.055  0.5031  0.0613 -0.1171
    5UNL     C2    7   1.903   2.319   2.082  0.2054  0.2810 -0.0578
    5UNL     C3    8   1.959   2.194   2.025 -0.3692  0.2283  0.3620
    5UNL     O4    9   2.055   2.178   1.946  0.4617 -0.3081  0.6203
    5UNL     C5   10   1.885   2.062   2.078  0.2200  0.2648  0.0720
    5UNL     O6   11   1.926   1.947   2.054  0.2620 -0.2581 -0.0223
    5UNL     C7   12   1.768   2.079   2.165 -0.5683  0.6705 -0.0555
    5UNL     C8   13   1.726   2.202   2.207  0.2752 -0.2380 -0.8042
    5UNL     C9   14   1.795   2.323   2.171 -0.2717  0.1642  0.2707
    5UNL    N10   15   2.073   2.447   1.964 -0.7377 -0.5007 -0.0687
    5UNL    C11   16   2.171   2.551   1.940  0.4077 -0.1422  0.0791
    5UNL    C12   17   2.159   2.647   1.831  0.2139 -0.8699  0.4728
    5UNL    C13   18   2.257   2.748   1.821 -1.0055 -0.3074  0.5018
    5UNL    C14   19   2.258   2.839   1.712 -0.0463 -0.3394  0.2373
    5UNL    N15   20   2.343   2.959   1.710  0.1055 -0.2842 -0.3119
    5UNL    C16   21   2.408   3.023   1.606  0.1320 -0.3103 -0.6551
    5UNL    C17   22   2.454   3.164   1.634  0.5430  1.0096 -1.1855
    5UNL    C18   23   2.427   3.227   1.765 -0.3137 -0.0117  0.4762
    5UNL    O19   24   2.344   3.187   1.845  0.0217  0.0646  0.6572
    5UNL    C20   25   2.491   3.373   1.784  0.4857  0.6730 -0.1173
    5UNL    O21   26   2.479   3.429   1.897 -0.9937 -0.3166  0.5276
    5UNL    C22   27   2.547   3.434   1.667 -0.0415  0.4408  0.5198
    5UNL    C23   28   2.557   3.366   1.547  0.4553 -0.5479  0.1247
    5UNL    C24   29   2.520   3.226   1.530 -0.4935 -0.2698  0.8564
    5UNL    O25   30   2.413   2.971   1.494 -0.0153  0.0390 -1.0487
    5UNL    C26   31   2.163   2.826   1.607  0.4799 -0.1351  0.8715
    5UNL    C27   32   2.069   2.720   1.611  0.2877  0.7342  0.2760
    5UNL    C28   33   2.063   2.636   1.725  0.4320 -0.0790  0.2803
    5UNL    C29   34   2.366   2.758   1.912 -0.5871  0.1557 -0.1140
    5UNL    C30   35   2.373   2.660   2.015 -0.5440  0.2497  0.2661
    5UNL    C31   36   2.282   2.559   2.026  0.2782  0.9770  0.2155
    5UNL    H32   37   1.708   1.991   2.185  0.7787  0.0333  1.4186
    5UNL    H33   38   1.638   2.220   2.269  1.4302  2.8357  0.1666
    5UNL    H34   39   1.765   2.420   2.208 -0.8893  0.1386 -0.1413
    5UNL    H35   40   2.100   2.356   1.928 -1.7632  0.0746 -2.4768
    5UNL    H36   41   2.355   3.010   1.797  0.0598 -2.3656  0.9855
    5UNL    H37   42   2.586   3.534   1.681  2.3674 -0.4777  0.8379
    5UNL    H38   43   2.599   3.409   1.457 -0.7452  0.5262  0.0353
    5UNL    H39   44   2.541   3.168   1.441  2.4527 -1.1876  2.0318
    5UNL    H40   45   2.163   2.883   1.515  1.9493 -0.5189  0.5972
    5UNL    H41   46   1.999   2.717   1.528  1.9229 -0.1090 -1.1433
    5UNL    H42   47   1.992   2.555   1.728  0.2941 -0.0718 -1.6516
    5UNL    H43   48   2.442   2.836   1.908  0.5933 -1.0167 -1.5598
    5UNL    H44   49   2.449   2.672   2.091  1.1896 -0.4723 -1.2702
    5UNL    H45   50   2.284   2.490   2.110 -1.0567 -1.8063 -1.8821
    6UNL     O0   51   2.585   2.962   2.954  0.1713 -0.3927 -0.6365
    6UNL     C1   52   2.556   2.856   3.004  0.2151  1.0990 -0.0383
    6UNL     C2   53   2.607   2.814   3.138  0.3019 -1.0258 -0.6880
    6UNL     C3   54   2.559   2.685   3.192 -0.2274  0.1941 -0.0397
    6UNL     O4   55   2.497   2.598   3.134 -0.3836 -0.0252 -0.0343
    6UNL     C5   56   2.604   2.641   3.338 -1.0369  0.0656  0.1614
    6UNL     O6   57   2.571   2.536   3.396  0.0142  0.2604  0.0855
    6UNL     C7   58   2.701   2.731   3.411 -0.1419  0.0622  0.7939
    6UNL     C8   59   2.736   2.854   3.353  0.1831  0.3008 -0.0442
    6UNL     C9   60   2.683   2.894   3.223 -0.1330 -0.8495  0.7811
    6UNL    N10   61   2.470   2.774   2.936  1.5662 -0.0627 -0.3839
    6UNL    C11   62   2.411   2.807   2.804 -0.3470  0.3064 -0.1109
    6UNL    C12   63   2.292   2.883   2.793  0.3427 -0.7415  0.4298
    6UNL    C13   64   2.248   2.927   2.664  0.6357 -0.5130  0.0857
    6UNL    C14   65   2.118   2.976   2.651  0.1784 -0.1999  0.9114
    6UNL    N15   66   2.063   3.021   2.519 -0.1562 -0.7873  0.0457
    6UNL    C16   67   1.953   2.976   2.461  0.1681  0.3635  0.4945
    6UNL    C17   68   1.928   3.013   2.322 -1.2163 -0.4990 -0.1873
    6UNL    C18   69   2.023   3.097   2.242 -0.0984 -0.2348 -0.0574
    6UNL    O19   70   2.118   3.158   2.293  0.6019  0.3765 -0.1130
    6UNL    C20   71   1.988   3.118   2.086  0.7563  0.4628  0.4691
    6UNL    O21   72   2.063   3.171   2.007 -0.6113  0.1177  0.8509
    6UNL    C22   73   1.860   3.052   2.047 -0.0646 -0.4142  0.1899
    6UNL    C23   74   1.777   2.983   2.128  0.0701 -0.3978 -0.2027
    6UNL    C24   75   1.808   2.964   2.263 -0.0808  0.3430  0.0058
    6UNL    O25   76   1.877   2.902   2.529  0.5382 -0.2102  0.1780
    6UNL    C26   77   2.034   2.997   2.764 -0.1853 -0.0223  0.5657
    6UNL    C27   78   2.080   2.958   2.891  0.4210  0.1856 -0.3213
    6UNL    C28   79   2.205   2.901   2.902 -0.2568 -0.2046  0.6768
    6UNL    C29   80   2.333   2.902   2.546 -0.5354  0.4543 -0.4748
    6UNL    C30   81   2.452   2.830   2.563  0.1925  0.5105  0.6639
    6UNL    C31   82   2.488   2.781   2.691 -0.3707 -0.2899  0.2221
    6UNL    H32   83   2.746   2.685   3.498  0.5005  0.1908  0.5334
    6UNL    H33   84   2.802   2.914   3.414  0.1861 -1.0244  1.3121
    6UNL    H34   85   2.717   2.987   3.179 -1.3425 -0.6956  0.1501
    6UNL    H35   86   2.441   2.689   2.983  2.9521 -0.7452 -0.6929
    6UNL    H36   87   2.116   3.075   2.452 -1.4056 -0.4143 -0.6644
    6UNL    H37   88   1.825   3.060   1.944  2.1283  0.6947 -0.5481
    6UNL    H38   89   1.678   2.956   2.094  0.8174 -2.7020 -0.7515
    6UNL    H39   90   1.742   2.899   2.319  2.2176 -2.2022 -0.0186
    6UNL    H40   91   1.939   3.046   2.745 -0.3226 -0.0013  1.2604
    6UNL    H41   92   2.015   2.972   2.977 -1.6551  4.8674 -2.2912
    6UNL    H42   93   2.242   2.858   2.995 -1.2133 -2.2443  0.1652
    6UNL    H43   94   2.292   2.918   2.446 -1.4066  2.0594  0.1015
    6UNL    H44   95   2.506   2.801   2.474  1.6419 -3.8738  2.6632
    6UNL    H45   96   2.584   2.733   2.702 -0.9202 -1.0266  2.1123
    7UNL     O0   97   2.719   3.217   2.650  0.4684  0.5788  0.2432
    7UNL     C1   98   2.660   3.235   2.544 -0.4123  0.2493 -0.0005
    7UNL     C2   99   2.570   3.343   2.523  0.5199  0.1373 -0.0085
    7UNL     C3  100   2.480   3.348   2.409  0.2922 -0.6645  0.7096
    7UNL     O4  101   2.458   3.246   2.337  0.4438  0.1052 -0.3376
    7UNL     C5  102   2.379   3.469   2.404  0.6004 -0.6222 -0.3824
    7UNL     O6  103   2.290   3.476   2.324  1.0029 -0.5001  0.1392
    7UNL     C7  104   2.396   3.568   2.511 -0.6836  0.4598  0.2172
    7UNL     C8  105   2.496   3.565   2.606 -0.6210  0.2538 -0.4265
    7UNL     C9  106   2.579   3.446   2.614 -0.4372 -0.8276 -0.7854
    7UNL    N10  107   2.675   3.140   2.446  0.1162  0.0546 -0.2826
    7UNL    C11  108   2.775   3.047   2.430 -0.3366  0.8674 -0.3989
    7UNL    C12  109   2.875   3.063   2.324  0.0208  0.6203 -0.2338
    7UNL    C13  110   2.968   2.956   2.301 -0.0235 -0.1370 -0.0048
    7UNL    C14  111   3.068   2.973   2.202 -0.5334  0.3201  0.0663
    7UNL    N15  112   3.167   2.871   2.185  0.2881  0.6888 -0.5641
    7UNL    C16  113   3.182   2.797   2.076 -0.4842  0.4386  0.1209
    7UNL    C17  114   3.289   2.695   2.083 -0.5576 -0.7000 -0.1398
    7UNL    C18  115   3.364   2.670   2.212 -0.0826 -0.3305  0.3315
    7UNL    O19  116   3.341   2.721   2.324  0.2202  0.3052  0.2530
    7UNL    C20  117   3.493   2.580   2.194  0.4976  0.1391 -0.4273
    7UNL    O21  118   3.564   2.540   2.285 -0.3108 -0.1216 -0.5309
    7UNL    C22  119   3.520   2.523   2.062  0.4016  0.7816  0.1823
    7UNL    C23  120   3.431   2.539   1.962 -0.4660 -0.6167  0.3555
    7UNL    C24  121   3.326   2.627   1.968  0.1657 -0.1180 -0.6209
    7UNL    O25  122   3.117   2.813   1.975  0.3855  0.3187 -0.2076
    7UNL    C26  123   3.075   3.086   2.120 -0.0842 -0.3948 -0.3928
    7UNL    C27  124   2.979   3.189   2.144  0.1620 -0.2888  0.4672
    7UNL    C28  125   2.879   3.182   2.244 -0.1152 -0.2407  0.8705
    7UNL    C29  126   2.965   2.839   2.384  1.5082 -0.0575  0.3341
    7UNL    C30  127   2.858   2.823   2.478 -0.5198 -0.1873  0.0979
    7UNL    C31  128   2.766   2.922   2.504  0.0178  0.1723  0.0776
    7UNL    H32  129   2.321   3.646   2.508 -1.0964  0.0598 -2.1001
    7UNL    H33  130   2.502   3.652   2.670 -0.1778  1.4926 -2.1032
    7UNL    H34  131   2.649   3.439   2.696 -1.2772 -0.3982 -0.0149
    7UNL    H35  132   2.614   3.164   2.369 -2.0961 -1.5340  0.8571
    7UNL    H36  133   3.222   2.848   2.266 -2.2693 -0.4861  0.9292
    7UNL    H37  134   3.605   2.455   2.056 -2.7514 -3.4653 -0.8144
    7UNL    H38  135   3.450   2.492   1.866 -1.0230 -0.6222  0.2434
    7UNL    H39  136   3.276   2.641   1.873  1.0455  0.9968 -0.9416
    7UNL    H40  137   3.157   3.088   2.048 -0.3728 -0.4438 -0.7267
    7UNL    H41  138   2.980   3.282   2.088 -2.5530 -0.7989 -0.5744
    7UNL    H42  139   2.813   3.265   2.264 -1.1688 -1.1862  1.3913
    7UNL    H43  140   3.048   2.768   2.389  1.5227 -0.1440 -0.8495
    7UNL    H44  141   2.849   2.729   2.531  0.2639 -0.9790 -1.1211
    7UNL    H45  142   2.687   2.901   2.575  0.8862 -0.6733  0.8128
    8UNL     O0  143   2.968   2.185   3.011  0.9186 -0.7173 -0.9274
    8UNL     C1  144   2.864   2.226   3.066  0.6209  0.1892 -0.2007
    8UNL     C2  145   2.765   2.129   3.120 -0.2214  0.4529 -0.3493
    8UNL     C3  146   2.645   2.167   3.192 -0.4607  0.2589  0.2243
    8UNL     O4  147   2.626   2.291   3.210  0.8500 -0.0591 -0.3174
    8UNL     C5  148   2.531   2.063   3.222  0.0076 -0.1574  0.6473
    8UNL     O6  149   2.425   2.101   3.267  0.2792  0.5421  0.0073
    8UNL     C7  150   2.564   1.927   3.182  0.3033  0.0425 -0.3575
    8UNL     C8  151   2.685   1.892   3.125  0.1072 -0.3164 -0.5584
    8UNL     C9  152   2.785   1.991   3.100 -0.7553 -0.1878  0.2867
    8UNL    N10  153   2.850   2.354   3.092 -0.4954 -0.0115  0.1036
    8UNL    C11  154   2.931   2.467   3.057 -0.2919 -0.4364 -0.0141
    8UNL    C12  155   3.066   2.503   3.100 -0.1623 -0.1333 -0.0505
    8UNL    C13  156   3.138   2.615   3.044  0.4408 -0.5552  0.1982
    8UNL    C14  157   3.270   2.649   3.085  0.0656 -0.1328 -0.1461
    8UNL    N15  158   3.337   2.763   3.029  0.1378  0.1576 -0.1890
    8UNL    C16  159   3.418   2.856   3.085 -0.5363 -0.1101  0.1372
    8UNL    C17  160   3.526   2.904   2.994  0.4148 -0.1607  0.0794
    8UNL    C18  161   3.526   2.873   2.853 -0.0398  0.8103  0.0810
    8UNL    O19  162   3.431   2.821   2.795  0.1266  0.4637 -0.4690
    8UNL    C20  163   3.651   2.917   2.769  0.3459  0.5188  0.0595
    8UNL    O21  164   3.670   2.875   2.653 -0.3361  0.4649  0.1612
    8UNL    C22  165   3.738   3.018   2.831  0.1840 -1.0248 -0.4529
    8UNL    C23  166   3.727   3.057   2.965  0.4223  0.2239 -0.0966
    8UNL    C24  167   3.624   2.991   3.048  0.9988 -0.0475  0.0883
    8UNL    O25  168   3.407   2.893   3.203 -0.0437 -0.1155 -0.1358
    8UNL    C26  169   3.330   2.568   3.180 -0.1554  0.1268 -0.2935
    8UNL    C27  170   3.275   2.452   3.231  0.1473  0.3873  0.0850
    8UNL    C28  171   3.139   2.417   3.186 -1.0274  0.7407 -0.1356
    8UNL    C29  172   3.066   2.701   2.953  0.2330  0.5327 -0.0081
    8UNL    C30  173   2.929   2.679   2.926  0.3429 -0.1902 -0.3153
    8UNL    C31  174   2.864   2.564   2.982  0.4446 -0.1295  0.0958
    8UNL    H32  175   2.506   1.844   3.221  1.8780 -1.0937 -0.3133
    8UNL    H33  176   2.705   1.787   3.110 -0.3378 -0.6851  1.2282
    8UNL    H34  177   2.878   1.950   3.064  0.4802  2.4690  0.2143
    8UNL    H35  178   2.758   2.375   3.129 -0.6013  0.0427 -0.1889
    8UNL    H36  179   3.337   2.768   2.928 -0.9973  2.2083 -0.1332
    8UNL    H37  180   3.813   3.067   2.770 -0.6375  1.3834  0.3465
    8UNL    H38  181   3.800   3.120   3.014 -0.6602  1.6646 -0.2356
    8UNL    H39  182   3.620   3.012   3.154 -1.4823 -1.7986  0.4160
    8UNL    H40  183   3.434   2.591   3.201 -0.7837  1.1167  2.0080
    8UNL    H41  184   3.327   2.381   3.295 -2.2816  0.8497  2.8104
    8UNL    H42  185   3.085   2.329   3.219  1.2109 -0.2032  1.2802
    8UNL    H43  186   3.119   2.779   2.900 -0.7222  1.1958 -0.0216
    8UNL    H44  187   2.877   2.739   2.852  0.0147 -1.3956 -1.0951
    8UNL    H45  188   2.763   2.540   2.950  1.0281 -0.3300 -1.7466
    9UNL     O0  189   2.767   2.342   1.840  0.2163  0.2334 -0.2104
    9UNL     C1  190   2.664   2.281   1.870  0.2881 -0.1096 -0.0300
    9UNL     C2  191   2.548   2.279   1.774  0.3283 -0.3130 -0.1619
    9UNL     C3  192   2.414   2.218   1.812 -0.2161 -0.0428 -0.3151
    9UNL     O4  193   2.394   2.181   1.928  0.1620  0.5407 -0.0657
    9UNL     C5  194   2.312   2.188   1.699 -0.0949 -0.6232 -0.0764
    9UNL     O6  195   2.215   2.121   1.717  0.1889  0.4621 -0.1936
    9UNL     C7  196   2.348   2.237   1.569  0.2292  0.5034 -0.2554
    9UNL     C8  197   2.464   2.303   1.542 -0.4167 -0.3441  0.9880
    9UNL     C9  198   2.570   2.323   1.645  0.2301  0.7344  0.0997
    9UNL    N10  199   2.664   2.201   1.987 -0.0215 -0.4945  0.7912
    9UNL    C11  200   2.773   2.184   2.078 -0.4640 -0.2052 -0.3436
    9UNL    C12  201   2.837   2.281   2.161 -0.3720 -0.5304  0.4757
    9UNL    C13  202   2.950   2.237   2.238 -0.1073 -0.6758 -0.2338
    9UNL    C14  203   3.015   2.340   2.320  0.5781 -0.0755  0.1376
    9UNL    N15  204   3.121   2.307   2.411  0.1881 -0.4339  0.4330
    9UNL    C16  205   3.143   2.204   2.498  0.8472 -0.5773  0.6745
    9UNL    C17  206   3.281   2.189   2.540  0.5688  0.1716  0.0847
    9UNL    C18  207   3.370   2.303   2.533  0.2439 -0.8362  0.4817
    9UNL    O19  208   3.349   2.418   2.485  0.2623 -0.0965  0.1710
    9UNL    C20  209   3.517   2.280   2.595  0.4885  0.0153  0.0644
    9UNL    O21  210   3.596   2.376   2.610  0.2804 -0.0868  0.2186
    9UNL    C22  211   3.545   2.142   2.638  0.1032 -0.1524 -0.3098
    9UNL    C23  212   3.455   2.037   2.643 -0.2113 -0.1412 -0.4786
    9UNL    C24  213   3.322   2.063   2.593 -0.4648  0.2617  0.3257
    9UNL    O25  214   3.058   2.126   2.533  0.8153 -0.0023 -0.2667
    9UNL    C26  215   2.969   2.477   2.312 -0.2707 -0.2680 -0.0674
    9UNL    C27  216   2.855   2.515   2.240 -0.2048  0.5259  0.2040
    9UNL    C28  217   2.792   2.414   2.172 -0.0696 -0.1654  0.4046
    9UNL    C29  218   3.006   2.112   2.219  0.8075  0.0292 -0.1925
    9UNL    C30  219   2.940   2.019   2.137  0.4711 -0.1928  0.4941
    9UNL    C31  220   2.824   2.055   2.063 -0.2513 -0.2841 -0.8190
    9UNL    H32  221   2.271   2.223   1.493 -1.0760 -0.2412  1.1518
    9UNL    H33  222   2.474   2.345   1.442  2.2583 -3.2516 -0.1053
    9UNL    H34  223   2.659   2.370   1.608  0.9194 -1.0467 -0.6130
    9UNL    H35  224   2.581   2.145   1.998 -0.1060 -0.2661  1.3358
    9UNL    H36  225   3.207   2.358   2.392 -0.3662 -0.7314 -3.9065
    9UNL    H37  226   3.646   2.118   2.670 -0.7093 -0.6666  2.1287
    9UNL    H38  227   3.484   1.940   2.681 -1.8417 -0.0368  1.1612
    9UNL    H39  228   3.246   1.990   2.569  0.3844  0.0998 -2.2527
    9UNL    H40  229   3.018   2.553   2.373  0.0347 -0.9672  0.5802
    9UNL    H41  230   2.815   2.616   2.237 -0.1101  0.6198  1.4605
    9UNL    H42  231   2.708   2.447   2.113  0.8743  1.0499 -0.3251
    9UNL    H43  232   3.094   2.077   2.272  1.0290  0.5653 -0.2065
    9UNL    H44  233   2.995   1.925   2.130  2.8329  1.1518 -0.3571
    9UNL    H45  234   2.774   1.988   1.993  0.5530 -1.5333 -0.2291
   10UNL     O0  235   2.428   1.714   2.585 -0.4034  0.4877  0.1336
   10UNL     C1  236   2.382   1.757   2.480  0.7753 -0.2784 -0.4105
   10UNL     C2  237   2.404   1.681   2.351  0.2954  0.2924  0.1218
   10UNL     C3  238   2.325   1.713   2.227 -0.2176  0.2739 -0.1461
   10UNL     O4  239   2.242   1.806   2.225 -0.1795 -0.1061  0.2370
   10UNL     C5  240   2.370   1.630   2.098  0.8314 -0.8957  0.6117
   10UNL     O6  241   2.325   1.647   1.983 -0.1092  0.1479  0.4643
   10UNL     C7  242   2.477   1.528   2.117 -0.5824  0.6471  0.4535
   10UNL     C8  243   2.534   1.503   2.242 -0.3436 -0.0973  0.5724
   10UNL     C9  244   2.491   1.572   2.361 -0.0097  0.0621  0.0257
   10UNL    N10  245   2.317   1.879   2.470 -0.7795  0.1643 -0.1670
   10UNL    C11  246   2.273   1.980   2.558 -0.6266 -0.0611 -0.1304
   10UNL    C12  247   2.173   1.963   2.655 -0.1058  0.4771 -0.3055
   10UNL    C13  248   2.127   2.080   2.722  0.5636 -0.1730 -0.3430
   10UNL    C14  249   2.033   2.066   2.827 -0.4879 -0.9206  0.7156
   10UNL    N15  250   1.995   2.166   2.912 -0.4789  0.0816  0.4337
   10UNL    C16  251   1.873   2.211   2.952 -0.2394 -0.1572  0.3653
   10UNL    C17  252   1.873   2.314   3.058  0.4359 -0.5752 -0.4519
   10UNL    C18  253   1.996   2.334   3.142  0.7086 -0.9401 -0.7847
   10UNL    O19  254   2.107   2.274   3.123 -0.0604 -0.4048  0.0198
   10UNL    C20  255   1.978   2.435   3.269  0.4933 -0.5802 -0.2702
   10UNL    O21  256   2.059   2.466   3.354 -0.0081 -0.0649 -0.0989
   10UNL    C22  257   1.845   2.484   3.294  0.5620  0.1108  0.2281
   10UNL    C23  258   1.743   2.474   3.200  0.5038  0.4542 -0.1845
   10UNL    C24  259   1.758   2.378   3.093  0.5048  0.3208  0.8624
   10UNL    O25  260   1.774   2.174   2.890  0.6126  0.0800  0.3679
   10UNL    C26  261   1.993   1.941   2.866  1.0933 -0.1092 -0.2365
   10UNL    C27  262   2.034   1.823   2.794 -0.2695  0.4168 -0.6902
   10UNL    C28  263   2.118   1.834   2.685 -1.0456 -0.1115 -1.0162
   10UNL    C29  264   2.175   2.210   2.686 -0.7867  0.4248  0.5029
   10UNL    C30  265   2.280   2.222   2.585 -0.3759 -0.0911 -0.9283
   10UNL    C31  266   2.323   2.103   2.521  0.5571 -0.2892 -0.3146
   10UNL    H32  267   2.506   1.472   2.029 -0.8427  0.3657  0.5438
   10UNL    H33  268   2.600   1.420   2.261 -1.7664 -0.9311  2.0959
   10UNL    H34  269   2.556   1.561   2.447  1.2584  1.1096 -0.7536
   10UNL    H35  270   2.293   1.902   2.374  2.4900  0.0504 -1.1459
   10UNL    H36  271   2.069   2.226   2.946  0.9283  0.0495 -2.3260
   10UNL    H37  272   1.826   2.538   3.386 -0.5089 -0.4556  0.3674
   10UNL    H38  273   1.647   2.518   3.224 -0.3058 -1.0937 -0.4473
   10UNL    H39  274   1.669   2.366   3.032  1.9605  0.0576 -1.2980
   10UNL    H40  275   1.910   1.945   2.936  0.2459 -1.1234 -1.1310
   10UNL    H41  276   1.998   1.726   2.827  0.8145  0.3462  0.3474
   10UNL    H42  277   2.149   1.741   2.638 -2.4528 -0.0371 -2.1405
   10UNL    H43  278   2.147   2.302   2.736 -1.2691 -1.1007  3.2034
   10UNL    H44  279   2.316   2.322   2.560  0.6406  0.1393  1.2283
   10UNL    H45  280   2.393   2.104   2.438  0.1340 -0.4213 -0.6760
   11OPC     OW  281   4.772   3.451   0.760  0.2935 -0.1031 -0.8734
   11OPC    HW1  282   4.845   3.493   0.785 -0.6243  1.6156 -0.9038
   11OPC    HW2  283   4.725   3.514   0.722 -1.8677 -0.7544  0.5228
   11OPC     MW  284   4.776   3.467   0.758 -0.1614  0.0545 -0.6717
   12OPC     OW  285   2.694   0.427   0.732  0.2165  0.5258  0.2543
   12OPC    HW1  286   2.751   0.432   0.666  1.1190  0.5527  1.0066
   12OPC    HW2  287   2.729   0.478   0.793 -0.5512  0.4315  0.7889
   12OPC     MW  288   2.708   0.435   0.732  0.2365  0.5158  0.4444
   13OPC     OW  289   2.776   4.048   0.822  0.1139 -0.1969  0.0008
   13OPC    HW1  290   2.746   4.117   0.778  0.7264  0.5176  0.6567
   13OPC    HW2  291   2.859   4.041   0.795  0.1939 -0.3838  0.2900
   13OPC     MW  292   2.784   4.057   0.812  0.2161 -0.1190  0.1404
   14OPC     OW  293   3.679   1.619   3.536  0.0615  0.3616 -0.3154
   14OPC    HW1  294   3.725   1.681   3.495  1.7782  1.4460  2.9035
   14OPC    HW2  295   3.612   1.663   3.570 -1.2739 -0.4936 -1.7414
   14OPC     MW  296   3.676   1.635   3.535  0.1178  0.3954 -0.0505
   15OPC     OW  297   1.960   4.466   0.941  0.5232  0.1706  0.4634
   15OPC    HW1  298   1.937   4.415   1.008 -1.4309 -0.4970 -0.6352
   15OPC    HW2  299   2.023   4.420   0.901  1.1523  0.2101  1.4057
   15OPC     MW  300   1.966   4.451   0.945  0.3274  0.0780  0.4403
   16OPC     OW  301   3.636   3.735   0.653 -0.1491 -0.1237 -0.0716
   16OPC    HW1  302   3.559   3.768   0.678  0.0858  0.1036  0.3709
   16OPC    HW2  303   3.625   3.719   0.568  0.0806  2.1858 -0.6107
   16OPC     MW  304   3.623   3.737   0.644 -0.0806  0.2512 -0.0859
   17OPC     OW  305   4.387   2.780   4.322  0.0014  0.4643  0.3067
   17OPC    HW1  306   4.301   2.788   4.337 -0.0790 -0.9266  0.6793
   17OPC    HW2  307   4.394   2.794   4.236 -0.7460 -0.4043  0.0921
   17OPC     MW  308   4.375   2.783   4.312 -0.1209  0.1305  0.3300
   18OPC     OW  309   1.055   0.801   3.021 -0.1034 -0.2681  0.7558
   18OPC    HW1  310   1.070   0.726   3.064  1.5145 -0.3185  0.1939
   18OPC    HW2  311   0.998   0.843   3.072  1.5490 -0.4160  2.8927
   18OPC     MW  312   1.049   0.796   3.035  0.3797 -0.2974  0.9885
   19OPC     OW  313   0.415   0.554   2.723  0.5131  0.0712 -0.2310
   19OPC    HW1  314   0.467   0.485   2.734 -0.7651 -1.0982 -1.0754
   19OPC    HW2  315   0.337   0.518   2.707 -0.7864  1.7423  1.8350
   19OPC     MW  316   0.411   0.538   2.722  0.1323  0.1453 -0.0505
   20OPC     OW  317   3.285   2.194   1.674 -0.1146 -0.3122 -0.8214
   20OPC    HW1  318   3.337   2.258   1.645  1.5685 -2.3114 -2.6888
   20OPC    HW2  319   3.290   2.200   1.761  1.6413  0.8631 -0.9538
   20OPC     MW  320   3.294   2.204   1.682  0.3934 -0.4339 -1.1168
   21OPC     OW  321   3.581   0.341   0.881  0.0803 -0.9234 -0.3691
   21OPC    HW1  322   3.565   0.264   0.842 -1.4393 -1.0155  0.3424
   21OPC    HW2  323   3.636   0.320   0.945 -1.3960 -1.7397  0.7147
   21OPC     MW  324   3.587   0.326   0.885 -0.3623 -1.0576 -0.1039
   22OPC     OW  325   0.011   2.028   2.980 -0.0159  0.6966  0.4927
   22OPC    HW1  326   0.035   1.960   3.028 -1.1088  1.2644  1.8918
   22OPC    HW2  327   0.020   2.096   3.033 -2.7447  1.1701  0.5075
   22OPC     MW  328   0.016   2.028   2.995 -0.5804  0.8506  0.7017
   23OPC     OW  329   1.178   2.786   1.357  0.3826 -0.2584  0.6709
   23OPC    HW1  330   1.194   2.808   1.440 -0.6739 -1.9004  1.3644
   23OPC    HW2  331   1.254   2.753   1.330  0.4590 -0.6437  1.3327
   23OPC     MW  332   1.192   2.784   1.365  0.2378 -0.5579  0.8712
   24OPC     OW  333   4.228   4.009   4.011  0.2292 -0.0134  0.2614
   24OPC    HW1  334   4.204   4.022   4.094  0.2311 -1.8566  0.5885
   24OPC    HW2  335   4.161   3.965   3.977  0.6072 -0.0321 -0.4744
   24OPC     MW  336   4.215   4.004   4.019  0.2854 -0.2885  0.2012
   25OPC     OW  337   0.490   2.561   0.157  0.0402  0.0132  0.1909
   25OPC    HW1  338   0.500   2.637   0.115 -0.4377  0.3357  0.6502
   25OPC    HW2  339   0.440   2.514   0.104  0.8028 -0.1924 -0.3547
   25OPC     MW  340   0.484   2.566   0.143  0.0823  0.0305  0.1781
   26OPC     OW  341   2.122   0.525   1.151 -0.6100  0.4092 -0.0589
   26OPC    HW1  342   2.129   0.570   1.226 -1.5827  1.1229 -0.3695
   26OPC    HW2  343   2.086   0.449   1.175 -2.1249  1.1206  0.0822
   26OPC     MW  344   2.118   0.521   1.165 -0.9774  0.6197 -0.0840
   27OPC     OW  345   3.090   1.526   4.154  0.1972  0.4358  0.3729
   27OPC    HW1  346   3.126   1.504   4.230  1.3464 -1.9440 -0.7706
   27OPC    HW2  347   3.138   1.484   4.095 -0.6250  2.2443 -1.7148
   27OPC     MW  348   3.102   1.517   4.156  0.2456  0.3514 -0.1047
   28OPC     OW  349   2.495   4.573   1.986  0.2223 -0.2983 -0.5369
   28OPC    HW1  350   2.481   4.659   1.986  1.1914 -0.1060 -1.8101
   28OPC    HW2  351   2.569   4.564   2.030 -0.5422 -0.6545  0.7426
   28OPC     MW  352   2.503   4.585   1.993  0.2525 -0.3226 -0.5360
   29OPC     OW  353   2.247   0.884   0.052  0.3340 -0.4988  0.2511
   29OPC    HW1  354   2.184   0.890   0.112 -2.5924 -1.6766 -2.4039
   29OPC    HW2  355   2.262   0.967   0.030 -0.7611 -0.2050  0.5427
   29OPC     MW  356   2.240   0.898   0.058 -0.2601 -0.6294 -0.0980
   30OPC     OW  357   1.636   4.286   0.930 -0.2060  0.2678  0.5553
   30OPC    HW1  358   1.565   4.333   0.947 -0.5847 -0.0476 -0.1234
   30OPC    HW2  359   1.613   4.205   0.955 -0.1091  0.1582  0.2968
   30OPC     MW  360   1.622   4.281   0.936 -0.2476  0.2050  0.4168
   31OPC     OW  361   0.544   4.308   2.628 -0.7043  0.0171 -0.1912
   31OPC    HW1  362   0.559   4.342   2.707  3.0618 -1.7794  0.1006
   31OPC    HW2  363   0.592   4.358   2.575  0.7620 -1.6018 -0.4952
   31OPC     MW  364   0.553   4.320   2.632  0.0687 -0.4876 -0.1930
   32OPC     OW  365   0.621   0.007   2.793 -0.0696  0.1001  0.1762
   32OPC    HW1  366   0.557   0.035   2.741 -1.0476 -0.3724  1.0845
   32OPC    HW2  367   0.585   0.010   2.873  0.8738 -0.6647  0.6460
   32OPC     MW  368   0.607   0.012   2.797 -0.0747 -0.0825  0.3797
   33OPC     OW  369   4.850   2.472   3.963  0.1209 -0.6625  0.4190
   33OPC    HW1  370   4.780   2.450   4.009 -0.1231 -0.4048  0.1778
   33OPC    HW2  371   4.851   2.559   3.968  0.1819 -0.6413  0.0716
   33OPC     MW  372   4.840   2.482   3.971  0.0939 -0.6212  0.3320
   34OPC     OW  373   3.874   2.480   3.596  0.2814  0.1416 -0.3827
   34OPC    HW1  374   3.812   2.461   3.537  0.0418 -0.3865  0.0278
   34OPC    HW2  375   3.831   2.521   3.659  0.2285 -0.7256  0.1663
   34OPC     MW  376   3.858   2.483   3.597  0.2382 -0.0645 -0.2409
   35OPC     OW  377   2.722   4.625   2.295  0.0336 -0.0209  0.2344
   35OPC    HW1  378   2.766   4.550   2.293  1.1469  0.6212 -0.1737
   35OPC    HW2  379   2.753   4.665   2.366  0.7335  0.7981 -0.5215
   35OPC     MW  380   2.733   4.620   2.305  0.3014  0.1953  0.0625
   36OPC     OW  381   3.444   0.052   0.241  0.4495 -0.5750  0.1273
   36OPC    HW1  382   3.382   0.004   0.278  2.6174 -3.1457  0.6795
   36OPC    HW2  383   3.400   0.099   0.182 -2.7137  1.4380  3.5789
   36OPC     MW  384   3.428   0.052   0.238  0.3024 -0.6574  0.7188
   37OPC     OW  385   2.034   3.372   2.445 -0.0029 -0.2191  0.0572
   37OPC    HW1  386   2.106   3.419   2.434  0.8388 -0.9739  1.8936
   37OPC    HW2  387   2.049   3.299   2.400  0.3013 -0.3048  0.2998
   37OPC     MW  388   2.047   3.368   2.437  0.1663 -0.3433  0.3643
   38OPC     OW  389   4.575   0.317   3.050  0.1979 -0.3086 -0.3241
   38OPC    HW1  390   4.657   0.342   3.034  0.2637 -0.3205 -0.0149
   38OPC    HW2  391   4.556   0.262   2.985  0.4475 -0.3360 -0.3729
   38OPC     MW  392   4.584   0.313   3.038  0.2446 -0.3144 -0.2857
   39OPC     OW  393   3.412   2.781   4.153  0.0914 -0.1354  0.0280
   39OPC    HW1  394   3.366   2.853   4.169 -0.2124 -0.1793 -0.6304
   39OPC    HW2  395   3.458   2.802   4.082 -0.0060 -0.5883 -0.1708
   39OPC     MW  396   3.412   2.795   4.145  0.0322 -0.2087 -0.0987
   40OPC     OW  397   0.417   1.981   2.769 -0.4454 -0.3669  0.4477
   40OPC    HW1  398   0.374   2.021   2.833 -2.8037 -0.2583 -1.0883
   40OPC    HW2  399   0.466   1.922   2.810  0.8481  1.9925  2.5672
   40OPC     MW  400   0.418   1.978   2.784 -0.6027 -0.0023  0.5339
   41OPC     OW  401   1.514   2.009   2.374  0.1462 -0.3692  0.0608
   41OPC    HW1  402   1.583   2.058   2.353 -0.9446  1.0120 -0.4838
   41OPC    HW2  403   1.453   2.034   2.317 -0.8464 -1.4903  0.5794
   41OPC     MW  404   1.515   2.020   2.362 -0.1615 -0.3307  0.0570
   42OPC     OW  405   1.488   0.473   0.717  0.4109 -0.0719 -0.6432
   42OPC    HW1  406   1.507   0.391   0.741  0.2601  0.7002  2.5795
   42OPC    HW2  407   1.566   0.511   0.709  0.4603 -0.2138 -0.8351
   42OPC     MW  408   1.502   0.467   0.720  0.3959  0.0212 -0.1955
   43OPC     OW  409   3.185   2.075   3.107  0.0035  0.6891 -0.2732
   43OPC    HW1  410   3.235   2.097   3.039 -2.5041 -0.5076 -2.6917
   43OPC    HW2  411   3.113   2.123   3.096 -1.2197 -0.9066  0.3760
   43OPC     MW  412   3.182   2.085   3.095 -0.5476  0.2764 -0.5347
   44OPC     OW  413   1.687   1.827   4.683 -0.0478 -0.2892 -0.7288
   44OPC    HW1  414   1.721   1.818   4.604 -1.3385  0.0954 -1.3508
   44OPC    HW2  415   1.708   1.909   4.706  1.4026 -0.8007 -0.1145
   44OPC     MW  416   1.695   1.838   4.675 -0.0242 -0.3080 -0.7300
   45OPC     OW  417   3.416   2.188   0.253 -0.5646  0.2303 -0.3613
   45OPC    HW1  418   3.362   2.232   0.200  0.5596  2.5736  0.2659
   45OPC    HW2  419   3.367   2.168   0.321 -1.3485 -0.3487 -1.0763
   45OPC     MW  420   3.401   2.192   0.255 -0.5144  0.4909 -0.3742
   46OPC     OW  421   2.655   2.196   4.177  0.6404  0.1700  0.3689
   46OPC    HW1  422   2.581   2.167   4.212  1.6414  1.6294  4.2001
   46OPC    HW2  423   2.700   2.124   4.159 -0.1214 -0.7046  1.8858
   46OPC     MW  424   2.651   2.181   4.179  0.6758  0.2565  1.1590
   47OPC     OW  425   0.169   1.554   0.318 -0.3148  0.4546  0.4125
   47OPC    HW1  426   0.084   1.572   0.325 -0.6872 -0.4500 -1.2031
   47OPC    HW2  427   0.172   1.493   0.255  1.4032 -0.5958  1.4220
   47OPC     MW  428   0.157   1.547   0.310 -0.1160  0.1658  0.3230
   48OPC     OW  429   3.993   0.065   3.705  0.1512 -0.3798  0.0595
   48OPC    HW1  430   4.072   0.032   3.687  0.1187  0.1947 -1.2646
   48OPC    HW2  431   3.943   0.036   3.640 -0.8769 -1.1585  1.1538
   48OPC     MW  432   3.997   0.056   3.693 -0.0054 -0.4100  0.0255
   49OPC     OW  433   0.252   1.889   3.744 -0.5410 -0.0251  0.2931
   49OPC    HW1  434   0.302   1.863   3.677  0.0539  0.0222  0.7084
   49OPC    HW2  435   0.220   1.815   3.776  0.1847 -0.1575  0.7290
   49OPC     MW  436   0.255   1.874   3.739 -0.3459 -0.0376  0.4188
   50OPC     OW  437   0.242   0.377   2.569  0.0254  0.2133  0.2480
   50OPC    HW1  438   0.200   0.398   2.495 -1.9115 -1.1327  0.8913
   50OPC    HW2  439   0.280   0.301   2.551  0.1139  0.2102  0.4429
   50OPC     MW  440   0.241   0.369   2.555 -0.2477  0.0140  0.3718
   51OPC     OW  441   1.358   4.428   3.670  0.4038  0.4295 -0.2646
   51OPC    HW1  442   1.277   4.397   3.663  0.2683  1.0332 -1.8387
   51OPC    HW2  443   1.402   4.362   3.707 -0.5952 -0.2704 -0.2826
   51OPC     MW  444   1.352   4.414   3.674  0.2362  0.4151 -0.4997
   52OPC     OW  445   4.842   0.878   1.026 -0.2488  0.6711  0.3663
   52OPC    HW1  446   4.806   0.952   1.055  0.2256  1.1416 -0.2500
   52OPC    HW2  447   4.782   0.845   0.972 -1.0919 -0.1521  1.7325
   52OPC     MW  448   4.828   0.884   1.023 -0.3035  0.6190  0.4771
   53OPC     OW  449   3.471   1.098   3.135  0.0022  0.0026  0.7766
   53OPC    HW1  450   3.525   1.151   3.178  0.1453  0.7525 -0.3107
   53OPC    HW2  451   3.392   1.130   3.153  0.0606  0.3048  0.4872
   53OPC     MW  452   3.467   1.110   3.144  0.0319  0.1580  0.5730
   54OPC     OW  453   1.422   1.463   3.028  0.3138  0.3558 -0.6411
   54OPC    HW1  454   1.345   1.424   3.040  0.5974  0.5444  3.1754
   54OPC    HW2  455   1.461   1.454   3.106  3.9676  0.7273 -2.2343
   54OPC     MW  456   1.416   1.456   3.041  0.8954  0.4385 -0.3128
   55OPC     OW  457   0.453   1.923   4.660 -0.3659 -0.0301  0.7593
   55OPC    HW1  458   0.493   1.852   4.691 -0.8698  0.2136  1.9953
   55OPC    HW2  459   0.382   1.931   4.710 -1.8739 -0.3015 -1.2147
   55OPC     MW  460   0.448   1.914   4.672 -0.6631 -0.0341  0.6502
   56OPC     OW  461   0.536   3.639   2.036 -0.5140 -0.5165 -0.0105
   56OPC    HW1  462   0.484   3.569   2.043 -1.0135 -0.4884 -2.5864
   56OPC    HW2  463   0.581   3.624   1.963  0.5385  1.1154  0.2520
   56OPC     MW  464   0.535   3.627   2.026 -0.4323 -0.2712 -0.3523
   57OPC     OW  465   0.327   2.391   4.295  0.1320 -1.2726  0.4614
   57OPC    HW1  466   0.314   2.384   4.209  2.1815 -1.2495  0.1004
   57OPC    HW2  467   0.282   2.325   4.328  1.6321 -3.1102 -0.9453
   57OPC     MW  468   0.319   2.380   4.287  0.6564 -1.5405  0.2003
   58OPC     OW  469   2.073   3.963   1.354 -0.1962 -0.0241 -0.0861
   58OPC    HW1  470   2.136   3.995   1.303  0.2479 -2.0707 -0.9275
   58OPC    HW2  471   2.112   3.898   1.397 -1.2045  0.0649  1.0061
   58OPC     MW  472   2.088   3.958   1.353 -0.2795 -0.3134 -0.0490
   59OPC     OW  473   4.472   1.997   3.786 -0.2776 -0.0107  0.7607
   59OPC    HW1  474   4.401   2.046   3.800 -0.4941  0.1233 -0.6518
   59OPC    HW2  475   4.446   1.942   3.723  1.2530  0.8757 -0.7054
   59OPC     MW  476   4.457   1.996   3.779 -0.0834  0.1400  0.3355
   60OPC     OW  477   3.238   2.494   3.914  0.8707 -0.1028 -0.3529
   60OPC    HW1  478   3.287   2.554   3.874  2.1170  0.0081  1.2507
   60OPC    HW2  479   3.282   2.420   3.902  1.5590  0.0166  1.2053
   60OPC     MW  480   3.252   2.492   3.906  1.1564 -0.0687  0.1141
   61OPC     OW  481   2.399   2.276   4.767 -0.1837 -0.4722  0.4419
   61OPC    HW1  482   2.427   2.220   4.706 -1.3564 -1.6156  0.9158
   61OPC    HW2  483   2.318   2.294   4.742  0.2487  1.2643  0.1648
   61OPC     MW  484   2.391   2.270   4.754 -0.2930 -0.3846  0.4711
   62OPC     OW  485   3.074   0.523   1.420 -0.1289 -0.4417 -0.0404
   62OPC    HW1  486   3.145   0.574   1.424  0.0096 -0.6749  0.5309
   62OPC    HW2  487   3.061   0.500   1.503  0.1135 -1.7592 -0.3532
   62OPC     MW  488   3.083   0.527   1.433 -0.0726 -0.6708 -0.0022
   63OPC     OW  489   1.151   3.789   1.815 -0.0195  0.2631 -0.0061
   63OPC    HW1  490   1.161   3.855   1.758 -0.0114  1.1862  1.0336
   63OPC    HW2  491   1.227   3.747   1.810  0.6312  1.3234  0.5177
   63OPC     MW  492   1.163   3.793   1.806  0.0778  0.5561  0.2249
   64OPC     OW  493   0.765   0.900   3.505  0.2567 -0.3276 -0.4118
   64OPC    HW1  494   0.846   0.891   3.473  0.1843 -2.8616 -0.0348
   64OPC    HW2  495   0.777   0.951   3.575  1.4502 -0.2797 -0.6335
   64OPC     MW  496   0.779   0.907   3.511  0.4223 -0.6948 -0.3889
   65OPC     OW  497   2.341   2.957   0.364 -0.3536 -0.0715 -0.2435
   65OPC    HW1  498   2.360   3.036   0.333 -0.0102 -0.5007 -1.1713
   65OPC    HW2  499   2.292   2.973   0.434  0.2217  0.9687 -0.0714
   65OPC     MW  500   2.336   2.971   0.369 -0.2179  0.0188 -0.3551
   66OPC     OW  501   2.267   1.170   0.796 -0.0493  0.0289  0.0584
   66OPC    HW1  502   2.218   1.163   0.723  0.4708  1.6966 -0.5092
   66OPC    HW2  503   2.208   1.188   0.858 -0.3191  0.5626 -0.3403
   66OPC     MW  504   2.251   1.172   0.794 -0.0123  0.3542 -0.0843
   67OPC     OW  505   0.680   4.688   4.415  0.6156 -0.3935 -1.0671
   67OPC    HW1  506   0.748   4.668   4.466  2.0639 -0.1023 -2.7474
   67OPC    HW2  507   0.634   4.745   4.462  2.2895  0.4354 -0.3470
   67OPC     MW  508   0.683   4.693   4.429  1.0768 -0.2282 -1.2090
   68OPC     OW  509   2.708   3.637   0.491  0.4767  0.1048 -0.2728
   68OPC    HW1  510   2.777   3.587   0.508  0.2928 -0.8987 -2.1901
   68OPC    HW2  511   2.641   3.593   0.527  0.3492 -0.9574 -1.7414
   68OPC     MW  512   2.708   3.623   0.499  0.4307 -0.2003 -0.7730
   69OPC     OW  513   1.399   1.636   3.574 -0.0393  0.2101  0.7757
   69OPC    HW1  514   1.426   1.633   3.657  1.7859 -1.5495  0.1858
   69OPC    HW2  515   1.384   1.552   3.555  3.2105  0.0409 -1.7388
   69OPC     MW  516   1.401   1.623   3.584  0.7104 -0.0749  0.3170
   70OPC     OW  517   2.923   0.194   4.545  0.4687 -0.3395 -0.0300
   70OPC    HW1  518   2.925   0.114   4.510 -0.4788  0.1788 -1.3524
   70OPC    HW2  519   2.871   0.239   4.491  1.6063  1.3864  0.2430
   70OPC     MW  520   2.915   0.189   4.532  0.4967 -0.0080 -0.1850
   71OPC     OW  521   4.798   1.526   2.389 -0.2846 -0.5271 -0.4139
   71OPC    HW1  522   4.760   1.475   2.449 -1.3470  0.0796 -0.5393
   71OPC    HW2  523   4.777   1.489   2.313  0.6347 -1.0087 -0.4486
   71OPC     MW  524   4.789   1.513   2.387 -0.3059 -0.5087 -0.4375
   72OPC     OW  525   0.644   2.189   0.056 -0.5693  0.1387 -0.5854
   72OPC    HW1  526   0.559   2.176   0.048 -1.0072  1.7472  0.8402
   72OPC    HW2  527   0.666   2.228  -0.019 -0.8908 -0.9748 -1.2842
   72OPC     MW  528   0.635   2.193   0.044 -0.6815  0.2118 -0.4781
   73OPC     OW  529   3.748   0.936   2.001 -0.3497 -0.0836 -0.5266
   73OPC    HW1  530   3.801   0.909   2.065  0.0535  1.2521 -0.2617
   73OPC    HW2  531   3.790   0.913   1.928 -0.6203 -1.2559 -0.3290
   73OPC     MW  532   3.762   0.929   2.000 -0.3301 -0.0595 -0.4582
   74OPC     OW  533   0.702   3.532   0.417 -0.2436  0.2150  0.0728
   74OPC    HW1  534   0.750   3.548   0.346 -0.2842 -2.6605 -0.7316
   74OPC    HW2  535   0.620   3.535   0.387 -0.3177  0.0760  0.2597
   74OPC     MW  536   0.697   3.535   0.402 -0.2606 -0.2302 -0.0184
   75OPC     OW  537   3.177   2.951   0.152  0.3765 -0.6721  0.2709
   75OPC    HW1  538   3.232   3.018   0.139 -0.4283  0.1902  1.1366
   75OPC    HW2  539   3.158   2.924   0.072  0.5939  0.2537 -0.1025
   75OPC     MW  540   3.182   2.957   0.138  0.2899 -0.4081  0.3437
   76OPC     OW  541   4.181   2.891   4.099 -0.2597  0.5640  0.0482
   76OPC    HW1  542   4.265   2.910   4.086 -0.0966  0.2787  0.6683
   76OPC    HW2  543   4.142   2.969   4.101 -0.1013  0.6752 -0.8018
   76OPC     MW  544   4.187   2.905   4.097 -0.2120  0.5382  0.0141
   77OPC     OW  545   2.650   3.977   0.145 -0.1650  0.2377 -0.2043
   77OPC    HW1  546   2.636   3.900   0.184 -0.0609  0.1947 -0.2504
   77OPC    HW2  547   2.688   3.955   0.070 -3.0532  0.1144 -1.7623
   77OPC     MW  548   2.654   3.962   0.140 -0.5763  0.2133 -0.4413
   78OPC     OW  549   2.861   4.573   0.281 -0.2580  0.1417  0.5569
   78OPC    HW1  550   2.861   4.658   0.301 -0.5352  0.2104  0.2692
   78OPC    HW2  551   2.811   4.537   0.343  0.5447  0.0672  1.1712
   78OPC     MW  552   2.854   4.580   0.293 -0.1804  0.1409  0.6052
   79OPC     OW  553   2.884   0.239   3.756 -0.2300  0.3870 -0.0597
   79OPC    HW1  554   2.953   0.291   3.769  1.7738 -2.2099  0.3180
   79OPC    HW2  555   2.901   0.202   3.679 -0.5904 -1.1730  0.5879
   79OPC     MW  556   2.897   0.241   3.746  0.0128 -0.2271  0.0918
   80OPC     OW  557   0.549   1.863   1.997 -0.0414  0.5527  0.2240
   80OPC    HW1  558   0.493   1.876   1.931 -2.4401  0.1435  2.0555
   80OPC    HW2  559   0.535   1.932   2.049  0.2023 -0.2286  1.3516
   80OPC     MW  560   0.538   1.875   1.995 -0.3597  0.3769  0.6611
   81OPC     OW  561   1.417   4.445   2.115 -0.0654 -0.1790 -0.1588
   81OPC    HW1  562   1.395   4.467   2.196 -1.8197 -1.3961 -0.2467
   81OPC    HW2  563   1.444   4.520   2.080  0.7567  0.3744  1.5239
   81OPC     MW  564   1.418   4.459   2.122 -0.2031 -0.2770  0.0768
   82OPC     OW  565   2.439   2.880   0.058 -0.2102 -0.0377 -0.2098
   82OPC    HW1  566   2.393   2.907   0.127 -1.6999  0.1091 -1.2253
   82OPC    HW2  567   2.475   2.953   0.027 -0.0164 -0.0218  0.0416
   82OPC     MW  568   2.438   2.895   0.063 -0.4016 -0.0137 -0.3227
   83OPC     OW  569   2.802   4.496   3.713  0.0017 -0.0946 -0.0072
   83OPC    HW1  570   2.762   4.507   3.636  1.6452 -1.7515 -1.1718
   83OPC    HW2  571   2.778   4.416   3.738  0.4112 -0.0248  0.6385
   83OPC     MW  572   2.793   4.486   3.706  0.3051 -0.3290 -0.0838
   84OPC     OW  573   0.604   2.264   1.349 -0.6428 -0.3422 -0.5453
   84OPC    HW1  574   0.573   2.203   1.403 -0.6537  0.2851  0.1835
   84OPC    HW2  575   0.681   2.285   1.385 -0.9961  0.6241 -0.3442
   84OPC     MW  576   0.611   2.258   1.362 -0.6966 -0.1067 -0.4079
   85OPC     OW  577   2.028   3.701   1.941  0.0267  0.4892  0.9749
   85OPC    HW1  578   2.023   3.615   1.929 -0.3590  0.5008  1.0190
   85OPC    HW2  579   2.014   3.733   1.861 -2.0529  0.5546  1.3091
   85OPC     MW  580   2.025   3.693   1.927 -0.3375  0.5007  1.0307
   86OPC     OW  581   1.677   3.814   2.222  0.5422 -0.0578  0.4046
   86OPC    HW1  582   1.621   3.874   2.192  0.0604 -0.9454 -0.5137
   86OPC    HW2  583   1.641   3.789   2.298 -0.3094 -0.6125 -0.1725
   86OPC     MW  584   1.663   3.819   2.229  0.3453 -0.2708  0.1837
   87OPC     OW  585   4.716   1.130   4.488 -1.0288 -0.5696  0.1259
   87OPC    HW1  586   4.719   1.180   4.559 -0.1737 -0.0692 -0.2457
   87OPC    HW2  587   4.791   1.086   4.490  1.0339  2.3967 -2.5144
   87OPC     MW  588   4.727   1.131   4.498 -0.5977 -0.0575 -0.3192
   88OPC     OW  589   4.489   4.218   0.628 -0.0209 -0.5069 -0.5829
   88OPC    HW1  590   4.560   4.230   0.677  0.4769  2.7243 -1.8955
   88OPC    HW2  591   4.520   4.198   0.550 -0.6781 -1.1701 -0.6940
   88OPC     MW  592   4.504   4.217   0.624 -0.0443 -0.1278 -0.7932
   89OPC     OW  593   3.034   4.634   3.960 -0.2085 -0.2904 -0.1330
   89OPC    HW1  594   3.097   4.630   4.021 -0.6398  0.9074  0.4203
   89OPC    HW2  595   2.962   4.609   4.003 -0.3328 -0.4703 -0.4426
   89OPC     MW  596   3.033   4.629   3.975 -0.2904 -0.1402 -0.0970
   90OPC     OW  597   4.014   0.551   3.305 -0.8634 -0.6456  0.3342
   90OPC    HW1  598   4.055   0.580   3.234  2.6914  0.0761  2.4199
   90OPC    HW2  599   3.978   0.622   3.339 -0.9767 -0.6508  0.2275
   90OPC     MW  600   4.015   0.566   3.299 -0.3548 -0.5397  0.6264
   91OPC     OW  601   2.708   4.261   3.792 -0.3421 -0.1691  0.0561
   91OPC    HW1  602   2.754   4.207   3.843 -0.9480 -0.5141  0.2373
   91OPC    HW2  603   2.636   4.277   3.839 -1.2326 -1.0263 -0.9677
   91OPC     MW  604   2.704   4.256   3.806 -0.5630 -0.3464 -0.0684
   92OPC     OW  605   3.380   3.356   0.652 -0.1799  0.0413  0.1023
   92OPC    HW1  606   3.443   3.325   0.704  1.3835 -1.0783 -2.2380
   92OPC    HW2  607   3.308   3.353   0.701  1.2996 -0.1115  2.4124
   92OPC     MW  608   3.379   3.351   0.667  0.2695 -0.1466  0.0979
   93OPC     OW  609   1.627   4.259   1.713 -0.5361  0.1552  0.2128
   93OPC    HW1  610   1.688   4.314   1.743  0.8534 -0.1951 -1.7814
   93OPC    HW2  611   1.616   4.203   1.779  1.3415  0.2166  0.6436
   93OPC     MW  612   1.635   4.259   1.727 -0.0536  0.1128 -0.0182
   94OPC     OW  613   0.798   3.357   1.955  0.0620 -0.2181  0.4040
   94OPC    HW1  614   0.787   3.405   2.027  0.9762 -0.4942  0.7462
   94OPC    HW2  615   0.856   3.296   1.980 -0.2571 -0.8403 -0.3247
   94OPC     MW  616   0.805   3.355   1.969  0.1499 -0.3508  0.3469
   95OPC     OW  617   4.515   3.799   4.700  0.1459 -0.7433 -0.4185
   95OPC    HW1  618   4.538   3.722   4.734  0.5178  0.8565  3.5017
   95OPC    HW2  619   4.484   3.844   4.768  0.7292  2.9011 -2.2564
   95OPC     MW  620   4.514   3.795   4.715  0.2868  0.0315 -0.1109
   96OPC     OW  621   4.738   1.584   4.050  0.3283 -0.2393  0.6247
   96OPC    HW1  622   4.704   1.626   3.982 -1.0639 -0.0554  1.3839
   96OPC    HW2  623   4.767   1.509   4.017  1.5298  0.6668 -0.4979
   96OPC     MW  624   4.738   1.579   4.035  0.2999 -0.0783  0.5710
   97OPC     OW  625   4.753   4.079   0.200  0.2834  0.4460  0.7396
   97OPC    HW1  626   4.754   4.052   0.117  0.1425  0.6344  0.6756
   97OPC    HW2  627   4.750   4.005   0.245 -0.0857  0.3496  0.5646
   97OPC     MW  628   4.752   4.064   0.194  0.2079  0.4594  0.7043
   98OPC     OW  629   3.774   1.049   3.679  0.6472 -0.6923 -0.1064
   98OPC    HW1  630   3.787   1.095   3.753  1.0823 -0.5584 -0.2632
   98OPC    HW2  631   3.854   1.043   3.645  0.3840 -0.3705 -0.7990
   98OPC     MW  632   3.788   1.055   3.685  0.6726 -0.6250 -0.2320
   99OPC     OW  633   3.770   1.975   4.784 -0.2811 -0.6762  0.5150
   99OPC    HW1  634   3.829   2.036   4.761 -0.1072 -0.6762  0.9552
   99OPC    HW2  635   3.696   2.021   4.792  0.1159 -0.2724  2.1444
   99OPC     MW  636   3.768   1.991   4.781 -0.1968 -0.6166  0.8209
  100OPC     OW  637   1.778   0.037   3.852  0.7439 -0.8536 -0.6287
  100OPC    HW1  638   1.827   0.107   3.832 -0.2612 -0.5200 -2.1844
  100OPC    HW2  639   1.702   0.072   3.875  0.3361 -1.4070 -1.0951
  100OPC     MW  640   1.774   0.053   3.852  0.5351 -0.8861 -0.9274
  101OPC     OW  641   0.724   3.745   0.616  0.8004 -0.3015 -0.4376
  101OPC    HW1  642   0.672   3.683   0.582  1.3655 -0.6881 -0.6002
  101OPC    HW2  643   0.725   3.806   0.554  1.2933 -0.7111 -0.8406
  101OPC     MW  644   0.716   3.745   0.602  0.9567 -0.4193 -0.5212
  102OPC     OW  645   4.637   2.260   0.382  0.0970 -0.2139  0.0047
  102OPC    HW1  646   4.569   2.207   0.371 -0.3419  0.6175 -1.4985
  102OPC    HW2  647   4.664   2.241   0.463 -0.6592 -1.9878 -0.1030
  102OPC     MW  648   4.631   2.249   0.393 -0.0792 -0.3531 -0.2332
  103OPC     OW  649   0.213   3.932   1.908  0.2265 -0.4951 -0.3879
  103OPC    HW1  650   0.199   3.881   1.977 -0.3656  0.9434  0.6261
  103OPC    HW2  651   0.142   3.919   1.858  0.7948 -1.7557 -0.8955
  103OPC     MW  652   0.200   3.923   1.911  0.2230 -0.4689 -0.3131
  104OPC     OW  653   1.603   3.731   0.750 -0.1297 -0.2787 -0.0181
  104OPC    HW1  654   1.677   3.694   0.721  1.7816  1.2732  2.5265
  104OPC    HW2  655   1.591   3.798   0.696 -0.5321 -1.3243 -1.2841
  104OPC     MW  656   1.612   3.735   0.738  0.0932 -0.2040  0.1708
  105OPC     OW  657   1.813   1.184   1.161  0.2809 -0.4809  0.0817
  105OPC    HW1  658   1.766   1.232   1.216  0.1549  1.4621 -1.5997
  105OPC    HW2  659   1.873   1.147   1.211  0.0571  1.0374  1.5430
  105OPC     MW  660   1.815   1.185   1.176  0.2292  0.0305  0.0492
  106OPC     OW  661   0.913   1.830   0.622  0.5187  0.4843 -0.2657
  106OPC    HW1  662   0.866   1.826   0.548  1.1596  1.1482 -0.7170
  106OPC    HW2  663   0.862   1.878   0.675  0.0787  0.0491 -0.2849
  106OPC     MW  664   0.898   1.836   0.619  0.5484  0.5180 -0.3352
  107OPC     OW  665   0.834   2.047   4.218 -0.5495  0.1363 -0.1026
  107OPC    HW1  666   0.825   1.961   4.233  1.8717  0.1462  2.1335
  107OPC    HW2  667   0.789   2.083   4.284  0.4069  0.5051  0.3576
  107OPC     MW  668   0.826   2.039   4.230 -0.0505  0.1923  0.2956
  108OPC     OW  669   4.067   4.253   3.197 -0.1858  0.1719  0.1021
  108OPC    HW1  670   4.106   4.183   3.163 -0.8336 -0.6467  0.9898
  108OPC    HW2  671   3.992   4.221   3.230 -0.7787  1.3900 -0.0229
  108OPC     MW  672   4.062   4.238   3.197 -0.3693  0.2308  0.2148
  109OPC     OW  673   4.664   1.771   2.413  0.2904  0.1063 -0.2696
  109OPC    HW1  674   4.701   1.695   2.393 -1.0756 -0.9314  0.8519
  109OPC    HW2  675   4.588   1.769   2.369 -0.6763 -0.1699  1.2944
  109OPC     MW  676   4.658   1.760   2.404 -0.0541 -0.0878  0.1271
  110OPC     OW  677   0.441   0.237   2.163  0.0143  0.0212  0.7075
  110OPC    HW1  678   0.400   0.217   2.237  0.0196  1.7754  1.2328
  110OPC    HW2  679   0.382   0.222   2.101  0.3036 -2.3524  0.9287
  110OPC     MW  680   0.427   0.232   2.165  0.0578 -0.0703  0.8178
  111OPC     OW  681   3.415   2.447   0.784  0.1271 -0.2440  0.4323
  111OPC    HW1  682   3.355   2.427   0.844 -1.2938  0.8781 -0.5560
  111OPC    HW2  683   3.408   2.534   0.777 -0.3513 -0.4167 -1.9504
  111OPC     MW  684   3.405   2.457   0.792 -0.1535 -0.1036 -0.0657
  112OPC     OW  685   1.150   3.304   0.368 -0.3278 -1.1484 -0.1764
  112OPC    HW1  686   1.186   3.249   0.425 -1.0435 -1.5506 -0.0961
  112OPC    HW2  687   1.102   3.251   0.317 -1.4224 -0.5606  0.2039
  112OPC     MW  688   1.148   3.288   0.369 -0.5952 -1.1210 -0.1083
  113OPC     OW  689   1.494   3.114   1.038 -0.2410  0.3928  0.0461
  113OPC    HW1  690   1.574   3.088   1.062  0.2694  2.5224  0.8883
  113OPC    HW2  691   1.471   3.169   1.102 -2.4340 -0.2053 -0.1440
  113OPC     MW  692   1.503   3.118   1.051 -0.4895  0.6191  0.1425
  114OPC     OW  693   3.772   3.082   4.043 -0.1800 -0.3522  0.0644
  114OPC    HW1  694   3.758   3.135   4.111 -1.4026 -0.4965 -0.0491
  114OPC    HW2  695   3.727   3.120   3.978  0.6260 -0.4406 -0.5582
  114OPC     MW  696   3.763   3.095   4.044 -0.2414 -0.3866 -0.0443
  115OPC     OW  697   3.459   3.668   1.169  0.1445 -0.4137 -0.0734
  115OPC    HW1  698   3.545   3.654   1.164  0.2282 -0.2182  0.6116
  115OPC    HW2  699   3.434   3.616   1.235 -0.7068 -2.3285 -1.8131
  115OPC     MW  700   3.468   3.658   1.178  0.0311 -0.6676 -0.2291
  116OPC     OW  701   0.650   2.987   4.638 -0.3152 -0.1163 -0.0815
  116OPC    HW1  702   0.595   3.055   4.634 -0.1571  0.1122  1.1257
  116OPC    HW2  703   0.678   2.978   4.556 -0.4446  1.1906 -0.2961
  116OPC     MW  704   0.646   2.996   4.625 -0.3110  0.1106  0.0651
  117OPC     OW  705   4.149   3.049   3.378 -0.0388 -0.2365 -0.2949
  117OPC    HW1  706   4.206   3.082   3.322  0.6264 -1.1512 -0.1872
  117OPC    HW2  707   4.112   2.983   3.333  0.6557 -1.1153  0.3802
  117OPC     MW  708   4.152   3.044   3.363  0.1621 -0.5014 -0.1793
  118OPC     OW  709   3.947   2.186   4.696 -0.4555 -0.0564 -0.2766
  118OPC    HW1  710   3.999   2.167   4.629 -1.0746 -1.7033 -0.3489
  118OPC    HW2  711   3.914   2.264   4.676 -1.5538 -1.0050 -2.5373
  118OPC     MW  712   3.950   2.195   4.683 -0.7092 -0.4399 -0.6213
  119OPC     OW  713   2.993   2.492   3.517  0.1775 -0.3129 -0.2193
  119OPC    HW1  714   2.929   2.437   3.495  1.0372 -1.7084  0.6056
  119OPC    HW2  715   2.990   2.553   3.455 -2.0099 -0.2565 -0.1417
  119OPC     MW  716   2.983   2.492   3.505 -0.0187 -0.5107 -0.0859
  120OPC     OW  717   1.366   0.433   3.110  0.2677  0.0429 -0.2360
  120OPC    HW1  718   1.428   0.467   3.059 -0.2596 -0.7610 -1.4482
  120OPC    HW2  719   1.396   0.353   3.129  0.2531  0.1725  0.3591
  120OPC     MW  720   1.380   0.426   3.106  0.1877 -0.0567 -0.3271
  121OPC     OW  721   2.568   2.022   1.570 -0.1037 -0.3304  0.2052
  121OPC    HW1  722   2.651   2.036   1.593 -0.4307 -0.1903  1.3652
  121OPC    HW2  723   2.534   2.103   1.566 -0.3668 -0.4201  0.5198
  121OPC     MW  724   2.575   2.036   1.573 -0.1909 -0.3229  0.4231
  122OPC     OW  725   1.063   4.248   0.794  0.4368  0.3560  0.0587
  122OPC    HW1  726   0.994   4.195   0.785 -0.4635  1.4084  0.4255
  122OPC    HW2  727   1.131   4.194   0.794 -0.4250 -0.7687  0.1645
  122OPC     MW  728   1.063   4.232   0.793  0.1765  0.3455  0.1285
  123OPC     OW  729   2.753   3.677   1.125 -0.1608 -0.4064 -0.5099
  123OPC    HW1  730   2.802   3.628   1.177 -0.7446 -0.8457 -0.3605
  123OPC    HW2  731   2.762   3.640   1.046  1.0313  0.4891 -0.8211
  123OPC     MW  732   2.761   3.665   1.121 -0.0707 -0.3390 -0.5338
  124OPC     OW  733   3.644   0.414   0.268 -0.8236  0.2483 -0.1297
  124OPC    HW1  734   3.588   0.418   0.201  0.7047 -1.6765 -1.6302
  124OPC    HW2  735   3.598   0.372   0.330 -1.3808 -0.4687 -0.9998
  124OPC     MW  736   3.629   0.408   0.267 -0.6802 -0.1420 -0.4799
  125OPC     OW  737   0.214   2.919   4.772 -0.3355 -0.0252  0.0865
  125OPC    HW1  738   0.180   2.982   4.820 -0.9430 -1.1715  1.2199
  125OPC    HW2  739   0.160   2.914   4.703 -0.1035  0.8632 -0.1728
  125OPC     MW  740   0.201   2.927   4.769 -0.3910 -0.0634  0.2155
  126OPC     OW  741   0.363   4.673   0.197 -1.1108  0.2242  0.4435
  126OPC    HW1  742   0.426   4.712   0.151 -0.6063  0.7554  1.5287
  126OPC    HW2  743   0.377   4.702   0.278 -1.8361 -0.8276  0.9668
  126OPC     MW  744   0.375   4.683   0.202 -1.1434  0.1473  0.6811
  127OPC     OW  745   2.051   0.202   4.510  0.5022  0.4540 -0.7512
  127OPC    HW1  746   2.013   0.155   4.573  3.1111 -0.9141 -0.0277
  127OPC    HW2  747   1.987   0.254   4.481 -1.2148  0.0819  1.9913
  127OPC     MW  748   2.036   0.203   4.515  0.6340  0.1969 -0.2394
  128OPC     OW  749   0.963   3.153   2.035  0.3475 -0.1226 -0.1004
  128OPC    HW1  750   1.030   3.195   2.073 -0.6286  1.9191 -0.4995
  128OPC    HW2  751   1.001   3.099   1.979  1.7110 -0.7425  1.3438
  128OPC     MW  752   0.978   3.151   2.033  0.4047  0.0873  0.0540
  129OPC     OW  753   4.669   1.251   4.735  0.7717 -0.0887 -0.1877
  129OPC    HW1  754   4.720   1.308   4.776 -0.4498  0.3418  0.8254
  129OPC    HW2  755   4.626   1.212   4.800 -0.7197  0.1151 -1.0058
  129OPC     MW  756   4.670   1.253   4.751  0.3707  0.0050 -0.1588
  130OPC     OW  757   0.361   3.458   4.011  0.7276 -0.6313  0.4082
  130OPC    HW1  758   0.419   3.513   3.975  0.5185 -0.8631 -0.2798
  130OPC    HW2  759   0.379   3.381   3.974  0.6929 -0.9381  1.0069
  130OPC     MW  760   0.373   3.455   4.000  0.6916 -0.7108  0.3949
  131OPC     OW  761   0.461   1.239   2.737 -0.5053 -0.0678 -0.6415
  131OPC    HW1  762   0.499   1.162   2.723 -0.0206 -0.2547  1.4066
  131OPC    HW2  763   0.529   1.294   2.747 -0.8420  0.5172 -1.4319
  131OPC     MW  764   0.477   1.236   2.737 -0.4834 -0.0090 -0.4557
  132OPC     OW  765   3.008   3.773   0.898 -0.0216  0.0922  0.6985
  132OPC    HW1  766   2.923   3.754   0.898 -0.0116 -0.1600  2.5141
  132OPC    HW2  767   3.016   3.828   0.965  1.0747  1.0852 -0.2092
  132OPC     MW  768   2.997   3.778   0.908  0.1419  0.2015  0.8326
  133OPC     OW  769   3.579   4.472   1.874 -0.0014  0.0440 -0.2305
  133OPC    HW1  770   3.633   4.428   1.821 -2.6680 -2.1801 -1.3845
  133OPC    HW2  771   3.526   4.409   1.906 -1.4540  1.9487  1.3698
  133OPC     MW  772   3.579   4.456   1.871 -0.6100 -0.0031 -0.1646
  134OPC     OW  773   1.907   0.991   2.662 -0.2870  0.1665  0.1285
  134OPC    HW1  774   1.968   1.033   2.616 -0.2949  0.8182  0.6887
  134OPC    HW2  775   1.936   0.996   2.744 -0.9146  0.1800  0.3550
  134OPC     MW  776   1.920   0.998   2.668 -0.3809  0.2648  0.2446
  135OPC     OW  777   0.564   0.084   0.009 -0.0170  0.3568  0.1940
  135OPC    HW1  778   0.586   0.144   0.068  2.2322  0.7288 -0.9500
  135OPC    HW2  779   0.538   0.131  -0.060 -1.2784 -0.0621  0.3529
  135OPC     MW  780   0.563   0.100   0.008  0.1290  0.3499  0.0486
  136OPC     OW  781   2.788   1.710   1.743 -0.3994  0.3562  0.1328
  136OPC    HW1  782   2.711   1.698   1.784 -0.4345  0.1875  0.0196
  136OPC    HW2  783   2.765   1.748   1.668 -0.3944  0.1016  0.0014
  136OPC     MW  784   2.773   1.714   1.738 -0.4039  0.2937  0.0967
  137OPC     OW  785   0.592   1.608   4.404 -0.2699 -0.2916  0.3877
  137OPC    HW1  786   0.527   1.565   4.442  0.5463 -0.9732  1.0714
  137OPC    HW2  787   0.664   1.570   4.438  0.4819  1.2265  0.5852
  137OPC     MW  788   0.593   1.596   4.415 -0.0383 -0.1680  0.5178
  138OPC     OW  789   2.056   3.753   1.588 -0.1673  0.1158  0.2981
  138OPC    HW1  790   2.066   3.833   1.621 -0.3513 -0.5936  2.1522
  138OPC    HW2  791   1.970   3.742   1.585 -0.1476  0.0528 -0.1548
  138OPC     MW  792   2.045   3.763   1.592 -0.1916  0.0017  0.5051
  139OPC     OW  793   0.819   2.104   2.856  0.1038 -0.6334 -0.3634
  139OPC    HW1  794   0.871   2.111   2.925 -0.6842 -0.0197  0.1901
  139OPC    HW2  795   0.873   2.109   2.788  1.0139 -2.2019  0.1887
  139OPC     MW  796   0.834   2.106   2.856  0.1219 -0.7744 -0.2000
  140OPC     OW  797   4.392   1.876   3.321  0.0118 -0.6964  0.2420
  140OPC    HW1  798   4.404   1.806   3.271  0.2986 -0.9719  0.6895
  140OPC    HW2  799   4.442   1.937   3.283  0.2059 -0.8958  0.1735
  140OPC     MW  800   4.401   1.875   3.308  0.0827 -0.7666  0.2979
  141OPC     OW  801   4.546   4.059   4.105  0.1542  0.0094  0.6948
  141OPC    HW1  802   4.476   4.108   4.125 -1.0677 -0.2846 -2.4166
  141OPC    HW2  803   4.513   3.995   4.056  2.4112 -1.1406  0.5519
  141OPC     MW  804   4.531   4.057   4.101  0.3068 -0.2038  0.2143
  142OPC     OW  805   0.936   1.282   1.946  0.4339  0.6705  0.3734
  142OPC    HW1  806   0.859   1.304   1.910  0.8270  0.0546 -0.9081
  142OPC    HW2  807   0.946   1.341   2.010 -2.0084 -0.3641  1.8865
  142OPC     MW  808   0.926   1.294   1.950  0.1312  0.4267  0.4076
  143OPC     OW  809   4.306   2.135   2.951 -0.3481  0.8972  0.5626
  143OPC    HW1  810   4.373   2.113   2.900 -0.2729  0.7663  0.7170
  143OPC    HW2  811   4.241   2.083   2.925 -0.2961  0.7976  0.6339
  143OPC     MW  812   4.306   2.124   2.939 -0.3293  0.8632  0.5959
  144OPC     OW  813   4.264   2.300   1.325 -0.0993  0.1814  0.3152
  144OPC    HW1  814   4.267   2.215   1.304 -1.2451  0.3173 -0.4797
  144OPC    HW2  815   4.334   2.311   1.376 -0.5879 -1.5177  1.4532
  144OPC     MW  816   4.275   2.289   1.330 -0.3407 -0.0494  0.3659
  145OPC     OW  817   4.431   3.547   3.941  0.5399 -0.3625 -0.2712
  145OPC    HW1  818   4.439   3.546   4.028  1.4529  0.1846 -0.3409
  145OPC    HW2  819   4.461   3.470   3.917 -2.3035 -1.7123  0.0646
  145OPC     MW  820   4.437   3.536   3.951  0.2549 -0.4811 -0.2320
  146OPC     OW  821   1.188   4.660   2.694 -0.6513 -0.1542 -0.8710
  146OPC    HW1  822   1.133   4.710   2.739 -0.1089 -0.3559  0.0354
  146OPC    HW2  823   1.229   4.614   2.755  2.2034  1.6222 -1.2504
  146OPC     MW  824   1.186   4.661   2.709 -0.1494  0.0782 -0.7932
  147OPC     OW  825   0.405   4.317   4.777 -0.0372 -0.3421  0.1571
  147OPC    HW1  826   0.365   4.333   4.701  2.2826 -0.5877 -1.1929
  147OPC    HW2  827   0.362   4.247   4.808 -1.1882 -0.0776 -0.7512
  147OPC     MW  828   0.392   4.309   4.771  0.1355 -0.3393 -0.1767
  148OPC     OW  829   3.542   3.744   3.546 -0.0033 -0.0394  0.3172
  148OPC    HW1  830   3.516   3.823   3.522  0.2834  0.3301  1.2007
  148OPC    HW2  831   3.471   3.695   3.536  0.1401  0.0441 -1.4243
  148OPC     MW  832   3.528   3.748   3.541  0.0602  0.0277  0.1904
  149OPC     OW  833   1.052   4.305   4.615 -0.4690 -0.6976 -0.1466
  149OPC    HW1  834   1.117   4.319   4.557 -0.1965  0.5699  0.4169
  149OPC    HW2  835   1.093   4.271   4.683 -0.2898  0.4590  0.3573
  149OPC     MW  836   1.068   4.302   4.616 -0.4023 -0.3397  0.0112
  150OPC     OW  837   4.024   0.209   3.947  0.2401  0.2892  0.3671
  150OPC    HW1  838   4.079   0.271   3.919  0.9317 -0.6693 -0.4868
  150OPC    HW2  839   4.007   0.164   3.874 -2.8947  1.4233  0.2544
  150OPC     MW  840   4.030   0.212   3.932 -0.1209  0.3151  0.2242
  151OPC     OW  841   0.619   4.654   0.657  0.2147  0.1066 -0.4199
  151OPC    HW1  842   0.703   4.679   0.651  0.0274  0.7739 -0.2835
  151OPC    HW2  843   0.589   4.664   0.576  0.2131  0.0467 -0.4269
  151OPC     MW  844   0.627   4.659   0.644  0.1868  0.1962 -0.4008
  152OPC     OW  845   3.747   3.110   1.064  0.2556  0.6536 -0.7425
  152OPC    HW1  846   3.741   3.190   1.028  0.4683  0.4153 -1.3163
  152OPC    HW2  847   3.795   3.065   1.006  2.4905  0.8504  0.8303
  152OPC     MW  848   3.753   3.116   1.050  0.6174  0.6475 -0.5950
  153OPC     OW  849   2.192   2.101   2.209 -0.0255  0.5030  0.8132
  153OPC    HW1  850   2.147   2.096   2.283  2.1356  0.1287  2.1733
  153OPC    HW2  851   2.238   2.174   2.216  1.7362 -0.5458  0.8083
  153OPC     MW  852   2.192   2.111   2.221  0.5541  0.2929  1.0134
  154OPC     OW  853   2.184   1.234   2.968 -0.4771  0.4038 -0.2377
  154OPC    HW1  854   2.272   1.231   2.970 -0.4421  1.4494  1.4813
  154OPC    HW2  855   2.167   1.286   2.900  0.0700 -2.0984 -2.4781
  154OPC     MW  856   2.195   1.241   2.958 -0.3911  0.1886 -0.3147
  155OPC     OW  857   1.295   2.039   0.094 -0.2951 -0.6393 -0.4123
  155OPC    HW1  858   1.219   2.037   0.138  0.7540  0.7669  1.5835
  155OPC    HW2  859   1.347   1.988   0.141  0.4259 -0.4372 -0.9716
  155OPC     MW  860   1.291   2.031   0.107 -0.0337 -0.4017 -0.2001
  156OPC     OW  861   4.154   4.536   4.425  0.1671 -0.0764 -0.1801
  156OPC    HW1  862   4.074   4.553   4.395 -0.1330  0.3891  0.8214
  156OPC    HW2  863   4.145   4.545   4.512  1.7631  2.0021 -0.1540
  156OPC     MW  864   4.141   4.540   4.434  0.3586  0.2995 -0.0281
  157OPC     OW  865   0.253   4.290   2.680  0.4592 -0.0784  0.3010
  157OPC    HW1  866   0.231   4.334   2.752 -0.1368  1.1610 -0.6001
  157OPC    HW2  867   0.334   4.319   2.662  0.2626  0.2704 -0.0175
  157OPC     MW  868   0.262   4.301   2.688  0.3421  0.1559  0.1210
  158OPC     OW  869   3.438   3.465   2.476  0.5325  0.4327  0.5524
  158OPC    HW1  870   3.442   3.383   2.506  0.1253 -0.6219 -2.0156
  158OPC    HW2  871   3.520   3.480   2.448  0.8559  1.3127  1.8945
  158OPC     MW  872   3.451   3.455   2.476  0.5201  0.4069  0.3713
  159OPC     OW  873   0.040   4.050   3.251  0.5379  0.3146 -0.8915
  159OPC    HW1  874   0.083   4.082   3.321  0.0185  0.1420 -0.4900
  159OPC    HW2  875   0.062   3.965   3.251 -2.8315 -0.7888  1.7021
  159OPC     MW  876   0.050   4.042   3.262 -0.0366  0.1259 -0.4491
  160OPC     OW  877   0.701   0.638   1.124  0.1708  0.0371 -0.2899
  160OPC    HW1  878   0.666   0.672   1.196 -3.5990 -0.6182 -1.5943
  160OPC    HW2  879   0.752   0.701   1.093 -0.0664  1.2382  1.6464
  160OPC     MW  880   0.703   0.652   1.130 -0.4212  0.1177 -0.1965
  161OPC     OW  881   0.528   2.795   1.002 -0.4125  0.2543 -0.0881
  161OPC    HW1  882   0.511   2.756   1.078 -0.1638  0.9052  0.2986
  161OPC    HW2  883   0.513   2.879   1.017 -1.8375  0.2349 -1.1697
  161OPC     MW  884   0.523   2.801   1.015 -0.5863  0.3476 -0.1908
  162OPC     OW  885   2.235   0.900   2.328 -0.4966 -0.4240 -0.0294
  162OPC    HW1  886   2.192   0.836   2.371 -1.0512  0.2474  0.4362
  162OPC    HW2  887   2.318   0.890   2.354 -0.5629 -1.0098 -0.0283
  162OPC     MW  888   2.241   0.889   2.339 -0.5883 -0.4114  0.0395
  163OPC     OW  889   3.099   0.944   0.865  0.2257  0.0113 -0.2838
  163OPC    HW1  890   3.064   0.990   0.930  0.7831  0.1271 -0.0604
  163OPC    HW2  891   3.185   0.950   0.879  0.3054 -1.6104  0.1214
  163OPC     MW  892   3.106   0.952   0.877  0.3198 -0.2111 -0.1910
  164OPC     OW  893   2.619   0.928   1.296 -0.3592  0.1225 -0.1476
  164OPC    HW1  894   2.619   0.969   1.373  0.5776  0.0392 -0.0922
  164OPC    HW2  895   2.569   0.979   1.246 -0.1338  0.7275  0.2334
  164OPC     MW  896   2.612   0.942   1.300 -0.1875  0.1996 -0.0831
  165OPC     OW  897   0.591   0.320   3.562 -0.4406  0.4703  0.4819
  165OPC    HW1  898   0.617   0.240   3.536 -0.3400  0.0948  1.6667
  165OPC    HW2  899   0.643   0.337   3.630 -1.4951  0.8701  1.2170
  165OPC     MW  900   0.603   0.311   3.568 -0.5815  0.4739  0.7654
  166OPC     OW  901   1.781   2.253   4.258  0.2713 -0.0024  0.3330
  166OPC    HW1  902   1.852   2.203   4.266  0.1614 -0.1032  0.6854
  166OPC    HW2  903   1.715   2.197   4.270  0.1395  0.1520  0.3291
  166OPC     MW  904   1.782   2.237   4.261  0.2357  0.0055  0.3846
  167OPC     OW  905   0.222   3.111   1.813  0.2616 -0.4312  0.4573
  167OPC    HW1  906   0.250   3.182   1.771  0.5153 -0.6725  0.2137
  167OPC    HW2  907   0.169   3.072   1.756 -0.1439 -0.2680  0.7148
  167OPC     MW  908   0.219   3.116   1.799  0.2391 -0.4427  0.4594
  168OPC     OW  909   2.748   4.211   0.260 -0.4507  0.4489  0.0301
  168OPC    HW1  910   2.806   4.186   0.321 -1.2352  0.3063  0.7268
  168OPC    HW2  911   2.729   4.136   0.219 -1.8435  0.0682  1.2939
  168OPC     MW  912   2.754   4.196   0.263 -0.7724  0.3715  0.3197
  169OPC     OW  913   1.803   4.286   3.900  0.1038  0.1540 -0.1404
  169OPC    HW1  914   1.845   4.260   3.828  0.1262 -2.4037  0.6893
  169OPC    HW2  915   1.835   4.233   3.962 -1.2908  0.9924  1.3654
  169OPC     MW  916   1.814   4.274   3.898 -0.0989 -0.1001  0.2047
  170OPC     OW  917   0.317   1.027   2.543 -0.2153  0.0239 -1.2108
  170OPC    HW1  918   0.374   1.026   2.610 -0.1849  0.4485 -1.2283
  170OPC    HW2  919   0.288   0.945   2.540 -0.4407  0.0746 -0.4822
  170OPC     MW  920   0.321   1.015   2.553 -0.2441  0.0942 -1.1058
  171OPC     OW  921   1.881   1.946   2.529  0.0167  0.3347 -0.2638
  171OPC    HW1  922   1.953   1.934   2.578 -0.6959 -1.8358  0.3913
  171OPC    HW2  923   1.899   2.018   2.484  1.8768  0.8643  1.1586
  171OPC     MW  924   1.894   1.955   2.530  0.1862  0.0923  0.0430
  172OPC     OW  925   3.476   0.007   1.818 -0.3823 -0.1928  0.2643
  172OPC    HW1  926   3.421  -0.037   1.767 -0.6100 -1.1843  1.3022
  172OPC    HW2  927   3.527  -0.056   1.851  0.6466  0.5756  0.2025
  172OPC     MW  928   3.476  -0.009   1.816 -0.2639 -0.2258  0.4085
  173OPC     OW  929   2.204   0.173   1.856  0.0974  0.2468 -0.4766
  173OPC    HW1  930   2.195   0.237   1.798 -1.7931  0.1941 -0.2913
  173OPC    HW2  931   2.204   0.100   1.807 -0.4745  0.2528 -0.4855
  173OPC     MW  932   2.203   0.172   1.840 -0.2664  0.2399 -0.4506
  174OPC     OW  933   4.556   2.494   2.321 -0.0561  0.4482 -0.2072
  174OPC    HW1  934   4.543   2.580   2.320  1.3433  0.7318 -2.6871
  174OPC    HW2  935   4.613   2.483   2.385 -0.3982  1.3469  0.2661
  174OPC     MW  936   4.563   2.505   2.330  0.1001  0.6229 -0.5035
  175OPC     OW  937   2.312   3.098   1.277  0.2644 -0.6398 -0.3072
  175OPC    HW1  938   2.243   3.140   1.311  0.8228 -0.5075  0.6862
  175OPC    HW2  939   2.354   3.068   1.347  3.0216  2.0443 -0.6076
  175OPC     MW  940   2.308   3.100   1.292  0.7541 -0.2236 -0.2049
  176OPC     OW  941   1.861   1.369   0.810 -0.0364 -0.6313 -0.1933
  176OPC    HW1  942   1.842   1.434   0.865 -0.1947 -0.0622 -0.8936
  176OPC    HW2  943   1.885   1.411   0.737  0.6864 -1.3605 -0.3922
  176OPC     MW  944   1.862   1.385   0.807  0.0470 -0.6549 -0.3261
  177OPC     OW  945   3.996   4.506   2.703 -0.3220 -0.3573  0.3380
  177OPC    HW1  946   3.969   4.456   2.769 -2.6281  0.4893  0.1151
  177OPC    HW2  947   3.953   4.474   2.634  1.4141 -0.6945 -0.6569
  177OPC     MW  948   3.986   4.494   2.702 -0.4061 -0.2820  0.1582
  178OPC     OW  949   4.173   4.404   2.132  0.1106  0.3421  0.1496
  178OPC    HW1  950   4.195   4.321   2.147  0.8400  0.8627  2.3951
  178OPC    HW2  951   4.246   4.439   2.099  0.2761  0.3956  0.5636
  178OPC     MW  952   4.187   4.397   2.130  0.2429  0.4270  0.5425
  179OPC     OW  953   4.688   1.477   2.705 -0.2618 -0.1944  0.0949
  179OPC    HW1  954   4.600   1.474   2.703 -0.3361  0.0622  1.6695
  179OPC    HW2  955   4.711   1.393   2.710 -0.4029 -0.2717 -0.4701
  179OPC     MW  956   4.678   1.464   2.706 -0.2935 -0.1680  0.2440
  180OPC     OW  957   1.763   2.239   1.739 -0.5393 -0.0787 -0.0707
  180OPC    HW1  958   1.715   2.172   1.767  2.6018 -1.7041  1.9303
  180OPC    HW2  959   1.789   2.278   1.812  2.8605 -0.6513 -0.8228
  180OPC     MW  960   1.759   2.235   1.754  0.4270 -0.4034  0.1138
  181OPC     OW  961   4.620   4.486   1.126 -0.4262  0.0657  0.0250
  181OPC    HW1  962   4.585   4.423   1.077  0.0155 -0.4908  0.4178
  181OPC    HW2  963   4.651   4.542   1.067 -0.3315 -0.3533 -0.3336
  181OPC     MW  964   4.619   4.485   1.110 -0.3469 -0.0787  0.0301
  182OPC     OW  965   3.798   4.536   4.602 -0.0184 -0.1747 -0.1185
  182OPC    HW1  966   3.804   4.612   4.644  0.8254 -0.5793  0.5287
  182OPC    HW2  967   3.713   4.517   4.604 -0.4174  1.2911 -1.3130
  182OPC     MW  968   3.786   4.544   4.608  0.0472 -0.0181 -0.1996
  183OPC     OW  969   1.925   2.153   3.400  0.3450  0.2701  0.3692
  183OPC    HW1  970   1.847   2.187   3.380 -0.3028 -2.4024 -2.3687
  183OPC    HW2  971   1.906   2.083   3.447  0.9597 -0.9173 -1.0812
  183OPC     MW  972   1.911   2.148   3.404  0.3401 -0.3002 -0.2496
  184OPC     OW  973   3.005   1.633   0.370  0.2635  0.1735  0.1014
  184OPC    HW1  974   3.008   1.642   0.456  2.1925  0.1985  0.0882
  184OPC    HW2  975   3.059   1.567   0.354 -1.5669 -1.1645 -0.9843
  184OPC     MW  976   3.013   1.625   0.380  0.2780 -0.0204 -0.0609
  185OPC     OW  977   1.619   2.244   0.649 -0.3911  0.1555  0.2092
  185OPC    HW1  978   1.620   2.318   0.695 -2.0468 -0.3452  1.1393
  185OPC    HW2  979   1.538   2.241   0.616 -0.1232 -0.8731 -0.4228
  185OPC     MW  980   1.607   2.254   0.651 -0.5962 -0.0705  0.2532
  186OPC     OW  981   1.711   1.239   4.404 -0.1778 -0.3569 -0.2932
  186OPC    HW1  982   1.690   1.252   4.320  1.3071 -0.2520 -0.6684
  186OPC    HW2  983   1.634   1.223   4.442 -0.7359 -2.0198 -1.9673
  186OPC     MW  984   1.696   1.239   4.397 -0.0409 -0.5870 -0.5958
  187OPC     OW  985   2.015   1.207   3.177 -0.2121  0.5587  0.4517
  187OPC    HW1  986   1.943   1.178   3.137 -1.3024  0.2211  2.5349
  187OPC    HW2  987   2.064   1.235   3.111 -2.4693  1.3395 -1.0247
  187OPC     MW  988   2.011   1.207   3.161 -0.7066  0.6242  0.5413
  188OPC     OW  989   4.049   3.122   4.039 -0.0452  0.6879 -0.0526
  188OPC    HW1  990   4.061   3.137   3.954 -1.2020  0.8122 -0.2030
  188OPC    HW2  991   3.963   3.110   4.047 -0.5002  3.7606  1.5576
  188OPC     MW  992   4.038   3.123   4.028 -0.2835  1.1601  0.1626
  189OPC     OW  993   1.276   4.188   1.138  0.0570 -0.4088  0.1157
  189OPC    HW1  994   1.194   4.200   1.110 -1.2396 -2.2485  2.7132
  189OPC    HW2  995   1.291   4.104   1.122  0.9324 -0.4101  0.8847
  189OPC     MW  996   1.266   4.177   1.131 -0.0052 -0.6809  0.6130
  190OPC     OW  997   1.321   0.663   1.757  0.7443 -0.3831 -0.6960
  190OPC    HW1  998   1.377   0.724   1.783 -0.4131 -0.2775  1.9050
  190OPC    HW2  999   1.258   0.666   1.818 -1.5807 -1.1796 -2.8858
  190OPC     MW 1000   1.320   0.672   1.770  0.2298 -0.4852 -0.6352
  191OPC     OW 1001   1.697   0.701   4.393 -1.1297  0.5041 -0.3228
  191OPC    HW1 1002   1.738   0.681   4.468 -1.3790  0.6309 -0.1501
  191OPC    HW2 1003   1.733   0.647   4.335  1.1745  2.3538 -0.7481
  191OPC     MW 1004   1.709   0.690   4.396 -0.8261  0.7961 -0.3603
  192OPC     OW 1005   0.741   4.064   2.834 -0.3980 -0.4408 -0.2092
  192OPC    HW1 1006   0.763   4.128   2.779  1.6903 -0.3238  0.6481
  192OPC    HW2 1007   0.657   4.050   2.817 -0.4053  1.1527 -1.8061
  192OPC     MW 1008   0.732   4.072   2.823 -0.0906 -0.1879 -0.3185
  193OPC     OW 1009   2.856   0.177   0.002 -0.2478  0.1641 -0.4607
  193OPC    HW1 1010   2.871   0.168  -0.083 -2.9191 -0.4400 -0.9720
  193OPC    HW2 1011   2.925   0.140   0.039  1.4850  1.3170 -2.2856
  193OPC     MW 1012   2.868   0.171  -0.005 -0.3864  0.2452 -0.8058
  194OPC     OW 1013   3.344   1.730   3.313 -0.3715  0.4273  0.0999
  194OPC    HW1 1014   3.290   1.751   3.247 -2.1549 -1.7580  0.7307
  194OPC    HW2 1015   3.407   1.684   3.274 -0.5338  0.5294 -0.2904
  194OPC     MW 1016   3.345   1.726   3.297 -0.6589  0.1195  0.1357
  195OPC     OW 1017   2.658   4.409   0.439  0.5198 -0.0081 -0.5547
  195OPC    HW1 1018   2.685   4.347   0.384 -0.0138  0.0358 -0.8715
  195OPC    HW2 1019   2.585   4.439   0.401  0.8524  0.9141 -0.4849
  195OPC     MW 1020   2.651   4.404   0.425  0.4901  0.1345 -0.5912
  196OPC     OW 1021   2.962   1.777   4.141  0.0457  0.1691 -0.5025
  196OPC    HW1 1022   2.985   1.702   4.179 -1.5774  0.3487  0.9557
  196OPC    HW2 1023   2.976   1.837   4.202  0.7454  1.0166 -1.4466
  196OPC     MW 1024   2.968   1.775   4.155 -0.0907  0.3209 -0.4265
  197OPC     OW 1025   3.763   3.552   2.678 -0.6483  0.3515  0.1714
  197OPC    HW1 1026   3.846   3.573   2.694 -0.7396 -0.0740  1.3444
  197OPC    HW2 1027   3.759   3.468   2.700 -0.8426 -0.3264 -2.1889
  197OPC     MW 1028   3.775   3.543   2.684 -0.6905  0.1886 -0.0038
  198OPC     OW 1029   3.587   0.397   2.388  0.2570 -1.0095  0.3754
  198OPC    HW1 1030   3.551   0.469   2.354 -0.3090 -0.6630  1.6369
  198OPC    HW2 1031   3.632   0.363   2.321 -0.8978 -0.4444 -0.7521
  198OPC     MW 1032   3.588   0.402   2.373  0.0027 -0.8749  0.3951
  199OPC     OW 1033   1.358   0.573   3.340 -0.0432 -0.2305 -0.5120
  199OPC    HW1 1034   1.385   0.529   3.269 -1.6265  0.3340 -1.5066
  199OPC    HW2 1035   1.406   0.646   3.338  1.0468 -0.9058 -0.0764
  199OPC     MW 1036   1.369   0.577   3.329 -0.1161 -0.2469 -0.5946
  200OPC     OW 1037   1.323   3.548   4.151 -0.6229  0.0921  0.4843
  200OPC    HW1 1038   1.269   3.509   4.207 -1.7441 -0.3786 -0.8757
  200OPC    HW2 1039   1.351   3.482   4.101  0.0765  0.5603  0.2326
  200OPC     MW 1040   1.319   3.532   4.152 -0.6852  0.0917  0.2460
  201OPC     OW 1041   1.911   1.156   0.117  0.3449 -0.1439  0.1949
  201OPC    HW1 1042   1.920   1.241   0.103 -1.5507  0.0934  0.1242
  201OPC    HW2 1043   1.909   1.122   0.037 -0.0311 -0.0976  0.1815
  201OPC     MW 1044   1.912   1.164   0.103  0.0094 -0.1020  0.1825
  202OPC     OW 1045   4.357   2.516   0.588 -0.2238  0.0465 -0.4966
  202OPC    HW1 1046   4.327   2.488   0.666  1.1739 -0.7107 -0.1968
  202OPC    HW2 1047   4.420   2.572   0.610  0.5551 -0.5894 -1.0682
  202OPC     MW 1048   4.361   2.520   0.603  0.0975 -0.1594 -0.5368
  203OPC     OW 1049   0.244   1.872   4.365  0.8906 -0.2926  0.1481
  203OPC    HW1 1050   0.211   1.869   4.285 -0.0128 -0.8260  0.5278
  203OPC    HW2 1051   0.312   1.927   4.357 -0.0872  0.8613 -0.6605
  203OPC     MW 1052   0.249   1.880   4.352  0.6127 -0.2009  0.0846
  204OPC     OW 1053   1.527   4.705   0.896 -0.2706  0.1330  0.1443
  204OPC    HW1 1054   1.440   4.700   0.904 -0.2310 -0.8867  0.0172
  204OPC    HW2 1055   1.546   4.645   0.835  0.5324  0.2787  0.2371
  204OPC     MW 1056   1.517   4.695   0.888 -0.1462  0.0039  0.1393
  205OPC     OW 1057   1.036   3.396   3.070  0.3184 -0.3155 -0.5548
  205OPC    HW1 1058   0.974   3.448   3.037 -0.5944 -0.5066  0.7668
  205OPC    HW2 1059   1.024   3.402   3.156  1.4348 -1.2344 -0.3114
  205OPC     MW 1060   1.025   3.405   3.078  0.3485 -0.4796 -0.3235
  206OPC     OW 1061   1.834   0.764   2.548  0.5290 -0.1944 -0.2850
  206OPC    HW1 1062   1.912   0.739   2.517  1.1829 -1.4722  2.1623
  206OPC    HW2 1063   1.850   0.841   2.584  0.1477  0.4952 -1.5242
  206OPC     MW 1064   1.848   0.772   2.549  0.5692 -0.2813 -0.1066
  207OPC     OW 1065   4.253   1.503   2.087  0.3671 -0.2564  0.2712
  207OPC    HW1 1066   4.274   1.419   2.097  1.0327  0.0562  1.9160
  207OPC    HW2 1067   4.190   1.515   2.146  1.4937  0.7661  1.3273
  207OPC     MW 1068   4.247   1.492   2.097  0.6318 -0.0592  0.6702
  208OPC     OW 1069   2.275   0.268   4.033  0.1560  0.0105  0.1353
  208OPC    HW1 1070   2.347   0.220   4.032  0.4267  0.3805 -1.3880
  208OPC    HW2 1071   2.263   0.286   4.117  1.6034 -0.3899  0.4573
  208OPC     MW 1072   2.284   0.263   4.045  0.4100  0.0060 -0.0422
  209OPC     OW 1073   1.471   3.529   4.435  0.1618 -0.9535 -0.3372
  209OPC    HW1 1074   1.487   3.527   4.521  0.3687  1.0117 -0.2873
  209OPC    HW2 1075   1.547   3.506   4.400  0.3828 -0.7573  0.0076
  209OPC     MW 1076   1.485   3.526   4.443  0.2249 -0.6341 -0.2787
  210OPC     OW 1077   0.337   0.131   1.416 -0.4651 -0.3997  0.0677
  210OPC    HW1 1078   0.401   0.113   1.358  0.4846 -0.7417  1.1888
  210OPC    HW2 1079   0.373   0.110   1.493 -1.5705  0.4100  0.8244
  210OPC     MW 1080   0.352   0.125   1.419 -0.4881 -0.3306  0.3452
  211OPC     OW 1081   4.048   2.537   4.427 -0.0172  0.1977  0.0088
  211OPC    HW1 1082   3.973   2.540   4.383  0.8588  0.0005 -1.5725
  211OPC    HW2 1083   4.086   2.614   4.408  0.4603  0.0317  0.2715
  211OPC     MW 1084   4.043   2.549   4.418  0.1829  0.1439 -0.1857
  212OPC     OW 1085   3.147   1.487   2.577 -0.1046 -0.3060  0.7539
  212OPC    HW1 1086   3.214   1.526   2.537 -0.8190 -0.3494 -0.5268
  212OPC    HW2 1087   3.087   1.550   2.584  0.0913 -0.2375  1.9943
  212OPC     MW 1088   3.148   1.502   2.572 -0.1813 -0.3022  0.7479
  213OPC     OW 1089   0.325   1.387   4.443  0.0138  0.3927  0.0791
  213OPC    HW1 1090   0.316   1.472   4.461  0.8632  0.9638 -1.9200
  213OPC    HW2 1091   0.393   1.363   4.493  1.2294  1.4775 -0.9913
  213OPC     MW 1092   0.334   1.396   4.453  0.3188  0.6372 -0.3746
  214OPC     OW 1093   1.009   0.793   4.050 -0.1272 -0.5678  0.0016
  214OPC    HW1 1094   1.048   0.868   4.068  1.4069 -1.1189 -0.8475
  214OPC    HW2 1095   0.928   0.816   4.026  0.5183  0.8615 -0.8780
  214OPC     MW 1096   1.003   0.807   4.049  0.1948 -0.4381 -0.2542
  215OPC     OW 1097   1.865   0.044   2.971  0.2901  0.3643 -0.0651
  215OPC    HW1 1098   1.816   0.013   3.036  1.7714 -0.0553  0.9073
  215OPC    HW2 1099   1.835   0.124   2.959  1.5952  1.4600  2.9817
  215OPC     MW 1100   1.854   0.051   2.978  0.7018  0.4642  0.5286
  216OPC     OW 1101   4.802   2.831   0.469 -0.1698  0.2720 -0.0251
  216OPC    HW1 1102   4.800   2.747   0.493 -1.2959 -0.0112 -1.0119
  216OPC    HW2 1103   4.880   2.840   0.430  0.4501  0.0054  1.1226
  216OPC     MW 1104   4.813   2.820   0.467 -0.2446  0.1909 -0.0013
  217OPC     OW 1105   0.571   2.240   4.239  0.1088 -0.3430  0.3651
  217OPC    HW1 1106   0.631   2.236   4.302  0.4714 -2.2360 -0.0439
  217OPC    HW2 1107   0.513   2.299   4.269 -0.0951 -1.6532  2.7968
  217OPC     MW 1108   0.571   2.249   4.253  0.1322 -0.8162  0.6638
  218OPC     OW 1109   2.174   2.768   4.656 -0.1324  0.4265  0.3001
  218OPC    HW1 1110   2.226   2.742   4.592  0.4111  0.0280  0.8930
  218OPC    HW2 1111   2.188   2.709   4.720 -1.1142  0.4529  0.5636
  218OPC     MW 1112   2.184   2.755   4.656 -0.1972  0.3715  0.4265
  219OPC     OW 1113   1.302   1.561   2.443  0.2005  0.2387  0.7320
  219OPC    HW1 1114   1.287   1.640   2.476  0.3553  0.4251  0.3647
  219OPC    HW2 1115   1.375   1.535   2.484  0.5950  0.6179  0.2845
  219OPC     MW 1116   1.310   1.568   2.454  0.2816  0.3223  0.6117
  220OPC     OW 1117   4.831   4.476   3.300 -0.4522 -0.3790 -0.1955
  220OPC    HW1 1118   4.788   4.542   3.264  1.0954  0.1258 -1.2400
  220OPC    HW2 1119   4.911   4.483   3.266  0.4930 -1.2173  1.7073
  220OPC     MW 1120   4.837   4.487   3.289 -0.0839 -0.4284 -0.0689
  221OPC     OW 1121   0.258   0.442   2.976 -0.2685  0.9105 -0.1273
  221OPC    HW1 1122   0.249   0.514   2.927 -0.4104 -0.3604 -2.1171
  221OPC    HW2 1123   0.328   0.402   2.941  0.4183  0.5308  1.5697
  221OPC     MW 1124   0.267   0.446   2.963 -0.1880  0.6667 -0.1705
  222OPC     OW 1125   4.194   4.364   0.275  0.4516  0.4625  0.2084
  222OPC    HW1 1126   4.188   4.327   0.196  1.2695 -0.9020  0.7590
  222OPC    HW2 1127   4.271   4.404   0.273  0.4246  0.5198  0.2943
  222OPC     MW 1128   4.204   4.364   0.263  0.5684  0.2692  0.3024
  223OPC     OW 1129   0.395   2.397   0.401 -0.1837 -0.0494  0.0645
  223OPC    HW1 1130   0.445   2.416   0.332 -0.0600  0.1604  0.2079
  223OPC    HW2 1131   0.420   2.456   0.461 -0.7847  0.2160  0.0575
  223OPC     MW 1132   0.406   2.408   0.400 -0.2542  0.0207  0.0846
  224OPC     OW 1133   3.901   2.936   4.442  0.2376  0.1387 -0.7099
  224OPC    HW1 1134   3.896   2.941   4.529  0.1635  2.3734 -0.7878
  224OPC    HW2 1135   3.835   2.882   4.421 -0.3204  0.2979  0.5510
  224OPC     MW 1136   3.890   2.929   4.451  0.1441  0.4923 -0.5350
  225OPC     OW 1137   2.466   2.169   4.536  0.7916 -0.8095  0.0934
  225OPC    HW1 1138   2.538   2.194   4.493  0.2789 -3.3095 -2.5704
  225OPC    HW2 1139   2.475   2.082   4.541 -0.0957 -0.8442  3.6603
  225OPC     MW 1140   2.478   2.160   4.530  0.5847 -1.1839  0.2267
  226OPC     OW 1141   0.549   2.586   1.535  0.0671 -0.5293 -0.3515
  226OPC    HW1 1142   0.612   2.526   1.538 -0.6285 -1.2691  0.4900
  226OPC    HW2 1143   0.486   2.546   1.489 -1.2184 -1.3558  1.9256
  226OPC     MW 1144   0.549   2.571   1.529 -0.2256 -0.7608  0.1092
  227OPC     OW 1145   1.768   0.392   1.351  0.1069  0.2297 -0.4140
  227OPC    HW1 1146   1.827   0.385   1.287  0.0284  0.9364 -0.5715
  227OPC    HW2 1147   1.719   0.460   1.326 -0.4024  0.0235  0.0156
  227OPC     MW 1148   1.769   0.401   1.338  0.0201  0.3036 -0.3737
  228OPC     OW 1149   0.553   4.300   1.872 -0.0594 -0.5560 -1.0369
  228OPC    HW1 1150   0.513   4.257   1.937 -3.1112  1.7975 -1.1565
  228OPC    HW2 1151   0.515   4.268   1.800  0.5052 -0.4174 -1.4034
  228OPC     MW 1152   0.541   4.289   1.871 -0.4269 -0.1876 -1.1086
  229OPC     OW 1153   2.677   2.459   3.780 -0.3559 -0.2549 -0.3250
  229OPC    HW1 1154   2.664   2.464   3.866  0.8816 -1.6845 -0.0171
  229OPC    HW2 1155   2.764   2.462   3.773 -0.3544 -1.8258 -1.3727
  229OPC     MW 1156   2.688   2.460   3.792 -0.1730 -0.6981 -0.4343
  230OPC     OW 1157   3.505   0.974   1.177  0.3564 -0.2582 -0.1983
  230OPC    HW1 1158   3.522   1.003   1.257  2.7158  0.1016 -0.7676
  230OPC    HW2 1159   3.460   1.039   1.141  1.0799  0.4714  0.1893
  230OPC     MW 1160   3.501   0.988   1.184  0.8119 -0.0972 -0.2251
  231OPC     OW 1161   1.517   3.203   1.318  0.5538 -0.3258  0.0538
  231OPC    HW1 1162   1.537   3.118   1.323  4.7402  0.4062 -0.6578
  231OPC    HW2 1163   1.556   3.237   1.388 -2.0692  0.9763  0.9951
  231OPC     MW 1164   1.526   3.196   1.329  0.7848 -0.0254  0.0877
  232OPC     OW 1165   4.018   0.980   0.487 -0.1628  0.5531  0.5175
  232OPC    HW1 1166   4.065   1.007   0.419 -0.8536  0.7338  0.0996
  232OPC    HW2 1167   3.939   0.968   0.453 -0.1890 -0.7177  0.9963
  232OPC     MW 1168   4.013   0.982   0.472 -0.2687  0.3921  0.5265
  233OPC     OW 1169   4.085   0.743   0.957 -0.8333 -0.5448  0.5539
  233OPC    HW1 1170   4.056   0.759   0.876 -0.2511  0.9752  0.6146
  233OPC    HW2 1171   4.147   0.683   0.944 -0.3552  0.0916 -0.2152
  233OPC     MW 1172   4.090   0.737   0.943 -0.6766 -0.2263  0.4492
  234OPC     OW 1173   3.961   4.346   2.931  0.3308 -0.5937 -0.0913
  234OPC    HW1 1174   3.884   4.318   2.962  0.1131 -1.1302 -1.0650
  234OPC    HW2 1175   4.017   4.327   2.995 -0.5175  0.9776  1.1900
  234OPC     MW 1176   3.958   4.339   2.945  0.1734 -0.4408 -0.0460
  235OPC     OW 1177   4.557   4.553   3.933 -0.0729 -0.0960  0.6667
  235OPC    HW1 1178   4.606   4.620   3.907 -0.9632 -0.0615 -1.0749
  235OPC    HW2 1179   4.615   4.490   3.950  0.6307  0.3247 -0.1117
  235OPC     MW 1180   4.573   4.554   3.932 -0.1006 -0.0286  0.2944
  236OPC     OW 1181   2.273   3.355   4.170  0.2717 -0.6913  0.0419
  236OPC    HW1 1182   2.333   3.296   4.192  1.2077 -0.3908 -1.5723
  236OPC    HW2 1183   2.234   3.320   4.100  0.4499  0.3417 -0.5922
  236OPC     MW 1184   2.276   3.341   4.163  0.4363 -0.4942 -0.2902
  237OPC     OW 1185   1.366   2.237   1.194 -0.0071 -0.0044  0.1325
  237OPC    HW1 1186   1.379   2.254   1.279  2.2206  3.8619 -0.7660
  237OPC    HW2 1187   1.347   2.314   1.160 -0.9056 -1.4516 -2.9685
  237OPC     MW 1188   1.365   2.251   1.202  0.1892  0.3530 -0.4584
  238OPC     OW 1189   1.687   2.300   3.930 -0.3977  0.3069  0.2585
  238OPC    HW1 1190   1.747   2.240   3.949  0.2575  1.2552  1.2910
  238OPC    HW2 1191   1.661   2.278   3.850 -0.1974 -1.3560  0.5946
  238OPC     MW 1192   1.692   2.288   3.921 -0.2713  0.2015  0.4605
  239OPC     OW 1193   3.002   0.249   3.467 -0.6206 -0.6326  0.3616
  239OPC    HW1 1194   2.970   0.284   3.394  0.8724 -0.2709 -0.1524
  239OPC    HW2 1195   3.089   0.255   3.456 -0.3689 -1.0314  1.9394
  239OPC     MW 1196   3.010   0.255   3.454 -0.3628 -0.6380  0.5188
  240OPC     OW 1197   1.055   1.925   1.787 -0.4539 -0.4386 -0.6270
  240OPC    HW1 1198   1.012   1.947   1.860 -2.6372 -2.1697 -1.2913
  240OPC    HW2 1199   1.014   1.971   1.725  1.9231  1.6724 -0.7771
  240OPC     MW 1200   1.043   1.935   1.789 -0.4253 -0.3825 -0.7473
  241OPC     OW 1201   1.657   1.648   1.676 -0.6994  0.3366  0.6810
  241OPC    HW1 1202   1.596   1.617   1.621  0.4826 -1.8139  0.4765
  241OPC    HW2 1203   1.625   1.726   1.699 -3.9348 -0.9599  1.1849
  241OPC     MW 1204   1.643   1.655   1.671 -1.0027 -0.1726  0.7253
  242OPC     OW 1205   4.348   3.273   3.745 -0.1422 -0.5291  0.2819
  242OPC    HW1 1206   4.261   3.280   3.749 -0.0134  1.1899  2.3665
  242OPC    HW2 1207   4.372   3.348   3.707  0.4431 -1.3960 -1.1388
  242OPC     MW 1208   4.338   3.285   3.740 -0.0367 -0.4032  0.3800
  243OPC     OW 1209   1.965   0.228   3.764  0.0427 -0.4545 -0.1542
  243OPC    HW1 1210   1.997   0.196   3.689 -1.2054 -2.6949  0.1672
  243OPC    HW2 1211   1.921   0.299   3.739 -1.2111 -1.7276 -1.7413
  243OPC     MW 1212   1.963   0.234   3.749 -0.3269 -0.9735 -0.3412
  244OPC     OW 1213   2.839   4.620   0.954  0.6077  0.2393  0.0674
  244OPC    HW1 1214   2.884   4.672   0.901  1.5071 -1.8219 -1.2739
  244OPC    HW2 1215   2.824   4.549   0.907 -4.2995  0.7872  0.3466
  244OPC     MW 1216   2.844   4.618   0.939  0.0156  0.0155 -0.0895
  245OPC     OW 1217   0.022   0.414   0.413 -0.0815  0.2132 -0.0054
  245OPC    HW1 1218   0.056   0.493   0.428 -1.8828  1.0098  0.2252
  245OPC    HW2 1219  -0.007   0.420   0.331 -0.0171 -0.2983 -0.0646
  245OPC     MW 1220   0.023   0.427   0.403 -0.3381  0.2553  0.0199
  246OPC     OW 1221   1.256   0.111   0.569 -0.5574  0.0979  0.2150
  246OPC    HW1 1222   1.327   0.161   0.557 -0.6029 -0.2946 -2.0861
  246OPC    HW2 1223   1.190   0.164   0.549 -0.6943 -0.4424 -0.8178
  246OPC     MW 1224   1.257   0.126   0.564 -0.5844 -0.0399 -0.2775
  247OPC     OW 1225   3.372   1.154   4.242 -0.1574  0.5688 -0.5308
  247OPC    HW1 1226   3.399   1.119   4.167  0.9813 -1.4877  0.7546
  247OPC    HW2 1227   3.441   1.148   4.294 -1.2357  0.9327  1.0238
  247OPC     MW 1228   3.386   1.148   4.239 -0.1484  0.3188 -0.1111
  248OPC     OW 1229   0.225   3.574   4.801 -0.3049 -0.4912 -0.0434
  248OPC    HW1 1230   0.306   3.607   4.794 -0.3583 -0.4707 -0.6637
  248OPC    HW2 1231   0.223   3.512   4.739 -1.0545  0.1345 -0.6681
  248OPC     MW 1232   0.237   3.570   4.791 -0.4235 -0.3959 -0.2277
  249OPC     OW 1233   3.556   2.236   2.993 -0.0043  0.2077 -0.4169
  249OPC    HW1 1234   3.574   2.165   3.041 -0.8422  0.9890  1.1316
  249OPC    HW2 1235   3.482   2.216   2.953 -0.3992  0.3003  0.2517
  249OPC     MW 1236   3.548   2.223   2.994 -0.1863  0.3368 -0.0894
  250OPC     OW 1237   0.354   2.234   0.149 -0.4917 -0.2424  0.1727
  250OPC    HW1 1238   0.311   2.158   0.149 -1.0316  0.0025 -1.8200
  250OPC    HW2 1239   0.353   2.258   0.233  0.5999 -2.8875  1.0659
  250OPC     MW 1240   0.348   2.226   0.161 -0.4102 -0.5969  0.0103
  251OPC     OW 1241   1.495   4.054   2.288 -0.1456  0.5282  0.4168
  251OPC    HW1 1242   1.430   4.038   2.232 -0.5746 -0.9569  1.2729
  251OPC    HW2 1243   1.556   4.092   2.238 -0.6571 -0.3850 -0.9882
  251OPC     MW 1244   1.494   4.057   2.272 -0.2845  0.1738  0.3358
  252OPC     OW 1245   2.053   3.831   0.088 -0.0029  0.2304 -0.7027
  252OPC    HW1 1246   2.071   3.875   0.161 -2.4423  2.3727 -1.2232
  252OPC    HW2 1247   2.022   3.754   0.117  1.6309 -0.0561  0.3553
  252OPC     MW 1248   2.051   3.826   0.103 -0.1218  0.5046 -0.6233
  253OPC     OW 1249   2.271   2.681   1.096  0.7255 -0.1236 -0.0580
  253OPC    HW1 1250   2.275   2.701   1.180  1.0473  0.2684 -0.1642
  253OPC    HW2 1251   2.352   2.653   1.077  0.2674 -1.7017  0.1195
  253OPC     MW 1252   2.284   2.680   1.105  0.7054 -0.2987 -0.0475
  254OPC     OW 1253   3.059   3.823   2.065  0.2855  0.3988 -0.4031
  254OPC    HW1 1254   3.050   3.907   2.041 -1.7241  0.2728 -0.2567
  254OPC    HW2 1255   3.146   3.812   2.066  0.6097  2.3864 -0.7068
  254OPC     MW 1256   3.071   3.834   2.062  0.0365  0.6739 -0.4264
  255OPC     OW 1257   2.984   3.222   4.205 -0.1699  0.5004 -0.0253
  255OPC    HW1 1258   2.898   3.223   4.190 -0.2131  1.3764  0.2419
  255OPC    HW2 1259   3.012   3.154   4.157 -0.8488  0.8586 -0.9662
  255OPC     MW 1260   2.975   3.212   4.196 -0.2764  0.6828 -0.1252
  256OPC     OW 1261   0.217   1.034   1.016 -0.3378  0.2992 -0.6245
  256OPC    HW1 1262   0.176   1.111   1.014  0.7014  1.0446  2.2971
  256OPC    HW2 1263   0.151   0.976   1.017 -1.3156  1.3605  1.2081
  256OPC     MW 1264   0.201   1.037   1.016 -0.3287  0.5661  0.0778
  257OPC     OW 1265   0.398   3.139   4.704 -0.2349  0.6528  0.1879
  257OPC    HW1 1266   0.421   3.159   4.785  0.6450 -1.6375  0.5634
  257OPC    HW2 1267   0.327   3.089   4.714 -0.6300  1.0547 -0.5063
  257OPC     MW 1268   0.391   3.135   4.717 -0.1633  0.3738  0.1407
  258OPC     OW 1269   1.147   3.746   3.781 -0.2676 -0.0497 -0.2559
  258OPC    HW1 1270   1.069   3.772   3.752 -0.6969  0.6289  1.3797
  258OPC    HW2 1271   1.174   3.690   3.720 -2.9060 -1.8552  0.0278
  258OPC     MW 1272   1.139   3.741   3.768 -0.7208 -0.2161  0.0275
  259OPC     OW 1273   3.397   1.094   2.163  0.1875  0.4246  0.0767
  259OPC    HW1 1274   3.457   1.079   2.224  3.0722  0.3791 -2.5219
  259OPC    HW2 1275   3.392   1.018   2.120 -1.2436  0.6509 -0.1998
  259OPC     MW 1276   3.405   1.080   2.166  0.4022  0.4513 -0.3479
  260OPC     OW 1277   0.354   4.031   0.527 -0.2200 -0.2684 -0.2002
  260OPC    HW1 1278   0.333   3.970   0.586  0.3651 -0.3984 -0.1189
  260OPC    HW2 1279   0.425   4.068   0.560  0.1815 -0.4168 -0.8723
  260OPC     MW 1280   0.361   4.027   0.540 -0.0743 -0.3095 -0.2875
  261OPC     OW 1281   1.634   0.887   2.349 -0.5637 -0.0212 -1.0419
  261OPC    HW1 1282   1.671   0.954   2.306 -1.3660  0.8643 -0.3968
  261OPC    HW2 1283   1.701   0.854   2.395 -0.3342  0.9417 -0.6466
  261OPC     MW 1284   1.650   0.892   2.349 -0.6483  0.2518 -0.8882
  262OPC     OW 1285   1.297   1.344   4.391  0.1578 -0.4099  0.1520
  262OPC    HW1 1286   1.345   1.401   4.437 -0.3756  0.1545  0.0403
  262OPC    HW2 1287   1.215   1.361   4.419 -0.1827 -0.0113 -1.0412
  262OPC     MW 1288   1.292   1.355   4.402  0.0287 -0.2676 -0.0405
  263OPC     OW 1289   1.392   2.513   3.643 -0.0484 -0.1668  0.0271
  263OPC    HW1 1290   1.398   2.588   3.599  2.0385  0.0896  0.6245
  263OPC    HW2 1291   1.463   2.468   3.618 -1.3980 -2.0813 -0.5141
  263OPC     MW 1292   1.404   2.518   3.633  0.0605 -0.4119  0.0355
  264OPC     OW 1293   3.940   1.007   2.671 -0.6374  0.2039 -0.2082
  264OPC    HW1 1294   3.947   0.920   2.663 -0.8895  0.1331  0.3224
  264OPC    HW2 1295   3.854   1.020   2.673 -0.5922  0.3969  0.4761
  264OPC     MW 1296   3.928   0.996   2.670 -0.6679  0.2219 -0.0287
  265OPC     OW 1297   2.396   4.085   0.572 -0.0131  0.0835 -0.0828
  265OPC    HW1 1298   2.321   4.044   0.588 -0.1784 -0.0944 -1.2554
  265OPC    HW2 1299   2.413   4.067   0.488  1.4697 -0.0924  0.2131
  265OPC     MW 1300   2.388   4.077   0.562  0.1817  0.0312 -0.2123
  266OPC     OW 1301   3.293   1.536   1.885  0.3236  0.3424  0.0389
  266OPC    HW1 1302   3.268   1.554   1.967 -0.3608 -2.8691  0.6711
  266OPC    HW2 1303   3.222   1.554   1.838 -1.2157 -2.6375  0.9692
  266OPC     MW 1304   3.279   1.541   1.890 -0.0050 -0.5722  0.2698
  267OPC     OW 1305   3.213   2.720   2.619 -0.6217  1.0403 -0.1016
  267OPC    HW1 1306   3.173   2.789   2.655 -0.5981  0.5307  0.9307
  267OPC    HW2 1307   3.151   2.658   2.620 -0.3287  0.7482 -0.0994
  267OPC     MW 1308   3.198   2.721   2.624 -0.5751  0.9218  0.0511
  268OPC     OW 1309   1.060   3.726   1.104  0.2698  0.5112  1.1163
  268OPC    HW1 1310   1.121   3.667   1.083  0.5747  1.2372 -0.1483
  268OPC    HW2 1311   1.026   3.749   1.027 -1.6242  0.1430  1.7763
  268OPC     MW 1312   1.064   3.721   1.089  0.0351  0.5640  1.0270
  269OPC     OW 1313   0.733   1.980   3.975 -0.3367 -0.4484  0.1076
  269OPC    HW1 1314   0.767   2.003   3.898 -1.5507 -1.7665 -0.8676
  269OPC    HW2 1315   0.778   2.028   4.032  1.6075 -0.4887 -1.2846
  269OPC     MW 1316   0.745   1.990   3.972 -0.2289 -0.6491 -0.2422
  270OPC     OW 1317   0.201   4.234   0.816 -0.4398  0.2376  0.5835
  270OPC    HW1 1318   0.195   4.238   0.729  1.6358  1.1866  0.4345
  270OPC    HW2 1319   0.130   4.277   0.843 -0.2369  1.4115 -0.6710
  270OPC     MW 1320   0.189   4.241   0.807 -0.1032  0.5512  0.3761
  271OPC     OW 1321   0.101   0.182   1.278  0.3943  0.0677  0.0426
  271OPC    HW1 1322   0.138   0.261   1.287  1.3900 -0.5363  1.7470
  271OPC    HW2 1323   0.155   0.130   1.323 -0.6220 -1.4666 -0.4775
  271OPC     MW 1324   0.115   0.186   1.286  0.3912 -0.2482  0.2176
  272OPC     OW 1325   2.788   1.857   0.943 -0.9530  0.6294 -0.2868
  272OPC    HW1 1326   2.866   1.877   0.909  0.4297 -1.4925  1.4166
  272OPC    HW2 1327   2.746   1.819   0.877  0.5063 -0.6148 -0.5480
  272OPC     MW 1328   2.793   1.854   0.928 -0.5333  0.1321 -0.0737
  273OPC     OW 1329   3.506   1.574   3.140  1.1258  0.3978 -0.1215
  273OPC    HW1 1330   3.513   1.490   3.160  1.8539  1.0660  3.0421
  273OPC    HW2 1331   3.446   1.576   3.077  1.0190 -2.4502 -0.2051
  273OPC     MW 1332   3.498   1.562   3.133  1.2176  0.0758  0.3335
  274OPC     OW 1333   0.094   2.205   4.335  0.3008  0.1936 -0.2154
  274OPC    HW1 1334   0.023   2.184   4.289 -0.4273  2.6028 -0.3143
  274OPC    HW2 1335   0.085   2.159   4.409  0.2437 -1.8461 -1.4170
  274OPC     MW 1336   0.082   2.195   4.339  0.1848  0.2482 -0.4077
  275OPC     OW 1337   1.744   1.789   3.079  0.5166 -0.3456 -0.0059
  275OPC    HW1 1338   1.745   1.738   3.150  0.9104  0.7963  0.8225
  275OPC    HW2 1339   1.815   1.838   3.087  1.6548 -1.4935 -2.1899
  275OPC     MW 1340   1.754   1.789   3.090  0.7429 -0.3465 -0.2062
  276OPC     OW 1341   3.060   3.672   2.872 -0.1319  0.3609  0.2252
  276OPC    HW1 1342   3.048   3.740   2.926 -1.6223  1.5620 -1.4877
  276OPC    HW2 1343   3.055   3.708   2.792  2.1636 -1.2980 -0.7957
  276OPC     MW 1344   3.058   3.687   2.868 -0.0130  0.2933 -0.1787
  277OPC     OW 1345   3.971   3.688   4.359 -0.1341 -0.4124  0.3446
  277OPC    HW1 1346   3.897   3.655   4.390 -0.2879  0.5744  1.0724
  277OPC    HW2 1347   4.027   3.622   4.365 -0.6138 -0.7624  1.0861
  277OPC     MW 1348   3.969   3.674   4.365 -0.2277 -0.3183  0.5617
  278OPC     OW 1349   0.563   4.585   3.661  0.4423  0.0953 -0.2628
  278OPC    HW1 1350   0.486   4.622   3.678 -0.1371 -0.6886 -1.0606
  278OPC    HW2 1351   0.541   4.506   3.631  1.6022 -0.5949  0.6064
  278OPC     MW 1352   0.549   4.578   3.659  0.5280 -0.1223 -0.2522
  279OPC     OW 1353   1.054   0.320   3.955 -0.4462 -0.5319 -0.4305
  279OPC    HW1 1354   1.028   0.240   3.932  0.0875 -0.6699 -0.5655
  279OPC    HW2 1355   0.980   0.360   3.976 -0.9163 -0.5630 -1.9048
  279OPC     MW 1356   1.039   0.314   3.954 -0.4368 -0.5569 -0.6683
  280OPC     OW 1357   1.937   4.032   1.978  0.6597 -0.2487  0.1287
  280OPC    HW1 1358   1.963   3.991   2.051  1.8253 -0.2868 -0.2851
  280OPC    HW2 1359   1.867   3.986   1.953 -0.3481  0.3276  1.7011
  280OPC     MW 1360   1.931   4.019   1.985  0.6830 -0.1693  0.2999
  281OPC     OW 1361   4.369   0.859   3.386 -1.1874  0.0096  0.0055
  281OPC    HW1 1362   4.290   0.878   3.353 -1.5861  2.0444  1.9065
  281OPC    HW2 1363   4.405   0.937   3.400  0.4860 -0.8485  0.7651
  281OPC     MW 1364   4.363   0.873   3.383 -0.9990  0.1834  0.3985
  282OPC     OW 1365   1.790   1.068   2.153 -0.0868  0.0497  0.0677
  282OPC    HW1 1366   1.801   1.146   2.189  0.3130 -0.6131  1.4421
  282OPC    HW2 1367   1.773   1.086   2.069 -1.4388  1.6549  0.6488
  282OPC     MW 1368   1.789   1.082   2.146 -0.2275  0.1888  0.3566
  283OPC     OW 1369   3.467   2.988   4.625 -0.3779 -0.0136 -0.2539
  283OPC    HW1 1370   3.385   3.011   4.605 -0.6863  0.3900  1.3634
  283OPC    HW2 1371   3.474   3.007   4.710  1.8392  1.2621 -0.6331
  283OPC     MW 1372   3.456   2.994   4.634 -0.0960  0.2344 -0.0710
  284OPC     OW 1373   2.932   4.106   3.883 -0.5611  0.2249  0.5068
  284OPC    HW1 1374   2.970   4.035   3.915  0.2373 -1.0582 -2.8346
  284OPC    HW2 1375   2.995   4.167   3.888 -0.6892  0.2679  1.8692
  284OPC     MW 1376   2.947   4.104   3.888 -0.4621  0.0417  0.2145
  285OPC     OW 1377   4.546   3.362   2.443  0.2886 -0.0096 -0.0040
  285OPC    HW1 1378   4.523   3.291   2.397  0.4057  0.2741 -0.5180
  285OPC    HW2 1379   4.550   3.425   2.382  0.6263  0.3380  0.3712
  285OPC     MW 1380   4.543   3.361   2.427  0.3557  0.0838 -0.0246
  286OPC     OW 1381   0.110   3.249   2.984 -0.6245 -0.5697  0.0446
  286OPC    HW1 1382   0.172   3.195   2.954 -0.7435 -1.4202  1.2757
  286OPC    HW2 1383   0.089   3.216   3.062 -1.1612  0.9037  0.5638
  286OPC     MW 1384   0.116   3.236   2.991 -0.7214 -0.4777  0.3031
  287OPC     OW 1385   0.867   4.154   3.297 -0.4514 -0.2259 -0.2050
  287OPC    HW1 1386   0.804   4.213   3.308 -1.1533 -1.2008  1.4023
  287OPC    HW2 1387   0.836   4.102   3.234 -1.7664 -1.2544  1.2151
  287OPC     MW 1388   0.853   4.155   3.289 -0.7493 -0.5217  0.2422
  288OPC     OW 1389   0.020   4.613   4.187  0.3526  0.9536 -0.4871
  288OPC    HW1 1390   0.005   4.639   4.106 -2.5377  0.3435 -0.2408
  288OPC    HW2 1391  -0.012   4.532   4.189  1.4902  0.4891  0.9627
  288OPC     MW 1392   0.013   4.605   4.175  0.0937  0.7949 -0.2365
  289OPC     OW 1393   4.619   4.514   1.872  0.7786 -0.3630  0.3446
  289OPC    HW1 1394   4.556   4.511   1.932  0.4186 -0.7800 -0.0521
  289OPC    HW2 1395   4.668   4.445   1.890  1.4386  0.2525  0.9842
  289OPC     MW 1396   4.617   4.504   1.883  0.8228 -0.3335  0.3805
  290OPC     OW 1397   0.760   0.182   2.352 -0.2370 -0.8388  0.6977
  290OPC    HW1 1398   0.776   0.208   2.271 -0.6461  1.6711  1.3271
  290OPC    HW2 1399   0.839   0.183   2.390 -0.3967  0.8494  1.0367
  290OPC     MW 1400   0.774   0.186   2.346 -0.3210 -0.2187  0.8407
  291OPC     OW 1401   1.167   3.762   4.045  0.2922  0.4230 -0.3134
  291OPC    HW1 1402   1.212   3.692   4.071 -2.1527 -0.9290  0.5905
  291OPC    HW2 1403   1.155   3.749   3.960  0.5064  0.1537 -0.3031
  291OPC     MW 1404   1.172   3.750   4.037 -0.0373  0.1835 -0.1783
  292OPC     OW 1405   0.403   1.386   1.026 -0.5441 -0.0971  0.2248
  292OPC    HW1 1406   0.435   1.456   0.985  1.9923 -1.4571 -0.2909
  292OPC    HW2 1407   0.473   1.336   1.040 -1.8508 -1.3430  3.0414
  292OPC     MW 1408   0.418   1.389   1.022 -0.3625 -0.4821  0.5646
  293OPC     OW 1409   0.889   1.014   1.901 -0.4269  0.1227 -0.0102
  293OPC    HW1 1410   0.886   1.092   1.939 -0.4582  0.0777  0.0801
  293OPC    HW2 1411   0.974   1.001   1.886 -0.2180 -0.6296  1.6337
  293OPC     MW 1412   0.901   1.024   1.904 -0.4007  0.0049  0.2460
  294OPC     OW 1413   0.566   0.341   0.692 -0.1255 -0.0465 -0.2856
  294OPC    HW1 1414   0.558   0.390   0.764  1.8917 -1.3971  0.9625
  294OPC    HW2 1415   0.483   0.324   0.670 -0.8231  0.5927  1.5935
  294OPC     MW 1416   0.552   0.346   0.699  0.0694 -0.1516  0.1764
  295OPC     OW 1417   3.873   1.034   2.412  0.0590 -0.1233  0.3685
  295OPC    HW1 1418   3.930   1.087   2.373 -0.8548  0.7886  0.2453
  295OPC    HW2 1419   3.901   1.031   2.495  0.9824 -0.6654  0.0512
  295OPC     MW 1420   3.886   1.041   2.418  0.0604 -0.0687  0.3034
  296OPC     OW 1421   2.383   2.912   3.375 -0.1116 -0.3970  0.0243
  296OPC    HW1 1422   2.434   2.955   3.318  0.6260 -1.3075 -0.0407
  296OPC    HW2 1423   2.336   2.975   3.413  1.1000  0.4916  0.1154
  296OPC     MW 1424   2.384   2.928   3.372  0.1764 -0.4002  0.0283
  297OPC     OW 1425   1.661   1.044   4.184 -0.1215  0.2714 -0.5425
  297OPC    HW1 1426   1.699   1.089   4.120  1.2772  2.0779  1.4097
  297OPC    HW2 1427   1.685   0.961   4.168  0.0347  0.6289 -2.3822
  297OPC     MW 1428   1.670   1.038   4.172  0.1081  0.5910 -0.5257
  298OPC     OW 1429   4.268   3.035   0.699 -0.5279  0.1044 -0.7321
  298OPC    HW1 1430   4.248   3.073   0.775  0.3367 -1.1095  0.1291
  298OPC    HW2 1431   4.265   3.101   0.642 -1.0905  1.0591  0.3690
  298OPC     MW 1432   4.265   3.050   0.702 -0.4830  0.0660 -0.4423
  299OPC     OW 1433   0.435   1.265   0.794 -0.5611  0.3563 -0.3518
  299OPC    HW1 1434   0.468   1.334   0.753  1.2444 -0.5359 -0.4653
  299OPC    HW2 1435   0.397   1.300   0.864  2.5243  1.3506  1.0003
  299OPC     MW 1436   0.434   1.281   0.798  0.1614  0.3714 -0.1688
  300OPC     OW 1437   1.574   3.364   0.852 -0.0918  0.1532 -0.0677
  300OPC    HW1 1438   1.586   3.300   0.794 -0.7997 -2.0266  2.0360
  300OPC    HW2 1439   1.617   3.432   0.817  1.9521 -1.8374 -1.7168
  300OPC     MW 1440   1.582   3.365   0.838  0.1056 -0.4628 -0.0005
  301OPC     OW 1441   3.202   1.123   3.592  0.4984 -0.5509 -0.4710
  301OPC    HW1 1442   3.124   1.133   3.629 -0.4015 -1.8538 -1.8960
  301OPC    HW2 1443   3.238   1.203   3.598 -1.1420  0.2156 -0.2465
  301OPC     MW 1444   3.196   1.137   3.598  0.1233 -0.6302 -0.6484
  302OPC     OW 1445   4.535   2.294   4.784 -0.1131  0.1287  0.0678
  302OPC    HW1 1446   4.571   2.369   4.810  0.8458 -0.3531  0.1482
  302OPC    HW2 1447   4.556   2.289   4.700  2.9694 -1.7612  0.8287
  302OPC     MW 1448   4.543   2.305   4.775  0.4840 -0.2216  0.1919
  303OPC     OW 1449   1.105   0.242   2.516  0.2176 -0.1316  0.0441
  303OPC    HW1 1450   1.138   0.203   2.446 -1.4180 -0.7427 -0.4319
  303OPC    HW2 1451   1.086   0.322   2.488 -1.5191 -0.7237 -0.6074
  303OPC     MW 1452   1.107   0.248   2.502 -0.2805 -0.3093 -0.1224
  304OPC     OW 1453   1.441   1.103   3.072 -0.2146  0.8254  0.5079
  304OPC    HW1 1454   1.518   1.139   3.095  0.6632 -0.2998 -0.5024
  304OPC    HW2 1455   1.415   1.063   3.145  2.1502 -2.0789 -0.0558
  304OPC     MW 1456   1.449   1.103   3.086  0.2643  0.2301  0.2754
  305OPC     OW 1457   2.198   2.212   0.386  0.0863 -0.5364  0.5096
  305OPC    HW1 1458   2.246   2.191   0.456  1.2779  0.8705  0.1616
  305OPC    HW2 1459   2.192   2.299   0.390  0.8715 -0.3183 -1.5340
  305OPC     MW 1460   2.204   2.222   0.397  0.3784 -0.2962  0.1563
  306OPC     OW 1461   0.848   1.083   0.133 -0.0521 -0.3370  0.2113
  306OPC    HW1 1462   0.873   1.161   0.163  2.0296  0.2952 -2.7106
  306OPC    HW2 1463   0.922   1.037   0.129 -0.0966 -0.3941 -3.4279
  306OPC     MW 1464   0.863   1.088   0.137  0.2488 -0.2521 -0.7579
  307OPC     OW 1465   1.883   0.356   3.352 -0.3945 -0.0054 -0.0379
  307OPC    HW1 1466   1.846   0.280   3.372 -1.9524  0.7791  0.2906
  307OPC    HW2 1467   1.900   0.391   3.430  0.6305 -0.1490 -0.1880
  307OPC     MW 1468   1.880   0.350   3.367 -0.4733  0.0893 -0.0116
  308OPC     OW 1469   0.513   2.671   3.124 -0.2578  0.7031  0.3568
  308OPC    HW1 1470   0.444   2.644   3.078  0.8580 -0.6316 -0.6034
  308OPC    HW2 1471   0.561   2.714   3.065  0.4833  0.2492  0.6143
  308OPC     MW 1472   0.510   2.674   3.108  0.0165  0.4388  0.2531
  309OPC     OW 1473   2.049   3.558   3.245  0.2176 -0.1708  0.3430
  309OPC    HW1 1474   1.965   3.575   3.227 -0.3796 -2.5957  0.4416
  309OPC    HW2 1475   2.076   3.510   3.177  0.3050 -2.6289  1.9442
  309OPC     MW 1476   2.040   3.553   3.232  0.1422 -0.8922  0.5941
  310OPC     OW 1477   1.080   0.963   1.461  0.2326  0.2568 -0.0966
  310OPC    HW1 1478   1.122   1.039   1.451  0.0360  0.2012 -1.6134
  310OPC    HW2 1479   1.144   0.904   1.466  0.4409  0.6090  2.5493
  310OPC     MW 1480   1.096   0.966   1.460  0.2344  0.3006  0.0702
  311OPC     OW 1481   4.266   2.438   3.754  0.2472  0.2837 -0.6712
  311OPC    HW1 1482   4.217   2.419   3.684 -0.0610  2.2712 -1.0505
  311OPC    HW2 1483   4.207   2.462   3.814  0.6219  0.7237 -0.4693
  311OPC     MW 1484   4.250   2.439   3.753  0.2570  0.6423 -0.6974
  312OPC     OW 1485   1.845   0.377   4.423  0.1416  0.3601 -0.1328
  312OPC    HW1 1486   1.767   0.378   4.463  0.2187  0.7892  0.0108
  312OPC    HW2 1487   1.829   0.416   4.347  0.2043  0.3882 -0.1311
  312OPC     MW 1488   1.831   0.383   4.418  0.1623  0.4276 -0.1116
  313OPC     OW 1489   3.294   3.919   4.438 -0.5493 -0.5204 -0.4298
  313OPC    HW1 1490   3.334   3.847   4.467 -0.3556  0.2969  1.4730
  313OPC    HW2 1491   3.270   3.898   4.357 -1.4783 -3.1134  0.4283
  313OPC     MW 1492   3.296   3.906   4.430 -0.6579 -0.7826 -0.0222
  314OPC     OW 1493   0.578   3.232   2.211 -0.7781  0.3126  0.2618
  314OPC    HW1 1494   0.640   3.201   2.264 -1.3874 -0.1837  0.6962
  314OPC    HW2 1495   0.616   3.301   2.174  0.1469 -0.1793  0.2681
  314OPC     MW 1496   0.593   3.238   2.214 -0.7315  0.1665  0.3270
  315OPC     OW 1497   2.195   0.665   4.374  0.5353 -0.0364  0.0863
  315OPC    HW1 1498   2.271   0.627   4.391  0.8320  0.1394 -0.7905
  315OPC    HW2 1499   2.165   0.687   4.453  1.8338  0.7385  0.4020
  315OPC     MW 1500   2.202   0.663   4.388  0.7708  0.1040  0.0033
  316OPC     OW 1501   0.074   0.527   0.032  0.1833  0.0311 -0.4613
  316OPC    HW1 1502   0.075   0.499  -0.051  2.2230 -0.1342 -0.4514
  316OPC    HW2 1503  -0.005   0.505   0.061  0.8003 -3.8076 -1.1505
  316OPC     MW 1504   0.063   0.519   0.024  0.5758 -0.5604 -0.5616
  317OPC     OW 1505   1.191   3.281   1.135  0.3854 -0.7659 -0.5828
  317OPC    HW1 1506   1.212   3.205   1.173 -0.6124 -0.8108 -0.0788
  317OPC    HW2 1507   1.147   3.257   1.064  0.0771 -0.6694 -0.4284
  317OPC     MW 1508   1.187   3.266   1.130  0.1924 -0.7583 -0.4855
  318OPC     OW 1509   0.366   1.503   1.917 -0.2950  0.2726  0.0039
  318OPC    HW1 1510   0.294   1.541   1.948 -1.6272 -2.2285  0.2398
  318OPC    HW2 1511   0.430   1.541   1.961 -1.2918  3.2735 -0.8883
  318OPC     MW 1512   0.365   1.514   1.928 -0.6391  0.3464 -0.0930
  319OPC     OW 1513   1.435   0.993   2.072 -0.0838  0.5231  0.0972
  319OPC    HW1 1514   1.490   1.032   2.127  0.8582 -0.9654  0.2669
  319OPC    HW2 1515   1.357   1.004   2.110  0.4748  0.0109  1.4570
  319OPC     MW 1516   1.432   1.000   2.086  0.1379  0.2276  0.3231
  320OPC     OW 1517   0.048   4.621   4.519  0.2153 -0.1534 -0.3590
  320OPC    HW1 1518   0.001   4.628   4.592 -0.7364 -0.0819 -0.9616
  320OPC    HW2 1519  -0.007   4.584   4.463  0.8253  0.1153 -1.1492
  320OPC     MW 1520   0.033   4.616   4.522  0.1649 -0.1030 -0.5643
  321OPC     OW 1521   0.908   4.404   4.233 -0.8922  0.3040  0.1429
  321OPC    HW1 1522   0.954   4.458   4.283 -0.6397 -0.4413  0.7309
  321OPC    HW2 1523   0.953   4.329   4.236 -1.0508  0.1549 -0.9374
  321OPC     MW 1524   0.921   4.401   4.241 -0.8783  0.1719  0.0703
  322OPC     OW 1525   2.865   0.506   0.518  0.0117 -0.2879 -0.2629
  322OPC    HW1 1526   2.812   0.527   0.452 -0.1312  0.1674 -0.0091
  322OPC    HW2 1527   2.883   0.583   0.555 -0.2679 -0.5805  0.5062
  322OPC     MW 1528   2.860   0.521   0.514 -0.0508 -0.2639 -0.1118
  323OPC     OW 1529   2.200   2.527   3.039  0.4140 -0.6620 -0.2901
  323OPC    HW1 1530   2.232   2.518   2.958  0.3547 -2.0161 -0.1749
  323OPC    HW2 1531   2.121   2.563   3.025  0.5853 -0.4753 -0.8029
  323OPC     MW 1532   2.193   2.531   3.025  0.4306 -0.8345 -0.3489
  324OPC     OW 1533   0.203   1.108   1.673 -0.0581 -0.4286  0.4392
  324OPC    HW1 1534   0.281   1.070   1.666 -0.7399 -1.8901  0.1764
  324OPC    HW2 1535   0.147   1.041   1.661 -1.3577  0.8636 -1.1082
  324OPC     MW 1536   0.206   1.092   1.670 -0.3508 -0.4536  0.1718
  325OPC     OW 1537   0.099   0.608   2.821 -0.2775 -0.0883 -0.1966
  325OPC    HW1 1538   0.091   0.642   2.741 -1.1070  2.1387  0.7879
  325OPC    HW2 1539   0.048   0.537   2.818 -1.9854  1.1313 -1.0177
  325OPC     MW 1540   0.090   0.602   2.809 -0.6523  0.4209 -0.1725
  326OPC     OW 1541   3.784   0.412   4.342 -0.3015  0.1753 -0.3809
  326OPC    HW1 1542   3.707   0.442   4.368 -0.9375 -1.3065 -0.4872
  326OPC    HW2 1543   3.836   0.483   4.346 -1.3189  0.8826  0.9888
  326OPC     MW 1544   3.780   0.427   4.346 -0.5457  0.0609 -0.1943
  327OPC     OW 1545   2.403   1.773   1.003 -0.0943 -0.4762 -0.0492
  327OPC    HW1 1546   2.400   1.832   0.939 -0.6494  0.5879  0.9201
  327OPC    HW2 1547   2.442   1.705   0.966 -0.1222  0.2193 -1.4267
  327OPC     MW 1548   2.408   1.772   0.988 -0.1805 -0.2163 -0.1095
  328OPC     OW 1549   1.083   0.885   1.739  0.1081  0.4204  0.0287
  328OPC    HW1 1550   1.087   0.933   1.667  1.8307  0.7125  0.2721
  328OPC    HW2 1551   1.034   0.817   1.716 -0.5471  1.2117 -0.9732
  328OPC     MW 1552   1.076   0.882   1.725  0.2657  0.5804 -0.0834
  329OPC     OW 1553   3.047   4.016   0.755  0.0136 -0.0181  0.5804
  329OPC    HW1 1554   3.045   4.002   0.669 -0.8921 -0.6581  0.6846
  329OPC    HW2 1555   3.042   3.935   0.789 -1.0684  0.2895  1.2136
  329OPC     MW 1556   3.046   4.002   0.747 -0.2801 -0.0672  0.6893
  330OPC     OW 1557   3.536   4.216   4.742 -0.2958  0.6950  0.1033
  330OPC    HW1 1558   3.508   4.147   4.788 -1.8572  1.0275 -0.2939
  330OPC    HW2 1559   3.536   4.281   4.801 -0.6950  0.7701  0.0198
  330OPC     MW 1560   3.532   4.215   4.758 -0.5854  0.7553  0.0324
  331OPC     OW 1561   1.634   0.198   2.503 -0.2763  0.5264  0.0755
  331OPC    HW1 1562   1.575   0.174   2.563  0.9332 -0.7239  0.8281
  331OPC    HW2 1563   1.586   0.229   2.438 -1.7132  0.4555  1.0678
  331OPC     MW 1564   1.618   0.199   2.503 -0.3099  0.3312  0.3333
  332OPC     OW 1565   4.434   4.180   4.718  0.3058  0.0040  0.2284
  332OPC    HW1 1566   4.439   4.152   4.635  2.4649  1.5043 -0.2091
  332OPC    HW2 1567   4.485   4.250   4.720  0.7390 -0.2771  2.9805
  332OPC     MW 1568   4.442   4.186   4.706  0.6888  0.1841  0.5703
  333OPC     OW 1569   0.084   2.441   1.223  0.6406 -0.0855 -0.3428
  333OPC    HW1 1570   0.052   2.519   1.244 -0.3365 -0.8049  0.9541
  333OPC    HW2 1571   0.014   2.390   1.220  1.0832 -0.6757 -2.5480
  333OPC     MW 1572   0.069   2.445   1.226  0.5617 -0.2791 -0.4770
  334OPC     OW 1573   2.753   3.521   3.850  0.0741 -0.1677 -0.3038
  334OPC    HW1 1574   2.671   3.519   3.821  0.1838  0.1682 -0.6453
  334OPC    HW2 1575   2.800   3.511   3.778  0.4022  2.4881 -0.5778
  334OPC     MW 1576   2.748   3.520   3.835  0.1388  0.2743 -0.3946
  335OPC     OW 1577   4.391   0.796   2.458 -0.2428  0.1873  0.3434
  335OPC    HW1 1578   4.391   0.875   2.497  0.2039 -0.0167  0.7646
  335OPC    HW2 1579   4.368   0.742   2.522 -0.7517 -0.0078  0.0025
  335OPC     MW 1580   4.388   0.800   2.473 -0.2520  0.1284  0.3552
  336OPC     OW 1581   2.518   0.437   3.698 -0.5067 -0.4476  0.1334
  336OPC    HW1 1582   2.437   0.427   3.729 -1.0121  0.3478 -0.9155
  336OPC    HW2 1583   2.528   0.523   3.693  0.6764 -0.5070  0.8874
  336OPC     MW 1584   2.508   0.448   3.702 -0.4065 -0.3389  0.0899
  337OPC     OW 1585   4.559   2.260   4.497 -0.3800  0.5685  0.9347
  337OPC    HW1 1586   4.477   2.289   4.486 -1.6487 -2.3741  1.5297
  337OPC    HW2 1587   4.588   2.251   4.415 -2.7485 -3.2793  0.2570
  337OPC     MW 1588   4.551   2.263   4.483 -0.9174 -0.4348  0.9222
  338OPC     OW 1589   2.089   1.071   2.158 -0.2072  0.0389 -0.0158
  338OPC    HW1 1590   2.010   1.039   2.141 -0.3469  0.9073 -1.0435
  338OPC    HW2 1591   2.130   1.004   2.198 -1.0316 -0.8384 -0.6145
  338OPC     MW 1592   2.083   1.056   2.162 -0.3496  0.0376 -0.2561
  339OPC     OW 1593   3.676   3.081   3.782 -0.6634 -0.0381  0.4537
  339OPC    HW1 1594   3.661   3.133   3.713 -0.5787 -1.1731 -0.4487
  339OPC    HW2 1595   3.596   3.059   3.808 -0.7440  1.3754  1.5358
  339OPC     MW 1596   3.662   3.085   3.776 -0.6628  0.0031  0.4803
  340OPC     OW 1597   1.836   4.242   2.240  0.3426  0.2799 -0.4030
  340OPC    HW1 1598   1.853   4.157   2.252  0.9829  0.1892 -1.7197
  340OPC    HW2 1599   1.775   4.242   2.177  1.1299  0.8019 -1.1924
  340OPC     MW 1600   1.829   4.229   2.232  0.5535  0.3436 -0.7142
  341OPC     OW 1601   1.534   4.453   1.379  0.5588  0.4044  0.2996
  341OPC    HW1 1602   1.558   4.375   1.350 -0.5844 -0.0434  0.5145
  341OPC    HW2 1603   1.490   4.436   1.452 -0.2674  1.1816  0.0067
  341OPC     MW 1604   1.531   4.439   1.386  0.2679  0.4528  0.2881
  342OPC     OW 1605   2.444   1.871   0.043 -0.1168  0.3540  0.2772
  342OPC    HW1 1606   2.401   1.795   0.039  0.1051  0.2701 -0.7637
  342OPC    HW2 1607   2.409   1.910   0.113 -1.9895  0.3421 -0.6008
  342OPC     MW 1608   2.433   1.865   0.053 -0.3606  0.3398 -0.0063
  343OPC     OW 1609   3.967   2.775   3.916  0.0883 -0.3072  0.2839
  343OPC    HW1 1610   3.948   2.824   3.846  1.6859 -1.7231 -1.2306
  343OPC    HW2 1611   4.036   2.816   3.951  0.1965 -0.3809  0.1611
  343OPC     MW 1612   3.974   2.788   3.911  0.3403 -0.5274  0.0422
  344OPC     OW 1613   4.793   1.691   0.630 -0.6572 -0.3787  0.0938
  344OPC    HW1 1614   4.755   1.664   0.704 -0.8570  2.7934  1.2952
  344OPC    HW2 1615   4.847   1.754   0.656 -1.1896  1.3071 -2.5033
  344OPC     MW 1616   4.795   1.696   0.645 -0.7653  0.3390 -0.1124
  345OPC     OW 1617   0.790   4.225   2.357  0.5778 -0.3206  0.3149
  345OPC    HW1 1618   0.843   4.238   2.289 -0.5478 -1.3865 -0.7988
  345OPC    HW2 1619   0.713   4.256   2.330  0.2336 -0.2737  1.3077
  345OPC     MW 1620   0.787   4.231   2.343  0.3606 -0.4711  0.2971
  346OPC     OW 1621   2.456   0.130   1.951  0.0490  0.2962  0.2847
  346OPC    HW1 1622   2.495   0.189   1.899  1.7677 -1.5104 -0.5772
  346OPC    HW2 1623   2.373   0.155   1.950  0.5592  2.1638 -0.8046
  346OPC     MW 1624   2.450   0.143   1.943  0.3783  0.3052 -0.0036
  347OPC     OW 1625   0.787   4.287   0.922  0.0996  0.3469 -0.4009
  347OPC    HW1 1626   0.772   4.239   0.851  3.4253 -0.6862 -0.5242
  347OPC    HW2 1627   0.822   4.231   0.978  1.2971  2.0004  0.5737
  347OPC     MW 1628   0.790   4.272   0.920  0.7677  0.4385 -0.2752
  348OPC     OW 1629   2.669   3.325   4.724  0.0892 -0.5364  0.2367
  348OPC    HW1 1630   2.664   3.403   4.685 -0.1903 -0.5639  0.2195
  348OPC    HW2 1631   2.752   3.301   4.710 -0.0507 -0.6162 -0.4684
  348OPC     MW 1632   2.681   3.333   4.716  0.0273 -0.5523  0.1302
  349OPC     OW 1633   4.302   2.451   4.201  0.2742  0.6813  0.0189
  349OPC    HW1 1634   4.258   2.523   4.179  1.3683  0.9122 -1.6742
  349OPC    HW2 1635   4.295   2.401   4.130  0.4648 -0.4214  0.7547
  349OPC     MW 1636   4.295   2.454   4.187  0.4640  0.5525 -0.1223
  350OPC     OW 1637   1.318   4.223   3.968 -0.1402  0.2737  0.1050
  350OPC    HW1 1638   1.382   4.220   3.909 -0.3456 -2.8975 -0.1556
  350OPC    HW2 1639   1.248   4.198   3.922 -0.6226 -0.6736  1.2860
  350OPC     MW 1640   1.317   4.219   3.952 -0.2418 -0.3347  0.2410
  351OPC     OW 1641   3.410   3.263   2.642 -0.3066 -0.3003  0.2202
  351OPC    HW1 1642   3.484   3.266   2.689  0.5963 -1.5855 -1.0330
  351OPC    HW2 1643   3.366   3.197   2.677 -1.0344  0.6192  1.1275
  351OPC     MW 1644   3.415   3.254   2.654 -0.2807 -0.3543  0.1692
  352OPC     OW 1645   0.525   2.721   3.665 -0.1174  0.1216  0.0213
  352OPC    HW1 1646   0.482   2.657   3.624 -1.1540  0.0395  1.1781
  352OPC    HW2 1647   0.576   2.679   3.722 -0.5012  0.2954  0.5036
  352OPC     MW 1648   0.526   2.705   3.668 -0.3272  0.1352  0.2635
  353OPC     OW 1649   4.698   0.811   4.799  0.6704  0.1907  0.0810
  353OPC    HW1 1650   4.778   0.839   4.777 -0.0101  2.3255  0.0736
  353OPC    HW2 1651   4.670   0.772   4.727  1.8370 -0.9647  0.2179
  353OPC     MW 1652   4.706   0.810   4.785  0.7422  0.3354  0.1001
  354OPC     OW 1653   1.917   4.163   3.281 -0.4227  0.1513  0.2262
  354OPC    HW1 1654   1.926   4.233   3.230  0.5472 -0.3309 -0.3094
  354OPC    HW2 1655   1.915   4.097   3.224 -2.1530 -0.2157  0.6740
  354OPC     MW 1656   1.918   4.164   3.265 -0.5350  0.0260  0.2133
  355OPC     OW 1657   3.908   0.080   0.455 -0.4655  0.4238  0.4146
  355OPC    HW1 1658   3.831   0.039   0.458  0.6360 -1.7692  0.6493
  355OPC    HW2 1659   3.896   0.142   0.395 -2.4773  0.3476  0.6613
  355OPC     MW 1660   3.895   0.083   0.447 -0.6000  0.0886  0.4857
  356OPC     OW 1661   2.224   4.052   2.341 -0.3991  0.2152  0.1837
  356OPC    HW1 1662   2.272   4.116   2.377 -0.3931 -0.1784  0.8821
  356OPC    HW2 1663   2.198   4.005   2.409 -0.0684 -0.7675 -0.3493
  356OPC     MW 1664   2.227   4.055   2.357 -0.3493  0.0119  0.2081
  357OPC     OW 1665   2.757   1.778   0.290 -0.7859  0.4597 -0.0178
  357OPC    HW1 1666   2.827   1.775   0.342  0.6505  1.7867 -1.7638
  357OPC    HW2 1667   2.719   1.854   0.313  0.5949  1.7446 -1.6683
  357OPC     MW 1668   2.762   1.789   0.301 -0.3697  0.8456 -0.5195
  358OPC     OW 1669   1.269   3.533   3.649  0.3095  0.3092 -0.4094
  358OPC    HW1 1670   1.249   3.461   3.604  0.5255 -1.2779  1.8611
  358OPC    HW2 1671   1.350   3.551   3.622  0.1750 -0.1451 -1.1620
  358OPC     MW 1672   1.278   3.525   3.638  0.3216  0.0076 -0.1853
  359OPC     OW 1673   0.868   0.114   1.848 -0.1527 -0.3178  0.5825
  359OPC    HW1 1674   0.922   0.107   1.780  0.5698 -1.8199  1.2580
  359OPC    HW2 1675   0.916   0.154   1.909 -0.7676  0.9424  0.2748
  359OPC     MW 1676   0.883   0.119   1.847 -0.1368 -0.3536  0.6369
  360OPC     OW 1677   3.958   2.689   2.783  0.2942 -0.3225 -0.4993
  360OPC    HW1 1678   3.968   2.761   2.734  0.9785 -1.0648 -1.5140
  360OPC    HW2 1679   4.038   2.654   2.784 -0.1731 -1.4551 -0.6842
  360OPC     MW 1680   3.971   2.694   2.776  0.3263 -0.5994 -0.6765
  361OPC     OW 1681   0.472   0.647   2.454 -0.9269 -0.4623 -0.1945
  361OPC    HW1 1682   0.458   0.611   2.532  3.8688  2.0781  2.3335
  361OPC    HW2 1683   0.536   0.598   2.421 -0.4306  0.5750 -0.7964
  361OPC     MW 1684   0.479   0.634   2.461 -0.1451  0.0662  0.0901
  362OPC     OW 1685   4.098   0.598   3.035  0.4634 -0.4509  0.2705
  362OPC    HW1 1686   4.170   0.565   3.071 -0.0303 -0.1445  1.5960
  362OPC    HW2 1687   4.128   0.667   2.990  1.0182 -0.3722  0.7457
  362OPC     MW 1688   4.113   0.603   3.033  0.4723 -0.3940  0.5364
  363OPC     OW 1689   0.620   2.191   2.680 -0.2904  0.0232  0.0061
  363OPC    HW1 1690   0.562   2.126   2.677  0.0455 -0.2895  0.1134
  363OPC    HW2 1691   0.682   2.160   2.733  0.8267 -0.3818 -1.4621
  363OPC     MW 1692   0.621   2.177   2.687 -0.0758 -0.0829 -0.1950
  364OPC     OW 1693   4.385   1.075   2.591  0.4656  0.0984  0.2982
  364OPC    HW1 1694   4.460   1.087   2.547  1.3779  2.1332  2.1903
  364OPC    HW2 1695   4.410   1.035   2.664 -0.3156  0.6155  0.8652
  364OPC     MW 1696   4.400   1.071   2.595  0.4849  0.4753  0.6615
  365OPC     OW 1697   3.135   3.718   3.688  0.0065  0.0601  0.2058
  365OPC    HW1 1698   3.213   3.678   3.687  1.0280  1.9619 -0.9405
  365OPC    HW2 1699   3.101   3.693   3.764  1.2457 -1.7104  0.2384
  365OPC     MW 1700   3.141   3.708   3.699  0.3406  0.0795  0.0412
  366OPC     OW 1701   3.584   3.956   2.377 -0.2474  0.6758  0.0807
  366OPC    HW1 1702   3.594   3.962   2.291 -1.7696  1.2521 -0.0779
  366OPC    HW2 1703   3.613   3.876   2.395 -3.1545 -0.8772 -1.5175
  366OPC     MW 1704   3.590   3.945   2.367 -0.9017  0.5316 -0.1789
  367OPC     OW 1705   2.355   0.806   3.373 -0.2369  0.3420  0.4111
  367OPC    HW1 1706   2.388   0.756   3.309  1.7819 -0.3564  1.9329
  367OPC    HW2 1707   2.363   0.887   3.341 -0.3516 -0.0469 -0.6716
  367OPC     MW 1708   2.361   0.810   3.359  0.0443  0.1813  0.4760
  368OPC     OW 1709   3.177   2.762   4.429  0.5693  0.1689  0.0323
  368OPC    HW1 1710   3.258   2.755   4.399  1.0053  1.7150  0.7897
  368OPC    HW2 1711   3.128   2.734   4.362  1.6997 -0.6400 -0.4826
  368OPC     MW 1712   3.182   2.757   4.415  0.8006  0.2778  0.0679
  369OPC     OW 1713   0.485   2.037   1.513 -0.1343  0.2153 -0.5976
  369OPC    HW1 1714   0.419   2.062   1.565  0.3196 -3.0741  1.8882
  369OPC    HW2 1715   0.454   1.966   1.474  1.2867 -0.2710 -0.8814
  369OPC     MW 1716   0.470   2.031   1.515  0.1426 -0.3422 -0.2724
  370OPC     OW 1717   3.706   2.239   0.514  0.1330 -0.4814 -0.6835
  370OPC    HW1 1718   3.667   2.305   0.555  1.1583 -1.0331  1.3382
  370OPC    HW2 1719   3.741   2.277   0.443 -2.3063  0.3690 -1.5459
  370OPC     MW 1720   3.706   2.254   0.510 -0.0759 -0.4373 -0.5122
  371OPC     OW 1721   0.344   2.455   3.557 -0.4078 -0.3439  0.9031
  371OPC    HW1 1722   0.289   2.405   3.602 -1.8358 -1.4528 -1.7884
  371OPC    HW2 1723   0.367   2.403   3.490  1.8690  1.0175  0.5459
  371OPC     MW 1724   0.339   2.440   3.554 -0.2824 -0.3066  0.4528
  372OPC     OW 1725   0.466   0.599   2.090 -0.0921  0.5424  0.8988
  372OPC    HW1 1726   0.521   0.555   2.141 -0.2140  1.5584  1.9383
  372OPC    HW2 1727   0.412   0.537   2.060 -0.2722 -0.0368  2.3350
  372OPC     MW 1728   0.466   0.583   2.093 -0.1367  0.6070  1.2647
  373OPC     OW 1729   0.192   0.397   4.250  0.0866 -0.1197 -0.1704
  373OPC    HW1 1730   0.270   0.369   4.224 -0.7244 -1.7828 -1.0620
  373OPC    HW2 1731   0.160   0.328   4.294 -0.0252  1.3378  2.2028
  373OPC     MW 1732   0.199   0.383   4.253 -0.0497 -0.1501  0.0482
  374OPC     OW 1733   1.048   2.563   0.077 -0.0906 -0.2619  0.1288
  374OPC    HW1 1734   1.091   2.612   0.019 -1.1611  1.3530  0.5975
  374OPC    HW2 1735   1.091   2.578   0.151  0.0556 -0.6644  0.1225
  374OPC     MW 1736   1.061   2.573   0.080 -0.2272 -0.0829  0.1971
  375OPC     OW 1737   4.795   0.586   0.709  0.3415 -0.5031 -0.3459
  375OPC    HW1 1738   4.737   0.629   0.757  2.1697  1.5490  0.2301
  375OPC    HW2 1739   4.747   0.540   0.654 -1.8298  1.2246 -0.0308
  375OPC     MW 1740   4.779   0.586   0.708  0.2909  0.0553 -0.2142
  376OPC     OW 1741   1.314   3.420   2.219 -0.1970 -0.0868 -0.0264
  376OPC    HW1 1742   1.354   3.346   2.196  0.1308  0.4625 -1.3056
  376OPC    HW2 1743   1.303   3.411   2.305 -1.8808 -2.4511 -0.3829
  376OPC     MW 1744   1.318   3.408   2.228 -0.3972 -0.3551 -0.2680
  377OPC     OW 1745   3.093   0.880   2.312  0.2608  0.4717 -0.3698
  377OPC    HW1 1746   3.058   0.948   2.270  0.8845  1.1672  0.2165
  377OPC    HW2 1747   3.172   0.908   2.336  1.0750 -0.9204 -1.2876
  377OPC     MW 1748   3.099   0.894   2.310  0.4733  0.3688 -0.4187
  378OPC     OW 1749   1.189   2.138   2.816  0.2124 -0.3494 -0.3996
  378OPC    HW1 1750   1.139   2.117   2.748  1.5418 -2.1789 -0.9071
  378OPC    HW2 1751   1.266   2.102   2.796  0.9928  0.1292  1.5328
  378OPC     MW 1752   1.193   2.130   2.803  0.5241 -0.5490 -0.1889
  379OPC     OW 1753   1.131   2.080   4.436 -0.0737 -0.5317  0.5106
  379OPC    HW1 1754   1.190   2.071   4.500 -0.4966  1.7311  1.3167
  379OPC    HW2 1755   1.071   2.020   4.456  0.6942 -1.1038  1.1816
  379OPC     MW 1756   1.131   2.070   4.448 -0.0227 -0.2819  0.7288
  380OPC     OW 1757   1.078   3.087   1.800 -0.3257  0.0047 -0.0738
  380OPC    HW1 1758   1.163   3.081   1.818 -0.5405 -1.3478  0.6254
  380OPC    HW2 1759   1.065   3.173   1.790  0.9671  0.2985  0.5786
  380OPC     MW 1760   1.089   3.099   1.801 -0.1665 -0.1516  0.1259
  381OPC     OW 1761   2.107   3.766   2.849 -0.1726 -0.1858 -0.0174
  381OPC    HW1 1762   2.140   3.702   2.799  2.4530  1.0865 -0.0778
  381OPC    HW2 1763   2.175   3.790   2.899 -1.5400  1.4396  1.1762
  381OPC     MW 1764   2.122   3.760   2.849  0.0132  0.2424  0.1498
  382OPC     OW 1765   0.873   3.842   3.731  0.0165  0.5037 -0.5319
  382OPC    HW1 1766   0.835   3.880   3.799 -0.4178  0.9342 -1.0023
  382OPC    HW2 1767   0.822   3.773   3.715  0.5812 -0.0670  0.0770
  382OPC     MW 1768   0.860   3.837   3.738  0.0358  0.4830 -0.5114
  383OPC     OW 1769   4.614   2.397   4.096  0.0168  0.1171 -0.4351
  383OPC    HW1 1770   4.601   2.438   4.171  1.4920  1.2796 -0.7608
  383OPC    HW2 1771   4.535   2.368   4.073 -0.4657 -0.1958  1.5076
  383OPC     MW 1772   4.601   2.399   4.104  0.1636  0.2426 -0.1960
  384OPC     OW 1773   3.720   2.431   4.658  0.1172  0.0324  0.0709
  384OPC    HW1 1774   3.686   2.497   4.704 -0.9029 -0.4965  0.0936
  384OPC    HW2 1775   3.656   2.373   4.654  0.7159 -0.6044 -0.6916
  384OPC     MW 1776   3.706   2.432   4.665  0.0550 -0.1400 -0.0384
  385OPC     OW 1777   2.577   3.061   1.205  0.9697  0.4279 -0.4848
  385OPC    HW1 1778   2.572   2.975   1.221  0.6438  0.6484  0.7463
  385OPC    HW2 1779   2.497   3.081   1.177  1.3165  0.1757 -1.6926
  385OPC     MW 1780   2.565   3.051   1.203  0.9727  0.4232 -0.4814
  386OPC     OW 1781   2.197   1.397   4.452 -0.2722 -1.3137 -0.2251
  386OPC    HW1 1782   2.169   1.328   4.497 -0.8959  0.5372  2.4848
  386OPC    HW2 1783   2.167   1.465   4.497  1.3615  0.7860 -2.0297
  386OPC     MW 1784   2.188   1.397   4.465 -0.1229 -0.7302 -0.0913
  387OPC     OW 1785   3.275   1.334   4.053 -0.1695  0.4061  0.0288
  387OPC    HW1 1786   3.215   1.279   4.021 -0.3076  0.4905  0.1428
  387OPC    HW2 1787   3.309   1.291   4.120  0.3377  0.1013 -0.4163
  387OPC     MW 1788   3.271   1.320   4.058 -0.1150  0.3735 -0.0203
  388OPC     OW 1789   4.115   2.445   1.973  0.5581  0.2137 -0.1281
  388OPC    HW1 1790   4.125   2.437   2.060 -0.1401  0.6541 -0.0030
  388OPC    HW2 1791   4.056   2.384   1.954  2.1171 -1.2216 -0.6087
  388OPC     MW 1792   4.108   2.435   1.983  0.6852  0.0668 -0.1806
  389OPC     OW 1793   1.265   2.342   4.610  0.2565  0.0987  0.2691
  389OPC    HW1 1794   1.319   2.409   4.598 -0.2889  0.8232  1.6129
  389OPC    HW2 1795   1.214   2.344   4.539  1.2646  0.0765 -0.4821
  389OPC     MW 1796   1.265   2.352   4.598  0.3248  0.2025  0.3564
  390OPC     OW 1797   3.710   3.998   0.102  0.3715  0.3376 -0.3160
  390OPC    HW1 1798   3.774   3.993   0.044  0.3261 -0.7960 -0.2947
  390OPC    HW2 1799   3.641   4.023   0.055  0.5411  0.3340 -0.5661
  390OPC     MW 1800   3.709   4.001   0.087  0.3898  0.1698 -0.3498
  391OPC     OW 1801   4.158   0.926   1.696 -0.2749 -0.2779 -0.8951
  391OPC    HW1 1802   4.168   1.011   1.713 -2.1051 -0.1675 -0.2067
  391OPC    HW2 1803   4.218   0.910   1.634 -0.1866  1.5983 -1.3444
  391OPC     MW 1804   4.169   0.936   1.689 -0.5326  0.0156 -0.8598
  392OPC     OW 1805   4.152   0.382   2.657  0.3353  0.7301 -0.1158
  392OPC    HW1 1806   4.232   0.347   2.657 -0.4982 -1.3943  0.8389
  392OPC    HW2 1807   4.116   0.348   2.585  0.2246  1.5185 -0.4334
  392OPC     MW 1808   4.159   0.372   2.646  0.1957  0.5327 -0.0217
  393OPC     OW 1809   4.758   3.071   1.202  0.3919  0.2522  0.0202
  393OPC    HW1 1810   4.690   3.044   1.250  0.0600  1.8630  0.5290
  393OPC    HW2 1811   4.799   3.128   1.254  0.8521  0.9631 -1.0812
  393OPC     MW 1812   4.754   3.076   1.217  0.4108  0.5952 -0.0673
  394OPC     OW 1813   3.742   2.679   0.665 -0.4572  0.1089 -0.2707
  394OPC    HW1 1814   3.794   2.704   0.600  0.2229 -0.9910 -0.1679
  394OPC    HW2 1815   3.698   2.752   0.684  0.9050  1.0342 -0.4844
  394OPC     MW 1816   3.743   2.694   0.658 -0.1554  0.0830 -0.2870
  395OPC     OW 1817   3.231   4.057   0.218 -0.3077 -0.2001 -0.0224
  395OPC    HW1 1818   3.271   4.007   0.158  0.3177 -0.8136  0.8900
  395OPC    HW2 1819   3.268   4.135   0.208  0.9197 -0.6794  0.5937
  395OPC     MW 1820   3.242   4.061   0.208 -0.0340 -0.3614  0.2034
  396OPC     OW 1821   1.060   3.544   4.698 -0.3118  0.4082  0.1131
  396OPC    HW1 1822   1.016   3.556   4.624 -2.0113 -1.0314  0.8268
  396OPC    HW2 1823   1.082   3.460   4.695  2.8313  1.1390 -0.3768
  396OPC     MW 1824   1.057   3.534   4.687 -0.0986  0.3035  0.1462
  397OPC     OW 1825   2.531   2.183   0.896  0.7302 -0.0722 -0.7005
  397OPC    HW1 1826   2.518   2.267   0.915  2.2906 -0.4106  2.4252
  397OPC    HW2 1827   2.615   2.180   0.871  0.6881 -0.7147 -0.7822
  397OPC     MW 1828   2.541   2.195   0.895  0.9545 -0.2172 -0.2509
  398OPC     OW 1829   1.761   0.756   1.085 -0.1516  0.5663  0.0168
  398OPC    HW1 1830   1.730   0.675   1.077 -0.5743  0.7407 -0.1360
  398OPC    HW2 1831   1.838   0.752   1.045  1.1818 -0.4913  2.4876
  398OPC     MW 1832   1.768   0.743   1.078 -0.0171  0.4358  0.3592
  399OPC     OW 1833   1.504   1.655   3.833  0.0550  0.8169 -0.5742
  399OPC    HW1 1834   1.473   1.614   3.903 -0.4477  0.6437 -0.8929
  399OPC    HW2 1835   1.513   1.738   3.860  0.9236  0.5468  0.0189
  399OPC     MW 1836   1.501   1.661   3.847  0.1091  0.7514 -0.5337
  400OPC     OW 1837   3.960   3.128   2.191  0.0888  0.2948  0.2208
  400OPC    HW1 1838   3.929   3.047   2.181  0.6351  0.1000  0.0554
  400OPC    HW2 1839   4.030   3.130   2.139  0.8045  0.4662  1.1535
  400OPC     MW 1840   3.966   3.116   2.182  0.2753  0.2913  0.3340
  401OPC     OW 1841   3.684   1.377   4.429  0.5100  0.4748 -0.0947
  401OPC    HW1 1842   3.598   1.377   4.441  0.7712 -0.5735  2.3160
  401OPC    HW2 1843   3.701   1.295   4.404  0.8402  0.6372 -0.4159
  401OPC     MW 1844   3.674   1.365   4.427  0.5972  0.3440  0.2141
  402OPC     OW 1845   4.765   0.504   2.410 -0.3546 -0.4983 -0.0434
  402OPC    HW1 1846   4.832   0.463   2.372  1.3645 -0.2722  2.4888
  402OPC    HW2 1847   4.783   0.588   2.397 -1.0911 -0.4496 -0.8060
  402OPC     MW 1848   4.778   0.510   2.403 -0.2096 -0.4577  0.2179
  403OPC     OW 1849   3.896   1.647   0.518 -0.4405 -0.0146 -0.2412
  403OPC    HW1 1850   3.929   1.578   0.475  0.0353 -0.1944  0.3918
  403OPC    HW2 1851   3.966   1.685   0.553 -0.4187  2.0621 -2.2933
  403OPC     MW 1852   3.911   1.642   0.517 -0.3669  0.2656 -0.4509
  404OPC     OW 1853   4.518   4.658   2.471  0.8668 -0.5596  0.1120
  404OPC    HW1 1854   4.552   4.734   2.498  0.8882 -0.3023 -0.6290
  404OPC    HW2 1855   4.445   4.681   2.430  0.0308 -1.0741  1.2523
  404OPC     MW 1856   4.512   4.673   2.469  0.7463 -0.5975  0.1711
  405OPC     OW 1857   2.741   0.282   2.340 -0.2583 -0.3921  0.6783
  405OPC    HW1 1858   2.674   0.249   2.295  1.1522 -1.8057 -0.5112
  405OPC    HW2 1859   2.806   0.283   2.282  0.8969  0.4583  1.9226
  405OPC     MW 1860   2.741   0.277   2.325  0.1208 -0.4753  0.6864
  406OPC     OW 1861   3.458   1.629   2.716  0.0323  0.2543  0.0448
  406OPC    HW1 1862   3.425   1.658   2.641  0.0600  0.2921  0.0469
  406OPC    HW2 1863   3.445   1.696   2.771 -0.0507  0.2006  0.0911
  406OPC     MW 1864   3.451   1.643   2.713  0.0241  0.2519  0.0519
  407OPC     OW 1865   2.716   1.947   4.260  0.5756  0.9101 -0.4356
  407OPC    HW1 1866   2.729   1.867   4.227  1.4729  1.2481 -0.9687
  407OPC    HW2 1867   2.792   1.964   4.301  0.6252  1.7101 -0.8437
  407OPC     MW 1868   2.729   1.937   4.261  0.7154  1.0782 -0.5744
  408OPC     OW 1869   0.103   2.359   3.718 -0.3068 -0.2063 -0.6681
  408OPC    HW1 1870   0.088   2.273   3.721 -1.2925 -0.1742 -2.8828
  408OPC    HW2 1871   0.056   2.391   3.785  1.0183 -1.4395  0.9387
  408OPC     MW 1872   0.094   2.351   3.729 -0.2567 -0.3836 -0.7579
  409OPC     OW 1873   2.931   2.770   0.459 -0.9432  0.4286  0.2069
  409OPC    HW1 1874   3.008   2.763   0.419 -0.3522  2.1867  0.9677
  409OPC    HW2 1875   2.944   2.728   0.535 -0.3470  1.6872  0.8221
  409OPC     MW 1876   2.944   2.763   0.464 -0.7677  0.8742  0.4102
  410OPC     OW 1877   4.791   3.999   4.744  0.5248 -0.2962 -0.5616
  410OPC    HW1 1878   4.846   3.931   4.741 -0.7848 -1.3533 -1.1070
  410OPC    HW2 1879   4.712   3.964   4.734 -0.4384  1.0180  1.4845
  410OPC     MW 1880   4.788   3.984   4.742  0.1893 -0.2582 -0.3400
  411OPC     OW 1881   3.667   4.025   2.098  0.0077  0.7035 -0.2838
  411OPC    HW1 1882   3.736   4.067   2.131  0.5973  0.7793 -1.5928
  411OPC    HW2 1883   3.701   3.967   2.044 -0.9820  2.3854 -2.8866
  411OPC     MW 1884   3.682   4.023   2.095 -0.0514  0.9630 -0.8618
  412OPC     OW 1885   0.223   3.402   1.290  0.1045  0.3704 -0.4071
  412OPC    HW1 1886   0.152   3.442   1.259 -1.8296 -2.3664  0.0450
  412OPC    HW2 1887   0.243   3.447   1.361 -0.3039  2.0107 -1.2845
  412OPC     MW 1888   0.215   3.414   1.296 -0.2415  0.2084 -0.4699
  413OPC     OW 1889   2.233   3.513   2.745  0.9726 -0.3905  0.0568
  413OPC    HW1 1890   2.281   3.517   2.672 -0.7324  1.1320 -1.0800
  413OPC    HW2 1891   2.218   3.428   2.755  1.2640 -0.6396 -1.3818
  413OPC     MW 1892   2.238   3.501   2.736  0.7638 -0.2023 -0.3238
  414OPC     OW 1893   1.787   3.245   4.035 -0.4993 -0.2768  0.2014
  414OPC    HW1 1894   1.702   3.257   4.047 -0.1120  1.5340  1.5669
  414OPC    HW2 1895   1.814   3.208   4.109 -0.1371 -1.2537 -0.3944
  414OPC     MW 1896   1.778   3.242   4.047 -0.3886 -0.1535  0.3152
  415OPC     OW 1897   3.723   4.332   0.998 -0.0162  0.3069  0.4058
  415OPC    HW1 1898   3.783   4.367   0.946  0.1139  0.0093  0.3484
  415OPC    HW2 1899   3.648   4.359   0.965  0.0701  0.2208  0.1356
  415OPC     MW 1900   3.721   4.341   0.986  0.0157  0.2506  0.3574
  416OPC     OW 1901   0.199   3.897   4.096 -0.6092 -0.0059  0.3803
  416OPC    HW1 1902   0.124   3.940   4.087 -0.8495 -0.4417  0.2560
  416OPC    HW2 1903   0.241   3.941   4.158 -0.6539  0.6731 -0.0688
  416OPC     MW 1904   0.194   3.910   4.104 -0.6513  0.0300  0.2956
  417OPC     OW 1905   2.553   2.627   0.074  0.1971  0.8102  0.3192
  417OPC    HW1 1906   2.565   2.600   0.155 -0.7271 -1.1741 -0.1389
  417OPC    HW2 1907   2.505   2.699   0.083 -1.7419 -0.5337  1.5294
  417OPC     MW 1908   2.547   2.634   0.087 -0.2259  0.3185  0.4303
  418OPC     OW 1909   2.146   4.364   0.501 -0.4059 -0.1376  0.2176
  418OPC    HW1 1910   2.131   4.311   0.569 -1.8596 -0.4333 -0.2888
  418OPC    HW2 1911   2.136   4.311   0.432  0.3591  0.3118 -0.2568
  418OPC     MW 1912   2.142   4.348   0.501 -0.5077 -0.1152  0.0727
  419OPC     OW 1913   0.682   4.003   4.779 -0.1493 -0.2511  0.0790
  419OPC    HW1 1914   0.642   4.010   4.702 -0.0278  1.2803  0.1191
  419OPC    HW2 1915   0.620   4.024   4.837  0.4550  1.4647  0.1806
  419OPC     MW 1916   0.667   4.007   4.777 -0.0421  0.2286  0.1001
  420OPC     OW 1917   0.944   2.214   1.039  0.0288 -0.3860  0.4039
  420OPC    HW1 1918   0.860   2.215   1.063  0.1199  0.1180  0.7361
  420OPC    HW2 1919   0.982   2.162   1.097 -0.3159 -1.9693 -0.7381
  420OPC     MW 1920   0.938   2.207   1.051 -0.0087 -0.5454  0.2843
  421OPC     OW 1921   4.159   4.485   1.612  0.2570 -0.0197  0.0395
  421OPC    HW1 1922   4.091   4.536   1.632  0.0769  0.0683 -0.7395
  421OPC    HW2 1923   4.185   4.516   1.535 -1.0676 -2.2953 -1.4510
  421OPC     MW 1924   4.153   4.497   1.604  0.0346 -0.3426 -0.2958
  422OPC     OW 1925   0.443   1.531   2.503 -0.0787 -0.2487  0.6484
  422OPC    HW1 1926   0.382   1.469   2.504 -0.6547  0.2854  2.2109
  422OPC    HW2 1927   0.403   1.599   2.540  0.9175  0.6892  0.0632
  422OPC     MW 1928   0.428   1.532   2.509 -0.0166 -0.0313  0.7927
  423OPC     OW 1929   2.714   2.903   4.511 -0.5048  0.2321 -0.3428
  423OPC    HW1 1930   2.738   2.862   4.438  0.0910 -1.7280  0.8718
  423OPC    HW2 1931   2.628   2.916   4.500 -0.8945 -2.0855 -0.5214
  423OPC     MW 1932   2.705   2.899   4.498 -0.4743 -0.3998 -0.1898
  424OPC     OW 1933   2.999   2.711   3.354 -0.2033 -0.0073  0.5135
  424OPC    HW1 1934   2.917   2.738   3.349  0.5701  2.5773  0.1815
  424OPC    HW2 1935   3.036   2.744   3.282  0.9942 -1.7330  0.2753
  424OPC     MW 1936   2.993   2.720   3.342  0.0879  0.1196  0.4293
  425OPC     OW 1937   4.322   0.128   0.660 -0.1283 -0.2240 -0.0833
  425OPC    HW1 1938   4.310   0.158   0.741 -0.4196  0.5270 -0.3909
  425OPC    HW2 1939   4.389   0.073   0.668 -0.0065  0.0175  0.6252
  425OPC     MW 1940   4.330   0.124   0.673 -0.1533 -0.0774 -0.0241
  426OPC     OW 1941   3.575   3.615   0.386 -0.2547  0.0749 -0.1987
  426OPC    HW1 1942   3.495   3.633   0.357  0.0937  0.6008 -0.8700
  426OPC    HW2 1943   3.626   3.667   0.337  0.4582  0.0231  0.4808
  426OPC     MW 1944   3.571   3.625   0.374 -0.0979  0.1450 -0.1975
  427OPC     OW 1945   3.904   4.104   3.727  0.4879  0.3726  0.3751
  427OPC    HW1 1946   3.921   4.123   3.811 -0.3546 -1.1025  0.9145
  427OPC    HW2 1947   3.940   4.026   3.716 -1.3722 -0.5007  0.0626
  427OPC     MW 1948   3.912   4.095   3.738  0.0887  0.0260  0.4088
  428OPC     OW 1949   3.881   1.592   3.260 -0.1264  0.4566  0.7549
  428OPC    HW1 1950   3.906   1.654   3.317 -0.0321  1.1178  0.0080
  428OPC    HW2 1951   3.835   1.636   3.201 -0.0021 -0.1813  0.1779
  428OPC     MW 1952   3.878   1.608   3.260 -0.0941  0.4600  0.5593
  429OPC     OW 1953   0.048   3.674   4.160 -0.3795 -0.3799  0.0185
  429OPC    HW1 1954   0.042   3.639   4.240 -0.6319  0.6324  0.4591
  429OPC    HW2 1955   0.109   3.736   4.169 -0.8962  0.2002 -0.3939
  429OPC     MW 1956   0.056   3.678   4.173 -0.4931 -0.1446  0.0229
  430OPC     OW 1957   0.358   3.802   3.235  0.1635  0.6858 -0.0565
  430OPC    HW1 1958   0.363   3.794   3.322 -0.3145 -1.9275 -0.1679
  430OPC    HW2 1959   0.405   3.735   3.206 -0.5995  0.8366 -1.7805
  430OPC     MW 1960   0.365   3.791   3.244 -0.0198  0.3220 -0.3276
  431OPC     OW 1961   1.449   1.141   0.324  0.2148  0.3946 -0.3116
  431OPC    HW1 1962   1.519   1.123   0.274 -0.5032 -0.2571 -1.1218
  431OPC    HW2 1963   1.455   1.084   0.389  1.7923  1.9982  1.0705
  431OPC     MW 1964   1.460   1.130   0.326  0.3418  0.5352 -0.2272
  432OPC     OW 1965   2.935   1.629   4.567 -0.0498 -0.2107  0.6356
  432OPC    HW1 1966   2.872   1.629   4.508 -1.6090  0.7844  2.1824
  432OPC    HW2 1967   2.943   1.545   4.589  1.0798 -0.7030 -1.4236
  432OPC     MW 1968   2.927   1.617   4.562 -0.1134 -0.1365  0.5600
  433OPC     OW 1969   0.625   2.677   4.273  0.2630 -0.0925 -0.2334
  433OPC    HW1 1970   0.572   2.621   4.314  0.4954 -0.6515 -0.6784
  433OPC    HW2 1971   0.590   2.683   4.193  0.3447  0.2533 -0.2433
  433OPC     MW 1972   0.612   2.669   4.267  0.3094 -0.1240 -0.3006
  434OPC     OW 1973   2.958   0.295   4.039  0.7955 -0.3870  0.3043
  434OPC    HW1 1974   3.000   0.284   3.964 -1.3070 -0.1255 -0.9874
  434OPC    HW2 1975   2.960   0.381   4.052 -1.6640 -0.0107 -1.2763
  434OPC     MW 1976   2.965   0.306   4.030  0.1216 -0.2928 -0.1204
  435OPC     OW 1977   3.321   3.810   2.390 -0.7616 -0.2849 -0.3842
  435OPC    HW1 1978   3.319   3.768   2.467 -1.4253 -0.2927 -0.3974
  435OPC    HW2 1979   3.387   3.866   2.399 -0.1958 -0.9683 -0.1704
  435OPC     MW 1980   3.331   3.812   2.403 -0.7759 -0.3871 -0.3546
  436OPC     OW 1981   3.994   3.284   1.251 -0.6188 -0.0502  0.0557
  436OPC    HW1 1982   4.005   3.205   1.286  0.2083 -0.3906 -0.9106
  436OPC    HW2 1983   3.952   3.267   1.176  0.4571  0.3045 -0.6459
  436OPC     MW 1984   3.989   3.270   1.245 -0.3376 -0.0480 -0.1907
  437OPC     OW 1985   4.292   3.605   2.350 -0.6394 -0.0536  0.2891
  437OPC    HW1 1986   4.358   3.648   2.387 -1.0506  1.4319 -0.6278
  437OPC    HW2 1987   4.288   3.530   2.395 -0.0820  0.9749  2.1203
  437OPC     MW 1988   4.301   3.600   2.362 -0.6175  0.3178  0.4241
  438OPC     OW 1989   1.993   4.078   1.011  0.8036  0.5468  0.4138
  438OPC    HW1 1990   1.963   4.148   1.055  0.3122  0.0769  0.8412
  438OPC    HW2 1991   2.074   4.068   1.042  0.8198  0.8300  0.4689
  438OPC     MW 1992   2.001   4.087   1.022  0.7334  0.5193  0.4850
  439OPC     OW 1993   1.589   4.204   1.270  0.0165  0.2609  0.1693
  439OPC    HW1 1994   1.559   4.161   1.200 -0.3070  1.7831 -0.6773
  439OPC    HW2 1995   1.623   4.142   1.320 -3.1813 -1.4620  0.4895
  439OPC     MW 1996   1.589   4.189   1.267 -0.5036  0.2313  0.0916
  440OPC     OW 1997   1.195   2.974   1.580  0.4303 -0.2706  0.0083
  440OPC    HW1 1998   1.140   3.012   1.636  0.8769 -0.8733  0.8850
  440OPC    HW2 1999   1.247   3.039   1.554  1.0205 -0.2063  1.2859
  440OPC     MW 2000   1.195   2.989   1.584  0.5834 -0.3501  0.3265
  441OPC     OW 2001   2.961   2.188   1.745  0.3107 -0.0107  0.0029
  441OPC    HW1 2002   3.007   2.259   1.725  0.8160 -0.2648  0.2362
  441OPC    HW2 2003   2.905   2.217   1.806  1.8687 -0.2167  1.6228
  441OPC     MW 2004   2.959   2.203   1.751  0.6156 -0.0787  0.2766
  442OPC     OW 2005   4.140   1.723   0.635  0.4986  0.3666  0.8301
  442OPC    HW1 2006   4.185   1.655   0.605 -0.0082 -0.0629  1.0189
  442OPC    HW2 2007   4.195   1.790   0.627  0.3031  0.3500 -1.3144
  442OPC     MW 2008   4.155   1.723   0.629  0.3951  0.3007  0.5412
  443OPC     OW 2009   1.051   1.452   1.391  0.1516  0.4853  0.6475
  443OPC    HW1 2010   0.970   1.440   1.423  0.3287  0.6214  1.1671
  443OPC    HW2 2011   1.074   1.530   1.422  1.3747 -0.5397  2.5113
  443OPC     MW 2012   1.042   1.461   1.401  0.3583  0.3540  0.9996
  444OPC     OW 2013   1.805   1.383   2.441 -0.0879  0.2976  0.6673
  444OPC    HW1 2014   1.869   1.423   2.484  0.0076 -0.4842  1.2817
  444OPC    HW2 2015   1.780   1.320   2.496 -1.1543  0.3779  0.2988
  444OPC     MW 2016   1.811   1.379   2.456 -0.2313  0.1940  0.7036
  445OPC     OW 2017   4.467   3.704   2.537 -0.0213 -0.5495  0.1214
  445OPC    HW1 2018   4.420   3.746   2.597  2.2729  0.8109  1.1049
  445OPC    HW2 2019   4.483   3.627   2.573 -2.0378 -1.3841 -0.5772
  445OPC     MW 2020   4.462   3.699   2.551  0.0200 -0.4717  0.1636
  446OPC     OW 2021   0.912   4.046   0.322 -0.1567  0.4589 -0.2000
  446OPC    HW1 2022   0.931   4.114   0.372  0.1615  0.3789 -0.2077
  446OPC    HW2 2023   0.896   4.082   0.244 -1.7364  0.6945  0.1887
  446OPC     MW 2024   0.912   4.061   0.318 -0.3431  0.4821 -0.1437
  447OPC     OW 2025   3.789   3.730   3.324  0.0708 -0.3548  0.1920
  447OPC    HW1 2026   3.787   3.705   3.408 -1.3002 -0.5397  0.1318
  447OPC    HW2 2027   3.709   3.709   3.295  0.1722  0.6547 -0.8785
  447OPC     MW 2028   3.777   3.723   3.332 -0.1169 -0.2331  0.0250
  448OPC     OW 2029   1.797   3.539   0.656 -0.1458  0.4646  0.0909
  448OPC    HW1 2030   1.857   3.491   0.697 -2.0457 -1.1259  1.1669
  448OPC    HW2 2031   1.772   3.489   0.589 -0.9903  0.6594  0.2469
  448OPC     MW 2032   1.802   3.525   0.652 -0.5512  0.2584  0.2729
  449OPC     OW 2033   4.596   3.081   3.376  0.2839 -0.5041 -0.4344
  449OPC    HW1 2034   4.512   3.093   3.398  0.9350  0.8200  1.5920
  449OPC    HW2 2035   4.593   3.012   3.323 -2.1731  0.0426 -1.1684
  449OPC     MW 2036   4.583   3.073   3.371  0.0169 -0.2278 -0.2434
  450OPC     OW 2037   3.018   1.292   1.352 -0.2921 -0.1713  0.3144
  450OPC    HW1 2038   3.035   1.311   1.269  0.6550 -0.8259  0.3421
  450OPC    HW2 2039   3.034   1.367   1.394  0.4305 -0.1627  0.0484
  450OPC     MW 2040   3.023   1.306   1.346 -0.0454 -0.2668  0.2792
  451OPC     OW 2041   1.657   0.236   2.050  0.4341  0.5612 -0.0732
  451OPC    HW1 2042   1.662   0.238   1.963 -1.1217  0.2475 -0.1988
  451OPC    HW2 2043   1.581   0.276   2.066 -0.5800 -1.6270  0.9707
  451OPC     MW 2044   1.647   0.242   2.039  0.0545  0.1916  0.0625
  452OPC     OW 2045   4.627   3.312   1.271  0.5780 -0.0601 -0.6797
  452OPC    HW1 2046   4.629   3.262   1.200 -1.0259 -0.1805 -0.6707
  452OPC    HW2 2047   4.670   3.265   1.331 -1.4390 -1.7552 -0.4806
  452OPC     MW 2048   4.634   3.298   1.269  0.0429 -0.3283 -0.6490
  453OPC     OW 2049   1.138   1.866   3.920  0.1794 -0.4143  0.2169
  453OPC    HW1 2050   1.113   1.950   3.927  0.5645 -0.1042 -1.5592
  453OPC    HW2 2051   1.089   1.825   3.979 -0.2153  1.0323  0.9364
  453OPC     MW 2052   1.127   1.873   3.930  0.1780 -0.1549  0.0608
  454OPC     OW 2053   4.196   1.303   0.484  0.0849  0.1471 -0.1398
  454OPC    HW1 2054   4.218   1.237   0.431  0.1574  0.7758 -0.8978
  454OPC    HW2 2055   4.139   1.266   0.539 -0.0265 -0.5016 -0.6773
  454OPC     MW 2056   4.191   1.288   0.485  0.0792  0.1442 -0.3311
  455OPC     OW 2057   4.718   1.118   0.335  0.3079 -0.1955  0.4440
  455OPC    HW1 2058   4.717   1.038   0.370  1.3134 -0.6691 -0.5542
  455OPC    HW2 2059   4.677   1.107   0.258 -1.0646  0.6372  1.0123
  455OPC     MW 2060   4.712   1.104   0.329  0.2537 -0.1424  0.3805
  456OPC     OW 2061   1.043   0.281   0.492 -0.2292  0.3387  0.0310
  456OPC    HW1 2062   1.003   0.311   0.421 -1.2268  1.2465  0.9297
  456OPC    HW2 2063   1.002   0.322   0.557 -0.1416 -1.3525  1.2154
  456OPC     MW 2064   1.031   0.292   0.491 -0.3637  0.2230  0.3387
  457OPC     OW 2065   2.996   1.135   2.239 -0.3471  0.5793  0.9555
  457OPC    HW1 2066   2.919   1.163   2.210 -0.3277 -1.6579 -1.6905
  457OPC    HW2 2067   3.045   1.207   2.240 -2.6081  2.3316  3.9245
  457OPC     MW 2068   2.992   1.150   2.235 -0.6782  0.5077  1.0033
  458OPC     OW 2069   3.654   3.282   2.252 -0.1615 -0.3593 -0.0240
  458OPC    HW1 2070   3.711   3.318   2.308  0.0364  1.6805 -1.4506
  458OPC    HW2 2071   3.696   3.285   2.176 -1.7450  0.1884 -0.9141
  458OPC     MW 2072   3.669   3.288   2.249 -0.3662  0.0229 -0.3663
  459OPC     OW 2073   3.687   0.530   2.793  0.1909 -0.2250  0.1249
  459OPC    HW1 2074   3.772   0.512   2.790  0.0331 -0.9010 -1.3521
  459OPC    HW2 2075   3.668   0.528   2.878  2.1259  2.4560  0.7525
  459OPC     MW 2076   3.697   0.527   2.805  0.4534  0.0712 -0.0005
  460OPC     OW 2077   0.690   3.332   0.071 -0.2556 -0.3333 -0.3305
  460OPC    HW1 2078   0.752   3.391   0.086  0.6608 -1.0359 -1.2444
  460OPC    HW2 2079   0.667   3.347  -0.012 -0.3892 -0.9183 -0.4050
  460OPC     MW 2080   0.696   3.343   0.061 -0.1400 -0.5234 -0.4765
  461OPC     OW 2081   3.815   4.523   0.800 -0.1968  0.2196 -0.0489
  461OPC    HW1 2082   3.784   4.580   0.858  0.9711  0.3859  0.4357
  461OPC    HW2 2083   3.759   4.529   0.734 -1.8624 -0.3495  1.2298
  461OPC     MW 2084   3.802   4.532   0.799 -0.2702  0.1602  0.2116
  462OPC     OW 2085   3.771   3.873   4.508  0.3363 -0.0650  0.4361
  462OPC    HW1 2086   3.750   3.798   4.546  0.2802 -0.4377 -0.3082
  462OPC    HW2 2087   3.697   3.918   4.508 -0.1443 -0.8082 -0.8937
  462OPC     MW 2088   3.757   3.869   4.514  0.2571 -0.2298  0.1295
  463OPC     OW 2089   3.058   2.834   1.713 -0.1926 -0.4948  0.3988
  463OPC    HW1 2090   3.014   2.908   1.725  0.8269  0.2670 -0.4247
  463OPC    HW2 2091   3.088   2.815   1.792 -0.8684 -0.3054  0.7106
  463OPC     MW 2092   3.056   2.842   1.726 -0.1419 -0.3543  0.3232
  464OPC     OW 2093   3.805   3.456   4.023  0.1357 -0.2024  0.3211
  464OPC    HW1 2094   3.880   3.446   4.066  0.6238  1.6571  0.0117
  464OPC    HW2 2095   3.825   3.435   3.941  0.2519 -0.0117  0.2983
  464OPC     MW 2096   3.819   3.452   4.017  0.2249  0.1004  0.2720
  465OPC     OW 2097   0.522   3.087   3.505 -0.6974  0.2487  0.5440
  465OPC    HW1 2098   0.505   3.168   3.477  2.2770  0.5815 -0.7305
  465OPC    HW2 2099   0.510   3.038   3.434  1.5800  0.2980  0.0274
  465OPC     MW 2100   0.518   3.092   3.491  0.0784  0.3053  0.2794
  466OPC     OW 2101   4.733   0.180   1.807  0.2475 -0.0749 -0.3008
  466OPC    HW1 2102   4.657   0.176   1.763 -0.3241  0.1901  0.6441
  466OPC    HW2 2103   4.709   0.186   1.890  1.2506  2.6770 -0.1074
  466OPC     MW 2104   4.718   0.180   1.813  0.3114  0.3707 -0.1327
  467OPC     OW 2105   3.070   1.962   1.874 -0.8328 -0.0607  0.4089
  467OPC    HW1 2106   3.032   1.960   1.952 -0.2386  2.4173  0.8490
  467OPC    HW2 2107   3.035   2.032   1.836  0.8340  0.3402 -0.4796
  467OPC     MW 2108   3.059   1.972   1.880 -0.4989  0.3645  0.3427
  468OPC     OW 2109   2.815   2.614   0.256 -0.2673  0.1640 -0.2669
  468OPC    HW1 2110   2.844   2.663   0.322 -1.8829  0.2316  0.4516
  468OPC    HW2 2111   2.787   2.672   0.198 -1.7592  0.1449  0.3876
  468OPC     MW 2112   2.815   2.630   0.257 -0.7263  0.1712 -0.0641
  469OPC     OW 2113   0.099   3.637   0.886 -0.2688  0.7977  0.3495
  469OPC    HW1 2114   0.178   3.600   0.881 -0.6575  0.0066 -0.1773
  469OPC    HW2 2115   0.113   3.719   0.860 -0.0446 -0.0033 -2.3177
  469OPC     MW 2116   0.113   3.644   0.881 -0.2931  0.5625 -0.1223
  470OPC     OW 2117   3.944   2.129   1.824  0.3613 -0.0915  0.2491
  470OPC    HW1 2118   3.893   2.061   1.804  1.9709 -0.9884 -0.9722
  470OPC    HW2 2119   3.926   2.143   1.908 -0.5942 -1.5105  0.3189
  470OPC     MW 2120   3.934   2.121   1.834  0.4579 -0.4337  0.0790
  471OPC     OW 2121   3.946   3.653   0.556  0.0334 -0.1131  0.1808
  471OPC    HW1 2122   3.910   3.733   0.560 -0.6796 -0.4466  0.6026
  471OPC    HW2 2123   3.974   3.647   0.473 -1.5363 -0.1104 -0.3780
  471OPC     MW 2124   3.945   3.664   0.544 -0.3037 -0.1620  0.1606
  472OPC     OW 2125   1.517   2.175   2.972 -0.2047 -0.2104 -0.4676
  472OPC    HW1 2126   1.493   2.103   2.930 -1.7081  0.4538 -0.8012
  472OPC    HW2 2127   1.601   2.185   2.949  0.9558 -3.2959  1.7288
  472OPC     MW 2128   1.526   2.166   2.962 -0.2553 -0.5680 -0.1924
  473OPC     OW 2129   4.116   2.529   3.014  0.3925  0.2708  0.4570
  473OPC    HW1 2130   4.059   2.589   3.041  0.6077  0.6344  0.1009
  473OPC    HW2 2131   4.082   2.454   3.045 -0.1936  0.5004  0.3922
  473OPC     MW 2132   4.102   2.527   3.023  0.3376  0.3585  0.3948
  474OPC     OW 2133   1.768   0.517   4.197 -0.1953 -0.0881  0.8758
  474OPC    HW1 2134   1.808   0.527   4.120 -0.1898  0.9537  1.0001
  474OPC    HW2 2135   1.698   0.470   4.177 -0.2461  0.2499  0.2150
  474OPC     MW 2136   1.764   0.511   4.183 -0.2020  0.1158  0.7966
  475OPC     OW 2137   1.382   4.044   3.504 -0.4976  0.4606  0.2250
  475OPC    HW1 2138   1.467   4.057   3.494  0.2699 -2.4841  1.8384
  475OPC    HW2 2139   1.373   4.032   3.590 -2.4102 -0.1316 -0.0064
  475OPC     MW 2140   1.393   4.044   3.516 -0.6667 -0.0620  0.4292
  476OPC     OW 2141   1.379   4.284   3.229  0.0877  0.4099  0.2443
  476OPC    HW1 2142   1.355   4.365   3.252  1.0009  0.1676  2.3051
  476OPC    HW2 2143   1.303   4.244   3.217 -0.3886  1.4272 -0.3262
  476OPC     MW 2144   1.364   4.290   3.231  0.1522  0.5245  0.4644
  477OPC     OW 2145   3.346   3.339   3.651 -0.0715 -0.1303  0.0267
  477OPC    HW1 2146   3.303   3.264   3.637  1.0172 -0.6534 -0.6344
  477OPC    HW2 2147   3.334   3.353   3.737 -0.9455 -0.6369 -0.0020
  477OPC     MW 2148   3.338   3.330   3.662 -0.0399 -0.2823 -0.0751
  478OPC     OW 2149   0.938   2.559   0.542  0.0526 -0.7310  0.1862
  478OPC    HW1 2150   0.953   2.482   0.503 -0.5146 -1.5202  1.4446
  478OPC    HW2 2151   0.879   2.597   0.490  1.0262 -0.7165 -0.9520
  478OPC     MW 2152   0.931   2.553   0.528  0.1126 -0.8454  0.2040
  479OPC     OW 2153   2.001   1.069   1.312  0.4472  0.3211  0.2903
  479OPC    HW1 2154   2.065   1.089   1.368  1.3814  2.5780 -1.4462
  479OPC    HW2 2155   2.042   1.025   1.250  0.0707  0.7109 -0.2401
  479OPC     MW 2156   2.016   1.065   1.311  0.5298  0.7120 -0.0445
  480OPC     OW 2157   0.935   1.143   3.374 -0.5502 -0.0721  0.1556
  480OPC    HW1 2158   0.886   1.116   3.307 -1.0568 -0.5799  0.7251
  480OPC    HW2 2159   0.988   1.076   3.389 -0.3945  0.0650  0.2242
  480OPC     MW 2160   0.936   1.129   3.366 -0.6020 -0.1268  0.2497
  481OPC     OW 2161   1.479   1.932   1.060  0.0136  0.3829 -0.1965
  481OPC    HW1 2162   1.419   1.913   0.999 -1.2347 -0.2804  1.1761
  481OPC    HW2 2163   1.509   2.010   1.035  0.5163 -0.4510 -2.3766
  481OPC     MW 2164   1.474   1.941   1.047 -0.0965  0.1617 -0.3157
  482OPC     OW 2165   2.382   1.288   4.263 -0.2152 -0.1497 -0.2218
  482OPC    HW1 2166   2.418   1.346   4.209  2.8247 -0.4499  1.2823
  482OPC    HW2 2167   2.317   1.333   4.301 -0.6206  0.8947 -2.0318
  482OPC     MW 2168   2.378   1.303   4.261  0.1738 -0.0397 -0.2668
  483OPC     OW 2169   4.090   4.607   3.991  0.0731 -0.1424 -0.5436
  483OPC    HW1 2170   4.141   4.553   4.038  0.4208  1.1810  0.6783
  483OPC    HW2 2171   4.100   4.684   4.031 -0.8496  0.7173 -1.8907
  483OPC     MW 2172   4.099   4.611   4.004 -0.0117  0.1802 -0.5622
  484OPC     OW 2173   1.309   3.974   3.767 -0.3316 -0.3518  0.1874
  484OPC    HW1 2174   1.241   3.919   3.772 -0.4616 -0.2209 -0.0841
  484OPC    HW2 2175   1.374   3.929   3.803 -0.1469 -1.1477 -1.0662
  484OPC     MW 2176   1.308   3.959   3.773 -0.3235 -0.4500 -0.0378
  485OPC     OW 2177   2.486   4.650   2.964  0.3201  0.1506  0.5321
  485OPC    HW1 2178   2.540   4.608   3.018  0.2940 -1.2869 -0.4965
  485OPC    HW2 2179   2.538   4.706   2.922  0.3270  1.3455  2.0380
  485OPC     MW 2180   2.502   4.652   2.965  0.3172  0.1147  0.6026
  486OPC     OW 2181   0.407   1.600   0.845 -0.7125  0.4503  0.1731
  486OPC    HW1 2182   0.481   1.645   0.849 -1.4791  1.7148  1.0463
  486OPC    HW2 2183   0.403   1.573   0.762  1.1580 -0.4743  0.3345
  486OPC     MW 2184   0.417   1.603   0.834 -0.5494  0.5006  0.3259
  487OPC     OW 2185   4.407   3.674   1.940 -0.2377 -0.5396 -0.0120
  487OPC    HW1 2186   4.369   3.625   2.001  1.2746  0.4602  1.8559
  487OPC    HW2 2187   4.348   3.737   1.923  0.2022  0.6089  2.3329
  487OPC     MW 2188   4.393   3.676   1.946  0.0505 -0.2223  0.6103
  488OPC     OW 2189   4.360   0.975   4.484  0.3910  0.1760 -0.2861
  488OPC    HW1 2190   4.293   0.920   4.472  0.7632 -0.0544 -1.4498
  488OPC    HW2 2191   4.369   1.014   4.406  1.4407  0.3968 -0.0752
  488OPC     MW 2192   4.351   0.973   4.471  0.6011  0.1745 -0.4265
  489OPC     OW 2193   2.741   2.245   1.375  0.0823 -0.1310  0.0706
  489OPC    HW1 2194   2.712   2.207   1.303  0.7807 -0.6009  0.0186
  489OPC    HW2 2195   2.696   2.320   1.379  1.0874  0.6363 -1.6756
  489OPC     MW 2196   2.730   2.250   1.365  0.3340 -0.0870 -0.1950
  490OPC     OW 2197   2.829   4.317   4.177  0.2794 -0.2089 -0.4106
  490OPC    HW1 2198   2.764   4.263   4.155 -1.0792  1.1439  0.1690
  490OPC    HW2 2199   2.812   4.389   4.131 -0.2231  1.1456  1.7614
  490OPC     MW 2200   2.817   4.319   4.167  0.0044  0.1910 -0.0041
  491OPC     OW 2201   0.056   2.251   0.018  0.4322 -0.1165 -0.2523
  491OPC    HW1 2202  -0.022   2.212   0.029  1.0030 -1.8254 -1.8009
  491OPC    HW2 2203   0.051   2.284  -0.062  0.9455  0.6969  0.0449
  491OPC     MW 2204   0.044   2.250   0.008  0.5923 -0.2489 -0.4371
  492OPC     OW 2205   3.469   3.716   3.180 -0.7358 -0.3832 -0.3206
  492OPC    HW1 2206   3.406   3.669   3.219 -0.1226 -0.9748 -0.0064
  492OPC    HW2 2207   3.444   3.719   3.097 -1.7314  0.3304 -0.0052
  492OPC     MW 2208   3.456   3.709   3.174 -0.7921 -0.3651 -0.2276
  493OPC     OW 2209   2.330   1.621   4.783 -0.0490 -0.7537 -0.2420
  493OPC    HW1 2210   2.291   1.640   4.707  0.0182 -0.7330 -0.2712
  493OPC    HW2 2211   2.410   1.596   4.760  1.4908  3.1701  0.0024
  493OPC     MW 2212   2.336   1.620   4.769  0.1885 -0.1710 -0.2100
  494OPC     OW 2213   2.039   3.679   0.871  0.3711  0.3342  0.1029
  494OPC    HW1 2214   1.990   3.746   0.843 -2.4638 -0.5964  2.4013
  494OPC    HW2 2215   2.097   3.717   0.923 -0.3566  1.1595  0.3491
  494OPC     MW 2216   2.040   3.695   0.874 -0.1551  0.3185  0.4788
  495OPC     OW 2217   3.164   0.976   4.569 -0.4048  0.4143 -0.2279
  495OPC    HW1 2218   3.203   0.905   4.601 -2.0028 -0.1988  0.4443
  495OPC    HW2 2219   3.082   0.950   4.554 -0.6402  1.7042 -1.4326
  495OPC     MW 2220   3.158   0.962   4.571 -0.6756  0.5143 -0.3064
  496OPC     OW 2221   4.180   3.969   4.706 -0.1357 -0.0113  0.0751
  496OPC    HW1 2222   4.195   3.955   4.621 -2.2826 -0.2590 -0.3306
  496OPC    HW2 2223   4.259   3.986   4.738  0.6616  0.7128 -2.0750
  496OPC     MW 2224   4.194   3.969   4.698 -0.3350  0.0591 -0.3023
  497OPC     OW 2225   1.339   4.127   1.435 -0.3653 -0.0516 -0.5910
  497OPC    HW1 2226   1.340   4.169   1.359  1.1695  1.9721  0.4337
  497OPC    HW2 2227   1.397   4.062   1.424 -0.7456 -0.2582 -1.3864
  497OPC     MW 2228   1.348   4.124   1.422 -0.1947  0.2167 -0.5571
  498OPC     OW 2229   3.454   1.824   2.913 -0.0930  0.0135  0.3173
  498OPC    HW1 2230   3.509   1.882   2.880 -0.0227 -1.1566 -1.8083
  498OPC    HW2 2231   3.375   1.858   2.897 -0.0515  0.7817  1.6162
  498OPC     MW 2232   3.450   1.838   2.906 -0.0764 -0.0459  0.1951
  499OPC     OW 2233   4.618   2.802   3.258 -0.6501  0.0743  0.3686
  499OPC    HW1 2234   4.575   2.766   3.192 -0.9855  0.8469  0.1591
  499OPC    HW2 2235   4.556   2.816   3.318 -0.7370  1.3403  0.0033
  499OPC     MW 2236   4.602   2.798   3.257 -0.7126  0.3754  0.2837
  500OPC     OW 2237   3.951   2.020   2.497  0.9377  0.5301 -0.8609
  500OPC    HW1 2238   3.902   2.092   2.499  0.5532  0.2619  0.0076
  500OPC    HW2 2239   3.930   1.983   2.421 -1.2886 -0.2880  0.0707
  500OPC     MW 2240   3.941   2.025   2.486  0.5521  0.3697 -0.5951
  501OPC     OW 2241   3.127   0.030   3.249 -0.2937  0.1482  0.4330
  501OPC    HW1 2242   3.060   0.010   3.301 -2.1102  0.5367 -1.5990
  501OPC    HW2 2243   3.151   0.109   3.276 -1.8056  0.7382  0.1681
  501OPC     MW 2244   3.121   0.038   3.261 -0.7852  0.2927  0.0937
  502OPC     OW 2245   0.058   0.945   4.534 -0.0326  0.0504 -0.6153
  502OPC    HW1 2246   0.130   0.979   4.498 -0.0344  1.0374  0.2670
  502OPC    HW2 2247   0.076   0.945   4.620 -0.7446 -0.5168 -0.4563
  502OPC     MW 2248   0.071   0.950   4.542 -0.1381  0.1125 -0.4616
  503OPC     OW 2249   1.920   3.213   0.321 -0.0482  1.1908  0.0748
  503OPC    HW1 2250   1.883   3.289   0.346  0.2761  1.9577 -1.6008
  503OPC    HW2 2251   2.005   3.232   0.319  0.1980  0.2753  1.1860
  503OPC     MW 2252   1.927   3.227   0.324  0.0360  1.1688 -0.0085
  504OPC     OW 2253   4.550   3.421   1.562 -0.7752 -0.0300  0.0274
  504OPC    HW1 2254   4.566   3.491   1.513 -0.6065 -0.4925 -0.5841
  504OPC    HW2 2255   4.491   3.377   1.517 -2.7479  0.8959  1.5408
  504OPC     MW 2256   4.544   3.425   1.548 -1.0417  0.0384  0.1607
  505OPC     OW 2257   1.708   0.672   0.705  0.4323 -0.1234  0.0108
  505OPC    HW1 2258   1.635   0.712   0.732  0.0975 -0.2406 -0.6853
  505OPC    HW2 2259   1.696   0.666   0.619 -0.3825 -3.4132  0.2505
  505OPC     MW 2260   1.696   0.677   0.696  0.2625 -0.6267 -0.0567
  506OPC     OW 2261   1.535   0.163   1.236  0.2582  0.2093  0.3579
  506OPC    HW1 2262   1.601   0.181   1.182 -0.4831 -1.1046 -1.0689
  506OPC    HW2 2263   1.480   0.229   1.223  1.2727  1.3418  1.5969
  506OPC     MW 2264   1.537   0.175   1.226  0.2986  0.1825  0.3302
  507OPC     OW 2265   0.968   2.135   2.627  0.3327 -0.6282 -0.0466
  507OPC    HW1 2266   0.982   2.210   2.585  1.7226  0.4531  2.1329
  507OPC    HW2 2267   0.960   2.077   2.563  1.0051  1.0815 -1.8001
  507OPC     MW 2268   0.969   2.138   2.611  0.6374 -0.2159  0.0162
  508OPC     OW 2269   3.349   4.563   1.368 -1.0527  0.0932  0.5824
  508OPC    HW1 2270   3.310   4.548   1.445 -1.4799 -1.7437  0.0633
  508OPC    HW2 2271   3.336   4.488   1.324  0.1793  0.6769 -0.8471
  508OPC     MW 2272   3.341   4.549   1.373 -0.9338 -0.0920  0.2945
  509OPC     OW 2273   0.245   4.117   3.751  0.0485  0.3203 -0.0989
  509OPC    HW1 2274   0.207   4.169   3.810  2.3423  0.6706  1.1858
  509OPC    HW2 2275   0.250   4.040   3.791  1.6114  0.5578  0.2294
  509OPC     MW 2276   0.240   4.114   3.766  0.6182  0.4072  0.1394
  510OPC     OW 2277   4.861   2.142   1.012  0.1439  0.1108 -0.5719
  510OPC    HW1 2278   4.817   2.203   0.967 -1.6100 -2.7339 -3.0200
  510OPC    HW2 2279   4.930   2.126   0.961  0.2720 -0.3635 -0.2464
  510OPC     MW 2280   4.865   2.149   0.998 -0.0966 -0.3796 -0.8855
  511OPC     OW 2281   2.932   3.145   3.040  0.1392  0.4205 -0.4372
  511OPC    HW1 2282   2.892   3.103   2.975 -1.8917 -0.6410  1.3682
  511OPC    HW2 2283   2.975   3.082   3.082  0.0301  0.7807  0.2267
  511OPC     MW 2284   2.932   3.129   3.036 -0.1769  0.3170 -0.0724
  512OPC     OW 2285   3.832   0.771   2.263  0.2744  0.2013  0.4605
  512OPC    HW1 2286   3.849   0.827   2.328 -1.7826  0.4079  0.8996
  512OPC    HW2 2287   3.908   0.764   2.221  1.3036  1.1311  2.0709
  512OPC     MW 2288   3.846   0.778   2.266  0.1224  0.3692  0.7633
  513OPC     OW 2289   1.040   0.817   3.390  0.7823 -0.4084 -0.4000
  513OPC    HW1 2290   1.041   0.756   3.328 -2.1373 -1.5608  0.5326
  513OPC    HW2 2291   1.060   0.774   3.463 -0.8062 -0.2209  0.1898
  513OPC     MW 2292   1.043   0.802   3.391  0.1163 -0.5510 -0.1752
  514OPC     OW 2293   3.345   3.587   3.540  0.5677  0.4653  0.3239
  514OPC    HW1 2294   3.339   3.502   3.558  1.1142  0.4606  0.5099
  514OPC    HW2 2295   3.299   3.595   3.466 -0.7985  0.3031  1.1199
  514OPC     MW 2296   3.337   3.575   3.532  0.4467  0.4407  0.4689
  515OPC     OW 2297   3.361   0.968   3.416 -0.2133  0.2756 -0.6413
  515OPC    HW1 2298   3.288   1.007   3.443 -1.1569 -0.7975 -1.5444
  515OPC    HW2 2299   3.421   1.031   3.419 -1.5781  1.6781 -1.6458
  515OPC     MW 2300   3.359   0.983   3.420 -0.5543  0.3243 -0.9232
  516OPC     OW 2301   2.803   3.212   0.423  0.0572 -0.0909 -0.7397
  516OPC    HW1 2302   2.760   3.225   0.348  0.4024 -1.7338 -1.2677
  516OPC    HW2 2303   2.861   3.151   0.402 -0.5871 -1.4308  1.1280
  516OPC     MW 2304   2.805   3.205   0.409  0.0130 -0.5316 -0.5418
  517OPC     OW 2305   3.797   1.974   3.747  0.3126 -0.3729 -0.7849
  517OPC    HW1 2306   3.791   2.061   3.753  1.0836 -0.2188 -2.0923
  517OPC    HW2 2307   3.744   1.946   3.811 -1.4056  1.0321 -1.5121
  517OPC     MW 2308   3.788   1.983   3.758  0.1726 -0.1426 -1.0854
  518OPC     OW 2309   1.269   2.989   1.202 -0.5846  0.4516 -0.4144
  518OPC    HW1 2310   1.352   2.976   1.227 -0.4885  0.7847 -0.5472
  518OPC    HW2 2311   1.225   2.927   1.244 -0.3923  0.8238  0.3573
  518OPC     MW 2312   1.275   2.978   1.211 -0.5420  0.5558 -0.3200
  519OPC     OW 2313   3.341   1.917   1.799  0.2326  0.1150 -0.6580
  519OPC    HW1 2314   3.382   1.990   1.822  1.5035 -1.0281  0.8525
  519OPC    HW2 2315   3.258   1.933   1.822  0.2931  1.4189 -1.2428
  519OPC     MW 2316   3.335   1.930   1.806  0.4294  0.1388 -0.5212
  520OPC     OW 2317   4.266   0.353   1.342 -0.0733  0.6779  0.2241
  520OPC    HW1 2318   4.241   0.432   1.370 -1.2679  0.3146  0.2177
  520OPC    HW2 2319   4.210   0.299   1.381  0.3638 -0.1227 -0.2405
  520OPC     MW 2320   4.254   0.357   1.352 -0.1855  0.5059  0.1545
  521OPC     OW 2321   3.555   0.215   2.922  0.6920  0.4199 -0.4276
  521OPC    HW1 2322   3.606   0.169   2.976  0.6503  0.9694  0.0792
  521OPC    HW2 2323   3.525   0.154   2.867 -1.1022 -0.6000  1.5328
  521OPC     MW 2324   3.558   0.199   2.921  0.4209  0.3504 -0.0632
  522OPC     OW 2325   3.821   4.572   3.846 -0.0660  0.3985 -0.2001
  522OPC    HW1 2326   3.820   4.500   3.797  0.0807  1.3250 -1.6215
  522OPC    HW2 2327   3.896   4.612   3.823  1.3931 -0.3670  2.7179
  522OPC     MW 2328   3.832   4.567   3.836  0.1712  0.4222  0.0211
  523OPC     OW 2329   0.018   3.841   1.265  0.4402  0.5572  0.5483
  523OPC    HW1 2330   0.037   3.776   1.210  0.5541  0.1279  1.0827
  523OPC    HW2 2331  -0.037   3.891   1.220 -1.2240 -0.9455  0.7935
  523OPC     MW 2332   0.013   3.838   1.251  0.2110  0.2719  0.6635
  524OPC     OW 2333   2.975   3.108   1.796 -0.4400  0.4028 -0.2940
  524OPC    HW1 2334   2.988   3.110   1.883 -1.9757 -0.1678 -0.0225
  524OPC    HW2 2335   2.911   3.166   1.784  0.2149  0.9661 -1.1510
  524OPC     MW 2336   2.968   3.117   1.807 -0.5701  0.4019 -0.3805
  525OPC     OW 2337   0.226   2.650   3.408 -0.9467 -0.1987  0.8200
  525OPC    HW1 2338   0.298   2.699   3.410 -0.6384 -0.6215  0.2980
  525OPC    HW2 2339   0.243   2.588   3.467 -0.0737 -1.3857 -0.6182
  525OPC     MW 2340   0.239   2.648   3.417 -0.7722 -0.4364  0.5306
  526OPC     OW 2341   3.740   3.064   1.969  0.5286  0.2538  0.3437
  526OPC    HW1 2342   3.778   3.017   1.906  2.6260  1.2772  0.7596
  526OPC    HW2 2343   3.699   3.127   1.926  0.3553 -0.1260 -0.0588
  526OPC     MW 2344   3.739   3.066   1.954  0.8128  0.3489  0.3457
  527OPC     OW 2345   4.442   4.534   2.099  0.6716  0.0136  0.3841
  527OPC    HW1 2346   4.430   4.620   2.111  0.9853  0.1294 -0.1010
  527OPC    HW2 2347   4.510   4.515   2.150  2.2285  0.5745 -1.3540
  527OPC     MW 2348   4.450   4.544   2.108  0.9480  0.1135  0.0557
  528OPC     OW 2349   1.416   4.121   4.562  0.0758  0.1950  0.5255
  528OPC    HW1 2350   1.483   4.117   4.507 -0.1360 -0.3701  0.2929
  528OPC    HW2 2351   1.374   4.194   4.539  0.5457  0.4923  0.6030
  528OPC     MW 2352   1.420   4.131   4.551  0.1140  0.1554  0.5026
  529OPC     OW 2353   2.093   3.961   4.457  0.5610  0.3476 -0.1974
  529OPC    HW1 2354   2.116   3.878   4.446 -0.2810 -0.0657  1.0285
  529OPC    HW2 2355   2.125   3.981   4.535  1.6891  1.5329 -0.9129
  529OPC     MW 2356   2.101   3.952   4.467  0.6033  0.4617 -0.1223
  530OPC     OW 2357   4.254   0.794   1.183  0.2918 -0.0761 -0.1103
  530OPC    HW1 2358   4.311   0.730   1.170  0.4307  0.1794 -0.7933
  530OPC    HW2 2359   4.180   0.764   1.147  0.3888  0.1927 -0.5391
  530OPC     MW 2360   4.251   0.780   1.176  0.3266  0.0013 -0.2745
  531OPC     OW 2361   1.015   2.591   3.154  0.5027  0.0215  0.2528
  531OPC    HW1 2362   1.068   2.646   3.113  1.5580 -1.4271 -0.4258
  531OPC    HW2 2363   1.012   2.622   3.235  2.5355  0.0920  0.3582
  531OPC     MW 2364   1.022   2.604   3.160  0.9590 -0.1822  0.1682
  532OPC     OW 2365   2.141   2.353   4.708  0.1683  0.3741  0.1901
  532OPC    HW1 2366   2.146   2.424   4.758  0.5607 -0.1644  0.9355
  532OPC    HW2 2367   2.056   2.331   4.713 -0.0287  0.9731 -0.3250
  532OPC     MW 2368   2.129   2.360   4.716  0.1972  0.3830  0.2244
  533OPC     OW 2369   1.442   3.493   3.178  0.3593  0.1296  0.5488
  533OPC    HW1 2370   1.391   3.517   3.112 -0.8136  0.7066  1.6233
  533OPC    HW2 2371   1.459   3.568   3.220  1.5896 -0.1379  0.5787
  533OPC     MW 2372   1.437   3.507   3.175  0.3678  0.1754  0.7120
  534OPC     OW 2373   3.671   2.942   0.199 -0.0198 -0.3566 -0.1692
  534OPC    HW1 2374   3.675   2.987   0.274  1.4911  0.0717 -0.4691
  534OPC    HW2 2375   3.754   2.926   0.180 -0.3650 -0.4799 -1.7504
  534OPC     MW 2376   3.684   2.946   0.207  0.1525 -0.3115 -0.4471
  535OPC     OW 2377   4.322   3.311   0.300 -0.1620 -0.0052 -0.5126
  535OPC    HW1 2378   4.385   3.358   0.260 -0.0752 -0.5820 -1.0796
  535OPC    HW2 2379   4.293   3.259   0.236  0.9859 -2.0164  0.5008
  535OPC     MW 2380   4.327   3.310   0.284  0.0203 -0.3875 -0.4467
  536OPC     OW 2381   2.202   3.821   4.131 -0.5744  0.3620 -0.4996
  536OPC    HW1 2382   2.127   3.779   4.143 -1.0542  1.4756  0.5696
  536OPC    HW2 2383   2.258   3.758   4.109 -1.3600 -0.7917  0.6862
  536OPC     MW 2384   2.199   3.806   4.129 -0.7614  0.3561 -0.1667
  537OPC     OW 2385   3.832   3.445   1.052 -0.4462  0.8708  0.0353
  537OPC    HW1 2386   3.773   3.437   0.989 -0.6625  1.4507  0.1643
  537OPC    HW2 2387   3.908   3.449   1.009 -0.5506  0.7852 -0.1591
  537OPC     MW 2388   3.835   3.444   1.037 -0.4935  0.9439  0.0256
  538OPC     OW 2389   4.582   3.133   2.281  0.4322  0.0089 -0.3848
  538OPC    HW1 2390   4.595   3.095   2.204 -0.3150  0.7412 -0.8818
  538OPC    HW2 2391   4.663   3.143   2.312  0.8089  0.5254 -1.4760
  538OPC     MW 2392   4.596   3.129   2.274  0.3779  0.1934 -0.6193
  539OPC     OW 2393   1.566   2.645   3.430 -0.4625  0.1010 -0.1460
  539OPC    HW1 2394   1.578   2.603   3.354  2.9866 -0.3485  0.4964
  539OPC    HW2 2395   1.581   2.728   3.409 -0.7919  0.1552 -0.1759
  539OPC     MW 2396   1.570   2.651   3.415 -0.0017  0.0427 -0.0556
  540OPC     OW 2397   0.934   1.846   4.485 -0.7772 -0.3272 -0.6243
  540OPC    HW1 2398   0.934   1.760   4.500 -1.9033 -0.0194  1.4822
  540OPC    HW2 2399   0.859   1.860   4.444 -0.1679 -0.4385 -1.8186
  540OPC     MW 2400   0.923   1.835   4.481 -0.8535 -0.2981 -0.4895
  541OPC     OW 2401   3.647   1.261   1.443  0.3626 -0.4885  0.0231
  541OPC    HW1 2402   3.632   1.176   1.429  0.9282 -0.9680  1.9816
  541OPC    HW2 2403   3.730   1.271   1.416  1.1187 -1.1673  1.9426
  541OPC     MW 2404   3.657   1.250   1.437  0.5579 -0.6596  0.5960
  542OPC     OW 2405   3.950   0.471   2.829  0.0763  0.0687 -0.3020
  542OPC    HW1 2406   4.002   0.505   2.890  1.3670  0.1681 -1.4014
  542OPC    HW2 2407   4.005   0.442   2.768 -1.1487  0.0412 -1.4701
  542OPC     MW 2408   3.966   0.471   2.829  0.0861  0.0793 -0.6372
  543OPC     OW 2409   2.004   2.171   2.396 -0.5958 -0.1578  0.0790
  543OPC    HW1 2410   1.987   2.236   2.452 -1.0186  0.3037 -0.5604
  543OPC    HW2 2411   1.974   2.202   2.320  1.4903 -0.0394 -0.7762
  543OPC     MW 2412   1.997   2.186   2.393 -0.3502 -0.0721 -0.1419
  544OPC     OW 2413   1.057   1.687   3.725  0.3033  0.1433 -0.5673
  544OPC    HW1 2414   1.052   1.754   3.781  0.6301  1.0867 -1.6076
  544OPC    HW2 2415   0.976   1.682   3.692 -0.2448 -1.2821  0.9140
  544OPC     MW 2416   1.044   1.696   3.728  0.2706  0.0721 -0.5022
  545OPC     OW 2417   2.728   0.550   1.697 -0.2282  0.1251  0.2046
  545OPC    HW1 2418   2.712   0.465   1.705 -0.8177  0.1721 -0.3854
  545OPC    HW2 2419   2.671   0.576   1.636  1.7531  0.3756 -1.6735
  545OPC     MW 2420   2.718   0.541   1.689 -0.0226  0.1691 -0.1600
  546OPC     OW 2421   0.785   2.249   2.029 -0.5521  0.1696  0.3387
  546OPC    HW1 2422   0.824   2.232   2.105 -0.5954 -0.2099  0.2754
  546OPC    HW2 2423   0.815   2.186   1.976 -0.0097  0.8111 -0.1343
  546OPC     MW 2424   0.795   2.237   2.032 -0.4784  0.2083  0.2594
  547OPC     OW 2425   3.920   3.060   0.598 -0.0202  0.1677 -0.4071
  547OPC    HW1 2426   3.969   3.006   0.551  0.0241  0.2144 -0.4154
  547OPC    HW2 2427   3.950   3.139   0.575  0.7515  0.1556  0.5201
  547OPC     MW 2428   3.932   3.064   0.588  0.1004  0.1727 -0.2714
  548OPC     OW 2429   4.414   1.711   2.313 -0.2161  0.3890  0.1124
  548OPC    HW1 2430   4.381   1.763   2.250 -0.3411  0.3647  0.1572
  548OPC    HW2 2431   4.348   1.703   2.369 -0.1029  0.4108  0.2485
  548OPC     MW 2432   4.399   1.717   2.312 -0.2177  0.3886  0.1392
  549OPC     OW 2433   1.607   1.605   1.368  0.3029 -0.4498 -0.4846
  549OPC    HW1 2434   1.666   1.659   1.330 -0.9556  2.0709  0.8989
  549OPC    HW2 2435   1.539   1.657   1.382 -1.6917 -2.8972 -0.5387
  549OPC     MW 2436   1.606   1.621   1.364 -0.1777 -0.4389 -0.2882
  550OPC     OW 2437   0.726   2.552   2.761 -0.6363 -0.4389  0.2993
  550OPC    HW1 2438   0.797   2.579   2.717  0.2109  0.6736  2.2124
  550OPC    HW2 2439   0.751   2.475   2.795 -0.9547 -0.8454 -0.3738
  550OPC     MW 2440   0.741   2.544   2.760 -0.5582 -0.3346  0.4824
  551OPC     OW 2441   4.851   2.514   2.174 -0.1790 -0.1712  0.3154
  551OPC    HW1 2442   4.872   2.429   2.171 -0.7579 -0.2900 -0.9700
  551OPC    HW2 2443   4.841   2.535   2.090  1.5035  1.5736  0.4712
  551OPC     MW 2444   4.853   2.504   2.161 -0.0160  0.0690  0.1484
  552OPC     OW 2445   2.333   3.928   3.840 -0.6218  0.1688  0.6771
  552OPC    HW1 2446   2.387   3.944   3.907 -0.4096 -0.0035  0.5448
  552OPC    HW2 2447   2.348   3.844   3.821  0.0081  0.4769 -0.2155
  552OPC     MW 2448   2.343   3.918   3.847 -0.4975  0.1889  0.5256
  553OPC     OW 2449   1.808   0.011   1.892 -0.1954 -0.0800 -0.2530
  553OPC    HW1 2450   1.819  -0.032   1.966 -0.1413  0.2446 -0.0708
  553OPC    HW2 2451   1.835   0.092   1.910  0.5224 -0.1759 -0.8390
  553OPC     MW 2452   1.813   0.017   1.905 -0.0814 -0.0463 -0.3126
  554OPC     OW 2453   0.312   2.417   1.383  0.0074  0.0899  0.0664
  554OPC    HW1 2454   0.343   2.336   1.375  2.1369  0.7572  0.7708
  554OPC    HW2 2455   0.243   2.418   1.329  0.1691 -2.0444 -0.2779
  554OPC     MW 2456   0.306   2.405   1.374  0.3459 -0.1268  0.1196
  555OPC     OW 2457   4.191   2.728   4.806 -0.2664  0.2009  0.0391
  555OPC    HW1 2458   4.275   2.752   4.807 -0.5194  1.0872  0.1940
  555OPC    HW2 2459   4.148   2.801   4.788 -1.2609  0.5745  3.2476
  555OPC     MW 2460   4.197   2.742   4.804 -0.4504  0.3868  0.5357
  556OPC     OW 2461   3.903   4.503   4.326  0.4295 -0.6145 -0.1649
  556OPC    HW1 2462   3.866   4.542   4.395  0.3449  1.6478 -1.4078
  556OPC    HW2 2463   3.857   4.532   4.258  1.2425 -1.8618 -1.3020
  556OPC     MW 2464   3.891   4.513   4.326  0.5372 -0.4644 -0.5167
  557OPC     OW 2465   1.121   2.337   3.201  0.2381  0.0200 -0.2832
  557OPC    HW1 2466   1.096   2.420   3.190 -2.5323 -0.7393 -0.5724
  557OPC    HW2 2467   1.140   2.332   3.286  1.1463  1.0764 -0.4016
  557OPC     MW 2468   1.120   2.348   3.212 -0.0370  0.0639 -0.3434
  558OPC     OW 2469   1.941   1.389   1.469  0.2931  0.6417  0.2184
  558OPC    HW1 2470   1.907   1.449   1.522 -2.2443  0.0596 -0.6273
  558OPC    HW2 2471   1.969   1.327   1.523 -0.8698  0.7312  0.9609
  558OPC     MW 2472   1.940   1.389   1.485 -0.2536  0.5690  0.2031
  559OPC     OW 2473   1.637   3.924   4.090 -0.0775  0.9003 -0.2215
  559OPC    HW1 2474   1.578   3.956   4.147  0.4262  4.1700 -1.3238
  559OPC    HW2 2475   1.711   3.962   4.114  1.8149 -3.1404  1.1319
  559OPC     MW 2476   1.639   3.934   4.102  0.2764  0.7865 -0.1843
  560OPC     OW 2477   3.239   1.756   3.989  0.2347 -0.1181 -0.0666
  560OPC    HW1 2478   3.294   1.787   4.049  1.2986 -1.2874 -0.3947
  560OPC    HW2 2479   3.170   1.730   4.035 -0.0347  1.2883  0.3630
  560OPC     MW 2480   3.237   1.757   4.004  0.3521 -0.0831 -0.0517
  561OPC     OW 2481   3.033   0.018   1.633  0.2756 -0.1951  0.5128
  561OPC    HW1 2482   3.032   0.102   1.657 -0.5531 -0.2815  0.8401
  561OPC    HW2 2483   2.960   0.010   1.586  0.8974 -0.4882 -0.4191
  561OPC     MW 2484   3.022   0.029   1.630  0.2451 -0.2511  0.4235
  562OPC     OW 2485   1.101   2.843   2.979 -0.9737  0.2245  0.1660
  562OPC    HW1 2486   1.129   2.901   3.038  0.9123  0.3444 -0.7791
  562OPC    HW2 2487   1.018   2.867   2.965 -0.3521  2.5307  0.0401
  562OPC     MW 2488   1.093   2.855   2.986 -0.6033  0.5831  0.0077
  563OPC     OW 2489   3.487   4.592   4.154 -0.4807  0.1214  0.0201
  563OPC    HW1 2490   3.573   4.590   4.143 -0.6792 -2.0078 -1.8162
  563OPC    HW2 2491   3.477   4.598   4.241  1.4791  0.3211  0.2638
  563OPC     MW 2492   3.498   4.593   4.165 -0.2204 -0.1636 -0.2151
  564OPC     OW 2493   1.647   3.337   3.256  0.7399 -0.2369  0.4842
  564OPC    HW1 2494   1.578   3.380   3.224  1.9163  1.1277 -0.3360
  564OPC    HW2 2495   1.616   3.256   3.269 -0.3026 -0.4273 -2.5020
  564OPC     MW 2496   1.632   3.332   3.253  0.7597 -0.0635 -0.0780
  565OPC     OW 2497   1.856   0.376   4.775  0.4997 -0.0985  0.1182
  565OPC    HW1 2498   1.901   0.306   4.748  2.0337  0.5801  0.7508
  565OPC    HW2 2499   1.899   0.400   4.847 -1.3761  0.1627  1.2032
  565OPC     MW 2500   1.869   0.369   4.782  0.4492  0.0403  0.3719
  566OPC     OW 2501   0.157   2.810   0.308 -0.0053  0.2320  0.9829
  566OPC    HW1 2502   0.164   2.751   0.245 -1.7041  1.6226 -0.6173
  566OPC    HW2 2503   0.233   2.854   0.304  0.1527 -0.1006  0.3437
  566OPC     MW 2504   0.170   2.808   0.298 -0.2329  0.3883  0.6521
  567OPC     OW 2505   3.758   0.519   3.098  0.0253  0.1511 -0.4050
  567OPC    HW1 2506   3.819   0.534   3.037 -0.3725  1.1458 -0.5752
  567OPC    HW2 2507   3.804   0.486   3.164  0.5313 -0.5157 -1.0707
  567OPC     MW 2508   3.774   0.517   3.099  0.0412  0.1995 -0.5286
  568OPC     OW 2509   2.826   3.997   3.139  0.0042 -0.4217  0.1902
  568OPC    HW1 2510   2.759   3.988   3.194 -0.2257  0.6665  0.1201
  568OPC    HW2 2511   2.793   4.047   3.076  0.0863 -2.1115 -1.2625
  568OPC     MW 2512   2.811   4.003   3.138 -0.0176 -0.5105 -0.0347
  569OPC     OW 2513   1.946   3.677   4.159  0.0630  0.0827  0.1943
  569OPC    HW1 2514   1.949   3.602   4.203 -0.4525  0.5799  1.0903
  569OPC    HW2 2515   1.889   3.660   4.094  0.6421 -0.5709 -0.1581
  569OPC     MW 2516   1.938   3.663   4.156  0.0723  0.0596  0.2744
  570OPC     OW 2517   0.803   1.760   3.638  0.0761 -0.3402  0.2701
  570OPC    HW1 2518   0.753   1.695   3.668 -1.0282 -0.1670 -1.1013
  570OPC    HW2 2519   0.760   1.787   3.567  2.4661 -0.6683 -1.4144
  570OPC     MW 2520   0.789   1.754   3.632  0.2660 -0.3631 -0.1813
  571OPC     OW 2521   1.449   1.128   3.939  0.0411  0.2785 -0.3022
  571OPC    HW1 2522   1.494   1.190   3.981 -1.6871  2.7533 -1.7976
  571OPC    HW2 2523   1.374   1.168   3.919 -1.2713 -2.4125 -1.2320
  571OPC     MW 2524   1.445   1.143   3.942 -0.4081  0.2465 -0.6603
  572OPC     OW 2525   1.772   4.667   3.228  0.1090 -0.1587  0.2876
  572OPC    HW1 2526   1.775   4.731   3.287  0.1957  1.1553 -1.0763
  572OPC    HW2 2527   1.687   4.656   3.214  0.0946 -0.3430  0.5124
  572OPC     MW 2528   1.760   4.674   3.235  0.1197  0.0083  0.1193
  573OPC     OW 2529   0.202   4.037   3.016 -0.0514 -0.3975 -0.5242
  573OPC    HW1 2530   0.145   4.089   2.976 -0.3065 -1.0551 -1.0428
  573OPC    HW2 2531   0.164   4.020   3.093 -0.2511 -0.3063 -0.6020
  573OPC     MW 2532   0.188   4.042   3.022 -0.1186 -0.4811 -0.6123
  574OPC     OW 2533   0.092   0.900   4.811 -0.0880 -0.1001  0.0339
  574OPC    HW1 2534   0.159   0.847   4.827  0.8105  0.7004 -0.9035
  574OPC    HW2 2535   0.085   0.947   4.884 -1.1592 -1.7337  1.0325
  574OPC     MW 2536   0.101   0.899   4.824 -0.1135 -0.2232  0.0429
  575OPC     OW 2537   1.167   2.554   3.789 -0.4484 -0.2002  0.9893
  575OPC    HW1 2538   1.235   2.541   3.735 -0.6598  0.2875  0.5952
  575OPC    HW2 2539   1.116   2.485   3.775 -0.5102 -0.0662  0.5564
  575OPC     MW 2540   1.170   2.542   3.779 -0.4888 -0.1082  0.8672
  576OPC     OW 2541   4.497   2.540   3.411  0.5179 -0.3435  0.3436
  576OPC    HW1 2542   4.427   2.588   3.429  1.2238  0.1169  2.0062
  576OPC    HW2 2543   4.520   2.506   3.488  0.5598 -2.7063 -0.6035
  576OPC     MW 2544   4.490   2.542   3.425  0.6282 -0.6244  0.4493
  577OPC     OW 2545   1.080   1.474   3.881 -0.8911 -0.3378 -0.0787
  577OPC    HW1 2546   1.071   1.542   3.827  0.8050 -2.0717 -2.7579
  577OPC    HW2 2547   0.998   1.447   3.894 -1.4501  1.0736 -0.4297
  577OPC     MW 2548   1.066   1.480   3.875 -0.7232 -0.3854 -0.5264
  578OPC     OW 2549   1.927   1.702   4.787  0.2251  0.1185  0.1199
  578OPC    HW1 2550   1.843   1.721   4.773  0.1017  0.3335  1.0909
  578OPC    HW2 2551   1.960   1.774   4.823  1.5515  1.0914 -2.7308
  578OPC     MW 2552   1.920   1.715   4.790  0.4028  0.2940 -0.1576
  579OPC     OW 2553   4.065   4.525   3.467 -0.1948 -0.4529 -0.0250
  579OPC    HW1 2554   4.073   4.440   3.487 -0.3375 -0.4139  0.2000
  579OPC    HW2 2555   4.058   4.524   3.380 -0.6937 -0.7169  0.0102
  579OPC     MW 2556   4.065   4.512   3.457 -0.2897 -0.4861  0.0135
  580OPC     OW 2557   3.902   3.984   4.715  0.5928 -0.2349  0.7333
  580OPC    HW1 2558   3.977   3.940   4.723  0.5002 -0.6212 -0.3726
  580OPC    HW2 2559   3.860   3.941   4.652 -0.6145 -0.0879  1.4048
  580OPC     MW 2560   3.907   3.971   4.707  0.4008 -0.2702  0.6692
  581OPC     OW 2561   4.013   1.918   3.994 -0.0959 -0.6007 -0.3697
  581OPC    HW1 2562   3.933   1.898   3.965 -0.4187 -1.2760  0.8912
  581OPC    HW2 2563   4.057   1.842   3.987  0.4924 -0.2055 -1.1757
  581OPC     MW 2564   4.008   1.904   3.989 -0.0565 -0.6421 -0.3026
  582OPC     OW 2565   0.068   1.582   4.585  0.7755 -0.3051 -0.0685
  582OPC    HW1 2566   0.081   1.513   4.638  0.5720 -0.5287 -0.3056
  582OPC    HW2 2567   0.146   1.619   4.580  0.5954  0.2848  1.1685
  582OPC     MW 2568   0.081   1.577   4.592  0.7188 -0.2509  0.0792
  583OPC     OW 2569   1.954   3.634   2.585  0.4019 -0.2039  0.2826
  583OPC    HW1 2570   1.883   3.665   2.544 -1.0669 -1.1530  1.9191
  583OPC    HW2 2571   1.982   3.571   2.532 -0.1229  0.0481 -0.3089
  583OPC     MW 2572   1.947   3.629   2.571  0.1074 -0.3070  0.4369
  584OPC     OW 2573   0.104   0.702   2.075 -0.7728  0.1918  0.1919
  584OPC    HW1 2574   0.166   0.750   2.038 -0.7479 -0.1392 -0.1998
  584OPC    HW2 2575   0.119   0.711   2.161 -0.2322  0.1672  0.1008
  584OPC     MW 2576   0.115   0.710   2.083 -0.6892  0.1393  0.1205
  585OPC     OW 2577   0.828   3.650   2.489 -0.6724 -0.3683  0.3685
  585OPC    HW1 2578   0.807   3.682   2.411 -0.2691  0.7607  0.6999
  585OPC    HW2 2579   0.915   3.658   2.493 -0.5453 -1.5409  0.4708
  585OPC     MW 2580   0.838   3.656   2.478 -0.5941 -0.3748  0.4326
  586OPC     OW 2581   1.780   4.600   3.601 -0.5780  0.2370 -0.6729
  586OPC    HW1 2582   1.789   4.633   3.682 -0.0234 -1.5660  0.0472
  586OPC    HW2 2583   1.694   4.604   3.587 -0.7600 -0.0344  0.2975
  586OPC     MW 2584   1.769   4.606   3.611 -0.5230 -0.0694 -0.4231
  587OPC     OW 2585   0.270   0.591   4.417 -0.0745 -0.7674 -0.0745
  587OPC    HW1 2586   0.203   0.626   4.460 -0.1128 -1.5227  0.5058
  587OPC    HW2 2587   0.233   0.533   4.364 -0.1052  0.7677 -1.8132
  587OPC     MW 2588   0.255   0.588   4.416 -0.0847 -0.6522 -0.2458
  588OPC     OW 2589   3.041   0.860   1.309  0.1703 -0.0305 -0.2377
  588OPC    HW1 2590   3.094   0.824   1.250  0.6002 -0.3205  0.3139
  588OPC    HW2 2591   2.962   0.835   1.284  0.4404 -1.1239 -0.0288
  588OPC     MW 2592   3.037   0.851   1.297  0.2738 -0.2349 -0.1253
  589OPC     OW 2593   3.647   4.017   3.948  0.5140  0.0852  0.2786
  589OPC    HW1 2594   3.611   4.061   3.883 -0.1557  0.1275  0.6699
  589OPC    HW2 2595   3.588   4.023   4.012  1.1455  0.0250  0.8773
  589OPC     MW 2596   3.633   4.024   3.948  0.5082  0.0827  0.4249
  590OPC     OW 2597   4.220   0.804   2.893  0.4527 -0.5004 -0.1439
  590OPC    HW1 2598   4.283   0.862   2.908 -0.3015  0.3877 -0.3578
  590OPC    HW2 2599   4.148   0.852   2.885 -0.8110 -1.6164  2.8748
  590OPC     MW 2600   4.219   0.819   2.894  0.1545 -0.5341  0.2704
  591OPC     OW 2601   3.188   3.312   1.775 -0.3144 -0.0853  0.4430
  591OPC    HW1 2602   3.228   3.313   1.698 -1.0599 -1.3286  0.0200
  591OPC    HW2 2603   3.133   3.245   1.769 -1.5554  0.8032  1.4673
  591OPC     MW 2604   3.186   3.302   1.763 -0.6080 -0.1377  0.5319
  592OPC     OW 2605   3.285   4.591   1.632 -0.1772  0.2214  0.1991
  592OPC    HW1 2606   3.293   4.508   1.659  2.6723  0.4772  0.4576
  592OPC    HW2 2607   3.200   4.607   1.642 -0.6070 -2.2407  1.4257
  592OPC     MW 2608   3.274   4.581   1.638  0.1804 -0.1047  0.4185
  593OPC     OW 2609   4.143   3.386   2.461 -0.7398  0.2197  0.0629
  593OPC    HW1 2610   4.099   3.408   2.534  0.2490  0.4112  0.6180
  593OPC    HW2 2611   4.170   3.305   2.478  1.0394  0.8995  0.7032
  593OPC     MW 2612   4.140   3.377   2.475 -0.3309  0.3483  0.2394
  594OPC     OW 2613   1.851   2.333   4.667  0.1910 -0.3459 -0.6442
  594OPC    HW1 2614   1.827   2.381   4.599 -2.7674  1.3177  1.3171
  594OPC    HW2 2615   1.795   2.266   4.666 -0.2527 -0.0140  0.3821
  594OPC     MW 2616   1.839   2.330   4.657 -0.3115 -0.0513 -0.2027
  595OPC     OW 2617   0.512   2.545   4.560  0.0051  0.5499 -0.6719
  595OPC    HW1 2618   0.593   2.566   4.584 -0.8502  2.1952  0.9814
  595OPC    HW2 2619   0.484   2.495   4.626 -0.7222  0.9605 -0.6691
  595OPC     MW 2620   0.520   2.541   4.574 -0.2287  0.8535 -0.4272
  596OPC     OW 2621   4.821   4.038   4.125 -0.0939 -0.2134 -0.4289
  596OPC    HW1 2622   4.819   4.121   4.100  0.0187 -0.8492 -2.7788
  596OPC    HW2 2623   4.737   4.020   4.144 -1.2700 -0.8774 -5.0874
  596OPC     MW 2624   4.808   4.047   4.124 -0.2511 -0.4051 -1.4644
  597OPC     OW 2625   0.251   3.241   3.370 -0.8064  1.0602  0.1751
  597OPC    HW1 2626   0.185   3.296   3.386 -1.6665 -0.4922  2.6010
  597OPC    HW2 2627   0.211   3.171   3.337 -0.4464  0.1203  1.6256
  597OPC     MW 2628   0.235   3.239   3.367 -0.8803  0.6921  0.7477
  598OPC     OW 2629   4.658   4.073   1.419  0.7072 -0.8107  0.7695
  598OPC    HW1 2630   4.699   4.116   1.356 -1.2922  0.1634  0.0422
  598OPC    HW2 2631   4.715   4.074   1.486  1.6834  0.7822 -0.0440
  598OPC     MW 2632   4.673   4.079   1.420  0.5560 -0.4315  0.5419
  599OPC     OW 2633   2.383   1.398   3.550 -0.0093  0.1320  0.3423
  599OPC    HW1 2634   2.303   1.391   3.517 -0.2063  0.2840  0.7802
  599OPC    HW2 2635   2.400   1.483   3.545  0.1183  0.1037  0.2753
  599OPC     MW 2636   2.374   1.409   3.544 -0.0196  0.1503  0.3971
  600OPC     OW 2637   3.747   3.723   2.430  0.1666 -0.3168 -0.2168
  600OPC    HW1 2638   3.742   3.717   2.516  0.6664  2.4012  0.0761
  600OPC    HW2 2639   3.833   3.719   2.414  0.2006  0.9227 -0.3967
  600OPC     MW 2640   3.759   3.721   2.440  0.2455  0.2677 -0.2002
  601OPC     OW 2641   2.716   2.907   0.199 -0.0724  0.0472  0.2015
  601OPC    HW1 2642   2.771   2.926   0.134  2.1866 -0.3792  1.8616
  601OPC    HW2 2643   2.640   2.894   0.159  1.0694  0.4264 -2.2535
  601OPC     MW 2644   2.713   2.908   0.184  0.4297  0.0403  0.0841
  602OPC     OW 2645   0.507   1.414   1.322  0.0397  0.4214 -0.3310
  602OPC    HW1 2646   0.421   1.407   1.305 -0.0919  2.0187 -0.5570
  602OPC    HW2 2647   0.539   1.447   1.248  1.3181 -2.3427 -1.1357
  602OPC     MW 2648   0.499   1.418   1.308  0.2091  0.2490 -0.4833
  603OPC     OW 2649   1.625   3.566   0.203  0.0118  0.3704  0.0866
  603OPC    HW1 2650   1.596   3.635   0.159  0.3586  0.0922 -0.6024
  603OPC    HW2 2651   1.679   3.527   0.146  0.6879  0.1530  0.8560
  603OPC     MW 2652   1.629   3.570   0.188  0.1629  0.2971  0.0985
  604OPC     OW 2653   4.214   4.645   3.748  0.2675  0.0722 -0.1480
  604OPC    HW1 2654   4.183   4.621   3.825  2.7317  2.5824  1.8438
  604OPC    HW2 2655   4.272   4.582   3.728 -1.5258 -1.4395 -0.9024
  604OPC     MW 2656   4.218   4.632   3.756  0.3664  0.2201  0.0347
  605OPC     OW 2657   4.834   2.829   3.584 -0.2563 -0.5478 -0.2739
  605OPC    HW1 2658   4.829   2.765   3.524 -2.4087  0.7801 -1.6629
  605OPC    HW2 2659   4.780   2.802   3.647  1.0099 -1.3364  0.5268
  605OPC     MW 2660   4.825   2.816   3.584 -0.3874 -0.4681 -0.3608
  606OPC     OW 2661   2.574   4.664   0.864  0.1418  0.0575 -0.4628
  606OPC    HW1 2662   2.546   4.746   0.862  0.7887  0.2897 -0.4144
  606OPC    HW2 2663   2.654   4.670   0.899  0.1714 -0.5994 -0.3879
  606OPC     MW 2664   2.582   4.677   0.869  0.2418 -0.0052 -0.4446
  607OPC     OW 2665   0.279   3.116   2.076  0.3024  0.8124  0.3204
  607OPC    HW1 2666   0.322   3.192   2.084  5.2447 -1.4781 -0.8339
  607OPC    HW2 2667   0.271   3.107   1.990  1.3314 -0.6068  0.3412
  607OPC     MW 2668   0.284   3.126   2.065  1.1845  0.2644  0.1529
  608OPC     OW 2669   3.830   0.435   4.700 -0.5206 -0.1109  0.0153
  608OPC    HW1 2670   3.833   0.366   4.647 -0.4070 -0.2137  0.1517
  608OPC    HW2 2671   3.905   0.430   4.744  0.2136  0.9612 -1.0397
  608OPC     MW 2672   3.842   0.424   4.699 -0.3954  0.0323 -0.1204
  609OPC     OW 2673   3.630   2.553   0.454  0.2950  0.0799  0.1651
  609OPC    HW1 2674   3.559   2.507   0.474  0.8483 -1.3043 -0.9028
  609OPC    HW2 2675   3.660   2.579   0.532 -0.8698 -0.0651  0.6858
  609OPC     MW 2676   3.624   2.550   0.469  0.2047 -0.1459  0.0843
  610OPC     OW 2677   4.849   2.544   0.460 -0.4181  0.2442  0.5550
  610OPC    HW1 2678   4.900   2.516   0.396 -1.1650  0.0943  0.0137
  610OPC    HW2 2679   4.775   2.500   0.448 -1.3510  1.8401  0.1787
  610OPC     MW 2680   4.846   2.533   0.449 -0.6663  0.4578  0.4194
  611OPC     OW 2681   1.075   0.834   2.743  0.2131 -0.2610 -0.2679
  611OPC    HW1 2682   1.045   0.916   2.748 -0.2519 -0.4061 -0.6062
  611OPC    HW2 2683   1.081   0.810   2.827  3.4095  1.1581  0.0668
  611OPC     MW 2684   1.071   0.842   2.756  0.6167 -0.0728 -0.2683
  612OPC     OW 2685   0.795   1.310   3.563 -0.1848 -0.3449  0.2225
  612OPC    HW1 2686   0.711   1.291   3.550  0.0946 -1.2882 -0.3033
  612OPC    HW2 2687   0.837   1.258   3.507  0.9790 -2.7822  3.0543
  612OPC     MW 2688   0.789   1.299   3.553  0.0284 -0.8443  0.5631
  613OPC     OW 2689   0.707   2.377   0.285  0.1119  0.0985  0.1155
  613OPC    HW1 2690   0.791   2.368   0.308 -0.1795 -1.2724  0.7833
  613OPC    HW2 2691   0.692   2.305   0.237 -1.5692 -1.6176  2.9587
  613OPC     MW 2692   0.717   2.365   0.281 -0.1795 -0.3575  0.6341
  614OPC     OW 2693   2.405   0.772   2.038 -0.2130  0.6944 -0.7161
  614OPC    HW1 2694   2.455   0.798   2.105 -1.5300  4.3383 -0.9290
  614OPC    HW2 2695   2.338   0.732   2.077 -0.3911  1.7505  0.1021
  614OPC     MW 2696   2.403   0.770   2.054 -0.4339  1.3887 -0.6268
  615OPC     OW 2697   0.651   2.080   3.074 -0.2146  0.3101  0.4640
  615OPC    HW1 2698   0.686   2.134   3.133  0.2448  0.4159  0.0991
  615OPC    HW2 2699   0.698   2.095   3.002  0.7665 -1.4417  0.6812
  615OPC     MW 2700   0.663   2.090   3.072 -0.0018  0.0669  0.4423
  616OPC     OW 2701   2.892   2.461   1.122 -0.3999  0.0987  0.5865
  616OPC    HW1 2702   2.884   2.375   1.122  1.7861 -0.1721  0.2580
  616OPC    HW2 2703   2.972   2.474   1.155 -0.1194  1.9253 -0.6607
  616OPC     MW 2704   2.903   2.450   1.127 -0.0355  0.3285  0.3537
  617OPC     OW 2705   4.705   3.033   0.221 -0.3500  0.0630 -0.2276
  617OPC    HW1 2706   4.680   2.949   0.217 -1.3400  0.3365 -0.1431
  617OPC    HW2 2707   4.659   3.071   0.157  0.9144  0.3614 -0.9897
  617OPC     MW 2708   4.694   3.026   0.211 -0.3095  0.1473 -0.3277
  618OPC     OW 2709   2.032   0.707   0.587 -0.5445 -0.3187  0.5140
  618OPC    HW1 2710   2.112   0.737   0.573 -0.7678  0.0931  0.0791
  618OPC    HW2 2711   2.000   0.696   0.507 -0.4433 -1.8252  0.6493
  618OPC     MW 2712   2.039   0.710   0.573 -0.5625 -0.4804  0.4697
  619OPC     OW 2713   1.898   3.008   4.231  0.5543  0.2259 -0.2051
  619OPC    HW1 2714   1.927   2.941   4.183 -0.2045 -0.1198 -0.1828
  619OPC    HW2 2715   1.819   2.982   4.258  0.2299  1.1496 -0.2414
  619OPC     MW 2716   1.891   2.994   4.228  0.3943  0.3113 -0.2074
  620OPC     OW 2717   0.549   3.715   1.287  0.4838 -0.0277 -0.2094
  620OPC    HW1 2718   0.562   3.775   1.225  0.6537 -0.0492 -0.1946
  620OPC    HW2 2719   0.619   3.722   1.337  0.9675 -0.8884 -0.7391
  620OPC     MW 2720   0.561   3.725   1.285  0.5803 -0.1580 -0.2854
  621OPC     OW 2721   0.227   3.374   4.607 -0.3536 -0.3517  0.5910
  621OPC    HW1 2722   0.167   3.313   4.593 -0.0526 -0.6112  0.4067
  621OPC    HW2 2723   0.297   3.328   4.632 -0.5266  0.0115  1.8013
  621OPC     MW 2724   0.229   3.358   4.609 -0.3347 -0.3364  0.7424
  622OPC     OW 2725   1.342   3.137   4.216 -0.1027  0.2744  0.1528
  622OPC    HW1 2726   1.265   3.097   4.220  0.0562 -0.1250 -0.5709
  622OPC    HW2 2727   1.383   3.096   4.150  0.0033  1.7095 -0.7171
  622OPC     MW 2728   1.336   3.125   4.207 -0.0635  0.4274 -0.0825
  623OPC     OW 2729   2.615   2.921   2.159  0.3405 -0.4442  0.6831
  623OPC    HW1 2730   2.659   2.912   2.234  1.1953 -1.3668  0.0983
  623OPC    HW2 2731   2.661   2.872   2.102 -0.3267  0.1743 -0.4225
  623OPC     MW 2732   2.628   2.912   2.161  0.3684 -0.4892  0.4333
  624OPC     OW 2733   1.277   0.365   2.701 -0.2875  0.1806  0.2665
  624OPC    HW1 2734   1.210   0.333   2.656 -1.0147  1.1014  0.6620
  624OPC    HW2 2735   1.304   0.433   2.653 -0.7245  0.8408  0.9385
  624OPC     MW 2736   1.271   0.370   2.687 -0.4594  0.4142  0.4243
  625OPC     OW 2737   4.068   1.804   1.904 -0.4410  0.6176 -0.1369
  625OPC    HW1 2738   3.995   1.809   1.857 -2.0193  0.2054  2.0914
  625OPC    HW2 2739   4.064   1.873   1.957  0.7644  0.5570  0.0748
  625OPC     MW 2740   4.057   1.815   1.905 -0.4961  0.5478  0.2235
  626OPC     OW 2741   4.117   2.795   4.339  0.2598  0.3518 -0.5425
  626OPC    HW1 2742   4.050   2.847   4.360 -0.6829 -0.9010 -0.3276
  626OPC    HW2 2743   4.126   2.807   4.253  0.9465  1.8612 -0.2812
  626OPC     MW 2744   4.108   2.804   4.329  0.2220  0.3897 -0.4723
  627OPC     OW 2745   0.671   2.100   1.706  0.5785  0.9667 -1.3863
  627OPC    HW1 2746   0.665   2.035   1.764  1.8619  1.4604 -0.6509
  627OPC    HW2 2747   0.630   2.069   1.636  0.8030 -0.4833 -0.9091
  627OPC     MW 2748   0.664   2.086   1.704  0.8012  0.8254 -1.2072
  628OPC     OW 2749   1.604   1.925   1.694  0.4712  0.2465  0.1561
  628OPC    HW1 2750   1.617   1.949   1.612  1.4091  1.5274  0.6434
  628OPC    HW2 2751   1.517   1.914   1.699  0.3959  0.2749 -0.9639
  628OPC     MW 2752   1.593   1.927   1.683  0.5986  0.4399  0.0626
  629OPC     OW 2753   0.798   3.524   1.003 -0.3919 -0.1979 -0.0788
  629OPC    HW1 2754   0.832   3.484   0.933 -0.0172  0.3287 -0.2044
  629OPC    HW2 2755   0.863   3.525   1.060 -0.7323 -0.7230  0.3314
  629OPC     MW 2756   0.813   3.518   1.001 -0.3869 -0.1976 -0.0368
  630OPC     OW 2757   2.530   1.889   4.507  0.1845 -0.0141  0.5473
  630OPC    HW1 2758   2.599   1.851   4.544  0.9981 -0.3198 -1.1886
  630OPC    HW2 2759   2.551   1.893   4.423 -1.5225  0.7771  0.1073
  630OPC     MW 2760   2.543   1.884   4.500  0.0526  0.0576  0.2263
  631OPC     OW 2761   2.844   1.336   0.269 -0.0203 -0.1066 -0.3210
  631OPC    HW1 2762   2.925   1.363   0.252  0.4181 -0.1319  1.5274
  631OPC    HW2 2763   2.833   1.268   0.215  1.1440 -0.0438 -0.6585
  631OPC     MW 2764   2.854   1.329   0.258  0.2165 -0.1010 -0.0978
  632OPC     OW 2765   1.406   4.613   3.883 -0.5459 -0.3831 -0.1962
  632OPC    HW1 2766   1.401   4.566   3.810  0.5728 -0.5691 -0.1707
  632OPC    HW2 2767   1.348   4.575   3.936 -1.9437  0.2233 -1.2093
  632OPC     MW 2768   1.397   4.601   3.880 -0.5871 -0.3211 -0.3421
  633OPC     OW 2769   0.471   2.548   0.634  0.1311 -0.2534  0.3387
  633OPC    HW1 2770   0.495   2.524   0.714 -1.5206 -2.1958  0.3415
  633OPC    HW2 2771   0.423   2.620   0.647  1.5522  0.6512  0.8199
  633OPC     MW 2772   0.467   2.555   0.648  0.0970 -0.4067  0.4102
  634OPC     OW 2773   0.675   1.727   4.730  0.2344 -0.0117 -0.1146
  634OPC    HW1 2774   0.711   1.670   4.674  2.9171 -1.2712  2.6089
  634OPC    HW2 2775   0.645   1.676   4.794 -0.1506  1.5053  0.9589
  634OPC     MW 2776   0.676   1.711   4.731  0.5738  0.0264  0.4463
  635OPC     OW 2777   2.965   2.636   1.422  0.5123 -0.0106 -0.3039
  635OPC    HW1 2778   2.963   2.616   1.507 -0.9801 -1.0038 -0.5285
  635OPC    HW2 2779   2.943   2.721   1.420  0.9920  0.1351  0.3079
  635OPC     MW 2780   2.961   2.646   1.434  0.3626 -0.1358 -0.2467
  636OPC     OW 2781   3.537   4.135   0.418 -0.1145 -0.3597  0.3550
  636OPC    HW1 2782   3.603   4.175   0.458 -0.4378  1.3755 -0.7708
  636OPC    HW2 2783   3.573   4.060   0.390  1.2796  0.3483  0.1449
  636OPC     MW 2784   3.552   4.130   0.420  0.0439  0.0012  0.1576
  637OPC     OW 2785   3.554   2.067   4.097 -0.2907  0.3601 -0.0913
  637OPC    HW1 2786   3.581   2.114   4.164  0.8705  2.1808 -1.7346
  637OPC    HW2 2787   3.488   2.114   4.064 -0.9888 -0.6129 -0.1270
  637OPC     MW 2788   3.548   2.081   4.102 -0.2223  0.4854 -0.3393
  638OPC     OW 2789   0.311   3.488   4.302  0.0432 -0.3334 -0.5419
  638OPC    HW1 2790   0.227   3.472   4.320  0.1274 -0.2703 -0.0552
  638OPC    HW2 2791   0.312   3.503   4.216 -0.9755  2.7100 -0.1600
  638OPC     MW 2792   0.299   3.488   4.292 -0.0949  0.1255 -0.4137
  639OPC     OW 2793   0.396   4.515   3.317  0.2684  0.6322 -0.3455
  639OPC    HW1 2794   0.324   4.506   3.268  0.1643  2.7552 -0.6555
  639OPC    HW2 2795   0.452   4.557   3.266  1.0268  0.7788  0.5688
  639OPC     MW 2796   0.393   4.520   3.302  0.3651  0.9677 -0.2563
  640OPC     OW 2797   2.218   4.471   3.908  0.3697 -0.1632 -0.1380
  640OPC    HW1 2798   2.191   4.550   3.931 -0.7784 -0.2576 -1.0975
  640OPC    HW2 2799   2.187   4.460   3.828  0.6034 -1.5426 -0.0760
  640OPC     MW 2800   2.209   4.481   3.900  0.2346 -0.3808 -0.2706
  641OPC     OW 2801   3.561   0.595   4.054  0.0267 -0.1701 -0.0776
  641OPC    HW1 2802   3.488   0.563   4.018 -0.0355  1.0083 -1.0326
  641OPC    HW2 2803   3.624   0.546   4.019 -0.1946 -0.3660 -0.2071
  641OPC     MW 2804   3.559   0.583   4.043 -0.0153 -0.0250 -0.2377
  642OPC     OW 2805   0.759   4.361   1.563  0.2408 -0.1439 -0.6671
  642OPC    HW1 2806   0.825   4.339   1.511  0.5718  0.6429 -0.5946
  642OPC    HW2 2807   0.769   4.448   1.572 -1.2493  0.1247 -1.2928
  642OPC     MW 2808   0.770   4.371   1.556  0.0696  0.0122 -0.7489
  643OPC     OW 2809   0.571   1.151   2.187  0.3875  0.2860  0.5784
  643OPC    HW1 2810   0.497   1.139   2.233  0.3322 -1.1210  0.1947
  643OPC    HW2 2811   0.544   1.142   2.105  0.8464  0.6467  0.3899
  643OPC     MW 2812   0.556   1.148   2.182  0.4471  0.1314  0.4939
  644OPC     OW 2813   3.403   0.988   2.796  0.2581  0.3421 -0.0345
  644OPC    HW1 2814   3.436   1.065   2.822  1.9526 -0.6828  1.1236
  644OPC    HW2 2815   3.380   0.949   2.871 -2.1213  0.3125 -0.7084
  644OPC     MW 2816   3.405   0.994   2.811  0.1569  0.1863  0.0370
  645OPC     OW 2817   2.678   0.268   4.385  0.6047 -0.0525  0.0583
  645OPC    HW1 2818   2.639   0.338   4.349  1.9369  1.5846  1.6442
  645OPC    HW2 2819   2.621   0.243   4.446 -0.9289 -1.8736 -1.9326
  645OPC     MW 2820   2.664   0.275   4.388  0.5751 -0.0797 -0.0014
  646OPC     OW 2821   2.488   2.258   3.530 -0.2591  0.2039  0.1109
  646OPC    HW1 2822   2.575   2.262   3.528 -0.0808 -2.1333  0.5943
  646OPC    HW2 2823   2.468   2.289   3.609  0.1198  0.6262  0.0481
  646OPC     MW 2824   2.498   2.263   3.541 -0.1767 -0.0790  0.1730
  647OPC     OW 2825   2.596   4.057   1.584 -0.1656  0.3785 -0.1698
  647OPC    HW1 2826   2.627   4.020   1.656  1.0200 -0.9696 -1.3121
  647OPC    HW2 2827   2.611   4.142   1.596 -1.4243  0.4001  1.7999
  647OPC     MW 2828   2.603   4.064   1.596 -0.1764  0.1824 -0.0475
  648OPC     OW 2829   1.079   3.045   3.504 -0.2934  0.0465  0.5533
  648OPC    HW1 2830   1.163   3.024   3.513 -0.1442  0.0444 -0.5926
  648OPC    HW2 2831   1.040   3.009   3.574  0.1854 -2.7158 -0.4499
  648OPC     MW 2832   1.085   3.036   3.515 -0.2006 -0.3619  0.2357
  649OPC     OW 2833   2.180   4.628   2.490  0.2322  0.5732 -0.4136
  649OPC    HW1 2834   2.160   4.579   2.421  2.4571  0.9230 -1.3818
  649OPC    HW2 2835   2.213   4.700   2.455 -1.0091  1.9161  1.0285
  649OPC     MW 2836   2.182   4.631   2.475  0.3775  0.8235 -0.3437
  650OPC     OW 2837   3.878   1.252   0.150 -0.4983 -0.1268  0.1197
  650OPC    HW1 2838   3.898   1.322   0.199  0.6950 -1.0815  1.0713
  650OPC    HW2 2839   3.868   1.285   0.070  0.0215  1.1358  0.5436
  650OPC     MW 2840   3.880   1.268   0.146 -0.2453 -0.0813  0.3229
  651OPC     OW 2841   2.959   4.550   4.749  0.0748 -0.6057  0.1182
  651OPC    HW1 2842   2.913   4.577   4.680  0.6386 -2.1907 -0.9617
  651OPC    HW2 2843   2.919   4.476   4.773  0.7698 -0.8673  0.5281
  651OPC     MW 2844   2.946   4.543   4.742  0.2607 -0.8786  0.0193
  652OPC     OW 2845   2.254   1.150   1.432  0.1690  0.7447 -1.1646
  652OPC    HW1 2846   2.302   1.082   1.406  1.8239  1.1126  0.7274
  652OPC    HW2 2847   2.254   1.203   1.363  0.8609 -0.1070 -1.8474
  652OPC     MW 2848   2.261   1.148   1.418  0.5156  0.6732 -0.9859
  653OPC     OW 2849   1.553   2.585   1.862  0.2647  0.9430  0.2612
  653OPC    HW1 2850   1.626   2.622   1.893 -0.4584  2.2927  0.3843
  653OPC    HW2 2851   1.531   2.528   1.925  1.6472 -0.1167 -0.1485
  653OPC     MW 2852   1.561   2.582   1.876  0.3621  0.9859  0.2189
  654OPC     OW 2853   4.579   0.781   4.523 -0.0413  0.1403 -0.2285
  654OPC    HW1 2854   4.564   0.731   4.453  0.2789 -0.4848  0.1369
  654OPC    HW2 2855   4.533   0.853   4.508 -0.9249 -0.4732 -0.5428
  654OPC     MW 2856   4.570   0.784   4.511 -0.1245 -0.0427 -0.2208
  655OPC     OW 2857   2.566   3.501   2.157 -0.0073  0.0253 -0.1688
  655OPC    HW1 2858   2.643   3.500   2.115  0.0736  0.0613 -0.0221
  655OPC    HW2 2859   2.575   3.567   2.214  0.4245 -0.9673  0.9322
  655OPC     MW 2860   2.579   3.511   2.159  0.0684 -0.1160  0.0156
  656OPC     OW 2861   0.779   2.580   0.057 -0.2170 -0.3493 -0.1098
  656OPC    HW1 2862   0.730   2.519   0.094 -0.8870 -0.3683 -1.0077
  656OPC    HW2 2863   0.859   2.564   0.088 -0.5780 -0.9922  0.5112
  656OPC     MW 2864   0.784   2.569   0.067 -0.3693 -0.4469 -0.1507
  657OPC     OW 2865   1.258   1.796   2.172 -0.1440 -0.4086 -0.1710
  657OPC    HW1 2866   1.340   1.769   2.164  0.0755  0.1627  0.0729
  657OPC    HW2 2867   1.241   1.782   2.257  0.1059  0.5589  0.0503
  657OPC     MW 2868   1.267   1.790   2.184 -0.0747 -0.1813 -0.1024
  658OPC     OW 2869   0.986   1.191   4.174 -1.1492  0.6957 -0.0069
  658OPC    HW1 2870   0.957   1.224   4.099  0.7486 -0.6990 -1.4137
  658OPC    HW2 2871   1.057   1.146   4.152 -0.7842 -0.1675  2.5611
  658OPC     MW 2872   0.992   1.189   4.160 -0.8150  0.3622  0.1645
  659OPC     OW 2873   4.051   4.246   3.551 -0.4443  0.0158  0.2075
  659OPC    HW1 2874   4.130   4.213   3.533 -0.4427  0.9447 -1.7315
  659OPC    HW2 2875   4.019   4.190   3.609  1.3601 -0.7834  0.5102
  659OPC     MW 2876   4.058   4.233   3.557 -0.1776  0.0346 -0.0342
  660OPC     OW 2877   0.980   2.392   4.014  0.0341  0.2024 -0.5434
  660OPC    HW1 2878   0.899   2.421   4.026 -0.3382 -0.0394 -2.2555
  660OPC    HW2 2879   1.030   2.455   4.046 -0.8134  0.8141 -0.4005
  660OPC     MW 2880   0.975   2.405   4.020 -0.1461  0.2571 -0.7753
  661OPC     OW 2881   3.881   0.157   2.570 -0.3837  0.4029  0.2302
  661OPC    HW1 2882   3.892   0.118   2.648  0.9892  2.4361  1.1631
  661OPC    HW2 2883   3.810   0.207   2.582 -0.3982  0.4258  0.0477
  661OPC     MW 2884   3.872   0.159   2.584 -0.1830  0.7066  0.3411
  662OPC     OW 2885   4.442   2.831   4.787 -0.0745  0.5839  0.0468
  662OPC    HW1 2886   4.494   2.829   4.717 -0.9941 -0.3957 -0.6342
  662OPC    HW2 2887   4.489   2.793   4.849 -0.0757 -0.5665 -0.6423
  662OPC     MW 2888   4.456   2.825   4.786 -0.2105  0.2692 -0.1556
  663OPC     OW 2889   0.644   2.214   2.399  0.4224 -0.1260 -0.7763
  663OPC    HW1 2890   0.636   2.223   2.486 -2.1101 -0.1838 -0.9380
  663OPC    HW2 2891   0.689   2.285   2.376  0.4959  0.2816  0.5007
  663OPC     MW 2892   0.650   2.226   2.409  0.0591 -0.0743 -0.6115
  664OPC     OW 2893   1.108   4.520   1.621  0.1565  0.2654  0.0359
  664OPC    HW1 2894   1.065   4.444   1.617 -2.2962  1.5032  0.7181
  664OPC    HW2 2895   1.125   4.538   1.537 -0.7084 -0.2656 -0.2714
  664OPC     MW 2896   1.104   4.511   1.608 -0.3336  0.3700  0.0913
  665OPC     OW 2897   2.346   2.570   1.540  0.2703  0.8150 -0.6233
  665OPC    HW1 2898   2.299   2.597   1.608  1.6073 -0.0985  0.7414
  665OPC    HW2 2899   2.350   2.483   1.551  1.3382  0.7580 -1.3017
  665OPC     MW 2900   2.340   2.561   1.551  0.6256  0.6717 -0.5219
  666OPC     OW 2901   0.372   1.883   3.482  0.0682  0.5168 -0.3380
  666OPC    HW1 2902   0.458   1.897   3.480 -0.0614  1.4217  0.0293
  666OPC    HW2 2903   0.360   1.822   3.421  1.0595 -0.1541  0.1241
  666OPC     MW 2904   0.383   1.876   3.472  0.1954  0.5513 -0.2155
  667OPC     OW 2905   0.096   0.097   0.543  0.0705  0.5080 -0.1084
  667OPC    HW1 2906   0.024   0.140   0.566  0.0390  1.6786 -2.1594
  667OPC    HW2 2907   0.066   0.022   0.511 -0.1386  0.5172  0.0640
  667OPC     MW 2908   0.081   0.092   0.542  0.0349  0.6823 -0.3859
  668OPC     OW 2909   3.588   0.252   0.503 -0.2540 -0.0470  0.0417
  668OPC    HW1 2910   3.513   0.238   0.547 -0.6567  0.9667 -0.2921
  668OPC    HW2 2911   3.604   0.175   0.465 -0.2458 -0.7553  1.4199
  668OPC     MW 2912   3.579   0.239   0.504 -0.3122 -0.0019  0.1960
  669OPC     OW 2913   4.276   2.520   0.324 -0.7204  0.7489 -0.0512
  669OPC    HW1 2914   4.287   2.539   0.408 -1.0884  1.5660 -0.1758
  669OPC    HW2 2915   4.237   2.442   0.326 -2.2541  1.4785  0.6067
  669OPC     MW 2916   4.272   2.511   0.337 -1.0011  0.9774  0.0276
  670OPC     OW 2917   3.444   1.374   4.520  0.2230 -0.2970 -0.2757
  670OPC    HW1 2918   3.447   1.426   4.591  4.2806 -1.8610  0.9900
  670OPC    HW2 2919   3.431   1.294   4.554 -1.8198 -0.6926 -1.8009
  670OPC     MW 2920   3.442   1.370   4.536  0.5207 -0.5865 -0.3140
  671OPC     OW 2921   3.242   3.245   3.349  0.3766  0.3441  0.2824
  671OPC    HW1 2922   3.306   3.193   3.377 -0.1663 -1.0075 -0.9278
  671OPC    HW2 2923   3.236   3.227   3.264  0.9911  3.2862 -0.4935
  671OPC     MW 2924   3.251   3.235   3.341  0.3873  0.5791 -0.0110
  672OPC     OW 2925   3.223   3.333   1.124 -0.2282 -0.0825 -0.9290
  672OPC    HW1 2926   3.168   3.387   1.084 -1.0511 -0.1002  0.1585
  672OPC    HW2 2927   3.175   3.262   1.139 -0.0622  0.0715  0.4390
  672OPC     MW 2928   3.208   3.331   1.120 -0.3253 -0.0623 -0.5662
  673OPC     OW 2929   2.275   2.652   3.754  0.9145 -0.4676  0.2651
  673OPC    HW1 2930   2.361   2.663   3.756  0.6795  1.6698  0.6429
  673OPC    HW2 2931   2.246   2.721   3.708 -0.6081 -1.1182  0.1779
  673OPC     MW 2932   2.283   2.663   3.747  0.6548 -0.2480  0.3082
  674OPC     OW 2933   0.787   3.080   2.794 -0.2473 -0.6934 -0.0789
  674OPC    HW1 2934   0.817   3.038   2.864 -0.0553 -0.0348  0.2437
  674OPC    HW2 2935   0.857   3.091   2.744 -0.6407 -2.5471 -1.1434
  674OPC     MW 2936   0.802   3.076   2.797 -0.2770 -0.8700 -0.1885
  675OPC     OW 2937   4.038   4.574   0.142  0.2240  0.0149 -0.1610
  675OPC    HW1 2938   4.092   4.517   0.178  0.2068 -0.8049 -1.3494
  675OPC    HW2 2939   4.064   4.577   0.059 -0.1830  1.2587 -0.2563
  675OPC     MW 2940   4.050   4.566   0.135  0.1614  0.0775 -0.3506
  676OPC     OW 2941   4.741   2.362   0.913  0.3116  0.5086  0.2848
  676OPC    HW1 2942   4.658   2.347   0.936  0.6413  0.6692  1.6637
  676OPC    HW2 2943   4.743   2.340   0.829 -0.4459 -2.3833  0.9096
  676OPC     MW 2944   4.729   2.357   0.904  0.2484  0.1051  0.5808
  677OPC     OW 2945   3.167   1.669   0.078  0.0277 -0.4693 -0.4245
  677OPC    HW1 2946   3.217   1.714   0.022  0.3329  0.3642  0.4977
  677OPC    HW2 2947   3.092   1.713   0.078 -0.2125 -0.8639 -0.6717
  677OPC     MW 2948   3.163   1.682   0.069  0.0373 -0.4045 -0.3248
  678OPC     OW 2949   4.003   0.146   0.933  0.7130 -0.2511 -0.1489
  678OPC    HW1 2950   3.984   0.163   0.849  0.2135 -0.5093 -0.0917
  678OPC    HW2 2951   3.932   0.172   0.976  0.3142 -1.5889  0.0330
  678OPC     MW 2952   3.990   0.152   0.927  0.5802 -0.4869 -0.1136
  679OPC     OW 2953   3.587   1.016   2.359 -0.1113  0.2572 -0.0615
  679OPC    HW1 2954   3.594   1.069   2.428  1.6791  1.8971 -1.3917
  679OPC    HW2 2955   3.667   1.017   2.324 -0.3007 -2.4662 -0.8276
  679OPC     MW 2956   3.600   1.024   2.364  0.1252  0.0971 -0.3711
  680OPC     OW 2957   2.811   0.987   0.230 -0.1146  0.0321 -0.4419
  680OPC    HW1 2958   2.782   0.956   0.306  0.3523 -2.2301 -1.0922
  680OPC    HW2 2959   2.739   1.013   0.189 -0.7307 -1.4422 -0.3405
  680OPC     MW 2960   2.796   0.986   0.235 -0.1367 -0.5199 -0.5230
  681OPC     OW 2961   3.021   3.058   0.354  0.1033  0.1225  0.6270
  681OPC    HW1 2962   2.988   2.984   0.386 -1.5229  0.2394 -0.6497
  681OPC    HW2 2963   3.048   3.035   0.274  1.7197  0.4197  1.0501
  681OPC     MW 2964   3.020   3.043   0.347  0.1019  0.1837  0.5009
  682OPC     OW 2965   4.739   1.424   3.049 -0.5122  0.3121 -0.1120
  682OPC    HW1 2966   4.689   1.486   3.016 -0.0471 -0.3856 -2.2466
  682OPC    HW2 2967   4.818   1.442   3.017 -0.4597 -1.6247 -1.1780
  682OPC     MW 2968   4.744   1.436   3.040 -0.4356 -0.0771 -0.5848
  683OPC     OW 2969   2.324   1.940   3.458  0.1194 -0.2110  0.6821
  683OPC    HW1 2970   2.370   1.968   3.390  0.7040 -0.9456  0.7609
  683OPC    HW2 2971   2.382   1.943   3.524 -0.3947  0.3440  1.1221
  683OPC     MW 2972   2.340   1.945   3.458  0.1298 -0.2376  0.7586
  684OPC     OW 2973   2.327   2.772   1.356 -0.5428  0.0168  0.0993
  684OPC    HW1 2974   2.336   2.697   1.400  0.0499  0.3129  0.4977
  684OPC    HW2 2975   2.345   2.833   1.416  0.0067  0.4345 -0.4876
  684OPC     MW 2976   2.331   2.770   1.371 -0.3741  0.1222  0.0715
  685OPC     OW 2977   4.671   0.952   3.219 -0.4447 -0.1870  0.3523
  685OPC    HW1 2978   4.711   0.915   3.287  2.4947 -1.6026 -1.9184
  685OPC    HW2 2979   4.689   1.037   3.229  2.6148 -0.6715 -0.0934
  685OPC     MW 2980   4.680   0.959   3.231  0.4416 -0.4677 -0.0489
  686OPC     OW 2981   3.264   0.819   2.633 -0.3015  0.1043  0.2147
  686OPC    HW1 2982   3.319   0.877   2.668 -1.1222  1.3441 -0.5220
  686OPC    HW2 2983   3.299   0.803   2.555  1.1263 -2.1156  1.1859
  686OPC     MW 2984   3.278   0.825   2.627 -0.2117 -0.0405  0.2494
  687OPC     OW 2985   3.044   1.197   3.988 -0.5368 -0.4134 -0.7824
  687OPC    HW1 2986   2.997   1.228   3.921 -2.3072 -1.1330  0.0627
  687OPC    HW2 2987   2.996   1.216   4.058  0.9779 -0.2302  0.2540
  687OPC     MW 2988   3.030   1.204   3.988 -0.5746 -0.4926 -0.5044
  688OPC     OW 2989   4.120   4.496   0.538  0.4507 -0.3276 -0.2797
  688OPC    HW1 2990   4.162   4.468   0.468  0.3240  0.5458 -0.7146
  688OPC    HW2 2991   4.106   4.581   0.522 -0.9858 -0.4634  0.0753
  688OPC     MW 2992   4.124   4.505   0.525  0.2196 -0.2189 -0.2914
  689OPC     OW 2993   1.746   3.856   3.034 -0.2820 -0.2275  0.1204
  689OPC    HW1 2994   1.819   3.836   3.077  0.0406  0.3215 -0.1546
  689OPC    HW2 2995   1.707   3.915   3.085 -0.4916 -0.4642  0.2313
  689OPC     MW 2996   1.751   3.862   3.048 -0.2653 -0.1814  0.0961
  690OPC     OW 2997   4.613   3.571   1.157 -0.4147 -0.1996  0.3626
  690OPC    HW1 2998   4.595   3.490   1.182 -1.4548 -0.3126 -0.6428
  690OPC    HW2 2999   4.544   3.593   1.108  0.3220  0.9123 -0.2285
  690OPC     MW 3000   4.600   3.562   1.153 -0.4594 -0.0520  0.1267
  691OPC     OW 3001   3.226   2.431   0.333  0.4006 -0.0741  0.2921
  691OPC    HW1 3002   3.241   2.508   0.296  1.5515 -0.4898 -0.1627
  691OPC    HW2 3003   3.169   2.449   0.396 -1.3018  0.7461 -1.3579
  691OPC     MW 3004   3.220   2.445   0.337  0.3191 -0.0143 -0.0188
  692OPC     OW 3005   2.913   0.529   4.397  0.2421 -0.2353  0.2996
  692OPC    HW1 3006   2.880   0.539   4.317 -0.9449 -0.1431  0.7784
  692OPC    HW2 3007   2.994   0.562   4.391 -0.1251  0.5188 -0.6553
  692OPC     MW 3008   2.920   0.535   4.385  0.0124 -0.1102  0.2294
  693OPC     OW 3009   1.108   3.646   2.532 -0.2242  0.2884  0.1457
  693OPC    HW1 3010   1.117   3.576   2.582 -0.1675  0.3848  0.2691
  693OPC    HW2 3011   1.128   3.712   2.584  1.9585  0.2685 -0.5757
  693OPC     MW 3012   1.112   3.645   2.547  0.1067  0.2997  0.0573
  694OPC     OW 3013   1.892   0.532   0.844 -0.1976  0.1224  0.1000
  694OPC    HW1 3014   1.855   0.594   0.795  0.0962  1.6232  1.6921
  694OPC    HW2 3015   1.826   0.498   0.889  0.0207  1.4960  1.5391
  694OPC     MW 3016   1.877   0.536   0.843 -0.1219  0.5471  0.5478
  695OPC     OW 3017   3.647   3.297   1.849  0.3061 -0.1978 -0.2074
  695OPC    HW1 3018   3.665   3.282   1.765  1.1111  0.6950 -0.2165
  695OPC    HW2 3019   3.567   3.265   1.859 -0.5719  1.2899 -1.7948
  695OPC     MW 3020   3.638   3.290   1.838  0.2953  0.1539 -0.4433
  696OPC     OW 3021   2.419   0.073   4.651 -0.2433 -0.0474  0.3910
  696OPC    HW1 3022   2.396   0.156   4.649 -2.1615 -0.4845  1.9276
  696OPC    HW2 3023   2.345   0.030   4.666  0.7867 -2.0002  0.3578
  696OPC     MW 3024   2.405   0.079   4.653 -0.3746 -0.4004  0.6132
  697OPC     OW 3025   1.227   1.986   3.183 -0.3743  0.0980 -0.2930
  697OPC    HW1 3026   1.294   2.042   3.193 -1.3555  1.1038  0.9807
  697OPC    HW2 3027   1.267   1.909   3.175  0.9715  0.7628 -0.4238
  697OPC     MW 3028   1.243   1.983   3.183 -0.3204  0.3447 -0.1243
  698OPC     OW 3029   1.982   0.286   1.179 -0.8466 -0.0456 -0.6052
  698OPC    HW1 3030   2.000   0.263   1.097 -0.1003 -0.7681 -0.2488
  698OPC    HW2 3031   2.029   0.231   1.227 -1.5967  0.0927  0.3245
  698OPC     MW 3032   1.991   0.275   1.174 -0.8472 -0.1320 -0.4152
  699OPC     OW 3033   0.286   3.093   2.834  0.0863 -0.2217  0.3545
  699OPC    HW1 3034   0.234   3.056   2.775  0.1941  0.0586  0.0819
  699OPC    HW2 3035   0.360   3.108   2.790 -0.1766  0.9187  0.2788
  699OPC     MW 3036   0.290   3.090   2.819  0.0634 -0.0119  0.3030
  700OPC     OW 3037   2.543   3.220   2.873 -0.0473 -0.4262 -0.4996
  700OPC    HW1 3038   2.597   3.239   2.807 -0.8178 -0.5066 -1.1660
  700OPC    HW2 3039   2.557   3.135   2.886  2.8466  0.2619  1.9848
  700OPC     MW 3040   2.553   3.210   2.865  0.2663 -0.3363 -0.2310
  701OPC     OW 3041   3.891   2.753   0.978  0.1522 -0.3027  0.4262
  701OPC    HW1 3042   3.958   2.750   1.033 -0.0248 -1.3197  0.6109
  701OPC    HW2 3043   3.822   2.736   1.030 -0.0816 -0.6367  0.0156
  701OPC     MW 3044   3.890   2.750   0.994  0.0917 -0.5023  0.3928
  702OPC     OW 3045   3.093   4.444   0.325  0.0543 -0.1958  0.4320
  702OPC    HW1 3046   3.128   4.413   0.251 -0.0882  0.8822 -0.1028
  702OPC    HW2 3047   3.014   4.472   0.301 -1.0605 -2.1666  1.5357
  702OPC     MW 3048   3.087   4.444   0.311 -0.1315 -0.3276  0.5160
  703OPC     OW 3049   2.562   3.871   0.444  0.0343  0.1434 -0.1006
  703OPC    HW1 3050   2.499   3.831   0.398 -0.4552  0.3143  0.4110
  703OPC    HW2 3051   2.616   3.806   0.465 -0.6187 -0.2078  0.4997
  703OPC     MW 3052   2.561   3.855   0.440 -0.1345  0.1167  0.0637
  704OPC     OW 3053   0.492   0.225   3.991 -0.3657  0.0121 -0.0488
  704OPC    HW1 3054   0.460   0.265   3.920  0.2368 -0.6282 -0.6949
  704OPC    HW2 3055   0.466   0.276   4.057 -2.0874 -0.0862 -0.6008
  704OPC     MW 3056   0.483   0.238   3.990 -0.5310 -0.0970 -0.2259
  705OPC     OW 3057   0.298   2.009   3.994 -0.2424  0.3237 -0.2214
  705OPC    HW1 3058   0.290   1.976   3.914 -2.9074 -3.0195  1.1371
  705OPC    HW2 3059   0.224   2.052   4.007  0.1915  0.8998  0.4106
  705OPC     MW 3060   0.286   2.010   3.984 -0.5720 -0.0851  0.0725
  706OPC     OW 3061   0.800   2.871   1.889 -0.4189  0.4297 -0.4219
  706OPC    HW1 3062   0.748   2.854   1.821 -2.2378 -1.8296  1.3416
  706OPC    HW2 3063   0.751   2.923   1.939  0.3849  1.0084 -0.2207
  706OPC     MW 3064   0.785   2.876   1.886 -0.5688  0.1813 -0.1317
  707OPC     OW 3065   0.595   1.061   0.303 -0.8158 -0.4689  0.1524
  707OPC    HW1 3066   0.678   1.072   0.279 -1.2431 -0.0406 -1.2244
  707OPC    HW2 3067   0.599   1.002   0.368  0.5923 -0.0658  0.4534
  707OPC     MW 3068   0.608   1.054   0.309 -0.6709 -0.3461 -0.0065
  708OPC     OW 3069   4.658   1.845   2.949 -0.1112  0.2410  0.2883
  708OPC    HW1 3070   4.667   1.810   2.870 -0.4075 -0.5908  0.6095
  708OPC    HW2 3071   4.733   1.889   2.961 -0.3364  0.9206 -0.7070
  708OPC     MW 3072   4.671   1.846   2.939 -0.1884  0.2185  0.1887
  709OPC     OW 3073   1.344   1.364   3.500 -0.3827  0.0013 -0.0071
  709OPC    HW1 3074   1.307   1.403   3.432 -0.3266  2.2479  1.1414
  709OPC    HW2 3075   1.428   1.357   3.476 -0.2481  1.2942 -0.0018
  709OPC     MW 3076   1.351   1.369   3.486 -0.3545  0.5241  0.1634
  710OPC     OW 3077   4.629   4.471   2.296  0.4271 -0.1578 -0.7771
  710OPC    HW1 3078   4.617   4.392   2.329  1.2706  0.4310  1.0561
  710OPC    HW2 3079   4.611   4.525   2.362 -0.4193  1.2325 -2.0499
  710OPC     MW 3080   4.625   4.467   2.310  0.4265  0.1347 -0.6944
  711OPC     OW 3081   4.099   1.949   0.908 -0.2771  0.3758 -0.2395
  711OPC    HW1 3082   4.078   2.034   0.911  0.3296  0.5546 -0.6332
  711OPC    HW2 3083   4.036   1.914   0.860 -1.1299  0.4015  0.8412
  711OPC     MW 3084   4.087   1.957   0.901 -0.3133  0.4060 -0.1380
  712OPC     OW 3085   2.221   1.078   3.391 -0.2055 -0.6555  0.3047
  712OPC    HW1 3086   2.166   1.010   3.391 -0.2126 -0.6625  1.0368
  712OPC    HW2 3087   2.172   1.145   3.366 -0.8598 -0.4453  1.9931
  712OPC     MW 3088   2.206   1.078   3.387 -0.3033 -0.6255  0.6623
  713OPC     OW 3089   0.901   3.574   2.882  0.2807  0.2519 -0.3685
  713OPC    HW1 3090   0.842   3.510   2.873  0.3596 -0.0226  0.8309
  713OPC    HW2 3091   0.864   3.642   2.842 -0.8151  0.0475  0.2617
  713OPC     MW 3092   0.887   3.574   2.875  0.1305  0.1811 -0.0982
  714OPC     OW 3093   0.073   1.466   1.288 -0.7337 -0.7736  0.7336
  714OPC    HW1 3094   0.084   1.380   1.297 -1.2859 -0.9544 -0.1479
  714OPC    HW2 3095   0.000   1.472   1.240 -0.0731  0.1500 -0.1961
  714OPC     MW 3096   0.064   1.454   1.282 -0.7177 -0.6639  0.4661
  715OPC     OW 3097   4.046   2.530   2.354  0.0636 -0.2829 -0.2733
  715OPC    HW1 3098   3.965   2.544   2.324  0.1934 -0.1411 -0.5623
  715OPC    HW2 3099   4.087   2.604   2.337  0.3692 -0.5064 -0.5213
  715OPC     MW 3100   4.040   2.543   2.347  0.1278 -0.2950 -0.3526
  716OPC     OW 3101   2.712   0.680   3.402 -0.3549  0.1879  0.1936
  716OPC    HW1 3102   2.719   0.650   3.320  0.6193  0.2025  0.2554
  716OPC    HW2 3103   2.768   0.630   3.446 -0.1001  0.8729  0.6510
  716OPC     MW 3104   2.721   0.668   3.396 -0.1733  0.2913  0.2702
  717OPC     OW 3105   0.569   3.324   1.519  0.7938  0.0282 -0.4864
  717OPC    HW1 3106   0.604   3.304   1.597  0.4716  1.5118  0.0656
  717OPC    HW2 3107   0.559   3.410   1.522 -1.2043 -0.1160 -1.3670
  717OPC     MW 3108   0.573   3.333   1.531  0.4511  0.2261 -0.5350
  718OPC     OW 3109   1.215   1.741   0.191 -0.1485  0.0380  0.4139
  718OPC    HW1 3110   1.257   1.795   0.246  0.4572  1.7468 -1.5647
  718OPC    HW2 3111   1.275   1.725   0.129 -1.0742 -1.0271 -0.2407
  718OPC     MW 3112   1.230   1.747   0.190 -0.1958  0.1330  0.0249
  719OPC     OW 3113   3.618   4.377   3.467 -0.6234 -0.4554 -0.4351
  719OPC    HW1 3114   3.585   4.457   3.477  0.9296  0.1337  0.3278
  719OPC    HW2 3115   3.548   4.325   3.470 -1.6493  0.8489 -0.8180
  719OPC     MW 3116   3.603   4.381   3.469 -0.5455 -0.1755 -0.3788
  720OPC     OW 3117   3.631   1.567   0.617  0.1102  0.4081 -0.7175
  720OPC    HW1 3118   3.716   1.566   0.637  0.2508 -2.9730 -0.8646
  720OPC    HW2 3119   3.592   1.572   0.695  0.3813  1.8968 -0.6443
  720OPC     MW 3120   3.638   1.567   0.632  0.1711  0.1286 -0.7284
  721OPC     OW 3121   1.841   1.392   4.605 -0.0617  0.1754  0.1281
  721OPC    HW1 3122   1.797   1.352   4.542  0.4240 -0.2437  0.0501
  721OPC    HW2 3123   1.893   1.447   4.562  0.2856 -0.1267  0.1535
  721OPC     MW 3124   1.842   1.394   4.589  0.0613  0.0688  0.1204
  722OPC     OW 3125   4.209   1.206   1.420 -0.4591  0.5289 -0.0533
  722OPC    HW1 3126   4.162   1.205   1.493 -0.1568  0.4087  0.1441
  722OPC    HW2 3127   4.256   1.132   1.425 -2.2947 -0.8359 -1.6016
  722OPC     MW 3128   4.209   1.195   1.432 -0.6857  0.3095 -0.2528
  723OPC     OW 3129   2.678   2.778   4.018 -0.2967 -0.4926  0.4441
  723OPC    HW1 3130   2.618   2.809   3.962  1.1022  1.2407 -0.1653
  723OPC    HW2 3131   2.748   2.766   3.969  0.9473  0.9873  1.7280
  723OPC     MW 3132   2.679   2.781   4.003  0.0937 -0.0179  0.5438
  724OPC     OW 3133   0.168   4.247   0.535  0.9466  0.0281 -0.2527
  724OPC    HW1 3134   0.094   4.201   0.541  1.3061 -0.4120  1.5651
  724OPC    HW2 3135   0.230   4.186   0.537  1.4286  0.5007  2.0651
  724OPC     MW 3136   0.166   4.231   0.536  1.0709  0.0327  0.3583
  725OPC     OW 3137   4.219   4.051   3.048 -0.4060  0.6915 -0.5907
  725OPC    HW1 3138   4.299   4.065   3.015  0.2270 -3.6518 -1.4623
  725OPC    HW2 3139   4.172   4.028   2.978 -1.2433 -0.9306  0.4603
  725OPC     MW 3140   4.224   4.050   3.033 -0.4361 -0.1895 -0.5642
  726OPC     OW 3141   1.829   2.733   0.899  0.3019 -0.0831  0.9692
  726OPC    HW1 3142   1.876   2.789   0.948 -0.3302  0.1982  1.2612
  726OPC    HW2 3143   1.865   2.655   0.916  0.1758  0.0321  1.7807
  726OPC     MW 3144   1.842   2.730   0.909  0.1898 -0.0247  1.1322
  727OPC     OW 3145   4.758   1.231   1.557 -0.8981  0.7031  0.4143
  727OPC    HW1 3146   4.758   1.144   1.563 -4.8627  0.3349 -1.5013
  727OPC    HW2 3147   4.822   1.256   1.611  0.4970 -3.3464  0.9468
  727OPC     MW 3148   4.768   1.222   1.566 -1.2777  0.0505  0.2100
  728OPC     OW 3149   3.476   4.395   2.592  0.0451 -0.3723  0.2363
  728OPC    HW1 3150   3.409   4.436   2.630 -0.6557  0.2085 -1.4951
  728OPC    HW2 3151   3.440   4.320   2.564  0.1713 -0.1982 -0.4206
  728OPC     MW 3152   3.461   4.390   2.593 -0.0397 -0.2608 -0.1166
  729OPC     OW 3153   3.305   4.183   3.157 -0.1361 -0.0883 -0.8338
  729OPC    HW1 3154   3.225   4.189   3.190  0.5790  1.9578  0.7054
  729OPC    HW2 3155   3.338   4.114   3.199 -0.3500  0.4710  0.2992
  729OPC     MW 3156   3.298   4.173   3.168 -0.0620  0.2966 -0.4390
  730OPC     OW 3157   1.534   0.834   1.818 -0.3520  0.9872  0.5686
  730OPC    HW1 3158   1.517   0.862   1.899  1.5391  1.7549  0.7499
  730OPC    HW2 3159   1.553   0.907   1.774  1.5749  0.3486  0.2371
  730OPC     MW 3160   1.534   0.849   1.823  0.2120  1.0062  0.5464
  731OPC     OW 3161   3.778   1.232   2.097  0.4788 -0.4188  0.3540
  731OPC    HW1 3162   3.826   1.272   2.037  0.7715  0.8788  1.4135
  731OPC    HW2 3163   3.753   1.158   2.057  1.0702  0.1608 -1.1631
  731OPC     MW 3164   3.781   1.227   2.082  0.6094 -0.1415  0.2865
  732OPC     OW 3165   1.769   3.156   3.048  0.3600 -0.3352  1.0658
  732OPC    HW1 3166   1.802   3.216   2.994 -1.1756  0.1768  0.6257
  732OPC    HW2 3167   1.779   3.192   3.127 -0.8527  0.7193  0.7849
  732OPC     MW 3168   1.775   3.170   3.052 -0.0460 -0.1038  0.9594
  733OPC     OW 3169   1.239   3.842   3.384  0.0155 -0.8717 -0.2470
  733OPC    HW1 3170   1.309   3.791   3.385  0.5905 -0.0966 -0.2447
  733OPC    HW2 3171   1.257   3.903   3.443 -1.0600 -1.1802  0.4195
  733OPC     MW 3172   1.252   3.843   3.393 -0.0584 -0.8028 -0.1483
  734OPC     OW 3173   0.896   1.637   1.766 -0.4528  0.2979 -0.0429
  734OPC    HW1 3174   0.856   1.570   1.805 -0.0553 -0.5070 -0.9650
  734OPC    HW2 3175   0.924   1.686   1.832 -0.3404 -0.6961  0.6619
  734OPC     MW 3176   0.894   1.634   1.781 -0.3775  0.0321 -0.0749
  735OPC     OW 3177   3.838   0.761   0.106 -0.0880 -0.5988 -0.1554
  735OPC    HW1 3178   3.773   0.782   0.052 -0.7294 -1.3539  0.3047
  735OPC    HW2 3179   3.876   0.838   0.124 -1.4480 -0.0071  0.3103
  735OPC     MW 3180   3.834   0.775   0.101 -0.3837 -0.6229 -0.0186
  736OPC     OW 3181   4.738   2.986   3.966  0.1669 -0.2532  0.4120
  736OPC    HW1 3182   4.776   2.913   3.937 -0.9036  0.1735 -2.2912
  736OPC    HW2 3183   4.804   3.041   3.976  0.6354 -0.5228 -1.0069
  736OPC     MW 3184   4.753   2.983   3.963  0.0777 -0.2301 -0.1971
  737OPC     OW 3185   1.185   2.541   0.329  0.1850  0.7338 -0.0363
  737OPC    HW1 3186   1.259   2.495   0.329  0.9926  1.9762 -0.7305
  737OPC    HW2 3187   1.204   2.610   0.381 -0.7891  0.6117  0.5024
  737OPC     MW 3188   1.199   2.545   0.337  0.1605  0.8994 -0.0593
  738OPC     OW 3189   2.476   0.648   1.593  0.3948  0.2525 -0.1737
  738OPC    HW1 3190   2.433   0.577   1.566 -0.8948  1.0791 -0.3926
  738OPC    HW2 3191   2.440   0.665   1.671  0.4213  0.8695 -0.2907
  738OPC     MW 3192   2.464   0.640   1.601  0.2081  0.4657 -0.2233
  739OPC     OW 3193   4.382   4.620   3.020 -0.5819  0.5343  0.8466
  739OPC    HW1 3194   4.336   4.603   3.092  1.3423 -0.6854  1.8376
  739OPC    HW2 3195   4.376   4.547   2.973 -0.2431  0.6465  0.6247
  739OPC     MW 3196   4.374   4.607   3.024 -0.2477  0.3707  0.9602
  740OPC     OW 3197   1.061   3.963   0.609 -0.1256 -0.5734 -0.1734
  740OPC    HW1 3198   1.095   3.931   0.683  3.1518 -0.1606 -1.3705
  740OPC    HW2 3199   1.084   3.904   0.549 -0.0854  0.5795 -1.3280
  740OPC     MW 3200   1.069   3.950   0.611  0.3644 -0.3421 -0.5208
  741OPC     OW 3201   2.040   2.483   4.269 -0.4273  0.3345 -0.0661
  741OPC    HW1 3202   2.110   2.440   4.300 -1.4339 -2.0963 -0.9422
  741OPC    HW2 3203   2.029   2.450   4.189 -0.8424  2.8616 -1.1452
  741OPC     MW 3204   2.049   2.472   4.262 -0.6373  0.3488 -0.3548
  742OPC     OW 3205   3.953   0.077   2.121 -0.4079 -0.1956 -0.2835
  742OPC    HW1 3206   3.915   0.009   2.082 -1.6097  0.1843  0.1630
  742OPC    HW2 3207   3.885   0.127   2.145  0.4321  0.9476 -0.2188
  742OPC     MW 3208   3.937   0.074   2.119 -0.4613  0.0294 -0.2080
  743OPC     OW 3209   4.211   3.418   3.060 -0.0394  0.0131 -0.0374
  743OPC    HW1 3210   4.164   3.477   3.104 -1.7664 -0.3453 -1.2831
  743OPC    HW2 3211   4.150   3.368   3.021  1.3761 -1.5397 -0.3965
  743OPC     MW 3212   4.195   3.419   3.061 -0.0854 -0.2692 -0.2745
  744OPC     OW 3213   3.368   0.281   1.674 -0.0705 -0.5402  0.6030
  744OPC    HW1 3214   3.333   0.303   1.751  0.4119 -1.4380  1.0951
  744OPC    HW2 3215   3.392   0.198   1.685  1.5629 -0.1857  0.0817
  744OPC     MW 3216   3.367   0.272   1.687  0.2421 -0.6205  0.5987
  745OPC     OW 3217   4.721   4.660   0.912  0.2864  0.6356  0.6606
  745OPC    HW1 3218   4.636   4.671   0.896 -0.3700 -1.7896  1.9055
  745OPC    HW2 3219   4.748   4.739   0.937 -1.1101  1.9132 -1.4746
  745OPC     MW 3220   4.712   4.673   0.913 -0.0169  0.4661  0.5291
  746OPC     OW 3221   3.059   1.482   1.569  0.0986 -0.2913  0.0644
  746OPC    HW1 3222   3.104   1.554   1.550  0.6558 -0.5588  0.3318
  746OPC    HW2 3223   3.041   1.491   1.654 -0.1682 -0.2904  0.0100
  746OPC     MW 3224   3.063   1.494   1.579  0.1415 -0.3307  0.0959
  747OPC     OW 3225   2.849   1.133   4.805  0.1338 -0.8488 -0.3075
  747OPC    HW1 3226   2.804   1.128   4.730  2.1659 -0.4841 -1.6302
  747OPC    HW2 3227   2.860   1.049   4.827 -2.1977 -0.9567  0.7695
  747OPC     MW 3228   2.844   1.120   4.797  0.0895 -0.8110 -0.3438
  748OPC     OW 3229   1.396   3.412   3.901 -1.0455 -0.0587  0.1870
  748OPC    HW1 3230   1.361   3.333   3.910  0.6059 -0.6629  2.0434
  748OPC    HW2 3231   1.336   3.456   3.856 -2.5190 -2.0197  0.0984
  748OPC     MW 3232   1.382   3.407   3.895 -1.0192 -0.4376  0.4482
  749OPC     OW 3233   0.297   1.653   4.788  0.4289 -0.2732 -0.3684
  749OPC    HW1 3234   0.366   1.616   4.826 -0.1331 -2.4037 -1.2884
  749OPC    HW2 3235   0.242   1.667   4.854  0.7089 -0.9661  0.0207
  749OPC     MW 3236   0.299   1.650   4.803  0.3873 -0.6902 -0.4468
  750OPC     OW 3237   2.766   3.995   1.099  0.4372  0.0964  0.1080
  750OPC    HW1 3238   2.789   4.001   1.016 -2.5478 -2.0723 -1.0590
  750OPC    HW2 3239   2.759   3.909   1.113  0.5985  0.3881  2.5337
  750OPC     MW 3240   2.768   3.983   1.089  0.0200 -0.1808  0.2940
  751OPC     OW 3241   3.940   2.347   3.143  0.0196  0.6650 -0.3431
  751OPC    HW1 3242   3.892   2.277   3.124 -0.2726  0.6890  0.2954
  751OPC    HW2 3243   4.013   2.313   3.178  0.0620  0.6672 -0.4279
  751OPC     MW 3244   3.944   2.332   3.145 -0.0173  0.6689 -0.2613
  752OPC     OW 3245   1.563   2.399   0.981  0.8838  0.2044 -0.1194
  752OPC    HW1 3246   1.569   2.461   0.920  0.5359 -0.3610 -0.7412
  752OPC    HW2 3247   1.477   2.393   0.996  0.8574 -0.5320 -0.5036
  752OPC     MW 3248   1.551   2.407   0.974  0.8285  0.0120 -0.2680
  753OPC     OW 3249   3.511   0.409   4.383  0.3871  0.3284 -0.0875
  753OPC    HW1 3250   3.460   0.354   4.427  0.1987 -0.1955 -0.9254
  753OPC    HW2 3251   3.464   0.482   4.377  0.3688  0.3629  0.4722
  753OPC     MW 3252   3.497   0.411   4.388  0.3566  0.2561 -0.1285
  754OPC     OW 3253   1.347   3.025   3.515  0.3513  0.0394 -0.2449
  754OPC    HW1 3254   1.399   3.030   3.445 -0.4711 -1.3807 -0.9992
  754OPC    HW2 3255   1.395   3.059   3.578  1.2124  1.1484 -1.4494
  754OPC     MW 3256   1.362   3.030   3.514  0.3570 -0.0066 -0.5343
  755OPC     OW 3257   1.149   4.226   3.519 -0.0520  0.0880 -0.7845
  755OPC    HW1 3258   1.082   4.174   3.541  0.9041 -0.0831  2.1056
  755OPC    HW2 3259   1.213   4.169   3.499  0.0177  0.2071 -0.9034
  755OPC     MW 3260   1.149   4.210   3.519  0.0995  0.0803 -0.3750
  756OPC     OW 3261   1.834   2.510   3.829 -0.7904 -0.0178 -0.5348
  756OPC    HW1 3262   1.872   2.463   3.766 -1.5333 -1.7608  0.2540
  756OPC    HW2 3263   1.809   2.450   3.887  0.9250  1.5832  2.0539
  756OPC     MW 3264   1.836   2.494   3.828 -0.6467 -0.0389 -0.0358
  757OPC     OW 3265   4.477   1.150   2.327 -0.4521 -0.7255  0.4403
  757OPC    HW1 3266   4.544   1.151   2.383 -2.0996 -2.9528  2.6470
  757OPC    HW2 3267   4.439   1.227   2.340  0.2528 -0.4592  1.0229
  757OPC     MW 3268   4.481   1.161   2.337 -0.5913 -1.0152  0.8523
  758OPC     OW 3269   1.274   2.272   0.767  0.2213  0.6559 -0.4361
  758OPC    HW1 3270   1.284   2.358   0.773 -1.7922  0.9919 -1.2705
  758OPC    HW2 3271   1.198   2.257   0.806  0.8216 -0.8547  0.2397
  758OPC     MW 3272   1.265   2.282   0.774  0.0126  0.4824 -0.4596
  759OPC     OW 3273   0.868   3.427   3.945 -0.8475 -0.3061 -0.4933
  759OPC    HW1 3274   0.923   3.494   3.939  0.2033 -1.0834 -0.0107
  759OPC    HW2 3275   0.849   3.423   4.030 -0.6968 -0.7669 -0.4778
  759OPC     MW 3276   0.874   3.436   3.957 -0.6700 -0.4891 -0.4196
  760OPC     OW 3277   1.500   0.246   1.502  0.2732  0.1632 -0.2509
  760OPC    HW1 3278   1.458   0.181   1.541 -1.7358  0.4997 -1.6889
  760OPC    HW2 3279   1.524   0.213   1.425 -0.9174  1.1234 -1.0709
  760OPC     MW 3280   1.498   0.232   1.496 -0.1995  0.3547 -0.5844
  761OPC     OW 3281   2.651   0.557   0.338 -0.3717 -0.2077 -0.0137
  761OPC    HW1 3282   2.574   0.598   0.334  0.1067  1.1487  2.4314
  761OPC    HW2 3283   2.691   0.580   0.264 -1.3902  1.0529 -0.2001
  761OPC     MW 3284   2.646   0.566   0.327 -0.4513  0.1789  0.3200
  762OPC     OW 3285   3.393   4.266   3.583  0.1142  0.0747  0.1007
  762OPC    HW1 3286   3.448   4.238   3.645 -1.1050 -0.8522  0.8021
  762OPC    HW2 3287   3.370   4.345   3.611 -0.5101 -0.3793  0.9024
  762OPC     MW 3288   3.398   4.273   3.597 -0.1580 -0.1292  0.3227
  763OPC     OW 3289   3.150   3.274   2.405 -0.1527 -0.2077  0.0009
  763OPC    HW1 3290   3.082   3.235   2.368 -0.8309  0.5669  0.4157
  763OPC    HW2 3291   3.115   3.339   2.451  0.8409  0.0511  0.4266
  763OPC     MW 3292   3.135   3.278   2.407 -0.1061 -0.0551  0.1252
  764OPC     OW 3293   4.745   2.289   1.315  0.4795  0.2749  0.0924
  764OPC    HW1 3294   4.799   2.285   1.383  0.4798 -0.2459  0.0649
  764OPC    HW2 3295   4.742   2.207   1.286  0.4790  0.4922 -0.5371
  764OPC     MW 3296   4.753   2.276   1.321  0.4792  0.2303 -0.0046
  765OPC     OW 3297   4.151   1.455   1.303  0.3244 -0.0884 -0.3749
  765OPC    HW1 3298   4.182   1.488   1.378  2.5737  2.3729 -2.1794
  765OPC    HW2 3299   4.183   1.374   1.302 -1.3151 -0.8828  2.0805
  765OPC     MW 3300   4.161   1.448   1.314  0.4144  0.1578 -0.2787
  766OPC     OW 3301   1.479   0.147   3.465  0.6586  0.1754 -0.4581
  766OPC    HW1 3302   1.438   0.145   3.388 -2.0492 -1.1001  0.8796
  766OPC    HW2 3303   1.481   0.063   3.490  3.7272  0.2294 -0.1488
  766OPC     MW 3304   1.473   0.134   3.457  0.7118 -0.0050 -0.2149
  767OPC     OW 3305   3.626   4.702   0.438  0.1535 -0.1652  0.2042
  767OPC    HW1 3306   3.569   4.690   0.372 -0.8287  2.1528  0.5479
  767OPC    HW2 3307   3.594   4.650   0.501  0.1179 -1.0904 -0.5478
  767OPC     MW 3308   3.613   4.692   0.438  0.0031  0.0408  0.1439
  768OPC     OW 3309   3.272   3.513   0.445 -0.2792  0.1727 -0.1901
  768OPC    HW1 3310   3.308   3.475   0.515 -1.2055 -0.7702 -0.2095
  768OPC    HW2 3311   3.203   3.463   0.428  0.9840 -0.8098 -2.9812
  768OPC     MW 3312   3.267   3.500   0.453 -0.2296 -0.1116 -0.6053
  769OPC     OW 3313   2.915   4.219   1.315 -0.2164 -0.1273 -0.3482
  769OPC    HW1 3314   2.880   4.147   1.280 -0.7139 -0.1291  0.1360
  769OPC    HW2 3315   2.979   4.240   1.260 -0.1500 -0.8699 -0.5532
  769OPC     MW 3316   2.919   4.212   1.302 -0.2801 -0.2372 -0.3070
  770OPC     OW 3317   4.609   2.353   3.160  0.2336  0.1500 -0.7166
  770OPC    HW1 3318   4.602   2.419   3.217  0.2459 -0.5861  0.1547
  770OPC    HW2 3319   4.683   2.371   3.118  1.0854 -0.1191  0.5998
  770OPC     MW 3320   4.618   2.365   3.162  0.3612  0.0014 -0.3934
  771OPC     OW 3321   1.453   1.328   1.533 -0.0365 -0.2079  0.2470
  771OPC    HW1 3322   1.384   1.295   1.491 -0.6624  0.4700  0.7128
  771OPC    HW2 3323   1.517   1.327   1.473 -0.6911 -0.0310 -0.4637
  771OPC     MW 3324   1.453   1.323   1.518 -0.2256 -0.0817  0.2108
  772OPC     OW 3325   1.616   0.537   2.976  0.6855  0.5699 -0.1800
  772OPC    HW1 3326   1.670   0.574   2.917 -0.0202  2.2225  0.1402
  772OPC    HW2 3327   1.659   0.547   3.052  0.9978 -0.3577 -0.2177
  772OPC     MW 3328   1.631   0.544   2.978  0.6273  0.6770 -0.1384
  773OPC     OW 3329   2.808   3.152   3.587 -0.8349  0.3635 -0.4161
  773OPC    HW1 3330   2.890   3.168   3.565 -0.8709  1.8929  0.3889
  773OPC    HW2 3331   2.763   3.167   3.513 -0.5311  1.0545 -0.4686
  773OPC     MW 3332   2.813   3.157   3.573 -0.7954  0.6914 -0.3051
  774OPC     OW 3333   0.531   4.062   4.521 -0.0817  0.2312  0.1314
  774OPC    HW1 3334   0.560   4.144   4.529 -0.8111  0.8167 -2.2287
  774OPC    HW2 3335   0.462   4.070   4.468 -2.1016 -1.5857  2.3048
  774OPC     MW 3336   0.525   4.075   4.514 -0.4878  0.0494  0.1037
  775OPC     OW 3337   0.973   3.498   4.414 -0.4970 -0.0516 -0.6013
  775OPC    HW1 3338   0.977   3.575   4.374  0.2392 -0.3543 -1.1197
  775OPC    HW2 3339   1.046   3.458   4.389 -0.9701 -0.9965 -0.5022
  775OPC     MW 3340   0.984   3.504   4.404 -0.4581 -0.2359 -0.6630
  776OPC     OW 3341   1.513   2.189   0.164  0.4216  0.3164  0.6273
  776OPC    HW1 3342   1.518   2.273   0.142 -0.4392 -0.3094 -2.3575
  776OPC    HW2 3343   1.432   2.166   0.144 -0.3250 -0.6767  4.0516
  776OPC     MW 3344   1.502   2.198   0.158  0.1841  0.0771  0.6923
  777OPC     OW 3345   2.289   0.090   0.324  0.6435  0.0084 -0.1763
  777OPC    HW1 3346   2.252   0.046   0.389  1.4204 -0.2261  0.1193
  777OPC    HW2 3347   2.348   0.034   0.292 -2.5538 -1.7241 -3.9812
  777OPC     MW 3348   2.293   0.075   0.329  0.2859 -0.2821 -0.6947
  778OPC     OW 3349   4.139   3.126   0.949  0.7365 -0.2800 -0.5671
  778OPC    HW1 3350   4.186   3.076   1.003  0.6726  0.0313 -0.2175
  778OPC    HW2 3351   4.064   3.083   0.939  0.8702 -0.4917 -0.6586
  778OPC     MW 3352   4.135   3.112   0.955  0.7470 -0.2652 -0.5290
  779OPC     OW 3353   3.787   1.253   3.862 -0.2182  0.1937  0.1301
  779OPC    HW1 3354   3.700   1.255   3.855 -0.2319 -0.7235 -0.0917
  779OPC    HW2 3355   3.803   1.298   3.936 -0.7842  1.3578 -0.4317
  779OPC     MW 3356   3.777   1.260   3.872 -0.3037  0.2302  0.0143
  780OPC     OW 3357   0.182   0.573   0.789  0.3478 -0.3982 -0.1101
  780OPC    HW1 3358   0.196   0.488   0.801 -1.4057 -0.5372  1.4348
  780OPC    HW2 3359   0.102   0.576   0.755  0.6140  0.6305 -0.6952
  780OPC     MW 3360   0.172   0.561   0.785  0.1281 -0.2668  0.0317
  781OPC     OW 3361   3.798   1.009   1.417 -0.3585 -0.3844 -0.3000
  781OPC    HW1 3362   3.859   1.052   1.462  0.6027 -1.6278 -0.3701
  781OPC    HW2 3363   3.843   0.971   1.353 -1.5233  0.3149 -1.5855
  781OPC     MW 3364   3.813   1.010   1.414 -0.3887 -0.4647 -0.5003
  782OPC     OW 3365   3.131   0.451   3.091 -0.2246  0.7084 -0.1286
  782OPC    HW1 3366   3.081   0.395   3.135 -0.4322  0.4461 -0.6821
  782OPC    HW2 3367   3.104   0.529   3.118  0.4554  0.5490  1.0788
  782OPC     MW 3368   3.120   0.454   3.101 -0.1547  0.6461 -0.0319
  783OPC     OW 3369   0.694   0.874   1.740  0.5995 -0.1303 -0.9500
  783OPC    HW1 3370   0.682   0.801   1.786 -1.4461  0.1931 -0.8565
  783OPC    HW2 3371   0.756   0.917   1.784 -2.1596  0.8404  2.5460
  783OPC     MW 3372   0.701   0.870   1.753 -0.1102  0.0608 -0.4197
  784OPC     OW 3373   3.076   0.042   2.944 -0.5133  0.1902  0.5645
  784OPC    HW1 3374   3.099   0.052   3.027  0.1360 -0.1119  0.4338
  784OPC    HW2 3375   3.110  -0.036   2.923  0.1719  0.6793 -0.2462
  784OPC     MW 3376   3.085   0.032   2.953 -0.3161  0.2178  0.4253
  785OPC     OW 3377   0.440   1.423   3.718 -0.1494  0.2882  0.0670
  785OPC    HW1 3378   0.426   1.444   3.802  0.4914 -1.7400  0.7184
  785OPC    HW2 3379   0.519   1.455   3.702 -0.2212  0.5760  0.2744
  785OPC     MW 3380   0.449   1.431   3.728 -0.0654  0.0311  0.1941
  786OPC     OW 3381   0.724   0.505   2.849 -0.3243 -0.2587 -0.2919
  786OPC    HW1 3382   0.717   0.426   2.885  0.6167 -0.4051 -0.4042
  786OPC    HW2 3383   0.802   0.503   2.810 -1.0606  0.0932 -1.8576
  786OPC     MW 3384   0.735   0.493   2.848 -0.2941 -0.2284 -0.5398
  787OPC     OW 3385   3.543   2.758   3.590 -0.2880  0.5997  0.3956
  787OPC    HW1 3386   3.583   2.736   3.664  1.9462  0.3459 -0.8125
  787OPC    HW2 3387   3.510   2.682   3.561  0.8187  0.2399  0.0263
  787OPC     MW 3388   3.544   2.743   3.597  0.2055  0.5090  0.1627
  788OPC     OW 3389   3.066   3.864   3.964 -0.1382  0.0865 -0.3714
  788OPC    HW1 3390   3.134   3.863   4.020 -1.4783  0.6366  1.3597
  788OPC    HW2 3391   3.008   3.812   4.003 -0.6825 -0.4886 -1.9040
  788OPC     MW 3392   3.068   3.856   3.978 -0.4165  0.0827 -0.3422
  789OPC     OW 3393   3.957   2.873   0.209  0.1092  0.2870  0.2494
  789OPC    HW1 3394   3.994   2.952   0.203 -0.3138  0.3930 -1.1436
  789OPC    HW2 3395   4.023   2.818   0.191  0.2015  0.3512  0.3865
  789OPC     MW 3396   3.972   2.877   0.205  0.0603  0.3121  0.0639
  790OPC     OW 3397   3.543   4.635   3.515 -0.8852 -0.4492  0.0868
  790OPC    HW1 3398   3.623   4.669   3.516 -0.3426 -1.6391  1.6779
  790OPC    HW2 3399   3.505   4.673   3.446  0.2069  2.0569  0.7449
  790OPC     MW 3400   3.549   4.646   3.505 -0.6438 -0.2549  0.4190
  791OPC     OW 3401   0.908   1.768   4.087  0.1179 -0.8335 -0.3772
  791OPC    HW1 3402   0.843   1.811   4.048 -0.0478 -0.7954 -0.0621
  791OPC    HW2 3403   0.870   1.696   4.118  0.2293 -0.8243 -0.2162
  791OPC     MW 3404   0.893   1.764   4.086  0.1099 -0.8265 -0.3068
  792OPC     OW 3405   0.066   2.969   1.612 -0.1495  0.1371  0.4238
  792OPC    HW1 3406   0.012   2.900   1.616  0.4706 -0.5277 -1.6719
  792OPC    HW2 3407   0.139   2.936   1.578 -0.5826  2.1647 -2.8544
  792OPC     MW 3408   0.069   2.954   1.608 -0.1219  0.3384 -0.3701
  793OPC     OW 3409   1.122   2.843   0.885 -0.5200  0.7531  0.2543
  793OPC    HW1 3410   1.110   2.832   0.971  1.4080  1.2829  0.6246
  793OPC    HW2 3411   1.186   2.902   0.880 -2.2214  2.6470 -1.5860
  793OPC     MW 3412   1.129   2.850   0.897 -0.4866  1.1110  0.0371
  794OPC     OW 3413   1.921   1.974   1.512  0.6731  0.1337  0.6165
  794OPC    HW1 3414   1.840   1.983   1.481  1.1230  1.3165 -0.2763
  794OPC    HW2 3415   1.952   2.056   1.512  2.1193 -0.3965  0.2357
  794OPC     MW 3416   1.914   1.988   1.508  0.9532  0.2301  0.4284
  795OPC     OW 3417   3.862   4.122   4.058 -0.3869 -0.3900  0.1284
  795OPC    HW1 3418   3.786   4.097   4.022 -0.3035 -0.5554  0.0643
  795OPC    HW2 3419   3.857   4.091   4.139 -0.4321 -0.3107  0.1555
  795OPC     MW 3420   3.850   4.113   4.064 -0.3812 -0.4027  0.1228
  796OPC     OW 3421   0.866   3.764   0.873  0.5975 -0.0346  0.0356
  796OPC    HW1 3422   0.828   3.699   0.918 -1.5796  0.4126 -0.9982
  796OPC    HW2 3423   0.907   3.723   0.808  1.0186 -0.4895  0.5845
  796OPC     MW 3424   0.866   3.748   0.870  0.3381 -0.0358 -0.0361
  797OPC     OW 3425   0.618   1.465   0.418  0.0570 -0.5903 -0.0299
  797OPC    HW1 3426   0.663   1.531   0.383 -0.1644 -0.2252  0.3665
  797OPC    HW2 3427   0.672   1.435   0.480 -1.0938  1.3024  2.0227
  797OPC     MW 3428   0.633   1.471   0.422 -0.1457 -0.2568  0.3319
  798OPC     OW 3429   3.200   4.064   0.504  0.0646 -0.2751 -0.1447
  798OPC    HW1 3430   3.189   4.057   0.418  1.5934 -0.0564 -0.3743
  798OPC    HW2 3431   3.178   4.147   0.520  0.5674 -0.0708 -0.4695
  798OPC     MW 3432   3.195   4.075   0.494  0.3648 -0.2124 -0.2266
  799OPC     OW 3433   1.840   2.265   0.495  1.0088 -0.1684  0.2311
  799OPC    HW1 3434   1.765   2.246   0.534  0.3944 -1.0619 -1.2844
  799OPC    HW2 3435   1.827   2.240   0.412  2.6827  0.4347 -0.2618
  799OPC     MW 3436   1.827   2.258   0.488  1.1653 -0.2115 -0.0656
  800OPC     OW 3437   2.871   3.370   3.216  0.5195  0.0842 -0.0556
  800OPC    HW1 3438   2.851   3.431   3.157  1.2137  1.3363  0.9431
  800OPC    HW2 3439   2.885   3.299   3.168 -0.4494  0.6598 -1.2508
  800OPC     MW 3440   2.870   3.369   3.200  0.4787  0.3542 -0.0846
  801OPC     OW 3441   0.636   2.783   2.898 -0.0054  0.1960  0.2412
  801OPC    HW1 3442   0.660   2.703   2.873 -0.4502  0.2309 -0.3149
  801OPC    HW2 3443   0.599   2.817   2.826 -1.1432  0.3672  0.8777
  801OPC     MW 3444   0.634   2.776   2.884 -0.2392  0.2264  0.2531
  802OPC     OW 3445   4.685   1.994   1.654 -0.1393  0.1788 -0.2055
  802OPC    HW1 3446   4.692   2.070   1.697 -2.0382 -0.7977  2.0801
  802OPC    HW2 3447   4.768   1.974   1.634  0.5738  1.9971  0.6800
  802OPC     MW 3448   4.698   2.003   1.657 -0.3145  0.3031  0.2629
  803OPC     OW 3449   1.113   3.850   0.345 -0.2612 -0.0098  0.3206
  803OPC    HW1 3450   1.055   3.914   0.357 -1.3159 -1.0236  0.8172
  803OPC    HW2 3451   1.070   3.793   0.295  0.8848 -0.0725 -0.6556
  803OPC     MW 3452   1.098   3.851   0.339 -0.2477 -0.1687  0.2497
  804OPC     OW 3453   3.327   0.190   4.555 -0.4894 -0.1631  0.6552
  804OPC    HW1 3454   3.259   0.236   4.524  1.5907  2.4439 -0.3471
  804OPC    HW2 3455   3.308   0.182   4.640 -3.0657 -1.5672  0.0852
  804OPC     MW 3456   3.314   0.196   4.563 -0.5625  0.0146  0.4230
  805OPC     OW 3457   3.350   0.633   4.285  0.2530  0.2768 -0.3461
  805OPC    HW1 3458   3.406   0.637   4.219  0.1947  1.2743 -0.3565
  805OPC    HW2 3459   3.275   0.662   4.251  0.5112  1.9758  0.4162
  805OPC     MW 3460   3.347   0.638   4.270  0.2824  0.6751 -0.2353
  806OPC     OW 3461   1.613   1.290   2.918 -0.0243 -0.1102  0.2739
  806OPC    HW1 3462   1.555   1.349   2.945  0.2684  0.5653 -0.5278
  806OPC    HW2 3463   1.688   1.320   2.950  0.0005 -0.5602  0.6484
  806OPC     MW 3464   1.616   1.303   2.927  0.0226 -0.0769  0.2108
  807OPC     OW 3465   4.642   2.079   2.041 -0.1733  0.0966 -0.0452
  807OPC    HW1 3466   4.674   2.068   1.960 -0.0150 -0.4105  0.0824
  807OPC    HW2 3467   4.698   2.035   2.091 -1.0167 -0.7291  0.1923
  807OPC     MW 3468   4.655   2.071   2.036 -0.2747 -0.1005  0.0088
  808OPC     OW 3469   0.102   0.768   3.338 -0.2692 -0.2174 -0.0077
  808OPC    HW1 3470   0.036   0.805   3.382  0.5214  1.9903 -0.5521
  808OPC    HW2 3471   0.172   0.814   3.364  0.6896 -0.9470 -1.2080
  808OPC     MW 3472   0.102   0.781   3.349 -0.0108  0.0009 -0.2652
  809OPC     OW 3473   0.643   4.320   4.644 -0.0622 -0.0488  0.5433
  809OPC    HW1 3474   0.566   4.309   4.685  0.4263 -0.5267  1.3544
  809OPC    HW2 3475   0.622   4.369   4.575 -1.2452 -0.8679  0.2903
  809OPC     MW 3476   0.628   4.326   4.640 -0.1648 -0.2403  0.6258
  810OPC     OW 3477   1.628   0.073   4.524 -0.1121  0.4463 -0.2071
  810OPC    HW1 3478   1.594   0.081   4.604  0.6511 -2.0293  0.4826
  810OPC    HW2 3479   1.602   0.144   4.482 -3.7365  0.0773  1.1055
  810OPC     MW 3480   1.620   0.084   4.529 -0.5348  0.0261  0.0889
  811OPC     OW 3481   4.446   1.868   0.143  0.4288 -0.9283 -0.0805
  811OPC    HW1 3482   4.432   1.795   0.191 -1.8106 -0.4756  0.0854
  811OPC    HW2 3483   4.449   1.931   0.203  0.5520 -0.6831 -0.3454
  811OPC     MW 3484   4.444   1.866   0.159  0.1163 -0.8252 -0.0951
  812OPC     OW 3485   3.501   0.743   3.356  0.1035 -0.2594  0.1946
  812OPC    HW1 3486   3.484   0.700   3.282  0.7258  0.9060 -0.6467
  812OPC    HW2 3487   3.436   0.800   3.362 -0.1795 -0.6303  0.7941
  812OPC     MW 3488   3.489   0.745   3.346  0.1538 -0.1421  0.1589
  813OPC     OW 3489   3.781   2.084   3.138  0.5499  1.0998 -0.0359
  813OPC    HW1 3490   3.711   2.054   3.181  0.4239  0.8510 -0.4063
  813OPC    HW2 3491   3.842   2.023   3.154 -0.3104 -0.5773 -2.5536
  813OPC     MW 3492   3.779   2.070   3.147  0.4042  0.8153 -0.4625
  814OPC     OW 3493   2.748   2.391   0.394  0.1241  0.2727  0.3298
  814OPC    HW1 3494   2.763   2.330   0.334 -3.1531 -0.3130 -0.0277
  814OPC    HW2 3495   2.747   2.466   0.349 -0.6708  0.0252 -0.0601
  814OPC     MW 3496   2.750   2.393   0.379 -0.4774  0.1496  0.2194
  815OPC     OW 3497   3.086   2.098   1.442 -0.7808 -0.1568  0.3692
  815OPC    HW1 3498   3.125   2.107   1.519 -0.6444 -1.0733  0.4179
  815OPC    HW2 3499   3.008   2.064   1.462 -0.8694 -0.1013  0.1254
  815OPC     MW 3500   3.080   2.094   1.456 -0.7737 -0.2841  0.3403
  816OPC     OW 3501   2.034   1.746   2.389 -0.3180 -0.5461  0.3535
  816OPC    HW1 3502   2.104   1.777   2.346 -0.4564 -1.4286 -0.5324
  816OPC    HW2 3503   1.992   1.819   2.413 -0.2643 -0.0081 -1.0686
  816OPC     MW 3504   2.038   1.761   2.386 -0.3306 -0.5970  0.0126
  817OPC     OW 3505   2.453   1.105   1.173 -0.6119  0.6403  0.6384
  817OPC    HW1 3506   2.491   1.125   1.096 -3.1070  0.0016 -0.8759
  817OPC    HW2 3507   2.394   1.168   1.183 -1.4398 -0.2087  1.1710
  817OPC     MW 3508   2.450   1.117   1.163 -1.1029  0.4205  0.4933
  818OPC     OW 3509   2.643   2.043   0.343 -0.4871  0.4370 -0.3207
  818OPC    HW1 3510   2.634   2.050   0.429  0.9745  1.0619 -0.1820
  818OPC    HW2 3511   2.563   2.062   0.312 -1.2212 -0.5420  0.8988
  818OPC     MW 3512   2.630   2.047   0.351 -0.3797  0.3847 -0.1201
  819OPC     OW 3513   4.403   0.178   3.237 -0.1210 -0.9360 -0.4628
  819OPC    HW1 3514   4.340   0.167   3.178 -0.3227  0.3220 -0.4938
  819OPC    HW2 3515   4.471   0.204   3.190 -0.2653  0.0126 -0.1582
  819OPC     MW 3516   4.404   0.180   3.221 -0.1719 -0.6100 -0.4225
  820OPC     OW 3517   2.065   3.192   1.341  0.4352  0.3479 -0.3061
  820OPC    HW1 3518   2.047   3.258   1.287 -0.8513 -0.3539 -0.7634
  820OPC    HW2 3519   1.989   3.151   1.350  0.9258 -0.3361  0.9980
  820OPC     MW 3520   2.051   3.196   1.334  0.3177  0.1431 -0.1810
  821OPC     OW 3521   1.912   3.245   4.524  0.5997 -0.1718  0.3754
  821OPC    HW1 3522   1.837   3.214   4.554  0.4085  2.2965  2.8637
  821OPC    HW2 3523   1.968   3.228   4.589  1.8544 -0.5392 -0.7582
  821OPC     MW 3524   1.910   3.238   4.538  0.7568  0.1386  0.5758
  822OPC     OW 3525   1.597   4.553   0.693 -0.0525  0.1769 -0.2412
  822OPC    HW1 3526   1.556   4.477   0.680 -0.3224  0.3637 -0.5083
  822OPC    HW2 3527   1.677   4.539   0.661 -1.2054  1.2033 -4.2063
  822OPC     MW 3528   1.603   4.540   0.686 -0.2627  0.3562 -0.8664
  823OPC     OW 3529   3.445   4.694   2.155  0.3563 -0.1490 -0.0238
  823OPC    HW1 3530   3.442   4.669   2.238  1.4927  1.7242  0.6444
  823OPC    HW2 3531   3.523   4.665   2.127  0.5895  0.4529 -0.0020
  823OPC     MW 3532   3.456   4.686   2.163  0.5586  0.2165  0.0781
  824OPC     OW 3533   3.097   1.399   2.839  0.4501 -0.2347 -0.0840
  824OPC    HW1 3534   3.105   1.415   2.753 -1.1534 -0.0289 -0.2144
  824OPC    HW2 3535   3.167   1.438   2.873  1.5923 -1.0544 -1.3672
  824OPC     MW 3536   3.109   1.407   2.831  0.3818 -0.3254 -0.2927
  825OPC     OW 3537   2.027   1.622   0.294  0.2885  0.1027  0.5927
  825OPC    HW1 3538   1.949   1.661   0.289 -0.7135 -1.9096 -0.6182
  825OPC    HW2 3539   2.033   1.600   0.378 -0.2648  0.5978  0.7755
  825OPC     MW 3540   2.016   1.625   0.306  0.0588 -0.1214  0.4408
  826OPC     OW 3541   4.250   0.233   3.655  0.2269  0.0154 -0.2887
  826OPC    HW1 3542   4.243   0.290   3.589  0.0657  0.8124  0.4090
  826OPC    HW2 3543   4.251   0.156   3.614  0.4820  0.5090 -1.2492
  826OPC     MW 3544   4.249   0.230   3.639  0.2408  0.2061 -0.3275
  827OPC     OW 3545   4.090   0.612   0.162 -0.2712 -0.2849 -0.1403
  827OPC    HW1 3546   4.022   0.659   0.134  0.4569 -0.0035 -1.5611
  827OPC    HW2 3547   4.158   0.664   0.146  0.1748  0.9092  4.3481
  827OPC     MW 3548   4.090   0.626   0.155 -0.0978 -0.0669  0.3129
  828OPC     OW 3549   1.955   4.517   1.676 -0.0697 -0.0095  0.2850
  828OPC    HW1 3550   1.932   4.446   1.721 -1.2125  0.7408  0.9333
  828OPC    HW2 3551   1.890   4.573   1.690  0.8560  1.2297 -0.1072
  828OPC     MW 3552   1.942   4.515   1.684 -0.1018  0.2842  0.3228
  829OPC     OW 3553   3.445   0.344   1.405 -0.6584 -0.1013 -0.5271
  829OPC    HW1 3554   3.497   0.414   1.401  1.3221 -1.5102 -0.2819
  829OPC    HW2 3555   3.423   0.340   1.489  1.9298 -1.5641  0.1937
  829OPC     MW 3556   3.449   0.354   1.417  0.0167 -0.5255 -0.3844
  830OPC     OW 3557   3.748   3.753   0.904  0.4482  0.2283  0.1223
  830OPC    HW1 3558   3.738   3.697   0.838 -0.4299 -0.4104  0.7729
  830OPC    HW2 3559   3.720   3.829   0.871  1.0774  0.1637 -0.5761
  830OPC     MW 3560   3.742   3.756   0.889  0.4114  0.1245  0.1152
  831OPC     OW 3561   2.795   3.876   3.768 -0.4112  0.0205  0.2427
  831OPC    HW1 3562   2.798   3.875   3.681 -0.1800  1.5963  0.2021
  831OPC    HW2 3563   2.823   3.956   3.788 -1.6761  0.1242  1.7247
  831OPC     MW 3564   2.800   3.888   3.758 -0.5639  0.2685  0.4557
  832OPC     OW 3565   2.058   1.006   2.894 -0.2012  0.3648 -0.1345
  832OPC    HW1 3566   2.093   1.085   2.908 -0.2127  0.3618 -0.0882
  832OPC    HW2 3567   2.091   0.957   2.959 -0.2854  0.3603 -0.0954
  832OPC     MW 3568   2.068   1.011   2.906 -0.2153  0.3636 -0.1221
  833OPC     OW 3569   1.414   2.184   3.833  0.2084 -0.0819 -0.1494
  833OPC    HW1 3570   1.473   2.188   3.769  0.6579  1.1484  0.3003
  833OPC    HW2 3571   1.337   2.190   3.792  0.4885  0.5711 -0.5978
  833OPC     MW 3572   1.411   2.185   3.818  0.3162  0.1962 -0.1493
  834OPC     OW 3573   3.616   1.858   0.944  0.3876  0.2795 -0.2141
  834OPC    HW1 3574   3.579   1.786   0.910  0.8424  0.3973 -0.9904
  834OPC    HW2 3575   3.559   1.921   0.926  0.2702  0.2156 -0.0701
  834OPC     MW 3576   3.602   1.857   0.936  0.4375  0.2875 -0.3074
  835OPC     OW 3577   4.221   1.192   1.771 -0.5500 -0.1290  0.1544
  835OPC    HW1 3578   4.181   1.249   1.823 -0.2016  0.9216 -0.7012
  835OPC    HW2 3579   4.284   1.238   1.734  0.7889 -1.4793  0.6355
  835OPC     MW 3580   4.224   1.207   1.773 -0.3009 -0.1732  0.0991
  836OPC     OW 3581   3.228   0.547   0.467 -0.4253 -0.2394 -0.4790
  836OPC    HW1 3582   3.232   0.466   0.435  1.1057 -0.6342  0.6020
  836OPC    HW2 3583   3.189   0.537   0.544  1.8251 -0.3603  0.7112
  836OPC     MW 3584   3.223   0.534   0.473  0.1333 -0.3155 -0.1435
  837OPC     OW 3585   0.924   4.031   4.506  0.1404 -0.1273 -0.3071
  837OPC    HW1 3586   0.932   4.112   4.538  2.2329 -1.1122  1.9002
  837OPC    HW2 3587   0.998   4.019   4.461 -1.0901 -0.1466 -2.4830
  837OPC     MW 3588   0.936   4.041   4.504  0.2678 -0.2756 -0.3023
  838OPC     OW 3589   4.736   3.632   0.085  0.6920  0.1091 -0.6694
  838OPC    HW1 3590   4.773   3.679   0.021 -0.9120  0.2311 -1.5800
  838OPC    HW2 3591   4.775   3.555   0.079  0.4388  0.0548 -1.9803
  838OPC     MW 3592   4.747   3.628   0.075  0.4177  0.1190 -0.9976
  839OPC     OW 3593   0.060   3.573   2.990 -0.1168 -0.6802 -0.4619
  839OPC    HW1 3594  -0.010   3.545   2.946  0.3112 -0.3650 -1.3665
  839OPC    HW2 3595   0.108   3.612   2.929  0.4333 -0.1120  0.3219
  839OPC     MW 3596   0.057   3.574   2.975  0.0277 -0.5498 -0.4797
  840OPC     OW 3597   3.709   2.096   1.614  0.2767 -0.2277 -0.5324
  840OPC    HW1 3598   3.676   2.171   1.646  0.2694 -1.0757  1.6615
  840OPC    HW2 3599   3.766   2.122   1.555 -0.8786  1.4560 -0.9849
  840OPC     MW 3600   3.712   2.111   1.610  0.1050 -0.1043 -0.2751
  841OPC     OW 3601   2.489   0.902   1.814 -0.3115 -0.2530  0.3497
  841OPC    HW1 3602   2.560   0.857   1.792 -0.1652 -0.3404  0.9927
  841OPC    HW2 3603   2.436   0.843   1.850 -0.3637 -0.0281  0.6505
  841OPC     MW 3604   2.491   0.887   1.816 -0.2975 -0.2326  0.4891
  842OPC     OW 3605   2.497   3.099   4.720  0.1683 -0.8560 -0.1313
  842OPC    HW1 3606   2.554   3.166   4.721 -0.5735 -0.2138  1.0248
  842OPC    HW2 3607   2.517   3.057   4.646 -0.8893  1.9898 -2.2121
  842OPC     MW 3608   2.509   3.103   4.709 -0.0976 -0.3408 -0.2677
  843OPC     OW 3609   4.697   0.669   0.217 -0.0391  0.0168  0.6935
  843OPC    HW1 3610   4.723   0.704   0.141 -1.1628 -0.3180  0.1230
  843OPC    HW2 3611   4.611   0.657   0.205  0.2470 -3.0091  0.7820
  843OPC     MW 3612   4.688   0.672   0.204 -0.1628 -0.4796  0.6223
  844OPC     OW 3613   2.193   2.022   3.129  0.2123 -0.3037 -0.5719
  844OPC    HW1 3614   2.264   2.041   3.177 -0.2742  2.1681 -0.6975
  844OPC    HW2 3615   2.165   2.101   3.103 -0.5639 -1.4506 -3.4864
  844OPC     MW 3616   2.199   2.037   3.132  0.0257 -0.1080 -1.0209
  845OPC     OW 3617   3.095   0.682   3.473 -0.0034 -0.3290 -0.0622
  845OPC    HW1 3618   3.032   0.621   3.478 -2.2693  1.8504 -0.2801
  845OPC    HW2 3619   3.103   0.696   3.387 -1.7096  1.6906  0.0209
  845OPC     MW 3620   3.087   0.675   3.461 -0.5902  0.2913 -0.0821
  846OPC     OW 3621   4.402   3.964   0.086  0.4584 -0.0983 -0.0439
  846OPC    HW1 3622   4.431   4.033   0.041  1.2504 -0.4912 -0.1465
  846OPC    HW2 3623   4.422   3.984   0.168  0.3042 -0.0257 -0.0221
  846OPC     MW 3624   4.409   3.977   0.091  0.5527 -0.1457 -0.0559
  847OPC     OW 3625   3.715   2.750   4.331  0.8118 -0.5581 -0.0016
  847OPC    HW1 3626   3.744   2.671   4.355  1.3755 -0.4273 -0.2418
  847OPC    HW2 3627   3.709   2.744   4.244  2.5602  0.2189 -0.2044
  847OPC     MW 3628   3.718   2.737   4.322  1.1533 -0.4240 -0.0670
  848OPC     OW 3629   1.407   0.489   1.281 -0.2494 -0.1001 -0.0883
  848OPC    HW1 3630   1.469   0.509   1.340 -1.4302 -0.7381  1.4497
  848OPC    HW2 3631   1.363   0.563   1.272 -0.8379 -0.3293  0.8284
  848OPC     MW 3632   1.410   0.503   1.288 -0.5108 -0.2283  0.2744
  849OPC     OW 3633   4.282   3.070   0.163 -0.2362 -0.1646 -0.7515
  849OPC    HW1 3634   4.263   2.994   0.200 -0.4785  0.3498  0.2208
  849OPC    HW2 3635   4.352   3.053   0.115  0.7005 -0.6650  0.7281
  849OPC     MW 3636   4.289   3.056   0.162 -0.1338 -0.1626 -0.3893
  850OPC     OW 3637   2.115   1.093   2.510  0.3406  0.2598  0.0652
  850OPC    HW1 3638   2.177   1.152   2.524  1.5999 -0.8465 -0.6635
  850OPC    HW2 3639   2.136   1.058   2.433  0.2393 -1.8616  0.9236
  850OPC     MW 3640   2.127   1.096   2.500  0.5116 -0.2170  0.0843
  851OPC     OW 3641   0.852   2.025   3.299  0.2221  0.2505  0.0679
  851OPC    HW1 3642   0.871   2.022   3.214 -0.5201 -0.0708 -0.0890
  851OPC    HW2 3643   0.931   2.034   3.337  0.5310  0.6938 -0.6611
  851OPC     MW 3644   0.867   2.026   3.292  0.1581  0.2686 -0.0631
  852OPC     OW 3645   3.021   3.139   0.866 -0.2328 -0.0286  0.2337
  852OPC    HW1 3646   3.080   3.088   0.828 -0.6660 -1.2408  1.1358
  852OPC    HW2 3647   3.026   3.117   0.950  0.0712  1.9414  0.7789
  852OPC     MW 3648   3.031   3.128   0.873 -0.2519  0.0833  0.4475
  853OPC     OW 3649   4.009   2.397   1.385  0.3489 -0.5018 -0.4188
  853OPC    HW1 3650   4.090   2.364   1.391 -0.1675 -1.7484  0.0212
  853OPC    HW2 3651   4.017   2.477   1.419  1.1528 -1.0610  0.7975
  853OPC     MW 3652   4.022   2.404   1.391  0.3915 -0.7685 -0.1742
  854OPC     OW 3653   0.036   1.208   1.334 -0.1226 -0.2955  0.0714
  854OPC    HW1 3654  -0.015   1.231   1.400 -0.8238 -0.3536 -0.4390
  854OPC    HW2 3655  -0.020   1.191   1.269  0.5207 -0.8031 -0.3640
  854OPC     MW 3656   0.020   1.209   1.334 -0.1311 -0.3790 -0.0682
  855OPC     OW 3657   3.450   0.849   2.023 -0.1322  0.4810 -0.2616
  855OPC    HW1 3658   3.438   0.801   1.951 -1.0577 -2.6818  1.7591
  855OPC    HW2 3659   3.532   0.875   2.017  0.2669 -0.9485 -1.8147
  855OPC     MW 3660   3.460   0.846   2.012 -0.2100 -0.1974 -0.1926
  856OPC     OW 3661   0.471   4.415   0.756  0.1750  0.8410 -0.3954
  856OPC    HW1 3662   0.535   4.453   0.712 -0.0010  1.6637  0.0275
  856OPC    HW2 3663   0.399   4.438   0.712  0.0158  1.5197  0.1917
  856OPC     MW 3664   0.470   4.424   0.743  0.1255  1.0631 -0.2462
  857OPC     OW 3665   1.094   4.544   0.813 -0.0618  0.4780 -0.2419
  857OPC    HW1 3666   1.084   4.458   0.810  1.4533  0.2501  0.5478
  857OPC    HW2 3667   1.012   4.574   0.824 -0.3522 -1.1202  3.6743
  857OPC     MW 3668   1.080   4.536   0.814  0.1191  0.2084  0.4533
  858OPC     OW 3669   3.530   4.441   0.080 -0.0536  1.0622 -0.1424
  858OPC    HW1 3670   3.613   4.462   0.095 -0.0167  1.7885 -1.2345
  858OPC    HW2 3671   3.498   4.512   0.040 -0.5205 -0.1396 -2.0162
  858OPC     MW 3672   3.537   4.455   0.077 -0.1171  0.9921 -0.5806
  859OPC     OW 3673   4.556   2.456   3.668  0.2587  0.3101  0.4736
  859OPC    HW1 3674   4.590   2.377   3.659 -0.2789  0.0546  0.6560
  859OPC    HW2 3675   4.474   2.441   3.694  0.0445  0.9182  0.1729
  859OPC     MW 3676   4.549   2.442   3.671  0.1476  0.3622  0.4561
  860OPC     OW 3677   0.055   3.177   4.004 -0.7271 -0.1335 -0.1594
  860OPC    HW1 3678   0.075   3.255   3.970  1.7571 -1.2655 -1.6304
  860OPC    HW2 3679   0.094   3.178   4.082 -0.0669 -0.1142 -0.4767
  860OPC     MW 3680   0.064   3.189   4.010 -0.2626 -0.2979 -0.4234
  861OPC     OW 3681   3.774   1.969   2.005 -0.0102  0.6770  0.2563
  861OPC    HW1 3682   3.744   1.899   2.048 -0.2793  1.3085  1.1211
  861OPC    HW2 3683   3.817   2.014   2.065 -0.7294  1.7797 -0.0156
  861OPC     MW 3684   3.776   1.966   2.020 -0.1562  0.9332  0.3438
  862OPC     OW 3685   1.038   2.069   0.807 -0.0917 -0.5734 -0.2625
  862OPC    HW1 3686   0.999   2.117   0.869  1.7753  0.9764 -0.2025
  862OPC    HW2 3687   1.093   2.018   0.851 -0.5670 -1.3171 -0.4969
  862OPC     MW 3688   1.040   2.068   0.822  0.1138 -0.4542 -0.2882
  863OPC     OW 3689   4.808   2.675   1.182  0.0211 -0.0065 -0.1756
  863OPC    HW1 3690   4.783   2.671   1.099  0.9879 -0.9005 -0.4499
  863OPC    HW2 3691   4.879   2.725   1.180 -0.2601  0.4119  0.1964
  863OPC     MW 3692   4.815   2.682   1.170  0.1223 -0.0765 -0.1612
  864OPC     OW 3693   1.815   1.018   1.534  0.2805 -0.2525  0.8846
  864OPC    HW1 3694   1.876   1.053   1.586  1.2969 -0.8343  0.1240
  864OPC    HW2 3695   1.837   1.046   1.455  0.5091 -1.7324  0.3924
  864OPC     MW 3696   1.827   1.027   1.530  0.4644 -0.5570  0.6995
  865OPC     OW 3697   3.205   1.258   0.036 -0.0559 -0.0383  0.2054
  865OPC    HW1 3698   3.239   1.310   0.097  1.0855  0.3788 -0.7381
  865OPC    HW2 3699   3.159   1.200   0.081  1.7256 -0.4829  1.5717
  865OPC     MW 3700   3.203   1.257   0.051  0.3759 -0.0424  0.2679
  866OPC     OW 3701   1.023   3.128   2.641 -0.1937  0.4496  0.4446
  866OPC    HW1 3702   1.026   3.117   2.554 -2.9816  0.0469  0.3104
  866OPC    HW2 3703   1.077   3.067   2.671 -0.4326 -0.5226 -0.9730
  866OPC     MW 3704   1.031   3.117   2.633 -0.6407  0.2465  0.2154
  867OPC     OW 3705   1.271   3.134   0.104  0.4542  0.2158 -0.1165
  867OPC    HW1 3706   1.211   3.073   0.121  1.0418 -1.0419 -2.1726
  867OPC    HW2 3707   1.232   3.209   0.126 -1.4339 -0.6644 -0.3485
  867OPC     MW 3708   1.257   3.136   0.110  0.2621 -0.1000 -0.4545
  868OPC     OW 3709   4.259   4.474   3.216  0.4575  0.4312 -0.1462
  868OPC    HW1 3710   4.300   4.472   3.293  1.5567  1.4364 -0.6838
  868OPC    HW2 3711   4.204   4.406   3.221 -0.9063  1.5366  2.2813
  868OPC     MW 3712   4.257   4.463   3.228  0.4184  0.7432  0.1330
  869OPC     OW 3713   0.888   2.742   1.452  0.1889 -0.3282 -0.1001
  869OPC    HW1 3714   0.902   2.824   1.476 -0.4170  0.4512 -2.1520
  869OPC    HW2 3715   0.968   2.708   1.447  0.5391  0.5252 -0.4548
  869OPC     MW 3716   0.902   2.749   1.455  0.1511 -0.0871 -0.4556
  870OPC     OW 3717   3.108   4.683   3.700  0.3034 -0.0419  0.0086
  870OPC    HW1 3718   3.163   4.747   3.721 -1.2783  1.9287 -1.4584
  870OPC    HW2 3719   3.079   4.656   3.777  0.0888  1.9177  0.6841
  870OPC     MW 3720   3.112   4.689   3.715  0.0380  0.5386 -0.1084
  871OPC     OW 3721   2.042   2.981   3.921  0.2401  0.2893  0.3033
  871OPC    HW1 3722   2.047   3.065   3.899  0.7742  0.1333 -0.1977
  871OPC    HW2 3723   1.956   2.964   3.918 -0.0290  1.1775  1.8699
  871OPC     MW 3724   2.030   2.991   3.917  0.2793  0.3974  0.4607
  872OPC     OW 3725   2.070   1.558   3.023  0.0912  0.6067 -0.4665
  872OPC    HW1 3726   2.104   1.551   2.943 -0.2985 -1.0246 -0.5269
  872OPC    HW2 3727   2.112   1.626   3.057  2.1468 -0.2120 -1.1729
  872OPC     MW 3728   2.082   1.567   3.016  0.3372  0.2447 -0.5797
  873OPC     OW 3729   0.828   1.304   1.236  0.3161  0.1654 -0.5743
  873OPC    HW1 3730   0.845   1.387   1.256 -0.1588  0.6302 -1.9622
  873OPC    HW2 3731   0.848   1.299   1.151  1.8766 -1.5789 -0.1521
  873OPC     MW 3732   0.833   1.316   1.226  0.4765 -0.0236 -0.7170
  874OPC     OW 3733   1.497   2.385   2.058  0.3943 -0.3042 -0.0295
  874OPC    HW1 3734   1.481   2.305   2.028  0.1211 -0.5564  0.7426
  874OPC    HW2 3735   1.546   2.371   2.129 -1.1083  0.0522  1.1617
  874OPC     MW 3736   1.502   2.371   2.064  0.1320 -0.2887  0.2605
  875OPC     OW 3737   0.862   1.545   4.570 -0.1811 -0.3573 -0.1645
  875OPC    HW1 3738   0.929   1.560   4.623 -0.5605  0.4696  0.0937
  875OPC    HW2 3739   0.890   1.479   4.520  0.6821 -0.2626  0.1779
  875OPC     MW 3740   0.876   1.538   4.570 -0.1096 -0.2212 -0.0758
  876OPC     OW 3741   1.225   2.689   1.829 -0.1821  0.0555  0.3108
  876OPC    HW1 3742   1.242   2.633   1.893 -0.2289 -0.0635  0.2192
  876OPC    HW2 3743   1.254   2.765   1.860  4.0353 -0.6690 -1.2404
  876OPC     MW 3744   1.232   2.692   1.843  0.4340 -0.0690  0.0682
  877OPC     OW 3745   2.919   3.529   3.619  0.2424  1.0136 -0.1258
  877OPC    HW1 3746   2.889   3.518   3.538  0.5731 -1.2970  0.0003
  877OPC    HW2 3747   2.978   3.593   3.611 -1.0421  2.1329 -1.3046
  877OPC     MW 3748   2.923   3.537   3.606  0.1016  0.8377 -0.2813
  878OPC     OW 3749   4.100   0.383   4.801  0.8561 -0.3038  0.0620
  878OPC    HW1 3750   4.107   0.325   4.866 -2.3149 -0.0327  0.8379
  878OPC    HW2 3751   4.104   0.460   4.843  0.6427 -0.0888 -0.3084
  878OPC     MW 3752   4.102   0.386   4.817  0.3562 -0.2320  0.1218
  879OPC     OW 3753   2.768   3.390   1.952  0.2047  0.5271  0.3736
  879OPC    HW1 3754   2.713   3.430   1.897 -0.5591 -0.2381  0.5603
  879OPC    HW2 3755   2.819   3.454   1.981  0.5613  0.9700 -1.1539
  879OPC     MW 3756   2.768   3.405   1.948  0.1446  0.4792  0.1755
  880OPC     OW 3757   2.251   0.670   3.771 -0.4145  0.1019 -0.2559
  880OPC    HW1 3758   2.241   0.596   3.725  0.2825  0.1515 -0.4977
  880OPC    HW2 3759   2.197   0.726   3.733 -2.9159 -0.9341  1.4715
  880OPC     MW 3760   2.241   0.667   3.759 -0.6809 -0.0438 -0.0365
  881OPC     OW 3761   0.232   1.786   1.615 -0.1701  0.0283  0.3982
  881OPC    HW1 3762   0.191   1.717   1.583  0.0313  0.8977 -1.8610
  881OPC    HW2 3763   0.183   1.854   1.590  1.0960  0.8810  0.1316
  881OPC     MW 3764   0.219   1.786   1.607  0.0467  0.2827  0.0251
  882OPC     OW 3765   0.795   3.336   3.371 -0.4030  0.5741 -0.1933
  882OPC    HW1 3766   0.714   3.357   3.394 -1.1475  1.6576 -3.2576
  882OPC    HW2 3767   0.783   3.291   3.297  1.6984 -2.1716  0.9772
  882OPC     MW 3768   0.781   3.332   3.363 -0.2025  0.3285 -0.4730
  883OPC     OW 3769   3.232   2.841   1.364  0.0860  0.0096 -0.1836
  883OPC    HW1 3770   3.145   2.849   1.358 -0.0206  0.5480  1.5456
  883OPC    HW2 3771   3.243   2.772   1.416  0.6561  0.5883  0.4793
  883OPC     MW 3772   3.220   2.832   1.371  0.1545  0.1746  0.1697
  884OPC     OW 3773   4.025   0.339   2.400 -0.2903 -0.2522  0.5058
  884OPC    HW1 3774   3.973   0.409   2.404  0.1456  0.1198 -0.2509
  884OPC    HW2 3775   3.976   0.276   2.435 -1.1166  0.1765  0.1594
  884OPC     MW 3776   4.010   0.340   2.406 -0.3481 -0.1339  0.3428
  885OPC     OW 3777   1.651   0.563   2.609 -0.4038 -0.2989 -0.0105
  885OPC    HW1 3778   1.634   0.512   2.540  0.8978 -1.6350  0.6020
  885OPC    HW2 3779   1.706   0.623   2.577  1.2484 -1.6843  0.0781
  885OPC     MW 3780   1.657   0.564   2.594  0.0325 -0.7009  0.0931
  886OPC     OW 3781   3.538   2.701   0.249 -0.2776  0.2769  0.5708
  886OPC    HW1 3782   3.585   2.774   0.239 -0.7097  0.5249  0.3054
  886OPC    HW2 3783   3.577   2.660   0.315  0.5817  0.2653  0.0719
  886OPC     MW 3784   3.551   2.706   0.257 -0.2145  0.3119  0.4579
  887OPC     OW 3785   2.412   2.060   4.244 -0.1321  0.1685  0.5408
  887OPC    HW1 3786   2.394   2.001   4.183  1.1124  1.7482 -1.4897
  887OPC    HW2 3787   2.348   2.050   4.302 -1.3876 -1.3969 -1.0203
  887OPC     MW 3788   2.400   2.050   4.244 -0.1338  0.1706  0.0103
  888OPC     OW 3789   1.919   4.023   2.724 -0.1580 -0.2547  0.0522
  888OPC    HW1 3790   1.934   4.108   2.712 -0.8308 -0.1904 -0.4284
  888OPC    HW2 3791   1.959   4.005   2.799  0.5869  0.3276 -0.1949
  888OPC     MW 3792   1.927   4.033   2.733 -0.1473 -0.1590 -0.0552
  889OPC     OW 3793   4.498   4.169   4.427  1.1725  0.0268 -0.0337
  889OPC    HW1 3794   4.566   4.223   4.431  0.8593  0.3746  0.7928
  889OPC    HW2 3795   4.431   4.222   4.407  1.0372 -0.2188 -0.2428
  889OPC     MW 3796   4.498   4.184   4.425  1.1060  0.0420  0.0577
  890OPC     OW 3797   0.179   0.443   2.013  0.0812  0.2834 -0.0565
  890OPC    HW1 3798   0.144   0.523   2.016 -0.2404  0.1783 -0.7915
  890OPC    HW2 3799   0.165   0.418   1.931  2.9300  0.6813 -0.7603
  890OPC     MW 3800   0.172   0.451   2.001  0.4546  0.3266 -0.2691
  891OPC     OW 3801   2.236   3.572   1.676  0.6678  0.2451  0.4112
  891OPC    HW1 3802   2.198   3.640   1.637  1.6765  0.5168 -0.1592
  891OPC    HW2 3803   2.309   3.607   1.709  1.6107 -0.6995 -0.6069
  891OPC     MW 3804   2.241   3.587   1.675  0.9561  0.1457  0.1766
  892OPC     OW 3805   2.761   0.558   0.970 -0.1459  0.1174 -0.1743
  892OPC    HW1 3806   2.837   0.589   0.939  0.5300 -1.1177  0.1772
  892OPC    HW2 3807   2.779   0.541   1.054 -0.5288 -1.0422 -0.3156
  892OPC     MW 3808   2.775   0.560   0.978 -0.1026 -0.2364 -0.1433
  893OPC     OW 3809   4.201   0.214   2.043 -0.5411 -0.2899 -0.4373
  893OPC    HW1 3810   4.180   0.288   2.084  0.8250  0.1687 -0.5062
  893OPC    HW2 3811   4.131   0.163   2.054 -1.4749  0.9840 -0.3284
  893OPC     MW 3812   4.188   0.217   2.050 -0.4771 -0.0340 -0.4313
  894OPC     OW 3813   3.907   0.797   3.840  0.3689 -0.0473 -0.3370
  894OPC    HW1 3814   3.903   0.713   3.818  2.0155  0.1959 -1.8445
  894OPC    HW2 3815   3.833   0.830   3.807  1.8705 -0.0812 -4.2669
  894OPC     MW 3816   3.896   0.790   3.832  0.8340 -0.0164 -1.1402
  895OPC     OW 3817   2.334   4.549   0.664 -0.0528  0.1458  0.2794
  895OPC    HW1 3818   2.302   4.468   0.655 -1.8424  0.8929 -0.7205
  895OPC    HW2 3819   2.319   4.567   0.748  0.6675 -0.6483  0.5983
  895OPC     MW 3820   2.327   4.540   0.675 -0.2108  0.1390  0.1788
  896OPC     OW 3821   2.243   3.184   4.604  0.3514 -0.0054  0.3718
  896OPC    HW1 3822   2.192   3.190   4.675  0.5964  0.1556  0.5368
  896OPC    HW2 3823   2.322   3.167   4.637  0.4880  0.1728  0.1436
  896OPC     MW 3824   2.247   3.182   4.619  0.4077  0.0447  0.3624
  897OPC     OW 3825   1.575   4.086   3.100 -0.3236  0.8934  0.2869
  897OPC    HW1 3826   1.519   4.127   3.154 -1.8445 -0.7759  0.0910
  897OPC    HW2 3827   1.535   4.090   3.023  0.2496  0.4016 -0.0384
  897OPC     MW 3828   1.561   4.092   3.097 -0.4636  0.5744  0.2098
  898OPC     OW 3829   1.946   0.643   3.008 -0.1001  0.3644  0.0869
  898OPC    HW1 3830   1.977   0.585   2.952 -3.5559 -1.0772 -0.5791
  898OPC    HW2 3831   1.881   0.682   2.964 -1.8257  0.3874  2.4487
  898OPC     MW 3832   1.941   0.640   2.993 -0.8655  0.1548  0.3374
  899OPC     OW 3833   0.637   4.478   3.156  0.2676 -0.1843 -0.5055
  899OPC    HW1 3834   0.719   4.468   3.126  0.9283  2.2455  0.2564
  899OPC    HW2 3835   0.640   4.443   3.236 -0.1401 -2.1819 -1.3020
  899OPC     MW 3836   0.650   4.471   3.163  0.3049 -0.1204 -0.5106
  900OPC     OW 3837   3.381   1.339   1.363 -0.1863  0.0442 -0.2844
  900OPC    HW1 3838   3.370   1.425   1.366 -0.7732 -0.0267  2.6666
  900OPC    HW2 3839   3.466   1.328   1.375 -0.3049  0.1972  0.7067
  900OPC     MW 3840   3.392   1.350   1.365 -0.2904  0.0563  0.2980
  901OPC     OW 3841   0.711   3.759   0.119 -0.0162 -0.2915 -0.2714
  901OPC    HW1 3842   0.716   3.787   0.202 -3.0310 -1.2546  0.3659
  901OPC    HW2 3843   0.714   3.832   0.072  1.6235  0.2867  0.6600
  901OPC     MW 3844   0.712   3.774   0.125 -0.2193 -0.3484 -0.0397
  902OPC     OW 3845   0.582   1.758   3.194  0.3218 -0.7441  0.2445
  902OPC    HW1 3846   0.613   1.826   3.239 -0.6255  0.6717 -1.1129
  902OPC    HW2 3847   0.654   1.718   3.164  0.8957  0.1546  0.3890
  902OPC     MW 3848   0.597   1.762   3.196  0.2666 -0.4023  0.0653
  903OPC     OW 3849   4.774   0.896   3.481 -0.0894 -0.1700 -0.4457
  903OPC    HW1 3850   4.793   0.944   3.551 -1.7433  0.2232 -0.2318
  903OPC    HW2 3851   4.721   0.834   3.512  2.6180 -2.7718 -0.5403
  903OPC     MW 3852   4.769   0.894   3.496  0.0663 -0.4963 -0.4281
  904OPC     OW 3853   1.345   2.891   1.960  0.3125 -0.0278 -0.2366
  904OPC    HW1 3854   1.403   2.844   2.005  1.8690  1.9542 -0.0528
  904OPC    HW2 3855   1.331   2.960   2.011 -2.2008 -0.3864 -0.3269
  904OPC     MW 3856   1.351   2.894   1.974  0.1712  0.2121 -0.2227
  905OPC     OW 3857   2.548   0.322   0.331  0.6484 -0.1965  0.6436
  905OPC    HW1 3858   2.466   0.340   0.354  0.2881 -1.7240  0.6424
  905OPC    HW2 3859   2.587   0.400   0.332 -1.5337  1.1629 -2.5805
  905OPC     MW 3860   2.542   0.337   0.335  0.2729 -0.2213  0.1672
  906OPC     OW 3861   0.567   2.664   4.011 -0.0254 -0.1151  0.2924
  906OPC    HW1 3862   0.621   2.730   3.991 -2.2004  1.5336 -0.5650
  906OPC    HW2 3863   0.617   2.593   4.004  2.4944  1.4043  1.4392
  906OPC     MW 3864   0.582   2.664   4.007  0.0255  0.3529  0.3352
  907OPC     OW 3865   3.660   2.197   0.138 -0.1263 -0.2168  0.5020
  907OPC    HW1 3866   3.598   2.207   0.198 -0.5988  0.2106 -0.0514
  907OPC    HW2 3867   3.704   2.273   0.141 -1.4200  0.6624 -1.1005
  907OPC     MW 3868   3.657   2.210   0.147 -0.3872 -0.0240  0.1835
  908OPC     OW 3869   2.197   1.555   0.558  0.1789 -0.2357  0.7642
  908OPC    HW1 3870   2.248   1.501   0.604 -0.1768 -0.1152  1.3163
  908OPC    HW2 3871   2.252   1.597   0.506  0.7142  0.2820  1.7290
  908OPC     MW 3872   2.212   1.553   0.557  0.2054 -0.1414  0.9883
  909OPC     OW 3873   0.911   2.250   1.406 -0.2965 -0.1229 -0.1991
  909OPC    HW1 3874   0.885   2.304   1.469  0.5115 -0.5402  0.5081
  909OPC    HW2 3875   0.966   2.298   1.358  0.0161 -0.1538  0.1235
  909OPC     MW 3876   0.915   2.265   1.409 -0.1309 -0.1891 -0.0470
  910OPC     OW 3877   1.602   2.144   3.630  0.0831  0.1411 -0.2276
  910OPC    HW1 3878   1.640   2.066   3.638 -2.0154 -1.0435 -0.9398
  910OPC    HW2 3879   1.629   2.173   3.552 -0.2757 -0.5654 -0.6165
  910OPC     MW 3880   1.611   2.137   3.619 -0.2798 -0.1382 -0.3903
  911OPC     OW 3881   4.195   2.151   4.340 -0.3920 -0.2108 -0.3145
  911OPC    HW1 3882   4.231   2.230   4.352 -2.1237  0.5030  0.5554
  911OPC    HW2 3883   4.256   2.107   4.297  1.7502  0.7058  1.5770
  911OPC     MW 3884   4.209   2.156   4.335 -0.3316  0.0300  0.0935
  912OPC     OW 3885   1.222   3.100   3.065  0.3512  0.1390  0.1049
  912OPC    HW1 3886   1.185   3.178   3.079  0.5209  0.2360  0.0240
  912OPC    HW2 3887   1.298   3.121   3.027  0.8718 -0.0063  1.0436
  912OPC     MW 3888   1.228   3.115   3.061  0.4532  0.1318  0.2316
  913OPC     OW 3889   0.075   1.568   1.979  0.1446  0.3503 -0.1301
  913OPC    HW1 3890   0.044   1.513   1.919 -1.3873  0.6013  0.3793
  913OPC    HW2 3891   0.033   1.544   2.052  2.5034 -0.4516  1.0857
  913OPC     MW 3892   0.064   1.556   1.981  0.2667  0.2688  0.1248
  914OPC     OW 3893   3.892   0.861   4.130 -0.1863  0.0998  0.2925
  914OPC    HW1 3894   3.810   0.838   4.146 -0.3364 -0.3913 -1.0347
  914OPC    HW2 3895   3.902   0.844   4.045  0.7637  1.7244  0.0239
  914OPC     MW 3896   3.881   0.855   4.120 -0.0681  0.2672  0.0567
  915OPC     OW 3897   2.290   4.350   2.107 -0.0357  0.4014  0.2556
  915OPC    HW1 3898   2.319   4.413   2.054 -0.5668  0.4704  0.0399
  915OPC    HW2 3899   2.310   4.276   2.064 -2.5780  0.4750 -1.2266
  915OPC     MW 3900   2.298   4.348   2.093 -0.4896  0.4222  0.0046
  916OPC     OW 3901   0.927   2.641   1.948 -0.0185 -0.0790  0.3325
  916OPC    HW1 3902   1.003   2.655   1.907 -1.2975 -0.9685 -2.6456
  916OPC    HW2 3903   0.885   2.717   1.941  0.2035  0.1167  1.0795
  916OPC     MW 3904   0.932   2.654   1.941 -0.1747 -0.1816  0.0029
  917OPC     OW 3905   4.125   2.921   1.604  0.7989 -0.2775  0.5835
  917OPC    HW1 3906   4.104   2.896   1.685  2.9286  0.2666  1.3819
  917OPC    HW2 3907   4.212   2.910   1.602  1.0001  1.2352 -1.0879
  917OPC     MW 3908   4.135   2.916   1.616  1.1432  0.0262  0.4545
  918OPC     OW 3909   1.052   1.026   0.965  0.1048 -0.5271  0.1107
  918OPC    HW1 3910   1.114   0.984   0.921  1.5834 -1.2892  2.6954
  918OPC    HW2 3911   0.993   0.965   0.982 -0.8042 -0.0809 -1.2946
  918OPC     MW 3912   1.053   1.011   0.961  0.1890 -0.5738  0.2849
  919OPC     OW 3913   4.478   4.604   4.228 -0.0642 -0.4051 -0.1560
  919OPC    HW1 3914   4.424   4.672   4.220  1.0722  0.7260  1.1086
  919OPC    HW2 3915   4.506   4.590   4.147 -0.5551  0.4395 -0.4873
  919OPC     MW 3916   4.474   4.612   4.215  0.0310 -0.1135 -0.0179
  920OPC     OW 3917   3.756   1.494   2.629 -0.2087 -0.1891 -0.5035
  920OPC    HW1 3918   3.692   1.438   2.607 -0.4190 -0.0493 -0.2572
  920OPC    HW2 3919   3.714   1.571   2.637  0.1911  0.1423 -1.4987
  920OPC     MW 3920   3.740   1.497   2.627 -0.1807 -0.1195 -0.6142
  921OPC     OW 3921   3.529   1.980   3.133  0.1165  0.0320  0.1312
  921OPC    HW1 3922   3.496   1.965   3.213 -0.2571 -1.6277 -0.3121
  921OPC    HW2 3923   3.494   1.917   3.084 -0.3442  1.5158 -1.5649
  921OPC     MW 3924   3.519   1.969   3.138 -0.0067  0.0060 -0.1848
  922OPC     OW 3925   4.536   2.959   1.358 -0.1920  0.4399 -0.2516
  922OPC    HW1 3926   4.451   2.944   1.345 -0.3439  1.2992 -0.3157
  922OPC    HW2 3927   4.567   2.882   1.384 -0.6874 -0.3015 -1.7563
  922OPC     MW 3928   4.528   2.946   1.360 -0.2875  0.4572 -0.4833
  923OPC     OW 3929   4.489   3.473   3.595  0.6217 -0.2418 -0.5462
  923OPC    HW1 3930   4.554   3.415   3.601  0.3431 -0.7672 -2.3122
  923OPC    HW2 3931   4.521   3.534   3.542 -0.2402 -0.4129 -1.2864
  923OPC     MW 3932   4.504   3.473   3.588  0.4532 -0.3448 -0.9164
  924OPC     OW 3933   0.465   0.427   4.218  0.0962  0.3220 -0.2673
  924OPC    HW1 3934   0.544   0.411   4.251 -0.7300 -0.4780  1.4354
  924OPC    HW2 3935   0.464   0.514   4.207  0.7997  0.4892  0.8466
  924OPC     MW 3936   0.476   0.437   4.221  0.0781  0.2285  0.1488
  925OPC     OW 3937   2.551   1.037   0.140 -0.1552 -0.3118 -0.0103
  925OPC    HW1 3938   2.505   1.004   0.074  1.6578 -0.1466 -1.4243
  925OPC    HW2 3939   2.552   1.123   0.123 -0.5797 -0.1286  0.8466
  925OPC     MW 3940   2.545   1.045   0.128  0.0499 -0.2604 -0.0926
  926OPC     OW 3941   2.257   4.381   4.303  0.1080 -0.0182  0.4261
  926OPC    HW1 3942   2.316   4.445   4.292  1.3268 -1.0287  0.7730
  926OPC    HW2 3943   2.300   4.323   4.352 -0.1081 -2.1582 -1.7550
  926OPC     MW 3944   2.272   4.382   4.309  0.2559 -0.4835  0.1550
  927OPC     OW 3945   1.423   3.409   1.729 -0.2713  0.1369 -0.5874
  927OPC    HW1 3946   1.474   3.411   1.658  0.4021 -1.0537 -0.1581
  927OPC    HW2 3947   1.475   3.378   1.791 -0.6842  1.6706  0.6085
  927OPC     MW 3948   1.439   3.405   1.728 -0.2328  0.1876 -0.3473
  928OPC     OW 3949   0.425   4.562   2.121 -0.0096 -0.1470 -0.0935
  928OPC    HW1 3950   0.373   4.546   2.053  1.1131  1.4110 -1.3963
  928OPC    HW2 3951   0.380   4.531   2.189 -2.5421  0.9053 -1.1673
  928OPC     MW 3952   0.410   4.555   2.121 -0.2179  0.2387 -0.4445
  929OPC     OW 3953   2.592   1.731   0.693 -0.6841  0.0409 -0.3342
  929OPC    HW1 3954   2.564   1.808   0.721  2.2589  0.5964  1.5599
  929OPC    HW2 3955   2.666   1.750   0.650 -1.0566 -1.5822 -1.8259
  929OPC     MW 3956   2.599   1.745   0.691 -0.3043 -0.1168 -0.2747
  930OPC     OW 3957   0.641   0.985   0.907 -0.0171 -0.0692  0.1775
  930OPC    HW1 3958   0.563   0.984   0.869 -0.2974  0.4754  0.7157
  930OPC    HW2 3959   0.632   1.045   0.970  1.1170  0.7224 -0.3745
  930OPC     MW 3960   0.628   0.994   0.910  0.1090  0.1281  0.1755
  931OPC     OW 3961   3.717   4.016   1.359 -0.2679 -1.1424 -0.4156
  931OPC    HW1 3962   3.804   4.006   1.360 -0.3324 -1.6824  0.2309
  931OPC    HW2 3963   3.687   3.937   1.381 -0.9001 -0.7694  0.0896
  931OPC     MW 3964   3.725   4.003   1.362 -0.3709 -1.1671 -0.2455
  932OPC     OW 3965   3.618   2.451   4.034  0.0820 -0.2286 -0.1071
  932OPC    HW1 3966   3.611   2.520   4.086  0.3248 -0.7967  0.7027
  932OPC    HW2 3967   3.545   2.405   4.050  1.4777 -1.9174  2.0471
  932OPC     MW 3968   3.606   2.454   4.044  0.3240 -0.5620  0.3304
  933OPC     OW 3969   2.338   0.549   4.024  0.0252 -0.3679  0.6181
  933OPC    HW1 3970   2.306   0.469   4.010  0.3904 -0.4241  0.0644
  933OPC    HW2 3971   2.313   0.594   3.954  2.7483 -0.9185 -0.8328
  933OPC     MW 3972   2.330   0.544   4.012  0.4815 -0.4576  0.3221
  934OPC     OW 3973   1.534   0.488   2.359  0.3267 -0.2410  0.7872
  934OPC    HW1 3974   1.501   0.415   2.326 -0.8465 -0.2390  1.8725
  934OPC    HW2 3975   1.509   0.550   2.302  1.3131 -0.6562 -0.1258
  934OPC     MW 3976   1.525   0.486   2.346  0.2992 -0.3021  0.8128
  935OPC     OW 3977   3.066   1.700   1.775 -0.4196  0.0135 -0.7731
  935OPC    HW1 3978   3.082   1.773   1.818  2.4678  0.0782 -1.7236
  935OPC    HW2 3979   2.979   1.699   1.766 -0.6540  2.5271  0.5330
  935OPC     MW 3980   3.055   1.711   1.780 -0.0277  0.3943 -0.7206
  936OPC     OW 3981   3.772   0.234   1.077 -0.1475 -0.0607 -0.0330
  936OPC    HW1 3982   3.810   0.312   1.079 -1.4036  0.7467 -2.7151
  936OPC    HW2 3983   3.760   0.214   1.161 -0.1999  2.8524  0.7419
  936OPC     MW 3984   3.776   0.242   1.089 -0.3408  0.4889 -0.3147
  937OPC     OW 3985   0.838   2.553   1.205  0.0619  0.1312  0.4931
  937OPC    HW1 3986   0.801   2.549   1.126  1.6382  0.8309 -0.3320
  937OPC    HW2 3987   0.797   2.619   1.244  1.1903  1.7226 -0.8640
  937OPC     MW 3988   0.826   2.562   1.199  0.4615  0.4697  0.1708
  938OPC     OW 3989   0.561   4.149   0.692 -0.1332  0.4143  0.1648
  938OPC    HW1 3990   0.633   4.175   0.651 -1.4537  1.2171 -1.7356
  938OPC    HW2 3991   0.530   4.222   0.728 -0.1201  0.0958  0.8537
  938OPC     MW 3992   0.567   4.164   0.692 -0.3264  0.4859 -0.0141
  939OPC     OW 3993   3.652   2.340   3.444 -0.2434  0.4163 -0.3873
  939OPC    HW1 3994   3.682   2.258   3.434  0.4255  0.5969  0.0618
  939OPC    HW2 3995   3.645   2.369   3.362  0.4485  0.2348 -0.5172
  939OPC     MW 3996   3.656   2.332   3.431 -0.0422  0.4162 -0.3402
  940OPC     OW 3997   4.151   3.014   2.756 -0.4897  0.1560 -0.1121
  940OPC    HW1 3998   4.085   3.029   2.701  0.8134  2.9127 -1.1231
  940OPC    HW2 3999   4.202   2.959   2.712 -1.0324 -0.2337 -0.2649
  940OPC     MW 4000   4.149   3.008   2.741 -0.3774  0.5057 -0.2840
  941OPC     OW 4001   2.410   3.561   0.135  0.5741 -0.4745  0.1148
  941OPC    HW1 4002   2.494   3.576   0.150  0.3258  0.3847  0.6598
  941OPC    HW2 4003   2.371   3.582   0.210 -0.0942 -1.2360 -0.0005
  941OPC     MW 4004   2.417   3.566   0.148  0.4388 -0.4601  0.1783
  942OPC     OW 4005   1.839   3.317   1.847  0.6931  0.3758  0.4211
  942OPC    HW1 4006   1.874   3.249   1.889  0.3833  0.6903  1.2193
  942OPC    HW2 4007   1.880   3.318   1.771  1.9729  0.3566  1.0836
  942OPC     MW 4008   1.850   3.308   1.842  0.8365  0.4194  0.6369
  943OPC     OW 4009   0.725   3.720   3.427  0.2843 -0.4226  0.0242
  943OPC    HW1 4010   0.732   3.669   3.497 -1.5214  0.1858  0.6999
  943OPC    HW2 4011   0.807   3.724   3.396  0.7017 -2.6897  0.6352
  943OPC     MW 4012   0.738   3.713   3.433  0.0792 -0.6676  0.2142
  944OPC     OW 4013   2.061   0.180   3.509 -0.2445 -0.5786  0.3458
  944OPC    HW1 4014   2.059   0.239   3.444  2.4208 -1.2513 -0.4685
  944OPC    HW2 4015   2.031   0.107   3.472  0.5557 -0.7729  0.0617
  944OPC     MW 4016   2.057   0.178   3.494  0.2673 -0.7067  0.1836
  945OPC     OW 4017   3.884   1.519   4.300  0.1163  0.0158 -0.4269
  945OPC    HW1 4018   3.942   1.558   4.353  0.1713 -0.7733  0.1073
  945OPC    HW2 4019   3.826   1.486   4.355  0.0089 -0.5514 -0.8825
  945OPC     MW 4020   3.884   1.520   4.316  0.1086 -0.1846 -0.4153
  946OPC     OW 4021   1.455   3.882   1.645  0.2350 -0.2913 -0.7868
  946OPC    HW1 4022   1.467   3.853   1.563  1.5311 -0.1609 -0.6751
  946OPC    HW2 4023   1.376   3.918   1.643 -0.2641 -1.3808 -1.6493
  946OPC     MW 4024   1.445   3.883   1.632  0.3527 -0.4330 -0.8977
  947OPC     OW 4025   1.771   0.038   0.110 -0.0196  0.4581 -0.0056
  947OPC    HW1 4026   1.801   0.051   0.191 -1.2275  0.7187  0.4318
  947OPC    HW2 4027   1.743  -0.045   0.112 -1.9645  1.0645  0.5453
  947OPC     MW 4028   1.771   0.028   0.123 -0.4854  0.5860  0.1404
  948OPC     OW 4029   4.207   1.049   0.286  0.3558 -0.2095  0.2903
  948OPC    HW1 4030   4.283   1.006   0.285  0.7993  0.5098  1.3417
  948OPC    HW2 4031   4.230   1.131   0.265  0.1468  0.3779  2.1918
  948OPC     MW 4032   4.221   1.055   0.282  0.3905 -0.0165  0.7265
  949OPC     OW 4033   2.302   0.134   2.383 -0.2443 -0.3115 -0.0436
  949OPC    HW1 4034   2.367   0.136   2.325 -0.7463  1.3685 -0.5922
  949OPC    HW2 4035   2.230   0.138   2.334 -0.7633 -1.5188  0.5870
  949OPC     MW 4036   2.301   0.135   2.367 -0.3951 -0.2417 -0.0316
  950OPC     OW 4037   3.346   1.634   2.457  0.2471 -0.4915  0.0695
  950OPC    HW1 4038   3.406   1.603   2.401 -0.5411 -0.3195 -0.8880
  950OPC    HW2 4039   3.333   1.716   2.429 -1.6513 -1.0373 -0.7866
  950OPC     MW 4040   3.353   1.642   2.445 -0.1498 -0.5467 -0.1984
  951OPC     OW 4041   2.380   3.254   3.762  0.4103 -0.5915 -0.1759
  951OPC    HW1 4042   2.408   3.333   3.738  0.1456 -0.6332 -0.6257
  951OPC    HW2 4043   2.453   3.212   3.784  0.4384  0.2831  1.6346
  951OPC     MW 4044   2.395   3.260   3.762  0.3753 -0.4684  0.0252
  952OPC     OW 4045   3.838   3.496   0.218  0.5722 -0.3197  0.0568
  952OPC    HW1 4046   3.843   3.582   0.209 -0.2985 -0.4926 -2.8008
  952OPC    HW2 4047   3.915   3.475   0.254  1.6925  1.4249 -1.1869
  952OPC     MW 4048   3.850   3.505   0.222  0.6090 -0.0875 -0.5491
  953OPC     OW 4049   2.250   1.419   0.165 -0.0993 -0.1080 -0.0541
  953OPC    HW1 4050   2.261   1.473   0.097  0.2678  0.1104  0.1799
  953OPC    HW2 4051   2.205   1.467   0.222 -1.0439 -0.5254 -0.4255
  953OPC     MW 4052   2.245   1.434   0.163 -0.1848 -0.1374 -0.0744
  954OPC     OW 4053   1.398   4.204   0.406  0.2300  0.2380 -0.6039
  954OPC    HW1 4054   1.359   4.131   0.378 -0.8346  0.9989 -1.1811
  954OPC    HW2 4055   1.345   4.268   0.377  1.6982  1.3034 -1.0610
  954OPC     MW 4056   1.384   4.203   0.397  0.2896  0.5081 -0.7567
  955OPC     OW 4057   0.213   3.189   3.652 -0.1487 -0.4224 -0.1446
  955OPC    HW1 4058   0.135   3.152   3.636  0.0081 -0.5776 -0.5719
  955OPC    HW2 4059   0.245   3.204   3.572  0.5246 -0.9230  0.0171
  955OPC     MW 4060   0.206   3.186   3.637 -0.0260 -0.5193 -0.1838
  956OPC     OW 4061   1.697   4.457   0.094 -0.3322 -0.0271 -0.1466
  956OPC    HW1 4062   1.758   4.416   0.047 -0.3468 -0.0018 -0.1880
  956OPC    HW2 4063   1.624   4.445   0.048 -0.4201 -0.3379  0.0724
  956OPC     MW 4064   1.695   4.449   0.080 -0.3473 -0.0691 -0.1203
  957OPC     OW 4065   1.775   4.051   3.688  0.3403  0.5239 -0.6274
  957OPC    HW1 4066   1.763   4.088   3.610  1.9478  1.0859 -0.6284
  957OPC    HW2 4067   1.852   4.011   3.681  0.0451 -0.2752  0.3677
  957OPC     MW 4068   1.784   4.051   3.676  0.5342  0.4888 -0.4807
  958OPC     OW 4069   4.317   2.016   4.751  0.3568  0.6109  0.1782
  958OPC    HW1 4070   4.312   2.099   4.775 -0.9643  0.3738  0.7918
  958OPC    HW2 4071   4.365   1.979   4.814 -0.3090  0.6280  0.7019
  958OPC     MW 4072   4.323   2.022   4.764  0.0634  0.5784  0.3462
  959OPC     OW 4073   2.654   2.996   1.824  0.3569 -0.0004  0.6440
  959OPC    HW1 4074   2.710   2.961   1.881 -1.8423 -1.8253  1.8482
  959OPC    HW2 4075   2.600   3.042   1.874 -1.2221 -1.0902  0.0140
  959OPC     MW 4076   2.654   2.997   1.840 -0.2012 -0.4309  0.7288
  960OPC     OW 4077   4.367   1.437   4.080  0.2708 -0.1661  0.0962
  960OPC    HW1 4078   4.420   1.390   4.029  0.2405  0.1075 -0.1940
  960OPC    HW2 4079   4.408   1.440   4.157  0.9736  0.5527 -0.2952
  960OPC     MW 4080   4.381   1.431   4.084  0.3700 -0.0195 -0.0045
  961OPC     OW 4081   0.439   2.954   3.748  0.5211  0.4502  0.0375
  961OPC    HW1 4082   0.447   3.014   3.684  1.1057  0.4550  0.1065
  961OPC    HW2 4083   0.483   2.886   3.716  0.3425  0.2599  0.2040
  961OPC     MW 4084   0.447   2.953   3.734  0.5810  0.4227  0.0722
  962OPC     OW 4085   1.587   2.566   2.412 -0.5345 -0.0769 -0.3422
  962OPC    HW1 4086   1.671   2.549   2.393  0.1349  2.0429  0.4449
  962OPC    HW2 4087   1.563   2.623   2.350 -0.2772  1.9855  1.3528
  962OPC     MW 4088   1.596   2.572   2.400 -0.3976  0.5410  0.0244
  963OPC     OW 4089   2.032   3.042   1.771  0.8073  0.9352  0.1938
  963OPC    HW1 4090   2.113   3.022   1.744  1.3569 -0.8589  2.8481
  963OPC    HW2 4091   2.045   3.080   1.848 -0.9033 -0.4483  1.2108
  963OPC     MW 4092   2.046   3.045   1.778  0.6359  0.4658  0.7361
  964OPC     OW 4093   1.393   1.670   0.832 -0.5186 -0.1945  0.3301
  964OPC    HW1 4094   1.405   1.627   0.908 -0.2964 -0.5363  0.1022
  964OPC    HW2 4095   1.471   1.703   0.814 -1.1613  2.2957  1.6780
  964OPC     MW 4096   1.406   1.668   0.841 -0.5807  0.1229  0.4956
  965OPC     OW 4097   3.330   0.860   3.044  0.4501 -0.0168  0.5233
  965OPC    HW1 4098   3.372   0.930   3.075  0.8323 -0.5410  1.2034
  965OPC    HW2 4099   3.385   0.794   3.058  0.6368 -0.3077 -1.2371
  965OPC     MW 4100   3.344   0.861   3.050  0.5342 -0.1372  0.3636
  966OPC     OW 4101   0.358   0.538   1.413  0.3337 -0.1999 -0.1445
  966OPC    HW1 4102   0.444   0.545   1.403  0.0234  1.8769 -2.0109
  966OPC    HW2 4103   0.330   0.620   1.411 -1.6214 -0.6933  1.8890
  966OPC     MW 4104   0.366   0.551   1.411 -0.0010  0.0340 -0.1197
  967OPC     OW 4105   1.670   1.130   0.623  0.3754  0.4177 -0.4288
  967OPC    HW1 4106   1.596   1.086   0.609 -0.1756  0.1886  2.4329
  967OPC    HW2 4107   1.729   1.067   0.640  0.6956  0.6515 -0.6653
  967OPC     MW 4108   1.668   1.114   0.624  0.3414  0.4184 -0.0409
  968OPC     OW 4109   2.478   1.169   1.762  0.4741 -0.1032  0.8277
  968OPC    HW1 4110   2.453   1.205   1.838  1.0340 -0.4407  1.1710
  968OPC    HW2 4111   2.485   1.085   1.781 -0.5000 -0.3689  0.1071
  968OPC     MW 4112   2.475   1.162   1.776  0.4128 -0.1924  0.7720
  969OPC     OW 4113   0.073   3.781   3.194 -0.4254  0.2479 -0.5742
  969OPC    HW1 4114   0.043   3.739   3.123 -0.7394 -1.7018  0.6463
  969OPC    HW2 4115   0.158   3.765   3.193 -0.4030  0.3643 -0.5832
  969OPC     MW 4116   0.081   3.773   3.183 -0.4685 -0.0229 -0.3953
  970OPC     OW 4117   3.832   2.291   2.509  0.3366  0.3024 -0.8169
  970OPC    HW1 4118   3.791   2.288   2.432  0.4848 -1.6246 -0.8528
  970OPC    HW2 4119   3.768   2.311   2.565 -0.0961  0.0687 -1.2199
  970OPC     MW 4120   3.817   2.294   2.505  0.2946 -0.0168 -0.8818
  971OPC     OW 4121   3.666   3.250   1.307  0.6361 -0.0060  0.1330
  971OPC    HW1 4122   3.675   3.174   1.263 -0.4818  0.0796 -0.2796
  971OPC    HW2 4123   3.748   3.281   1.311  0.8162 -0.1272 -1.7192
  971OPC     MW 4124   3.680   3.243   1.301  0.4976 -0.0112 -0.2015
  972OPC     OW 4125   1.193   3.407   1.916 -0.1602 -0.5102  0.1591
  972OPC    HW1 4126   1.150   3.417   1.841 -0.2459 -1.2487  0.0999
  972OPC    HW2 4127   1.253   3.347   1.897  0.3023 -0.1599  0.4871
  972OPC     MW 4128   1.196   3.399   1.902 -0.1045 -0.5676  0.1988
  973OPC     OW 4129   2.999   4.149   3.591  0.6799 -0.8280  0.5879
  973OPC    HW1 4130   2.993   4.146   3.678  0.0143 -0.7145  0.5500
  973OPC    HW2 4131   3.002   4.064   3.568  2.8202 -0.8631  0.8279
  973OPC     MW 4132   2.999   4.136   3.601  0.8978 -0.8163  0.6177
  974OPC     OW 4133   4.763   3.907   2.082 -0.2730  0.1498 -0.1850
  974OPC    HW1 4134   4.702   3.922   2.021 -0.2142  1.0867 -0.0203
  974OPC    HW2 4135   4.717   3.896   2.155 -0.2908 -0.1288 -0.2342
  974OPC     MW 4136   4.747   3.907   2.084 -0.2670  0.2471 -0.1680
  975OPC     OW 4137   4.005   2.240   2.735  0.0460 -0.7063  0.2929
  975OPC    HW1 4138   3.967   2.252   2.658 -0.7304 -0.2001  0.7456
  975OPC    HW2 4139   3.949   2.275   2.792  0.3430 -1.5550  1.1390
  975OPC     MW 4140   3.991   2.247   2.732 -0.0248 -0.7567  0.4847
  976OPC     OW 4141   4.449   0.275   4.629  0.3639  0.0866  0.3677
  976OPC    HW1 4142   4.534   0.255   4.631  0.4635  0.4126  2.6592
  976OPC    HW2 4143   4.419   0.242   4.704 -1.4087  0.5215 -0.1026
  976OPC     MW 4144   4.457   0.267   4.640  0.1166  0.1990  0.6368
  977OPC     OW 4145   0.798   1.423   0.611 -0.0965  0.7905 -0.3877
  977OPC    HW1 4146   0.818   1.489   0.665  3.6147 -0.9166  0.6314
  977OPC    HW2 4147   0.794   1.354   0.664  1.7094 -0.6242 -1.9592
  977OPC     MW 4148   0.801   1.423   0.627  0.7185  0.3294 -0.4693
  978OPC     OW 4149   0.852   3.092   4.193 -0.0368  0.4258  0.0044
  978OPC    HW1 4150   0.839   3.102   4.108 -1.8143 -1.7832 -0.0822
  978OPC    HW2 4151   0.841   3.172   4.225  1.8970  1.5597 -1.8846
  978OPC     MW 4152   0.848   3.105   4.185 -0.0137  0.2669 -0.2875
  979OPC     OW 4153   2.351   0.715   3.105  0.0818  0.5478  0.2629
  979OPC    HW1 4154   2.409   0.703   3.042  0.7164  0.1546  0.9106
  979OPC    HW2 4155   2.307   0.640   3.108  0.4865  0.3219  0.7147
  979OPC     MW 4156   2.353   0.702   3.096  0.2353  0.4563  0.4253
  980OPC     OW 4157   0.409   3.562   0.585  0.1109 -0.1703 -0.3105
  980OPC    HW1 4158   0.324   3.548   0.575  0.1235  0.0746 -0.7892
  980OPC    HW2 4159   0.424   3.541   0.669 -0.5986  0.7031  0.0511
  980OPC     MW 4160   0.399   3.557   0.596  0.0080 -0.0051 -0.3278
  981OPC     OW 4161   4.243   1.047   3.744  0.2316  0.2240 -1.3586
  981OPC    HW1 4162   4.269   1.007   3.817  0.8318 -0.0712 -1.7226
  981OPC    HW2 4163   4.189   1.110   3.772 -2.6583 -2.2274 -0.8667
  981OPC     MW 4164   4.239   1.050   3.759 -0.1066 -0.1818 -1.3398
  982OPC     OW 4165   4.625   1.451   1.776  0.1587  0.2206  0.2475
  982OPC    HW1 4166   4.566   1.409   1.727  1.7391 -2.1928  0.2341
  982OPC    HW2 4167   4.578   1.479   1.844 -1.5301  1.0577 -1.1716
  982OPC     MW 4168   4.609   1.449   1.779  0.1428 -0.0123  0.0359
  983OPC     OW 4169   2.245   0.821   4.151  0.1023  0.6687 -0.1488
  983OPC    HW1 4170   2.275   0.752   4.106 -1.4777 -0.6297  0.6948
  983OPC    HW2 4171   2.233   0.790   4.231 -0.9971  1.8426  0.1714
  983OPC     MW 4172   2.248   0.806   4.156 -0.2937  0.6503  0.0231
  984OPC     OW 4173   4.584   1.030   0.097 -0.8035  0.0272 -0.1982
  984OPC    HW1 4174   4.521   1.056   0.042  1.7039  2.2561 -2.2833
  984OPC    HW2 4175   4.614   0.957   0.060 -1.7885 -0.7899  0.5578
  984OPC     MW 4176   4.579   1.023   0.084 -0.5784  0.2357 -0.3946
  985OPC     OW 4177   1.706   1.535   1.963 -0.7161  0.2088 -0.2739
  985OPC    HW1 4178   1.625   1.525   1.933 -1.5812  0.2687  1.8656
  985OPC    HW2 4179   1.720   1.621   1.959 -0.5086  0.1419 -1.1828
  985OPC     MW 4180   1.696   1.546   1.958 -0.8132  0.2078 -0.0921
  986OPC     OW 4181   0.543   1.546   0.086  0.1293 -0.1595  0.1323
  986OPC    HW1 4182   0.588   1.473   0.072 -0.1076 -0.3204  0.1880
  986OPC    HW2 4183   0.584   1.583   0.154  1.4848  0.7967 -1.1391
  986OPC     MW 4184   0.556   1.541   0.094  0.2945 -0.0420 -0.0473
  987OPC     OW 4185   2.478   2.524   4.653  0.7632  0.2667  0.2496
  987OPC    HW1 4186   2.491   2.571   4.725 -0.7649 -1.6051  1.8425
  987OPC    HW2 4187   2.445   2.449   4.682 -1.3919 -0.0270 -2.4654
  987OPC     MW 4188   2.475   2.520   4.668  0.2191 -0.0533  0.0839
  988OPC     OW 4189   1.749   0.630   2.062  0.1785 -0.1241 -0.0684
  988OPC    HW1 4190   1.745   0.579   2.132 -1.7623  0.4198  0.2699
  988OPC    HW2 4191   1.666   0.651   2.046  0.6565  0.6378 -1.8953
  988OPC     MW 4192   1.736   0.626   2.070 -0.0377  0.0688 -0.2882
  989OPC     OW 4193   1.257   0.274   1.227  0.0750 -0.1647  0.3490
  989OPC    HW1 4194   1.289   0.350   1.258 -1.2138 -0.4000  2.4982
  989OPC    HW2 4195   1.243   0.290   1.143 -1.7757  2.6332  1.0346
  989OPC     MW 4196   1.260   0.288   1.219 -0.3887  0.2138  0.7678
  990OPC     OW 4197   4.780   4.656   4.742  0.4876 -0.3788 -0.2521
  990OPC    HW1 4198   4.849   4.664   4.795 -0.1356 -0.2191  0.5595
  990OPC    HW2 4199   4.751   4.738   4.735 -0.0312 -0.5370 -0.0079
  990OPC     MW 4200   4.786   4.669   4.749  0.3188 -0.3786 -0.0966
  991OPC     OW 4201   1.271   3.116   2.126 -0.3666 -0.0395  0.0533
  991OPC    HW1 4202   1.345   3.127   2.171  0.5011 -0.9322 -1.1033
  991OPC    HW2 4203   1.226   3.058   2.174  0.5258 -0.9521 -0.2033
  991OPC     MW 4204   1.275   3.109   2.140 -0.1066 -0.3061 -0.1554
  992OPC     OW 4205   2.103   0.007   3.999 -0.2087  0.4388 -0.0036
  992OPC    HW1 4206   2.046   0.070   3.977 -0.8722  0.7784  2.3570
  992OPC    HW2 4207   2.176   0.051   4.016  0.0788  0.2680 -0.7844
  992OPC     MW 4208   2.105   0.023   3.998 -0.2643  0.4637  0.2298
  993OPC     OW 4209   0.125   4.517   1.739  0.0859 -0.0735  0.2690
  993OPC    HW1 4210   0.042   4.517   1.714  0.4429 -1.8447 -1.1647
  993OPC    HW2 4211   0.146   4.601   1.744 -0.9815  0.4268 -2.3067
  993OPC     MW 4212   0.116   4.529   1.736 -0.0190 -0.2611 -0.3233
  994OPC     OW 4213   2.342   0.028   3.201 -0.4299 -0.1610  0.3385
  994OPC    HW1 4214   2.379   0.009   3.124  2.2924 -1.2002  1.7559
  994OPC    HW2 4215   2.259   0.045   3.181  0.1471 -0.4952 -2.7887
  994OPC     MW 4216   2.335   0.028   3.187  0.0575 -0.3639  0.0859
  995OPC     OW 4217   2.609   3.549   4.577  0.0227 -0.3989  0.6133
  995OPC    HW1 4218   2.621   3.632   4.553 -1.4202  0.2603  1.9871
  995OPC    HW2 4219   2.551   3.520   4.518  1.6665 -0.9664 -0.8105
  995OPC     MW 4220   2.602   3.557   4.565  0.0525 -0.3854  0.6056
  996OPC     OW 4221   2.752   2.345   3.451  0.3738  0.0967  0.2811
  996OPC    HW1 4222   2.701   2.414   3.433  2.9099  1.7199 -1.3494
  996OPC    HW2 4223   2.767   2.310   3.373  1.0948 -0.8144  0.8145
  996OPC     MW 4224   2.747   2.350   3.437  0.8550  0.2017  0.1189
  997OPC     OW 4225   2.933   2.632   0.687  0.6342  0.2585  0.1534
  997OPC    HW1 4226   2.978   2.687   0.738  0.3068 -0.3969  1.1714
  997OPC    HW2 4227   2.877   2.594   0.742  1.7888 -2.1402 -0.2185
  997OPC     MW 4228   2.931   2.635   0.703  0.7564 -0.1926  0.2488
  998OPC     OW 4229   1.760   0.133   3.440  0.1658  0.2021  0.2100
  998OPC    HW1 4230   1.772   0.088   3.514  0.0641  0.0600  0.1419
  998OPC    HW2 4231   1.674   0.146   3.437  0.3089  1.4108  0.8049
  998OPC     MW 4232   1.749   0.128   3.451  0.1719  0.3597  0.2878
  999OPC     OW 4233   0.549   3.378   4.342 -0.0316  0.0018  0.1005
  999OPC    HW1 4234   0.534   3.292   4.332 -1.4176 -0.1386  2.6342
  999OPC    HW2 4235   0.472   3.414   4.325 -0.2291  0.4375  1.7336
  999OPC     MW 4236   0.535   3.371   4.338 -0.2655  0.0454  0.7160
 1000OPC     OW 4237   1.001   4.609   3.249 -0.4969 -0.3149 -0.1021
 1000OPC    HW1 4238   0.981   4.549   3.309 -1.6436 -0.2347 -0.3795
 1000OPC    HW2 4239   0.967   4.578   3.175 -1.5897  0.8981 -0.1516
 1000OPC     MW 4240   0.993   4.596   3.247 -0.8277 -0.1237 -0.1504
 1001OPC     OW 4241   1.735   2.578   1.629 -0.4617  0.5815  0.2597
 1001OPC    HW1 4242   1.754   2.647   1.679 -2.2766  0.4911  1.1477
 1001OPC    HW2 4243   1.673   2.537   1.674 -0.1479 -1.0725 -0.7531
 1001OPC     MW 4244   1.728   2.582   1.643 -0.6835  0.3239  0.2412
 1002OPC     OW 4245   4.162   2.223   3.542  0.4619 -0.2491 -0.0545
 1002OPC    HW1 4246   4.139   2.143   3.516  0.3272 -0.8210  1.7337
 1002OPC    HW2 4247   4.242   2.234   3.507 -0.2114 -0.4204 -1.7651
 1002OPC     MW 4248   4.171   2.213   3.533  0.3424 -0.3588 -0.0432
 1003OPC     OW 4249   4.089   1.504   3.615 -0.5797  0.5839 -0.2054
 1003OPC    HW1 4250   4.086   1.552   3.688  1.5971  0.0046  0.3438
 1003OPC    HW2 4251   4.006   1.484   3.600 -1.1794  1.5543  1.5720
 1003OPC     MW 4252   4.077   1.508   3.624 -0.3467  0.6416  0.1383
 1004OPC     OW 4253   3.796   1.388   2.336  0.0428  0.4209  0.3156
 1004OPC    HW1 4254   3.782   1.325   2.395 -0.6596  0.4669  0.2087
 1004OPC    HW2 4255   3.786   1.347   2.259 -0.8859  0.7445  0.2455
 1004OPC     MW 4256   3.792   1.373   2.333 -0.1980  0.4754  0.2893
 1005OPC     OW 4257   0.579   0.213   2.579  0.4083 -0.1865 -0.3432
 1005OPC    HW1 4258   0.637   0.261   2.622  0.4657  0.4525 -1.1119
 1005OPC    HW2 4259   0.620   0.193   2.504 -0.1720 -0.1433 -0.6787
 1005OPC     MW 4260   0.593   0.217   2.574  0.3311 -0.0857 -0.5062
 1006OPC     OW 4261   0.768   3.187   2.456 -0.1608 -0.1465  0.2956
 1006OPC    HW1 4262   0.746   3.258   2.501  0.5739  0.7411 -0.6862
 1006OPC    HW2 4263   0.844   3.209   2.419 -0.0063 -1.3823 -0.1707
 1006OPC     MW 4264   0.776   3.201   2.457 -0.0294 -0.1980  0.0817
 1007OPC     OW 4265   0.971   3.224   0.153  0.4098 -0.0906 -0.0280
 1007OPC    HW1 4266   0.922   3.160   0.186  2.6443 -2.4377 -0.8883
 1007OPC    HW2 4267   0.940   3.235   0.072  1.0130 -1.2958 -0.4432
 1007OPC     MW 4268   0.959   3.216   0.146  0.8290 -0.6154 -0.2164
 1008OPC     OW 4269   1.433   2.259   0.441  0.4052  0.1126  0.8480
 1008OPC    HW1 4270   1.472   2.213   0.378  0.3077 -0.8183  1.4419
 1008OPC    HW2 4271   1.357   2.218   0.453 -0.9708  2.0778 -0.5042
 1008OPC     MW 4272   1.427   2.246   0.433  0.1875  0.2654  0.7360
 1009OPC     OW 4273   1.870   4.372   1.901 -0.5344  0.1339 -0.3032
 1009OPC    HW1 4274   1.900   4.309   1.954 -1.7316 -0.2911 -0.1120
 1009OPC    HW2 4275   1.872   4.443   1.951  0.6072  0.2302 -0.4506
 1009OPC     MW 4276   1.875   4.373   1.916 -0.5426  0.0854 -0.2967
 1010OPC     OW 4277   4.441   3.881   0.357  0.3558  0.0859 -0.0800
 1010OPC    HW1 4278   4.402   3.867   0.434  0.7191  0.9546  0.2795
 1010OPC    HW2 4279   4.417   3.812   0.309 -1.3205  0.3998  0.2363
 1010OPC     MW 4280   4.431   3.869   0.361  0.1616  0.2606  0.0198
 1011OPC     OW 4281   4.862   3.574   3.607  0.4565  0.2388 -0.0158
 1011OPC    HW1 4282   4.817   3.507   3.640 -0.2305  0.9151  0.4340
 1011OPC    HW2 4283   4.893   3.542   3.532 -0.9217 -0.1991 -0.4342
 1011OPC     MW 4284   4.860   3.559   3.600  0.1512  0.2741 -0.0111
 1012OPC     OW 4285   2.637   3.134   3.787  0.0357  0.0669 -0.0409
 1012OPC    HW1 4286   2.693   3.163   3.727  0.0344  0.8153  0.3071
 1012OPC    HW2 4287   2.596   3.068   3.747  1.1602 -0.4849 -0.2962
 1012OPC     MW 4288   2.639   3.129   3.772  0.2016  0.0958 -0.0272
 1013OPC     OW 4289   3.265   0.781   3.937  0.1893 -0.0093  0.1295
 1013OPC    HW1 4290   3.286   0.697   3.925 -1.6923 -0.6101  0.6994
 1013OPC    HW2 4291   3.248   0.809   3.856  0.8337 -0.1451 -0.0644
 1013OPC     MW 4292   3.266   0.773   3.923  0.0066 -0.1181  0.1850
 1014OPC     OW 4293   1.147   1.828   2.506  0.9146 -0.1664  0.3550
 1014OPC    HW1 4294   1.100   1.808   2.577 -0.2660  3.0246  0.6112
 1014OPC    HW2 4295   1.225   1.848   2.539  0.5533  0.6987  0.6962
 1014OPC     MW 4296   1.152   1.828   2.522  0.6868  0.4328  0.4431
 1015OPC     OW 4297   1.906   4.329   4.218 -0.7140  0.1212 -0.0925
 1015OPC    HW1 4298   1.935   4.408   4.240 -0.7537  0.3596 -0.8793
 1015OPC    HW2 4299   1.979   4.287   4.193 -0.7542  0.0467 -0.0846
 1015OPC     MW 4300   1.921   4.334   4.217 -0.7258  0.1452 -0.2074
 1016OPC     OW 4301   1.979   2.721   3.460  0.1150 -0.2418 -0.1888
 1016OPC    HW1 4302   1.980   2.644   3.421 -1.4866  0.1571 -1.0930
 1016OPC    HW2 4303   1.917   2.713   3.521  0.2372  0.2009  0.0032
 1016OPC     MW 4304   1.970   2.709   3.463 -0.1035 -0.1174 -0.2941
 1017OPC     OW 4305   3.665   2.554   3.765  0.0857  0.7031  0.6603
 1017OPC    HW1 4306   3.611   2.503   3.719  0.6478  0.0484  0.7178
 1017OPC    HW2 4307   3.652   2.528   3.848  1.0712 -0.0240  0.5984
 1017OPC     MW 4308   3.655   2.542   3.771  0.3144  0.4990  0.6598
 1018OPC     OW 4309   0.986   3.374   1.738  0.4753 -0.7203 -0.4673
 1018OPC    HW1 4310   0.954   3.308   1.691 -0.1318 -1.4393  0.9132
 1018OPC    HW2 4311   0.921   3.396   1.791  1.5287 -0.7796  0.9164
 1018OPC     MW 4312   0.972   3.368   1.739  0.5412 -0.8352 -0.0590
 1019OPC     OW 4313   1.177   0.541   0.669  0.1806  0.6169  0.2745
 1019OPC    HW1 4314   1.125   0.550   0.738  1.7568  1.5053  1.4273
 1019OPC    HW2 4315   1.252   0.512   0.704  0.6732 -0.0144 -1.2200
 1019OPC     MW 4316   1.181   0.538   0.685  0.4862  0.6548  0.2240
 1020OPC     OW 4317   1.548   0.367   4.145  0.0121  0.0773  0.0398
 1020OPC    HW1 4318   1.552   0.312   4.077  1.2639  1.8999 -1.4587
 1020OPC    HW2 4319   1.463   0.365   4.167 -0.8373  0.6455 -2.6982
 1020OPC     MW 4320   1.536   0.358   4.138  0.0715  0.4305 -0.5863
 1021OPC     OW 4321   1.763   4.631   1.055  0.1021 -0.1100  0.1467
 1021OPC    HW1 4322   1.824   4.602   1.000 -0.3159 -2.0890  0.6359
 1021OPC    HW2 4323   1.692   4.641   1.005  0.2480  0.0559 -0.0258
 1021OPC     MW 4324   1.761   4.628   1.040  0.0619 -0.3777  0.1935
 1022OPC     OW 4325   1.926   2.029   4.298 -0.6118 -0.6809 -0.3314
 1022OPC    HW1 4326   1.900   1.960   4.344  0.7993 -1.9262 -1.3210
 1022OPC    HW2 4327   2.008   2.042   4.324  1.2067 -3.0311 -4.0955
 1022OPC     MW 4328   1.934   2.021   4.309 -0.1347 -1.2120 -1.0335
 1023OPC     OW 4329   4.522   3.817   3.818  0.1338 -0.4587  0.1311
 1023OPC    HW1 4330   4.501   3.737   3.847  2.2274 -1.4373 -0.8151
 1023OPC    HW2 4331   4.601   3.831   3.853 -0.4128  1.4716  0.7124
 1023OPC     MW 4332   4.531   3.807   3.828  0.3622 -0.3182  0.0774
 1024OPC     OW 4333   3.106   2.782   4.737  0.0264  0.2324 -0.3614
 1024OPC    HW1 4334   3.134   2.736   4.669  0.7479 -3.0563  1.9016
 1024OPC    HW2 4335   3.020   2.790   4.724  0.2434  0.2515 -1.8982
 1024OPC     MW 4336   3.097   2.777   4.725  0.1650 -0.2505 -0.2542
 1025OPC     OW 4337   4.447   3.509   4.676  0.0602  0.1839  0.0088
 1025OPC    HW1 4338   4.399   3.561   4.625 -1.5406  0.2304  1.4738
 1025OPC    HW2 4339   4.409   3.431   4.667  0.4347 -0.0386  0.3109
 1025OPC     MW 4340   4.435   3.505   4.667 -0.1206  0.1578  0.2697
 1026OPC     OW 4341   4.531   2.064   2.785 -0.1313  0.7797  0.5045
 1026OPC    HW1 4342   4.569   1.998   2.828 -1.2685 -0.2656 -0.0444
 1026OPC    HW2 4343   4.550   2.047   2.701 -0.1909  1.3181  0.3800
 1026OPC     MW 4344   4.540   2.052   2.779 -0.3083  0.7050  0.4051
 1027OPC     OW 4345   2.197   0.462   0.795 -1.0184  0.3414  0.5724
 1027OPC    HW1 4346   2.125   0.452   0.746 -1.2241 -0.8018  1.0736
 1027OPC    HW2 4347   2.165   0.480   0.874 -0.7112  1.1357  0.5201
 1027OPC     MW 4348   2.182   0.463   0.800 -1.0034  0.2899  0.6387
 1028OPC     OW 4349   1.652   3.132   4.547 -0.2413 -0.0042  0.4152
 1028OPC    HW1 4350   1.670   3.056   4.586 -2.3225  0.1482  1.8104
 1028OPC    HW2 4351   1.622   3.182   4.612  1.0098  2.0529 -0.4632
 1028OPC     MW 4352   1.650   3.128   4.563 -0.3639  0.3223  0.4916
 1029OPC     OW 4353   0.473   0.262   1.768  0.3395 -0.7553  0.0424
 1029OPC    HW1 4354   0.435   0.194   1.808 -0.4980 -0.7105 -0.6504
 1029OPC    HW2 4355   0.407   0.319   1.758  0.5275 -0.7659 -1.3723
 1029OPC     MW 4356   0.457   0.261   1.773  0.2436 -0.7502 -0.2689
 1030OPC     OW 4357   2.085   0.995   0.252 -0.3128 -0.1888 -0.1594
 1030OPC    HW1 4358   2.023   1.042   0.213 -0.6792  1.3743  2.1777
 1030OPC    HW2 4359   2.143   1.054   0.279  1.8345 -1.5363 -1.4968
 1030OPC     MW 4360   2.085   1.010   0.250 -0.0497 -0.1571 -0.0117
 1031OPC     OW 4361   4.522   1.101   3.710 -0.0091 -0.3238 -0.0426
 1031OPC    HW1 4362   4.547   1.097   3.627 -0.8172 -3.3573 -0.2559
 1031OPC    HW2 4363   4.440   1.073   3.709  0.6310 -2.6049  1.9275
 1031OPC     MW 4364   4.514   1.096   3.698 -0.0339 -1.1089  0.2170
 1032OPC     OW 4365   2.014   3.698   3.805  0.1820 -0.2340 -0.3298
 1032OPC    HW1 4366   2.025   3.690   3.719  0.2879  0.1099 -0.3515
 1032OPC    HW2 4367   1.998   3.617   3.832  2.3053 -0.7454 -0.3792
 1032OPC     MW 4368   2.014   3.685   3.796  0.5113 -0.2588 -0.3403
 1033OPC     OW 4369   3.295   1.390   3.277  0.0791  0.0143 -0.3999
 1033OPC    HW1 4370   3.270   1.310   3.255 -1.7167 -0.1130  1.7148
 1033OPC    HW2 4371   3.236   1.442   3.239 -0.1344  0.1294  0.0705
 1033OPC     MW 4372   3.283   1.386   3.268 -0.2178  0.0125 -0.0180
 1034OPC     OW 4373   2.228   0.606   0.258  0.2665 -0.3449  0.2402
 1034OPC    HW1 4374   2.258   0.534   0.298  3.6220  0.3558 -0.7286
 1034OPC    HW2 4375   2.292   0.664   0.270 -2.9720  3.2757  2.5900
 1034OPC     MW 4376   2.242   0.604   0.266  0.2840  0.2934  0.4442
 1035OPC     OW 4377   0.801   4.647   3.793 -0.1493  0.6785 -0.3610
 1035OPC    HW1 4378   0.722   4.626   3.760 -1.2660  1.1838  1.7972
 1035OPC    HW2 4379   0.817   4.582   3.849  1.4683  0.0933 -1.4445
 1035OPC     MW 4380   0.792   4.634   3.796 -0.0753  0.6664 -0.2023
 1036OPC     OW 4381   2.358   3.817   4.410 -0.6158 -0.2686  0.4388
 1036OPC    HW1 4382   2.328   3.827   4.329  0.2150 -1.7811 -0.1056
 1036OPC    HW2 4383   2.302   3.761   4.446  0.7062 -2.1243 -0.1856
 1036OPC     MW 4384   2.345   3.810   4.404 -0.2979 -0.7663  0.2658
 1037OPC     OW 4385   0.587   3.896   1.081 -0.3362 -0.2087 -0.0024
 1037OPC    HW1 4386   0.610   3.899   0.996  1.0575  1.0839  0.3617
 1037OPC    HW2 4387   0.633   3.961   1.116  0.2829 -1.6570  2.0380
 1037OPC     MW 4388   0.597   3.906   1.073 -0.0389 -0.2317  0.3528
 1038OPC     OW 4389   2.965   1.931   3.381  0.5054 -0.1832  0.1199
 1038OPC    HW1 4390   2.914   1.940   3.311 -1.1474 -1.4068  1.1001
 1038OPC    HW2 4391   2.917   1.963   3.446  1.0337 -1.2276  1.0591
 1038OPC     MW 4392   2.950   1.937   3.380  0.3393 -0.5182  0.4034
 1039OPC     OW 4393   2.557   0.794   3.900 -0.1881 -0.2467 -0.2594
 1039OPC    HW1 4394   2.521   0.730   3.947 -1.6946 -0.1263 -1.1684
 1039OPC    HW2 4395   2.536   0.773   3.818  0.0165  0.9848 -0.6441
 1039OPC     MW 4396   2.549   0.781   3.895 -0.3805 -0.0470 -0.4505
 1040OPC     OW 4397   1.729   1.251   2.672 -0.3681  0.2194 -0.1785
 1040OPC    HW1 4398   1.681   1.274   2.741  2.0367  2.3331  0.9342
 1040OPC    HW2 4399   1.753   1.169   2.690 -2.5951 -0.5141 -0.2784
 1040OPC     MW 4400   1.725   1.243   2.685 -0.3419  0.4232 -0.0288
 1041OPC     OW 4401   0.954   2.591   2.596 -0.3014 -0.4812 -0.3911
 1041OPC    HW1 4402   1.009   2.646   2.556 -0.2891 -0.5280 -0.4385
 1041OPC    HW2 4403   1.003   2.520   2.612 -0.2934 -0.4437 -0.2483
 1041OPC     MW 4404   0.969   2.589   2.592 -0.2984 -0.4826 -0.3769
 1042OPC     OW 4405   2.386   0.544   1.059  0.0547 -0.3793  0.0503
 1042OPC    HW1 4406   2.421   0.619   1.032  1.5188  0.8264  4.3677
 1042OPC    HW2 4407   2.302   0.564   1.071 -0.0381 -0.1576 -0.8980
 1042OPC     MW 4408   2.379   0.558   1.057  0.2573 -0.1685  0.5480
 1043OPC     OW 4409   0.720   4.588   1.752 -0.4736  0.2829  0.3826
 1043OPC    HW1 4410   0.751   4.545   1.821 -2.1268  0.0834  1.0604
 1043OPC    HW2 4411   0.746   4.670   1.766  0.0060  0.0729  0.7482
 1043OPC     MW 4412   0.728   4.594   1.764 -0.6470  0.2227  0.5367
 1044OPC     OW 4413   3.656   2.710   1.498 -0.3535 -0.8443  0.0466
 1044OPC    HW1 4414   3.632   2.794   1.496 -0.3534 -0.8440  0.0533
 1044OPC    HW2 4415   3.595   2.673   1.548 -0.9462 -1.0455 -0.8186
 1044OPC     MW 4416   3.643   2.717   1.505 -0.4410 -0.8739 -0.0802
 1045OPC     OW 4417   2.727   1.438   1.070  0.3428 -0.2776  0.3055
 1045OPC    HW1 4418   2.720   1.390   1.143  0.8394  0.8351  1.1229
 1045OPC    HW2 4419   2.743   1.518   1.101 -0.7525  0.4784 -1.0001
 1045OPC     MW 4420   2.728   1.443   1.086  0.2545 -0.0015  0.2334
 1046OPC     OW 4421   3.997   0.778   0.700 -0.5800  0.1329 -0.3587
 1046OPC    HW1 4422   4.036   0.838   0.649 -1.4229  1.5829  0.6278
 1046OPC    HW2 4423   3.921   0.764   0.660 -0.8828  0.6373  0.0225
 1046OPC     MW 4424   3.991   0.785   0.686 -0.7490  0.4216 -0.1566
 1047OPC     OW 4425   4.203   2.096   3.865 -0.2461  0.6761  0.3035
 1047OPC    HW1 4426   4.126   2.068   3.896  0.5228  0.9992  2.6553
 1047OPC    HW2 4427   4.179   2.145   3.797 -2.0303 -0.2824  0.1631
 1047OPC     MW 4428   4.188   2.099   3.860 -0.3963  0.5822  0.6303
 1048OPC     OW 4429   2.660   3.980   2.472  0.0672 -0.1451  0.2257
 1048OPC    HW1 4430   2.642   3.938   2.547  2.4720 -1.1840  0.3328
 1048OPC    HW2 4431   2.658   3.917   2.412  2.8105 -0.3909  0.2417
 1048OPC     MW 4432   2.657   3.965   2.474  0.8277 -0.3350  0.2439
 1049OPC     OW 4433   2.531   0.382   3.099  0.4542 -0.3194  0.0225
 1049OPC    HW1 4434   2.473   0.390   3.034  1.4449  0.4166 -0.7893
 1049OPC    HW2 4435   2.560   0.300   3.091  1.1652  0.0154 -0.9996
 1049OPC     MW 4436   2.527   0.371   3.088  0.7056 -0.1612 -0.2483
 1050OPC     OW 4437   4.595   0.229   0.380  0.2192 -0.2456  0.2512
 1050OPC    HW1 4438   4.549   0.166   0.341 -0.6601 -0.4242  1.4854
 1050OPC    HW2 4439   4.645   0.185   0.437  0.1234  0.1053  0.6139
 1050OPC     MW 4440   4.595   0.213   0.383  0.0753 -0.2202  0.4871
 1051OPC     OW 4441   2.374   1.691   4.266 -0.4511  0.1554  0.1633
 1051OPC    HW1 4442   2.290   1.715   4.265 -1.0431 -1.6845  1.1699
 1051OPC    HW2 4443   2.385   1.650   4.190 -0.8071 -0.6134  0.5171
 1051OPC     MW 4444   2.363   1.688   4.255 -0.5910 -0.2300  0.3641
 1052OPC     OW 4445   0.346   0.174   0.632  0.2479 -0.1332 -0.1965
 1052OPC    HW1 4446   0.372   0.106   0.680 -1.0564 -0.6551 -0.1819
 1052OPC    HW2 4447   0.270   0.148   0.599  0.6255  0.6202 -1.7343
 1052OPC     MW 4448   0.339   0.160   0.634  0.1110 -0.0990 -0.4215
 1053OPC     OW 4449   2.818   1.142   1.221  0.7585  0.0948  0.2701
 1053OPC    HW1 4450   2.777   1.070   1.250  2.7322 -1.0045  0.5254
 1053OPC    HW2 4451   2.868   1.164   1.289  0.5865  1.4268 -0.0201
 1053OPC     MW 4452   2.819   1.134   1.236  1.0246  0.1292  0.2649
 1054OPC     OW 4453   1.066   4.340   3.799 -0.1490 -0.2519  0.1839
 1054OPC    HW1 4454   1.053   4.348   3.713 -1.6740 -0.3309  0.3751
 1054OPC    HW2 4455   1.007   4.394   3.834  0.4913 -0.1635  1.2003
 1054OPC     MW 4456   1.055   4.349   3.792 -0.2797 -0.2503  0.3623
 1055OPC     OW 4457   4.306   1.736   3.741 -0.1478 -0.0365 -0.3589
 1055OPC    HW1 4458   4.226   1.757   3.714 -0.7683 -0.7028  0.8980
 1055OPC    HW2 4459   4.294   1.706   3.822  1.2259 -1.1869 -0.5310
 1055OPC     MW 4460   4.293   1.735   3.749 -0.0362 -0.3048 -0.1986
 1056OPC     OW 4461   2.439   1.691   0.424 -0.2668 -0.2247 -0.6396
 1056OPC    HW1 4462   2.493   1.631   0.390  0.7152  0.2358  0.0485
 1056OPC    HW2 4463   2.491   1.737   0.478 -1.8089 -1.1653  1.8118
 1056OPC     MW 4464   2.455   1.689   0.427 -0.3495 -0.2956 -0.1759
 1057OPC     OW 4465   0.744   3.070   0.301 -0.1370 -0.1095  0.2336
 1057OPC    HW1 4466   0.676   3.078   0.247 -1.2912 -2.1239  1.2759
 1057OPC    HW2 4467   0.776   2.991   0.283  2.8263  1.2482 -1.1135
 1057OPC     MW 4468   0.739   3.060   0.291  0.1303 -0.2067  0.1886
 1058OPC     OW 4469   3.241   2.635   0.957 -0.3721  0.1668  0.1016
 1058OPC    HW1 4470   3.321   2.606   0.973 -0.6753 -0.2939  0.8263
 1058OPC    HW2 4471   3.195   2.563   0.942 -0.0737  0.5273 -3.3211
 1058OPC     MW 4472   3.246   2.620   0.957 -0.3726  0.1518 -0.2970
 1059OPC     OW 4473   0.965   3.437   1.238  0.2467  0.0789 -0.4906
 1059OPC    HW1 4474   0.907   3.378   1.264  0.7159  0.6457  2.0667
 1059OPC    HW2 4475   1.027   3.388   1.199 -0.5029 -0.8411 -0.5595
 1059OPC     MW 4476   0.966   3.421   1.236  0.2052  0.0267 -0.1229
 1060OPC     OW 4477   0.717   3.757   4.170 -0.6911  0.1087 -0.1207
 1060OPC    HW1 4478   0.725   3.843   4.178  0.1299  0.0221  0.0840
 1060OPC    HW2 4479   0.657   3.736   4.229 -0.0666  0.4100  0.6379
 1060OPC     MW 4480   0.709   3.767   4.180 -0.4776  0.1404  0.0215
 1061OPC     OW 4481   3.801   3.776   1.978 -0.1791  0.2845  0.3726
 1061OPC    HW1 4482   3.764   3.746   2.051 -0.0518 -1.9626 -0.4355
 1061OPC    HW2 4483   3.884   3.751   1.986 -0.3157 -0.5865 -0.8521
 1061OPC     MW 4484   3.808   3.768   1.990 -0.1805 -0.1762  0.0723
 1062OPC     OW 4485   3.818   3.896   0.506  0.3571  0.4777 -0.4735
 1062OPC    HW1 4486   3.756   3.874   0.563  0.6250  1.0837  0.0622
 1062OPC    HW2 4487   3.858   3.964   0.543  0.3183  1.1085 -1.5450
 1062OPC     MW 4488   3.815   3.902   0.520  0.3910  0.6604 -0.5527
 1063OPC     OW 4489   3.236   4.478   2.755 -0.3999  0.5774 -0.7814
 1063OPC    HW1 4490   3.240   4.454   2.839  1.4218  1.4539 -0.5511
 1063OPC    HW2 4491   3.188   4.416   2.718  1.3883 -1.6506  0.3391
 1063OPC     MW 4492   3.229   4.465   2.762  0.1333  0.3774 -0.5817
 1064OPC     OW 4493   1.764   2.728   1.397  0.7984  0.5360 -0.7136
 1064OPC    HW1 4494   1.737   2.664   1.344 -1.4413  1.7223 -1.1527
 1064OPC    HW2 4495   1.766   2.692   1.476  2.3010 -0.7564 -1.2995
 1064OPC     MW 4496   1.761   2.713   1.401  0.6895  0.5203 -0.8650
 1065OPC     OW 4497   3.597   2.324   1.724 -0.0276 -0.1536 -0.0097
 1065OPC    HW1 4498   3.547   2.277   1.778 -0.2358  0.3098  0.2082
 1065OPC    HW2 4499   3.540   2.371   1.678  0.1662 -0.3222 -0.4201
 1065OPC     MW 4500   3.582   2.324   1.725 -0.0298 -0.1101 -0.0381
 1066OPC     OW 4501   4.025   0.996   3.561  0.1969  0.0323 -0.0341
 1066OPC    HW1 4502   4.039   1.061   3.504  0.7762  0.7617  0.9102
 1066OPC    HW2 4503   4.098   0.996   3.609 -0.1129 -0.8417  0.4371
 1066OPC     MW 4504   4.038   1.006   3.559  0.2365  0.0110  0.1749
 1067OPC     OW 4505   2.960   3.432   1.512  0.2102 -0.5066  0.1496
 1067OPC    HW1 4506   2.904   3.377   1.551 -1.5605  0.0742 -1.3883
 1067OPC    HW2 4507   3.029   3.382   1.495 -0.6193 -1.7902  0.3733
 1067OPC     MW 4508   2.962   3.417   1.516 -0.1739 -0.6105 -0.0445
 1068OPC     OW 4509   3.308   3.935   3.783 -0.7161  0.2810  0.9940
 1068OPC    HW1 4510   3.361   3.880   3.827  1.7128  0.8693 -0.9459
 1068OPC    HW2 4511   3.232   3.893   3.780  0.7996 -2.6275  0.3295
 1068OPC     MW 4512   3.305   3.921   3.789 -0.1335 -0.0618  0.6093
 1069OPC     OW 4513   3.080   0.559   1.974  0.8409  0.5875  0.1548
 1069OPC    HW1 4514   3.112   0.640   1.983 -0.2212  1.0264  0.1257
 1069OPC    HW2 4515   3.017   0.555   2.035  0.0841  0.2125 -0.6354
 1069OPC     MW 4516   3.076   0.571   1.984  0.5722  0.5969  0.0337
 1070OPC     OW 4517   2.171   0.437   1.729 -0.1768  0.4232 -0.0319
 1070OPC    HW1 4518   2.089   0.457   1.751  0.4038  2.6400  0.3692
 1070OPC    HW2 4519   2.219   0.497   1.769  1.8458 -1.6931  0.9770
 1070OPC     MW 4520   2.166   0.449   1.738  0.2078  0.4380  0.1764
 1071OPC     OW 4521   3.763   1.714   0.055 -0.2707  0.6028 -0.8456
 1071OPC    HW1 4522   3.760   1.663  -0.015  2.7630  0.0940 -0.7479
 1071OPC    HW2 4523   3.788   1.791   0.023 -1.0128  0.9843 -0.5370
 1071OPC     MW 4524   3.766   1.718   0.040  0.0677  0.5839 -0.7856
 1072OPC     OW 4525   2.722   3.875   1.769 -0.3669 -0.0889  0.1987
 1072OPC    HW1 4526   2.773   3.804   1.768  0.8915  0.7911  0.0232
 1072OPC    HW2 4527   2.700   3.883   1.853  1.1288  0.4308  0.5685
 1072OPC     MW 4528   2.726   3.866   1.781  0.0398  0.1179  0.2274
 1073OPC     OW 4529   2.000   2.231   1.578 -0.0370  0.6019 -0.3124
 1073OPC    HW1 4530   1.948   2.206   1.644 -0.3594  2.0858  0.0371
 1073OPC    HW2 4531   2.080   2.225   1.611 -0.2585  2.9426  0.8832
 1073OPC     MW 4532   2.004   2.226   1.593 -0.1174  1.1668 -0.0842
 1074OPC     OW 4533   2.796   2.046   3.564  0.0036  0.6195 -0.3601
 1074OPC    HW1 4534   2.725   2.003   3.590  0.4976  0.0457  0.0630
 1074OPC    HW2 4535   2.795   2.119   3.611 -0.1403  0.4674 -0.1288
 1074OPC     MW 4536   2.785   2.050   3.575  0.0553  0.5122 -0.2635
 1075OPC     OW 4537   4.635   2.040   2.505 -0.4918  0.3566  0.4713
 1075OPC    HW1 4538   4.656   1.962   2.474  0.3092  0.7569 -0.0169
 1075OPC    HW2 4539   4.618   2.088   2.434  3.6930  1.9628  0.2964
 1075OPC     MW 4540   4.635   2.036   2.490  0.2446  0.6530  0.3734
 1076OPC     OW 4541   3.314   2.276   2.034 -0.3424 -0.4657  0.2190
 1076OPC    HW1 4542   3.230   2.299   2.033 -0.1444  0.2435 -0.9002
 1076OPC    HW2 4543   3.356   2.351   2.049  0.2271 -0.2472 -2.1145
 1076OPC     MW 4544   3.308   2.290   2.036 -0.2289 -0.3287 -0.2911
 1077OPC     OW 4545   4.428   1.632   0.277  0.2331  0.9790  0.2450
 1077OPC    HW1 4546   4.485   1.662   0.335  1.9935 -0.9831 -0.3451
 1077OPC    HW2 4547   4.467   1.560   0.245 -2.7292 -0.7257  0.0896
 1077OPC     MW 4548   4.442   1.626   0.281  0.0553  0.4374  0.1349
 1078OPC     OW 4549   1.654   4.125   0.052 -0.2186  0.5157  0.2538
 1078OPC    HW1 4550   1.590   4.161   0.005  0.8153 -0.4024 -1.9712
 1078OPC    HW2 4551   1.675   4.053   0.007  1.8446  0.3636  1.3341
 1078OPC     MW 4552   1.647   4.120   0.039  0.2390  0.3576  0.0847
 1079OPC     OW 4553   2.925   0.320   3.209 -0.3340 -0.3597 -0.1090
 1079OPC    HW1 4554   2.872   0.254   3.187 -1.7380  0.8435 -0.5460
 1079OPC    HW2 4555   2.876   0.391   3.193  1.5211  0.8338 -0.7503
 1079OPC     MW 4556   2.910   0.321   3.203 -0.2674 -0.0056 -0.2685
 1080OPC     OW 4557   2.681   3.400   0.965  0.3356  0.0315  0.4147
 1080OPC    HW1 4558   2.647   3.378   1.042  0.9065 -1.3680  0.2851
 1080OPC    HW2 4559   2.684   3.325   0.921 -0.5973  0.8942 -1.2476
 1080OPC     MW 4560   2.676   3.386   0.970  0.2822 -0.0478  0.1500
 1081OPC     OW 4561   3.279   0.148   3.802  0.0724 -0.4020 -0.4668
 1081OPC    HW1 4562   3.339   0.187   3.752  0.5574 -0.2289  0.2282
 1081OPC    HW2 4563   3.317   0.144   3.881 -1.8665  2.3949  0.7879
 1081OPC     MW 4564   3.293   0.153   3.807 -0.1423  0.0368 -0.1787
 1082OPC     OW 4565   2.575   1.328   3.353  0.1934 -0.1521 -0.4251
 1082OPC    HW1 4566   2.509   1.329   3.410 -0.7768  0.1094 -1.5115
 1082OPC    HW2 4567   2.559   1.397   3.302  0.3417 -1.0650 -1.7636
 1082OPC     MW 4568   2.563   1.338   3.354  0.0720 -0.2483 -0.7833
 1083OPC     OW 4569   3.869   0.228   3.286  0.1063  0.1756 -0.5216
 1083OPC    HW1 4570   3.830   0.278   3.346 -1.0212 -2.3594  1.0475
 1083OPC    HW2 4571   3.940   0.274   3.264  1.4034  0.7604  3.8696
 1083OPC     MW 4572   3.874   0.242   3.292  0.1314 -0.1125  0.3591
 1084OPC     OW 4573   2.588   3.172   2.042 -0.0967  0.0962 -0.3843
 1084OPC    HW1 4574   2.634   3.116   2.090 -0.8409  0.0667  0.3249
 1084OPC    HW2 4575   2.647   3.230   2.015  0.5069 -0.4694 -0.2866
 1084OPC     MW 4576   2.604   3.172   2.045 -0.1174  0.0083 -0.2650
 1085OPC     OW 4577   1.853   3.377   3.549  0.3881 -0.4048 -0.5531
 1085OPC    HW1 4578   1.871   3.462   3.557  1.2413 -0.7140  1.4425
 1085OPC    HW2 4579   1.929   3.343   3.521  1.0346 -0.8528  1.5682
 1085OPC     MW 4580   1.867   3.385   3.546  0.6096 -0.5167  0.0550
 1086OPC     OW 4581   3.798   4.161   2.311 -0.2682 -0.4975  0.6220
 1086OPC    HW1 4582   3.848   4.093   2.332 -0.8202 -1.0788  0.0813
 1086OPC    HW2 4583   3.727   4.152   2.361  0.3445  0.6129  1.7719
 1086OPC     MW 4584   3.795   4.150   2.321 -0.2593 -0.4191  0.7119
 1087OPC     OW 4585   0.139   4.090   3.507 -0.0999 -0.4950 -0.2507
 1087OPC    HW1 4586   0.157   4.120   3.587  2.7094  1.1393 -1.3544
 1087OPC    HW2 4587   0.161   4.006   3.511  2.9780  0.1872  0.0654
 1087OPC     MW 4588   0.145   4.082   3.519  0.7698 -0.1531 -0.3672
 1088OPC     OW 4589   0.211   0.292   0.854  0.1364 -0.2729  0.5882
 1088OPC    HW1 4590   0.266   0.250   0.800 -0.8582 -0.7624 -0.0773
 1088OPC    HW2 4591   0.261   0.312   0.922  0.8782 -1.7074  0.5056
 1088OPC     MW 4592   0.227   0.289   0.856  0.0991 -0.5571  0.4777
 1089OPC     OW 4593   1.665   1.696   3.456  0.5421 -0.0990 -0.4308
 1089OPC    HW1 4594   1.586   1.687   3.490 -0.4074  1.0366 -2.1802
 1089OPC    HW2 4595   1.716   1.650   3.509 -1.1820 -0.3426  1.0966
 1089OPC     MW 4596   1.661   1.688   3.469  0.1471  0.0328 -0.4636
 1090OPC     OW 4597   0.945   4.056   3.577  0.0200  0.3348  0.8467
 1090OPC    HW1 4598   0.920   3.986   3.624  1.8042 -0.5182  0.6380
 1090OPC    HW2 4599   0.900   4.048   3.503  0.7017 -1.0318  0.5387
 1090OPC     MW 4600   0.935   4.044   3.573  0.3843  0.0069  0.7703
 1091OPC     OW 4601   2.280   3.546   4.702  0.2814 -0.1566  0.1184
 1091OPC    HW1 4602   2.322   3.574   4.773  0.6411  1.7133 -0.7467
 1091OPC    HW2 4603   2.344   3.524   4.647  0.0264 -0.9130  0.1120
 1091OPC     MW 4604   2.296   3.547   4.704  0.2970  0.0079 -0.0103
 1092OPC     OW 4605   0.931   3.031   1.393 -0.6084 -0.5555 -0.1870
 1092OPC    HW1 4606   0.914   3.095   1.337  0.2493  0.2566  0.4392
 1092OPC    HW2 4607   1.019   3.028   1.394 -0.6293 -1.3939  0.1803
 1092OPC     MW 4608   0.942   3.040   1.385 -0.4848 -0.5593 -0.0403
 1093OPC     OW 4609   1.212   2.758   2.516 -0.3314  0.0886  0.0665
 1093OPC    HW1 4610   1.206   2.814   2.582  4.2551  1.1970 -0.1269
 1093OPC    HW2 4611   1.291   2.722   2.527 -1.3277 -3.2685 -2.2290
 1093OPC     MW 4612   1.223   2.761   2.528  0.1990 -0.2435 -0.3011
 1094OPC     OW 4613   0.835   2.472   2.353 -0.2074 -0.0079  0.2398
 1094OPC    HW1 4614   0.776   2.532   2.331 -0.6607 -0.4398  0.2795
 1094OPC    HW2 4615   0.852   2.488   2.437  0.7633  0.9922 -0.1274
 1094OPC     MW 4616   0.829   2.483   2.362 -0.1310  0.0761  0.1913
 1095OPC     OW 4617   2.439   3.534   0.912 -0.1935  0.5908  0.0786
 1095OPC    HW1 4618   2.522   3.508   0.909 -0.5211 -0.4849  0.1623
 1095OPC    HW2 4619   2.435   3.580   0.986 -0.1679 -1.1648  1.2212
 1095OPC     MW 4620   2.451   3.537   0.923 -0.2381  0.1725  0.2598
 1096OPC     OW 4621   3.329   1.355   3.670 -0.4551 -0.3390 -0.6155
 1096OPC    HW1 4622   3.372   1.399   3.607  2.1490 -1.2151  0.3840
 1096OPC    HW2 4623   3.300   1.418   3.723  0.4812  0.3055 -0.8384
 1096OPC     MW 4624   3.331   1.371   3.668  0.0678 -0.3732 -0.5007
 1097OPC     OW 4625   2.476   0.743   2.442 -0.3680 -0.0642 -0.0722
 1097OPC    HW1 4626   2.460   0.671   2.489 -2.9152 -0.5119 -1.4740
 1097OPC    HW2 4627   2.515   0.713   2.370  0.6344  0.2692  0.3087
 1097OPC     MW 4628   2.479   0.728   2.439 -0.5962 -0.0811 -0.2230
 1098OPC     OW 4629   3.531   4.030   4.537  0.2952  0.7207 -0.9958
 1098OPC    HW1 4630   3.453   4.017   4.501 -0.6142 -1.0670  1.4104
 1098OPC    HW2 4631   3.515   4.081   4.605  1.0874 -0.1130 -0.1416
 1098OPC     MW 4632   3.517   4.036   4.542  0.2780  0.3338 -0.5143
 1099OPC     OW 4633   1.622   1.398   4.793 -0.0091  0.1977  0.4814
 1099OPC    HW1 4634   1.645   1.432   4.869 -0.1208 -0.4531  0.8126
 1099OPC    HW2 4635   1.696   1.396   4.747 -0.2252  2.0543 -0.0250
 1099OPC     MW 4636   1.636   1.403   4.797 -0.0575  0.3759  0.4556
 1100OPC     OW 4637   4.676   4.533   2.676 -0.4936 -0.2220 -0.3223
 1100OPC    HW1 4638   4.620   4.544   2.611 -1.3242 -0.8378  0.2738
 1100OPC    HW2 4639   4.747   4.500   2.637 -1.3632 -1.6058 -0.7807
 1100OPC     MW 4640   4.678   4.530   2.660 -0.7451 -0.5174 -0.3020
 1101OPC     OW 4641   4.539   1.359   1.299 -0.3360  0.0068 -0.2358
 1101OPC    HW1 4642   4.489   1.409   1.248 -1.3903  0.9116  1.5896
 1101OPC    HW2 4643   4.557   1.410   1.367 -1.6547 -2.0930  1.8390
 1101OPC     MW 4644   4.534   1.374   1.301 -0.6864 -0.1698  0.3404
 1102OPC     OW 4645   2.140   2.306   4.062 -0.6299  0.5076 -0.3032
 1102OPC    HW1 4646   2.186   2.265   4.123 -0.0769  2.3254  0.5782
 1102OPC    HW2 4647   2.200   2.333   4.005 -0.9794  0.0844 -0.8740
 1102OPC     MW 4648   2.155   2.304   4.063 -0.5997  0.7135 -0.2573
 1103OPC     OW 4649   1.937   2.633   2.998  0.0031 -0.6188 -0.2423
 1103OPC    HW1 4650   1.918   2.679   2.926 -0.7177 -0.0352  0.3103
 1103OPC    HW2 4651   1.870   2.579   3.006  0.0160 -0.5859  0.0764
 1103OPC     MW 4652   1.924   2.632   2.988 -0.1015 -0.5277 -0.1136
 1104OPC     OW 4653   3.161   3.034   4.529  0.1913 -0.1104 -0.1323
 1104OPC    HW1 4654   3.075   3.047   4.543  0.2191 -0.3656  0.2967
 1104OPC    HW2 4655   3.166   2.948   4.515  0.5001 -0.2560  0.8084
 1104OPC     MW 4656   3.149   3.023   4.529  0.2410 -0.1695  0.0701
 1105OPC     OW 4657   4.223   2.027   1.253  0.3828  0.0057  0.6726
 1105OPC    HW1 4658   4.255   1.957   1.213  1.7660  0.3220  1.1669
 1105OPC    HW2 4659   4.145   2.039   1.216  1.4987  0.1800 -1.7921
 1105OPC     MW 4660   4.216   2.019   1.242  0.7517  0.0781  0.3816
 1106OPC     OW 4661   1.652   3.907   2.691 -0.1445 -0.2383 -0.5235
 1106OPC    HW1 4662   1.652   3.866   2.768 -0.0981 -1.3671 -1.1077
 1106OPC    HW2 4663   1.727   3.952   2.691  1.3321 -2.5460 -1.0806
 1106OPC     MW 4664   1.663   3.907   2.702  0.0805 -0.7460 -0.6921
 1107OPC     OW 4665   2.821   3.001   2.824 -0.3108  0.6405  0.5032
 1107OPC    HW1 4666   2.753   2.969   2.869  0.4183  0.1022  1.2378
 1107OPC    HW2 4667   2.783   3.049   2.761 -1.3785 -0.0850  0.5733
 1107OPC     MW 4668   2.805   3.004   2.821 -0.3607  0.4538  0.6222
 1108OPC     OW 4669   4.393   4.606   4.603  0.4345 -0.2190 -0.0285
 1108OPC    HW1 4670   4.341   4.616   4.534  0.4583  0.7595  0.0851
 1108OPC    HW2 4671   4.363   4.664   4.660  0.5693 -0.8478  0.7031
 1108OPC     MW 4672   4.381   4.616   4.601  0.4582 -0.1674  0.0961
 1109OPC     OW 4673   3.865   1.330   3.330 -0.1621  0.2554  0.1820
 1109OPC    HW1 4674   3.830   1.339   3.410 -4.1072  1.0883 -1.3896
 1109OPC    HW2 4675   3.880   1.412   3.305  0.5432  0.0366 -0.1213
 1109OPC     MW 4676   3.862   1.343   3.338 -0.6406  0.3461 -0.0950
 1110OPC     OW 4677   2.624   0.289   1.742 -0.3597  0.6497  0.0532
 1110OPC    HW1 4678   2.578   0.246   1.682 -1.3339  2.6911 -0.7441
 1110OPC    HW2 4679   2.687   0.233   1.763 -2.0102 -1.4786 -0.2904
 1110OPC     MW 4680   2.626   0.274   1.736 -0.7474  0.6369 -0.1153
 1111OPC     OW 4681   2.248   1.280   1.159 -0.4916  0.2700 -0.5556
 1111OPC    HW1 4682   2.175   1.272   1.111 -0.0495  0.2279 -1.2289
 1111OPC    HW2 4683   2.257   1.367   1.166  0.9413  0.3990 -2.9226
 1111OPC     MW 4684   2.238   1.292   1.153 -0.2146  0.2828 -1.0047
 1112OPC     OW 4685   0.868   3.766   4.532 -0.2473  0.3206  0.0600
 1112OPC    HW1 4686   0.900   3.769   4.451 -0.4779 -0.2236 -0.0614
 1112OPC    HW2 4687   0.858   3.850   4.554  0.9492  0.4980 -0.0092
 1112OPC     MW 4688   0.871   3.779   4.523 -0.1046  0.2664  0.0317
 1113OPC     OW 4689   3.113   4.182   1.072  0.1216 -0.6506  0.2277
 1113OPC    HW1 4690   3.162   4.198   1.001 -1.2111  0.2616 -0.5449
 1113OPC    HW2 4691   3.084   4.101   1.059 -1.1745 -0.0482 -1.0084
 1113OPC     MW 4692   3.116   4.173   1.059 -0.2667 -0.4268 -0.0691
 1114OPC     OW 4693   1.823   1.404   3.014  0.0366  0.0675 -0.1798
 1114OPC    HW1 4694   1.792   1.473   2.970  1.0730 -0.9575 -2.7085
 1114OPC    HW2 4695   1.909   1.420   3.020 -0.1197  0.3810  1.9839
 1114OPC     MW 4696   1.831   1.417   3.009  0.1667 -0.0376 -0.2338
 1115OPC     OW 4697   3.215   4.499   2.022  0.9621 -0.1824 -0.1020
 1115OPC    HW1 4698   3.302   4.494   2.014  0.9927 -0.4273  0.3615
 1115OPC    HW2 4699   3.198   4.584   2.009  1.1193 -0.3609 -1.6064
 1115OPC     MW 4700   3.225   4.511   2.019  0.9899 -0.2449 -0.2557
 1116OPC     OW 4701   0.807   4.682   1.443  1.0382  0.4957  0.6187
 1116OPC    HW1 4702   0.877   4.708   1.489  2.5839  1.3326 -1.9385
 1116OPC    HW2 4703   0.742   4.729   1.476  2.1657  1.4330  1.6227
 1116OPC     MW 4704   0.808   4.693   1.455  1.4331  0.7575  0.3893
 1117OPC     OW 4705   0.704   1.498   2.566  0.2809 -0.4271  0.1657
 1117OPC    HW1 4706   0.619   1.513   2.551  0.1179 -0.2058  1.2685
 1117OPC    HW2 4707   0.739   1.578   2.569  0.0767 -0.3755  2.2058
 1117OPC     MW 4708   0.697   1.512   2.564  0.2266 -0.3868  0.6299
 1118OPC     OW 4709   1.964   2.764   4.478  0.2756 -0.3418 -0.0739
 1118OPC    HW1 4710   2.012   2.782   4.548  0.1109  1.1688 -0.3195
 1118OPC    HW2 4711   2.022   2.750   4.415  0.5279  3.1641 -0.7975
 1118OPC     MW 4712   1.979   2.765   4.479  0.2884  0.3991 -0.2172
 1119OPC     OW 4713   1.067   4.590   1.885 -0.0114 -0.1500 -0.0152
 1119OPC    HW1 4714   0.981   4.595   1.877 -0.1527 -1.8142  0.1648
 1119OPC    HW2 4715   1.093   4.554   1.809  0.5072  0.2242 -0.0232
 1119OPC     MW 4716   1.058   4.585   1.872  0.0443 -0.3405  0.0103
 1120OPC     OW 4717   2.390   2.601   4.045  0.0844 -0.2487  0.0728
 1120OPC    HW1 4718   2.431   2.674   4.025  2.8237 -0.9485  2.5026
 1120OPC    HW2 4719   2.313   2.628   4.077 -0.5191  1.2339 -2.3931
 1120OPC     MW 4720   2.384   2.616   4.047  0.4001 -0.1330  0.0677
 1121OPC     OW 4721   3.657   1.514   3.878  0.0114  0.0701 -0.0167
 1121OPC    HW1 4722   3.625   1.482   3.953  0.5456  0.2238  0.2867
 1121OPC    HW2 4723   3.600   1.576   3.856  0.8513  1.3940  1.3180
 1121OPC     MW 4724   3.644   1.518   3.886  0.2145  0.2884  0.2253
 1122OPC     OW 4725   2.459   3.692   1.835 -0.1041  0.2683 -0.4751
 1122OPC    HW1 4726   2.483   3.609   1.845 -0.5391  0.2110  0.1765
 1122OPC    HW2 4727   2.503   3.734   1.898  0.6613  0.6576 -1.2415
 1122OPC     MW 4728   2.469   3.686   1.846 -0.0552  0.3175 -0.4921
 1123OPC     OW 4729   2.230   3.979   0.250  0.4799 -0.2296  0.0995
 1123OPC    HW1 4730   2.285   3.965   0.184  0.3100 -0.3733 -0.0162
 1123OPC    HW2 4731   2.200   4.059   0.235  1.3348  0.2033  0.6696
 1123OPC     MW 4732   2.234   3.989   0.238  0.5810 -0.1868  0.1667
 1124OPC     OW 4733   4.699   3.244   2.917  0.3823  0.5058 -0.5284
 1124OPC    HW1 4734   4.776   3.204   2.920  0.0810 -0.0432 -0.0768
 1124OPC    HW2 4735   4.648   3.197   2.970 -0.7598 -0.1805 -2.1666
 1124OPC     MW 4736   4.703   3.231   2.925  0.1688  0.3233 -0.7036
 1125OPC     OW 4737   0.329   0.807   1.454  0.3734  0.1762 -0.1508
 1125OPC    HW1 4738   0.378   0.860   1.504  0.1256  0.2422  0.0242
 1125OPC    HW2 4739   0.260   0.857   1.432 -0.4900 -0.4409  1.0453
 1125OPC     MW 4740   0.326   0.823   1.458  0.2093  0.0947  0.0517
 1126OPC     OW 4741   1.102   3.010   0.384 -0.0238 -0.3458  0.2038
 1126OPC    HW1 4742   1.146   2.939   0.410  0.4518 -0.1629 -0.0883
 1126OPC    HW2 4743   1.067   3.041   0.458  1.7005  0.4391  0.7441
 1126OPC     MW 4744   1.103   3.004   0.399  0.3012 -0.2029  0.2405
 1127OPC     OW 4745   0.228   1.096   3.156 -0.2393 -0.2207 -0.0992
 1127OPC    HW1 4746   0.177   1.079   3.225 -0.1653  2.5885  0.7624
 1127OPC    HW2 4747   0.308   1.095   3.189  0.0130 -1.1914 -0.7023
 1127OPC     MW 4748   0.232   1.093   3.171 -0.1911  0.0509 -0.0612
 1128OPC     OW 4749   1.819   2.723   2.748 -0.5749  0.2219 -0.2508
 1128OPC    HW1 4750   1.787   2.654   2.706  2.5090 -0.8022 -1.1854
 1128OPC    HW2 4751   1.844   2.776   2.684 -3.2515  2.5544  0.4464
 1128OPC     MW 4752   1.818   2.721   2.732 -0.5147  0.4152 -0.2859
 1129OPC     OW 4753   4.174   0.451   2.199  0.5350 -0.7896  0.2694
 1129OPC    HW1 4754   4.150   0.404   2.267 -1.6614  0.2570  0.2943
 1129OPC    HW2 4755   4.232   0.508   2.232  1.3588 -1.8466  0.7044
 1129OPC     MW 4756   4.179   0.453   2.214  0.3324 -0.7912  0.3374
 1130OPC     OW 4757   3.968   3.945   2.364 -0.0926  0.2012  0.0056
 1130OPC    HW1 4758   3.966   3.859   2.379 -0.6570  0.3501  0.8717
 1130OPC    HW2 4759   4.052   3.961   2.346  0.1185 -0.4459  0.3897
 1130OPC     MW 4760   3.980   3.935   2.364 -0.1447  0.1276  0.1903
 1131OPC     OW 4761   4.000   2.506   0.865  0.6998  0.1398  0.2793
 1131OPC    HW1 4762   3.998   2.587   0.897  0.2645 -0.3438  1.5342
 1131OPC    HW2 4763   3.916   2.487   0.850  0.6451 -0.6030  1.4144
 1131OPC     MW 4764   3.988   2.515   0.867  0.6276 -0.0414  0.6323
 1132OPC     OW 4765   1.221   4.051   2.365  0.0156 -0.3800 -0.2763
 1132OPC    HW1 4766   1.147   4.007   2.378 -1.3890  1.3391 -1.7675
 1132OPC    HW2 4767   1.212   4.122   2.415 -0.3860  0.8638 -2.0032
 1132OPC     MW 4768   1.209   4.055   2.374 -0.2512  0.0575 -0.7517
 1133OPC     OW 4769   1.965   0.450   2.796  0.0766  0.5680  0.5677
 1133OPC    HW1 4770   2.041   0.467   2.757 -0.4429  2.1079  0.1296
 1133OPC    HW2 4771   1.915   0.418   2.731 -0.2857  1.5992  0.3118
 1133OPC     MW 4772   1.969   0.448   2.781 -0.0536  0.9478  0.4652
 1134OPC     OW 4773   2.254   4.414   0.064 -0.4178  0.3095  0.2151
 1134OPC    HW1 4774   2.227   4.353   0.007 -1.1405  0.7696  0.0393
 1134OPC    HW2 4775   2.337   4.429   0.041 -0.5753  0.1827 -0.4518
 1134OPC     MW 4776   2.262   4.407   0.052 -0.5478  0.3586  0.0906
 1135OPC     OW 4777   4.240   4.218   3.834  0.1682 -0.0866  0.2705
 1135OPC    HW1 4778   4.154   4.233   3.838  0.2339  0.0776  1.1084
 1135OPC    HW2 4779   4.250   4.147   3.883  0.5592  0.0718  0.4162
 1135OPC     MW 4780   4.229   4.210   3.842  0.2358 -0.0389  0.4157
 1136OPC     OW 4781   1.216   0.342   1.517  0.2244 -0.1410  0.3443
 1136OPC    HW1 4782   1.289   0.298   1.497  1.9956  1.6092  2.5128
 1136OPC    HW2 4783   1.213   0.338   1.604  0.3969  3.6897  0.6944
 1136OPC     MW 4784   1.226   0.335   1.527  0.5116  0.6834  0.7163
 1137OPC     OW 4785   0.098   2.974   0.630 -0.0879 -0.1973 -0.7311
 1137OPC    HW1 4786   0.110   3.058   0.612 -1.2363  0.3199  0.6773
 1137OPC    HW2 4787   0.029   2.952   0.581  0.0885 -0.2750 -0.9476
 1137OPC     MW 4788   0.089   2.983   0.620 -0.2315 -0.1323 -0.5550
 1138OPC     OW 4789   3.699   4.048   3.544  0.0263 -0.0362 -0.3723
 1138OPC    HW1 4790   3.759   4.038   3.606  0.3335 -1.4926 -0.8539
 1138OPC    HW2 4791   3.739   4.099   3.485  1.4416 -2.1607 -1.3944
 1138OPC     MW 4792   3.714   4.054   3.545  0.2807 -0.5651 -0.5943
 1139OPC     OW 4793   3.874   0.238   4.526 -0.2440 -0.2754 -0.6197
 1139OPC    HW1 4794   3.843   0.300   4.473  0.6683 -0.3170 -1.2254
 1139OPC    HW2 4795   3.943   0.207   4.483  0.5954 -0.2303  0.6607
 1139OPC     MW 4796   3.879   0.242   4.512  0.0147 -0.2749 -0.5198
 1140OPC     OW 4797   1.291   1.752   4.564  0.8548 -0.2237 -0.0066
 1140OPC    HW1 4798   1.292   1.836   4.589  1.9144 -0.4012  0.6060
 1140OPC    HW2 4799   1.241   1.714   4.624 -0.7777  0.1748 -1.0659
 1140OPC     MW 4800   1.284   1.759   4.577  0.7702 -0.1910 -0.0722
 1141OPC     OW 4801   1.842   1.643   4.110  0.1316  0.4139 -0.0091
 1141OPC    HW1 4802   1.788   1.711   4.101  0.1875  0.2110 -3.0383
 1141OPC    HW2 4803   1.904   1.658   4.051  1.8944 -0.7622  1.4339
 1141OPC     MW 4804   1.843   1.655   4.100  0.4003  0.2102 -0.2432
 1142OPC     OW 4805   4.813   0.577   3.214  0.1833 -0.1829 -0.4247
 1142OPC    HW1 4806   4.869   0.623   3.263  0.1896 -1.9935  1.4227
 1142OPC    HW2 4807   4.735   0.605   3.241  0.1783 -1.4607  1.0235
 1142OPC     MW 4808   4.810   0.588   3.225  0.1836 -0.6391  0.0622
 1143OPC     OW 4809   2.418   1.962   0.796 -0.2658 -0.0682 -0.7916
 1143OPC    HW1 4810   2.439   2.040   0.831 -0.7582 -0.4060  0.3125
 1143OPC    HW2 4811   2.348   1.980   0.748  0.9213  0.5699 -2.3809
 1143OPC     MW 4812   2.411   1.976   0.794 -0.1632 -0.0238 -0.8633
 1144OPC     OW 4813   0.987   3.747   4.259 -0.6864 -0.7692 -0.4244
 1144OPC    HW1 4814   0.907   3.745   4.222 -0.0261  0.3934 -2.0544
 1144OPC    HW2 4815   1.040   3.760   4.191  0.7639 -0.0609  0.7976
 1144OPC     MW 4816   0.983   3.749   4.243 -0.3747 -0.4929 -0.4847
 1145OPC     OW 4817   1.096   0.610   3.230 -0.7082  0.1213  0.1686
 1145OPC    HW1 4818   1.174   0.578   3.251 -0.5340  0.7133  0.4583
 1145OPC    HW2 4819   1.044   0.540   3.230  0.1227 -0.5555 -1.6494
 1145OPC     MW 4820   1.100   0.595   3.233 -0.5597  0.1087 -0.0572
 1146OPC     OW 4821   2.466   3.619   1.178 -0.0942  0.1774  0.3727
 1146OPC    HW1 4822   2.479   3.538   1.208 -1.9732  0.2873  1.6048
 1146OPC    HW2 4823   2.547   3.652   1.173  0.5495 -1.0424  1.9842
 1146OPC     MW 4824   2.480   3.612   1.182 -0.2766  0.0135  0.7927
 1147OPC     OW 4825   0.192   2.466   0.954 -0.8222 -0.4055 -0.6237
 1147OPC    HW1 4826   0.186   2.553   0.946 -1.2372 -0.3581  0.1018
 1147OPC    HW2 4827   0.132   2.447   1.015  0.8593 -0.9099  0.9582
 1147OPC     MW 4828   0.182   2.476   0.962 -0.6351 -0.4729 -0.2829
 1148OPC     OW 4829   2.329   3.924   3.326  0.1890 -0.6959  0.7134
 1148OPC    HW1 4830   2.325   3.897   3.243 -0.8056 -0.5233  0.6862
 1148OPC    HW2 4831   2.413   3.945   3.337  0.4313 -1.1645 -0.1012
 1148OPC     MW 4832   2.341   3.923   3.315  0.0777 -0.7397  0.5891
 1149OPC     OW 4833   1.530   3.656   3.627  0.0803  0.2738 -0.3014
 1149OPC    HW1 4834   1.537   3.716   3.690  0.2325  0.8279 -0.8369
 1149OPC    HW2 4835   1.588   3.594   3.650  1.2597  1.1982 -0.6962
 1149OPC     MW 4836   1.540   3.655   3.640  0.2770  0.4921 -0.4390
 1150OPC     OW 4837   1.301   0.198   4.399 -0.1850  0.5047 -0.5246
 1150OPC    HW1 4838   1.338   0.252   4.455  1.5107  0.1007 -1.1892
 1150OPC    HW2 4839   1.268   0.250   4.338  1.8746  0.8360 -1.4244
 1150OPC     MW 4840   1.301   0.214   4.398  0.3698  0.4939 -0.7558
 1151OPC     OW 4841   3.501   2.053   0.602  0.1956  0.3137  0.2791
 1151OPC    HW1 4842   3.555   2.112   0.567 -1.5715  0.9180 -1.5957
 1151OPC    HW2 4843   3.540   1.977   0.585  0.6250  0.7480 -0.7533
 1151OPC     MW 4844   3.515   2.051   0.594 -0.0020  0.4669 -0.1504
 1152OPC     OW 4845   3.927   0.577   1.868  0.7372  0.6573 -0.0202
 1152OPC    HW1 4846   3.911   0.661   1.853 -0.0784  0.1524 -2.2913
 1152OPC    HW2 4847   4.009   0.566   1.839  0.4458  0.4586 -0.7991
 1152OPC     MW 4848   3.937   0.588   1.861  0.5736  0.5534 -0.4708
 1153OPC     OW 4849   1.513   3.892   4.371  0.5358  0.4991  0.0594
 1153OPC    HW1 4850   1.474   3.851   4.437 -0.3226  1.6246  0.2815
 1153OPC    HW2 4851   1.591   3.853   4.365  0.5345  0.2119  1.5811
 1153OPC     MW 4852   1.519   3.880   4.380  0.4088  0.6229  0.3171
 1154OPC     OW 4853   4.666   2.194   3.668  0.4311 -0.2101  0.1988
 1154OPC    HW1 4854   4.618   2.134   3.709  1.7657  0.7436  3.4893
 1154OPC    HW2 4855   4.745   2.157   3.663  1.0908  0.9060  1.6283
 1154OPC     MW 4856   4.671   2.180   3.673  0.7257  0.0956  0.8962
 1155OPC     OW 4857   0.076   0.225   2.743  0.0764  0.0915 -0.0837
 1155OPC    HW1 4858  -0.003   0.263   2.750 -0.2540 -0.3174 -1.3223
 1155OPC    HW2 4859   0.112   0.264   2.674  0.0939 -1.1743 -0.8309
 1155OPC     MW 4860   0.069   0.236   2.734  0.0302 -0.1559 -0.3769
 1156OPC     OW 4861   2.102   4.222   0.253  0.5367  0.1431  0.7085
 1156OPC    HW1 4862   2.088   4.272   0.183  0.0004 -0.0592  0.6679
 1156OPC    HW2 4863   2.023   4.190   0.271  1.2803 -3.3352 -1.2353
 1156OPC     MW 4864   2.088   4.225   0.245  0.5674 -0.4003  0.4153
 1157OPC     OW 4865   0.806   1.935   1.958 -0.4716 -0.1629  0.0366
 1157OPC    HW1 4866   0.726   1.905   1.975  0.2757 -2.5671 -0.2826
 1157OPC    HW2 4867   0.848   1.926   2.034 -0.0784 -0.4619 -0.2129
 1157OPC     MW 4868   0.800   1.929   1.972 -0.3031 -0.5622 -0.0473
 1158OPC     OW 4869   0.322   1.138   3.931 -0.5416  0.0222 -0.4570
 1158OPC    HW1 4870   0.294   1.198   3.987 -1.0546  0.3302 -1.0248
 1158OPC    HW2 4871   0.281   1.065   3.956 -1.2785  0.3003 -0.8091
 1158OPC     MW 4872   0.311   1.136   3.943 -0.7262  0.1088 -0.5929
 1159OPC     OW 4873   1.610   0.982   2.840  0.0568 -0.4199 -0.1303
 1159OPC    HW1 4874   1.551   0.941   2.889  0.5764 -0.5805  0.3783
 1159OPC    HW2 4875   1.592   1.067   2.851  0.8206 -0.4024  1.2099
 1159OPC     MW 4876   1.599   0.989   2.848  0.2464 -0.4410  0.1427
 1160OPC     OW 4877   1.833   3.286   0.974 -0.0534 -0.4398  0.3489
 1160OPC    HW1 4878   1.835   3.205   1.007 -0.5426 -0.4882  0.2726
 1160OPC    HW2 4879   1.750   3.296   0.951  0.3123 -0.5089 -1.1025
 1160OPC     MW 4880   1.821   3.275   0.976 -0.0716 -0.4572  0.1232
 1161OPC     OW 4881   4.217   3.924   1.336  0.1111  0.2386  0.4868
 1161OPC    HW1 4882   4.199   3.969   1.409  0.3245 -0.1988  0.8094
 1161OPC    HW2 4883   4.304   3.923   1.334  0.2340 -2.5413  1.9974
 1161OPC     MW 4884   4.227   3.931   1.346  0.1607 -0.2366  0.7577
 1162OPC     OW 4885   2.911   3.659   1.761  0.1012  0.6648 -0.1368
 1162OPC    HW1 4886   2.979   3.636   1.810  0.9242  0.5120 -1.3055
 1162OPC    HW2 4887   2.915   3.605   1.693  0.1796  2.1235 -1.3477
 1162OPC     MW 4888   2.922   3.648   1.758  0.2344  0.8578 -0.4883
 1163OPC     OW 4889   4.285   0.913   1.435 -0.0060  0.1242 -0.2975
 1163OPC    HW1 4890   4.279   0.868   1.361  0.7720 -0.0197 -0.2830
 1163OPC    HW2 4891   4.350   0.970   1.420 -2.2096  2.6456 -1.0170
 1163OPC     MW 4892   4.294   0.915   1.422 -0.2167  0.4754 -0.4016
 1164OPC     OW 4893   2.747   0.553   4.624  0.2137  0.3385 -0.5922
 1164OPC    HW1 4894   2.805   0.568   4.560 -1.8772 -0.8918 -2.9676
 1164OPC    HW2 4895   2.708   0.631   4.634  0.8826  0.6618 -0.4316
 1164OPC     MW 4896   2.750   0.567   4.616  0.0037  0.2045 -0.9193
 1165OPC     OW 4897   0.825   4.524   2.780 -0.4161  0.1465  0.5173
 1165OPC    HW1 4898   0.756   4.576   2.771 -1.1119 -1.0402 -1.7997
 1165OPC    HW2 4899   0.886   4.562   2.730 -0.2165 -0.0986  0.5737
 1165OPC     MW 4900   0.824   4.537   2.771 -0.4894 -0.0646  0.1833
 1166OPC     OW 4901   2.100   1.752   4.284 -0.3149  0.3249 -0.3137
 1166OPC    HW1 4902   2.055   1.684   4.314  0.0991  0.1418 -0.1030
 1166OPC    HW2 4903   2.066   1.766   4.205 -0.0712 -0.4341 -0.5563
 1166OPC     MW 4904   2.088   1.744   4.277 -0.2177  0.1857 -0.3183
 1167OPC     OW 4905   2.035   4.260   4.794  0.2805 -0.0598 -0.5446
 1167OPC    HW1 4906   1.962   4.277   4.750  0.6869 -0.7765 -1.5420
 1167OPC    HW2 4907   2.060   4.182   4.763  1.0419 -0.1907  0.3523
 1167OPC     MW 4908   2.028   4.251   4.783  0.4531 -0.1850 -0.5593
 1168OPC     OW 4909   0.703   4.329   0.281 -0.1006  0.4571 -0.2188
 1168OPC    HW1 4910   0.751   4.401   0.268 -0.3195  0.4297 -1.2517
 1168OPC    HW2 4911   0.621   4.359   0.280 -0.2292  0.1003 -1.4018
 1168OPC     MW 4912   0.698   4.344   0.279 -0.1520  0.4003 -0.5461
 1169OPC     OW 4913   3.111   0.750   4.166  0.3693  0.1252  0.3006
 1169OPC    HW1 4914   3.086   0.830   4.192 -1.9242 -0.4013 -0.0993
 1169OPC    HW2 4915   3.147   0.765   4.088 -1.3396  0.6657 -0.4286
 1169OPC     MW 4916   3.113   0.764   4.158 -0.2220  0.1272  0.1340
 1170OPC     OW 4917   3.229   1.598   3.555 -0.1168  0.4487 -0.3906
 1170OPC    HW1 4918   3.249   1.605   3.470 -1.3687  1.4404 -0.6424
 1170OPC    HW2 4919   3.191   1.520   3.560  2.2066 -0.7398 -0.2105
 1170OPC     MW 4920   3.226   1.588   3.543  0.0415  0.4196 -0.4011
 1171OPC     OW 4921   2.453   2.850   3.917 -0.2285 -0.0554  0.3380
 1171OPC    HW1 4922   2.452   2.885   3.837  0.5970  0.3391  0.4865
 1171OPC    HW2 4923   2.393   2.897   3.960 -0.4560 -0.0632  0.0325
 1171OPC     MW 4924   2.444   2.862   3.911 -0.1402  0.0018  0.3148
 1172OPC     OW 4925   3.860   0.379   1.531 -0.0636 -0.6088  0.0066
 1172OPC    HW1 4926   3.803   0.398   1.593  0.8061 -1.0933  0.9786
 1172OPC    HW2 4927   3.884   0.458   1.501 -0.1175 -0.3530  0.6233
 1172OPC     MW 4928   3.855   0.394   1.536  0.0570 -0.6426  0.2412
 1173OPC     OW 4929   4.017   1.494   2.589 -0.2839 -0.3911  0.0679
 1173OPC    HW1 4930   4.046   1.420   2.625 -0.4453 -0.2625  0.4696
 1173OPC    HW2 4931   3.930   1.487   2.594 -0.3725 -0.9691 -1.5236
 1173OPC     MW 4932   4.009   1.482   2.595 -0.3209 -0.4575 -0.1078
 1174OPC     OW 4933   2.270   2.434   3.598  0.5436  0.3567 -0.4234
 1174OPC    HW1 4934   2.187   2.419   3.618  0.7269  1.0634  0.9688
 1174OPC    HW2 4935   2.285   2.515   3.629  1.5971  0.4768 -1.1496
 1174OPC     MW 4936   2.260   2.444   3.605  0.7263  0.4787 -0.3250
 1175OPC     OW 4937   1.284   4.547   3.290  0.0736 -0.1303 -0.2921
 1175OPC    HW1 4938   1.199   4.561   3.274  0.1705  0.2120 -0.5018
 1175OPC    HW2 4939   1.292   4.566   3.375 -0.1216 -0.4605 -0.1972
 1175OPC     MW 4940   1.272   4.552   3.300  0.0591 -0.1287 -0.3090
 1176OPC     OW 4941   4.254   2.575   2.733 -0.0311  0.3894  0.0173
 1176OPC    HW1 4942   4.258   2.551   2.817 -2.0335 -0.5198 -0.0882
 1176OPC    HW2 4943   4.262   2.500   2.690  0.5512  0.8004 -0.5902
 1176OPC     MW 4944   4.256   2.560   2.739 -0.2410  0.3157 -0.0881
 1177OPC     OW 4945   0.716   3.911   1.724 -0.8294 -0.0673 -0.2366
 1177OPC    HW1 4946   0.642   3.934   1.764 -0.7803 -0.7332  0.2536
 1177OPC    HW2 4947   0.768   3.980   1.736 -1.0945  0.0702  0.1386
 1177OPC     MW 4948   0.713   3.924   1.732 -0.8613 -0.1453 -0.1088
 1178OPC     OW 4949   0.069   0.776   2.604  0.0823  0.2826 -0.1962
 1178OPC    HW1 4950  -0.017   0.780   2.621  0.0097 -1.0462 -0.1353
 1178OPC    HW2 4951   0.105   0.817   2.672 -0.4793  0.0759  0.2344
 1178OPC     MW 4952   0.062   0.782   2.617 -0.0114  0.0558 -0.1237
 1179OPC     OW 4953   1.342   1.737   3.025 -0.0721 -0.4072 -0.2439
 1179OPC    HW1 4954   1.380   1.658   3.026  0.4141 -0.1763 -0.5126
 1179OPC    HW2 4955   1.397   1.786   2.980 -0.5343  0.0160 -0.3529
 1179OPC     MW 4956   1.356   1.732   3.019 -0.0685 -0.3105 -0.2997
 1180OPC     OW 4957   0.734   1.420   1.852 -0.1330 -0.1707 -0.0081
 1180OPC    HW1 4958   0.690   1.421   1.927 -0.9470  0.1052 -0.4842
 1180OPC    HW2 4959   0.673   1.405   1.791  0.6028 -1.0848 -0.5649
 1180OPC     MW 4960   0.718   1.418   1.854 -0.1445 -0.2650 -0.1607
 1181OPC     OW 4961   2.867   3.164   4.583 -0.0017  0.0397 -0.5211
 1181OPC    HW1 4962   2.805   3.103   4.574  2.0136 -1.9790 -1.7191
 1181OPC    HW2 4963   2.848   3.221   4.519 -0.7170 -0.4572 -0.7681
 1181OPC     MW 4964   2.855   3.163   4.572  0.1905 -0.3318 -0.7348
 1182OPC     OW 4965   3.618   0.258   1.966  0.0942  0.0390 -0.3350
 1182OPC    HW1 4966   3.574   0.182   1.965 -0.0760  0.0551  1.4569
 1182OPC    HW2 4967   3.555   0.318   1.971  0.2646  0.1879  0.0454
 1182OPC     MW 4968   3.602   0.255   1.967  0.0942  0.0634 -0.0141
 1183OPC     OW 4969   3.700   3.370   0.484 -0.3482  0.5947  0.4251
 1183OPC    HW1 4970   3.733   3.401   0.558 -2.6117  1.9687  0.9547
 1183OPC    HW2 4971   3.678   3.442   0.440 -0.1132 -0.2282 -1.1030
 1183OPC     MW 4972   3.702   3.385   0.488 -0.6479  0.6760  0.2776
 1184OPC     OW 4973   1.409   2.039   2.677 -0.4171 -0.0486 -0.4726
 1184OPC    HW1 4974   1.493   2.044   2.653  0.2550 -1.3362  1.3908
 1184OPC    HW2 4975   1.388   1.956   2.660 -0.6676 -0.2926  0.9145
 1184OPC     MW 4976   1.419   2.027   2.671 -0.3548 -0.2749  0.0076
 1185OPC     OW 4977   4.586   2.096   3.262  0.7189  0.6749 -0.1857
 1185OPC    HW1 4978   4.664   2.069   3.291  0.1538 -1.0905 -0.1897
 1185OPC    HW2 4979   4.602   2.175   3.230  2.0711  1.3083  1.8260
 1185OPC     MW 4980   4.600   2.104   3.262  0.8352  0.5077  0.1109
 1186OPC     OW 4981   2.891   0.930   4.522 -0.2144 -0.1037  0.0270
 1186OPC    HW1 4982   2.826   0.916   4.465  0.1435 -0.6154 -0.2645
 1186OPC    HW2 4983   2.855   0.912   4.599 -0.0970 -1.5799 -0.2344
 1186OPC     MW 4984   2.876   0.926   4.525 -0.1442 -0.3974 -0.0546
 1187OPC     OW 4985   1.751   3.384   0.428 -0.1993 -0.2412  0.0424
 1187OPC    HW1 4986   1.684   3.330   0.416 -0.7804  0.6958 -1.2457
 1187OPC    HW2 4987   1.728   3.455   0.382  1.1438  0.5579  0.5512
 1187OPC     MW 4988   1.738   3.387   0.419 -0.0867  0.0153 -0.0727
 1188OPC     OW 4989   3.045   2.932   2.678  0.1896  0.0634 -0.5148
 1188OPC    HW1 4990   3.001   2.937   2.603  0.0967  0.4908 -0.4347
 1188OPC    HW2 4991   2.983   2.936   2.739  0.3528  1.0868 -0.3925
 1188OPC     MW 4992   3.029   2.934   2.676  0.2000  0.2775 -0.4849
 1189OPC     OW 4993   3.306   3.632   3.900  0.1494 -0.4226 -0.2949
 1189OPC    HW1 4994   3.308   3.548   3.923 -1.0070 -0.2814  0.3999
 1189OPC    HW2 4995   3.389   3.651   3.883  0.9244 -0.9199  2.4833
 1189OPC     MW 4996   3.318   3.622   3.901  0.0930 -0.4752  0.2182
 1190OPC     OW 4997   2.910   3.841   0.477 -0.3724 -0.2600  0.4425
 1190OPC    HW1 4998   2.990   3.811   0.495 -0.4447 -0.8946 -0.2693
 1190OPC    HW2 4999   2.860   3.769   0.481 -0.6983 -0.0819 -0.3496
 1190OPC     MW 5000   2.914   3.826   0.480 -0.4312 -0.3273  0.2204
 1191OPC     OW 5001   3.547   2.990   1.223 -0.3968  1.4972 -1.0473
 1191OPC    HW1 5002   3.489   2.929   1.201  0.4010  0.5740 -0.6851
 1191OPC    HW2 5003   3.610   2.981   1.163  0.8248  0.3528  0.3199
 1191OPC     MW 5004   3.548   2.979   1.211 -0.0985  1.1916 -0.7919
 1192OPC     OW 5005   3.626   0.254   4.123  0.0793 -0.3239 -0.5297
 1192OPC    HW1 5006   3.620   0.320   4.180  2.0575  0.0936 -0.7072
 1192OPC    HW2 5007   3.647   0.294   4.049  2.3192 -1.1595 -0.4205
 1192OPC     MW 5008   3.628   0.270   4.121  0.7024 -0.3857 -0.5398
 1193OPC     OW 5009   4.331   0.110   4.807  0.2303  0.6889 -0.1436
 1193OPC    HW1 5010   4.366   0.073   4.877  0.8374  0.6658 -0.4587
 1193OPC    HW2 5011   4.245   0.102   4.821  0.3462 -0.1665  0.1373
 1193OPC     MW 5012   4.323   0.104   4.819  0.3371  0.5591 -0.1488
 1194OPC     OW 5013   1.512   0.748   0.033  0.0025  0.1706 -0.4271
 1194OPC    HW1 5014   1.480   0.685  -0.019 -1.1691  0.4631 -0.1071
 1194OPC    HW2 5015   1.496   0.821  -0.012 -1.7040  0.4909  0.6110
 1194OPC     MW 5016   1.505   0.749   0.018 -0.4227  0.2611 -0.2264
 1195OPC     OW 5017   1.058   2.385   2.827 -0.1895 -0.5804  0.2141
 1195OPC    HW1 5018   1.095   2.306   2.831  1.7181  0.0870 -1.8740
 1195OPC    HW2 5019   1.123   2.439   2.846 -0.5920  0.5834 -1.5057
 1195OPC     MW 5020   1.073   2.381   2.830  0.0328 -0.3099 -0.3483
 1196OPC     OW 5021   4.032   3.702   2.430 -0.4243 -0.1887  0.1961
 1196OPC    HW1 5022   4.067   3.712   2.509  1.0203 -2.5386 -0.0276
 1196OPC    HW2 5023   4.100   3.679   2.380 -1.6348 -0.9460 -1.2045
 1196OPC     MW 5024   4.047   3.700   2.434 -0.3896 -0.6478 -0.0439
 1197OPC     OW 5025   3.460   1.963   3.432  0.4511  0.1414  0.2678
 1197OPC    HW1 5026   3.400   1.900   3.424 -1.8491  2.2430 -0.4056
 1197OPC    HW2 5027   3.413   2.036   3.428  2.9040  1.9395  1.6302
 1197OPC     MW 5028   3.444   1.965   3.430  0.4736  0.7175  0.3695
 1198OPC     OW 5029   4.368   4.418   3.688  0.1244 -0.2297  0.4109
 1198OPC    HW1 5030   4.320   4.359   3.729  0.8287 -0.2557  1.2286
 1198OPC    HW2 5031   4.449   4.385   3.691  0.5233  0.7200  0.8083
 1198OPC     MW 5032   4.373   4.405   3.694  0.2873 -0.0932  0.5903
 1199OPC     OW 5033   2.625   4.472   3.122  0.2370  0.7858  0.1095
 1199OPC    HW1 5034   2.639   4.402   3.071 -1.9154 -0.1199  0.6694
 1199OPC    HW2 5035   2.551   4.453   3.164  0.5753  2.6173  1.6914
 1199OPC     MW 5036   2.616   4.458   3.121 -0.0310  0.9224  0.4258
 1200OPC     OW 5037   4.862   1.715   0.055 -0.1139 -0.1841  0.7770
 1200OPC    HW1 5038   4.816   1.750   0.120 -1.5867 -1.6756  0.5963
 1200OPC    HW2 5039   4.819   1.742  -0.016  0.8360  0.5143  0.4416
 1200OPC     MW 5040   4.848   1.724   0.054 -0.1910 -0.3012  0.7008
 1201OPC     OW 5041   2.550   1.937   3.644  0.3848 -0.5660  0.4623
 1201OPC    HW1 5042   2.520   1.856   3.655  2.0072 -0.9600  2.4824
 1201OPC    HW2 5043   2.530   1.977   3.719  1.7172  0.1870  0.4486
 1201OPC     MW 5044   2.542   1.931   3.657  0.8212 -0.5130  0.7586
 1202OPC     OW 5045   0.719   2.527   3.780  0.3301 -0.8809  0.2414
 1202OPC    HW1 5046   0.703   2.461   3.726  0.4182 -0.4477 -0.3199
 1202OPC    HW2 5047   0.794   2.560   3.750  0.5894 -0.8881  0.8750
 1202OPC     MW 5048   0.728   2.522   3.768  0.3814 -0.8180  0.2520
 1203OPC     OW 5049   1.031   3.434   3.328 -0.1734  0.1551  0.0095
 1203OPC    HW1 5050   0.951   3.416   3.356 -0.4616  0.0235 -0.8472
 1203OPC    HW2 5051   1.036   3.521   3.335 -0.6382  0.2310 -0.5423
 1203OPC     MW 5052   1.020   3.444   3.333 -0.2846  0.1469 -0.1986
 1204OPC     OW 5053   4.870   0.377   3.028  0.1349 -0.3177  0.1779
 1204OPC    HW1 5054   4.863   0.448   3.079  0.0302  0.5699 -1.0233
 1204OPC    HW2 5055   4.955   0.371   3.012  0.2677 -1.1023  1.1303
 1204OPC     MW 5056   4.881   0.386   3.033  0.1395 -0.3025  0.1411
 1205OPC     OW 5057   3.611   3.584   1.861 -0.3590  0.0109 -0.6018
 1205OPC    HW1 5058   3.638   3.507   1.893  1.3215  0.1431 -1.5995
 1205OPC    HW2 5059   3.669   3.641   1.892 -2.1886  1.1508  1.0286
 1205OPC     MW 5060   3.623   3.581   1.871 -0.3811  0.1988 -0.5083
 1206OPC     OW 5061   3.940   0.313   3.608 -0.4102  0.0612  0.2646
 1206OPC    HW1 5062   3.956   0.234   3.640  0.4746  0.1643  0.1008
 1206OPC    HW2 5063   4.014   0.335   3.568 -0.5761  1.0527  0.4686
 1206OPC     MW 5064   3.953   0.304   3.607 -0.3040  0.2230  0.2705
 1207OPC     OW 5065   2.526   0.766   0.957  0.2473 -0.0460 -0.1032
 1207OPC    HW1 5066   2.601   0.739   0.921  0.7159  0.4667  0.4680
 1207OPC    HW2 5067   2.504   0.834   0.907  1.1753  1.0010  0.8439
 1207OPC     MW 5068   2.534   0.772   0.944  0.4537  0.1844  0.1211
 1208OPC     OW 5069   2.249   0.347   4.655 -0.2850  0.2119 -0.1667
 1208OPC    HW1 5070   2.237   0.308   4.732 -0.4228 -0.5953 -0.5757
 1208OPC    HW2 5071   2.183   0.317   4.607  0.5140 -0.3313 -0.9705
 1208OPC     MW 5072   2.238   0.337   4.659 -0.1873  0.0124 -0.3459
 1209OPC     OW 5073   0.996   3.770   3.076 -1.0068 -0.2557  0.1712
 1209OPC    HW1 5074   1.081   3.777   3.059 -1.2265 -0.3094 -1.0303
 1209OPC    HW2 5075   0.970   3.704   3.025 -1.5070 -1.2266  1.5929
 1209OPC     MW 5076   1.005   3.761   3.066 -1.1132 -0.4071  0.2038
 1210OPC     OW 5077   4.599   3.209   3.861  0.0400 -0.6032  0.1946
 1210OPC    HW1 5078   4.622   3.125   3.859  1.2339 -0.3139 -1.5501
 1210OPC    HW2 5079   4.517   3.209   3.831  0.6476 -1.0508 -1.6205
 1210OPC     MW 5080   4.591   3.197   3.856  0.3059 -0.6267 -0.3313
 1211OPC     OW 5081   4.067   1.715   4.719  0.3878 -0.3161 -0.7395
 1211OPC    HW1 5082   4.083   1.789   4.763 -1.2609  0.7327 -1.7925
 1211OPC    HW2 5083   4.002   1.678   4.764  0.3374 -0.4534 -0.9256
 1211OPC     MW 5084   4.060   1.721   4.732  0.1369 -0.1815 -0.9227
 1212OPC     OW 5085   3.900   0.305   0.281  0.8978  0.4349 -0.3572
 1212OPC    HW1 5086   3.936   0.363   0.335  0.3298  0.1081  0.4029
 1212OPC    HW2 5087   3.819   0.335   0.269  0.1017 -0.8968  1.2099
 1212OPC     MW 5088   3.893   0.318   0.287  0.6963  0.1899 -0.0134
 1213OPC     OW 5089   1.565   1.404   3.300  0.1615  0.1505  0.2864
 1213OPC    HW1 5090   1.647   1.434   3.295  0.1124  0.1421 -0.9850
 1213OPC    HW2 5091   1.573   1.318   3.288  0.0934 -0.0700  1.7008
 1213OPC     MW 5092   1.578   1.396   3.297  0.1442  0.1166  0.3076
 1214OPC     OW 5093   1.658   1.045   0.153 -0.2030  0.3867  0.6531
 1214OPC    HW1 5094   1.735   1.086   0.157 -0.1899  0.7372 -1.8486
 1214OPC    HW2 5095   1.680   0.965   0.126 -0.6960  0.5557 -0.2894
 1214OPC     MW 5096   1.673   1.039   0.149 -0.2739  0.4634  0.1443
 1215OPC     OW 5097   2.219   1.909   1.501  0.0005  0.0968 -0.2706
 1215OPC    HW1 5098   2.146   1.894   1.454  1.1569 -1.6888 -1.6354
 1215OPC    HW2 5099   2.214   1.994   1.520 -2.6497 -0.0517  0.0941
 1215OPC     MW 5100   2.207   1.919   1.497 -0.2202 -0.1889 -0.4183
 1216OPC     OW 5101   4.238   1.281   0.790  0.1116 -0.3372  0.3368
 1216OPC    HW1 5102   4.157   1.310   0.808  0.7401  0.4423  2.2399
 1216OPC    HW2 5103   4.236   1.197   0.815 -0.5243 -0.7746 -1.1196
 1216OPC     MW 5104   4.226   1.273   0.796  0.1106 -0.2867  0.4028
 1217OPC     OW 5105   2.938   4.036   2.544 -0.5226 -0.3377  0.2107
 1217OPC    HW1 5106   2.861   4.020   2.506 -1.3685  0.8863  1.3398
 1217OPC    HW2 5107   2.986   4.067   2.478 -1.5032  0.3790 -0.2003
 1217OPC     MW 5108   2.934   4.038   2.529 -0.7924 -0.0513  0.3166
 1218OPC     OW 5109   1.333   0.057   2.394  0.1428 -0.8868  0.0865
 1218OPC    HW1 5110   1.304  -0.017   2.358 -0.0599 -0.4974 -0.5593
 1218OPC    HW2 5111   1.359   0.032   2.473 -1.5764 -1.3497  0.5580
 1218OPC     MW 5112   1.332   0.043   2.400 -0.1410 -0.8976  0.0607
 1219OPC     OW 5113   2.263   3.734   1.358  0.6311 -0.4440  0.1281
 1219OPC    HW1 5114   2.303   3.670   1.314  0.0677 -1.5441  1.1608
 1219OPC    HW2 5115   2.328   3.774   1.400  0.8067 -1.3877  0.7663
 1219OPC     MW 5116   2.279   3.731   1.358  0.5739 -0.7460  0.3749
 1220OPC     OW 5117   0.103   1.762   2.364 -0.4944 -0.0431 -0.4030
 1220OPC    HW1 5118   0.061   1.686   2.357 -1.2993  0.3003  0.4278
 1220OPC    HW2 5119   0.142   1.757   2.443  0.9581 -0.3056 -1.0978
 1220OPC     MW 5120   0.103   1.750   2.375 -0.3987 -0.0312 -0.3830
 1221OPC     OW 5121   4.092   0.259   4.321 -0.5292  0.1687  0.1743
 1221OPC    HW1 5122   4.078   0.345   4.310 -0.4764 -0.0504 -2.3348
 1221OPC    HW2 5123   4.026   0.222   4.279  0.2515 -0.9992 -0.0748
 1221OPC     MW 5124   4.080   0.266   4.313 -0.4063 -0.0362 -0.2332
 1222OPC     OW 5125   1.205   4.266   2.553  0.4333 -0.0186 -0.2643
 1222OPC    HW1 5126   1.174   4.216   2.618 -0.4180 -1.1285 -1.4558
 1222OPC    HW2 5127   1.284   4.233   2.537 -0.3225 -1.4579 -1.3952
 1222OPC     MW 5128   1.212   4.254   2.560  0.1959 -0.3953 -0.6074
 1223OPC     OW 5129   3.547   1.448   1.874 -0.1662  0.3321  0.3446
 1223OPC    HW1 5130   3.470   1.484   1.850 -0.2882 -0.1782 -0.0497
 1223OPC    HW2 5131   3.589   1.439   1.798 -0.8790 -2.0732  0.1455
 1223OPC     MW 5132   3.542   1.452   1.859 -0.2894 -0.0986  0.2569
 1224OPC     OW 5133   1.543   4.250   3.784 -0.3501 -0.6371 -0.0238
 1224OPC    HW1 5134   1.563   4.168   3.762 -0.6060 -1.0385  1.1544
 1224OPC    HW2 5135   1.610   4.275   3.833 -1.2742 -0.9343  1.4431
 1224OPC     MW 5136   1.556   4.241   3.788 -0.5244 -0.7405  0.3669
 1225OPC     OW 5137   4.363   0.153   3.880 -0.1599 -0.1836  0.2495
 1225OPC    HW1 5138   4.369   0.067   3.867 -1.5237 -0.6718  2.2998
 1225OPC    HW2 5139   4.313   0.181   3.814 -0.4572 -1.1161  0.0757
 1225OPC     MW 5140   4.357   0.145   3.869 -0.4053 -0.3935  0.5268
 1226OPC     OW 5141   0.200   1.304   0.136 -0.2416 -0.2042  0.3122
 1226OPC    HW1 5142   0.156   1.232   0.157 -0.1985 -0.4551 -0.4166
 1226OPC    HW2 5143   0.278   1.292   0.173  0.0439 -0.9231 -0.4844
 1226OPC     MW 5144   0.205   1.291   0.144 -0.1930 -0.3474  0.0869
 1227OPC     OW 5145   3.012   4.273   2.919  0.0347  0.3655  0.4740
 1227OPC    HW1 5146   2.947   4.279   2.861  0.2131  0.5151  0.2898
 1227OPC    HW2 5147   2.971   4.254   2.993 -0.3119  1.3819  0.5516
 1227OPC     MW 5148   2.996   4.271   2.921  0.0099  0.5376  0.4584
 1228OPC     OW 5149   1.520   3.477   1.240 -0.1012 -0.3897  0.3651
 1228OPC    HW1 5150   1.519   3.393   1.262 -1.0478 -0.6471 -0.5444
 1228OPC    HW2 5151   1.605   3.498   1.242  0.3291 -1.8058 -0.9131
 1228OPC     MW 5152   1.533   3.468   1.243 -0.1774 -0.6369  0.0420
 1229OPC     OW 5153   2.029   2.835   1.287 -0.2803 -0.2183  0.0074
 1229OPC    HW1 5154   1.982   2.763   1.302 -0.6292  0.6297  3.9272
 1229OPC    HW2 5155   2.107   2.815   1.319 -0.2443  0.9461  0.6890
 1229OPC     MW 5156   2.033   2.821   1.294 -0.3268  0.0790  0.6872
 1230OPC     OW 5157   0.167   3.973   0.931 -0.1266  0.0646 -1.0225
 1230OPC    HW1 5158   0.187   4.050   0.896  2.8327 -0.5817 -1.0433
 1230OPC    HW2 5159   0.214   3.916   0.884 -0.3275 -1.4695  0.5079
 1230OPC     MW 5160   0.177   3.976   0.919  0.2809 -0.2574 -0.7995
 1231OPC     OW 5161   0.739   1.865   0.432 -0.4299  0.0210  0.1725
 1231OPC    HW1 5162   0.744   1.925   0.369  1.8510  0.7809  0.9791
 1231OPC    HW2 5163   0.683   1.900   0.489 -0.5170  0.5231 -0.2100
 1231OPC     MW 5164   0.732   1.879   0.431 -0.1059  0.2075  0.2351
 1232OPC     OW 5165   4.197   4.293   1.785 -0.2816  0.1972  0.3530
 1232OPC    HW1 5166   4.118   4.276   1.817  0.2025  1.6902  2.5633
 1232OPC    HW2 5167   4.182   4.347   1.718 -1.1227  0.5888  0.8540
 1232OPC     MW 5168   4.183   4.299   1.780 -0.3343  0.4756  0.7535
 1233OPC     OW 5169   1.140   1.256   1.759 -0.6727  0.7889  0.0429
 1233OPC    HW1 5170   1.197   1.213   1.809 -2.1408 -3.3399 -1.3481
 1233OPC    HW2 5171   1.073   1.271   1.813 -0.5041  0.4064  0.3648
 1233OPC     MW 5172   1.138   1.252   1.775 -0.8647  0.1225 -0.1150
 1234OPC     OW 5173   3.898   4.686   1.396 -0.3005  0.0037 -0.1915
 1234OPC    HW1 5174   3.844   4.750   1.419 -0.6417 -0.6382  0.8659
 1234OPC    HW2 5175   3.977   4.715   1.419 -0.4812 -0.0363  0.4991
 1234OPC     MW 5176   3.902   4.700   1.403 -0.3775 -0.0971  0.0668
 1235OPC     OW 5177   4.620   1.899   0.936  0.5343 -0.7618  0.7858
 1235OPC    HW1 5178   4.563   1.963   0.920  0.1582 -1.3678 -0.4346
 1235OPC    HW2 5179   4.618   1.891   1.022  1.7324  1.8957  1.1598
 1235OPC     MW 5180   4.611   1.907   0.946  0.6557 -0.4587  0.6607
 1236OPC     OW 5181   0.071   2.342   2.771 -0.0747  0.3979  0.1900
 1236OPC    HW1 5182   0.048   2.282   2.712 -1.3715  0.5589  0.5058
 1236OPC    HW2 5183   0.097   2.409   2.721 -0.8958  0.4328 -0.2196
 1236OPC     MW 5184   0.071   2.343   2.755 -0.3876  0.4269  0.1762
 1237OPC     OW 5185   0.376   0.384   3.208 -0.1759  0.0456  0.1617
 1237OPC    HW1 5186   0.325   0.418   3.145  0.9969  1.1043 -0.2510
 1237OPC    HW2 5187   0.352   0.429   3.279  0.1563  0.5429 -0.0319
 1237OPC     MW 5188   0.365   0.396   3.209  0.0464  0.2755  0.0722
 1238OPC     OW 5189   2.253   0.398   2.947 -0.2248 -0.0899  0.1840
 1238OPC    HW1 5190   2.190   0.392   3.008 -0.8854  2.0754 -0.1900
 1238OPC    HW2 5191   2.244   0.325   2.901 -0.4293 -1.2750  1.9911
 1238OPC     MW 5192   2.242   0.386   2.950 -0.3526  0.0549  0.3958
 1239OPC     OW 5193   0.758   2.160   3.563 -0.3804 -0.0558  0.3101
 1239OPC    HW1 5194   0.822   2.190   3.512 -0.7929 -0.2064 -0.3009
 1239OPC    HW2 5195   0.702   2.226   3.569 -1.2175 -0.6184 -0.9168
 1239OPC     MW 5196   0.759   2.174   3.557 -0.5650 -0.1612  0.0386
 1240OPC     OW 5197   3.838   1.405   3.605  0.2840  0.5226 -0.4706
 1240OPC    HW1 5198   3.814   1.347   3.665  0.3726 -0.1145 -1.0485
 1240OPC    HW2 5199   3.775   1.465   3.608 -1.2906 -0.9801 -1.7823
 1240OPC     MW 5200   3.825   1.405   3.615  0.0645  0.2065 -0.7497
 1241OPC     OW 5201   0.737   0.796   2.892 -0.2360 -0.1184 -0.2344
 1241OPC    HW1 5202   0.763   0.714   2.876 -0.4342 -0.0443 -0.9506
 1241OPC    HW2 5203   0.723   0.796   2.979 -2.4056 -1.4634 -0.5185
 1241OPC     MW 5204   0.739   0.783   2.903 -0.5858 -0.3062 -0.3821
 1242OPC     OW 5205   4.599   4.248   0.364 -0.1314 -0.7665  0.1029
 1242OPC    HW1 5206   4.553   4.287   0.301 -1.9205 -1.4750  0.8957
 1242OPC    HW2 5207   4.652   4.194   0.321  0.2170  0.3249 -0.8676
 1242OPC     MW 5208   4.600   4.246   0.348 -0.3440 -0.7100  0.0766
 1243OPC     OW 5209   3.802   0.672   0.514  0.2107 -0.1604  0.5814
 1243OPC    HW1 5210   3.749   0.610   0.546 -1.0496  0.7293  0.2613
 1243OPC    HW2 5211   3.755   0.708   0.450  0.8270  1.2936  0.9172
 1243OPC     MW 5212   3.787   0.668   0.509  0.1158  0.1858  0.5837
 1244OPC     OW 5213   2.858   1.265   3.369 -0.7238  0.0041 -0.1266
 1244OPC    HW1 5214   2.862   1.287   3.285 -0.6203  0.3970 -0.0237
 1244OPC    HW2 5215   2.772   1.263   3.386 -0.7508 -0.2663 -0.2861
 1244OPC     MW 5216   2.846   1.268   3.359 -0.7125  0.0222 -0.1351
 1245OPC     OW 5217   3.980   3.369   4.383 -0.4167 -0.2015  0.7652
 1245OPC    HW1 5218   4.023   3.385   4.308  1.1194  1.9422  1.9933
 1245OPC    HW2 5219   4.028   3.307   4.421 -0.2654 -0.1137  0.7161
 1245OPC     MW 5220   3.994   3.362   4.378 -0.1675  0.1281  0.9394
 1246OPC     OW 5221   3.933   4.669   1.751  0.2181  0.5358 -0.0110
 1246OPC    HW1 5222   3.856   4.663   1.710 -0.1970  0.5257  0.7588
 1246OPC    HW2 5223   3.913   4.657   1.835  0.9232  1.4296  0.3098
 1246OPC     MW 5224   3.919   4.667   1.757  0.2609  0.6661  0.1501
 1247OPC     OW 5225   3.701   1.614   4.613  0.3673  0.2171 -0.1774
 1247OPC    HW1 5226   3.680   1.539   4.573  0.0432 -0.0885  0.5386
 1247OPC    HW2 5227   3.637   1.668   4.589 -0.2292 -0.1737  0.5003
 1247OPC     MW 5228   3.688   1.611   4.603  0.2313  0.1142  0.0286
 1248OPC     OW 5229   3.046   1.390   1.083 -0.0532  0.6224  0.0371
 1248OPC    HW1 5230   2.971   1.418   1.047 -1.2706 -0.5843  1.4929
 1248OPC    HW2 5231   3.104   1.450   1.058 -1.4095  1.3910 -1.4755
 1248OPC     MW 5232   3.043   1.403   1.074 -0.4332  0.5577  0.0287
 1249OPC     OW 5233   4.412   2.068   0.881 -0.0512 -0.3273 -0.2292
 1249OPC    HW1 5234   4.360   2.018   0.930 -1.2098 -0.6932 -1.7432
 1249OPC    HW2 5235   4.411   2.145   0.922 -1.1319 -0.5736  0.2503
 1249OPC     MW 5236   4.404   2.072   0.894 -0.3822 -0.4176 -0.3820
 1250OPC     OW 5237   2.428   4.113   1.993 -0.1185 -0.0052 -0.5208
 1250OPC    HW1 5238   2.388   4.082   1.922  0.0598 -0.5596 -0.3837
 1250OPC    HW2 5239   2.436   4.043   2.044 -0.9294  0.5233  0.3781
 1250OPC     MW 5240   2.423   4.098   1.990 -0.2121 -0.0091 -0.3678
 1251OPC     OW 5241   1.598   3.648   4.131  0.2307  0.1081  0.4016
 1251OPC    HW1 5242   1.512   3.632   4.127  0.3111 -0.0642 -1.2094
 1251OPC    HW2 5243   1.604   3.733   4.115  0.4176 -0.1478 -1.0901
 1251OPC     MW 5244   1.586   3.658   4.128  0.2702  0.0447 -0.0567
 1252OPC     OW 5245   4.717   3.487   2.788  0.2843 -0.2423  0.1147
 1252OPC    HW1 5246   4.714   3.411   2.832 -0.1636  0.5035  1.4425
 1252OPC    HW2 5247   4.789   3.480   2.740  0.1280 -1.6012  0.0493
 1252OPC     MW 5248   4.727   3.475   2.788  0.1948 -0.3327  0.3011
 1253OPC     OW 5249   1.661   3.903   3.353 -0.6943 -0.1378  0.0764
 1253OPC    HW1 5250   1.735   3.868   3.382 -2.5560 -2.4428  2.6466
 1253OPC    HW2 5251   1.676   3.989   3.356  1.6786 -0.5192  1.0195
 1253OPC     MW 5252   1.674   3.910   3.358 -0.6188 -0.5348  0.5955
 1254OPC     OW 5253   1.509   3.839   0.373  0.2070  0.5295  0.4769
 1254OPC    HW1 5254   1.462   3.767   0.385 -1.7393  1.6579  0.0645
 1254OPC    HW2 5255   1.456   3.890   0.325  2.1441  1.6105 -0.6344
 1254OPC     MW 5256   1.494   3.836   0.368  0.2056  0.8559  0.2518
 1255OPC     OW 5257   2.374   0.314   2.601 -0.4286  0.1651  0.2744
 1255OPC    HW1 5258   2.299   0.359   2.604 -1.8416 -2.0075 -0.3822
 1255OPC    HW2 5259   2.361   0.257   2.537  1.6336 -0.6013  0.4631
 1255OPC     MW 5260   2.361   0.312   2.592 -0.3328 -0.2690  0.2053
 1256OPC     OW 5261   0.780   3.179   1.640  0.2291 -0.5628  0.1879
 1256OPC    HW1 5262   0.803   3.163   1.557 -0.6111  0.8896 -0.3571
 1256OPC    HW2 5263   0.783   3.100   1.678  0.8352 -1.2158 -1.1641
 1256OPC     MW 5264   0.784   3.165   1.633  0.1945 -0.4447 -0.0923
 1257OPC     OW 5265   1.689   1.995   2.713 -0.0263  0.0876  0.3904
 1257OPC    HW1 5266   1.758   1.970   2.665  0.4040  1.8401  0.0156
 1257OPC    HW2 5267   1.724   2.049   2.772 -0.9444  0.1714  0.8766
 1257OPC     MW 5268   1.704   1.999   2.715 -0.0984  0.3588  0.4067
 1258OPC     OW 5269   0.378   3.150   0.534  0.1092 -0.6815  0.1037
 1258OPC    HW1 5270   0.363   3.081   0.483 -0.1539  0.4564 -1.3907
 1258OPC    HW2 5271   0.461   3.171   0.516  0.8506 -1.6986  1.9640
 1258OPC     MW 5272   0.388   3.143   0.524  0.1799 -0.6636  0.1577
 1259OPC     OW 5273   2.107   4.083   3.462 -0.3177  0.1380 -0.2188
 1259OPC    HW1 5274   2.049   4.121   3.410  0.0052  3.8439  1.8110
 1259OPC    HW2 5275   2.182   4.087   3.418 -0.7940 -0.8069 -1.1488
 1259OPC     MW 5276   2.109   4.089   3.448 -0.3403  0.5457 -0.0564
 1260OPC     OW 5277   3.799   1.926   0.751  0.4366 -0.5179 -0.1365
 1260OPC    HW1 5278   3.743   1.921   0.818 -1.2655  1.2325 -1.3148
 1260OPC    HW2 5279   3.758   1.882   0.687  1.5687 -1.2963 -0.3618
 1260OPC     MW 5280   3.785   1.918   0.751  0.3524 -0.3744 -0.3438
 1261OPC     OW 5281   1.022   0.879   2.401  0.3257  0.5332  0.2797
 1261OPC    HW1 5282   0.942   0.872   2.367  0.8067 -0.9362 -0.5988
 1261OPC    HW2 5283   1.007   0.889   2.487 -0.8014 -2.9460  0.6396
 1261OPC     MW 5284   1.008   0.880   2.409  0.2302 -0.1978  0.2031
 1262OPC     OW 5285   1.125   0.019   3.552 -0.0346  0.7860 -0.2097
 1262OPC    HW1 5286   1.058   0.073   3.539  0.1928  1.5896  1.6148
 1262OPC    HW2 5287   1.093  -0.060   3.534 -0.9324  1.3268 -1.0669
 1262OPC     MW 5288   1.111   0.016   3.547 -0.1336  0.9844 -0.0668
 1263OPC     OW 5289   3.456   2.445   3.620  0.1525 -0.1831 -0.0745
 1263OPC    HW1 5290   3.372   2.429   3.606 -0.4372  1.2909  1.4490
 1263OPC    HW2 5291   3.495   2.420   3.546 -1.7035 -0.2236 -1.0812
 1263OPC     MW 5292   3.450   2.439   3.607 -0.2087  0.0286  0.0019
 1264OPC     OW 5293   4.442   3.362   1.916  0.0074 -0.4241 -0.3510
 1264OPC    HW1 5294   4.458   3.446   1.899  0.7432 -0.4850  0.0187
 1264OPC    HW2 5295   4.421   3.329   1.838  2.9414 -0.6197 -1.1685
 1264OPC     MW 5296   4.441   3.370   1.902  0.5498 -0.4619 -0.4172
 1265OPC     OW 5297   2.815   4.648   1.476 -0.0210 -0.2753 -0.7126
 1265OPC    HW1 5298   2.799   4.563   1.486  0.8684 -0.3621  0.2082
 1265OPC    HW2 5299   2.797   4.664   1.392  0.4264 -1.5193 -1.0575
 1265OPC     MW 5300   2.810   4.638   1.465  0.1764 -0.4721 -0.6276
 1266OPC     OW 5301   2.382   1.393   0.680  0.0723 -0.1098  0.7329
 1266OPC    HW1 5302   2.419   1.433   0.748 -0.4594  0.6931  0.5705
 1266OPC    HW2 5303   2.352   1.319   0.713 -1.3665  0.8572  1.7139
 1266OPC     MW 5304   2.383   1.388   0.695 -0.2189  0.1516  0.8538
 1267OPC     OW 5305   3.541   1.509   2.278 -0.2359  0.0991  0.1560
 1267OPC    HW1 5306   3.502   1.462   2.215 -0.6774  0.6868 -0.0149
 1267OPC    HW2 5307   3.614   1.464   2.295  0.4090  0.4798 -1.4972
 1267OPC     MW 5308   3.546   1.495   2.271 -0.2059  0.2422 -0.1134
 1268OPC     OW 5309   4.182   0.952   4.190 -0.1477  0.2947 -0.3817
 1268OPC    HW1 5310   4.168   0.874   4.226  0.0338  0.0078 -0.9249
 1268OPC    HW2 5311   4.121   1.003   4.226  0.2195  0.0866  0.5541
 1268OPC     MW 5312   4.171   0.948   4.200 -0.0668  0.2216 -0.3235
 1269OPC     OW 5313   0.347   1.939   1.840  0.5196 -0.3391 -0.2339
 1269OPC    HW1 5314   0.297   1.950   1.911  0.2133  0.6732 -0.5919
 1269OPC    HW2 5315   0.302   1.881   1.793 -0.6254  0.9256 -0.7871
 1269OPC     MW 5316   0.333   1.932   1.844  0.3052 -0.0026 -0.3685
 1270OPC     OW 5317   2.510   1.649   3.627 -0.2984 -0.0166 -0.2519
 1270OPC    HW1 5318   2.548   1.682   3.556  0.2747  1.2794  0.6071
 1270OPC    HW2 5319   2.576   1.609   3.668 -0.0820  1.1727  0.6277
 1270OPC     MW 5320   2.525   1.648   3.623 -0.1817  0.3505  0.0049
 1271OPC     OW 5321   1.692   2.304   2.658  0.2254  0.0270  0.5976
 1271OPC    HW1 5322   1.764   2.335   2.619 -0.2957 -2.5212 -2.8065
 1271OPC    HW2 5323   1.721   2.278   2.736  2.6133  0.5684 -0.0251
 1271OPC     MW 5324   1.707   2.305   2.664  0.5012 -0.2694  0.0029
 1272OPC     OW 5325   0.789   1.020   2.321  0.4012 -0.2036 -0.0432
 1272OPC    HW1 5326   0.815   1.097   2.353 -0.0876  0.4956 -1.2902
 1272OPC    HW2 5327   0.713   1.038   2.282  0.1619 -1.3753 -0.1590
 1272OPC     MW 5328   0.781   1.034   2.320  0.2936 -0.2734 -0.2445
 1273OPC     OW 5329   4.132   2.496   4.681 -0.3796  0.5266 -0.6544
 1273OPC    HW1 5330   4.162   2.563   4.726  1.8417 -0.2069 -0.9460
 1273OPC    HW2 5331   4.096   2.533   4.610  0.5147  1.4174 -0.6588
 1273OPC     MW 5332   4.131   2.511   4.677  0.0806  0.5498 -0.6981
 1274OPC     OW 5333   4.177   4.476   2.407  0.0930  1.1712 -0.0628
 1274OPC    HW1 5334   4.198   4.461   2.324 -0.4503  0.6716 -0.1212
 1274OPC    HW2 5335   4.130   4.550   2.404  1.5201  2.1151  0.0317
 1274OPC     MW 5336   4.173   4.485   2.395  0.2239  1.2364 -0.0575
 1275OPC     OW 5337   2.267   1.724   4.543 -0.1959  1.1480  0.3504
 1275OPC    HW1 5338   2.330   1.711   4.483  0.7857  0.3964  1.5058
 1275OPC    HW2 5339   2.291   1.798   4.582 -0.8336  1.6340 -0.1570
 1275OPC     MW 5340   2.280   1.733   4.540 -0.1451  1.1088  0.4461
 1276OPC     OW 5341   1.493   1.101   2.460  0.0256 -0.2137 -0.0367
 1276OPC    HW1 5342   1.499   1.018   2.434 -3.0761 -0.1415 -1.4410
 1276OPC    HW2 5343   1.506   1.147   2.386  2.3609  0.6827  0.8351
 1276OPC     MW 5344   1.496   1.096   2.445 -0.0876 -0.0706 -0.1154
 1277OPC     OW 5345   0.329   1.710   3.273 -1.2248 -0.0403  0.3181
 1277OPC    HW1 5346   0.350   1.632   3.305 -0.5372 -0.3359 -0.7669
 1277OPC    HW2 5347   0.402   1.736   3.232 -1.3287  1.3324  0.9276
 1277OPC     MW 5348   0.343   1.703   3.271 -1.1386  0.1188  0.2478
 1278OPC     OW 5349   1.213   4.648   1.362  0.2698 -0.0351  0.2461
 1278OPC    HW1 5350   1.146   4.700   1.339 -0.8704 -0.1750  2.8004
 1278OPC    HW2 5351   1.275   4.667   1.304 -1.2987  1.6003 -1.0241
 1278OPC     MW 5352   1.212   4.659   1.350 -0.1304  0.1857  0.4358
 1279OPC     OW 5353   0.086   0.394   4.618  0.0842  0.0050  0.8290
 1279OPC    HW1 5354   0.145   0.331   4.632  0.6376  0.1626 -0.6059
 1279OPC    HW2 5355   0.115   0.433   4.546 -2.4257 -0.7128 -0.7197
 1279OPC     MW 5356   0.099   0.390   4.609 -0.2048 -0.0778  0.3884
 1280OPC     OW 5357   3.339   0.188   0.013 -0.1512  0.0469  0.6286
 1280OPC    HW1 5358   3.310   0.270   0.022 -1.4441 -0.0986 -1.5145
 1280OPC    HW2 5359   3.270   0.139   0.034  0.3314 -0.5017  0.9862
 1280OPC     MW 5360   3.325   0.193   0.018 -0.2710 -0.0557  0.3648
 1281OPC     OW 5361   2.480   4.531   1.721  0.2041  0.0065 -0.0309
 1281OPC    HW1 5362   2.395   4.553   1.719  0.3847  0.8977  1.1441
 1281OPC    HW2 5363   2.499   4.530   1.806  1.4274 -0.0190 -0.2882
 1281OPC     MW 5364   2.470   4.534   1.733  0.4115  0.1345  0.1047
 1282OPC     OW 5365   2.345   2.381   3.870  0.1029 -0.0316  0.7973
 1282OPC    HW1 5366   2.336   2.451   3.922  0.4101  1.5194 -1.1155
 1282OPC    HW2 5367   2.358   2.416   3.791  0.2900 -2.2797 -0.2378
 1282OPC     MW 5368   2.345   2.397   3.866  0.1760 -0.1345  0.3618
 1283OPC     OW 5369   2.752   2.625   1.808 -0.1829 -0.2114 -0.6166
 1283OPC    HW1 5370   2.754   2.544   1.839  1.4217 -0.5750 -1.5428
 1283OPC    HW2 5371   2.704   2.619   1.735 -3.6569  0.5759  1.3833
 1283OPC     MW 5372   2.746   2.612   1.802 -0.4592 -0.1488 -0.4580
 1284OPC     OW 5373   3.296   2.066   4.537  0.1858 -1.0129 -0.6870
 1284OPC    HW1 5374   3.326   1.999   4.584 -0.3010 -1.5703 -1.1567
 1284OPC    HW2 5375   3.234   2.100   4.589 -0.0157 -1.3252 -0.7234
 1284OPC     MW 5376   3.291   2.061   4.552  0.0840 -1.1412 -0.7617
 1285OPC     OW 5377   4.761   3.928   2.532  0.1175  0.1136  0.6366
 1285OPC    HW1 5378   4.699   3.947   2.591 -0.3257 -1.0670  0.5757
 1285OPC    HW2 5379   4.828   3.900   2.581 -0.8899 -2.6740  0.5843
 1285OPC     MW 5380   4.762   3.927   2.548 -0.0970 -0.4725  0.6199
 1286OPC     OW 5381   4.383   2.285   3.393  0.5168 -0.1167 -0.2199
 1286OPC    HW1 5382   4.417   2.363   3.376  1.0403 -0.0850  0.8502
 1286OPC    HW2 5383   4.449   2.230   3.379  0.9336 -0.0964  1.4622
 1286OPC     MW 5384   4.398   2.288   3.389  0.6554 -0.1090  0.1867
 1287OPC     OW 5385   4.400   3.160   2.752 -0.2908  0.4081 -0.4105
 1287OPC    HW1 5386   4.317   3.140   2.734  0.0676 -0.9299 -0.6287
 1287OPC    HW2 5387   4.404   3.246   2.736 -1.1475  0.1355 -2.3001
 1287OPC     MW 5388   4.388   3.170   2.747 -0.3643  0.1704 -0.7218
 1288OPC     OW 5389   1.474   0.114   4.742 -0.2642  0.6917 -0.5580
 1288OPC    HW1 5390   1.527   0.141   4.805  0.0992  1.3267 -1.1228
 1288OPC    HW2 5391   1.419   0.181   4.731 -0.6073  0.4052 -0.6116
 1288OPC     MW 5392   1.473   0.128   4.750 -0.2612  0.7432 -0.6495
 1289OPC     OW 5393   1.332   2.369   3.417 -0.0597 -0.0496 -0.6352
 1289OPC    HW1 5394   1.346   2.439   3.367  1.6487 -0.8108 -1.3363
 1289OPC    HW2 5395   1.330   2.400   3.498 -2.0073  1.1082 -1.0819
 1289OPC     MW 5396   1.334   2.384   3.421 -0.0951  0.0088 -0.8048
 1290OPC     OW 5397   0.488   0.822   3.795 -0.3311 -0.1520 -0.3045
 1290OPC    HW1 5398   0.430   0.757   3.799  0.9958 -1.3155  2.1560
 1290OPC    HW2 5399   0.560   0.783   3.766 -0.3050  0.9905 -1.9473
 1290OPC     MW 5400   0.490   0.807   3.791 -0.1312 -0.1551 -0.1838
 1291OPC     OW 5401   4.234   0.557   0.620  0.5112  0.3830 -0.0937
 1291OPC    HW1 5402   4.155   0.541   0.586 -0.2021  2.0627  0.6550
 1291OPC    HW2 5403   4.282   0.488   0.595 -1.5206 -1.3638  0.5777
 1291OPC     MW 5404   4.230   0.545   0.611  0.1056  0.3731  0.1161
 1292OPC     OW 5405   4.439   0.620   1.072  0.2487 -0.1755  0.2897
 1292OPC    HW1 5406   4.483   0.558   1.116 -0.5930 -0.4210  0.7915
 1292OPC    HW2 5407   4.401   0.575   1.007 -1.4388 -0.4358  1.4129
 1292OPC     MW 5408   4.440   0.604   1.069 -0.1249 -0.2502  0.5297
 1293OPC     OW 5409   4.020   3.653   3.120  0.0229 -0.6634 -0.0130
 1293OPC    HW1 5410   3.968   3.645   3.190 -0.8602 -0.5401 -0.6330
 1293OPC    HW2 5411   4.082   3.708   3.146 -0.2798 -0.6409  0.6851
 1293OPC     MW 5412   4.022   3.660   3.135 -0.1523 -0.6418 -0.0015
 1294OPC     OW 5413   0.165   4.240   1.332  0.1264  0.1867 -0.0654
 1294OPC    HW1 5414   0.240   4.227   1.289  0.2145  0.6918 -0.0641
 1294OPC    HW2 5415   0.167   4.180   1.395  0.0594 -0.4782 -0.6844
 1294OPC     MW 5416   0.176   4.229   1.335  0.1295  0.1631 -0.1566
 1295OPC     OW 5417   1.410   2.316   2.613 -0.3021 -0.2611  0.2876
 1295OPC    HW1 5418   1.490   2.345   2.632 -0.8588  1.6135 -0.0559
 1295OPC    HW2 5419   1.412   2.233   2.640  2.4633 -1.0096 -1.6596
 1295OPC     MW 5420   1.422   2.308   2.620  0.0242 -0.0948 -0.0509
 1296OPC     OW 5421   2.614   4.147   4.139 -0.0742 -0.3020 -0.1695
 1296OPC    HW1 5422   2.529   4.132   4.130  0.1308 -1.0824 -0.8722
 1296OPC    HW2 5423   2.644   4.073   4.174  0.1264  0.4490  1.3524
 1296OPC     MW 5424   2.606   4.134   4.143 -0.0144 -0.3064 -0.0484
 1297OPC     OW 5425   3.612   4.566   1.269 -0.5021  0.1610 -0.4197
 1297OPC    HW1 5426   3.528   4.578   1.291 -1.0831 -2.2279 -1.0268
 1297OPC    HW2 5427   3.632   4.490   1.306  2.2065  1.7038  1.6649
 1297OPC     MW 5428   3.603   4.557   1.278 -0.1878  0.0360 -0.2014
 1298OPC     OW 5429   4.165   1.372   2.853  0.3626 -0.2064  0.2103
 1298OPC    HW1 5430   4.143   1.290   2.831 -0.0800  0.0671 -0.3940
 1298OPC    HW2 5431   4.110   1.391   2.918 -1.6791  0.6754 -1.6625
 1298OPC     MW 5432   4.154   1.363   2.859 -0.0048 -0.0358 -0.1558
 1299OPC     OW 5433   3.073   1.582   3.187  0.4248 -0.6928 -0.2081
 1299OPC    HW1 5434   3.006   1.545   3.145  1.0245 -1.0663 -0.8487
 1299OPC    HW2 5435   3.093   1.651   3.138 -0.2566  0.1218  0.6273
 1299OPC     MW 5436   3.066   1.587   3.174  0.4128 -0.6276 -0.1792
 1300OPC     OW 5437   0.079   1.929   2.722 -0.2461 -0.0494  0.3621
 1300OPC    HW1 5438   0.058   1.974   2.793 -1.0882 -1.1398  0.8268
 1300OPC    HW2 5439   0.020   1.865   2.720  0.9537 -1.1713 -0.2310
 1300OPC     MW 5440   0.067   1.926   2.732 -0.1933 -0.3762  0.3431
 1301OPC     OW 5441   2.527   1.536   0.894  0.4732  0.0822  0.1417
 1301OPC    HW1 5442   2.559   1.588   0.832 -0.8119  4.0502  2.4964
 1301OPC    HW2 5443   2.594   1.523   0.947  0.8555 -0.9816 -0.5671
 1301OPC     MW 5444   2.541   1.541   0.892  0.3397  0.5113  0.3848
 1302OPC     OW 5445   2.281   4.106   1.235 -0.2013  0.6544  0.2635
 1302OPC    HW1 5446   2.363   4.077   1.242  0.3376  1.3227 -2.2095
 1302OPC    HW2 5447   2.279   4.177   1.286  1.0189  1.0717 -0.2325
 1302OPC     MW 5448   2.292   4.112   1.244  0.0585  0.8149 -0.1751
 1303OPC     OW 5449   1.114   2.998   4.207  0.4689  0.0183  0.0093
 1303OPC    HW1 5450   1.108   2.913   4.224 -0.8150  0.3432  1.4423
 1303OPC    HW2 5451   1.031   3.026   4.213  0.8359  1.3273 -0.6320
 1303OPC     MW 5452   1.101   2.990   4.211  0.3334  0.2598  0.1264
 1304OPC     OW 5453   3.222   2.351   0.986 -0.2430 -0.0176 -0.0676
 1304OPC    HW1 5454   3.185   2.342   1.064  0.9141  1.0173  0.6340
 1304OPC    HW2 5455   3.198   2.278   0.944 -0.2142 -0.9912  1.5194
 1304OPC     MW 5456   3.213   2.339   0.991 -0.0678 -0.0086  0.2705
 1305OPC     OW 5457   0.010   0.925   1.709 -0.1948 -0.1945  0.7024
 1305OPC    HW1 5458  -0.047   0.945   1.772 -1.4647  1.6411 -0.9072
 1305OPC    HW2 5459  -0.040   0.885   1.650  0.5175  0.0629 -0.0808
 1305OPC     MW 5460  -0.006   0.922   1.710 -0.2772  0.1147  0.3489
 1306OPC     OW 5461   2.060   1.225   0.965  0.4009 -0.4958 -0.2948
 1306OPC    HW1 5462   2.019   1.279   0.910 -1.0224 -0.1443  1.0193
 1306OPC    HW2 5463   1.994   1.185   1.006  1.4219 -1.2471  0.6617
 1306OPC     MW 5464   2.044   1.227   0.963  0.3414 -0.5549  0.0406
 1307OPC     OW 5465   3.916   2.529   0.090 -0.3455  0.0925 -0.2951
 1307OPC    HW1 5466   3.956   2.505   0.016  0.4887  0.1421  0.1280
 1307OPC    HW2 5467   3.848   2.575   0.062  0.8436  1.4960 -1.0287
 1307OPC     MW 5468   3.912   2.532   0.075 -0.0465  0.3072 -0.3410
 1308OPC     OW 5469   4.586   3.666   1.432 -0.2930 -0.3800 -0.2172
 1308OPC    HW1 5470   4.668   3.680   1.459 -0.4677 -0.4118  0.3466
 1308OPC    HW2 5471   4.596   3.631   1.353  0.2133  0.4741 -0.5486
 1308OPC     MW 5472   4.599   3.663   1.425 -0.2439 -0.2584 -0.1829
 1309OPC     OW 5473   0.733   4.064   2.023 -0.1042 -0.1669 -0.3190
 1309OPC    HW1 5474   0.781   4.098   1.959  0.4827 -1.5718 -0.6522
 1309OPC    HW2 5475   0.670   4.020   1.981  0.4866 -1.3852  0.0351
 1309OPC     MW 5476   0.731   4.063   2.007  0.0697 -0.5541 -0.3160
 1310OPC     OW 5477   4.023   3.828   3.959  0.2613 -0.5144 -0.1614
 1310OPC    HW1 5478   4.055   3.746   3.963 -0.1383 -0.6255  1.0722
 1310OPC    HW2 5479   3.947   3.822   4.002  0.8951  0.8093  1.2129
 1310OPC     MW 5480   4.017   3.815   3.966  0.2954 -0.3351  0.2239
 1311OPC     OW 5481   2.860   4.377   2.217  0.3583  0.2929  0.0317
 1311OPC    HW1 5482   2.897   4.334   2.150  1.5852  0.6345  0.4735
 1311OPC    HW2 5483   2.807   4.317   2.253 -0.7156  0.2491 -1.5244
 1311OPC     MW 5484   2.858   4.362   2.212  0.3808  0.3366 -0.1329
 1312OPC     OW 5485   2.060   3.933   3.902  0.0721 -0.3064 -0.6717
 1312OPC    HW1 5486   2.046   3.850   3.878  1.7535 -0.3088 -1.8377
 1312OPC    HW2 5487   2.146   3.943   3.891  0.2351  1.0223  1.3536
 1312OPC     MW 5488   2.071   3.922   3.897  0.3446 -0.1104 -0.5447
 1313OPC     OW 5489   2.836   0.630   3.838 -0.1197  0.9105  0.7695
 1313OPC    HW1 5490   2.760   0.665   3.860  0.0202  2.1657 -0.6054
 1313OPC    HW2 5491   2.887   0.698   3.821  1.5426  0.1215  2.2202
 1313OPC     MW 5492   2.833   0.645   3.839  0.1464  0.9793  0.7806
 1314OPC     OW 5493   4.452   4.036   1.036  0.7293 -0.1594  0.3109
 1314OPC    HW1 5494   4.442   3.991   1.110  1.7240  0.0863  0.6159
 1314OPC    HW2 5495   4.391   4.002   0.983  0.5614 -0.9233  0.9656
 1314OPC     MW 5496   4.442   4.024   1.039  0.8512 -0.2363  0.4527
 1315OPC     OW 5497   4.157   3.552   3.920  0.3550 -0.0962 -0.0006
 1315OPC    HW1 5498   4.144   3.546   3.834  0.8446  2.3910 -0.3354
 1315OPC    HW2 5499   4.243   3.557   3.928  0.2523  2.3845  0.2962
 1315OPC     MW 5500   4.168   3.552   3.909  0.4125  0.6377 -0.0063
 1316OPC     OW 5501   0.776   2.991   0.668  0.0722 -0.0215 -0.3206
 1316OPC    HW1 5502   0.746   3.037   0.735 -0.2487  0.2131 -0.6179
 1316OPC    HW2 5503   0.830   2.933   0.704  0.8777  0.9187  0.0103
 1316OPC     MW 5504   0.780   2.989   0.683  0.1438  0.1521 -0.3156
 1317OPC     OW 5505   2.643   4.685   4.797  0.0189 -0.1911  0.0530
 1317OPC    HW1 5506   2.591   4.739   4.753  2.3439  1.7432 -0.5136
 1317OPC    HW2 5507   2.713   4.734   4.816  1.1823 -2.3232  1.7519
 1317OPC     MW 5508   2.646   4.700   4.794  0.5341 -0.2201  0.2201
 1318OPC     OW 5509   4.173   1.565   1.801 -0.4997 -0.3910 -0.6409
 1318OPC    HW1 5510   4.120   1.621   1.841 -0.7089  0.7819 -2.4146
 1318OPC    HW2 5511   4.220   1.531   1.865 -1.3682  0.7529  0.6570
 1318OPC     MW 5512   4.172   1.568   1.816 -0.6590 -0.0488 -0.7111
 1319OPC     OW 5513   0.808   3.113   1.020  0.4201  0.0643  0.3132
 1319OPC    HW1 5514   0.882   3.099   0.977  1.1795 -0.1959  1.6482
 1319OPC    HW2 5515   0.753   3.143   0.958  0.5326 -2.9906 -1.4254
 1319OPC     MW 5516   0.811   3.116   1.004  0.5489 -0.4255  0.2536
 1320OPC     OW 5517   3.834   1.553   1.877 -0.6264 -0.0930  0.0390
 1320OPC    HW1 5518   3.747   1.550   1.882 -0.9357  2.1645 -2.0240
 1320OPC    HW2 5519   3.849   1.631   1.841  2.3204 -0.0935  1.0486
 1320OPC     MW 5520   3.823   1.564   1.872 -0.2367  0.2403 -0.1166
 1321OPC     OW 5521   2.738   0.127   0.411 -0.7566 -0.0607  0.1777
 1321OPC    HW1 5522   2.678   0.185   0.385  0.0917  0.4615 -0.6638
 1321OPC    HW2 5523   2.697   0.083   0.475 -2.2161 -0.0829 -0.7178
 1321OPC     MW 5524   2.723   0.129   0.417 -0.8470  0.0131 -0.0788
 1322OPC     OW 5525   4.798   2.638   3.385  0.7161  0.5006  0.2879
 1322OPC    HW1 5526   4.859   2.640   3.322  0.9668 -0.2536  0.4972
 1322OPC    HW2 5527   4.736   2.690   3.355  2.3326  2.9962  0.9800
 1322OPC     MW 5528   4.798   2.646   3.371  0.9918  0.7578  0.4210
 1323OPC     OW 5529   2.177   3.780   1.095  0.0347  0.1024  0.2864
 1323OPC    HW1 5530   2.252   3.813   1.063 -0.1722  1.5373  1.1702
 1323OPC    HW2 5531   2.194   3.769   1.180  0.0132 -1.9648  0.0679
 1323OPC     MW 5532   2.191   3.783   1.103  0.0011  0.0091  0.3846
 1324OPC     OW 5533   3.179   3.600   1.825 -0.1231 -0.5093  0.6614
 1324OPC    HW1 5534   3.218   3.622   1.900  0.2317 -1.5958  0.8171
 1324OPC    HW2 5535   3.176   3.513   1.829 -0.1052 -0.5823 -0.5792
 1324OPC     MW 5536   3.185   3.591   1.837 -0.0679 -0.6804  0.5011
 1325OPC     OW 5537   2.668   1.721   2.101 -0.0889  0.1459 -0.1580
 1325OPC    HW1 5538   2.700   1.746   2.178 -0.3332  1.4356 -0.4507
 1325OPC    HW2 5539   2.614   1.656   2.122 -1.2067  1.3720  0.9403
 1325OPC     MW 5540   2.665   1.715   2.116 -0.2902  0.5175 -0.0390
 1326OPC     OW 5541   0.242   4.117   0.050  0.3918 -0.2961  0.3456
 1326OPC    HW1 5542   0.232   4.041   0.092  0.3056  0.7680  2.3924
 1326OPC    HW2 5543   0.172   4.163   0.075  1.0338  0.8489  0.1050
 1326OPC     MW 5544   0.230   4.112   0.060  0.4739  0.0300  0.6124
 1327OPC     OW 5545   1.774   4.268   2.991 -0.3761  0.2921  0.3996
 1327OPC    HW1 5546   1.792   4.333   3.046 -0.8702  0.3397  0.5043
 1327OPC    HW2 5547   1.710   4.225   3.030  0.1325 -0.4310  0.4648
 1327OPC     MW 5548   1.767   4.271   3.005 -0.3740  0.1922  0.4246
 1328OPC     OW 5549   1.444   1.143   4.490  0.5256  0.1641  0.4433
 1328OPC    HW1 5550   1.383   1.202   4.471  1.4764  1.4071  1.0879
 1328OPC    HW2 5551   1.440   1.087   4.423 -1.7849 -0.2215  0.8288
 1328OPC     MW 5552   1.435   1.143   4.477  0.3248  0.2908  0.5953
 1329OPC     OW 5553   2.842   2.054   1.541  0.2468  0.1767 -0.5268
 1329OPC    HW1 5554   2.808   2.123   1.500 -0.0757  0.7055  0.5880
 1329OPC    HW2 5555   2.882   2.089   1.611 -0.5436 -0.8114  0.4530
 1329OPC     MW 5556   2.843   2.069   1.545  0.0825  0.1088 -0.2174
 1330OPC     OW 5557   3.526   0.695   1.146 -0.3642  0.3884 -0.0311
 1330OPC    HW1 5558   3.570   0.692   1.070 -0.4052 -0.5360 -0.0295
 1330OPC    HW2 5559   3.504   0.779   1.153  0.1407  0.5968 -0.7592
 1330OPC     MW 5560   3.529   0.707   1.136 -0.2958  0.2826 -0.1384
 1331OPC     OW 5561   4.164   2.731   3.306 -0.0963  0.0463 -0.5396
 1331OPC    HW1 5562   4.104   2.731   3.242 -0.0091  0.5943 -0.6308
 1331OPC    HW2 5563   4.134   2.672   3.363 -0.3919 -0.1445 -0.8882
 1331OPC     MW 5564   4.151   2.722   3.305 -0.1271  0.0991 -0.6046
 1332OPC     OW 5565   1.334   2.032   4.630 -0.2298 -0.0381 -0.3140
 1332OPC    HW1 5566   1.330   2.039   4.717 -2.1771 -0.9233 -0.2759
 1332OPC    HW2 5567   1.396   2.090   4.608 -2.0660  2.8681  1.4006
 1332OPC     MW 5568   1.342   2.042   4.640 -0.7887  0.2605 -0.0551
 1333OPC     OW 5569   1.986   3.349   0.771  0.0039 -0.5598  0.4527
 1333OPC    HW1 5570   1.952   3.334   0.850  0.2016 -2.0506  0.2896
 1333OPC    HW2 5571   2.072   3.355   0.787  0.0166 -0.5700  0.3873
 1333OPC     MW 5572   1.994   3.348   0.785  0.0349 -0.7815  0.4190
 1334OPC     OW 5573   1.647   4.512   4.508  0.2194 -0.2329 -0.1911
 1334OPC    HW1 5574   1.663   4.502   4.423 -2.6544 -2.2619 -0.6488
 1334OPC    HW2 5575   1.646   4.599   4.518  1.7243  0.0462 -1.9506
 1334OPC     MW 5576   1.649   4.523   4.497  0.0172 -0.4914 -0.5183
 1335OPC     OW 5577   1.427   1.454   1.911 -0.1744 -0.2508  0.1390
 1335OPC    HW1 5578   1.381   1.498   1.850  0.7021  0.9780  0.3265
 1335OPC    HW2 5579   1.387   1.476   1.985  0.2444  0.2346  0.2291
 1335OPC     MW 5580   1.414   1.464   1.913  0.0170  0.0024  0.1800
 1336OPC     OW 5581   3.357   4.304   0.240  0.4675  0.1438 -0.1164
 1336OPC    HW1 5582   3.414   4.275   0.300  1.8655  0.9620 -0.9947
 1336OPC    HW2 5583   3.405   4.355   0.189 -0.9411  0.3763 -1.2823
 1336OPC     MW 5584   3.373   4.307   0.242  0.4659  0.2990 -0.4184
 1337OPC     OW 5585   1.376   2.424   3.971  0.1179  0.4818 -0.1351
 1337OPC    HW1 5586   1.401   2.343   3.948  0.0476  0.5875 -0.5890
 1337OPC    HW2 5587   1.321   2.447   3.907  1.0494  1.3481 -0.6456
 1337OPC     MW 5588   1.372   2.415   3.958  0.2451  0.6254 -0.2775
 1338OPC     OW 5589   0.303   0.901   3.484 -0.6945 -0.5429  0.8938
 1338OPC    HW1 5590   0.325   0.951   3.551  0.8633 -0.4299  0.3271
 1338OPC    HW2 5591   0.379   0.874   3.451 -1.4308 -1.3061 -0.3042
 1338OPC     MW 5592   0.317   0.904   3.489 -0.5732 -0.6389  0.6331
 1339OPC     OW 5593   0.549   0.523   0.899  0.4336  0.2071  0.3220
 1339OPC    HW1 5594   0.609   0.529   0.962 -1.3179 -1.7979  2.3798
 1339OPC    HW2 5595   0.483   0.572   0.929 -0.5824 -1.1056  0.3753
 1339OPC     MW 5596   0.548   0.531   0.913  0.0248 -0.2830  0.6339
 1340OPC     OW 5597   3.420   2.986   3.875  0.3152  0.4188  0.5187
 1340OPC    HW1 5598   3.371   3.048   3.838  1.5681  1.3921  0.4434
 1340OPC    HW2 5599   3.378   2.912   3.855 -0.6000  1.1491 -0.3554
 1340OPC     MW 5600   3.406   2.984   3.867  0.3651  0.6707  0.3785
 1341OPC     OW 5601   3.101   2.448   4.563  0.1706 -0.0618 -0.9938
 1341OPC    HW1 5602   3.185   2.465   4.549  0.6405  0.8610  2.1441
 1341OPC    HW2 5603   3.102   2.366   4.593  0.0443  0.1698 -0.3528
 1341OPC     MW 5604   3.114   2.438   4.565  0.2213  0.1087 -0.4356
 1342OPC     OW 5605   4.401   0.099   2.174 -0.4187 -0.1202  0.4744
 1342OPC    HW1 5606   4.390   0.115   2.259 -0.7634  0.3622  0.3418
 1342OPC    HW2 5607   4.328   0.129   2.137  0.4617  1.3303 -0.1887
 1342OPC     MW 5608   4.389   0.106   2.181 -0.3395  0.1653  0.3568
 1343OPC     OW 5609   0.214   3.080   0.999  0.4288 -0.3244 -0.5643
 1343OPC    HW1 5610   0.217   3.101   1.084  1.1039 -2.1790 -0.1017
 1343OPC    HW2 5611   0.135   3.110   0.975  0.0223 -0.1814  0.8209
 1343OPC     MW 5612   0.203   3.088   1.008  0.4685 -0.5771 -0.2914
 1344OPC     OW 5613   3.191   1.023   1.743 -0.1419  0.2039 -0.1880
 1344OPC    HW1 5614   3.184   1.085   1.683 -1.4131 -0.4544 -0.7644
 1344OPC    HW2 5615   3.133   0.963   1.717  0.6324 -0.9601  0.6568
 1344OPC     MW 5616   3.182   1.023   1.730 -0.2153 -0.0653 -0.1484
 1345OPC     OW 5617   4.485   3.181   1.068  0.0165  0.3285 -0.2656
 1345OPC    HW1 5618   4.438   3.233   1.120  0.4636  0.8822 -0.4031
 1345OPC    HW2 5619   4.475   3.216   0.989 -0.1698 -0.1562 -0.4641
 1345OPC     MW 5620   4.477   3.194   1.064  0.0551  0.3387 -0.3151
 1346OPC     OW 5621   1.187   1.224   1.468 -0.5203  0.2465 -0.0665
 1346OPC    HW1 5622   1.192   1.249   1.551 -0.5889  1.5244 -0.4345
 1346OPC    HW2 5623   1.143   1.288   1.429 -0.9224 -0.5709 -1.0059
 1346OPC     MW 5624   1.181   1.237   1.474 -0.5899  0.3145 -0.2596
 1347OPC     OW 5625   1.055   4.039   1.353  0.2419  0.0686 -0.0678
 1347OPC    HW1 5626   1.098   3.963   1.353  2.0927  1.0251 -1.5933
 1347OPC    HW2 5627   0.985   4.023   1.304 -0.1505 -0.9794  0.7793
 1347OPC     MW 5628   1.051   4.025   1.346  0.4573  0.0551 -0.1681
 1348OPC     OW 5629   3.372   0.492   0.917  0.7554  0.3384  0.3510
 1348OPC    HW1 5630   3.361   0.468   1.000  0.3902 -2.8165 -0.4695
 1348OPC    HW2 5631   3.442   0.447   0.891 -0.4431 -0.5721 -1.5830
 1348OPC     MW 5632   3.381   0.482   0.925  0.5243 -0.2622 -0.0558
 1349OPC     OW 5633   1.209   4.027   4.395  0.0269  0.5528 -0.3749
 1349OPC    HW1 5634   1.254   4.005   4.323  0.4260  1.5135 -0.4413
 1349OPC    HW2 5635   1.269   4.026   4.458  0.0465  1.3164 -0.3662
 1349OPC     MW 5636   1.224   4.024   4.393  0.0888  0.8075 -0.3836
 1350OPC     OW 5637   2.078   3.555   0.387  0.5184 -0.0790  0.6083
 1350OPC    HW1 5638   2.088   3.570   0.472  0.2791 -0.4943  0.7133
 1350OPC    HW2 5639   2.123   3.481   0.373  1.5639  0.6142  0.1280
 1350OPC     MW 5640   2.086   3.546   0.397  0.6375 -0.0379  0.5529
 1351OPC     OW 5641   4.762   4.387   0.641  0.0051 -0.7488  0.2890
 1351OPC    HW1 5642   4.746   4.364   0.724 -0.9826 -0.1436  0.2826
 1351OPC    HW2 5643   4.760   4.311   0.598 -2.3977 -0.8334  0.3919
 1351OPC     MW 5644   4.759   4.372   0.647 -0.4959 -0.6716  0.3032
 1352OPC     OW 5645   2.590   0.583   2.257 -0.6160 -0.3060 -0.1777
 1352OPC    HW1 5646   2.605   0.532   2.188  0.0143 -0.1612 -0.1523
 1352OPC    HW2 5647   2.660   0.571   2.307 -0.0114  1.2454 -0.5799
 1352OPC     MW 5648   2.602   0.574   2.254 -0.4336 -0.0554 -0.2334
 1353OPC     OW 5649   3.005   1.958   4.344  0.0569  0.1939 -0.2358
 1353OPC    HW1 5650   3.006   1.934   4.428  3.2832  0.7622  0.0273
 1353OPC    HW2 5651   3.006   2.046   4.349  2.7090  0.2814 -0.6636
 1353OPC     MW 5652   3.006   1.968   4.357  0.9253  0.2908 -0.2601
 1354OPC     OW 5653   4.001   3.559   1.342 -1.0888  0.0038 -0.5095
 1354OPC    HW1 5654   3.986   3.476   1.319 -4.3811  0.8331 -1.9837
 1354OPC    HW2 5655   3.942   3.573   1.405 -1.4250  1.5357 -1.1371
 1354OPC     MW 5656   3.990   3.549   1.348 -1.6247  0.3526 -0.8200
 1355OPC     OW 5657   1.494   1.752   4.379 -1.4381 -0.0225 -0.3472
 1355OPC    HW1 5658   1.433   1.731   4.320 -3.5295 -0.5484  1.8469
 1355OPC    HW2 5659   1.455   1.736   4.455  1.6732 -0.9927  1.2247
 1355OPC     MW 5660   1.479   1.746   4.382 -1.2875 -0.2435  0.2089
 1356OPC     OW 5661   2.184   3.606   0.629 -0.5432 -0.0717  0.2860
 1356OPC    HW1 5662   2.205   3.691   0.628 -0.8365  0.0045  0.5128
 1356OPC    HW2 5663   2.138   3.597   0.703  1.2330 -0.8581  1.3519
 1356OPC     MW 5664   2.180   3.617   0.640 -0.3240 -0.1767  0.4769
 1357OPC     OW 5665   0.668   0.417   3.287 -0.1825  0.0399  0.0175
 1357OPC    HW1 5666   0.582   0.414   3.271 -0.2937  0.2202  0.5575
 1357OPC    HW2 5667   0.672   0.444   3.370  0.4078  0.4159 -0.1310
 1357OPC     MW 5668   0.656   0.421   3.297 -0.1117  0.1221  0.0753
 1358OPC     OW 5669   3.745   4.627   4.121 -0.8638 -0.2303 -0.0237
 1358OPC    HW1 5670   3.777   4.706   4.139  0.0046 -0.6845  0.5211
 1358OPC    HW2 5671   3.755   4.619   4.035 -1.9391  0.6537 -0.2514
 1358OPC     MW 5672   3.751   4.637   4.111 -0.8943 -0.1671  0.0234
 1359OPC     OW 5673   0.025   3.440   2.586 -0.3273 -0.1013 -0.0387
 1359OPC    HW1 5674   0.011   3.372   2.533 -1.1970  1.1494 -1.5034
 1359OPC    HW2 5675  -0.011   3.507   2.543 -1.0021  1.0167  2.1050
 1359OPC     MW 5676   0.018   3.440   2.572 -0.5555  0.2486  0.0616
 1360OPC     OW 5677   2.277   4.516   2.863 -0.7667 -0.0302  0.6620
 1360OPC    HW1 5678   2.351   4.540   2.901 -0.2451 -1.0369  0.3125
 1360OPC    HW2 5679   2.303   4.484   2.786 -1.2225 -3.1651  1.6907
 1360OPC     MW 5680   2.292   4.515   2.857 -0.7571 -0.6418  0.7623
 1361OPC     OW 5681   2.470   1.253   4.631  0.2187  0.2560  0.5717
 1361OPC    HW1 5682   2.498   1.267   4.712  1.0840 -0.3306  0.3844
 1361OPC    HW2 5683   2.477   1.330   4.592  0.1843  0.4429  0.9344
 1361OPC     MW 5684   2.475   1.266   4.637  0.3414  0.1969  0.5977
 1362OPC     OW 5685   1.454   2.967   2.295 -0.6544  0.0801  0.3773
 1362OPC    HW1 5686   1.515   2.937   2.350  0.8443 -1.4356 -1.9386
 1362OPC    HW2 5687   1.419   2.895   2.262 -2.3679  0.9509  0.2024
 1362OPC     MW 5688   1.458   2.952   2.298 -0.6860 -0.0151  0.0094
 1363OPC     OW 5689   1.759   3.071   1.635  0.0335  0.7366  0.4684
 1363OPC    HW1 5690   1.719   3.015   1.688 -1.1184 -0.2386 -1.3322
 1363OPC    HW2 5691   1.834   3.088   1.677 -0.5497 -0.4026  2.1134
 1363OPC     MW 5692   1.764   3.065   1.649 -0.2227  0.4243  0.4454
 1364OPC     OW 5693   3.207   1.065   1.422 -0.8311  1.2681 -0.1964
 1364OPC    HW1 5694   3.161   1.139   1.413 -1.6464  1.3017  2.8747
 1364OPC    HW2 5695   3.149   1.003   1.404 -0.3868  1.3309 -1.9465
 1364OPC     MW 5696   3.192   1.067   1.418 -0.8860  1.2824 -0.0012
 1365OPC     OW 5697   4.848   0.082   2.399 -0.5406 -0.0065 -0.0793
 1365OPC    HW1 5698   4.887   0.089   2.322  0.1777  0.3906  0.3060
 1365OPC    HW2 5699   4.914   0.068   2.454 -0.9457  0.5895  0.5803
 1365OPC     MW 5700   4.863   0.081   2.396 -0.4942  0.1402  0.0751
 1366OPC     OW 5701   4.649   2.613   4.300 -0.9617 -0.5147 -0.0194
 1366OPC    HW1 5702   4.565   2.636   4.302 -0.8460 -0.1040  0.1205
 1366OPC    HW2 5703   4.689   2.679   4.259 -0.7067 -0.7154 -0.1059
 1366OPC     MW 5704   4.643   2.626   4.294 -0.9072 -0.4836 -0.0114
 1367OPC     OW 5705   1.333   0.040   1.592 -0.8554 -0.4264 -0.1186
 1367OPC    HW1 5706   1.341  -0.037   1.631 -1.1567 -0.7935 -0.7682
 1367OPC    HW2 5707   1.315   0.020   1.509  0.3914  0.3314 -0.6037
 1367OPC     MW 5708   1.332   0.026   1.586 -0.7157 -0.3687 -0.2862
 1368OPC     OW 5709   0.228   2.009   0.499 -0.4209  0.2308  0.0929
 1368OPC    HW1 5710   0.305   2.013   0.540 -0.3546  0.0069 -0.0097
 1368OPC    HW2 5711   0.185   2.078   0.530 -0.7679 -0.4997  1.3580
 1368OPC     MW 5712   0.233   2.019   0.510 -0.4624  0.0898  0.2646
 1369OPC     OW 5713   3.829   0.526   3.746 -0.1139 -0.1482  0.1830
 1369OPC    HW1 5714   3.778   0.548   3.679 -0.3946 -1.1708  0.0432
 1369OPC    HW2 5715   3.876   0.460   3.715 -0.0880 -0.4820  0.9177
 1369OPC     MW 5716   3.828   0.520   3.732 -0.1514 -0.3486  0.2711
 1370OPC     OW 5717   3.721   2.624   1.204 -0.0168  0.7767  0.1760
 1370OPC    HW1 5718   3.782   2.563   1.189  0.4433  1.3651 -0.3870
 1370OPC    HW2 5719   3.700   2.612   1.288 -0.7723 -0.9037 -0.2085
 1370OPC     MW 5720   3.727   2.613   1.214 -0.0606  0.6155  0.0360
 1371OPC     OW 5721   4.526   1.803   1.867 -0.5241 -0.0800  0.5300
 1371OPC    HW1 5722   4.597   1.844   1.838 -0.9340 -0.2235 -0.7686
 1371OPC    HW2 5723   4.463   1.831   1.812 -0.9808 -1.7572  0.1552
 1371OPC     MW 5724   4.527   1.814   1.854 -0.6523 -0.3489  0.2828
 1372OPC     OW 5725   3.440   1.466   0.351 -0.0551  0.1823  0.2739
 1372OPC    HW1 5726   3.479   1.527   0.303 -1.5494 -0.2843 -1.6419
 1372OPC    HW2 5727   3.473   1.391   0.322 -1.3432 -0.1390 -0.4557
 1372OPC     MW 5728   3.450   1.464   0.340 -0.4662  0.0659 -0.1169
 1373OPC     OW 5729   1.822   4.139   0.245  0.4796  0.3477 -0.4602
 1373OPC    HW1 5730   1.768   4.172   0.305  0.2538  0.1661 -0.5626
 1373OPC    HW2 5731   1.779   4.150   0.170  0.3754 -0.2418 -0.4881
 1373OPC     MW 5732   1.808   4.146   0.242  0.4308  0.2337 -0.4794
 1374OPC     OW 5733   2.678   0.870   0.472 -0.2165 -0.5409 -0.2682
 1374OPC    HW1 5734   2.739   0.820   0.511  1.3342  0.9094 -0.6888
 1374OPC    HW2 5735   2.672   0.939   0.525 -1.0781 -0.3940 -0.5474
 1374OPC     MW 5736   2.686   0.873   0.485 -0.1147 -0.3049 -0.3716
 1375OPC     OW 5737   2.407   1.780   2.836 -0.4323 -0.0148  0.3342
 1375OPC    HW1 5738   2.426   1.864   2.851  0.3733 -0.1069 -0.0872
 1375OPC    HW2 5739   2.394   1.776   2.750 -0.1061 -0.3816  0.2980
 1375OPC     MW 5740   2.408   1.791   2.826 -0.2650 -0.0827  0.2667
 1376OPC     OW 5741   4.087   3.778   0.272 -0.2123  0.3825  0.4722
 1376OPC    HW1 5742   4.073   3.797   0.188 -1.8012  0.0251  0.6328
 1376OPC    HW2 5743   4.117   3.853   0.305  1.5424  0.2259 -0.6217
 1376OPC     MW 5744   4.089   3.792   0.264 -0.1876  0.3066  0.3343
 1377OPC     OW 5745   2.660   4.703   3.826 -0.0464 -0.6313 -0.5054
 1377OPC    HW1 5746   2.717   4.769   3.825  0.0410 -0.6839  0.3877
 1377OPC    HW2 5747   2.702   4.640   3.783 -0.3725  0.0672 -1.9167
 1377OPC     MW 5748   2.675   4.704   3.819 -0.0817 -0.5359 -0.5821
 1378OPC     OW 5749   0.547   1.206   3.486 -0.6025  0.4931 -0.2060
 1378OPC    HW1 5750   0.495   1.179   3.550 -0.3748  0.0002 -0.2228
 1378OPC    HW2 5751   0.507   1.179   3.414  0.3080 -1.0616 -0.1727
 1378OPC     MW 5752   0.534   1.198   3.485 -0.4344  0.1906 -0.2036
 1379OPC     OW 5753   2.054   1.576   3.600  0.7212 -0.1760 -0.0661
 1379OPC    HW1 5754   2.086   1.652   3.574  1.1882 -0.0574  0.8123
 1379OPC    HW2 5755   1.968   1.589   3.603  0.8820  0.6771  1.1756
 1379OPC     MW 5756   2.046   1.589   3.597  0.8140 -0.0324  0.2471
 1380OPC     OW 5757   1.730   1.391   4.139 -0.1456  0.0771  0.3431
 1380OPC    HW1 5758   1.645   1.412   4.143 -0.7403 -2.1021  1.0990
 1380OPC    HW2 5759   1.770   1.461   4.170 -1.8869  0.2972  2.3340
 1380OPC     MW 5760   1.723   1.404   4.144 -0.4907 -0.2123  0.7491
 1381OPC     OW 5761   0.964   0.088   2.701  0.6512  0.6815 -0.2408
 1381OPC    HW1 5762   0.961   0.158   2.753  0.8514 -0.0080  0.7254
 1381OPC    HW2 5763   0.998   0.119   2.627 -0.9286  1.9833 -0.4784
 1381OPC     MW 5764   0.969   0.102   2.698  0.4474  0.7719 -0.1330
 1382OPC     OW 5765   2.854   0.831   4.785  0.5018 -0.5558 -0.6209
 1382OPC    HW1 5766   2.804   0.781   4.837 -0.1667  0.3253 -0.3878
 1382OPC    HW2 5767   2.935   0.810   4.809  0.2165 -0.5236  0.4528
 1382OPC     MW 5768   2.859   0.821   4.796  0.3608 -0.4209 -0.4280
 1383OPC     OW 5769   0.178   0.920   2.816  0.3051  0.0664 -0.0035
 1383OPC    HW1 5770   0.177   1.007   2.822 -1.6143 -0.0078  1.8389
 1383OPC    HW2 5771   0.142   0.893   2.890 -0.6630 -2.2896 -1.2025
 1383OPC     MW 5772   0.173   0.928   2.828 -0.1214 -0.2926  0.0916
 1384OPC     OW 5773   1.851   3.183   3.774  0.2943 -0.1857  0.1575
 1384OPC    HW1 5774   1.814   3.204   3.850 -0.9886  0.3838 -0.5984
 1384OPC    HW2 5775   1.861   3.259   3.733  0.1695 -0.5583 -0.5981
 1384OPC     MW 5776   1.847   3.197   3.779  0.0864 -0.1565 -0.0659
 1385OPC     OW 5777   4.054   1.217   2.340 -0.3871 -0.0992  0.2077
 1385OPC    HW1 5778   4.046   1.299   2.313 -1.9365 -0.2071  0.2569
 1385OPC    HW2 5779   4.068   1.224   2.426 -1.2823  0.1050  0.3419
 1385OPC     MW 5780   4.055   1.230   2.349 -0.7482 -0.0850  0.2348
 1386OPC     OW 5781   0.637   0.832   0.463 -0.3060  0.0515 -0.1444
 1386OPC    HW1 5782   0.610   0.764   0.415  0.5900 -0.8258  0.5402
 1386OPC    HW2 5783   0.631   0.802   0.545  0.4483  0.6705  0.1481
 1386OPC     MW 5784   0.632   0.818   0.468 -0.0622  0.0133 -0.0001
 1387OPC     OW 5785   1.001   0.786   0.729  0.1937 -0.3979  0.0226
 1387OPC    HW1 5786   1.083   0.775   0.756  0.5072  0.6227 -0.4804
 1387OPC    HW2 5787   1.005   0.855   0.675 -0.8240 -0.9310 -0.7837
 1387OPC     MW 5788   1.014   0.795   0.725  0.0898 -0.3259 -0.1708
 1388OPC     OW 5789   2.787   2.827   4.253 -0.1828 -0.3036 -0.1583
 1388OPC    HW1 5790   2.733   2.791   4.195 -0.7251 -0.9038  0.7090
 1388OPC    HW2 5791   2.860   2.781   4.244 -0.4878 -0.8503  0.1086
 1388OPC     MW 5792   2.790   2.815   4.243 -0.3079 -0.4729  0.0091
 1389OPC     OW 5793   3.098   0.938   0.561  0.3435 -0.2156  0.5241
 1389OPC    HW1 5794   3.028   0.990   0.565  0.4384 -0.0144 -0.2396
 1389OPC    HW2 5795   3.134   0.947   0.640 -1.2839 -1.4767  1.4753
 1389OPC     MW 5796   3.093   0.947   0.573  0.1171 -0.3722  0.5518
[truncated: 609,716 more chars]
