# Supplementary material for: Metallicious: Automated Force-Field Parameterization of Covalently Bound Metals for Supramolecular Structures
Source: J Chem Theory Comput. 2024 Oct 7;20(20):9060–71. doi: 10.1021/acs.jctc.4c00850 (PMC11500408; doi:10.1021/acs.jctc.4c00850)
Supplement: Supplementary file 2 — ct4c00850_si_002.zip [file ct4c00850_si_002.zip › SI_MD_input/Ga4L6/metallicious/1_em.gro]

Gyas ROwers Mature At Cryogenic Speed
14248
    1Ga      Ga    1   2.549   3.269   2.540
    2Ga      Ga    2   3.124   2.137   2.339
    3Ga      Ga    3   2.052   2.192   3.010
    4Ga      Ga    4   2.016   2.451   1.778
    5UNL     O0    5   2.591   1.816   2.294
    5UNL     C1    6   2.686   1.894   2.297
    5UNL     C2    7   2.816   1.856   2.357
    5UNL     C3    8   2.942   1.936   2.338
    5UNL     O4    9   2.957   2.039   2.275
    5UNL     C5   10   3.074   1.885   2.404
    5UNL     O6   11   3.174   1.953   2.389
    5UNL     C7   12   3.066   1.759   2.479
    5UNL     C8   13   2.946   1.693   2.494
    5UNL     C9   14   2.824   1.741   2.435
    5UNL    N10   15   2.682   2.019   2.243
    5UNL    C11   16   2.586   2.086   2.161
    5UNL    C12   17   2.624   2.197   2.079
    5UNL    C13   18   2.530   2.256   1.989
    5UNL    C14   19   2.569   2.364   1.906
    5UNL    N15   20   2.478   2.428   1.817
    5UNL    C16   21   2.500   2.476   1.691
    5UNL    C17   22   2.386   2.543   1.626
    5UNL    C18   23   2.248   2.540   1.683
    5UNL    O19   24   2.211   2.486   1.786
    5UNL    C20   25   2.133   2.611   1.606
    5UNL    O21   26   2.021   2.601   1.653
    5UNL    C22   27   2.169   2.681   1.482
    5UNL    C23   28   2.299   2.679   1.436
    5UNL    C24   29   2.405   2.611   1.506
    5UNL    O25   30   2.608   2.465   1.636
    5UNL    C26   31   2.701   2.415   1.915
    5UNL    C27   32   2.793   2.359   2.004
    5UNL    C28   33   2.755   2.252   2.086
    5UNL    C29   34   2.397   2.205   1.985
    5UNL    C30   35   2.359   2.099   2.068
    5UNL    C31   36   2.452   2.040   2.155
    5UNL    H32   37   3.158   1.722   2.524
    5UNL    H33   38   2.943   1.601   2.552
    5UNL    H34   39   2.734   1.682   2.453
    5UNL    H35   40   2.766   2.069   2.265
    5UNL    H36   41   2.384   2.441   1.847
    5UNL    H37   42   2.089   2.731   1.428
    5UNL    H38   43   2.323   2.731   1.344
    5UNL    H39   44   2.504   2.614   1.461
    5UNL    H40   45   2.731   2.500   1.854
    5UNL    H41   46   2.893   2.401   2.012
    5UNL    H42   47   2.827   2.215   2.158
    5UNL    H43   48   2.322   2.248   1.919
    5UNL    H44   49   2.257   2.062   2.066
    5UNL    H45   50   2.418   1.959   2.220
    6UNL     O0   51   1.718   2.521   2.631
    6UNL     C1   52   1.814   2.481   2.696
    6UNL     C2   53   1.815   2.482   2.844
    6UNL     C3   54   1.906   2.395   2.923
    6UNL     O4   55   1.974   2.305   2.877
    6UNL     C5   56   1.910   2.407   3.077
    6UNL     O6   57   1.985   2.330   3.136
    6UNL     C7   58   1.821   2.507   3.137
    6UNL     C8   59   1.735   2.582   3.058
    6UNL     C9   60   1.732   2.569   2.914
    6UNL    N10   61   1.927   2.431   2.640
    6UNL    C11   62   1.959   2.408   2.504
    6UNL    C12   63   1.932   2.284   2.439
    6UNL    C13   64   1.973   2.264   2.303
    6UNL    C14   65   1.942   2.141   2.237
    6UNL    N15   66   1.971   2.125   2.098
    6UNL    C16   67   1.968   2.017   2.015
    6UNL    C17   68   1.977   2.048   1.870
    6UNL    C18   69   2.006   2.185   1.818
    6UNL    O19   70   2.033   2.284   1.884
    6UNL    C20   71   2.003   2.210   1.665
    6UNL    O21   72   2.020   2.324   1.627
    6UNL    C22   73   1.978   2.093   1.579
    6UNL    C23   74   1.956   1.968   1.634
    6UNL    C24   75   1.957   1.947   1.777
    6UNL    O25   76   1.949   1.903   2.054
    6UNL    C26   77   1.874   2.040   2.308
    6UNL    C27   78   1.839   2.057   2.443
    6UNL    C28   79   1.867   2.178   2.508
    6UNL    C29   80   2.045   2.368   2.238
    6UNL    C30   81   2.076   2.487   2.305
    6UNL    C31   82   2.033   2.508   2.437
    6UNL    H32   83   1.824   2.519   3.245
    6UNL    H33   84   1.670   2.654   3.105
    6UNL    H34   85   1.664   2.633   2.859
    6UNL    H35   86   1.997   2.406   2.707
    6UNL    H36   87   1.991   2.209   2.047
    6UNL    H37   88   1.976   2.109   1.471
    6UNL    H38   89   1.937   1.885   1.568
    6UNL    H39   90   1.938   1.845   1.810
    6UNL    H40   91   1.848   1.945   2.261
    6UNL    H41   92   1.790   1.977   2.498
    6UNL    H42   93   1.840   2.189   2.612
    6UNL    H43   94   2.082   2.356   2.137
    6UNL    H44   95   2.136   2.563   2.256
    6UNL    H45   96   2.058   2.600   2.488
    7UNL     O0   97   1.819   2.801   2.258
    7UNL     C1   98   1.878   2.739   2.172
    7UNL     C2   99   1.809   2.632   2.096
    7UNL     C3  100   1.868   2.567   1.975
    7UNL     O4  101   1.983   2.572   1.936
    7UNL     C5  102   1.776   2.479   1.886
    7UNL     O6  103   1.819   2.446   1.777
    7UNL     C7  104   1.644   2.446   1.942
    7UNL     C8  105   1.602   2.499   2.062
    7UNL     C9  106   1.682   2.593   2.135
    7UNL    N10  107   2.005   2.767   2.130
    7UNL    C11  108   2.100   2.866   2.169
    7UNL    C12  109   2.224   2.881   2.099
    7UNL    C13  110   2.319   2.979   2.141
    7UNL    C14  111   2.444   2.992   2.074
    7UNL    N15  112   2.544   3.077   2.126
    7UNL    C16  113   2.625   3.168   2.065
    7UNL    C17  114   2.696   3.260   2.157
    7UNL    C18  115   2.672   3.262   2.304
    7UNL    O19  116   2.602   3.187   2.368
    7UNL    C20  117   2.740   3.372   2.390
    7UNL    O21  118   2.711   3.374   2.508
    7UNL    C22  119   2.830   3.465   2.321
    7UNL    C23  120   2.850   3.455   2.185
    7UNL    C24  121   2.783   3.356   2.105
    7UNL    O25  122   2.632   3.182   1.944
    7UNL    C26  123   2.472   2.912   1.962
    7UNL    C27  124   2.378   2.817   1.918
    7UNL    C28  125   2.256   2.800   1.987
    7UNL    C29  126   2.286   3.065   2.250
    7UNL    C30  127   2.162   3.054   2.315
    7UNL    C31  128   2.071   2.955   2.276
    7UNL    H32  129   1.580   2.381   1.884
    7UNL    H33  130   1.504   2.473   2.100
    7UNL    H34  131   1.639   2.635   2.225
    7UNL    H35  132   2.034   2.701   2.061
    7UNL    H36  133   2.549   3.083   2.226
    7UNL    H37  134   2.876   3.543   2.381
    7UNL    H38  135   2.916   3.526   2.136
    7UNL    H39  136   2.803   3.358   1.998
    7UNL    H40  137   2.567   2.920   1.912
    7UNL    H41  138   2.401   2.754   1.832
    7UNL    H42  139   2.188   2.723   1.951
    7UNL    H43  140   2.355   3.140   2.285
    7UNL    H44  141   2.137   3.120   2.397
    7UNL    H45  142   1.979   2.948   2.331
    8UNL     O0  143   2.605   2.423   2.900
    8UNL     C1  144   2.491   2.380   2.899
    8UNL     C2  145   2.454   2.258   2.976
    8UNL     C3  146   2.314   2.225   3.011
    8UNL     O4  147   2.215   2.284   2.972
    8UNL     C5  148   2.283   2.108   3.108
    8UNL     O6  149   2.167   2.095   3.143
    8UNL     C7  150   2.398   2.027   3.150
    8UNL     C8  151   2.525   2.056   3.104
    8UNL     C9  152   2.552   2.169   3.018
    8UNL    N10  153   2.387   2.446   2.840
    8UNL    C11  154   2.382   2.570   2.771
    8UNL    C12  155   2.287   2.671   2.804
    8UNL    C13  156   2.284   2.795   2.732
    8UNL    C14  157   2.193   2.898   2.770
    8UNL    N15  158   2.197   3.026   2.705
    8UNL    C16  159   2.107   3.129   2.699
    8UNL    C17  160   2.150   3.251   2.627
    8UNL    C18  161   2.283   3.264   2.561
    8UNL    O19  162   2.369   3.178   2.549
    8UNL    C20  163   2.323   3.400   2.497
    8UNL    O21  164   2.436   3.409   2.454
    8UNL    C22  165   2.221   3.507   2.498
    8UNL    C23  166   2.099   3.485   2.558
    8UNL    C24  167   2.065   3.360   2.622
    8UNL    O25  168   1.998   3.125   2.754
    8UNL    C26  169   2.104   2.875   2.877
    8UNL    C27  170   2.102   2.752   2.944
    8UNL    C28  171   2.193   2.651   2.909
    8UNL    C29  172   2.373   2.810   2.621
    8UNL    C30  173   2.463   2.709   2.586
    8UNL    C31  174   2.470   2.591   2.663
    8UNL    H32  175   2.380   1.944   3.218
    8UNL    H33  176   2.608   1.994   3.135
    8UNL    H34  177   2.655   2.185   2.988
    8UNL    H35  178   2.300   2.398   2.852
    8UNL    H36  179   2.283   3.049   2.659
    8UNL    H37  180   2.247   3.602   2.454
    8UNL    H38  181   2.027   3.567   2.561
    8UNL    H39  182   1.967   3.355   2.668
    8UNL    H40  183   2.036   2.952   2.910
    8UNL    H41  184   2.031   2.734   3.025
    8UNL    H42  185   2.190   2.558   2.964
    8UNL    H43  186   2.371   2.900   2.561
    8UNL    H44  187   2.529   2.722   2.501
    8UNL    H45  188   2.543   2.515   2.637
    9UNL     O0  189   3.122   2.703   2.071
    9UNL     C1  190   3.099   2.597   2.128
    9UNL     C2  191   3.165   2.472   2.085
    9UNL     C3  192   3.152   2.341   2.158
    9UNL     O4  193   3.079   2.316   2.252
    9UNL     C5  194   3.237   2.220   2.110
    9UNL     O6  195   3.231   2.117   2.175
    9UNL     C7  196   3.315   2.237   1.986
    9UNL     C8  197   3.317   2.359   1.921
    9UNL     C9  198   3.245   2.474   1.971
    9UNL    N10  199   3.015   2.587   2.235
    9UNL    C11  200   2.938   2.687   2.303
    9UNL    C12  201   2.899   2.671   2.440
    9UNL    C13  202   2.821   2.773   2.504
    9UNL    C14  203   2.784   2.760   2.642
    9UNL    N15  204   2.714   2.865   2.708
    9UNL    C16  205   2.694   2.895   2.840
    9UNL    C17  206   2.618   3.020   2.864
    9UNL    C18  207   2.600   3.126   2.761
    9UNL    O19  208   2.638   3.124   2.645
    9UNL    C20  209   2.528   3.258   2.800
    9UNL    O21  210   2.529   3.347   2.717
    9UNL    C22  211   2.466   3.264   2.933
    9UNL    C23  212   2.486   3.161   3.023
    9UNL    C24  213   2.563   3.043   2.990
    9UNL    O25  214   2.738   2.829   2.931
    9UNL    C26  215   2.818   2.642   2.710
    9UNL    C27  216   2.892   2.540   2.647
    9UNL    C28  217   2.934   2.555   2.514
    9UNL    C29  218   2.782   2.887   2.429
    9UNL    C30  219   2.820   2.902   2.294
    9UNL    C31  220   2.897   2.803   2.233
    9UNL    H32  221   3.372   2.152   1.949
    9UNL    H33  222   3.376   2.369   1.831
    9UNL    H34  223   3.256   2.565   1.914
    9UNL    H35  224   3.008   2.493   2.270
    9UNL    H36  225   2.662   2.929   2.650
    9UNL    H37  226   2.407   3.351   2.957
    9UNL    H38  227   2.442   3.168   3.122
    9UNL    H39  228   2.574   2.967   3.066
    9UNL    H40  229   2.783   2.625   2.812
    9UNL    H41  230   2.915   2.448   2.701
    9UNL    H42  231   2.991   2.475   2.469
    9UNL    H43  232   2.721   2.965   2.473
    9UNL    H44  233   2.789   2.990   2.238
    9UNL    H45  234   2.923   2.817   2.128
   10UNL     O0  235   2.894   2.083   2.893
   10UNL     C1  236   2.925   2.104   2.777
   10UNL     C2  237   3.065   2.134   2.737
   10UNL     C3  238   3.103   2.171   2.597
   10UNL     O4  239   3.029   2.187   2.502
   10UNL     C5  240   3.252   2.192   2.560
   10UNL     O6  241   3.277   2.211   2.442
   10UNL     C7  242   3.348   2.184   2.671
   10UNL     C8  243   3.305   2.157   2.800
   10UNL     C9  244   3.166   2.132   2.832
   10UNL    N10  245   2.838   2.099   2.672
   10UNL    C11  246   2.696   2.095   2.671
   10UNL    C12  247   2.621   1.976   2.694
   10UNL    C13  248   2.478   1.982   2.693
   10UNL    C14  249   2.402   1.866   2.725
   10UNL    N15  250   2.262   1.876   2.747
   10UNL    C16  251   2.164   1.782   2.746
   10UNL    C17  252   2.045   1.816   2.828
   10UNL    C18  253   2.022   1.952   2.887
   10UNL    O19  254   2.088   2.052   2.869
   10UNL    C20  255   1.902   1.972   2.984
   10UNL    O21  256   1.893   2.080   3.039
   10UNL    C22  257   1.811   1.857   3.003
   10UNL    C23  258   1.835   1.738   2.937
   10UNL    C24  259   1.949   1.718   2.852
   10UNL    O25  260   2.179   1.673   2.695
   10UNL    C26  261   2.468   1.743   2.744
   10UNL    C27  262   2.608   1.734   2.734
   10UNL    C28  263   2.684   1.851   2.714
   10UNL    C29  264   2.415   2.104   2.658
   10UNL    C30  265   2.491   2.218   2.625
   10UNL    C31  266   2.631   2.213   2.634
   10UNL    H32  267   3.453   2.200   2.648
   10UNL    H33  268   3.377   2.152   2.879
   10UNL    H34  269   3.143   2.110   2.935
   10UNL    H35  270   2.882   2.120   2.585
   10UNL    H36  271   2.231   1.963   2.786
   10UNL    H37  272   1.727   1.871   3.070
   10UNL    H38  273   1.767   1.655   2.953
   10UNL    H39  274   1.959   1.620   2.808
   10UNL    H40  275   2.412   1.653   2.767
   10UNL    H41  276   2.657   1.638   2.741
   10UNL    H42  277   2.793   1.844   2.709
   10UNL    H43  278   2.307   2.112   2.652
   10UNL    H44  279   2.441   2.309   2.594
   10UNL    H45  280   2.688   2.303   2.612
   11K        K  281   1.241   1.331   1.049
   12K        K  282   3.869   3.998   2.495
   13K        K  283   1.501   4.391   3.308
   14K        K  284   0.770   1.910   4.663
   15K        K  285   1.425   2.887   0.134
   16K        K  286   2.240   0.289   0.618
   17K        K  287   4.449   3.570   2.033
   18K        K  288   1.278   0.268   0.525
   19K        K  289   3.351   4.460   1.357
   20K        K  290   3.462   0.089   3.232
   21K        K  291   1.849   0.287   3.520
   22K        K  292   3.094   4.681   4.040
   23OPC     OW  293   3.674   3.865   0.122
   23OPC    HW1  294   3.710   3.808   0.066
   23OPC    HW2  295   3.741   3.891   0.170
   23OPC     MW  296   3.689   3.860   0.121
   24OPC     OW  297   1.976   0.337   2.628
   24OPC    HW1  298   1.963   0.423   2.638
   24OPC    HW2  299   2.058   0.332   2.598
   24OPC     MW  300   1.986   0.349   2.625
   25OPC     OW  301   3.131   0.131   0.839
   25OPC    HW1  302   3.123   0.135   0.752
   25OPC    HW2  303   3.113   0.212   0.865
   25OPC     MW  304   3.127   0.143   0.830
   26OPC     OW  305   4.120   1.291   3.069
   26OPC    HW1  306   4.087   1.352   3.017
   26OPC    HW2  307   4.061   1.227   3.065
   26OPC     MW  308   4.106   1.290   3.061
   27OPC     OW  309   2.825   4.254   1.302
   27OPC    HW1  310   2.764   4.264   1.363
   27OPC    HW2  311   2.877   4.192   1.335
   27OPC     MW  312   2.824   4.246   1.316
   28OPC     OW  313   1.401   3.883   2.194
   28OPC    HW1  314   1.317   3.869   2.213
   28OPC    HW2  315   1.431   3.804   2.173
   28OPC     MW  316   1.393   3.869   2.194
   29OPC     OW  317   3.464   2.247   1.063
   29OPC    HW1  318   3.429   2.213   0.991
   29OPC    HW2  319   3.419   2.321   1.075
   29OPC     MW  320   3.452   2.253   1.054
   30OPC     OW  321   1.596   3.858   1.886
   30OPC    HW1  322   1.570   3.926   1.934
   30OPC    HW2  323   1.529   3.802   1.892
   30OPC     MW  324   1.582   3.860   1.894
   31OPC     OW  325   0.948   4.728   2.631
   31OPC    HW1  326   0.935   4.650   2.668
   31OPC    HW2  327   0.977   4.708   2.551
   31OPC     MW  328   0.950   4.713   2.625
   32OPC     OW  329   0.203   3.686   1.327
   32OPC    HW1  330   0.226   3.760   1.365
   32OPC    HW2  331   0.149   3.711   1.263
   32OPC     MW  332   0.198   3.700   1.323
   33OPC     OW  333   4.269   1.779   1.466
   33OPC    HW1  334   4.297   1.860   1.451
   33OPC    HW2  335   4.184   1.789   1.479
   33OPC     MW  336   4.261   1.792   1.466
   34OPC     OW  337   0.509   2.611   2.068
   34OPC    HW1  338   0.590   2.579   2.065
   34OPC    HW2  339   0.509   2.659   2.142
   34OPC     MW  340   0.521   2.614   2.079
   35OPC     OW  341   1.265   3.941   3.966
   35OPC    HW1  342   1.304   3.929   3.889
   35OPC    HW2  343   1.180   3.927   3.949
   35OPC     MW  344   1.258   3.937   3.952
   36OPC     OW  345   0.837   0.494   1.066
   36OPC    HW1  346   0.797   0.428   1.024
   36OPC    HW2  347   0.898   0.454   1.113
   36OPC     MW  348   0.840   0.478   1.067
   37OPC     OW  349   0.245   0.042   1.385
   37OPC    HW1  350   0.259   4.965   1.438
   37OPC    HW2  351   0.166   0.071   1.410
   37OPC     MW  352   0.235   0.036   1.397
   38OPC     OW  353   2.163   0.480   1.583
   38OPC    HW1  354   2.197   0.420   1.530
   38OPC    HW2  355   2.138   0.433   1.653
   38OPC     MW  356   2.164   0.464   1.586
   39OPC     OW  357   2.082   0.911   3.914
   39OPC    HW1  358   2.029   0.972   3.948
   39OPC    HW2  359   2.149   0.958   3.882
   39OPC     MW  360   2.084   0.927   3.914
   40OPC     OW  361   0.636   0.750   2.051
   40OPC    HW1  362   0.586   0.819   2.068
   40OPC    HW2  363   0.642   0.750   1.964
   40OPC     MW  364   0.630   0.760   2.041
   41OPC     OW  365   0.912   4.211   3.023
   41OPC    HW1  366   0.967   4.244   2.964
   41OPC    HW2  367   0.961   4.154   3.068
   41OPC     MW  368   0.927   4.207   3.021
   42OPC     OW  369   0.746   2.834   4.631
   42OPC    HW1  370   0.801   2.886   4.586
   42OPC    HW2  371   0.669   2.876   4.625
   42OPC     MW  372   0.743   2.848   4.623
   43OPC     OW  373   4.025   2.933   2.315
   43OPC    HW1  374   4.081   2.964   2.255
   43OPC    HW2  375   3.965   2.996   2.320
   43OPC     MW  376   4.024   2.947   2.307
   44OPC     OW  377   3.569   2.107   4.759
   44OPC    HW1  378   3.611   2.033   4.777
   44OPC    HW2  379   3.508   2.111   0.029
   44OPC     MW  380   3.566   2.097   4.771
   45OPC     OW  381   3.063   4.321   1.946
   45OPC    HW1  382   3.010   4.265   1.987
   45OPC    HW2  383   3.034   4.399   1.972
   45OPC     MW  384   3.051   4.324   1.956
   46OPC     OW  385   4.796   0.541   4.543
   46OPC    HW1  386   4.710   0.532   4.530
   46OPC    HW2  387   4.806   0.520   4.627
   46OPC     MW  388   4.785   0.537   4.553
   47OPC     OW  389   1.902   3.907   2.571
   47OPC    HW1  390   1.847   3.975   2.562
   47OPC    HW2  391   1.889   3.861   2.498
   47OPC     MW  392   1.892   3.910   2.559
   48OPC     OW  393   3.875   0.170   2.211
   48OPC    HW1  394   3.951   0.208   2.227
   48OPC    HW2  395   3.817   0.235   2.217
   48OPC     MW  396   3.877   0.185   2.214
   49OPC     OW  397   3.407   3.966   3.860
   49OPC    HW1  398   3.330   3.929   3.880
   49OPC    HW2  399   3.465   3.904   3.879
   49OPC     MW  400   3.404   3.951   3.866
   50OPC     OW  401   1.358   3.455   1.081
   50OPC    HW1  402   1.341   3.541   1.079
   50OPC    HW2  403   1.340   3.432   1.163
   50OPC     MW  404   1.353   3.464   1.093
   51OPC     OW  405   0.943   0.125   2.501
   51OPC    HW1  406   0.920   0.146   2.420
   51OPC    HW2  407   1.030   0.119   2.498
   51OPC     MW  408   0.952   0.127   2.489
   52OPC     OW  409   1.668   4.237   1.354
   52OPC    HW1  410   1.697   4.193   1.423
   52OPC    HW2  411   1.707   4.314   1.360
   52OPC     MW  412   1.678   4.242   1.365
   53OPC     OW  413   2.281   1.225   2.857
   53OPC    HW1  414   2.351   1.275   2.869
   53OPC    HW2  415   2.216   1.273   2.891
   53OPC     MW  416   2.282   1.240   2.864
   54OPC     OW  417   1.364   2.302   0.532
   54OPC    HW1  418   1.342   2.224   0.500
   54OPC    HW2  419   1.414   2.337   0.469
   54OPC     MW  420   1.368   2.296   0.518
   55OPC     OW  421   3.583   2.240   0.471
   55OPC    HW1  422   3.579   2.160   0.436
   55OPC    HW2  423   3.584   2.292   0.401
   55OPC     MW  424   3.583   2.236   0.455
   56OPC     OW  425   1.834   1.210   0.130
   56OPC    HW1  426   1.774   1.233   0.189
   56OPC    HW2  427   1.908   1.242   0.163
   56OPC     MW  428   1.836   1.218   0.144
   57OPC     OW  429   3.291   0.817   3.633
   57OPC    HW1  430   3.290   0.897   3.599
   57OPC    HW2  431   3.345   0.824   3.701
   57OPC     MW  432   3.299   0.830   3.638
   58OPC     OW  433   1.345   2.546   3.302
   58OPC    HW1  434   1.296   2.502   3.245
   58OPC    HW2  435   1.327   2.507   3.378
   58OPC     MW  436   1.335   2.534   3.305
   59OPC     OW  437   0.564   0.472   3.553
   59OPC    HW1  438   0.611   0.477   3.479
   59OPC    HW2  439   0.543   0.555   3.569
   59OPC     MW  440   0.568   0.485   3.544
   60OPC     OW  441   1.517   2.759   4.654
   60OPC    HW1  442   1.464   2.800   4.598
   60OPC    HW2  443   1.544   2.688   4.610
   60OPC     MW  444   1.513   2.755   4.639
   61OPC     OW  445   0.845   3.628   1.837
   61OPC    HW1  446   0.893   3.622   1.910
   61OPC    HW2  447   0.763   3.633   1.867
   61OPC     MW  448   0.840   3.628   1.852
   62OPC     OW  449   3.711   2.465   2.944
   62OPC    HW1  450   3.626   2.463   2.964
   62OPC    HW2  451   3.719   2.405   2.881
   62OPC     MW  452   3.700   2.456   2.938
   63OPC     OW  453   0.641   1.669   3.224
   63OPC    HW1  454   0.557   1.658   3.204
   63OPC    HW2  455   0.682   1.605   3.181
   63OPC     MW  456   0.635   1.658   3.215
   64OPC     OW  457   1.297   2.447   3.558
   64OPC    HW1  458   1.307   2.513   3.614
   64OPC    HW2  459   1.226   2.406   3.587
   64OPC     MW  460   1.288   2.450   3.570
   65OPC     OW  461   4.358   4.071   3.076
   65OPC    HW1  462   4.293   4.031   3.034
   65OPC    HW2  463   4.411   4.006   3.099
   65OPC     MW  464   4.356   4.056   3.073
   66OPC     OW  465   0.557   2.767   4.309
   66OPC    HW1  466   0.575   2.682   4.307
   66OPC    HW2  467   0.615   2.802   4.254
   66OPC     MW  468   0.568   2.760   4.301
   67OPC     OW  469   2.249   4.607   1.156
   67OPC    HW1  470   2.290   4.642   1.225
   67OPC    HW2  471   2.286   4.529   1.148
   67OPC     MW  472   2.261   4.601   1.165
   68OPC     OW  473   4.316   3.766   3.755
   68OPC    HW1  474   4.391   3.734   3.724
   68OPC    HW2  475   4.319   3.746   3.840
   68OPC     MW  476   4.328   3.758   3.763
   69OPC     OW  477   3.636   3.091   4.288
   69OPC    HW1  478   3.662   3.053   4.214
   69OPC    HW2  479   3.710   3.102   4.333
   69OPC     MW  480   3.651   3.087   4.284
   70OPC     OW  481   3.495   3.361   0.149
   70OPC    HW1  482   3.419   3.352   0.106
   70OPC    HW2  483   3.501   3.447   0.162
   70OPC     MW  484   3.485   3.372   0.144
   71OPC     OW  485   4.354   0.577   0.353
   71OPC    HW1  486   4.433   0.594   0.386
   71OPC    HW2  487   4.351   0.626   0.280
   71OPC     MW  488   4.365   0.587   0.347
   72OPC     OW  489   0.078   0.882   4.042
   72OPC    HW1  490   0.002   0.890   4.000
   72OPC    HW2  491   0.134   0.859   3.980
   72OPC     MW  492   0.075   0.880   4.027
   73OPC     OW  493   2.107   2.616   1.158
   73OPC    HW1  494   2.080   2.563   1.222
   73OPC    HW2  495   2.121   2.692   1.199
   73OPC     MW  496   2.105   2.619   1.174
   74OPC     OW  497   3.261   1.905   1.652
   74OPC    HW1  498   3.218   1.890   1.578
   74OPC    HW2  499   3.218   1.971   1.688
   74OPC     MW  500   3.248   1.912   1.646
   75OPC     OW  501   1.199   3.798   4.401
   75OPC    HW1  502   1.225   3.841   4.472
   75OPC    HW2  503   1.267   3.805   4.346
   75OPC     MW  504   1.213   3.805   4.403
   76OPC     OW  505   2.198   4.008   0.596
   76OPC    HW1  506   2.258   4.052   0.641
   76OPC    HW2  507   2.126   4.017   0.645
   76OPC     MW  508   2.196   4.016   0.610
   77OPC     OW  509   2.256   0.567   2.389
   77OPC    HW1  510   2.218   0.631   2.434
   77OPC    HW2  511   2.328   0.604   2.357
   77OPC     MW  512   2.261   0.582   2.391
   78OPC     OW  513   1.466   3.835   4.266
   78OPC    HW1  514   1.473   3.920   4.285
   78OPC    HW2  515   1.522   3.797   4.321
   78OPC     MW  516   1.475   3.842   4.277
   79OPC     OW  517   0.380   2.681   1.832
   79OPC    HW1  518   0.401   2.617   1.777
   79OPC    HW2  519   0.425   2.661   1.904
   79OPC     MW  520   0.390   2.669   1.835
   80OPC     OW  521   0.985   1.985   0.921
   80OPC    HW1  522   0.912   1.940   0.939
   80OPC    HW2  523   0.959   2.042   0.860
   80OPC     MW  524   0.970   1.987   0.915
   81OPC     OW  525   4.286   1.094   0.782
   81OPC    HW1  526   4.241   1.039   0.733
   81OPC    HW2  527   4.368   1.085   0.754
   81OPC     MW  528   4.292   1.085   0.771
   82OPC     OW  529   0.910   3.008   0.607
   82OPC    HW1  530   0.956   3.039   0.674
   82OPC    HW2  531   0.854   3.073   0.588
   82OPC     MW  532   0.908   3.022   0.614
   83OPC     OW  533   2.817   3.271   4.472
   83OPC    HW1  534   2.854   3.344   4.441
   83OPC    HW2  535   2.863   3.207   4.434
   83OPC     MW  536   2.829   3.272   4.462
   84OPC     OW  537   2.942   2.761   3.750
   84OPC    HW1  538   3.009   2.706   3.755
   84OPC    HW2  539   2.917   2.772   3.833
   84OPC     MW  540   2.948   2.755   3.763
   85OPC     OW  541   2.820   4.945   0.013
   85OPC    HW1  542   2.894   4.981   4.776
   85OPC    HW2  543   2.763   4.964   4.742
   85OPC     MW  544   2.823   4.953   4.791
   86OPC     OW  545   3.284   2.365   1.331
   86OPC    HW1  546   3.264   2.356   1.416
   86OPC    HW2  547   3.361   2.405   1.333
   86OPC     MW  548   3.292   2.370   1.344
   87OPC     OW  549   3.292   0.731   2.950
   87OPC    HW1  550   3.346   0.750   2.885
   87OPC    HW2  551   3.261   0.808   2.974
   87OPC     MW  552   3.295   0.745   2.944
   88OPC     OW  553   1.595   3.342   3.507
   88OPC    HW1  554   1.636   3.369   3.435
   88OPC    HW2  555   1.613   3.403   3.566
   88OPC     MW  556   1.604   3.355   3.505
   89OPC     OW  557   1.990   3.959   1.018
   89OPC    HW1  558   2.071   3.962   1.051
   89OPC    HW2  559   1.954   3.892   1.060
   89OPC     MW  560   1.997   3.950   1.029
   90OPC     OW  561   2.981   0.779   1.505
   90OPC    HW1  562   3.062   0.811   1.514
   90OPC    HW2  563   2.951   0.778   1.587
   90OPC     MW  564   2.989   0.784   1.519
   91OPC     OW  565   2.774   0.628   1.378
   91OPC    HW1  566   2.830   0.687   1.409
   91OPC    HW2  567   2.743   0.590   1.449
   91OPC     MW  568   2.778   0.631   1.393
   92OPC     OW  569   0.927   2.767   1.149
   92OPC    HW1  570   0.952   2.830   1.094
   92OPC    HW2  571   0.960   2.792   1.226
   92OPC     MW  572   0.936   2.780   1.152
   93OPC     OW  573   1.274   3.507   2.358
   93OPC    HW1  574   1.334   3.489   2.418
   93OPC    HW2  575   1.198   3.502   2.402
   93OPC     MW  576   1.271   3.504   2.373
   94OPC     OW  577   0.584   1.831   4.350
   94OPC    HW1  578   0.505   1.868   4.362
   94OPC    HW2  579   0.565   1.755   4.311
   94OPC     MW  580   0.569   1.825   4.346
   95OPC     OW  581   0.281   3.197   1.802
   95OPC    HW1  582   0.354   3.209   1.849
   95OPC    HW2  583   0.289   3.116   1.772
   95OPC     MW  584   0.293   3.187   1.805
   96OPC     OW  585   2.340   0.614   3.485
   96OPC    HW1  586   2.408   0.659   3.517
   96OPC    HW2  587   2.271   0.657   3.518
   96OPC     MW  588   2.340   0.627   3.495
   97OPC     OW  589   3.261   4.605   3.265
   97OPC    HW1  590   3.303   4.653   3.325
   97OPC    HW2  591   3.196   4.658   3.239
   97OPC     MW  592   3.258   4.620   3.270
   98OPC     OW  593   2.522   2.914   3.788
   98OPC    HW1  594   2.470   2.890   3.723
   98OPC    HW2  595   2.467   2.931   3.854
   98OPC     MW  596   2.506   2.913   3.788
   99OPC     OW  597   3.297   4.436   0.253
   99OPC    HW1  598   3.285   4.521   0.238
   99OPC    HW2  599   3.362   4.414   0.199
   99OPC     MW  600   3.305   4.445   0.243
  100OPC     OW  601   3.438   3.779   1.370
  100OPC    HW1  602   3.507   3.830   1.355
  100OPC    HW2  603   3.446   3.716   1.310
  100OPC     MW  604   3.449   3.777   1.359
  101OPC     OW  605   1.612   1.709   2.538
  101OPC    HW1  606   1.689   1.685   2.504
  101OPC    HW2  607   1.594   1.783   2.496
  101OPC     MW  608   1.621   1.716   2.527
  102OPC     OW  609   4.398   3.672   1.262
  102OPC    HW1  610   4.327   3.714   1.232
  102OPC    HW2  611   4.365   3.601   1.300
  102OPC     MW  612   4.383   3.668   1.263
  103OPC     OW  613   1.722   2.458   3.791
  103OPC    HW1  614   1.796   2.412   3.792
  103OPC    HW2  615   1.672   2.416   3.734
  103OPC     MW  616   1.726   2.445   3.783
  104OPC     OW  617   4.625   0.375   0.383
  104OPC    HW1  618   4.712   0.371   0.388
  104OPC    HW2  619   4.599   0.304   0.427
  104OPC     MW  620   4.634   0.364   0.390
  105OPC     OW  621   4.011   1.645   2.208
  105OPC    HW1  622   3.953   1.659   2.145
  105OPC    HW2  623   4.084   1.625   2.165
  105OPC     MW  624   4.013   1.644   2.192
  106OPC     OW  625   3.091   4.863   0.579
  106OPC    HW1  626   3.092   4.951   0.577
  106OPC    HW2  627   3.021   4.842   0.532
  106OPC     MW  628   3.081   4.873   0.572
  107OPC     OW  629   0.248   3.815   0.919
  107OPC    HW1  630   0.186   3.790   0.975
  107OPC    HW2  631   0.227   3.772   0.846
  107OPC     MW  632   0.236   3.805   0.916
  108OPC     OW  633   0.144   1.780   0.294
  108OPC    HW1  634   0.136   1.808   0.377
  108OPC    HW2  635   0.223   1.809   0.271
  108OPC     MW  636   0.155   1.789   0.303
  109OPC     OW  637   1.185   2.238   0.161
  109OPC    HW1  638   1.193   2.316   0.199
  109OPC    HW2  639   1.136   2.254   0.091
  109OPC     MW  640   1.179   2.252   0.156
  110OPC     OW  641   1.469   2.402   0.958
  110OPC    HW1  642   1.454   2.386   1.042
  110OPC    HW2  643   1.485   2.323   0.925
  110OPC     MW  644   1.469   2.388   0.965
  111OPC     OW  645   0.563   1.732   4.624
  111OPC    HW1  646   0.575   1.730   4.538
  111OPC    HW2  647   0.543   1.650   4.644
  111OPC     MW  648   0.562   1.720   4.614
  112OPC     OW  649   4.228   2.041   3.219
  112OPC    HW1  650   4.144   2.059   3.230
  112OPC    HW2  651   4.256   2.022   3.300
  112OPC     MW  652   4.220   2.041   3.233
  113OPC     OW  653   4.100   1.768   2.893
  113OPC    HW1  654   4.109   1.708   2.830
  113OPC    HW2  655   4.014   1.773   2.904
  113OPC     MW  656   4.089   1.760   2.885
  114OPC     OW  657   4.573   0.471   3.818
  114OPC    HW1  658   4.517   0.473   3.751
  114OPC    HW2  659   4.522   0.487   3.887
  114OPC     MW  660   4.557   0.474   3.818
  115OPC     OW  661   1.409   1.608   0.501
  115OPC    HW1  662   1.479   1.611   0.553
  115OPC    HW2  663   1.344   1.635   0.553
  115OPC     MW  664   1.410   1.612   0.516
  116OPC     OW  665   1.893   2.669   0.991
  116OPC    HW1  666   1.962   2.657   1.043
  116OPC    HW2  667   1.849   2.594   0.997
  116OPC     MW  668   1.897   2.656   1.000
  117OPC     OW  669   2.226   3.404   3.356
  117OPC    HW1  670   2.277   3.334   3.364
  117OPC    HW2  671   2.259   3.460   3.414
  117OPC     MW  672   2.238   3.402   3.366
  118OPC     OW  673   4.155   2.432   1.619
  118OPC    HW1  674   4.116   2.448   1.695
  118OPC    HW2  675   4.193   2.355   1.631
  118OPC     MW  676   4.155   2.423   1.632
  119OPC     OW  677   0.931   1.323   1.106
  119OPC    HW1  678   0.856   1.336   1.063
  119OPC    HW2  679   0.931   1.387   1.166
  119OPC     MW  680   0.920   1.335   1.109
  120OPC     OW  681   0.292   2.885   2.902
  120OPC    HW1  682   0.242   2.954   2.882
  120OPC    HW2  683   0.292   2.885   2.990
  120OPC     MW  684   0.285   2.895   2.912
  121OPC     OW  685   0.942   2.164   0.705
  121OPC    HW1  686   0.897   2.191   0.635
  121OPC    HW2  687   1.004   2.224   0.714
  121OPC     MW  688   0.944   2.177   0.696
  122OPC     OW  689   2.937   1.829   4.514
  122OPC    HW1  690   2.950   1.911   4.538
  122OPC    HW2  691   2.989   1.819   4.445
  122OPC     MW  692   2.947   1.839   4.507
  123OPC     OW  693   4.697   4.444   2.383
  123OPC    HW1  694   4.665   4.525   2.375
  123OPC    HW2  695   4.637   4.402   2.430
  123OPC     MW  696   4.684   4.450   2.389
  124OPC     OW  697   2.892   2.652   0.604
  124OPC    HW1  698   2.935   2.721   0.573
  124OPC    HW2  699   2.952   2.589   0.603
  124OPC     MW  700   2.907   2.653   0.599
  125OPC     OW  701   1.307   2.943   0.731
  125OPC    HW1  702   1.379   2.930   0.779
  125OPC    HW2  703   1.305   2.873   0.679
  125OPC     MW  704   1.317   2.931   0.730
  126OPC     OW  705   1.281   4.600   0.267
  126OPC    HW1  706   1.291   4.665   0.210
  126OPC    HW2  707   1.363   4.572   0.280
  126OPC     MW  708   1.295   4.605   0.261
  127OPC     OW  709   3.276   0.807   0.829
  127OPC    HW1  710   3.206   0.791   0.880
  127OPC    HW2  711   3.296   0.728   0.797
  127OPC     MW  712   3.268   0.793   0.832
  128OPC     OW  713   0.617   3.999   3.149
  128OPC    HW1  714   0.574   4.070   3.176
  128OPC    HW2  715   0.566   3.933   3.175
  128OPC     MW  716   0.603   4.000   3.157
  129OPC     OW  717   0.489   4.488   3.945
  129OPC    HW1  718   0.539   4.543   3.991
  129OPC    HW2  719   0.432   4.542   3.905
  129OPC     MW  720   0.488   4.504   3.946
  130OPC     OW  721   1.223   1.420   2.760
  130OPC    HW1  722   1.152   1.466   2.781
  130OPC    HW2  723   1.272   1.477   2.717
  130OPC     MW  724   1.220   1.435   2.757
  131OPC     OW  725   0.959   2.553   0.096
  131OPC    HW1  726   0.967   2.636   0.070
  131OPC    HW2  727   1.025   2.543   0.153
  131OPC     MW  728   0.970   2.564   0.101
  132OPC     OW  729   4.324   1.657   0.538
  132OPC    HW1  730   4.269   1.632   0.601
  132OPC    HW2  731   4.290   1.622   0.466
  132OPC     MW  732   4.311   1.648   0.536
  133OPC     OW  733   2.784   3.169   3.493
  133OPC    HW1  734   2.822   3.090   3.496
  133OPC    HW2  735   2.713   3.159   3.544
  133OPC     MW  736   2.779   3.156   3.501
  134OPC     OW  737   1.566   2.383   3.236
  134OPC    HW1  738   1.635   2.429   3.209
  134OPC    HW2  739   1.510   2.444   3.263
  134OPC     MW  740   1.568   2.399   3.236
  135OPC     OW  741   1.317   4.900   4.175
  135OPC    HW1  742   1.362   4.966   4.140
  135OPC    HW2  743   1.378   4.853   4.216
  135OPC     MW  744   1.333   4.903   4.176
  136OPC     OW  745   2.722   3.715   4.029
  136OPC    HW1  746   2.724   3.782   3.973
  136OPC    HW2  747   2.723   3.753   4.107
  136OPC     MW  748   2.722   3.730   4.032
  137OPC     OW  749   0.262   1.786   3.836
  137OPC    HW1  750   0.216   1.853   3.868
  137OPC    HW2  751   0.272   1.806   3.752
  137OPC     MW  752   0.257   1.799   3.828
  138OPC     OW  753   2.783   3.939   1.541
  138OPC    HW1  754   2.857   3.980   1.523
  138OPC    HW2  755   2.757   3.908   1.463
  138OPC     MW  756   2.790   3.940   1.527
  139OPC     OW  757   0.387   2.221   1.096
  139OPC    HW1  758   0.419   2.291   1.054
  139OPC    HW2  759   0.366   2.252   1.175
  139OPC     MW  760   0.389   2.236   1.101
  140OPC     OW  761   2.741   2.251   3.984
  140OPC    HW1  762   2.789   2.284   3.919
  140OPC    HW2  763   2.716   2.322   4.028
  140OPC     MW  764   2.744   2.266   3.981
  141OPC     OW  765   0.537   3.303   3.739
  141OPC    HW1  766   0.529   3.277   3.822
  141OPC    HW2  767   0.620   3.285   3.720
  141OPC     MW  768   0.548   3.296   3.749
  142OPC     OW  769   1.314   1.163   2.069
  142OPC    HW1  770   1.288   1.117   1.999
  142OPC    HW2  771   1.242   1.167   2.118
  142OPC     MW  772   1.299   1.157   2.066
  143OPC     OW  773   0.549   1.385   1.707
  143OPC    HW1  774   0.487   1.330   1.679
  143OPC    HW2  775   0.530   1.460   1.667
  143OPC     MW  776   0.537   1.388   1.697
  144OPC     OW  777   3.866   0.219   0.994
  144OPC    HW1  778   3.810   0.155   0.975
  144OPC    HW2  779   3.917   0.184   1.056
  144OPC     MW  780   3.865   0.204   1.000
  145OPC     OW  781   2.020   3.356   4.546
  145OPC    HW1  782   2.056   3.362   4.467
  145OPC    HW2  783   1.965   3.288   4.539
  145OPC     MW  784   2.017   3.347   4.533
  146OPC     OW  785   0.324   4.301   4.072
  146OPC    HW1  786   0.368   4.368   4.038
  146OPC    HW2  787   0.384   4.258   4.119
  146OPC     MW  788   0.339   4.304   4.074
  147OPC     OW  789   3.169   2.307   3.815
  147OPC    HW1  790   3.157   2.346   3.892
  147OPC    HW2  791   3.090   2.309   3.779
  147OPC     MW  792   3.156   2.313   3.821
  148OPC     OW  793   4.765   3.763   4.136
  148OPC    HW1  794   4.775   3.822   4.199
  148OPC    HW2  795   0.004   3.781   4.081
  148OPC     MW  796   4.776   3.774   4.137
  149OPC     OW  797   4.639   0.952   3.946
  149OPC    HW1  798   4.590   0.886   3.916
  149OPC    HW2  799   4.582   1.017   3.957
  149OPC     MW  800   4.623   0.952   3.943
  150OPC     OW  801   1.767   4.457   4.489
  150OPC    HW1  802   1.722   4.415   4.551
  150OPC    HW2  803   1.836   4.488   4.532
  150OPC     MW  804   1.771   4.455   4.505
  151OPC     OW  805   3.019   3.131   2.417
  151OPC    HW1  806   2.934   3.152   2.411
  151OPC    HW2  807   3.021   3.069   2.478
  151OPC     MW  808   3.007   3.125   2.425
  152OPC     OW  809   2.658   1.431   2.243
  152OPC    HW1  810   2.725   1.476   2.209
  152OPC    HW2  811   2.669   1.441   2.329
  152OPC     MW  812   2.670   1.439   2.251
  153OPC     OW  813   3.392   4.903   3.023
  153OPC    HW1  814   3.457   4.845   3.020
  153OPC    HW2  815   3.407   4.953   2.953
  153OPC     MW  816   3.404   4.902   3.012
  154OPC     OW  817   2.318   2.327   3.338
  154OPC    HW1  818   2.245   2.330   3.384
  154OPC    HW2  819   2.296   2.281   3.267
  154OPC     MW  820   2.304   2.321   3.334
  155OPC     OW  821   0.331   1.838   4.506
  155OPC    HW1  822   0.298   1.762   4.478
  155OPC    HW2  823   0.390   1.813   4.565
  155OPC     MW  824   0.335   1.823   4.511
  156OPC     OW  825   4.790   0.091   4.390
  156OPC    HW1  826   4.778   0.026   4.448
  156OPC    HW2  827   4.723   0.080   4.334
  156OPC     MW  828   4.778   0.080   4.390
  157OPC     OW  829   3.933   1.325   3.705
  157OPC    HW1  830   3.912   1.395   3.656
  157OPC    HW2  831   3.998   1.288   3.661
  157OPC     MW  832   3.939   1.330   3.691
  158OPC     OW  833   3.438   3.611   2.010
  158OPC    HW1  834   3.472   3.668   1.953
  158OPC    HW2  835   3.361   3.590   1.974
  158OPC     MW  836   3.432   3.616   1.996
  159OPC     OW  837   0.648   0.656   0.123
  159OPC    HW1  838   0.590   0.600   0.089
  159OPC    HW2  839   0.599   0.725   0.146
  159OPC     MW  840   0.632   0.658   0.121
  160OPC     OW  841   0.085   1.221   1.060
  160OPC    HW1  842   0.065   1.304   1.079
  160OPC    HW2  843   0.018   1.195   1.012
  160OPC     MW  844   0.072   1.230   1.056
  161OPC     OW  845   0.523   3.879   0.949
  161OPC    HW1  846   0.554   3.823   1.008
  161OPC    HW2  847   0.437   3.862   0.948
  161OPC     MW  848   0.515   3.868   0.958
  162OPC     OW  849   1.853   1.258   3.796
  162OPC    HW1  850   1.795   1.269   3.731
  162OPC    HW2  851   1.837   1.325   3.849
  162OPC     MW  852   1.842   1.269   3.794
  163OPC     OW  853   2.692   1.549   0.780
  163OPC    HW1  854   2.688   1.616   0.836
  163OPC    HW2  855   2.618   1.555   0.735
  163OPC     MW  856   2.681   1.560   0.782
  164OPC     OW  857   2.840   1.787   0.535
  164OPC    HW1  858   2.909   1.818   0.492
  164OPC    HW2  859   2.870   1.712   0.570
  164OPC     MW  860   2.855   1.780   0.534
  165OPC     OW  861   1.479   4.960   2.600
  165OPC    HW1  862   1.410   0.023   2.600
  165OPC    HW2  863   1.513   4.972   2.680
  165OPC     MW  864   1.474   4.970   2.612
  166OPC     OW  865   0.670   3.915   2.657
  166OPC    HW1  866   0.586   3.891   2.664
  166OPC    HW2  867   0.686   3.954   2.733
  166OPC     MW  868   0.660   3.917   2.669
  167OPC     OW  869   4.123   1.121   2.593
  167OPC    HW1  870   4.171   1.051   2.574
  167OPC    HW2  871   4.105   1.155   2.515
  167OPC     MW  872   4.127   1.116   2.579
  168OPC     OW  873   4.798   3.427   1.765
  168OPC    HW1  874   4.813   3.342   1.766
  168OPC    HW2  875   0.004   3.453   1.688
  168OPC     MW  876   4.805   3.419   1.754
  169OPC     OW  877   3.570   3.357   0.776
  169OPC    HW1  878   3.601   3.285   0.816
  169OPC    HW2  879   3.603   3.352   0.696
  169OPC     MW  880   3.579   3.346   0.770
  170OPC     OW  881   3.511   4.840   4.297
  170OPC    HW1  882   3.549   4.915   4.321
  170OPC    HW2  883   3.435   4.866   4.262
  170OPC     MW  884   3.505   4.855   4.295
  171OPC     OW  885   2.968   3.913   1.913
  171OPC    HW1  886   2.938   3.861   1.850
  171OPC    HW2  887   3.004   3.858   1.970
  171OPC     MW  888   2.969   3.897   1.912
  172OPC     OW  889   0.175   0.975   2.426
  172OPC    HW1  890   0.243   0.976   2.481
  172OPC    HW2  891   0.202   0.925   2.360
  172OPC     MW  892   0.189   0.968   2.424
  173OPC     OW  893   1.830   1.162   1.853
  173OPC    HW1  894   1.817   1.223   1.914
  173OPC    HW2  895   1.880   1.103   1.893
  173OPC     MW  896   1.835   1.162   1.868
  174OPC     OW  897   3.443   4.009   1.921
  174OPC    HW1  898   3.399   3.986   1.992
  174OPC    HW2  899   3.473   4.089   1.940
  174OPC     MW  900   3.441   4.018   1.934
  175OPC     OW  901   1.379   2.204   2.099
  175OPC    HW1  902   1.382   2.174   2.017
  175OPC    HW2  903   1.463   2.212   2.121
  175OPC     MW  904   1.392   2.201   2.090
  176OPC     OW  905   2.074   3.555   1.528
  176OPC    HW1  906   2.073   3.474   1.494
  176OPC    HW2  907   2.153   3.562   1.563
  176OPC     MW  908   2.085   3.544   1.528
  177OPC     OW  909   3.932   3.001   3.019
  177OPC    HW1  910   3.995   2.947   3.047
  177OPC    HW2  911   3.935   2.993   2.933
  177OPC     MW  912   3.942   2.992   3.011
  178OPC     OW  913   0.302   1.142   3.567
  178OPC    HW1  914   0.376   1.097   3.576
  178OPC    HW2  915   0.311   1.208   3.622
  178OPC     MW  916   0.314   1.145   3.576
  179OPC     OW  917   0.760   1.789   2.202
  179OPC    HW1  918   0.810   1.787   2.130
  179OPC    HW2  919   0.713   1.861   2.192
  179OPC     MW  920   0.761   1.799   2.190
  180OPC     OW  921   4.640   4.965   3.323
  180OPC    HW1  922   4.588   4.926   3.265
  180OPC    HW2  923   4.686   0.030   3.275
  180OPC     MW  924   4.639   4.967   3.307
  181OPC     OW  925   2.448   2.563   3.247
  181OPC    HW1  926   2.401   2.494   3.272
  181OPC    HW2  927   2.505   2.531   3.191
  181OPC     MW  928   2.449   2.548   3.243
  182OPC     OW  929   4.784   3.918   0.107
  182OPC    HW1  930   4.756   3.906   0.025
  182OPC    HW2  931   4.806   3.838   0.133
  182OPC     MW  932   4.783   3.904   0.099
  183OPC     OW  933   1.059   2.541   2.905
  183OPC    HW1  934   1.124   2.532   2.847
  183OPC    HW2  935   1.004   2.476   2.885
  183OPC     MW  936   1.060   2.530   2.893
  184OPC     OW  937   4.637   0.835   4.206
  184OPC    HW1  938   4.633   0.872   4.127
  184OPC    HW2  939   4.720   0.812   4.214
  184OPC     MW  940   4.648   0.837   4.196
  185OPC     OW  941   2.538   0.004   1.476
  185OPC    HW1  942   2.564   4.935   1.534
  185OPC    HW2  943   2.451   0.003   1.483
  185OPC     MW  944   2.529   4.986   1.486
  186OPC     OW  945   1.175   1.798   3.100
  186OPC    HW1  946   1.118   1.847   3.143
  186OPC    HW2  947   1.247   1.847   3.096
  186OPC     MW  948   1.177   1.812   3.106
  187OPC     OW  949   3.082   0.146   3.050
  187OPC    HW1  950   2.994   0.145   3.051
  187OPC    HW2  951   3.101   0.172   2.969
  187OPC     MW  952   3.072   0.150   3.038
  188OPC     OW  953   0.285   2.367   2.860
  188OPC    HW1  954   0.277   2.401   2.780
  188OPC    HW2  955   0.345   2.304   2.850
  188OPC     MW  956   0.293   2.363   2.847
  189OPC     OW  957   3.697   0.040   1.311
  189OPC    HW1  958   3.743   0.023   1.383
  189OPC    HW2  959   3.629   4.978   1.317
  189OPC     MW  960   3.694   0.030   1.322
  190OPC     OW  961   3.624   0.381   2.913
  190OPC    HW1  962   3.664   0.458   2.912
  190OPC    HW2  963   3.672   0.333   2.968
  190OPC     MW  964   3.637   0.385   2.921
  191OPC     OW  965   2.014   0.525   2.041
  191OPC    HW1  966   2.040   0.470   1.978
  191OPC    HW2  967   2.083   0.577   2.052
  191OPC     MW  968   2.028   0.524   2.033
  192OPC     OW  969   2.376   4.051   1.542
  192OPC    HW1  970   2.453   4.074   1.574
  192OPC    HW2  971   2.332   4.023   1.611
  192OPC     MW  972   2.381   4.050   1.557
  193OPC     OW  973   1.580   0.954   4.224
  193OPC    HW1  974   1.511   0.962   4.276
  193OPC    HW2  975   1.572   0.874   4.191
  193OPC     MW  976   1.569   0.943   4.227
  194OPC     OW  977   4.046   2.308   4.366
  194OPC    HW1  978   4.072   2.373   4.315
  194OPC    HW2  979   4.120   2.271   4.393
  194OPC     MW  980   4.061   2.312   4.363
  195OPC     OW  981   0.530   4.734   0.415
  195OPC    HW1  982   0.552   4.651   0.398
  195OPC    HW2  983   0.468   4.751   0.355
  195OPC     MW  984   0.524   4.724   0.403
  196OPC     OW  985   3.304   4.708   0.500
  196OPC    HW1  986   3.298   4.716   0.413
  196OPC    HW2  987   3.243   4.763   0.530
  196OPC     MW  988   3.294   4.717   0.492
  197OPC     OW  989   2.432   0.336   1.791
  197OPC    HW1  990   2.363   0.285   1.801
  197OPC    HW2  991   2.439   0.377   1.868
  197OPC     MW  992   2.423   0.335   1.804
  198OPC     OW  993   2.601   4.807   2.733
  198OPC    HW1  994   2.595   4.877   2.682
  198OPC    HW2  995   2.545   4.750   2.698
  198OPC     MW  996   2.592   4.809   2.720
  199OPC     OW  997   4.690   3.380   3.101
  199OPC    HW1  998   4.765   3.418   3.126
  199OPC    HW2  999   4.654   3.354   3.175
  199OPC     MW 1000   4.696   3.382   3.115
  200OPC     OW 1001   1.598   0.427   4.215
  200OPC    HW1 1002   1.682   0.412   4.195
  200OPC    HW2 1003   1.585   0.509   4.187
  200OPC     MW 1004   1.609   0.437   4.208
  201OPC     OW 1005   2.243   3.123   0.268
  201OPC    HW1 1006   2.322   3.090   0.249
  201OPC    HW2 1007   2.251   3.208   0.252
  201OPC     MW 1008   2.256   3.130   0.263
  202OPC     OW 1009   1.850   0.307   0.462
  202OPC    HW1 1010   1.911   0.368   0.468
  202OPC    HW2 1011   1.808   0.311   0.539
  202OPC     MW 1012   1.853   0.316   0.474
  203OPC     OW 1013   1.307   4.766   1.615
  203OPC    HW1 1014   1.318   4.804   1.537
  203OPC    HW2 1015   1.332   4.827   1.672
  203OPC     MW 1016   1.312   4.781   1.612
  204OPC     OW 1017   3.335   2.134   0.132
  204OPC    HW1 1018   3.342   2.220   0.121
  204OPC    HW2 1019   3.249   2.121   0.139
  204OPC     MW 1020   3.323   2.145   0.131
  205OPC     OW 1021   0.074   3.300   3.666
  205OPC    HW1 1022   0.085   3.364   3.724
  205OPC    HW2 1023   0.155   3.269   3.654
  205OPC     MW 1024   0.088   3.305   3.673
  206OPC     OW 1025   1.374   0.657   1.074
  206OPC    HW1 1026   1.396   0.644   1.157
  206OPC    HW2 1027   1.435   0.712   1.044
  206OPC     MW 1028   1.386   0.663   1.082
  207OPC     OW 1029   1.513   0.369   2.601
  207OPC    HW1 1030   1.471   0.395   2.529
  207OPC    HW2 1031   1.592   0.345   2.571
  207OPC     MW 1032   1.519   0.369   2.586
  208OPC     OW 1033   4.332   2.457   2.638
  208OPC    HW1 1034   4.354   2.474   2.555
  208OPC    HW2 1035   4.361   2.376   2.650
  208OPC     MW 1036   4.340   2.448   2.627
  209OPC     OW 1037   4.295   1.773   0.921
  209OPC    HW1 1038   4.250   1.720   0.868
  209OPC    HW2 1039   4.268   1.852   0.897
  209OPC     MW 1040   4.284   1.777   0.910
  210OPC     OW 1041   0.109   1.536   3.269
  210OPC    HW1 1042   0.083   1.453   3.258
  210OPC    HW2 1043   0.073   1.578   3.201
  210OPC     MW 1044   0.100   1.530   3.257
  211OPC     OW 1045   2.979   2.318   4.410
  211OPC    HW1 1046   2.959   2.279   4.334
  211OPC    HW2 1047   3.065   2.333   4.403
  211OPC     MW 1048   2.989   2.314   4.398
  212OPC     OW 1049   3.801   2.054   3.024
  212OPC    HW1 1050   3.723   2.091   3.035
  212OPC    HW2 1051   3.845   2.113   2.977
  212OPC     MW 1052   3.796   2.068   3.019
  213OPC     OW 1053   1.824   2.314   0.451
  213OPC    HW1 1054   1.810   2.361   0.379
  213OPC    HW2 1055   1.910   2.322   0.465
  213OPC     MW 1056   1.835   2.322   0.443
  214OPC     OW 1057   1.488   0.128   3.008
  214OPC    HW1 1058   1.530   0.072   2.955
  214OPC    HW2 1059   1.463   0.192   2.955
  214OPC     MW 1060   1.491   0.129   2.992
  215OPC     OW 1061   1.966   2.764   3.827
  215OPC    HW1 1062   1.880   2.780   3.826
  215OPC    HW2 1063   2.001   2.843   3.818
  215OPC     MW 1064   1.958   2.778   3.826
  216OPC     OW 1065   0.321   4.218   1.936
  216OPC    HW1 1066   0.304   4.215   2.022
  216OPC    HW2 1067   0.271   4.282   1.907
  216OPC     MW 1068   0.311   4.227   1.945
  217OPC     OW 1069   2.591   0.381   0.067
  217OPC    HW1 1070   2.647   0.330   0.112
  217OPC    HW2 1071   2.597   0.458   0.108
  217OPC     MW 1072   2.600   0.385   0.080
  218OPC     OW 1073   2.168   3.342   0.644
  218OPC    HW1 1074   2.210   3.400   0.595
  218OPC    HW2 1075   2.085   3.369   0.641
  218OPC     MW 1076   2.162   3.355   0.636
  219OPC     OW 1077   2.204   4.767   3.220
  219OPC    HW1 1078   2.125   4.736   3.199
  219OPC    HW2 1079   2.258   4.723   3.167
  219OPC     MW 1080   2.200   4.756   3.209
  220OPC     OW 1081   1.053   4.500   2.154
  220OPC    HW1 1082   1.107   4.432   2.163
  220OPC    HW2 1083   1.083   4.541   2.083
  220OPC     MW 1084   1.065   4.496   2.145
  221OPC     OW 1085   4.126   0.281   3.658
  221OPC    HW1 1086   4.180   0.232   3.611
  221OPC    HW2 1087   4.175   0.349   3.681
  221OPC     MW 1088   4.141   0.284   3.654
  222OPC     OW 1089   3.584   4.656   0.515
  222OPC    HW1 1090   3.498   4.665   0.520
  222OPC    HW2 1091   3.609   4.648   0.598
  222OPC     MW 1092   3.575   4.656   0.528
  223OPC     OW 1093   1.116   1.770   4.372
  223OPC    HW1 1094   1.101   1.785   4.287
  223OPC    HW2 1095   1.138   1.849   4.402
  223OPC     MW 1096   1.117   1.784   4.364
  224OPC     OW 1097   1.856   2.896   0.364
  224OPC    HW1 1098   1.882   2.979   0.365
  224OPC    HW2 1099   1.911   2.857   0.310
  224OPC     MW 1100   1.868   2.903   0.356
  225OPC     OW 1101   2.870   1.383   3.098
  225OPC    HW1 1102   2.821   1.449   3.069
  225OPC    HW2 1103   2.831   1.312   3.065
  225OPC     MW 1104   2.857   1.382   3.089
  226OPC     OW 1105   4.688   2.770   2.950
  226OPC    HW1 1106   4.695   2.829   2.886
  226OPC    HW2 1107   4.638   2.810   3.009
  226OPC     MW 1108   4.682   2.785   2.949
  227OPC     OW 1109   0.142   0.587   0.556
  227OPC    HW1 1110   0.113   0.584   0.638
  227OPC    HW2 1111   0.141   0.673   0.538
  227OPC     MW 1112   0.138   0.600   0.565
  228OPC     OW 1113   0.195   0.160   3.033
  228OPC    HW1 1114   0.199   0.244   3.008
  228OPC    HW2 1115   0.125   0.158   3.085
  228OPC     MW 1116   0.185   0.172   3.037
  229OPC     OW 1117   2.552   2.223   3.755
  229OPC    HW1 1118   2.617   2.195   3.703
  229OPC    HW2 1119   2.591   2.234   3.832
  229OPC     MW 1120   2.567   2.220   3.759
  230OPC     OW 1121   0.665   1.804   1.536
  230OPC    HW1 1122   0.603   1.753   1.568
  230OPC    HW2 1123   0.644   1.883   1.565
  230OPC     MW 1124   0.653   1.808   1.545
  231OPC     OW 1125   0.894   4.449   0.562
  231OPC    HW1 1126   0.825   4.495   0.588
  231OPC    HW2 1127   0.860   4.386   0.513
  231OPC     MW 1128   0.879   4.447   0.559
  232OPC     OW 1129   4.357   0.502   1.907
  232OPC    HW1 1130   4.369   0.571   1.855
  232OPC    HW2 1131   4.423   0.507   1.964
  232OPC     MW 1132   4.368   0.513   1.908
  233OPC     OW 1133   0.218   4.085   1.005
  233OPC    HW1 1134   0.168   4.066   1.074
  233OPC    HW2 1135   0.228   4.007   0.966
  233OPC     MW 1136   0.212   4.070   1.009
  234OPC     OW 1137   3.281   0.527   2.111
  234OPC    HW1 1138   3.309   0.463   2.163
  234OPC    HW2 1139   3.329   0.596   2.134
  234OPC     MW 1140   3.292   0.528   2.122
  235OPC     OW 1141   1.422   1.996   4.573
  235OPC    HW1 1142   1.471   1.988   4.502
  235OPC    HW2 1143   1.460   2.060   4.618
  235OPC     MW 1144   1.435   2.004   4.569
  236OPC     OW 1145   1.403   3.224   4.546
  236OPC    HW1 1146   1.478   3.234   4.589
  236OPC    HW2 1147   1.397   3.138   4.535
  236OPC     MW 1148   1.413   3.213   4.551
  237OPC     OW 1149   0.977   0.061   0.899
  237OPC    HW1 1150   0.893   0.053   0.921
  237OPC    HW2 1151   1.020   0.041   0.972
  237OPC     MW 1152   0.971   0.057   0.913
  238OPC     OW 1153   3.313   4.514   0.703
  238OPC    HW1 1154   3.298   4.579   0.647
  238OPC    HW2 1155   3.244   4.515   0.756
  238OPC     MW 1156   3.301   4.524   0.703
  239OPC     OW 1157   1.807   1.338   2.971
  239OPC    HW1 1158   1.748   1.382   3.017
  239OPC    HW2 1159   1.787   1.357   2.888
  239OPC     MW 1160   1.795   1.347   2.965
  240OPC     OW 1161   2.760   1.406   1.558
  240OPC    HW1 1162   2.676   1.424   1.572
  240OPC    HW2 1163   2.802   1.465   1.607
  240OPC     MW 1164   2.754   1.417   1.567
  241OPC     OW 1165   1.242   4.432   4.601
  241OPC    HW1 1166   1.264   4.514   4.583
  241OPC    HW2 1167   1.157   4.436   4.619
  241OPC     MW 1168   1.233   4.444   4.601
  242OPC     OW 1169   4.698   4.365   0.664
  242OPC    HW1 1170   4.760   4.312   0.633
  242OPC    HW2 1171   4.640   4.369   0.599
  242OPC     MW 1172   4.699   4.358   0.650
  243OPC     OW 1173   0.624   4.393   4.380
  243OPC    HW1 1174   0.585   4.460   4.340
  243OPC    HW2 1175   0.594   4.398   4.462
  243OPC     MW 1176   0.614   4.404   4.386
  244OPC     OW 1177   4.199   1.053   4.011
  244OPC    HW1 1178   4.133   1.110   4.009
  244OPC    HW2 1179   4.197   1.021   4.092
  244OPC     MW 1180   4.189   1.057   4.023
  245OPC     OW 1181   1.074   1.936   0.595
  245OPC    HW1 1182   1.027   2.003   0.624
  245OPC    HW2 1183   1.132   1.974   0.540
  245OPC     MW 1184   1.076   1.952   0.591
  246OPC     OW 1185   3.285   3.088   3.093
  246OPC    HW1 1186   3.331   3.016   3.075
  246OPC    HW2 1187   3.302   3.102   3.178
  246OPC     MW 1188   3.294   3.079   3.103
  247OPC     OW 1189   0.931   2.017   0.078
  247OPC    HW1 1190   0.940   2.100   0.053
  247OPC    HW2 1191   1.002   1.978   0.044
  247OPC     MW 1192   0.943   2.023   0.069
  248OPC     OW 1193   0.817   0.203   1.863
  248OPC    HW1 1194   0.817   0.169   1.783
  248OPC    HW2 1195   0.862   0.145   1.910
  248OPC     MW 1196   0.824   0.189   1.858
  249OPC     OW 1197   4.304   1.321   1.415
  249OPC    HW1 1198   4.251   1.271   1.368
  249OPC    HW2 1199   4.295   1.401   1.380
  249OPC     MW 1200   4.295   1.326   1.403
  250OPC     OW 1201   3.520   0.187   4.637
  250OPC    HW1 1202   3.563   0.144   4.574
  250OPC    HW2 1203   3.584   0.219   4.687
  250OPC     MW 1204   3.536   0.185   4.635
  251OPC     OW 1205   3.420   0.068   2.350
  251OPC    HW1 1206   3.368   0.007   2.315
  251OPC    HW2 1207   3.385   0.083   2.428
  251OPC     MW 1208   3.407   0.061   2.356
  252OPC     OW 1209   3.427   2.431   4.027
  252OPC    HW1 1210   3.458   2.498   4.073
  252OPC    HW2 1211   3.344   2.423   4.055
  252OPC     MW 1212   3.419   2.440   4.038
  253OPC     OW 1213   0.221   0.511   1.624
  253OPC    HW1 1214   0.135   0.527   1.629
  253OPC    HW2 1215   0.231   0.438   1.671
  253OPC     MW 1216   0.210   0.503   1.632
  254OPC     OW 1217   0.285   2.489   4.787
  254OPC    HW1 1218   0.345   2.429   4.765
  254OPC    HW2 1219   0.238   2.497   4.714
  254OPC     MW 1220   0.287   2.481   4.773
  255OPC     OW 1221   1.371   3.197   3.114
  255OPC    HW1 1222   1.404   3.275   3.135
  255OPC    HW2 1223   1.441   3.151   3.090
  255OPC     MW 1224   1.386   3.202   3.114
  256OPC     OW 1225   3.460   0.059   2.799
  256OPC    HW1 1226   3.534   0.071   2.755
  256OPC    HW2 1227   3.398   0.062   2.737
  256OPC     MW 1228   3.462   0.061   2.783
  257OPC     OW 1229   4.574   4.149   0.055
  257OPC    HW1 1230   4.646   4.101   0.068
  257OPC    HW2 1231   4.509   4.094   0.076
  257OPC     MW 1232   4.575   4.134   0.060
  258OPC     OW 1233   2.438   0.466   2.045
  258OPC    HW1 1234   2.489   0.502   2.106
  258OPC    HW2 1235   2.368   0.518   2.044
  258OPC     MW 1236   2.435   0.479   2.054
  259OPC     OW 1237   2.632   1.687   0.384
  259OPC    HW1 1238   2.700   1.720   0.428
  259OPC    HW2 1239   2.649   1.601   0.382
  259OPC     MW 1240   2.645   1.679   0.390
  260OPC     OW 1241   3.764   1.074   2.074
  260OPC    HW1 1242   3.737   1.156   2.087
  260OPC    HW2 1243   3.701   1.039   2.025
  260OPC     MW 1244   3.751   1.081   2.069
  261OPC     OW 1245   1.537   4.498   0.324
  261OPC    HW1 1246   1.620   4.516   0.305
  261OPC    HW2 1247   1.531   4.412   0.308
  261OPC     MW 1248   1.548   4.488   0.319
  262OPC     OW 1249   3.371   1.630   1.478
  262OPC    HW1 1250   3.422   1.664   1.540
  262OPC    HW2 1251   3.306   1.593   1.523
  262OPC     MW 1252   3.369   1.630   1.494
  263OPC     OW 1253   3.108   3.093   1.853
  263OPC    HW1 1254   3.054   3.047   1.803
  263OPC    HW2 1255   3.185   3.085   1.813
  263OPC     MW 1256   3.111   3.085   1.840
  264OPC     OW 1257   1.524   4.130   0.860
  264OPC    HW1 1258   1.544   4.188   0.923
  264OPC    HW2 1259   1.451   4.162   0.825
  264OPC     MW 1260   1.516   4.143   0.864
  265OPC     OW 1261   2.242   0.120   4.426
  265OPC    HW1 1262   2.225   0.097   4.508
  265OPC    HW2 1263   2.326   0.145   4.428
  265OPC     MW 1264   2.252   0.120   4.438
  266OPC     OW 1265   3.053   1.132   1.005
  266OPC    HW1 1266   3.073   1.214   0.982
  266OPC    HW2 1267   2.984   1.142   1.057
  266OPC     MW 1268   3.046   1.146   1.009
  267OPC     OW 1269   3.429   0.674   3.444
  267OPC    HW1 1270   3.421   0.721   3.371
  267OPC    HW2 1271   3.386   0.720   3.503
  267OPC     MW 1272   3.422   0.688   3.442
  268OPC     OW 1273   4.735   1.991   4.075
  268OPC    HW1 1274   4.776   1.999   4.151
  268OPC    HW2 1275   4.674   2.053   4.078
  268OPC     MW 1276   4.732   2.001   4.087
  269OPC     OW 1277   2.114   1.240   3.674
  269OPC    HW1 1278   2.097   1.232   3.589
  269OPC    HW2 1279   2.036   1.253   3.709
  269OPC     MW 1280   2.100   1.241   3.667
  270OPC     OW 1281   3.581   0.288   1.293
  270OPC    HW1 1282   3.629   0.215   1.296
  270OPC    HW2 1283   3.499   0.259   1.298
  270OPC     MW 1284   3.576   0.273   1.294
  271OPC     OW 1285   2.048   3.804   1.409
  271OPC    HW1 1286   1.990   3.790   1.346
  271OPC    HW2 1287   2.051   3.728   1.452
  271OPC     MW 1288   2.040   3.791   1.406
  272OPC     OW 1289   4.065   3.693   0.077
  272OPC    HW1 1290   4.026   3.617   0.094
  272OPC    HW2 1291   4.026   3.720   0.004
  272OPC     MW 1292   4.053   3.686   0.069
  273OPC     OW 1293   3.183   4.059   2.355
  273OPC    HW1 1294   3.160   4.143   2.349
  273OPC    HW2 1295   3.118   4.023   2.401
  273OPC     MW 1296   3.170   4.066   2.361
  274OPC     OW 1297   2.317   0.229   3.526
  274OPC    HW1 1298   2.258   0.245   3.464
  274OPC    HW2 1299   2.284   0.160   3.569
  274OPC     MW 1300   2.303   0.221   3.523
  275OPC     OW 1301   2.251   1.021   3.256
  275OPC    HW1 1302   2.208   1.068   3.316
  275OPC    HW2 1303   2.319   0.989   3.301
  275OPC     MW 1304   2.255   1.023   3.272
  276OPC     OW 1305   4.271   3.831   4.534
  276OPC    HW1 1306   4.221   3.767   4.500
  276OPC    HW2 1307   4.330   3.788   4.581
  276OPC     MW 1308   4.272   3.815   4.536
  277OPC     OW 1309   4.149   2.593   3.072
  277OPC    HW1 1310   4.126   2.577   3.154
  277OPC    HW2 1311   4.072   2.596   3.029
  277OPC     MW 1312   4.134   2.591   3.077
  278OPC     OW 1313   1.814   4.539   3.640
  278OPC    HW1 1314   1.873   4.546   3.576
  278OPC    HW2 1315   1.835   4.464   3.680
  278OPC     MW 1316   1.826   4.529   3.636
  279OPC     OW 1317   4.398   2.157   3.835
  279OPC    HW1 1318   4.416   2.074   3.812
  279OPC    HW2 1319   4.445   2.204   3.779
  279OPC     MW 1320   4.408   2.151   3.823
  280OPC     OW 1321   0.222   4.455   1.265
  280OPC    HW1 1322   0.275   4.507   1.311
  280OPC    HW2 1323   0.277   4.397   1.228
  280OPC     MW 1324   0.238   4.454   1.266
  281OPC     OW 1325   0.044   1.183   4.269
  281OPC    HW1 1326   0.001   1.135   4.211
  281OPC    HW2 1327   0.068   1.254   4.224
  281OPC     MW 1328   0.041   1.186   4.254
  282OPC     OW 1329   0.690   2.190   0.833
  282OPC    HW1 1330   0.649   2.130   0.785
  282OPC    HW2 1331   0.770   2.193   0.798
  282OPC     MW 1332   0.696   2.182   0.821
  283OPC     OW 1333   3.382   4.763   3.470
  283OPC    HW1 1334   3.399   4.720   3.544
  283OPC    HW2 1335   3.429   4.836   3.478
  283OPC     MW 1336   3.391   4.767   3.482
  284OPC     OW 1337   1.840   0.705   4.755
  284OPC    HW1 1338   1.797   0.710   4.679
  284OPC    HW2 1339   1.808   0.771   0.009
  284OPC     MW 1340   1.829   0.715   4.750
  285OPC     OW 1341   3.510   1.974   2.117
  285OPC    HW1 1342   3.439   2.015   2.149
  285OPC    HW2 1343   3.573   1.998   2.172
  285OPC     MW 1344   3.509   1.984   2.130
  286OPC     OW 1345   1.775   4.004   3.724
  286OPC    HW1 1346   1.706   4.037   3.766
  286OPC    HW2 1347   1.813   3.953   3.784
  286OPC     MW 1348   1.770   4.001   3.739
  287OPC     OW 1349   1.720   1.251   4.208
  287OPC    HW1 1350   1.739   1.317   4.154
  287OPC    HW2 1351   1.745   1.180   4.163
  287OPC     MW 1352   1.727   1.250   4.193
  288OPC     OW 1353   0.183   3.185   0.855
  288OPC    HW1 1354   0.251   3.198   0.802
  288OPC    HW2 1355   0.176   3.098   0.858
  288OPC     MW 1356   0.192   3.174   0.848
  289OPC     OW 1357   3.912   2.015   0.396
  289OPC    HW1 1358   3.925   1.941   0.441
  289OPC    HW2 1359   3.988   2.026   0.353
  289OPC     MW 1360   3.925   2.006   0.396
  290OPC     OW 1361   2.188   1.762   1.589
  290OPC    HW1 1362   2.138   1.831   1.607
  290OPC    HW2 1363   2.131   1.697   1.576
  290OPC     MW 1364   2.172   1.763   1.590
  291OPC     OW 1365   3.377   2.641   2.344
  291OPC    HW1 1366   3.337   2.689   2.405
  291OPC    HW2 1367   3.337   2.563   2.350
  291OPC     MW 1368   3.365   2.636   2.354
  292OPC     OW 1369   3.962   2.094   3.245
  292OPC    HW1 1370   3.908   2.075   3.179
  292OPC    HW2 1371   3.923   2.060   3.315
  292OPC     MW 1372   3.948   2.086   3.246
  293OPC     OW 1373   0.228   4.617   2.718
  293OPC    HW1 1374   0.293   4.560   2.726
  293OPC    HW2 1375   0.161   4.568   2.691
  293OPC     MW 1376   0.228   4.601   2.715
  294OPC     OW 1377   1.276   0.462   4.354
  294OPC    HW1 1378   1.266   0.481   4.270
  294OPC    HW2 1379   1.307   0.381   4.353
  294OPC     MW 1380   1.279   0.453   4.342
  295OPC     OW 1381   1.750   1.779   0.855
  295OPC    HW1 1382   1.791   1.845   0.816
  295OPC    HW2 1383   1.799   1.763   0.926
  295OPC     MW 1384   1.763   1.786   0.860
  296OPC     OW 1385   1.407   1.473   3.926
  296OPC    HW1 1386   1.331   1.456   3.965
  296OPC    HW2 1387   1.458   1.499   3.991
  296OPC     MW 1388   1.403   1.474   3.941
  297OPC     OW 1389   1.274   1.148   4.020
  297OPC    HW1 1390   1.305   1.138   3.939
  297OPC    HW2 1391   1.232   1.073   4.035
  297OPC     MW 1392   1.272   1.135   4.010
  298OPC     OW 1393   4.711   1.275   3.242
  298OPC    HW1 1394   4.719   1.199   3.283
  298OPC    HW2 1395   4.641   1.312   3.279
  298OPC     MW 1396   4.702   1.269   3.253
  299OPC     OW 1397   1.301   3.973   4.595
  299OPC    HW1 1398   1.387   3.975   4.607
  299OPC    HW2 1399   1.286   4.043   4.545
  299OPC     MW 1400   1.311   3.984   4.589
  300OPC     OW 1401   0.452   4.707   2.005
  300OPC    HW1 1402   0.409   4.670   2.071
  300OPC    HW2 1403   0.443   4.792   2.019
  300OPC     MW 1404   0.444   4.714   2.017
  301OPC     OW 1405   4.139   2.818   2.548
  301OPC    HW1 1406   4.098   2.839   2.474
  301OPC    HW2 1407   4.078   2.776   2.594
  301OPC     MW 1408   4.124   2.815   2.544
  302OPC     OW 1409   3.667   1.331   0.631
  302OPC    HW1 1410   3.733   1.352   0.685
  302OPC    HW2 1411   3.598   1.370   0.667
  302OPC     MW 1412   3.667   1.340   0.644
  303OPC     OW 1413   2.852   0.042   1.759
  303OPC    HW1 1414   2.786   0.093   1.734
  303OPC    HW2 1415   2.833   0.022   1.842
  303OPC     MW 1416   2.840   0.047   1.768
  304OPC     OW 1417   1.183   3.494   1.957
  304OPC    HW1 1418   1.151   3.444   1.894
  304OPC    HW2 1419   1.211   3.437   2.017
  304OPC     MW 1420   1.182   3.478   1.957
  305OPC     OW 1421   1.956   4.526   0.069
  305OPC    HW1 1422   1.976   4.549   4.780
  305OPC    HW2 1423   1.934   4.442   0.061
  305OPC     MW 1424   1.956   4.517   0.056
  306OPC     OW 1425   3.916   0.937   2.274
  306OPC    HW1 1426   3.856   0.980   2.229
  306OPC    HW2 1427   3.885   0.939   2.356
  306OPC     MW 1428   3.903   0.944   2.280
  307OPC     OW 1429   4.681   0.913   1.064
  307OPC    HW1 1430   4.618   0.858   1.037
  307OPC    HW2 1431   4.729   0.924   0.992
  307OPC     MW 1432   4.679   0.906   1.049
  308OPC     OW 1433   2.349   1.160   2.172
  308OPC    HW1 1434   2.416   1.166   2.229
  308OPC    HW2 1435   2.304   1.233   2.185
  308OPC     MW 1436   2.352   1.172   2.182
  309OPC     OW 1437   0.453   1.142   4.435
  309OPC    HW1 1438   0.433   1.183   4.360
  309OPC    HW2 1439   0.538   1.156   4.444
  309OPC     MW 1440   0.462   1.150   4.425
  310OPC     OW 1441   0.940   1.460   4.201
  310OPC    HW1 1442   1.020   1.447   4.169
  310OPC    HW2 1443   0.953   1.460   4.288
  310OPC     MW 1444   0.954   1.458   4.209
  311OPC     OW 1445   1.975   2.661   3.561
  311OPC    HW1 1446   1.963   2.684   3.645
  311OPC    HW2 1447   2.062   2.649   3.556
  311OPC     MW 1448   1.986   2.663   3.573
  312OPC     OW 1449   1.404   2.611   0.216
  312OPC    HW1 1450   1.449   2.614   0.291
  312OPC    HW2 1451   1.437   2.541   0.175
  312OPC     MW 1452   1.416   2.601   0.221
  313OPC     OW 1453   2.549   1.997   1.058
  313OPC    HW1 1454   2.536   2.050   1.126
  313OPC    HW2 1455   2.469   1.990   1.023
  313OPC     MW 1456   2.535   2.004   1.063
  314OPC     OW 1457   0.635   0.462   3.056
  314OPC    HW1 1458   0.590   0.475   2.982
  314OPC    HW2 1459   0.686   0.393   3.037
  314OPC     MW 1460   0.636   0.454   3.042
  315OPC     OW 1461   4.656   1.307   4.424
  315OPC    HW1 1462   4.601   1.308   4.356
  315OPC    HW2 1463   4.729   1.271   4.392
  315OPC     MW 1464   4.659   1.302   4.409
  316OPC     OW 1465   1.769   1.594   4.671
  316OPC    HW1 1466   1.847   1.555   4.665
  316OPC    HW2 1467   1.777   1.666   4.623
  316OPC     MW 1468   1.782   1.599   4.663
  317OPC     OW 1469   2.506   3.028   0.235
  317OPC    HW1 1470   2.497   2.949   0.271
  317OPC    HW2 1471   2.548   3.012   0.160
  317OPC     MW 1472   2.511   3.014   0.229
  318OPC     OW 1473   3.376   0.474   0.034
  318OPC    HW1 1474   3.373   0.532   0.099
  318OPC    HW2 1475   3.316   0.415   0.056
  318OPC     MW 1476   3.367   0.474   0.047
  319OPC     OW 1477   2.652   1.226   2.731
  319OPC    HW1 1478   2.606   1.273   2.788
  319OPC    HW2 1479   2.703   1.177   2.781
  319OPC     MW 1480   2.653   1.226   2.747
  320OPC     OW 1481   2.458   0.072   1.986
  320OPC    HW1 1482   2.474   0.078   2.071
  320OPC    HW2 1483   2.515   0.127   1.950
  320OPC     MW 1484   2.469   0.081   1.993
  321OPC     OW 1485   2.369   4.355   3.192
  321OPC    HW1 1486   2.309   4.306   3.151
  321OPC    HW2 1487   2.443   4.309   3.181
  321OPC     MW 1488   2.371   4.341   3.184
  322OPC     OW 1489   3.535   2.652   4.169
  322OPC    HW1 1490   3.615   2.671   4.139
  322OPC    HW2 1491   3.546   2.651   4.256
  322OPC     MW 1492   3.549   2.655   4.178
  323OPC     OW 1493   1.499   3.676   3.871
  323OPC    HW1 1494   1.538   3.749   3.898
  323OPC    HW2 1495   1.451   3.652   3.940
  323OPC     MW 1496   1.498   3.683   3.885
  324OPC     OW 1497   3.216   2.010   3.656
  324OPC    HW1 1498   3.252   2.072   3.606
  324OPC    HW2 1499   3.228   2.040   3.737
  324OPC     MW 1500   3.223   2.024   3.661
  325OPC     OW 1501   3.423   0.712   1.389
  325OPC    HW1 1502   3.380   0.640   1.366
  325OPC    HW2 1503   3.363   0.760   1.430
  325OPC     MW 1504   3.408   0.709   1.392
  326OPC     OW 1505   4.383   4.188   0.674
  326OPC    HW1 1506   4.413   4.226   0.601
  326OPC    HW2 1507   4.451   4.191   0.728
  326OPC     MW 1508   4.397   4.194   0.671
  327OPC     OW 1509   3.090   0.049   3.538
  327OPC    HW1 1510   3.132   0.051   3.461
  327OPC    HW2 1511   3.129   0.112   3.584
  327OPC     MW 1512   3.102   0.059   3.533
  328OPC     OW 1513   1.426   4.112   2.599
  328OPC    HW1 1514   1.461   4.062   2.537
  328OPC    HW2 1515   1.484   4.177   2.608
  328OPC     MW 1516   1.440   4.114   2.591
  329OPC     OW 1517   2.115   3.279   1.788
  329OPC    HW1 1518   2.099   3.199   1.818
  329OPC    HW2 1519   2.047   3.326   1.816
  329OPC     MW 1520   2.103   3.274   1.797
  330OPC     OW 1521   2.503   0.026   3.846
  330OPC    HW1 1522   2.461   0.023   3.922
  330OPC    HW2 1523   2.563   4.954   3.852
  330OPC     MW 1524   2.506   0.016   3.858
  331OPC     OW 1525   4.088   1.370   3.935
  331OPC    HW1 1526   4.048   1.438   3.973
  331OPC    HW2 1527   4.038   1.353   3.866
  331OPC     MW 1528   4.075   1.378   3.931
  332OPC     OW 1529   3.580   3.770   3.943
  332OPC    HW1 1530   3.529   3.704   3.916
  332OPC    HW2 1531   3.640   3.777   3.879
  332OPC     MW 1532   3.581   3.761   3.929
  333OPC     OW 1533   0.527   2.400   0.926
  333OPC    HW1 1534   0.577   2.339   0.890
  333OPC    HW2 1535   0.567   2.475   0.905
  333OPC     MW 1536   0.540   2.402   0.918
  334OPC     OW 1537   3.634   0.638   0.696
  334OPC    HW1 1538   3.641   0.675   0.775
  334OPC    HW2 1539   3.661   0.556   0.710
  334OPC     MW 1540   3.639   0.631   0.710
  335OPC     OW 1541   0.268   4.649   1.791
  335OPC    HW1 1542   0.210   4.590   1.818
  335OPC    HW2 1543   0.311   4.671   1.864
  335OPC     MW 1544   0.266   4.644   1.806
  336OPC     OW 1545   1.643   3.701   4.442
  336OPC    HW1 1546   1.726   3.687   4.465
  336OPC    HW2 1547   1.599   3.689   4.516
  336OPC     MW 1548   1.649   3.697   4.456
  337OPC     OW 1549   0.806   3.195   3.716
  337OPC    HW1 1550   0.884   3.233   3.703
  337OPC    HW2 1551   0.779   3.175   3.635
  337OPC     MW 1552   0.814   3.198   3.702
  338OPC     OW 1553   4.149   2.047   2.299
  338OPC    HW1 1554   4.090   2.065   2.237
  338OPC    HW2 1555   4.125   2.098   2.366
  338OPC     MW 1556   4.137   2.057   2.300
  339OPC     OW 1557   0.327   2.037   4.170
  339OPC    HW1 1558   0.277   2.041   4.098
  339OPC    HW2 1559   0.361   2.117   4.175
  339OPC     MW 1560   0.325   2.049   4.160
  340OPC     OW 1561   4.811   2.376   0.933
  340OPC    HW1 1562   0.055   2.325   0.947
  340OPC    HW2 1563   0.019   2.456   0.930
  340OPC     MW 1564   0.001   2.380   0.935
  341OPC     OW 1565   0.744   3.349   3.138
  341OPC    HW1 1566   0.724   3.271   3.105
  341OPC    HW2 1567   0.831   3.350   3.137
  341OPC     MW 1568   0.754   3.338   3.133
  342OPC     OW 1569   4.355   4.042   3.686
  342OPC    HW1 1570   4.438   4.048   3.715
  342OPC    HW2 1571   4.325   3.970   3.725
  342OPC     MW 1572   4.363   4.032   3.696
  343OPC     OW 1573   3.667   0.359   2.196
  343OPC    HW1 1574   3.670   0.401   2.120
  343OPC    HW2 1575   3.584   0.365   2.221
  343OPC     MW 1576   3.655   0.366   2.189
  344OPC     OW 1577   1.514   3.370   4.148
  344OPC    HW1 1578   1.532   3.360   4.064
  344OPC    HW2 1579   1.467   3.443   4.151
  344OPC     MW 1580   1.510   3.379   4.136
  345OPC     OW 1581   1.411   2.712   4.219
  345OPC    HW1 1582   1.416   2.716   4.132
  345OPC    HW2 1583   1.450   2.786   4.245
  345OPC     MW 1584   1.418   2.724   4.210
  346OPC     OW 1585   4.744   3.352   2.343
  346OPC    HW1 1586   4.800   3.285   2.346
  346OPC    HW2 1587   4.751   3.388   2.422
  346OPC     MW 1588   4.753   3.347   2.355
  347OPC     OW 1589   3.810   1.148   3.890
  347OPC    HW1 1590   3.829   1.207   3.829
  347OPC    HW2 1591   3.856   1.078   3.866
  347OPC     MW 1592   3.820   1.146   3.878
  348OPC     OW 1593   4.246   2.942   1.920
  348OPC    HW1 1594   4.268   2.986   1.848
  348OPC    HW2 1595   4.164   2.917   1.904
  348OPC     MW 1596   4.237   2.945   1.907
  349OPC     OW 1597   4.241   3.075   2.170
  349OPC    HW1 1598   4.240   3.032   2.094
  349OPC    HW2 1599   4.295   3.028   2.220
  349OPC     MW 1600   4.249   3.061   2.166
  350OPC     OW 1601   3.905   0.128   3.754
  350OPC    HW1 1602   3.903   0.117   3.841
  350OPC    HW2 1603   3.980   0.171   3.741
  350OPC     MW 1604   3.916   0.133   3.765
  351OPC     OW 1605   2.963   3.159   0.492
  351OPC    HW1 1606   3.040   3.197   0.478
  351OPC    HW2 1607   2.935   3.196   0.566
  351OPC     MW 1608   2.970   3.170   0.501
  352OPC     OW 1609   2.515   1.361   2.938
  352OPC    HW1 1610   2.496   1.334   3.019
  352OPC    HW2 1611   2.542   1.443   2.950
  352OPC     MW 1612   2.516   1.369   2.952
  353OPC     OW 1613   2.361   0.763   1.277
  353OPC    HW1 1614   2.332   0.682   1.267
  353OPC    HW2 1615   2.441   0.760   1.241
  353OPC     MW 1616   2.369   0.751   1.270
  354OPC     OW 1617   2.146   3.396   4.299
  354OPC    HW1 1618   2.228   3.425   4.304
  354OPC    HW2 1619   2.120   3.420   4.220
  354OPC     MW 1620   2.155   3.404   4.288
  355OPC     OW 1621   4.431   2.237   3.224
  355OPC    HW1 1622   4.365   2.180   3.212
  355OPC    HW2 1623   4.417   2.297   3.163
  355OPC     MW 1624   4.419   2.237   3.213
  356OPC     OW 1625   1.064   1.140   2.195
  356OPC    HW1 1626   1.028   1.199   2.249
  356OPC    HW2 1627   1.071   1.069   2.245
  356OPC     MW 1628   1.060   1.138   2.210
  357OPC     OW 1629   4.662   1.731   3.973
  357OPC    HW1 1630   4.692   1.804   4.010
  357OPC    HW2 1631   4.703   1.728   3.896
  357OPC     MW 1632   4.672   1.741   3.967
  358OPC     OW 1633   0.480   1.879   3.987
  358OPC    HW1 1634   0.412   1.852   3.940
  358OPC    HW2 1635   0.443   1.923   4.053
  358OPC     MW 1636   0.464   1.882   3.990
  359OPC     OW 1637   1.452   0.663   4.472
  359OPC    HW1 1638   1.536   0.641   4.466
  359OPC    HW2 1639   1.411   0.600   4.427
  359OPC     MW 1640   1.458   0.650   4.464
  360OPC     OW 1641   1.295   4.239   0.721
  360OPC    HW1 1642   1.319   4.314   0.684
  360OPC    HW2 1643   1.213   4.254   0.746
  360OPC     MW 1644   1.286   4.252   0.719
  361OPC     OW 1645   3.529   1.980   3.808
  361OPC    HW1 1646   3.497   1.931   3.744
  361OPC    HW2 1647   3.458   2.011   3.848
  361OPC     MW 1648   3.514   1.977   3.805
  362OPC     OW 1649   1.750   0.288   2.475
  362OPC    HW1 1650   1.747   0.201   2.477
  362OPC    HW2 1651   1.829   0.307   2.505
  362OPC     MW 1652   1.761   0.278   2.480
  363OPC     OW 1653   1.571   1.098   0.937
  363OPC    HW1 1654   1.544   1.180   0.924
  363OPC    HW2 1655   1.557   1.059   0.861
  363OPC     MW 1656   1.565   1.104   0.924
  364OPC     OW 1657   1.277   3.345   1.604
  364OPC    HW1 1658   1.209   3.321   1.653
  364OPC    HW2 1659   1.283   3.431   1.617
  364OPC     MW 1660   1.268   3.354   1.613
  365OPC     OW 1661   1.838   4.482   3.047
  365OPC    HW1 1662   1.785   4.437   2.994
  365OPC    HW2 1663   1.915   4.478   3.006
  365OPC     MW 1664   1.842   4.475   3.033
  366OPC     OW 1665   1.203   2.294   4.371
  366OPC    HW1 1666   1.275   2.341   4.352
  366OPC    HW2 1667   1.160   2.345   4.427
  366OPC     MW 1668   1.207   2.309   4.376
  367OPC     OW 1669   0.644   2.575   4.586
  367OPC    HW1 1670   0.690   2.650   4.590
  367OPC    HW2 1671   0.640   2.558   4.501
  367OPC     MW 1672   0.650   2.584   4.574
  368OPC     OW 1673   3.868   3.387   4.623
  368OPC    HW1 1674   3.926   3.377   4.559
  368OPC    HW2 1675   3.862   3.307   4.658
  368OPC     MW 1676   3.876   3.374   4.619
  369OPC     OW 1677   1.828   3.842   2.047
  369OPC    HW1 1678   1.759   3.830   1.995
  369OPC    HW2 1679   1.876   3.771   2.033
  369OPC     MW 1680   1.825   3.830   2.037
  370OPC     OW 1681   2.366   4.491   1.791
  370OPC    HW1 1682   2.359   4.405   1.801
  370OPC    HW2 1683   2.304   4.523   1.844
  370OPC     MW 1684   2.356   4.483   1.800
  371OPC     OW 1685   1.422   0.793   3.716
  371OPC    HW1 1686   1.362   0.851   3.689
  371OPC    HW2 1687   1.406   0.723   3.666
  371OPC     MW 1688   1.411   0.791   3.705
  372OPC     OW 1689   3.545   1.736   1.979
  372OPC    HW1 1690   3.529   1.752   1.895
  372OPC    HW2 1691   3.530   1.813   2.017
  372OPC     MW 1692   3.540   1.750   1.972
  373OPC     OW 1693   2.448   1.241   0.056
  373OPC    HW1 1694   2.370   1.230   0.020
  373OPC    HW2 1695   2.430   1.272   0.136
  373OPC     MW 1696   2.434   1.244   0.063
  374OPC     OW 1697   4.328   3.115   0.654
  374OPC    HW1 1698   4.396   3.085   0.609
  374OPC    HW2 1699   4.315   3.053   0.715
  374OPC     MW 1700   4.336   3.101   0.657
  375OPC     OW 1701   3.896   4.981   0.456
  375OPC    HW1 1702   3.823   4.959   0.413
  375OPC    HW2 1703   3.953   4.920   0.432
  375OPC     MW 1704   3.894   4.969   0.446
  376OPC     OW 1705   2.389   2.783   0.883
  376OPC    HW1 1706   2.369   2.834   0.951
  376OPC    HW2 1707   2.465   2.747   0.906
  376OPC     MW 1708   2.397   2.785   0.896
  377OPC     OW 1709   0.586   0.148   3.436
  377OPC    HW1 1710   0.522   0.197   3.403
  377OPC    HW2 1711   0.547   0.106   3.502
  377OPC     MW 1712   0.571   0.149   3.441
  378OPC     OW 1713   4.092   3.897   1.652
  378OPC    HW1 1714   4.156   3.945   1.687
  378OPC    HW2 1715   4.085   3.829   1.706
  378OPC     MW 1716   4.100   3.894   1.665
  379OPC     OW 1717   3.456   4.409   1.109
  379OPC    HW1 1718   3.504   4.337   1.098
  379OPC    HW2 1719   3.474   4.457   1.039
  379OPC     MW 1720   3.466   4.405   1.097
  380OPC     OW 1721   3.079   0.304   4.642
  380OPC    HW1 1722   3.061   0.218   4.645
  380OPC    HW2 1723   3.008   0.338   4.604
  380OPC     MW 1724   3.066   0.296   4.637
  381OPC     OW 1725   1.018   1.859   4.125
  381OPC    HW1 1726   1.055   1.911   4.065
  381OPC    HW2 1727   0.948   1.905   4.151
  381OPC     MW 1728   1.013   1.874   4.120
  382OPC     OW 1729   1.512   4.099   4.344
  382OPC    HW1 1730   1.580   4.148   4.319
  382OPC    HW2 1731   1.533   4.075   4.425
  382OPC     MW 1732   1.525   4.103   4.352
  383OPC     OW 1733   1.487   0.217   0.694
  383OPC    HW1 1734   1.569   0.248   0.701
  383OPC    HW2 1735   1.461   0.207   0.776
  383OPC     MW 1736   1.495   0.220   0.707
  384OPC     OW 1737   1.822   1.491   0.372
  384OPC    HW1 1738   1.774   1.423   0.347
  384OPC    HW2 1739   1.770   1.559   0.358
  384OPC     MW 1740   1.807   1.491   0.366
  385OPC     OW 1741   3.377   3.504   2.487
  385OPC    HW1 1742   3.347   3.499   2.569
  385OPC    HW2 1743   3.343   3.434   2.448
  385OPC     MW 1744   3.368   3.493   2.493
  386OPC     OW 1745   1.643   1.612   0.652
  386OPC    HW1 1746   1.702   1.549   0.658
  386OPC    HW2 1747   1.677   1.677   0.699
  386OPC     MW 1748   1.657   1.612   0.660
  387OPC     OW 1749   4.342   1.458   1.785
  387OPC    HW1 1750   4.398   1.432   1.723
  387OPC    HW2 1751   4.386   1.441   1.859
  387OPC     MW 1752   4.357   1.452   1.787
  388OPC     OW 1753   0.799   0.482   1.891
  388OPC    HW1 1754   0.816   0.399   1.870
  388OPC    HW2 1755   0.737   0.475   1.951
  388OPC     MW 1756   0.792   0.469   1.897
  389OPC     OW 1757   3.855   0.935   3.257
  389OPC    HW1 1758   3.891   0.971   3.186
  389OPC    HW2 1759   3.796   0.880   3.225
  389OPC     MW 1760   3.852   0.932   3.242
  390OPC     OW 1761   3.147   4.001   3.423
  390OPC    HW1 1762   3.172   3.944   3.484
  390OPC    HW2 1763   3.200   3.984   3.356
  390OPC     MW 1764   3.158   3.990   3.422
  391OPC     OW 1765   3.822   1.697   1.996
  391OPC    HW1 1766   3.736   1.710   2.003
  391OPC    HW2 1767   3.850   1.767   1.953
  391OPC     MW 1768   3.813   1.709   1.991
  392OPC     OW 1769   1.653   3.482   0.669
  392OPC    HW1 1770   1.736   3.461   0.654
  392OPC    HW2 1771   1.658   3.549   0.725
  392OPC     MW 1772   1.666   3.489   0.675
  393OPC     OW 1773   2.812   1.394   4.281
  393OPC    HW1 1774   2.742   1.367   4.326
  393OPC    HW2 1775   2.778   1.434   4.212
  393OPC     MW 1776   2.797   1.396   4.278
  394OPC     OW 1777   3.435   3.997   0.196
  394OPC    HW1 1778   3.512   3.958   0.181
  394OPC    HW2 1779   3.440   4.020   0.280
  394OPC     MW 1780   3.447   3.995   0.206
  395OPC     OW 1781   0.738   4.249   0.436
  395OPC    HW1 1782   0.780   4.196   0.381
  395OPC    HW2 1783   0.738   4.204   0.511
  395OPC     MW 1784   0.744   4.234   0.439
  396OPC     OW 1785   3.857   3.912   2.227
  396OPC    HW1 1786   3.770   3.907   2.238
  396OPC    HW2 1787   3.879   3.832   2.201
  396OPC     MW 1788   3.847   3.900   2.225
  397OPC     OW 1789   0.983   3.281   0.140
  397OPC    HW1 1790   0.960   3.204   0.174
  397OPC    HW2 1791   1.070   3.283   0.151
  397OPC     MW 1792   0.993   3.270   0.147
  398OPC     OW 1793   2.565   3.484   3.121
  398OPC    HW1 1794   2.610   3.446   3.186
  398OPC    HW2 1795   2.541   3.416   3.071
  398OPC     MW 1796   2.568   3.468   3.123
  399OPC     OW 1797   1.121   2.021   3.925
  399OPC    HW1 1798   1.199   1.988   3.905
  399OPC    HW2 1799   1.076   2.013   3.850
  399OPC     MW 1800   1.126   2.015   3.911
  400OPC     OW 1801   4.433   0.024   0.247
  400OPC    HW1 1802   4.349   0.017   0.225
  400OPC    HW2 1803   4.459   0.095   0.204
  400OPC     MW 1804   4.424   0.033   0.237
  401OPC     OW 1805   4.002   4.512   0.888
  401OPC    HW1 1806   4.056   4.569   0.851
  401OPC    HW2 1807   4.056   4.457   0.929
  401OPC     MW 1808   4.018   4.512   0.889
  402OPC     OW 1809   3.852   3.436   4.180
  402OPC    HW1 1810   3.771   3.456   4.206
  402OPC    HW2 1811   3.879   3.508   4.138
  402OPC     MW 1812   3.844   3.450   4.178
  403OPC     OW 1813   0.664   1.043   0.964
  403OPC    HW1 1814   0.635   1.066   1.043
  403OPC    HW2 1815   0.632   0.962   0.954
  403OPC     MW 1816   0.655   1.034   0.974
  404OPC     OW 1817   0.044   3.118   3.999
  404OPC    HW1 1818   0.108   3.082   3.951
  404OPC    HW2 1819   0.024   3.056   4.057
  404OPC     MW 1820   0.051   3.104   4.000
  405OPC     OW 1821   0.644   3.764   2.365
  405OPC    HW1 1822   0.678   3.787   2.288
  405OPC    HW2 1823   0.713   3.760   2.418
  405OPC     MW 1824   0.659   3.767   2.361
  406OPC     OW 1825   3.144   3.593   3.739
  406OPC    HW1 1826   3.076   3.585   3.792
  406OPC    HW2 1827   3.122   3.545   3.670
  406OPC     MW 1828   3.131   3.585   3.737
  407OPC     OW 1829   3.007   3.083   3.067
  407OPC    HW1 1830   3.093   3.080   3.080
  407OPC    HW2 1831   2.983   2.999   3.068
  407OPC     MW 1832   3.016   3.070   3.069
  408OPC     OW 1833   3.015   1.580   0.032
  408OPC    HW1 1834   2.933   1.580   0.001
  408OPC    HW2 1835   3.061   1.545   4.758
  408OPC     MW 1836   3.010   1.575   0.017
  409OPC     OW 1837   0.219   2.784   2.038
  409OPC    HW1 1838   0.246   2.751   1.962
  409OPC    HW2 1839   0.198   2.713   2.085
  409OPC     MW 1840   0.220   2.769   2.034
  410OPC     OW 1841   3.320   3.141   3.369
  410OPC    HW1 1842   3.250   3.153   3.419
  410OPC    HW2 1843   3.359   3.071   3.403
  410OPC     MW 1844   3.316   3.133   3.381
  411OPC     OW 1845   3.956   1.473   4.707
  411OPC    HW1 1846   4.033   1.478   4.667
  411OPC    HW2 1847   3.901   1.452   4.643
  411OPC     MW 1848   3.959   1.471   4.692
  412OPC     OW 1849   3.886   4.763   0.674
  412OPC    HW1 1850   3.896   4.810   0.601
  412OPC    HW2 1851   3.965   4.728   0.687
  412OPC     MW 1852   3.899   4.765   0.665
  413OPC     OW 1853   0.658   0.471   4.109
  413OPC    HW1 1854   0.678   0.514   4.183
  413OPC    HW2 1855   0.612   0.402   4.138
  413OPC     MW 1856   0.654   0.467   4.124
  414OPC     OW 1857   2.173   2.156   1.101
  414OPC    HW1 1858   2.207   2.236   1.095
  414OPC    HW2 1859   2.212   2.112   1.036
  414OPC     MW 1860   2.184   2.161   1.090
  415OPC     OW 1861   2.098   2.310   0.466
  415OPC    HW1 1862   2.154   2.353   0.414
  415OPC    HW2 1863   2.135   2.316   0.545
  415OPC     MW 1864   2.112   2.317   0.470
  416OPC     OW 1865   1.788   1.741   3.491
  416OPC    HW1 1866   1.868   1.772   3.475
  416OPC    HW2 1867   1.736   1.792   3.442
  416OPC     MW 1868   1.792   1.753   3.481
  417OPC     OW 1869   2.967   4.689   4.466
  417OPC    HW1 1870   3.024   4.623   4.460
  417OPC    HW2 1871   2.950   4.693   4.551
  417OPC     MW 1872   2.973   4.680   4.478
  418OPC     OW 1873   2.733   3.933   3.124
  418OPC    HW1 1874   2.696   3.987   3.067
  418OPC    HW2 1875   2.741   3.858   3.080
  418OPC     MW 1876   2.729   3.930   3.109
  419OPC     OW 1877   4.284   3.952   0.790
  419OPC    HW1 1878   4.282   3.987   0.870
  419OPC    HW2 1879   4.306   4.020   0.739
  419OPC     MW 1880   4.287   3.967   0.794
  420OPC     OW 1881   4.409   3.661   2.299
  420OPC    HW1 1882   4.409   3.596   2.357
  420OPC    HW2 1883   4.347   3.715   2.330
  420OPC     MW 1884   4.400   3.659   2.312
  421OPC     OW 1885   2.108   4.484   2.971
  421OPC    HW1 1886   2.170   4.502   2.912
  421OPC    HW2 1887   2.132   4.407   3.003
  421OPC     MW 1888   2.121   4.475   2.967
  422OPC     OW 1889   2.686   0.256   1.973
  422OPC    HW1 1890   2.638   0.318   2.011
  422OPC    HW2 1891   2.742   0.301   1.924
  422OPC     MW 1892   2.687   0.272   1.971
  423OPC     OW 1893   1.471   3.142   1.225
  423OPC    HW1 1894   1.428   3.103   1.160
  423OPC    HW2 1895   1.487   3.077   1.281
  423OPC     MW 1896   1.467   3.127   1.224
  424OPC     OW 1897   3.370   2.145   0.826
  424OPC    HW1 1898   3.419   2.077   0.804
  424OPC    HW2 1899   3.382   2.202   0.761
  424OPC     MW 1900   3.379   2.144   0.813
  425OPC     OW 1901   4.621   3.660   1.075
  425OPC    HW1 1902   4.552   3.659   1.129
  425OPC    HW2 1903   4.586   3.648   0.996
  425OPC     MW 1904   4.606   3.658   1.071
  426OPC     OW 1905   0.418   1.016   2.571
  426OPC    HW1 1906   0.493   0.998   2.531
  426OPC    HW2 1907   0.412   1.103   2.565
  426OPC     MW 1908   0.428   1.026   2.564
  427OPC     OW 1909   1.530   2.312   3.644
  427OPC    HW1 1910   1.494   2.280   3.717
  427OPC    HW2 1911   1.464   2.355   3.606
  427OPC     MW 1912   1.515   2.314   3.649
  428OPC     OW 1913   0.324   4.366   3.401
  428OPC    HW1 1914   0.275   4.390   3.469
  428OPC    HW2 1915   0.397   4.335   3.438
  428OPC     MW 1916   0.328   4.365   3.417
  429OPC     OW 1917   4.547   3.020   0.517
  429OPC    HW1 1918   4.552   2.933   0.512
  429OPC    HW2 1919   4.574   3.047   0.439
  429OPC     MW 1920   4.552   3.011   0.505
  430OPC     OW 1921   4.001   1.809   1.519
  430OPC    HW1 1922   3.916   1.789   1.516
  430OPC    HW2 1923   4.002   1.888   1.556
  430OPC     MW 1924   3.989   1.818   1.524
  431OPC     OW 1925   0.809   1.321   1.625
  431OPC    HW1 1926   0.845   1.395   1.594
  431OPC    HW2 1927   0.737   1.349   1.665
  431OPC     MW 1928   0.804   1.336   1.626
  432OPC     OW 1929   4.539   4.115   1.598
  432OPC    HW1 1930   4.521   4.178   1.541
  432OPC    HW2 1931   4.536   4.042   1.550
  432OPC     MW 1932   4.536   4.113   1.583
  433OPC     OW 1933   2.825   1.885   1.794
  433OPC    HW1 1934   2.879   1.940   1.754
  433OPC    HW2 1935   2.873   1.855   1.861
  433OPC     MW 1936   2.840   1.889   1.798
  434OPC     OW 1937   1.492   4.718   2.147
  434OPC    HW1 1938   1.449   4.656   2.190
  434OPC    HW2 1939   1.505   4.683   2.068
  434OPC     MW 1940   1.488   4.704   2.142
  435OPC     OW 1941   2.026   0.499   3.602
  435OPC    HW1 1942   2.038   0.514   3.517
  435OPC    HW2 1943   2.045   0.575   3.639
  435OPC     MW 1944   2.031   0.512   3.595
  436OPC     OW 1945   0.685   1.393   0.976
  436OPC    HW1 1946   0.710   1.461   0.927
  436OPC    HW2 1947   0.609   1.369   0.941
  436OPC     MW 1948   0.678   1.400   0.964
  437OPC     OW 1949   4.720   1.994   0.465
  437OPC    HW1 1950   4.681   1.933   0.417
  437OPC    HW2 1951   4.738   2.057   0.407
  437OPC     MW 1952   4.717   1.994   0.449
  438OPC     OW 1953   0.805   3.841   2.149
  438OPC    HW1 1954   0.766   3.868   2.076
  438OPC    HW2 1955   0.857   3.776   2.121
  438OPC     MW 1956   0.807   3.835   2.134
  439OPC     OW 1957   3.524   0.955   0.870
  439OPC    HW1 1958   3.499   1.004   0.938
  439OPC    HW2 1959   3.454   0.905   0.854
  439OPC     MW 1960   3.510   0.955   0.878
  440OPC     OW 1961   1.123   4.876   3.053
  440OPC    HW1 1962   1.171   4.821   3.005
  440OPC    HW2 1963   1.054   4.893   3.002
  440OPC     MW 1964   1.120   4.870   3.038
  441OPC     OW 1965   2.884   2.103   1.393
  441OPC    HW1 1966   2.930   2.163   1.350
  441OPC    HW2 1967   2.818   2.148   1.428
  441OPC     MW 1968   2.881   2.118   1.392
  442OPC     OW 1969   1.813   0.679   2.428
  442OPC    HW1 1970   1.844   0.749   2.386
  442OPC    HW2 1971   1.810   0.617   2.367
  442OPC     MW 1972   1.817   0.680   2.413
  443OPC     OW 1973   2.009   4.541   3.436
  443OPC    HW1 1974   2.010   4.454   3.428
  443OPC    HW2 1975   2.093   4.562   3.449
  443OPC     MW 1976   2.022   4.531   3.437
  444OPC     OW 1977   2.784   3.175   1.724
  444OPC    HW1 1978   2.820   3.254   1.728
  444OPC    HW2 1979   2.730   3.173   1.793
  444OPC     MW 1980   2.781   3.186   1.735
  445OPC     OW 1981   3.023   3.845   4.250
  445OPC    HW1 1982   2.937   3.838   4.238
  445OPC    HW2 1983   3.056   3.833   4.171
  445OPC     MW 1984   3.015   3.842   4.237
  446OPC     OW 1985   0.487   2.542   3.488
  446OPC    HW1 1986   0.428   2.601   3.463
  446OPC    HW2 1987   0.461   2.520   3.568
  446OPC     MW 1988   0.474   2.547   3.496
  447OPC     OW 1989   3.384   1.436   3.341
  447OPC    HW1 1990   3.301   1.413   3.328
  447OPC    HW2 1991   3.402   1.487   3.272
  447OPC     MW 1992   3.374   1.440   3.329
  448OPC     OW 1993   2.962   2.194   4.152
  448OPC    HW1 1994   2.990   2.115   4.127
  448OPC    HW2 1995   2.892   2.208   4.102
  448OPC     MW 1996   2.956   2.184   4.141
  449OPC     OW 1997   4.022   3.356   4.395
  449OPC    HW1 1998   4.101   3.327   4.372
  449OPC    HW2 1999   3.982   3.370   4.319
  449OPC     MW 2000   4.027   3.354   4.380
  450OPC     OW 2001   2.976   4.898   4.178
  450OPC    HW1 2002   2.948   4.961   4.125
  450OPC    HW2 2003   2.916   4.895   4.241
  450OPC     MW 2004   2.963   4.907   4.179
  451OPC     OW 2005   4.764   3.416   1.050
  451OPC    HW1 2006   4.786   3.424   0.966
  451OPC    HW2 2007   4.727   3.493   1.068
  451OPC     MW 2008   4.762   3.429   1.040
  452OPC     OW 2009   4.648   4.949   1.359
  452OPC    HW1 2010   4.714   0.010   1.382
  452OPC    HW2 2011   4.644   4.891   1.424
  452OPC     MW 2012   4.657   4.948   1.372
  453OPC     OW 2013   1.804   1.355   2.689
  453OPC    HW1 2014   1.882   1.390   2.674
  453OPC    HW2 2015   1.820   1.269   2.686
  453OPC     MW 2016   1.818   1.347   2.686
  454OPC     OW 2017   0.133   3.782   3.934
  454OPC    HW1 2018   0.218   3.799   3.945
  454OPC    HW2 2019   0.111   3.831   3.865
  454OPC     MW 2020   0.142   3.792   3.925
  455OPC     OW 2021   1.384   3.610   4.112
  455OPC    HW1 2022   1.299   3.590   4.114
  455OPC    HW2 2023   1.389   3.684   4.158
  455OPC     MW 2024   1.372   3.618   4.119
  456OPC     OW 2025   1.087   0.155   3.586
  456OPC    HW1 2026   1.077   0.131   3.503
  456OPC    HW2 2027   1.005   0.163   3.615
  456OPC     MW 2028   1.073   0.153   3.578
  457OPC     OW 2029   0.147   1.158   2.727
  457OPC    HW1 2030   0.184   1.236   2.742
  457OPC    HW2 2031   0.062   1.173   2.740
  457OPC     MW 2032   0.140   1.172   2.731
  458OPC     OW 2033   2.935   2.579   4.142
  458OPC    HW1 2034   2.859   2.538   4.155
  458OPC    HW2 2035   2.913   2.652   4.099
  458OPC     MW 2036   2.921   2.584   4.138
  459OPC     OW 2037   0.915   3.452   0.941
  459OPC    HW1 2038   0.896   3.495   0.868
  459OPC    HW2 2039   0.995   3.420   0.926
  459OPC     MW 2040   0.924   3.454   0.928
  460OPC     OW 2041   2.503   0.807   2.719
  460OPC    HW1 2042   2.543   0.853   2.781
  460OPC    HW2 2043   2.422   0.797   2.750
  460OPC     MW 2044   2.497   0.812   2.733
  461OPC     OW 2045   1.780   0.199   2.778
  461OPC    HW1 2046   1.839   0.236   2.726
  461OPC    HW2 2047   1.762   0.261   2.837
  461OPC     MW 2048   1.786   0.214   2.779
  462OPC     OW 2049   1.428   2.460   4.335
  462OPC    HW1 2050   1.418   2.539   4.299
  462OPC    HW2 2051   1.485   2.474   4.399
  462OPC     MW 2052   1.435   2.474   4.339
  463OPC     OW 2053   1.581   1.561   4.451
  463OPC    HW1 2054   1.497   1.569   4.473
  463OPC    HW2 2055   1.619   1.532   4.524
  463OPC     MW 2056   1.574   1.558   4.465
  464OPC     OW 2057   3.393   3.215   4.199
  464OPC    HW1 2058   3.332   3.217   4.262
  464OPC    HW2 2059   3.461   3.176   4.238
  464OPC     MW 2060   3.394   3.209   4.214
  465OPC     OW 2061   2.391   4.032   3.274
  465OPC    HW1 2062   2.464   4.057   3.314
  465OPC    HW2 2063   2.328   4.048   3.332
  465OPC     MW 2064   2.392   4.038   3.288
  466OPC     OW 2065   3.639   4.306   1.644
  466OPC    HW1 2066   3.569   4.255   1.634
  466OPC    HW2 2067   3.698   4.252   1.679
  466OPC     MW 2068   3.637   4.290   1.648
  467OPC     OW 2069   1.503   1.939   0.628
  467OPC    HW1 2070   1.524   2.013   0.668
  467OPC    HW2 2071   1.477   1.887   0.693
  467OPC     MW 2072   1.502   1.942   0.643
  468OPC     OW 2073   2.249   0.069   1.210
  468OPC    HW1 2074   2.204   0.008   1.168
  468OPC    HW2 2075   2.332   0.048   1.194
  468OPC     MW 2076   2.255   0.057   1.201
  469OPC     OW 2077   4.801   0.470   0.029
  469OPC    HW1 2078   4.715   0.456   0.024
  469OPC    HW2 2079   0.009   0.390   0.032
  469OPC     MW 2080   4.793   0.456   0.029
  470OPC     OW 2081   2.659   3.009   4.753
  470OPC    HW1 2082   2.661   2.938   4.702
  470OPC    HW2 2083   2.743   3.032   4.760
  470OPC     MW 2084   2.672   3.002   4.746
  471OPC     OW 2085   3.004   3.775   0.126
  471OPC    HW1 2086   2.982   3.717   0.064
  471OPC    HW2 2087   3.091   3.783   0.116
  471OPC     MW 2088   3.014   3.768   0.115
  472OPC     OW 2089   1.877   1.080   4.021
  472OPC    HW1 2090   1.860   1.128   3.950
  472OPC    HW2 2091   1.829   1.008   4.009
  472OPC     MW 2092   1.867   1.076   4.009
  473OPC     OW 2093   4.005   0.128   2.927
  473OPC    HW1 2094   3.997   0.042   2.931
  473OPC    HW2 2095   3.991   0.147   2.843
  473OPC     MW 2096   4.002   0.118   2.915
  474OPC     OW 2097   1.425   0.561   3.549
  474OPC    HW1 2098   1.357   0.507   3.541
  474OPC    HW2 2099   1.494   0.508   3.554
  474OPC     MW 2100   1.425   0.545   3.549
  475OPC     OW 2101   1.125   0.293   0.904
  475OPC    HW1 2102   1.119   0.344   0.834
  475OPC    HW2 2103   1.069   0.228   0.887
  475OPC     MW 2104   1.116   0.291   0.891
  476OPC     OW 2105   3.450   1.801   0.381
  476OPC    HW1 2106   3.520   1.853   0.382
  476OPC    HW2 2107   3.450   1.763   0.459
  476OPC     MW 2108   3.460   1.803   0.392
  477OPC     OW 2109   3.652   4.426   4.218
  477OPC    HW1 2110   3.597   4.383   4.271
  477OPC    HW2 2111   3.705   4.364   4.188
  477OPC     MW 2112   3.652   4.411   4.221
  478OPC     OW 2113   0.974   3.536   0.268
  478OPC    HW1 2114   0.896   3.571   0.251
  478OPC    HW2 2115   0.973   3.460   0.226
  478OPC     MW 2116   0.962   3.530   0.259
  479OPC     OW 2117   3.445   1.696   4.083
  479OPC    HW1 2118   3.421   1.684   4.000
  479OPC    HW2 2119   3.520   1.651   4.089
  479OPC     MW 2120   3.453   1.687   4.072
  480OPC     OW 2121   3.780   4.039   3.186
  480OPC    HW1 2122   3.731   4.024   3.257
  480OPC    HW2 2123   3.721   4.051   3.123
  480OPC     MW 2124   3.764   4.039   3.187
  481OPC     OW 2125   0.183   2.870   3.196
  481OPC    HW1 2126   0.122   2.808   3.185
  481OPC    HW2 2127   0.240   2.833   3.252
  481OPC     MW 2128   0.182   2.855   3.203
  482OPC     OW 2129   3.151   1.473   3.777
  482OPC    HW1 2130   3.115   1.522   3.714
  482OPC    HW2 2131   3.224   1.516   3.796
  482OPC     MW 2132   3.156   1.487   3.770
  483OPC     OW 2133   1.211   0.455   0.319
  483OPC    HW1 2134   1.223   0.392   0.259
  483OPC    HW2 2135   1.125   0.472   0.313
  483OPC     MW 2136   1.200   0.448   0.309
  484OPC     OW 2137   4.477   1.141   3.558
  484OPC    HW1 2138   4.493   1.222   3.528
  484OPC    HW2 2139   4.552   1.118   3.596
  484OPC     MW 2140   4.490   1.150   3.559
  485OPC     OW 2141   1.180   1.791   1.003
  485OPC    HW1 2142   1.119   1.850   0.982
  485OPC    HW2 2143   1.186   1.800   1.090
  485OPC     MW 2144   1.172   1.801   1.013
  486OPC     OW 2145   3.108   1.096   4.437
  486OPC    HW1 2146   3.195   1.099   4.439
  486OPC    HW2 2147   3.087   1.134   4.361
  486OPC     MW 2148   3.118   1.102   4.426
  487OPC     OW 2149   2.210   1.146   1.569
  487OPC    HW1 2150   2.246   1.222   1.593
  487OPC    HW2 2151   2.276   1.102   1.534
  487OPC     MW 2152   2.225   1.151   1.567
  488OPC     OW 2153   2.639   4.216   1.914
  488OPC    HW1 2154   2.645   4.183   1.834
  488OPC    HW2 2155   2.716   4.196   1.951
  488OPC     MW 2156   2.651   4.208   1.908
  489OPC     OW 2157   4.177   1.993   2.746
  489OPC    HW1 2158   4.204   2.048   2.808
  489OPC    HW2 2159   4.140   1.928   2.791
  489OPC     MW 2160   4.176   1.992   2.762
  490OPC     OW 2161   4.473   2.548   0.364
  490OPC    HW1 2162   4.399   2.560   0.319
  490OPC    HW2 2163   4.527   2.513   0.305
  490OPC     MW 2164   4.470   2.545   0.349
  491OPC     OW 2165   0.652   3.424   4.434
  491OPC    HW1 2166   0.565   3.421   4.440
  491OPC    HW2 2167   0.676   3.340   4.442
  491OPC     MW 2168   0.643   3.411   4.436
  492OPC     OW 2169   0.678   2.881   1.482
  492OPC    HW1 2170   0.687   2.921   1.405
  492OPC    HW2 2171   0.624   2.934   1.526
  492OPC     MW 2172   0.671   2.895   1.477
  493OPC     OW 2173   3.069   4.956   2.399
  493OPC    HW1 2174   3.044   0.041   2.366
  493OPC    HW2 2175   2.993   4.915   2.415
  493OPC     MW 2176   3.054   4.961   2.397
  494OPC     OW 2177   1.002   3.106   2.519
  494OPC    HW1 2178   0.968   3.167   2.466
  494OPC    HW2 2179   1.072   3.077   2.476
  494OPC     MW 2180   1.007   3.111   2.505
  495OPC     OW 2181   2.122   2.241   0.001
  495OPC    HW1 2182   2.153   2.164   4.764
  495OPC    HW2 2183   2.086   2.277   4.723
  495OPC     MW 2184   2.121   2.235   4.779
  496OPC     OW 2185   1.270   0.637   0.528
  496OPC    HW1 2186   1.275   0.589   0.456
  496OPC    HW2 2187   1.216   0.591   0.580
  496OPC     MW 2188   1.263   0.623   0.525
  497OPC     OW 2189   3.784   3.683   0.404
  497OPC    HW1 2190   3.824   3.615   0.441
  497OPC    HW2 2191   3.710   3.648   0.373
  497OPC     MW 2192   3.779   3.668   0.405
  498OPC     OW 2193   1.300   1.409   3.290
  498OPC    HW1 2194   1.371   1.358   3.302
  498OPC    HW2 2195   1.298   1.421   3.203
  498OPC     MW 2196   1.310   1.403   3.279
  499OPC     OW 2197   2.900   4.344   4.628
  499OPC    HW1 2198   2.897   4.257   4.624
  499OPC    HW2 2199   2.889   4.361   4.713
  499OPC     MW 2200   2.898   4.333   4.640
  500OPC     OW 2201   3.977   1.586   4.070
  500OPC    HW1 2202   3.993   1.580   4.156
  500OPC    HW2 2203   3.890   1.589   4.065
  500OPC     MW 2204   3.967   1.586   4.082
  501OPC     OW 2205   0.823   2.479   1.457
  501OPC    HW1 2206   0.749   2.525   1.458
  501OPC    HW2 2207   0.823   2.441   1.379
  501OPC     MW 2208   0.812   2.480   1.446
  502OPC     OW 2209   4.522   1.929   1.099
  502OPC    HW1 2210   4.607   1.949   1.108
  502OPC    HW2 2211   4.521   1.842   1.106
  502OPC     MW 2212   4.535   1.919   1.101
  503OPC     OW 2213   4.335   1.334   2.762
  503OPC    HW1 2214   4.253   1.321   2.736
  503OPC    HW2 2215   4.350   1.266   2.816
  503OPC     MW 2216   4.325   1.322   2.766
  504OPC     OW 2217   0.539   0.191   2.863
  504OPC    HW1 2218   0.524   0.171   2.947
  504OPC    HW2 2219   0.626   0.198   2.859
  504OPC     MW 2220   0.550   0.189   2.875
  505OPC     OW 2221   0.453   1.209   4.782
  505OPC    HW1 2222   0.491   1.136   4.754
  505OPC    HW2 2223   0.381   1.214   4.734
  505OPC     MW 2224   0.448   1.199   4.771
  506OPC     OW 2225   2.319   3.848   1.358
  506OPC    HW1 2226   2.343   3.902   1.422
  506OPC    HW2 2227   2.238   3.824   1.381
  506OPC     MW 2228   2.310   3.852   1.371
  507OPC     OW 2229   3.556   3.210   2.110
  507OPC    HW1 2230   3.573   3.263   2.043
  507OPC    HW2 2231   3.469   3.207   2.112
  507OPC     MW 2232   3.546   3.217   2.100
  508OPC     OW 2233   0.657   1.288   3.521
  508OPC    HW1 2234   0.641   1.359   3.569
  508OPC    HW2 2235   0.636   1.222   3.574
  508OPC     MW 2236   0.652   1.289   3.536
  509OPC     OW 2237   4.029   4.255   3.520
  509OPC    HW1 2238   4.086   4.241   3.455
  509OPC    HW2 2239   4.058   4.328   3.557
  509OPC     MW 2240   4.042   4.264   3.516
  510OPC     OW 2241   4.264   1.566   1.291
  510OPC    HW1 2242   4.311   1.591   1.222
  510OPC    HW2 2243   4.267   1.636   1.344
  510OPC     MW 2244   4.271   1.580   1.289
  511OPC     OW 2245   1.920   3.101   3.435
  511OPC    HW1 2246   1.929   3.188   3.434
  511OPC    HW2 2247   1.876   3.086   3.508
  511OPC     MW 2248   1.915   3.112   3.446
  512OPC     OW 2249   3.307   3.307   0.694
  512OPC    HW1 2250   3.247   3.343   0.746
  512OPC    HW2 2251   3.382   3.337   0.725
  512OPC     MW 2252   3.309   3.317   0.706
  513OPC     OW 2253   0.154   2.677   3.803
  513OPC    HW1 2254   0.089   2.688   3.861
  513OPC    HW2 2255   0.226   2.686   3.851
  513OPC     MW 2256   0.155   2.680   3.819
  514OPC     OW 2257   2.838   0.466   0.545
  514OPC    HW1 2258   2.889   0.504   0.604
  514OPC    HW2 2259   2.781   0.529   0.524
  514OPC     MW 2260   2.837   0.481   0.551
  515OPC     OW 2261   2.208   3.654   0.017
  515OPC    HW1 2262   2.280   3.606   0.010
  515OPC    HW2 2263   2.145   3.595   0.030
  515OPC     MW 2264   2.209   3.638   0.018
  516OPC     OW 2265   1.715   4.766   1.791
  516OPC    HW1 2266   1.649   4.716   1.819
  516OPC    HW2 2267   1.693   4.846   1.819
  516OPC     MW 2268   1.702   4.770   1.799
  517OPC     OW 2269   2.926   4.476   1.440
  517OPC    HW1 2270   2.930   4.550   1.394
  517OPC    HW2 2271   2.908   4.415   1.379
  517OPC     MW 2272   2.924   4.478   1.424
  518OPC     OW 2273   2.489   2.949   3.324
  518OPC    HW1 2274   2.566   2.941   3.283
  518OPC    HW2 2275   2.433   2.909   3.270
  518OPC     MW 2276   2.492   2.942   3.310
  519OPC     OW 2277   3.369   2.899   4.722
  519OPC    HW1 2278   3.411   2.950   4.665
  519OPC    HW2 2279   3.433   2.869   4.773
  519OPC     MW 2280   3.385   2.902   4.721
  520OPC     OW 2281   0.985   3.892   0.066
  520OPC    HW1 2282   1.033   3.955   0.030
  520OPC    HW2 2283   1.044   3.838   0.100
  520OPC     MW 2284   1.001   3.893   0.066
  521OPC     OW 2285   0.608   2.758   3.626
  521OPC    HW1 2286   0.571   2.822   3.579
  521OPC    HW2 2287   0.582   2.685   3.585
  521OPC     MW 2288   0.599   2.757   3.613
  522OPC     OW 2289   1.345   2.938   4.520
  522OPC    HW1 2290   1.286   2.917   4.460
  522OPC    HW2 2291   1.299   2.940   4.594
  522OPC     MW 2292   1.330   2.935   4.522
  523OPC     OW 2293   2.270   2.674   0.230
  523OPC    HW1 2294   2.328   2.697   0.169
  523OPC    HW2 2295   2.302   2.709   0.303
  523OPC     MW 2296   2.283   2.683   0.232
  524OPC     OW 2297   4.066   1.613   2.640
  524OPC    HW1 2298   4.115   1.552   2.602
  524OPC    HW2 2299   4.078   1.683   2.589
  524OPC     MW 2300   4.075   1.614   2.627
  525OPC     OW 2301   4.231   0.291   1.770
  525OPC    HW1 2302   4.265   0.355   1.819
  525OPC    HW2 2303   4.147   0.314   1.763
  525OPC     MW 2304   4.224   0.304   1.776
  526OPC     OW 2305   2.741   0.279   2.336
  526OPC    HW1 2306   2.683   0.226   2.298
  526OPC    HW2 2307   2.817   0.238   2.325
  526OPC     MW 2308   2.744   0.265   2.329
  527OPC     OW 2309   0.357   0.727   1.503
  527OPC    HW1 2310   0.311   0.738   1.429
  527OPC    HW2 2311   0.319   0.658   1.541
  527OPC     MW 2312   0.345   0.718   1.498
  528OPC     OW 2313   1.217   1.511   1.833
  528OPC    HW1 2314   1.282   1.470   1.875
  528OPC    HW2 2315   1.171   1.445   1.799
  528OPC     MW 2316   1.220   1.495   1.834
  529OPC     OW 2317   0.829   2.345   4.420
  529OPC    HW1 2318   0.844   2.259   4.426
  529OPC    HW2 2319   0.901   2.381   4.455
  529OPC     MW 2320   0.842   2.337   4.426
  530OPC     OW 2321   0.499   1.457   4.640
  530OPC    HW1 2322   0.431   1.442   4.588
  530OPC    HW2 2323   0.497   1.390   4.696
  530OPC     MW 2324   0.489   1.445   4.641
  531OPC     OW 2325   0.851   1.221   4.081
  531OPC    HW1 2326   0.867   1.300   4.115
  531OPC    HW2 2327   0.866   1.167   4.147
  531OPC     MW 2328   0.856   1.225   4.096
  532OPC     OW 2329   0.136   3.372   4.064
  532OPC    HW1 2330   0.118   3.419   3.993
  532OPC    HW2 2331   0.103   3.293   4.045
  532OPC     MW 2332   0.128   3.367   4.051
  533OPC     OW 2333   0.920   1.952   1.468
  533OPC    HW1 2334   0.928   1.924   1.385
  533OPC    HW2 2335   0.844   1.917   1.494
  533OPC     MW 2336   0.910   1.943   1.459
  534OPC     OW 2337   1.428   4.501   1.020
  534OPC    HW1 2338   1.477   4.435   1.050
  534OPC    HW2 2339   1.472   4.530   0.951
  534OPC     MW 2340   1.442   4.495   1.015
  535OPC     OW 2341   1.434   1.803   3.528
  535OPC    HW1 2342   1.413   1.757   3.599
  535OPC    HW2 2343   1.382   1.771   3.466
  535OPC     MW 2344   1.423   1.792   3.530
  536OPC     OW 2345   0.578   3.869   1.647
  536OPC    HW1 2346   0.566   3.783   1.655
  536OPC    HW2 2347   0.536   3.890   1.573
  536OPC     MW 2348   0.570   3.860   1.637
  537OPC     OW 2349   3.443   0.197   3.980
  537OPC    HW1 2350   3.471   0.181   3.899
  537OPC    HW2 2351   3.357   0.187   3.975
  537OPC     MW 2352   3.435   0.193   3.967
  538OPC     OW 2353   0.621   3.342   2.376
  538OPC    HW1 2354   0.587   3.412   2.414
  538OPC    HW2 2355   0.592   3.276   2.425
  538OPC     MW 2356   0.612   3.342   2.389
  539OPC     OW 2357   2.390   4.726   1.360
  539OPC    HW1 2358   2.464   4.769   1.340
  539OPC    HW2 2359   2.416   4.668   1.420
  539OPC     MW 2360   2.405   4.724   1.366
  540OPC     OW 2361   0.439   3.533   3.596
  540OPC    HW1 2362   0.496   3.596   3.618
  540OPC    HW2 2363   0.461   3.466   3.647
  540OPC     MW 2364   0.451   3.533   3.607
  541OPC     OW 2365   3.275   3.225   2.851
  541OPC    HW1 2366   3.279   3.191   2.932
  541OPC    HW2 2367   3.195   3.202   2.824
  541OPC     MW 2368   3.264   3.216   2.859
  542OPC     OW 2369   2.869   0.168   1.410
  542OPC    HW1 2370   2.907   0.105   1.364
  542OPC    HW2 2371   2.804   0.127   1.451
  542OPC     MW 2372   2.865   0.153   1.409
  543OPC     OW 2373   4.412   4.682   0.382
  543OPC    HW1 2374   4.357   4.619   0.406
  543OPC    HW2 2375   4.377   4.755   0.414
  543OPC     MW 2376   4.399   4.683   0.390
  544OPC     OW 2377   1.083   1.667   2.857
  544OPC    HW1 2378   1.111   1.699   2.933
  544OPC    HW2 2379   1.126   1.715   2.798
  544OPC     MW 2380   1.094   1.679   2.859
  545OPC     OW 2381   0.937   0.539   4.609
  545OPC    HW1 2382   0.968   0.486   4.671
  545OPC    HW2 2383   1.002   0.596   4.597
  545OPC     MW 2384   0.951   0.540   4.616
  546OPC     OW 2385   1.149   2.350   0.707
  546OPC    HW1 2386   1.179   2.407   0.767
  546OPC    HW2 2387   1.220   2.328   0.662
  546OPC     MW 2388   1.164   2.355   0.709
  547OPC     OW 2389   4.012   4.471   2.029
  547OPC    HW1 2390   4.065   4.405   2.049
  547OPC    HW2 2391   4.041   4.537   2.079
  547OPC     MW 2392   4.024   4.471   2.039
  548OPC     OW 2393   2.814   3.558   3.513
  548OPC    HW1 2394   2.842   3.637   3.536
  548OPC    HW2 2395   2.798   3.519   3.589
  548OPC     MW 2396   2.816   3.564   3.528
  549OPC     OW 2397   1.510   4.743   4.319
  549OPC    HW1 2398   1.553   4.716   4.390
  549OPC    HW2 2399   1.532   4.685   4.258
  549OPC     MW 2400   1.520   4.731   4.321
  550OPC     OW 2401   1.750   1.757   3.771
  550OPC    HW1 2402   1.768   1.842   3.768
  550OPC    HW2 2403   1.757   1.731   3.688
  550OPC     MW 2404   1.754   1.766   3.758
  551OPC     OW 2405   0.961   2.064   2.783
  551OPC    HW1 2406   1.034   2.061   2.735
  551OPC    HW2 2407   0.917   1.993   2.757
  551OPC     MW 2408   0.965   2.053   2.772
  552OPC     OW 2409   2.708   1.502   4.042
  552OPC    HW1 2410   2.747   1.431   4.008
  552OPC    HW2 2411   2.626   1.476   4.056
  552OPC     MW 2412   2.702   1.488   4.039
  553OPC     OW 2413   0.842   2.421   3.314
  553OPC    HW1 2414   0.869   2.497   3.282
  553OPC    HW2 2415   0.771   2.403   3.267
  553OPC     MW 2416   0.835   2.429   3.302
  554OPC     OW 2417   4.101   2.536   4.210
  554OPC    HW1 2418   4.142   2.516   4.136
  554OPC    HW2 2419   4.160   2.582   4.255
  554OPC     MW 2420   4.116   2.540   4.206
  555OPC     OW 2421   0.058   1.361   0.080
  555OPC    HW1 2422   0.102   1.396   0.013
  555OPC    HW2 2423   0.073   1.276   0.071
  555OPC     MW 2424   0.067   1.354   0.069
  556OPC     OW 2425   1.849   1.245   4.462
  556OPC    HW1 2426   1.812   1.254   4.384
  556OPC    HW2 2427   1.931   1.272   4.448
  556OPC     MW 2428   1.856   1.250   4.448
  557OPC     OW 2429   0.142   4.698   3.193
  557OPC    HW1 2430   0.107   4.619   3.177
  557OPC    HW2 2431   0.155   4.731   3.113
  557OPC     MW 2432   0.139   4.691   3.179
  558OPC     OW 2433   1.580   3.969   0.285
  558OPC    HW1 2434   1.520   3.905   0.282
  558OPC    HW2 2435   1.532   4.041   0.274
  558OPC     MW 2436   1.564   3.970   0.283
  559OPC     OW 2437   2.919   0.894   4.475
  559OPC    HW1 2438   2.981   0.951   4.452
  559OPC    HW2 2439   2.848   0.923   4.432
  559OPC     MW 2440   2.918   0.907   4.465
  560OPC     OW 2441   2.002   4.264   3.452
  560OPC    HW1 2442   1.957   4.214   3.397
  560OPC    HW2 2443   1.957   4.258   3.527
  560OPC     MW 2444   1.989   4.256   3.455
  561OPC     OW 2445   1.647   4.959   2.844
  561OPC    HW1 2446   1.695   0.037   2.819
  561OPC    HW2 2447   1.691   4.929   2.914
  561OPC     MW 2448   1.661   4.965   2.851
  562OPC     OW 2449   0.966   4.657   3.634
  562OPC    HW1 2450   0.988   4.712   3.698
  562OPC    HW2 2451   0.988   4.700   3.561
  562OPC     MW 2452   0.972   4.671   3.633
  563OPC     OW 2453   0.955   1.041   0.425
  563OPC    HW1 2454   0.900   1.000   0.479
  563OPC    HW2 2455   1.021   0.984   0.416
  563OPC     MW 2456   0.957   1.026   0.432
  564OPC     OW 2457   4.195   0.509   0.943
  564OPC    HW1 2458   4.174   0.583   0.984
  564OPC    HW2 2459   4.279   0.498   0.961
  564OPC     MW 2460   4.204   0.518   0.952
  565OPC     OW 2461   3.548   4.508   0.865
  565OPC    HW1 2462   3.586   4.587   0.861
  565OPC    HW2 2463   3.481   4.515   0.809
  565OPC     MW 2464   3.544   4.521   0.856
  566OPC     OW 2465   4.592   0.970   2.004
  566OPC    HW1 2466   4.642   1.040   1.995
  566OPC    HW2 2467   4.511   1.002   2.007
  566OPC     MW 2468   4.587   0.985   2.003
  567OPC     OW 2469   2.716   4.193   3.989
  567OPC    HW1 2470   2.736   4.263   3.941
  567OPC    HW2 2471   2.632   4.204   4.008
  567OPC     MW 2472   2.707   4.205   3.985
  568OPC     OW 2473   2.915   3.852   0.578
  568OPC    HW1 2474   2.847   3.843   0.631
  568OPC    HW2 2475   2.959   3.920   0.611
  568OPC     MW 2476   2.912   3.861   0.591
  569OPC     OW 2477   1.112   3.088   3.039
  569OPC    HW1 2478   1.087   3.101   2.956
  569OPC    HW2 2479   1.196   3.111   3.039
  569OPC     MW 2480   1.121   3.093   3.027
  570OPC     OW 2481   2.464   3.997   0.946
  570OPC    HW1 2482   2.456   4.051   0.878
  570OPC    HW2 2483   2.547   4.009   0.972
  570OPC     MW 2484   2.475   4.007   0.940
  571OPC     OW 2485   0.252   2.212   3.766
  571OPC    HW1 2486   0.325   2.229   3.809
  571OPC    HW2 2487   0.280   2.186   3.688
  571OPC     MW 2488   0.267   2.211   3.761
  572OPC     OW 2489   4.750   2.692   3.963
  572OPC    HW1 2490   4.750   2.720   4.046
  572OPC    HW2 2491   4.713   2.758   3.919
  572OPC     MW 2492   4.745   2.706   3.969
  573OPC     OW 2493   4.787   0.232   1.929
  573OPC    HW1 2494   4.817   0.177   1.990
  573OPC    HW2 2495   4.803   0.311   1.963
  573OPC     MW 2496   4.794   0.236   1.943
  574OPC     OW 2497   2.589   0.483   1.000
  574OPC    HW1 2498   2.536   0.414   1.003
  574OPC    HW2 2499   2.669   0.448   1.000
  574OPC     MW 2500   2.593   0.468   1.000
  575OPC     OW 2501   2.002   0.058   2.917
  575OPC    HW1 2502   1.959   0.069   2.842
  575OPC    HW2 2503   2.086   0.069   2.895
  575OPC     MW 2504   2.008   0.061   2.903
  576OPC     OW 2505   0.186   0.643   1.880
  576OPC    HW1 2506   0.218   0.613   1.804
  576OPC    HW2 2507   0.211   0.727   1.881
  576OPC     MW 2508   0.194   0.651   1.869
  577OPC     OW 2509   0.447   0.042   3.652
  577OPC    HW1 2510   0.431   4.950   3.630
  577OPC    HW2 2511   0.488   0.035   3.728
  577OPC     MW 2512   0.451   0.029   3.660
  578OPC     OW 2513   3.383   2.046   3.246
  578OPC    HW1 2514   3.370   1.963   3.269
  578OPC    HW2 2515   3.359   2.091   3.317
  578OPC     MW 2516   3.378   2.040   3.260
  579OPC     OW 2517   4.244   2.584   0.206
  579OPC    HW1 2518   4.172   2.624   0.234
  579OPC    HW2 2519   4.221   2.500   0.203
  579OPC     MW 2520   4.230   2.577   0.210
  580OPC     OW 2521   1.356   3.015   3.930
  580OPC    HW1 2522   1.360   3.059   4.005
  580OPC    HW2 2523   1.356   3.078   3.870
  580OPC     MW 2524   1.357   3.031   3.932
  581OPC     OW 2525   2.120   4.061   2.632
  581OPC    HW1 2526   2.056   4.005   2.610
  581OPC    HW2 2527   2.080   4.119   2.684
  581OPC     MW 2528   2.105   4.061   2.636
  582OPC     OW 2529   4.349   3.230   3.078
  582OPC    HW1 2530   4.381   3.150   3.094
  582OPC    HW2 2531   4.263   3.219   3.087
  582OPC     MW 2532   4.341   3.216   3.082
  583OPC     OW 2533   3.692   4.019   4.667
  583OPC    HW1 2534   3.630   3.998   4.609
  583OPC    HW2 2535   3.674   3.968   4.735
  583OPC     MW 2536   3.680   4.008   4.668
  584OPC     OW 2537   4.535   2.598   1.034
  584OPC    HW1 2538   4.455   2.629   1.052
  584OPC    HW2 2539   4.525   2.512   1.041
  584OPC     MW 2540   4.522   2.590   1.038
  585OPC     OW 2541   4.358   3.826   2.756
  585OPC    HW1 2542   4.303   3.854   2.819
  585OPC    HW2 2543   4.394   3.900   2.727
  585OPC     MW 2544   4.355   3.841   2.761
  586OPC     OW 2545   2.426   4.629   2.607
  586OPC    HW1 2546   2.352   4.655   2.569
  586OPC    HW2 2547   2.399   4.580   2.674
  586OPC     MW 2548   2.411   4.626   2.611
  587OPC     OW 2549   1.304   1.462   3.020
  587OPC    HW1 2550   1.356   1.532   3.021
  587OPC    HW2 2551   1.288   1.450   2.935
  587OPC     MW 2552   1.309   1.471   3.008
  588OPC     OW 2553   4.459   2.488   4.277
  588OPC    HW1 2554   4.460   2.429   4.213
  588OPC    HW2 2555   4.503   2.450   4.342
  588OPC     MW 2556   4.466   2.474   4.277
  589OPC     OW 2557   2.052   0.362   1.817
  589OPC    HW1 2558   1.973   0.329   1.798
  589OPC    HW2 2559   2.100   0.291   1.833
  589OPC     MW 2560   2.047   0.347   1.817
  590OPC     OW 2561   1.526   1.245   3.293
  590OPC    HW1 2562   1.563   1.303   3.240
  590OPC    HW2 2563   1.577   1.247   3.364
  590OPC     MW 2564   1.539   1.254   3.296
  591OPC     OW 2565   4.151   3.797   1.191
  591OPC    HW1 2566   4.116   3.829   1.117
  591OPC    HW2 2567   4.127   3.855   1.251
  591OPC     MW 2568   4.142   3.810   1.189
  592OPC     OW 2569   2.059   4.331   0.786
  592OPC    HW1 2570   2.007   4.351   0.853
  592OPC    HW2 2571   2.138   4.356   0.813
  592OPC     MW 2572   2.063   4.338   0.800
  593OPC     OW 2573   2.305   2.551   0.741
  593OPC    HW1 2574   2.317   2.614   0.799
  593OPC    HW2 2575   2.385   2.535   0.711
  593OPC     MW 2576   2.318   2.558   0.745
  594OPC     OW 2577   0.322   4.052   4.393
  594OPC    HW1 2578   0.305   4.045   4.479
  594OPC    HW2 2579   0.367   3.979   4.376
  594OPC     MW 2580   0.326   4.040   4.403
  595OPC     OW 2581   4.652   2.443   0.182
  595OPC    HW1 2582   4.624   2.408   0.107
  595OPC    HW2 2583   4.713   2.500   0.156
  595OPC     MW 2584   4.657   2.446   0.167
  596OPC     OW 2585   1.695   0.852   3.726
  596OPC    HW1 2586   1.609   0.840   3.716
  596OPC    HW2 2587   1.716   0.903   3.658
  596OPC     MW 2588   1.685   0.858   3.714
  597OPC     OW 2589   2.819   2.629   1.610
  597OPC    HW1 2590   2.842   2.653   1.690
  597OPC    HW2 2591   2.748   2.579   1.623
  597OPC     MW 2592   2.812   2.625   1.624
  598OPC     OW 2593   1.343   0.191   2.265
  598OPC    HW1 2594   1.385   0.130   2.218
  598OPC    HW2 2595   1.316   0.147   2.336
  598OPC     MW 2596   1.345   0.175   2.269
  599OPC     OW 2597   4.773   1.675   4.736
  599OPC    HW1 2598   0.027   1.641   4.730
  599OPC    HW2 2599   4.786   1.756   4.764
  599OPC     MW 2600   4.787   1.682   4.739
  600OPC     OW 2601   0.138   2.707   2.416
  600OPC    HW1 2602   0.137   2.656   2.344
  600OPC    HW2 2603   0.054   2.708   2.441
  600OPC     MW 2604   0.125   2.699   2.409
  601OPC     OW 2605   0.676   4.396   0.877
  601OPC    HW1 2606   0.596   4.417   0.904
  601OPC    HW2 2607   0.680   4.310   0.889
  601OPC     MW 2608   0.665   4.386   0.883
  602OPC     OW 2609   3.691   2.915   1.186
  602OPC    HW1 2610   3.674   2.997   1.211
  602OPC    HW2 2611   3.632   2.899   1.124
  602OPC     MW 2612   3.680   2.925   1.181
  603OPC     OW 2613   2.603   4.807   1.674
  603OPC    HW1 2614   2.551   4.807   1.744
  603OPC    HW2 2615   2.683   4.799   1.708
  603OPC     MW 2616   2.607   4.806   1.689
  604OPC     OW 2617   3.626   0.322   2.638
  604OPC    HW1 2618   3.631   0.339   2.723
  604OPC    HW2 2619   3.658   0.241   2.631
  604OPC     MW 2620   3.631   0.313   2.649
  605OPC     OW 2621   3.386   1.079   0.390
  605OPC    HW1 2622   3.366   1.135   0.454
  605OPC    HW2 2623   3.472   1.089   0.380
  605OPC     MW 2624   3.396   1.089   0.398
  606OPC     OW 2625   0.854   3.555   4.577
  606OPC    HW1 2626   0.825   3.626   4.619
  606OPC    HW2 2627   0.784   3.528   4.532
  606OPC     MW 2628   0.839   3.562   4.577
  607OPC     OW 2629   0.351   2.380   2.109
  607OPC    HW1 2630   0.405   2.447   2.090
  607OPC    HW2 2631   0.397   2.333   2.167
  607OPC     MW 2632   0.366   2.383   2.115
  608OPC     OW 2633   3.910   4.598   0.123
  608OPC    HW1 2634   3.836   4.634   0.094
  608OPC    HW2 2635   3.889   4.571   0.204
  608OPC     MW 2636   3.896   4.599   0.131
  609OPC     OW 2637   2.879   4.524   2.480
  609OPC    HW1 2638   2.886   4.591   2.536
  609OPC    HW2 2639   2.872   4.563   2.403
  609OPC     MW 2640   2.879   4.540   2.477
  610OPC     OW 2641   3.257   4.898   4.144
  610OPC    HW1 2642   3.268   4.964   4.089
  610OPC    HW2 2643   3.181   4.916   4.183
  610OPC     MW 2644   3.247   4.910   4.142
  611OPC     OW 2645   3.328   2.126   4.208
  611OPC    HW1 2646   3.409   2.129   4.241
  611OPC    HW2 2647   3.301   2.046   4.227
  611OPC     MW 2648   3.336   2.115   4.216
  612OPC     OW 2649   4.373   4.284   3.532
  612OPC    HW1 2650   4.331   4.258   3.460
  612OPC    HW2 2651   4.355   4.221   3.589
  612OPC     MW 2652   4.364   4.271   3.530
  613OPC     OW 2653   0.572   0.749   0.466
  613OPC    HW1 2654   0.578   0.664   0.449
  613OPC    HW2 2655   0.653   0.771   0.492
  613OPC     MW 2656   0.585   0.740   0.467
  614OPC     OW 2657   1.577   4.028   4.604
  614OPC    HW1 2658   1.631   3.970   4.640
  614OPC    HW2 2659   1.606   4.105   4.633
  614OPC     MW 2660   1.589   4.031   4.614
  615OPC     OW 2661   4.282   1.163   4.565
  615OPC    HW1 2662   4.310   1.084   4.591
  615OPC    HW2 2663   4.346   1.190   4.512
  615OPC     MW 2664   4.296   1.155   4.561
  616OPC     OW 2665   1.935   2.237   0.847
  616OPC    HW1 2666   1.923   2.229   0.933
  616OPC    HW2 2667   1.882   2.303   0.825
  616OPC     MW 2668   1.925   2.246   0.856
  617OPC     OW 2669   4.724   0.356   1.264
  617OPC    HW1 2670   4.650   0.311   1.274
  617OPC    HW2 2671   4.708   0.432   1.304
  617OPC     MW 2672   4.711   0.361   1.271
  618OPC     OW 2673   3.597   2.979   1.788
  618OPC    HW1 2674   3.615   2.906   1.744
  618OPC    HW2 2675   3.600   2.954   1.871
  618OPC     MW 2676   3.600   2.965   1.794
  619OPC     OW 2677   3.639   0.082   4.402
  619OPC    HW1 2678   3.723   0.100   4.414
  619OPC    HW2 2679   3.610   0.149   4.355
  619OPC     MW 2680   3.647   0.094   4.397
  620OPC     OW 2681   1.026   4.819   3.412
  620OPC    HW1 2682   1.106   4.807   3.379
  620OPC    HW2 2683   1.014   4.905   3.404
  620OPC     MW 2684   1.036   4.830   3.406
  621OPC     OW 2685   2.439   2.416   3.584
  621OPC    HW1 2686   2.471   2.353   3.635
  621OPC    HW2 2687   2.423   2.374   3.509
  621OPC     MW 2688   2.441   2.400   3.580
  622OPC     OW 2689   3.152   2.965   0.088
  622OPC    HW1 2690   3.214   2.939   0.032
  622OPC    HW2 2691   3.110   2.891   0.106
  622OPC     MW 2692   3.155   2.950   0.082
  623OPC     OW 2693   2.918   0.673   1.767
  623OPC    HW1 2694   2.840   0.690   1.800
  623OPC    HW2 2695   2.973   0.709   1.824
  623OPC     MW 2696   2.915   0.681   1.780
  624OPC     OW 2697   2.157   2.273   4.202
  624OPC    HW1 2698   2.231   2.317   4.187
  624OPC    HW2 2699   2.095   2.334   4.190
  624OPC     MW 2700   2.159   2.289   4.198
  625OPC     OW 2701   3.811   4.819   3.936
  625OPC    HW1 2702   3.746   4.779   3.978
  625OPC    HW2 2703   3.807   4.901   3.966
  625OPC     MW 2704   3.801   4.825   3.947
  626OPC     OW 2705   0.397   3.289   0.702
  626OPC    HW1 2706   0.452   3.227   0.729
  626OPC    HW2 2707   0.412   3.355   0.756
  626OPC     MW 2708   0.407   3.289   0.714
  627OPC     OW 2709   3.316   4.078   4.147
  627OPC    HW1 2710   3.355   4.150   4.118
  627OPC    HW2 2711   3.264   4.106   4.211
  627OPC     MW 2712   3.314   4.093   4.152
  628OPC     OW 2713   4.657   1.207   0.927
  628OPC    HW1 2714   4.656   1.290   0.901
  628OPC    HW2 2715   4.612   1.208   1.002
  628OPC     MW 2716   4.650   1.219   0.934
  629OPC     OW 2717   1.622   4.296   1.072
  629OPC    HW1 2718   1.705   4.311   1.050
  629OPC    HW2 2719   1.628   4.271   1.156
  629OPC     MW 2720   1.635   4.294   1.081
  630OPC     OW 2721   1.127   1.060   4.466
  630OPC    HW1 2722   1.200   1.017   4.445
  630OPC    HW2 2723   1.151   1.144   4.464
  630OPC     MW 2724   1.141   1.066   4.463
  631OPC     OW 2725   3.678   1.031   0.366
  631OPC    HW1 2726   3.710   0.953   0.343
  631OPC    HW2 2727   3.670   1.025   0.452
  631OPC     MW 2728   3.682   1.019   0.375
  632OPC     OW 2729   3.116   3.168   3.559
  632OPC    HW1 2730   3.069   3.097   3.541
  632OPC    HW2 2731   3.164   3.144   3.628
  632OPC     MW 2732   3.116   3.154   3.567
  633OPC     OW 2733   3.709   1.397   1.608
  633OPC    HW1 2734   3.699   1.448   1.538
  633OPC    HW2 2735   3.780   1.350   1.589
  633OPC     MW 2736   3.718   1.398   1.595
  634OPC     OW 2737   4.622   2.034   4.712
  634OPC    HW1 2738   4.684   2.000   4.763
  634OPC    HW2 2739   4.549   1.994   4.740
  634OPC     MW 2740   4.620   2.023   4.724
  635OPC     OW 2741   1.203   2.406   3.105
  635OPC    HW1 2742   1.164   2.455   3.044
  635OPC    HW2 2743   1.269   2.369   3.062
  635OPC     MW 2744   1.207   2.408   3.090
  636OPC     OW 2745   4.148   1.063   1.550
  636OPC    HW1 2746   4.200   1.066   1.480
  636OPC    HW2 2747   4.094   1.131   1.539
  636OPC     MW 2748   4.148   1.073   1.538
  637OPC     OW 2749   3.161   3.633   3.260
  637OPC    HW1 2750   3.141   3.596   3.337
  637OPC    HW2 2751   3.188   3.713   3.283
  637OPC     MW 2752   3.162   3.639   3.275
  638OPC     OW 2753   4.606   1.395   2.278
  638OPC    HW1 2754   4.626   1.450   2.343
  638OPC    HW2 2755   4.612   1.316   2.316
  638OPC     MW 2756   4.610   1.391   2.293
  639OPC     OW 2757   3.662   0.037   0.885
  639OPC    HW1 2758   3.579   0.053   0.908
  639OPC    HW2 2759   3.668   4.941   0.886
  639OPC     MW 2760   3.651   0.027   0.889
  640OPC     OW 2761   2.673   2.643   0.437
  640OPC    HW1 2762   2.743   2.643   0.489
  640OPC    HW2 2763   2.686   2.572   0.387
  640OPC     MW 2764   2.685   2.632   0.437
  641OPC     OW 2765   3.685   1.875   0.082
  641OPC    HW1 2766   3.768   1.847   0.088
  641OPC    HW2 2767   3.638   1.803   0.096
  641OPC     MW 2768   3.690   1.860   0.085
  642OPC     OW 2769   3.297   3.483   2.756
  642OPC    HW1 2770   3.216   3.513   2.761
  642OPC    HW2 2771   3.291   3.400   2.783
  642OPC     MW 2772   3.284   3.475   2.761
  643OPC     OW 2773   1.242   0.118   3.132
  643OPC    HW1 2774   1.204   0.046   3.100
  643OPC    HW2 2775   1.317   0.122   3.087
  643OPC     MW 2776   1.248   0.108   3.120
  644OPC     OW 2777   2.732   3.996   1.033
  644OPC    HW1 2778   2.775   3.925   1.006
  644OPC    HW2 2779   2.779   4.062   1.000
  644OPC     MW 2780   2.745   3.995   1.024
  645OPC     OW 2781   2.083   2.069   0.334
  645OPC    HW1 2782   2.097   2.145   0.374
  645OPC    HW2 2783   2.026   2.028   0.386
  645OPC     MW 2784   2.077   2.074   0.348
  646OPC     OW 2785   3.714   0.052   2.633
  646OPC    HW1 2786   3.712   4.962   2.665
  646OPC    HW2 2787   3.797   0.077   2.647
  646OPC     MW 2788   3.726   0.044   2.640
  647OPC     OW 2789   3.336   0.615   4.581
  647OPC    HW1 2790   3.250   0.616   4.563
  647OPC    HW2 2791   3.340   0.569   4.655
  647OPC     MW 2792   3.324   0.608   4.589
  648OPC     OW 2793   4.559   2.282   3.643
  648OPC    HW1 2794   4.600   2.359   3.650
  648OPC    HW2 2795   4.494   2.299   3.588
  648OPC     MW 2796   4.556   2.296   3.636
  649OPC     OW 2797   0.768   0.753   3.447
  649OPC    HW1 2798   0.754   0.761   3.532
  649OPC    HW2 2799   0.724   0.819   3.412
  649OPC     MW 2800   0.760   0.764   3.454
  650OPC     OW 2801   4.421   2.823   0.161
  650OPC    HW1 2802   4.378   2.884   0.116
  650OPC    HW2 2803   4.375   2.750   0.146
  650OPC     MW 2804   4.408   2.821   0.152
  651OPC     OW 2805   4.065   2.401   2.692
  651OPC    HW1 2806   4.147   2.426   2.678
  651OPC    HW2 2807   4.018   2.474   2.679
  651OPC     MW 2808   4.070   2.416   2.688
  652OPC     OW 2809   4.516   0.488   4.525
  652OPC    HW1 2810   4.455   0.551   4.519
  652OPC    HW2 2811   4.480   0.420   4.485
  652OPC     MW 2812   4.502   0.487   4.518
  653OPC     OW 2813   3.743   4.294   2.851
  653OPC    HW1 2814   3.828   4.289   2.866
  653OPC    HW2 2815   3.736   4.358   2.793
  653OPC     MW 2816   3.754   4.303   2.845
  654OPC     OW 2817   4.464   1.774   2.254
  654OPC    HW1 2818   4.550   1.777   2.268
  654OPC    HW2 2819   4.433   1.741   2.329
  654OPC     MW 2820   4.472   1.769   2.267
  655OPC     OW 2821   3.052   0.645   4.510
  655OPC    HW1 2822   2.988   0.585   4.514
  655OPC    HW2 2823   3.008   0.720   4.500
  655OPC     MW 2824   3.036   0.647   4.509
  656OPC     OW 2825   2.945   1.053   1.395
  656OPC    HW1 2826   2.950   0.967   1.409
  656OPC    HW2 2827   2.907   1.084   1.467
  656OPC     MW 2828   2.940   1.045   1.408
  657OPC     OW 2829   0.081   4.169   3.072
  657OPC    HW1 2830   0.103   4.149   3.154
  657OPC    HW2 2831   0.157   4.169   3.030
  657OPC     MW 2832   0.095   4.166   3.078
  658OPC     OW 2833   2.189   0.327   4.010
  658OPC    HW1 2834   2.219   0.351   3.932
  658OPC    HW2 2835   2.217   0.390   4.064
  658OPC     MW 2836   2.198   0.340   4.007
  659OPC     OW 2837   2.387   4.794   3.437
  659OPC    HW1 2838   2.322   4.785   3.379
  659OPC    HW2 2839   2.458   4.772   3.392
  659OPC     MW 2840   2.388   4.789   3.422
  660OPC     OW 2841   3.474   3.214   3.933
  660OPC    HW1 2842   3.550   3.255   3.940
  660OPC    HW2 2843   3.441   3.218   4.013
  660OPC     MW 2844   3.480   3.221   3.946
  661OPC     OW 2845   1.464   3.473   3.166
  661OPC    HW1 2846   1.538   3.457   3.209
  661OPC    HW2 2847   1.490   3.491   3.085
  661OPC     MW 2848   1.479   3.473   3.160
  662OPC     OW 2849   3.809   1.990   4.491
  662OPC    HW1 2850   3.802   1.973   4.406
  662OPC    HW2 2851   3.894   2.008   4.502
  662OPC     MW 2852   3.821   1.990   4.480
  663OPC     OW 2853   3.794   3.945   4.189
  663OPC    HW1 2854   3.828   3.894   4.250
  663OPC    HW2 2855   3.708   3.929   4.193
  663OPC     MW 2856   3.786   3.935   4.198
  664OPC     OW 2857   0.003   4.784   3.430
  664OPC    HW1 2858   4.767   4.838   3.401
  664OPC    HW2 2859   0.053   4.770   3.360
  664OPC     MW 2860   0.001   4.790   3.415
  665OPC     OW 2861   0.201   0.477   3.217
  665OPC    HW1 2862   0.202   0.471   3.130
  665OPC    HW2 2863   0.218   0.561   3.232
  665OPC     MW 2864   0.204   0.488   3.206
  666OPC     OW 2865   1.735   4.164   0.672
  666OPC    HW1 2866   1.805   4.130   0.710
  666OPC    HW2 2867   1.669   4.141   0.724
  666OPC     MW 2868   1.735   4.156   0.685
  667OPC     OW 2869   3.080   0.149   0.566
  667OPC    HW1 2870   3.014   0.198   0.536
  667OPC    HW2 2871   3.147   0.172   0.516
  667OPC     MW 2872   3.080   0.160   0.554
  668OPC     OW 2873   2.453   3.735   1.833
  668OPC    HW1 2874   2.530   3.700   1.854
  668OPC    HW2 2875   2.460   3.817   1.863
  668OPC     MW 2876   2.466   3.742   1.841
  669OPC     OW 2877   3.605   4.069   2.973
  669OPC    HW1 2878   3.641   4.121   2.914
  669OPC    HW2 2879   3.620   3.989   2.942
  669OPC     MW 2880   3.612   4.065   2.960
  670OPC     OW 2881   0.413   1.314   3.380
  670OPC    HW1 2882   0.368   1.263   3.435
  670OPC    HW2 2883   0.494   1.313   3.413
  670OPC     MW 2884   0.418   1.306   3.393
  671OPC     OW 2885   4.509   3.882   1.426
  671OPC    HW1 2886   4.474   3.811   1.391
  671OPC    HW2 2887   4.525   3.933   1.357
  671OPC     MW 2888   4.506   3.879   1.411
  672OPC     OW 2889   4.232   4.160   3.317
  672OPC    HW1 2890   4.255   4.085   3.355
  672OPC    HW2 2891   4.275   4.159   3.241
  672OPC     MW 2892   4.242   4.149   3.311
  673OPC     OW 2893   3.449   4.132   1.491
  673OPC    HW1 2894   3.506   4.081   1.449
  673OPC    HW2 2895   3.389   4.150   1.429
  673OPC     MW 2896   3.448   4.127   1.475
  674OPC     OW 2897   2.257   0.520   1.176
  674OPC    HW1 2898   2.281   0.546   1.096
  674OPC    HW2 2899   2.170   0.524   1.174
  674OPC     MW 2900   2.248   0.524   1.164
  675OPC     OW 2901   0.181   2.871   3.609
  675OPC    HW1 2902   0.107   2.916   3.599
  675OPC    HW2 2903   0.161   2.810   3.668
  675OPC     MW 2904   0.167   2.869   3.616
  676OPC     OW 2905   0.922   3.028   1.028
  676OPC    HW1 2906   0.961   3.087   1.079
  676OPC    HW2 2907   0.973   3.025   0.957
  676OPC     MW 2908   0.935   3.036   1.025
  677OPC     OW 2909   1.279   4.880   0.914
  677OPC    HW1 2910   1.238   4.910   0.985
  677OPC    HW2 2911   1.251   4.798   0.907
  677OPC     MW 2912   1.269   4.872   0.923
  678OPC     OW 2913   3.658   0.759   3.143
  678OPC    HW1 2914   3.665   0.685   3.188
  678OPC    HW2 2915   3.575   0.782   3.156
  678OPC     MW 2916   3.647   0.751   3.152
  679OPC     OW 2917   2.813   0.397   4.243
  679OPC    HW1 2918   2.770   0.367   4.174
  679OPC    HW2 2919   2.897   0.380   4.224
  679OPC     MW 2920   2.819   0.390   4.230
  680OPC     OW 2921   1.619   3.597   3.633
  680OPC    HW1 2922   1.556   3.613   3.575
  680OPC    HW2 2923   1.586   3.626   3.708
  680OPC     MW 2924   1.605   3.604   3.635
  681OPC     OW 2925   1.093   1.094   1.071
  681OPC    HW1 2926   1.093   1.040   1.139
  681OPC    HW2 2927   1.027   1.149   1.089
  681OPC     MW 2928   1.083   1.094   1.084
  682OPC     OW 2929   2.710   1.953   4.021
  682OPC    HW1 2930   2.718   1.936   3.936
  682OPC    HW2 2931   2.711   2.041   4.024
  682OPC     MW 2932   2.711   1.964   4.009
  683OPC     OW 2933   1.050   4.412   3.231
  683OPC    HW1 2934   1.001   4.340   3.219
  683OPC    HW2 2935   1.006   4.473   3.187
  683OPC     MW 2936   1.036   4.410   3.223
  684OPC     OW 2937   1.531   2.823   3.580
  684OPC    HW1 2938   1.592   2.802   3.521
  684OPC    HW2 2939   1.520   2.909   3.568
  684OPC     MW 2940   1.538   2.833   3.569
  685OPC     OW 2941   1.003   3.530   3.842
  685OPC    HW1 2942   0.922   3.563   3.837
  685OPC    HW2 2943   1.053   3.591   3.806
  685OPC     MW 2944   0.998   3.544   3.836
  686OPC     OW 2945   2.321   0.382   0.134
  686OPC    HW1 2946   2.406   0.380   0.115
  686OPC    HW2 2947   2.282   0.391   0.057
  686OPC     MW 2948   2.327   0.383   0.120
  687OPC     OW 2949   0.555   3.217   0.284
  687OPC    HW1 2950   0.491   3.194   0.339
  687OPC    HW2 2951   0.548   3.159   0.219
  687OPC     MW 2952   0.544   3.205   0.283
  688OPC     OW 2953   4.431   0.322   1.572
  688OPC    HW1 2954   4.364   0.302   1.624
  688OPC    HW2 2955   4.417   0.406   1.552
  688OPC     MW 2956   4.419   0.332   1.577
  689OPC     OW 2957   3.386   1.765   1.224
  689OPC    HW1 2958   3.405   1.850   1.231
  689OPC    HW2 2959   3.367   1.742   1.306
  689OPC     MW 2960   3.386   1.774   1.237
  690OPC     OW 2961   3.515   4.035   0.866
  690OPC    HW1 2962   3.530   3.966   0.917
  690OPC    HW2 2963   3.557   4.100   0.907
  690OPC     MW 2964   3.523   4.034   0.880
  691OPC     OW 2965   1.695   0.091   0.045
  691OPC    HW1 2966   1.645   0.052   0.105
  691OPC    HW2 2967   1.751   0.138   0.092
  691OPC     MW 2968   1.696   0.092   0.061
  692OPC     OW 2969   0.667   2.637   0.846
  692OPC    HW1 2970   0.751   2.637   0.825
  692OPC    HW2 2971   0.663   2.692   0.914
  692OPC     MW 2972   0.679   2.645   0.853
  693OPC     OW 2973   1.658   2.772   1.115
  693OPC    HW1 2974   1.732   2.742   1.080
  693OPC    HW2 2975   1.609   2.790   1.045
  693OPC     MW 2976   1.662   2.770   1.099
  694OPC     OW 2977   0.313   4.630   3.780
  694OPC    HW1 2978   0.348   4.673   3.713
  694OPC    HW2 2979   0.266   4.567   3.743
  694OPC     MW 2980   0.311   4.627   3.765
  695OPC     OW 2981   0.269   0.120   1.108
  695OPC    HW1 2982   0.262   0.085   1.188
  695OPC    HW2 2983   0.335   0.176   1.116
  695OPC     MW 2984   0.278   0.123   1.121
  696OPC     OW 2985   3.339   0.407   2.891
  696OPC    HW1 2986   3.425   0.393   2.896
  696OPC    HW2 2987   3.319   0.440   2.970
  696OPC     MW 2988   3.349   0.410   2.904
  697OPC     OW 2989   1.827   3.131   4.537
  697OPC    HW1 2990   1.824   3.099   4.456
  697OPC    HW2 2991   1.814   3.062   4.588
  697OPC     MW 2992   1.825   3.116   4.533
  698OPC     OW 2993   1.177   1.254   3.677
  698OPC    HW1 2994   1.107   1.251   3.729
  698OPC    HW2 2995   1.147   1.294   3.606
  698OPC     MW 2996   1.162   1.259   3.674
  699OPC     OW 2997   2.943   2.951   1.683
  699OPC    HW1 2998   2.916   2.888   1.737
  699OPC    HW2 2999   2.882   3.012   1.691
  699OPC     MW 3000   2.930   2.951   1.692
  700OPC     OW 3001   3.286   0.524   3.143
  700OPC    HW1 3002   3.215   0.536   3.192
  700OPC    HW2 3003   3.289   0.597   3.095
  700OPC     MW 3004   3.276   0.537   3.143
  701OPC     OW 3005   2.979   1.300   2.440
  701OPC    HW1 3006   3.041   1.336   2.490
  701OPC    HW2 3007   3.001   1.324   2.359
  701OPC     MW 3008   2.991   1.309   2.435
  702OPC     OW 3009   3.674   1.152   3.247
  702OPC    HW1 3010   3.712   1.225   3.276
  702OPC    HW2 3011   3.733   1.090   3.263
  702OPC     MW 3012   3.688   1.154   3.254
  703OPC     OW 3013   2.740   3.925   2.486
  703OPC    HW1 3014   2.693   3.952   2.554
  703OPC    HW2 3015   2.822   3.933   2.514
  703OPC     MW 3016   2.745   3.930   2.500
  704OPC     OW 3017   4.800   0.170   3.206
  704OPC    HW1 3018   4.771   0.252   3.206
  704OPC    HW2 3019   0.021   0.164   3.280
  704OPC     MW 3020   4.803   0.181   3.217
  705OPC     OW 3021   0.634   0.669   1.495
  705OPC    HW1 3022   0.655   0.673   1.410
  705OPC    HW2 3023   0.549   0.685   1.496
  705OPC     MW 3024   0.625   0.672   1.483
  706OPC     OW 3025   0.773   4.966   4.451
  706OPC    HW1 3026   0.793   0.054   4.418
  706OPC    HW2 3027   0.790   4.912   4.385
  706OPC     MW 3028   0.779   4.970   4.436
  707OPC     OW 3029   0.234   1.275   0.451
  707OPC    HW1 3030   0.210   1.340   0.398
  707OPC    HW2 3031   0.264   1.214   0.396
  707OPC     MW 3032   0.235   1.276   0.435
  708OPC     OW 3033   3.786   2.987   3.592
  708OPC    HW1 3034   3.727   2.999   3.655
  708OPC    HW2 3035   3.817   3.067   3.577
  708OPC     MW 3036   3.782   3.001   3.599
  709OPC     OW 3037   4.552   2.302   4.754
  709OPC    HW1 3038   4.588   2.223   4.747
  709OPC    HW2 3039   4.467   2.284   4.767
  709OPC     MW 3040   4.545   2.288   4.755
  710OPC     OW 3041   2.845   0.453   3.186
  710OPC    HW1 3042   2.787   0.392   3.209
  710OPC    HW2 3043   2.863   0.433   3.102
  710OPC     MW 3044   2.839   0.441   3.177
  711OPC     OW 3045   4.144   4.378   2.524
  711OPC    HW1 3046   4.067   4.412   2.501
  711OPC    HW2 3047   4.170   4.428   2.590
  711OPC     MW 3048   4.136   4.390   2.530
  712OPC     OW 3049   0.118   4.177   4.244
  712OPC    HW1 3050   0.176   4.130   4.288
  712OPC    HW2 3051   0.166   4.224   4.188
  712OPC     MW 3052   0.133   4.177   4.242
  713OPC     OW 3053   1.296   2.020   1.520
  713OPC    HW1 3054   1.374   2.014   1.558
  713OPC    HW2 3055   1.242   1.980   1.576
  713OPC     MW 3056   1.299   2.013   1.534
  714OPC     OW 3057   0.530   0.984   3.563
  714OPC    HW1 3058   0.542   0.969   3.478
  714OPC    HW2 3059   0.513   0.905   3.595
  714OPC     MW 3060   0.529   0.970   3.555
  715OPC     OW 3061   4.762   4.507   3.461
  715OPC    HW1 3062   4.789   4.484   3.381
  715OPC    HW2 3063   4.778   4.593   3.464
  715OPC     MW 3064   4.768   4.516   3.450
  716OPC     OW 3065   3.016   0.301   1.606
  716OPC    HW1 3066   3.061   0.237   1.644
  716OPC    HW2 3067   2.969   0.259   1.545
  716OPC     MW 3068   3.016   0.285   1.602
  717OPC     OW 3069   0.044   0.359   4.336
  717OPC    HW1 3070   0.032   0.411   4.405
  717OPC    HW2 3071   0.029   0.279   4.368
  717OPC     MW 3072   0.040   0.355   4.351
  718OPC     OW 3073   1.899   0.566   0.780
  718OPC    HW1 3074   1.860   0.497   0.744
  718OPC    HW2 3075   1.902   0.624   0.715
  718OPC     MW 3076   1.894   0.564   0.765
  719OPC     OW 3077   0.731   4.844   0.699
  719OPC    HW1 3078   0.704   4.761   0.689
  719OPC    HW2 3079   0.818   4.838   0.694
  719OPC     MW 3080   0.740   4.831   0.697
  720OPC     OW 3081   1.169   0.185   2.041
  720OPC    HW1 3082   1.223   0.205   2.107
  720OPC    HW2 3083   1.176   0.253   1.987
  720OPC     MW 3084   1.178   0.198   2.043
  721OPC     OW 3085   1.284   3.619   1.632
  721OPC    HW1 3086   1.326   3.649   1.562
  721OPC    HW2 3087   1.200   3.634   1.614
  721OPC     MW 3088   1.278   3.626   1.619
  722OPC     OW 3089   4.021   0.678   2.874
  722OPC    HW1 3090   4.028   0.696   2.789
  722OPC    HW2 3091   3.936   0.662   2.886
  722OPC     MW 3092   4.010   0.678   2.863
  723OPC     OW 3093   3.736   2.269   2.745
  723OPC    HW1 3094   3.701   2.194   2.718
  723OPC    HW2 3095   3.811   2.245   2.783
  723OPC     MW 3096   3.742   2.254   2.747
  724OPC     OW 3097   0.384   0.399   2.243
  724OPC    HW1 3098   0.447   0.358   2.287
  724OPC    HW2 3099   0.348   0.336   2.194
  724OPC     MW 3100   0.388   0.384   2.242
  725OPC     OW 3101   4.079   1.991   4.527
  725OPC    HW1 3102   4.136   2.057   4.520
  725OPC    HW2 3103   4.114   1.928   4.478
  725OPC     MW 3104   4.093   1.992   4.519
  726OPC     OW 3105   3.250   3.102   3.797
  726OPC    HW1 3106   3.215   3.063   3.867
  726OPC    HW2 3107   3.315   3.150   3.831
  726OPC     MW 3108   3.254   3.103   3.812
  727OPC     OW 3109   0.961   4.149   2.576
  727OPC    HW1 3110   0.956   4.093   2.509
  727OPC    HW2 3111   0.967   4.096   2.646
  727OPC     MW 3112   0.961   4.133   2.577
  728OPC     OW 3113   4.287   4.810   4.396
  728OPC    HW1 3114   4.318   4.784   4.473
  728OPC    HW2 3115   4.201   4.815   4.408
  728OPC     MW 3116   4.279   4.807   4.409
  729OPC     OW 3117   1.493   0.229   0.370
  729OPC    HW1 3118   1.567   0.225   0.416
  729OPC    HW2 3119   1.496   0.158   0.320
  729OPC     MW 3120   1.505   0.218   0.369
  730OPC     OW 3121   3.869   2.217   3.604
  730OPC    HW1 3122   3.881   2.142   3.561
  730OPC    HW2 3123   3.927   2.271   3.567
  730OPC     MW 3124   3.879   2.214   3.592
  731OPC     OW 3125   1.413   3.729   0.323
  731OPC    HW1 3126   1.473   3.665   0.331
  731OPC    HW2 3127   1.400   3.755   0.405
  731OPC     MW 3128   1.420   3.723   0.336
  732OPC     OW 3129   3.355   2.400   0.059
  732OPC    HW1 3130   3.268   2.411   0.060
  732OPC    HW2 3131   3.374   2.395   4.766
  732OPC     MW 3132   3.345   2.401   0.047
  733OPC     OW 3133   4.027   4.287   2.897
  733OPC    HW1 3134   4.106   4.323   2.893
  733OPC    HW2 3135   4.021   4.259   2.979
  733OPC     MW 3136   4.038   4.288   2.908
  734OPC     OW 3137   0.598   1.855   0.457
  734OPC    HW1 3138   0.583   1.895   0.533
  734OPC    HW2 3139   0.682   1.833   0.461
  734OPC     MW 3140   0.608   1.858   0.469
  735OPC     OW 3141   4.532   2.281   1.764
  735OPC    HW1 3142   4.541   2.216   1.823
  735OPC    HW2 3143   4.458   2.260   1.722
  735OPC     MW 3144   4.522   2.268   1.767
  736OPC     OW 3145   2.193   1.785   3.082
  736OPC    HW1 3146   2.199   1.870   3.101
  736OPC    HW2 3147   2.150   1.785   3.006
  736OPC     MW 3148   2.187   1.798   3.073
  737OPC     OW 3149   2.435   0.089   3.086
  737OPC    HW1 3150   2.435   0.075   3.172
  737OPC    HW2 3151   2.486   0.026   3.055
  737OPC     MW 3152   2.442   0.078   3.094
  738OPC     OW 3153   3.394   0.648   0.249
  738OPC    HW1 3154   3.347   0.721   0.253
  738OPC    HW2 3155   3.364   0.600   0.316
  738OPC     MW 3156   3.383   0.652   0.260
  739OPC     OW 3157   3.332   1.438   1.273
  739OPC    HW1 3158   3.263   1.396   1.307
  739OPC    HW2 3159   3.349   1.500   1.332
  739OPC     MW 3160   3.324   1.441   1.287
  740OPC     OW 3161   1.698   4.666   2.714
  740OPC    HW1 3162   1.730   4.738   2.751
  740OPC    HW2 3163   1.769   4.618   2.697
  740OPC     MW 3164   1.713   4.669   2.717
  741OPC     OW 3165   3.733   2.833   4.603
  741OPC    HW1 3166   3.707   2.823   4.685
  741OPC    HW2 3167   3.810   2.792   4.601
  741OPC     MW 3168   3.741   2.825   4.615
  742OPC     OW 3169   1.874   0.086   2.035
  742OPC    HW1 3170   1.830   0.139   2.088
  742OPC    HW2 3171   1.908   0.027   2.090
  742OPC     MW 3172   1.873   0.085   2.051
  743OPC     OW 3173   2.204   0.318   3.269
  743OPC    HW1 3174   2.151   0.384   3.288
  743OPC    HW2 3175   2.283   0.355   3.262
  743OPC     MW 3176   2.208   0.333   3.271
  744OPC     OW 3177   2.939   3.572   3.934
  744OPC    HW1 3178   2.877   3.623   3.968
  744OPC    HW2 3179   2.988   3.550   4.002
  744OPC     MW 3180   2.937   3.576   3.949
  745OPC     OW 3181   2.525   3.428   1.931
  745OPC    HW1 3182   2.484   3.424   2.008
  745OPC    HW2 3183   2.569   3.353   1.926
  745OPC     MW 3184   2.525   3.416   1.942
  746OPC     OW 3185   1.380   4.281   4.792
  746OPC    HW1 3186   1.316   4.221   0.005
  746OPC    HW2 3187   1.346   4.342   4.739
  746OPC     MW 3188   1.365   4.281   4.785
  747OPC     OW 3189   2.280   1.066   4.541
  747OPC    HW1 3190   2.220   1.008   4.517
  747OPC    HW2 3191   2.256   1.089   4.621
  747OPC     MW 3192   2.268   1.061   4.549
  748OPC     OW 3193   2.800   1.527   3.612
  748OPC    HW1 3194   2.774   1.460   3.563
  748OPC    HW2 3195   2.731   1.543   3.663
  748OPC     MW 3196   2.786   1.520   3.612
  749OPC     OW 3197   4.048   3.935   0.636
  749OPC    HW1 3198   3.997   3.875   0.672
  749OPC    HW2 3199   4.110   3.948   0.696
  749OPC     MW 3200   4.050   3.928   0.650
  750OPC     OW 3201   0.317   3.753   0.030
  750OPC    HW1 3202   0.309   3.763   0.116
  750OPC    HW2 3203   0.386   3.700   0.021
  750OPC     MW 3204   0.326   3.747   0.041
  751OPC     OW 3205   2.821   2.486   1.204
  751OPC    HW1 3206   2.879   2.464   1.143
  751OPC    HW2 3207   2.866   2.479   1.278
  751OPC     MW 3208   2.836   2.482   1.206
  752OPC     OW 3209   1.793   0.895   4.388
  752OPC    HW1 3210   1.735   0.920   4.329
  752OPC    HW2 3211   1.768   0.936   4.461
  752OPC     MW 3212   1.781   0.905   4.390
  753OPC     OW 3213   0.233   0.571   0.106
  753OPC    HW1 3214   0.285   0.501   0.110
  753OPC    HW2 3215   0.159   0.540   0.072
  753OPC     MW 3216   0.230   0.556   0.102
  754OPC     OW 3217   3.809   4.232   2.369
  754OPC    HW1 3218   3.735   4.259   2.408
  754OPC    HW2 3219   3.801   4.262   2.288
  754OPC     MW 3220   3.797   4.240   2.363
  755OPC     OW 3221   3.877   1.721   4.530
  755OPC    HW1 3222   3.889   1.695   4.613
  755OPC    HW2 3223   3.860   1.806   4.538
  755OPC     MW 3224   3.876   1.730   4.544
  756OPC     OW 3225   3.315   1.581   2.047
  756OPC    HW1 3226   3.386   1.632   2.046
  756OPC    HW2 3227   3.267   1.613   1.981
  756OPC     MW 3228   3.318   1.593   2.037
  757OPC     OW 3229   3.214   2.525   3.054
  757OPC    HW1 3230   3.157   2.496   3.114
  757OPC    HW2 3231   3.269   2.574   3.100
  757OPC     MW 3232   3.214   2.528   3.070
  758OPC     OW 3233   4.421   0.152   2.728
  758OPC    HW1 3234   4.410   0.234   2.700
  758OPC    HW2 3235   4.391   0.154   2.810
  758OPC     MW 3236   4.415   0.164   2.736
  759OPC     OW 3237   4.701   0.683   0.210
  759OPC    HW1 3238   4.676   0.664   0.292
  759OPC    HW2 3239   4.716   0.605   0.175
  759OPC     MW 3240   4.699   0.669   0.217
  760OPC     OW 3241   2.220   1.990   4.656
  760OPC    HW1 3242   2.184   1.918   4.622
  760OPC    HW2 3243   2.239   2.039   4.586
  760OPC     MW 3244   2.218   1.987   4.641
  761OPC     OW 3245   2.823   1.272   3.950
  761OPC    HW1 3246   2.797   1.241   3.873
  761OPC    HW2 3247   2.829   1.200   4.000
  761OPC     MW 3248   2.820   1.257   3.946
  762OPC     OW 3249   4.791   4.793   4.646
  762OPC    HW1 3250   0.018   4.746   4.696
  762OPC    HW2 3251   4.741   4.733   4.608
  762OPC     MW 3252   4.791   4.777   4.648
  763OPC     OW 3253   0.867   1.782   0.471
  763OPC    HW1 3254   0.878   1.777   0.384
  763OPC    HW2 3255   0.930   1.836   0.497
  763OPC     MW 3256   0.878   1.789   0.462
  764OPC     OW 3257   1.269   1.308   4.454
  764OPC    HW1 3258   1.312   1.298   4.379
  764OPC    HW2 3259   1.319   1.267   4.512
  764OPC     MW 3260   1.283   1.301   4.451
  765OPC     OW 3261   4.004   1.438   1.314
  765OPC    HW1 3262   4.072   1.493   1.306
  765OPC    HW2 3263   4.033   1.365   1.275
  765OPC     MW 3264   4.019   1.435   1.307
  766OPC     OW 3265   4.191   2.027   0.316
  766OPC    HW1 3266   4.201   2.008   0.400
  766OPC    HW2 3267   4.235   1.964   0.275
  766OPC     MW 3268   4.199   2.015   0.322
  767OPC     OW 3269   4.235   1.243   3.318
  767OPC    HW1 3270   4.194   1.274   3.247
  767OPC    HW2 3271   4.258   1.162   3.295
  767OPC     MW 3272   4.232   1.236   3.304
  768OPC     OW 3273   1.875   3.544   0.327
  768OPC    HW1 3274   1.789   3.551   0.337
  768OPC    HW2 3275   1.904   3.626   0.334
  768OPC     MW 3276   1.867   3.557   0.329
  769OPC     OW 3277   4.689   0.551   3.472
  769OPC    HW1 3278   4.761   0.522   3.513
  769OPC    HW2 3279   4.692   0.637   3.482
  769OPC     MW 3280   4.700   0.559   3.480
  770OPC     OW 3281   0.454   1.610   1.567
  770OPC    HW1 3282   0.393   1.606   1.629
  770OPC    HW2 3283   0.410   1.596   1.493
  770OPC     MW 3284   0.439   1.607   1.565
  771OPC     OW 3285   2.819   2.201   0.437
  771OPC    HW1 3286   2.901   2.192   0.465
  771OPC    HW2 3287   2.813   2.146   0.370
  771OPC     MW 3288   2.830   2.192   0.431
  772OPC     OW 3289   4.545   0.255   0.149
  772OPC    HW1 3290   4.570   0.297   0.221
  772OPC    HW2 3291   4.516   0.319   0.097
  772OPC     MW 3292   4.544   0.271   0.152
  773OPC     OW 3293   2.843   4.923   3.289
  773OPC    HW1 3294   2.768   4.878   3.285
  773OPC    HW2 3295   2.838   4.977   3.221
  773OPC     MW 3296   2.831   4.924   3.278
  774OPC     OW 3297   4.578   0.545   2.082
  774OPC    HW1 3298   4.660   0.528   2.058
  774OPC    HW2 3299   4.583   0.625   2.116
  774OPC     MW 3300   4.591   0.554   2.083
  775OPC     OW 3301   4.541   0.963   2.593
  775OPC    HW1 3302   4.607   0.914   2.563
  775OPC    HW2 3303   4.574   1.000   2.664
  775OPC     MW 3304   4.556   0.961   2.599
  776OPC     OW 3305   1.256   2.964   0.335
  776OPC    HW1 3306   1.184   2.923   0.363
  776OPC    HW2 3307   1.264   3.031   0.390
  776OPC     MW 3308   1.246   2.968   0.347
  777OPC     OW 3309   1.310   3.535   0.003
  777OPC    HW1 3310   1.256   3.594   0.037
  777OPC    HW2 3311   1.266   3.504   4.726
  777OPC     MW 3312   1.296   3.539   4.790
  778OPC     OW 3313   0.618   1.656   3.895
  778OPC    HW1 3314   0.579   1.729   3.923
  778OPC    HW2 3315   0.699   1.662   3.927
  778OPC     MW 3316   0.624   1.668   3.904
  779OPC     OW 3317   3.411   0.711   4.245
  779OPC    HW1 3318   3.427   0.693   4.162
  779OPC    HW2 3319   3.466   0.659   4.289
  779OPC     MW 3320   3.421   0.701   4.240
  780OPC     OW 3321   1.318   1.141   0.086
  780OPC    HW1 3322   1.232   1.156   0.081
  780OPC    HW2 3323   1.350   1.218   0.112
  780OPC     MW 3324   1.310   1.155   0.089
  781OPC     OW 3325   3.805   4.939   2.374
  781OPC    HW1 3326   3.764   4.978   2.440
  781OPC    HW2 3327   3.824   0.013   2.320
  781OPC     MW 3328   3.802   4.954   2.376
  782OPC     OW 3329   2.313   1.686   1.253
  782OPC    HW1 3330   2.305   1.773   1.255
  782OPC    HW2 3331   2.333   1.670   1.169
  782OPC     MW 3332   2.315   1.697   1.241
  783OPC     OW 3333   2.089   0.357   2.271
  783OPC    HW1 3334   2.052   0.398   2.203
  783OPC    HW2 3335   2.143   0.417   2.304
  783OPC     MW 3336   2.091   0.372   2.266
  784OPC     OW 3337   1.726   0.382   1.806
  784OPC    HW1 3338   1.695   0.383   1.888
  784OPC    HW2 3339   1.766   0.459   1.798
  784OPC     MW 3340   1.727   0.393   1.817
  785OPC     OW 3341   3.063   2.075   0.147
  785OPC    HW1 3342   3.084   1.991   0.136
  785OPC    HW2 3343   2.976   2.073   0.158
  785OPC     MW 3344   3.053   2.062   0.147
  786OPC     OW 3345   3.870   0.577   1.332
  786OPC    HW1 3346   3.878   0.518   1.396
  786OPC    HW2 3347   3.838   0.531   1.265
  786OPC     MW 3348   3.866   0.562   1.332
  787OPC     OW 3349   3.606   4.728   2.994
  787OPC    HW1 3350   3.651   4.773   3.054
  787OPC    HW2 3351   3.612   4.646   3.021
  787OPC     MW 3352   3.614   4.723   3.007
  788OPC     OW 3353   0.326   3.585   2.273
  788OPC    HW1 3354   0.384   3.555   2.331
  788OPC    HW2 3355   0.293   3.512   2.237
  788OPC     MW 3356   0.330   3.570   2.276
  789OPC     OW 3357   4.016   0.928   0.112
  789OPC    HW1 3358   3.987   1.003   0.077
  789OPC    HW2 3359   4.080   0.955   0.165
  789OPC     MW 3360   4.021   0.943   0.115
  790OPC     OW 3361   3.326   0.188   1.349
  790OPC    HW1 3362   3.298   0.131   1.289
  790OPC    HW2 3363   3.328   0.141   1.423
  790OPC     MW 3364   3.322   0.173   1.351
  791OPC     OW 3365   4.228   0.773   2.003
  791OPC    HW1 3366   4.285   0.764   1.938
  791OPC    HW2 3367   4.153   0.791   1.962
  791OPC     MW 3368   4.225   0.774   1.987
  792OPC     OW 3369   4.823   1.724   1.874
  792OPC    HW1 3370   4.824   1.660   1.815
  792OPC    HW2 3371   4.745   1.761   1.862
  792OPC     MW 3372   4.812   1.720   1.863
  793OPC     OW 3373   3.870   1.965   3.472
  793OPC    HW1 3374   3.790   1.932   3.484
  793OPC    HW2 3375   3.919   1.895   3.455
  793OPC     MW 3376   3.865   1.950   3.471
  794OPC     OW 3377   4.045   2.461   1.872
  794OPC    HW1 3378   4.105   2.454   1.935
  794OPC    HW2 3379   3.989   2.520   1.904
  794OPC     MW 3380   4.046   2.469   1.886
  795OPC     OW 3381   1.872   1.086   1.233
  795OPC    HW1 3382   1.862   1.160   1.278
  795OPC    HW2 3383   1.955   1.063   1.249
  795OPC     MW 3384   1.883   1.093   1.242
  796OPC     OW 3385   4.379   3.300   2.063
  796OPC    HW1 3386   4.433   3.261   2.006
  796OPC    HW2 3387   4.339   3.233   2.102
  796OPC     MW 3388   4.381   3.284   2.060
  797OPC     OW 3389   0.907   1.033   1.937
  797OPC    HW1 3390   0.845   1.042   1.877
  797OPC    HW2 3391   0.906   1.110   1.979
  797OPC     MW 3392   0.898   1.046   1.934
  798OPC     OW 3393   2.770   3.437   3.754
  798OPC    HW1 3394   2.811   3.477   3.820
  798OPC    HW2 3395   2.690   3.423   3.785
  798OPC     MW 3396   2.764   3.441   3.768
  799OPC     OW 3397   2.676   0.248   3.303
  799OPC    HW1 3398   2.610   0.193   3.316
  799OPC    HW2 3399   2.730   0.231   3.369
  799OPC     MW 3400   2.674   0.237   3.315
  800OPC     OW 3401   3.880   2.178   0.868
  800OPC    HW1 3402   3.820   2.234   0.896
  800OPC    HW2 3403   3.863   2.170   0.783
  800OPC     MW 3404   3.869   2.185   0.860
  801OPC     OW 3405   4.689   1.466   0.827
  801OPC    HW1 3406   4.740   1.488   0.894
  801OPC    HW2 3407   4.745   1.438   0.767
  801OPC     MW 3408   4.705   1.465   0.828
  802OPC     OW 3409   0.021   1.661   3.027
  802OPC    HW1 3410   0.091   1.651   2.976
  802OPC    HW2 3411   0.014   1.748   3.036
  802OPC     MW 3412   0.030   1.672   3.021
  803OPC     OW 3413   1.010   4.151   4.320
  803OPC    HW1 3414   0.972   4.227   4.339
  803OPC    HW2 3415   1.091   4.161   4.352
  803OPC     MW 3416   1.017   4.164   4.328
  804OPC     OW 3417   0.405   0.452   4.525
  804OPC    HW1 3418   0.482   0.413   4.516
  804OPC    HW2 3419   0.418   0.511   4.587
  804OPC     MW 3420   0.418   0.455   4.533
  805OPC     OW 3421   1.697   2.841   3.800
  805OPC    HW1 3422   1.658   2.822   3.724
  805OPC    HW2 3423   1.637   2.821   3.860
  805OPC     MW 3424   1.682   2.835   3.798
  806OPC     OW 3425   0.413   4.056   3.652
  806OPC    HW1 3426   0.480   4.031   3.702
  806OPC    HW2 3427   0.357   4.091   3.709
  806OPC     MW 3428   0.415   4.057   3.668
  807OPC     OW 3429   2.864   3.269   0.726
  807OPC    HW1 3430   2.806   3.333   0.713
  807OPC    HW2 3431   2.814   3.198   0.738
  807OPC     MW 3432   2.848   3.268   0.726
  808OPC     OW 3433   2.015   0.967   0.851
  808OPC    HW1 3434   2.086   0.988   0.898
  808OPC    HW2 3435   1.953   1.019   0.882
  808OPC     MW 3436   2.017   0.978   0.862
  809OPC     OW 3437   1.745   0.447   0.014
  809OPC    HW1 3438   1.768   0.530   0.004
  809OPC    HW2 3439   1.659   0.447   4.792
  809OPC     MW 3440   1.736   0.459   0.010
  810OPC     OW 3441   4.034   1.746   3.405
  810OPC    HW1 3442   4.072   1.743   3.327
  810OPC    HW2 3443   4.102   1.750   3.460
  810OPC     MW 3444   4.050   1.746   3.402
  811OPC     OW 3445   0.734   1.447   3.076
  811OPC    HW1 3446   0.774   1.410   3.143
  811OPC    HW2 3447   0.739   1.387   3.013
  811OPC     MW 3448   0.741   1.433   3.076
  812OPC     OW 3449   4.511   3.843   0.661
  812OPC    HW1 3450   4.527   3.764   0.693
  812OPC    HW2 3451   4.443   3.871   0.708
  812OPC     MW 3452   4.503   3.836   0.673
  813OPC     OW 3453   1.916   4.595   1.897
  813OPC    HW1 3454   1.857   4.651   1.866
  813OPC    HW2 3455   1.886   4.577   1.977
  813OPC     MW 3456   1.903   4.601   1.904
  814OPC     OW 3457   2.893   4.433   0.711
  814OPC    HW1 3458   2.963   4.458   0.758
  814OPC    HW2 3459   2.927   4.414   0.633
  814OPC     MW 3460   2.909   4.434   0.707
  815OPC     OW 3461   3.437   0.922   2.770
  815OPC    HW1 3462   3.513   0.965   2.761
  815OPC    HW2 3463   3.394   0.940   2.697
  815OPC     MW 3464   3.442   0.931   2.758
  816OPC     OW 3465   1.755   0.387   2.982
  816OPC    HW1 3466   1.830   0.364   3.019
  816OPC    HW2 3467   1.697   0.384   3.047
  816OPC     MW 3468   1.757   0.383   2.997
  817OPC     OW 3469   3.087   3.322   1.997
  817OPC    HW1 3470   3.016   3.318   2.047
  817OPC    HW2 3471   3.082   3.251   1.947
  817OPC     MW 3472   3.076   3.311   1.997
  818OPC     OW 3473   1.089   3.212   1.149
  818OPC    HW1 3474   1.116   3.259   1.080
  818OPC    HW2 3475   1.136   3.243   1.215
  818OPC     MW 3476   1.100   3.223   1.148
  819OPC     OW 3477   0.591   4.881   1.668
  819OPC    HW1 3478   0.665   4.919   1.641
  819OPC    HW2 3479   0.619   4.809   1.709
  819OPC     MW 3480   0.606   4.876   1.670
  820OPC     OW 3481   1.506   0.943   0.715
  820OPC    HW1 3482   1.420   0.956   0.714
  820OPC    HW2 3483   1.516   0.879   0.773
  820OPC     MW 3484   1.495   0.935   0.723
  821OPC     OW 3485   2.068   3.023   3.802
  821OPC    HW1 3486   2.113   3.039   3.730
  821OPC    HW2 3487   2.104   3.076   3.861
  821OPC     MW 3488   2.080   3.033   3.800
  822OPC     OW 3489   0.054   0.074   2.131
  822OPC    HW1 3490   0.041   0.075   2.217
  822OPC    HW2 3491   0.131   0.114   2.122
  822OPC     MW 3492   0.064   0.080   2.142
  823OPC     OW 3493   1.732   3.510   4.251
  823OPC    HW1 3494   1.689   3.556   4.312
  823OPC    HW2 3495   1.671   3.456   4.219
  823OPC     MW 3496   1.717   3.509   4.255
  824OPC     OW 3497   0.029   3.466   4.523
  824OPC    HW1 3498   0.004   3.483   4.441
  824OPC    HW2 3499   0.066   3.387   4.517
  824OPC     MW 3500   0.031   3.457   4.510
  825OPC     OW 3501   4.283   2.139   2.952
  825OPC    HW1 3502   4.296   2.225   2.959
  825OPC    HW2 3503   4.242   2.119   3.027
  825OPC     MW 3504   4.279   2.149   2.964
  826OPC     OW 3505   1.790   2.757   1.479
  826OPC    HW1 3506   1.782   2.819   1.418
  826OPC    HW2 3507   1.853   2.786   1.531
  826OPC     MW 3508   1.798   2.770   1.478
  827OPC     OW 3509   1.191   1.497   2.311
  827OPC    HW1 3510   1.173   1.536   2.235
  827OPC    HW2 3511   1.126   1.439   2.320
  827OPC     MW 3512   1.179   1.494   2.301
  828OPC     OW 3513   0.804   2.249   0.481
  828OPC    HW1 3514   0.738   2.206   0.444
  828OPC    HW2 3515   0.873   2.226   0.434
  828OPC     MW 3516   0.804   2.239   0.469
  829OPC     OW 3517   4.723   0.268   3.698
  829OPC    HW1 3518   4.784   0.314   3.656
  829OPC    HW2 3519   4.673   0.329   3.736
  829OPC     MW 3520   4.725   0.284   3.697
  830OPC     OW 3521   4.596   3.214   2.690
  830OPC    HW1 3522   4.570   3.209   2.607
  830OPC    HW2 3523   4.662   3.271   2.687
  830OPC     MW 3524   4.602   3.222   2.677
  831OPC     OW 3525   3.473   0.366   3.281
  831OPC    HW1 3526   3.416   0.417   3.239
  831OPC    HW2 3527   3.545   0.415   3.287
  831OPC     MW 3528   3.475   0.381   3.276
  832OPC     OW 3529   1.205   2.948   4.758
  832OPC    HW1 3530   1.174   3.028   4.746
  832OPC    HW2 3531   1.133   2.900   4.773
  832OPC     MW 3532   1.190   2.953   4.758
  833OPC     OW 3533   0.612   2.169   3.606
  833OPC    HW1 3534   0.651   2.098   3.572
  833OPC    HW2 3535   0.673   2.231   3.598
  833OPC     MW 3536   0.627   2.168   3.600
  834OPC     OW 3537   1.373   2.565   1.838
  834OPC    HW1 3538   1.434   2.624   1.856
  834OPC    HW2 3539   1.412   2.510   1.783
  834OPC     MW 3540   1.388   2.566   1.833
  835OPC     OW 3541   1.648   4.694   1.517
  835OPC    HW1 3542   1.660   4.768   1.473
  835OPC    HW2 3543   1.670   4.714   1.599
  835OPC     MW 3544   1.653   4.708   1.523
  836OPC     OW 3545   1.958   1.706   4.265
  836OPC    HW1 3546   1.911   1.730   4.196
  836OPC    HW2 3547   1.992   1.629   4.240
  836OPC     MW 3548   1.956   1.698   4.251
  837OPC     OW 3549   1.651   2.180   3.413
  837OPC    HW1 3550   1.624   2.213   3.489
  837OPC    HW2 3551   1.622   2.237   3.354
  837OPC     MW 3552   1.643   2.193   3.416
  838OPC     OW 3553   4.082   4.525   3.610
  838OPC    HW1 3554   4.029   4.592   3.628
  838OPC    HW2 3555   4.146   4.532   3.669
  838OPC     MW 3556   4.084   4.536   3.621
  839OPC     OW 3557   3.842   4.143   1.751
  839OPC    HW1 3558   3.918   4.173   1.720
  839OPC    HW2 3559   3.860   4.123   1.834
  839OPC     MW 3560   3.856   4.144   1.759
  840OPC     OW 3561   1.824   4.631   4.271
  840OPC    HW1 3562   1.809   4.580   4.340
  840OPC    HW2 3563   1.759   4.612   4.217
  840OPC     MW 3564   1.812   4.621   4.273
  841OPC     OW 3565   2.471   1.810   3.835
  841OPC    HW1 3566   2.455   1.840   3.916
  841OPC    HW2 3567   2.534   1.862   3.806
  841OPC     MW 3568   2.478   1.822   3.843
  842OPC     OW 3569   0.530   2.037   1.874
  842OPC    HW1 3570   0.463   2.093   1.881
  842OPC    HW2 3571   0.572   2.046   1.950
  842OPC     MW 3572   0.526   2.047   1.886
  843OPC     OW 3573   0.865   2.735   3.736
  843OPC    HW1 3574   0.852   2.811   3.779
  843OPC    HW2 3575   0.790   2.723   3.693
  843OPC     MW 3576   0.852   2.745   3.736
  844OPC     OW 3577   2.536   0.054   1.189
  844OPC    HW1 3578   2.551   0.051   1.275
  844OPC    HW2 3579   2.616   0.054   1.154
  844OPC     MW 3580   2.550   0.054   1.197
  845OPC     OW 3581   0.797   4.397   1.822
  845OPC    HW1 3582   0.755   4.472   1.837
  845OPC    HW2 3583   0.741   4.336   1.847
  845OPC     MW 3584   0.783   4.399   1.828
  846OPC     OW 3585   1.015   4.703   0.319
  846OPC    HW1 3586   0.970   4.651   0.265
  846OPC    HW2 3587   1.094   4.664   0.322
  846OPC     MW 3588   1.020   4.689   0.311
  847OPC     OW 3589   1.438   3.933   2.814
  847OPC    HW1 3590   1.445   3.985   2.745
  847OPC    HW2 3591   1.369   3.965   2.858
  847OPC     MW 3592   1.429   3.945   2.811
  848OPC     OW 3593   2.451   3.448   0.016
  848OPC    HW1 3594   2.507   3.477   0.076
  848OPC    HW2 3595   2.499   3.392   4.761
  848OPC     MW 3596   2.466   3.444   0.018
  849OPC     OW 3597   3.034   3.569   2.769
  849OPC    HW1 3598   3.022   3.589   2.853
  849OPC    HW2 3599   2.973   3.509   2.753
  849OPC     MW 3600   3.023   3.563   2.779
  850OPC     OW 3601   4.547   2.081   1.957
  850OPC    HW1 3602   4.593   2.084   2.031
  850OPC    HW2 3603   4.464   2.083   1.985
  850OPC     MW 3604   4.541   2.082   1.972
  851OPC     OW 3605   3.792   1.419   0.397
  851OPC    HW1 3606   3.744   1.399   0.467
  851OPC    HW2 3607   3.834   1.344   0.379
  851OPC     MW 3608   3.791   1.405   0.405
  852OPC     OW 3609   3.098   2.689   2.857
  852OPC    HW1 3610   3.037   2.648   2.811
  852OPC    HW2 3611   3.133   2.625   2.905
  852OPC     MW 3612   3.094   2.673   2.857
  853OPC     OW 3613   1.263   3.680   3.174
  853OPC    HW1 3614   1.216   3.663   3.246
  853OPC    HW2 3615   1.320   3.614   3.171
  853OPC     MW 3616   1.264   3.668   3.184
  854OPC     OW 3617   0.489   2.278   3.906
  854OPC    HW1 3618   0.482   2.285   3.993
  854OPC    HW2 3619   0.575   2.279   3.892
  854OPC     MW 3620   0.501   2.279   3.917
  855OPC     OW 3621   1.525   2.851   0.877
  855OPC    HW1 3622   1.564   2.790   0.828
  855OPC    HW2 3623   1.584   2.915   0.880
  855OPC     MW 3624   1.540   2.851   0.870
  856OPC     OW 3625   2.186   4.488   4.386
  856OPC    HW1 3626   2.154   4.411   4.360
  856OPC    HW2 3627   2.155   4.544   4.327
  856OPC     MW 3628   2.177   4.485   4.373
  857OPC     OW 3629   0.412   3.110   3.138
  857OPC    HW1 3630   0.423   3.028   3.164
  857OPC    HW2 3631   0.480   3.124   3.085
  857OPC     MW 3632   0.424   3.100   3.134
  858OPC     OW 3633   0.329   3.920   3.427
  858OPC    HW1 3634   0.286   3.853   3.463
  858OPC    HW2 3635   0.362   3.962   3.496
  858OPC     MW 3636   0.328   3.916   3.443
  859OPC     OW 3637   3.094   4.330   2.906
  859OPC    HW1 3638   3.118   4.278   2.840
  859OPC    HW2 3639   3.169   4.365   2.933
  859OPC     MW 3640   3.109   4.327   2.900
  860OPC     OW 3641   0.806   3.590   0.728
  860OPC    HW1 3642   0.729   3.627   0.711
  860OPC    HW2 3643   0.827   3.550   0.654
  860OPC     MW 3644   0.798   3.590   0.715
  861OPC     OW 3645   0.047   4.763   4.259
  861OPC    HW1 3646   4.800   4.717   4.254
  861OPC    HW2 3647   0.033   4.830   4.205
  861OPC     MW 3648   0.034   4.766   4.250
  862OPC     OW 3649   1.227   0.929   3.381
  862OPC    HW1 3650   1.231   0.957   3.464
  862OPC    HW2 3651   1.296   0.876   3.374
  862OPC     MW 3652   1.238   0.925   3.392
  863OPC     OW 3653   0.206   2.086   0.932
  863OPC    HW1 3654   0.263   2.128   0.983
  863OPC    HW2 3655   0.218   2.002   0.951
  863OPC     MW 3656   0.216   2.080   0.942
  864OPC     OW 3657   1.538   1.752   2.193
  864OPC    HW1 3658   1.558   1.810   2.255
  864OPC    HW2 3659   1.606   1.756   2.139
  864OPC     MW 3660   1.551   1.761   2.194
  865OPC     OW 3661   0.091   3.128   0.424
  865OPC    HW1 3662   0.176   3.142   0.437
  865OPC    HW2 3663   0.074   3.059   0.474
  865OPC     MW 3664   0.101   3.120   0.433
  866OPC     OW 3665   0.940   2.295   4.778
  866OPC    HW1 3666   0.867   2.293   4.730
  866OPC    HW2 3667   0.933   2.370   0.031
  866OPC     MW 3668   0.928   2.306   4.778
  867OPC     OW 3669   3.621   0.941   4.737
  867OPC    HW1 3670   3.638   0.868   4.780
  867OPC    HW2 3671   3.680   0.942   4.673
  867OPC     MW 3672   3.632   0.931   4.734
  868OPC     OW 3673   1.159   2.494   0.276
  868OPC    HW1 3674   1.232   2.540   0.265
  868OPC    HW2 3675   1.133   2.515   0.356
  868OPC     MW 3676   1.166   2.504   0.286
  869OPC     OW 3677   2.328   3.577   1.057
  869OPC    HW1 3678   2.242   3.589   1.056
  869OPC    HW2 3679   2.356   3.624   0.988
  869OPC     MW 3680   2.320   3.586   1.046
  870OPC     OW 3681   4.604   2.888   3.839
  870OPC    HW1 3682   4.587   2.868   3.756
  870OPC    HW2 3683   4.620   2.974   3.838
  870OPC     MW 3684   4.604   2.898   3.827
  871OPC     OW 3685   1.749   2.769   3.424
  871OPC    HW1 3686   1.823   2.733   3.453
  871OPC    HW2 3687   1.774   2.813   3.353
  871OPC     MW 3688   1.764   2.770   3.418
  872OPC     OW 3689   1.565   1.212   2.202
  872OPC    HW1 3690   1.490   1.193   2.161
  872OPC    HW2 3691   1.545   1.282   2.250
  872OPC     MW 3692   1.551   1.220   2.203
  873OPC     OW 3693   3.178   0.253   3.708
  873OPC    HW1 3694   3.131   0.321   3.737
  873OPC    HW2 3695   3.240   0.291   3.658
  873OPC     MW 3696   3.180   0.269   3.705
  874OPC     OW 3697   3.998   4.209   3.156
  874OPC    HW1 3698   3.932   4.156   3.174
  874OPC    HW2 3699   4.061   4.183   3.211
  874OPC     MW 3700   3.998   4.197   3.167
  875OPC     OW 3701   1.236   1.340   1.353
  875OPC    HW1 3702   1.186   1.285   1.398
  875OPC    HW2 3703   1.316   1.327   1.386
  875OPC     MW 3704   1.240   1.330   1.364
  876OPC     OW 3705   2.508   3.689   1.240
  876OPC    HW1 3706   2.450   3.737   1.284
  876OPC    HW2 3707   2.459   3.647   1.181
  876OPC     MW 3708   2.492   3.690   1.238
  877OPC     OW 3709   0.415   0.230   1.498
  877OPC    HW1 3710   0.424   0.201   1.580
  877OPC    HW2 3711   0.360   0.172   1.463
  877OPC     MW 3712   0.408   0.217   1.505
  878OPC     OW 3713   3.730   1.803   0.944
  878OPC    HW1 3714   3.690   1.753   1.004
  878OPC    HW2 3715   3.777   1.859   0.991
  878OPC     MW 3716   3.731   1.804   0.960
  879OPC     OW 3717   4.353   1.805   0.232
  879OPC    HW1 3718   4.429   1.795   0.274
  879OPC    HW2 3719   4.313   1.728   0.243
  879OPC     MW 3720   4.358   1.792   0.240
  880OPC     OW 3721   4.240   2.461   2.075
  880OPC    HW1 3722   4.307   2.414   2.103
  880OPC    HW2 3723   4.275   2.540   2.062
  880OPC     MW 3724   4.255   2.466   2.077
  881OPC     OW 3725   1.931   3.659   4.133
  881OPC    HW1 3726   1.866   3.612   4.166
  881OPC    HW2 3727   1.985   3.600   4.098
  881OPC     MW 3728   1.929   3.644   4.133
  882OPC     OW 3729   4.556   1.437   3.663
  882OPC    HW1 3730   4.627   1.405   3.701
  882OPC    HW2 3731   4.491   1.404   3.711
  882OPC     MW 3732   4.557   1.427   3.676
  883OPC     OW 3733   1.578   0.803   0.955
  883OPC    HW1 3734   1.602   0.880   0.989
  883OPC    HW2 3735   1.644   0.750   0.975
  883OPC     MW 3736   1.591   0.807   0.963
  884OPC     OW 3737   4.656   3.296   4.666
  884OPC    HW1 3738   4.610   3.298   4.740
  884OPC    HW2 3739   4.701   3.371   4.669
  884OPC     MW 3740   4.656   3.308   4.677
  885OPC     OW 3741   0.542   1.760   1.839
  885OPC    HW1 3742   0.473   1.736   1.886
  885OPC    HW2 3743   0.544   1.846   1.848
  885OPC     MW 3744   0.532   1.769   1.847
  886OPC     OW 3745   2.543   1.534   1.707
  886OPC    HW1 3746   2.509   1.512   1.784
  886OPC    HW2 3747   2.510   1.614   1.692
  886OPC     MW 3748   2.533   1.543   1.716
  887OPC     OW 3749   1.172   3.343   0.908
  887OPC    HW1 3750   1.240   3.376   0.951
  887OPC    HW2 3751   1.187   3.364   0.825
  887OPC     MW 3752   1.184   3.351   0.902
  888OPC     OW 3753   0.299   2.069   0.666
  888OPC    HW1 3754   0.266   2.088   0.744
  888OPC    HW2 3755   0.278   2.139   0.617
  888OPC     MW 3756   0.291   2.082   0.670
  889OPC     OW 3757   3.196   3.550   1.883
  889OPC    HW1 3758   3.158   3.478   1.916
  889OPC    HW2 3759   3.184   3.542   1.797
  889OPC     MW 3760   3.189   3.538   1.875
  890OPC     OW 3761   3.974   2.691   4.539
  890OPC    HW1 3762   3.952   2.681   4.455
  890OPC    HW2 3763   3.958   2.612   4.573
  890OPC     MW 3764   3.968   2.678   4.532
  891OPC     OW 3765   4.189   1.766   3.165
  891OPC    HW1 3766   4.206   1.851   3.170
  891OPC    HW2 3767   4.162   1.756   3.082
  891OPC     MW 3768   4.187   1.777   3.153
  892OPC     OW 3769   4.708   0.124   2.631
  892OPC    HW1 3770   4.767   0.100   2.691
  892OPC    HW2 3771   4.632   0.112   2.671
  892OPC     MW 3772   4.706   0.119   2.646
  893OPC     OW 3773   4.013   2.058   1.641
  893OPC    HW1 3774   3.976   2.027   1.714
  893OPC    HW2 3775   3.947   2.099   1.601
  893OPC     MW 3776   3.998   2.059   1.645
  894OPC     OW 3777   0.373   1.991   2.629
  894OPC    HW1 3778   0.423   1.940   2.579
  894OPC    HW2 3779   0.328   2.039   2.571
  894OPC     MW 3780   0.374   1.991   2.613
  895OPC     OW 3781   4.350   0.056   4.661
  895OPC    HW1 3782   4.267   0.079   4.676
  895OPC    HW2 3783   4.364   0.080   4.578
  895OPC     MW 3784   4.340   0.063   4.651
  896OPC     OW 3785   4.140   3.155   3.482
  896OPC    HW1 3786   4.187   3.227   3.471
  896OPC    HW2 3787   4.155   3.133   3.566
  896OPC     MW 3788   4.149   3.162   3.493
  897OPC     OW 3789   0.991   2.744   2.251
  897OPC    HW1 3790   0.975   2.659   2.242
  897OPC    HW2 3791   1.033   2.750   2.328
  897OPC     MW 3792   0.995   2.733   2.261
  898OPC     OW 3793   2.519   3.492   1.435
  898OPC    HW1 3794   2.460   3.519   1.493
  898OPC    HW2 3795   2.515   3.552   1.372
  898OPC     MW 3796   2.510   3.505   1.434
  899OPC     OW 3797   1.029   3.518   2.480
  899OPC    HW1 3798   0.980   3.454   2.447
  899OPC    HW2 3799   0.971   3.580   2.502
  899OPC     MW 3800   1.013   3.518   2.478
  900OPC     OW 3801   0.765   4.863   0.338
  900OPC    HW1 3802   0.693   4.824   0.368
  900OPC    HW2 3803   0.827   4.802   0.347
  900OPC     MW 3804   0.764   4.848   0.344
  901OPC     OW 3805   0.144   2.616   0.918
  901OPC    HW1 3806   0.193   2.590   0.985
  901OPC    HW2 3807   0.141   2.702   0.926
  901OPC     MW 3808   0.151   2.625   0.929
  902OPC     OW 3809   2.583   0.621   2.234
  902OPC    HW1 3810   2.573   0.687   2.177
  902OPC    HW2 3811   2.665   0.594   2.219
  902OPC     MW 3812   2.594   0.627   2.223
  903OPC     OW 3813   4.552   2.926   1.814
  903OPC    HW1 3814   4.578   2.884   1.886
  903OPC    HW2 3815   4.625   2.932   1.767
  903OPC     MW 3816   4.567   2.921   1.818
  904OPC     OW 3817   1.939   4.526   2.661
  904OPC    HW1 3818   2.002   4.583   2.682
  904OPC    HW2 3819   1.964   4.453   2.702
  904OPC     MW 3820   1.952   4.523   2.670
  905OPC     OW 3821   3.586   1.652   2.901
  905OPC    HW1 3822   3.549   1.729   2.885
  905OPC    HW2 3823   3.578   1.609   2.826
  905OPC     MW 3824   3.579   1.657   2.888
  906OPC     OW 3825   2.882   4.213   4.213
  906OPC    HW1 3826   2.835   4.201   4.141
  906OPC    HW2 3827   2.924   4.288   4.196
  906OPC     MW 3828   2.881   4.223   4.200
  907OPC     OW 3829   3.693   3.342   3.021
  907OPC    HW1 3830   3.627   3.395   3.000
  907OPC    HW2 3831   3.759   3.372   2.974
  907OPC     MW 3832   3.693   3.354   3.011
  908OPC     OW 3833   3.444   2.474   2.682
  908OPC    HW1 3834   3.513   2.464   2.630
  908OPC    HW2 3835   3.386   2.416   2.650
  908OPC     MW 3836   3.445   2.464   2.670
  909OPC     OW 3837   1.471   1.348   0.882
  909OPC    HW1 3838   1.493   1.331   0.799
  909OPC    HW2 3839   1.530   1.407   0.907
  909OPC     MW 3840   1.483   1.354   0.873
  910OPC     OW 3841   1.812   1.436   4.016
  910OPC    HW1 3842   1.777   1.516   4.017
  910OPC    HW2 3843   1.892   1.448   4.049
  910OPC     MW 3844   1.819   1.450   4.021
  911OPC     OW 3845   4.259   2.092   1.954
  911OPC    HW1 3846   4.242   2.007   1.950
  911OPC    HW2 3847   4.193   2.124   2.002
  911OPC     MW 3848   4.247   2.084   1.961
  912OPC     OW 3849   2.952   3.592   4.717
  912OPC    HW1 3850   2.983   3.511   4.708
  912OPC    HW2 3851   2.983   3.634   4.647
  912OPC     MW 3852   2.961   3.586   4.705
  913OPC     OW 3853   1.772   3.512   4.748
  913OPC    HW1 3854   1.808   3.549   4.678
  913OPC    HW2 3855   1.839   3.504   0.011
  913OPC     MW 3856   1.787   3.516   4.746
  914OPC     OW 3857   0.373   3.385   4.428
  914OPC    HW1 3858   0.357   3.468   4.450
  914OPC    HW2 3859   0.312   3.340   4.471
  914OPC     MW 3860   0.362   3.391   4.438
  915OPC     OW 3861   3.983   3.066   1.562
  915OPC    HW1 3862   3.974   2.979   1.564
  915OPC    HW2 3863   3.971   3.086   1.478
  915OPC     MW 3864   3.980   3.056   1.550
  916OPC     OW 3865   2.449   2.762   0.038
  916OPC    HW1 3866   2.417   2.842   0.022
  916OPC    HW2 3867   2.527   2.764   4.791
  916OPC     MW 3868   2.456   2.774   0.030
  917OPC     OW 3869   2.346   1.448   4.335
  917OPC    HW1 3870   2.373   1.451   4.252
  917OPC    HW2 3871   2.371   1.524   4.368
  917OPC     MW 3872   2.354   1.459   4.328
  918OPC     OW 3873   4.642   4.153   2.011
  918OPC    HW1 3874   4.687   4.207   2.063
  918OPC    HW2 3875   4.683   4.159   1.935
  918OPC     MW 3876   4.655   4.162   2.008
  919OPC     OW 3877   1.084   0.372   1.168
  919OPC    HW1 3878   1.035   0.311   1.206
  919OPC    HW2 3879   1.092   0.344   1.086
  919OPC     MW 3880   1.078   0.359   1.162
  920OPC     OW 3881   2.434   1.579   0.673
  920OPC    HW1 3882   2.403   1.657   0.698
  920OPC    HW2 3883   2.423   1.579   0.587
  920OPC     MW 3884   2.428   1.591   0.664
  921OPC     OW 3885   3.946   1.915   1.874
  921OPC    HW1 3886   4.025   1.878   1.885
  921OPC    HW2 3887   3.941   1.971   1.941
  921OPC     MW 3888   3.957   1.918   1.886
  922OPC     OW 3889   0.433   2.248   0.189
  922OPC    HW1 3890   0.429   2.333   0.208
  922OPC    HW2 3891   0.481   2.215   0.254
  922OPC     MW 3892   0.440   2.256   0.201
  923OPC     OW 3893   2.041   4.156   1.746
  923OPC    HW1 3894   2.023   4.138   1.662
  923OPC    HW2 3895   1.962   4.166   1.782
  923OPC     MW 3896   2.027   4.155   1.739
  924OPC     OW 3897   0.620   2.488   4.308
  924OPC    HW1 3898   0.635   2.503   4.224
  924OPC    HW2 3899   0.686   2.435   4.332
  924OPC     MW 3900   0.632   2.482   4.299
  925OPC     OW 3901   3.703   1.343   2.086
  925OPC    HW1 3902   3.620   1.350   2.061
  925OPC    HW2 3903   3.747   1.382   2.022
  925OPC     MW 3904   3.697   1.350   2.073
  926OPC     OW 3905   3.414   3.537   3.201
  926OPC    HW1 3906   3.330   3.560   3.208
  926OPC    HW2 3907   3.426   3.527   3.115
  926OPC     MW 3908   3.403   3.539   3.189
  927OPC     OW 3909   1.510   3.256   0.764
  927OPC    HW1 3910   1.552   3.330   0.747
  927OPC    HW2 3911   1.555   3.221   0.830
  927OPC     MW 3912   1.523   3.262   0.771
  928OPC     OW 3913   1.539   0.154   4.619
  928OPC    HW1 3914   1.594   0.125   4.681
  928OPC    HW2 3915   1.590   0.205   4.570
  928OPC     MW 3916   1.555   0.157   4.621
  929OPC     OW 3917   3.649   2.953   2.421
  929OPC    HW1 3918   3.565   2.968   2.441
  929OPC    HW2 3919   3.647   2.872   2.387
  929OPC     MW 3920   3.636   2.943   2.419
  930OPC     OW 3921   1.010   0.204   0.282
  930OPC    HW1 3922   0.997   0.237   0.203
  930OPC    HW2 3923   1.061   0.135   0.268
  930OPC     MW 3924   1.016   0.199   0.268
  931OPC     OW 3925   0.756   1.599   0.804
  931OPC    HW1 3926   0.822   1.581   0.750
  931OPC    HW2 3927   0.689   1.612   0.751
  931OPC     MW 3928   0.756   1.598   0.788
  932OPC     OW 3929   1.735   3.196   1.749
  932OPC    HW1 3930   1.780   3.255   1.796
  932OPC    HW2 3931   1.652   3.219   1.762
  932OPC     MW 3932   1.729   3.208   1.758
  933OPC     OW 3933   4.166   1.592   0.753
  933OPC    HW1 3934   4.082   1.615   0.764
  933OPC    HW2 3935   4.163   1.505   0.746
  933OPC     MW 3936   4.153   1.583   0.754
  934OPC     OW 3937   4.222   3.574   2.782
  934OPC    HW1 3938   4.275   3.642   2.766
  934OPC    HW2 3939   4.278   3.507   2.791
  934OPC     MW 3940   4.238   3.574   2.781
  935OPC     OW 3941   0.696   3.938   1.905
  935OPC    HW1 3942   0.665   4.020   1.910
  935OPC    HW2 3943   0.650   3.902   1.841
  935OPC     MW 3944   0.685   3.945   1.896
  936OPC     OW 3945   2.928   0.907   3.448
  936OPC    HW1 3946   2.894   0.829   3.469
  936OPC    HW2 3947   2.954   0.939   3.524
  936OPC     MW 3948   2.927   0.900   3.462
  937OPC     OW 3949   0.239   0.829   2.200
  937OPC    HW1 3950   0.210   0.747   2.214
  937OPC    HW2 3951   0.187   0.858   2.136
  937OPC     MW 3952   0.227   0.821   2.193
  938OPC     OW 3953   3.436   1.436   0.742
  938OPC    HW1 3954   3.378   1.380   0.709
  938OPC    HW2 3955   3.406   1.451   0.823
  938OPC     MW 3956   3.423   1.430   0.749
  939OPC     OW 3957   1.309   4.875   1.359
  939OPC    HW1 3958   1.226   4.899   1.370
  939OPC    HW2 3959   1.304   4.806   1.307
  939OPC     MW 3960   1.296   4.868   1.353
  940OPC     OW 3961   1.435   0.617   1.339
  940OPC    HW1 3962   1.402   0.632   1.419
  940OPC    HW2 3963   1.507   0.570   1.355
  940OPC     MW 3964   1.441   0.612   1.353
  941OPC     OW 3965   1.688   0.219   2.200
  941OPC    HW1 3966   1.633   0.265   2.151
  941OPC    HW2 3967   1.718   0.277   2.258
  941OPC     MW 3968   1.684   0.234   2.201
  942OPC     OW 3969   1.193   4.616   0.901
  942OPC    HW1 3970   1.176   4.598   0.818
  942OPC    HW2 3971   1.260   4.563   0.920
  942OPC     MW 3972   1.200   4.605   0.892
  943OPC     OW 3973   1.144   0.897   4.045
  943OPC    HW1 3974   1.097   0.853   4.105
  943OPC    HW2 3975   1.093   0.895   3.974
  943OPC     MW 3976   1.129   0.890   4.043
  944OPC     OW 3977   0.983   2.338   2.434
  944OPC    HW1 3978   1.051   2.377   2.473
  944OPC    HW2 3979   0.917   2.350   2.490
  944OPC     MW 3980   0.983   2.346   2.448
  945OPC     OW 3981   2.762   4.424   3.843
  945OPC    HW1 3982   2.693   4.423   3.789
  945OPC    HW2 3983   2.830   4.421   3.789
  945OPC     MW 3984   2.762   4.423   3.827
  946OPC     OW 3985   1.201   0.542   4.100
  946OPC    HW1 3986   1.255   0.593   4.054
  946OPC    HW2 3987   1.137   0.596   4.124
  946OPC     MW 3988   1.200   0.557   4.097
  947OPC     OW 3989   2.326   0.413   2.818
  947OPC    HW1 3990   2.254   0.456   2.844
  947OPC    HW2 3991   2.373   0.405   2.891
  947OPC     MW 3992   2.322   0.418   2.833
  948OPC     OW 3993   1.258   4.987   0.574
  948OPC    HW1 3994   1.331   4.961   0.614
  948OPC    HW2 3995   1.195   4.948   0.619
  948OPC     MW 3996   1.260   4.977   0.586
  949OPC     OW 3997   3.526   4.268   1.997
  949OPC    HW1 3998   3.607   4.297   2.010
  949OPC    HW2 3999   3.500   4.244   2.077
  949OPC     MW 4000   3.534   4.269   2.011
  950OPC     OW 4001   3.169   0.148   3.965
  950OPC    HW1 4002   3.084   0.131   3.979
  950OPC    HW2 4003   3.172   0.173   3.882
  950OPC     MW 4004   3.157   0.149   3.955
  951OPC     OW 4005   1.607   3.895   4.014
  951OPC    HW1 4006   1.692   3.880   4.023
  951OPC    HW2 4007   1.573   3.873   4.091
  951OPC     MW 4008   1.614   3.890   4.027
  952OPC     OW 4009   2.619   1.351   0.954
  952OPC    HW1 4010   2.682   1.331   1.011
  952OPC    HW2 4011   2.657   1.409   0.901
  952OPC     MW 4012   2.634   1.357   0.955
  953OPC     OW 4013   4.349   2.404   3.013
  953OPC    HW1 4014   4.409   2.445   2.966
  953OPC    HW2 4015   4.287   2.464   3.025
  953OPC     MW 4016   4.349   2.419   3.008
  954OPC     OW 4017   0.227   3.439   0.228
  954OPC    HW1 4018   0.214   3.356   0.203
  954OPC    HW2 4019   0.226   3.434   0.315
  954OPC     MW 4020   0.225   3.426   0.237
  955OPC     OW 4021   3.248   0.863   1.579
  955OPC    HW1 4022   3.195   0.909   1.630
  955OPC    HW2 4023   3.278   0.800   1.631
  955OPC     MW 4024   3.245   0.860   1.594
  956OPC     OW 4025   0.664   4.122   0.943
  956OPC    HW1 4026   0.694   4.132   1.025
  956OPC    HW2 4027   0.616   4.050   0.948
  956OPC     MW 4028   0.661   4.113   0.956
  957OPC     OW 4029   1.677   3.683   0.874
  957OPC    HW1 4030   1.672   3.616   0.930
  957OPC    HW2 4031   1.632   3.746   0.914
  957OPC     MW 4032   1.670   3.682   0.888
  958OPC     OW 4033   2.074   1.429   2.676
  958OPC    HW1 4034   2.086   1.415   2.761
  958OPC    HW2 4035   2.103   1.510   2.663
  958OPC     MW 4036   2.080   1.439   2.686
  959OPC     OW 4037   3.893   1.991   1.079
  959OPC    HW1 4038   3.888   2.050   1.015
  959OPC    HW2 4039   3.979   1.984   1.094
  959OPC     MW 4040   3.905   1.999   1.072
  960OPC     OW 4041   2.304   1.979   0.922
  960OPC    HW1 4042   2.248   1.913   0.905
  960OPC    HW2 4043   2.324   2.010   0.843
  960OPC     MW 4044   2.299   1.974   0.908
  961OPC     OW 4045   1.626   4.506   2.432
  961OPC    HW1 4046   1.561   4.498   2.375
  961OPC    HW2 4047   1.658   4.586   2.415
  961OPC     MW 4048   1.621   4.517   2.421
  962OPC     OW 4049   1.363   4.077   1.613
  962OPC    HW1 4050   1.300   4.076   1.553
  962OPC    HW2 4051   1.321   4.053   1.686
  962OPC     MW 4052   1.347   4.073   1.615
  963OPC     OW 4053   0.185   4.420   3.639
  963OPC    HW1 4054   0.099   4.424   3.624
  963OPC    HW2 4055   0.193   4.351   3.693
  963OPC     MW 4056   0.173   4.410   3.645
  964OPC     OW 4057   2.501   4.573   1.562
  964OPC    HW1 4058   2.445   4.546   1.623
  964OPC    HW2 4059   2.541   4.641   1.598
  964OPC     MW 4060   2.499   4.579   1.576
  965OPC     OW 4061   3.655   1.407   0.155
  965OPC    HW1 4062   3.615   1.484   0.147
  965OPC    HW2 4063   3.694   1.413   0.233
  965OPC     MW 4064   3.655   1.419   0.165
  966OPC     OW 4065   1.520   1.944   2.417
  966OPC    HW1 4066   1.444   1.973   2.386
  966OPC    HW2 4067   1.548   2.011   2.467
  966OPC     MW 4068   1.513   1.958   2.420
  967OPC     OW 4069   1.583   2.895   0.365
  967OPC    HW1 4070   1.670   2.895   0.357
  967OPC    HW2 4071   1.569   2.952   0.430
  967OPC     MW 4072   1.594   2.904   0.374
  968OPC     OW 4073   1.857   3.152   0.705
  968OPC    HW1 4074   1.866   3.223   0.754
  968OPC    HW2 4075   1.925   3.102   0.728
  968OPC     MW 4076   1.868   3.155   0.716
  969OPC     OW 4077   4.304   3.421   0.215
  969OPC    HW1 4078   4.369   3.370   0.187
  969OPC    HW2 4079   4.323   3.499   0.182
  969OPC     MW 4080   4.316   3.425   0.206
  970OPC     OW 4081   4.555   4.161   0.895
  970OPC    HW1 4082   4.482   4.146   0.941
  970OPC    HW2 4083   4.579   4.241   0.920
  970OPC     MW 4084   4.548   4.171   0.906
  971OPC     OW 4085   0.680   1.631   1.316
  971OPC    HW1 4086   0.685   1.679   1.389
  971OPC    HW2 4087   0.764   1.614   1.297
  971OPC     MW 4088   0.693   1.636   1.324
  972OPC     OW 4089   1.775   0.892   1.410
  972OPC    HW1 4090   1.790   0.948   1.345
  972OPC    HW2 4091   1.850   0.893   1.455
  972OPC     MW 4092   1.788   0.900   1.407
  973OPC     OW 4093   0.035   2.265   4.475
  973OPC    HW1 4094   0.069   2.205   4.529
  973OPC    HW2 4095   0.043   2.229   4.396
  973OPC     MW 4096   0.041   2.251   4.471
  974OPC     OW 4097   0.987   0.457   4.350
  974OPC    HW1 4098   0.963   0.477   4.431
  974OPC    HW2 4099   1.073   0.447   4.356
  974OPC     MW 4100   0.996   0.458   4.363
  975OPC     OW 4101   3.218   3.248   0.119
  975OPC    HW1 4102   3.190   3.262   0.201
  975OPC    HW2 4103   3.203   3.163   0.107
  975OPC     MW 4104   3.212   3.238   0.130
  976OPC     OW 4105   4.709   3.851   4.632
  976OPC    HW1 4106   4.779   3.799   4.624
  976OPC    HW2 4107   4.708   3.894   4.556
  976OPC     MW 4108   4.719   3.850   4.619
  977OPC     OW 4109   0.414   2.495   3.749
  977OPC    HW1 4110   0.440   2.426   3.795
  977OPC    HW2 4111   0.410   2.559   3.809
  977OPC     MW 4112   0.417   2.494   3.765
  978OPC     OW 4113   0.914   0.936   2.530
  978OPC    HW1 4114   0.909   1.013   2.571
  978OPC    HW2 4115   0.931   0.880   2.595
  978OPC     MW 4116   0.916   0.939   2.546
  979OPC     OW 4117   2.102   2.985   4.495
  979OPC    HW1 4118   2.076   2.986   4.578
  979OPC    HW2 4119   2.189   2.981   4.501
  979OPC     MW 4120   2.111   2.985   4.508
  980OPC     OW 4121   1.954   0.955   2.005
  980OPC    HW1 4122   1.954   0.955   2.092
  980OPC    HW2 4123   1.883   0.909   1.984
  980OPC     MW 4124   1.944   0.948   2.015
  981OPC     OW 4125   1.822   1.597   1.334
  981OPC    HW1 4126   1.768   1.652   1.375
  981OPC    HW2 4127   1.891   1.593   1.388
  981OPC     MW 4128   1.824   1.605   1.348
  982OPC     OW 4129   4.525   4.494   3.643
  982OPC    HW1 4130   4.477   4.432   3.604
  982OPC    HW2 4131   4.588   4.511   3.585
  982OPC     MW 4132   4.527   4.487   3.629
  983OPC     OW 4133   1.465   3.471   2.554
  983OPC    HW1 4134   1.481   3.403   2.606
  983OPC    HW2 4135   1.440   3.534   2.609
  983OPC     MW 4136   1.464   3.471   2.570
  984OPC     OW 4137   3.681   2.335   3.276
  984OPC    HW1 4138   3.639   2.288   3.217
  984OPC    HW2 4139   3.651   2.305   3.352
  984OPC     MW 4140   3.671   2.324   3.279
  985OPC     OW 4141   0.405   4.607   1.413
  985OPC    HW1 4142   0.375   4.680   1.449
  985OPC    HW2 4143   0.429   4.559   1.482
  985OPC     MW 4144   0.404   4.611   1.429
  986OPC     OW 4145   1.077   3.089   4.179
  986OPC    HW1 4146   1.017   3.151   4.177
  986OPC    HW2 4147   1.153   3.133   4.179
  986OPC     MW 4148   1.080   3.104   4.179
  987OPC     OW 4149   2.327   4.166   2.261
  987OPC    HW1 4150   2.403   4.208   2.263
  987OPC    HW2 4151   2.286   4.200   2.192
  987OPC     MW 4152   2.332   4.177   2.251
  988OPC     OW 4153   1.468   0.385   4.760
  988OPC    HW1 4154   1.497   0.312   4.722
  988OPC    HW2 4155   1.399   0.408   4.711
  988OPC     MW 4156   1.462   0.378   4.747
  989OPC     OW 4157   2.457   0.937   4.174
  989OPC    HW1 4158   2.390   0.883   4.163
  989OPC    HW2 4159   2.521   0.899   4.128
  989OPC     MW 4160   2.457   0.923   4.166
  990OPC     OW 4161   2.361   1.871   4.092
  990OPC    HW1 4162   2.305   1.934   4.071
  990OPC    HW2 4163   2.408   1.906   4.157
  990OPC     MW 4164   2.360   1.885   4.099
  991OPC     OW 4165   1.849   1.625   2.413
  991OPC    HW1 4166   1.918   1.678   2.408
  991OPC    HW2 4167   1.875   1.553   2.372
  991OPC     MW 4168   1.863   1.622   2.406
  992OPC     OW 4169   1.042   1.079   2.857
  992OPC    HW1 4170   1.071   1.133   2.919
  992OPC    HW2 4171   1.115   1.050   2.820
  992OPC     MW 4172   1.057   1.083   2.861
  993OPC     OW 4173   0.698   1.423   1.960
  993OPC    HW1 4174   0.733   1.485   1.910
  993OPC    HW2 4175   0.637   1.388   1.909
  993OPC     MW 4176   0.694   1.427   1.945
  994OPC     OW 4177   3.168   0.302   0.115
  994OPC    HW1 4178   3.127   0.315   0.039
  994OPC    HW2 4179   3.116   0.339   0.174
  994OPC     MW 4180   3.154   0.309   0.112
  995OPC     OW 4181   0.330   3.590   2.714
  995OPC    HW1 4182   0.264   3.532   2.715
  995OPC    HW2 4183   0.372   3.571   2.640
  995OPC     MW 4184   0.326   3.578   2.703
  996OPC     OW 4185   4.518   2.032   4.447
  996OPC    HW1 4186   4.557   2.030   4.525
  996OPC    HW2 4187   4.552   2.102   4.408
  996OPC     MW 4188   4.529   2.042   4.453
  997OPC     OW 4189   2.546   1.188   2.367
  997OPC    HW1 4190   2.502   1.248   2.413
  997OPC    HW2 4191   2.607   1.234   2.325
  997OPC     MW 4192   2.548   1.204   2.368
  998OPC     OW 4193   3.065   0.959   3.970
  998OPC    HW1 4194   2.993   0.976   4.015
  998OPC    HW2 4195   3.110   1.034   3.974
  998OPC     MW 4196   3.061   0.973   3.977
  999OPC     OW 4197   2.788   1.729   4.188
  999OPC    HW1 4198   2.758   1.667   4.134
  999OPC    HW2 4199   2.765   1.803   4.148
  999OPC     MW 4200   2.780   1.731   4.174
 1000OPC     OW 4201   1.508   3.287   2.769
 1000OPC    HW1 4202   1.585   3.246   2.768
 1000OPC    HW2 4203   1.451   3.222   2.783
 1000OPC     MW 4204   1.511   3.271   2.771
 1001OPC     OW 4205   2.655   0.297   2.598
 1001OPC    HW1 4206   2.627   0.378   2.614
 1001OPC    HW2 4207   2.691   0.303   2.518
 1001OPC     MW 4208   2.656   0.310   2.588
 1002OPC     OW 4209   0.715   0.313   0.595
 1002OPC    HW1 4210   0.688   0.232   0.581
 1002OPC    HW2 4211   0.695   0.328   0.679
 1002OPC     MW 4212   0.708   0.303   0.605
 1003OPC     OW 4213   3.608   2.215   4.064
 1003OPC    HW1 4214   3.551   2.278   4.046
 1003OPC    HW2 4215   3.649   2.202   3.988
 1003OPC     MW 4216   3.606   2.222   4.050
 1004OPC     OW 4217   0.190   0.968   2.919
 1004OPC    HW1 4218   0.177   1.036   2.866
 1004OPC    HW2 4219   0.272   0.944   2.902
 1004OPC     MW 4220   0.200   0.974   2.909
 1005OPC     OW 4221   2.412   0.989   1.441
 1005OPC    HW1 4222   2.387   0.916   1.399
 1005OPC    HW2 4223   2.459   1.032   1.382
 1005OPC     MW 4224   2.415   0.984   1.426
 1006OPC     OW 4225   2.469   4.148   3.611
 1006OPC    HW1 4226   2.518   4.143   3.539
 1006OPC    HW2 4227   2.485   4.073   3.652
 1006OPC     MW 4228   2.479   4.136   3.606
 1007OPC     OW 4229   3.760   2.453   3.859
 1007OPC    HW1 4230   3.796   2.373   3.865
 1007OPC    HW2 4231   3.786   2.492   3.932
 1007OPC     MW 4232   3.769   2.447   3.871
 1008OPC     OW 4233   0.768   0.241   2.683
 1008OPC    HW1 4234   0.828   0.204   2.632
 1008OPC    HW2 4235   0.798   0.322   2.695
 1008OPC     MW 4236   0.781   0.248   2.677
 1009OPC     OW 4237   1.414   1.776   0.839
 1009OPC    HW1 4238   1.358   1.801   0.902
 1009OPC    HW2 4239   1.490   1.768   0.881
 1009OPC     MW 4240   1.417   1.779   0.855
 1010OPC     OW 4241   4.594   2.351   4.481
 1010OPC    HW1 4242   4.573   2.348   4.566
 1010OPC    HW2 4243   4.679   2.334   4.480
 1010OPC     MW 4244   4.603   2.348   4.493
 1011OPC     OW 4245   0.554   4.820   3.174
 1011OPC    HW1 4246   0.508   4.760   3.219
 1011OPC    HW2 4247   0.634   4.814   3.208
 1011OPC     MW 4248   0.559   4.810   3.186
 1012OPC     OW 4249   0.254   3.947   1.448
 1012OPC    HW1 4250   0.241   3.954   1.534
 1012OPC    HW2 4251   0.314   4.008   1.431
 1012OPC     MW 4252   0.261   3.957   1.458
 1013OPC     OW 4253   1.001   2.470   2.190
 1013OPC    HW1 4254   1.000   2.428   2.267
 1013OPC    HW2 4255   1.082   2.456   2.161
 1013OPC     MW 4256   1.013   2.462   2.197
 1014OPC     OW 4257   3.998   4.504   1.753
 1014OPC    HW1 4258   4.005   4.503   1.840
 1014OPC    HW2 4259   4.023   4.424   1.729
 1014OPC     MW 4260   4.003   4.492   1.762
 1015OPC     OW 4261   3.049   4.084   0.671
 1015OPC    HW1 4262   3.116   4.080   0.727
 1015OPC    HW2 4263   3.081   4.130   0.604
 1015OPC     MW 4264   3.064   4.090   0.669
 1016OPC     OW 4265   2.492   0.408   4.599
 1016OPC    HW1 4266   2.530   0.399   4.677
 1016OPC    HW2 4267   2.407   0.411   4.617
 1016OPC     MW 4268   2.485   0.407   4.613
 1017OPC     OW 4269   0.284   1.871   3.563
 1017OPC    HW1 4270   0.204   1.865   3.528
 1017OPC    HW2 4271   0.305   1.955   3.552
 1017OPC     MW 4272   0.275   1.883   3.556
 1018OPC     OW 4273   3.892   3.995   3.541
 1018OPC    HW1 4274   3.819   4.010   3.495
 1018OPC    HW2 4275   3.931   4.073   3.542
 1018OPC     MW 4276   3.887   4.009   3.534
 1019OPC     OW 4277   3.814   0.468   4.406
 1019OPC    HW1 4278   3.850   0.534   4.362
 1019OPC    HW2 4279   3.730   0.489   4.411
 1019OPC     MW 4280   3.807   0.481   4.400
 1020OPC     OW 4281   2.622   2.670   0.991
 1020OPC    HW1 4282   2.621   2.713   1.067
 1020OPC    HW2 4283   2.608   2.587   1.014
 1020OPC     MW 4284   2.620   2.664   1.006
 1021OPC     OW 4285   3.844   4.498   3.889
 1021OPC    HW1 4286   3.880   4.553   3.831
 1021OPC    HW2 4287   3.904   4.491   3.951
 1021OPC     MW 4288   3.858   4.505   3.889
 1022OPC     OW 4289   4.152   1.322   0.687
 1022OPC    HW1 4290   4.181   1.320   0.605
 1022OPC    HW2 4291   4.192   1.255   0.725
 1022OPC     MW 4292   4.162   1.312   0.681
 1023OPC     OW 4293   2.090   0.535   2.893
 1023OPC    HW1 4294   2.057   0.471   2.942
 1023OPC    HW2 4295   2.027   0.551   2.835
 1023OPC     MW 4296   2.076   0.528   2.892
 1024OPC     OW 4297   0.978   3.906   1.557
 1024OPC    HW1 4298   0.935   3.915   1.482
 1024OPC    HW2 4299   0.988   3.819   1.564
 1024OPC     MW 4300   0.973   3.894   1.547
 1025OPC     OW 4301   2.458   4.054   0.344
 1025OPC    HW1 4302   2.371   4.053   0.347
 1025OPC    HW2 4303   2.480   4.126   0.388
 1025OPC     MW 4304   2.449   4.064   0.351
 1026OPC     OW 4305   3.312   0.629   1.719
 1026OPC    HW1 4306   3.259   0.588   1.664
 1026OPC    HW2 4307   3.355   0.563   1.758
 1026OPC     MW 4308   3.311   0.613   1.717
 1027OPC     OW 4309   2.815   2.800   0.829
 1027OPC    HW1 4310   2.837   2.743   0.767
 1027OPC    HW2 4311   2.758   2.756   0.879
 1027OPC     MW 4312   2.810   2.785   0.827
 1028OPC     OW 4313   3.949   2.661   2.688
 1028OPC    HW1 4314   3.945   2.671   2.775
 1028OPC    HW2 4315   3.870   2.686   2.660
 1028OPC     MW 4316   3.937   2.666   2.697
 1029OPC     OW 4317   0.725   2.559   2.317
 1029OPC    HW1 4318   0.745   2.537   2.235
 1029OPC    HW2 4319   0.716   2.482   2.357
 1029OPC     MW 4320   0.727   2.544   2.311
 1030OPC     OW 4321   2.010   0.275   4.382
 1030OPC    HW1 4322   2.017   0.357   4.412
 1030OPC    HW2 4323   2.092   0.245   4.387
 1030OPC     MW 4324   2.023   0.283   4.387
 1031OPC     OW 4325   4.659   1.566   2.510
 1031OPC    HW1 4326   4.574   1.588   2.514
 1031OPC    HW2 4327   4.683   1.563   2.594
 1031OPC     MW 4328   4.650   1.569   2.523
 1032OPC     OW 4329   1.962   3.804   0.333
 1032OPC    HW1 4330   1.990   3.838   0.257
 1032OPC    HW2 4331   1.915   3.868   0.368
 1032OPC     MW 4332   1.959   3.818   0.327
 1033OPC     OW 4333   4.177   0.786   3.941
 1033OPC    HW1 4334   4.191   0.871   3.954
 1033OPC    HW2 4335   4.155   0.757   4.021
 1033OPC     MW 4336   4.176   0.794   3.955
 1034OPC     OW 4337   3.122   0.273   2.781
 1034OPC    HW1 4338   3.195   0.311   2.809
 1034OPC    HW2 4339   3.059   0.322   2.817
 1034OPC     MW 4340   3.123   0.286   2.791
 1035OPC     OW 4341   4.723   1.274   1.347
 1035OPC    HW1 4342   4.674   1.221   1.298
 1035OPC    HW2 4343   4.683   1.351   1.340
 1035OPC     MW 4344   4.710   1.278   1.339
 1036OPC     OW 4345   2.333   3.586   1.624
 1036OPC    HW1 4346   2.344   3.507   1.658
 1036OPC    HW2 4347   2.368   3.639   1.684
 1036OPC     MW 4348   2.340   3.582   1.638
 1037OPC     OW 4349   2.551   2.680   4.275
 1037OPC    HW1 4350   2.604   2.749   4.273
 1037OPC    HW2 4351   2.478   2.709   4.238
 1037OPC     MW 4352   2.548   2.694   4.269
 1038OPC     OW 4353   3.572   3.577   1.513
 1038OPC    HW1 4354   3.554   3.529   1.442
 1038OPC    HW2 4355   3.524   3.649   1.502
 1038OPC     MW 4356   3.562   3.580   1.501
 1039OPC     OW 4357   0.959   2.692   4.211
 1039OPC    HW1 4358   0.986   2.674   4.130
 1039OPC    HW2 4359   0.933   2.614   4.242
 1039OPC     MW 4360   0.959   2.678   4.204
 1040OPC     OW 4361   0.672   2.498   0.442
 1040OPC    HW1 4362   0.627   2.530   0.510
 1040OPC    HW2 4363   0.710   2.427   0.475
 1040OPC     MW 4364   0.671   2.492   0.457
 1041OPC     OW 4365   0.928   4.590   3.060
 1041OPC    HW1 4366   0.862   4.564   3.009
 1041OPC    HW2 4367   0.895   4.658   3.102
 1041OPC     MW 4368   0.913   4.596   3.059
 1042OPC     OW 4369   2.522   3.619   2.657
 1042OPC    HW1 4370   2.552   3.626   2.575
 1042OPC    HW2 4371   2.517   3.532   2.669
 1042OPC     MW 4372   2.526   3.607   2.647
 1043OPC     OW 4373   1.528   2.803   1.838
 1043OPC    HW1 4374   1.472   2.870   1.837
 1043OPC    HW2 4375   1.532   2.778   1.754
 1043OPC     MW 4376   1.520   2.809   1.825
 1044OPC     OW 4377   4.704   2.956   2.743
 1044OPC    HW1 4378   4.660   3.030   2.727
 1044OPC    HW2 4379   4.684   2.906   2.674
 1044OPC     MW 4380   4.694   2.960   2.730
 1045OPC     OW 4381   0.630   1.137   1.503
 1045OPC    HW1 4382   0.689   1.198   1.525
 1045OPC    HW2 4383   0.636   1.079   1.568
 1045OPC     MW 4384   0.640   1.138   1.516
 1046OPC     OW 4385   2.466   3.156   1.257
 1046OPC    HW1 4386   2.551   3.147   1.271
 1046OPC    HW2 4387   2.461   3.216   1.194
 1046OPC     MW 4388   2.478   3.163   1.250
 1047OPC     OW 4389   0.135   1.875   0.557
 1047OPC    HW1 4390   0.184   1.942   0.584
 1047OPC    HW2 4391   0.056   1.912   0.544
 1047OPC     MW 4392   0.130   1.891   0.559
 1048OPC     OW 4393   3.247   0.882   0.257
 1048OPC    HW1 4394   3.167   0.891   0.291
 1048OPC    HW2 4395   3.293   0.944   0.298
 1048OPC     MW 4396   3.242   0.893   0.268
 1049OPC     OW 4397   2.459   0.467   3.282
 1049OPC    HW1 4398   2.523   0.426   3.325
 1049OPC    HW2 4399   2.419   0.514   3.344
 1049OPC     MW 4400   2.463   0.468   3.298
 1050OPC     OW 4401   2.275   2.153   4.434
 1050OPC    HW1 4402   2.222   2.173   4.367
 1050OPC    HW2 4403   2.314   2.229   4.451
 1050OPC     MW 4404   2.273   2.167   4.426
 1051OPC     OW 4405   2.102   1.200   4.167
 1051OPC    HW1 4406   2.097   1.207   4.254
 1051OPC    HW2 4407   2.026   1.163   4.145
 1051OPC     MW 4408   2.090   1.196   4.177
 1052OPC     OW 4409   4.274   0.884   2.534
 1052OPC    HW1 4410   4.285   0.853   2.454
 1052OPC    HW2 4411   4.354   0.908   2.559
 1052OPC     MW 4412   4.287   0.883   2.526
 1053OPC     OW 4413   3.578   0.434   1.530
 1053OPC    HW1 4414   3.542   0.513   1.518
 1053OPC    HW2 4415   3.576   0.398   1.450
 1053OPC     MW 4416   3.572   0.440   1.516
 1054OPC     OW 4417   1.545   2.639   0.453
 1054OPC    HW1 4418   1.578   2.629   0.534
 1054OPC    HW2 4419   1.560   2.723   0.435
 1054OPC     MW 4420   1.552   2.650   0.462
 1055OPC     OW 4421   1.682   2.570   4.035
 1055OPC    HW1 4422   1.625   2.635   4.025
 1055OPC    HW2 4423   1.696   2.543   3.953
 1055OPC     MW 4424   1.676   2.576   4.021
 1056OPC     OW 4425   1.615   4.776   0.399
 1056OPC    HW1 4426   1.556   4.714   0.415
 1056OPC    HW2 4427   1.677   4.735   0.353
 1056OPC     MW 4428   1.615   4.761   0.395
 1057OPC     OW 4429   4.563   2.515   1.916
 1057OPC    HW1 4430   4.490   2.562   1.925
 1057OPC    HW2 4431   4.539   2.450   1.863
 1057OPC     MW 4432   4.549   2.512   1.909
 1058OPC     OW 4433   1.224   2.997   2.388
 1058OPC    HW1 4434   1.259   2.963   2.316
 1058OPC    HW2 4435   1.293   3.025   2.433
 1058OPC     MW 4436   1.239   2.996   2.384
 1059OPC     OW 4437   1.592   3.979   3.045
 1059OPC    HW1 4438   1.533   4.032   3.081
 1059OPC    HW2 4439   1.553   3.952   2.972
 1059OPC     MW 4440   1.578   3.983   3.040
 1060OPC     OW 4441   2.834   0.501   2.204
 1060OPC    HW1 4442   2.803   0.435   2.253
 1060OPC    HW2 4443   2.884   0.460   2.145
 1060OPC     MW 4444   2.837   0.485   2.203
 1061OPC     OW 4445   2.983   1.951   0.942
 1061OPC    HW1 4446   2.919   1.942   0.884
 1061OPC    HW2 4447   2.941   1.960   1.018
 1061OPC     MW 4448   2.967   1.951   0.945
 1062OPC     OW 4449   2.306   1.971   1.265
 1062OPC    HW1 4450   2.252   2.027   1.226
 1062OPC    HW2 4451   2.370   2.022   1.296
 1062OPC     MW 4452   2.308   1.987   1.264
 1063OPC     OW 4453   2.677   4.364   1.088
 1063OPC    HW1 4454   2.724   4.319   1.146
 1063OPC    HW2 4455   2.726   4.435   1.073
 1063OPC     MW 4456   2.691   4.368   1.094
 1064OPC     OW 4457   1.193   0.880   0.415
 1064OPC    HW1 4458   1.215   0.806   0.455
 1064OPC    HW2 4459   1.156   0.853   0.340
 1064OPC     MW 4460   1.191   0.865   0.410
 1065OPC     OW 4461   2.471   1.968   4.351
 1065OPC    HW1 4462   2.544   1.994   4.392
 1065OPC    HW2 4463   2.412   2.028   4.375
 1065OPC     MW 4464   2.473   1.981   4.361
 1066OPC     OW 4465   3.984   0.163   1.453
 1066OPC    HW1 4466   3.944   0.235   1.481
 1066OPC    HW2 4467   3.938   0.099   1.489
 1066OPC     MW 4468   3.971   0.164   1.462
 1067OPC     OW 4469   4.501   4.360   0.471
 1067OPC    HW1 4470   4.524   4.366   0.387
 1067OPC    HW2 4471   4.426   4.404   0.475
 1067OPC     MW 4472   4.493   4.367   0.459
 1068OPC     OW 4473   2.081   1.383   2.966
 1068OPC    HW1 4474   1.995   1.372   2.971
 1068OPC    HW2 4475   2.103   1.412   3.046
 1068OPC     MW 4476   2.072   1.386   2.979
 1069OPC     OW 4477   2.410   3.513   4.309
 1069OPC    HW1 4478   2.454   3.499   4.235
 1069OPC    HW2 4479   2.377   3.593   4.298
 1069OPC     MW 4480   2.412   3.523   4.296
 1070OPC     OW 4481   0.527   3.454   3.002
 1070OPC    HW1 4482   0.504   3.394   2.942
 1070OPC    HW2 4483   0.600   3.421   3.036
 1070OPC     MW 4484   0.534   3.440   2.998
 1071OPC     OW 4485   0.793   1.383   0.385
 1071OPC    HW1 4486   0.749   1.316   0.420
 1071OPC    HW2 4487   0.872   1.378   0.423
 1071OPC     MW 4488   0.798   1.372   0.396
 1072OPC     OW 4489   3.587   1.395   3.527
 1072OPC    HW1 4490   3.653   1.400   3.469
 1072OPC    HW2 4491   3.516   1.412   3.479
 1072OPC     MW 4492   3.586   1.398   3.511
 1073OPC     OW 4493   1.349   3.725   1.881
 1073OPC    HW1 4494   1.326   3.663   1.937
 1073OPC    HW2 4495   1.333   3.690   1.803
 1073OPC     MW 4496   1.343   3.711   1.877
 1074OPC     OW 4497   0.059   3.718   0.455
 1074OPC    HW1 4498   0.085   3.703   0.537
 1074OPC    HW2 4499   0.063   3.804   0.447
 1074OPC     MW 4500   0.063   3.728   0.466
 1075OPC     OW 4501   4.550   2.750   2.298
 1075OPC    HW1 4502   4.499   2.819   2.310
 1075OPC    HW2 4503   4.590   2.768   2.222
 1075OPC     MW 4504   4.549   2.763   2.288
 1076OPC     OW 4505   0.017   1.941   3.053
 1076OPC    HW1 4506   4.777   1.969   3.102
 1076OPC    HW2 4507   4.826   1.973   2.974
 1076OPC     MW 4508   0.005   1.950   3.049
 1077OPC     OW 4509   2.644   2.755   4.617
 1077OPC    HW1 4510   2.576   2.733   4.569
 1077OPC    HW2 4511   2.704   2.694   4.599
 1077OPC     MW 4512   2.643   2.743   4.607
 1078OPC     OW 4513   3.783   4.540   2.712
 1078OPC    HW1 4514   3.734   4.612   2.707
 1078OPC    HW2 4515   3.828   4.540   2.638
 1078OPC     MW 4516   3.782   4.551   2.701
 1079OPC     OW 4517   3.673   0.977   1.615
 1079OPC    HW1 4518   3.696   0.922   1.552
 1079OPC    HW2 4519   3.728   1.044   1.604
 1079OPC     MW 4520   3.685   0.979   1.604
 1080OPC     OW 4521   2.581   4.037   2.691
 1080OPC    HW1 4522   2.515   4.033   2.635
 1080OPC    HW2 4523   2.565   3.972   2.747
 1080OPC     MW 4524   2.569   4.027   2.691
 1081OPC     OW 4525   4.398   2.970   2.374
 1081OPC    HW1 4526   4.348   2.960   2.445
 1081OPC    HW2 4527   4.441   3.044   2.390
 1081OPC     MW 4528   4.397   2.979   2.387
 1082OPC     OW 4529   2.490   0.352   3.028
 1082OPC    HW1 4530   2.473   0.270   3.053
 1082OPC    HW2 4531   2.485   0.398   3.102
 1082OPC     MW 4532   2.487   0.347   3.043
 1083OPC     OW 4533   1.883   0.083   0.773
 1083OPC    HW1 4534   1.841   0.060   0.846
 1083OPC    HW2 4535   1.856   0.024   0.715
 1083OPC     MW 4536   1.873   0.071   0.775
 1084OPC     OW 4537   2.889   4.052   4.606
 1084OPC    HW1 4538   2.885   4.056   4.693
 1084OPC    HW2 4539   2.946   3.988   4.590
 1084OPC     MW 4540   2.897   4.043   4.616
 1085OPC     OW 4541   1.797   3.801   2.327
 1085OPC    HW1 4542   1.806   3.821   2.242
 1085OPC    HW2 4543   1.821   3.718   2.331
 1085OPC     MW 4544   1.802   3.792   2.315
 1086OPC     OW 4545   4.120   4.063   0.169
 1086OPC    HW1 4546   4.094   4.105   0.097
 1086OPC    HW2 4547   4.050   4.018   0.193
 1086OPC     MW 4548   4.106   4.063   0.162
 1087OPC     OW 4549   3.158   4.188   2.667
 1087OPC    HW1 4550   3.237   4.156   2.647
 1087OPC    HW2 4551   3.137   4.237   2.598
 1087OPC     MW 4552   3.167   4.190   2.654
 1088OPC     OW 4553   0.809   0.176   3.613
 1088OPC    HW1 4554   0.753   0.163   3.547
 1088OPC    HW2 4555   0.764   0.223   3.670
 1088OPC     MW 4556   0.794   0.181   3.612
 1089OPC     OW 4557   3.606   4.683   4.077
 1089OPC    HW1 4558   3.621   4.603   4.108
 1089OPC    HW2 4559   3.578   4.728   4.147
 1089OPC     MW 4560   3.604   4.678   4.092
 1090OPC     OW 4561   1.499   1.531   4.186
 1090OPC    HW1 4562   1.542   1.544   4.261
 1090OPC    HW2 4563   1.465   1.451   4.196
 1090OPC     MW 4564   1.500   1.521   4.199
 1091OPC     OW 4565   0.745   0.031   0.107
 1091OPC    HW1 4566   0.757   4.975   0.180
 1091OPC    HW2 4567   0.780   4.972   0.045
 1091OPC     MW 4568   0.752   0.017   0.109
 1092OPC     OW 4569   0.458   3.781   3.230
 1092OPC    HW1 4570   0.416   3.798   3.155
 1092OPC    HW2 4571   0.413   3.827   3.289
 1092OPC     MW 4572   0.445   3.790   3.228
 1093OPC     OW 4573   4.222   1.811   4.375
 1093OPC    HW1 4574   4.229   1.745   4.318
 1093OPC    HW2 4575   4.272   1.785   4.442
 1093OPC     MW 4576   4.231   1.797   4.377
 1094OPC     OW 4577   1.650   3.251   0.338
 1094OPC    HW1 4578   1.736   3.239   0.329
 1094OPC    HW2 4579   1.631   3.206   0.410
 1094OPC     MW 4580   1.660   3.243   0.347
 1095OPC     OW 4581   1.018   2.366   1.870
 1095OPC    HW1 4582   1.058   2.374   1.793
 1095OPC    HW2 4583   1.080   2.388   1.928
 1095OPC     MW 4584   1.033   2.370   1.867
 1096OPC     OW 4585   0.053   4.867   0.746
 1096OPC    HW1 4586   0.121   4.831   0.706
 1096OPC    HW2 4587   0.001   4.890   0.680
 1096OPC     MW 4588   0.055   4.865   0.730
 1097OPC     OW 4589   3.788   3.608   1.908
 1097OPC    HW1 4590   3.727   3.667   1.888
 1097OPC    HW2 4591   3.748   3.532   1.897
 1097OPC     MW 4592   3.773   3.606   1.903
 1098OPC     OW 4593   3.437   3.385   1.668
 1098OPC    HW1 4594   3.467   3.326   1.611
 1098OPC    HW2 4595   3.464   3.461   1.635
 1098OPC     MW 4596   3.445   3.387   1.655
 1099OPC     OW 4597   0.653   3.132   3.000
 1099OPC    HW1 4598   0.691   3.055   3.015
 1099OPC    HW2 4599   0.682   3.155   2.921
 1099OPC     MW 4600   0.663   3.124   2.991
 1100OPC     OW 4601   2.294   3.735   2.765
 1100OPC    HW1 4602   2.247   3.672   2.803
 1100OPC    HW2 4603   2.351   3.691   2.716
 1100OPC     MW 4604   2.295   3.719   2.763
 1101OPC     OW 4605   3.070   0.028   4.701
 1101OPC    HW1 4606   3.097   4.962   4.640
 1101OPC    HW2 4607   3.128   0.017   4.766
 1101OPC     MW 4608   3.083   0.018   4.702
 1102OPC     OW 4609   3.578   2.652   4.447
 1102OPC    HW1 4610   3.498   2.655   4.482
 1102OPC    HW2 4611   3.623   2.711   4.493
 1102OPC     MW 4612   3.573   2.661   4.459
 1103OPC     OW 4613   1.636   1.761   1.469
 1103OPC    HW1 4614   1.601   1.795   1.398
 1103OPC    HW2 4615   1.580   1.698   1.492
 1103OPC     MW 4616   1.623   1.757   1.462
 1104OPC     OW 4617   3.757   3.271   3.971
 1104OPC    HW1 4618   3.787   3.316   4.040
 1104OPC    HW2 4619   3.765   3.188   3.997
 1104OPC     MW 4620   3.763   3.265   3.985
 1105OPC     OW 4621   1.384   4.618   3.416
 1105OPC    HW1 4622   1.346   4.684   3.372
 1105OPC    HW2 4623   1.468   4.640   3.415
 1105OPC     MW 4624   1.391   4.631   3.409
 1106OPC     OW 4625   2.361   4.700   4.507
 1106OPC    HW1 4626   2.337   4.760   4.449
 1106OPC    HW2 4627   2.298   4.639   4.501
 1106OPC     MW 4628   2.348   4.700   4.498
 1107OPC     OW 4629   0.768   2.500   2.043
 1107OPC    HW1 4630   0.781   2.526   1.961
 1107OPC    HW2 4631   0.848   2.478   2.071
 1107OPC     MW 4632   0.782   2.501   2.035
 1108OPC     OW 4633   4.473   1.381   3.340
 1108OPC    HW1 4634   4.459   1.455   3.296
 1108OPC    HW2 4635   4.397   1.339   3.333
 1108OPC     MW 4636   4.460   1.386   3.332
 1109OPC     OW 4637   4.153   1.059   0.370
 1109OPC    HW1 4638   4.186   1.137   0.391
 1109OPC    HW2 4639   4.149   1.017   0.447
 1109OPC     MW 4640   4.157   1.064   0.385
 1110OPC     OW 4641   2.391   3.112   1.529
 1110OPC    HW1 4642   2.409   3.147   1.451
 1110OPC    HW2 4643   2.397   3.179   1.584
 1110OPC     MW 4644   2.395   3.127   1.526
 1111OPC     OW 4645   1.764   3.905   3.457
 1111OPC    HW1 4646   1.807   3.962   3.409
 1111OPC    HW2 4647   1.779   3.931   3.539
 1111OPC     MW 4648   1.772   3.917   3.462
 1112OPC     OW 4649   3.349   0.024   1.576
 1112OPC    HW1 4650   3.270   0.032   1.612
 1112OPC    HW2 4651   3.397   0.085   1.616
 1112OPC     MW 4652   3.344   0.034   1.587
 1113OPC     OW 4653   3.920   4.820   3.252
 1113OPC    HW1 4654   3.980   4.834   3.314
 1113OPC    HW2 4655   3.908   4.733   3.255
 1113OPC     MW 4656   3.927   4.809   3.262
 1114OPC     OW 4657   0.179   0.425   2.948
 1114OPC    HW1 4658   0.095   0.418   2.926
 1114OPC    HW2 4659   0.211   0.482   2.890
 1114OPC     MW 4660   0.172   0.432   2.936
 1115OPC     OW 4661   1.937   4.199   0.315
 1115OPC    HW1 4662   1.951   4.259   0.377
 1115OPC    HW2 4663   1.886   4.140   0.355
 1115OPC     MW 4664   1.931   4.199   0.330
 1116OPC     OW 4665   3.352   1.165   2.163
 1116OPC    HW1 4666   3.374   1.225   2.103
 1116OPC    HW2 4667   3.325   1.098   2.115
 1116OPC     MW 4668   3.351   1.164   2.147
 1117OPC     OW 4669   2.816   1.020   4.082
 1117OPC    HW1 4670   2.796   1.035   4.166
 1117OPC    HW2 4671   2.768   0.951   4.061
 1117OPC     MW 4672   2.806   1.012   4.091
 1118OPC     OW 4673   2.051   4.260   1.283
 1118OPC    HW1 4674   2.019   4.198   1.336
 1118OPC    HW2 4675   2.135   4.238   1.273
 1118OPC     MW 4676   2.059   4.248   1.289
 1119OPC     OW 4677   0.188   4.292   0.819
 1119OPC    HW1 4678   0.195   4.226   0.876
 1119OPC    HW2 4679   0.160   4.359   0.868
 1119OPC     MW 4680   0.185   4.292   0.835
 1120OPC     OW 4681   3.641   1.062   4.284
 1120OPC    HW1 4682   3.625   1.019   4.210
 1120OPC    HW2 4683   3.562   1.073   4.320
 1120OPC     MW 4684   3.627   1.057   4.279
 1121OPC     OW 4685   2.993   3.084   4.346
 1121OPC    HW1 4686   3.025   3.052   4.272
 1121OPC    HW2 4687   3.062   3.125   4.381
 1121OPC     MW 4688   3.008   3.085   4.340
 1122OPC     OW 4689   1.290   3.064   3.350
 1122OPC    HW1 4690   1.284   2.980   3.331
 1122OPC    HW2 4691   1.312   3.101   3.274
 1122OPC     MW 4692   1.292   3.057   3.336
 1123OPC     OW 4693   3.756   1.467   3.038
 1123OPC    HW1 4694   3.829   1.470   2.990
 1123OPC    HW2 4695   3.708   1.532   3.006
 1123OPC     MW 4696   3.760   1.477   3.026
 1124OPC     OW 4697   3.175   1.656   2.971
 1124OPC    HW1 4698   3.103   1.690   3.007
 1124OPC    HW2 4699   3.192   1.710   2.904
 1124OPC     MW 4700   3.167   1.669   2.966
 1125OPC     OW 4701   2.094   2.320   3.508
 1125OPC    HW1 4702   2.056   2.399   3.503
 1125OPC    HW2 4703   2.040   2.269   3.462
 1125OPC     MW 4704   2.080   2.324   3.500
 1126OPC     OW 4705   3.040   3.968   3.764
 1126OPC    HW1 4706   3.055   4.047   3.730
 1126OPC    HW2 4707   3.104   3.919   3.730
 1126OPC     MW 4708   3.052   3.972   3.754
 1127OPC     OW 4709   3.659   3.067   2.970
 1127OPC    HW1 4710   3.664   3.151   2.993
 1127OPC    HW2 4711   3.738   3.036   2.990
 1127OPC     MW 4712   3.671   3.075   2.976
 1128OPC     OW 4713   4.807   3.622   3.407
 1128OPC    HW1 4714   4.744   3.682   3.399
 1128OPC    HW2 4715   4.767   3.554   3.445
 1128OPC     MW 4716   4.792   3.621   3.411
 1129OPC     OW 4717   0.663   0.765   2.886
 1129OPC    HW1 4718   0.727   0.814   2.919
 1129OPC    HW2 4719   0.705   0.706   2.837
 1129OPC     MW 4720   0.679   0.763   2.884
 1130OPC     OW 4721   0.815   1.641   2.789
 1130OPC    HW1 4722   0.769   1.617   2.859
 1130OPC    HW2 4723   0.896   1.650   2.820
 1130OPC     MW 4724   0.820   1.639   2.804
 1131OPC     OW 4725   2.684   4.363   1.525
 1131OPC    HW1 4726   2.622   4.423   1.531
 1131OPC    HW2 4727   2.758   4.409   1.525
 1131OPC     MW 4728   2.686   4.378   1.526
 1132OPC     OW 4729   3.793   3.829   1.182
 1132OPC    HW1 4730   3.819   3.765   1.236
 1132OPC    HW2 4731   3.860   3.838   1.127
 1132OPC     MW 4732   3.807   3.821   1.182
 1133OPC     OW 4733   0.937   1.177   3.818
 1133OPC    HW1 4734   0.923   1.195   3.902
 1133OPC    HW2 4735   0.871   1.217   3.777
 1133OPC     MW 4736   0.925   1.186   3.824
 1134OPC     OW 4737   4.279   0.972   3.267
 1134OPC    HW1 4738   4.276   0.957   3.353
 1134OPC    HW2 4739   4.202   0.941   3.239
 1134OPC     MW 4740   4.267   0.965   3.276
 1135OPC     OW 4741   0.925   3.440   0.523
 1135OPC    HW1 4742   0.943   3.477   0.446
 1135OPC    HW2 4743   0.882   3.367   0.501
 1135OPC     MW 4744   0.921   3.435   0.508
 1136OPC     OW 4745   2.259   3.397   0.223
 1136OPC    HW1 4746   2.184   3.414   0.182
 1136OPC    HW2 4747   2.319   3.403   0.161
 1136OPC     MW 4748   2.257   3.400   0.208
 1137OPC     OW 4749   1.495   2.145   1.843
 1137OPC    HW1 4750   1.568   2.154   1.891
 1137OPC    HW2 4751   1.514   2.079   1.789
 1137OPC     MW 4752   1.509   2.137   1.842
 1138OPC     OW 4753   4.425   0.928   4.650
 1138OPC    HW1 4754   4.434   0.887   4.726
 1138OPC    HW2 4755   4.498   0.974   4.642
 1138OPC     MW 4756   4.437   0.929   4.660
 1139OPC     OW 4757   2.545   4.699   0.431
 1139OPC    HW1 4758   2.478   4.650   0.457
 1139OPC    HW2 4759   2.603   4.689   0.496
 1139OPC     MW 4760   2.544   4.690   0.445
 1140OPC     OW 4761   2.057   1.475   4.137
 1140OPC    HW1 4762   2.120   1.519   4.095
 1140OPC    HW2 4763   2.088   1.394   4.143
 1140OPC     MW 4764   2.071   1.470   4.132
 1141OPC     OW 4765   1.304   1.588   4.495
 1141OPC    HW1 4766   1.280   1.505   4.483
 1141OPC    HW2 4767   1.248   1.633   4.446
 1141OPC     MW 4768   1.292   1.582   4.486
 1142OPC     OW 4769   4.015   3.452   2.313
 1142OPC    HW1 4770   3.991   3.512   2.255
 1142OPC    HW2 4771   4.019   3.497   2.388
 1142OPC     MW 4772   4.012   3.468   2.316
 1143OPC     OW 4773   3.414   2.416   3.736
 1143OPC    HW1 4774   3.445   2.434   3.816
 1143OPC    HW2 4775   3.339   2.374   3.752
 1143OPC     MW 4776   3.408   2.412   3.750
 1144OPC     OW 4777   3.128   0.678   3.987
 1144OPC    HW1 4778   3.112   0.763   3.981
 1144OPC    HW2 4779   3.123   0.662   4.072
 1144OPC     MW 4780   3.125   0.688   3.999
 1145OPC     OW 4781   0.216   0.460   1.337
 1145OPC    HW1 4782   0.163   0.394   1.316
 1145OPC    HW2 4783   0.232   0.447   1.422
 1145OPC     MW 4784   0.211   0.448   1.347
 1146OPC     OW 4785   2.269   3.739   0.655
 1146OPC    HW1 4786   2.238   3.813   0.620
 1146OPC    HW2 4787   2.264   3.682   0.589
 1146OPC     MW 4788   2.264   3.741   0.640
 1147OPC     OW 4789   1.099   1.881   3.527
 1147OPC    HW1 4790   1.037   1.919   3.574
 1147OPC    HW2 4791   1.076   1.896   3.445
 1147OPC     MW 4792   1.087   1.889   3.522
 1148OPC     OW 4793   4.364   0.988   1.377
 1148OPC    HW1 4794   4.404   1.037   1.317
 1148OPC    HW2 4795   4.430   0.959   1.427
 1148OPC     MW 4796   4.380   0.991   1.375
 1149OPC     OW 4797   1.605   0.736   2.164
 1149OPC    HW1 4798   1.643   0.771   2.094
 1149OPC    HW2 4799   1.605   0.802   2.221
 1149OPC     MW 4800   1.611   0.751   2.162
 1150OPC     OW 4801   3.493   3.472   1.269
 1150OPC    HW1 4802   3.518   3.486   1.187
 1150OPC    HW2 4803   3.436   3.405   1.263
 1150OPC     MW 4804   3.488   3.464   1.256
 1151OPC     OW 4805   3.387   4.772   2.637
 1151OPC    HW1 4806   3.341   4.744   2.706
 1151OPC    HW2 4807   3.349   4.847   2.615
 1151OPC     MW 4808   3.375   4.779   2.644
 1152OPC     OW 4809   2.635   0.198   1.653
 1152OPC    HW1 4810   2.590   0.146   1.598
 1152OPC    HW2 4811   2.573   0.236   1.701
 1152OPC     MW 4812   2.619   0.196   1.652
 1153OPC     OW 4813   3.601   1.628   1.121
 1153OPC    HW1 4814   3.538   1.677   1.157
 1153OPC    HW2 4815   3.557   1.572   1.071
 1153OPC     MW 4816   3.585   1.627   1.119
 1154OPC     OW 4817   0.627   2.584   2.865
 1154OPC    HW1 4818   0.583   2.599   2.939
 1154OPC    HW2 4819   0.696   2.638   2.872
 1154OPC     MW 4820   0.631   2.594   2.877
 1155OPC     OW 4821   4.311   3.380   3.496
 1155OPC    HW1 4822   4.375   3.329   3.527
 1155OPC    HW2 4823   4.341   3.404   3.418
 1155OPC     MW 4824   4.325   3.376   3.489
 1156OPC     OW 4825   0.547   2.488   1.703
 1156OPC    HW1 4826   0.611   2.534   1.740
 1156OPC    HW2 4827   0.580   2.408   1.695
 1156OPC     MW 4828   0.561   2.483   1.707
 1157OPC     OW 4829   0.869   4.731   1.431
 1157OPC    HW1 4830   0.792   4.728   1.391
 1157OPC    HW2 4831   0.871   4.656   1.476
 1157OPC     MW 4832   0.858   4.719   1.432
 1158OPC     OW 4833   0.974   0.735   2.720
 1158OPC    HW1 4834   0.997   0.746   2.803
 1158OPC    HW2 4835   0.917   0.669   2.723
 1158OPC     MW 4836   0.969   0.727   2.733
 1159OPC     OW 4837   2.612   4.884   3.004
 1159OPC    HW1 4838   2.687   4.928   3.000
 1159OPC    HW2 4839   2.605   4.849   2.924
 1159OPC     MW 4840   2.622   4.885   2.991
 1160OPC     OW 4841   3.457   1.076   1.111
 1160OPC    HW1 4842   3.499   1.144   1.146
 1160OPC    HW2 4843   3.373   1.096   1.123
 1160OPC     MW 4844   3.451   1.089   1.118
 1161OPC     OW 4845   0.959   1.559   0.613
 1161OPC    HW1 4846   0.921   1.618   0.561
 1161OPC    HW2 4847   1.035   1.596   0.634
 1161OPC     MW 4848   0.965   1.573   0.608
 1162OPC     OW 4849   2.367   1.746   2.433
 1162OPC    HW1 4850   2.441   1.776   2.399
 1162OPC    HW2 4851   2.372   1.768   2.517
 1162OPC     MW 4852   2.379   1.754   2.440
 1163OPC     OW 4853   2.016   4.045   2.077
 1163OPC    HW1 4854   2.089   3.998   2.077
 1163OPC    HW2 4855   1.954   3.986   2.059
 1163OPC     MW 4856   2.018   4.029   2.074
 1164OPC     OW 4857   0.438   0.114   1.754
 1164OPC    HW1 4858   0.482   0.040   1.736
 1164OPC    HW2 4859   0.481   0.147   1.822
 1164OPC     MW 4860   0.451   0.108   1.761
 1165OPC     OW 4861   0.735   3.051   1.264
 1165OPC    HW1 4862   0.764   3.024   1.187
 1165OPC    HW2 4863   0.702   3.130   1.247
 1165OPC     MW 4864   0.734   3.059   1.250
 1166OPC     OW 4865   4.715   0.427   0.989
 1166OPC    HW1 4866   4.686   0.353   0.954
 1166OPC    HW2 4867   4.738   0.404   1.070
 1166OPC     MW 4868   4.714   0.413   0.996
 1167OPC     OW 4869   1.449   2.314   2.994
 1167OPC    HW1 4870   1.513   2.277   2.948
 1167OPC    HW2 4871   1.487   2.329   3.072
 1167OPC     MW 4872   1.464   2.311   2.999
 1168OPC     OW 4873   2.318   0.035   4.064
 1168OPC    HW1 4874   2.318   4.978   4.137
 1168OPC    HW2 4875   2.238   0.069   4.062
 1168OPC     MW 4876   2.306   0.033   4.075
 1169OPC     OW 4877   2.741   4.652   0.624
 1169OPC    HW1 4878   2.781   4.578   0.646
 1169OPC    HW2 4879   2.719   4.687   0.701
 1169OPC     MW 4880   2.744   4.646   0.639
 1170OPC     OW 4881   4.402   0.724   3.594
 1170OPC    HW1 4882   4.398   0.639   3.577
 1170OPC    HW2 4883   4.477   0.750   3.559
 1170OPC     MW 4884   4.412   0.715   3.586
 1171OPC     OW 4885   1.135   0.163   4.636
 1171OPC    HW1 4886   1.079   0.130   4.579
 1171OPC    HW2 4887   1.191   0.097   4.650
 1171OPC     MW 4888   1.135   0.148   4.630
 1172OPC     OW 4889   4.406   4.773   4.650
 1172OPC    HW1 4890   4.394   4.858   4.667
 1172OPC    HW2 4891   4.398   4.736   4.729
 1172OPC     MW 4892   4.403   4.780   4.664
 1173OPC     OW 4893   1.359   2.862   2.186
 1173OPC    HW1 4894   1.379   2.795   2.238
 1173OPC    HW2 4895   1.310   2.826   2.124
 1173OPC     MW 4896   1.355   2.847   2.185
 1174OPC     OW 4897   4.723   1.798   2.370
 1174OPC    HW1 4898   4.791   1.782   2.319
 1174OPC    HW2 4899   4.715   1.724   2.417
 1174OPC     MW 4900   4.732   1.785   2.370
 1175OPC     OW 4901   0.001   1.702   1.259
 1175OPC    HW1 4902   4.796   1.779   1.285
 1175OPC    HW2 4903   0.080   1.698   1.296
 1175OPC     MW 4904   0.008   1.713   1.268
 1176OPC     OW 4905   4.570   0.214   0.891
 1176OPC    HW1 4906   4.519   0.187   0.957
 1176OPC    HW2 4907   4.638   0.159   0.894
 1176OPC     MW 4908   4.573   0.202   0.901
 1177OPC     OW 4909   4.777   0.559   1.648
 1177OPC    HW1 4910   4.745   0.480   1.669
 1177OPC    HW2 4911   4.748   0.610   1.712
 1177OPC     MW 4912   4.768   0.555   1.661
 1178OPC     OW 4913   4.661   0.591   1.399
 1178OPC    HW1 4914   4.686   0.669   1.368
 1178OPC    HW2 4915   4.699   0.587   1.477
 1178OPC     MW 4916   4.670   0.602   1.406
 1179OPC     OW 4917   4.518   3.200   1.366
 1179OPC    HW1 4918   4.434   3.178   1.369
 1179OPC    HW2 4919   4.530   3.223   1.283
 1179OPC     MW 4920   4.507   3.200   1.354
 1180OPC     OW 4921   4.333   2.284   3.480
 1180OPC    HW1 4922   4.365   2.287   3.400
 1180OPC    HW2 4923   4.319   2.199   3.494
 1180OPC     MW 4924   4.336   2.272   3.471
 1181OPC     OW 4925   3.442   2.403   2.956
 1181OPC    HW1 4926   3.364   2.432   2.985
 1181OPC    HW2 4927   3.436   2.412   2.870
 1181OPC     MW 4928   3.429   2.409   2.948
 1182OPC     OW 4929   1.077   0.873   2.310
 1182OPC    HW1 4930   1.021   0.853   2.246
 1182OPC    HW2 4931   1.025   0.888   2.379
 1182OPC     MW 4932   1.061   0.872   2.311
 1183OPC     OW 4933   2.813   1.607   1.744
 1183OPC    HW1 4934   2.818   1.694   1.748
 1183OPC    HW2 4935   2.728   1.591   1.750
 1183OPC     MW 4936   2.801   1.618   1.745
 1184OPC     OW 4937   0.176   2.051   4.594
 1184OPC    HW1 4938   0.226   1.985   4.566
 1184OPC    HW2 4939   0.200   2.060   4.678
 1184OPC     MW 4940   0.187   2.043   4.602
 1185OPC     OW 4941   3.387   2.350   0.639
 1185OPC    HW1 4942   3.444   2.318   0.580
 1185OPC    HW2 4943   3.432   2.414   0.677
 1185OPC     MW 4944   3.402   2.355   0.636
 1186OPC     OW 4945   0.926   3.140   1.444
 1186OPC    HW1 4946   0.860   3.117   1.391
 1186OPC    HW2 4947   0.901   3.110   1.522
 1186OPC     MW 4948   0.912   3.132   1.448
 1187OPC     OW 4949   1.299   3.158   0.541
 1187OPC    HW1 4950   1.303   3.098   0.604
 1187OPC    HW2 4951   1.380   3.190   0.538
 1187OPC     MW 4952   1.312   3.154   0.550
 1188OPC     OW 4953   4.260   1.313   0.426
 1188OPC    HW1 4954   4.229   1.379   0.377
 1188OPC    HW2 4955   4.347   1.322   0.419
 1188OPC     MW 4956   4.268   1.324   0.418
 1189OPC     OW 4957   3.547   3.041   4.552
 1189OPC    HW1 4958   3.554   3.045   4.465
 1189OPC    HW2 4959   3.611   2.986   4.575
 1189OPC     MW 4960   3.558   3.033   4.543
 1190OPC     OW 4961   4.481   0.582   0.794
 1190OPC    HW1 4962   4.535   0.644   0.764
 1190OPC    HW2 4963   4.535   0.524   0.830
 1190OPC     MW 4964   4.497   0.583   0.795
 1191OPC     OW 4965   0.432   4.925   2.813
 1191OPC    HW1 4966   0.420   4.902   2.729
 1191OPC    HW2 4967   0.459   0.017   2.808
 1191OPC     MW 4968   0.434   4.934   2.800
 1192OPC     OW 4969   3.676   2.595   3.629
 1192OPC    HW1 4970   3.692   2.542   3.697
 1192OPC    HW2 4971   3.609   2.644   3.658
 1192OPC     MW 4972   3.668   2.594   3.644
 1193OPC     OW 4973   4.222   1.553   0.275
 1193OPC    HW1 4974   4.139   1.576   0.283
 1193OPC    HW2 4975   4.226   1.515   0.197
 1193OPC     MW 4976   4.211   1.551   0.265
 1194OPC     OW 4977   0.464   1.781   1.221
 1194OPC    HW1 4978   0.540   1.742   1.240
 1194OPC    HW2 4979   0.404   1.722   1.244
 1194OPC     MW 4980   0.466   1.767   1.227
 1195OPC     OW 4981   1.864   3.670   3.179
 1195OPC    HW1 4982   1.788   3.712   3.189
 1195OPC    HW2 4983   1.867   3.653   3.094
 1195OPC     MW 4984   1.853   3.674   3.168
 1196OPC     OW 4985   1.793   3.324   3.803
 1196OPC    HW1 4986   1.792   3.245   3.766
 1196OPC    HW2 4987   1.710   3.337   3.826
 1196OPC     MW 4988   1.781   3.314   3.801
 1197OPC     OW 4989   3.426   4.231   3.324
 1197OPC    HW1 4990   3.453   4.148   3.328
 1197OPC    HW2 4991   3.501   4.276   3.323
 1197OPC     MW 4992   3.441   4.225   3.324
 1198OPC     OW 4993   1.883   3.392   1.902
 1198OPC    HW1 4994   1.896   3.339   1.971
 1198OPC    HW2 4995   1.908   3.470   1.931
 1198OPC     MW 4996   1.889   3.395   1.917
 1199OPC     OW 4997   1.864   0.035   3.417
 1199OPC    HW1 4998   1.841   4.952   3.457
 1199OPC    HW2 4999   1.945   0.019   3.390
 1199OPC     MW 5000   1.873   0.022   3.419
 1200OPC     OW 5001   2.393   1.522   1.030
 1200OPC    HW1 5002   2.459   1.485   0.986
 1200OPC    HW2 5003   2.324   1.511   0.977
 1200OPC     MW 5004   2.393   1.515   1.016
 1201OPC     OW 5005   1.045   2.234   3.252
 1201OPC    HW1 5006   1.089   2.284   3.196
 1201OPC    HW2 5007   0.980   2.285   3.279
 1201OPC     MW 5008   1.042   2.249   3.248
 1202OPC     OW 5009   0.730   4.101   0.670
 1202OPC    HW1 5010   0.717   4.111   0.755
 1202OPC    HW2 5011   0.806   4.059   0.665
 1202OPC     MW 5012   0.739   4.096   0.682
 1203OPC     OW 5013   2.823   4.652   3.994
 1203OPC    HW1 5014   2.796   4.582   3.950
 1203OPC    HW2 5015   2.790   4.641   4.074
 1203OPC     MW 5016   2.814   4.640   3.999
 1204OPC     OW 5017   4.143   2.201   3.954
 1204OPC    HW1 5018   4.159   2.285   3.968
 1204OPC    HW2 5019   4.212   2.174   3.907
 1204OPC     MW 5020   4.156   2.209   3.949
 1205OPC     OW 5021   3.171   4.386   1.537
 1205OPC    HW1 5022   3.156   4.332   1.604
 1205OPC    HW2 5023   3.093   4.422   1.522
 1205OPC     MW 5024   3.157   4.383   1.545
 1206OPC     OW 5025   1.680   1.259   4.680
 1206OPC    HW1 5026   1.730   1.262   4.751
 1206OPC    HW2 5027   1.736   1.274   4.615
 1206OPC     MW 5028   1.696   1.262   4.681
 1207OPC     OW 5029   3.893   2.752   3.696
 1207OPC    HW1 5030   3.875   2.827   3.656
 1207OPC    HW2 5031   3.828   2.700   3.671
 1207OPC     MW 5032   3.881   2.755   3.686
 1208OPC     OW 5033   3.585   3.787   1.833
 1208OPC    HW1 5034   3.546   3.859   1.861
 1208OPC    HW2 5035   3.619   3.810   1.756
 1208OPC     MW 5036   3.584   3.801   1.826
 1209OPC     OW 5037   2.912   0.870   2.235
 1209OPC    HW1 5038   2.914   0.902   2.154
 1209OPC    HW2 5039   2.966   0.801   2.230
 1209OPC     MW 5040   2.920   0.864   2.222
 1210OPC     OW 5041   1.370   0.171   0.945
 1210OPC    HW1 5042   1.298   0.217   0.929
 1210OPC    HW2 5043   1.345   0.088   0.935
 1210OPC     MW 5044   1.356   0.166   0.941
 1211OPC     OW 5045   3.381   1.626   3.817
 1211OPC    HW1 5046   3.455   1.580   3.807
 1211OPC    HW2 5047   3.385   1.684   3.752
 1211OPC     MW 5048   3.393   1.628   3.806
 1212OPC     OW 5049   0.834   0.087   4.070
 1212OPC    HW1 5050   0.904   0.100   4.019
 1212OPC    HW2 5051   0.767   0.088   4.014
 1212OPC     MW 5052   0.834   0.089   4.054
 1213OPC     OW 5053   4.608   1.989   2.561
 1213OPC    HW1 5054   4.664   2.001   2.627
 1213OPC    HW2 5055   4.652   1.936   2.507
 1213OPC     MW 5056   4.623   1.983   2.563
 1214OPC     OW 5057   3.145   2.539   0.311
 1214OPC    HW1 5058   3.226   2.570   0.321
 1214OPC    HW2 5059   3.122   2.515   0.392
 1214OPC     MW 5060   3.154   2.540   0.325
 1215OPC     OW 5061   1.391   2.006   2.821
 1215OPC    HW1 5062   1.448   1.941   2.816
 1215OPC    HW2 5063   1.398   2.035   2.903
 1215OPC     MW 5064   1.400   2.001   2.832
 1216OPC     OW 5065   1.099   1.965   1.927
 1216OPC    HW1 5066   1.113   1.945   1.843
 1216OPC    HW2 5067   1.171   1.938   1.967
 1216OPC     MW 5068   1.112   1.958   1.920
 1217OPC     OW 5069   3.692   2.357   0.953
 1217OPC    HW1 5070   3.722   2.416   1.011
 1217OPC    HW2 5071   3.625   2.320   0.995
 1217OPC     MW 5072   3.687   2.360   0.968
 1218OPC     OW 5073   4.091   4.946   2.137
 1218OPC    HW1 5074   4.133   4.982   2.205
 1218OPC    HW2 5075   4.155   4.922   2.083
 1218OPC     MW 5076   4.107   4.948   2.139
 1219OPC     OW 5077   1.542   4.581   0.783
 1219OPC    HW1 5078   1.543   4.668   0.781
 1219OPC    HW2 5079   1.486   4.560   0.720
 1219OPC     MW 5080   1.534   4.591   0.773
 1220OPC     OW 5081   0.308   0.909   0.865
 1220OPC    HW1 5082   0.388   0.888   0.837
 1220OPC    HW2 5083   0.323   0.976   0.919
 1220OPC     MW 5084   0.322   0.916   0.869
 1221OPC     OW 5085   4.473   2.986   3.352
 1221OPC    HW1 5086   4.494   2.968   3.270
 1221OPC    HW2 5087   4.388   2.965   3.357
 1221OPC     MW 5088   4.463   2.980   3.341
 1222OPC     OW 5089   4.173   2.302   0.250
 1222OPC    HW1 5090   4.189   2.219   0.271
 1222OPC    HW2 5091   4.118   2.329   0.313
 1222OPC     MW 5092   4.167   2.294   0.263
 1223OPC     OW 5093   3.821   0.804   0.280
 1223OPC    HW1 5094   3.764   0.772   0.222
 1223OPC    HW2 5095   3.884   0.839   0.231
 1223OPC     MW 5096   3.822   0.804   0.264
 1224OPC     OW 5097   0.877   3.769   2.947
 1224OPC    HW1 5098   0.875   3.796   3.030
 1224OPC    HW2 5099   0.794   3.748   2.930
 1224OPC     MW 5100   0.864   3.770   2.957
 1225OPC     OW 5101   3.966   0.174   2.658
 1225OPC    HW1 5102   3.969   0.258   2.633
 1225OPC    HW2 5103   4.042   0.141   2.629
 1225OPC     MW 5104   3.978   0.182   2.650
 1226OPC     OW 5105   2.369   0.763   0.011
 1226OPC    HW1 5106   2.382   0.833   0.061
 1226OPC    HW2 5107   2.283   0.752   0.012
 1226OPC     MW 5108   2.358   0.772   0.018
 1227OPC     OW 5109   4.708   4.891   0.113
 1227OPC    HW1 5110   4.718   4.866   0.030
 1227OPC    HW2 5111   4.631   4.933   0.113
 1227OPC     MW 5112   4.698   4.894   0.101
 1228OPC     OW 5113   3.836   1.456   1.864
 1228OPC    HW1 5114   3.783   1.458   1.795
 1228OPC    HW2 5115   3.830   1.537   1.897
 1228OPC     MW 5116   3.827   1.468   1.859
 1229OPC     OW 5117   2.661   2.342   4.432
 1229OPC    HW1 5118   2.711   2.393   4.481
 1229OPC    HW2 5119   2.675   2.262   4.463
 1229OPC     MW 5120   2.670   2.338   4.444
 1230OPC     OW 5121   4.263   0.960   3.543
 1230OPC    HW1 5122   4.332   1.013   3.550
 1230OPC    HW2 5123   4.295   0.882   3.566
 1230OPC     MW 5124   4.278   0.956   3.547
 1231OPC     OW 5125   3.763   1.923   3.942
 1231OPC    HW1 5126   3.685   1.938   3.906
 1231OPC    HW2 5127   3.806   1.997   3.928
 1231OPC     MW 5128   3.758   1.936   3.935
 1232OPC     OW 5129   4.128   2.295   0.834
 1232OPC    HW1 5130   4.048   2.264   0.851
 1232OPC    HW2 5131   4.163   2.303   0.914
 1232OPC     MW 5132   4.121   2.292   0.849
 1233OPC     OW 5133   1.171   4.094   0.011
 1233OPC    HW1 5134   1.214   4.046   4.744
 1233OPC    HW2 5135   1.200   4.062   0.087
 1233OPC     MW 5136   1.182   4.082   0.014
 1234OPC     OW 5137   0.271   0.745   3.267
 1234OPC    HW1 5138   0.345   0.744   3.222
 1234OPC    HW2 5139   0.236   0.823   3.248
 1234OPC     MW 5140   0.277   0.756   3.258
 1235OPC     OW 5141   4.083   0.497   2.026
 1235OPC    HW1 5142   4.159   0.532   2.005
 1235OPC    HW2 5143   4.044   0.558   2.075
 1235OPC     MW 5144   4.088   0.511   2.030
 1236OPC     OW 5145   3.643   1.994   0.333
 1236OPC    HW1 5146   3.727   2.003   0.355
 1236OPC    HW2 5147   3.646   1.972   0.249
 1236OPC     MW 5148   3.656   1.992   0.324
 1237OPC     OW 5149   0.595   0.694   2.345
 1237OPC    HW1 5150   0.603   0.697   2.258
 1237OPC    HW2 5151   0.655   0.634   2.369
 1237OPC     MW 5152   0.605   0.685   2.336
 1238OPC     OW 5153   1.772   0.614   1.020
 1238OPC    HW1 5154   1.722   0.543   1.011
 1238OPC    HW2 5155   1.823   0.613   0.949
 1238OPC     MW 5156   1.772   0.603   1.008
 1239OPC     OW 5157   2.513   3.370   3.848
 1239OPC    HW1 5158   2.432   3.387   3.820
 1239OPC    HW2 5159   2.514   3.403   3.928
 1239OPC     MW 5160   2.501   3.377   3.856
 1240OPC     OW 5161   1.919   4.171   2.300
 1240OPC    HW1 5162   1.954   4.119   2.240
 1240OPC    HW2 5163   1.988   4.202   2.343
 1240OPC     MW 5164   1.934   4.168   2.297
 1241OPC     OW 5165   0.665   2.748   2.508
 1241OPC    HW1 5166   0.708   2.705   2.446
 1241OPC    HW2 5167   0.623   2.685   2.551
 1241OPC     MW 5168   0.665   2.732   2.505
 1242OPC     OW 5169   3.452   1.289   3.954
 1242OPC    HW1 5170   3.499   1.356   3.925
 1242OPC    HW2 5171   3.437   1.310   4.038
 1242OPC     MW 5172   3.457   1.302   3.962
 1243OPC     OW 5173   4.543   4.039   1.196
 1243OPC    HW1 5174   4.568   4.122   1.189
 1243OPC    HW2 5175   4.586   3.998   1.132
 1243OPC     MW 5176   4.553   4.045   1.186
 1244OPC     OW 5177   3.352   2.919   0.291
 1244OPC    HW1 5178   3.388   2.996   0.311
 1244OPC    HW2 5179   3.287   2.940   0.237
 1244OPC     MW 5180   3.348   2.933   0.286
 1245OPC     OW 5181   2.410   4.682   0.923
 1245OPC    HW1 5182   2.360   4.745   0.890
 1245OPC    HW2 5183   2.371   4.661   0.998
 1245OPC     MW 5184   2.397   4.688   0.929
 1246OPC     OW 5185   0.448   0.927   2.834
 1246OPC    HW1 5186   0.441   0.954   2.751
 1246OPC    HW2 5187   0.515   0.871   2.832
 1246OPC     MW 5188   0.457   0.923   2.821
 1247OPC     OW 5189   4.159   3.802   0.424
 1247OPC    HW1 5190   4.103   3.820   0.360
 1247OPC    HW2 5191   4.125   3.843   0.493
 1247OPC     MW 5192   4.146   3.811   0.425
 1248OPC     OW 5193   0.201   1.560   4.719
 1248OPC    HW1 5194   0.235   1.552   4.639
 1248OPC    HW2 5195   0.271   1.572   4.770
 1248OPC     MW 5196   0.216   1.561   4.715
 1249OPC     OW 5197   2.004   0.257   4.726
 1249OPC    HW1 5198   1.936   0.264   4.672
 1249OPC    HW2 5199   1.968   0.262   0.013
 1249OPC     MW 5200   1.989   0.259   4.730
 1250OPC     OW 5201   2.547   2.624   3.842
 1250OPC    HW1 5202   2.542   2.709   3.825
 1250OPC    HW2 5203   2.602   2.594   3.780
 1250OPC     MW 5204   2.555   2.632   3.830
 1251OPC     OW 5205   2.845   4.585   1.031
 1251OPC    HW1 5206   2.793   4.636   0.984
 1251OPC    HW2 5207   2.903   4.555   0.973
 1251OPC     MW 5208   2.846   4.588   1.016
 1252OPC     OW 5209   4.394   4.284   1.931
 1252OPC    HW1 5210   4.470   4.253   1.961
 1252OPC    HW2 5211   4.372   4.226   1.869
 1252OPC     MW 5212   4.402   4.271   1.926
 1253OPC     OW 5213   0.389   0.011   0.377
 1253OPC    HW1 5214   0.409   0.046   0.300
 1253OPC    HW2 5215   0.314   0.050   0.399
 1253OPC     MW 5216   0.381   0.022   0.369
 1254OPC     OW 5217   2.650   3.811   0.196
 1254OPC    HW1 5218   2.639   3.725   0.191
 1254OPC    HW2 5219   2.585   3.843   0.147
 1254OPC     MW 5220   2.639   3.803   0.188
 1255OPC     OW 5221   1.942   3.548   2.297
 1255OPC    HW1 5222   1.866   3.510   2.319
 1255OPC    HW2 5223   1.996   3.522   2.360
 1255OPC     MW 5224   1.939   3.538   2.310
 1256OPC     OW 5225   3.354   1.780   3.333
 1256OPC    HW1 5226   3.271   1.753   3.333
 1256OPC    HW2 5227   3.391   1.734   3.269
 1256OPC     MW 5228   3.347   1.769   3.324
 1257OPC     OW 5229   4.427   4.865   0.746
 1257OPC    HW1 5230   4.396   4.878   0.665
 1257OPC    HW2 5231   4.384   4.923   0.794
 1257OPC     MW 5232   4.416   4.875   0.741
 1258OPC     OW 5233   3.885   4.365   4.590
 1258OPC    HW1 5234   3.801   4.385   4.601
 1258OPC    HW2 5235   3.905   4.401   4.513
 1258OPC     MW 5236   3.876   4.373   4.580
 1259OPC     OW 5237   0.378   0.452   0.615
 1259OPC    HW1 5238   0.305   0.496   0.597
 1259OPC    HW2 5239   0.349   0.373   0.638
 1259OPC     MW 5240   0.363   0.447   0.616
 1260OPC     OW 5241   2.773   4.872   4.372
 1260OPC    HW1 5242   2.731   4.911   4.438
 1260OPC    HW2 5243   2.827   4.817   4.412
 1260OPC     MW 5244   2.775   4.870   4.388
 1261OPC     OW 5245   3.171   3.480   1.595
 1261OPC    HW1 5246   3.168   3.490   1.509
 1261OPC    HW2 5247   3.240   3.427   1.607
 1261OPC     MW 5248   3.181   3.474   1.584
 1262OPC     OW 5249   0.663   2.053   2.119
 1262OPC    HW1 5250   0.623   2.107   2.175
 1262OPC    HW2 5251   0.738   2.094   2.102
 1262OPC     MW 5252   0.668   2.067   2.125
 1263OPC     OW 5253   4.531   1.756   4.321
 1263OPC    HW1 5254   4.569   1.711   4.385
 1263OPC    HW2 5255   4.527   1.837   4.353
 1263OPC     MW 5256   4.536   1.761   4.335
 1264OPC     OW 5257   4.265   4.888   0.512
 1264OPC    HW1 5258   4.198   4.836   0.492
 1264OPC    HW2 5259   4.249   4.960   0.465
 1264OPC     MW 5260   4.253   4.891   0.502
 1265OPC     OW 5261   4.332   0.695   4.527
 1265OPC    HW1 5262   4.259   0.685   4.575
 1265OPC    HW2 5263   4.364   0.771   4.556
 1265OPC     MW 5264   4.326   0.705   4.539
 1266OPC     OW 5265   3.814   2.189   1.495
 1266OPC    HW1 5266   3.755   2.223   1.550
 1266OPC    HW2 5267   3.854   2.259   1.462
 1266OPC     MW 5268   3.811   2.204   1.498
 1267OPC     OW 5269   1.689   3.204   2.189
 1267OPC    HW1 5270   1.773   3.209   2.169
 1267OPC    HW2 5271   1.668   3.121   2.171
 1267OPC     MW 5272   1.698   3.192   2.183
 1268OPC     OW 5273   4.703   3.523   2.128
 1268OPC    HW1 5274   4.778   3.525   2.083
 1268OPC    HW2 5275   4.718   3.463   2.190
 1268OPC     MW 5276   4.716   3.514   2.131
 1269OPC     OW 5277   3.335   0.921   2.012
 1269OPC    HW1 5278   3.356   0.871   2.080
 1269OPC    HW2 5279   3.261   0.885   1.982
 1269OPC     MW 5280   3.328   0.908   2.017
 1270OPC     OW 5281   2.824   0.114   3.501
 1270OPC    HW1 5282   2.815   0.050   3.443
 1270OPC    HW2 5283   2.909   0.113   3.520
 1270OPC     MW 5284   2.835   0.104   3.495
 1271OPC     OW 5285   1.096   2.921   3.960
 1271OPC    HW1 5286   1.176   2.943   3.932
 1271OPC    HW2 5287   1.088   2.967   4.033
 1271OPC     MW 5288   1.107   2.931   3.967
 1272OPC     OW 5289   3.401   1.111   3.272
 1272OPC    HW1 5290   3.486   1.131   3.278
 1272OPC    HW2 5291   3.375   1.109   3.355
 1272OPC     MW 5292   3.410   1.114   3.285
 1273OPC     OW 5293   4.264   2.041   1.168
 1273OPC    HW1 5294   4.337   2.002   1.140
 1273OPC    HW2 5295   4.273   2.042   1.255
 1273OPC     MW 5296   4.276   2.035   1.177
 1274OPC     OW 5297   3.887   0.903   4.110
 1274OPC    HW1 5298   3.895   0.910   4.023
 1274OPC    HW2 5299   3.925   0.975   4.140
 1274OPC     MW 5300   3.894   0.915   4.101
 1275OPC     OW 5301   4.695   2.120   2.201
 1275OPC    HW1 5302   4.630   2.086   2.249
 1275OPC    HW2 5303   4.729   2.181   2.253
 1275OPC     MW 5304   4.690   2.124   2.216
 1276OPC     OW 5305   2.047   2.781   4.320
 1276OPC    HW1 5306   2.064   2.846   4.376
 1276OPC    HW2 5307   2.116   2.781   4.267
 1276OPC     MW 5308   2.060   2.791   4.321
 1277OPC     OW 5309   3.531   0.122   2.095
 1277OPC    HW1 5310   3.520   0.086   2.174
 1277OPC    HW2 5311   3.591   0.185   2.109
 1277OPC     MW 5312   3.538   0.126   2.109
 1278OPC     OW 5313   2.241   4.354   0.302
 1278OPC    HW1 5314   2.241   4.267   0.312
 1278OPC    HW2 5315   2.164   4.378   0.337
 1278OPC     MW 5316   2.229   4.345   0.309
 1279OPC     OW 5317   2.106   4.846   1.087
 1279OPC    HW1 5318   2.022   4.845   1.110
 1279OPC    HW2 5319   2.135   4.767   1.112
 1279OPC     MW 5320   2.098   4.834   1.094
 1280OPC     OW 5321   2.322   0.509   4.197
 1280OPC    HW1 5322   2.295   0.583   4.160
 1280OPC    HW2 5323   2.366   0.536   4.267
 1280OPC     MW 5324   2.324   0.524   4.202
 1281OPC     OW 5325   1.816   1.935   1.232
 1281OPC    HW1 5326   1.834   1.939   1.318
 1281OPC    HW2 5327   1.730   1.920   1.230
 1281OPC     MW 5328   1.806   1.933   1.245
 1282OPC     OW 5329   4.002   1.159   4.485
 1282OPC    HW1 5330   4.083   1.144   4.514
 1282OPC    HW2 5331   4.008   1.150   4.399
 1282OPC     MW 5332   4.015   1.155   4.477
 1283OPC     OW 5333   3.141   1.419   4.632
 1283OPC    HW1 5334   3.193   1.375   4.686
 1283OPC    HW2 5335   3.072   1.366   4.622
 1283OPC     MW 5336   3.138   1.405   4.638
 1284OPC     OW 5337   1.726   0.646   2.890
 1284OPC    HW1 5338   1.735   0.565   2.921
 1284OPC    HW2 5339   1.643   0.648   2.862
 1284OPC     MW 5340   1.715   0.634   2.890
 1285OPC     OW 5341   2.223   1.446   1.362
 1285OPC    HW1 5342   2.264   1.438   1.439
 1285OPC    HW2 5343   2.250   1.523   1.332
 1285OPC     MW 5344   2.233   1.456   1.369
 1286OPC     OW 5345   0.114   0.819   0.203
 1286OPC    HW1 5346   0.165   0.755   0.175
 1286OPC    HW2 5347   0.034   0.783   0.204
 1286OPC     MW 5348   0.110   0.804   0.199
 1287OPC     OW 5349   4.044   4.758   0.405
 1287OPC    HW1 5350   4.077   4.759   0.324
 1287OPC    HW2 5351   3.985   4.694   0.403
 1287OPC     MW 5352   4.040   4.749   0.393
 1288OPC     OW 5353   2.438   3.007   0.638
 1288OPC    HW1 5354   2.397   3.051   0.701
 1288OPC    HW2 5355   2.465   3.070   0.584
 1288OPC     MW 5356   2.436   3.023   0.639
 1289OPC     OW 5357   4.583   4.811   1.117
 1289OPC    HW1 5358   4.608   4.851   1.190
 1289OPC    HW2 5359   4.524   4.865   1.083
 1289OPC     MW 5360   4.578   4.825   1.123
 1290OPC     OW 5361   0.675   4.026   4.050
 1290OPC    HW1 5362   0.623   4.072   4.103
 1290OPC    HW2 5363   0.682   3.949   4.089
 1290OPC     MW 5364   0.668   4.022   4.063
 1291OPC     OW 5365   2.525   2.177   1.267
 1291OPC    HW1 5366   2.525   2.253   1.225
 1291OPC    HW2 5367   2.563   2.195   1.343
 1291OPC     MW 5368   2.531   2.191   1.272
 1292OPC     OW 5369   4.183   4.344   1.047
 1292OPC    HW1 5370   4.243   4.405   1.065
 1292OPC    HW2 5371   4.128   4.349   1.115
 1292OPC     MW 5372   4.184   4.354   1.060
 1293OPC     OW 5373   0.948   1.353   2.343
 1293OPC    HW1 5374   0.890   1.402   2.301
 1293OPC    HW2 5375   0.935   1.373   2.427
 1293OPC     MW 5376   0.938   1.363   2.349
 1294OPC     OW 5377   4.237   4.464   0.467
 1294OPC    HW1 5378   4.164   4.473   0.514
 1294OPC    HW2 5379   4.229   4.384   0.432
 1294OPC     MW 5380   4.225   4.453   0.469
 1295OPC     OW 5381   4.145   0.102   0.348
 1295OPC    HW1 5382   4.069   0.105   0.391
 1295OPC    HW2 5383   4.161   0.186   0.329
 1295OPC     MW 5384   4.136   0.115   0.352
 1296OPC     OW 5385   2.178   4.557   1.989
 1296OPC    HW1 5386   2.171   4.474   2.016
 1296OPC    HW2 5387   2.100   4.573   1.954
 1296OPC     MW 5388   2.165   4.547   1.988
 1297OPC     OW 5389   2.460   4.794   1.914
 1297OPC    HW1 5390   2.462   4.877   1.943
 1297OPC    HW2 5391   2.378   4.769   1.932
 1297OPC     MW 5392   2.448   4.803   1.921
 1298OPC     OW 5393   3.373   3.018   1.403
 1298OPC    HW1 5394   3.302   2.985   1.441
 1298OPC    HW2 5395   3.409   3.066   1.467
 1298OPC     MW 5396   3.368   3.020   1.418
 1299OPC     OW 5397   3.718   4.559   1.752
 1299OPC    HW1 5398   3.684   4.481   1.732
 1299OPC    HW2 5399   3.804   4.544   1.754
 1299OPC     MW 5400   3.726   4.546   1.749
 1300OPC     OW 5401   2.636   4.974   4.593
 1300OPC    HW1 5402   2.576   4.926   4.635
 1300OPC    HW2 5403   2.590   0.044   4.553
 1300OPC     MW 5404   2.621   4.976   4.593
 1301OPC     OW 5405   3.665   3.123   0.906
 1301OPC    HW1 5406   3.735   3.118   0.957
 1301OPC    HW2 5407   3.607   3.072   0.946
 1301OPC     MW 5408   3.667   3.115   0.919
 1302OPC     OW 5409   1.581   1.005   2.596
 1302OPC    HW1 5410   1.533   0.939   2.627
 1302OPC    HW2 5411   1.531   1.075   2.611
 1302OPC     MW 5412   1.566   1.006   2.603
 1303OPC     OW 5413   0.568   0.479   2.056
 1303OPC    HW1 5414   0.509   0.463   2.118
 1303OPC    HW2 5415   0.572   0.566   2.053
 1303OPC     MW 5416   0.560   0.489   2.065
 1304OPC     OW 5417   1.638   0.107   1.615
 1304OPC    HW1 5418   1.640   0.112   1.702
 1304OPC    HW2 5419   1.574   0.161   1.592
 1304OPC     MW 5420   1.629   0.116   1.624
 1305OPC     OW 5421   0.520   0.883   0.228
 1305OPC    HW1 5422   0.593   0.931   0.222
 1305OPC    HW2 5423   0.527   0.844   0.305
 1305OPC     MW 5424   0.532   0.884   0.238
 1306OPC     OW 5425   4.725   3.021   1.410
 1306OPC    HW1 5426   4.668   3.085   1.395
 1306OPC    HW2 5427   4.772   3.017   1.336
 1306OPC     MW 5428   4.723   3.030   1.397
 1307OPC     OW 5429   2.029   0.525   3.327
 1307OPC    HW1 5430   2.054   0.602   3.296
 1307OPC    HW2 5431   1.942   0.528   3.322
 1307OPC     MW 5432   2.020   0.537   3.322
 1308OPC     OW 5433   0.407   1.295   2.475
 1308OPC    HW1 5434   0.327   1.292   2.441
 1308OPC    HW2 5435   0.457   1.259   2.413
 1308OPC     MW 5436   0.403   1.289   2.461
 1309OPC     OW 5437   2.019   1.544   1.517
 1309OPC    HW1 5438   2.081   1.510   1.466
 1309OPC    HW2 5439   2.000   1.480   1.572
 1309OPC     MW 5440   2.025   1.530   1.517
 1310OPC     OW 5441   3.722   1.771   1.490
 1310OPC    HW1 5442   3.720   1.835   1.431
 1310OPC    HW2 5443   3.719   1.699   1.441
 1310OPC     MW 5444   3.721   1.770   1.474
 1311OPC     OW 5445   3.858   2.257   1.890
 1311OPC    HW1 5446   3.798   2.264   1.827
 1311OPC    HW2 5447   3.914   2.322   1.873
 1311OPC     MW 5448   3.857   2.268   1.878
 1312OPC     OW 5449   3.901   2.662   2.966
 1312OPC    HW1 5450   3.878   2.704   3.038
 1312OPC    HW2 5451   3.839   2.600   2.958
 1312OPC     MW 5452   3.888   2.659   2.975
 1313OPC     OW 5453   1.090   4.747   4.101
 1313OPC    HW1 5454   1.163   4.792   4.116
 1313OPC    HW2 5455   1.069   4.770   4.019
 1313OPC     MW 5456   1.098   4.757   4.091
 1314OPC     OW 5457   0.305   2.207   1.884
 1314OPC    HW1 5458   0.312   2.258   1.955
 1314OPC    HW2 5459   0.253   2.143   1.910
 1314OPC     MW 5460   0.298   2.205   1.898
 1315OPC     OW 5461   0.358   1.120   0.238
 1315OPC    HW1 5462   0.398   1.158   0.170
 1315OPC    HW2 5463   0.394   1.041   0.240
 1315OPC     MW 5464   0.369   1.114   0.228
 1316OPC     OW 5465   2.559   4.797   4.182
 1316OPC    HW1 5466   2.625   4.816   4.236
 1316OPC    HW2 5467   2.488   4.819   4.229
 1316OPC     MW 5468   2.558   4.803   4.197
 1317OPC     OW 5469   4.049   0.730   2.606
 1317OPC    HW1 5470   3.985   0.784   2.583
 1317OPC    HW2 5471   4.122   0.775   2.589
 1317OPC     MW 5472   4.050   0.744   2.600
 1318OPC     OW 5473   2.383   2.091   0.679
 1318OPC    HW1 5474   2.462   2.128   0.683
 1318OPC    HW2 5475   2.329   2.158   0.690
 1318OPC     MW 5476   2.387   2.106   0.681
 1319OPC     OW 5477   0.011   4.443   3.192
 1319OPC    HW1 5478   0.029   4.367   3.154
 1319OPC    HW2 5479   4.762   4.468   3.155
 1319OPC     MW 5480   0.003   4.436   3.181
 1320OPC     OW 5481   4.623   4.948   1.784
 1320OPC    HW1 5482   4.542   4.979   1.793
 1320OPC    HW2 5483   4.654   4.946   1.866
 1320OPC     MW 5484   4.616   4.952   1.797
 1321OPC     OW 5485   3.806   0.348   4.134
 1321OPC    HW1 5486   3.808   0.386   4.213
 1321OPC    HW2 5487   3.733   0.380   4.098
 1321OPC     MW 5488   3.795   0.358   4.140
 1322OPC     OW 5489   2.020   2.430   1.346
 1322OPC    HW1 5490   2.079   2.409   1.406
 1322OPC    HW2 5491   1.947   2.446   1.392
 1322OPC     MW 5492   2.018   2.429   1.361
 1323OPC     OW 5493   3.080   2.182   0.541
 1323OPC    HW1 5494   3.085   2.169   0.627
 1323OPC    HW2 5495   3.154   2.146   0.510
 1323OPC     MW 5496   3.092   2.175   0.549
 1324OPC     OW 5497   3.126   4.211   0.178
 1324OPC    HW1 5498   3.044   4.217   0.147
 1324OPC    HW2 5499   3.145   4.293   0.200
 1324OPC     MW 5500   3.116   4.224   0.177
 1325OPC     OW 5501   4.452   1.154   3.967
 1325OPC    HW1 5502   4.433   1.211   3.904
 1325OPC    HW2 5503   4.376   1.116   3.984
 1325OPC     MW 5504   4.438   1.157   3.960
 1326OPC     OW 5505   2.430   1.702   4.432
 1326OPC    HW1 5506   2.509   1.682   4.461
 1326OPC    HW2 5507   2.439   1.782   4.399
 1326OPC     MW 5508   2.443   1.711   4.431
 1327OPC     OW 5509   2.968   4.429   3.659
 1327OPC    HW1 5510   3.015   4.357   3.645
 1327OPC    HW2 5511   3.027   4.487   3.688
 1327OPC     MW 5512   2.984   4.427   3.661
 1328OPC     OW 5513   1.643   0.031   1.891
 1328OPC    HW1 5514   1.583   0.025   1.954
 1328OPC    HW2 5515   1.716   0.053   1.935
 1328OPC     MW 5516   1.645   0.033   1.907
 1329OPC     OW 5517   2.608   4.504   0.248
 1329OPC    HW1 5518   2.596   4.567   0.307
 1329OPC    HW2 5519   2.530   4.494   0.212
 1329OPC     MW 5520   2.595   4.512   0.251
 1330OPC     OW 5521   2.375   2.653   4.570
 1330OPC    HW1 5522   2.392   2.648   4.655
 1330OPC    HW2 5523   2.392   2.573   4.540
 1330OPC     MW 5524   2.380   2.641   4.578
 1331OPC     OW 5525   4.706   1.551   2.796
 1331OPC    HW1 5526   4.749   1.599   2.855
 1331OPC    HW2 5527   4.725   1.469   2.819
 1331OPC     MW 5528   4.715   1.546   2.808
 1332OPC     OW 5529   1.743   3.151   2.838
 1332OPC    HW1 5530   1.819   3.131   2.800
 1332OPC    HW2 5531   1.764   3.212   2.897
 1332OPC     MW 5532   1.757   3.157   2.841
 1333OPC     OW 5533   0.303   3.081   1.225
 1333OPC    HW1 5534   0.286   3.163   1.201
 1333OPC    HW2 5535   0.356   3.052   1.162
 1333OPC     MW 5536   0.308   3.089   1.212
 1334OPC     OW 5537   0.394   1.595   0.138
 1334OPC    HW1 5538   0.473   1.564   0.158
 1334OPC    HW2 5539   0.341   1.554   0.194
 1334OPC     MW 5540   0.398   1.584   0.149
 1335OPC     OW 5541   2.140   4.394   1.517
 1335OPC    HW1 5542   2.111   4.357   1.443
 1335OPC    HW2 5543   2.191   4.332   1.552
 1335OPC     MW 5544   2.143   4.379   1.511
 1336OPC     OW 5545   2.987   2.736   3.329
 1336OPC    HW1 5546   2.953   2.656   3.330
 1336OPC    HW2 5547   2.978   2.762   3.246
 1336OPC     MW 5548   2.981   2.728   3.317
 1337OPC     OW 5549   2.572   0.932   2.966
 1337OPC    HW1 5550   2.575   0.861   3.016
 1337OPC    HW2 5551   2.489   0.958   2.972
 1337OPC     MW 5552   2.560   0.925   2.974
 1338OPC     OW 5553   0.914   0.951   1.551
 1338OPC    HW1 5554   0.853   0.975   1.609
 1338OPC    HW2 5555   0.869   0.942   1.477
 1338OPC     MW 5556   0.898   0.953   1.549
 1339OPC     OW 5557   0.063   3.917   2.932
 1339OPC    HW1 5558   4.819   3.914   2.879
 1339OPC    HW2 5559   0.047   3.985   2.983
 1339OPC     MW 5560   0.050   3.926   2.932
 1340OPC     OW 5561   2.475   0.596   1.651
 1340OPC    HW1 5562   2.415   0.537   1.674
 1340OPC    HW2 5563   2.540   0.547   1.618
 1340OPC     MW 5564   2.476   0.580   1.649
 1341OPC     OW 5565   0.431   2.300   4.181
 1341OPC    HW1 5566   0.481   2.354   4.228
 1341OPC    HW2 5567   0.356   2.344   4.173
 1341OPC     MW 5568   0.427   2.315   4.187
 1342OPC     OW 5569   2.556   3.164   3.657
 1342OPC    HW1 5570   2.533   3.088   3.694
 1342OPC    HW2 5571   2.540   3.223   3.718
 1342OPC     MW 5572   2.550   3.161   3.671
 1343OPC     OW 5573   0.704   0.993   1.738
 1343OPC    HW1 5574   0.690   0.908   1.753
 1343OPC    HW2 5575   0.641   1.032   1.785
 1343OPC     MW 5576   0.692   0.986   1.747
 1344OPC     OW 5577   4.782   2.849   0.328
 1344OPC    HW1 5578   0.027   2.853   0.379
 1344OPC    HW2 5579   4.721   2.819   0.382
 1344OPC     MW 5580   4.784   2.845   0.344
 1345OPC     OW 5581   0.222   1.627   2.848
 1345OPC    HW1 5582   0.252   1.554   2.810
 1345OPC    HW2 5583   0.291   1.680   2.845
 1345OPC     MW 5584   0.237   1.624   2.842
 1346OPC     OW 5585   3.037   0.367   2.061
 1346OPC    HW1 5586   2.999   0.368   1.982
 1346OPC    HW2 5587   3.111   0.412   2.048
 1346OPC     MW 5588   3.042   0.374   2.047
 1347OPC     OW 5589   4.560   0.533   3.034
 1347OPC    HW1 5590   4.619   0.515   3.096
 1347OPC    HW2 5591   4.535   0.614   3.053
 1347OPC     MW 5592   4.565   0.542   3.046
 1348OPC     OW 5593   2.936   3.217   3.772
 1348OPC    HW1 5594   2.882   3.282   3.753
 1348OPC    HW2 5595   2.983   3.207   3.699
 1348OPC     MW 5596   2.935   3.225   3.758
 1349OPC     OW 5597   3.843   2.564   0.342
 1349OPC    HW1 5598   3.887   2.497   0.376
 1349OPC    HW2 5599   3.770   2.568   0.390
 1349OPC     MW 5600   3.839   2.555   0.354
 1350OPC     OW 5601   2.653   0.800   4.028
 1350OPC    HW1 5602   2.676   0.762   4.103
 1350OPC    HW2 5603   2.652   0.734   3.971
 1350OPC     MW 5604   2.656   0.785   4.031
 1351OPC     OW 5605   2.840   3.368   2.756
 1351OPC    HW1 5606   2.784   3.362   2.822
 1351OPC    HW2 5607   2.789   3.363   2.685
 1351OPC     MW 5608   2.824   3.366   2.755
 1352OPC     OW 5609   3.402   3.583   3.851
 1352OPC    HW1 5610   3.441   3.543   3.784
 1352OPC    HW2 5611   3.318   3.581   3.830
 1352OPC     MW 5612   3.396   3.577   3.838
 1353OPC     OW 5613   3.973   3.161   1.301
 1353OPC    HW1 5614   3.929   3.236   1.300
 1353OPC    HW2 5615   3.952   3.123   1.225
 1353OPC     MW 5616   3.963   3.166   1.290
 1354OPC     OW 5617   4.194   4.812   2.777
 1354OPC    HW1 5618   4.139   4.830   2.842
 1354OPC    HW2 5619   4.193   4.885   2.729
 1354OPC     MW 5620   4.186   4.826   2.779
 1355OPC     OW 5621   1.389   4.493   2.280
 1355OPC    HW1 5622   1.350   4.421   2.252
 1355OPC    HW2 5623   1.347   4.512   2.354
 1355OPC     MW 5624   1.377   4.485   2.287
 1356OPC     OW 5625   0.772   0.538   2.715
 1356OPC    HW1 5626   0.694   0.512   2.744
 1356OPC    HW2 5627   0.766   0.532   2.628
 1356OPC     MW 5628   0.760   0.533   2.706
 1357OPC     OW 5629   4.697   0.290   1.662
 1357OPC    HW1 5630   4.703   0.255   1.742
 1357OPC    HW2 5631   4.611   0.291   1.646
 1357OPC     MW 5632   4.685   0.285   1.671
 1358OPC     OW 5633   1.251   2.979   1.126
 1358OPC    HW1 5634   1.219   2.919   1.071
 1358OPC    HW2 5635   1.188   3.040   1.129
 1358OPC     MW 5636   1.237   2.979   1.118
 1359OPC     OW 5637   1.133   3.107   1.992
 1359OPC    HW1 5638   1.172   3.155   2.053
 1359OPC    HW2 5639   1.070   3.064   2.035
 1359OPC     MW 5640   1.129   3.108   2.007
 1360OPC     OW 5641   4.544   3.862   3.992
 1360OPC    HW1 5642   4.476   3.810   4.005
 1360OPC    HW2 5643   4.609   3.824   4.037
 1360OPC     MW 5644   4.544   3.849   4.001
 1361OPC     OW 5645   0.243   3.000   3.852
 1361OPC    HW1 5646   0.229   2.981   3.768
 1361OPC    HW2 5647   0.329   2.987   3.862
 1361OPC     MW 5648   0.254   2.995   3.841
 1362OPC     OW 5649   2.920   3.109   4.789
 1362OPC    HW1 5650   2.989   3.057   0.011
 1362OPC    HW2 5651   2.892   3.129   0.077
 1362OPC     MW 5652   2.926   3.104   0.011
 1363OPC     OW 5653   2.879   3.457   1.219
 1363OPC    HW1 5654   2.961   3.475   1.243
 1363OPC    HW2 5655   2.841   3.434   1.294
 1363OPC     MW 5656   2.886   3.456   1.234
 1364OPC     OW 5657   4.257   4.271   4.556
 1364OPC    HW1 5658   4.209   4.260   4.484
 1364OPC    HW2 5659   4.205   4.245   4.621
 1364OPC     MW 5660   4.242   4.266   4.555
 1365OPC     OW 5661   1.470   2.760   3.949
 1365OPC    HW1 5662   1.431   2.720   3.882
 1365OPC    HW2 5663   1.439   2.842   3.944
 1365OPC     MW 5664   1.460   2.766   3.938
 1366OPC     OW 5665   1.814   2.979   4.293
 1366OPC    HW1 5666   1.857   2.903   4.293
 1366OPC    HW2 5667   1.868   3.034   4.253
 1366OPC     MW 5668   1.828   2.976   4.287
 1367OPC     OW 5669   4.746   0.409   2.860
 1367OPC    HW1 5670   4.683   0.452   2.902
 1367OPC    HW2 5671   4.725   0.416   2.776
 1367OPC     MW 5672   4.734   0.416   2.854
 1368OPC     OW 5673   1.904   0.188   1.568
 1368OPC    HW1 5674   1.948   0.136   1.622
 1368OPC    HW2 5675   1.820   0.170   1.585
 1368OPC     MW 5676   1.898   0.178   1.578
 1369OPC     OW 5677   4.635   4.249   3.448
 1369OPC    HW1 5678   4.552   4.259   3.475
 1369OPC    HW2 5679   4.669   4.329   3.456
 1369OPC     MW 5680   4.628   4.262   3.453
 1370OPC     OW 5681   0.213   0.684   3.537
 1370OPC    HW1 5682   0.168   0.754   3.564
 1370OPC    HW2 5683   0.230   0.702   3.454
 1370OPC     MW 5684   0.209   0.697   3.529
 1371OPC     OW 5685   0.166   0.455   3.897
 1371OPC    HW1 5686   0.210   0.455   3.972
 1371OPC    HW2 5687   0.218   0.409   3.844
 1371OPC     MW 5688   0.180   0.448   3.900
 1372OPC     OW 5689   1.232   0.116   2.556
 1372OPC    HW1 5690   1.216   0.198   2.579
 1372OPC    HW2 5691   1.190   0.069   2.617
 1372OPC     MW 5692   1.223   0.121   2.568
 1373OPC     OW 5693   2.123   3.595   2.941
 1373OPC    HW1 5694   2.181   3.594   3.006
 1373OPC    HW2 5695   2.104   3.510   2.930
 1373OPC     MW 5696   2.129   3.582   2.949
 1374OPC     OW 5697   1.086   3.091   0.812
 1374OPC    HW1 5698   1.159   3.050   0.788
 1374OPC    HW2 5699   1.114   3.169   0.838
 1374OPC     MW 5700   1.101   3.096   0.812
 1375OPC     OW 5701   4.540   0.165   3.510
 1375OPC    HW1 5702   4.579   0.110   3.455
 1375OPC    HW2 5703   4.604   0.186   3.566
 1375OPC     MW 5704   4.555   0.160   3.510
 1376OPC     OW 5705   1.442   3.059   2.540
 1376OPC    HW1 5706   1.471   2.977   2.547
 1376OPC    HW2 5707   1.513   3.105   2.518
 1376OPC     MW 5708   1.457   3.054   2.538
 1377OPC     OW 5709   1.891   2.073   4.001
 1377OPC    HW1 5710   1.855   2.090   4.079
 1377OPC    HW2 5711   1.973   2.052   4.020
 1377OPC     MW 5712   1.898   2.072   4.015
 1378OPC     OW 5713   0.491   2.944   1.996
 1378OPC    HW1 5714   0.553   2.895   1.960
 1378OPC    HW2 5715   0.432   2.886   2.025
 1378OPC     MW 5716   0.491   2.928   1.995
 1379OPC     OW 5717   0.433   1.806   2.844
 1379OPC    HW1 5718   0.413   1.863   2.780
 1379OPC    HW2 5719   0.469   1.857   2.905
 1379OPC     MW 5720   0.435   1.822   2.843
 1380OPC     OW 5721   0.651   0.203   1.362
 1380OPC    HW1 5722   0.640   0.124   1.326
 1380OPC    HW2 5723   0.577   0.215   1.406
 1380OPC     MW 5724   0.638   0.193   1.363
 1381OPC     OW 5725   0.966   0.373   0.055
 1381OPC    HW1 5726   0.890   0.343   0.026
 1381OPC    HW2 5727   0.943   0.443   0.103
 1381OPC     MW 5728   0.951   0.379   0.058
 1382OPC     OW 5729   0.593   0.966   4.694
 1382OPC    HW1 5730   0.645   0.897   4.685
 1382OPC    HW2 5731   0.520   0.942   4.653
 1382OPC     MW 5732   0.590   0.952   4.687
 1383OPC     OW 5733   2.836   0.358   1.025
 1383OPC    HW1 5734   2.908   0.371   0.978
 1383OPC    HW2 5735   2.860   0.380   1.106
 1383OPC     MW 5736   2.850   0.363   1.030
 1384OPC     OW 5737   3.730   4.233   0.056
 1384OPC    HW1 5738   3.809   4.267   0.047
 1384OPC    HW2 5739   3.725   4.174   4.784
 1384OPC     MW 5740   3.741   4.229   0.045
 1385OPC     OW 5741   0.598   0.923   3.294
 1385OPC    HW1 5742   0.602   0.984   3.232
 1385OPC    HW2 5743   0.570   0.852   3.251
 1385OPC     MW 5744   0.594   0.921   3.278
 1386OPC     OW 5745   2.796   4.581   4.271
 1386OPC    HW1 5746   2.846   4.620   4.331
 1386OPC    HW2 5747   2.722   4.564   4.314
 1386OPC     MW 5748   2.792   4.584   4.286
 1387OPC     OW 5749   1.918   0.441   1.448
 1387OPC    HW1 5750   1.987   0.479   1.485
 1387OPC    HW2 5751   1.913   0.363   1.487
 1387OPC     MW 5752   1.927   0.435   1.459
 1388OPC     OW 5753   1.886   3.877   3.963
 1388OPC    HW1 5754   1.962   3.920   3.969
 1388OPC    HW2 5755   1.902   3.802   4.004
 1388OPC     MW 5756   1.900   3.872   3.970
 1389OPC     OW 5757   0.170   2.903   0.936
 1389OPC    HW1 5758   0.127   2.927   1.009
 1389OPC    HW2 5759   0.254   2.908   0.959
 1389OPC     MW 5760   0.176   2.907   0.950
 1390OPC     OW 5761   1.024   0.303   1.634
 1390OPC    HW1 5762   0.985   0.372   1.596
 1390OPC    HW2 5763   1.058   0.337   1.706
 1390OPC     MW 5764   1.023   0.318   1.639
 1391OPC     OW 5765   1.280   3.319   1.322
 1391OPC    HW1 5766   1.279   3.325   1.409
 1391OPC    HW2 5767   1.343   3.261   1.307
 1391OPC     MW 5768   1.289   3.311   1.333
 1392OPC     OW 5769   4.346   0.089   4.382
 1392OPC    HW1 5770   4.417   0.102   4.334
 1392OPC    HW2 5771   4.337   0.002   4.383
 1392OPC     MW 5772   4.355   0.078   4.375
 1393OPC     OW 5773   4.395   3.462   2.494
 1393OPC    HW1 5774   4.316   3.426   2.505
 1393OPC    HW2 5775   4.417   3.487   2.575
 1393OPC     MW 5776   4.387   3.460   2.508
 1394OPC     OW 5777   3.516   4.259   4.410
 1394OPC    HW1 5778   3.434   4.259   4.438
 1394OPC    HW2 5779   3.558   4.305   4.471
 1394OPC     MW 5780   3.510   4.266   4.423
 1395OPC     OW 5781   4.813   4.327   2.158
 1395OPC    HW1 5782   4.777   4.359   2.231
 1395OPC    HW2 5783   0.018   4.397   2.117
 1395OPC     MW 5784   4.812   4.342   2.163
 1396OPC     OW 5785   1.629   2.518   4.529
 1396OPC    HW1 5786   1.690   2.489   4.473
 1396OPC    HW2 5787   1.659   2.492   4.607
 1396OPC     MW 5788   1.643   2.510   4.532
 1397OPC     OW 5789   0.517   4.178   4.232
 1397OPC    HW1 5790   0.556   4.242   4.277
 1397OPC    HW2 5791   0.465   4.141   4.291
 1397OPC     MW 5792   0.515   4.182   4.247
 1398OPC     OW 5793   2.785   1.475   4.667
 1398OPC    HW1 5794   2.777   1.533   4.602
 1398OPC    HW2 5795   2.829   1.409   4.630
 1398OPC     MW 5796   2.790   1.474   4.652
 1399OPC     OW 5797   1.074   4.041   3.178
 1399OPC    HW1 5798   1.145   4.016   3.221
 1399OPC    HW2 5799   1.014   3.981   3.199
 1399OPC     MW 5800   1.075   4.029   3.187
 1400OPC     OW 5801   0.030   2.566   0.484
 1400OPC    HW1 5802   4.787   2.619   0.487
 1400OPC    HW2 5803   0.006   2.498   0.533
 1400OPC     MW 5804   0.016   2.564   0.492
 1401OPC     OW 5805   4.147   0.564   3.758
 1401OPC    HW1 5806   4.089   0.523   3.808
 1401OPC    HW2 5807   4.171   0.633   3.807
 1401OPC     MW 5808   4.142   0.568   3.773
 1402OPC     OW 5809   3.883   1.557   3.544
 1402OPC    HW1 5810   3.934   1.611   3.498
 1402OPC    HW2 5811   3.856   1.605   3.611
 1402OPC     MW 5812   3.887   1.572   3.547
 1403OPC     OW 5813   1.647   0.432   1.367
 1403OPC    HW1 5814   1.727   0.451   1.398
 1403OPC    HW2 5815   1.663   0.393   1.291
 1403OPC     MW 5816   1.661   0.429   1.361
 1404OPC     OW 5817   3.278   1.242   0.609
 1404OPC    HW1 5818   3.241   1.181   0.659
 1404OPC    HW2 5819   3.210   1.283   0.573
 1404OPC     MW 5820   3.263   1.239   0.611
 1405OPC     OW 5821   2.136   0.924   1.234
 1405OPC    HW1 5822   2.205   0.871   1.244
 1405OPC    HW2 5823   2.157   0.972   1.165
 1405OPC     MW 5824   2.149   0.923   1.225
 1406OPC     OW 5825   3.338   3.618   4.226
 1406OPC    HW1 5826   3.346   3.666   4.153
 1406OPC    HW2 5827   3.267   3.570   4.211
 1406OPC     MW 5828   3.329   3.618   4.213
 1407OPC     OW 5829   0.594   0.065   0.566
 1407OPC    HW1 5830   0.623   4.983   0.603
 1407OPC    HW2 5831   0.534   0.037   0.509
 1407OPC     MW 5832   0.589   0.050   0.563
 1408OPC     OW 5833   0.216   0.285   1.794
 1408OPC    HW1 5834   0.266   0.217   1.772
 1408OPC    HW2 5835   0.139   0.248   1.811
 1408OPC     MW 5836   0.212   0.269   1.793
 1409OPC     OW 5837   3.746   2.323   0.015
 1409OPC    HW1 5838   3.697   2.257   4.778
 1409OPC    HW2 5839   3.810   2.328   4.747
 1409OPC     MW 5840   3.748   2.314   0.002
 1410OPC     OW 5841   2.681   3.763   0.724
 1410OPC    HW1 5842   2.651   3.787   0.646
 1410OPC    HW2 5843   2.609   3.758   0.773
 1410OPC     MW 5844   2.666   3.766   0.720
 1411OPC     OW 5845   3.655   0.435   0.031
 1411OPC    HW1 5846   3.674   0.414   0.113
 1411OPC    HW2 5847   3.568   0.433   0.029
 1411OPC     MW 5848   3.645   0.432   0.043
 1412OPC     OW 5849   0.534   1.567   4.293
 1412OPC    HW1 5850   0.534   1.528   4.215
 1412OPC    HW2 5851   0.597   1.526   4.337
 1412OPC     MW 5852   0.543   1.555   4.288
 1413OPC     OW 5853   4.067   3.530   1.155
 1413OPC    HW1 5854   4.053   3.527   1.069
 1413OPC    HW2 5855   4.086   3.614   1.170
 1413OPC     MW 5856   4.068   3.542   1.145
 1414OPC     OW 5857   2.511   0.795   2.034
 1414OPC    HW1 5858   2.504   0.878   2.008
 1414OPC    HW2 5859   2.428   0.770   2.043
 1414OPC     MW 5860   2.498   0.804   2.031
 1415OPC     OW 5861   2.877   3.214   1.086
 1415OPC    HW1 5862   2.839   3.155   1.137
 1415OPC    HW2 5863   2.885   3.284   1.138
 1415OPC     MW 5864   2.873   3.216   1.101
 1416OPC     OW 5865   4.642   3.162   3.842
 1416OPC    HW1 5866   4.720   3.161   3.881
 1416OPC    HW2 5867   4.587   3.184   3.906
 1416OPC     MW 5868   4.645   3.165   3.857
 1417OPC     OW 5869   2.703   3.416   0.992
 1417OPC    HW1 5870   2.750   3.342   0.988
 1417OPC    HW2 5871   2.730   3.453   1.067
 1417OPC     MW 5872   2.714   3.410   1.003
 1418OPC     OW 5873   3.887   3.715   2.905
 1418OPC    HW1 5874   3.891   3.628   2.896
 1418OPC    HW2 5875   3.926   3.729   2.981
 1418OPC     MW 5876   3.893   3.704   2.915
 1419OPC     OW 5877   3.966   1.791   0.544
 1419OPC    HW1 5878   3.937   1.756   0.618
 1419OPC    HW2 5879   4.043   1.826   0.567
 1419OPC     MW 5880   3.973   1.791   0.558
 1420OPC     OW 5881   3.440   0.735   2.201
 1420OPC    HW1 5882   3.524   0.756   2.191
 1420OPC    HW2 5883   3.429   0.737   2.287
 1420OPC     MW 5884   3.451   0.738   2.212
 1421OPC     OW 5885   3.256   2.451   3.499
 1421OPC    HW1 5886   3.252   2.532   3.466
 1421OPC    HW2 5887   3.310   2.460   3.567
 1421OPC     MW 5888   3.263   2.464   3.504
 1422OPC     OW 5889   4.230   1.239   0.041
 1422OPC    HW1 5890   4.143   1.236   0.044
 1422OPC    HW2 5891   4.249   1.230   4.749
 1422OPC     MW 5892   4.220   1.237   0.029
 1423OPC     OW 5893   2.300   2.780   4.172
 1423OPC    HW1 5894   2.323   2.848   4.123
 1423OPC    HW2 5895   2.261   2.727   4.115
 1423OPC     MW 5896   2.298   2.782   4.156
 1424OPC     OW 5897   2.687   3.807   2.170
 1424OPC    HW1 5898   2.681   3.755   2.240
 1424OPC    HW2 5899   2.714   3.883   2.203
 1424OPC     MW 5900   2.690   3.810   2.186
 1425OPC     OW 5901   4.676   1.537   0.171
 1425OPC    HW1 5902   4.686   1.585   0.099
 1425OPC    HW2 5903   4.727   1.468   0.158
 1425OPC     MW 5904   4.685   1.534   0.159
 1426OPC     OW 5905   3.995   4.839   2.978
 1426OPC    HW1 5906   3.984   4.845   3.064
 1426OPC    HW2 5907   3.973   4.757   2.960
 1426OPC     MW 5908   3.990   4.828   2.988
 1427OPC     OW 5909   3.298   0.195   0.400
 1427OPC    HW1 5910   3.385   0.192   0.406
 1427OPC    HW2 5911   3.280   0.150   0.328
 1427OPC     MW 5912   3.308   0.188   0.390
 1428OPC     OW 5913   3.058   1.956   4.031
 1428OPC    HW1 5914   3.132   1.982   3.993
 1428OPC    HW2 5915   3.024   1.901   3.972
 1428OPC     MW 5916   3.064   1.952   4.017
 1429OPC     OW 5917   0.565   0.466   0.413
 1429OPC    HW1 5918   0.623   0.418   0.456
 1429OPC    HW2 5919   0.493   0.462   0.462
 1429OPC     MW 5920   0.563   0.458   0.426
 1430OPC     OW 5921   4.459   3.451   4.520
 1430OPC    HW1 5922   4.518   3.394   4.550
 1430OPC    HW2 5923   4.465   3.517   4.576
 1430OPC     MW 5924   4.469   3.452   4.533
 1431OPC     OW 5925   2.362   4.227   1.865
 1431OPC    HW1 5926   2.336   4.150   1.834
 1431OPC    HW2 5927   2.444   4.213   1.890
 1431OPC     MW 5928   2.370   4.214   1.864
 1432OPC     OW 5929   2.985   1.773   1.987
 1432OPC    HW1 5930   3.050   1.744   1.936
 1432OPC    HW2 5931   3.011   1.852   2.010
 1432OPC     MW 5932   2.998   1.780   1.983
 1433OPC     OW 5933   1.110   4.619   0.633
 1433OPC    HW1 5934   1.045   4.570   0.601
 1433OPC    HW2 5935   1.075   4.699   0.637
 1433OPC     MW 5936   1.095   4.623   0.629
 1434OPC     OW 5937   4.608   4.554   3.083
 1434OPC    HW1 5938   4.622   4.639   3.067
 1434OPC    HW2 5939   4.524   4.552   3.108
 1434OPC     MW 5940   4.598   4.566   3.084
 1435OPC     OW 5941   0.604   0.278   2.356
 1435OPC    HW1 5942   0.589   0.219   2.419
 1435OPC    HW2 5943   0.675   0.247   2.316
 1435OPC     MW 5944   0.612   0.265   2.359
 1436OPC     OW 5945   0.480   4.560   0.111
 1436OPC    HW1 5946   0.510   4.515   0.180
 1436OPC    HW2 5947   0.432   4.624   0.147
 1436OPC     MW 5948   0.477   4.563   0.127
 1437OPC     OW 5949   0.748   1.046   0.232
 1437OPC    HW1 5950   0.824   1.039   0.273
 1437OPC    HW2 5951   0.769   1.085   0.157
 1437OPC     MW 5952   0.762   1.051   0.227
 1438OPC     OW 5953   3.768   0.733   1.947
 1438OPC    HW1 5954   3.710   0.796   1.931
 1438OPC    HW2 5955   3.840   0.759   1.904
 1438OPC     MW 5956   3.770   0.746   1.938
 1439OPC     OW 5957   1.544   1.845   1.225
 1439OPC    HW1 5958   1.462   1.875   1.233
 1439OPC    HW2 5959   1.533   1.762   1.202
 1439OPC     MW 5960   1.530   1.837   1.223
 1440OPC     OW 5961   2.147   0.150   0.837
 1440OPC    HW1 5962   2.064   0.129   0.819
 1440OPC    HW2 5963   2.188   0.073   0.837
 1440OPC     MW 5964   2.141   0.136   0.834
 1441OPC     OW 5965   4.237   3.454   1.364
 1441OPC    HW1 5966   4.187   3.482   1.430
 1441OPC    HW2 5967   4.186   3.462   1.294
 1441OPC     MW 5968   4.222   3.459   1.363
 1442OPC     OW 5969   1.500   2.192   0.750
 1442OPC    HW1 5970   1.431   2.151   0.783
 1442OPC    HW2 5971   1.467   2.240   0.685
 1442OPC     MW 5972   1.485   2.193   0.745
 1443OPC     OW 5973   4.525   1.119   1.167
 1443OPC    HW1 5974   4.575   1.052   1.139
 1443OPC    HW2 5975   4.449   1.105   1.126
 1443OPC     MW 5976   4.521   1.107   1.157
 1444OPC     OW 5977   0.457   0.097   3.113
 1444OPC    HW1 5978   0.374   0.090   3.085
 1444OPC    HW2 5979   0.478   0.015   3.136
 1444OPC     MW 5980   0.448   0.084   3.112
 1445OPC     OW 5981   3.398   1.108   4.427
 1445OPC    HW1 5982   3.443   1.168   4.472
 1445OPC    HW2 5983   3.395   1.039   4.481
 1445OPC     MW 5984   3.404   1.107   4.442
 1446OPC     OW 5985   0.166   2.504   4.534
 1446OPC    HW1 5986   0.123   2.430   4.518
 1446OPC    HW2 5987   0.144   2.555   4.466
 1446OPC     MW 5988   0.156   2.501   4.521
 1447OPC     OW 5989   2.183   4.074   0.329
 1447OPC    HW1 5990   2.103   4.106   0.313
 1447OPC    HW2 5991   2.177   4.045   0.411
 1447OPC     MW 5992   2.170   4.074   0.338
 1448OPC     OW 5993   4.127   0.309   2.231
 1448OPC    HW1 5994   4.162   0.365   2.288
 1448OPC    HW2 5995   4.117   0.358   2.159
 1448OPC     MW 5996   4.131   0.325   2.229
 1449OPC     OW 5997   0.004   0.238   3.951
 1449OPC    HW1 5998   0.059   0.305   3.943
 1449OPC    HW2 5999   4.789   0.236   3.875
 1449OPC     MW 6000   0.006   0.248   3.939
 1450OPC     OW 6001   1.053   2.439   4.560
 1450OPC    HW1 6002   1.035   2.397   4.634
 1450OPC    HW2 6003   1.080   2.518   4.586
 1450OPC     MW 6004   1.054   2.444   4.575
 1451OPC     OW 6005   4.450   0.768   3.866
 1451OPC    HW1 6006   4.369   0.765   3.899
 1451OPC    HW2 6007   4.438   0.751   3.781
 1451OPC     MW 6008   4.436   0.765   3.858
 1452OPC     OW 6009   3.293   4.489   2.316
 1452OPC    HW1 6010   3.314   4.532   2.243
 1452OPC    HW2 6011   3.357   4.511   2.372
 1452OPC     MW 6012   3.306   4.499   2.314
 1453OPC     OW 6013   0.154   1.238   2.344
 1453OPC    HW1 6014   0.156   1.155   2.370
 1453OPC    HW2 6015   0.079   1.268   2.378
 1453OPC     MW 6016   0.143   1.230   2.353
 1454OPC     OW 6017   3.594   0.430   3.970
 1454OPC    HW1 6018   3.539   0.497   3.974
 1454OPC    HW2 6019   3.542   0.360   3.976
 1454OPC     MW 6020   3.578   0.429   3.971
 1455OPC     OW 6021   3.883   0.091   4.039
 1455OPC    HW1 6022   3.849   0.165   4.069
 1455OPC    HW2 6023   3.954   0.080   4.087
 1455OPC     MW 6024   3.888   0.100   4.050
 1456OPC     OW 6025   0.550   3.061   1.639
 1456OPC    HW1 6026   0.522   3.123   1.584
 1456OPC    HW2 6027   0.476   3.024   1.668
 1456OPC     MW 6028   0.535   3.065   1.635
 1457OPC     OW 6029   0.775   1.880   2.644
 1457OPC    HW1 6030   0.782   1.806   2.689
 1457OPC    HW2 6031   0.830   1.867   2.577
 1457OPC     MW 6032   0.784   1.867   2.641
 1458OPC     OW 6033   3.408   1.608   3.116
 1458OPC    HW1 6034   3.332   1.623   3.076
 1458OPC    HW2 6035   3.467   1.618   3.053
 1458OPC     MW 6036   3.405   1.612   3.101
 1459OPC     OW 6037   3.320   4.478   3.016
 1459OPC    HW1 6038   3.304   4.506   3.097
 1459OPC    HW2 6039   3.405   4.457   3.018
 1459OPC     MW 6040   3.330   4.479   3.028
 1460OPC     OW 6041   0.328   3.411   1.630
 1460OPC    HW1 6042   0.371   3.369   1.567
 1460OPC    HW2 6043   0.309   3.347   1.687
 1460OPC     MW 6044   0.332   3.395   1.629
 1461OPC     OW 6045   2.229   0.153   1.846
 1461OPC    HW1 6046   2.285   0.115   1.900
 1461OPC    HW2 6047   2.177   0.088   1.820
 1461OPC     MW 6048   2.229   0.138   1.850
 1462OPC     OW 6049   2.691   0.302   4.002
 1462OPC    HW1 6050   2.616   0.279   4.042
 1462OPC    HW2 6051   2.680   0.274   3.920
 1462OPC     MW 6052   2.678   0.294   3.996
 1463OPC     OW 6053   1.948   4.970   2.606
 1463OPC    HW1 6054   1.870   4.967   2.568
 1463OPC    HW2 6055   1.997   0.024   2.548
 1463OPC     MW 6056   1.944   4.976   2.592
 1464OPC     OW 6057   3.545   3.502   3.625
 1464OPC    HW1 6058   3.617   3.462   3.654
 1464OPC    HW2 6059   3.522   3.455   3.555
 1464OPC     MW 6060   3.552   3.489   3.619
 1465OPC     OW 6061   2.686   3.486   0.720
 1465OPC    HW1 6062   2.675   3.469   0.805
 1465OPC    HW2 6063   2.689   3.573   0.717
 1465OPC     MW 6064   2.685   3.496   0.732
 1466OPC     OW 6065   2.247   2.615   3.592
 1466OPC    HW1 6066   2.307   2.552   3.592
 1466OPC    HW2 6067   2.293   2.688   3.577
 1466OPC     MW 6068   2.263   2.617   3.590
 1467OPC     OW 6069   2.530   3.792   3.264
 1467OPC    HW1 6070   2.594   3.824   3.214
 1467OPC    HW2 6071   2.467   3.852   3.257
 1467OPC     MW 6072   2.530   3.806   3.256
 1468OPC     OW 6073   1.907   4.642   0.555
 1468OPC    HW1 6074   1.860   4.583   0.599
 1468OPC    HW2 6075   1.869   4.718   0.576
 1468OPC     MW 6076   1.894   4.645   0.565
 1469OPC     OW 6077   1.207   1.698   0.671
 1469OPC    HW1 6078   1.269   1.723   0.726
 1469OPC    HW2 6079   1.166   1.772   0.650
 1469OPC     MW 6080   1.210   1.712   0.676
 1470OPC     OW 6081   4.310   1.979   4.154
 1470OPC    HW1 6082   4.285   1.948   4.232
 1470OPC    HW2 6083   4.253   2.042   4.138
 1470OPC     MW 6084   4.298   1.984   4.163
 1471OPC     OW 6085   0.729   1.480   4.472
 1471OPC    HW1 6086   0.682   1.475   4.545
 1471OPC    HW2 6087   0.778   1.551   4.483
 1471OPC     MW 6088   0.729   1.490   4.484
 1472OPC     OW 6089   1.980   0.498   1.175
 1472OPC    HW1 6090   1.956   0.489   1.258
 1472OPC    HW2 6091   1.919   0.550   1.141
 1472OPC     MW 6092   1.968   0.504   1.182
 1473OPC     OW 6093   2.870   3.732   1.721
 1473OPC    HW1 6094   2.821   3.784   1.670
 1473OPC    HW2 6095   2.815   3.707   1.784
 1473OPC     MW 6096   2.855   3.736   1.723
 1474OPC     OW 6097   2.475   0.197   0.718
 1474OPC    HW1 6098   2.483   0.206   0.805
 1474OPC    HW2 6099   2.557   0.201   0.690
 1474OPC     MW 6100   2.488   0.199   0.727
 1475OPC     OW 6101   0.331   4.498   4.678
 1475OPC    HW1 6102   0.382   4.502   4.749
 1475OPC    HW2 6103   0.292   4.420   4.685
 1475OPC     MW 6104   0.333   4.487   4.690
 1476OPC     OW 6105   1.534   4.861   0.804
 1476OPC    HW1 6106   1.455   4.866   0.840
 1476OPC    HW2 6107   1.585   4.900   0.863
 1476OPC     MW 6108   1.530   4.868   0.818
 1477OPC     OW 6109   4.478   1.899   3.759
 1477OPC    HW1 6110   4.453   1.861   3.833
 1477OPC    HW2 6111   4.480   1.833   3.702
 1477OPC     MW 6112   4.475   1.884   3.761
 1478OPC     OW 6113   2.854   2.504   0.059
 1478OPC    HW1 6114   2.800   2.477   0.122
 1478OPC    HW2 6115   2.924   2.452   0.067
 1478OPC     MW 6116   2.856   2.492   0.069
 1479OPC     OW 6117   4.506   1.691   3.576
 1479OPC    HW1 6118   4.517   1.605   3.588
 1479OPC    HW2 6119   4.536   1.704   3.495
 1479OPC     MW 6120   4.512   1.680   3.566
 1480OPC     OW 6121   4.662   0.761   1.818
 1480OPC    HW1 6122   4.581   0.756   1.786
 1480OPC    HW2 6123   4.654   0.812   1.888
 1480OPC     MW 6124   4.649   0.768   1.824
 1481OPC     OW 6125   2.298   4.871   4.295
 1481OPC    HW1 6126   2.227   4.824   4.278
 1481OPC    HW2 6127   2.267   4.940   4.339
 1481OPC     MW 6128   2.283   4.874   4.299
 1482OPC     OW 6129   4.370   4.541   1.092
 1482OPC    HW1 6130   4.387   4.566   1.011
 1482OPC    HW2 6131   4.413   4.599   1.141
 1482OPC     MW 6132   4.379   4.554   1.087
 1483OPC     OW 6133   4.608   1.754   0.350
 1483OPC    HW1 6134   4.609   1.711   0.426
 1483OPC    HW2 6135   4.641   1.695   0.294
 1483OPC     MW 6136   4.613   1.739   0.353
 1484OPC     OW 6137   0.906   4.396   3.742
 1484OPC    HW1 6138   0.934   4.469   3.703
 1484OPC    HW2 6139   0.963   4.384   3.807
 1484OPC     MW 6140   0.919   4.405   3.746
 1485OPC     OW 6141   3.287   3.184   2.131
 1485OPC    HW1 6142   3.253   3.105   2.146
 1485OPC    HW2 6143   3.224   3.225   2.086
 1485OPC     MW 6144   3.273   3.178   2.127
 1486OPC     OW 6145   3.867   3.043   2.046
 1486OPC    HW1 6146   3.875   3.098   2.113
 1486OPC    HW2 6147   3.788   3.008   2.058
 1486OPC     MW 6148   3.857   3.046   2.058
 1487OPC     OW 6149   4.450   0.765   0.108
 1487OPC    HW1 6150   4.419   0.840   0.141
 1487OPC    HW2 6151   4.530   0.759   0.141
 1487OPC     MW 6152   4.457   0.775   0.118
 1488OPC     OW 6153   0.303   4.892   2.322
 1488OPC    HW1 6154   0.226   4.932   2.335
 1488OPC    HW2 6155   0.330   4.873   2.403
 1488OPC     MW 6156   0.296   4.895   2.336
 1489OPC     OW 6157   0.408   1.527   2.166
 1489OPC    HW1 6158   0.417   1.604   2.126
 1489OPC    HW2 6159   0.447   1.539   2.243
 1489OPC     MW 6160   0.415   1.540   2.171
 1490OPC     OW 6161   3.074   0.343   4.177
 1490OPC    HW1 6162   3.123   0.309   4.113
 1490OPC    HW2 6163   3.117   0.416   4.199
 1490OPC     MW 6164   3.088   0.349   4.171
 1491OPC     OW 6165   2.465   1.782   1.595
 1491OPC    HW1 6166   2.378   1.775   1.591
 1491OPC    HW2 6167   2.478   1.867   1.610
 1491OPC     MW 6168   2.454   1.794   1.597
 1492OPC     OW 6169   3.341   2.187   3.484
 1492OPC    HW1 6170   3.305   2.266   3.476
 1492OPC    HW2 6171   3.424   2.203   3.502
 1492OPC     MW 6172   3.348   2.201   3.485
 1493OPC     OW 6173   4.567   0.119   4.221
 1493OPC    HW1 6174   4.525   0.088   4.151
 1493OPC    HW2 6175   4.595   0.197   4.196
 1493OPC     MW 6176   4.565   0.126   4.207
 1494OPC     OW 6177   0.499   0.623   3.916
 1494OPC    HW1 6178   0.529   0.564   3.972
 1494OPC    HW2 6179   0.541   0.696   3.938
 1494OPC     MW 6180   0.510   0.625   3.927
 1495OPC     OW 6181   2.414   1.268   3.184
 1495OPC    HW1 6182   2.440   1.298   3.261
 1495OPC    HW2 6183   2.379   1.190   3.204
 1495OPC     MW 6184   2.413   1.261   3.198
 1496OPC     OW 6185   0.743   0.504   3.321
 1496OPC    HW1 6186   0.705   0.512   3.243
 1496OPC    HW2 6187   0.746   0.586   3.351
 1496OPC     MW 6188   0.738   0.517   3.314
 1497OPC     OW 6189   0.423   0.658   4.708
 1497OPC    HW1 6190   0.404   0.733   4.667
 1497OPC    HW2 6191   0.357   0.648   4.765
 1497OPC     MW 6192   0.410   0.668   4.710
 1498OPC     OW 6193   4.290   2.874   1.330
 1498OPC    HW1 6194   4.251   2.826   1.392
 1498OPC    HW2 6195   4.264   2.955   1.347
 1498OPC     MW 6196   4.280   2.879   1.342
 1499OPC     OW 6197   2.460   4.901   0.254
 1499OPC    HW1 6198   2.468   4.870   0.173
 1499OPC    HW2 6199   2.490   4.837   0.304
 1499OPC     MW 6200   2.466   4.887   0.249
 1500OPC     OW 6201   0.112   0.500   0.831
 1500OPC    HW1 6202   0.041   0.481   0.877
 1500OPC    HW2 6203   0.150   0.422   0.819
 1500OPC     MW 6204   0.107   0.486   0.836
 1501OPC     OW 6205   0.502   0.388   0.141
 1501OPC    HW1 6206   0.523   0.406   0.224
 1501OPC    HW2 6207   0.477   0.304   0.144
 1501OPC     MW 6208   0.501   0.378   0.154
 1502OPC     OW 6209   2.310   4.727   3.708
 1502OPC    HW1 6210   2.344   4.733   3.628
 1502OPC    HW2 6211   2.381   4.729   3.760
 1502OPC     MW 6212   2.326   4.728   3.704
 1503OPC     OW 6213   2.919   0.969   1.974
 1503OPC    HW1 6214   2.843   0.984   1.934
 1503OPC    HW2 6215   2.948   1.049   1.993
 1503OPC     MW 6216   2.912   0.983   1.971
 1504OPC     OW 6217   0.637   3.724   3.651
 1504OPC    HW1 6218   0.666   3.738   3.570
 1504OPC    HW2 6219   0.644   3.802   3.689
 1504OPC     MW 6220   0.642   3.737   3.645
 1505OPC     OW 6221   3.867   4.145   0.586
 1505OPC    HW1 6222   3.936   4.092   0.585
 1505OPC    HW2 6223   3.799   4.091   0.574
 1505OPC     MW 6224   3.867   4.129   0.584
 1506OPC     OW 6225   4.213   2.907   4.233
 1506OPC    HW1 6226   4.147   2.934   4.284
 1506OPC    HW2 6227   4.238   2.832   4.270
 1506OPC     MW 6228   4.207   2.900   4.246
 1507OPC     OW 6229   3.008   3.970   2.551
 1507OPC    HW1 6230   3.049   3.896   2.571
 1507OPC    HW2 6231   3.040   4.027   2.609
 1507OPC     MW 6232   3.019   3.968   2.563
 1508OPC     OW 6233   1.085   4.955   2.739
 1508OPC    HW1 6234   1.019   4.981   2.790
 1508OPC    HW2 6235   1.056   4.880   2.705
 1508OPC     MW 6236   1.071   4.948   2.742
 1509OPC     OW 6237   0.011   4.291   1.335
 1509OPC    HW1 6238   4.821   4.305   1.419
 1509OPC    HW2 6239   0.077   4.346   1.318
 1509OPC     MW 6240   0.019   4.301   1.345
 1510OPC     OW 6241   1.689   1.280   3.536
 1510OPC    HW1 6242   1.618   1.306   3.578
 1510OPC    HW2 6243   1.719   1.354   3.499
 1510OPC     MW 6244   1.683   1.295   3.537
 1511OPC     OW 6245   3.042   0.375   2.518
 1511OPC    HW1 6246   3.030   0.460   2.535
 1511OPC    HW2 6247   3.072   0.344   2.594
 1511OPC     MW 6248   3.045   0.383   2.532
 1512OPC     OW 6249   1.975   2.880   1.643
 1512OPC    HW1 6250   1.919   2.892   1.709
 1512OPC    HW2 6251   2.012   2.803   1.661
 1512OPC     MW 6252   1.972   2.870   1.655
 1513OPC     OW 6253   1.277   0.989   2.732
 1513OPC    HW1 6254   1.276   0.945   2.657
 1513OPC    HW2 6255   1.313   1.065   2.710
 1513OPC     MW 6256   1.282   0.994   2.718
 1514OPC     OW 6257   0.763   2.296   1.661
 1514OPC    HW1 6258   0.823   2.303   1.723
 1514OPC    HW2 6259   0.794   2.347   1.597
 1514OPC     MW 6260   0.776   2.305   1.661
 1515OPC     OW 6261   1.242   3.983   1.845
 1515OPC    HW1 6262   1.271   3.904   1.867
 1515OPC    HW2 6263   1.155   3.975   1.850
 1515OPC     MW 6264   1.233   3.970   1.849
 1516OPC     OW 6265   1.174   1.044   1.852
 1516OPC    HW1 6266   1.162   1.118   1.808
 1516OPC    HW2 6267   1.096   1.026   1.885
 1516OPC     MW 6268   1.161   1.052   1.850
 1517OPC     OW 6269   1.636   2.650   0.712
 1517OPC    HW1 6270   1.706   2.700   0.694
 1517OPC    HW2 6271   1.670   2.572   0.729
 1517OPC     MW 6272   1.651   2.646   0.712
 1518OPC     OW 6273   2.269   0.752   4.067
 1518OPC    HW1 6274   2.303   0.719   3.994
 1518OPC    HW2 6275   2.197   0.792   4.040
 1518OPC     MW 6276   2.263   0.753   4.052
 1519OPC     OW 6277   3.978   3.868   0.972
 1519OPC    HW1 6278   3.948   3.814   0.910
 1519OPC    HW2 6279   3.951   3.946   0.946
 1519OPC     MW 6280   3.970   3.871   0.959
 1520OPC     OW 6281   3.485   4.364   0.058
 1520OPC    HW1 6282   3.437   4.297   0.029
 1520OPC    HW2 6283   3.563   4.328   0.074
 1520OPC     MW 6284   3.489   4.349   0.056
 1521OPC     OW 6285   2.448   4.259   4.048
 1521OPC    HW1 6286   2.413   4.311   3.986
 1521OPC    HW2 6287   2.446   4.309   4.119
 1521OPC     MW 6288   2.442   4.274   4.049
 1522OPC     OW 6289   3.119   4.200   3.633
 1522OPC    HW1 6290   3.133   4.168   3.554
 1522OPC    HW2 6291   3.196   4.236   3.655
 1522OPC     MW 6292   3.132   4.201   3.625
 1523OPC     OW 6293   0.211   2.271   0.506
 1523OPC    HW1 6294   0.210   2.314   0.429
 1523OPC    HW2 6295   0.136   2.296   0.543
 1523OPC     MW 6296   0.200   2.281   0.500
 1524OPC     OW 6297   2.169   4.789   3.957
 1524OPC    HW1 6298   2.229   4.850   3.973
 1524OPC    HW2 6299   2.186   4.764   3.876
 1524OPC     MW 6300   2.180   4.794   3.948
 1525OPC     OW 6301   1.864   0.381   4.166
 1525OPC    HW1 6302   1.880   0.329   4.098
 1525OPC    HW2 6303   1.908   0.343   4.232
 1525OPC     MW 6304   1.873   0.368   4.166
 1526OPC     OW 6305   2.659   0.641   1.859
 1526OPC    HW1 6306   2.623   0.694   1.918
 1526OPC    HW2 6307   2.595   0.629   1.800
 1526OPC     MW 6308   2.644   0.647   1.859
 1527OPC     OW 6309   3.319   4.371   1.839
 1527OPC    HW1 6310   3.248   4.341   1.880
 1527OPC    HW2 6311   3.385   4.343   1.888
 1527OPC     MW 6312   3.318   4.363   1.852
 1528OPC     OW 6313   0.276   2.905   4.678
 1528OPC    HW1 6314   0.204   2.954   4.685
 1528OPC    HW2 6315   0.246   2.823   4.687
 1528OPC     MW 6316   0.261   2.900   4.680
 1529OPC     OW 6317   1.857   1.062   2.971
 1529OPC    HW1 6318   1.857   1.057   2.883
 1529OPC    HW2 6319   1.840   1.147   2.986
 1529OPC     MW 6320   1.854   1.074   2.960
 1530OPC     OW 6321   1.531   2.006   3.697
 1530OPC    HW1 6322   1.616   2.026   3.700
 1530OPC    HW2 6323   1.527   1.939   3.641
 1530OPC     MW 6324   1.543   1.999   3.689
 1531OPC     OW 6325   1.972   1.639   3.186
 1531OPC    HW1 6326   1.920   1.682   3.130
 1531OPC    HW2 6327   2.051   1.674   3.171
 1531OPC     MW 6328   1.976   1.651   3.175
 1532OPC     OW 6329   4.283   0.490   2.379
 1532OPC    HW1 6330   4.291   0.478   2.465
 1532OPC    HW2 6331   4.275   0.577   2.371
 1532OPC     MW 6332   4.283   0.501   2.390
 1533OPC     OW 6333   2.079   0.095   2.385
 1533OPC    HW1 6334   2.045   0.043   2.325
 1533OPC    HW2 6335   2.077   0.174   2.347
 1533OPC     MW 6336   2.074   0.099   2.371
 1534OPC     OW 6337   2.696   2.695   2.039
 1534OPC    HW1 6338   2.699   2.727   2.120
 1534OPC    HW2 6339   2.643   2.627   2.046
 1534OPC     MW 6340   2.689   2.690   2.052
 1535OPC     OW 6341   4.352   2.047   1.436
 1535OPC    HW1 6342   4.422   2.088   1.405
 1535OPC    HW2 6343   4.335   2.090   1.510
 1535OPC     MW 6344   4.360   2.059   1.442
 1536OPC     OW 6345   2.158   1.494   0.883
 1536OPC    HW1 6346   2.183   1.450   0.812
 1536OPC    HW2 6347   2.144   1.575   0.854
 1536OPC     MW 6348   2.160   1.499   0.868
 1537OPC     OW 6349   3.480   2.847   0.747
 1537OPC    HW1 6350   3.430   2.916   0.765
 1537OPC    HW2 6351   3.526   2.835   0.820
 1537OPC     MW 6352   3.479   2.855   0.760
 1538OPC     OW 6353   2.793   0.462   3.686
 1538OPC    HW1 6354   2.763   0.381   3.694
 1538OPC    HW2 6355   2.869   0.460   3.728
 1538OPC     MW 6356   2.800   0.450   3.693
 1539OPC     OW 6357   1.679   2.215   2.865
 1539OPC    HW1 6358   1.717   2.294   2.863
 1539OPC    HW2 6359   1.736   2.166   2.909
 1539OPC     MW 6360   1.693   2.220   2.871
 1540OPC     OW 6361   3.902   4.613   1.326
 1540OPC    HW1 6362   3.838   4.645   1.375
 1540OPC    HW2 6363   3.885   4.642   1.246
 1540OPC     MW 6364   3.890   4.622   1.322
 1541OPC     OW 6365   0.684   4.669   3.622
 1541OPC    HW1 6366   0.770   4.663   3.608
 1541OPC    HW2 6367   0.662   4.588   3.647
 1541OPC     MW 6368   0.693   4.656   3.624
 1542OPC     OW 6369   2.479   0.614   4.410
 1542OPC    HW1 6370   2.489   0.556   4.475
 1542OPC    HW2 6371   2.476   0.691   4.451
 1542OPC     MW 6372   2.480   0.617   4.426
 1543OPC     OW 6373   3.058   0.986   1.731
 1543OPC    HW1 6374   3.030   0.973   1.813
 1543OPC    HW2 6375   3.006   1.049   1.701
 1543OPC     MW 6376   3.046   0.993   1.739
 1544OPC     OW 6377   0.653   3.015   2.209
 1544OPC    HW1 6378   0.632   2.949   2.262
 1544OPC    HW2 6379   0.610   2.997   2.135
 1544OPC     MW 6380   0.644   3.003   2.206
 1545OPC     OW 6381   4.307   4.556   2.384
 1545OPC    HW1 6382   4.259   4.488   2.409
 1545OPC    HW2 6383   4.260   4.592   2.320
 1545OPC     MW 6384   4.293   4.551   2.378
 1546OPC     OW 6385   0.266   0.999   4.212
 1546OPC    HW1 6386   0.208   0.954   4.165
 1546OPC    HW2 6387   0.219   1.063   4.247
 1546OPC     MW 6388   0.251   1.002   4.210
 1547OPC     OW 6389   3.693   4.750   0.868
 1547OPC    HW1 6390   3.751   4.754   0.803
 1547OPC    HW2 6391   3.741   4.735   0.939
 1547OPC     MW 6392   3.708   4.748   0.869
 1548OPC     OW 6393   0.113   3.080   2.829
 1548OPC    HW1 6394   0.051   3.037   2.785
 1548OPC    HW2 6395   0.072   3.105   2.902
 1548OPC     MW 6396   0.098   3.077   2.833
 1549OPC     OW 6397   3.745   0.402   0.300
 1549OPC    HW1 6398   3.821   0.359   0.307
 1549OPC    HW2 6399   3.756   0.472   0.351
 1549OPC     MW 6400   3.758   0.406   0.309
 1550OPC     OW 6401   0.468   4.172   0.372
 1550OPC    HW1 6402   0.542   4.209   0.399
 1550OPC    HW2 6403   0.407   4.229   0.398
 1550OPC     MW 6404   0.470   4.186   0.380
 1551OPC     OW 6405   0.401   3.794   2.096
 1551OPC    HW1 6406   0.331   3.801   2.044
 1551OPC    HW2 6407   0.380   3.726   2.148
 1551OPC     MW 6408   0.387   3.785   2.096
 1552OPC     OW 6409   2.964   1.758   3.839
 1552OPC    HW1 6410   2.935   1.680   3.864
 1552OPC    HW2 6411   3.008   1.740   3.765
 1552OPC     MW 6412   2.966   1.744   3.832
 1553OPC     OW 6413   0.557   3.726   0.720
 1553OPC    HW1 6414   0.537   3.778   0.653
 1553OPC    HW2 6415   0.557   3.779   0.789
 1553OPC     MW 6416   0.554   3.741   0.720
 1554OPC     OW 6417   1.272   2.558   0.848
 1554OPC    HW1 6418   1.308   2.599   0.780
 1554OPC    HW2 6419   1.339   2.518   0.886
 1554OPC     MW 6420   1.287   2.558   0.844
 1555OPC     OW 6421   4.027   4.480   4.103
 1555OPC    HW1 6422   4.088   4.417   4.105
 1555OPC    HW2 6423   3.990   4.475   4.182
 1555OPC     MW 6424   4.031   4.470   4.115
 1556OPC     OW 6425   2.352   1.169   4.054
 1556OPC    HW1 6426   2.275   1.175   4.093
 1556OPC    HW2 6427   2.393   1.105   4.098
 1556OPC     MW 6428   2.347   1.160   4.066
 1557OPC     OW 6429   0.179   3.159   0.156
 1557OPC    HW1 6430   0.138   3.138   0.230
 1557OPC    HW2 6431   0.121   3.142   0.094
 1557OPC     MW 6432   0.165   3.153   0.158
 1558OPC     OW 6433   1.485   3.926   3.475
 1558OPC    HW1 6434   1.572   3.931   3.482
 1558OPC    HW2 6435   1.470   3.840   3.469
 1558OPC     MW 6436   1.496   3.914   3.475
 1559OPC     OW 6437   2.680   2.454   4.180
 1559OPC    HW1 6438   2.642   2.530   4.200
 1559OPC    HW2 6439   2.685   2.412   4.256
 1559OPC     MW 6440   2.675   2.459   4.194
 1560OPC     OW 6441   0.501   2.957   4.508
 1560OPC    HW1 6442   0.434   2.933   4.560
 1560OPC    HW2 6443   0.511   2.888   4.456
 1560OPC     MW 6444   0.492   2.943   4.508
 1561OPC     OW 6445   1.734   4.808   3.560
 1561OPC    HW1 6446   1.757   4.742   3.612
 1561OPC    HW2 6447   1.678   4.854   3.608
 1561OPC     MW 6448   1.729   4.805   3.575
 1562OPC     OW 6449   3.909   1.067   0.741
 1562OPC    HW1 6450   3.834   1.066   0.697
 1562OPC    HW2 6451   3.886   1.042   0.821
 1562OPC     MW 6452   3.895   1.063   0.746
 1563OPC     OW 6453   4.340   1.131   1.995
 1563OPC    HW1 6454   4.259   1.121   2.025
 1563OPC    HW2 6455   4.336   1.102   1.913
 1563OPC     MW 6456   4.328   1.125   1.987
 1564OPC     OW 6457   3.614   4.705   4.524
 1564OPC    HW1 6458   3.575   4.738   4.453
 1564OPC    HW2 6459   3.577   4.748   4.590
 1564OPC     MW 6460   3.603   4.716   4.523
 1565OPC     OW 6461   1.954   2.318   3.890
 1565OPC    HW1 6462   1.928   2.239   3.915
 1565OPC    HW2 6463   2.026   2.303   3.843
 1565OPC     MW 6464   1.961   2.304   3.887
 1566OPC     OW 6465   1.098   4.474   4.165
 1566OPC    HW1 6466   1.091   4.560   4.151
 1566OPC    HW2 6467   1.038   4.459   4.227
 1566OPC     MW 6468   1.088   4.484   4.172
 1567OPC     OW 6469   1.428   2.389   1.232
 1567OPC    HW1 6470   1.504   2.352   1.256
 1567OPC    HW2 6471   1.437   2.472   1.257
 1567OPC     MW 6472   1.441   2.396   1.239
 1568OPC     OW 6473   0.684   0.712   1.771
 1568OPC    HW1 6474   0.664   0.698   1.687
 1568OPC    HW2 6475   0.727   0.639   1.794
 1568OPC     MW 6476   0.687   0.699   1.762
 1569OPC     OW 6477   0.816   2.380   2.902
 1569OPC    HW1 6478   0.791   2.337   2.974
 1569OPC    HW2 6479   0.751   2.436   2.888
 1569OPC     MW 6480   0.803   2.382   2.911
 1570OPC     OW 6481   1.470   2.430   2.587
 1570OPC    HW1 6482   1.549   2.467   2.593
 1570OPC    HW2 6483   1.487   2.345   2.589
 1570OPC     MW 6484   1.484   2.423   2.588
 1571OPC     OW 6485   1.199   0.392   3.503
 1571OPC    HW1 6486   1.163   0.320   3.537
 1571OPC    HW2 6487   1.139   0.420   3.446
 1571OPC     MW 6488   1.185   0.385   3.500
 1572OPC     OW 6489   3.731   1.990   1.316
 1572OPC    HW1 6490   3.758   2.055   1.367
 1572OPC    HW2 6491   3.783   1.996   1.246
 1572OPC     MW 6492   3.743   2.000   1.313
 1573OPC     OW 6493   2.024   4.377   4.065
 1573OPC    HW1 6494   1.937   4.374   4.058
 1573OPC    HW2 6495   2.053   4.342   3.991
 1573OPC     MW 6496   2.015   4.371   4.053
 1574OPC     OW 6497   2.302   1.407   1.623
 1574OPC    HW1 6498   2.251   1.445   1.682
 1574OPC    HW2 6499   2.382   1.434   1.644
 1574OPC     MW 6500   2.306   1.417   1.635
 1575OPC     OW 6501   2.176   2.069   4.013
 1575OPC    HW1 6502   2.175   2.137   4.067
 1575OPC    HW2 6503   2.190   2.106   3.935
 1575OPC     MW 6504   2.178   2.085   4.009
 1576OPC     OW 6505   4.085   0.731   4.695
 1576OPC    HW1 6506   4.068   0.786   4.761
 1576OPC    HW2 6507   4.024   0.670   4.703
 1576OPC     MW 6508   4.073   0.730   4.706
 1577OPC     OW 6509   2.590   0.850   1.606
 1577OPC    HW1 6510   2.539   0.900   1.557
 1577OPC    HW2 6511   2.543   0.778   1.618
 1577OPC     MW 6512   2.576   0.847   1.601
 1578OPC     OW 6513   2.109   1.780   0.864
 1578OPC    HW1 6514   2.060   1.834   0.818
 1578OPC    HW2 6515   2.063   1.767   0.937
 1578OPC     MW 6516   2.095   1.786   0.868
 1579OPC     OW 6517   4.509   3.839   3.127
 1579OPC    HW1 6518   4.541   3.772   3.081
 1579OPC    HW2 6519   4.541   3.825   3.207
 1579OPC     MW 6520   4.519   3.827   3.132
 1580OPC     OW 6521   2.949   1.768   3.096
 1580OPC    HW1 6522   2.934   1.848   3.065
 1580OPC    HW2 6523   2.876   1.724   3.076
 1580OPC     MW 6524   2.936   1.773   3.088
 1581OPC     OW 6525   2.555   0.535   2.707
 1581OPC    HW1 6526   2.476   0.511   2.736
 1581OPC    HW2 6527   2.545   0.620   2.689
 1581OPC     MW 6528   2.542   0.544   2.709
 1582OPC     OW 6529   1.620   3.776   3.238
 1582OPC    HW1 6530   1.654   3.820   3.305
 1582OPC    HW2 6531   1.607   3.838   3.177
 1582OPC     MW 6532   1.623   3.792   3.239
 1583OPC     OW 6533   0.701   3.395   1.611
 1583OPC    HW1 6534   0.663   3.471   1.633
 1583OPC    HW2 6535   0.765   3.419   1.557
 1583OPC     MW 6536   0.705   3.410   1.606
 1584OPC     OW 6537   1.336   1.071   3.168
 1584OPC    HW1 6538   1.297   1.037   3.238
 1584OPC    HW2 6539   1.401   1.118   3.202
 1584OPC     MW 6540   1.340   1.073   3.183
 1585OPC     OW 6541   3.743   3.267   0.233
 1585OPC    HW1 6542   3.734   3.283   0.318
 1585OPC    HW2 6543   3.667   3.294   0.200
 1585OPC     MW 6544   3.730   3.273   0.241
 1586OPC     OW 6545   1.980   4.067   0.762
 1586OPC    HW1 6546   2.010   4.148   0.778
 1586OPC    HW2 6547   1.981   4.029   0.840
 1586OPC     MW 6548   1.985   4.074   0.776
 1587OPC     OW 6549   2.692   0.243   2.866
 1587OPC    HW1 6550   2.627   0.291   2.900
 1587OPC    HW2 6551   2.681   0.253   2.780
 1587OPC     MW 6552   2.681   0.252   2.858
 1588OPC     OW 6553   1.743   4.281   2.116
 1588OPC    HW1 6554   1.755   4.367   2.128
 1588OPC    HW2 6555   1.794   4.245   2.177
 1588OPC     MW 6556   1.752   4.289   2.127
 1589OPC     OW 6557   4.025   4.755   4.102
 1589OPC    HW1 6558   3.963   4.776   4.044
 1589OPC    HW2 6559   4.027   4.668   4.100
 1589OPC     MW 6560   4.016   4.745   4.093
 1590OPC     OW 6561   3.151   0.718   1.925
 1590OPC    HW1 6562   3.171   0.665   1.991
 1590OPC    HW2 6563   3.204   0.693   1.861
 1590OPC     MW 6564   3.162   0.707   1.925
 1591OPC     OW 6565   3.420   1.087   1.571
 1591OPC    HW1 6566   3.364   1.021   1.568
 1591OPC    HW2 6567   3.498   1.048   1.577
 1591OPC     MW 6568   3.423   1.072   1.571
 1592OPC     OW 6569   2.865   1.426   1.305
 1592OPC    HW1 6570   2.824   1.423   1.382
 1592OPC    HW2 6571   2.849   1.507   1.276
 1592OPC     MW 6572   2.857   1.438   1.312
 1593OPC     OW 6573   4.080   3.987   1.386
 1593OPC    HW1 6574   4.132   4.057   1.393
 1593OPC    HW2 6575   4.083   3.951   1.465
 1593OPC     MW 6576   4.088   3.992   1.399
 1594OPC     OW 6577   2.430   4.389   4.293
 1594OPC    HW1 6578   2.353   4.424   4.316
 1594OPC    HW2 6579   2.488   4.436   4.337
 1594OPC     MW 6580   2.427   4.401   4.303
 1595OPC     OW 6581   4.737   2.400   2.096
 1595OPC    HW1 6582   4.763   2.328   2.054
 1595OPC    HW2 6583   4.688   2.442   2.037
 1595OPC     MW 6584   4.734   2.396   2.081
 1596OPC     OW 6585   0.501   0.287   1.131
 1596OPC    HW1 6586   0.550   0.268   1.200
 1596OPC    HW2 6587   0.479   0.370   1.144
 1596OPC     MW 6588   0.505   0.296   1.143
 1597OPC     OW 6589   0.213   0.605   2.737
 1597OPC    HW1 6590   0.188   0.550   2.674
 1597OPC    HW2 6591   0.288   0.638   2.708
 1597OPC     MW 6592   0.220   0.602   2.724
 1598OPC     OW 6593   3.205   3.281   0.440
 1598OPC    HW1 6594   3.237   3.284   0.521
 1598OPC    HW2 6595   3.181   3.363   0.425
 1598OPC     MW 6596   3.206   3.294   0.450
 1599OPC     OW 6597   1.436   4.986   2.077
 1599OPC    HW1 6598   1.380   4.983   2.010
 1599OPC    HW2 6599   1.443   4.902   2.101
 1599OPC     MW 6600   1.429   4.973   2.071
 1600OPC     OW 6601   0.821   2.356   3.585
 1600OPC    HW1 6602   0.817   2.387   3.504
 1600OPC    HW2 6603   0.905   2.339   3.597
 1600OPC     MW 6604   0.833   2.358   3.575
 1601OPC     OW 6605   0.321   1.380   2.753
 1601OPC    HW1 6606   0.372   1.367   2.683
 1601OPC    HW2 6607   0.379   1.391   2.818
 1601OPC     MW 6608   0.337   1.380   2.752
 1602OPC     OW 6609   0.702   3.542   2.695
 1602OPC    HW1 6610   0.768   3.588   2.662
 1602OPC    HW2 6611   0.670   3.595   2.757
 1602OPC     MW 6612   0.707   3.557   2.699
 1603OPC     OW 6613   4.042   3.552   1.545
 1603OPC    HW1 6614   3.982   3.494   1.570
 1603OPC    HW2 6615   4.061   3.595   1.619
 1603OPC     MW 6616   4.036   3.550   1.560
 1604OPC     OW 6617   0.536   4.235   0.104
 1604OPC    HW1 6618   0.509   4.206   0.182
 1604OPC    HW2 6619   0.468   4.217   0.051
 1604OPC     MW 6620   0.522   4.228   0.108
 1605OPC     OW 6621   3.363   0.567   0.698
 1605OPC    HW1 6622   3.336   0.540   0.619
 1605OPC    HW2 6623   3.443   0.598   0.684
 1605OPC     MW 6624   3.371   0.568   0.684
 1606OPC     OW 6625   2.283   3.827   3.807
 1606OPC    HW1 6626   2.364   3.845   3.780
 1606OPC    HW2 6627   2.239   3.811   3.733
 1606OPC     MW 6628   2.288   3.827   3.792
 1607OPC     OW 6629   4.783   2.390   1.669
 1607OPC    HW1 6630   4.751   2.403   1.589
 1607OPC    HW2 6631   4.719   2.348   1.710
 1607OPC     MW 6632   4.769   2.386   1.663
 1608OPC     OW 6633   4.584   2.183   0.627
 1608OPC    HW1 6634   4.564   2.145   0.703
 1608OPC    HW2 6635   4.615   2.117   0.579
 1608OPC     MW 6636   4.586   2.168   0.631
 1609OPC     OW 6637   1.485   1.675   3.034
 1609OPC    HW1 6638   1.464   1.748   3.076
 1609OPC    HW2 6639   1.513   1.703   2.956
 1609OPC     MW 6640   1.486   1.690   3.029
 1610OPC     OW 6641   3.081   3.468   3.495
 1610OPC    HW1 6642   3.088   3.381   3.496
 1610OPC    HW2 6643   2.995   3.482   3.488
 1610OPC     MW 6644   3.069   3.457   3.494
 1611OPC     OW 6645   3.591   1.517   2.657
 1611OPC    HW1 6646   3.577   1.434   2.633
 1611OPC    HW2 6647   3.664   1.539   2.613
 1611OPC     MW 6648   3.600   1.508   2.647
 1612OPC     OW 6649   1.881   4.268   3.701
 1612OPC    HW1 6650   1.954   4.261   3.749
 1612OPC    HW2 6651   1.842   4.191   3.713
 1612OPC     MW 6652   1.886   4.256   3.710
 1613OPC     OW 6653   0.754   3.404   0.001
 1613OPC    HW1 6654   0.798   3.440   4.726
 1613OPC    HW2 6655   0.816   3.363   0.046
 1613OPC     MW 6656   0.770   3.403   4.790
 1614OPC     OW 6657   4.599   4.602   4.541
 1614OPC    HW1 6658   4.537   4.655   4.571
 1614OPC    HW2 6659   4.577   4.524   4.573
 1614OPC     MW 6660   4.587   4.598   4.550
 1615OPC     OW 6661   1.905   4.343   1.037
 1615OPC    HW1 6662   1.944   4.287   1.092
 1615OPC    HW2 6663   1.912   4.420   1.077
 1615OPC     MW 6664   1.912   4.346   1.051
 1616OPC     OW 6665   0.914   2.974   2.114
 1616OPC    HW1 6666   0.843   3.003   2.157
 1616OPC    HW2 6667   0.940   2.906   2.162
 1616OPC     MW 6668   0.907   2.968   2.128
 1617OPC     OW 6669   0.125   2.725   1.279
 1617OPC    HW1 6670   0.046   2.686   1.279
 1617OPC    HW2 6671   0.176   2.666   1.240
 1617OPC     MW 6672   0.121   2.710   1.273
 1618OPC     OW 6673   3.969   4.419   0.601
 1618OPC    HW1 6674   3.947   4.335   0.592
 1618OPC    HW2 6675   3.974   4.430   0.687
 1618OPC     MW 6676   3.966   4.408   0.612
 1619OPC     OW 6677   0.027   4.438   0.145
 1619OPC    HW1 6678   0.066   4.460   0.220
 1619OPC    HW2 6679   0.077   4.374   0.113
 1619OPC     MW 6680   0.040   4.432   0.151
 1620OPC     OW 6681   1.750   0.321   0.727
 1620OPC    HW1 6682   1.717   0.347   0.803
 1620OPC    HW2 6683   1.796   0.250   0.748
 1620OPC     MW 6684   1.752   0.314   0.741
 1621OPC     OW 6685   2.087   0.732   1.681
 1621OPC    HW1 6686   2.128   0.666   1.642
 1621OPC    HW2 6687   2.076   0.790   1.617
 1621OPC     MW 6688   2.091   0.731   1.666
 1622OPC     OW 6689   3.002   4.394   0.456
 1622OPC    HW1 6690   3.084   4.367   0.469
 1622OPC    HW2 6691   3.011   4.464   0.404
 1622OPC     MW 6692   3.015   4.400   0.450
 1623OPC     OW 6693   2.591   2.806   1.233
 1623OPC    HW1 6694   2.516   2.839   1.203
 1623OPC    HW2 6695   2.586   2.818   1.319
 1623OPC     MW 6696   2.579   2.813   1.241
 1624OPC     OW 6697   2.648   3.615   4.432
 1624OPC    HW1 6698   2.638   3.600   4.518
 1624OPC    HW2 6699   2.577   3.578   4.397
 1624OPC     MW 6700   2.636   3.607   4.440
 1625OPC     OW 6701   3.539   2.792   1.378
 1625OPC    HW1 6702   3.477   2.853   1.387
 1625OPC    HW2 6703   3.593   2.826   1.319
 1625OPC     MW 6704   3.538   2.806   1.371
 1626OPC     OW 6705   1.054   4.666   2.378
 1626OPC    HW1 6706   1.124   4.639   2.422
 1626OPC    HW2 6707   1.050   4.612   2.310
 1626OPC     MW 6708   1.064   4.654   2.374
 1627OPC     OW 6709   3.649   2.285   1.705
 1627OPC    HW1 6710   3.582   2.240   1.739
 1627OPC    HW2 6711   3.617   2.365   1.694
 1627OPC     MW 6712   3.634   2.290   1.708
 1628OPC     OW 6713   2.963   4.814   3.637
 1628OPC    HW1 6714   3.005   4.884   3.608
 1628OPC    HW2 6715   2.925   4.782   3.565
 1628OPC     MW 6716   2.963   4.819   3.622
 1629OPC     OW 6717   3.441   2.911   3.460
 1629OPC    HW1 6718   3.509   2.908   3.405
 1629OPC    HW2 6719   3.386   2.851   3.428
 1629OPC     MW 6720   3.443   2.902   3.447
 1630OPC     OW 6721   1.657   0.122   3.923
 1630OPC    HW1 6722   1.740   0.143   3.911
 1630OPC    HW2 6723   1.634   0.083   3.849
 1630OPC     MW 6724   1.666   0.119   3.910
 1631OPC     OW 6725   4.462   3.219   4.042
 1631OPC    HW1 6726   4.494   3.289   4.083
 1631OPC    HW2 6727   4.393   3.249   3.999
 1631OPC     MW 6728   4.457   3.234   4.042
 1632OPC     OW 6729   0.545   4.731   1.008
 1632OPC    HW1 6730   0.627   4.730   0.979
 1632OPC    HW2 6731   0.553   4.722   1.094
 1632OPC     MW 6732   0.558   4.730   1.016
 1633OPC     OW 6733   0.283   0.207   0.701
 1633OPC    HW1 6734   0.332   0.144   0.738
 1633OPC    HW2 6735   0.241   0.165   0.637
 1633OPC     MW 6736   0.284   0.191   0.697
 1634OPC     OW 6737   3.349   1.231   2.435
 1634OPC    HW1 6738   3.293   1.295   2.456
 1634OPC    HW2 6739   3.337   1.221   2.349
 1634OPC     MW 6740   3.339   1.239   2.425
 1635OPC     OW 6741   4.043   2.755   0.340
 1635OPC    HW1 6742   3.976   2.699   0.345
 1635OPC    HW2 6743   4.011   2.829   0.373
 1635OPC     MW 6744   4.028   2.758   0.346
 1636OPC     OW 6745   3.128   1.402   3.193
 1636OPC    HW1 6746   3.052   1.400   3.150
 1636OPC    HW2 6747   3.185   1.371   3.135
 1636OPC     MW 6748   3.125   1.397   3.178
 1637OPC     OW 6749   3.562   3.212   1.499
 1637OPC    HW1 6750   3.592   3.201   1.417
 1637OPC    HW2 6751   3.630   3.188   1.548
 1637OPC     MW 6752   3.577   3.207   1.494
 1638OPC     OW 6753   4.369   3.329   2.815
 1638OPC    HW1 6754   4.438   3.290   2.779
 1638OPC    HW2 6755   4.372   3.303   2.899
 1638OPC     MW 6756   4.380   3.319   2.822
 1639OPC     OW 6757   0.911   3.430   1.435
 1639OPC    HW1 6758   0.919   3.464   1.355
 1639OPC    HW2 6759   0.940   3.348   1.425
 1639OPC     MW 6760   0.917   3.423   1.422
 1640OPC     OW 6761   3.002   1.918   3.505
 1640OPC    HW1 6762   3.066   1.954   3.553
 1640OPC    HW2 6763   3.009   1.833   3.521
 1640OPC     MW 6764   3.013   1.911   3.514
 1641OPC     OW 6765   4.777   4.015   3.465
 1641OPC    HW1 6766   0.021   4.043   3.421
 1641OPC    HW2 6767   4.726   4.086   3.471
 1641OPC     MW 6768   4.780   4.030   3.459
 1642OPC     OW 6769   2.591   4.314   2.770
 1642OPC    HW1 6770   2.596   4.340   2.687
 1642OPC    HW2 6771   2.584   4.227   2.763
 1642OPC     MW 6772   2.591   4.305   2.757
 1643OPC     OW 6773   2.469   1.391   3.424
 1643OPC    HW1 6774   2.420   1.417   3.492
 1643OPC    HW2 6775   2.543   1.365   3.462
 1643OPC     MW 6776   2.473   1.391   3.440
 1644OPC     OW 6777   4.053   2.445   2.290
 1644OPC    HW1 6778   4.012   2.522   2.285
 1644OPC    HW2 6779   4.110   2.448   2.224
 1644OPC     MW 6780   4.055   2.457   2.279
 1645OPC     OW 6781   4.260   2.174   1.684
 1645OPC    HW1 6782   4.266   2.155   1.769
 1645OPC    HW2 6783   4.183   2.140   1.661
 1645OPC     MW 6784   4.249   2.166   1.693
 1646OPC     OW 6785   1.657   2.193   2.106
 1646OPC    HW1 6786   1.717   2.163   2.162
 1646OPC    HW2 6787   1.685   2.274   2.089
 1646OPC     MW 6788   1.670   2.201   2.112
 1647OPC     OW 6789   1.511   0.165   4.152
 1647OPC    HW1 6790   1.551   0.147   4.077
 1647OPC    HW2 6791   1.528   0.250   4.165
 1647OPC     MW 6792   1.519   0.175   4.143
 1648OPC     OW 6793   2.693   1.417   0.378
 1648OPC    HW1 6794   2.700   1.352   0.436
 1648OPC    HW2 6795   2.710   1.378   0.302
 1648OPC     MW 6796   2.697   1.402   0.375
 1649OPC     OW 6797   4.801   3.052   3.567
 1649OPC    HW1 6798   4.821   3.125   3.610
 1649OPC    HW2 6799   0.005   3.067   3.487
 1649OPC     MW 6800   4.808   3.065   3.562
 1650OPC     OW 6801   1.212   4.045   0.530
 1650OPC    HW1 6802   1.239   4.109   0.582
 1650OPC    HW2 6803   1.264   3.978   0.550
 1650OPC     MW 6804   1.224   4.044   0.540
 1651OPC     OW 6805   0.280   2.897   1.442
 1651OPC    HW1 6806   0.296   2.958   1.382
 1651OPC    HW2 6807   0.235   2.837   1.399
 1651OPC     MW 6808   0.276   2.897   1.427
 1652OPC     OW 6809   0.846   4.835   4.212
 1652OPC    HW1 6810   0.843   4.910   4.168
 1652OPC    HW2 6811   0.926   4.805   4.195
 1652OPC     MW 6812   0.857   4.842   4.203
 1653OPC     OW 6813   0.243   0.075   4.324
 1653OPC    HW1 6814   0.158   0.067   4.307
 1653OPC    HW2 6815   0.245   0.119   4.400
 1653OPC     MW 6816   0.231   0.080   4.333
 1654OPC     OW 6817   1.194   2.484   2.532
 1654OPC    HW1 6818   1.280   2.471   2.537
 1654OPC    HW2 6819   1.187   2.570   2.517
 1654OPC     MW 6820   1.206   2.495   2.531
 1655OPC     OW 6821   3.927   4.557   2.473
 1655OPC    HW1 6822   3.970   4.632   2.467
 1655OPC    HW2 6823   3.859   4.567   2.419
 1655OPC     MW 6824   3.923   4.569   2.464
 1656OPC     OW 6825   3.460   2.947   1.028
 1656OPC    HW1 6826   3.409   2.991   0.973
 1656OPC    HW2 6827   3.406   2.890   1.065
 1656OPC     MW 6828   3.445   2.945   1.025
 1657OPC     OW 6829   3.322   3.890   3.233
 1657OPC    HW1 6830   3.315   3.909   3.149
 1657OPC    HW2 6831   3.403   3.857   3.240
 1657OPC     MW 6832   3.333   3.888   3.222
 1658OPC     OW 6833   0.938   4.117   4.055
 1658OPC    HW1 6834   0.852   4.101   4.060
 1658OPC    HW2 6835   0.962   4.124   4.139
 1658OPC     MW 6836   0.929   4.116   4.068
 1659OPC     OW 6837   4.647   4.596   4.260
 1659OPC    HW1 6838   4.621   4.594   4.344
 1659OPC    HW2 6839   4.576   4.568   4.217
 1659OPC     MW 6840   4.632   4.592   4.266
 1660OPC     OW 6841   1.631   0.195   1.167
 1660OPC    HW1 6842   1.571   0.155   1.216
 1660OPC    HW2 6843   1.706   0.177   1.208
 1660OPC     MW 6844   1.633   0.186   1.180
 1661OPC     OW 6845   4.418   4.598   0.825
 1661OPC    HW1 6846   4.444   4.677   0.799
 1661OPC    HW2 6847   4.491   4.551   0.826
 1661OPC     MW 6848   4.432   4.603   0.821
 1662OPC     OW 6849   3.274   0.476   0.442
 1662OPC    HW1 6850   3.192   0.481   0.412
 1662OPC    HW2 6851   3.295   0.392   0.431
 1662OPC     MW 6852   3.265   0.464   0.436
 1663OPC     OW 6853   1.183   0.398   1.850
 1663OPC    HW1 6854   1.160   0.480   1.872
 1663OPC    HW2 6855   1.264   0.407   1.818
 1663OPC     MW 6856   1.192   0.412   1.849
 1664OPC     OW 6857   1.057   0.718   1.620
 1664OPC    HW1 6858   1.048   0.707   1.706
 1664OPC    HW2 6859   1.018   0.795   1.605
 1664OPC     MW 6860   1.050   0.728   1.631
 1665OPC     OW 6861   3.249   3.535   1.022
 1665OPC    HW1 6862   3.255   3.604   0.968
 1665OPC    HW2 6863   3.195   3.482   0.979
 1665OPC     MW 6864   3.242   3.538   1.007
 1666OPC     OW 6865   0.843   1.318   3.307
 1666OPC    HW1 6866   0.860   1.236   3.281
 1666OPC    HW2 6867   0.784   1.307   3.371
 1666OPC     MW 6868   0.837   1.304   3.313
 1667OPC     OW 6869   3.063   1.678   4.226
 1667OPC    HW1 6870   2.977   1.696   4.221
 1667OPC    HW2 6871   3.085   1.660   4.144
 1667OPC     MW 6872   3.053   1.678   4.213
 1668OPC     OW 6873   0.866   1.654   4.016
 1668OPC    HW1 6874   0.916   1.722   4.039
 1668OPC    HW2 6875   0.879   1.596   4.079
 1668OPC     MW 6876   0.875   1.656   4.029
 1669OPC     OW 6877   0.519   1.118   1.899
 1669OPC    HW1 6878   0.470   1.189   1.908
 1669OPC    HW2 6879   0.496   1.068   1.966
 1669OPC     MW 6880   0.509   1.121   1.910
 1670OPC     OW 6881   1.571   0.426   3.188
 1670OPC    HW1 6882   1.522   0.491   3.156
 1670OPC    HW2 6883   1.513   0.372   3.224
 1670OPC     MW 6884   1.556   0.428   3.189
 1671OPC     OW 6885   4.202   1.822   1.926
 1671OPC    HW1 6886   4.246   1.796   1.855
 1671OPC    HW2 6887   4.221   1.761   1.986
 1671OPC     MW 6888   4.211   1.809   1.924
 1672OPC     OW 6889   4.461   1.386   2.037
 1672OPC    HW1 6890   4.420   1.309   2.041
 1672OPC    HW2 6891   4.499   1.393   2.115
 1672OPC     MW 6892   4.461   1.376   2.049
 1673OPC     OW 6893   3.099   0.835   3.230
 1673OPC    HW1 6894   3.058   0.876   3.296
 1673OPC    HW2 6895   3.060   0.866   3.159
 1673OPC     MW 6896   3.087   0.846   3.229
 1674OPC     OW 6897   3.956   3.515   0.556
 1674OPC    HW1 6898   4.039   3.526   0.530
 1674OPC    HW2 6899   3.948   3.429   0.564
 1674OPC     MW 6900   3.967   3.504   0.553
 1675OPC     OW 6901   3.653   1.055   0.638
 1675OPC    HW1 6902   3.603   1.027   0.704
 1675OPC    HW2 6903   3.642   1.141   0.639
 1675OPC     MW 6904   3.644   1.063   0.648
 1676OPC     OW 6905   0.429   0.564   2.544
 1676OPC    HW1 6906   0.470   0.610   2.483
 1676OPC    HW2 6907   0.364   0.524   2.501
 1676OPC     MW 6908   0.425   0.565   2.529
 1677OPC     OW 6909   1.225   0.634   2.657
 1677OPC    HW1 6910   1.253   0.692   2.598
 1677OPC    HW2 6911   1.147   0.666   2.680
 1677OPC     MW 6912   1.218   0.647   2.652
 1678OPC     OW 6913   1.430   1.173   1.169
 1678OPC    HW1 6914   1.396   1.115   1.225
 1678OPC    HW2 6915   1.478   1.124   1.116
 1678OPC     MW 6916   1.432   1.157   1.170
 1679OPC     OW 6917   4.703   0.398   2.580
 1679OPC    HW1 6918   4.699   0.311   2.584
 1679OPC    HW2 6919   4.659   0.417   2.507
 1679OPC     MW 6920   4.696   0.388   2.570
 1680OPC     OW 6921   0.150   0.432   2.529
 1680OPC    HW1 6922   0.185   0.354   2.546
 1680OPC    HW2 6923   0.065   0.420   2.544
 1680OPC     MW 6924   0.143   0.419   2.534
 1681OPC     OW 6925   4.083   1.798   2.425
 1681OPC    HW1 6926   4.059   1.748   2.358
 1681OPC    HW2 6927   4.118   1.868   2.387
 1681OPC     MW 6928   4.085   1.801   2.410
 1682OPC     OW 6929   4.160   3.608   3.582
 1682OPC    HW1 6930   4.212   3.652   3.637
 1682OPC    HW2 6931   4.208   3.540   3.559
 1682OPC     MW 6932   4.175   3.605   3.587
 1683OPC     OW 6933   3.787   0.537   2.383
 1683OPC    HW1 6934   3.745   0.476   2.336
 1683OPC    HW2 6935   3.832   0.581   2.323
 1683OPC     MW 6936   3.787   0.534   2.367
 1684OPC     OW 6937   2.627   4.134   3.387
 1684OPC    HW1 6938   2.641   4.183   3.317
 1684OPC    HW2 6939   2.696   4.080   3.389
 1684OPC     MW 6940   2.639   4.133   3.377
 1685OPC     OW 6941   1.956   3.222   2.119
 1685OPC    HW1 6942   1.998   3.204   2.193
 1685OPC    HW2 6943   1.984   3.160   2.064
 1685OPC     MW 6944   1.966   3.210   2.122
 1686OPC     OW 6945   4.493   1.962   2.935
 1686OPC    HW1 6946   4.427   2.020   2.935
 1686OPC    HW2 6947   4.466   1.901   2.879
 1686OPC     MW 6948   4.479   1.962   2.927
 1687OPC     OW 6949   4.558   2.316   1.062
 1687OPC    HW1 6950   4.639   2.327   1.032
 1687OPC    HW2 6951   4.570   2.270   1.136
 1687OPC     MW 6952   4.572   2.311   1.069
 1688OPC     OW 6953   1.073   0.121   3.911
 1688OPC    HW1 6954   1.150   0.101   3.875
 1688OPC    HW2 6955   1.069   0.208   3.905
 1688OPC     MW 6956   1.084   0.131   3.905
 1689OPC     OW 6957   1.743   4.121   2.505
 1689OPC    HW1 6958   1.797   4.142   2.440
 1689OPC    HW2 6959   1.685   4.067   2.468
 1689OPC     MW 6960   1.742   4.116   2.490
 1690OPC     OW 6961   3.343   3.954   2.960
 1690OPC    HW1 6962   3.354   3.909   2.887
 1690OPC    HW2 6963   3.415   4.005   2.964
 1690OPC     MW 6964   3.355   3.955   2.950
 1691OPC     OW 6965   1.004   3.635   1.604
 1691OPC    HW1 6966   0.979   3.568   1.554
 1691OPC    HW2 6967   0.955   3.626   1.676
 1691OPC     MW 6968   0.993   3.624   1.607
 1692OPC     OW 6969   0.792   1.141   4.760
 1692OPC    HW1 6970   0.863   1.091   4.747
 1692OPC    HW2 6971   0.726   1.087   4.742
 1692OPC     MW 6972   0.793   1.126   4.755
 1693OPC     OW 6973   4.089   2.160   2.546
 1693OPC    HW1 6974   4.071   2.239   2.579
 1693OPC    HW2 6975   4.108   2.112   2.616
 1693OPC     MW 6976   4.089   2.165   2.561
 1694OPC     OW 6977   1.342   2.674   3.714
 1694OPC    HW1 6978   1.403   2.713   3.666
 1694OPC    HW2 6979   1.268   2.713   3.690
 1694OPC     MW 6980   1.340   2.685   3.703
 1695OPC     OW 6981   3.267   3.933   1.210
 1695OPC    HW1 6982   3.309   3.885   1.270
 1695OPC    HW2 6983   3.265   4.013   1.246
 1695OPC     MW 6984   3.273   3.938   1.224
 1696OPC     OW 6985   0.500   2.670   0.020
 1696OPC    HW1 6986   0.424   2.628   0.013
 1696OPC    HW2 6987   0.546   2.641   4.743
 1696OPC     MW 6988   0.496   2.659   0.009
 1697OPC     OW 6989   3.800   0.974   0.975
 1697OPC    HW1 6990   3.840   0.897   0.964
 1697OPC    HW2 6991   3.718   0.958   0.950
 1697OPC     MW 6992   3.794   0.960   0.970
 1698OPC     OW 6993   3.102   1.658   3.312
 1698OPC    HW1 6994   3.050   1.703   3.258
 1698OPC    HW2 6995   3.113   1.582   3.271
 1698OPC     MW 6996   3.096   1.653   3.298
 1699OPC     OW 6997   4.067   3.240   3.069
 1699OPC    HW1 6998   4.019   3.167   3.072
 1699OPC    HW2 6999   4.070   3.258   2.984
 1699OPC     MW 7000   4.060   3.232   3.057
 1700OPC     OW 7001   2.567   4.303   2.282
 1700OPC    HW1 7002   2.574   4.376   2.234
 1700OPC    HW2 7003   2.579   4.331   2.364
 1700OPC     MW 7004   2.570   4.318   2.287
 1701OPC     OW 7005   4.691   1.468   4.082
 1701OPC    HW1 7006   4.615   1.440   4.115
 1701OPC    HW2 7007   4.673   1.549   4.054
 1701OPC     MW 7008   4.677   1.476   4.083
 1702OPC     OW 7009   2.415   1.863   0.519
 1702OPC    HW1 7010   2.407   1.931   0.572
 1702OPC    HW2 7011   2.501   1.848   0.517
 1702OPC     MW 7012   2.427   1.871   0.526
 1703OPC     OW 7013   1.536   1.357   1.345
 1703OPC    HW1 7014   1.513   1.295   1.288
 1703OPC    HW2 7015   1.619   1.340   1.363
 1703OPC     MW 7016   1.545   1.345   1.339
 1704OPC     OW 7017   3.058   2.092   1.725
 1704OPC    HW1 7018   2.992   2.146   1.710
 1704OPC    HW2 7019   3.059   2.085   1.812
 1704OPC     MW 7020   3.048   2.099   1.736
 1705OPC     OW 7021   2.447   1.431   4.080
 1705OPC    HW1 7022   2.392   1.484   4.038
 1705OPC    HW2 7023   2.421   1.351   4.056
 1705OPC     MW 7024   2.435   1.427   4.070
 1706OPC     OW 7025   2.444   2.814   0.416
 1706OPC    HW1 7026   2.432   2.857   0.491
 1706OPC    HW2 7027   2.511   2.761   0.434
 1706OPC     MW 7028   2.452   2.813   0.430
 1707OPC     OW 7029   1.398   0.452   2.362
 1707OPC    HW1 7030   1.331   0.499   2.332
 1707OPC    HW2 7031   1.389   0.376   2.321
 1707OPC     MW 7032   1.387   0.448   2.352
 1708OPC     OW 7033   1.876   4.260   0.048
 1708OPC    HW1 7034   1.929   4.208   0.003
 1708OPC    HW2 7035   1.889   4.235   0.131
 1708OPC     MW 7036   1.886   4.249   0.054
 1709OPC     OW 7037   4.398   4.635   0.107
 1709OPC    HW1 7038   4.410   4.658   0.190
 1709OPC    HW2 7039   4.435   4.556   0.103
 1709OPC     MW 7040   4.405   4.627   0.119
 1710OPC     OW 7041   4.748   0.448   3.223
 1710OPC    HW1 7042   0.009   0.460   3.222
 1710OPC    HW2 7043   4.724   0.477   3.301
 1710OPC     MW 7044   4.757   0.454   3.234
 1711OPC     OW 7045   2.478   4.795   4.749
 1711OPC    HW1 7046   2.531   4.725   4.755
 1711OPC    HW2 7047   2.422   4.772   4.686
 1711OPC     MW 7048   2.478   4.781   4.741
 1712OPC     OW 7049   0.662   2.145   1.107
 1712OPC    HW1 7050   0.575   2.151   1.114
 1712OPC    HW2 7051   0.676   2.151   1.021
 1712OPC     MW 7052   0.651   2.147   1.095
 1713OPC     OW 7053   3.237   1.824   2.762
 1713OPC    HW1 7054   3.317   1.860   2.770
 1713OPC    HW2 7055   3.192   1.884   2.718
 1713OPC     MW 7056   3.242   1.838   2.757
 1714OPC     OW 7057   3.501   4.562   2.486
 1714OPC    HW1 7058   3.465   4.628   2.530
 1714OPC    HW2 7059   3.563   4.601   2.438
 1714OPC     MW 7060   3.505   4.578   2.485
 1715OPC     OW 7061   3.143   1.806   0.136
 1715OPC    HW1 7062   3.141   1.795   0.223
 1715OPC    HW2 7063   3.091   1.743   0.106
 1715OPC     MW 7064   3.135   1.795   0.145
 1716OPC     OW 7065   4.473   3.158   3.616
 1716OPC    HW1 7066   4.535   3.169   3.676
 1716OPC    HW2 7067   4.504   3.095   3.566
 1716OPC     MW 7068   4.487   3.150   3.618
 1717OPC     OW 7069   3.880   1.969   2.503
 1717OPC    HW1 7070   3.928   2.042   2.515
 1717OPC    HW2 7071   3.940   1.909   2.484
 1717OPC     MW 7072   3.896   1.971   2.502
 1718OPC     OW 7073   3.719   3.244   3.285
 1718OPC    HW1 7074   3.647   3.280   3.320
 1718OPC    HW2 7075   3.722   3.278   3.205
 1718OPC     MW 7076   3.709   3.254   3.278
 1719OPC     OW 7077   4.745   3.949   4.349
 1719OPC    HW1 7078   4.658   3.953   4.342
 1719OPC    HW2 7079   4.771   4.030   4.328
 1719OPC     MW 7080   4.736   3.962   4.345
 1720OPC     OW 7081   1.996   4.071   1.480
 1720OPC    HW1 7082   1.913   4.069   1.505
 1720OPC    HW2 7083   2.016   3.987   1.465
 1720OPC     MW 7084   1.987   4.058   1.481
 1721OPC     OW 7085   0.793   4.428   2.235
 1721OPC    HW1 7086   0.753   4.502   2.214
 1721OPC    HW2 7087   0.876   4.441   2.210
 1721OPC     MW 7088   0.799   4.441   2.228
 1722OPC     OW 7089   2.187   2.237   3.760
 1722OPC    HW1 7090   2.167   2.265   3.680
 1722OPC    HW2 7091   2.248   2.294   3.787
 1722OPC     MW 7092   2.193   2.250   3.752
 1723OPC     OW 7093   1.149   3.632   3.431
 1723OPC    HW1 7094   1.091   3.567   3.428
 1723OPC    HW2 7095   1.132   3.671   3.507
 1723OPC     MW 7096   1.138   3.628   3.442
 1724OPC     OW 7097   3.336   3.740   4.482
 1724OPC    HW1 7098   3.380   3.815   4.477
 1724OPC    HW2 7099   3.342   3.708   4.401
 1724OPC     MW 7100   3.343   3.746   4.469
 1725OPC     OW 7101   0.526   3.208   1.929
 1725OPC    HW1 7102   0.513   3.125   1.953
 1725OPC    HW2 7103   0.599   3.205   1.882
 1725OPC     MW 7104   0.535   3.195   1.926
 1726OPC     OW 7105   1.814   3.548   1.630
 1726OPC    HW1 7106   1.899   3.552   1.610
 1726OPC    HW2 7107   1.812   3.500   1.702
 1726OPC     MW 7108   1.826   3.542   1.638
 1727OPC     OW 7109   0.138   2.552   2.181
 1727OPC    HW1 7110   0.202   2.495   2.167
 1727OPC    HW2 7111   0.066   2.507   2.160
 1727OPC     MW 7112   0.137   2.537   2.176
 1728OPC     OW 7113   2.512   1.178   0.767
 1728OPC    HW1 7114   2.543   1.227   0.832
 1728OPC    HW2 7115   2.572   1.187   0.704
 1728OPC     MW 7116   2.525   1.187   0.767
 1729OPC     OW 7117   1.174   4.189   3.637
 1729OPC    HW1 7118   1.196   4.245   3.573
 1729OPC    HW2 7119   1.162   4.241   3.706
 1729OPC     MW 7120   1.176   4.205   3.638
 1730OPC     OW 7121   2.140   4.261   2.437
 1730OPC    HW1 7122   2.141   4.204   2.503
 1730OPC    HW2 7123   2.207   4.235   2.387
 1730OPC     MW 7124   2.150   4.249   2.439
 1731OPC     OW 7125   3.748   3.000   4.043
 1731OPC    HW1 7126   3.814   2.945   4.028
 1731OPC    HW2 7127   3.697   2.990   3.973
 1731OPC     MW 7128   3.750   2.990   4.030
 1732OPC     OW 7129   3.818   4.967   3.536
 1732OPC    HW1 7130   3.843   0.024   3.604
 1732OPC    HW2 7131   3.850   0.019   3.467
 1732OPC     MW 7132   3.826   4.980   3.536
 1733OPC     OW 7133   4.656   4.772   1.575
 1733OPC    HW1 7134   4.641   4.825   1.642
 1733OPC    HW2 7135   4.732   4.734   1.595
 1733OPC     MW 7136   4.665   4.774   1.588
 1734OPC     OW 7137   3.098   4.507   0.898
 1734OPC    HW1 7138   3.112   4.434   0.944
 1734OPC    HW2 7139   3.128   4.570   0.950
 1734OPC     MW 7140   3.104   4.505   0.912
 1735OPC     OW 7141   3.455   2.878   3.006
 1735OPC    HW1 7142   3.447   2.839   2.928
 1735OPC    HW2 7143   3.525   2.930   2.996
 1735OPC     MW 7144   3.464   2.880   2.993
 1736OPC     OW 7145   3.426   0.739   2.480
 1736OPC    HW1 7146   3.381   0.686   2.533
 1736OPC    HW2 7147   3.390   0.817   2.493
 1736OPC     MW 7148   3.414   0.743   2.490
 1737OPC     OW 7149   1.436   2.804   2.848
 1737OPC    HW1 7150   1.407   2.721   2.851
 1737OPC    HW2 7151   1.493   2.808   2.913
 1737OPC     MW 7152   1.440   2.792   2.858
 1738OPC     OW 7153   2.223   4.894   0.423
 1738OPC    HW1 7154   2.181   4.971   0.420
 1738OPC    HW2 7155   2.290   4.906   0.368
 1738OPC     MW 7156   2.227   4.907   0.414
 1739OPC     OW 7157   0.925   1.456   2.605
 1739OPC    HW1 7158   0.872   1.501   2.658
 1739OPC    HW2 7159   0.989   1.513   2.586
 1739OPC     MW 7160   0.927   1.471   2.610
 1740OPC     OW 7161   3.030   0.649   2.599
 1740OPC    HW1 7162   3.036   0.708   2.535
 1740OPC    HW2 7163   2.982   0.689   2.660
 1740OPC     MW 7164   3.024   0.664   2.599
 1741OPC     OW 7165   4.521   4.346   4.630
 1741OPC    HW1 7166   4.540   4.285   4.690
 1741OPC    HW2 7167   4.440   4.324   4.604
 1741OPC     MW 7168   4.512   4.334   4.635
 1742OPC     OW 7169   1.301   2.042   0.466
 1742OPC    HW1 7170   1.363   2.002   0.512
 1742OPC    HW2 7171   1.319   2.020   0.384
 1742OPC     MW 7172   1.313   2.033   0.461
 1743OPC     OW 7173   1.561   3.935   2.413
 1743OPC    HW1 7174   1.506   3.921   2.347
 1743OPC    HW2 7175   1.626   3.879   2.399
 1743OPC     MW 7176   1.562   3.925   2.401
 1744OPC     OW 7177   1.808   2.024   3.744
 1744OPC    HW1 7178   1.886   2.011   3.707
 1744OPC    HW2 7179   1.828   2.042   3.827
 1744OPC     MW 7180   1.823   2.025   3.750
 1745OPC     OW 7181   1.571   1.261   0.635
 1745OPC    HW1 7182   1.589   1.181   0.605
 1745OPC    HW2 7183   1.502   1.285   0.587
 1745OPC     MW 7184   1.563   1.253   0.623
 1746OPC     OW 7185   2.088   0.155   0.416
 1746OPC    HW1 7186   2.096   0.183   0.334
 1746OPC    HW2 7187   2.005   0.175   0.437
 1746OPC     MW 7188   2.077   0.162   0.407
 1747OPC     OW 7189   0.642   4.372   2.462
 1747OPC    HW1 7190   0.635   4.285   2.466
 1747OPC    HW2 7191   0.696   4.386   2.395
 1747OPC     MW 7192   0.649   4.361   2.453
 1748OPC     OW 7193   1.296   2.121   3.312
 1748OPC    HW1 7194   1.221   2.162   3.299
 1748OPC    HW2 7195   1.306   2.122   3.399
 1748OPC     MW 7196   1.287   2.127   3.323
 1749OPC     OW 7197   1.538   3.664   4.695
 1749OPC    HW1 7198   1.604   3.620   4.733
 1749OPC    HW2 7199   1.467   3.626   4.727
 1749OPC     MW 7200   1.538   3.652   4.705
 1750OPC     OW 7201   0.363   3.142   0.465
 1750OPC    HW1 7202   0.398   3.064   0.483
 1750OPC    HW2 7203   0.373   3.186   0.540
 1750OPC     MW 7204   0.370   3.137   0.479
 1751OPC     OW 7205   2.617   4.432   2.522
 1751OPC    HW1 7206   2.569   4.503   2.536
 1751OPC    HW2 7207   2.698   4.463   2.513
 1751OPC     MW 7208   2.622   4.447   2.523
 1752OPC     OW 7209   3.142   3.527   1.295
 1752OPC    HW1 7210   3.187   3.522   1.221
 1752OPC    HW2 7211   3.107   3.606   1.293
 1752OPC     MW 7212   3.143   3.538   1.284
 1753OPC     OW 7213   2.952   2.939   3.526
 1753OPC    HW1 7214   2.945   2.887   3.596
 1753OPC    HW2 7215   2.956   2.883   3.459
 1753OPC     MW 7216   2.952   2.923   3.526
 1754OPC     OW 7217   0.564   3.185   3.995
 1754OPC    HW1 7218   0.636   3.180   4.042
 1754OPC    HW2 7219   0.503   3.210   4.052
 1754OPC     MW 7220   0.565   3.188   4.010
 1755OPC     OW 7221   3.389   0.112   0.949
 1755OPC    HW1 7222   3.313   0.107   0.907
 1755OPC    HW2 7223   3.414   0.195   0.937
 1755OPC     MW 7224   3.382   0.124   0.941
 1756OPC     OW 7225   3.204   1.411   2.838
 1756OPC    HW1 7226   3.188   1.487   2.877
 1756OPC    HW2 7227   3.246   1.364   2.898
 1756OPC     MW 7228   3.208   1.415   2.852
 1757OPC     OW 7229   3.028   1.218   2.016
 1757OPC    HW1 7230   3.014   1.273   1.950
 1757OPC    HW2 7231   3.052   1.270   2.082
 1757OPC     MW 7232   3.029   1.234   2.016
 1758OPC     OW 7233   0.760   4.176   1.205
 1758OPC    HW1 7234   0.728   4.195   1.284
 1758OPC    HW2 7235   0.820   4.115   1.221
 1758OPC     MW 7236   0.764   4.170   1.219
 1759OPC     OW 7237   4.273   0.500   0.621
 1759OPC    HW1 7238   4.334   0.534   0.673
 1759OPC    HW2 7239   4.298   0.524   0.541
 1759OPC     MW 7240   4.286   0.509   0.617
 1760OPC     OW 7241   1.271   2.063   0.826
 1760OPC    HW1 7242   1.247   2.076   0.909
 1760OPC    HW2 7243   1.201   2.027   0.790
 1760OPC     MW 7244   1.257   2.060   0.833
 1761OPC     OW 7245   2.295   3.589   3.161
 1761OPC    HW1 7246   2.382   3.584   3.152
 1761OPC    HW2 7247   2.275   3.517   3.206
 1761OPC     MW 7248   2.305   3.578   3.166
 1762OPC     OW 7249   3.844   2.573   4.108
 1762OPC    HW1 7250   3.926   2.568   4.137
 1762OPC    HW2 7251   3.804   2.507   4.150
 1762OPC     MW 7252   3.850   2.562   4.119
 1763OPC     OW 7253   2.874   4.141   2.032
 1763OPC    HW1 7254   2.845   4.118   2.111
 1763OPC    HW2 7255   2.903   4.066   1.998
 1763OPC     MW 7256   2.874   4.127   2.039
 1764OPC     OW 7257   1.741   0.645   4.494
 1764OPC    HW1 7258   1.748   0.722   4.454
 1764OPC    HW2 7259   1.817   0.606   4.478
 1764OPC     MW 7260   1.753   0.651   4.486
 1765OPC     OW 7261   0.182   0.728   1.279
 1765OPC    HW1 7262   0.199   0.731   1.193
 1765OPC    HW2 7263   0.176   0.643   1.296
 1765OPC     MW 7264   0.184   0.716   1.269
 1766OPC     OW 7265   4.824   0.164   1.443
 1766OPC    HW1 7266   4.800   0.224   1.384
 1766OPC    HW2 7267   4.792   0.195   1.518
 1766OPC     MW 7268   4.816   0.177   1.445
 1767OPC     OW 7269   4.346   2.946   2.860
 1767OPC    HW1 7270   4.359   2.874   2.813
 1767OPC    HW2 7271   4.314   3.003   2.801
 1767OPC     MW 7272   4.343   2.944   2.844
 1768OPC     OW 7273   2.318   4.163   4.688
 1768OPC    HW1 7274   2.355   4.099   4.734
 1768OPC    HW2 7275   2.353   4.154   4.608
 1768OPC     MW 7276   2.329   4.152   4.683
 1769OPC     OW 7277   4.434   3.072   4.275
 1769OPC    HW1 7278   4.373   3.013   4.259
 1769OPC    HW2 7279   4.449   3.109   4.197
 1769OPC     MW 7280   4.427   3.069   4.261
 1770OPC     OW 7281   0.980   3.621   2.087
 1770OPC    HW1 7282   0.936   3.548   2.105
 1770OPC    HW2 7283   1.051   3.592   2.045
 1770OPC     MW 7284   0.984   3.606   2.083
 1771OPC     OW 7285   0.991   4.130   2.087
 1771OPC    HW1 7286   0.909   4.127   2.117
 1771OPC    HW2 7287   0.985   4.092   2.009
 1771OPC     MW 7288   0.978   4.124   2.080
 1772OPC     OW 7289   2.855   2.270   1.700
 1772OPC    HW1 7290   2.815   2.309   1.767
 1772OPC    HW2 7291   2.792   2.263   1.640
 1772OPC     MW 7292   2.840   2.275   1.701
 1773OPC     OW 7293   3.004   3.764   1.293
 1773OPC    HW1 7294   2.918   3.781   1.292
 1773OPC    HW2 7295   3.029   3.788   1.373
 1773OPC     MW 7296   2.995   3.770   1.305
 1774OPC     OW 7297   3.987   3.851   3.140
 1774OPC    HW1 7298   4.011   3.825   3.220
 1774OPC    HW2 7299   3.917   3.901   3.155
 1774OPC     MW 7300   3.980   3.855   3.154
 1775OPC     OW 7301   4.206   0.470   2.841
 1775OPC    HW1 7302   4.237   0.454   2.921
 1775OPC    HW2 7303   4.142   0.528   2.855
 1775OPC     MW 7304   4.201   0.476   2.855
 1776OPC     OW 7305   1.318   0.223   1.222
 1776OPC    HW1 7306   1.253   0.281   1.215
 1776OPC    HW2 7307   1.344   0.212   1.140
 1776OPC     MW 7308   1.312   0.230   1.209
 1777OPC     OW 7309   3.243   0.038   0.143
 1777OPC    HW1 7310   3.330   0.042   0.137
 1777OPC    HW2 7311   3.218   0.121   0.130
 1777OPC     MW 7312   3.252   0.051   0.140
 1778OPC     OW 7313   2.922   4.700   4.735
 1778OPC    HW1 7314   2.888   4.634   4.781
 1778OPC    HW2 7315   2.883   4.771   4.767
 1778OPC     MW 7316   2.911   4.701   4.746
 1779OPC     OW 7317   0.950   3.984   1.275
 1779OPC    HW1 7318   0.977   3.924   1.218
 1779OPC    HW2 7319   1.024   4.022   1.301
 1779OPC     MW 7320   0.965   3.981   1.270
 1780OPC     OW 7321   0.711   2.158   2.689
 1780OPC    HW1 7322   0.783   2.175   2.735
 1780OPC    HW2 7323   0.718   2.074   2.668
 1780OPC     MW 7324   0.723   2.148   2.693
 1781OPC     OW 7325   3.197   0.027   3.272
 1781OPC    HW1 7326   3.185   4.935   3.248
 1781OPC    HW2 7327   3.161   0.072   3.206
 1781OPC     MW 7328   3.190   0.021   3.259
 1782OPC     OW 7329   0.876   4.857   2.274
 1782OPC    HW1 7330   0.836   4.887   2.346
 1782OPC    HW2 7331   0.938   4.805   2.305
 1782OPC     MW 7332   0.879   4.854   2.289
 1783OPC     OW 7333   0.053   4.980   4.080
 1783OPC    HW1 7334   0.032   0.067   4.048
 1783OPC    HW2 7335   0.104   4.945   4.018
 1783OPC     MW 7336   0.057   4.986   4.066
 1784OPC     OW 7337   1.794   4.004   0.450
 1784OPC    HW1 7338   1.766   4.056   0.515
 1784OPC    HW2 7339   1.723   3.993   0.401
 1784OPC     MW 7340   1.779   4.010   0.453
 1785OPC     OW 7341   0.381   4.271   1.134
 1785OPC    HW1 7342   0.342   4.210   1.085
 1785OPC    HW2 7343   0.419   4.324   1.075
 1785OPC     MW 7344   0.381   4.270   1.118
 1786OPC     OW 7345   3.743   0.635   2.889
 1786OPC    HW1 7346   3.704   0.689   2.945
 1786OPC    HW2 7347   3.710   0.659   2.812
 1786OPC     MW 7348   3.732   0.647   2.886
 1787OPC     OW 7349   3.742   0.436   1.120
 1787OPC    HW1 7350   3.683   0.393   1.169
 1787OPC    HW2 7351   3.784   0.372   1.078
 1787OPC     MW 7352   3.739   0.420   1.121
 1788OPC     OW 7353   3.253   2.712   3.403
 1788OPC    HW1 7354   3.170   2.724   3.379
 1788OPC    HW2 7355   3.294   2.695   3.328
 1788OPC     MW 7356   3.247   2.711   3.388
 1789OPC     OW 7357   2.633   0.563   3.885
 1789OPC    HW1 7358   2.681   0.544   3.815
 1789OPC    HW2 7359   2.648   0.497   3.940
 1789OPC     MW 7360   2.642   0.551   3.883
 1790OPC     OW 7361   4.148   4.573   3.340
 1790OPC    HW1 7362   4.070   4.553   3.306
 1790OPC    HW2 7363   4.140   4.552   3.424
 1790OPC     MW 7364   4.135   4.567   3.347
 1791OPC     OW 7365   0.527   3.600   1.686
 1791OPC    HW1 7366   0.533   3.603   1.773
 1791OPC    HW2 7367   0.457   3.550   1.673
 1791OPC     MW 7368   0.518   3.593   1.697
 1792OPC     OW 7369   0.751   2.879   1.910
 1792OPC    HW1 7370   0.780   2.923   1.841
 1792OPC    HW2 7371   0.807   2.901   1.973
 1792OPC     MW 7372   0.764   2.889   1.909
 1793OPC     OW 7373   1.420   1.406   1.988
 1793OPC    HW1 7374   1.390   1.327   2.008
 1793OPC    HW2 7375   1.444   1.439   2.065
 1793OPC     MW 7376   1.419   1.399   2.002
 1794OPC     OW 7377   0.094   3.516   1.531
 1794OPC    HW1 7378   0.171   3.484   1.556
 1794OPC    HW2 7379   0.113   3.568   1.464
 1794OPC     MW 7380   0.108   3.519   1.525
 1795OPC     OW 7381   2.053   2.978   4.784
 1795OPC    HW1 7382   2.036   2.917   0.053
 1795OPC    HW2 7383   2.140   2.988   4.789
 1795OPC     MW 7384   2.063   2.970   0.002
 1796OPC     OW 7385   1.090   0.900   0.870
 1796OPC    HW1 7386   1.102   0.950   0.940
 1796OPC    HW2 7387   1.144   0.933   0.810
 1796OPC     MW 7388   1.100   0.912   0.871
 1797OPC     OW 7389   1.919   1.732   1.071
 1797OPC    HW1 7390   1.899   1.796   1.126
 1797OPC    HW2 7391   1.915   1.660   1.121
 1797OPC     MW 7392   1.915   1.731   1.087
 1798OPC     OW 7393   3.041   1.648   3.584
 1798OPC    HW1 7394   2.962   1.612   3.583
 1798OPC    HW2 7395   3.068   1.641   3.501
 1798OPC     MW 7396   3.033   1.642   3.572
 1799OPC     OW 7397   2.064   3.033   0.858
 1799OPC    HW1 7398   2.086   2.960   0.816
 1799OPC    HW2 7399   2.139   3.078   0.861
 1799OPC     MW 7400   2.078   3.029   0.852
 1800OPC     OW 7401   1.543   4.078   2.040
 1800OPC    HW1 7402   1.585   4.141   2.084
 1800OPC    HW2 7403   1.496   4.038   2.101
 1800OPC     MW 7404   1.542   4.082   2.055
 1801OPC     OW 7405   1.703   3.590   1.376
 1801OPC    HW1 7406   1.734   3.577   1.457
 1801OPC    HW2 7407   1.688   3.509   1.347
 1801OPC     MW 7408   1.705   3.576   1.384
 1802OPC     OW 7409   3.106   4.094   4.337
 1802OPC    HW1 7410   3.036   4.137   4.306
 1802OPC    HW2 7411   3.089   4.011   4.318
 1802OPC     MW 7412   3.093   4.088   4.330
 1803OPC     OW 7413   3.333   1.074   3.538
 1803OPC    HW1 7414   3.270   1.126   3.569
 1803OPC    HW2 7415   3.404   1.099   3.582
 1803OPC     MW 7416   3.334   1.085   3.549
 1804OPC     OW 7417   0.943   2.696   1.591
 1804OPC    HW1 7418   0.930   2.622   1.547
 1804OPC    HW2 7419   1.015   2.681   1.637
 1804OPC     MW 7420   0.952   2.683   1.591
 1805OPC     OW 7421   1.239   1.024   0.671
 1805OPC    HW1 7422   1.210   1.106   0.677
 1805OPC    HW2 7423   1.220   1.001   0.590
 1805OPC     MW 7424   1.232   1.033   0.660
 1806OPC     OW 7425   0.900   4.117   3.678
 1806OPC    HW1 7426   0.882   4.201   3.693
 1806OPC    HW2 7427   0.976   4.119   3.636
 1806OPC     MW 7428   0.908   4.130   3.674
 1807OPC     OW 7429   2.153   1.739   4.503
 1807OPC    HW1 7430   2.236   1.726   4.481
 1807OPC    HW2 7431   2.113   1.748   4.426
 1807OPC     MW 7432   2.159   1.738   4.488
 1808OPC     OW 7433   0.182   4.033   2.704
 1808OPC    HW1 7434   0.164   4.011   2.786
 1808OPC    HW2 7435   0.250   3.983   2.683
 1808OPC     MW 7436   0.189   4.022   2.713
 1809OPC     OW 7437   0.246   0.680   1.006
 1809OPC    HW1 7438   0.204   0.628   0.949
 1809OPC    HW2 7439   0.264   0.751   0.959
 1809OPC     MW 7440   0.242   0.683   0.991
 1810OPC     OW 7441   1.408   1.719   1.796
 1810OPC    HW1 7442   1.336   1.670   1.799
 1810OPC    HW2 7443   1.473   1.660   1.803
 1810OPC     MW 7444   1.407   1.703   1.797
 1811OPC     OW 7445   4.316   0.771   2.275
 1811OPC    HW1 7446   4.402   0.765   2.259
 1811OPC    HW2 7447   4.280   0.767   2.196
 1811OPC     MW 7448   4.324   0.770   2.261
 1812OPC     OW 7449   1.277   4.831   3.283
 1812OPC    HW1 7450   1.344   4.886   3.272
 1812OPC    HW2 7451   1.236   4.833   3.206
 1812OPC     MW 7452   1.281   4.839   3.270
 1813OPC     OW 7453   0.834   2.969   3.880
 1813OPC    HW1 7454   0.825   3.042   3.833
 1813OPC    HW2 7455   0.919   2.967   3.898
 1813OPC     MW 7456   0.845   2.980   3.876
 1814OPC     OW 7457   1.871   4.090   3.272
 1814OPC    HW1 7458   1.821   4.112   3.204
 1814OPC    HW2 7459   1.941   4.054   3.234
 1814OPC     MW 7460   1.874   4.088   3.256
 1815OPC     OW 7461   4.131   1.710   3.867
 1815OPC    HW1 7462   4.207   1.736   3.902
 1815OPC    HW2 7463   4.087   1.679   3.936
 1815OPC     MW 7464   4.136   1.709   3.883
 1816OPC     OW 7465   1.052   4.788   4.517
 1816OPC    HW1 7466   0.993   4.810   4.578
 1816OPC    HW2 7467   1.061   4.862   4.471
 1816OPC     MW 7468   1.044   4.802   4.519
 1817OPC     OW 7469   0.755   3.155   0.842
 1817OPC    HW1 7470   0.804   3.115   0.903
 1817OPC    HW2 7471   0.725   3.225   0.883
 1817OPC     MW 7472   0.758   3.159   0.857
 1818OPC     OW 7473   1.613   2.116   0.175
 1818OPC    HW1 7474   1.620   2.062   0.243
 1818OPC    HW2 7475   1.696   2.132   0.153
 1818OPC     MW 7476   1.626   2.110   0.182
 1819OPC     OW 7477   4.219   0.748   1.360
 1819OPC    HW1 7478   4.260   0.825   1.365
 1819OPC    HW2 7479   4.152   0.757   1.415
 1819OPC     MW 7480   4.215   0.761   1.369
 1820OPC     OW 7481   1.256   4.437   3.043
 1820OPC    HW1 7482   1.213   4.404   2.975
 1820OPC    HW2 7483   1.196   4.439   3.107
 1820OPC     MW 7484   1.241   4.432   3.043
 1821OPC     OW 7485   3.913   0.366   3.508
 1821OPC    HW1 7486   3.851   0.375   3.569
 1821OPC    HW2 7487   3.982   0.337   3.553
 1821OPC     MW 7488   3.914   0.363   3.524
 1822OPC     OW 7489   2.980   4.971   1.231
 1822OPC    HW1 7490   2.933   0.012   1.165
 1822OPC    HW2 7491   3.062   4.978   1.204
 1822OPC     MW 7492   2.985   4.977   1.217
 1823OPC     OW 7493   2.682   2.089   4.542
 1823OPC    HW1 7494   2.651   2.103   4.622
 1823OPC    HW2 7495   2.767   2.076   4.555
 1823OPC     MW 7496   2.690   2.089   4.556
 1824OPC     OW 7497   1.761   1.770   4.451
 1824OPC    HW1 7498   1.705   1.705   4.435
 1824OPC    HW2 7499   1.829   1.752   4.398
 1824OPC     MW 7500   1.763   1.758   4.441
 1825OPC     OW 7501   0.745   4.100   1.642
 1825OPC    HW1 7502   0.704   4.023   1.650
 1825OPC    HW2 7503   0.810   4.095   1.700
 1825OPC     MW 7504   0.748   4.088   1.652
 1826OPC     OW 7505   3.380   2.663   0.395
 1826OPC    HW1 7506   3.343   2.673   0.473
 1826OPC    HW2 7507   3.377   2.743   0.360
 1826OPC     MW 7508   3.374   2.676   0.401
 1827OPC     OW 7509   1.223   1.568   1.209
 1827OPC    HW1 7510   1.231   1.507   1.270
 1827OPC    HW2 7511   1.305   1.591   1.191
 1827OPC     MW 7512   1.236   1.563   1.215
 1828OPC     OW 7513   0.016   2.648   3.173
 1828OPC    HW1 7514   4.791   2.660   3.103
 1828OPC    HW2 7515   0.078   2.595   3.143
 1828OPC     MW 7516   0.018   2.642   3.158
 1829OPC     OW 7517   4.574   2.179   1.315
 1829OPC    HW1 7518   4.604   2.245   1.363
 1829OPC    HW2 7519   4.632   2.115   1.331
 1829OPC     MW 7520   4.587   2.179   1.325
 1830OPC     OW 7521   3.950   0.913   3.828
 1830OPC    HW1 7522   4.018   0.863   3.850
 1830OPC    HW2 7523   3.946   0.905   3.741
 1830OPC     MW 7524   3.959   0.904   3.818
 1831OPC     OW 7525   2.320   2.802   3.169
 1831OPC    HW1 7526   2.296   2.798   3.085
 1831OPC    HW2 7527   2.352   2.722   3.185
 1831OPC     MW 7528   2.321   2.790   3.159
 1832OPC     OW 7529   3.842   1.693   3.790
 1832OPC    HW1 7530   3.928   1.700   3.804
 1832OPC    HW2 7531   3.809   1.760   3.833
 1832OPC     MW 7532   3.850   1.704   3.798
 1833OPC     OW 7533   3.080   2.359   0.109
 1833OPC    HW1 7534   3.099   2.397   0.185
 1833OPC    HW2 7535   3.072   2.275   0.129
 1833OPC     MW 7536   3.082   2.352   0.123
 1834OPC     OW 7537   4.212   1.915   0.569
 1834OPC    HW1 7538   4.268   1.848   0.566
 1834OPC    HW2 7539   4.231   1.954   0.645
 1834OPC     MW 7540   4.223   1.911   0.580
 1835OPC     OW 7541   3.370   0.344   2.542
 1835OPC    HW1 7542   3.452   0.339   2.574
 1835OPC    HW2 7543   3.339   0.417   2.578
 1835OPC     MW 7544   3.378   0.354   2.552
 1836OPC     OW 7545   1.916   2.687   4.723
 1836OPC    HW1 7546   1.864   2.617   4.724
 1836OPC    HW2 7547   1.975   2.669   4.661
 1836OPC     MW 7548   1.917   2.674   4.714
 1837OPC     OW 7549   2.782   0.989   2.604
 1837OPC    HW1 7550   2.747   0.938   2.544
 1837OPC    HW2 7551   2.747   1.067   2.588
 1837OPC     MW 7552   2.772   0.993   2.593
 1838OPC     OW 7553   0.761   0.840   4.206
 1838OPC    HW1 7554   0.679   0.838   4.237
 1838OPC    HW2 7555   0.794   0.913   4.240
 1838OPC     MW 7556   0.754   0.850   4.216
 1839OPC     OW 7557   0.540   3.943   0.538
 1839OPC    HW1 7558   0.495   3.994   0.484
 1839OPC    HW2 7559   0.586   3.999   0.587
 1839OPC     MW 7560   0.540   3.959   0.537
 1840OPC     OW 7561   2.971   2.099   4.580
 1840OPC    HW1 7562   3.049   2.097   4.619
 1840OPC    HW2 7563   2.975   2.169   4.528
 1840OPC     MW 7564   2.983   2.109   4.578
 1841OPC     OW 7565   3.988   3.496   3.178
 1841OPC    HW1 7566   4.000   3.413   3.157
 1841OPC    HW2 7567   4.060   3.536   3.148
 1841OPC     MW 7568   4.000   3.490   3.171
 1842OPC     OW 7569   0.259   0.413   4.159
 1842OPC    HW1 7570   0.327   0.362   4.179
 1842OPC    HW2 7571   0.196   0.385   4.212
 1842OPC     MW 7572   0.260   0.401   4.170
 1843OPC     OW 7573   1.640   3.838   0.637
 1843OPC    HW1 7574   1.675   3.796   0.705
 1843OPC    HW2 7575   1.709   3.865   0.591
 1843OPC     MW 7576   1.655   3.836   0.640
 1844OPC     OW 7577   0.273   4.263   1.605
 1844OPC    HW1 7578   0.313   4.242   1.530
 1844OPC    HW2 7579   0.260   4.186   1.643
 1844OPC     MW 7580   0.277   4.249   1.599
 1845OPC     OW 7581   0.958   3.955   0.610
 1845OPC    HW1 7582   0.921   3.915   0.541
 1845OPC    HW2 7583   1.033   3.985   0.578
 1845OPC     MW 7584   0.963   3.953   0.595
 1846OPC     OW 7585   1.067   0.401   3.901
 1846OPC    HW1 7586   1.110   0.436   3.969
 1846OPC    HW2 7587   1.086   0.455   3.835
 1846OPC     MW 7588   1.076   0.414   3.902
 1847OPC     OW 7589   0.811   0.509   3.879
 1847OPC    HW1 7590   0.889   0.473   3.892
 1847OPC    HW2 7591   0.772   0.503   3.957
 1847OPC     MW 7592   0.817   0.503   3.892
 1848OPC     OW 7593   0.686   3.166   3.469
 1848OPC    HW1 7594   0.675   3.249   3.444
 1848OPC    HW2 7595   0.755   3.140   3.421
 1848OPC     MW 7596   0.695   3.174   3.458
 1849OPC     OW 7597   4.226   3.530   0.471
 1849OPC    HW1 7598   4.249   3.492   0.396
 1849OPC    HW2 7599   4.222   3.615   0.451
 1849OPC     MW 7600   4.229   3.537   0.457
 1850OPC     OW 7601   3.683   4.685   1.502
 1850OPC    HW1 7602   3.660   4.611   1.463
 1850OPC    HW2 7603   3.691   4.663   1.586
 1850OPC     MW 7604   3.681   4.671   1.509
 1851OPC     OW 7605   3.885   4.695   1.063
 1851OPC    HW1 7606   3.919   4.633   1.012
 1851OPC    HW2 7607   3.948   4.755   1.067
 1851OPC     MW 7608   3.899   4.695   1.056
 1852OPC     OW 7609   2.738   0.839   0.735
 1852OPC    HW1 7610   2.791   0.894   0.694
 1852OPC    HW2 7611   2.744   0.863   0.819
 1852OPC     MW 7612   2.747   0.851   0.741
 1853OPC     OW 7613   1.361   0.199   4.391
 1853OPC    HW1 7614   1.408   0.174   4.322
 1853OPC    HW2 7615   1.411   0.179   4.459
 1853OPC     MW 7616   1.375   0.192   4.391
 1854OPC     OW 7617   0.420   4.168   1.390
 1854OPC    HW1 7618   0.499   4.199   1.412
 1854OPC    HW2 7619   0.411   4.193   1.307
 1854OPC     MW 7620   0.430   4.176   1.381
 1855OPC     OW 7621   0.520   3.050   0.762
 1855OPC    HW1 7622   0.602   3.073   0.781
 1855OPC    HW2 7623   0.529   3.001   0.690
 1855OPC     MW 7624   0.534   3.046   0.754
 1856OPC     OW 7625   2.435   1.043   1.935
 1856OPC    HW1 7626   2.409   1.087   2.006
 1856OPC    HW2 7627   2.360   1.012   1.903
 1856OPC     MW 7628   2.420   1.045   1.941
 1857OPC     OW 7629   4.128   4.760   1.394
 1857OPC    HW1 7630   4.148   4.800   1.319
 1857OPC    HW2 7631   4.058   4.712   1.373
 1857OPC     MW 7632   4.121   4.759   1.380
 1858OPC     OW 7633   3.831   1.793   2.927
 1858OPC    HW1 7634   3.811   1.873   2.955
 1858OPC    HW2 7635   3.753   1.757   2.913
 1858OPC     MW 7636   3.816   1.800   2.929
 1859OPC     OW 7637   3.279   2.785   4.157
 1859OPC    HW1 7638   3.240   2.733   4.216
 1859OPC    HW2 7639   3.361   2.755   4.154
 1859OPC     MW 7640   3.285   2.773   4.165
 1860OPC     OW 7641   1.745   4.105   1.580
 1860OPC    HW1 7642   1.696   4.034   1.594
 1860OPC    HW2 7643   1.753   4.140   1.660
 1860OPC     MW 7644   1.739   4.100   1.594
 1861OPC     OW 7645   1.106   1.655   2.522
 1861OPC    HW1 7646   1.060   1.722   2.489
 1861OPC    HW2 7647   1.136   1.614   2.451
 1861OPC     MW 7648   1.104   1.659   2.507
 1862OPC     OW 7649   1.008   1.487   3.843
 1862OPC    HW1 7650   0.957   1.546   3.882
 1862OPC    HW2 7651   1.033   1.527   3.769
 1862OPC     MW 7652   1.004   1.502   3.838
 1863OPC     OW 7653   4.574   4.393   0.197
 1863OPC    HW1 7654   4.565   4.318   0.154
 1863OPC    HW2 7655   4.656   4.417   0.180
 1863OPC     MW 7656   4.585   4.386   0.188
 1864OPC     OW 7657   4.060   4.196   4.351
 1864OPC    HW1 7658   4.034   4.134   4.407
 1864OPC    HW2 7659   3.987   4.217   4.309
 1864OPC     MW 7660   4.045   4.190   4.353
 1865OPC     OW 7661   4.470   2.794   4.076
 1865OPC    HW1 7662   4.455   2.711   4.050
 1865OPC    HW2 7663   4.493   2.834   4.002
 1865OPC     MW 7664   4.471   2.787   4.061
 1866OPC     OW 7665   3.970   2.404   1.408
 1866OPC    HW1 7666   4.009   2.440   1.339
 1866OPC    HW2 7667   4.027   2.417   1.473
 1866OPC     MW 7668   3.984   2.411   1.407
 1867OPC     OW 7669   2.441   3.323   1.030
 1867OPC    HW1 7670   2.397   3.397   1.045
 1867OPC    HW2 7671   2.523   3.350   1.015
 1867OPC     MW 7672   2.447   3.338   1.030
 1868OPC     OW 7673   3.593   0.941   1.897
 1868OPC    HW1 7674   3.508   0.945   1.916
 1868OPC    HW2 7675   3.595   0.957   1.811
 1868OPC     MW 7676   3.581   0.944   1.887
 1869OPC     OW 7677   2.304   0.931   0.577
 1869OPC    HW1 7678   2.324   0.931   0.662
 1869OPC    HW2 7679   2.219   0.948   0.575
 1869OPC     MW 7680   2.295   0.933   0.589
 1870OPC     OW 7681   0.283   0.968   1.632
 1870OPC    HW1 7682   0.200   0.955   1.655
 1870OPC    HW2 7683   0.306   0.893   1.594
 1870OPC     MW 7684   0.274   0.955   1.630
 1871OPC     OW 7685   0.785   0.752   3.733
 1871OPC    HW1 7686   0.795   0.673   3.769
 1871OPC    HW2 7687   0.731   0.793   3.789
 1871OPC     MW 7688   0.778   0.746   3.747
 1872OPC     OW 7689   3.974   1.096   1.884
 1872OPC    HW1 7690   3.898   1.111   1.925
 1872OPC    HW2 7691   3.996   1.174   1.852
 1872OPC     MW 7692   3.966   1.110   1.885
 1873OPC     OW 7693   4.090   3.282   2.795
 1873OPC    HW1 7694   4.176   3.283   2.783
 1873OPC    HW2 7695   4.060   3.235   2.728
 1873OPC     MW 7696   4.098   3.275   2.783
 1874OPC     OW 7697   3.598   2.280   3.544
 1874OPC    HW1 7698   3.678   2.262   3.573
 1874OPC    HW2 7699   3.565   2.333   3.604
 1874OPC     MW 7700   3.605   2.285   3.557
 1875OPC     OW 7701   3.248   4.633   1.876
 1875OPC    HW1 7702   3.271   4.553   1.852
 1875OPC    HW2 7703   3.290   4.644   1.952
 1875OPC     MW 7704   3.258   4.623   1.884
 1876OPC     OW 7705   0.664   3.433   3.388
 1876OPC    HW1 7706   0.673   3.409   3.304
 1876OPC    HW2 7707   0.578   3.443   3.397
 1876OPC     MW 7708   0.653   3.431   3.377
 1877OPC     OW 7709   2.889   3.662   0.351
 1877OPC    HW1 7710   2.889   3.723   0.414
 1877OPC    HW2 7711   2.915   3.707   0.280
 1877OPC     MW 7712   2.893   3.678   0.350
 1878OPC     OW 7713   2.292   1.059   3.809
 1878OPC    HW1 7714   2.249   1.118   3.760
 1878OPC    HW2 7715   2.314   1.104   3.880
 1878OPC     MW 7716   2.289   1.074   3.812
 1879OPC     OW 7717   2.467   0.261   4.163
 1879OPC    HW1 7718   2.419   0.334   4.168
 1879OPC    HW2 7719   2.411   0.202   4.130
 1879OPC     MW 7720   2.452   0.263   4.159
 1880OPC     OW 7721   0.252   0.238   3.718
 1880OPC    HW1 7722   0.319   0.190   3.689
 1880OPC    HW2 7723   0.197   0.178   3.749
 1880OPC     MW 7724   0.254   0.222   3.718
 1881OPC     OW 7725   0.089   2.895   0.584
 1881OPC    HW1 7726   0.146   2.833   0.606
 1881OPC    HW2 7727   0.026   2.887   0.644
 1881OPC     MW 7728   0.088   2.885   0.596
 1882OPC     OW 7729   0.323   3.183   3.598
 1882OPC    HW1 7730   0.325   3.216   3.518
 1882OPC    HW2 7731   0.392   3.220   3.637
 1882OPC     MW 7732   0.334   3.193   3.592
 1883OPC     OW 7733   0.993   0.956   4.725
 1883OPC    HW1 7734   0.940   0.890   4.705
 1883OPC    HW2 7735   1.041   0.966   4.653
 1883OPC     MW 7736   0.992   0.948   4.711
 1884OPC     OW 7737   1.720   4.757   2.299
 1884OPC    HW1 7738   1.647   4.756   2.251
 1884OPC    HW2 7739   1.709   4.828   2.349
 1884OPC     MW 7740   1.707   4.768   2.299
 1885OPC     OW 7741   3.143   2.618   4.335
 1885OPC    HW1 7742   3.180   2.539   4.337
 1885OPC    HW2 7743   3.070   2.606   4.290
 1885OPC     MW 7744   3.138   2.605   4.329
 1886OPC     OW 7745   0.284   2.711   3.409
 1886OPC    HW1 7746   0.224   2.647   3.407
 1886OPC    HW2 7747   0.255   2.764   3.471
 1886OPC     MW 7748   0.271   2.709   3.418
 1887OPC     OW 7749   4.259   0.044   0.893
 1887OPC    HW1 7750   4.259   0.100   0.826
 1887OPC    HW2 7751   4.277   0.094   0.962
 1887OPC     MW 7752   4.262   0.060   0.893
 1888OPC     OW 7753   1.000   3.975   2.794
 1888OPC    HW1 7754   1.082   3.955   2.815
 1888OPC    HW2 7755   0.953   3.914   2.836
 1888OPC     MW 7756   1.005   3.963   2.803
 1889OPC     OW 7757   4.030   0.841   4.448
 1889OPC    HW1 7758   3.953   0.880   4.463
 1889OPC    HW2 7759   4.052   0.810   4.527
 1889OPC     MW 7760   4.022   0.842   4.462
 1890OPC     OW 7761   0.885   2.070   4.467
 1890OPC    HW1 7762   0.860   2.046   4.387
 1890OPC    HW2 7763   0.972   2.059   4.465
 1890OPC     MW 7764   0.894   2.065   4.455
 1891OPC     OW 7765   4.790   2.018   1.071
 1891OPC    HW1 7766   0.020   2.049   1.012
 1891OPC    HW2 7767   0.007   2.026   1.147
 1891OPC     MW 7768   4.805   2.024   1.074
 1892OPC     OW 7769   3.252   4.707   2.874
 1892OPC    HW1 7770   3.278   4.633   2.913
 1892OPC    HW2 7771   3.284   4.769   2.926
 1892OPC     MW 7772   3.261   4.705   2.888
 1893OPC     OW 7773   2.559   3.444   0.475
 1893OPC    HW1 7774   2.597   3.459   0.551
 1893OPC    HW2 7775   2.562   3.357   0.467
 1893OPC     MW 7776   2.565   3.433   0.485
 1894OPC     OW 7777   4.555   0.448   2.343
 1894OPC    HW1 7778   4.567   0.479   2.263
 1894OPC    HW2 7779   4.469   0.456   2.355
 1894OPC     MW 7780   4.544   0.454   2.333
 1895OPC     OW 7781   1.896   0.906   2.279
 1895OPC    HW1 7782   1.816   0.939   2.290
 1895OPC    HW2 7783   1.943   0.945   2.341
 1895OPC     MW 7784   1.891   0.917   2.290
 1896OPC     OW 7785   3.021   2.874   1.006
 1896OPC    HW1 7786   2.964   2.852   0.943
 1896OPC    HW2 7787   2.974   2.871   1.079
 1896OPC     MW 7788   3.006   2.870   1.007
 1897OPC     OW 7789   4.086   0.588   3.482
 1897OPC    HW1 7790   4.022   0.528   3.487
 1897OPC    HW2 7791   4.115   0.593   3.564
 1897OPC     MW 7792   4.081   0.580   3.495
 1898OPC     OW 7793   1.379   0.596   0.138
 1898OPC    HW1 7794   1.418   0.527   0.102
 1898OPC    HW2 7795   1.321   0.561   0.193
 1898OPC     MW 7796   1.376   0.581   0.141
 1899OPC     OW 7797   4.560   3.194   1.874
 1899OPC    HW1 7798   4.646   3.196   1.886
 1899OPC    HW2 7799   4.543   3.110   1.858
 1899OPC     MW 7800   4.570   3.182   1.873
 1900OPC     OW 7801   3.468   3.313   4.500
 1900OPC    HW1 7802   3.470   3.376   4.560
 1900OPC    HW2 7803   3.502   3.244   4.541
 1900OPC     MW 7804   3.473   3.312   4.515
 1901OPC     OW 7805   2.395   4.377   0.064
 1901OPC    HW1 7806   2.335   4.380   0.127
 1901OPC    HW2 7807   2.361   4.322   0.005
 1901OPC     MW 7808   2.381   4.369   0.065
 1902OPC     OW 7809   4.702   1.058   2.800
 1902OPC    HW1 7810   4.670   1.070   2.880
 1902OPC    HW2 7811   4.738   0.978   2.804
 1902OPC     MW 7812   4.703   1.048   2.812
 1903OPC     OW 7813   4.611   4.309   1.172
 1903OPC    HW1 7814   4.616   4.366   1.106
 1903OPC    HW2 7815   4.689   4.315   1.211
 1903OPC     MW 7816   4.623   4.318   1.168
 1904OPC     OW 7817   3.732   1.522   1.344
 1904OPC    HW1 7818   3.699   1.554   1.270
 1904OPC    HW2 7819   3.815   1.505   1.324
 1904OPC     MW 7820   3.739   1.524   1.330
 1905OPC     OW 7821   1.671   3.519   2.356
 1905OPC    HW1 7822   1.622   3.486   2.421
 1905OPC    HW2 7823   1.611   3.549   2.299
 1905OPC     MW 7824   1.655   3.519   2.357
 1906OPC     OW 7825   0.679   0.679   1.215
 1906OPC    HW1 7826   0.734   0.626   1.172
 1906OPC    HW2 7827   0.600   0.645   1.198
 1906OPC     MW 7828   0.675   0.666   1.206
 1907OPC     OW 7829   3.606   2.939   2.061
 1907OPC    HW1 7830   3.540   2.884   2.077
 1907OPC    HW2 7831   3.574   3.016   2.085
 1907OPC     MW 7832   3.591   2.942   2.067
 1908OPC     OW 7833   0.369   1.300   4.220
 1908OPC    HW1 7834   0.291   1.334   4.203
 1908OPC    HW2 7835   0.421   1.335   4.159
 1908OPC     MW 7836   0.365   1.310   4.209
 1909OPC     OW 7837   2.761   3.364   1.447
 1909OPC    HW1 7838   2.797   3.380   1.525
 1909OPC    HW2 7839   2.681   3.398   1.454
 1909OPC     MW 7840   2.755   3.371   1.460
 1910OPC     OW 7841   3.474   2.777   3.699
 1910OPC    HW1 7842   3.396   2.743   3.716
 1910OPC    HW2 7843   3.461   2.821   3.624
 1910OPC     MW 7844   3.461   2.779   3.690
 1911OPC     OW 7845   0.516   0.711   3.128
 1911OPC    HW1 7846   0.550   0.743   3.055
 1911OPC    HW2 7847   0.536   0.626   3.124
 1911OPC     MW 7848   0.524   0.703   3.117
 1912OPC     OW 7849   2.559   2.483   0.641
 1912OPC    HW1 7850   2.589   2.537   0.579
 1912OPC    HW2 7851   2.565   2.404   0.604
 1912OPC     MW 7852   2.564   2.479   0.626
 1913OPC     OW 7853   2.438   4.147   4.430
 1913OPC    HW1 7854   2.522   4.124   4.426
 1913OPC    HW2 7855   2.438   4.227   4.395
 1913OPC     MW 7856   2.451   4.156   4.424
 1914OPC     OW 7857   4.737   3.952   2.676
 1914OPC    HW1 7858   4.813   3.994   2.669
 1914OPC    HW2 7859   4.751   3.878   2.631
 1914OPC     MW 7860   4.750   3.947   2.668
 1915OPC     OW 7861   3.267   4.232   4.521
 1915OPC    HW1 7862   3.280   4.196   4.599
 1915OPC    HW2 7863   3.216   4.174   4.480
 1915OPC     MW 7864   3.261   4.218   4.526
 1916OPC     OW 7865   0.934   0.040   2.054
 1916OPC    HW1 7866   0.933   4.969   2.115
 1916OPC    HW2 7867   1.018   0.066   2.053
 1916OPC     MW 7868   0.946   0.035   2.063
 1917OPC     OW 7869   4.078   1.341   1.786
 1917OPC    HW1 7870   4.019   1.396   1.818
 1917OPC    HW2 7871   4.153   1.385   1.790
 1917OPC     MW 7872   4.080   1.355   1.791
 1918OPC     OW 7873   0.837   4.421   2.661
 1918OPC    HW1 7874   0.885   4.349   2.654
 1918OPC    HW2 7875   0.773   4.409   2.603
 1918OPC     MW 7876   0.835   4.409   2.651
 1919OPC     OW 7877   0.657   3.983   3.769
 1919OPC    HW1 7878   0.664   3.995   3.855
 1919OPC    HW2 7879   0.727   4.024   3.736
 1919OPC     MW 7880   0.668   3.991   3.777
 1920OPC     OW 7881   0.031   3.411   0.784
 1920OPC    HW1 7882   4.802   3.388   0.720
 1920OPC    HW2 7883   0.076   3.337   0.799
 1920OPC     MW 7884   0.030   3.396   0.777
 1921OPC     OW 7885   2.322   4.401   0.857
 1921OPC    HW1 7886   2.345   4.383   0.939
 1921OPC    HW2 7887   2.352   4.481   0.843
 1921OPC     MW 7888   2.330   4.410   0.867
 1922OPC     OW 7889   1.010   2.095   2.304
 1922OPC    HW1 7890   1.000   2.168   2.351
 1922OPC    HW2 7891   0.983   2.118   2.224
 1922OPC     MW 7892   1.005   2.109   2.299
 1923OPC     OW 7893   3.127   3.538   0.404
 1923OPC    HW1 7894   3.050   3.568   0.376
 1923OPC    HW2 7895   3.184   3.600   0.380
 1923OPC     MW 7896   3.124   3.552   0.396
 1924OPC     OW 7897   2.037   3.049   1.923
 1924OPC    HW1 7898   1.966   3.001   1.906
 1924OPC    HW2 7899   2.095   2.990   1.950
 1924OPC     MW 7900   2.035   3.033   1.924
 1925OPC     OW 7901   1.148   3.677   2.916
 1925OPC    HW1 7902   1.063   3.695   2.922
 1925OPC    HW2 7903   1.177   3.686   2.998
 1925OPC     MW 7904   1.140   3.681   2.929
 1926OPC     OW 7905   3.947   3.662   2.129
 1926OPC    HW1 7906   3.886   3.637   2.071
 1926OPC    HW2 7907   4.018   3.673   2.079
 1926OPC     MW 7908   3.948   3.660   2.113
 1927OPC     OW 7909   1.951   1.277   1.615
 1927OPC    HW1 7910   1.918   1.250   1.691
 1927OPC    HW2 7911   2.028   1.235   1.610
 1927OPC     MW 7912   1.958   1.267   1.625
 1928OPC     OW 7913   4.322   1.612   4.206
 1928OPC    HW1 7914   4.391   1.643   4.249
 1928OPC    HW2 7915   4.328   1.650   4.128
 1928OPC     MW 7916   4.333   1.622   4.201
 1929OPC     OW 7917   1.061   3.552   4.388
 1929OPC    HW1 7918   0.996   3.559   4.445
 1929OPC    HW2 7919   1.105   3.626   4.398
 1929OPC     MW 7920   1.058   3.564   4.398
 1930OPC     OW 7921   4.798   3.924   2.087
 1930OPC    HW1 7922   4.749   3.995   2.077
 1930OPC    HW2 7923   4.760   3.882   2.153
 1930OPC     MW 7924   4.785   3.928   2.095
 1931OPC     OW 7925   2.592   2.916   1.495
 1931OPC    HW1 7926   2.612   2.868   1.564
 1931OPC    HW2 7927   2.524   2.963   1.521
 1931OPC     MW 7928   2.585   2.916   1.509
 1932OPC     OW 7929   2.771   1.929   0.764
 1932OPC    HW1 7930   2.794   1.881   0.694
 1932OPC    HW2 7931   2.733   1.871   0.817
 1932OPC     MW 7932   2.769   1.913   0.761
 1933OPC     OW 7933   2.901   3.340   3.092
 1933OPC    HW1 7934   2.928   3.257   3.089
 1933OPC    HW2 7935   2.847   3.341   3.160
 1933OPC     MW 7936   2.897   3.328   3.102
 1934OPC     OW 7937   3.494   4.107   3.631
 1934OPC    HW1 7938   3.461   4.055   3.693
 1934OPC    HW2 7939   3.452   4.183   3.643
 1934OPC     MW 7940   3.483   4.111   3.642
 1935OPC     OW 7941   2.776   4.975   2.026
 1935OPC    HW1 7942   2.788   4.957   2.111
 1935OPC    HW2 7943   2.743   0.064   2.026
 1935OPC     MW 7944   2.773   4.984   2.039
 1936OPC     OW 7945   1.075   1.269   0.738
 1936OPC    HW1 7946   1.006   1.221   0.763
 1936OPC    HW2 7947   1.061   1.345   0.778
 1936OPC     MW 7948   1.063   1.273   0.748
 1937OPC     OW 7949   2.111   4.750   2.687
 1937OPC    HW1 7950   2.155   4.788   2.752
 1937OPC    HW2 7951   2.060   4.815   2.657
 1937OPC     MW 7952   2.110   4.765   2.692
 1938OPC     OW 7953   4.189   0.881   2.976
 1938OPC    HW1 7954   4.142   0.817   2.938
 1938OPC    HW2 7955   4.260   0.839   3.005
 1938OPC     MW 7956   4.192   0.865   2.975
 1939OPC     OW 7957   1.914   1.413   1.006
 1939OPC    HW1 7958   1.992   1.434   0.973
 1939OPC    HW2 7959   1.906   1.328   0.988
 1939OPC     MW 7960   1.924   1.404   0.998
 1940OPC     OW 7961   3.765   3.833   3.733
 1940OPC    HW1 7962   3.797   3.898   3.685
 1940OPC    HW2 7963   3.802   3.762   3.699
 1940OPC     MW 7964   3.775   3.832   3.721
 1941OPC     OW 7965   1.895   2.178   1.122
 1941OPC    HW1 7966   1.981   2.182   1.134
 1941OPC    HW2 7967   1.874   2.098   1.150
 1941OPC     MW 7968   1.905   2.167   1.128
 1942OPC     OW 7969   4.325   2.727   3.754
 1942OPC    HW1 7970   4.256   2.678   3.731
 1942OPC    HW2 7971   4.291   2.784   3.811
 1942OPC     MW 7972   4.310   2.728   3.759
 1943OPC     OW 7973   3.172   2.329   1.595
 1943OPC    HW1 7974   3.147   2.248   1.614
 1943OPC    HW2 7975   3.170   2.370   1.673
 1943OPC     MW 7976   3.168   2.323   1.610
 1944OPC     OW 7977   1.016   4.885   0.677
 1944OPC    HW1 7978   0.981   4.940   0.619
 1944OPC    HW2 7979   1.011   4.929   0.752
 1944OPC     MW 7980   1.010   4.900   0.679
 1945OPC     OW 7981   1.648   1.279   0.319
 1945OPC    HW1 7982   1.627   1.214   0.374
 1945OPC    HW2 7983   1.571   1.305   0.288
 1945OPC     MW 7984   1.634   1.273   0.323
 1946OPC     OW 7985   3.285   2.818   2.545
 1946OPC    HW1 7986   3.317   2.896   2.523
 1946OPC    HW2 7987   3.205   2.836   2.574
 1946OPC     MW 7988   3.278   2.832   2.546
 1947OPC     OW 7989   1.795   2.935   1.845
 1947OPC    HW1 7990   1.759   3.011   1.821
 1947OPC    HW2 7991   1.727   2.888   1.874
 1947OPC     MW 7992   1.780   2.939   1.846
 1948OPC     OW 7993   3.094   4.439   4.456
 1948OPC    HW1 7994   3.029   4.412   4.508
 1948OPC    HW2 7995   3.161   4.388   4.478
 1948OPC     MW 7996   3.094   4.428   4.467
 1949OPC     OW 7997   2.206   0.587   0.290
 1949OPC    HW1 7998   2.241   0.537   0.227
 1949OPC    HW2 7999   2.176   0.657   0.246
 1949OPC     MW 8000   2.207   0.590   0.274
 1950OPC     OW 8001   1.659   4.641   3.348
 1950OPC    HW1 8002   1.682   4.695   3.412
 1950OPC    HW2 8003   1.718   4.656   3.286
 1950OPC     MW 8004   1.671   4.651   3.348
 1951OPC     OW 8005   4.526   2.981   3.073
 1951OPC    HW1 8006   4.596   3.028   3.051
 1951OPC    HW2 8007   4.481   2.975   2.999
 1951OPC     MW 8008   4.530   2.987   3.059
 1952OPC     OW 8009   0.635   4.631   1.804
 1952OPC    HW1 8010   0.586   4.580   1.754
 1952OPC    HW2 8011   0.583   4.649   1.872
 1952OPC     MW 8012   0.620   4.626   1.807
 1953OPC     OW 8013   4.769   4.170   1.766
 1953OPC    HW1 8014   4.706   4.148   1.710
 1953OPC    HW2 8015   0.005   4.110   1.754
 1953OPC     MW 8016   4.769   4.158   1.756
 1954OPC     OW 8017   4.334   3.364   0.949
 1954OPC    HW1 8018   4.352   3.375   0.864
 1954OPC    HW2 8019   4.308   3.443   0.975
 1954OPC     MW 8020   4.333   3.377   0.940
 1955OPC     OW 8021   2.176   2.846   0.688
 1955OPC    HW1 8022   2.255   2.837   0.724
 1955OPC    HW2 8023   2.187   2.912   0.632
 1955OPC     MW 8024   2.189   2.854   0.685
 1956OPC     OW 8025   4.094   4.248   1.679
 1956OPC    HW1 8026   4.153   4.198   1.720
 1956OPC    HW2 8027   4.122   4.249   1.597
 1956OPC     MW 8028   4.107   4.241   1.673
 1957OPC     OW 8029   3.485   4.861   1.372
 1957OPC    HW1 8030   3.536   4.805   1.416
 1957OPC    HW2 8031   3.435   4.896   1.435
 1957OPC     MW 8032   3.485   4.858   1.388
 1958OPC     OW 8033   2.563   1.654   1.367
 1958OPC    HW1 8034   2.549   1.695   1.443
 1958OPC    HW2 8035   2.486   1.659   1.327
 1958OPC     MW 8036   2.550   1.661   1.372
 1959OPC     OW 8037   0.002   4.472   2.633
 1959OPC    HW1 8038   4.808   4.467   2.548
 1959OPC    HW2 8039   4.757   4.509   2.668
 1959OPC     MW 8040   4.814   4.477   2.626
 1960OPC     OW 8041   2.682   4.748   0.876
 1960OPC    HW1 8042   2.691   4.833   0.861
 1960OPC    HW2 8043   2.597   4.739   0.892
 1960OPC     MW 8044   2.671   4.759   0.876
 1961OPC     OW 8045   1.614   1.665   0.309
 1961OPC    HW1 8046   1.547   1.634   0.356
 1961OPC    HW2 8047   1.593   1.645   0.227
 1961OPC     MW 8048   1.601   1.657   0.304
 1962OPC     OW 8049   3.886   4.114   0.868
 1962OPC    HW1 8050   3.854   4.105   0.788
 1962OPC    HW2 8051   3.962   4.154   0.856
 1962OPC     MW 8052   3.892   4.119   0.855
 1963OPC     OW 8053   0.639   2.562   4.046
 1963OPC    HW1 8054   0.570   2.599   4.007
 1963OPC    HW2 8055   0.675   2.514   3.983
 1963OPC     MW 8056   0.634   2.560   4.031
 1964OPC     OW 8057   3.259   3.266   2.392
 1964OPC    HW1 8058   3.271   3.246   2.308
 1964OPC    HW2 8059   3.180   3.234   2.410
 1964OPC     MW 8060   3.249   3.258   2.382
 1965OPC     OW 8061   2.816   4.603   3.254
 1965OPC    HW1 8062   2.809   4.542   3.316
 1965OPC    HW2 8063   2.901   4.608   3.239
 1965OPC     MW 8064   2.827   4.595   3.261
 1966OPC     OW 8065   2.762   4.430   3.465
 1966OPC    HW1 8066   2.833   4.422   3.516
 1966OPC    HW2 8067   2.760   4.355   3.421
 1966OPC     MW 8068   2.772   4.418   3.466
 1967OPC     OW 8069   0.492   2.790   2.290
 1967OPC    HW1 8070   0.537   2.765   2.361
 1967OPC    HW2 8071   0.425   2.835   2.323
 1967OPC     MW 8072   0.489   2.793   2.305
 1968OPC     OW 8073   1.624   2.948   2.133
 1968OPC    HW1 8074   1.546   2.912   2.143
 1968OPC    HW2 8075   1.678   2.891   2.172
 1968OPC     MW 8076   1.621   2.934   2.140
 1969OPC     OW 8077   3.013   4.095   1.448
 1969OPC    HW1 8078   3.047   4.016   1.457
 1969OPC    HW2 8079   3.026   4.132   1.526
 1969OPC     MW 8080   3.020   4.089   1.461
 1970OPC     OW 8081   1.942   0.216   3.958
 1970OPC    HW1 8082   1.958   0.143   4.003
 1970OPC    HW2 8083   2.016   0.262   3.968
 1970OPC     MW 8084   1.955   0.212   3.966
 1971OPC     OW 8085   4.804   1.338   3.751
 1971OPC    HW1 8086   0.008   1.378   3.823
 1971OPC    HW2 8087   0.019   1.378   3.686
 1971OPC     MW 8088   4.814   1.350   3.752
 1972OPC     OW 8089   4.340   3.689   0.115
 1972OPC    HW1 8090   4.361   3.771   0.135
 1972OPC    HW2 8091   4.255   3.693   0.098
 1972OPC     MW 8092   4.331   3.702   0.115
 1973OPC     OW 8093   3.887   4.512   4.344
 1973OPC    HW1 8094   3.875   4.591   4.380
 1973OPC    HW2 8095   3.807   4.491   4.315
 1973OPC     MW 8096   3.873   4.521   4.345
 1974OPC     OW 8097   3.186   2.004   1.200
 1974OPC    HW1 8098   3.142   2.080   1.199
 1974OPC    HW2 8099   3.268   2.028   1.218
 1974OPC     MW 8100   3.192   2.019   1.203
 1975OPC     OW 8101   2.509   0.182   4.437
 1975OPC    HW1 8102   2.518   0.208   4.354
 1975OPC    HW2 8103   2.513   0.257   4.482
 1975OPC     MW 8104   2.511   0.197   4.431
 1976OPC     OW 8105   2.221   1.715   3.751
 1976OPC    HW1 8106   2.300   1.753   3.756
 1976OPC    HW2 8107   2.168   1.781   3.731
 1976OPC     MW 8108   2.225   1.730   3.749
 1977OPC     OW 8109   1.377   0.313   2.840
 1977OPC    HW1 8110   1.413   0.308   2.760
 1977OPC    HW2 8111   1.388   0.397   2.862
 1977OPC     MW 8112   1.384   0.325   2.831
 1978OPC     OW 8113   3.658   4.666   2.036
 1978OPC    HW1 8114   3.728   4.718   2.027
 1978OPC    HW2 8115   3.657   4.620   1.962
 1978OPC     MW 8116   3.668   4.667   2.024
 1979OPC     OW 8117   2.615   0.713   1.163
 1979OPC    HW1 8118   2.663   0.692   1.233
 1979OPC    HW2 8119   2.607   0.637   1.120
 1979OPC     MW 8120   2.621   0.699   1.167
 1980OPC     OW 8121   4.677   3.413   3.532
 1980OPC    HW1 8122   4.653   3.352   3.474
 1980OPC    HW2 8123   4.739   3.373   3.578
 1980OPC     MW 8124   4.683   3.398   3.530
 1981OPC     OW 8125   3.868   3.448   2.828
 1981OPC    HW1 8126   3.943   3.404   2.815
 1981OPC    HW2 8127   3.818   3.422   2.762
 1981OPC     MW 8128   3.872   3.438   2.816
 1982OPC     OW 8129   3.891   3.476   0.098
 1982OPC    HW1 8130   3.854   3.419   0.153
 1982OPC    HW2 8131   3.897   3.432   0.023
 1982OPC     MW 8132   3.886   3.461   0.095
 1983OPC     OW 8133   3.287   0.488   1.061
 1983OPC    HW1 8134   3.307   0.473   1.145
 1983OPC    HW2 8135   3.358   0.461   1.018
 1983OPC     MW 8136   3.300   0.482   1.067
 1984OPC     OW 8137   0.483   2.608   3.102
 1984OPC    HW1 8138   0.482   2.683   3.146
 1984OPC    HW2 8139   0.399   2.585   3.098
 1984OPC     MW 8140   0.470   2.616   3.108
 1985OPC     OW 8141   0.506   4.192   2.740
 1985OPC    HW1 8142   0.511   4.152   2.662
 1985OPC    HW2 8143   0.575   4.160   2.783
 1985OPC     MW 8144   0.517   4.181   2.735
 1986OPC     OW 8145   1.529   2.957   4.292
 1986OPC    HW1 8146   1.616   2.966   4.288
 1986OPC    HW2 8147   1.512   2.963   4.378
 1986OPC     MW 8148   1.539   2.959   4.304
 1987OPC     OW 8149   4.594   1.855   1.796
 1987OPC    HW1 8150   4.576   1.926   1.844
 1987OPC    HW2 8151   4.515   1.821   1.779
 1987OPC     MW 8152   4.580   1.860   1.801
 1988OPC     OW 8153   2.732   4.075   2.259
 1988OPC    HW1 8154   2.735   4.038   2.338
 1988OPC    HW2 8155   2.679   4.143   2.271
 1988OPC     MW 8156   2.725   4.080   2.273
 1989OPC     OW 8157   1.091   2.196   1.446
 1989OPC    HW1 8158   1.162   2.150   1.467
 1989OPC    HW2 8159   1.026   2.139   1.454
 1989OPC     MW 8160   1.092   2.181   1.450
 1990OPC     OW 8161   0.004   0.092   0.930
 1990OPC    HW1 8162   0.076   0.104   0.978
 1990OPC    HW2 8163   0.027   0.030   0.874
 1990OPC     MW 8164   0.018   0.085   0.929
 1991OPC     OW 8165   1.751   4.875   0.619
 1991OPC    HW1 8166   1.711   4.856   0.544
 1991OPC    HW2 8167   1.688   4.870   0.678
 1991OPC     MW 8168   1.736   4.871   0.617
 1992OPC     OW 8169   0.439   1.047   3.986
 1992OPC    HW1 8170   0.394   1.054   4.061
 1992OPC    HW2 8171   0.384   1.005   3.933
 1992OPC     MW 8172   0.424   1.042   3.989
 1993OPC     OW 8173   1.571   3.900   1.612
 1993OPC    HW1 8174   1.583   3.875   1.695
 1993OPC    HW2 8175   1.502   3.953   1.617
 1993OPC     MW 8176   1.563   3.904   1.625
 1994OPC     OW 8177   4.368   4.570   1.867
 1994OPC    HW1 8178   4.378   4.485   1.882
 1994OPC    HW2 8179   4.335   4.573   1.786
 1994OPC     MW 8180   4.365   4.558   1.857
 1995OPC     OW 8181   4.313   2.678   0.665
 1995OPC    HW1 8182   4.362   2.607   0.652
 1995OPC    HW2 8183   4.314   2.719   0.588
 1995OPC     MW 8184   4.320   2.674   0.652
 1996OPC     OW 8185   3.612   2.828   0.062
 1996OPC    HW1 8186   3.643   2.875   0.129
 1996OPC    HW2 8187   3.645   2.749   0.076
 1996OPC     MW 8188   3.621   2.823   0.074
 1997OPC     OW 8189   1.004   0.909   3.806
 1997OPC    HW1 8190   0.937   0.858   3.781
 1997OPC    HW2 8191   0.969   0.989   3.806
 1997OPC     MW 8192   0.989   0.913   3.802
 1998OPC     OW 8193   2.389   0.938   0.840
 1998OPC    HW1 8194   2.447   1.001   0.824
 1998OPC    HW2 8195   2.438   0.866   0.847
 1998OPC     MW 8196   2.405   0.937   0.839
 1999OPC     OW 8197   0.020   0.484   2.036
 1999OPC    HW1 8198   0.056   0.498   2.114
 1999OPC    HW2 8199   0.067   0.534   1.982
 1999OPC     MW 8200   0.032   0.493   2.039
 2000OPC     OW 8201   1.787   3.352   3.022
 2000OPC    HW1 8202   1.771   3.366   3.106
 2000OPC    HW2 8203   1.797   3.432   2.989
 2000OPC     MW 8204   1.786   3.366   3.029
 2001OPC     OW 8205   1.134   1.529   0.891
 2001OPC    HW1 8206   1.130   1.595   0.948
 2001OPC    HW2 8207   1.164   1.567   0.818
 2001OPC     MW 8208   1.138   1.544   0.889
 2002OPC     OW 8209   4.057   2.968   0.859
 2002OPC    HW1 8210   4.138   2.937   0.862
 2002OPC    HW2 8211   4.012   2.906   0.816
 2002OPC     MW 8212   4.062   2.954   0.853
 2003OPC     OW 8213   4.671   2.027   3.601
 2003OPC    HW1 8214   4.653   2.111   3.609
 2003OPC    HW2 8215   4.625   1.989   3.664
 2003OPC     MW 8216   4.662   2.034   3.611
 2004OPC     OW 8217   3.868   2.642   1.981
 2004OPC    HW1 8218   3.877   2.649   2.067
 2004OPC    HW2 8219   3.782   2.630   1.970
 2004OPC     MW 8220   3.857   2.641   1.992
 2005OPC     OW 8221   0.245   4.603   4.148
 2005OPC    HW1 8222   0.185   4.654   4.185
 2005OPC    HW2 8223   0.205   4.526   4.138
 2005OPC     MW 8224   0.230   4.599   4.152
 2006OPC     OW 8225   1.309   4.699   4.532
 2006OPC    HW1 8226   1.339   4.701   4.450
 2006OPC    HW2 8227   1.225   4.721   4.524
 2006OPC     MW 8228   1.301   4.703   4.519
 2007OPC     OW 8229   4.543   3.538   1.777
 2007OPC    HW1 8230   4.500   3.482   1.726
 2007OPC    HW2 8231   4.625   3.509   1.776
 2007OPC     MW 8232   4.549   3.526   1.769
 2008OPC     OW 8233   1.377   0.276   3.325
 2008OPC    HW1 8234   1.331   0.226   3.270
 2008OPC    HW2 8235   1.316   0.313   3.376
 2008OPC     MW 8236   1.361   0.274   3.324
 2009OPC     OW 8237   2.054   3.887   2.881
 2009OPC    HW1 8238   2.106   3.907   2.814
 2009OPC    HW2 8239   2.066   3.801   2.890
 2009OPC     MW 8240   2.064   3.877   2.872
 2010OPC     OW 8241   3.089   1.894   1.434
 2010OPC    HW1 8242   3.021   1.948   1.448
 2010OPC    HW2 8243   3.120   1.920   1.357
 2010OPC     MW 8244   3.083   1.906   1.425
 2011OPC     OW 8245   3.671   0.640   3.563
 2011OPC    HW1 8246   3.589   0.646   3.533
 2011OPC    HW2 8247   3.692   0.722   3.582
 2011OPC     MW 8248   3.662   0.653   3.561
 2012OPC     OW 8249   1.475   4.233   0.259
 2012OPC    HW1 8250   1.401   4.246   0.304
 2012OPC    HW2 8251   1.451   4.247   0.176
 2012OPC     MW 8252   1.460   4.237   0.253
 2013OPC     OW 8253   3.510   1.764   1.687
 2013OPC    HW1 8254   3.451   1.827   1.673
 2013OPC    HW2 8255   3.577   1.787   1.636
 2013OPC     MW 8256   3.511   1.777   1.677
 2014OPC     OW 8257   0.519   2.542   2.619
 2014OPC    HW1 8258   0.545   2.547   2.702
 2014OPC    HW2 8259   0.432   2.544   2.625
 2014OPC     MW 8260   0.510   2.543   2.632
 2015OPC     OW 8261   3.465   2.033   1.239
 2015OPC    HW1 8262   3.547   2.025   1.268
 2015OPC    HW2 8263   3.468   2.104   1.189
 2015OPC     MW 8264   3.478   2.042   1.236
 2016OPC     OW 8265   4.098   4.877   1.092
 2016OPC    HW1 8266   4.142   4.897   1.020
 2016OPC    HW2 8267   4.078   4.954   1.126
 2016OPC     MW 8268   4.102   4.891   1.086
 2017OPC     OW 8269   3.836   3.401   1.253
 2017OPC    HW1 8270   3.904   3.433   1.209
 2017OPC    HW2 8271   3.812   3.467   1.305
 2017OPC     MW 8272   3.843   3.415   1.254
 2018OPC     OW 8273   3.133   3.976   0.329
 2018OPC    HW1 8274   3.049   3.952   0.323
 2018OPC    HW2 8275   3.138   4.045   0.275
 2018OPC     MW 8276   3.121   3.983   0.320
 2019OPC     OW 8277   1.971   2.379   4.603
 2019OPC    HW1 8278   2.023   2.445   4.581
 2019OPC    HW2 8279   1.928   2.361   4.529
 2019OPC     MW 8280   1.972   2.386   4.589
 2020OPC     OW 8281   0.209   3.705   3.548
 2020OPC    HW1 8282   0.143   3.664   3.508
 2020OPC    HW2 8283   0.266   3.640   3.564
 2020OPC     MW 8284   0.208   3.689   3.544
 2021OPC     OW 8285   1.259   3.309   2.147
 2021OPC    HW1 8286   1.343   3.310   2.125
 2021OPC    HW2 8287   1.258   3.348   2.226
 2021OPC     MW 8288   1.271   3.315   2.156
 2022OPC     OW 8289   1.822   2.382   4.366
 2022OPC    HW1 8290   1.795   2.307   4.331
 2022OPC    HW2 8291   1.863   2.422   4.300
 2022OPC     MW 8292   1.824   2.377   4.351
 2023OPC     OW 8293   0.357   1.343   1.959
 2023OPC    HW1 8294   0.387   1.395   2.023
 2023OPC    HW2 8295   0.343   1.398   1.893
 2023OPC     MW 8296   0.359   1.359   1.959
 2024OPC     OW 8297   4.624   4.412   3.896
 2024OPC    HW1 8298   4.566   4.446   3.952
 2024OPC    HW2 8299   4.596   4.439   3.818
 2024OPC     MW 8300   4.611   4.421   3.893
 2025OPC     OW 8301   3.813   3.656   3.336
 2025OPC    HW1 8302   3.833   3.637   3.419
 2025OPC    HW2 8303   3.863   3.601   3.290
 2025OPC     MW 8304   3.823   3.645   3.342
 2026OPC     OW 8305   1.225   0.982   3.653
 2026OPC    HW1 8306   1.154   0.951   3.693
 2026OPC    HW2 8307   1.215   1.068   3.658
 2026OPC     MW 8308   1.213   0.990   3.660
 2027OPC     OW 8309   3.708   4.670   2.324
 2027OPC    HW1 8310   3.730   4.754   2.331
 2027OPC    HW2 8311   3.694   4.660   2.238
 2027OPC     MW 8312   3.709   4.681   2.312
 2028OPC     OW 8313   4.204   0.283   4.031
 2028OPC    HW1 8314   4.144   0.324   3.982
 2028OPC    HW2 8315   4.267   0.342   4.040
 2028OPC     MW 8316   4.204   0.298   4.025
 2029OPC     OW 8317   4.531   3.638   3.619
 2029OPC    HW1 8318   4.552   3.698   3.559
 2029OPC    HW2 8319   4.563   3.564   3.586
 2029OPC     MW 8320   4.539   3.636   3.605
 2030OPC     OW 8321   3.613   1.477   3.797
 2030OPC    HW1 8322   3.616   1.462   3.711
 2030OPC    HW2 8323   3.680   1.531   3.811
 2030OPC     MW 8324   3.623   1.483   3.786
 2031OPC     OW 8325   2.661   4.538   3.035
 2031OPC    HW1 8326   2.711   4.516   2.966
 2031OPC    HW2 8327   2.720   4.561   3.095
 2031OPC     MW 8328   2.677   4.538   3.034
 2032OPC     OW 8329   0.144   0.117   0.462
 2032OPC    HW1 8330   0.072   0.074   0.485
 2032OPC    HW2 8331   0.115   0.196   0.440
 2032OPC     MW 8332   0.129   0.122   0.462
 2033OPC     OW 8333   4.397   1.043   2.256
 2033OPC    HW1 8334   4.366   1.073   2.180
 2033OPC    HW2 8335   4.358   0.966   2.265
 2033OPC     MW 8336   4.387   1.036   2.246
 2034OPC     OW 8337   0.550   1.076   3.049
 2034OPC    HW1 8338   0.515   1.029   2.984
 2034OPC    HW2 8339   0.484   1.126   3.075
 2034OPC     MW 8340   0.535   1.076   3.043
 2035OPC     OW 8341   2.492   4.699   3.925
 2035OPC    HW1 8342   2.477   4.614   3.940
 2035OPC    HW2 8343   2.517   4.729   4.003
 2035OPC     MW 8344   2.493   4.691   3.939
 2036OPC     OW 8345   0.707   4.528   2.885
 2036OPC    HW1 8346   0.751   4.504   2.813
 2036OPC    HW2 8347   0.696   4.614   2.874
 2036OPC     MW 8348   0.712   4.537   2.873
 2037OPC     OW 8349   4.405   1.844   2.692
 2037OPC    HW1 8350   4.462   1.894   2.650
 2037OPC    HW2 8351   4.334   1.895   2.699
 2037OPC     MW 8352   4.403   1.859   2.687
 2038OPC     OW 8353   1.927   1.971   0.750
 2038OPC    HW1 8354   1.933   2.050   0.786
 2038OPC    HW2 8355   1.912   1.988   0.666
 2038OPC     MW 8356   1.926   1.985   0.743
 2039OPC     OW 8357   2.431   4.090   3.007
 2039OPC    HW1 8358   2.415   4.061   3.088
 2039OPC    HW2 8359   2.451   4.017   2.963
 2039OPC     MW 8360   2.432   4.075   3.013
 2040OPC     OW 8361   3.447   1.351   1.977
 2040OPC    HW1 8362   3.402   1.423   1.996
 2040OPC    HW2 8363   3.439   1.343   1.890
 2040OPC     MW 8364   3.439   1.360   1.967
 2041OPC     OW 8365   3.070   0.628   1.171
 2041OPC    HW1 8366   3.028   0.562   1.209
 2041OPC    HW2 8367   3.144   0.591   1.142
 2041OPC     MW 8368   3.075   0.613   1.172
 2042OPC     OW 8369   2.977   2.484   1.440
 2042OPC    HW1 8370   2.927   2.526   1.498
 2042OPC    HW2 8371   3.025   2.430   1.489
 2042OPC     MW 8372   2.977   2.482   1.456
 2043OPC     OW 8373   0.260   4.349   0.462
 2043OPC    HW1 8374   0.202   4.294   0.497
 2043OPC    HW2 8375   0.212   4.417   0.436
 2043OPC     MW 8376   0.244   4.351   0.463
 2044OPC     OW 8377   0.511   3.564   2.496
 2044OPC    HW1 8378   0.545   3.632   2.453
 2044OPC    HW2 8379   0.567   3.552   2.562
 2044OPC     MW 8380   0.524   3.572   2.499
 2045OPC     OW 8381   1.805   0.806   3.972
 2045OPC    HW1 8382   1.889   0.793   3.954
 2045OPC    HW2 8383   1.769   0.818   3.893
 2045OPC     MW 8384   1.812   0.806   3.958
 2046OPC     OW 8385   1.242   4.376   3.433
 2046OPC    HW1 8386   1.176   4.387   3.378
 2046OPC    HW2 8387   1.268   4.458   3.450
 2046OPC     MW 8388   1.236   4.390   3.427
 2047OPC     OW 8389   1.527   0.380   2.019
 2047OPC    HW1 8390   1.481   0.354   1.950
 2047OPC    HW2 8391   1.490   0.455   2.041
 2047OPC     MW 8392   1.515   0.387   2.012
 2048OPC     OW 8393   2.845   4.478   0.102
 2048OPC    HW1 8394   2.776   4.474   0.155
 2048OPC    HW2 8395   2.908   4.512   0.152
 2048OPC     MW 8396   2.844   4.482   0.117
 2049OPC     OW 8397   1.239   3.657   0.756
 2049OPC    HW1 8398   1.226   3.581   0.714
 2049OPC    HW2 8399   1.159   3.688   0.766
 2049OPC     MW 8400   1.225   3.650   0.751
 2050OPC     OW 8401   0.467   4.472   2.739
 2050OPC    HW1 8402   0.532   4.489   2.794
 2050OPC    HW2 8403   0.467   4.385   2.733
 2050OPC     MW 8404   0.477   4.462   2.746
 2051OPC     OW 8405   3.872   3.112   4.438
 2051OPC    HW1 8406   3.886   3.080   4.518
 2051OPC    HW2 8407   3.928   3.179   4.433
 2051OPC     MW 8408   3.882   3.117   4.449
 2052OPC     OW 8409   1.127   3.518   4.110
 2052OPC    HW1 8410   1.068   3.518   4.046
 2052OPC    HW2 8411   1.079   3.521   4.183
 2052OPC     MW 8412   1.111   3.518   4.111
 2053OPC     OW 8413   4.554   3.808   1.703
 2053OPC    HW1 8414   4.546   3.819   1.617
 2053OPC    HW2 8415   4.554   3.722   1.713
 2053OPC     MW 8416   4.553   3.797   1.692
 2054OPC     OW 8417   2.879   1.600   2.175
 2054OPC    HW1 8418   2.869   1.655   2.241
 2054OPC    HW2 8419   2.904   1.651   2.109
 2054OPC     MW 8420   2.881   1.616   2.175
 2055OPC     OW 8421   0.339   1.235   3.131
 2055OPC    HW1 8422   0.362   1.263   3.211
 2055OPC    HW2 8423   0.359   1.302   3.079
 2055OPC     MW 8424   0.345   1.249   3.135
 2056OPC     OW 8425   0.088   3.528   3.170
 2056OPC    HW1 8426   0.060   3.563   3.244
 2056OPC    HW2 8427   0.174   3.521   3.181
 2056OPC     MW 8428   0.097   3.532   3.182
 2057OPC     OW 8429   0.901   0.062   0.496
 2057OPC    HW1 8430   0.933   0.102   0.425
 2057OPC    HW2 8431   0.834   0.015   0.465
 2057OPC     MW 8432   0.896   0.061   0.481
 2058OPC     OW 8433   2.630   4.235   0.118
 2058OPC    HW1 8434   2.653   4.260   0.198
 2058OPC    HW2 8435   2.554   4.276   0.105
 2058OPC     MW 8436   2.622   4.245   0.128
 2059OPC     OW 8437   0.762   2.631   1.795
 2059OPC    HW1 8438   0.822   2.644   1.734
 2059OPC    HW2 8439   0.757   2.707   1.837
 2059OPC     MW 8440   0.770   2.644   1.792
 2060OPC     OW 8441   0.431   4.970   2.082
 2060OPC    HW1 8442   0.405   4.960   2.165
 2060OPC    HW2 8443   0.497   0.036   2.088
 2060OPC     MW 8444   0.437   4.977   2.095
 2061OPC     OW 8445   0.670   4.678   4.066
 2061OPC    HW1 8446   0.683   4.722   3.992
 2061OPC    HW2 8447   0.725   4.715   4.122
 2061OPC     MW 8448   0.680   4.690   4.063
 2062OPC     OW 8449   4.000   1.549   4.347
 2062OPC    HW1 8450   3.939   1.490   4.370
 2062OPC    HW2 8451   3.977   1.620   4.391
 2062OPC     MW 8452   3.987   1.551   4.357
 2063OPC     OW 8453   2.696   1.194   0.555
 2063OPC    HW1 8454   2.763   1.140   0.569
 2063OPC    HW2 8455   2.641   1.146   0.507
 2063OPC     MW 8456   2.698   1.179   0.550
 2064OPC     OW 8457   1.368   4.969   1.791
 2064OPC    HW1 8458   1.319   0.032   1.743
 2064OPC    HW2 8459   1.450   0.005   1.774
 2064OPC     MW 8460   1.373   4.981   1.781
 2065OPC     OW 8461   1.123   3.742   3.697
 2065OPC    HW1 8462   1.070   3.794   3.743
 2065OPC    HW2 8463   1.198   3.786   3.694
 2065OPC     MW 8464   1.126   3.756   3.703
 2066OPC     OW 8465   1.556   0.007   3.685
 2066OPC    HW1 8466   1.562   0.062   3.618
 2066OPC    HW2 8467   1.470   0.003   3.701
 2066OPC     MW 8468   1.544   0.014   3.678
 2067OPC     OW 8469   0.018   1.501   1.056
 2067OPC    HW1 8470   0.098   1.519   1.026
 2067OPC    HW2 8471   0.009   1.558   1.122
 2067OPC     MW 8472   0.029   1.512   1.061
 2068OPC     OW 8473   3.773   2.341   4.246
 2068OPC    HW1 8474   3.727   2.288   4.194
 2068OPC    HW2 8475   3.844   2.295   4.265
 2068OPC     MW 8476   3.777   2.326   4.241
 2069OPC     OW 8477   0.992   3.772   0.816
 2069OPC    HW1 8478   0.928   3.719   0.790
 2069OPC    HW2 8479   0.986   3.839   0.760
 2069OPC     MW 8480   0.982   3.774   0.804
 2070OPC     OW 8481   4.455   0.442   3.562
 2070OPC    HW1 8482   4.457   0.358   3.540
 2070OPC    HW2 8483   4.529   0.474   3.528
 2070OPC     MW 8484   4.466   0.434   3.554
 2071OPC     OW 8485   0.576   3.407   2.110
 2071OPC    HW1 8486   0.551   3.339   2.062
 2071OPC    HW2 8487   0.577   3.376   2.192
 2071OPC     MW 8488   0.573   3.393   2.115
 2072OPC     OW 8489   0.532   1.126   0.728
 2072OPC    HW1 8490   0.594   1.150   0.672
 2072OPC    HW2 8491   0.576   1.107   0.801
 2072OPC     MW 8492   0.548   1.127   0.731
 2073OPC     OW 8493   1.842   1.144   0.968
 2073OPC    HW1 8494   1.756   1.132   0.956
 2073OPC    HW2 8495   1.854   1.125   1.052
 2073OPC     MW 8496   1.831   1.139   0.979
 2074OPC     OW 8497   0.112   3.535   1.980
 2074OPC    HW1 8498   0.157   3.472   2.018
 2074OPC    HW2 8499   0.079   3.497   1.909
 2074OPC     MW 8500   0.114   3.520   1.975
 2075OPC     OW 8501   3.057   3.729   4.497
 2075OPC    HW1 8502   3.144   3.728   4.505
 2075OPC    HW2 8503   3.044   3.765   4.419
 2075OPC     MW 8504   3.068   3.734   4.487
 2076OPC     OW 8505   3.653   3.966   1.376
 2076OPC    HW1 8506   3.696   3.939   1.448
 2076OPC    HW2 8507   3.698   3.928   1.311
 2076OPC     MW 8508   3.666   3.956   1.377
 2077OPC     OW 8509   0.857   3.870   3.206
 2077OPC    HW1 8510   0.828   3.814   3.267
 2077OPC    HW2 8511   0.788   3.922   3.193
 2077OPC     MW 8512   0.842   3.869   3.213
 2078OPC     OW 8513   2.582   2.129   0.010
 2078OPC    HW1 8514   2.537   2.055   0.017
 2078OPC    HW2 8515   2.544   2.182   0.069
 2078OPC     MW 8516   2.570   2.126   0.020
 2079OPC     OW 8517   2.991   0.932   0.350
 2079OPC    HW1 8518   2.932   0.881   0.311
 2079OPC    HW2 8519   2.976   1.011   0.317
 2079OPC     MW 8520   2.980   0.936   0.339
 2080OPC     OW 8521   0.103   1.515   3.563
 2080OPC    HW1 8522   0.059   1.582   3.599
 2080OPC    HW2 8523   0.100   1.532   3.478
 2080OPC     MW 8524   0.096   1.528   3.556
 2081OPC     OW 8525   1.970   1.386   2.307
 2081OPC    HW1 8526   2.049   1.409   2.278
 2081OPC    HW2 8527   1.985   1.363   2.390
 2081OPC     MW 8528   1.984   1.386   2.315
 2082OPC     OW 8529   3.638   2.597   3.343
 2082OPC    HW1 8530   3.649   2.514   3.318
 2082OPC    HW2 8531   3.648   2.594   3.429
 2082OPC     MW 8532   3.641   2.584   3.352
 2083OPC     OW 8533   3.477   4.219   3.950
 2083OPC    HW1 8534   3.460   4.138   3.924
 2083OPC    HW2 8535   3.562   4.229   3.930
 2083OPC     MW 8536   3.487   4.209   3.943
 2084OPC     OW 8537   0.855   3.743   2.546
 2084OPC    HW1 8538   0.806   3.796   2.595
 2084OPC    HW2 8539   0.904   3.797   2.499
 2084OPC     MW 8540   0.855   3.759   2.546
 2085OPC     OW 8541   4.350   0.211   1.101
 2085OPC    HW1 8542   4.390   0.195   1.177
 2085OPC    HW2 8543   4.359   0.297   1.090
 2085OPC     MW 8544   4.357   0.221   1.111
 2086OPC     OW 8545   2.866   2.875   1.236
 2086OPC    HW1 8546   2.788   2.837   1.229
 2086OPC    HW2 8547   2.850   2.947   1.284
 2086OPC     MW 8548   2.852   2.880   1.242
 2087OPC     OW 8549   3.189   1.688   1.816
 2087OPC    HW1 8550   3.214   1.756   1.768
 2087OPC    HW2 8551   3.180   1.624   1.757
 2087OPC     MW 8552   3.191   1.688   1.800
 2088OPC     OW 8553   2.368   1.558   0.408
 2088OPC    HW1 8554   2.287   1.589   0.399
 2088OPC    HW2 8555   2.418   1.623   0.379
 2088OPC     MW 8556   2.363   1.572   0.402
 2089OPC     OW 8557   1.116   1.139   1.502
 2089OPC    HW1 8558   1.051   1.082   1.515
 2089OPC    HW2 8559   1.180   1.091   1.468
 2089OPC     MW 8560   1.116   1.124   1.499
 2090OPC     OW 8561   3.297   0.043   1.961
 2090OPC    HW1 8562   3.334   4.971   1.914
 2090OPC    HW2 8563   3.364   0.084   1.998
 2090OPC     MW 8564   3.312   0.040   1.960
 2091OPC     OW 8565   1.152   2.801   0.923
 2091OPC    HW1 8566   1.190   2.722   0.926
 2091OPC    HW2 8567   1.200   2.844   0.864
 2091OPC     MW 8568   1.165   2.796   0.915
 2092OPC     OW 8569   1.903   3.406   0.566
 2092OPC    HW1 8570   1.905   3.448   0.489
 2092OPC    HW2 8571   1.891   3.322   0.543
 2092OPC     MW 8572   1.902   3.400   0.551
 2093OPC     OW 8573   3.379   1.312   4.220
 2093OPC    HW1 8574   3.374   1.244   4.275
 2093OPC    HW2 8575   3.332   1.374   4.260
 2093OPC     MW 8576   3.371   1.311   4.234
 2094OPC     OW 8577   0.312   1.737   0.746
 2094OPC    HW1 8578   0.378   1.705   0.698
 2094OPC    HW2 8579   0.256   1.768   0.687
 2094OPC     MW 8580   0.314   1.737   0.730
 2095OPC     OW 8581   0.993   3.928   3.862
 2095OPC    HW1 8582   0.964   3.982   3.800
 2095OPC    HW2 8583   0.972   3.968   3.936
 2095OPC     MW 8584   0.986   3.942   3.864
 2096OPC     OW 8585   3.546   3.630   0.242
 2096OPC    HW1 8586   3.576   3.699   0.197
 2096OPC    HW2 8587   3.471   3.660   0.276
 2096OPC     MW 8588   3.539   3.645   0.240
 2097OPC     OW 8589   4.472   2.498   2.399
 2097OPC    HW1 8590   4.461   2.441   2.334
 2097OPC    HW2 8591   4.489   2.573   2.359
 2097OPC     MW 8592   4.473   2.501   2.384
 2098OPC     OW 8593   4.141   4.757   0.149
 2098OPC    HW1 8594   4.211   4.712   0.125
 2098OPC    HW2 8595   4.074   4.708   0.121
 2098OPC     MW 8596   4.141   4.743   0.141
 2099OPC     OW 8597   3.128   3.624   2.329
 2099OPC    HW1 8598   3.109   3.660   2.251
 2099OPC    HW2 8599   3.080   3.551   2.330
 2099OPC     MW 8600   3.118   3.619   2.317
 2100OPC     OW 8601   2.353   0.113   2.445
 2100OPC    HW1 8602   2.274   0.084   2.422
 2100OPC    HW2 8603   2.337   0.189   2.483
 2100OPC     MW 8604   2.339   0.120   2.447
 2101OPC     OW 8605   1.005   2.888   3.196
 2101OPC    HW1 8606   1.047   2.938   3.138
 2101OPC    HW2 8607   1.070   2.846   3.237
 2101OPC     MW 8608   1.021   2.889   3.194
 2102OPC     OW 8609   3.484   4.165   2.245
 2102OPC    HW1 8610   3.501   4.215   2.314
 2102OPC    HW2 8611   3.516   4.087   2.267
 2102OPC     MW 8612   3.491   4.161   2.258
 2103OPC     OW 8613   1.218   2.791   3.346
 2103OPC    HW1 8614   1.266   2.721   3.327
 2103OPC    HW2 8615   1.190   2.774   3.427
 2103OPC     MW 8616   1.221   2.778   3.355
 2104OPC     OW 8617   3.855   0.394   1.549
 2104OPC    HW1 8618   3.882   0.401   1.632
 2104OPC    HW2 8619   3.769   0.409   1.554
 2104OPC     MW 8620   3.846   0.397   1.562
 2105OPC     OW 8621   2.174   3.058   3.550
 2105OPC    HW1 8622   2.231   3.110   3.508
 2105OPC    HW2 8623   2.103   3.062   3.500
 2105OPC     MW 8624   2.172   3.066   3.536
 2106OPC     OW 8625   3.588   3.403   1.908
 2106OPC    HW1 8626   3.539   3.462   1.949
 2106OPC    HW2 8627   3.544   3.388   1.834
 2106OPC     MW 8628   3.574   3.409   1.903
 2107OPC     OW 8629   2.350   2.000   0.286
 2107OPC    HW1 8630   2.370   1.953   0.357
 2107OPC    HW2 8631   2.265   2.017   0.296
 2107OPC     MW 8632   2.340   1.996   0.298
 2108OPC     OW 8633   1.423   4.694   2.691
 2108OPC    HW1 8634   1.507   4.671   2.698
 2108OPC    HW2 8635   1.427   4.774   2.656
 2108OPC     MW 8636   1.436   4.702   2.687
 2109OPC     OW 8637   3.898   3.769   4.380
 2109OPC    HW1 8638   3.843   3.711   4.416
 2109OPC    HW2 8639   3.974   3.726   4.377
 2109OPC     MW 8640   3.901   3.754   4.385
 2110OPC     OW 8641   4.475   2.713   1.653
 2110OPC    HW1 8642   4.503   2.744   1.577
 2110OPC    HW2 8643   4.480   2.782   1.706
 2110OPC     MW 8644   4.480   2.728   1.650
 2111OPC     OW 8645   0.453   1.452   2.995
 2111OPC    HW1 8646   0.537   1.449   3.018
 2111OPC    HW2 8647   0.423   1.523   3.036
 2111OPC     MW 8648   0.461   1.462   3.004
 2112OPC     OW 8649   3.959   1.276   1.545
 2112OPC    HW1 8650   3.980   1.333   1.482
 2112OPC    HW2 8651   4.002   1.307   1.614
 2112OPC     MW 8652   3.969   1.289   1.546
 2113OPC     OW 8653   2.232   1.150   2.592
 2113OPC    HW1 8654   2.299   1.098   2.572
 2113OPC    HW2 8655   2.246   1.172   2.675
 2113OPC     MW 8656   2.244   1.146   2.601
 2114OPC     OW 8657   0.759   2.386   3.862
 2114OPC    HW1 8658   0.767   2.391   3.775
 2114OPC    HW2 8659   0.839   2.364   3.889
 2114OPC     MW 8660   0.772   2.383   3.853
 2115OPC     OW 8661   0.173   3.808   1.935
 2115OPC    HW1 8662   0.110   3.844   1.984
 2115OPC    HW2 8663   0.155   3.723   1.938
 2115OPC     MW 8664   0.161   3.801   1.943
 2116OPC     OW 8665   0.812   2.682   0.298
 2116OPC    HW1 8666   0.773   2.623   0.349
 2116OPC    HW2 8667   0.846   2.633   0.234
 2116OPC     MW 8668   0.811   2.666   0.296
 2117OPC     OW 8669   3.578   2.381   0.235
 2117OPC    HW1 8670   3.508   2.406   0.188
 2117OPC    HW2 8671   3.638   2.363   0.175
 2117OPC     MW 8672   3.576   2.382   0.219
 2118OPC     OW 8673   2.238   1.645   3.385
 2118OPC    HW1 8674   2.291   1.711   3.403
 2118OPC    HW2 8675   2.242   1.595   3.456
 2118OPC     MW 8676   2.246   1.647   3.398
 2119OPC     OW 8677   0.546   2.570   1.197
 2119OPC    HW1 8678   0.553   2.588   1.282
 2119OPC    HW2 8679   0.607   2.508   1.184
 2119OPC     MW 8680   0.556   2.563   1.208
 2120OPC     OW 8681   0.925   2.152   2.041
 2120OPC    HW1 8682   0.940   2.225   1.996
 2120OPC    HW2 8683   0.977   2.094   2.003
 2120OPC     MW 8684   0.935   2.154   2.029
 2121OPC     OW 8685   1.106   1.615   3.616
 2121OPC    HW1 8686   1.103   1.691   3.574
 2121OPC    HW2 8687   1.098   1.556   3.552
 2121OPC     MW 8688   1.104   1.617   3.600
 2122OPC     OW 8689   2.015   0.309   3.047
 2122OPC    HW1 8690   2.013   0.231   3.008
 2122OPC    HW2 8691   2.076   0.300   3.108
 2122OPC     MW 8692   2.024   0.296   3.050
 2123OPC     OW 8693   4.126   0.398   0.002
 2123OPC    HW1 8694   4.128   0.394   0.089
 2123OPC    HW2 8695   4.051   0.439   4.777
 2123OPC     MW 8696   4.115   0.403   0.012
 2124OPC     OW 8697   1.468   0.580   2.790
 2124OPC    HW1 8698   1.393   0.613   2.759
 2124OPC    HW2 8699   1.497   0.529   2.726
 2124OPC     MW 8700   1.461   0.577   2.776
 2125OPC     OW 8701   2.807   4.723   1.858
 2125OPC    HW1 8702   2.747   4.661   1.868
 2125OPC    HW2 8703   2.782   4.785   1.914
 2125OPC     MW 8704   2.795   4.723   1.868
 2126OPC     OW 8705   4.524   3.601   2.726
 2126OPC    HW1 8706   4.557   3.596   2.807
 2126OPC    HW2 8707   4.487   3.680   2.724
 2126OPC     MW 8708   4.523   3.612   2.738
 2127OPC     OW 8709   1.750   2.965   1.292
 2127OPC    HW1 8710   1.707   2.907   1.243
 2127OPC    HW2 8711   1.810   2.998   1.238
 2127OPC     MW 8712   1.752   2.961   1.277
 2128OPC     OW 8713   1.028   0.640   1.892
 2128OPC    HW1 8714   1.012   0.693   1.959
 2128OPC    HW2 8715   0.960   0.586   1.892
 2128OPC     MW 8716   1.016   0.640   1.902
 2129OPC     OW 8717   3.692   0.469   1.940
 2129OPC    HW1 8718   3.711   0.554   1.938
 2129OPC    HW2 8719   3.759   0.433   1.897
 2129OPC     MW 8720   3.705   0.476   1.933
 2130OPC     OW 8721   4.692   2.627   1.261
 2130OPC    HW1 8722   4.645   2.687   1.304
 2130OPC    HW2 8723   4.651   2.621   1.184
 2130OPC     MW 8724   4.679   2.635   1.256
 2131OPC     OW 8725   4.508   2.104   0.884
 2131OPC    HW1 8726   4.518   2.038   0.940
 2131OPC    HW2 8727   4.520   2.175   0.933
 2131OPC     MW 8728   4.511   2.105   0.899
 2132OPC     OW 8729   1.423   1.940   3.142
 2132OPC    HW1 8730   1.497   1.930   3.187
 2132OPC    HW2 8731   1.381   2.002   3.186
 2132OPC     MW 8732   1.428   1.948   3.155
 2133OPC     OW 8733   2.811   0.008   0.791
 2133OPC    HW1 8734   2.788   0.067   0.731
 2133OPC    HW2 8735   2.898   0.002   0.781
 2133OPC     MW 8736   2.821   0.016   0.781
 2134OPC     OW 8737   2.398   2.404   4.156
 2134OPC    HW1 8738   2.378   2.422   4.073
 2134OPC    HW2 8739   2.485   2.408   4.158
 2134OPC     MW 8740   2.408   2.407   4.144
 2135OPC     OW 8741   0.812   4.282   0.075
 2135OPC    HW1 8742   0.840   4.214   0.122
 2135OPC    HW2 8743   0.726   4.271   0.072
 2135OPC     MW 8744   0.804   4.270   0.082
 2136OPC     OW 8745   4.387   3.959   0.429
 2136OPC    HW1 8746   4.320   3.903   0.429
 2136OPC    HW2 8747   4.441   3.924   0.489
 2136OPC     MW 8748   4.385   3.945   0.438
 2137OPC     OW 8749   2.796   0.115   3.084
 2137OPC    HW1 8750   2.766   0.149   3.009
 2137OPC    HW2 8751   2.756   0.162   3.145
 2137OPC     MW 8752   2.786   0.127   3.082
 2138OPC     OW 8753   0.923   0.185   1.279
 2138OPC    HW1 8754   0.952   0.116   1.324
 2138OPC    HW2 8755   0.841   0.195   1.308
 2138OPC     MW 8756   0.915   0.176   1.290
 2139OPC     OW 8757   0.380   4.642   3.322
 2139OPC    HW1 8758   0.373   4.556   3.339
 2139OPC    HW2 8759   0.306   4.661   3.281
 2139OPC     MW 8760   0.368   4.632   3.319
 2140OPC     OW 8761   2.222   0.424   4.673
 2140OPC    HW1 8762   2.150   0.375   4.678
 2140OPC    HW2 8763   2.190   0.506   4.671
 2140OPC     MW 8764   2.206   0.429   4.673
 2141OPC     OW 8765   3.299   0.978   2.536
 2141OPC    HW1 8766   3.312   1.058   2.504
 2141OPC    HW2 8767   3.214   0.964   2.523
 2141OPC     MW 8768   3.288   0.988   2.529
 2142OPC     OW 8769   4.407   4.521   4.060
 2142OPC    HW1 8770   4.352   4.466   4.099
 2142OPC    HW2 8771   4.375   4.599   4.080
 2142OPC     MW 8772   4.394   4.524   4.069
 2143OPC     OW 8773   0.352   3.848   2.982
 2143OPC    HW1 8774   0.355   3.935   2.973
 2143OPC    HW2 8775   0.268   3.829   2.967
 2143OPC     MW 8776   0.340   3.858   2.978
 2144OPC     OW 8777   2.786   0.087   1.056
 2144OPC    HW1 8778   2.800   0.172   1.050
 2144OPC    HW2 8779   2.791   0.059   0.973
 2144OPC     MW 8780   2.789   0.095   1.043
 2145OPC     OW 8781   0.705   3.902   4.522
 2145OPC    HW1 8782   0.637   3.893   4.468
 2145OPC    HW2 8783   0.774   3.901   4.468
 2145OPC     MW 8784   0.705   3.901   4.506
 2146OPC     OW 8785   1.770   4.167   1.859
 2146OPC    HW1 8786   1.734   4.093   1.887
 2146OPC    HW2 8787   1.784   4.212   1.933
 2146OPC     MW 8788   1.767   4.163   1.874
 2147OPC     OW 8789   2.126   1.517   0.091
 2147OPC    HW1 8790   2.091   1.515   0.011
 2147OPC    HW2 8791   2.206   1.549   0.077
 2147OPC     MW 8792   2.133   1.521   0.077
 2148OPC     OW 8793   3.877   3.235   3.515
 2148OPC    HW1 8794   3.960   3.216   3.494
 2148OPC    HW2 8795   3.838   3.245   3.438
 2148OPC     MW 8796   3.884   3.234   3.501
 2149OPC     OW 8797   0.936   1.562   1.553
 2149OPC    HW1 8798   1.018   1.589   1.564
 2149OPC    HW2 8799   0.893   1.600   1.618
 2149OPC     MW 8800   0.942   1.572   1.564
 2150OPC     OW 8801   0.875   1.180   2.667
 2150OPC    HW1 8802   0.895   1.263   2.649
 2150OPC    HW2 8803   0.933   1.158   2.729
 2150OPC     MW 8804   0.887   1.189   2.674
 2151OPC     OW 8805   2.035   3.300   1.413
 2151OPC    HW1 8806   1.955   3.275   1.438
 2151OPC    HW2 8807   2.084   3.230   1.432
 2151OPC     MW 8808   2.030   3.286   1.420
 2152OPC     OW 8809   0.761   3.764   4.749
 2152OPC    HW1 8810   0.737   3.818   4.685
 2152OPC    HW2 8811   0.831   3.803   4.783
 2152OPC     MW 8812   0.768   3.778   4.745
 2153OPC     OW 8813   3.694   2.734   0.920
 2153OPC    HW1 8814   3.765   2.743   0.870
 2153OPC    HW2 8815   3.723   2.688   0.988
 2153OPC     MW 8816   3.709   2.729   0.923
 2154OPC     OW 8817   3.532   1.209   0.008
 2154OPC    HW1 8818   3.578   1.259   0.062
 2154OPC    HW2 8819   3.572   1.131   0.013
 2154OPC     MW 8820   3.545   1.205   0.017
 2155OPC     OW 8821   0.585   0.539   0.781
 2155OPC    HW1 8822   0.600   0.471   0.834
 2155OPC    HW2 8823   0.518   0.512   0.732
 2155OPC     MW 8824   0.577   0.525   0.782
 2156OPC     OW 8825   3.782   3.391   3.721
 2156OPC    HW1 8826   3.812   3.332   3.664
 2156OPC    HW2 8827   3.778   3.347   3.796
 2156OPC     MW 8828   3.786   3.376   3.724
 2157OPC     OW 8829   1.300   3.720   1.023
 2157OPC    HW1 8830   1.288   3.702   0.938
 2157OPC    HW2 8831   1.368   3.775   1.023
 2157OPC     MW 8832   1.308   3.725   1.010
 2158OPC     OW 8833   2.882   3.814   3.582
 2158OPC    HW1 8834   2.931   3.862   3.636
 2158OPC    HW2 8835   2.871   3.866   3.513
 2158OPC     MW 8836   2.888   3.829   3.580
 2159OPC     OW 8837   3.238   3.828   3.627
 2159OPC    HW1 8838   3.325   3.820   3.619
 2159OPC    HW2 8839   3.214   3.749   3.655
 2159OPC     MW 8840   3.248   3.815   3.630
 2160OPC     OW 8841   0.747   2.028   3.949
 2160OPC    HW1 8842   0.669   2.000   3.923
 2160OPC    HW2 8843   0.793   2.032   3.875
 2160OPC     MW 8844   0.742   2.024   3.934
 2161OPC     OW 8845   4.611   1.532   1.345
 2161OPC    HW1 8846   4.547   1.564   1.296
 2161OPC    HW2 8847   4.675   1.591   1.336
 2161OPC     MW 8848   4.611   1.545   1.336
 2162OPC     OW 8849   1.393   2.907   1.360
 2162OPC    HW1 8850   1.332   2.924   1.300
 2162OPC    HW2 8851   1.350   2.915   1.436
 2162OPC     MW 8852   1.377   2.911   1.362
 2163OPC     OW 8853   2.055   1.262   0.534
 2163OPC    HW1 8854   1.991   1.302   0.577
 2163OPC    HW2 8855   2.127   1.287   0.577
 2163OPC     MW 8856   2.056   1.272   0.547
 2164OPC     OW 8857   0.493   1.852   0.942
 2164OPC    HW1 8858   0.472   1.840   1.025
 2164OPC    HW2 8859   0.428   1.814   0.898
 2164OPC     MW 8860   0.480   1.845   0.948
 2165OPC     OW 8861   3.412   3.061   2.505
 2165OPC    HW1 8862   3.363   3.124   2.471
 2165OPC    HW2 8863   3.438   3.094   2.581
 2165OPC     MW 8864   3.409   3.075   2.511
 2166OPC     OW 8865   2.572   3.702   3.516
 2166OPC    HW1 8866   2.561   3.729   3.433
 2166OPC    HW2 8867   2.643   3.651   3.512
 2166OPC     MW 8868   2.581   3.698   3.503
 2167OPC     OW 8869   2.839   3.976   0.324
 2167OPC    HW1 8870   2.782   3.926   0.281
 2167OPC    HW2 8871   2.833   3.949   0.407
 2167OPC     MW 8872   2.830   3.965   0.330
 2168OPC     OW 8873   3.468   1.954   2.448
 2168OPC    HW1 8874   3.463   1.868   2.433
 2168OPC    HW2 8875   3.387   1.982   2.433
 2168OPC     MW 8876   3.455   1.945   2.444
 2169OPC     OW 8877   4.060   0.143   1.186
 2169OPC    HW1 8878   4.136   0.185   1.180
 2169OPC    HW2 8879   4.038   0.152   1.270
 2169OPC     MW 8880   4.068   0.151   1.198
 2170OPC     OW 8881   1.031   2.643   3.947
 2170OPC    HW1 8882   1.075   2.718   3.943
 2170OPC    HW2 8883   0.972   2.651   3.883
 2170OPC     MW 8884   1.029   2.655   3.937
 2171OPC     OW 8885   3.391   3.828   2.697
 2171OPC    HW1 8886   3.453   3.767   2.689
 2171OPC    HW2 8887   3.319   3.789   2.668
[truncated: 241,277 more chars]
