# Supplementary material for: Metallicious: Automated Force-Field Parameterization of Covalently Bound Metals for Supramolecular Structures
Source: J Chem Theory Comput. 2024 Oct 7;20(20):9060–71. doi: 10.1021/acs.jctc.4c00850 (PMC11500408; doi:10.1021/acs.jctc.4c00850)
Supplement: Supplementary file 2 — ct4c00850_si_002.zip [file ct4c00850_si_002.zip › SI_MD_input/Ga4L6/metallicious/2_nvt.gro]

Gnomes, ROck Monsters And Chili Sauce
14248
    1Ga      Ga    1   2.661   3.237   2.677 -0.3172  0.1547  0.1349
    2Ga      Ga    2   3.059   2.134   2.126 -0.0685  0.0459  0.2670
    3Ga      Ga    3   2.108   2.109   3.022 -0.1437  0.0786 -0.2276
    4Ga      Ga    4   1.902   2.605   1.875  0.1624 -0.4508 -0.3626
    5UNL     O0    5   2.482   2.015   2.176  0.4005 -0.8242  1.1442
    5UNL     C1    6   2.599   2.044   2.157  0.1075  0.3487  0.4016
    5UNL     C2    7   2.712   1.951   2.160  0.4312  0.5126  0.2207
    5UNL     C3    8   2.852   1.989   2.120 -0.4931 -0.2930  0.3401
    5UNL     O4    9   2.888   2.089   2.056  0.3427 -0.0613 -0.2374
    5UNL     C5   10   2.971   1.897   2.152  0.2352  0.0866  0.1936
    5UNL     O6   11   3.081   1.943   2.128 -0.3557  0.5505  0.6954
    5UNL     C7   12   2.945   1.764   2.206  0.5681 -0.1518 -0.4597
    5UNL     C8   13   2.810   1.734   2.230  0.4004  0.7523  0.2592
    5UNL     C9   14   2.698   1.823   2.202  0.2900  1.0860  0.1599
    5UNL    N10   15   2.638   2.175   2.131  0.0909  0.1199 -0.1908
    5UNL    C11   16   2.553   2.280   2.098 -0.5093  0.1918  0.0257
    5UNL    C12   17   2.554   2.340   1.974  0.4783  0.5245  0.7922
    5UNL    C13   18   2.469   2.451   1.943  1.4022  0.5557  0.6824
    5UNL    C14   19   2.447   2.492   1.811  0.3911  0.0287 -0.1207
    5UNL    N15   20   2.351   2.587   1.769 -0.3879 -0.2087  0.1043
    5UNL    C16   21   2.360   2.708   1.706  0.5749 -0.3719 -0.6987
    5UNL    C17   22   2.228   2.770   1.683 -0.1344  0.1979  0.7977
    5UNL    C18   23   2.106   2.728   1.747  0.7094 -0.2243  0.6573
    5UNL    O19   24   2.085   2.639   1.827  0.2334 -0.0007 -0.0522
    5UNL    C20   25   1.974   2.796   1.708  0.2566  0.0428  0.1939
    5UNL    O21   26   1.877   2.760   1.770 -0.1308 -0.1515 -0.1814
    5UNL    C22   27   1.978   2.895   1.599  0.4068  0.0159  0.1130
    5UNL    C23   28   2.097   2.929   1.538 -0.1892 -0.3438 -0.0579
    5UNL    C24   29   2.223   2.866   1.583  0.0521 -0.7327  0.4545
    5UNL    O25   30   2.459   2.753   1.653  0.1725 -0.2480 -0.2637
    5UNL    C26   31   2.540   2.446   1.714 -0.3178 -0.1451 -0.2457
    5UNL    C27   32   2.633   2.344   1.741  0.1942 -0.4172 -0.4939
    5UNL    C28   33   2.641   2.298   1.879 -0.1164 -0.1238  0.0929
    5UNL    C29   34   2.372   2.490   2.037  0.0672  0.4784  0.1160
    5UNL    C30   35   2.376   2.431   2.165  0.0137 -0.3492 -0.3131
    5UNL    C31   36   2.462   2.317   2.196  0.7054  0.0995  0.5633
    5UNL    H32   37   3.028   1.698   2.231  1.3502  0.4053 -1.5075
    5UNL    H33   38   2.776   1.640   2.272  0.4950  0.4035 -0.4380
    5UNL    H34   39   2.604   1.778   2.233  1.2047 -2.5498 -1.7147
    5UNL    H35   40   2.738   2.181   2.120 -0.1366 -0.3573 -3.5025
    5UNL    H36   41   2.255   2.584   1.801 -1.0041  0.3282 -1.5731
    5UNL    H37   42   1.889   2.953   1.577 -0.0990 -1.0733 -0.7967
    5UNL    H38   43   2.096   3.011   1.467 -2.6032  1.1601  1.5275
    5UNL    H39   44   2.315   2.900   1.537 -0.8091 -0.2302 -0.9402
    5UNL    H40   45   2.536   2.473   1.609  2.3294 -0.0723 -0.3934
    5UNL    H41   46   2.691   2.298   1.661  0.1565  0.8263 -1.2525
    5UNL    H42   47   2.720   2.227   1.902 -0.2010 -0.0020  0.7715
    5UNL    H43   48   2.309   2.577   2.023  1.4946  1.8461  1.7341
    5UNL    H44   49   2.301   2.459   2.238 -0.8804 -0.4933 -1.1549
    5UNL    H45   50   2.455   2.269   2.294  1.5968  2.3602  1.8073
    6UNL     O0   51   1.815   2.620   2.782 -0.0135  0.0861 -0.1616
    6UNL     C1   52   1.894   2.533   2.818 -0.0661  0.5851  0.3786
    6UNL     C2   53   1.892   2.469   2.956 -0.4400 -0.2165  0.2925
    6UNL     C3   54   1.964   2.342   2.998  0.6681 -0.6699  0.2423
    6UNL     O4   55   2.007   2.264   2.916 -0.5052  0.3238  0.2447
    6UNL     C5   56   1.955   2.296   3.144 -0.1733  1.0752  0.6418
    6UNL     O6   57   2.023   2.199   3.180  0.0191 -0.4806 -0.1470
    6UNL     C7   58   1.874   2.382   3.239 -0.1573  0.0373 -0.2736
    6UNL     C8   59   1.811   2.492   3.192  0.3085 -0.4684 -0.7349
    6UNL     C9   60   1.829   2.541   3.056 -0.5554 -0.3436  0.9265
    6UNL    N10   61   1.982   2.476   2.729 -0.0278 -0.7353 -0.8400
    6UNL    C11   62   1.981   2.475   2.585 -0.8294  0.6781  0.3762
    6UNL    C12   63   1.987   2.351   2.510  0.6707 -0.3610  0.9452
    6UNL    C13   64   1.990   2.353   2.366 -0.1843  0.0772  0.0257
    6UNL    C14   65   1.967   2.232   2.291 -0.2318 -0.6069  0.0905
    6UNL    N15   66   1.953   2.229   2.146  0.2726  0.3790  0.4652
    6UNL    C16   67   1.917   2.134   2.050 -0.1234 -0.7398  0.3878
    6UNL    C17   68   1.895   2.195   1.916  1.1270  0.1857 -0.6462
    6UNL    C18   69   1.898   2.340   1.885  0.0050 -0.5120 -0.7421
    6UNL    O19   70   1.937   2.429   1.954 -0.4305 -0.5110  0.0465
    6UNL    C20   71   1.851   2.385   1.747 -0.5368 -0.7010 -0.2328
    6UNL    O21   72   1.852   2.507   1.721  0.2845 -0.4463  0.1065
    6UNL    C22   73   1.832   2.279   1.650  0.0459 -0.3232  0.1816
    6UNL    C23   74   1.840   2.144   1.684  0.0911 -0.3143  0.0794
    6UNL    C24   75   1.858   2.105   1.816 -0.1040 -0.2934 -0.1923
    6UNL    O25   76   1.927   2.016   2.078  0.5248  0.8496  0.3616
    6UNL    C26   77   1.964   2.112   2.363 -0.6554  0.4718 -0.2577
    6UNL    C27   78   1.973   2.107   2.504  0.0784 -0.6182 -0.3299
    6UNL    C28   79   1.984   2.226   2.574  0.6449  0.5012  0.1425
    6UNL    C29   80   1.985   2.480   2.300  0.3700  0.8246 -0.7769
    6UNL    C30   81   1.978   2.596   2.379  0.3903  0.7797 -0.4967
    6UNL    C31   82   1.972   2.595   2.518 -0.3319 -0.2200  0.0277
    6UNL    H32   83   1.855   2.349   3.340  0.4103 -0.9278 -0.4735
    6UNL    H33   84   1.744   2.550   3.254  1.7557  0.3225  0.1544
    6UNL    H34   85   1.779   2.632   3.025  1.7300  0.6159 -0.1932
    6UNL    H35   86   2.021   2.395   2.776 -2.6202 -0.8912  1.2320
    6UNL    H36   87   1.949   2.319   2.100  0.0505  0.0413 -0.1826
    6UNL    H37   88   1.806   2.299   1.547  1.3718 -0.1599 -0.1470
    6UNL    H38   89   1.818   2.067   1.610  2.9444 -0.7890 -0.4042
    6UNL    H39   90   1.858   1.998   1.836  1.8499  0.0062  1.9116
    6UNL    H40   91   1.948   2.017   2.313  0.4373  0.8230 -1.3288
    6UNL    H41   92   1.969   2.015   2.561  0.5330  0.8914  2.2766
    6UNL    H42   93   1.971   2.225   2.682 -0.9700  0.5827 -0.0291
    6UNL    H43   94   1.982   2.490   2.192  1.1363  1.8071 -0.7268
    6UNL    H44   95   1.969   2.693   2.331  0.2288  0.6243 -0.7812
    6UNL    H45   96   1.969   2.694   2.563 -2.1023  0.1270 -0.7913
    7UNL     O0   97   1.866   3.049   2.298  0.4994 -0.2877 -0.0286
    7UNL     C1   98   1.882   2.955   2.224 -0.1182 -0.2359  0.1262
    7UNL     C2   99   1.778   2.884   2.149  0.5593 -0.8318 -0.3924
    7UNL     C3  100   1.804   2.768   2.063  0.8493  0.2870 -0.4467
    7UNL     O4  101   1.915   2.725   2.033 -0.4053 -0.0390 -0.8391
    7UNL     C5  102   1.685   2.691   1.996 -0.6024 -0.9968 -1.3018
    7UNL     O6  103   1.709   2.602   1.916  0.0460  0.0241  0.3007
    7UNL     C7  104   1.549   2.746   2.018 -0.2743  0.0675  0.7756
    7UNL     C8  105   1.539   2.866   2.086 -0.0972  0.0340  0.0315
    7UNL     C9  106   1.648   2.931   2.149  0.2172  0.1529 -0.4488
    7UNL    N10  107   2.008   2.908   2.208  0.1966 -0.2467 -0.1390
    7UNL    C11  108   2.134   2.952   2.263 -0.2340 -0.3380 -0.1774
    7UNL    C12  109   2.252   2.972   2.185  0.6886 -0.3342  0.3286
    7UNL    C13  110   2.369   3.027   2.243  0.8584 -0.1611  0.7059
    7UNL    C14  111   2.488   3.046   2.164  0.0505  0.5963  0.7416
    7UNL    N15  112   2.600   3.099   2.227  0.3921 -0.4674  0.0299
    7UNL    C16  113   2.678   3.200   2.181  0.1384 -0.0499 -0.2788
    7UNL    C17  114   2.757   3.276   2.282  0.3015 -0.7860  0.0750
    7UNL    C18  115   2.749   3.254   2.429 -0.4952  0.0849  0.4010
    7UNL    O19  116   2.678   3.175   2.491  0.1997 -0.2833 -0.0535
    7UNL    C20  117   2.836   3.339   2.529  0.4710 -0.3852  0.0508
    7UNL    O21  118   2.827   3.322   2.651  0.0978  0.3592  0.3597
    7UNL    C22  119   2.922   3.444   2.463 -0.0483  0.0383  0.3365
    7UNL    C23  120   2.920   3.460   2.326 -0.1081 -0.7055 -0.2877
    7UNL    C24  121   2.837   3.385   2.239 -0.0785  0.6734  0.4284
    7UNL    O25  122   2.676   3.237   2.065  0.2666 -0.2074  0.5965
    7UNL    C26  123   2.483   3.017   2.020  0.8282 -0.4832  0.4303
    7UNL    C27  124   2.364   2.964   1.970  0.1294  0.3732 -0.7420
    7UNL    C28  125   2.251   2.939   2.046  0.2723  0.5183 -0.0813
    7UNL    C29  126   2.365   3.044   2.381 -0.2075 -0.8835 -0.5819
    7UNL    C30  127   2.252   3.024   2.463 -0.0909 -0.4787  0.1292
    7UNL    C31  128   2.138   2.978   2.398  0.1935 -0.3670 -1.2254
    7UNL    H32  129   1.466   2.703   1.964 -0.9639  1.6209  0.5398
    7UNL    H33  130   1.441   2.913   2.092 -0.4923 -0.4514 -2.0497
    7UNL    H34  131   1.615   3.017   2.206 -2.9305 -1.1713 -0.0154
    7UNL    H35  132   2.006   2.835   2.138 -0.0925 -2.0785  1.6957
    7UNL    H36  133   2.621   3.070   2.322  0.5940  0.3726  0.2449
    7UNL    H37  134   2.987   3.507   2.523 -0.7219  1.0179  0.0704
    7UNL    H38  135   2.985   3.537   2.284  0.3822 -1.2202 -0.4802
    7UNL    H39  136   2.851   3.407   2.134  1.9340  1.5066  0.8242
    7UNL    H40  137   2.572   3.028   1.959  1.5815  1.0236  1.7430
    7UNL    H41  138   2.356   2.945   1.864  0.2472 -0.1431 -0.6625
    7UNL    H42  139   2.153   2.908   2.011 -0.2784  1.2057  0.8040
    7UNL    H43  140   2.455   3.086   2.425 -0.5696  1.0846 -1.6314
    7UNL    H44  141   2.249   3.053   2.568 -1.1091 -1.6522  0.4374
    7UNL    H45  142   2.046   2.955   2.452  1.0386 -2.3242 -0.5072
    8UNL     O0  143   2.620   2.458   3.100 -0.2833  1.2283  0.4342
    8UNL     C1  144   2.521   2.383   3.083 -0.3571  0.7170  0.0587
    8UNL     C2  145   2.482   2.250   3.145 -1.3082 -0.2782  0.0234
    8UNL     C3  146   2.355   2.178   3.106 -0.0204 -0.1376 -0.6618
    8UNL     O4  147   2.275   2.214   3.019  0.3414 -0.4376 -0.3748
    8UNL     C5  148   2.308   2.054   3.194 -0.1968 -0.7500  0.2874
    8UNL     O6  149   2.201   2.001   3.158  0.0259  0.0340  0.0904
    8UNL     C7  150   2.387   2.028   3.317  0.8172  0.2411 -0.3236
    8UNL     C8  151   2.501   2.102   3.339  0.2676  0.6861 -0.4463
    8UNL     C9  152   2.552   2.205   3.258 -0.0846 -0.3498 -0.3310
    8UNL    N10  153   2.428   2.443   2.999  0.6665 -0.1440 -0.0101
    8UNL    C11  154   2.433   2.562   2.927  0.4439  0.0407  0.6547
    8UNL    C12  155   2.342   2.672   2.942  0.2149  0.2893 -0.4917
    8UNL    C13  156   2.360   2.790   2.868  0.7159  0.5306  0.1544
    8UNL    C14  157   2.268   2.903   2.898  0.3447 -0.5615 -0.5535
    8UNL    N15  158   2.284   3.034   2.839 -0.9252  0.4590 -0.2432
    8UNL    C16  159   2.195   3.139   2.834  0.2847  0.0533 -0.3280
    8UNL    C17  160   2.259   3.261   2.785  0.6971 -0.4646  0.3109
    8UNL    C18  161   2.392   3.267   2.710  0.3076 -0.0257  0.6127
    8UNL    O19  162   2.457   3.172   2.667  0.3554 -0.5648  0.5500
    8UNL    C20  163   2.446   3.413   2.679  0.2312 -0.2077 -0.0522
    8UNL    O21  164   2.568   3.427   2.645  0.5782  0.7564  0.1721
    8UNL    C22  165   2.349   3.529   2.694 -0.1726  0.4095  0.3092
    8UNL    C23  166   2.226   3.508   2.747 -0.3131 -0.1936 -0.3210
    8UNL    C24  167   2.188   3.377   2.795 -0.3563  0.0295  0.0506
    8UNL    O25  168   2.078   3.141   2.879 -0.6643  0.1310 -0.6109
    8UNL    C26  169   2.167   2.885   2.995  0.0659  0.3122  0.3087
    8UNL    C27  170   2.141   2.764   3.045 -0.0760  0.8034  0.1339
    8UNL    C28  171   2.231   2.658   3.028  0.3099  0.6815  0.0841
    8UNL    C29  172   2.466   2.803   2.779  0.8305  0.0214 -0.4705
    8UNL    C30  173   2.554   2.697   2.762  0.2307  0.9770  0.4472
    8UNL    C31  174   2.537   2.574   2.832  0.1332  0.6410  0.1372
    8UNL    H32  175   2.354   1.968   3.402 -1.3375 -0.2860 -1.4476
    8UNL    H33  176   2.545   2.075   3.434 -0.7468 -0.9749 -0.4113
    8UNL    H34  177   2.643   2.248   3.297  1.5168 -2.6958 -1.2995
    8UNL    H35  178   2.348   2.382   2.984  0.6405  0.3655 -2.2841
    8UNL    H36  179   2.378   3.062   2.813  0.4533 -2.2394  1.4243
    8UNL    H37  180   2.381   3.630   2.670  3.6163 -0.4767  0.9876
    8UNL    H38  181   2.169   3.599   2.762  1.9018  1.5399 -1.7206
    8UNL    H39  182   2.082   3.379   2.821 -1.5574  0.2228 -4.1659
    8UNL    H40  183   2.088   2.958   3.010  1.6398  2.3252 -0.5080
    8UNL    H41  184   2.057   2.751   3.112 -0.1250 -1.0063 -0.2254
    8UNL    H42  185   2.207   2.561   3.071 -0.9047  0.6241 -0.6563
    8UNL    H43  186   2.476   2.894   2.720  1.3808  0.2136 -0.0856
    8UNL    H44  187   2.637   2.698   2.692 -1.2523  2.1981 -1.3993
    8UNL    H45  188   2.612   2.496   2.822  1.6625  1.8444  1.6039
    9UNL     O0  189   3.234   2.717   2.080  0.2565  0.5149  0.5656
    9UNL     C1  190   3.161   2.619   2.080 -0.0975  0.2063 -0.2421
    9UNL     C2  191   3.178   2.509   1.982 -1.1970 -0.1902 -0.1479
    9UNL     C3  192   3.129   2.369   2.013  0.0427  0.0163 -0.2316
    9UNL     O4  193   3.054   2.333   2.098  0.0229 -0.2090 -0.5465
    9UNL     C5  194   3.171   2.262   1.906  0.0616 -0.1324 -0.3090
    9UNL     O6  195   3.135   2.147   1.933  0.0723 -0.3453  0.0204
    9UNL     C7  196   3.256   2.308   1.792  0.0333  0.0299 -0.1996
    9UNL     C8  197   3.306   2.433   1.783 -0.0202  0.3772  0.0640
    9UNL     C9  198   3.261   2.535   1.871 -0.4350  0.9173 -0.0806
    9UNL    N10  199   3.066   2.610   2.169  0.3579 -0.1350 -0.0067
    9UNL    C11  200   3.013   2.701   2.265  0.6086  0.0109 -0.1387
    9UNL    C12  201   2.970   2.659   2.397  0.5875  0.0959 -0.2858
    9UNL    C13  202   2.931   2.758   2.500  0.1701 -0.1296  0.1545
    9UNL    C14  203   2.898   2.722   2.633 -0.0985  0.1802  0.7947
    9UNL    N15  204   2.860   2.821   2.724 -0.3012 -0.4420  0.2215
    9UNL    C16  205   2.901   2.835   2.856  0.3439 -0.3626 -0.2243
    9UNL    C17  206   2.852   2.957   2.923  0.7145  0.3037 -0.2712
    9UNL    C18  207   2.767   3.060   2.850  0.4533 -0.7131 -0.4596
    9UNL    O19  208   2.719   3.054   2.738 -0.0382 -0.5412 -0.0224
    9UNL    C20  209   2.733   3.192   2.921  0.7195  0.7134  0.7499
    9UNL    O21  210   2.674   3.281   2.869  0.3738 -0.2765  0.3120
    9UNL    C22  211   2.769   3.194   3.066 -0.3203 -0.1651  0.1571
    9UNL    C23  212   2.831   3.084   3.123 -0.7461  0.0776 -0.1780
    9UNL    C24  213   2.876   2.972   3.056 -0.7296 -0.5739 -0.5516
    9UNL    O25  214   2.969   2.755   2.911 -0.0434  0.2967 -0.3327
    9UNL    C26  215   2.890   2.586   2.667  0.2098 -0.3788 -0.1748
    9UNL    C27  216   2.945   2.488   2.578 -0.0437  0.3861  0.2709
    9UNL    C28  217   2.985   2.524   2.449 -0.5968 -0.3404 -0.3282
    9UNL    C29  218   2.921   2.895   2.459 -0.4832  0.1069 -0.2978
    9UNL    C30  219   2.947   2.942   2.333 -0.6361  0.1733 -0.4794
    9UNL    C31  220   2.997   2.845   2.237  0.4996 -0.9217  0.3771
    9UNL    H32  221   3.286   2.235   1.718 -0.6645  0.5291 -0.9878
    9UNL    H33  222   3.383   2.459   1.711 -0.7682  1.0713 -0.5063
    9UNL    H34  223   3.287   2.636   1.841 -0.4671  1.0298  0.2675
    9UNL    H35  224   3.021   2.520   2.159  0.1620 -0.0430  0.0527
    9UNL    H36  225   2.818   2.902   2.682  0.4904  1.3469  2.6522
    9UNL    H37  226   2.742   3.276   3.132 -2.2287 -1.1121  0.5884
    9UNL    H38  227   2.851   3.085   3.229 -1.5184  0.2432 -0.0216
    9UNL    H39  228   2.932   2.895   3.107 -2.3550 -1.5642 -0.1979
    9UNL    H40  229   2.874   2.556   2.770 -1.1948  2.6888  0.6032
    9UNL    H41  230   2.955   2.383   2.606 -0.7968  0.7858  2.2033
    9UNL    H42  231   3.008   2.443   2.381 -0.4266  0.2131 -0.9489
    9UNL    H43  232   2.886   2.965   2.535  0.1828 -1.5908  1.6874
    9UNL    H44  233   2.933   3.047   2.309  0.3013  0.3875 -0.1313
    9UNL    H45  234   3.022   2.878   2.137 -0.0665 -0.5534  0.3521
   10UNL     O0  235   2.977   2.078   2.731  0.3589 -0.1566  0.5837
   10UNL     C1  236   2.976   2.118   2.618 -0.4305  0.3063 -0.2887
   10UNL     C2  237   3.098   2.126   2.538  0.5048  0.7408 -1.3367
   10UNL     C3  238   3.102   2.147   2.392 -0.0399  0.1425  0.3419
   10UNL     O4  239   3.010   2.164   2.311  0.0296 -0.1012  0.6322
   10UNL     C5  240   3.236   2.147   2.316 -0.6345 -0.0258 -0.3860
   10UNL     O6  241   3.237   2.145   2.194 -0.1533 -0.0941  0.1099
   10UNL     C7  242   3.355   2.112   2.396  0.3513 -0.5316  0.3984
   10UNL     C8  243   3.349   2.096   2.531 -0.0344 -0.8751 -0.5880
   10UNL     C9  244   3.222   2.106   2.598  0.5615  0.1759 -0.6309
   10UNL    N10  245   2.865   2.154   2.552  0.3196  0.4277  0.2014
   10UNL    C11  246   2.724   2.148   2.587  0.4966  0.4003 -0.0929
   10UNL    C12  247   2.650   2.029   2.571 -0.8336  0.1757 -0.1363
   10UNL    C13  248   2.516   2.022   2.622 -0.0248  0.4381 -0.3477
   10UNL    C14  249   2.441   1.897   2.619 -0.6367 -0.2881 -0.0055
   10UNL    N15  250   2.311   1.898   2.657  0.3144  0.1724 -0.8428
   10UNL    C16  251   2.220   1.805   2.638  0.3468  0.1101  0.1010
   10UNL    C17  252   2.100   1.813   2.726  0.1952  0.7236  0.1490
   10UNL    C18  253   2.085   1.918   2.832 -0.4310  0.1155 -0.0959
   10UNL    O19  254   2.155   2.015   2.844  0.4514  0.0612 -0.0234
   10UNL    C20  255   1.957   1.914   2.929  0.2471 -0.1367  0.4464
   10UNL    O21  256   1.953   1.993   3.019  0.7703 -0.1579 -0.7764
   10UNL    C22  257   1.863   1.802   2.898  0.5975  0.4805  0.1362
   10UNL    C23  258   1.876   1.713   2.789 -0.0689 -0.1331 -0.6487
   10UNL    C24  259   1.993   1.727   2.706  0.4871  0.1452  0.5405
   10UNL    O25  260   2.231   1.729   2.543  0.0783 -0.1148 -0.1392
   10UNL    C26  261   2.514   1.782   2.572  0.4469  0.1056  0.0249
   10UNL    C27  262   2.642   1.790   2.516 -0.7365  0.1126  0.0825
   10UNL    C28  263   2.711   1.912   2.516 -0.1381  0.0347 -0.1621
   10UNL    C29  264   2.455   2.136   2.675  0.3738 -0.4470  0.6271
   10UNL    C30  265   2.528   2.257   2.683  0.0630 -0.6773 -0.1590
   10UNL    C31  266   2.661   2.264   2.633 -0.4859 -0.5888 -0.4030
   10UNL    H32  267   3.446   2.110   2.337 -1.0038 -0.6379 -1.8148
   10UNL    H33  268   3.440   2.083   2.588 -1.2829 -0.6642  1.5707
   10UNL    H34  269   3.226   2.092   2.705 -0.9877 -0.1160 -0.5871
   10UNL    H35  270   2.879   2.175   2.454  0.0852  1.8171  0.4420
   10UNL    H36  271   2.283   1.955   2.736  1.7296 -0.3711  0.0899
   10UNL    H37  272   1.782   1.794   2.970 -0.0434 -1.3151 -0.7179
   10UNL    H38  273   1.820   1.621   2.778  1.7738 -1.3144 -0.5552
   10UNL    H39  274   2.009   1.651   2.630 -1.4531 -0.9676  1.1706
   10UNL    H40  275   2.467   1.684   2.578 -1.5180  0.8746 -1.6201
   10UNL    H41  276   2.693   1.700   2.486  0.4152  0.4628  0.9122
   10UNL    H42  277   2.813   1.912   2.481 -0.9874  1.0123 -2.9437
   10UNL    H43  278   2.352   2.137   2.708  0.2079  3.8613  0.6220
   10UNL    H44  279   2.477   2.342   2.727  0.3026 -1.0822  0.9377
   10UNL    H45  280   2.712   2.358   2.650 -2.3096  0.1450  1.4821
   11K        K  281   1.323   1.145   1.319  0.1777 -0.2135 -0.0457
   12K        K  282   3.609   4.067   2.674  0.1269 -0.0293 -0.2657
   13K        K  283   0.884   4.557   3.227 -0.2799 -0.0017 -0.2869
   14K        K  284   0.918   1.599   4.729 -0.2264 -0.2753  0.4444
   15K        K  285   1.389   2.577   0.162  0.0237 -0.1938  0.2876
   16K        K  286   2.421   0.300   0.330  0.3746  0.1459 -0.2115
   17K        K  287   4.705   3.404   1.903  0.1510  0.5286 -0.0331
   18K        K  288   1.268   0.251   0.152 -0.1643  0.0798 -0.1290
   19K        K  289   3.383   4.596   1.224  0.0582  0.2124 -0.4125
   20K        K  290   3.779   4.905   3.304 -0.1954  0.1992 -0.1788
   21K        K  291   1.643   0.040   3.538 -0.2303 -0.0734  0.3185
   22K        K  292   3.188   4.725   3.960  0.0617  0.2113 -0.1034
   23OPC     OW  293   3.556   3.525   4.729  0.0623 -1.2883  0.1917
   23OPC    HW1  294   3.609   3.523   4.799  0.3315  0.2517  0.0782
   23OPC    HW2  295   3.572   3.450   4.688  0.5282 -1.8347  1.3255
   23OPC     MW  296   3.566   3.514   4.734  0.1709 -1.1415  0.3426
   24OPC     OW  297   2.197   0.192   2.797  0.1349 -0.3734 -0.2553
   24OPC    HW1  298   2.148   0.140   2.847  0.3105  2.5754  3.4908
   24OPC    HW2  299   2.279   0.168   2.816  0.1927 -0.3512 -0.4752
   24OPC     MW  300   2.202   0.181   2.808  0.1694  0.0654  0.2656
   25OPC     OW  301   2.580   4.671   0.806  0.8605  0.1583  0.4615
   25OPC    HW1  302   2.642   4.657   0.866 -0.2624 -1.1356  1.3727
   25OPC    HW2  303   2.509   4.689   0.854  0.4869  1.6486 -0.5642
   25OPC     MW  304   2.578   4.672   0.822  0.6396  0.1872  0.4446
   26OPC     OW  305   4.639   1.712   3.947 -0.2899  0.0011 -0.1852
   26OPC    HW1  306   4.599   1.749   4.014 -1.4807 -2.1869  0.4229
   26OPC    HW2  307   4.598   1.745   3.877 -1.5656 -0.3888  0.3441
   26OPC     MW  308   4.627   1.722   3.947 -0.6542 -0.3797 -0.0173
   27OPC     OW  309   2.838   3.767   1.603 -0.1487  0.4355 -0.0170
   27OPC    HW1  310   2.858   3.747   1.520  2.5391  0.9107  0.4097
   27OPC    HW2  311   2.795   3.843   1.597  0.2031  0.5678 -0.9882
   27OPC     MW  312   2.835   3.775   1.590  0.3002  0.5252 -0.0973
   28OPC     OW  313   1.063   4.308   2.792 -0.1752  0.2605 -0.2985
   28OPC    HW1  314   1.038   4.235   2.831  0.6023  0.4455  0.5955
   28OPC    HW2  315   1.073   4.285   2.709 -0.2157 -0.5790 -0.0778
   28OPC     MW  316   1.061   4.294   2.786 -0.0663  0.1640 -0.1338
   29OPC     OW  317   3.725   3.058   0.726  0.2961  0.4589 -0.2483
   29OPC    HW1  318   3.661   3.087   0.778  1.4470  1.4048  0.6998
   29OPC    HW2  319   3.696   2.981   0.698  0.1357 -0.7115  2.7934
   29OPC     MW  320   3.711   3.051   0.730  0.4424  0.4257  0.3411
   30OPC     OW  321   1.594   3.709   2.308  0.0177 -0.3705 -0.0811
   30OPC    HW1  322   1.649   3.665   2.257 -0.9373  0.3206 -1.7710
   30OPC    HW2  323   1.547   3.646   2.346 -0.8073 -0.8930 -1.8613
   30OPC     MW  324   1.595   3.693   2.306 -0.2453 -0.3456 -0.5937
   31OPC     OW  325   0.692   4.773   2.520 -0.1709  0.3867 -0.7135
   31OPC    HW1  326   0.627   4.734   2.563 -1.4684  1.7047 -1.3851
   31OPC    HW2  327   0.747   4.708   2.502 -1.4772 -0.8411 -0.4383
   31OPC     MW  328   0.690   4.758   2.524 -0.5555  0.4001 -0.7721
   32OPC     OW  329   4.797   3.414   0.794  0.4406  0.1529  0.4395
   32OPC    HW1  330   4.786   3.490   0.836 -2.0803 -0.5164  1.2112
   32OPC    HW2  331   4.760   3.429   0.716  0.9083  0.0312  0.1940
   32OPC     MW  332   4.790   3.428   0.789  0.1373  0.0361  0.5172
   33OPC     OW  333   4.196   1.777   1.189  0.2615 -0.4874 -0.4075
   33OPC    HW1  334   4.204   1.814   1.267 -0.8892  0.7317 -0.8450
   33OPC    HW2  335   4.112   1.754   1.185  0.2905 -0.4897 -1.3128
   33OPC     MW  336   4.185   1.779   1.200  0.0961 -0.3077 -0.6058
   34OPC     OW  337   0.247   2.498   1.939 -0.5838 -0.5084  0.1423
   34OPC    HW1  338   0.211   2.472   1.864  0.1651 -2.7419  0.4715
   34OPC    HW2  339   0.186   2.549   1.976 -1.0597  0.4135 -1.8244
   34OPC     MW  340   0.233   2.502   1.934 -0.5435 -0.7023 -0.0996
   35OPC     OW  341   1.161   3.951   3.907 -0.0729 -0.0912 -0.3943
   35OPC    HW1  342   1.227   3.957   3.849  0.5841 -0.4335  0.3046
   35OPC    HW2  343   1.130   4.032   3.910  0.9158  0.2920 -0.0536
   35OPC     MW  344   1.166   3.964   3.899  0.1703 -0.0851 -0.2407
   36OPC     OW  345   0.993   1.336   0.869 -0.0647  0.3353 -0.7270
   36OPC    HW1  346   0.968   1.256   0.847  0.9511  0.1274 -1.1895
   36OPC    HW2  347   0.984   1.381   0.795  0.5633  0.3460 -0.7971
   36OPC     MW  348   0.988   1.331   0.855  0.1782  0.3062 -0.8057
   37OPC     OW  349   0.241   4.770   1.257 -0.4904  0.3244  0.1698
   37OPC    HW1  350   0.270   4.781   1.176 -0.1137 -0.4626  0.1943
   37OPC    HW2  351   0.189   4.839   1.269  0.8600  1.4271 -0.0972
   37OPC     MW  352   0.237   4.782   1.247 -0.2353  0.3707  0.1341
   38OPC     OW  353   2.556   0.301   1.249  0.0916  0.1334  0.3069
   38OPC    HW1  354   2.526   0.246   1.310 -1.2392  0.4774 -0.0061
   38OPC    HW2  355   2.565   0.250   1.179 -0.3947  0.1437  0.2312
   38OPC     MW  356   2.553   0.285   1.247 -0.1768  0.1857  0.2495
   39OPC     OW  357   1.908   0.451   4.019  0.1473  0.4730 -0.2177
   39OPC    HW1  358   1.889   0.466   4.103  3.7619 -1.2728  1.0926
   39OPC    HW2  359   1.831   0.461   3.979 -2.0550  0.0851  3.4584
   39OPC     MW  360   1.894   0.455   4.025  0.3560  0.1578  0.5188
   40OPC     OW  361   0.585   0.715   1.901  0.3057 -0.4159 -0.0602
   40OPC    HW1  362   0.533   0.723   1.831  0.4356 -3.9712 -0.7606
   40OPC    HW2  363   0.657   0.759   1.878  0.3352 -1.4548 -2.2591
   40OPC     MW  364   0.588   0.723   1.887  0.3293 -1.0946 -0.4885
   41OPC     OW  365   0.719   4.848   2.878  0.1967 -0.4999  0.1936
   41OPC    HW1  366   0.761   4.881   2.808 -1.1945  1.1826  0.0815
   41OPC    HW2  367   0.781   4.842   2.938  0.9403  0.4470 -0.4427
   41OPC     MW  368   0.734   4.852   2.876  0.1010 -0.1113  0.0830
   42OPC     OW  369   1.047   2.871   4.359 -0.0379  0.4947  0.4802
   42OPC    HW1  370   0.973   2.828   4.377 -0.7723  1.6210  0.2480
   42OPC    HW2  371   1.024   2.955   4.363  0.9763  0.8562 -0.6132
   42OPC     MW  372   1.032   2.877   4.362  0.0033  0.7144  0.2847
   43OPC     OW  373   3.692   2.309   2.224  0.4122 -0.4435  0.0495
   43OPC    HW1  374   3.616   2.349   2.207  0.6252  0.9172  1.9109
   43OPC    HW2  375   3.733   2.309   2.147 -0.8813  0.1405 -0.6740
   43OPC     MW  376   3.687   2.315   2.210  0.2526 -0.1560  0.2176
   44OPC     OW  377   3.357   2.372   0.235 -0.4285 -0.3835  0.4533
   44OPC    HW1  378   3.274   2.349   0.219 -0.0383 -1.7509  0.2722
   44OPC    HW2  379   3.397   2.296   0.248  0.5563  0.3186  1.8411
   44OPC     MW  380   3.350   2.358   0.235 -0.2252 -0.4817  0.6316
   45OPC     OW  381   2.724   4.017   1.545  0.2518 -0.1626  0.4182
   45OPC    HW1  382   2.643   3.993   1.567  0.3526  1.5019  2.9409
   45OPC    HW2  383   2.729   4.100   1.570  2.9955 -0.4484  1.1598
   45OPC     MW  384   2.713   4.026   1.552  0.6719  0.0410  0.9004
   46OPC     OW  385   4.693   0.876   0.006  0.1881  0.1738 -0.3437
   46OPC    HW1  386   4.617   0.912   0.030  0.6134  0.6090  0.3758
   46OPC    HW2  387   4.676   0.791   0.006  0.2907  0.1047  2.0407
   46OPC     MW  388   4.679   0.869   0.009  0.2661  0.2279  0.1148
   47OPC     OW  389   1.642   4.086   2.991  0.0233  0.4056  0.0572
   47OPC    HW1  390   1.696   4.138   2.947  0.7734 -0.5199 -0.1305
   47OPC    HW2  391   1.579   4.068   2.933  1.0847 -0.9314 -0.7365
   47OPC     MW  392   1.640   4.091   2.976  0.2909  0.0713 -0.0879
   48OPC     OW  393   3.856   0.730   1.852  0.1608 -0.1216  0.3596
   48OPC    HW1  394   3.898   0.769   1.787  0.6704  1.3198  1.4946
   48OPC    HW2  395   3.918   0.683   1.891 -0.2884 -1.5260 -0.5506
   48OPC     MW  396   3.871   0.729   1.848  0.1696 -0.1161  0.3929
   49OPC     OW  397   3.261   4.494   4.135  0.3888 -0.3935 -0.1754
   49OPC    HW1  398   3.211   4.513   4.204  0.8201  1.9454 -0.4238
   49OPC    HW2  399   3.235   4.415   4.111 -0.9758 -0.5279  1.6138
   49OPC     MW  400   3.250   4.485   4.141  0.2511 -0.0682  0.0525
   50OPC     OW  401   1.293   3.431   0.999 -0.3314 -0.0773 -0.4176
   50OPC    HW1  402   1.356   3.458   1.052 -1.0046 -0.7206  0.7358
   50OPC    HW2  403   1.272   3.503   0.953  0.7625  0.2956 -0.3541
   50OPC     MW  404   1.299   3.445   1.000 -0.2692 -0.1173 -0.2379
   51OPC     OW  405   0.566   4.990   2.111  0.2520 -0.3293  0.7186
   51OPC    HW1  406   0.513   4.952   2.053 -0.2235  0.7051  0.4468
   51OPC    HW2  407   0.631   4.933   2.119  0.5418 -0.3339 -1.1588
   51OPC     MW  408   0.568   4.976   2.104  0.2246 -0.1771  0.4011
   52OPC     OW  409   1.296   4.375   1.356  0.3993  0.2750 -0.4576
   52OPC    HW1  410   1.382   4.378   1.369  0.0710  0.1693  2.4622
   52OPC    HW2  411   1.287   4.318   1.291  2.4687 -1.5322  0.7014
   52OPC     MW  412   1.307   4.367   1.348  0.6565 -0.0076  0.1450
   53OPC     OW  413   2.033   1.225   2.421  0.1152  0.1322  0.8536
   53OPC    HW1  414   2.111   1.230   2.382  0.6360 -1.1078  1.6521
   53OPC    HW2  415   1.984   1.283   2.378  0.8832 -0.5720 -1.0546
   53OPC     MW  416   2.038   1.234   2.409  0.3055 -0.1550  0.6897
   54OPC     OW  417   1.789   1.741   0.808 -0.0737 -0.2941  0.1363
   54OPC    HW1  418   1.820   1.812   0.768 -0.0105 -0.7350 -0.6232
   54OPC    HW2  419   1.848   1.726   0.870 -0.1839  0.4203  0.4232
   54OPC     MW  420   1.803   1.749   0.811 -0.0807 -0.2537  0.0665
   55OPC     OW  421   3.534   2.370   0.530 -0.4268  0.0244 -0.2098
   55OPC    HW1  422   3.584   2.368   0.458  2.2821 -1.6009  1.5315
   55OPC    HW2  423   3.488   2.297   0.526 -0.9053  0.3447 -0.6606
   55OPC     MW  424   3.535   2.359   0.519 -0.0974 -0.1683 -0.0192
   56OPC     OW  425   1.891   1.226   4.260 -0.7684  0.4012  0.0712
   56OPC    HW1  426   1.805   1.231   4.275 -0.8162  1.9619 -0.5744
   56OPC    HW2  427   1.912   1.145   4.287 -2.4746 -0.0935  0.0082
   56OPC     MW  428   1.881   1.214   4.266 -1.0275  0.5586 -0.0336
   57OPC     OW  429   3.104   1.217   3.178 -0.7408 -0.8027 -0.1956
   57OPC    HW1  430   3.099   1.131   3.171 -1.5113 -0.8962  1.2076
   57OPC    HW2  431   3.049   1.236   3.243 -0.6779  0.7560 -0.5503
   57OPC     MW  432   3.095   1.207   3.186 -0.8453 -0.5862 -0.0408
   58OPC     OW  433   1.421   2.387   3.102 -0.1993  0.8957  0.2532
   58OPC    HW1  434   1.457   2.316   3.138  1.0580  1.6030  0.4448
   58OPC    HW2  435   1.484   2.418   3.050 -0.8124  1.7236 -0.0153
   58OPC     MW  436   1.436   2.381   3.100 -0.1042  1.1226  0.2418
   59OPC     OW  437   0.856   0.199   3.677  0.1923  0.2105 -0.2088
   59OPC    HW1  438   0.782   0.227   3.639  0.4333  1.4460  0.1883
   59OPC    HW2  439   0.840   0.210   3.762 -0.1187 -1.9743  0.0701
   59OPC     MW  440   0.843   0.205   3.684  0.1820  0.0703 -0.1090
   60OPC     OW  441   1.235   2.573   4.595  1.1543 -0.0644  0.3430
   60OPC    HW1  442   1.159   2.542   4.566  0.9631 -0.1689  0.9468
   60OPC    HW2  443   1.212   2.634   4.652  1.5145 -0.3036  0.7546
   60OPC     MW  444   1.221   2.577   4.599  1.1793 -0.1153  0.4930
   61OPC     OW  445   0.618   3.738   1.880  0.5759 -0.1310 -0.3436
   61OPC    HW1  446   0.542   3.726   1.922  1.7603 -1.5365  1.5476
   61OPC    HW2  447   0.632   3.824   1.887  0.3704 -0.2176  1.5551
   61OPC     MW  448   0.609   3.749   1.887  0.7205 -0.3513  0.2162
   62OPC     OW  449   3.962   2.379   3.010  0.1313  0.2964  0.9736
   62OPC    HW1  450   3.978   2.447   2.959 -1.7959  0.3792  0.4398
   62OPC    HW2  451   3.904   2.409   3.068 -0.3816 -0.7484  1.0304
   62OPC     MW  452   3.956   2.394   3.011 -0.2291  0.1544  0.9034
   63OPC     OW  453   1.057   1.822   3.371  0.4941  0.0553  0.2788
   63OPC    HW1  454   0.989   1.772   3.394 -0.4058  0.7935 -0.6838
   63OPC    HW2  455   1.083   1.788   3.295 -0.2410  1.1188 -0.4801
   63OPC     MW  456   1.051   1.810   3.363  0.2525  0.3214  0.0244
   64OPC     OW  457   1.405   2.799   3.699  0.2177  0.4919 -0.0251
   64OPC    HW1  458   1.369   2.782   3.621 -3.8058  2.1780  1.1820
   64OPC    HW2  459   1.404   2.721   3.739  1.0499 -0.1259 -1.1551
   64OPC     MW  460   1.399   2.785   3.694 -0.2537  0.6496 -0.0136
   65OPC     OW  461   3.909   4.000   3.168 -0.8728 -0.4031  0.1115
   65OPC    HW1  462   3.881   4.056   3.229  1.9481  0.0682  1.1210
   65OPC    HW2  463   3.945   4.052   3.108  0.2679 -1.0217  0.2352
   65OPC     MW  464   3.910   4.016   3.168 -0.2877 -0.4249  0.2789
   66OPC     OW  465   0.290   2.715   4.093 -0.8041 -0.1316  0.6576
   66OPC    HW1  466   0.324   2.791   4.116 -1.0727 -0.3468  1.8317
   66OPC    HW2  467   0.359   2.664   4.080 -0.5864  0.5673 -1.1780
   66OPC     MW  468   0.305   2.719   4.095 -0.8116 -0.0601  0.5600
   67OPC     OW  469   1.973   4.312   1.500 -0.0787  0.0153  0.0801
   67OPC    HW1  470   2.006   4.249   1.551  1.1568 -0.5307 -1.3518
   67OPC    HW2  471   1.999   4.385   1.539  0.6584 -0.3883  0.3702
   67OPC     MW  472   1.981   4.313   1.514  0.2127 -0.1247 -0.0886
   68OPC     OW  473   4.304   3.930   3.826 -0.5287 -0.3997  0.6715
   68OPC    HW1  474   4.341   3.950   3.750  0.8065  0.3145  1.4739
   68OPC    HW2  475   4.370   3.900   3.874 -1.3869 -1.0457  1.4972
   68OPC     MW  476   4.319   3.928   3.822 -0.4580 -0.3897  0.9121
   69OPC     OW  477   4.623   3.226   3.948  0.2241 -0.1898 -1.3237
   69OPC    HW1  478   4.621   3.145   3.980 -1.9453  0.8615  1.6009
   69OPC    HW2  479   4.558   3.227   3.890 -1.6949  0.1040  0.7188
   69OPC     MW  480   4.613   3.214   3.944 -0.3798  0.0089 -0.5900
   70OPC     OW  481   3.099   3.448   0.103 -0.2376  0.6651 -0.2871
   70OPC    HW1  482   3.122   3.422   0.183 -1.5470 -0.3135 -0.1856
   70OPC    HW2  483   3.174   3.448   0.059  0.1997 -1.0654  0.3502
   70OPC     MW  484   3.113   3.444   0.108 -0.3664  0.2649 -0.1779
   71OPC     OW  485   4.509   0.323   0.145  0.0239  0.1173  0.2716
   71OPC    HW1  486   4.523   0.315   0.060 -1.0986  0.5882  0.0286
   71OPC    HW2  487   4.501   0.409   0.157 -0.3531  0.0199  0.7531
   71OPC     MW  488   4.510   0.335   0.134 -0.1979  0.1724  0.3068
   72OPC     OW  489   0.006   0.791   3.811  0.3910 -0.8187 -0.0405
   72OPC    HW1  490  -0.067   0.834   3.827  2.0426  1.7964  1.1626
   72OPC    HW2  491   0.021   0.747   3.885  1.1220  0.4414  0.5891
   72OPC     MW  492  -0.002   0.791   3.824  0.7429 -0.2462  0.2303
   73OPC     OW  493   2.303   2.811   1.212  0.7021 -0.5550 -0.0767
   73OPC    HW1  494   2.365   2.838   1.157 -0.9400 -0.8535 -2.1740
   73OPC    HW2  495   2.278   2.885   1.252  0.9676 -0.0938 -0.7399
   73OPC     MW  496   2.308   2.826   1.210  0.4988 -0.5310 -0.4846
   74OPC     OW  497   2.960   1.790   1.210 -0.1576 -0.6139 -0.2657
   74OPC    HW1  498   2.910   1.858   1.231 -0.3351 -1.1729  1.1741
   74OPC    HW2  499   3.035   1.805   1.252 -0.2642 -1.3830  0.2312
   74OPC     MW  500   2.964   1.802   1.219 -0.1996 -0.8101  0.0203
   75OPC     OW  501   1.112   3.880   4.623 -0.0523  0.1217  0.2014
   75OPC    HW1  502   1.035   3.844   4.602  0.1040  0.1752 -0.5083
   75OPC    HW2  503   1.121   3.864   4.708 -1.2234  0.7935  0.4738
   75OPC     MW  504   1.102   3.872   4.632 -0.2022  0.2290  0.1371
   76OPC     OW  505   2.153   4.129   0.645  0.1579 -0.2695 -0.3199
   76OPC    HW1  506   2.213   4.073   0.673  0.4042 -0.9210 -2.0336
   76OPC    HW2  507   2.078   4.096   0.675  0.2840 -1.6230 -1.4396
   76OPC     MW  508   2.151   4.116   0.654  0.2129 -0.5655 -0.7385
   77OPC     OW  509   2.214   0.372   2.000  0.1457  0.0231  0.0093
   77OPC    HW1  510   2.279   0.415   1.962 -0.4896  0.4486 -0.6256
   77OPC    HW2  511   2.150   0.432   2.005 -0.4821 -0.6106 -0.1588
   77OPC     MW  512   2.214   0.388   1.995 -0.0410 -0.0077 -0.1093
   78OPC     OW  513   1.291   3.743   4.083 -0.4667  0.1676  0.3205
   78OPC    HW1  514   1.241   3.790   4.030 -0.6661 -0.7488 -0.3200
   78OPC    HW2  515   1.249   3.666   4.089  0.4987 -0.3844  0.3124
   78OPC     MW  516   1.278   3.738   4.076 -0.3535 -0.0492  0.2246
   79OPC     OW  517   1.013   3.200   1.607  0.6802 -0.1289  0.2906
   79OPC    HW1  518   1.007   3.164   1.686 -1.0347 -1.2401 -0.2905
   79OPC    HW2  519   0.967   3.273   1.614 -0.0503 -0.5693  0.1535
   79OPC     MW  520   1.006   3.206   1.619  0.3189 -0.3581  0.1845
   80OPC     OW  521   1.125   2.225   1.100 -0.0206  0.2076  0.4476
   80OPC    HW1  522   1.071   2.292   1.110 -0.0374  0.3160 -0.2847
   80OPC    HW2  523   1.113   2.201   1.017  0.8257  0.0426  0.3596
   80OPC     MW  524   1.116   2.231   1.089  0.1020  0.1992  0.3265
   81OPC     OW  525   4.604   0.831   0.806  0.3454 -0.9165 -0.2521
   81OPC    HW1  526   4.535   0.865   0.764  0.8890 -1.2376 -1.4559
   81OPC    HW2  527   4.648   0.902   0.833 -0.2535 -0.7086  0.1959
   81OPC     MW  528   4.600   0.847   0.804  0.3374 -0.9332 -0.3637
   82OPC     OW  529   0.852   3.076   0.364 -0.9038  0.0395 -0.2621
   82OPC    HW1  530   0.822   3.060   0.444 -1.7666  0.1436 -0.5557
   82OPC    HW2  531   0.937   3.057   0.370  0.0653  3.8747  1.8013
   82OPC     MW  532   0.860   3.071   0.377 -0.8881  0.6216 -0.0007
   83OPC     OW  533   2.745   3.262   4.656  0.2395  0.1666 -0.3889
   83OPC    HW1  534   2.702   3.195   4.693  1.3639 -0.3683 -0.0317
   83OPC    HW2  535   2.695   3.282   4.587 -0.5250 -0.5179 -0.0474
   83OPC     MW  536   2.731   3.255   4.651  0.2927 -0.0136 -0.2856
   84OPC     OW  537   2.748   2.886   3.946 -0.0836 -0.0113 -0.1135
   84OPC    HW1  538   2.793   2.840   3.887  1.3779 -0.3475  1.1858
   84OPC    HW2  539   2.745   2.966   3.912  1.0835 -0.0973 -0.4754
   84OPC     MW  540   2.754   2.891   3.932  0.3047 -0.0738  0.0250
   85OPC     OW  541   2.816   0.512   3.983  0.4956  0.1773  0.0234
   85OPC    HW1  542   2.886   0.524   3.932  0.5088 -0.8806 -0.2353
   85OPC    HW2  543   2.751   0.497   3.926  0.3272 -0.1202  0.2897
   85OPC     MW  544   2.817   0.511   3.967  0.4727 -0.0229  0.0247
   86OPC     OW  545   3.610   2.304   1.390 -0.2558 -0.0773  0.3091
   86OPC    HW1  546   3.535   2.316   1.346 -1.0417  2.8348  2.0928
   86OPC    HW2  547   3.605   2.222   1.418 -1.3481 -0.8977 -2.0295
   86OPC     MW  548   3.598   2.294   1.388 -0.5331  0.2316  0.2271
   87OPC     OW  549   3.617   1.452   3.347  0.0661  0.0951  0.1076
   87OPC    HW1  550   3.625   1.536   3.325  0.6621 -0.2640 -1.1530
   87OPC    HW2  551   3.531   1.442   3.356  0.0182  0.9350  0.6967
   87OPC     MW  552   3.605   1.463   3.345  0.1472  0.1661  0.0083
   88OPC     OW  553   1.672   2.858   3.725 -0.7017 -0.7482  1.0061
   88OPC    HW1  554   1.684   2.923   3.782 -0.5434 -0.4753  0.6626
   88OPC    HW2  555   1.585   2.851   3.721 -0.8215  0.9248 -0.6011
   88OPC     MW  556   1.661   2.867   3.733 -0.6961 -0.4607  0.7179
   89OPC     OW  557   1.518   3.437   1.153  0.0091 -0.6693  0.2501
   89OPC    HW1  558   1.514   3.438   1.240 -0.8612  0.3590  0.2212
   89OPC    HW2  559   1.532   3.353   1.134 -0.6738 -1.0559  1.3517
   89OPC     MW  560   1.520   3.425   1.163 -0.2204 -0.5746  0.4086
   90OPC     OW  561   2.750   0.646   1.744 -0.4624 -0.1163  0.0227
   90OPC    HW1  562   2.721   0.564   1.749  0.3053 -0.3404  1.2010
   90OPC    HW2  563   2.753   0.672   1.827 -0.7779  1.1503 -0.3358
   90OPC     MW  564   2.746   0.637   1.757 -0.3957  0.0377  0.1438
   91OPC     OW  565   2.162   0.373   1.290 -0.2438  0.0966 -0.2890
   91OPC    HW1  566   2.085   0.390   1.255 -1.4954 -3.0587  0.5859
   91OPC    HW2  567   2.151   0.390   1.375  0.3589  0.5479 -0.2905
   91OPC     MW  568   2.149   0.378   1.297 -0.3396 -0.3028 -0.1599
   92OPC     OW  569   1.007   2.686   0.602 -0.8582  0.5789  0.4412
   92OPC    HW1  570   0.940   2.732   0.570 -0.2904 -0.3916 -2.3751
   92OPC    HW2  571   0.968   2.621   0.645 -1.7390  0.5199 -0.4054
   92OPC     MW  572   0.991   2.683   0.604 -0.9044  0.4268 -0.0999
   93OPC     OW  573   1.062   3.648   2.197 -0.0544 -0.5184 -0.2155
   93OPC    HW1  574   1.013   3.576   2.208  0.2566 -0.8162 -0.6953
   93OPC    HW2  575   1.136   3.628   2.238 -1.0612  0.8027  2.5039
   93OPC     MW  576   1.066   3.634   2.205 -0.1572 -0.3672  0.1153
   94OPC     OW  577   0.727   1.455   4.245  0.0480 -0.5506 -0.1463
   94OPC    HW1  578   0.661   1.406   4.217  0.0932 -1.4710  1.2889
   94OPC    HW2  579   0.710   1.534   4.211 -1.7896 -0.7592  0.2037
   94OPC     MW  580   0.715   1.460   4.236 -0.2168 -0.7174  0.1175
   95OPC     OW  581   0.569   2.953   1.863 -0.0635  0.2539  0.0777
   95OPC    HW1  582   0.558   2.882   1.815 -0.1967  0.5550 -0.3481
   95OPC    HW2  583   0.526   3.015   1.818 -0.2957  0.5146  0.6417
   95OPC     MW  584   0.561   2.952   1.850 -0.1175  0.3370  0.0981
   96OPC     OW  585   1.981   1.053   3.149  0.0616  0.7292  0.0590
   96OPC    HW1  586   1.944   1.042   3.227 -0.3158  0.8489 -0.1024
   96OPC    HW2  587   1.953   1.132   3.124  0.0519  0.6204 -0.2698
   96OPC     MW  588   1.971   1.063   3.157  0.0044  0.7309 -0.0135
   97OPC     OW  589   3.162   4.825   3.279 -0.1992 -0.4643 -0.1876
   97OPC    HW1  590   3.112   4.846   3.210 -0.1119  0.2752 -0.0368
   97OPC    HW2  591   3.237   4.868   3.263  0.2286 -1.1951 -0.1884
   97OPC     MW  592   3.166   4.835   3.266 -0.1230 -0.4632 -0.1655
   98OPC     OW  593   2.382   3.110   3.843  0.3099 -0.1981 -0.5648
   98OPC    HW1  594   2.316   3.162   3.820  0.7130 -0.2194 -1.8231
   98OPC    HW2  595   2.377   3.044   3.785  0.7534 -0.7720  0.0317
   98OPC     MW  596   2.371   3.108   3.831  0.4350 -0.2860 -0.6624
   99OPC     OW  597   3.124   4.668   0.182 -0.5792  0.2240  0.2885
   99OPC    HW1  598   3.069   4.601   0.176 -1.2831  0.7948  0.1945
   99OPC    HW2  599   3.072   4.737   0.194  0.1808  0.6456  1.2946
   99OPC     MW  600   3.108   4.668   0.183 -0.5709  0.3705  0.4232
  100OPC     OW  601   2.968   4.158   1.151  0.4380  0.3638 -0.0357
  100OPC    HW1  602   3.000   4.210   1.213  0.1411  0.3927  0.0917
  100OPC    HW2  603   2.901   4.117   1.190  2.0887 -1.9197  0.6473
  100OPC     MW  604   2.963   4.159   1.166  0.6379  0.0310  0.0840
  101OPC     OW  605   2.011   1.695   2.371  0.3303 -0.1164 -0.1795
  101OPC    HW1  606   2.042   1.728   2.296 -0.5902  0.0322 -0.5075
  101OPC    HW2  607   2.081   1.693   2.423  0.7259  0.9301 -0.6424
  101OPC     MW  608   2.026   1.700   2.367  0.2527  0.0601 -0.2965
  102OPC     OW  609   4.031   3.494   0.595  0.2566 -0.1068  0.3597
  102OPC    HW1  610   4.102   3.540   0.576  0.1159  0.5176  1.2717
  102OPC    HW2  611   4.005   3.527   0.672 -1.0753 -0.2357 -0.0103
  102OPC     MW  612   4.038   3.506   0.604  0.0389 -0.0337  0.4398
  103OPC     OW  613   1.670   2.717   3.473  0.0786 -0.1439  0.1026
  103OPC    HW1  614   1.633   2.643   3.447 -0.7317 -0.1923  1.3658
  103OPC    HW2  615   1.645   2.726   3.556  1.5927  0.6453  0.5224
  103OPC     MW  616   1.661   2.707   3.481  0.1826 -0.0345  0.3513
  104OPC     OW  617   4.103   0.687   0.409 -0.1805 -0.4740 -0.4247
  104OPC    HW1  618   4.044   0.750   0.398  1.0671  0.7881 -0.1564
  104OPC    HW2  619   4.161   0.722   0.463  0.0356 -2.2436  0.5730
  104OPC     MW  620   4.103   0.701   0.415  0.0358 -0.5490 -0.2377
  105OPC     OW  621   3.941   1.748   1.517  0.0010 -0.4036 -0.2289
  105OPC    HW1  622   4.015   1.782   1.484 -0.5858 -0.1158 -1.2793
  105OPC    HW2  623   3.878   1.794   1.478 -0.7491 -0.8426  0.4442
  105OPC     MW  624   3.943   1.760   1.506 -0.1963 -0.4259 -0.2847
  106OPC     OW  625   3.312   4.962   0.794 -0.5254 -0.3693 -0.0293
  106OPC    HW1  626   3.241   5.002   0.826  1.1734  1.3926  1.8942
  106OPC    HW2  627   3.368   5.028   0.781  0.8378 -1.7011 -1.3054
  106OPC     MW  628   3.310   4.978   0.797 -0.0732 -0.3059  0.0663
  107OPC     OW  629   0.313   3.641   0.645 -0.4285 -0.2134 -0.0209
  107OPC    HW1  630   0.264   3.694   0.695  0.2012 -0.2788  0.6829
  107OPC    HW2  631   0.389   3.638   0.687  0.3647  0.2928 -1.3614
  107OPC     MW  632   0.317   3.649   0.659 -0.2183 -0.1483 -0.1150
  108OPC     OW  633   0.331   2.150   0.662  0.3753  0.2572  0.1746
  108OPC    HW1  634   0.270   2.179   0.607  1.0304 -0.2272 -0.8335
  108OPC    HW2  635   0.404   2.151   0.615  0.8122 -0.9282  0.7721
  108OPC     MW  636   0.333   2.155   0.647  0.5366  0.0105  0.1140
  109OPC     OW  637   1.608   2.126   0.462 -0.1251  0.2380  0.2889
  109OPC    HW1  638   1.552   2.187   0.492 -0.3553 -0.5771  1.5776
  109OPC    HW2  639   1.686   2.156   0.487  0.0028  1.0550 -0.9605
  109OPC     MW  640   1.611   2.140   0.470 -0.1402  0.2383  0.2947
  110OPC     OW  641   2.019   2.305   0.920 -0.5356  0.0806  0.4836
  110OPC    HW1  642   1.954   2.249   0.901 -0.9771  0.2688  1.3834
  110OPC    HW2  643   1.981   2.383   0.912 -1.0473  0.1770  2.9543
  110OPC     MW  644   2.004   2.308   0.916 -0.6764  0.1228  0.9815
  111OPC     OW  645   0.633   2.277   4.616  0.1850 -0.4369 -0.3274
  111OPC    HW1  646   0.676   2.265   4.541  1.3178  0.6446  0.1186
  111OPC    HW2  647   0.651   2.204   4.662 -0.1154 -0.8790 -0.8959
  111OPC     MW  648   0.642   2.264   4.612  0.3079 -0.3425 -0.3455
  112OPC     OW  649   4.254   2.061   3.737 -0.7688  0.1526  0.7638
  112OPC    HW1  650   4.172   2.086   3.754 -0.1633  1.1844  2.4063
  112OPC    HW2  651   4.261   2.072   3.651 -1.5652  2.6748  0.9278
  112OPC     MW  652   4.243   2.066   3.727 -0.7970  0.6776  1.0306
  113OPC     OW  653   4.539   1.776   3.130  0.3028 -0.6111 -0.0090
  113OPC    HW1  654   4.499   1.848   3.101 -0.4029 -1.1709 -0.4675
  113OPC    HW2  655   4.537   1.786   3.217  2.4459  1.0778 -0.0793
  113OPC     MW  656   4.533   1.788   3.139  0.5150 -0.4443 -0.0871
  114OPC     OW  657   3.883   0.294   3.965  1.1446  0.5862 -0.7749
  114OPC    HW1  658   3.920   0.324   4.038  3.0034 -0.5466 -1.2013
  114OPC    HW2  659   3.812   0.251   3.995  2.6605 -1.1527  0.5706
  114OPC     MW  660   3.878   0.292   3.980  1.6432  0.1620 -0.6392
  115OPC     OW  661   1.246   1.559   0.851 -0.5737 -0.6801 -0.6404
  115OPC    HW1  662   1.322   1.598   0.838 -0.6661 -0.5222 -0.7043
  115OPC    HW2  663   1.233   1.512   0.778 -1.0354  0.1123 -1.0838
  115OPC     MW  664   1.255   1.558   0.838 -0.6555 -0.5397 -0.7153
  116OPC     OW  665   2.031   2.554   1.526 -0.4312 -0.3985  0.1043
  116OPC    HW1  666   2.043   2.640   1.527 -2.2623  0.0565 -2.5823
  116OPC    HW2  667   1.983   2.538   1.597 -0.2414  0.8304  0.5162
  116OPC     MW  668   2.025   2.564   1.536 -0.6737 -0.1498 -0.2317
  117OPC     OW  669   2.652   3.129   3.847  0.0563 -0.3303  0.0431
  117OPC    HW1  670   2.642   3.113   3.762  0.2437  1.0558 -0.2668
  117OPC    HW2  671   2.570   3.130   3.877 -0.0628 -0.0715 -0.2838
  117OPC     MW  672   2.638   3.127   3.839  0.0663 -0.0873 -0.0509
  118OPC     OW  673   4.072   2.566   2.109 -0.0260 -0.4909  0.6639
  118OPC    HW1  674   4.144   2.523   2.131 -1.2462 -2.5916  0.7828
  118OPC    HW2  675   4.073   2.565   2.022  1.2297  1.6359  0.5666
  118OPC     MW  676   4.083   2.559   2.099 -0.0207 -0.4871  0.6672
  119OPC     OW  677   0.898   1.446   1.090  0.0449  0.3735  0.2983
  119OPC    HW1  678   0.826   1.483   1.057  0.5546  1.6430  0.5806
  119OPC    HW2  679   0.940   1.416   1.020 -0.3856  0.2823  0.0724
  119OPC     MW  680   0.893   1.447   1.075  0.0566  0.5476  0.3067
  120OPC     OW  681   0.222   3.082   2.894 -0.8534 -0.3563  0.3757
  120OPC    HW1  682   0.179   3.080   2.970  0.2246 -3.1947  1.0606
  120OPC    HW2  683   0.299   3.116   2.916 -0.1564 -2.1279  0.8986
  120OPC     MW  684   0.227   3.086   2.909 -0.5912 -1.0372  0.5541
  121OPC     OW  685   0.780   2.695   0.385 -0.0353 -0.6127  0.3906
  121OPC    HW1  686   0.704   2.737   0.391 -0.3932 -1.2294  0.1744
  121OPC    HW2  687   0.767   2.636   0.322  0.7350 -0.4877  0.0990
  121OPC     MW  688   0.767   2.692   0.376  0.0256 -0.6853  0.3156
  122OPC     OW  689   2.868   2.191   0.282  0.2815  0.1090 -0.2878
  122OPC    HW1  690   2.815   2.257   0.301 -1.2196 -0.7951 -1.1662
  122OPC    HW2  691   2.936   2.230   0.243 -0.0261  1.2183  0.2536
  122OPC     MW  692   2.870   2.207   0.279  0.0142  0.1392 -0.3376
  123OPC     OW  693   4.321   4.334   2.424  0.5953 -0.1044 -0.0183
  123OPC    HW1  694   4.372   4.360   2.359 -0.2666  2.3422  0.1539
  123OPC    HW2  695   4.314   4.405   2.474 -0.1441 -1.3953  1.8453
  123OPC     MW  696   4.328   4.348   2.422  0.3588  0.0663  0.2824
  124OPC     OW  697   3.217   2.565   0.728  0.2154 -0.2114  0.1456
  124OPC    HW1  698   3.157   2.627   0.718  1.5656  1.0307 -0.5822
  124OPC    HW2  699   3.256   2.586   0.803  0.0339 -0.7686  0.4040
  124OPC     MW  700   3.214   2.577   0.738  0.3880 -0.1104  0.0763
  125OPC     OW  701   1.283   3.002   0.784  0.1039  0.2994 -0.1255
  125OPC    HW1  702   1.342   2.939   0.787 -0.7040 -0.5201 -0.9734
  125OPC    HW2  703   1.207   2.960   0.798 -0.3351  1.2683  0.5669
  125OPC     MW  704   1.280   2.987   0.787 -0.0803  0.3215 -0.1485
  126OPC     OW  705   1.334   4.947   0.421 -0.0065  0.0060 -0.7283
  126OPC    HW1  706   1.338   4.990   0.346 -0.0380  2.2789  0.4833
  126OPC    HW2  707   1.375   4.872   0.404 -0.9600 -0.0311 -3.2652
  126OPC     MW  708   1.341   4.942   0.408 -0.1521  0.3362 -0.9241
  127OPC     OW  709   3.226   0.741   0.508 -0.3642  0.2418 -0.7751
  127OPC    HW1  710   3.161   0.727   0.565  0.0461  1.5244  0.0419
  127OPC    HW2  711   3.298   0.736   0.558  0.0963  0.0329 -1.4485
  127OPC     MW  712   3.227   0.738   0.524 -0.2356  0.4005 -0.7538
  128OPC     OW  713   0.202   3.943   3.159  0.0204  0.6265 -0.0866
  128OPC    HW1  714   0.247   4.009   3.126  0.4963 -0.8868 -2.6837
  128OPC    HW2  715   0.261   3.897   3.203 -0.0126  1.0990  0.4688
  128OPC     MW  716   0.217   3.946   3.161  0.0858  0.4727 -0.3881
  129OPC     OW  717   0.602   4.796   3.670 -0.4726 -0.2181 -0.0323
  129OPC    HW1  718   0.611   4.800   3.584 -1.5944 -0.2582 -0.1705
  129OPC    HW2  719   0.612   4.711   3.688 -0.8128 -0.3007 -0.2102
  129OPC     MW  720   0.605   4.784   3.660 -0.6886 -0.2363 -0.0789
  130OPC     OW  721   0.877   1.360   2.344 -0.2045 -0.0630 -0.4306
  130OPC    HW1  722   0.929   1.320   2.286  0.4992  0.6268 -0.2933
  130OPC    HW2  723   0.817   1.399   2.295  1.2188  1.7469 -0.8594
  130OPC     MW  724   0.876   1.360   2.328  0.1096  0.3062 -0.4736
  131OPC     OW  725   1.119   2.334   0.434  0.9719  0.0042  0.2301
  131OPC    HW1  726   1.130   2.420   0.428  0.4910  0.1053  0.6432
  131OPC    HW2  727   1.142   2.304   0.356  4.2519  0.1227  1.0196
  131OPC     MW  728   1.124   2.342   0.422  1.3853  0.0367  0.4077
  132OPC     OW  729   4.659   1.493   0.709 -0.2644  0.1851 -0.0545
  132OPC    HW1  730   4.645   1.458   0.788 -0.5684 -1.4365 -0.8000
  132OPC    HW2  731   4.685   1.575   0.728 -2.4454  0.5819  1.6715
  132OPC     MW  732   4.661   1.500   0.723 -0.6316  0.0042  0.0904
  133OPC     OW  733   2.918   3.198   3.473 -0.6479  0.0824 -0.5122
  133OPC    HW1  734   2.932   3.112   3.480  0.3213  0.1331 -1.4950
  133OPC    HW2  735   2.973   3.222   3.410  0.8856  1.8889  1.4012
  133OPC     MW  736   2.928   3.189   3.464 -0.2782  0.3567 -0.3747
  134OPC     OW  737   1.686   2.104   2.967  0.1493 -0.2711 -0.8961
  134OPC    HW1  738   1.771   2.119   2.963  0.2191  0.2672  1.2663
  134OPC    HW2  739   1.652   2.158   2.907  1.3076 -0.3920 -1.6734
  134OPC     MW  740   1.693   2.114   2.958  0.3307 -0.2095 -0.6914
  135OPC     OW  741   1.421   4.708   3.971 -0.6017 -0.0874 -0.1438
  135OPC    HW1  742   1.411   4.688   4.055 -2.6795 -1.8501 -0.7108
  135OPC    HW2  743   1.391   4.790   3.966 -0.1123  0.1666  0.8850
  135OPC     MW  744   1.415   4.717   3.982 -0.8363 -0.3104 -0.0757
  136OPC     OW  745   2.575   3.600   3.992  0.3327  0.0324  0.3508
  136OPC    HW1  746   2.494   3.590   4.023  0.6963 -0.3457  1.2181
  136OPC    HW2  747   2.621   3.625   4.061  1.1071 -0.4936  0.0458
  136OPC     MW  748   2.570   3.602   4.007  0.5009 -0.1011  0.4339
  137OPC     OW  749   0.471   1.880   4.041  0.2131 -0.2185  0.1707
  137OPC    HW1  750   0.516   1.941   3.998 -0.5763  0.3930  0.1717
  137OPC    HW2  751   0.430   1.836   3.978  1.6976 -1.5445  0.0848
  137OPC     MW  752   0.472   1.883   4.026  0.3158 -0.3240  0.1583
  138OPC     OW  753   2.426   3.658   1.919  0.2649  0.3036 -0.2979
  138OPC    HW1  754   2.447   3.582   1.957  0.8249  0.1755 -0.8523
  138OPC    HW2  755   2.363   3.637   1.863 -0.7256  0.5322  0.7044
  138OPC     MW  756   2.420   3.644   1.917  0.2012  0.3185 -0.2317
  139OPC     OW  757   0.515   2.333   1.180  0.1312 -0.1530  0.1743
  139OPC    HW1  758   0.544   2.380   1.248 -0.3873 -0.1191  0.3771
  139OPC    HW2  759   0.580   2.338   1.122  1.0421 -1.0427  1.0707
  139OPC     MW  760   0.529   2.341   1.182  0.1892 -0.2793  0.3366
  140OPC     OW  761   2.626   2.298   4.548 -0.4753 -0.0937 -0.4509
  140OPC    HW1  762   2.610   2.260   4.471 -1.4643 -1.2233  0.2781
  140OPC    HW2  763   2.546   2.318   4.577 -0.0465  1.4119 -0.2346
  140OPC     MW  764   2.612   2.295   4.541 -0.5583 -0.0381 -0.3111
  141OPC     OW  765   0.545   3.347   3.952  0.6342 -0.9072  0.1019
  141OPC    HW1  766   0.510   3.339   3.873  0.7067 -1.0799  0.0863
  141OPC    HW2  767   0.630   3.333   3.939  1.1986  2.1507 -0.3098
  141OPC     MW  768   0.552   3.344   3.939  0.7282 -0.4811  0.0387
  142OPC     OW  769   1.174   0.787   1.944 -0.3399 -0.0398  0.0995
  142OPC    HW1  770   1.129   0.712   1.948 -0.5867  0.1555  2.3925
  142OPC    HW2  771   1.143   0.832   2.011 -0.5711  2.4002 -1.5237
  142OPC     MW  772   1.163   0.782   1.954 -0.4105  0.3495  0.1985
  143OPC     OW  773   0.294   0.992   1.763  0.2700 -0.1701  0.2597
  143OPC    HW1  774   0.351   1.057   1.752  0.8087 -0.2949  2.0363
  143OPC    HW2  775   0.217   1.031   1.756  0.5225  0.1231 -1.4973
  143OPC     MW  776   0.291   1.007   1.760  0.3869 -0.1453  0.2626
  144OPC     OW  777   4.260   4.872   0.937  0.6222 -0.1895 -0.2981
  144OPC    HW1  778   4.211   4.894   1.006  0.8108 -0.1634 -0.1722
  144OPC    HW2  779   4.222   4.799   0.907  0.2824  0.0345 -0.4248
  144OPC     MW  780   4.247   4.865   0.943  0.5999 -0.1526 -0.2982
  145OPC     OW  781   1.522   3.526   4.611  0.6719  0.2755 -0.4325
  145OPC    HW1  782   1.557   3.525   4.531  1.1814  0.9375 -0.2343
  145OPC    HW2  783   1.512   3.611   4.627 -1.3493  0.1087 -0.5965
  145OPC     MW  784   1.526   3.538   4.602  0.4486  0.3487 -0.4277
  146OPC     OW  785   0.454   4.238   4.496  0.1912 -0.1545  0.8599
  146OPC    HW1  786   0.491   4.308   4.532 -1.6801  0.5099  1.6253
  146OPC    HW2  787   0.419   4.268   4.423  0.5105 -0.6031  0.5161
  146OPC     MW  788   0.454   4.253   4.491 -0.0381 -0.1228  0.9222
  147OPC     OW  789   3.159   2.468   3.461 -0.0221  0.3501  0.6578
  147OPC    HW1  790   3.124   2.439   3.535  1.4973 -0.6982  1.0245
  147OPC    HW2  791   3.103   2.442   3.400 -0.7033  0.1990  1.3292
  147OPC     MW  792   3.146   2.460   3.463  0.1017  0.1729  0.8111
  148OPC     OW  793   0.340   3.880   4.203 -0.2471 -0.2067  0.2151
  148OPC    HW1  794   0.378   3.803   4.191  0.4913 -0.4970  3.4356
  148OPC    HW2  795   0.406   3.932   4.227 -1.2814  0.2575  2.2748
  148OPC     MW  796   0.355   3.877   4.205 -0.2908 -0.1810  0.9949
  149OPC     OW  797   4.639   1.150   4.195  0.4778 -0.7791 -0.4458
  149OPC    HW1  798   4.594   1.223   4.183 -0.5085 -1.1828  0.5608
  149OPC    HW2  799   4.649   1.146   4.282 -0.0025 -2.1091 -0.4175
  149OPC     MW  800   4.634   1.160   4.206  0.2611 -1.0352 -0.2930
  150OPC     OW  801   2.436   4.233   4.240  0.3859 -0.1177 -0.4977
  150OPC    HW1  802   2.473   4.155   4.256 -0.5705 -1.1423 -2.8683
  150OPC    HW2  803   2.375   4.215   4.181 -0.1594  2.3965 -0.7928
  150OPC     MW  804   2.433   4.219   4.234  0.1640  0.1020 -0.8912
  151OPC     OW  805   3.117   3.186   2.472 -0.1456  0.8543 -0.0464
  151OPC    HW1  806   3.043   3.221   2.442 -0.5983  0.4670  0.5953
  151OPC    HW2  807   3.156   3.253   2.514 -1.3404  0.4633  1.7839
  151OPC     MW  808   3.112   3.201   2.474 -0.3891  0.7393  0.3189
  152OPC     OW  809   3.248   1.188   2.494  0.2029  0.2022 -0.6895
  152OPC    HW1  810   3.224   1.183   2.410 -1.1798  1.4467 -0.4166
  152OPC    HW2  811   3.173   1.174   2.537  0.7869  0.1356  0.3341
  152OPC     MW  812   3.233   1.185   2.488  0.0849  0.3762 -0.4978
  153OPC     OW  813   3.611   0.113   3.340  0.0179 -0.1262  0.0458
  153OPC    HW1  814   3.589   0.184   3.294 -0.3330 -1.2536 -1.6383
  153OPC    HW2  815   3.586   0.131   3.421 -3.7399  0.1747 -1.0162
  153OPC     MW  816   3.604   0.126   3.345 -0.5890 -0.2483 -0.3599
  154OPC     OW  817   2.281   2.508   3.553  0.6026  0.0877 -0.5434
  154OPC    HW1  818   2.215   2.538   3.504 -1.7000  0.3475  2.3951
  154OPC    HW2  819   2.300   2.432   3.517 -1.0343  0.1995 -1.7890
  154OPC     MW  820   2.274   2.501   3.540  0.0207  0.1427 -0.2935
  155OPC     OW  821   0.422   2.458   4.604 -0.1427  0.1602  0.1685
  155OPC    HW1  822   0.420   2.487   4.522 -2.2470  0.6646  0.3310
  155OPC    HW2  823   0.494   2.408   4.607 -1.0976 -1.6224 -2.6059
  155OPC     MW  824   0.432   2.455   4.593 -0.5946 -0.0286 -0.2172
  156OPC     OW  825   0.270   0.028   3.891 -0.0053  0.4348 -0.2134
  156OPC    HW1  826   0.213   0.093   3.882 -0.0538  0.4147 -0.0573
  156OPC    HW2  827   0.314   0.028   3.816  0.2113  0.8584 -0.0854
  156OPC     MW  828   0.268   0.037   3.879  0.0196  0.4943 -0.1715
  157OPC     OW  829   3.863   1.660   4.233  0.2106 -0.7693  0.3861
  157OPC    HW1  830   3.797   1.647   4.289 -0.8166  0.0819 -0.5967
  157OPC    HW2  831   3.824   1.687   4.160  1.5431 -1.6999 -0.7229
  157OPC     MW  832   3.847   1.662   4.231  0.2557 -0.7811  0.0772
  158OPC     OW  833   3.695   3.337   1.553  0.0870  0.1625  0.4467
  158OPC    HW1  834   3.652   3.285   1.608  1.1816 -0.3373  0.8453
  158OPC    HW2  835   3.775   3.343   1.587  0.9218 -0.4599 -1.2721
  158OPC     MW  836   3.701   3.331   1.566  0.3719 -0.0032  0.2517
  159OPC     OW  837   0.502   1.210   4.775  0.1564  0.2595 -0.1261
  159OPC    HW1  838   0.508   1.126   4.799 -1.3802 -0.1440 -1.0891
  159OPC    HW2  839   0.435   1.240   4.821 -0.6464  0.3861 -1.3444
  159OPC     MW  840   0.493   1.202   4.786 -0.1892  0.2186 -0.4484
  160OPC     OW  841   0.307   1.322   1.467 -0.3116  0.0008 -0.0628
  160OPC    HW1  842   0.358   1.348   1.533 -0.8016  0.2287  0.2360
  160OPC    HW2  843   0.356   1.263   1.425  0.8254  1.3834 -0.7518
  160OPC     MW  844   0.322   1.317   1.471 -0.2160  0.2387 -0.1204
  161OPC     OW  845   0.883   3.355   1.090  0.5331  0.5332  0.0706
  161OPC    HW1  846   0.943   3.388   1.144 -0.7609  1.3452  1.0757
  161OPC    HW2  847   0.923   3.357   1.012  1.2421  2.7042  0.4054
  161OPC     MW  848   0.898   3.360   1.086  0.4466  0.9738  0.2686
  162OPC     OW  849   2.174   1.214   3.808 -0.4185  0.4028  0.0253
  162OPC    HW1  850   2.203   1.202   3.727 -1.5287 -1.1175 -0.1934
  162OPC    HW2  851   2.232   1.269   3.843  1.3351 -0.6424 -1.1101
  162OPC     MW  852   2.187   1.220   3.801 -0.3235  0.0238 -0.1748
  163OPC     OW  853   2.668   0.556   1.290  0.2331  0.7096  0.1010
  163OPC    HW1  854   2.632   0.477   1.298 -0.0137  0.9772  2.1265
  163OPC    HW2  855   2.688   0.561   1.205  0.9151 -1.8033  0.0320
  163OPC     MW  856   2.666   0.545   1.279  0.2973  0.3779  0.3900
  164OPC     OW  857   3.054   1.552   0.308  0.6114 -0.7436 -0.0453
  164OPC    HW1  858   3.141   1.542   0.314  0.7666  0.2164 -0.5398
  164OPC    HW2  859   3.036   1.528   0.226  0.6222  0.3713 -0.3945
  164OPC     MW  860   3.064   1.547   0.297  0.6359 -0.4370 -0.1700
  165OPC     OW  861   1.058   4.914   2.664 -0.1221 -0.2966  0.4163
  165OPC    HW1  862   1.087   4.926   2.745  0.5967 -0.0503  0.1314
  165OPC    HW2  863   1.030   4.832   2.664 -1.1483  0.0235  1.2099
  165OPC     MW  864   1.058   4.904   2.676 -0.1675 -0.2131  0.4914
  166OPC     OW  865   0.529   4.606   2.655 -0.8831 -0.2102  0.4182
  166OPC    HW1  866   0.466   4.596   2.597  0.4990  0.2595 -1.2490
  166OPC    HW2  867   0.498   4.668   2.709 -1.8923 -0.1212 -0.2435
  166OPC     MW  868   0.515   4.613   2.655 -0.8280 -0.1276  0.0741
  167OPC     OW  869   4.470   1.348   2.468  0.3816  0.3403  0.3934
  167OPC    HW1  870   4.442   1.343   2.385 -0.0642 -1.1834  0.6049
  167OPC    HW2  871   4.404   1.387   2.509  0.9463  1.8792 -0.0775
  167OPC     MW  872   4.456   1.353   2.462  0.3994  0.3425  0.3551
  168OPC     OW  873   4.746   3.183   1.752 -0.0970  0.0835 -0.1628
  168OPC    HW1  874   4.687   3.120   1.757  1.6944 -1.6128  1.5399
  168OPC    HW2  875   4.815   3.144   1.714  0.8399  1.1723  0.3372
  168OPC     MW  876   4.748   3.168   1.747  0.3059 -0.0062  0.1627
  169OPC     OW  877   3.452   3.142   0.814  0.1732  0.2543 -0.1439
  169OPC    HW1  878   3.393   3.173   0.757 -0.3051  0.2291  0.3249
  169OPC    HW2  879   3.403   3.096   0.870  0.6942 -0.0889  0.0315
  169OPC     MW  880   3.436   3.140   0.814  0.1795  0.1999 -0.0487
  170OPC     OW  881   3.596   4.458   3.726  0.0088 -0.2373 -0.4985
  170OPC    HW1  882   3.545   4.396   3.759  1.1896 -0.1864  1.6025
  170OPC    HW2  883   3.550   4.531   3.737 -0.5878 -0.4996 -1.1953
  170OPC     MW  884   3.582   4.459   3.733  0.0951 -0.2687 -0.2911
  171OPC     OW  885   3.065   4.001   2.137 -0.5878  0.3397 -0.5022
  171OPC    HW1  886   3.018   3.997   2.210  0.7218  0.7720  0.3924
  171OPC    HW2  887   3.142   3.967   2.160  0.0705  1.1089 -1.4817
  171OPC     MW  888   3.069   3.995   2.151 -0.2972  0.5172 -0.5149
  172OPC     OW  889   4.822   0.805   2.599  0.3439 -0.3543  0.1153
  172OPC    HW1  890   4.798   0.848   2.527 -0.5769  1.2371  1.3029
  172OPC    HW2  891   4.909   0.807   2.597  0.3676  2.4223  0.5247
  172OPC     MW  892   4.831   0.811   2.588  0.2112  0.2910  0.3512
  173OPC     OW  893   1.887   0.871   2.171 -0.4396 -0.0372  0.8090
  173OPC    HW1  894   1.894   0.796   2.127 -0.6492  0.5659 -0.3203
  173OPC    HW2  895   1.813   0.906   2.139  0.2872  1.1929  0.3841
  173OPC     MW  896   1.877   0.865   2.160 -0.3631  0.2336  0.5795
  174OPC     OW  897   3.375   4.387   1.930  0.1459 -0.3667  0.2530
  174OPC    HW1  898   3.308   4.333   1.948  0.0955 -0.6692 -0.7490
  174OPC    HW2  899   3.335   4.459   1.901  0.2342 -0.0738  0.8470
  174OPC     MW  900   3.359   4.389   1.928  0.1514 -0.3684  0.1927
  175OPC     OW  901   1.567   2.129   2.212 -0.4485 -0.1086 -0.0937
  175OPC    HW1  902   1.588   2.171   2.286  0.0070  0.1893 -0.3897
  175OPC    HW2  903   1.588   2.186   2.149 -1.2677 -0.1756 -0.4410
  175OPC     MW  904   1.573   2.144   2.214 -0.5022 -0.0745 -0.1886
  176OPC     OW  905   2.016   3.337   1.968  0.3420 -0.0022 -0.6339
  176OPC    HW1  906   2.023   3.288   1.896  0.4493 -1.0804  0.0811
  176OPC    HW2  907   2.095   3.330   2.005  1.7306  3.7541 -2.3021
  176OPC     MW  908   2.029   3.329   1.963  0.5630  0.3933 -0.7747
  177OPC     OW  909   3.957   3.267   3.182  0.5828  0.0096  0.3050
  177OPC    HW1  910   4.011   3.271   3.114  0.5779 -1.7012  0.1574
  177OPC    HW2  911   3.916   3.190   3.171 -1.3883  0.9327  0.7773
  177OPC     MW  912   3.959   3.256   3.170  0.2909 -0.1068  0.3531
  178OPC     OW  913   0.428   1.424   3.852  0.2602 -0.3897  0.0579
  178OPC    HW1  914   0.510   1.412   3.823  0.4685 -1.0045  0.8811
  178OPC    HW2  915   0.384   1.359   3.815  0.0144  0.2516 -0.8187
  178OPC     MW  916   0.434   1.413   3.842  0.2547 -0.3859  0.0502
  179OPC     OW  917   0.423   1.587   1.665 -0.4615  0.3740 -0.0752
  179OPC    HW1  918   0.501   1.624   1.675 -0.5608  0.8883 -1.0900
  179OPC    HW2  919   0.412   1.585   1.579 -0.9970 -0.9087  0.0009
  179OPC     MW  920   0.433   1.592   1.654 -0.5553  0.2605 -0.2139
  180OPC     OW  921   4.247   0.477   3.439  1.1870 -0.2262  0.0242
  180OPC    HW1  922   4.315   0.458   3.490  0.3170 -0.8265  0.9992
  180OPC    HW2  923   4.182   0.492   3.496 -0.9909 -5.0672 -0.7326
  180OPC     MW  924   4.248   0.477   3.455  0.7370 -1.0300  0.0566
  181OPC     OW  925   2.529   2.986   3.068  0.0831  0.7322  0.1684
  181OPC    HW1  926   2.607   3.024   3.060 -0.0028  0.5840 -1.8179
  181OPC    HW2  927   2.523   2.936   2.997 -0.2423 -2.3247  2.1410
  181OPC     MW  928   2.540   2.984   3.057  0.0224  0.2587  0.1664
  182OPC     OW  929   0.005   4.097   4.754 -0.0737  0.6181  0.0618
  182OPC    HW1  930   0.010   4.140   4.679 -2.0487  0.8004 -0.0149
  182OPC    HW2  931   0.084   4.063   4.764 -0.0267 -0.1953 -2.5622
  182OPC     MW  932   0.017   4.098   4.745 -0.3585  0.5250 -0.3374
  183OPC     OW  933   0.680   2.482   2.623  0.1301  0.2984 -0.2662
  183OPC    HW1  934   0.673   2.396   2.610 -0.4617  0.0076  1.7306
  183OPC    HW2  935   0.750   2.504   2.576  0.9541 -1.4723  0.0639
  183OPC     MW  936   0.689   2.472   2.614  0.1644 -0.0061  0.0776
  184OPC     OW  937   4.586   0.932   3.818 -0.1511 -0.6193 -0.2144
  184OPC    HW1  938   4.556   1.009   3.792 -0.1985  0.4170  2.6202
  184OPC    HW2  939   4.539   0.875   3.772 -1.5820  1.0136 -0.8570
  184OPC     MW  940   4.575   0.935   3.808 -0.3695 -0.2250  0.1094
  185OPC     OW  941   2.508   4.739   1.210 -0.1797 -0.4700 -0.0592
  185OPC    HW1  942   2.579   4.717   1.164  1.4790  0.0878  2.0266
  185OPC    HW2  943   2.517   4.694   1.285 -1.8814 -0.1520  0.3764
  185OPC     MW  944   2.520   4.729   1.215 -0.1861 -0.3407  0.3133
  186OPC     OW  945   1.305   1.941   2.790 -0.0857  0.0731 -0.5057
  186OPC    HW1  946   1.374   1.903   2.828 -0.4046  0.7710  0.8047
  186OPC    HW2  947   1.306   2.023   2.821 -0.0401  0.8556 -2.4404
  186OPC     MW  948   1.315   1.947   2.800 -0.1261  0.2918 -0.5978
  187OPC     OW  949   2.947   4.990   3.094 -0.3374 -0.4356  0.1935
  187OPC    HW1  950   2.861   4.978   3.104 -0.2120 -2.4151 -0.6968
  187OPC    HW2  951   2.951   5.054   3.035 -1.1198  1.3062  1.9001
  187OPC     MW  952   2.935   4.998   3.087 -0.4345 -0.4707  0.3141
  188OPC     OW  953   0.112   1.988   3.046 -1.0431 -0.3626 -0.2156
  188OPC    HW1  954   0.121   2.024   3.125 -1.5251 -1.1780  0.2263
  188OPC    HW2  955   0.065   1.916   3.061  0.0780 -1.3136 -1.0301
  188OPC     MW  956   0.107   1.983   3.060 -0.9487 -0.6235 -0.2707
  189OPC     OW  957   3.634   4.812   1.057 -0.0495  0.0059 -0.1023
  189OPC    HW1  958   3.705   4.847   1.020  0.5487 -0.7616  0.3020
  189OPC    HW2  959   3.587   4.786   0.989  1.1582 -1.6223 -0.3847
  189OPC     MW  960   3.638   4.813   1.042  0.2173 -0.3479 -0.0843
  190OPC     OW  961   3.801   0.590   2.723  0.1273 -0.2315  0.1089
  190OPC    HW1  962   3.797   0.543   2.797 -0.3458 -2.4159 -1.2402
  190OPC    HW2  963   3.874   0.562   2.684 -0.5732 -0.4406 -1.0866
  190OPC     MW  964   3.811   0.579   2.728 -0.0461 -0.5850 -0.2671
  191OPC     OW  965   2.485   0.236   2.060  0.1913 -0.8407 -0.0750
  191OPC    HW1  966   2.471   0.186   1.990 -1.1660 -4.0296  2.2380
  191OPC    HW2  967   2.405   0.268   2.078  0.6397  0.4386 -0.2225
  191OPC     MW  968   2.471   0.234   2.052  0.0570 -1.1228  0.2451
  192OPC     OW  969   2.256   3.909   1.376  0.2533 -0.0035 -0.6365
  192OPC    HW1  970   2.307   3.851   1.417  0.2370 -0.7802 -1.6917
  192OPC    HW2  971   2.175   3.880   1.392  0.2739 -1.0864 -2.2712
  192OPC     MW  972   2.252   3.896   1.385  0.2540 -0.2780 -1.0338
  193OPC     OW  973   1.386   0.523   3.986  0.1524 -0.1582  0.4682
  193OPC    HW1  974   1.349   0.584   4.036  1.0906  0.0587  0.9055
  193OPC    HW2  975   1.344   0.531   3.910 -0.9796 -0.1855  1.0570
  193OPC     MW  976   1.374   0.533   3.982  0.1239 -0.1302  0.6198
  194OPC     OW  977   4.061   2.199   4.395  0.4329  0.1880  0.2949
  194OPC    HW1  978   4.051   2.121   4.356  0.0428  0.6561 -0.5574
  194OPC    HW2  979   4.020   2.188   4.472 -0.3771 -0.1862 -0.1717
  194OPC     MW  980   4.053   2.186   4.401  0.2558  0.2019  0.1001
  195OPC     OW  981   0.691   4.804   0.387 -0.2911  0.1324 -0.0465
  195OPC    HW1  982   0.738   4.790   0.459  0.2261  0.3485 -0.3360
  195OPC    HW2  983   0.632   4.863   0.412  1.6826  2.4384 -0.4888
  195OPC     MW  984   0.689   4.811   0.401  0.0769  0.5050 -0.1546
  196OPC     OW  985   3.513   0.138   0.758  0.3858  0.2546  0.3279
  196OPC    HW1  986   3.593   0.117   0.731  0.7881  1.2112  0.7497
  196OPC    HW2  987   3.521   0.221   0.784 -0.4097 -0.0626  1.6600
  196OPC     MW  988   3.526   0.147   0.758  0.3276  0.3491  0.5870
  197OPC     OW  989   2.911   4.871   1.763 -0.0463  0.1749 -0.2517
  197OPC    HW1  990   2.840   4.885   1.713  0.6009 -1.5095 -1.7567
  197OPC    HW2  991   2.971   4.843   1.706  0.7455 -1.9013  1.4591
  197OPC     MW  992   2.909   4.869   1.747  0.1662 -0.3805 -0.2213
  198OPC     OW  993   2.912   0.106   2.720  0.2184 -0.1446  0.4388
  198OPC    HW1  994   2.948   0.145   2.789 -1.1912 -0.0928  1.1725
  198OPC    HW2  995   2.930   0.160   2.654  1.4047 -0.0949  0.7715
  198OPC     MW  996   2.920   0.120   2.721  0.1853 -0.1296  0.5962
  199OPC     OW  997   0.058   3.532   3.090  0.2816  0.1295 -0.4052
  199OPC    HW1  998   0.090   3.567   3.017  0.3343  0.1106 -0.3911
  199OPC    HW2  999   0.126   3.529   3.144  0.3178 -0.1539 -0.4635
  199OPC     MW 1000   0.073   3.537   3.088  0.2947  0.0849 -0.4116
  200OPC     OW 1001   1.326   0.173   4.206 -0.1573  0.1965 -0.3525
  200OPC    HW1 1002   1.326   0.173   4.119 -0.4924 -0.4589 -0.3565
  200OPC    HW2 1003   1.241   0.175   4.226 -0.0748  1.4446 -0.0271
  200OPC     MW 1004   1.313   0.173   4.196 -0.1945  0.2841 -0.3052
  201OPC     OW 1005   2.503   3.610   0.278 -0.1838  0.1258  0.5740
  201OPC    HW1 1006   2.573   3.580   0.234  0.0780  0.1620  0.9519
  201OPC    HW2 1007   2.446   3.631   0.216  0.2179  0.2739  0.2550
  201OPC     MW 1008   2.505   3.608   0.262 -0.0857  0.1531  0.5827
  202OPC     OW 1009   2.260   0.084   0.244 -0.4509  0.4292 -0.1788
  202OPC    HW1 1010   2.200   0.039   0.290  1.1098 -1.0657  0.4828
  202OPC    HW2 1011   2.231   0.077   0.161 -1.6731  0.5606  0.2091
  202OPC     MW 1012   2.247   0.076   0.238 -0.4009  0.2278 -0.0238
  203OPC     OW 1013   1.400   4.763   1.534 -0.2857  0.1314 -0.7382
  203OPC    HW1 1014   1.387   4.724   1.611  0.9948  0.8968 -0.0867
  203OPC    HW2 1015   1.337   4.731   1.483 -2.2796  0.9185  1.1074
  203OPC     MW 1016   1.389   4.753   1.538 -0.3911  0.3607 -0.3693
  204OPC     OW 1017   3.664   2.369   0.291 -0.2577 -0.3912  0.3917
  204OPC    HW1 1018   3.640   2.315   0.227 -0.2530  1.6317 -1.4640
  204OPC    HW2 1019   3.614   2.439   0.279  2.0038  1.3851  0.4545
  204OPC     MW 1020   3.653   2.371   0.279  0.0771  0.1700  0.1268
  205OPC     OW 1021   0.304   3.838   3.812  0.4186 -0.0246  0.0821
  205OPC    HW1 1022   0.262   3.862   3.885  0.9278  1.1910 -0.0072
  205OPC    HW2 1023   0.240   3.807   3.761 -0.0840 -0.0066  0.6876
  205OPC     MW 1024   0.288   3.837   3.815  0.4195  0.1576  0.1584
  206OPC     OW 1025   1.266   0.707   0.095 -0.2608 -0.6670  0.1748
  206OPC    HW1 1026   1.269   0.762   0.027 -0.8456 -1.8691 -0.8670
  206OPC    HW2 1027   1.182   0.709   0.119 -0.2721 -1.0465  0.1697
  206OPC     MW 1028   1.254   0.716   0.089 -0.3489 -0.9006  0.0201
  207OPC     OW 1029   1.423   4.939   2.561  0.4387  0.5612  0.1879
  207OPC    HW1 1030   1.347   4.961   2.523  0.6555  1.2870  0.1675
  207OPC    HW2 1031   1.480   4.996   2.529  1.1594 -0.4362 -0.3550
  207OPC     MW 1032   1.420   4.951   2.551  0.5772  0.5212  0.1048
  208OPC     OW 1033   4.306   2.111   2.680  0.3417  0.0493  0.0911
  208OPC    HW1 1034   4.258   2.183   2.669 -0.1646  0.2116  2.7142
  208OPC    HW2 1035   4.316   2.080   2.599 -2.5215  1.0732 -0.7747
  208OPC     MW 1036   4.300   2.117   2.666 -0.1562  0.2245  0.3507
  209OPC     OW 1037   4.210   1.572   0.810 -0.0431 -0.2271 -0.2605
  209OPC    HW1 1038   4.264   1.618   0.862 -0.8283 -0.0016  0.3782
  209OPC    HW2 1039   4.263   1.542   0.748  1.3957 -2.2411  1.7625
  209OPC     MW 1040   4.226   1.575   0.809  0.0532 -0.4914  0.1327
  210OPC     OW 1041   4.716   1.288   3.860  0.0348 -0.6784 -0.4626
  210OPC    HW1 1042   4.680   1.268   3.783  0.6980  0.6796 -1.1636
  210OPC    HW2 1043   4.788   1.240   3.862  1.4011  1.1612 -1.9436
  210OPC     MW 1044   4.721   1.278   3.849  0.3345 -0.2060 -0.7850
  211OPC     OW 1045   3.109   2.012   4.323  0.2245  0.2509  0.5876
  211OPC    HW1 1046   3.039   1.999   4.373  0.9180 -1.2364  1.2137
  211OPC    HW2 1047   3.110   1.942   4.270  0.3002  1.1017 -0.5898
  211OPC     MW 1048   3.099   2.000   4.322  0.3381  0.1568  0.5062
  212OPC     OW 1049   3.870   1.971   2.718  0.5634  0.0624 -0.4715
  212OPC    HW1 1050   3.919   2.038   2.744  0.6077 -0.5617  1.2178
  212OPC    HW2 1051   3.911   1.941   2.647  1.1725  1.1145 -0.5800
  212OPC     MW 1052   3.884   1.976   2.711  0.6601  0.1256 -0.2381
  213OPC     OW 1053   1.997   1.978   0.978  0.1885 -0.6994  0.2210
  213OPC    HW1 1054   1.990   1.923   1.045  0.4778 -0.1938  0.6786
  213OPC    HW2 1055   2.077   2.013   0.989 -0.1918  0.1837  0.2479
  213OPC     MW 1056   2.008   1.975   0.990  0.1751 -0.4943  0.2926
  214OPC     OW 1057   1.163   0.013   2.915  0.1075  0.4459  0.1919
  214OPC    HW1 1058   1.202   0.075   2.869  0.4601 -0.0270 -0.1616
  214OPC    HW2 1059   1.108   0.056   2.967 -2.3828  0.8616 -2.5539
  214OPC     MW 1060   1.161   0.028   2.916 -0.2083  0.4374 -0.2660
  215OPC     OW 1061   1.915   2.587   4.327 -0.3607 -0.3256 -0.1290
  215OPC    HW1 1062   1.887   2.614   4.405 -0.1435  1.9605 -0.7963
  215OPC    HW2 1063   1.873   2.638   4.271  1.3732 -0.2137 -1.3943
  215OPC     MW 1064   1.905   2.598   4.331 -0.0725  0.0285 -0.4146
  216OPC     OW 1065   4.749   3.985   1.908 -0.6572  0.2227  0.7969
  216OPC    HW1 1066   4.686   4.016   1.857 -1.0197  0.6078  1.4566
  216OPC    HW2 1067   4.822   4.006   1.866 -0.9552 -1.8319 -0.8924
  216OPC     MW 1068   4.751   3.993   1.894 -0.7551 -0.0238  0.6448
  217OPC     OW 1069   2.334   0.056   4.145  0.3302  0.8900  0.4549
  217OPC    HW1 1070   2.316   0.122   4.199 -0.3960  0.0258  1.3022
  217OPC    HW2 1071   2.256   0.019   4.130  0.6705  0.4288 -0.2877
  217OPC     MW 1072   2.320   0.060   4.151  0.2732  0.6942  0.4704
  218OPC     OW 1073   1.701   3.482   0.741  0.0270  0.1257 -0.3057
  218OPC    HW1 1074   1.783   3.452   0.740 -0.6554 -2.1646  1.8563
  218OPC    HW2 1075   1.687   3.499   0.826 -2.6979 -2.8099  0.0334
  218OPC     MW 1076   1.711   3.480   0.754 -0.4764 -0.6462  0.0637
  219OPC     OW 1077   2.787   0.281   3.341  0.6252 -0.6006  0.2831
  219OPC    HW1 1078   2.717   0.230   3.336 -0.5503  0.9860 -0.1020
  219OPC    HW2 1079   2.768   0.336   3.406  1.9492 -0.7514  0.8330
  219OPC     MW 1080   2.774   0.281   3.350  0.6471 -0.3885  0.3074
  220OPC     OW 1081   1.122   4.647   1.801 -1.2488  0.7365  0.4166
  220OPC    HW1 1082   1.059   4.594   1.773 -0.1415 -0.8663  0.8241
  220OPC    HW2 1083   1.081   4.700   1.857 -2.5303  0.8226 -0.5608
  220OPC     MW 1084   1.107   4.647   1.805 -1.2745  0.5124  0.3324
  221OPC     OW 1085   3.552   0.137   3.605  0.3381  0.0184 -0.2064
  221OPC    HW1 1086   3.570   0.217   3.634  1.4622 -0.2168 -0.1771
  221OPC    HW2 1087   3.474   0.119   3.640  0.7614  0.5181  1.0475
  221OPC     MW 1088   3.543   0.146   3.615  0.5667  0.0574 -0.0169
  222OPC     OW 1089   3.577   4.556   0.741 -0.1103 -0.0609 -0.6065
  222OPC    HW1 1090   3.527   4.599   0.797  0.0189 -2.6760  1.7631
  222OPC    HW2 1091   3.557   4.472   0.756  4.1084 -1.2551 -0.1834
  222OPC     MW 1092   3.567   4.550   0.752  0.5320 -0.6237 -0.1939
  223OPC     OW 1093   1.398   1.720   4.198 -0.2867 -0.3712 -0.5605
  223OPC    HW1 1094   1.323   1.755   4.171  1.4269  3.5413 -0.8355
  223OPC    HW2 1095   1.448   1.719   4.126  0.9558  0.2958  0.2516
  223OPC     MW 1096   1.394   1.725   4.184  0.1500  0.3054 -0.4811
  224OPC     OW 1097   1.943   2.847   0.361  0.0352  0.5615 -0.3836
  224OPC    HW1 1098   1.900   2.802   0.422  0.4840 -0.4977 -0.8305
  224OPC    HW2 1099   1.884   2.859   0.298  0.2196 -0.4261 -0.7640
  224OPC     MW 1100   1.928   2.842   0.361  0.1287  0.2590 -0.5058
  225OPC     OW 1101   3.307   1.450   2.707  0.6183  0.0373 -0.2780
  225OPC    HW1 1102   3.327   1.368   2.684  0.7104  0.5584 -2.2276
  225OPC    HW2 1103   3.261   1.479   2.639  0.0495  1.4242  0.6609
  225OPC     MW 1104   3.303   1.442   2.694  0.5479  0.3191 -0.4274
  226OPC     OW 1105   0.114   3.033   3.144  0.4389  0.3521  0.7702
  226OPC    HW1 1106   0.129   2.947   3.141 -0.0892  0.2070  1.8708
  226OPC    HW2 1107   0.153   3.058   3.218 -1.8678  0.5085  2.0394
  226OPC     MW 1108   0.122   3.024   3.154  0.0201  0.3537  1.1203
  227OPC     OW 1109   4.769   0.688   0.631 -0.1479  0.2211  0.3976
  227OPC    HW1 1110   4.826   0.754   0.634  0.2807 -0.0769 -0.6441
  227OPC    HW2 1111   4.715   0.704   0.698  0.9990  0.6504  1.2623
  227OPC     MW 1112   4.769   0.700   0.642  0.0851  0.2405  0.3714
  228OPC     OW 1113   0.127   4.930   3.061 -0.1295  0.0177  0.1126
  228OPC    HW1 1114   0.078   4.859   3.052  0.8130 -0.4033 -2.5689
  228OPC    HW2 1115   0.068   4.993   3.079 -1.3942 -0.8843 -0.6598
  228OPC     MW 1116   0.111   4.929   3.062 -0.1771 -0.1779 -0.3977
  229OPC     OW 1117   2.846   2.473   4.257 -0.1493 -0.4241  0.1484
  229OPC    HW1 1118   2.891   2.546   4.241  0.5139 -0.5843  1.2042
  229OPC    HW2 1119   2.779   2.478   4.201 -0.9393  1.7000  1.1516
  229OPC     MW 1120   2.843   2.484   4.246 -0.1680 -0.1339  0.4525
  230OPC     OW 1121   0.640   2.109   1.729 -0.0568  0.1925 -0.1830
  230OPC    HW1 1122   0.706   2.106   1.672  0.0533  2.6569 -0.2646
  230OPC    HW2 1123   0.665   2.169   1.787 -1.9399  0.7458  0.1198
  230OPC     MW 1124   0.653   2.117   1.729 -0.3187  0.6382 -0.1504
  231OPC     OW 1125   1.058   4.559   0.204  0.3046  0.5517  0.3786
  231OPC    HW1 1126   0.981   4.536   0.172  0.5752  0.7811 -0.4617
  231OPC    HW2 1127   1.102   4.484   0.210 -0.6960  0.0726  2.9548
  231OPC     MW 1128   1.053   4.545   0.200  0.1968  0.5150  0.6350
  232OPC     OW 1129   4.125   0.203   1.954  0.3841  0.8572 -0.0697
  232OPC    HW1 1130   4.111   0.282   1.921  2.2225  0.9503 -0.7072
  232OPC    HW2 1131   4.212   0.195   1.954  0.2443 -1.1804 -0.0485
  232OPC     MW 1132   4.136   0.214   1.949  0.6349  0.5700 -0.1608
  233OPC     OW 1133   4.727   4.035   0.778 -0.3589 -0.2714 -0.3533
  233OPC    HW1 1134   4.667   4.082   0.737 -0.8858 -0.7837 -0.1797
  233OPC    HW2 1135   4.741   3.967   0.725  0.0230 -0.1860 -0.3655
  233OPC     MW 1136   4.720   4.032   0.764 -0.3803 -0.3347 -0.3295
  234OPC     OW 1137   3.434   0.488   2.196 -0.4525 -0.0819  0.8063
  234OPC    HW1 1138   3.416   0.563   2.237  0.2883 -0.2518  1.4676
  234OPC    HW2 1139   3.362   0.441   2.206 -1.8690  1.3537 -1.6281
  234OPC     MW 1140   3.421   0.492   2.204 -0.5523  0.1051  0.5444
  235OPC     OW 1141   1.677   1.986   4.739 -0.3675  0.1343 -0.3524
  235OPC    HW1 1142   1.648   2.030   4.809  0.5263  1.2010 -0.6327
  235OPC    HW2 1143   1.757   1.962   4.762 -0.3949 -0.2869 -0.6882
  235OPC     MW 1144   1.684   1.989   4.753 -0.2396  0.2297 -0.4432
  236OPC     OW 1145   1.764   3.061   4.771 -0.4365 -0.0493 -0.1779
  236OPC    HW1 1146   1.775   3.045   4.686 -0.0423 -0.5921 -0.0324
  236OPC    HW2 1147   1.694   3.112   4.774  1.3416  2.6935 -1.0926
  236OPC     MW 1148   1.756   3.066   4.759 -0.1156  0.2757 -0.2916
  237OPC     OW 1149   1.203   4.684   0.729  0.6117 -0.4542 -0.3279
  237OPC    HW1 1150   1.154   4.736   0.780 -0.4685 -0.0610 -1.6923
  237OPC    HW2 1151   1.164   4.606   0.737 -0.1322 -0.1962 -1.2136
  237OPC     MW 1152   1.190   4.680   0.738  0.3422 -0.3579 -0.6603
  238OPC     OW 1153   3.274   4.481   1.013  0.1193 -0.6586 -0.0839
  238OPC    HW1 1154   3.190   4.488   0.990 -1.3061  1.2845  4.4462
  238OPC    HW2 1155   3.289   4.396   1.012 -2.1691 -1.1250 -0.3903
  238OPC     MW 1156   3.264   4.470   1.009 -0.4293 -0.4406  0.5400
  239OPC     OW 1157   1.881   1.427   2.316  0.3117  0.0082  0.0778
  239OPC    HW1 1158   1.826   1.445   2.250 -1.5929  0.1782  1.6323
  239OPC    HW2 1159   1.923   1.503   2.329  0.8572 -0.0801 -1.0324
  239OPC     MW 1160   1.879   1.441   2.308  0.1109  0.0203  0.1435
  240OPC     OW 1161   2.886   1.327   1.722 -0.0558 -0.0512  0.1253
  240OPC    HW1 1162   2.834   1.273   1.677  0.5287  0.4021 -1.1228
  240OPC    HW2 1163   2.853   1.406   1.707 -0.1051  0.0753  0.8555
  240OPC     MW 1164   2.873   1.330   1.713  0.0232  0.0345  0.0489
  241OPC     OW 1165   1.227   4.755   0.073 -0.0467  0.2084  0.1372
  241OPC    HW1 1166   1.183   4.712   0.134  1.1855 -0.1008  0.8480
  241OPC    HW2 1167   1.306   4.718   0.074  0.1512  0.5260 -1.3085
  241OPC     MW 1168   1.232   4.743   0.082  0.1646  0.2098  0.0286
  242OPC     OW 1169   4.771   4.710   0.567 -0.5740 -0.3247  0.1441
  242OPC    HW1 1170   4.752   4.634   0.605  1.1802 -2.5549 -2.9393
  242OPC    HW2 1171   4.741   4.701   0.486  2.7569  0.6599 -1.4125
  242OPC     MW 1172   4.764   4.698   0.561  0.1774 -0.5085 -0.5413
  243OPC     OW 1173   0.115   4.362   4.647  0.2476  0.5880 -0.1145
  243OPC    HW1 1174   0.161   4.299   4.685 -0.2064 -1.0564 -2.0845
  243OPC    HW2 1175   0.176   4.419   4.620  0.6861  0.8735  1.3933
  243OPC     MW 1176   0.131   4.361   4.648  0.2453  0.3874 -0.1831
  244OPC     OW 1177   4.309   1.245   4.007  0.2830  0.4703 -0.1028
  244OPC    HW1 1178   4.226   1.267   3.991 -0.3417 -1.3974  0.3304
  244OPC    HW2 1179   4.302   1.167   4.046  2.2570  0.1776 -0.2601
  244OPC     MW 1180   4.295   1.237   4.010  0.4823  0.1512 -0.0622
  245OPC     OW 1181   1.421   1.772   0.177  0.4096 -0.0579 -0.2254
  245OPC    HW1 1182   1.434   1.688   0.159 -1.0210 -0.6236  1.1342
  245OPC    HW2 1183   1.453   1.781   0.257  0.1389  0.5895 -0.1839
  245OPC     MW 1184   1.428   1.761   0.186  0.1583 -0.0459 -0.0184
  246OPC     OW 1185   3.621   3.153   3.012  0.1315  0.1988  0.4699
  246OPC    HW1 1186   3.651   3.073   2.992 -0.0703  0.4558 -0.9759
  246OPC    HW2 1187   3.537   3.149   2.990 -0.1364  0.4820  1.4280
  246OPC     MW 1188   3.613   3.141   3.006  0.0621  0.2786  0.3979
  247OPC     OW 1189   0.913   1.566   0.204  0.3341 -0.6660  0.5093
  247OPC    HW1 1190   0.832   1.535   0.215  0.2700 -1.2727 -1.3013
  247OPC    HW2 1191   0.907   1.650   0.228 -1.6338  0.1473 -2.3169
  247OPC     MW 1192   0.900   1.574   0.210  0.0339 -0.6355 -0.1756
  248OPC     OW 1193   0.648   0.014   1.241 -0.7854 -0.0498 -0.1950
  248OPC    HW1 1194   0.567   0.047   1.237 -1.0487 -0.7697 -1.4233
  248OPC    HW2 1195   0.688   0.050   1.173 -0.7519 -1.3745 -0.9039
  248OPC     MW 1196   0.642   0.024   1.231 -0.8193 -0.3519 -0.4811
  249OPC     OW 1197   4.528   0.903   1.545  0.1538  0.0669 -0.2284
  249OPC    HW1 1198   4.506   0.929   1.464  1.5604  1.1869 -0.2942
  249OPC    HW2 1199   4.490   0.962   1.596  0.6745  0.3735 -0.1876
  249OPC     MW 1200   4.519   0.916   1.540  0.4385  0.2776 -0.2320
  250OPC     OW 1201   3.368   0.420   4.581 -0.0414  0.4206  0.5225
  250OPC    HW1 1202   3.347   0.421   4.496  1.8825  2.3156 -0.0206
  250OPC    HW2 1203   3.454   0.435   4.581 -0.0850  1.0553  2.8270
  250OPC     MW 1204   3.377   0.422   4.568  0.2364  0.7943  0.7830
  251OPC     OW 1205   3.716   0.743   2.326 -0.2720  0.6283 -0.7391
  251OPC    HW1 1206   3.787   0.694   2.342 -1.7811 -1.6888 -0.5956
  251OPC    HW2 1207   3.729   0.815   2.373  2.0114  0.3478 -0.8140
  251OPC     MW 1208   3.728   0.746   2.335 -0.1576  0.2446 -0.7290
  252OPC     OW 1209   3.170   2.754   4.150  0.3048 -0.4476  0.1137
  252OPC    HW1 1210   3.187   2.752   4.236  0.5937 -1.2547  0.0443
  252OPC    HW2 1211   3.186   2.673   4.124 -1.8849 -0.8160 -0.3023
  252OPC     MW 1212   3.175   2.742   4.159  0.0240 -0.6212  0.0422
  253OPC     OW 1213   0.393   0.082   1.248 -0.0211  0.1594 -0.4068
  253OPC    HW1 1214   0.316   0.051   1.273 -0.1829 -0.3946 -1.5118
  253OPC    HW2 1215   0.372   0.145   1.191  0.3417 -0.0054 -0.7251
  253OPC     MW 1216   0.378   0.087   1.243  0.0086  0.0532 -0.6171
  254OPC     OW 1217   0.221   2.314   4.125  0.4868  0.1120 -0.1571
  254OPC    HW1 1218   0.254   2.272   4.195  0.7681 -1.1839 -1.0228
  254OPC    HW2 1219   0.198   2.392   4.157  2.4434  0.3082  0.9626
  254OPC     MW 1220   0.222   2.319   4.140  0.8174 -0.0504 -0.1194
  255OPC     OW 1221   1.401   2.690   3.205 -0.4385 -0.0410  0.0781
  255OPC    HW1 1222   1.411   2.733   3.130  0.9681 -0.5530 -0.0455
  255OPC    HW2 1223   1.367   2.613   3.181 -1.4104  0.3533  0.1387
  255OPC     MW 1224   1.397   2.685   3.190 -0.3743 -0.0583  0.0689
  256OPC     OW 1225   3.582   0.603   2.540 -0.5522  0.0895  0.1450
  256OPC    HW1 1226   3.654   0.565   2.570 -0.6501  0.5221  0.9401
  256OPC    HW2 1227   3.607   0.636   2.463 -0.7585 -2.5517 -1.1754
  256OPC     MW 1228   3.596   0.602   2.533 -0.5972 -0.2367  0.0674
  257OPC     OW 1229   4.776   4.500   0.033  0.0203 -0.0097 -0.4363
  257OPC    HW1 1230   4.854   4.467   0.012  1.3564  0.9834  2.4512
  257OPC    HW2 1231   4.737   4.436   0.077  0.6570  0.5711  1.0357
  257OPC     MW 1232   4.782   4.486   0.036  0.3116  0.2224  0.2077
  258OPC     OW 1233   2.856   4.819   2.096 -0.0137 -0.2389 -0.3141
  258OPC    HW1 1234   2.839   4.900   2.070 -0.0371 -0.0334  0.3190
  258OPC    HW2 1235   2.777   4.783   2.106 -0.2305  0.8186  2.9494
  258OPC     MW 1236   2.842   4.825   2.094 -0.0491 -0.0525  0.2615
  259OPC     OW 1237   2.511   1.554   1.217  0.2508 -0.0704  0.4641
  259OPC    HW1 1238   2.499   1.637   1.192 -1.5381  0.2498  2.1330
  259OPC    HW2 1239   2.525   1.560   1.303 -4.4129 -1.6096  1.6272
  259OPC     MW 1240   2.511   1.567   1.226 -0.7024 -0.2505  0.8824
  260OPC     OW 1241   3.678   1.200   1.715  0.0206 -0.0839  0.7010
  260OPC    HW1 1242   3.602   1.193   1.674 -0.0233 -0.6748  0.8839
  260OPC    HW2 1243   3.704   1.282   1.696 -0.2203 -0.1920 -0.1078
  260OPC     MW 1244   3.671   1.211   1.706 -0.0212 -0.1872  0.6086
  261OPC     OW 1245   1.625   4.462   0.196  0.0371 -0.1312 -0.0843
  261OPC    HW1 1246   1.697   4.413   0.189 -0.1217 -0.3187 -0.4299
  261OPC    HW2 1247   1.565   4.405   0.223  0.3451  0.3155  1.7103
  261OPC     MW 1248   1.627   4.446   0.199  0.0591 -0.0930  0.1297
  262OPC     OW 1249   3.438   1.550   1.605  0.5058  0.2198  0.0820
  262OPC    HW1 1250   3.451   1.628   1.568  0.4174  1.3408  2.2358
  262OPC    HW2 1251   3.451   1.565   1.690  2.3991 -2.5757  0.4161
  262OPC     MW 1252   3.442   1.564   1.612  0.7725 -0.0275  0.4495
  263OPC     OW 1253   3.133   2.930   1.836 -0.0777  0.1246 -1.0449
  263OPC    HW1 1254   3.134   2.868   1.774 -1.3183 -1.3904  0.3736
  263OPC    HW2 1255   3.061   2.913   1.881  0.9056  1.0257  0.9780
  263OPC     MW 1256   3.123   2.919   1.833 -0.1155  0.0339 -0.5366
  264OPC     OW 1257   1.127   4.298   0.568 -0.7270 -0.3985  0.2029
  264OPC    HW1 1258   1.114   4.358   0.629 -2.0779  1.5308 -1.8495
  264OPC    HW2 1259   1.058   4.246   0.576 -0.6543 -0.4401  0.5940
  264OPC     MW 1260   1.115   4.299   0.578 -0.9158 -0.1194 -0.0425
  265OPC     OW 1261   2.173   4.767   4.163 -0.7407  0.1075  0.2952
  265OPC    HW1 1262   2.240   4.722   4.196 -1.3865 -0.8043  0.3737
  265OPC    HW2 1263   2.119   4.777   4.231 -1.1012  0.0699  0.0166
  265OPC     MW 1264   2.175   4.762   4.178 -0.8894 -0.0329  0.2656
  266OPC     OW 1265   3.084   1.031   1.256 -0.5851 -0.7552  0.1321
  266OPC    HW1 1266   2.998   1.031   1.273 -0.4480  0.0032  0.8859
  266OPC    HW2 1267   3.121   1.030   1.335  0.0776  1.2423 -0.0809
  266OPC     MW 1268   3.077   1.031   1.270 -0.4671 -0.3482  0.2120
  267OPC     OW 1269   3.678   0.796   4.170 -0.3771  0.1276  0.1448
  267OPC    HW1 1270   3.750   0.816   4.126 -1.3534 -2.3192 -2.9311
  267OPC    HW2 1271   3.707   0.755   4.241  1.3181 -1.4314 -1.3589
  267OPC     MW 1272   3.693   0.793   4.174 -0.2710 -0.4641 -0.5317
  268OPC     OW 1273   0.183   1.928   0.341  0.2594  0.4207  0.0468
  268OPC    HW1 1274   0.184   2.004   0.384  0.3207  1.5349 -1.8147
  268OPC    HW2 1275   0.127   1.880   0.387  1.6841  0.8458  2.3974
  268OPC     MW 1276   0.175   1.932   0.354  0.4789  0.6481  0.1191
  269OPC     OW 1277   1.785   0.733   3.852 -0.5078  0.1119  0.0656
  269OPC    HW1 1278   1.746   0.656   3.862 -1.2120  0.6559  2.0008
  269OPC    HW2 1279   1.727   0.779   3.805 -0.8356 -0.0258  0.3325
  269OPC     MW 1280   1.771   0.729   3.846 -0.6602  0.1720  0.3909
  270OPC     OW 1281   3.888   0.289   1.405 -0.0057 -0.0159  0.4376
  270OPC    HW1 1282   3.882   0.315   1.322  2.1121  1.3956  0.6395
  270OPC    HW2 1283   3.839   0.347   1.448 -0.2896 -0.1361  0.2765
  270OPC     MW 1284   3.880   0.302   1.399  0.2652  0.1748  0.4436
  271OPC     OW 1285   1.714   3.569   2.064  0.1720 -0.5090 -0.2839
  271OPC    HW1 1286   1.723   3.485   2.040  1.9929 -0.1897 -0.9081
  271OPC    HW2 1287   1.796   3.593   2.082 -0.3179  1.1649 -0.1987
  271OPC     MW 1288   1.727   3.560   2.063  0.3687 -0.2146 -0.3635
  272OPC     OW 1289   4.174   4.175   4.475 -0.0495  0.1293 -0.0314
  272OPC    HW1 1290   4.186   4.221   4.402 -0.5050  0.9781  0.4214
  272OPC    HW2 1291   4.239   4.117   4.474 -1.4591 -1.5863 -2.4038
  272OPC     MW 1292   4.185   4.173   4.464 -0.3252  0.0012 -0.3145
  273OPC     OW 1293   3.190   3.805   2.562 -0.1833 -0.1950  0.1955
  273OPC    HW1 1294   3.139   3.768   2.623 -1.2736  0.4032 -0.3215
  273OPC    HW2 1295   3.223   3.736   2.519 -0.7385 -0.5997  0.4035
  273OPC     MW 1296   3.187   3.789   2.565 -0.4264 -0.1664  0.1498
  274OPC     OW 1297   2.101   0.287   3.501  0.2812 -0.2662  0.0720
  274OPC    HW1 1298   2.181   0.320   3.484 -0.2508  1.5852  0.8292
  274OPC    HW2 1299   2.059   0.355   3.537 -1.5800 -1.2644 -0.1133
  274OPC     MW 1300   2.107   0.302   3.504 -0.0722 -0.1402  0.1565
  275OPC     OW 1301   2.235   0.845   3.318 -0.6953  0.4030 -0.6678
  275OPC    HW1 1302   2.298   0.789   3.295 -1.4582 -0.2853 -1.1138
  275OPC    HW2 1303   2.237   0.905   3.255  1.0276  1.6862  0.4952
  275OPC     MW 1304   2.245   0.846   3.306 -0.5536  0.4909 -0.5618
  276OPC     OW 1305   4.352   3.770   4.225 -0.1742 -0.2360 -0.2554
  276OPC    HW1 1306   4.377   3.687   4.223 -1.3300 -0.6096 -0.0134
  276OPC    HW2 1307   4.323   3.781   4.307 -1.7494 -0.1514 -0.7893
  276OPC     MW 1308   4.351   3.760   4.237 -0.5774 -0.2787 -0.2985
  277OPC     OW 1309   4.359   2.929   3.320  0.0454 -0.5744  0.1387
  277OPC    HW1 1310   4.298   2.990   3.312  0.8835  0.1171 -1.4232
  277OPC    HW2 1311   4.350   2.881   3.248  2.2449  0.4740 -0.9472
  277OPC     MW 1312   4.349   2.931   3.308  0.4938 -0.3173 -0.2526
  278OPC     OW 1313   1.081   4.346   3.226  0.0134 -0.6885 -0.0862
  278OPC    HW1 1314   1.146   4.307   3.183  1.6371  2.2097 -0.5174
  278OPC    HW2 1315   1.092   4.319   3.308  1.7047 -0.3747 -0.1735
  278OPC     MW 1316   1.092   4.336   3.232  0.5031 -0.2141 -0.1627
  279OPC     OW 1317   4.294   2.139   3.474 -0.1931  0.0527 -0.5455
  279OPC    HW1 1318   4.369   2.180   3.487 -0.3882  0.3519 -0.3418
  279OPC    HW2 1319   4.299   2.110   3.392  0.1744  0.0058 -0.5058
  279OPC     MW 1320   4.306   2.141   3.464 -0.1678  0.0899 -0.5095
  280OPC     OW 1321   0.643   4.292   0.978 -0.3991 -0.2355  0.8916
  280OPC    HW1 1322   0.689   4.225   1.010 -0.3149 -0.5744  0.0855
  280OPC    HW2 1323   0.560   4.270   0.994 -0.3111  0.5436  2.6763
  280OPC     MW 1324   0.638   4.279   0.985 -0.3737 -0.1705  1.0362
  281OPC     OW 1325   0.106   1.127   4.176 -0.1118  0.0717 -0.0636
  281OPC    HW1 1326   0.024   1.124   4.147 -0.1654 -1.2892  0.1276
  281OPC    HW2 1327   0.125   1.043   4.190  1.6187  0.2665 -0.9452
  281OPC     MW 1328   0.097   1.114   4.174  0.1359 -0.1006 -0.1659
  282OPC     OW 1329   1.181   2.071   0.862  0.2649  0.5926  0.3348
  282OPC    HW1 1330   1.122   2.100   0.804 -0.7218  0.5421  1.2660
  282OPC    HW2 1331   1.254   2.064   0.816 -0.8779 -1.1339 -1.3744
  282OPC     MW 1332   1.183   2.074   0.847 -0.0497  0.3302  0.2198
  283OPC     OW 1333   3.910   0.090   3.147 -0.0049 -0.2611  0.3789
  283OPC    HW1 1334   3.861   0.155   3.116  0.1496  0.1510  0.9807
  283OPC    HW2 1335   3.957   0.066   3.078  0.2637  0.5774  0.2533
  283OPC     MW 1336   3.910   0.096   3.132  0.0578 -0.0763  0.4492
  284OPC     OW 1337   2.059   0.485   0.107  0.5151 -0.4653  0.2874
  284OPC    HW1 1338   2.052   0.557   0.155 -0.2468 -0.3734  0.0505
  284OPC    HW2 1339   2.142   0.485   0.080  0.1529  1.1363 -0.9739
  284OPC     MW 1340   2.071   0.496   0.110  0.3490 -0.2152  0.0661
  285OPC     OW 1341   3.487   1.641   1.864 -0.2780 -0.4419  0.8845
  285OPC    HW1 1342   3.540   1.634   1.933 -0.5934  0.1592  1.2011
  285OPC    HW2 1343   3.407   1.634   1.900 -0.4154 -1.1611  0.4400
  285OPC     MW 1344   3.483   1.639   1.880 -0.3449 -0.4593  0.8656
  286OPC     OW 1345   1.558   4.287   3.442  0.1542  0.2192 -0.0133
  286OPC    HW1 1346   1.495   4.346   3.456 -1.2151 -1.1457 -0.1445
  286OPC    HW2 1347   1.605   4.289   3.515 -0.4700  0.7565  0.3792
  286OPC     MW 1348   1.555   4.296   3.455 -0.1403  0.0968  0.0253
  287OPC     OW 1349   1.892   1.647   4.208 -0.0524 -0.5621 -0.4896
  287OPC    HW1 1350   1.942   1.678   4.144 -0.3134  0.6466 -0.1227
  287OPC    HW2 1351   1.854   1.576   4.172  1.3878 -1.1190 -0.9763
  287OPC     MW 1352   1.893   1.641   4.193  0.1218 -0.4658 -0.5074
  288OPC     OW 1353   0.481   3.233   0.575 -0.0330 -0.5210  0.1549
  288OPC    HW1 1354   0.538   3.282   0.530  1.7890 -2.4821  0.1423
  288OPC    HW2 1355   0.408   3.279   0.573  1.1406  1.4248 -1.2009
  288OPC     MW 1356   0.479   3.247   0.568  0.4095 -0.5232 -0.0472
  289OPC     OW 1357   3.710   2.013   4.770  0.0193 -0.2970 -0.2353
  289OPC    HW1 1358   3.781   2.027   4.819 -0.7131 -0.9740  1.0707
  289OPC    HW2 1359   3.742   1.975   4.698  1.0920  0.5055 -0.2240
  289OPC     MW 1360   3.725   2.010   4.766  0.0695 -0.2785 -0.0407
  290OPC     OW 1361   1.921   1.662   1.733 -0.1544 -0.1507  0.1798
  290OPC    HW1 1362   1.845   1.703   1.746  0.1998  0.1044  1.5621
  290OPC    HW2 1363   1.897   1.586   1.697 -0.8207  1.1729 -2.3897
  290OPC     MW 1364   1.906   1.657   1.729 -0.2005  0.0826  0.0044
  291OPC     OW 1365   3.434   2.410   2.165 -0.2030 -0.0017  0.1468
  291OPC    HW1 1366   3.383   2.467   2.124  0.2073  1.7065  1.8418
  291OPC    HW2 1367   3.378   2.359   2.209 -0.5391 -0.2812 -0.5955
  291OPC     MW 1368   3.419   2.411   2.165 -0.1920  0.2093  0.2875
  292OPC     OW 1369   3.712   2.033   3.899  0.7754 -0.2417  0.1353
  292OPC    HW1 1370   3.655   2.065   3.841 -0.8506 -2.3274  0.4590
  292OPC    HW2 1371   3.693   2.077   3.972  2.3909  1.9238 -0.6442
  292OPC     MW 1372   3.700   2.045   3.901  0.7739 -0.2298  0.0679
  293OPC     OW 1373   4.706   4.291   2.778 -0.0528  0.1790  0.0220
  293OPC    HW1 1374   4.739   4.279   2.698 -1.1218 -0.8642 -0.2911
  293OPC    HW2 1375   4.743   4.227   2.825 -0.2770  0.0962  0.0864
  293OPC     MW 1376   4.716   4.280   2.773 -0.2439  0.0126 -0.0148
  294OPC     OW 1377   0.949   0.508   3.756  0.0400  0.4218  0.0410
  294OPC    HW1 1378   0.923   0.544   3.831 -1.8139  1.6359 -1.1048
  294OPC    HW2 1379   0.956   0.423   3.775 -2.3612  0.3891  1.1524
  294OPC     MW 1380   0.946   0.501   3.770 -0.5886  0.5963  0.0360
  295OPC     OW 1381   1.816   2.127   0.854  0.4815 -0.1275  0.1948
  295OPC    HW1 1382   1.748   2.105   0.904  0.3752 -0.2345  0.0055
  295OPC    HW2 1383   1.877   2.070   0.877  0.4795 -0.0814  0.3110
  295OPC     MW 1384   1.815   2.115   0.865  0.4656 -0.1366  0.1840
  296OPC     OW 1385   1.855   1.368   3.568  0.0178 -1.0790  0.2079
  296OPC    HW1 1386   1.931   1.372   3.526 -0.6079  0.4645 -0.8460
  296OPC    HW2 1387   1.878   1.371   3.653  1.0673  1.0958 -0.1097
  296OPC     MW 1388   1.869   1.369   3.575  0.0803 -0.5297  0.0054
  297OPC     OW 1389   1.708   1.124   4.005  0.0029  0.1821 -0.8949
  297OPC    HW1 1390   1.707   1.159   3.925  0.8643 -0.4098 -1.1783
  297OPC    HW2 1391   1.787   1.087   4.010 -0.7269 -1.4035 -0.4889
  297OPC     MW 1392   1.720   1.124   3.994  0.0224 -0.1397 -0.8768
  298OPC     OW 1393   4.612   1.409   4.080  0.1772 -0.4896  0.2040
  298OPC    HW1 1394   4.635   1.370   4.006 -0.1999 -1.9449  0.8143
  298OPC    HW2 1395   4.591   1.490   4.056  0.5981 -0.7757 -1.1753
  298OPC     MW 1396   4.612   1.416   4.066  0.1836 -0.7469  0.0906
  299OPC     OW 1397   1.404   4.193   4.686 -0.4178  0.6096 -0.0720
  299OPC    HW1 1398   1.427   4.176   4.603 -0.5689  0.0879 -0.0100
  299OPC    HW2 1399   1.477   4.178   4.731 -0.5239  0.2075 -0.0295
  299OPC     MW 1400   1.418   4.188   4.680 -0.4558  0.4728 -0.0565
  300OPC     OW 1401   0.084   4.731   1.640  0.2600  0.5345 -0.8840
  300OPC    HW1 1402   0.067   4.685   1.568  1.5806 -0.0476 -0.8577
  300OPC    HW2 1403   0.006   4.764   1.662 -1.1210 -2.7627 -0.1453
  300OPC     MW 1404   0.070   4.729   1.633  0.2511 -0.0386 -0.7710
  301OPC     OW 1405   4.166   2.787   2.720  0.4361 -0.0641 -0.3385
  301OPC    HW1 1406   4.131   2.817   2.645  0.1112 -1.2296 -0.6809
  301OPC    HW2 1407   4.107   2.729   2.748  1.6686 -1.4480 -0.4694
  301OPC     MW 1408   4.152   2.782   2.713  0.5701 -0.4406 -0.4083
  302OPC     OW 1409   3.617   1.638   0.252  0.0597  0.7266 -0.5565
  302OPC    HW1 1410   3.593   1.684   0.322 -0.5528  0.9985 -0.9437
  302OPC    HW2 1411   3.620   1.556   0.281 -0.9146  0.7462 -0.3946
  302OPC     MW 1412   3.614   1.632   0.266 -0.1748  0.7696 -0.5898
  303OPC     OW 1413   2.086   4.658   1.285  0.7239 -0.5530  0.1677
  303OPC    HW1 1414   2.015   4.654   1.234 -0.1470  0.0603  1.2732
  303OPC    HW2 1415   2.144   4.608   1.244  0.4331  0.7399 -1.9541
  303OPC     MW 1416   2.084   4.650   1.272  0.5523 -0.2716  0.0175
  304OPC     OW 1417   0.921   3.849   2.349 -0.2823 -0.4248 -0.3474
  304OPC    HW1 1418   0.937   3.780   2.298 -0.7414 -0.5551 -0.3160
  304OPC    HW2 1419   0.874   3.816   2.414 -0.8218 -0.0225 -0.5215
  304OPC     MW 1420   0.917   3.834   2.351 -0.4298 -0.3846 -0.3685
  305OPC     OW 1421   1.618   4.493   4.600  0.2178 -0.6109  0.2452
  305OPC    HW1 1422   1.687   4.531   4.638 -1.0590  1.8765  0.3051
  305OPC    HW2 1423   1.552   4.512   4.655 -0.6769 -2.1368 -0.2505
  305OPC     MW 1424   1.619   4.501   4.614 -0.1031 -0.4690  0.1810
  306OPC     OW 1425   3.596   0.973   2.138 -0.6462 -0.1113  0.1296
  306OPC    HW1 1426   3.590   1.001   2.220 -1.0339 -1.0893  0.4549
  306OPC    HW2 1427   3.587   1.045   2.090 -0.5428  0.4491  0.9467
  306OPC     MW 1428   3.594   0.987   2.143 -0.6881 -0.1729  0.2983
  307OPC     OW 1429   0.078   0.844   0.886  0.4046 -0.5535 -0.6530
  307OPC    HW1 1430   0.107   0.922   0.910  1.6616 -1.2476  0.2158
  307OPC    HW2 1431   0.131   0.789   0.928 -0.9969 -1.8830 -0.5230
  307OPC     MW 1432   0.090   0.847   0.896  0.3833 -0.8524 -0.5055
  308OPC     OW 1433   2.715   0.772   2.017 -0.9692  0.0495 -0.3716
  308OPC    HW1 1434   2.718   0.686   2.030 -1.0277  0.2781  1.5043
  308OPC    HW2 1435   2.780   0.802   2.067 -0.8354  1.0956 -1.1363
  308OPC     MW 1436   2.725   0.764   2.026 -0.9581  0.2378 -0.2074
  309OPC     OW 1437   0.460   1.168   4.458 -0.4869  0.5317 -0.7675
  309OPC    HW1 1438   0.520   1.184   4.520  0.1565  1.0465 -1.4954
  309OPC    HW2 1439   0.394   1.132   4.501  0.1891  0.3300  0.1287
  309OPC     MW 1440   0.459   1.165   4.473 -0.2920  0.5779 -0.7427
  310OPC     OW 1441   1.278   1.453   4.345 -0.1379 -0.0879 -0.7121
  310OPC    HW1 1442   1.302   1.463   4.262  0.5137 -1.5331 -0.7247
  310OPC    HW2 1443   1.354   1.445   4.388 -0.4936 -0.7921 -0.1896
  310OPC     MW 1444   1.292   1.453   4.339 -0.0942 -0.4054 -0.6368
  311OPC     OW 1445   1.868   2.470   3.636  0.3567  0.1295  0.0632
  311OPC    HW1 1446   1.897   2.495   3.558  1.6606 -1.8621 -0.1594
  311OPC    HW2 1447   1.784   2.493   3.635  0.3357  0.0905 -1.9549
  311OPC     MW 1448   1.860   2.477   3.625  0.5462 -0.1704 -0.2677
  312OPC     OW 1449   1.355   2.468   0.761 -0.1836 -0.2929 -0.4325
  312OPC    HW1 1450   1.404   2.470   0.833 -0.0888 -5.2852  0.0296
  312OPC    HW2 1451   1.274   2.459   0.792 -0.1758 -2.1403 -0.8144
  312OPC     MW 1452   1.350   2.467   0.776 -0.1685 -1.3033 -0.4206
  313OPC     OW 1453   2.546   1.881   1.412 -0.3634 -0.7841 -0.4812
  313OPC    HW1 1454   2.510   1.867   1.334 -3.3475 -1.7032  0.8922
  313OPC    HW2 1455   2.552   1.801   1.446 -0.8878 -0.2721  0.8804
  313OPC     MW 1456   2.541   1.868   1.405 -0.8818 -0.8442 -0.0771
  314OPC     OW 1457   0.248   0.714   2.559  0.5732  0.0374  0.3152
  314OPC    HW1 1458   0.313   0.755   2.601  0.3802  2.0460 -1.1733
  314OPC    HW2 1459   0.272   0.718   2.475 -0.7481 -0.5838 -0.1124
  314OPC     MW 1460   0.261   0.721   2.553  0.3495  0.2423  0.0322
  315OPC     OW 1461   0.181   1.747   4.743 -0.4736  0.1317  0.5673
  315OPC    HW1 1462   0.212   1.764   4.663 -1.0632  0.9737  0.5046
  315OPC    HW2 1463   0.095   1.751   4.733 -0.5515  1.6448  1.5098
  315OPC     MW 1464   0.173   1.750   4.730 -0.5722  0.4797  0.6974
  316OPC     OW 1465   2.299   2.076   4.507  0.7824 -0.9019  0.2359
  316OPC    HW1 1466   2.236   2.127   4.477  1.0462  0.5270  1.9071
  316OPC    HW2 1467   2.279   1.997   4.476 -0.6535 -0.1188 -0.9492
  316OPC     MW 1468   2.287   2.072   4.498  0.6093 -0.5751  0.3076
  317OPC     OW 1469   2.393   3.435   0.455  0.1646 -0.0846 -0.3797
  317OPC    HW1 1470   2.384   3.359   0.412  0.0738 -0.1913 -0.1748
  317OPC    HW2 1471   2.415   3.491   0.393 -1.3386  0.0638 -0.8248
  317OPC     MW 1472   2.395   3.432   0.440 -0.0709 -0.0783 -0.4152
  318OPC     OW 1473   2.911   1.020   4.646 -0.5006 -0.1798 -0.0696
  318OPC    HW1 1474   2.927   1.050   4.726 -0.4496 -0.2660 -0.0477
  318OPC    HW2 1475   2.924   0.934   4.653  1.2598  0.0128 -0.6024
  318OPC     MW 1476   2.915   1.012   4.659 -0.2329 -0.1641 -0.1450
  319OPC     OW 1477   3.013   1.138   2.629  0.6571  0.4490 -0.4179
  319OPC    HW1 1478   2.973   1.215   2.620  0.1620  0.3606  0.8116
  319OPC    HW2 1479   2.955   1.081   2.596 -0.2503  0.3385  1.2148
  319OPC     MW 1480   2.998   1.141   2.623  0.4499  0.4196  0.0049
  320OPC     OW 1481   2.255   4.932   1.870  0.1320  0.5111  0.1748
  320OPC    HW1 1482   2.327   4.891   1.896  0.1636  0.9347  0.7700
  320OPC    HW2 1483   2.195   4.868   1.869  0.8752 -0.2346 -2.0737
  320OPC     MW 1484   2.257   4.916   1.874  0.2465  0.4637 -0.0694
  321OPC     OW 1485   2.771   4.426   3.313 -0.2433  0.3263 -0.3285
  321OPC    HW1 1486   2.844   4.400   3.274  1.6164  2.0310  1.7264
  321OPC    HW2 1487   2.771   4.382   3.388 -0.9498  0.8603  0.0002
  321OPC     MW 1488   2.782   4.416   3.318 -0.0730  0.6571  0.0236
  322OPC     OW 1489   3.529   2.944   3.974 -0.3894  0.2702  0.0654
  322OPC    HW1 1490   3.551   2.861   3.959 -1.3171 -0.0255  0.2577
  322OPC    HW2 1491   3.563   2.961   4.052  0.7568  0.4331 -0.4594
  322OPC     MW 1492   3.537   2.934   3.983 -0.3570  0.2507  0.0165
  323OPC     OW 1493   1.625   4.095   3.881  0.3433 -0.1893 -0.4528
  323OPC    HW1 1494   1.672   4.029   3.914 -1.3340 -1.1988  0.0467
  323OPC    HW2 1495   1.581   4.125   3.951 -0.3743  0.1833 -1.0535
  323OPC     MW 1496   1.625   4.090   3.896 -0.0105 -0.2832 -0.4679
  324OPC     OW 1497   2.984   2.350   3.917  0.2222 -0.1173 -0.2416
  324OPC    HW1 1498   3.022   2.297   3.859  0.4354 -0.7826  0.4837
  324OPC    HW2 1499   3.001   2.311   3.994  1.4234  1.6165  0.4297
  324OPC     MW 1500   2.992   2.336   3.920  0.4313  0.0407 -0.0352
  325OPC     OW 1501   3.203   0.702   1.668 -0.0940 -0.0806  0.8427
  325OPC    HW1 1502   3.230   0.693   1.585 -0.9376  0.2141  0.5335
  325OPC    HW2 1503   3.124   0.666   1.668 -0.5304  0.8393  1.2728
  325OPC     MW 1504   3.196   0.695   1.656 -0.2831  0.0988  0.8605
  326OPC     OW 1505   4.397   4.375   0.028 -0.2502  0.1912  0.5058
  326OPC    HW1 1506   4.411   4.400  -0.054 -0.4937 -0.2003  0.3422
  326OPC    HW2 1507   4.311   4.380   0.037 -0.2154  0.3443  0.7784
  326OPC     MW 1508   4.387   4.379   0.017 -0.2809  0.1559  0.5219
  327OPC     OW 1509   3.303   0.163   3.751 -0.0676  0.2926  0.1194
  327OPC    HW1 1510   3.229   0.198   3.720 -0.6652 -0.8430  0.2280
  327OPC    HW2 1511   3.337   0.227   3.799 -1.7388  0.3645  1.2979
  327OPC     MW 1512   3.297   0.178   3.753 -0.4027  0.1355  0.3095
  328OPC     OW 1513   1.369   4.300   2.833 -0.2527 -0.3264  0.0150
  328OPC    HW1 1514   1.408   4.223   2.821  0.8468  0.1282  0.4986
  328OPC    HW2 1515   1.288   4.287   2.804  0.7993 -0.6780 -3.1514
  328OPC     MW 1516   1.362   4.287   2.827  0.0651 -0.3109 -0.3814
  329OPC     OW 1517   1.996   3.226   1.690 -0.1053  0.3098 -0.4324
  329OPC    HW1 1518   1.959   3.163   1.738 -0.7809  0.8780 -0.2001
  329OPC    HW2 1519   1.944   3.233   1.620  0.5411 -0.0964 -0.9630
  329OPC     MW 1520   1.983   3.218   1.687 -0.1096  0.3338 -0.4765
  330OPC     OW 1521   2.321   0.495   3.768  0.2650  0.2894  0.0789
  330OPC    HW1 1522   2.254   0.550   3.781  0.8085  0.8075  0.7432
  330OPC    HW2 1523   2.329   0.494   3.681 -1.7738 -1.2319 -0.1545
  330OPC     MW 1524   2.312   0.503   3.757  0.0442  0.1412  0.1426
  331OPC     OW 1525   4.340   1.506   4.218  0.6742  0.5592  0.3007
  331OPC    HW1 1526   4.376   1.433   4.186  0.8526  1.0853 -0.7622
  331OPC    HW2 1527   4.266   1.512   4.172 -0.3077  0.0344  1.7411
  331OPC     MW 1528   4.334   1.496   4.206  0.5558  0.5594  0.3562
  332OPC     OW 1529   3.323   3.771   4.268 -0.4203 -0.2730  0.0402
  332OPC    HW1 1530   3.259   3.718   4.242  0.1245 -0.2737 -1.3775
  332OPC    HW2 1531   3.366   3.724   4.328 -1.3043 -0.5362  0.4782
  332OPC     MW 1532   3.320   3.756   4.273 -0.4704 -0.3120 -0.1044
  333OPC     OW 1533   0.946   2.445   1.153 -0.2710  0.3065  0.0486
  333OPC    HW1 1534   0.861   2.441   1.135 -0.4864 -0.6314  1.1156
  333OPC    HW2 1535   0.952   2.407   1.232  0.9558  1.5737  0.6167
  333OPC     MW 1536   0.935   2.439   1.162 -0.1216  0.3551  0.2902
  334OPC     OW 1537   3.594   0.379   0.843  0.5180 -0.0401 -0.4676
  334OPC    HW1 1538   3.661   0.324   0.859 -0.1764 -0.8209 -0.1388
  334OPC    HW2 1539   3.633   0.454   0.823  1.5057  0.0159  1.3980
  334OPC     MW 1540   3.610   0.382   0.843  0.5614 -0.1472 -0.1434
  335OPC     OW 1541   4.758   4.532   1.161  0.1689 -0.7707 -0.1069
  335OPC    HW1 1542   4.801   4.596   1.122  0.3915  0.4551  1.9920
  335OPC    HW2 1543   4.789   4.460   1.123  0.9719  0.2757 -1.5299
  335OPC     MW 1544   4.769   4.530   1.150  0.3207 -0.4351 -0.0071
  336OPC     OW 1545   1.557   3.713   4.074  0.7351 -0.6364 -0.0325
  336OPC    HW1 1546   1.588   3.735   4.152  2.5816 -2.6562 -0.1029
  336OPC    HW2 1547   1.473   3.737   4.078  0.9771  0.0758  2.2311
  336OPC     MW 1548   1.549   3.720   4.086  1.0436 -0.8296  0.2918
  337OPC     OW 1549   0.430   2.966   4.111 -0.1888 -0.3108 -0.3034
  337OPC    HW1 1550   0.418   3.047   4.141  1.1715 -0.4608  0.7627
  337OPC    HW2 1551   0.509   2.970   4.074 -1.5221 -0.2953 -3.4935
  337OPC     MW 1552   0.440   2.979   4.110 -0.1848 -0.3306 -0.6173
  338OPC     OW 1553   4.129   1.694   1.880  0.5352  0.4074 -0.4009
  338OPC    HW1 1554   4.173   1.756   1.838  1.9103 -0.6214 -0.5452
  338OPC    HW2 1555   4.046   1.714   1.865  0.9041  2.6808  0.2500
  338OPC     MW 1556   4.124   1.706   1.872  0.7930  0.5913 -0.3261
  339OPC     OW 1557   1.003   2.060   4.594  0.1066  0.2624 -0.0299
  339OPC    HW1 1558   1.080   2.031   4.624 -0.0386  1.0696  1.2077
  339OPC    HW2 1559   0.990   2.013   4.521  1.2433 -0.6529  0.3262
  339OPC     MW 1560   1.013   2.049   4.587  0.2531  0.2464  0.2058
  340OPC     OW 1561   4.315   1.898   0.797  0.1843  0.3842 -0.4856
  340OPC    HW1 1562   4.375   1.848   0.834 -1.3039 -2.1633 -1.2746
  340OPC    HW2 1563   4.259   1.915   0.863  0.9264  1.4703 -0.1101
  340OPC     MW 1564   4.315   1.893   0.812  0.0741  0.1683 -0.5467
  341OPC     OW 1565   1.033   3.086   3.583 -0.1086 -0.6674  0.0665
  341OPC    HW1 1566   0.951   3.055   3.588 -1.1576  1.8876  0.0480
  341OPC    HW2 1567   1.062   3.079   3.665 -0.9133 -0.2023  0.4059
  341OPC     MW 1568   1.025   3.080   3.596 -0.3825 -0.2214  0.1141
  342OPC     OW 1569   4.209   3.751   3.657  0.0638  0.2932  0.2057
  342OPC    HW1 1570   4.214   3.816   3.715  0.3206  0.1104  0.3934
  342OPC    HW2 1571   4.277   3.700   3.678 -0.3540 -0.2339  0.3105
  342OPC     MW 1572   4.220   3.753   3.669  0.0403  0.1884  0.2489
  343OPC     OW 1573   3.524   0.476   1.941  0.1731 -0.5369  0.0261
  343OPC    HW1 1574   3.511   0.560   1.921  0.4548 -0.8269 -1.4576
  343OPC    HW2 1575   3.507   0.473   2.027  0.5679  1.1108  0.1973
  343OPC     MW 1576   3.520   0.488   1.951  0.2730 -0.3363 -0.1677
  344OPC     OW 1577   1.609   3.447   4.017  0.1878  0.3698 -0.0866
  344OPC    HW1 1578   1.533   3.435   3.977 -0.5799  0.5437  1.2553
  344OPC    HW2 1579   1.604   3.530   4.046  0.4501  0.0689  0.8522
  344OPC     MW 1580   1.597   3.458   4.016  0.1131  0.3512  0.2503
  345OPC     OW 1581   1.282   2.929   4.505 -0.6675 -0.0469 -0.5825
  345OPC    HW1 1582   1.310   2.948   4.424 -1.1494  3.2000 -0.1262
  345OPC    HW2 1583   1.217   2.873   4.491 -0.5746  0.2357 -2.4513
  345OPC     MW 1584   1.277   2.924   4.491 -0.7250  0.4745 -0.7911
  346OPC     OW 1585   4.585   2.623   2.747 -0.4259 -0.2155  0.3720
  346OPC    HW1 1586   4.524   2.640   2.687  0.6366  0.2778 -0.6072
  346OPC    HW2 1587   4.564   2.675   2.813 -1.1769 -0.1995  0.1336
  346OPC     MW 1588   4.573   2.633   2.748 -0.3798 -0.1403  0.1922
  347OPC     OW 1589   3.789   1.216   3.952 -0.2268  0.1277  0.1190
  347OPC    HW1 1590   3.743   1.172   3.894  1.1484 -2.3557  0.7622
  347OPC    HW2 1591   3.729   1.261   3.997 -1.7009 -0.9547 -0.7021
  347OPC     MW 1592   3.773   1.216   3.950 -0.2414 -0.3991  0.0926
  348OPC     OW 1593   4.125   2.937   1.992 -0.1321  0.5252 -0.4437
  348OPC    HW1 1594   4.051   2.891   1.983 -1.2015  1.7632  1.1654
  348OPC    HW2 1595   4.174   2.886   2.043  0.3967 -0.5516 -1.9722
  348OPC     MW 1596   4.121   2.922   1.999 -0.2117  0.5490 -0.4318
  349OPC     OW 1597   4.094   3.169   2.158  0.3309 -0.3740 -0.2725
  349OPC    HW1 1598   4.051   3.141   2.229  0.5982 -1.6610 -0.5843
  349OPC    HW2 1599   4.097   3.098   2.107  1.5188  0.0929 -0.8876
  349OPC     MW 1600   4.088   3.154   2.161  0.5457 -0.4951 -0.4095
  350OPC     OW 1601   3.660   0.395   3.623 -0.2999 -0.4462  0.6861
  350OPC    HW1 1602   3.675   0.430   3.701  0.1643  0.6800  0.1208
  350OPC    HW2 1603   3.740   0.374   3.594 -0.2866  0.6925 -0.1615
  350OPC     MW 1604   3.674   0.397   3.630 -0.2295 -0.1117  0.4773
  351OPC     OW 1605   2.854   3.306   0.114 -0.3956  0.1866  0.0088
  351OPC    HW1 1606   2.815   3.289   0.038  0.0541  0.9645 -0.4028
  351OPC    HW2 1607   2.919   3.361   0.093 -1.4130  1.9417  1.1908
  351OPC     MW 1608   2.858   3.312   0.100 -0.4793  0.5609  0.1226
  352OPC     OW 1609   2.662   1.252   2.428  0.2691 -0.5727  0.3820
  352OPC    HW1 1610   2.620   1.328   2.430  1.2089 -0.0273  0.1460
  352OPC    HW2 1611   2.723   1.261   2.490  0.7952 -0.8835 -0.0817
  352OPC     MW 1612   2.665   1.264   2.438  0.4858 -0.5381  0.2787
  353OPC     OW 1613   1.964   0.853   1.601 -0.2891 -0.1305  0.1358
  353OPC    HW1 1614   2.032   0.801   1.618 -1.7714 -1.8964  0.9755
  353OPC    HW2 1615   1.995   0.932   1.618  1.0759 -1.0142  2.2275
  353OPC     MW 1616   1.979   0.857   1.606 -0.3064 -0.5219  0.5687
  354OPC     OW 1617   2.469   3.421   4.415  0.3432 -0.5080  0.0684
  354OPC    HW1 1618   2.469   3.472   4.485  0.7783 -2.7013  1.7605
  354OPC    HW2 1619   2.390   3.433   4.380  0.9738  2.4493 -0.5534
  354OPC     MW 1620   2.457   3.430   4.420  0.5007 -0.3952  0.2263
  355OPC     OW 1621   3.949   2.332   3.380  0.6470  0.4449 -0.1448
  355OPC    HW1 1622   4.008   2.326   3.317 -0.1619 -1.0618 -0.8299
  355OPC    HW2 1623   3.893   2.392   3.350  1.9226  2.1128  0.6509
  355OPC     MW 1624   3.949   2.340   3.366  0.7159  0.4687 -0.1285
  356OPC     OW 1625   0.686   1.234   2.507 -0.2071  0.2125 -0.5148
  356OPC    HW1 1626   0.766   1.258   2.482  0.1484 -1.1822 -0.8305
  356OPC    HW2 1627   0.696   1.210   2.590  0.4988 -2.9983 -1.3816
  356OPC     MW 1628   0.699   1.234   2.516 -0.0503 -0.4679 -0.6895
  357OPC     OW 1629   0.317   1.690   3.841  0.3521  0.4791 -0.2554
  357OPC    HW1 1630   0.366   1.620   3.855  0.9775  0.8925 -0.3080
  357OPC    HW2 1631   0.250   1.680   3.896  0.9315  0.3169  0.4437
  357OPC     MW 1632   0.315   1.678   3.851  0.5301  0.5163 -0.1599
  358OPC     OW 1633   0.820   1.673   3.363 -0.3558  0.1825 -0.0825
  358OPC    HW1 1634   0.755   1.630   3.402 -1.1008  0.9915 -0.3912
  358OPC    HW2 1635   0.781   1.744   3.331  0.8706  1.2840  0.7207
  358OPC     MW 1636   0.805   1.677   3.364 -0.2847  0.4647 -0.0094
  359OPC     OW 1637   1.074   0.179   4.765 -0.3401 -0.3844 -0.3306
  359OPC    HW1 1638   1.067   0.101   4.728 -1.3664  0.2379 -1.5464
  359OPC    HW2 1639   1.085   0.233   4.698 -0.3625  0.5919  0.4204
  359OPC     MW 1640   1.074   0.176   4.750 -0.4950 -0.1483 -0.3994
  360OPC     OW 1641   1.076   3.924   0.588  0.2208  0.0634 -0.1076
  360OPC    HW1 1642   0.997   3.960   0.579 -0.5104 -1.4035  0.1790
  360OPC    HW2 1643   1.125   3.990   0.618 -0.7366  1.1536 -0.8406
  360OPC     MW 1644   1.072   3.939   0.591 -0.0286  0.0079 -0.1735
  361OPC     OW 1645   3.089   1.750   4.196 -0.3474  0.4594  0.3722
  361OPC    HW1 1646   3.156   1.695   4.182 -0.4555  0.4178  0.0027
  361OPC    HW2 1647   3.019   1.700   4.181 -0.5835 -0.2246  3.1687
  361OPC     MW 1648   3.088   1.734   4.192 -0.3983  0.3523  0.7308
  362OPC     OW 1649   1.815   0.667   2.669 -0.6158  0.2551 -0.3437
  362OPC    HW1 1650   1.899   0.671   2.691 -0.9706  1.3878  0.9706
  362OPC    HW2 1651   1.809   0.722   2.601 -0.6524  2.0234  1.0058
  362OPC     MW 1652   1.827   0.676   2.663 -0.6737  0.6836  0.0498
  363OPC     OW 1653   1.312   0.971   1.021 -0.5612 -0.1268  0.2802
  363OPC    HW1 1654   1.399   0.977   1.019 -0.4546 -0.9823  1.3082
  363OPC    HW2 1655   1.286   1.054   1.028 -0.0578  0.5495 -3.7478
  363OPC     MW 1656   1.321   0.984   1.022 -0.4711 -0.1533 -0.1630
  364OPC     OW 1657   1.096   2.914   1.612 -0.7536 -0.0205 -0.6215
  364OPC    HW1 1658   1.177   2.944   1.605 -0.1071 -1.1311  1.5373
  364OPC    HW2 1659   1.072   2.936   1.693 -2.1492 -0.7994 -0.7842
  364OPC     MW 1660   1.104   2.922   1.623 -0.8642 -0.2997 -0.3266
  365OPC     OW 1661   1.523   4.762   3.195  0.4805  0.0416  0.4994
  365OPC    HW1 1662   1.530   4.819   3.130 -0.0355  0.1059  0.4962
  365OPC    HW2 1663   1.591   4.780   3.246  1.3407 -0.4989 -0.3938
  365OPC     MW 1664   1.534   4.773   3.193  0.5314 -0.0286  0.3669
  366OPC     OW 1665   1.278   2.227   4.440  0.1984  0.5758  0.7814
  366OPC    HW1 1666   1.357   2.255   4.466 -0.3859  1.0837  2.0933
  366OPC    HW2 1667   1.267   2.153   4.486  0.4135 -0.1796 -0.3377
  366OPC     MW 1668   1.288   2.220   4.450  0.1439  0.5392  0.8099
  367OPC     OW 1669   0.470   2.049   3.668  0.2348  0.4196 -0.0579
  367OPC    HW1 1670   0.393   2.049   3.708  0.1557  1.1424 -0.1961
  367OPC    HW2 1671   0.464   2.115   3.611  1.4500  1.4384  0.9302
  367OPC     MW 1672   0.458   2.059   3.665  0.4026  0.6770  0.0677
  368OPC     OW 1673   3.686   3.266   4.654  0.3177  0.0733 -0.1777
  368OPC    HW1 1674   3.774   3.270   4.653  0.3422  0.3915  1.0895
  368OPC    HW2 1675   3.669   3.211   4.719 -0.4287 -0.6619 -0.9770
  368OPC     MW 1676   3.697   3.259   4.664  0.2111  0.0118 -0.1085
  369OPC     OW 1677   1.535   3.901   2.573 -0.0691  0.0686  0.1089
  369OPC    HW1 1678   1.502   3.897   2.492  1.4591  0.0599 -0.5546
  369OPC    HW2 1679   1.616   3.871   2.563 -0.3040 -1.3604  1.9446
  369OPC     MW 1680   1.542   3.896   2.559  0.1220 -0.1438  0.2820
  370OPC     OW 1681   2.302   4.327   1.865 -0.0306 -0.0134  0.4075
  370OPC    HW1 1682   2.359   4.330   1.799 -1.0683  0.5291 -0.5053
  370OPC    HW2 1683   2.329   4.260   1.913  0.2422 -1.0047 -1.0690
  370OPC     MW 1684   2.314   4.317   1.863 -0.1436 -0.0796  0.0546
  371OPC     OW 1685   1.333   0.770   3.623 -0.1898 -0.4471 -0.0974
  371OPC    HW1 1686   1.402   0.821   3.633  0.7500 -1.9098  1.5513
  371OPC    HW2 1687   1.269   0.825   3.601  0.7188  1.4837  1.7296
  371OPC     MW 1688   1.334   0.786   3.621  0.0832 -0.3780  0.4160
  372OPC     OW 1689   3.582   2.024   1.336 -0.4222  0.2714  0.0744
  372OPC    HW1 1690   3.541   2.013   1.259 -0.1651  3.5171 -0.6453
  372OPC    HW2 1691   3.658   1.984   1.324 -0.6721  0.1058 -1.0887
  372OPC     MW 1692   3.587   2.016   1.323 -0.4212  0.7265 -0.2037
  373OPC     OW 1693   2.536   0.904   0.160  0.6120 -0.4608  0.1948
  373OPC    HW1 1694   2.558   0.937   0.082 -1.5930 -0.7533 -0.6194
  373OPC    HW2 1695   2.552   0.969   0.216  4.0414 -0.8614 -0.1233
  373OPC     MW 1696   2.542   0.918   0.157  0.7929 -0.5632  0.0275
  374OPC     OW 1697   4.795   3.133   0.379 -0.3786  0.2962  0.1916
  374OPC    HW1 1698   4.881   3.134   0.362 -0.0243 -0.6407  1.7490
  374OPC    HW2 1699   4.787   3.075   0.444 -2.1703  0.5477  0.2554
  374OPC     MW 1700   4.807   3.124   0.386 -0.5908  0.1949  0.4311
  375OPC     OW 1701   3.386   4.736   0.070 -0.6239 -0.1066  0.5588
  375OPC    HW1 1702   3.312   4.720   0.112 -0.3484 -0.0292  1.0828
  375OPC    HW2 1703   3.426   4.659   0.067 -0.5085 -0.0537  0.7078
  375OPC     MW 1704   3.381   4.722   0.076 -0.5662 -0.0875  0.6582
  376OPC     OW 1705   2.767   2.670   1.195 -0.5265 -0.0595  0.0726
  376OPC    HW1 1706   2.769   2.595   1.239 -0.4982 -0.7591 -1.0586
  376OPC    HW2 1707   2.693   2.663   1.148 -1.1547  1.1636  0.8479
  376OPC     MW 1708   2.756   2.658   1.194 -0.6151  0.0179  0.0201
  377OPC     OW 1709   0.750   4.708   3.403  0.1924 -0.5252  0.2100
  377OPC    HW1 1710   0.769   4.788   3.374 -1.3060 -0.6817 -1.3633
  377OPC    HW2 1711   0.665   4.700   3.385  0.5260 -2.8260 -0.6042
  377OPC     MW 1712   0.741   4.719   3.396  0.0204 -0.8881 -0.1427
  378OPC     OW 1713   4.321   3.675   2.008  0.1089  0.1157 -0.7329
  378OPC    HW1 1714   4.282   3.601   1.986 -1.3854 -0.1142  2.1400
  378OPC    HW2 1715   4.382   3.651   2.065 -0.3399  1.0218  0.1798
  378OPC     MW 1716   4.324   3.661   2.013 -0.1781  0.2155 -0.1736
  379OPC     OW 1717   3.725   4.261   1.036 -0.0086 -0.6077 -0.3172
  379OPC    HW1 1718   3.734   4.175   1.050  1.1796 -0.3379  0.7771
  379OPC    HW2 1719   3.806   4.288   1.019 -0.2510  0.4131  0.0734
  379OPC     MW 1720   3.738   4.252   1.036  0.1310 -0.4172 -0.0978
  380OPC     OW 1721   3.104   0.949   4.167 -0.0754  0.1289 -0.7177
  380OPC    HW1 1722   3.125   0.944   4.251 -2.4164  1.3649  0.0240
  380OPC    HW2 1723   3.176   0.982   4.130  0.9384 -0.2707  0.8023
  380OPC     MW 1724   3.118   0.954   4.174 -0.2714  0.2525 -0.3834
  381OPC     OW 1725   1.090   1.643   4.481 -0.0103  0.5874 -0.4696
  381OPC    HW1 1726   1.138   1.577   4.451 -0.1083 -0.0288  0.6953
  381OPC    HW2 1727   1.149   1.698   4.514  0.0840  1.1898 -1.5709
  381OPC     MW 1728   1.106   1.641   4.481 -0.0108  0.5854 -0.4599
  382OPC     OW 1729   1.560   3.791   4.619 -0.1561 -0.4053  0.0843
  382OPC    HW1 1730   1.636   3.832   4.638 -1.1546  0.8108  1.8017
  382OPC    HW2 1731   1.527   3.839   4.554  0.2206 -0.4955 -0.1744
  382OPC     MW 1732   1.567   3.804   4.612 -0.2480 -0.2389  0.2997
  383OPC     OW 1733   1.360   0.333   0.751  0.1445  0.8290  0.2781
  383OPC    HW1 1734   1.310   0.273   0.713 -0.5143  0.7138  1.3129
  383OPC    HW2 1735   1.412   0.359   0.686  0.5128 -0.9077 -0.1836
  383OPC     MW 1736   1.360   0.328   0.735  0.1016  0.5554  0.3627
  384OPC     OW 1737   2.086   1.264   0.379 -0.3397 -0.2636  0.0384
  384OPC    HW1 1738   2.143   1.304   0.325 -2.0883  2.4029 -0.0210
  384OPC    HW2 1739   2.023   1.323   0.389 -1.9328 -2.1545  2.0482
  384OPC     MW 1740   2.085   1.279   0.373 -0.8333 -0.1490  0.3265
  385OPC     OW 1741   3.255   3.413   2.605 -0.0687  0.2331 -0.5923
  385OPC    HW1 1742   3.335   3.398   2.635  0.8519  1.2306 -2.3759
  385OPC    HW2 1743   3.207   3.422   2.677  1.8140  1.6192  0.5833
  385OPC     MW 1744   3.260   3.412   2.620  0.3455  0.5853 -0.6822
  386OPC     OW 1745   2.097   1.571   0.749 -0.1689 -0.2955  0.1019
  386OPC    HW1 1746   2.120   1.493   0.716  2.1594  0.2494  0.3167
  386OPC    HW2 1747   2.088   1.556   0.834 -1.7044 -0.7083 -0.0951
  386OPC     MW 1748   2.099   1.557   0.757 -0.0517 -0.2760  0.1045
  387OPC     OW 1749   4.462   1.675   2.472 -0.3222  0.0414  0.2259
  387OPC    HW1 1750   4.393   1.622   2.475 -1.0861  0.9654 -0.3078
  387OPC    HW2 1751   4.505   1.657   2.546 -0.0797 -1.9119 -0.3269
  387OPC     MW 1752   4.458   1.665   2.483 -0.3991 -0.1106  0.0654
  388OPC     OW 1753   0.684   0.617   1.265 -0.2379  0.1871 -0.2585
  388OPC    HW1 1754   0.633   0.552   1.294 -1.1118 -0.3027 -2.6998
  388OPC    HW2 1755   0.662   0.684   1.317 -2.1466 -0.4692 -0.1133
  388OPC     MW 1756   0.673   0.617   1.277 -0.6489  0.0178 -0.5977
  389OPC     OW 1757   3.730   1.336   3.582  0.0355  0.3259  0.1780
  389OPC    HW1 1758   3.773   1.389   3.635  1.0301  1.5673 -1.7397
  389OPC    HW2 1759   3.689   1.390   3.527 -0.0936 -0.8720 -0.9567
  389OPC     MW 1760   3.731   1.352   3.581  0.1633  0.3322 -0.2730
  390OPC     OW 1761   3.676   3.877   3.033 -0.4132 -0.8794 -0.8844
  390OPC    HW1 1762   3.748   3.917   3.061 -0.3511  0.5926 -2.9519
  390OPC    HW2 1763   3.695   3.792   3.042  0.5371 -0.5341  0.9868
  390OPC     MW 1764   3.689   3.870   3.039 -0.2636 -0.6109 -0.9134
  391OPC     OW 1765   3.870   1.654   1.773  0.4011  0.5779  0.3134
  391OPC    HW1 1766   3.821   1.591   1.739  1.6385 -0.7557  0.9019
  391OPC    HW2 1767   3.881   1.709   1.706 -1.6703  0.8293  0.1094
  391OPC     MW 1768   3.864   1.653   1.758  0.2780  0.4181  0.3702
  392OPC     OW 1769   1.258   3.802   1.331  0.2068 -1.1036 -0.6404
  392OPC    HW1 1770   1.342   3.827   1.331 -0.2529  1.7259  4.3416
  392OPC    HW2 1771   1.259   3.724   1.369  0.6185 -1.8412 -2.1156
  392OPC     MW 1772   1.270   3.794   1.337  0.1996 -0.7946 -0.1222
  393OPC     OW 1773   2.355   1.568   4.569 -0.1787 -0.0986  0.0294
  393OPC    HW1 1774   2.386   1.514   4.508 -1.4712  0.4678 -1.1997
  393OPC    HW2 1775   2.419   1.572   4.628  0.4468 -1.9826 -0.4551
  393OPC     MW 1776   2.369   1.560   4.569 -0.2773 -0.2933 -0.2236
  394OPC     OW 1777   3.212   4.290   0.239 -0.0975  0.3216  0.2889
  394OPC    HW1 1778   3.259   4.229   0.280  0.3312  0.1922 -0.3757
  394OPC    HW2 1779   3.150   4.310   0.296 -0.3160 -0.8189  0.4710
  394OPC     MW 1780   3.210   4.284   0.253 -0.0665  0.1342  0.2176
  395OPC     OW 1781   0.475   4.288   0.344 -0.3299  0.5344  0.2902
  395OPC    HW1 1782   0.397   4.297   0.383 -1.0442  0.5026 -1.0321
  395OPC    HW2 1783   0.474   4.349   0.282  0.5973  0.3718  0.1048
  395OPC     MW 1784   0.463   4.298   0.341 -0.2984  0.5059  0.0674
  396OPC     OW 1785   3.978   3.753   2.244  0.1231  0.1357 -0.1768
  396OPC    HW1 1786   3.927   3.804   2.294  1.0056  0.4711  0.4133
  396OPC    HW2 1787   4.047   3.739   2.295 -0.5627 -2.6343  0.1625
  396OPC     MW 1788   3.980   3.758   2.259  0.1522 -0.2239 -0.0396
  397OPC     OW 1789   1.155   2.607   0.368  0.2253 -0.2743  0.2926
  397OPC    HW1 1790   1.128   2.678   0.325  0.4080 -0.2083  0.2859
  397OPC    HW2 1791   1.134   2.623   0.451  2.3959  0.8609  0.7057
  397OPC     MW 1792   1.148   2.620   0.374  0.5729 -0.0968  0.3526
  398OPC     OW 1793   2.317   3.602   3.150  0.5186  0.9067  0.3599
  398OPC    HW1 1794   2.311   3.682   3.118  1.9904  0.5279 -0.9707
  398OPC    HW2 1795   2.360   3.558   3.088  1.3629 -0.4558  1.8317
  398OPC     MW 1796   2.322   3.607   3.137  0.8607  0.6496  0.3806
  399OPC     OW 1797   1.118   1.826   4.094  0.0901 -0.4417 -0.4242
  399OPC    HW1 1798   1.177   1.867   4.042  0.6862  1.7324  1.7715
  399OPC    HW2 1799   1.042   1.854   4.063  0.3868  0.0498 -0.7366
  399OPC     MW 1800   1.116   1.836   4.081  0.2219 -0.0479 -0.1459
  400OPC     OW 1801   4.539   0.321   4.645  0.1760 -0.3638 -0.3485
  400OPC    HW1 1802   4.511   0.404   4.645 -0.6737 -0.6455 -1.6354
  400OPC    HW2 1803   4.466   0.274   4.638  0.7109 -1.2119 -0.3418
  400OPC     MW 1804   4.524   0.326   4.644  0.1292 -0.5307 -0.5376
  401OPC     OW 1805   4.174   4.241   0.368  0.6400 -0.1196  0.0043
  401OPC    HW1 1806   4.195   4.242   0.453 -1.1854 -1.1331  0.5193
  401OPC    HW2 1807   4.250   4.224   0.329  1.4375 -0.1159  1.4619
  401OPC     MW 1808   4.189   4.239   0.375  0.4880 -0.2687  0.2957
  402OPC     OW 1809   4.431   3.513   4.286  0.2644 -0.2128 -0.6064
  402OPC    HW1 1810   4.406   3.518   4.369 -1.0494  1.5883 -1.0423
  402OPC    HW2 1811   4.387   3.444   4.255  2.0615 -1.9896  0.5050
  402OPC     MW 1812   4.421   3.503   4.293  0.3359 -0.2092 -0.5064
  403OPC     OW 1813   1.408   0.614   1.143  0.3796  0.4793 -0.1510
  403OPC    HW1 1814   1.335   0.577   1.173 -0.2179  1.6121 -0.1490
  403OPC    HW2 1815   1.407   0.595   1.058 -0.7515  1.7556 -0.4653
  403OPC     MW 1816   1.397   0.606   1.134  0.1242  0.8352 -0.1971
  404OPC     OW 1817   4.757   3.453   3.985  0.5717 -0.2624 -0.1857
  404OPC    HW1 1818   4.715   3.494   4.051  2.0866  0.2381  0.5187
  404OPC    HW2 1819   4.717   3.376   3.980 -0.7988  0.3944  0.0613
  404OPC     MW 1820   4.745   3.448   3.994  0.5929 -0.0914 -0.0452
  405OPC     OW 1821   0.606   3.523   2.593  0.4000  0.0873  0.1460
  405OPC    HW1 1822   0.650   3.448   2.598  1.4625  0.5223 -1.6816
  405OPC    HW2 1823   0.539   3.511   2.647  1.2481 -1.6651  0.9008
  405OPC     MW 1824   0.603   3.510   2.602  0.6823 -0.1074 -0.0126
  406OPC     OW 1825   3.501   3.725   3.633 -0.3943  0.1509 -0.0498
  406OPC    HW1 1826   3.472   3.793   3.679  1.2836 -0.4461  2.0567
  406OPC    HW2 1827   3.461   3.657   3.669  1.6735 -0.4292  1.3328
  406OPC     MW 1828   3.491   3.725   3.645  0.1590 -0.0229  0.4656
  407OPC     OW 1829   3.563   3.160   3.362 -0.0379  0.1141 -0.3862
  407OPC    HW1 1830   3.498   3.148   3.305 -0.0283  0.8999 -0.5849
  407OPC    HW2 1831   3.592   3.080   3.378 -1.1388 -0.2558 -0.1952
  407OPC     MW 1832   3.557   3.147   3.356 -0.1991  0.1755 -0.3873
  408OPC     OW 1833   2.970   1.807   0.394  0.3641  0.1953 -0.1238
  408OPC    HW1 1834   3.002   1.729   0.374 -2.0400 -1.2697  1.2197
  408OPC    HW2 1835   2.934   1.834   0.319 -0.0782 -0.7243 -0.2628
  408OPC     MW 1836   2.969   1.799   0.380 -0.0564 -0.1569  0.0541
  409OPC     OW 1837   4.523   2.783   2.402  0.2348 -0.4458  0.5033
  409OPC    HW1 1838   4.463   2.735   2.443 -0.1332  0.0398  0.5556
  409OPC    HW2 1839   4.516   2.861   2.441 -0.0164 -0.0189 -0.3649
  409OPC     MW 1840   4.513   2.788   2.414  0.1435 -0.3110  0.3828
  410OPC     OW 1841   3.663   3.298   4.087  0.1890 -0.3198  0.8071
  410OPC    HW1 1842   3.675   3.258   4.011 -0.7412 -2.0283  1.4986
  410OPC    HW2 1843   3.734   3.276   4.133 -0.6221 -1.8663  1.4170
  410OPC     MW 1844   3.675   3.289   4.082 -0.0682 -0.8007  0.9995
  411OPC     OW 1845   3.723   1.241   0.097  0.3718 -0.1692 -0.1440
  411OPC    HW1 1846   3.803   1.256   0.131  0.7792 -0.2421 -1.0480
  411OPC    HW2 1847   3.740   1.188   0.030 -0.4921 -0.5079 -0.0989
  411OPC     MW 1848   3.738   1.235   0.092  0.3043 -0.2300 -0.2709
  412OPC     OW 1849   3.934   4.409   0.471  0.3509 -0.3607  0.5682
  412OPC    HW1 1850   4.016   4.402   0.442  0.1486 -1.1765  0.1637
  412OPC    HW2 1851   3.894   4.340   0.436 -0.8438  0.7328 -0.3395
  412OPC     MW 1852   3.941   4.398   0.461  0.1445 -0.3197  0.3744
  413OPC     OW 1853   0.445   0.665   4.273 -0.2330 -0.1282  0.7086
  413OPC    HW1 1854   0.460   0.722   4.337  0.5558 -0.2308  0.6166
  413OPC    HW2 1855   0.428   0.715   4.204  2.0883  0.0608  0.2083
  413OPC     MW 1856   0.445   0.681   4.272  0.2264 -0.1155  0.6213
  414OPC     OW 1857   1.934   1.702   1.054 -0.1919  0.4431 -0.5658
  414OPC    HW1 1858   1.856   1.690   1.091 -0.4146 -1.7408 -1.6444
  414OPC    HW2 1859   1.964   1.622   1.041  1.5135  1.2003 -1.7384
  414OPC     MW 1860   1.927   1.689   1.058  0.0271  0.2323 -0.8984
  415OPC     OW 1861   1.980   2.577   0.729 -0.1688 -0.1966 -0.2286
  415OPC    HW1 1862   2.063   2.603   0.737 -0.4679  0.8041 -0.2832
  415OPC    HW2 1863   1.945   2.594   0.808 -0.8305  1.3022 -0.8160
  415OPC     MW 1864   1.987   2.583   0.742 -0.3107  0.1726 -0.3234
  416OPC     OW 1865   1.975   1.587   3.066 -0.0554 -0.1904 -0.2855
  416OPC    HW1 1866   1.966   1.651   3.007  0.6898 -0.0881 -0.3000
  416OPC    HW2 1867   1.908   1.599   3.120  0.4106  0.9757  0.0496
  416OPC     MW 1868   1.964   1.598   3.065  0.1235 -0.0030 -0.2381
  417OPC     OW 1869   3.092   0.074   4.462  0.1391  0.0815 -0.1493
  417OPC    HW1 1870   3.097  -0.006   4.496  0.9577  0.3244  0.3203
  417OPC    HW2 1871   3.040   0.116   4.518  0.1006  0.0092 -0.1302
  417OPC     MW 1872   3.085   0.068   4.476  0.2544  0.1067 -0.0770
  418OPC     OW 1873   2.615   4.168   3.019 -0.0923  0.5745  0.4312
  418OPC    HW1 1874   2.630   4.253   3.008 -0.2419  0.4984 -0.4706
  418OPC    HW2 1875   2.642   4.152   3.100  0.4198  1.3755  0.4253
  418OPC     MW 1876   2.621   4.178   3.029 -0.0387  0.6819  0.2971
  419OPC     OW 1877   4.536   3.346   0.295  0.1587 -0.5161 -0.2389
  419OPC    HW1 1878   4.545   3.269   0.336 -1.9050 -1.0319 -0.6405
  419OPC    HW2 1879   4.464   3.380   0.331 -0.9016 -0.3274 -2.3669
  419OPC     MW 1880   4.527   3.340   0.307 -0.3028 -0.5645 -0.6126
  420OPC     OW 1881   3.944   3.355   2.395 -0.6446 -0.3511  0.0264
  420OPC    HW1 1882   4.017   3.375   2.438 -1.0376 -1.8213  1.4861
  420OPC    HW2 1883   3.957   3.388   2.316  0.4412  1.8483  1.0281
  420OPC     MW 1884   3.956   3.363   2.390 -0.5422 -0.2434  0.3901
  421OPC     OW 1885   1.777   4.915   2.987 -0.4043 -0.2918  0.2725
  421OPC    HW1 1886   1.759   4.926   2.902  0.4633 -0.4996  0.0554
  421OPC    HW2 1887   1.778   4.829   2.998  1.1238 -0.3210  0.1110
  421OPC     MW 1888   1.774   4.904   2.976 -0.0504 -0.3269  0.2166
  422OPC     OW 1889   2.476   0.106   1.806  0.8716  0.4769  0.5020
  422OPC    HW1 1890   2.400   0.063   1.813  2.3043 -2.1318  1.7458
  422OPC    HW2 1891   2.459   0.170   1.750 -1.7576 -1.1636 -0.7398
  422OPC     MW 1892   2.463   0.109   1.799  0.6950 -0.1508  0.5023
  423OPC     OW 1893   2.005   3.153   1.265  0.4358  0.0113  0.3114
  423OPC    HW1 1894   2.036   3.076   1.238  1.8696  0.4636  0.5537
  423OPC    HW2 1895   1.959   3.182   1.198  2.4171  0.3012 -0.9895
  423OPC     MW 1896   2.003   3.146   1.251  0.9403  0.1210  0.1550
  424OPC     OW 1897   3.355   2.174   0.535 -0.4592 -0.0787 -0.2579
  424OPC    HW1 1898   3.280   2.153   0.497  0.1334 -1.2603 -0.8325
  424OPC    HW2 1899   3.354   2.128   0.609 -2.0554  2.9422  1.8331
  424OPC     MW 1900   3.344   2.164   0.541 -0.6075  0.1930 -0.0339
  425OPC     OW 1901   4.550   3.292   0.856  0.3203 -0.3367  0.3068
  425OPC    HW1 1902   4.496   3.354   0.827  0.1738 -1.0066 -0.8963
  425OPC    HW2 1903   4.629   3.321   0.833  0.1655 -1.1257 -1.3323
  425OPC     MW 1904   4.554   3.306   0.848  0.2759 -0.5522 -0.1131
  426OPC     OW 1905   0.328   0.903   2.773 -0.8143  0.7086  0.3388
  426OPC    HW1 1906   0.413   0.882   2.774 -0.9386 -0.1736 -1.9636
  426OPC    HW2 1907   0.326   0.982   2.737 -1.0792 -0.6757 -3.0226
  426OPC     MW 1908   0.341   0.911   2.768 -0.8718  0.3738 -0.4978
  427OPC     OW 1909   1.705   2.648   3.894  0.3748  0.2669 -0.1311
  427OPC    HW1 1910   1.705   2.714   3.838 -0.4072  0.2173 -0.2084
  427OPC    HW2 1911   1.620   2.626   3.899  0.6949 -1.2376 -0.7263
  427OPC     MW 1912   1.692   2.654   3.886  0.3065  0.0373 -0.2303
  428OPC     OW 1913   0.244   4.558   3.678  0.2026 -0.0955  0.2029
  428OPC    HW1 1914   0.241   4.552   3.591  0.1216  0.8988  0.1296
  428OPC    HW2 1915   0.291   4.488   3.702 -3.1548 -2.7505 -0.3047
  428OPC     MW 1916   0.251   4.547   3.669 -0.3053 -0.3407  0.1172
  429OPC     OW 1917   0.520   3.083   0.990  0.1120 -0.0427 -0.2248
  429OPC    HW1 1918   0.538   3.163   0.961 -0.2293  0.5070  1.0227
  429OPC    HW2 1919   0.561   3.079   1.067  0.5024 -1.2430 -0.4684
  429OPC     MW 1920   0.529   3.094   0.997  0.1193 -0.1389 -0.0764
  430OPC     OW 1921   4.256   1.174   1.269 -0.2362  0.1653  0.1115
  430OPC    HW1 1922   4.252   1.176   1.356  0.2289 -1.1480  0.1911
  430OPC    HW2 1923   4.201   1.237   1.244 -1.4991 -0.3943  1.3354
  430OPC     MW 1924   4.247   1.183   1.278 -0.3541 -0.1113  0.3040
  431OPC     OW 1925   1.238   1.394   1.363 -0.1933 -0.0348 -0.4267
  431OPC    HW1 1926   1.304   1.434   1.403 -1.3329 -0.5901  2.2782
  431OPC    HW2 1927   1.210   1.452   1.305  1.3540  1.0154 -0.1762
  431OPC     MW 1928   1.243   1.408   1.361 -0.1330  0.0383  0.0098
  432OPC     OW 1929   4.422   3.794   1.308 -0.0140  0.0688 -0.4754
  432OPC    HW1 1930   4.454   3.875   1.310 -0.2271  0.1555 -0.5899
  432OPC    HW2 1931   4.485   3.748   1.269  1.1321 -0.2750  1.5919
  432OPC     MW 1932   4.436   3.799   1.303  0.1240  0.0308 -0.1869
  433OPC     OW 1933   2.781   1.979   1.291 -0.4841  0.5572  0.4765
  433OPC    HW1 1934   2.714   1.950   1.339 -0.5881  1.3813  0.8506
  433OPC    HW2 1935   2.822   2.034   1.345  0.9038 -0.4505  0.4913
  433OPC     MW 1936   2.777   1.983   1.306 -0.2944  0.5301  0.5339
  434OPC     OW 1937   1.600   4.636   2.295  0.2099  0.6614 -0.7782
  434OPC    HW1 1938   1.519   4.622   2.324  0.6338 -1.5274 -0.5328
  434OPC    HW2 1939   1.610   4.576   2.233  1.8451  0.4818 -0.3713
  434OPC     MW 1940   1.589   4.625   2.290  0.5141  0.3116 -0.6818
  435OPC     OW 1941   2.011   0.695   3.379  0.0638 -0.0405 -0.0783
  435OPC    HW1 1942   2.085   0.739   3.363 -0.5923  0.7348 -1.1378
  435OPC    HW2 1943   1.997   0.707   3.464  1.2794 -0.4190  0.1993
  435OPC     MW 1944   2.020   0.703   3.389  0.1464  0.0181 -0.1938
  436OPC     OW 1945   0.935   1.751   1.556 -0.6459  0.0615 -0.3469
  436OPC    HW1 1946   0.874   1.813   1.555 -0.9178 -0.2096 -0.4611
  436OPC    HW2 1947   0.963   1.748   1.474 -2.9549 -2.2603 -1.1675
  436OPC     MW 1948   0.930   1.760   1.544 -1.0272 -0.3216 -0.4849
  437OPC     OW 1949   0.544   2.176   0.486  0.4484  0.3768  0.0408
  437OPC    HW1 1950   0.523   2.165   0.402  0.3728  2.0095 -0.1789
  437OPC    HW2 1951   0.631   2.173   0.486  0.4303 -0.2213  0.0030
  437OPC     MW 1952   0.554   2.174   0.474  0.4345  0.5296  0.0027
  438OPC     OW 1953   0.822   4.290   1.991 -0.1160  0.7972  0.1000
  438OPC    HW1 1954   0.787   4.281   1.912 -0.9156 -1.6263  0.6543
  438OPC    HW2 1955   0.836   4.208   2.017  2.5580  1.5671  1.4583
  438OPC     MW 1956   0.819   4.276   1.983  0.1609  0.5529  0.3826
  439OPC     OW 1957   3.418   0.740   0.751 -0.7030 -0.2764  0.1015
  439OPC    HW1 1958   3.351   0.792   0.772  0.8617  1.5231  0.9504
  439OPC    HW2 1959   3.460   0.728   0.826 -0.1090 -1.4699 -0.3884
  439OPC     MW 1960   3.415   0.746   0.765 -0.3841 -0.1869  0.1545
  440OPC     OW 1961   0.665   0.097   3.087 -0.8418 -0.1255  0.5664
  440OPC    HW1 1962   0.578   0.106   3.086 -0.8828 -0.3876  1.1288
  440OPC    HW2 1963   0.680   0.028   3.036 -1.1484 -1.3489  2.0558
  440OPC     MW 1964   0.654   0.088   3.080 -0.8931 -0.3450  0.8695
  441OPC     OW 1965   2.917   2.634   1.512 -0.4160 -0.3800 -0.4686
  441OPC    HW1 1966   2.910   2.572   1.573 -2.4775  0.9898  0.8282
  441OPC    HW2 1967   2.854   2.613   1.455 -0.2034 -0.2498 -0.7483
  441OPC     MW 1968   2.906   2.622   1.513 -0.6890 -0.1584 -0.3183
  442OPC     OW 1969   2.015   1.007   2.598 -0.0739 -0.3383  0.0405
  442OPC    HW1 1970   1.963   1.070   2.569  0.9206  0.1084 -0.8277
  442OPC    HW2 1971   2.071   0.993   2.533  0.3532 -1.4299  0.5940
  442OPC     MW 1972   2.015   1.014   2.584  0.1361 -0.4336 -0.0061
  443OPC     OW 1973   2.163   4.913   3.172 -0.3112  0.2151  0.2920
  443OPC    HW1 1974   2.115   4.851   3.211  0.8846 -0.1698  1.1998
  443OPC    HW2 1975   2.205   4.952   3.238  0.9320  0.2839 -0.5036
  443OPC     MW 1976   2.162   4.910   3.187  0.0492  0.1683  0.3086
  444OPC     OW 1977   2.271   3.276   2.075 -0.8423  0.4452 -0.6181
  444OPC    HW1 1978   2.328   3.340   2.062  0.8817 -0.9084 -0.0808
  444OPC    HW2 1979   2.316   3.204   2.058 -1.2732 -0.9039  2.9332
  444OPC     MW 1980   2.286   3.275   2.071 -0.6514  0.0459 -0.0143
  445OPC     OW 1981   2.716   3.955   4.670 -0.6995 -0.3548  0.4536
  445OPC    HW1 1982   2.720   3.872   4.695  1.2732 -0.1537  0.9440
  445OPC    HW2 1983   2.723   3.950   4.583 -0.3449 -0.7000  0.4980
  445OPC     MW 1984   2.718   3.942   4.661 -0.3556 -0.3760  0.5326
  446OPC     OW 1985   0.515   3.069   3.630 -0.2592  0.3954 -0.0303
  446OPC    HW1 1986   0.516   3.156   3.635 -0.2113  0.4412 -0.6998
  446OPC    HW2 1987   0.430   3.050   3.625 -0.2328  0.5778 -2.1583
  446OPC     MW 1988   0.502   3.079   3.630 -0.2483  0.4292 -0.4435
  447OPC     OW 1989   3.705   1.488   3.004 -0.7052 -0.5202  0.3143
  447OPC    HW1 1990   3.625   1.520   2.987  0.2393  2.2583  0.5883
  447OPC    HW2 1991   3.705   1.411   2.962 -2.7751  0.3484 -1.5265
  447OPC     MW 1992   3.693   1.481   2.995 -0.8713  0.0185  0.0830
  448OPC     OW 1993   3.002   2.249   4.164  0.4174  1.0473  0.5051
  448OPC    HW1 1994   2.955   2.315   4.194 -0.1652  0.5105  0.7828
  448OPC    HW2 1995   3.029   2.207   4.236  0.0156  0.4551  0.3189
  448OPC     MW 1996   2.999   2.252   4.179  0.2720  0.8806  0.5188
  449OPC     OW 1997   4.272   3.235   4.102 -0.0948 -0.1198 -0.2319
  449OPC    HW1 1998   4.191   3.266   4.107  0.3314  0.9730  0.3806
  449OPC    HW2 1999   4.282   3.192   4.178  0.7098  1.9498  0.9347
  449OPC     MW 2000   4.262   3.233   4.114  0.0868  0.3473  0.0310
  450OPC     OW 2001   2.925   4.693   4.041  0.6500  0.2448 -0.6896
  450OPC    HW1 2002   2.911   4.722   4.122  0.1920  1.2675 -1.1309
  450OPC    HW2 2003   2.845   4.683   4.008  0.8286 -0.3377 -0.9730
  450OPC     MW 2004   2.911   4.696   4.049  0.6088  0.3097 -0.7963
  451OPC     OW 2005   4.649   3.597   0.556 -0.2754 -0.5080 -0.0809
  451OPC    HW1 2006   4.581   3.599   0.502 -0.1048  1.2422 -0.2997
  451OPC    HW2 2007   4.708   3.549   0.514 -0.2280  0.6270 -1.3737
  451OPC     MW 2008   4.648   3.590   0.542 -0.2432 -0.0817 -0.3042
  452OPC     OW 2009   4.579   4.596   1.376  0.1972 -0.2129  0.6026
  452OPC    HW1 2010   4.604   4.677   1.395 -1.0288  0.5966 -0.9788
  452OPC    HW2 2011   4.612   4.583   1.296 -3.4234  0.5692 -1.2015
  452OPC     MW 2012   4.588   4.606   1.367 -0.5190  0.0224  0.1026
  453OPC     OW 2013   2.277   1.300   2.271 -0.0806 -0.4057  0.1368
  453OPC    HW1 2014   2.261   1.357   2.207  0.8477 -1.2441 -0.8851
  453OPC    HW2 2015   2.305   1.351   2.337  0.5343  0.3627 -0.6788
  453OPC     MW 2016   2.279   1.316   2.271  0.1473 -0.4161 -0.1346
  454OPC     OW 2017   4.649   4.081   3.882 -0.1651 -0.2615 -0.0366
  454OPC    HW1 2018   4.662   3.998   3.907  0.7139 -0.2137 -0.3003
  454OPC    HW2 2019   4.608   4.073   3.806  0.2769 -0.4740 -0.2605
  454OPC     MW 2020   4.645   4.068   3.874  0.0298 -0.2856 -0.1085
  455OPC     OW 2021   1.337   3.515   4.360  0.3608  0.3775  0.4462
  455OPC    HW1 2022   1.341   3.602   4.369 -0.4482  0.4666  0.0325
  455OPC    HW2 2023   1.306   3.487   4.437  1.8685  0.3177  1.0661
  455OPC     MW 2024   1.333   3.524   4.373  0.4640  0.3817  0.4766
  456OPC     OW 2025   0.932   4.743   3.890  0.0870  0.3217 -0.4272
  456OPC    HW1 2026   0.932   4.708   3.810  0.2456 -0.1248 -0.2364
  456OPC    HW2 2027   0.865   4.799   3.888 -0.0849  0.1079 -0.7844
  456OPC     MW 2028   0.922   4.746   3.878  0.0850  0.2241 -0.4517
  457OPC     OW 2029   0.214   1.224   2.986 -0.0012 -0.2661 -0.1977
  457OPC    HW1 2030   0.199   1.284   3.047 -0.6804 -0.2028 -0.4219
  457OPC    HW2 2031   0.213   1.149   3.031 -0.3889 -0.2103 -0.1104
  457OPC     MW 2032   0.212   1.222   3.002 -0.1588 -0.2485 -0.2179
  458OPC     OW 2033   2.868   2.445   4.550  0.1722 -0.6025 -0.0606
  458OPC    HW1 2034   2.799   2.392   4.559 -2.7439  2.5116 -1.4982
  458OPC    HW2 2035   2.858   2.478   4.470  2.7798  0.7868  0.0754
  458OPC     MW 2036   2.856   2.442   4.540  0.1267  0.0626 -0.2527
  459OPC     OW 2037   1.099   3.450   1.246 -0.2609  0.2782  0.0229
  459OPC    HW1 2038   1.159   3.437   1.183  0.8741 -0.3293  1.1757
  459OPC    HW2 2039   1.102   3.376   1.292 -2.2582  0.0396 -0.1368
  459OPC     MW 2040   1.108   3.437   1.244 -0.3883  0.1532  0.1696
  460OPC     OW 2041   2.420   1.142   2.719 -0.3107  0.6545 -0.0292
  460OPC    HW1 2042   2.453   1.066   2.693 -0.3663  0.8467 -0.6936
  460OPC    HW2 2043   2.341   1.121   2.749  0.4254  0.1802  1.6538
  460OPC     MW 2044   2.414   1.128   2.719 -0.2100  0.6128  0.1212
  461OPC     OW 2045   1.706   0.263   2.744  0.1791 -0.5749  0.1904
  461OPC    HW1 2046   1.750   0.290   2.815  0.0074 -0.8508  0.4051
  461OPC    HW2 2047   1.712   0.331   2.689 -0.6721  0.1089  0.9041
  461OPC     MW 2048   1.714   0.277   2.747  0.0280 -0.5147  0.3276
  462OPC     OW 2049   1.703   2.154   4.534 -0.4954 -0.3523 -0.4572
  462OPC    HW1 2050   1.692   2.097   4.599 -0.7815  0.0304 -0.1666
  462OPC    HW2 2051   1.764   2.208   4.564 -0.7514 -0.0748 -0.4385
  462OPC     MW 2052   1.710   2.153   4.548 -0.5755 -0.2548 -0.4117
  463OPC     OW 2053   1.620   1.695   4.355  0.0402  0.0004  0.0318
  463OPC    HW1 2054   1.559   1.714   4.296 -0.8798 -2.1963  0.1955
  463OPC    HW2 2055   1.694   1.697   4.308 -0.4230  0.3723 -0.7068
  463OPC     MW 2056   1.622   1.698   4.339 -0.1642 -0.2692 -0.0529
  464OPC     OW 2057   3.653   2.994   4.204  0.3649 -0.0339  0.0911
  464OPC    HW1 2058   3.617   3.048   4.263 -1.6808  0.8318 -1.7954
  464OPC    HW2 2059   3.736   3.021   4.200  0.0389  1.2443  1.0893
  464OPC     MW 2060   3.660   3.006   4.212  0.0145  0.2828 -0.0403
  465OPC     OW 2061   2.270   4.200   3.280 -0.2667  0.1333 -0.0972
  465OPC    HW1 2062   2.300   4.124   3.308  1.2905 -0.1086 -2.1420
  465OPC    HW2 2063   2.262   4.189   3.194 -0.4301  2.1230 -0.4008
  465OPC     MW 2064   2.273   4.187   3.271 -0.0608  0.3915 -0.4442
  466OPC     OW 2065   3.507   4.303   1.574  0.4165  0.4380  0.2831
  466OPC    HW1 2066   3.550   4.251   1.629  1.7812  1.1672 -0.0585
  466OPC    HW2 2067   3.425   4.302   1.605  0.4356 -1.6642  0.4415
  466OPC     MW 2068   3.501   4.295   1.587  0.6210  0.2353  0.2560
  467OPC     OW 2069   1.408   2.178   1.194 -0.3842 -0.1518  0.6325
  467OPC    HW1 2070   1.331   2.218   1.182 -0.5850 -0.1780  1.7703
  467OPC    HW2 2071   1.456   2.239   1.234 -0.6859 -1.0015  2.3765
  467OPC     MW 2072   1.403   2.193   1.198 -0.4585 -0.2812  1.0582
  468OPC     OW 2073   1.694   4.491   1.337  0.2086 -0.0852 -0.0799
  468OPC    HW1 2074   1.646   4.495   1.264  1.7075 -0.2144 -1.1224
  468OPC    HW2 2075   1.705   4.574   1.359  1.9881  0.1331 -1.5869
  468OPC     MW 2076   1.689   4.503   1.329  0.6928 -0.0720 -0.4565
  469OPC     OW 2077   0.357   0.383   4.269  0.0102  0.2638 -0.2517
  469OPC    HW1 2078   0.357   0.316   4.212  0.1756  0.2004 -0.1783
  469OPC    HW2 2079   0.386   0.450   4.221 -0.1768  0.2898 -0.3314
  469OPC     MW 2080   0.361   0.383   4.253  0.0070  0.2583 -0.2527
  470OPC     OW 2081   2.720   3.544   0.125 -0.6234  0.2430 -0.3712
  470OPC    HW1 2082   2.743   3.461   0.140  0.4952  0.2038 -2.0289
  470OPC    HW2 2083   2.773   3.590   0.178 -1.4764 -0.0880  0.7940
  470OPC     MW 2084   2.731   3.539   0.135 -0.5841  0.1885 -0.4439
  471OPC     OW 2085   1.835   4.594   4.737 -0.7239  0.1133  0.2541
  471OPC    HW1 2086   1.832   4.668   4.783 -2.1855  0.0401  0.3277
  471OPC    HW2 2087   1.838   4.531   4.797 -1.2029  0.0659  0.2330
  471OPC     MW 2088   1.835   4.596   4.753 -1.0105  0.0954  0.2618
  472OPC     OW 2089   1.825   0.395   4.517 -0.2897  0.5004 -0.0758
  472OPC    HW1 2090   1.812   0.439   4.443  1.3498 -0.5613 -1.0427
  472OPC    HW2 2091   1.896   0.433   4.551  0.3834 -0.5346 -0.2814
  472OPC     MW 2092   1.834   0.407   4.511  0.0519  0.1906 -0.2489
  473OPC     OW 2093   3.863   0.076   2.688 -0.5495 -0.1138  0.1289
  473OPC    HW1 2094   3.849   0.002   2.643 -1.6295  0.0279  0.2001
  473OPC    HW2 2095   3.792   0.124   2.671 -0.8234  0.0897  1.6896
  473OPC     MW 2096   3.851   0.072   2.679 -0.7493 -0.0628  0.3700
  474OPC     OW 2097   1.434   0.730   3.180  0.0553  0.2381  0.2447
  474OPC    HW1 2098   1.356   0.742   3.143 -0.9500  0.3348  2.2530
  474OPC    HW2 2099   1.459   0.811   3.202  1.1495  0.3085 -1.0693
  474OPC     MW 2100   1.427   0.744   3.178  0.0684  0.2628  0.3474
  475OPC     OW 2101   0.898   0.432   0.774  0.6966 -0.1031 -0.5226
  475OPC    HW1 2102   0.882   0.347   0.759  0.0517 -0.2763  0.9529
  475OPC    HW2 2103   0.956   0.431   0.838 -1.3283  0.5203  1.4376
  475OPC     MW 2104   0.904   0.419   0.781  0.3022 -0.0366 -0.0151
  476OPC     OW 2105   3.490   1.381   0.005  0.1594  0.3822  0.4729
  476OPC    HW1 2106   3.559   1.338   0.038 -1.1223 -1.8819  0.4197
  476OPC    HW2 2107   3.423   1.354   0.054 -0.6378  3.2105  1.0882
  476OPC     MW 2108   3.490   1.370   0.017 -0.1477  0.4656  0.5558
  477OPC     OW 2109   3.503   4.625   4.215  0.4194  0.1019  0.4812
  477OPC    HW1 2110   3.420   4.609   4.190  0.1816 -1.2513  1.9303
  477OPC    HW2 2111   3.494   4.652   4.298  1.4887 -1.5937  1.1988
  477OPC     MW 2112   3.489   4.627   4.224  0.5422 -0.3486  0.8013
  478OPC     OW 2113   0.632   3.416   0.422  0.0196  0.5762  0.0020
  478OPC    HW1 2114   0.588   3.409   0.348  0.6534  0.6783 -0.3927
  478OPC    HW2 2115   0.712   3.387   0.402  0.4489  1.4362  0.4031
  478OPC     MW 2116   0.637   3.411   0.408  0.1767  0.7184  0.0030
  479OPC     OW 2117   3.379   2.052   4.002  0.2072 -0.0598  0.3588
  479OPC    HW1 2118   3.404   2.135   3.987  0.3865 -0.2883 -0.6624
  479OPC    HW2 2119   3.334   2.057   4.077  1.1169  0.7914  0.8714
  479OPC     MW 2120   3.376   2.065   4.011  0.3681  0.0321  0.2837
  480OPC     OW 2121   3.656   4.030   3.495  0.1990  0.0836 -0.2538
  480OPC    HW1 2122   3.691   3.950   3.499  0.1731  0.1116  0.7982
  480OPC    HW2 2123   3.698   4.074   3.557 -2.1194 -0.0709  1.5578
  480OPC     MW 2124   3.667   4.025   3.505 -0.1473  0.0646  0.1693
  481OPC     OW 2125   0.218   3.157   3.376 -0.9747  0.5143  0.5877
  481OPC    HW1 2126   0.298   3.161   3.342 -1.3790  0.5447 -0.4020
  481OPC    HW2 2127   0.232   3.137   3.460  0.0294 -0.3183  0.2437
  481OPC     MW 2128   0.232   3.155   3.383 -0.8861  0.3958  0.3906
  482OPC     OW 2129   3.035   1.548   3.748  0.3699 -0.1018  0.0584
  482OPC    HW1 2130   3.091   1.614   3.759  0.3523 -0.2307  0.9714
  482OPC    HW2 2131   3.049   1.524   3.665  0.4364  0.9815 -0.2598
  482OPC     MW 2132   3.045   1.554   3.738  0.3771  0.0392  0.1463
  483OPC     OW 2133   0.863   0.586   4.492  0.4594 -0.2409 -0.4682
  483OPC    HW1 2134   0.805   0.583   4.428  1.0569 -0.4136 -1.0122
  483OPC    HW2 2135   0.814   0.580   4.564 -0.1949 -0.3345 -0.9101
  483OPC     MW 2136   0.847   0.584   4.493  0.4510 -0.2803 -0.6139
  484OPC     OW 2137   4.507   1.394   3.548  0.3343  0.3470  0.3795
  484OPC    HW1 2138   4.461   1.468   3.540 -0.4871  0.1121  2.2342
  484OPC    HW2 2139   4.587   1.421   3.570  0.9910  0.7335 -2.1591
  484OPC     MW 2140   4.512   1.409   3.550  0.3102  0.3694  0.2786
  485OPC     OW 2141   1.653   1.437   1.345  0.2972  0.1457  0.0736
  485OPC    HW1 2142   1.666   1.494   1.281  0.0721  0.1885  0.0661
  485OPC    HW2 2143   1.706   1.465   1.408  1.0797 -0.3257 -0.3557
  485OPC     MW 2144   1.663   1.450   1.345  0.3796  0.0824  0.0091
  486OPC     OW 2145   2.735   1.266   3.978 -0.0641  0.1025  0.0594
  486OPC    HW1 2146   2.811   1.293   3.944 -0.4052  0.6887 -0.2628
  486OPC    HW2 2147   2.701   1.216   3.915 -0.0672  0.0715  0.0864
  486OPC     MW 2148   2.741   1.263   3.963 -0.1149  0.1845  0.0157
  487OPC     OW 2149   2.224   0.724   1.666 -0.0680 -0.2045 -0.5256
  487OPC    HW1 2150   2.178   0.683   1.727 -1.1834  0.9581 -0.5269
  487OPC    HW2 2151   2.293   0.755   1.709 -0.0602 -0.6857 -0.1894
  487OPC     MW 2152   2.227   0.723   1.681 -0.2317 -0.1038 -0.4761
  488OPC     OW 2153   2.735   4.466   2.060 -0.2161  0.0723 -0.0834
  488OPC    HW1 2154   2.663   4.444   2.103 -0.0644 -0.0418  0.1162
  488OPC    HW2 2155   2.720   4.547   2.032 -0.2395  0.2181  0.3478
  488OPC     MW 2156   2.722   4.475   2.062 -0.1972  0.0768  0.0099
  489OPC     OW 2157   4.029   1.926   2.498  0.0242 -0.1866  0.4422
  489OPC    HW1 2158   3.972   1.950   2.437  0.5884 -0.4441 -0.1993
  489OPC    HW2 2159   4.023   1.838   2.498  2.0881 -0.4108 -1.3340
  489OPC     MW 2160   4.019   1.916   2.489  0.4125 -0.2577  0.0849
  490OPC     OW 2161   4.788   2.951   4.713  0.1493  0.1463  0.1868
  490OPC    HW1 2162   4.787   2.872   4.751  1.0905  0.7696  1.5907
  490OPC    HW2 2163   4.778   2.933   4.628  0.0244 -1.4511  0.5034
  490OPC     MW 2164   4.786   2.937   4.706  0.2701  0.0025  0.4413
  491OPC     OW 2165   0.958   3.462   0.166  0.1893 -0.1852 -0.0002
  491OPC    HW1 2166   1.030   3.457   0.118  0.9632 -0.9701  1.2060
  491OPC    HW2 2167   0.915   3.530   0.131  1.6646  0.5162 -0.5219
  491OPC     MW 2168   0.962   3.472   0.154  0.5216 -0.1974  0.1009
  492OPC     OW 2169   0.742   3.104   1.493 -0.0135  0.4135  0.1261
  492OPC    HW1 2170   0.820   3.081   1.459 -1.6821 -1.7878 -2.7119
  492OPC    HW2 2171   0.755   3.100   1.579  3.2847  1.3934 -0.1835
  492OPC     MW 2172   0.756   3.100   1.500  0.2272  0.2332 -0.3389
  493OPC     OW 2173   3.448   4.828   1.682  0.7299 -0.3882 -0.1317
  493OPC    HW1 2174   3.410   4.906   1.695 -0.4070 -0.9101 -0.1847
  493OPC    HW2 2175   3.483   4.809   1.759  0.6053 -0.0294  0.0139
  493OPC     MW 2176   3.447   4.837   1.695  0.5436 -0.4122 -0.1180
  494OPC     OW 2177   0.913   3.446   2.345  0.1375  0.2122 -0.0079
  494OPC    HW1 2178   0.940   3.461   2.426 -0.7423 -0.1922  0.3731
  494OPC    HW2 2179   0.908   3.359   2.340 -0.2719  0.2458 -0.3323
  494OPC     MW 2180   0.916   3.435   2.356 -0.0529  0.1574  0.0004
  495OPC     OW 2181   2.026   2.303   0.024  0.1179 -0.1041 -0.0194
  495OPC    HW1 2182   2.029   2.348   0.098 -0.4532  0.6993 -0.4617
  495OPC    HW2 2183   2.107   2.309  -0.008  0.8928 -2.0402  1.4089
  495OPC     MW 2184   2.038   2.311   0.030  0.1481 -0.2714  0.1262
  496OPC     OW 2185   1.233   0.465   0.003  0.1773  0.0694 -0.2282
  496OPC    HW1 2186   1.241   0.549   0.025  0.9734 -0.2448  0.8082
  496OPC    HW2 2187   1.258   0.463  -0.080  0.2295  0.8480 -0.2381
  496OPC     MW 2188   1.238   0.477  -0.006  0.3026  0.1380 -0.0765
  497OPC     OW 2189   3.957   3.349   4.671 -0.1519 -0.2281 -0.0934
  497OPC    HW1 2190   4.023   3.323   4.621 -1.4267 -0.5067 -1.7153
  497OPC    HW2 2191   3.988   3.339   4.752  1.7402 -0.4245 -0.7884
  497OPC     MW 2192   3.971   3.343   4.675 -0.0607 -0.2984 -0.4358
  498OPC     OW 2193   1.065   1.816   2.693 -0.3110 -0.3544 -0.1412
  498OPC    HW1 2194   1.145   1.845   2.710 -0.5549  0.6875 -0.6493
  498OPC    HW2 2195   1.017   1.889   2.694 -1.8237 -1.2034  3.1544
  498OPC     MW 2196   1.069   1.831   2.696 -0.5705 -0.3259  0.2705
  499OPC     OW 2197   2.916   4.473   0.146  0.1434  0.1844  0.5522
  499OPC    HW1 2198   2.910   4.455   0.061  0.8547  1.7928  0.1382
  499OPC    HW2 2199   2.853   4.531   0.160  2.0805  2.4556  0.3497
  499OPC     MW 2200   2.906   4.479   0.136  0.5347  0.7577  0.4612
  500OPC     OW 2201   3.973   1.939   4.055 -0.0094  0.3995  0.4443
  500OPC    HW1 2202   3.995   1.990   3.987 -0.6689 -2.5793 -2.2729
  500OPC    HW2 2203   3.916   1.988   4.099 -0.8914  1.9766 -2.1760
  500OPC     MW 2204   3.968   1.953   4.051 -0.2371  0.1924 -0.3440
  501OPC     OW 2205   0.275   2.408   1.549 -0.4784 -0.0934 -0.0208
  501OPC    HW1 2206   0.192   2.386   1.563 -0.2686  0.3150  2.2495
  501OPC    HW2 2207   0.320   2.342   1.584  0.1210  1.0305  1.4313
  501OPC     MW 2208   0.269   2.395   1.556 -0.3589  0.1330  0.5290
  502OPC     OW 2209   3.761   1.201   0.950  0.3018  0.4132 -0.6890
  502OPC    HW1 2210   3.781   1.250   1.020 -3.1830  0.6428  0.3125
  502OPC    HW2 2211   3.753   1.121   0.983  3.2255 -0.5036 -1.8393
  502OPC     MW 2212   3.763   1.197   0.965  0.2187  0.3117 -0.7110
  503OPC     OW 2213   0.040   1.502   2.315  0.0868 -0.0381 -0.5728
  503OPC    HW1 2214   0.075   1.581   2.312  1.1566 -0.3748  1.2949
  503OPC    HW2 2215  -0.003   1.501   2.391 -0.8671 -0.8699 -1.1026
  503OPC     MW 2216   0.039   1.513   2.326  0.1039 -0.2107 -0.3750
  504OPC     OW 2217   4.778   0.155   3.086  0.4590 -0.0539 -0.4046
  504OPC    HW1 2218   4.729   0.149   3.014  1.2280 -1.1889 -0.8600
  504OPC    HW2 2219   4.728   0.120   3.148  0.2737 -0.2337 -0.6532
  504OPC     MW 2220   4.764   0.149   3.084  0.5455 -0.2481 -0.5085
  505OPC     OW 2221   0.654   1.495   0.287 -0.5262  0.0724  0.0709
  505OPC    HW1 2222   0.661   1.408   0.291  0.7198  0.1993  1.6504
  505OPC    HW2 2223   0.569   1.509   0.302 -0.3407 -0.8182  2.3709
  505OPC     MW 2224   0.642   1.484   0.290 -0.3147 -0.0405  0.6440
  506OPC     OW 2225   2.174   3.906   1.718 -0.2732 -0.2948 -0.0316
  506OPC    HW1 2226   2.087   3.896   1.714 -0.4353  1.0554 -0.2659
  506OPC    HW2 2227   2.203   3.825   1.727 -1.5332 -0.8302 -0.5196
  506OPC     MW 2228   2.165   3.893   1.719 -0.4834 -0.1744 -0.1382
  507OPC     OW 2229   3.497   3.041   1.442  0.2445  0.1446  0.2664
  507OPC    HW1 2230   3.566   3.046   1.390  2.0008  0.1803  2.4671
  507OPC    HW2 2231   3.485   2.955   1.452 -0.4093  0.1247 -0.4902
  507OPC     MW 2232   3.505   3.029   1.436  0.4073  0.1471  0.4797
  508OPC     OW 2233   1.054   1.350   3.608  0.2086 -0.1490  0.0674
  508OPC    HW1 2234   1.113   1.293   3.637  1.8962  0.6445 -1.6223
  508OPC    HW2 2235   1.098   1.398   3.550 -1.7651  1.3534 -0.2968
  508OPC     MW 2236   1.069   1.349   3.604  0.1664  0.1901 -0.2360
  509OPC     OW 2237   3.861   4.391   4.136  0.2723 -0.0275  0.0801
  509OPC    HW1 2238   3.879   4.464   4.181  1.7473  0.2140 -0.8368
  509OPC    HW2 2239   3.821   4.422   4.065  0.2053 -0.1841  0.0514
  509OPC     MW 2240   3.858   4.407   4.132  0.4803 -0.0150 -0.0596
  510OPC     OW 2241   3.911   1.147   1.571  0.5397  0.0027  0.4344
  510OPC    HW1 2242   3.910   1.122   1.487  0.2049  0.8728  0.1742
  510OPC    HW2 2243   3.826   1.151   1.593  0.6238 -0.2057  0.8156
  510OPC     MW 2244   3.898   1.144   1.562  0.5027  0.1004  0.4522
  511OPC     OW 2245   2.281   2.899   3.376  0.0631  0.3484  0.2226
  511OPC    HW1 2246   2.292   2.983   3.354  1.5042  0.2124  0.3283
  511OPC    HW2 2247   2.316   2.855   3.309 -0.8067 -0.1850  0.1003
  511OPC     MW 2248   2.288   2.905   3.363  0.1475  0.2496  0.2203
  512OPC     OW 2249   3.045   3.293   0.970 -0.0019 -0.3160  0.1995
  512OPC    HW1 2250   3.017   3.370   0.939 -1.7279 -1.1983 -0.5762
  512OPC    HW2 2251   3.131   3.293   0.951 -0.5083  0.1881 -2.6316
  512OPC     MW 2252   3.054   3.304   0.962 -0.3316 -0.3719 -0.3333
  513OPC     OW 2253   0.432   2.224   3.460 -0.2159  0.3593 -0.3477
  513OPC    HW1 2254   0.442   2.147   3.421 -1.0883 -0.0722  0.2566
  513OPC    HW2 2255   0.354   2.252   3.433  0.1351  1.0809 -0.6421
  513OPC     MW 2256   0.422   2.217   3.450 -0.2929  0.4023 -0.3020
  514OPC     OW 2257   2.813   0.797   0.213  0.5668 -0.6172 -0.8478
  514OPC    HW1 2258   2.793   0.806   0.297  0.8660  0.4686 -0.8743
  514OPC    HW2 2259   2.745   0.753   0.180  0.3122 -0.7906 -0.0997
  514OPC     MW 2260   2.800   0.792   0.220  0.5733 -0.4824 -0.7412
  515OPC     OW 2261   2.009   3.745   4.759  0.3494 -0.3503  0.4279
  515OPC    HW1 2262   2.030   3.662   4.745 -1.0367 -0.8623  1.1903
  515OPC    HW2 2263   2.023   3.756   4.844  2.1188  0.7227  0.0562
  515OPC     MW 2264   2.014   3.735   4.769  0.4059 -0.2674  0.4857
  516OPC     OW 2265   1.508   4.360   1.727 -0.0165 -0.8621  0.7712
  516OPC    HW1 2266   1.434   4.357   1.773  0.9119 -0.2115  2.3610
  516OPC    HW2 2267   1.549   4.430   1.759  1.2017 -1.0747 -0.2586
  516OPC     MW 2268   1.503   4.370   1.738  0.3006 -0.7975  0.8539
  517OPC     OW 2269   2.846   4.479   1.212  0.1872 -0.0387  0.0107
  517OPC    HW1 2270   2.801   4.404   1.215  1.2217 -0.6574  0.9644
  517OPC    HW2 2271   2.901   4.468   1.146  0.3024 -0.0923  0.1162
  517OPC     MW 2272   2.847   4.466   1.203  0.3570 -0.1380  0.1671
  518OPC     OW 2273   2.650   3.190   3.500 -0.1237 -0.3718  0.5526
  518OPC    HW1 2274   2.731   3.212   3.478 -0.2449  1.1974  1.5297
  518OPC    HW2 2275   2.605   3.265   3.491 -1.9944 -1.6223 -2.0876
  518OPC     MW 2276   2.655   3.204   3.495 -0.4179 -0.3247  0.3068
  519OPC     OW 2277   3.378   2.853   0.267  0.3203 -0.1552 -0.0861
  519OPC    HW1 2278   3.332   2.780   0.250  0.1310 -0.0306 -0.1162
  519OPC    HW2 2279   3.369   2.862   0.354  0.0703  0.0125 -0.1289
  519OPC     MW 2280   3.370   2.843   0.278  0.2555 -0.1121 -0.0969
  520OPC     OW 2281   1.160   4.155   0.034 -0.1102 -0.2414  0.5086
  520OPC    HW1 2282   1.227   4.156  -0.022 -0.5693  0.9415 -0.0587
  520OPC    HW2 2283   1.113   4.086   0.010 -0.1863  0.1291 -0.4398
  520OPC     MW 2284   1.163   4.145   0.022 -0.1892 -0.0122  0.2847
  521OPC     OW 2285   1.121   2.495   3.595  0.3158 -0.1167  0.1311
  521OPC    HW1 2286   1.101   2.559   3.651  1.9857  0.0996  0.5175
  521OPC    HW2 2287   1.043   2.459   3.577 -0.7327  2.2432 -0.4204
  521OPC     MW 2288   1.107   2.499   3.601  0.4075  0.2639  0.1066
  522OPC     OW 2289   1.214   2.737   0.030  0.1417 -0.2228  0.1464
  522OPC    HW1 2290   1.268   2.806   0.028  0.5519 -0.5610 -1.0423
  522OPC    HW2 2291   1.146   2.766   0.076  0.2118  1.0549 -0.5240
  522OPC     MW 2292   1.212   2.752   0.037  0.2127 -0.0839 -0.1282
  523OPC     OW 2293   2.224   2.944   0.376  0.2769 -0.1395 -0.1481
  523OPC    HW1 2294   2.241   3.016   0.329  2.2170 -0.1385  0.4582
  523OPC    HW2 2295   2.137   2.936   0.371  0.0727  1.8931 -0.7165
  523OPC     MW 2296   2.214   2.953   0.368  0.5333  0.1607 -0.1425
  524OPC     OW 2297   3.989   1.303   2.064 -0.0638  0.8216 -0.1048
  524OPC    HW1 2298   3.903   1.314   2.078  0.1483  2.3550  0.1677
  524OPC    HW2 2299   3.992   1.242   2.001 -1.3483  0.7681 -0.1367
  524OPC     MW 2300   3.977   1.295   2.057 -0.2223  1.0402 -0.0693
  525OPC     OW 2301   4.059   0.158   2.217 -0.1657 -0.2161 -0.5148
  525OPC    HW1 2302   4.098   0.190   2.145  0.3551  2.1416  0.7173
  525OPC    HW2 2303   4.079   0.216   2.279 -1.4567 -1.6216  1.3319
  525OPC     MW 2304   4.067   0.172   2.215 -0.2794 -0.0754 -0.0600
  526OPC     OW 2305   3.298   0.423   1.788 -0.2295  0.3225  0.0469
  526OPC    HW1 2306   3.256   0.500   1.787  0.5096  0.7428 -1.3803
  526OPC    HW2 2307   3.369   0.439   1.837 -0.4861  0.3166  0.4212
  526OPC     MW 2308   3.302   0.437   1.795 -0.1583  0.3837 -0.1086
  527OPC     OW 2309   0.298   0.324   1.822  0.4483  0.7271 -0.0231
  527OPC    HW1 2310   0.373   0.279   1.832 -0.4070 -0.6720  0.3788
  527OPC    HW2 2311   0.253   0.275   1.765 -0.9258  0.5181  1.1904
  527OPC     MW 2312   0.303   0.310   1.815  0.1190  0.4896  0.2155
  528OPC     OW 2313   1.557   1.325   1.693 -0.1757  0.3603 -0.2870
  528OPC    HW1 2314   1.549   1.243   1.664  0.4199  0.6881 -1.4687
  528OPC    HW2 2315   1.506   1.371   1.640 -0.5301  0.7577  0.3876
  528OPC     MW 2316   1.548   1.320   1.681 -0.1401  0.4674 -0.3619
  529OPC     OW 2317   0.649   1.536   4.505  1.0557 -0.2057  0.2095
  529OPC    HW1 2318   0.637   1.623   4.502  0.9549 -0.1751  1.1621
  529OPC    HW2 2319   0.666   1.515   4.422  0.2436  0.5983 -0.1841
  529OPC     MW 2320   0.650   1.546   4.492  0.9208 -0.0824  0.2925
  530OPC     OW 2321   0.250   1.782   0.722  0.1557  1.0905 -0.4386
  530OPC    HW1 2322   0.313   1.724   0.706 -0.5218 -0.2948  1.5055
  530OPC    HW2 2323   0.220   1.804   0.643  1.9538  0.5387 -1.3022
  530OPC     MW 2324   0.255   1.777   0.708  0.3212  0.8044 -0.2789
  531OPC     OW 2325   1.219   1.206   3.774  0.3328  0.3460 -0.4089
  531OPC    HW1 2326   1.303   1.219   3.792  0.2580 -0.4680  0.6456
  531OPC    HW2 2327   1.199   1.135   3.820 -0.6837 -0.0596 -1.4285
  531OPC     MW 2328   1.228   1.198   3.783  0.1716  0.1659 -0.4035
  532OPC     OW 2329   0.547   3.240   4.208 -0.0206 -0.2143 -0.1269
  532OPC    HW1 2330   0.526   3.261   4.126 -1.0674 -1.9065 -0.3379
  532OPC    HW2 2331   0.479   3.269   4.254  0.1921  0.0085  0.0513
  532OPC     MW 2332   0.534   3.247   4.203 -0.1439 -0.4314 -0.1314
  533OPC     OW 2333   0.437   1.228   1.782 -0.1223  0.1688 -0.4995
  533OPC    HW1 2334   0.372   1.283   1.799  0.3992  0.4225  0.7451
  533OPC    HW2 2335   0.504   1.280   1.763  0.2968 -0.0197  0.4025
  533OPC     MW 2336   0.438   1.243   1.781  0.0166  0.1785 -0.1824
  534OPC     OW 2337   1.182   4.657   1.396  0.0339 -0.7246  0.0819
  534OPC    HW1 2338   1.106   4.636   1.434 -0.0725 -1.5871 -0.5765
  534OPC    HW2 2339   1.213   4.580   1.370  0.4639 -0.2252 -0.9046
  534OPC     MW 2340   1.175   4.643   1.398  0.0817 -0.7780 -0.1611
  535OPC     OW 2341   1.319   1.892   3.442 -0.1417  0.3733  0.3714
  535OPC    HW1 2342   1.244   1.852   3.460 -0.4678  0.4942 -0.6254
  535OPC    HW2 2343   1.305   1.974   3.469  0.1394  0.0850  1.4339
  535OPC     MW 2344   1.306   1.898   3.449 -0.1484  0.3486  0.3811
  536OPC     OW 2345   0.497   3.752   1.197  0.1542  0.3193 -0.8027
  536OPC    HW1 2346   0.547   3.681   1.188  0.7990  0.8503 -1.5112
  536OPC    HW2 2347   0.428   3.722   1.241  1.8302 -0.0673  1.7883
  536OPC     MW 2348   0.494   3.737   1.202  0.4970  0.3406 -0.5246
  537OPC     OW 2349   3.236   4.876   3.747  0.2907 -0.4194 -0.1200
  537OPC    HW1 2350   3.266   4.956   3.764  0.4412 -0.5900  0.4603
  537OPC    HW2 2351   3.178   4.888   3.683  2.7253 -0.2888 -2.4545
  537OPC     MW 2352   3.232   4.889   3.740  0.6726 -0.4253 -0.3791
  538OPC     OW 2353   0.752   3.399   2.980 -0.1268 -0.2006 -0.1618
  538OPC    HW1 2354   0.822   3.425   2.934 -0.8184  2.0759 -0.0959
  538OPC    HW2 2355   0.785   3.374   3.056  0.6614  1.0117 -0.0676
  538OPC     MW 2356   0.767   3.399   2.985 -0.1126  0.3148 -0.1380
  539OPC     OW 2357   2.472   4.096   1.395 -0.0754  0.0717  0.0337
  539OPC    HW1 2358   2.406   4.045   1.419 -0.6296  0.6748 -0.1769
  539OPC    HW2 2359   2.434   4.156   1.344  0.6457  0.3748 -0.1561
  539OPC     MW 2360   2.457   4.097   1.391 -0.0507  0.2053 -0.0255
  540OPC     OW 2361   0.534   3.669   4.155  0.1086 -0.8454 -0.2670
  540OPC    HW1 2362   0.615   3.700   4.162 -0.1628 -0.4133  1.1291
  540OPC    HW2 2363   0.526   3.654   4.069  1.1841  0.4024 -0.6145
  540OPC     MW 2364   0.545   3.671   4.143  0.2273 -0.5972 -0.1123
  541OPC     OW 2365   3.152   3.076   2.961  0.2820  0.3904  0.2503
  541OPC    HW1 2366   3.072   3.096   2.989  0.6102  3.4674 -0.6236
  541OPC    HW2 2367   3.138   3.018   2.897 -1.0899 -0.1273  0.9798
  541OPC     MW 2368   3.138   3.070   2.956  0.1278  0.7685  0.2290
  542OPC     OW 2369   2.847   0.262   1.442  0.3043  0.4917  0.7547
  542OPC    HW1 2370   2.774   0.291   1.404  0.9983  1.6789  0.2510
  542OPC    HW2 2371   2.819   0.228   1.517 -1.0241 -1.1961 -0.4185
  542OPC     MW 2372   2.832   0.261   1.447  0.2105  0.4178  0.5071
  543OPC     OW 2373   4.259   4.532   0.684 -0.0420  0.1507 -0.0445
  543OPC    HW1 2374   4.237   4.589   0.621  1.4252  2.1321  1.0919
  543OPC    HW2 2375   4.211   4.557   0.752  0.6625  0.0717  0.4911
  543OPC     MW 2376   4.249   4.544   0.684  0.2787  0.4315  0.2025
  544OPC     OW 2377   1.381   1.934   2.509 -0.2099  0.2045 -0.4152
  544OPC    HW1 2378   1.468   1.940   2.511 -0.1697 -0.4995  0.1316
  544OPC    HW2 2379   1.357   1.960   2.589 -0.4985  0.2572 -0.5166
  544OPC     MW 2380   1.390   1.939   2.521 -0.2466  0.1084 -0.3494
  545OPC     OW 2381   1.003   1.154   0.270  0.1319 -0.4234 -0.5370
  545OPC    HW1 2382   1.006   1.229   0.314 -0.1139 -0.4537 -0.4662
  545OPC    HW2 2383   0.945   1.169   0.207 -0.9729 -0.9851  0.3144
  545OPC     MW 2384   0.995   1.167   0.267 -0.0677 -0.5109 -0.4008
  546OPC     OW 2385   0.502   2.905   0.763  0.1467  0.0236 -0.4083
  546OPC    HW1 2386   0.423   2.868   0.759  0.1182 -0.1300  0.9476
  546OPC    HW2 2387   0.493   2.964   0.827 -0.2853  3.6039 -3.3995
  546OPC     MW 2388   0.489   2.909   0.772  0.0786  0.5299 -0.6499
  547OPC     OW 2389   4.527   4.355   1.779 -0.3189 -0.0675  0.2253
  547OPC    HW1 2390   4.513   4.270   1.764  0.9016 -0.3104  0.3286
  547OPC    HW2 2391   4.468   4.375   1.840  0.7577 -1.3929  1.7820
  547OPC     MW 2392   4.516   4.346   1.785  0.0205 -0.2992  0.4706
  548OPC     OW 2393   2.700   3.524   3.593 -0.2636  0.1314  0.3309
  548OPC    HW1 2394   2.707   3.472   3.662 -0.9979 -1.4957 -0.7712
  548OPC    HW2 2395   2.783   3.544   3.573 -0.0447  0.5109  1.5594
  548OPC     MW 2396   2.713   3.519   3.600 -0.3397 -0.0529  0.3496
  549OPC     OW 2397   1.802   3.911   4.003  0.3016  0.4029  0.0839
  549OPC    HW1 2398   1.890   3.911   4.006  0.3469  1.1419 -0.6270
  549OPC    HW2 2399   1.779   3.842   4.051  1.2480  0.7035  0.9997
  549OPC     MW 2400   1.812   3.901   4.010  0.4481  0.5565  0.1140
  550OPC     OW 2401   1.961   1.373   3.831  0.2908  0.0412  0.1384
  550OPC    HW1 2402   1.999   1.449   3.814  0.5865 -0.0942  0.1824
  550OPC    HW2 2403   2.028   1.317   3.833 -0.0386 -0.4226 -1.0457
  550OPC     MW 2404   1.977   1.376   3.829  0.2859 -0.0473 -0.0300
  551OPC     OW 2405   0.952   2.076   2.707 -0.4045  0.3442  0.4418
  551OPC    HW1 2406   0.916   2.072   2.786 -0.3532 -2.6602  0.4103
  551OPC    HW2 2407   0.885   2.066   2.652 -0.6448  3.6418 -0.1258
  551OPC     MW 2408   0.937   2.074   2.710 -0.4324  0.3874  0.3533
  552OPC     OW 2409   2.494   2.202   3.781  0.0839 -0.4815  0.3163
  552OPC    HW1 2410   2.528   2.132   3.820 -2.1967 -0.7190  2.0778
  552OPC    HW2 2411   2.556   2.263   3.789  1.9420 -2.0993 -0.8632
  552OPC     MW 2412   2.508   2.201   3.788  0.0215 -0.7554  0.4022
  553OPC     OW 2413   0.934   2.036   2.983 -0.3593  0.1775 -0.1564
  553OPC    HW1 2414   1.007   2.045   3.029 -0.2251 -0.5989 -0.2006
  553OPC    HW2 2415   0.881   2.098   3.015 -0.8103 -1.2595  2.1255
  553OPC     MW 2416   0.937   2.047   2.994 -0.4061 -0.1494  0.1742
  554OPC     OW 2417   4.064   2.242   4.690 -0.1938 -0.0395  0.3714
  554OPC    HW1 2418   4.062   2.310   4.745  0.2934 -0.3346  0.7641
  554OPC    HW2 2419   4.067   2.173   4.744  0.8762 -0.3133 -0.0260
  554OPC     MW 2420   4.064   2.242   4.706  0.0362 -0.1235  0.3707
  555OPC     OW 2421   4.644   1.332   0.173  0.3219 -0.3046 -0.0407
  555OPC    HW1 2422   4.691   1.309   0.103  0.7830 -1.2438  0.5498
  555OPC    HW2 2423   4.700   1.321   0.239 -0.4116 -0.4189  0.5711
  555OPC     MW 2424   4.659   1.327   0.172  0.2816 -0.4603  0.1369
  556OPC     OW 2425   1.986   0.986   4.322 -0.3492 -0.2531  0.0352
  556OPC    HW1 2426   1.998   0.933   4.254  1.1122  0.6307 -0.4514
  556OPC    HW2 2427   1.981   0.932   4.390 -2.0346 -1.1751 -0.7467
  556OPC     MW 2428   1.987   0.971   4.322 -0.3822 -0.2587 -0.1521
  557OPC     OW 2429   4.401   4.848   3.167 -0.1889  0.1300  0.5164
  557OPC    HW1 2430   4.343   4.783   3.164  1.0311 -0.9665 -0.3559
  557OPC    HW2 2431   4.352   4.919   3.182 -1.6833 -0.8110  0.2425
  557OPC     MW 2432   4.385   4.849   3.169 -0.2294 -0.1712  0.3471
  558OPC     OW 2433   1.743   4.101   0.330  0.2041 -0.3783  0.1954
  558OPC    HW1 2434   1.663   4.094   0.363  0.3965 -0.1646  0.7224
  558OPC    HW2 2435   1.783   4.157   0.384  0.6645 -0.3735 -0.1411
  558OPC     MW 2436   1.737   4.108   0.343  0.3006 -0.3459  0.2236
  559OPC     OW 2437   2.530   0.887   4.297 -0.0695 -0.2492 -0.0936
  559OPC    HW1 2438   2.505   0.807   4.323 -1.2623  1.0354  3.3585
  559OPC    HW2 2439   2.617   0.880   4.292 -0.2430 -2.1361 -1.6117
  559OPC     MW 2440   2.539   0.874   4.300 -0.2714 -0.3382  0.1922
  560OPC     OW 2441   1.952   4.339   3.665  0.0480 -0.7529 -0.1415
  560OPC    HW1 2442   1.988   4.300   3.595  0.1875  0.0587 -0.5281
  560OPC    HW2 2443   1.951   4.423   3.644 -0.9215 -0.6134  0.3858
  560OPC     MW 2444   1.957   4.346   3.651 -0.0746 -0.6125 -0.1208
  561OPC     OW 2445   1.406   4.775   2.799  0.7528  0.0227 -0.0158
  561OPC    HW1 2446   1.386   4.828   2.865 -0.5507 -1.7875  1.1351
  561OPC    HW2 2447   1.400   4.826   2.729 -0.8976  1.3090  0.9987
  561OPC     MW 2448   1.402   4.790   2.798  0.3164 -0.0546  0.3041
  562OPC     OW 2449   0.207   4.570   3.408 -0.3412  0.0409 -0.4476
  562OPC    HW1 2450   0.126   4.586   3.382  0.0638 -0.2162 -1.9683
  562OPC    HW2 2451   0.212   4.482   3.405 -0.1163  0.0370 -0.0201
  562OPC     MW 2452   0.196   4.559   3.404 -0.2482  0.0024 -0.6092
  563OPC     OW 2453   1.183   1.372   4.746  0.1446  0.2498  0.3478
  563OPC    HW1 2454   1.239   1.317   4.784  0.5863  0.1179 -0.4774
  563OPC    HW2 2455   1.230   1.444   4.735 -0.5334  0.9472  1.7522
  563OPC     MW 2456   1.198   1.374   4.750  0.1097  0.3333  0.4332
  564OPC     OW 2457   4.006   4.803   0.747 -0.1889  0.3484 -0.4572
  564OPC    HW1 2458   3.968   4.733   0.711 -0.8916  0.5057 -0.0235
  564OPC    HW2 2459   4.081   4.811   0.702 -0.3729 -0.3350 -0.8919
  564OPC     MW 2460   4.012   4.794   0.735 -0.3200  0.2706 -0.4573
  565OPC     OW 2461   3.405   4.705   0.900  0.3640 -0.0888  0.5974
  565OPC    HW1 2462   3.360   4.769   0.862 -0.4840  1.4643  3.8776
  565OPC    HW2 2463   3.344   4.651   0.931  1.0386 -1.7765 -0.8171
  565OPC     MW 2464   3.390   4.706   0.899  0.3384 -0.1090  0.8730
  566OPC     OW 2465   4.372   0.755   1.858 -0.1377  1.0459  0.0196
  566OPC    HW1 2466   4.459   0.762   1.857  0.0028  0.4056  2.5814
  566OPC    HW2 2467   4.346   0.838   1.864  0.2612  1.2331 -0.6302
  566OPC     MW 2468   4.381   0.768   1.859 -0.0579  0.9789  0.3020
  567OPC     OW 2469   3.035   4.145   3.916  0.3152  0.0746 -0.1824
  567OPC    HW1 2470   2.993   4.068   3.919 -0.4668  0.5339  1.3496
  567OPC    HW2 2471   3.022   4.171   3.834 -2.9908  0.4769  0.3372
  567OPC     MW 2472   3.027   4.137   3.904 -0.2887  0.2022  0.1206
  568OPC     OW 2473   2.919   3.672   0.301  0.3496  0.0146  0.2189
  568OPC    HW1 2474   2.990   3.720   0.320 -0.0288 -0.5081  3.6557
  568OPC    HW2 2475   2.854   3.718   0.335 -0.6479 -0.7650 -0.5827
  568OPC     MW 2476   2.920   3.686   0.309  0.1464 -0.1777  0.6082
  569OPC     OW 2477   1.161   2.535   3.143 -0.5828 -0.5423  0.4249
  569OPC    HW1 2478   1.203   2.461   3.124 -0.3264 -0.2795 -0.0679
  569OPC    HW2 2479   1.115   2.552   3.070 -1.2117 -0.6025  0.8025
  569OPC     MW 2480   1.161   2.527   3.129 -0.6378 -0.5125  0.4078
  570OPC     OW 2481   2.278   3.670   0.714 -0.2130 -0.3407 -0.2035
  570OPC    HW1 2482   2.260   3.621   0.644 -1.2660 -1.7460  0.9808
  570OPC    HW2 2483   2.359   3.645   0.737 -0.2910 -0.6906 -0.2962
  570OPC     MW 2484   2.287   3.659   0.707 -0.3802 -0.6000 -0.0423
  571OPC     OW 2485   0.530   1.853   3.066  0.1323  0.6825 -0.4534
  571OPC    HW1 2486   0.455   1.819   3.095  0.8602 -0.2030  0.4324
  571OPC    HW2 2487   0.505   1.931   3.033 -1.0003  0.9508  0.9317
  571OPC     MW 2488   0.515   1.860   3.066  0.0725  0.5913 -0.1178
  572OPC     OW 2489   0.632   2.624   3.670 -0.4083  0.0856  0.2465
  572OPC    HW1 2490   0.575   2.678   3.707 -0.1681  1.5189 -1.3355
  572OPC    HW2 2491   0.672   2.587   3.737 -1.6708  0.7012  1.3867
  572OPC     MW 2492   0.629   2.627   3.685 -0.5594  0.3881  0.1811
  573OPC     OW 2493   4.777   4.919   2.178 -0.0940  0.0765  0.0180
  573OPC    HW1 2494   4.803   4.972   2.114 -1.9112  0.1096 -0.7653
  573OPC    HW2 2495   4.837   4.932   2.240  1.9631 -0.2497 -1.7685
  573OPC     MW 2496   4.790   4.929   2.178 -0.0584  0.0334 -0.3616
  574OPC     OW 2497   2.828   0.340   0.982 -0.0435  0.4044  0.6723
  574OPC    HW1 2498   2.806   0.423   0.964 -0.1887 -0.0052 -1.1738
  574OPC    HW2 2499   2.909   0.348   1.014  0.1523  1.2109  0.0185
  574OPC     MW 2500   2.837   0.354   0.984 -0.0360  0.4630  0.3030
  575OPC     OW 2501   2.039   4.981   2.922 -0.3057  0.4418 -0.3457
  575OPC    HW1 2502   2.081   4.976   2.998 -0.9566  0.9586  0.0608
  575OPC    HW2 2503   1.955   4.969   2.944 -0.7086  2.2397 -0.7158
  575OPC     MW 2504   2.033   4.979   2.936 -0.4615  0.7837 -0.3403
  576OPC     OW 2505   4.547   0.431   2.076  0.6237 -0.0545  0.4746
  576OPC    HW1 2506   4.631   0.451   2.090  1.3746 -1.9158 -0.9198
  576OPC    HW2 2507   4.547   0.395   1.997 -1.5733  0.1563  0.2993
  576OPC     MW 2508   4.559   0.429   2.066  0.4101 -0.2984  0.2427
  577OPC     OW 2509   4.596   0.013   3.270 -0.2177  0.2416  0.3012
  577OPC    HW1 2510   4.545  -0.053   3.248  0.5403 -0.0046 -0.8041
  577OPC    HW2 2511   4.656  -0.024   3.321 -0.5879  0.3516  0.8233
  577OPC     MW 2512   4.598  -0.002   3.274 -0.1605  0.2215  0.2151
  578OPC     OW 2513   3.405   2.092   3.269 -0.3684  0.6451  0.1813
  578OPC    HW1 2514   3.336   2.075   3.321 -0.5340  2.0152  0.4419
  578OPC    HW2 2515   3.386   2.049   3.196  0.3372 -2.1654  1.5166
  578OPC     MW 2516   3.392   2.083   3.266 -0.2886  0.4324  0.4169
  579OPC     OW 2517   4.400   1.888   0.249 -0.7155 -0.3440  0.0489
  579OPC    HW1 2518   4.365   1.872   0.327  0.1857 -0.4309  0.4532
  579OPC    HW2 2519   4.361   1.962   0.224 -0.2604  0.2657  1.0650
  579OPC     MW 2520   4.389   1.897   0.257 -0.5147 -0.2668  0.2587
  580OPC     OW 2521   1.695   3.058   3.961 -0.6336  0.2824  0.5046
  580OPC    HW1 2522   1.616   3.066   3.997 -0.4175  0.2076  0.9984
  580OPC    HW2 2523   1.706   3.135   3.919 -1.3530 -0.0693 -0.3675
  580OPC     MW 2524   1.685   3.071   3.960 -0.7079  0.2192  0.4486
  581OPC     OW 2525   2.042   4.678   3.314 -0.2407 -0.4539 -0.0028
  581OPC    HW1 2526   2.102   4.692   3.377  0.5230  1.3942 -1.0667
  581OPC    HW2 2527   2.055   4.594   3.292  0.9189 -0.5250  0.8469
  581OPC     MW 2528   2.053   4.667   3.320  0.0434 -0.1912 -0.0345
  582OPC     OW 2529   4.586   3.490   3.507 -0.1190 -0.1309 -0.0330
  582OPC    HW1 2530   4.572   3.542   3.438 -1.9110 -1.7284 -0.9559
  582OPC    HW2 2531   4.656   3.444   3.484 -1.5712 -1.7357 -1.5829
  582OPC     MW 2532   4.594   3.491   3.493 -0.5982 -0.6039 -0.3983
  583OPC     OW 2533   3.540   4.266   0.454  0.0496 -0.3345  0.3624
  583OPC    HW1 2534   3.535   4.352   0.469 -0.2729 -0.5312  1.5053
  583OPC    HW2 2535   3.519   4.259   0.370  0.4096  0.7339  0.1668
  583OPC     MW 2536   3.536   4.278   0.444  0.0552 -0.2055  0.5024
  584OPC     OW 2537   4.233   2.479   0.622 -0.2101 -0.2335 -0.1818
  584OPC    HW1 2538   4.266   2.540   0.568  0.9799 -0.8511 -0.2038
  584OPC    HW2 2539   4.296   2.469   0.682 -0.4040 -1.3930 -0.1519
  584OPC     MW 2540   4.247   2.487   0.623 -0.0629 -0.4960 -0.1807
  585OPC     OW 2541   4.501   3.710   2.648 -0.1733  0.5454  0.0879
  585OPC    HW1 2542   4.535   3.763   2.588  0.9810 -0.9456 -0.6324
  585OPC    HW2 2543   4.428   3.752   2.672 -1.0442  0.9195 -2.8217
  585OPC     MW 2544   4.495   3.724   2.642 -0.1314  0.3803 -0.4481
  586OPC     OW 2545   2.662   4.984   3.132  0.2348 -1.4384  0.4796
  586OPC    HW1 2546   2.609   4.931   3.087 -1.3855 -0.6995  1.4611
  586OPC    HW2 2547   2.610   5.021   3.191  1.9743 -1.1469  1.9142
  586OPC     MW 2548   2.647   4.982   3.134  0.2522 -1.2862  0.8365
  587OPC     OW 2549   1.585   1.237   2.310 -0.0823  0.0270  0.5252
  587OPC    HW1 2550   1.605   1.315   2.344 -1.2006  0.6012 -0.0489
  587OPC    HW2 2551   1.638   1.230   2.241 -1.5981  1.4407 -0.8788
  587OPC     MW 2552   1.596   1.248   2.305 -0.4714  0.3207  0.2329
  588OPC     OW 2553   4.615   1.989   4.503 -0.9621  0.6178  0.0492
  588OPC    HW1 2554   4.535   1.984   4.469 -0.5836 -1.3274 -0.6891
  588OPC    HW2 2555   4.667   1.974   4.434 -0.0173  0.5736  0.7485
  588OPC     MW 2556   4.611   1.986   4.488 -0.7668  0.3239  0.0434
  589OPC     OW 2557   2.477   4.669   1.625 -0.3169 -0.1718  0.3463
  589OPC    HW1 2558   2.403   4.657   1.669 -1.0482  0.7246 -0.5861
  589OPC    HW2 2559   2.463   4.626   1.550  0.6896 -1.1991  0.7082
  589OPC     MW 2560   2.464   4.661   1.620 -0.2762 -0.1912  0.2621
  590OPC     OW 2561   1.226   1.251   3.182 -0.0409  0.0512  0.5112
  590OPC    HW1 2562   1.272   1.314   3.142 -2.0129  1.2154 -0.0804
  590OPC    HW2 2563   1.282   1.218   3.240  1.8810  0.5795 -0.9417
  590OPC     MW 2564   1.241   1.256   3.185 -0.0483  0.3012  0.2092
  591OPC     OW 2565   3.733   3.936   1.359 -0.4697  0.0300 -0.0311
  591OPC    HW1 2566   3.751   4.021   1.364 -1.4810  0.2193  0.8723
  591OPC    HW2 2567   3.787   3.901   1.418  0.6608 -0.0993 -1.1192
  591OPC     MW 2568   3.744   3.943   1.369 -0.4522  0.0389 -0.0584
  592OPC     OW 2569   2.076   4.412   0.935  0.5289  0.0036 -0.0307
  592OPC    HW1 2570   2.029   4.444   1.001  0.5604 -0.4210  0.2056
  592OPC    HW2 2571   2.143   4.372   0.975 -1.4126 -3.6812  0.0047
  592OPC     MW 2572   2.079   4.411   0.951  0.2468 -0.6034  0.0094
  593OPC     OW 2573   2.180   2.596   1.023 -0.0063 -0.1656 -0.0161
  593OPC    HW1 2574   2.226   2.647   1.077 -2.0100  0.3067  1.3481
  593OPC    HW2 2575   2.225   2.521   1.024  0.8812  0.3433  1.0653
  593OPC     MW 2576   2.193   2.592   1.031 -0.1713 -0.0206  0.3451
  594OPC     OW 2577   0.446   4.664   4.698 -0.2959  0.1961 -0.5368
  594OPC    HW1 2578   0.409   4.740   4.676 -0.4363 -0.1584 -1.5681
  594OPC    HW2 2579   0.510   4.688   4.752  0.7265  1.2487 -2.1166
  594OPC     MW 2580   0.450   4.679   4.703 -0.1656  0.2992 -0.9224
  595OPC     OW 2581   0.349   2.737   0.098 -0.1696  0.0317 -0.5037
  595OPC    HW1 2582   0.294   2.776   0.154  0.4861  0.4403 -0.1321
  595OPC    HW2 2583   0.296   2.701   0.039 -0.8575  0.0162  0.1095
  595OPC     MW 2584   0.333   2.738   0.098 -0.1744  0.0899 -0.3582
  596OPC     OW 2585   1.673   0.455   3.899  0.0239  0.2628 -0.0965
  596OPC    HW1 2586   1.589   0.461   3.922 -0.2413 -2.7761  0.1756
  596OPC    HW2 2587   1.670   0.422   3.818  0.9602  0.8421 -0.3839
  596OPC     MW 2588   1.660   0.451   3.891  0.1230 -0.1006 -0.0987
  597OPC     OW 2589   2.817   2.570   1.930  0.2522  0.1537 -0.5253
  597OPC    HW1 2590   2.784   2.633   1.981  0.7604  0.7264 -0.8969
  597OPC    HW2 2591   2.747   2.521   1.911 -0.0764  0.3749  0.0902
  597OPC     MW 2592   2.802   2.572   1.934  0.2786  0.2710 -0.4893
  598OPC     OW 2593   0.674   0.171   1.648  0.2208 -0.1175 -0.1098
  598OPC    HW1 2594   0.594   0.148   1.622 -0.0727  0.4142  0.2947
  598OPC    HW2 2595   0.726   0.130   1.592 -0.3496 -0.0758 -0.6873
  598OPC     MW 2596   0.670   0.161   1.636  0.0932 -0.0328 -0.1353
  599OPC     OW 2597   0.516   1.974   0.799 -1.0339  0.1271  0.4307
  599OPC    HW1 2598   0.528   1.922   0.730 -0.8494  1.7599 -0.8158
  599OPC    HW2 2599   0.440   2.014   0.782 -1.2849  0.1274  1.4773
  599OPC     MW 2600   0.506   1.972   0.786 -1.0437  0.3683  0.4012
  600OPC     OW 2601   4.708   2.399   2.614 -0.0799  0.5005 -0.6609
  600OPC    HW1 2602   4.660   2.326   2.619  1.4322 -0.4551  1.5075
  600OPC    HW2 2603   4.659   2.458   2.658  0.5961 -0.4596  1.5290
  600OPC     MW 2604   4.693   2.397   2.622  0.2432  0.2176 -0.0170
  601OPC     OW 2605   0.239   4.276   0.571 -0.1810 -0.1164 -0.6582
  601OPC    HW1 2606   0.279   4.351   0.589 -2.6361  1.0678  0.3370
  601OPC    HW2 2607   0.279   4.218   0.622 -0.4558  1.2304  1.1586
  601OPC     MW 2608   0.251   4.279   0.581 -0.5843  0.2575 -0.2428
  602OPC     OW 2609   3.394   2.320   1.029  0.0703  0.4132  0.5615
  602OPC    HW1 2610   3.390   2.407   1.028 -0.1639  0.4131  1.0649
  602OPC    HW2 2611   3.348   2.299   1.101 -0.9236 -0.1683 -0.2140
  602OPC     MW 2612   3.386   2.330   1.040 -0.1111  0.3273  0.5213
  603OPC     OW 2613   2.302   4.444   1.501  0.5277 -0.7897 -0.3229
  603OPC    HW1 2614   2.281   4.405   1.425  0.9995 -1.5073 -0.0992
  603OPC    HW2 2615   2.225   4.454   1.541  0.4026 -1.6723 -0.3133
  603OPC     MW 2616   2.288   4.439   1.495  0.5789 -1.0262 -0.2885
  604OPC     OW 2617   3.719   0.888   2.693  0.1958  0.0733  0.2961
  604OPC    HW1 2618   3.738   0.803   2.696 -0.1274 -0.0809 -1.1117
  604OPC    HW2 2619   3.765   0.922   2.759  1.9600 -0.8848 -0.3714
  604OPC     MW 2620   3.728   0.880   2.703  0.4085 -0.0910 -0.0104
  605OPC     OW 2621   3.316   0.974   4.737 -0.2324 -0.5713  0.0207
  605OPC    HW1 2622   3.245   0.978   4.687  0.1958 -3.3758 -1.0057
  605OPC    HW2 2623   3.284   0.965   4.818 -0.9233  3.6791  0.4381
  605OPC     MW 2624   3.301   0.973   4.742 -0.2712 -0.3577 -0.0694
  606OPC     OW 2625   0.836   3.707   0.066 -0.5404  0.4614 -0.2579
  606OPC    HW1 2626   0.800   3.765   0.119 -0.0889 -0.1844  0.7773
  606OPC    HW2 2627   0.783   3.708  -0.004 -0.7131  1.8593 -0.1289
  606OPC     MW 2628   0.823   3.716   0.063 -0.4992  0.5726 -0.0859
  607OPC     OW 2629   0.244   2.371   2.893 -0.1036  0.4318 -0.1629
  607OPC    HW1 2630   0.209   2.291   2.891  1.8261 -0.4495 -1.1150
  607OPC    HW2 2631   0.181   2.421   2.859 -1.3709 -0.6445  0.5014
  607OPC     MW 2632   0.229   2.366   2.887 -0.0058  0.1426 -0.2054
  608OPC     OW 2633   3.841   4.428   0.055  0.5140 -0.5943 -0.2992
  608OPC    HW1 2634   3.804   4.481   0.113  2.0085 -0.2265  0.3489
  608OPC    HW2 2635   3.822   4.465  -0.022 -0.5309 -0.4833 -0.0043
  608OPC     MW 2636   3.833   4.441   0.052  0.5804 -0.5233 -0.1599
  609OPC     OW 2637   3.508   4.583   2.076  0.1038 -0.3592  0.2396
  609OPC    HW1 2638   3.572   4.550   2.125 -0.1916  0.1672  0.9859
  609OPC    HW2 2639   3.467   4.511   2.047  0.7950 -0.6913  0.0520
  609OPC     MW 2640   3.511   4.567   2.079  0.1624 -0.3304  0.3222
  610OPC     OW 2641   3.278   4.985   4.028 -0.0300  0.1786  0.1688
  610OPC    HW1 2642   3.295   4.998   4.113 -3.7047 -0.9543  1.2729
  610OPC    HW2 2643   3.205   5.029   4.014  0.0329 -0.3253 -2.2417
  610OPC     MW 2644   3.270   4.993   4.039 -0.5635 -0.0634 -0.0241
  611OPC     OW 2645   3.699   2.669   4.576  0.1563 -0.1130 -0.7073
  611OPC    HW1 2646   3.648   2.732   4.608 -1.3399 -0.7791 -1.6284
  611OPC    HW2 2647   3.687   2.676   4.490 -1.9553 -3.0327 -0.8071
  611OPC     MW 2648   3.689   2.679   4.568 -0.3766 -0.6428 -0.8581
  612OPC     OW 2649   4.466   4.381   3.617 -0.1652  0.4323  0.1404
  612OPC    HW1 2650   4.551   4.369   3.607 -0.0375  1.3417  0.0509
  612OPC    HW2 2651   4.455   4.467   3.602 -1.0109  0.4332  0.6726
  612OPC     MW 2652   4.477   4.392   3.613 -0.2711  0.5670  0.2059
  613OPC     OW 2653   0.462   0.755   0.788  0.3891 -0.5452 -0.1493
  613OPC    HW1 2654   0.419   0.726   0.717  0.5935  0.3486 -0.6562
  613OPC    HW2 2655   0.523   0.694   0.801 -0.3538 -1.2857 -0.0686
  613OPC     MW 2656   0.465   0.742   0.779  0.3095 -0.5226 -0.2123
  614OPC     OW 2657   1.486   4.045   0.455  0.1206  0.1147 -0.9640
  614OPC    HW1 2658   1.450   3.994   0.394 -0.3412  0.7020 -1.1934
  614OPC    HW2 2659   1.421   4.058   0.512  0.6619 -0.7660 -0.1081
  614OPC     MW 2660   1.471   4.039   0.455  0.1323  0.0713 -0.8715
  615OPC     OW 2661   4.268   1.362   4.652 -0.3851  0.1150  0.2858
  615OPC    HW1 2662   4.263   1.306   4.719 -1.9583  0.9208  0.8863
  615OPC    HW2 2663   4.196   1.344   4.606  0.0680  0.3857 -0.5384
  615OPC     MW 2664   4.256   1.351   4.655 -0.5510  0.2740  0.2530
  616OPC     OW 2665   2.096   2.162   1.331 -0.1338  0.0090  0.3345
  616OPC    HW1 2666   2.140   2.099   1.371  1.0426  0.3167 -0.4219
  616OPC    HW2 2667   2.141   2.175   1.257 -1.5508  0.2682 -0.5315
  616OPC     MW 2668   2.109   2.154   1.326 -0.1694  0.0929  0.0948
  617OPC     OW 2669   4.526   0.372   1.407  0.2636 -0.1250  0.1462
  617OPC    HW1 2670   4.451   0.330   1.389  0.5886 -0.7875  0.2965
  617OPC    HW2 2671   4.508   0.416   1.480 -0.2040  0.3217 -0.2311
  617OPC     MW 2672   4.512   0.372   1.415  0.2427 -0.1569  0.1127
  618OPC     OW 2673   3.740   2.807   1.758 -0.3191  0.5561 -0.3245
  618OPC    HW1 2674   3.778   2.766   1.691  1.7448  2.5755 -0.4970
  618OPC    HW2 2675   3.663   2.766   1.766 -0.3774 -0.1908 -3.5063
  618OPC     MW 2676   3.734   2.795   1.749 -0.0229  0.7440 -0.8200
  619OPC     OW 2677   3.688   4.795   4.088 -0.4749  0.3628 -0.3518
  619OPC    HW1 2678   3.743   4.814   4.153  0.0008  0.7833 -0.8631
  619OPC    HW2 2679   3.624   4.750   4.127 -0.1631  0.5506  0.3895
  619OPC     MW 2680   3.687   4.791   4.103 -0.3585  0.4525 -0.3176
  620OPC     OW 2681   0.825   4.961   3.314 -0.5214  0.1502 -0.0713
  620OPC    HW1 2682   0.904   4.997   3.312 -0.1827 -0.5716 -2.5873
  620OPC    HW2 2683   0.782   5.003   3.251 -1.6426 -0.6115  0.1554
  620OPC     MW 2684   0.830   4.973   3.305 -0.6370 -0.0689 -0.4096
  621OPC     OW 2685   2.496   2.738   3.232  0.5686  0.0784 -0.7341
  621OPC    HW1 2686   2.526   2.804   3.184 -2.3701  0.9072 -1.6502
  621OPC    HW2 2687   2.442   2.696   3.178 -0.8015 -0.5797  1.0291
  621OPC     MW 2688   2.493   2.741   3.217 -0.0678  0.1036 -0.6090
  622OPC     OW 2689   3.137   2.867   4.420 -0.2024 -0.0164 -0.0456
  622OPC    HW1 2690   3.071   2.848   4.474  0.2762 -0.0424  0.5478
  622OPC    HW2 2691   3.103   2.926   4.366 -0.4512  0.7123  0.8639
  622OPC     MW 2692   3.123   2.873   4.420 -0.1684  0.0874  0.1762
  623OPC     OW 2693   3.093   0.444   1.514 -0.1163  0.0205  0.1565
  623OPC    HW1 2694   3.033   0.381   1.523 -2.2221  1.8869  0.1294
  623OPC    HW2 2695   3.067   0.487   1.443  2.7151 -0.4542 -1.3245
  623OPC     MW 2696   3.080   0.441   1.505 -0.0092  0.2261 -0.0663
  624OPC     OW 2697   2.305   2.738   4.158  0.0745 -0.7324  0.2023
  624OPC    HW1 2698   2.353   2.806   4.131 -2.4548  0.2297 -2.3134
  624OPC    HW2 2699   2.323   2.676   4.099  1.3443 -1.9156  1.7222
  624OPC     MW 2700   2.315   2.739   4.146 -0.1115 -0.7650  0.0556
  625OPC     OW 2701   4.059   4.342   3.425  0.1217 -0.0513  0.5000
  625OPC    HW1 2702   4.090   4.340   3.343  1.0986  3.0600  0.6494
  625OPC    HW2 2703   4.118   4.297   3.471 -0.2013 -1.4408 -0.4062
  625OPC     MW 2704   4.073   4.335   3.420  0.2182  0.2029  0.3881
  626OPC     OW 2705   0.458   3.679   0.012  0.3400 -0.3448  0.0003
  626OPC    HW1 2706   0.443   3.598   0.042 -1.4802 -0.0347  0.0604
  626OPC    HW2 2707   0.512   3.666  -0.054  0.2933 -1.5984  0.1769
  626OPC     MW 2708   0.464   3.665   0.007  0.0642 -0.4842  0.0353
  627OPC     OW 2709   3.295   4.044   4.281  0.0327 -0.1183 -0.4171
  627OPC    HW1 2710   3.308   3.960   4.265  0.4713  0.2251 -2.0104
  627OPC    HW2 2711   3.352   4.062   4.345 -0.6946 -1.2020  0.5787
  627OPC     MW 2712   3.305   4.034   4.288 -0.0100 -0.2277 -0.5054
  628OPC     OW 2713   3.981   1.135   0.442 -0.2357  0.2301  0.1903
  628OPC    HW1 2714   3.932   1.170   0.505 -0.4171  0.6642 -0.1807
  628OPC    HW2 2715   4.057   1.118   0.481  0.0160  1.4724  0.2770
  628OPC     MW 2716   3.985   1.137   0.457 -0.2253  0.4777  0.1483
  629OPC     OW 2717   1.950   3.875   1.412 -0.1092 -0.1618 -0.8228
  629OPC    HW1 2718   1.896   3.944   1.402 -0.5812 -0.6640 -1.8388
  629OPC    HW2 2719   1.914   3.831   1.477  0.1702  0.5131 -0.1894
  629OPC     MW 2720   1.937   3.879   1.420 -0.1376 -0.1363 -0.8793
  630OPC     OW 2721   1.467   1.162   4.130  0.0607 -0.0834 -0.8961
  630OPC    HW1 2722   1.536   1.155   4.076  2.2844 -1.5068  1.8668
  630OPC    HW2 2723   1.425   1.086   4.119 -0.8509  0.5658 -2.1880
  630OPC     MW 2724   1.471   1.149   4.120  0.2546 -0.1978 -0.6788
  631OPC     OW 2725   3.601   0.458   0.487  0.6830 -0.2904  0.2319
  631OPC    HW1 2726   3.543   0.482   0.426 -0.7471  0.5355  1.8125
  631OPC    HW2 2727   3.664   0.419   0.442 -0.0661  0.7200 -1.8179
  631OPC     MW 2728   3.601   0.456   0.472  0.3612 -0.0191  0.1626
  632OPC     OW 2729   3.213   3.078   3.516  0.1495  0.1389  0.6288
  632OPC    HW1 2730   3.206   3.009   3.463  0.4396  1.5508 -1.3793
  632OPC    HW2 2731   3.173   3.052   3.589  0.5136 -2.2266  0.0585
  632OPC     MW 2732   3.206   3.064   3.519  0.2462 -0.0020  0.2481
  633OPC     OW 2733   3.776   1.291   1.222  0.2749  0.4894  0.1795
  633OPC    HW1 2734   3.717   1.318   1.281 -0.8018  0.6490 -0.9433
  633OPC    HW2 2735   3.813   1.222   1.261 -2.2979 -1.1174 -0.0060
  633OPC     MW 2736   3.773   1.285   1.237 -0.2640  0.2756 -0.0138
  634OPC     OW 2737   0.125   2.191   0.471  0.0972  0.6313  0.2736
  634OPC    HW1 2738   0.102   2.225   0.395  1.5270 -1.2378 -1.1105
  634OPC    HW2 2739   0.049   2.165   0.507 -0.4532 -0.9687 -1.8503
  634OPC     MW 2740   0.110   2.192   0.465  0.2271  0.1190 -0.2446
  635OPC     OW 2741   1.323   2.207   2.875  0.7035 -0.0921 -0.2361
  635OPC    HW1 2742   1.397   2.234   2.836  0.2765  2.3288  0.4561
  635OPC    HW2 2743   1.265   2.269   2.855 -0.1581  0.0073  2.2241
  635OPC     MW 2744   1.326   2.220   2.866  0.5131  0.2803  0.2296
  636OPC     OW 2745   4.286   0.744   1.583  0.0834  0.1484 -0.1568
  636OPC    HW1 2746   4.357   0.773   1.541 -0.8714  1.4470 -0.9370
  636OPC    HW2 2747   4.312   0.740   1.666  0.7017  1.9270 -0.2265
  636OPC     MW 2748   4.300   0.748   1.589  0.0339  0.6030 -0.2824
  637OPC     OW 2749   3.340   3.494   3.679  0.1341  0.1481  0.4237
  637OPC    HW1 2750   3.379   3.426   3.641 -0.0712  0.4872 -0.4050
  637OPC    HW2 2751   3.256   3.484   3.660  0.2464  1.3726 -0.9522
  637OPC     MW 2752   3.333   3.483   3.671  0.1204  0.3791  0.0981
  638OPC     OW 2753   0.041   1.173   2.550 -0.5595  0.1359 -0.7733
  638OPC    HW1 2754  -0.004   1.248   2.552 -1.3912 -0.3620 -0.2430
  638OPC    HW2 2755  -0.011   1.120   2.504  0.3477  0.0718 -1.7575
  638OPC     MW 2756   0.026   1.177   2.543 -0.5483  0.0529 -0.8403
  639OPC     OW 2757   3.627   0.004   1.298  0.3256 -0.3884 -0.7925
  639OPC    HW1 2758   3.709   0.010   1.329 -0.4983  1.2272  1.3953
  639OPC    HW2 2759   3.635  -0.047   1.228  3.3279  0.3846 -1.1560
  639OPC     MW 2760   3.640  -0.003   1.293  0.6473 -0.0358 -0.5230
  640OPC     OW 2761   2.944   2.644   0.953 -0.2326 -0.1442  0.1824
  640OPC    HW1 2762   2.940   2.562   0.922 -0.5264 -0.2569  0.5034
  640OPC    HW2 2763   2.884   2.644   1.017  0.5514 -0.0039  0.9389
  640OPC     MW 2764   2.935   2.632   0.958 -0.1602 -0.1402  0.3416
  641OPC     OW 2765   3.337   2.562   4.577 -0.0086 -0.2789  0.1491
  641OPC    HW1 2766   3.356   2.637   4.536  0.8937  0.2821  1.4933
  641OPC    HW2 2767   3.271   2.584   4.630 -0.8083 -0.8555 -0.5889
  641OPC     MW 2768   3.330   2.577   4.579  0.0066 -0.2812  0.2389
  642OPC     OW 2769   3.344   3.112   3.211 -0.2814  0.1581  0.1785
  642OPC    HW1 2770   3.326   3.121   3.126 -1.2997  0.3867  0.4116
  642OPC    HW2 2771   3.302   3.038   3.233 -0.9085  0.6720  0.7236
  642OPC     MW 2772   3.335   3.102   3.202 -0.5243  0.2677  0.2934
  643OPC     OW 2773   0.805   0.011   2.653  0.7552  0.3747 -0.6907
  643OPC    HW1 2774   0.885  -0.020   2.641  0.2190 -0.6431 -1.9359
  643OPC    HW2 2775   0.754  -0.049   2.615 -0.5400  1.3524 -0.5749
  643OPC     MW 2776   0.809  -0.002   2.646  0.4847  0.3688 -0.8576
  644OPC     OW 2777   2.919   3.697   0.932  0.1525  0.5433 -0.5248
  644OPC    HW1 2778   2.842   3.676   0.968  1.0941  0.5587  1.6807
  644OPC    HW2 2779   2.960   3.741   0.996  1.8124  0.9808 -1.8106
  644OPC     MW 2780   2.914   3.701   0.947  0.5368  0.6101 -0.3890
  645OPC     OW 2781   1.850   1.950   0.629  0.4097 -0.5120  0.3820
  645OPC    HW1 2782   1.838   2.024   0.673  2.4988 -0.1870  0.4870
  645OPC    HW2 2783   1.845   1.974   0.545 -1.6275 -0.7912  0.3685
  645OPC     MW 2784   1.848   1.964   0.623  0.4174 -0.5052  0.3955
  646OPC     OW 2785   3.681   0.303   2.549  0.0690  0.3278  0.4433
  646OPC    HW1 2786   3.598   0.289   2.570  0.2589 -2.1360 -0.1764
  646OPC    HW2 2787   3.678   0.324   2.464  0.1620 -2.0324 -0.2148
  646OPC     MW 2788   3.669   0.304   2.539  0.1106 -0.3849  0.2546
  647OPC     OW 2789   3.353   0.827   4.378 -0.4732  0.0725 -0.4166
  647OPC    HW1 2790   3.382   0.866   4.451 -1.0284 -1.2286  0.5450
  647OPC    HW2 2791   3.401   0.863   4.315 -0.5212  1.8131  0.4885
  647OPC     MW 2792   3.364   0.838   4.379 -0.5624  0.1374 -0.1409
  648OPC     OW 2793   4.579   2.026   3.365  0.2157 -0.0370  0.0003
  648OPC    HW1 2794   4.592   2.061   3.443 -2.0058  0.7944  0.0623
  648OPC    HW2 2795   4.592   1.941   3.377 -0.0644  0.0908  1.2676
  648OPC     MW 2796   4.583   2.019   3.378 -0.1538  0.1047  0.1966
  649OPC     OW 2797   0.863   0.617   3.521  0.0343  0.8128 -0.4095
  649OPC    HW1 2798   0.917   0.565   3.475  1.2536  1.8372 -0.1873
  649OPC    HW2 2799   0.870   0.587   3.603  0.6645  1.2649 -0.2967
  649OPC     MW 2800   0.872   0.605   3.526  0.3075  1.0309 -0.3598
  650OPC     OW 2801   4.255   2.596   4.627  0.3969  0.3106  0.0978
  650OPC    HW1 2802   4.332   2.573   4.662  0.6693  1.1410  0.0647
  650OPC    HW2 2803   4.202   2.600   4.696  0.8618  1.6524  0.3879
  650OPC     MW 2804   4.259   2.593   4.643  0.5059  0.6315  0.1359
  651OPC     OW 2805   4.196   2.390   2.550  0.6175  0.1172  0.1633
  651OPC    HW1 2806   4.247   2.390   2.621  1.5752 -1.0034 -0.4922
  651OPC    HW2 2807   4.115   2.388   2.584  1.0550 -2.4767  1.2911
  651OPC     MW 2808   4.192   2.390   2.566  0.8237 -0.4315  0.2332
  652OPC     OW 2809   4.238   4.985   4.443  0.2993  0.0716 -0.2095
  652OPC    HW1 2810   4.214   4.981   4.359  0.3455  0.7484 -0.2612
  652OPC    HW2 2811   4.325   4.980   4.440  0.3636  1.0170 -0.2813
  652OPC     MW 2812   4.247   4.983   4.430  0.3157  0.3111 -0.2277
  653OPC     OW 2813   3.800   4.827   2.578 -0.3851 -0.2470  0.0107
  653OPC    HW1 2814   3.803   4.758   2.632 -0.9431 -0.2839  0.0027
  653OPC    HW2 2815   3.715   4.842   2.569 -0.2703  1.1759  0.9404
  653OPC     MW 2816   3.788   4.819   2.585 -0.4507 -0.0422  0.1469
  654OPC     OW 2817   4.584   2.115   2.632  0.0840  0.0823 -0.8560
  654OPC    HW1 2818   4.504   2.137   2.660  0.4367  0.7341 -0.2946
  654OPC    HW2 2819   4.596   2.035   2.664  0.6192  0.9415  1.3201
  654OPC     MW 2820   4.574   2.107   2.641  0.2151  0.3054 -0.4516
  655OPC     OW 2821   3.150   1.011   4.507 -0.0634  0.2578 -0.0733
  655OPC    HW1 2822   3.066   0.992   4.522 -0.0998  0.4293 -0.0602
  655OPC    HW2 2823   3.146   1.088   4.465  0.0853  0.2471 -0.1059
  655OPC     MW 2824   3.137   1.020   4.503 -0.0467  0.2816 -0.0761
  656OPC     OW 2825   2.942   0.732   1.566  0.0381 -0.0194  0.2426
  656OPC    HW1 2826   2.972   0.800   1.613 -1.0212  0.9425 -0.4079
  656OPC    HW2 2827   2.886   0.694   1.620  1.4873 -1.1263  1.0387
  656OPC     MW 2828   2.938   0.737   1.581  0.0957 -0.0408  0.2642
  657OPC     OW 2829   0.164   3.616   2.860  0.4853  0.4473  0.5316
  657OPC    HW1 2830   0.189   3.700   2.860  1.1722  0.2522 -0.4455
  657OPC    HW2 2831   0.091   3.616   2.812  1.0693  0.3231 -0.3608
  657OPC     MW 2832   0.157   3.628   2.853  0.6730  0.4001  0.2555
  658OPC     OW 2833   1.952   0.458   3.649 -0.3717  0.1213 -0.2601
  658OPC    HW1 2834   1.912   0.500   3.584 -0.1838  1.3349  0.3879
  658OPC    HW2 2835   1.997   0.520   3.690  1.7627 -1.0898 -0.6081
  658OPC     MW 2836   1.953   0.473   3.645 -0.0286  0.1217 -0.2158
  659OPC     OW 2837   2.430   0.179   3.641 -0.1697  0.3025 -0.2147
  659OPC    HW1 2838   2.419   0.230   3.572 -1.1299  0.8864  0.3513
  659OPC    HW2 2839   2.496   0.126   3.618  0.0649  1.0312 -1.2401
  659OPC     MW 2840   2.439   0.178   3.628 -0.2767  0.4964 -0.2824
  660OPC     OW 2841   3.936   3.041   4.169  0.5040 -0.3811  0.4165
  660OPC    HW1 2842   3.999   3.040   4.229  0.5425  0.0256  0.3885
  660OPC    HW2 2843   3.951   3.114   4.124  0.9571 -1.0965 -0.6239
  660OPC     MW 2844   3.947   3.052   4.171  0.5766 -0.4268  0.2589
  661OPC     OW 2845   1.530   3.240   3.316  0.0291 -0.5740  0.0288
  661OPC    HW1 2846   1.537   3.327   3.305  0.0553 -0.5102  0.5569
  661OPC    HW2 2847   1.596   3.221   3.369 -1.0675 -0.6405  1.4134
  661OPC     MW 2848   1.541   3.250   3.322 -0.1291 -0.5744  0.3114
  662OPC     OW 2849   4.016   1.833   4.406 -0.0023  0.2515  0.0126
  662OPC    HW1 2850   3.977   1.785   4.344 -0.0588  1.5110 -0.9535
  662OPC    HW2 2851   3.958   1.835   4.471 -1.1420  1.2389 -0.9996
  662OPC     MW 2852   4.002   1.826   4.407 -0.1793  0.5835 -0.2797
  663OPC     OW 2853   2.812   4.032   4.397  0.3963  0.0484 -0.2807
  663OPC    HW1 2854   2.895   4.007   4.406  0.4315  0.6956  1.8393
  663OPC    HW2 2855   2.776   3.968   4.349  1.5545 -1.5694  0.8778
  663OPC     MW 2856   2.819   4.019   4.391  0.5726 -0.0951  0.2036
  664OPC     OW 2857   4.288   4.391   3.219  0.2064 -0.0919  0.1352
  664OPC    HW1 2858   4.266   4.475   3.212  1.9996  0.5018  0.9666
  664OPC    HW2 2859   4.340   4.389   3.290 -1.3988 -2.2699  1.3801
  664OPC     MW 2860   4.292   4.403   3.229  0.2344 -0.3259  0.4419
  665OPC     OW 2861   0.138   0.694   3.457 -0.1849  0.8920 -0.4593
  665OPC    HW1 2862   0.074   0.655   3.413 -1.2147 -1.0374  2.5000
  665OPC    HW2 2863   0.097   0.756   3.503 -0.6555 -1.8618  3.3024
  665OPC     MW 2864   0.123   0.697   3.457 -0.4065  0.2002  0.5336
  666OPC     OW 2865   1.229   4.210   1.151  0.3942 -0.3686 -0.0741
  666OPC    HW1 2866   1.158   4.247   1.115  1.8075  2.2345 -0.4842
  666OPC    HW2 2867   1.287   4.208   1.086  1.0683 -1.4024  0.5293
  666OPC     MW 2868   1.227   4.215   1.136  0.7024 -0.1366 -0.0455
  667OPC     OW 2869   3.387   0.113   1.221  0.1495 -0.1476 -0.0032
  667OPC    HW1 2870   3.414   0.191   1.192 -0.5999  0.3232  0.5386
  667OPC    HW2 2871   3.458   0.081   1.260  0.1434  0.7809  0.8080
  667OPC     MW 2872   3.401   0.120   1.222  0.0378  0.0591  0.1967
  668OPC     OW 2873   2.766   4.038   2.794  0.4519 -0.0582 -0.4687
  668OPC    HW1 2874   2.715   3.982   2.750 -0.5962 -0.5296  1.2631
  668OPC    HW2 2875   2.719   4.059   2.864  1.8634  1.0407  0.2087
  668OPC     MW 2876   2.751   4.033   2.798  0.5056  0.0346 -0.1128
  669OPC     OW 2877   3.854   4.586   3.007 -0.1732  0.1630 -0.3454
  669OPC    HW1 2878   3.808   4.581   2.933 -0.8768  0.4354  0.0621
  669OPC    HW2 2879   3.814   4.530   3.060 -0.0358  0.3958  0.0111
  669OPC     MW 2880   3.842   4.577   3.004 -0.2568  0.2375 -0.2327
  670OPC     OW 2881   0.806   0.871   3.599  0.2926  0.2800 -0.5387
  670OPC    HW1 2882   0.842   0.797   3.570  2.6307  0.5568  1.3866
  670OPC    HW2 2883   0.840   0.932   3.547  1.8190  0.4102  0.5530
  670OPC     MW 2884   0.816   0.869   3.587  0.8635  0.3401 -0.0929
  671OPC     OW 2885   4.758   3.659   0.927  0.3498  0.2435  0.0639
  671OPC    HW1 2886   4.679   3.677   0.894  0.9510  0.1237 -1.5760
  671OPC    HW2 2887   4.785   3.735   0.959  0.0348  0.5902 -0.4685
  671OPC     MW 2888   4.750   3.673   0.927  0.3920  0.2770 -0.2570
  672OPC     OW 2889   4.231   4.862   3.562 -0.2445 -0.2821  0.3176
  672OPC    HW1 2890   4.309   4.824   3.561  0.5729  1.3215  0.4039
  672OPC    HW2 2891   4.247   4.943   3.533 -2.0028 -0.1475 -0.3992
  672OPC     MW 2892   4.245   4.868   3.558 -0.3831 -0.0255  0.2244
  673OPC     OW 2893   3.477   3.835   1.352  0.3789 -0.2727 -0.0896
  673OPC    HW1 2894   3.552   3.860   1.315 -0.0365 -0.8762 -1.3962
  673OPC    HW2 2895   3.500   3.817   1.434  1.3793  0.8981 -0.0788
  673OPC     MW 2896   3.491   3.836   1.358  0.4653 -0.1888 -0.2811
  674OPC     OW 2897   1.927   0.087   0.961 -0.4013 -0.0213 -0.2806
  674OPC    HW1 2898   1.884   0.087   1.036  0.7653  1.7773  0.4419
  674OPC    HW2 2899   1.898   0.158   0.920 -1.2689 -1.1402 -1.7344
  674OPC     MW 2900   1.916   0.097   0.966 -0.3572  0.0791 -0.3886
  675OPC     OW 2901   0.251   2.993   3.630 -0.4987  0.3736  0.1026
  675OPC    HW1 2902   0.226   2.959   3.706  0.7240  0.1608  0.4445
  675OPC    HW2 2903   0.221   2.936   3.571  0.3191 -0.5903  0.5839
  675OPC     MW 2904   0.243   2.979   3.632 -0.1973  0.1998  0.2241
  676OPC     OW 2905   1.103   3.199   1.354 -0.2679 -0.7811  0.0505
  676OPC    HW1 2906   1.085   3.189   1.438 -0.2231 -2.2195 -0.0875
  676OPC    HW2 2907   1.053   3.139   1.314  1.9800 -2.3322 -0.6447
  676OPC     MW 2908   1.093   3.189   1.360  0.0708 -1.2227 -0.0727
  677OPC     OW 2909   1.563   4.736   0.927  0.3069  0.1370  0.4845
  677OPC    HW1 2910   1.635   4.688   0.937 -0.5379 -1.1382  0.6754
  677OPC    HW2 2911   1.533   4.713   0.848 -1.4008 -1.5510  1.5322
  677OPC     MW 2912   1.569   4.725   0.917 -0.0701 -0.3006  0.6675
  678OPC     OW 2913   3.373   1.176   3.561  0.0985 -0.1214 -0.0124
  678OPC    HW1 2914   3.329   1.164   3.635  0.5784  0.5205  0.3865
  678OPC    HW2 2915   3.373   1.262   3.550  0.6917 -0.1527 -0.3501
  678OPC     MW 2916   3.367   1.187   3.570  0.2571 -0.0311 -0.0033
  679OPC     OW 2917   2.619   0.407   3.791 -0.2550 -0.1393 -0.3447
  679OPC    HW1 2918   2.541   0.432   3.763 -0.2977  0.2938  0.1431
  679OPC    HW2 2919   2.601   0.346   3.851 -0.2375  0.1891  0.0001
  679OPC     MW 2920   2.605   0.402   3.796 -0.2588 -0.0268 -0.2217
  680OPC     OW 2921   1.576   3.242   3.741 -0.2240  0.1471 -0.1483
  680OPC    HW1 2922   1.568   3.190   3.671 -0.0869 -0.3280  0.1856
  680OPC    HW2 2923   1.581   3.322   3.706 -1.1438  0.0037 -0.6344
  680OPC     MW 2924   1.576   3.246   3.725 -0.3396  0.0557 -0.1707
  681OPC     OW 2925   1.293   0.769   0.818  0.4453  0.4137  0.5779
  681OPC    HW1 2926   1.373   0.761   0.785  0.4038  3.7071 -0.6960
  681OPC    HW2 2927   1.296   0.846   0.860 -2.0312  0.6685  0.4153
  681OPC     MW 2928   1.305   0.779   0.819  0.0733  0.9378  0.3656
  682OPC     OW 2929   2.592   2.443   4.105 -0.7469 -0.0786  0.5355
  682OPC    HW1 2930   2.599   2.425   4.020 -0.3924  1.2843  0.2466
  682OPC    HW2 2931   2.541   2.514   4.106 -1.5690 -0.6643  1.5402
  682OPC     MW 2932   2.585   2.451   4.093 -0.8160  0.0362  0.6413
  683OPC     OW 2933   0.651   4.478   3.075  0.4807 -0.3495  0.5194
  683OPC    HW1 2934   0.577   4.523   3.082  0.1370 -0.8657  0.2953
  683OPC    HW2 2935   0.650   4.449   2.993  0.4602 -1.1469  0.7851
  683OPC     MW 2936   0.640   4.480   3.064  0.4269 -0.5436  0.5255
  684OPC     OW 2937   1.213   2.881   3.508 -0.1721  0.4956  0.1021
  684OPC    HW1 2938   1.208   2.845   3.429  1.5549 -0.1885  0.2575
  684OPC    HW2 2939   1.150   2.941   3.507 -0.5526  0.1255 -1.5929
  684OPC     MW 2940   1.203   2.885   3.496  0.0268  0.3399 -0.1255
  685OPC     OW 2941   1.006   3.733   3.859  0.8825 -0.5984  0.1403
  685OPC    HW1 2942   1.055   3.801   3.881  0.3607 -0.2033  0.0997
  685OPC    HW2 2943   0.926   3.767   3.851  0.6781 -1.1454 -0.2213
  685OPC     MW 2944   1.001   3.748   3.861  0.7752 -0.6208  0.0808
  686OPC     OW 2945   2.784   0.275   4.407 -0.1892 -0.1677 -0.0094
  686OPC    HW1 2946   2.709   0.262   4.450  0.8250 -0.0642  1.9108
  686OPC    HW2 2947   2.843   0.277   4.471  1.6131 -1.3935 -1.5468
  686OPC     MW 2948   2.781   0.273   4.423  0.2269 -0.3335  0.0470
  687OPC     OW 2949   0.509   3.413   0.156  0.5960 -0.0205  0.7101
  687OPC    HW1 2950   0.451   3.348   0.152 -1.2331  1.5735 -0.1444
  687OPC    HW2 2951   0.584   3.374   0.134 -0.7124 -1.5625 -1.4211
  687OPC     MW 2952   0.512   3.398   0.152  0.1325 -0.0129  0.2691
  688OPC     OW 2953   4.408   0.491   1.652 -0.6181  0.4884  0.0776
  688OPC    HW1 2954   4.350   0.535   1.605  0.2008 -0.3358 -1.8165
  688OPC    HW2 2955   4.482   0.537   1.644  0.0344 -0.6922 -1.2104
  688OPC     MW 2956   4.411   0.504   1.644 -0.4005  0.1922 -0.3925
  689OPC     OW 2957   3.330   1.363   2.006  0.0803  0.3403 -0.5328
  689OPC    HW1 2958   3.338   1.412   2.077  0.0495  0.8491 -0.8748
  689OPC    HW2 2959   3.411   1.333   1.992 -0.0424 -0.3054  0.0929
  689OPC     MW 2960   3.343   1.366   2.015  0.0577  0.3201 -0.4910
  690OPC     OW 2961   3.330   4.218   0.988 -0.2068 -0.4707  0.5337
  690OPC    HW1 2962   3.371   4.165   1.044 -2.6873 -0.8685  2.1402
  690OPC    HW2 2963   3.265   4.169   0.957 -0.1195  0.4157 -1.1220
  690OPC     MW 2964   3.327   4.203   0.992 -0.5604 -0.3984  0.5264
  691OPC     OW 2965   1.604   4.869   4.768 -0.4504 -0.2129  0.1656
  691OPC    HW1 2966   1.585   4.915   4.696 -1.0614  1.9960  1.6207
  691OPC    HW2 2967   1.688   4.889   4.783 -0.6715  0.3184  0.7154
  691OPC     MW 2968   1.614   4.879   4.759 -0.5733  0.1919  0.4616
  692OPC     OW 2969   0.775   3.015   0.618 -0.2691 -0.5187  0.0387
  692OPC    HW1 2970   0.813   3.022   0.696 -0.4384 -3.9968  0.5537
  692OPC    HW2 2971   0.690   3.006   0.637 -0.4039 -0.6345 -0.5992
  692OPC     MW 2972   0.768   3.015   0.632 -0.3140 -1.0496  0.0205
  693OPC     OW 2973   1.602   2.667   1.671  0.2515  1.0334  0.4230
  693OPC    HW1 2974   1.663   2.649   1.731  2.0993 -0.1002 -1.6187
  693OPC    HW2 2975   1.646   2.661   1.596 -1.9872  2.1606 -1.0872
  693OPC     MW 2976   1.618   2.664   1.669  0.1937  1.0324 -0.1016
  694OPC     OW 2977   4.510   4.544   3.354  0.1225  0.1311  0.0540
  694OPC    HW1 2978   4.497   4.567   3.271  1.1295  2.2154  0.4108
  694OPC    HW2 2979   4.594   4.563   3.368 -0.3092  0.9579  1.8451
  694OPC     MW 2980   4.520   4.550   3.344  0.2077  0.5612  0.3715
  695OPC     OW 2981   0.311   0.239   1.043 -0.2066  0.8207  0.5272
  695OPC    HW1 2982   0.261   0.174   1.011  1.3051  0.6593 -1.7552
  695OPC    HW2 2983   0.253   0.298   1.070 -1.6260 -1.0406  1.8198
  695OPC     MW 2984   0.295   0.238   1.042 -0.1930  0.5219  0.3810
  696OPC     OW 2985   3.304   0.527   2.564 -0.0299 -0.3108  0.2350
  696OPC    HW1 2986   3.241   0.559   2.513  0.0438 -0.7213 -0.1220
  696OPC    HW2 2987   3.376   0.569   2.538 -0.1755  0.2504  0.7295
  696OPC     MW 2988   3.305   0.538   2.553 -0.0404 -0.2885  0.2553
  697OPC     OW 2989   1.939   3.161   4.297  0.1162 -0.5649  0.1174
  697OPC    HW1 2990   1.954   3.101   4.236  0.7665 -0.3797  0.0961
  697OPC    HW2 2991   1.921   3.233   4.252  1.5377 -0.1812  0.1193
  697OPC     MW 2992   1.938   3.162   4.282  0.4222 -0.4808  0.1144
  698OPC     OW 2993   1.461   1.362   3.769  0.3049 -0.0829  0.1873
  698OPC    HW1 2994   1.489   1.400   3.843  0.0089 -1.9819  1.3368
  698OPC    HW2 2995   1.408   1.421   3.734  1.5793  1.4490  0.7114
  698OPC     MW 2996   1.457   1.376   3.775  0.4494 -0.1371  0.4344
  699OPC     OW 2997   2.934   3.187   1.975  0.3992 -0.6197  0.3776
  699OPC    HW1 2998   2.919   3.104   1.954 -0.5316  0.2209 -2.8195
  699OPC    HW2 2999   2.855   3.218   1.993  0.7036 -0.3477  1.2875
  699OPC     MW 3000   2.920   3.180   1.975  0.3067 -0.4553  0.0397
  700OPC     OW 3001   3.039   0.520   3.815  0.1331 -0.0951 -0.2175
  700OPC    HW1 3002   3.101   0.566   3.772 -0.6135  0.1935 -1.0308
  700OPC    HW2 3003   3.031   0.448   3.767  0.5114 -0.5854  0.4376
  700OPC     MW 3004   3.047   0.516   3.801  0.0787 -0.1249 -0.2408
  701OPC     OW 3005   2.840   0.894   2.609 -0.1668 -0.0407 -0.1788
  701OPC    HW1 3006   2.879   0.847   2.546  1.1990 -2.4467  2.2149
  701OPC    HW2 3007   2.886   0.874   2.680 -2.5943  1.2084  1.9096
  701OPC     MW 3008   2.852   0.884   2.610 -0.3237 -0.2116  0.4834
  702OPC     OW 3009   3.859   1.347   3.220 -0.1194 -0.2490  0.0545
  702OPC    HW1 3010   3.778   1.364   3.246 -0.2046 -0.3458 -0.1477
  702OPC    HW2 3011   3.848   1.305   3.144  0.0965 -0.8934  0.3698
  702OPC     MW 3012   3.846   1.343   3.213 -0.1001 -0.3585  0.0712
  703OPC     OW 3013   1.924   3.712   2.496 -0.1401  0.1648  0.1910
  703OPC    HW1 3014   1.978   3.699   2.429 -1.9302 -0.0367 -1.3187
  703OPC    HW2 3015   1.909   3.632   2.526  2.5398  0.4050  2.5386
  703OPC     MW 3016   1.929   3.699   2.490 -0.0087  0.1706  0.3148
  704OPC     OW 3017   0.009   4.902   3.378  0.3830 -0.6098  0.3852
  704OPC    HW1 3018  -0.022   4.870   3.453 -0.3742 -1.0603 -0.0982
  704OPC    HW2 3019   0.086   4.936   3.400 -0.6271  0.9206  1.7272
  704OPC     MW 3020   0.016   4.902   3.392  0.1221 -0.4501  0.5120
  705OPC     OW 3021   0.888   0.322   1.059 -0.1513 -0.1157  0.2202
  705OPC    HW1 3022   0.805   0.343   1.042 -0.0581 -0.2950 -0.5346
  705OPC    HW2 3023   0.902   0.352   1.139 -0.4001  1.5181 -0.3247
  705OPC     MW 3024   0.877   0.329   1.068 -0.1743  0.0992  0.0283
  706OPC     OW 3025   0.375   0.226   0.088 -0.1461  0.2492  1.5135
  706OPC    HW1 3026   0.392   0.140   0.098  0.6956  0.3198  0.7931
  706OPC    HW2 3027   0.436   0.252   0.031  0.9120  1.7442  3.2198
  706OPC     MW 3028   0.387   0.217   0.081  0.1345  0.4805  1.6594
  707OPC     OW 3029   4.549   1.019   0.604  0.2683  0.0413 -0.0735
  707OPC    HW1 3030   4.532   1.104   0.596 -1.2581 -0.0367  1.6841
  707OPC    HW2 3031   4.627   1.010   0.566  1.0039  2.4304  0.6795
  707OPC     MW 3032   4.558   1.030   0.597  0.1516  0.3827  0.2973
  708OPC     OW 3033   3.857   2.724   3.882  0.2857  0.3818  0.5023
  708OPC    HW1 3034   3.905   2.730   3.954 -0.6508 -0.1389  1.1951
  708OPC    HW2 3035   3.789   2.676   3.907  0.4947 -0.7952 -1.0140
  708OPC     MW 3036   3.854   2.718   3.896  0.1782  0.1309  0.3806
  709OPC     OW 3037   4.687   2.522   0.228  0.0803  0.0427 -0.0683
  709OPC    HW1 3038   4.706   2.534   0.312  0.0591 -0.0342 -0.0524
  709OPC    HW2 3039   4.616   2.470   0.230  1.0737 -1.3778 -0.1652
  709OPC     MW 3040   4.679   2.516   0.240  0.2239 -0.1783 -0.0803
  710OPC     OW 3041   3.444   0.785   2.723  0.8919  0.1850 -0.5319
  710OPC    HW1 3042   3.456   0.714   2.674  1.0092 -1.6249  1.9460
  710OPC    HW2 3043   3.514   0.834   2.707  1.0686 -0.4794 -1.9021
  710OPC     MW 3044   3.456   0.782   2.713  0.9352 -0.1805 -0.3684
  711OPC     OW 3045   4.355   4.111   2.614 -0.3351 -0.6552  0.4774
  711OPC    HW1 3046   4.302   4.120   2.683 -0.7827  1.4876 -0.0802
  711OPC    HW2 3047   4.349   4.187   2.573 -0.2934 -1.9399 -2.1320
  711OPC     MW 3048   4.346   4.123   2.618 -0.3953 -0.5286  0.0097
  712OPC     OW 3049   4.782   4.239   4.455  0.7270  0.8022  0.2411
  712OPC    HW1 3050   4.843   4.177   4.448 -1.5615 -1.6804  0.8057
  712OPC    HW2 3051   4.815   4.293   4.515  2.7749  0.1490 -0.2102
  712OPC     MW 3052   4.796   4.238   4.463  0.6914  0.3386  0.2577
  713OPC     OW 3053   0.799   1.993   1.465 -0.2473 -0.1710 -0.6035
  713OPC    HW1 3054   0.746   1.988   1.396 -0.2776  1.6203 -0.7455
  713OPC    HW2 3055   0.872   2.029   1.433 -0.7292  1.9010  0.4907
  713OPC     MW 3056   0.802   1.997   1.450 -0.3229  0.3997 -0.4628
  714OPC     OW 3057   0.510   0.868   3.596  0.3070 -0.0415  0.5739
  714OPC    HW1 3058   0.489   0.931   3.539  0.8339 -0.2848  0.1090
  714OPC    HW2 3059   0.597   0.870   3.598  0.5236 -2.3436 -1.3139
  714OPC     MW 3060   0.520   0.877   3.588  0.4168 -0.4176  0.2264
  715OPC     OW 3061   0.481   4.430   3.312  0.2188 -0.1151  0.6016
  715OPC    HW1 3062   0.557   4.422   3.354  0.0963  0.0566  0.8571
  715OPC    HW2 3063   0.482   4.512   3.283 -0.7350  0.5596  2.3219
  715OPC     MW 3064   0.492   4.441   3.314  0.0598  0.0098  0.8935
  716OPC     OW 3065   2.053   4.867   0.815 -0.4599  0.2605  0.0915
  716OPC    HW1 3066   2.021   4.915   0.880  0.3449 -0.4407  1.0274
  716OPC    HW2 3067   2.016   4.903   0.744 -2.0075  0.5146  0.9728
  716OPC     MW 3068   2.042   4.880   0.814 -0.5697  0.1943  0.3600
  717OPC     OW 3069   4.723   0.483   4.171  0.2562  0.2113 -0.0814
  717OPC    HW1 3070   4.669   0.503   4.237  1.6441  1.2625  0.7877
  717OPC    HW2 3071   4.739   0.398   4.183  0.5857  0.4150  1.0306
  717OPC     MW 3072   4.717   0.473   4.183  0.5100  0.3967  0.2115
  718OPC     OW 3073   2.310   0.401   0.912  0.0765 -0.2336  0.0549
  718OPC    HW1 3074   2.327   0.438   0.990  0.8045 -1.2723  0.4153
  718OPC    HW2 3075   2.265   0.330   0.933  0.9653 -0.9500 -0.3943
  718OPC     MW 3076   2.306   0.396   0.927  0.3153 -0.4928  0.0418
  719OPC     OW 3077   0.347   4.517   0.665 -0.1772 -0.3322 -0.0485
  719OPC    HW1 3078   0.308   4.589   0.636 -1.0834 -0.7053  0.2065
  719OPC    HW2 3079   0.423   4.546   0.695  1.0026  0.0527 -3.0341
  719OPC     MW 3080   0.352   4.532   0.665 -0.1368 -0.3304 -0.4519
  720OPC     OW 3081   1.349   0.018   1.871  0.0381 -0.2494 -0.3791
  720OPC    HW1 3082   1.359   0.021   1.957 -0.4491  0.8736 -0.3420
  720OPC    HW2 3083   1.282   0.071   1.856 -0.2253 -0.8382 -1.4084
  720OPC     MW 3084   1.341   0.026   1.881 -0.0728 -0.1705 -0.5257
  721OPC     OW 3085   1.170   3.936   2.456  0.2956 -0.3873  0.6629
  721OPC    HW1 3086   1.200   3.949   2.375 -0.2774  0.1389  0.5218
  721OPC    HW2 3087   1.089   3.905   2.442 -0.0254  0.2667  1.0284
  721OPC     MW 3088   1.162   3.933   2.442  0.1636 -0.2129  0.6962
  722OPC     OW 3089   4.101   0.648   2.627 -0.1109 -0.0663  0.1355
  722OPC    HW1 3090   4.055   0.660   2.555  0.5106  2.0187  0.0118
  722OPC    HW2 3091   4.106   0.728   2.662  1.6110 -0.5831  1.2233
  722OPC     MW 3092   4.095   0.662   2.622  0.2353  0.1653  0.2780
  723OPC     OW 3093   4.024   2.188   2.784  0.7973  0.3470 -0.0237
  723OPC    HW1 3094   3.997   2.237   2.718 -1.9939  0.2084  0.9078
  723OPC    HW2 3095   3.995   2.231   2.855 -1.6142 -2.4486  0.8394
  723OPC     MW 3096   4.016   2.202   2.785  0.0286 -0.0864  0.2415
  724OPC     OW 3097   4.824   0.436   2.193  0.4203 -0.1131  0.3466
  724OPC    HW1 3098   4.903   0.399   2.190  1.2188  1.2487  2.0862
  724OPC    HW2 3099   4.837   0.514   2.156 -0.8227 -0.8591 -1.7981
  724OPC     MW 3100   4.838   0.442   2.187  0.3548 -0.0221  0.2867
  725OPC     OW 3101   4.497   2.282   0.256  0.0398  0.1780  0.3202
  725OPC    HW1 3102   4.432   2.230   0.229  1.8584 -1.7925 -0.5386
  725OPC    HW2 3103   4.477   2.297   0.340 -1.6012 -0.1928  0.0334
  725OPC     MW 3104   4.484   2.276   0.265  0.0660 -0.1678  0.1509
  726OPC     OW 3105   3.114   3.079   3.771  0.3225 -1.0617 -0.1728
  726OPC    HW1 3106   3.070   3.151   3.794  1.1532 -0.1787 -1.2014
  726OPC    HW2 3107   3.142   3.046   3.847 -0.1582 -0.3477  0.3209
  726OPC     MW 3108   3.112   3.085   3.786  0.3742 -0.8259 -0.2519
  727OPC     OW 3109   1.301   4.081   2.218  0.2964  0.2054 -0.3747
  727OPC    HW1 3110   1.247   4.116   2.159  0.9093  0.5300 -0.7628
  727OPC    HW2 3111   1.341   4.150   2.253  2.1860 -0.0834 -1.7995
  727OPC     MW 3112   1.299   4.096   2.214  0.6661  0.2108 -0.6425
  728OPC     OW 3113   4.539   4.957   4.462 -0.5140 -0.3415 -0.3682
  728OPC    HW1 3114   4.519   4.925   4.541 -2.9558 -2.0295 -1.5331
  728OPC    HW2 3115   4.538   4.886   4.411  0.4087  0.7927 -2.0508
  728OPC     MW 3116   4.536   4.942   4.466 -0.7384 -0.4234 -0.7887
  729OPC     OW 3117   1.686   0.300   0.078  0.4454 -0.1233  0.0448
  729OPC    HW1 3118   1.635   0.288   0.008  0.6296 -1.2881  0.0783
  729OPC    HW2 3119   1.634   0.281   0.145  0.8429 -1.1543  0.0866
  729OPC     MW 3120   1.671   0.295   0.077  0.5313 -0.4477  0.0560
  730OPC     OW 3121   4.179   2.402   4.025 -0.4198  0.3528 -0.3706
  730OPC    HW1 3122   4.238   2.462   4.049 -0.0822  0.2502 -0.9363
  730OPC    HW2 3123   4.228   2.333   4.004 -0.8508 -0.7135  1.7939
  730OPC     MW 3124   4.195   2.400   4.025 -0.4337  0.1801 -0.1345
  731OPC     OW 3125   1.150   3.597   0.036  0.0404  0.2851 -0.1407
  731OPC    HW1 3126   1.190   3.596   0.113 -0.7968 -2.2934  0.3701
  731OPC    HW2 3127   1.108   3.673   0.035  0.8394  0.7770  1.5317
  731OPC     MW 3128   1.149   3.608   0.047  0.0347 -0.0232  0.1818
  732OPC     OW 3129   3.591   2.703   0.223  0.1372 -0.3855  0.0849
  732OPC    HW1 3130   3.582   2.703   0.136  2.0260 -0.1514 -0.1570
  732OPC    HW2 3131   3.526   2.754   0.250 -0.3966 -0.3286 -1.1960
  732OPC     MW 3132   3.580   2.710   0.214  0.3374 -0.3425 -0.1400
  733OPC     OW 3133   4.061   4.153   2.701  0.5400 -0.2019 -0.1699
  733OPC    HW1 3134   4.027   4.222   2.742 -0.2041 -0.4512 -0.3438
  733OPC    HW2 3135   3.999   4.132   2.643  0.7309 -1.0630 -0.0695
  733OPC     MW 3136   4.047   4.160   2.698  0.4582 -0.3660 -0.1810
  734OPC     OW 3137   0.932   1.790   0.439 -0.3472  0.6856 -0.0066
  734OPC    HW1 3138   0.939   1.746   0.515 -1.1720  0.8268  0.1572
  734OPC    HW2 3139   1.013   1.787   0.407 -0.3835 -1.0659 -0.0575
  734OPC     MW 3140   0.945   1.783   0.446 -0.4744  0.4477  0.0100
  735OPC     OW 3141   0.372   1.754   2.151  0.2936  0.2900 -0.5491
  735OPC    HW1 3142   0.378   1.760   2.064 -0.8561 -0.3426 -0.6890
  735OPC    HW2 3143   0.386   1.670   2.167 -0.7291  0.1555 -0.2568
  735OPC     MW 3144   0.375   1.743   2.141 -0.0273  0.1767 -0.5267
  736OPC     OW 3145   2.223   1.727   3.109  0.2759 -0.0857 -0.2173
  736OPC    HW1 3146   2.205   1.811   3.093  0.1005 -0.4380 -2.1024
  736OPC    HW2 3147   2.147   1.686   3.094  0.3531 -0.6162  0.6975
  736OPC     MW 3148   2.209   1.733   3.105  0.2613 -0.2161 -0.3607
  737OPC     OW 3149   3.171   0.188   2.453  0.6347  0.1684 -0.4792
  737OPC    HW1 3150   3.201   0.203   2.372 -1.7658 -0.0182 -1.5050
  737OPC    HW2 3151   3.166   0.101   2.457  1.4325  0.1467  0.1703
  737OPC     MW 3152   3.175   0.177   2.442  0.3980  0.1377 -0.5349
  738OPC     OW 3153   3.229   0.704   0.230  0.2781 -0.1856 -0.3297
  738OPC    HW1 3154   3.212   0.715   0.314 -0.0110  2.2478 -0.6425
  738OPC    HW2 3155   3.301   0.752   0.216  1.7254 -2.3781 -1.0618
  738OPC     MW 3156   3.237   0.712   0.240  0.4493 -0.1500 -0.4840
  739OPC     OW 3157   3.351   1.477   1.240 -0.0305 -0.2635 -0.4635
  739OPC    HW1 3158   3.372   1.561   1.233  0.6014 -0.3166  0.6029
  739OPC    HW2 3159   3.274   1.477   1.279  0.2544 -0.1903  0.1035
  739OPC     MW 3160   3.343   1.489   1.245  0.1050 -0.2605 -0.2222
  740OPC     OW 3161   1.491   4.418   3.167  0.2975 -0.4380 -0.1190
  740OPC    HW1 3162   1.512   4.426   3.083 -1.2877 -1.2199 -0.6236
  740OPC    HW2 3163   1.441   4.487   3.183  1.0284 -0.0027  0.3482
  740OPC     MW 3164   1.487   4.429   3.157  0.1714 -0.4895 -0.1245
  741OPC     OW 3165   4.169   2.811   4.442 -0.6199 -0.8615 -0.1003
  741OPC    HW1 3166   4.202   2.746   4.490 -0.6102 -0.2735  0.7289
  741OPC    HW2 3167   4.090   2.782   4.419 -1.9736 -0.0228  2.9323
  741OPC     MW 3168   4.162   2.797   4.446 -0.8185 -0.6508  0.4702
  742OPC     OW 3169   1.393   4.732   1.819 -0.5717 -0.1038 -0.2186
  742OPC    HW1 3170   1.309   4.708   1.822 -0.6285  0.1488  0.3239
  742OPC    HW2 3171   1.391   4.816   1.843  0.0087 -0.5287  1.4485
  742OPC     MW 3172   1.380   4.741   1.823 -0.4943 -0.1292  0.1078
  743OPC     OW 3173   2.224   0.330   3.121 -0.2935  0.3458  0.2369
  743OPC    HW1 3174   2.172   0.399   3.133 -0.3782  0.4916 -0.8396
  743OPC    HW2 3175   2.169   0.266   3.099 -0.3071 -0.3214  2.0709
  743OPC     MW 3176   2.208   0.331   3.119 -0.3079  0.2688  0.3488
  744OPC     OW 3177   2.861   3.883   3.968 -0.3788  0.1010  0.2185
  744OPC    HW1 3178   2.797   3.890   3.910 -1.4114 -0.9391  1.1794
  744OPC    HW2 3179   2.920   3.832   3.928  0.1249  1.5048 -0.8751
  744OPC     MW 3180   2.860   3.876   3.954 -0.4570  0.1547  0.1987
  745OPC     OW 3181   2.505   3.427   2.073 -0.2950  0.0112 -0.4775
  745OPC    HW1 3182   2.509   3.434   2.160  0.3763  0.9963 -0.5763
  745OPC    HW2 3183   2.567   3.369   2.053  1.9326  2.2255 -0.5296
  745OPC     MW 3184   2.514   3.420   2.083  0.1333  0.4839 -0.4997
  746OPC     OW 3185   1.927   4.181   4.571  0.1095  0.7899  0.0376
  746OPC    HW1 3186   1.857   4.204   4.523 -0.4576 -0.3122  0.3172
  746OPC    HW2 3187   1.984   4.152   4.511 -0.6537 -0.7271 -0.0083
  746OPC     MW 3188   1.925   4.180   4.555 -0.0870  0.4032  0.0720
  747OPC     OW 3189   2.131   1.429   4.677  0.3239  0.4392  0.7106
  747OPC    HW1 3190   2.079   1.394   4.616  2.1461 -2.3903  0.6313
  747OPC    HW2 3191   2.197   1.464   4.631  0.4281  0.5982  0.9748
  747OPC     MW 3192   2.133   1.429   4.661  0.6086  0.0447  0.7379
  748OPC     OW 3193   3.035   2.058   3.179 -0.0986  0.0883 -0.3465
  748OPC    HW1 3194   2.994   1.982   3.189  0.1637 -0.1518 -1.0514
  748OPC    HW2 3195   3.002   2.089   3.105 -0.0552  0.5733 -0.1680
  748OPC     MW 3196   3.024   2.052   3.170 -0.0534  0.1245 -0.4241
  749OPC     OW 3197   3.939   3.872   0.540 -0.1427  0.9257  0.0650
  749OPC    HW1 3198   3.926   3.957   0.553  0.2803  1.1134 -0.7045
  749OPC    HW2 3199   3.880   3.834   0.593  0.8773  1.6496  1.8089
  749OPC     MW 3200   3.928   3.879   0.550  0.0705  1.0604  0.2089
  750OPC     OW 3201   0.355   4.384   4.270 -0.1871  0.4351  0.1105
  750OPC    HW1 3202   0.311   4.382   4.194  1.0505  1.1950 -0.6571
  750OPC    HW2 3203   0.431   4.420   4.248 -0.9917  3.9801  2.2955
  750OPC     MW 3204   0.360   4.389   4.255 -0.1232  1.0712  0.3197
  751OPC     OW 3205   2.987   2.463   1.713  0.0448 -0.6901  0.3381
  751OPC    HW1 3206   3.061   2.431   1.747  0.0633 -0.3855  0.5879
  751OPC    HW2 3207   2.941   2.487   1.784  0.3419  0.5374  0.1408
  751OPC     MW 3208   2.992   2.462   1.729  0.0914 -0.4638  0.3458
  752OPC     OW 3209   1.780   0.523   4.260  0.0967 -0.0085  0.8110
  752OPC    HW1 3210   1.765   0.600   4.222  2.4740 -0.4179 -1.1739
  752OPC    HW2 3211   1.703   0.482   4.255 -0.5926  1.3620 -0.2510
  752OPC     MW 3212   1.766   0.528   4.254  0.3460  0.1335  0.3610
  753OPC     OW 3213   0.135   0.355   0.024 -0.1716  0.3444  0.0565
  753OPC    HW1 3214   0.149   0.423   0.076  0.4839  1.0168 -0.9708
  753OPC    HW2 3215   0.215   0.329   0.001 -0.4586  0.6817 -1.3805
  753OPC     MW 3216   0.149   0.361   0.028 -0.1172  0.4936 -0.3075
  754OPC     OW 3217   3.741   3.894   2.381 -0.0398  0.3560 -0.3742
  754OPC    HW1 3218   3.680   3.909   2.321 -1.3765  2.1317  1.2829
  754OPC    HW2 3219   3.735   3.808   2.396  0.1512 -0.0900 -2.4727
  754OPC     MW 3220   3.731   3.883   2.374 -0.2090  0.5525 -0.4394
  755OPC     OW 3221   3.834   1.825   4.635 -0.3391 -0.4559 -0.1963
  755OPC    HW1 3222   3.772   1.765   4.649 -0.5712 -0.0372  0.7125
  755OPC    HW2 3223   3.894   1.807   4.695 -0.0209 -0.2898 -0.4606
  755OPC     MW 3224   3.833   1.814   4.646 -0.3264 -0.3695 -0.1011
  756OPC     OW 3225   3.355   1.775   2.199 -1.0426  0.2357  0.9077
  756OPC    HW1 3226   3.307   1.824   2.253 -0.7988  1.0034  0.4369
  756OPC    HW2 3227   3.397   1.833   2.149 -1.1644 -0.4570 -0.0304
  756OPC     MW 3228   3.354   1.791   2.199 -1.0246  0.2468  0.6995
  757OPC     OW 3229   3.101   2.684   3.141  0.1310 -0.5358  0.1243
  757OPC    HW1 3230   3.034   2.688   3.197  0.7668 -1.0765  0.9435
  757OPC    HW2 3231   3.066   2.711   3.066 -0.9719 -0.6627  0.5689
  757OPC     MW 3232   3.086   2.689   3.138  0.0620 -0.6343  0.3110
  758OPC     OW 3233   4.079   0.302   2.848  0.0355 -0.2693  0.3342
  758OPC    HW1 3234   4.054   0.228   2.887  0.4968  0.2822  1.7137
  758OPC    HW2 3235   4.134   0.338   2.905 -0.3056  1.2225 -0.2392
  758OPC     MW 3236   4.084   0.296   2.862  0.0532  0.0325  0.4532
  759OPC     OW 3237   4.802   0.772   0.243 -0.0390  0.1727  0.4057
  759OPC    HW1 3238   4.771   0.815   0.174  0.9673  0.1176 -0.0887
  759OPC    HW2 3239   4.847   0.706   0.209 -0.7774 -0.7523  1.1497
  759OPC     MW 3240   4.804   0.769   0.228  0.0005  0.0279  0.4426
  760OPC     OW 3241   2.264   2.423   4.750 -0.1277  0.1441 -0.1131
  760OPC    HW1 3242   2.216   2.477   4.701 -1.3945 -0.2610  0.6237
  760OPC    HW2 3243   2.298   2.476   4.811 -0.8863  0.2318  0.2530
  760OPC     MW 3244   2.262   2.439   4.752 -0.4270  0.0973  0.0501
  761OPC     OW 3245   2.990   1.796   3.929 -0.4739 -0.3521 -0.2751
  761OPC    HW1 3246   3.055   1.819   3.876 -0.0336  0.6626  0.6643
  761OPC    HW2 3247   3.031   1.763   3.999 -1.0396 -1.5854 -0.5007
  761OPC     MW 3248   3.006   1.795   3.932 -0.4926 -0.3844 -0.1695
  762OPC     OW 3249   3.843   4.929   4.552 -0.4641 -0.0888 -0.4872
  762OPC    HW1 3250   3.900   4.872   4.586 -0.0920  0.4888 -0.1209
  762OPC    HW2 3251   3.771   4.915   4.598 -0.6634 -0.8876 -1.0128
  762OPC     MW 3252   3.841   4.918   4.564 -0.4386 -0.1214 -0.5107
  763OPC     OW 3253   1.177   1.817   0.330 -0.7354 -0.0011  0.3724
  763OPC    HW1 3254   1.232   1.808   0.398 -1.5262 -1.0894  0.8963
  763OPC    HW2 3255   1.216   1.771   0.267 -1.5742 -1.8033  1.0996
  763OPC     MW 3256   1.191   1.809   0.331 -0.9761 -0.4281  0.5572
  764OPC     OW 3257   1.490   1.832   4.574 -0.1221 -0.3420 -0.5183
  764OPC    HW1 3258   1.524   1.795   4.503 -0.1168 -1.5084  0.0632
  764OPC    HW2 3259   1.559   1.867   4.614  0.1725 -1.3163 -0.1498
  764OPC     MW 3260   1.505   1.832   4.570 -0.0778 -0.6582 -0.3779
  765OPC     OW 3261   4.018   1.399   0.899  0.5400 -0.2602 -0.0814
  765OPC    HW1 3262   4.081   1.457   0.888  0.6219  0.2467  2.4459
  765OPC    HW2 3263   3.945   1.447   0.901  0.2179 -0.6590 -1.3172
  765OPC     MW 3264   4.016   1.415   0.898  0.5043 -0.2443  0.1094
  766OPC     OW 3265   4.288   2.134   0.151  0.2272  0.0569  0.5106
  766OPC    HW1 3266   4.292   2.139   0.064  0.9077  0.4701  0.5573
  766OPC    HW2 3267   4.203   2.141   0.168  0.0969  0.0549 -0.1161
  766OPC     MW 3268   4.276   2.136   0.141  0.3080  0.1175  0.4249
  767OPC     OW 3269   4.367   1.632   3.508  0.0944 -0.4160 -0.3472
  767OPC    HW1 3270   4.319   1.646   3.436  0.8210  0.5235 -0.6699
  767OPC    HW2 3271   4.328   1.680   3.569  0.6483  0.4301 -0.6349
  767OPC     MW 3272   4.354   1.641   3.506  0.2835 -0.1523 -0.4374
  768OPC     OW 3273   1.436   3.398   0.618 -0.3073 -0.4618  0.2019
  768OPC    HW1 3274   1.370   3.452   0.636  1.0900  0.9003  1.6287
  768OPC    HW2 3275   1.504   3.434   0.660  0.8882 -2.9622  0.5914
  768OPC     MW 3276   1.436   3.412   0.627  0.0757 -0.6300  0.4702
  769OPC     OW 3277   4.449   0.927   3.118  0.1473  0.1635  0.5451
  769OPC    HW1 3278   4.365   0.940   3.139  0.2279 -0.3531  1.2287
  769OPC    HW2 3279   4.456   0.963   3.039 -0.5914  0.6696  0.6972
  769OPC     MW 3280   4.438   0.934   3.110  0.0501  0.1619  0.6686
  770OPC     OW 3281   4.653   1.374   0.988  0.1173 -0.3840  0.3644
  770OPC    HW1 3282   4.608   1.331   1.049 -3.0437 -2.6416 -3.0654
  770OPC    HW2 3283   4.680   1.311   0.934 -0.3268  1.5586 -2.3328
  770OPC     MW 3284   4.650   1.358   0.989 -0.4151 -0.4305 -0.5408
  771OPC     OW 3285   2.977   2.364   0.932 -0.5777  0.3860 -0.2326
  771OPC    HW1 3286   3.030   2.350   0.999 -0.9620  0.3452  0.0657
  771OPC    HW2 3287   3.020   2.330   0.864 -0.9119 -1.0928  0.2646
  771OPC     MW 3288   2.991   2.357   0.932 -0.6838  0.1615 -0.1151
  772OPC     OW 3289   4.440   0.885   0.179 -0.2145 -0.1302  0.0890
  772OPC    HW1 3290   4.457   0.968   0.199 -0.3941  0.2340 -1.1659
  772OPC    HW2 3291   4.356   0.886   0.156 -0.3560 -0.7700  0.5357
  772OPC     MW 3292   4.430   0.897   0.179 -0.2623 -0.1709 -0.0304
  773OPC     OW 3293   3.132   0.922   3.478  0.5982  0.3758 -0.5259
  773OPC    HW1 3294   3.141   0.992   3.529  1.6639  0.2942 -0.5671
  773OPC    HW2 3295   3.197   0.930   3.420  0.1698 -0.1748 -1.1035
  773OPC     MW 3296   3.143   0.934   3.477  0.6922  0.2824 -0.6174
  774OPC     OW 3297   4.525   0.302   1.827  0.0720 -0.4815  0.4426
  774OPC    HW1 3298   4.469   0.340   1.772  2.3026  0.1153 -1.5631
  774OPC    HW2 3299   4.488   0.225   1.845 -1.7769  0.2346 -0.0447
  774OPC     MW 3300   4.511   0.296   1.822  0.1285 -0.2876  0.0743
  775OPC     OW 3301   4.214   1.427   3.132 -0.1146  0.1215 -0.0839
  775OPC    HW1 3302   4.235   1.352   3.172  1.0621 -0.4599 -1.6771
  775OPC    HW2 3303   4.192   1.401   3.051 -0.8229  1.3907 -0.3227
  775OPC     MW 3304   4.214   1.412   3.126 -0.0455  0.2231 -0.3545
  776OPC     OW 3305   1.553   3.316   0.360 -0.1139 -0.5582  0.1918
  776OPC    HW1 3306   1.471   3.302   0.331 -0.7275 -1.4823  2.1626
  776OPC    HW2 3307   1.542   3.374   0.424  0.7368 -0.8632  0.6226
  776OPC     MW 3308   1.539   3.322   0.366 -0.0789 -0.7397  0.5466
  777OPC     OW 3309   1.151   3.878   0.096  0.3236  0.3273  0.7276
  777OPC    HW1 3310   1.236   3.891   0.110  0.3838  1.6720 -0.5997
  777OPC    HW2 3311   1.114   3.911   0.168  0.9069  0.2458  1.0749
  777OPC     MW 3312   1.158   3.885   0.108  0.4186  0.5139  0.5828
  778OPC     OW 3313   0.925   1.461   3.809  0.1505 -0.8102  0.5628
  778OPC    HW1 3314   0.979   1.440   3.743 -0.2120  3.5328 -1.4456
  778OPC    HW2 3315   0.980   1.491   3.870  0.2369 -1.3166  0.7471
  778OPC     MW 3316   0.941   1.462   3.809  0.1098 -0.2435  0.2933
  779OPC     OW 3317   3.341   1.020   4.024  0.0306 -0.2645  0.5551
  779OPC    HW1 3318   3.359   1.098   3.990  0.7550 -0.7624 -0.2400
  779OPC    HW2 3319   3.335   0.968   3.954 -1.3251 -0.7721  1.0007
  779OPC     MW 3320   3.343   1.024   4.009 -0.0626 -0.4130  0.5033
  780OPC     OW 3321   1.541   1.369   4.739 -0.7918 -0.6989 -0.5413
  780OPC    HW1 3322   1.536   1.403   4.819 -1.1962 -1.7369 -0.0943
  780OPC    HW2 3323   1.619   1.330   4.738 -0.5558 -0.2249 -0.8565
  780OPC     MW 3324   1.551   1.368   4.751 -0.8166 -0.7822 -0.5217
  781OPC     OW 3325   3.655   0.294   2.256 -0.7535 -0.5106  0.3109
  781OPC    HW1 3326   3.718   0.343   2.220  0.1978 -1.4571  0.6090
  781OPC    HW2 3327   3.583   0.340   2.243  0.1773  1.3461  1.2403
  781OPC     MW 3328   3.654   0.308   2.249 -0.4755 -0.3762  0.4922
  782OPC     OW 3329   1.860   1.213   1.452 -0.9541  0.2702  0.1034
  782OPC    HW1 3330   1.897   1.161   1.511 -1.0718 -0.2167 -0.2431
  782OPC    HW2 3331   1.864   1.166   1.378 -0.8527  0.8462 -0.2662
  782OPC     MW 3332   1.866   1.198   1.449 -0.9565  0.2833 -0.0024
  783OPC     OW 3333   1.818   0.453   2.305 -0.3230 -0.1595  0.4299
  783OPC    HW1 3334   1.855   0.376   2.320  1.6410  0.5053 -0.6339
  783OPC    HW2 3335   1.751   0.434   2.251  1.2737 -0.9911 -1.3935
  783OPC     MW 3336   1.814   0.439   2.299  0.2030 -0.1842  0.0033
  784OPC     OW 3337   1.221   0.739   1.453  0.1545  0.0783 -0.3049
  784OPC    HW1 3338   1.276   0.782   1.401 -0.5672  1.5629  0.1121
  784OPC    HW2 3339   1.231   0.778   1.530  0.5826 -1.5338  0.5185
  784OPC     MW 3340   1.231   0.751   1.457  0.1111  0.0595 -0.1217
  785OPC     OW 3341   3.029   1.998   0.002  0.6066  0.2178  0.0403
  785OPC    HW1 3342   3.096   1.959   0.043 -1.0608  0.1396  2.9041
  785OPC    HW2 3343   2.959   1.970   0.046 -1.3539  0.5637 -2.6225
  785OPC     MW 3344   3.029   1.988   0.015  0.0706  0.2573  0.0701
  786OPC     OW 3345   3.932   0.082   0.309  0.1809 -0.1943  0.9789
  786OPC    HW1 3346   3.922   0.014   0.362  1.7054 -0.5918  0.7996
  786OPC    HW2 3347   3.909   0.051   0.231  1.3213 -0.6662  0.8152
  786OPC     MW 3348   3.927   0.068   0.305  0.5746 -0.3227  0.9282
  787OPC     OW 3349   3.745   4.513   2.291  0.0324 -0.4008 -0.2928
  787OPC    HW1 3350   3.793   4.559   2.235 -1.6318  0.2389 -1.2736
  787OPC    HW2 3351   3.728   4.569   2.356  1.2768 -0.8955  0.5055
  787OPC     MW 3352   3.749   4.528   2.292 -0.0296 -0.3796 -0.3197
  788OPC     OW 3353   0.008   3.495   2.419  0.2135 -0.4411  0.3714
  788OPC    HW1 3354   0.075   3.443   2.399 -0.8709 -2.7220  2.1778
  788OPC    HW2 3355   0.009   3.555   2.355  3.0101 -1.2496 -0.4919
  788OPC     MW 3356   0.018   3.496   2.406  0.4664 -0.8975  0.5108
  789OPC     OW 3357   3.987   0.413   4.561 -0.3052 -0.0315 -0.0326
  789OPC    HW1 3358   3.939   0.343   4.542  0.5880 -0.4327 -0.9152
  789OPC    HW2 3359   3.956   0.440   4.638  0.0456 -2.0506  0.8829
  789OPC     MW 3360   3.976   0.407   4.570 -0.1214 -0.3890 -0.0277
  790OPC     OW 3361   3.537   0.358   1.135 -0.2739 -0.0816 -0.3766
  790OPC    HW1 3362   3.617   0.387   1.153 -1.2059  2.0792  0.6586
  790OPC    HW2 3363   3.533   0.362   1.048  0.9059 -0.7771 -0.4843
  790OPC     MW 3364   3.548   0.363   1.125 -0.2373  0.1349 -0.2396
  791OPC     OW 3365   4.403   1.356   2.204  0.2963 -0.4817 -0.1447
  791OPC    HW1 3366   4.482   1.387   2.188  0.3467  0.0879  1.0731
  791OPC    HW2 3367   4.350   1.424   2.190 -0.0923 -1.0690 -1.7278
  791OPC     MW 3368   4.407   1.371   2.200  0.2463 -0.4843 -0.1986
  792OPC     OW 3369   0.004   1.673   1.924 -0.2875 -0.2611  0.4089
  792OPC    HW1 3370  -0.037   1.734   1.970 -2.4137 -1.1421 -0.1745
  792OPC    HW2 3371   0.041   1.718   1.859  2.6315  0.9718  2.7092
  792OPC     MW 3372   0.004   1.688   1.921 -0.1704 -0.2091  0.6626
  793OPC     OW 3373   4.359   2.197   3.955 -0.2350 -0.3641  0.4454
  793OPC    HW1 3374   4.334   2.148   3.887 -0.5530 -0.0036  0.3003
  793OPC    HW2 3375   4.364   2.140   4.021 -1.2237 -0.4837  0.4296
  793OPC     MW 3376   4.356   2.182   3.955 -0.4280 -0.3285  0.4215
  794OPC     OW 3377   3.620   2.361   1.784  0.5175 -0.3701 -0.3390
  794OPC    HW1 3378   3.678   2.360   1.850 -0.9970  0.0609  1.0505
  794OPC    HW2 3379   3.543   2.371   1.824 -0.5150 -0.6282 -2.1540
  794OPC     MW 3380   3.617   2.362   1.800  0.1413 -0.3446 -0.4019
  795OPC     OW 3381   2.343   1.139   1.136  0.0360 -0.3028  0.1992
  795OPC    HW1 3382   2.394   1.145   1.065 -0.8240 -0.9836 -0.4985
  795OPC    HW2 3383   2.383   1.078   1.184 -0.1193 -0.8511 -0.3553
  795OPC     MW 3384   2.357   1.131   1.132 -0.1138 -0.4844  0.0142
  796OPC     OW 3385   4.198   3.402   1.994 -0.6413  0.0280  0.1111
  796OPC    HW1 3386   4.168   3.352   2.059 -1.1121 -0.4741 -0.4741
  796OPC    HW2 3387   4.125   3.435   1.959 -0.3008  1.9304  1.0974
  796OPC     MW 3388   4.182   3.399   1.998 -0.6604  0.2348  0.1702
  797OPC     OW 3389   0.960   0.579   2.037  0.0457 -0.2857 -0.1744
  797OPC    HW1 3390   0.932   0.640   1.982  2.3371 -0.1967 -1.3378
  797OPC    HW2 3391   0.902   0.582   2.102 -0.0535  2.9706 -0.2539
  797OPC     MW 3392   0.947   0.588   2.039  0.3695  0.2084 -0.3581
  798OPC     OW 3393   2.529   3.699   3.740  0.3607 -0.4368  0.2357
  798OPC    HW1 3394   2.557   3.641   3.681 -1.5282 -0.7318 -0.4197
  798OPC    HW2 3395   2.549   3.662   3.816 -1.7324 -2.5170 -0.1267
  798OPC     MW 3396   2.536   3.685   3.743 -0.2276 -0.7877  0.0852
  799OPC     OW 3397   2.339   0.621   3.223  0.6124 -0.1540 -0.0970
  799OPC    HW1 3398   2.390   0.557   3.192  1.4984  0.3524  0.2773
  799OPC    HW2 3399   2.274   0.625   3.165  1.5038 -0.1661 -1.1391
  799OPC     MW 3400   2.337   0.612   3.209  0.8750 -0.0810 -0.1957
  800OPC     OW 3401   3.664   2.001   0.655 -0.2067 -0.2687  0.4596
  800OPC    HW1 3402   3.587   2.015   0.692  0.4880  0.3728  1.7418
  800OPC    HW2 3403   3.707   2.076   0.667  0.7779 -0.7644  0.1821
  800OPC     MW 3404   3.659   2.014   0.662  0.0414 -0.2472  0.6080
  801OPC     OW 3405   0.012   2.124   1.531  0.0442  0.8354  0.3499
  801OPC    HW1 3406   0.061   2.085   1.471  0.1265  1.1229  0.2305
  801OPC    HW2 3407  -0.014   2.198   1.492 -1.0967  0.3456  0.1303
  801OPC     MW 3408   0.015   2.129   1.517 -0.1122  0.8055  0.2998
  802OPC     OW 3409   0.346   0.669   3.699  0.2692 -0.6467  0.0795
  802OPC    HW1 3410   0.397   0.735   3.674  0.2793 -0.1642  1.2833
  802OPC    HW2 3411   0.300   0.650   3.628  1.4813 -0.4936 -0.7898
  802OPC     MW 3412   0.347   0.676   3.685  0.4497 -0.5528  0.1289
  803OPC     OW 3413   0.984   4.401   4.683  0.7160  0.1840 -0.0909
  803OPC    HW1 3414   1.063   4.430   4.707  0.8518 -0.0230 -0.2834
  803OPC    HW2 3415   1.001   4.326   4.642  0.2110 -1.4328  2.4252
  803OPC     MW 3416   0.998   4.394   4.681  0.6615 -0.0856  0.2525
  804OPC     OW 3417   0.727   0.597   4.238 -0.2291 -0.0743  0.2865
  804OPC    HW1 3418   0.679   0.525   4.241 -0.9726  0.4412  1.7577
  804OPC    HW2 3419   0.671   0.659   4.214 -0.0713  0.3437  0.9644
  804OPC     MW 3420   0.712   0.596   4.235 -0.3157  0.0636  0.6039
  805OPC     OW 3421   1.770   2.772   4.126  0.7249 -0.3598  0.1076
  805OPC    HW1 3422   1.748   2.736   4.050 -2.4990  0.3264  0.5872
  805OPC    HW2 3423   1.792   2.853   4.104 -2.4102  0.5928 -0.0571
  805OPC     MW 3424   1.770   2.779   4.112 -0.2145 -0.1177  0.1540
  806OPC     OW 3425   0.169   3.964   4.026 -0.1544 -0.0436 -0.1413
  806OPC    HW1 3426   0.094   3.965   4.071  0.8003  1.2446  1.5385
  806OPC    HW2 3427   0.228   3.939   4.084  1.3048  2.7561 -0.2592
  806OPC     MW 3428   0.166   3.961   4.041  0.2022  0.5604  0.0894
  807OPC     OW 3429   3.040   3.498   0.739 -0.2917 -0.9247 -0.7798
  807OPC    HW1 3430   2.979   3.541   0.783  1.0596  0.9513 -0.6160
  807OPC    HW2 3431   3.001   3.479   0.663 -1.0988  0.1886 -0.6627
  807OPC     MW 3432   3.025   3.501   0.734 -0.2112 -0.4833 -0.7383
  808OPC     OW 3433   2.491   1.176   0.889 -0.2567  0.7767  0.3761
  808OPC    HW1 3434   2.516   1.260   0.892 -0.6462  0.8910  0.6216
  808OPC    HW2 3435   2.564   1.133   0.872  0.2052  1.0542  1.5097
  808OPC     MW 3436   2.505   1.182   0.887 -0.2460  0.8346  0.5798
  809OPC     OW 3437   1.536   0.753   0.216 -0.3941  0.1023  0.9002
  809OPC    HW1 3438   1.604   0.721   0.171  0.0319 -0.9494  2.2261
  809OPC    HW2 3439   1.470   0.747   0.159  0.6325  1.3742 -0.5006
  809OPC     MW 3440   1.536   0.747   0.201 -0.1795  0.1349  0.8891
  810OPC     OW 3441   3.683   2.080   3.380  0.3638 -0.5621 -0.0133
  810OPC    HW1 3442   3.709   2.148   3.332  1.6463  0.4470  1.9790
  810OPC    HW2 3443   3.597   2.077   3.366 -0.0244  2.4977  0.9643
  810OPC     MW 3444   3.674   2.090   3.371  0.4959  0.0390  0.4255
  811OPC     OW 3445   1.056   1.620   2.871 -0.8221  0.2680 -0.1499
  811OPC    HW1 3446   1.060   1.690   2.820 -0.5007 -0.3186 -0.9517
  811OPC    HW2 3447   0.981   1.581   2.847 -0.7838  0.1095 -0.0189
  811OPC     MW 3448   1.046   1.624   2.860 -0.7690  0.1579 -0.2490
  812OPC     OW 3449   4.493   3.824   0.251 -0.2348 -0.4226 -0.0277
  812OPC    HW1 3450   4.502   3.742   0.224 -0.8987 -0.4405 -0.2320
  812OPC    HW2 3451   4.575   3.854   0.255 -0.0799 -0.0193 -3.3767
  812OPC     MW 3452   4.506   3.816   0.248 -0.3102 -0.3659 -0.5526
  813OPC     OW 3453   1.813   4.650   2.485 -0.4077 -0.1309  0.1832
  813OPC    HW1 3454   1.769   4.627   2.557 -0.9087  1.1184  0.3057
  813OPC    HW2 3455   1.749   4.666   2.427 -0.2362  2.4417  0.5823
  813OPC     MW 3456   1.797   4.649   2.487 -0.4563  0.4337  0.2602
  814OPC     OW 3457   3.008   4.440   0.921 -0.1930 -0.3036 -0.2072
  814OPC    HW1 3458   2.996   4.354   0.922 -1.3593 -0.1598 -0.2005
  814OPC    HW2 3459   3.009   4.460   0.836 -1.0236 -0.2043 -0.2055
  814OPC     MW 3460   3.007   4.430   0.909 -0.4882 -0.2675 -0.2060
  815OPC     OW 3461   3.861   1.703   2.531  0.1807 -0.4346 -0.4078
  815OPC    HW1 3462   3.776   1.712   2.514  0.3629  0.3665 -0.9847
  815OPC    HW2 3463   3.864   1.639   2.589 -1.1572  1.8894  2.5098
  815OPC     MW 3464   3.849   1.695   2.537  0.0099  0.0271 -0.0621
  816OPC     OW 3465   1.703   0.807   3.090 -0.1332 -0.1238 -0.5046
  816OPC    HW1 3466   1.664   0.733   3.066  0.7296 -0.6686 -0.2503
  816OPC    HW2 3467   1.711   0.799   3.177 -2.4603  1.4584 -0.0235
  816OPC     MW 3468   1.698   0.795   3.100 -0.3495  0.0294 -0.3959
  817OPC     OW 3469   3.275   3.168   1.918 -0.1605  0.4936 -0.1150
  817OPC    HW1 3470   3.243   3.091   1.894 -0.6978  0.9153 -0.8105
  817OPC    HW2 3471   3.359   3.152   1.935 -0.0951 -0.1103 -0.9401
  817OPC     MW 3472   3.282   3.155   1.917 -0.2302  0.4667 -0.3396
  818OPC     OW 3473   1.254   2.916   1.318 -0.2388 -0.0639  0.1585
  818OPC    HW1 3474   1.184   2.965   1.335  0.1532  0.1663  1.1705
  818OPC    HW2 3475   1.286   2.951   1.244 -0.0398  1.1342  0.7942
  818OPC     MW 3476   1.248   2.929   1.309 -0.1515  0.1471  0.4019
  819OPC     OW 3477   1.285   0.031   1.558 -0.2805  0.3209  0.3903
  819OPC    HW1 3478   1.326  -0.041   1.585 -3.7670 -1.1287  2.5274
  819OPC    HW2 3479   1.331   0.096   1.594  2.1554 -0.8343 -0.4459
  819OPC     MW 3480   1.298   0.030   1.568 -0.4357 -0.0639  0.5825
  820OPC     OW 3481   1.744   0.801   4.765 -0.7436 -0.1161 -0.4168
  820OPC    HW1 3482   1.753   0.742   4.828 -1.1033  0.4756  0.1975
  820OPC    HW2 3483   1.826   0.825   4.746 -0.6472 -0.0967  0.0215
  820OPC     MW 3484   1.757   0.796   4.771 -0.7825 -0.0258 -0.2611
  821OPC     OW 3485   2.158   2.839   3.887 -0.0339  0.3251  0.5108
  821OPC    HW1 3486   2.137   2.771   3.837  0.3480  1.1459 -0.8275
  821OPC    HW2 3487   2.193   2.802   3.957  0.1006 -0.8652 -0.1478
  821OPC     MW 3488   2.160   2.823   3.890  0.0423  0.2706  0.2156
  822OPC     OW 3489   0.502   4.633   1.625 -0.0560 -0.1085  0.4311
  822OPC    HW1 3490   0.478   4.684   1.558 -0.2121 -0.4299  0.2374
  822OPC    HW2 3491   0.507   4.688   1.692 -1.7657 -0.0740  0.5739
  822OPC     MW 3492   0.499   4.648   1.625 -0.3316 -0.1512  0.4236
  823OPC     OW 3493   1.710   3.533   4.394 -0.0519 -0.2887  0.5417
  823OPC    HW1 3494   1.727   3.614   4.367  0.2772 -0.6078 -0.2511
  823OPC    HW2 3495   1.771   3.518   4.455 -0.2563  0.1366  0.8532
  823OPC     MW 3496   1.721   3.543   4.399 -0.0335 -0.2730  0.4704
  824OPC     OW 3497   0.734   4.272   4.269  0.1190 -0.1153  0.0615
  824OPC    HW1 3498   0.679   4.207   4.251 -0.8796  0.5678  0.5499
  824OPC    HW2 3499   0.734   4.274   4.357 -1.1123  1.5251  0.0744
  824OPC     MW 3500   0.726   4.262   4.280 -0.2104  0.2277  0.1354
  825OPC     OW 3501   4.479   2.271   3.002  0.3980 -0.1750 -0.5789
  825OPC    HW1 3502   4.558   2.298   2.977 -0.1944  0.8902 -1.3957
  825OPC    HW2 3503   4.473   2.299   3.084  0.9094 -0.3696 -0.4701
  825OPC     MW 3504   4.490   2.280   3.010  0.3862 -0.0464 -0.6835
  826OPC     OW 3505   1.413   2.272   1.570 -0.0940  0.2626 -0.8432
  826OPC    HW1 3506   1.482   2.297   1.522  0.1145  0.4307 -0.4613
  826OPC    HW2 3507   1.383   2.347   1.603 -0.4815  0.1928 -1.0299
  826OPC     MW 3508   1.419   2.287   1.568 -0.1203  0.2772 -0.8144
  827OPC     OW 3509   1.505   1.005   1.957 -0.4904 -0.0623  0.1008
  827OPC    HW1 3510   1.427   1.030   1.926 -0.2259  1.2294  0.4126
  827OPC    HW2 3511   1.492   1.003   2.044 -0.8129 -2.1667  0.0384
  827OPC     MW 3512   1.491   1.009   1.965 -0.4990 -0.1824  0.1376
  828OPC     OW 3513   0.764   2.066   4.754 -0.2046  0.1389 -0.2343
  828OPC    HW1 3514   0.829   2.080   4.698 -0.9039 -0.0361 -1.0988
  828OPC    HW2 3515   0.804   2.068   4.832  0.6736  1.0285 -0.6781
  828OPC     MW 3516   0.780   2.069   4.757 -0.1781  0.2445 -0.4275
  829OPC     OW 3517   4.613   0.403   3.907  0.0971 -0.4388 -0.3167
  829OPC    HW1 3518   4.562   0.344   3.947 -0.6400  0.4440  0.0758
  829OPC    HW2 3519   4.656   0.441   3.973  0.1656 -0.1598 -0.5223
  829OPC     MW 3520   4.612   0.400   3.923 -0.0017 -0.2672 -0.2890
  830OPC     OW 3521   4.301   3.045   2.749  0.2912  0.3918 -0.1916
  830OPC    HW1 3522   4.243   2.982   2.763  1.2324 -0.6692 -0.9136
  830OPC    HW2 3523   4.320   3.073   2.829 -0.0620 -0.3118  0.1456
  830OPC     MW 3524   4.295   3.040   2.763  0.3781  0.1312 -0.2484
  831OPC     OW 3525   3.519   0.482   3.408  0.5723 -0.7827  0.2299
  831OPC    HW1 3526   3.547   0.441   3.479 -0.0200  0.1443  1.0306
  831OPC    HW2 3527   3.432   0.474   3.412  0.4238  0.6345  0.4969
  831OPC     MW 3528   3.510   0.475   3.419  0.4629 -0.4364  0.3878
  832OPC     OW 3529   0.828   2.703   4.500 -0.3021 -0.5863 -0.3926
  832OPC    HW1 3530   0.757   2.722   4.452 -0.7548 -1.0694  0.0678
  832OPC    HW2 3531   0.798   2.701   4.581  0.8324  2.1075  0.2052
  832OPC     MW 3532   0.813   2.705   4.505 -0.2014 -0.2599 -0.2363
  833OPC     OW 3533   0.743   1.926   3.219 -0.0202  0.4542 -0.1943
  833OPC    HW1 3534   0.668   1.911   3.178  0.6864 -1.9091 -0.7985
  833OPC    HW2 3535   0.800   1.939   3.154  1.1309 -3.4242 -0.2255
  833OPC     MW 3536   0.740   1.925   3.203  0.2543 -0.4678 -0.2881
  834OPC     OW 3537   1.195   2.412   1.702  0.1236 -0.1777  0.4861
  834OPC    HW1 3538   1.229   2.492   1.697  0.3028 -0.2284  0.8599
  834OPC    HW2 3539   1.210   2.388   1.785  1.6658 -1.3052 -0.0743
  834OPC     MW 3540   1.202   2.420   1.713  0.3779 -0.3517  0.4585
  835OPC     OW 3541   1.669   4.735   1.466  0.1258 -0.3940  0.1903
  835OPC    HW1 3542   1.696   4.809   1.429 -0.1128 -0.5165 -0.2381
  835OPC    HW2 3543   1.587   4.753   1.491 -0.2158 -0.7616 -0.6425
  835OPC     MW 3544   1.661   4.748   1.464  0.0401 -0.4663  0.0040
  836OPC     OW 3545   2.099   2.211   4.338  0.0542 -0.1229 -0.7945
  836OPC    HW1 3546   2.089   2.294   4.315 -1.7169  0.5242  1.8469
  836OPC    HW2 3547   2.017   2.180   4.338  0.4829 -1.3259  0.0605
  836OPC     MW 3548   2.086   2.219   4.335 -0.1442 -0.2050 -0.2782
  837OPC     OW 3549   1.946   1.879   3.306 -0.0416 -0.0561  0.2436
  837OPC    HW1 3550   2.014   1.834   3.334  0.8593 -0.1751 -1.9040
  837OPC    HW2 3551   1.982   1.946   3.264 -1.3129  1.1425  0.9940
  837OPC     MW 3552   1.961   1.882   3.304 -0.0963  0.1034  0.0371
  838OPC     OW 3553   4.356   4.512   4.173  0.6407  0.0910  0.5236
  838OPC    HW1 3554   4.406   4.440   4.175  0.6820  0.1009  2.7258
  838OPC    HW2 3555   4.376   4.549   4.096  2.2192 -1.1374  0.2845
  838OPC     MW 3556   4.366   4.507   4.162  0.8800 -0.0889  0.8135
  839OPC     OW 3557   4.023   4.338   1.515  0.4061 -0.1832  0.3979
  839OPC    HW1 3558   4.027   4.412   1.469 -0.8121 -0.0033  0.5205
  839OPC    HW2 3559   4.086   4.289   1.482 -1.3064 -0.6504 -2.5476
  839OPC     MW 3560   4.033   4.342   1.504 -0.0269 -0.2258 -0.0191
  840OPC     OW 3561   1.936   4.614   3.641 -0.0753  0.6163 -0.0360
  840OPC    HW1 3562   1.933   4.697   3.615  0.0764  0.3367 -0.9970
  840OPC    HW2 3563   2.011   4.608   3.685 -1.0475  1.4642  1.8037
  840OPC     MW 3564   1.947   4.625   3.643 -0.1966  0.7002  0.0938
  841OPC     OW 3565   2.162   1.571   3.819  0.1621 -0.7611  0.1448
  841OPC    HW1 3566   2.142   1.646   3.861  0.2683 -1.0039  0.6353
  841OPC    HW2 3567   2.208   1.526   3.878 -1.8912 -2.2269  0.7503
  841OPC     MW 3568   2.165   1.576   3.834 -0.1254 -1.0135  0.3067
  842OPC     OW 3569   0.578   2.139   2.035  0.2697  0.4368 -0.0243
  842OPC    HW1 3570   0.549   2.145   2.118  0.5354  0.2252  0.0842
  842OPC    HW2 3571   0.661   2.117   2.044  0.2893  0.3779 -0.3532
  842OPC     MW 3572   0.586   2.137   2.049  0.3119  0.3968 -0.0566
  843OPC     OW 3573   0.617   3.029   3.897 -0.0722  0.0449 -0.9066
  843OPC    HW1 3574   0.580   3.010   3.820  0.1775  0.0084 -1.0193
  843OPC    HW2 3575   0.643   3.112   3.887 -1.5250  0.6030 -0.2705
  843OPC     MW 3576   0.616   3.039   3.884 -0.2499  0.1218 -0.8291
  844OPC     OW 3577   2.660   0.139   1.040  0.3697  0.1021 -0.2745
  844OPC    HW1 3578   2.710   0.079   1.078  0.0373  0.3379  0.5538
  844OPC    HW2 3579   2.714   0.207   1.030  0.4753  0.0161 -0.2951
  844OPC     MW 3580   2.675   0.140   1.044  0.3362  0.1242 -0.1552
  845OPC     OW 3581   0.424   4.199   1.384  0.0214 -0.3735  0.1531
  845OPC    HW1 3582   0.466   4.141   1.434 -0.1621  0.8273  1.7829
  845OPC    HW2 3583   0.394   4.258   1.441 -1.2930  0.4152 -1.2586
  845OPC     MW 3584   0.426   4.199   1.400 -0.1999 -0.0799  0.1853
  846OPC     OW 3585   1.374   0.025   0.114  0.3481  0.5125 -0.2135
  846OPC    HW1 3586   1.314  -0.038   0.109  0.8259 -0.0279  0.6119
  846OPC    HW2 3587   1.446  -0.013   0.081 -0.0920  1.6769 -2.8365
  846OPC     MW 3588   1.376   0.010   0.108  0.3536  0.6049 -0.4791
  847OPC     OW 3589   1.297   3.831   2.895 -0.3173 -0.2475 -0.0443
  847OPC    HW1 3590   1.218   3.804   2.871  0.2398  0.5021 -3.0916
  847OPC    HW2 3591   1.322   3.771   2.953 -2.4132 -1.4660 -0.2863
  847OPC     MW 3592   1.289   3.818   2.900 -0.5447 -0.3167 -0.5302
  848OPC     OW 3593   2.910   3.190   0.379 -0.4197 -0.2780 -0.1311
  848OPC    HW1 3594   2.879   3.197   0.298  1.8225  0.7137 -0.9862
  848OPC    HW2 3595   2.895   3.269   0.414  0.1300 -0.1467 -0.1833
  848OPC     MW 3596   2.903   3.203   0.372 -0.0073 -0.1122 -0.2652
  849OPC     OW 3597   3.287   3.563   3.369  0.0987  0.0611 -0.0488
  849OPC    HW1 3598   3.229   3.498   3.361 -1.5286  1.2077  1.5258
  849OPC    HW2 3599   3.315   3.555   3.451  1.4382  0.1575 -0.4728
  849OPC     MW 3600   3.282   3.552   3.380  0.0563  0.2449  0.1212
  850OPC     OW 3601   4.749   2.332   2.046 -0.1535  0.4107 -0.6393
  850OPC    HW1 3602   4.782   2.412   2.044  0.6607  0.1910  1.3222
  850OPC    HW2 3603   4.708   2.329   2.123  0.7808 -1.3790 -0.1456
  850OPC     MW 3604   4.748   2.343   2.057  0.1049  0.1138 -0.2767
  851OPC     OW 3605   3.566   1.416   0.430  0.0655 -0.1309  0.5594
  851OPC    HW1 3606   3.480   1.432   0.427  0.4582  2.4189  0.3191
  851OPC    HW2 3607   3.571   1.343   0.478 -2.2540 -0.9506 -0.2639
  851OPC     MW 3608   3.554   1.408   0.437 -0.2191  0.1248  0.4023
  852OPC     OW 3609   3.121   2.998   2.684  0.1827  0.5488  0.3946
  852OPC    HW1 3610   3.175   2.938   2.650  1.2012  1.7263 -0.1502
  852OPC    HW2 3611   3.112   3.057   2.620  0.6017  1.8406  1.4671
  852OPC     MW 3612   3.128   2.998   2.669  0.3951  0.9135  0.4724
  853OPC     OW 3613   1.321   3.869   3.492  0.3935 -0.4206  0.6028
  853OPC    HW1 3614   1.241   3.883   3.459  0.3998 -2.5942 -0.4873
  853OPC    HW2 3615   1.322   3.919   3.563 -1.5562  0.4522  0.1057
  853OPC     MW 3616   1.309   3.879   3.497  0.1064 -0.6129  0.3684
  854OPC     OW 3617   0.731   2.012   3.949 -0.2036  0.0385 -0.1670
  854OPC    HW1 3618   0.708   2.076   4.003 -2.0463 -0.3005 -0.4877
  854OPC    HW2 3619   0.751   2.054   3.875 -0.3295  0.3146 -0.0466
  854OPC     MW 3620   0.731   2.028   3.946 -0.4944  0.0292 -0.1966
  855OPC     OW 3621   1.898   2.528   0.985  0.6230 -0.5038  0.5626
  855OPC    HW1 3622   1.959   2.575   1.025  1.4515 -0.1314 -1.0266
  855OPC    HW2 3623   1.828   2.539   1.035  1.4362  0.4092  1.5645
  855OPC     MW 3624   1.897   2.537   0.998  0.8655 -0.3139  0.4759
  856OPC     OW 3625   1.950   4.391   4.287 -0.0789  0.3745 -0.4044
  856OPC    HW1 3626   1.983   4.435   4.355 -1.3394  0.8237 -0.0611
  856OPC    HW2 3627   1.936   4.453   4.227 -0.5296  0.2238 -0.4527
  856OPC     MW 3628   1.953   4.407   4.288 -0.3317  0.4184 -0.3607
  857OPC     OW 3629   0.619   2.997   3.231 -0.3624 -0.0051  0.2366
  857OPC    HW1 3630   0.634   2.956   3.156 -0.2371  0.4104  0.0321
  857OPC    HW2 3631   0.572   2.939   3.277 -0.1570 -0.3882 -0.0325
  857OPC     MW 3632   0.614   2.982   3.227 -0.3136 -0.0004  0.1668
  858OPC     OW 3633   0.393   3.965   3.564 -0.0336  0.2069 -0.2428
  858OPC    HW1 3634   0.373   3.913   3.497  1.7756 -0.0671 -0.6140
  858OPC    HW2 3635   0.357   3.925   3.632 -1.0229 -0.0470 -0.8841
  858OPC     MW 3636   0.384   3.952   3.564  0.0875  0.1290 -0.3923
  859OPC     OW 3637   3.440   4.565   2.719 -0.0812  0.3962  0.3955
  859OPC    HW1 3638   3.375   4.516   2.750 -0.3489 -0.1851 -1.0268
  859OPC    HW2 3639   3.426   4.643   2.756  0.6097 -0.6063  3.0567
  859OPC     MW 3640   3.429   4.569   2.729 -0.0188  0.1624  0.5785
  860OPC     OW 3641   0.726   3.745   0.798 -0.5601  0.4413 -0.0802
  860OPC    HW1 3642   0.661   3.689   0.811  0.0739 -0.1730  0.5369
  860OPC    HW2 3643   0.706   3.812   0.849 -0.8596  0.3840 -0.1196
  860OPC     MW 3644   0.714   3.746   0.807 -0.5107  0.3420  0.0052
  861OPC     OW 3645   4.545   0.019   4.177  0.3291 -0.6537 -0.2244
  861OPC    HW1 3646   4.485  -0.044   4.185  0.5652 -0.6756  1.7708
  861OPC    HW2 3647   4.568   0.037   4.259  0.6831  1.6600 -0.7498
  861OPC     MW 3648   4.540   0.013   4.190  0.4165 -0.3151 -0.0074
  862OPC     OW 3649   1.053   1.074   3.014 -0.1912 -0.5505 -0.3139
  862OPC    HW1 3650   0.994   1.127   2.976  0.2228 -0.1258 -0.3728
  862OPC    HW2 3651   1.110   1.130   3.049 -0.8516 -0.9206  1.4254
  862OPC     MW 3652   1.053   1.090   3.013 -0.2276 -0.5424 -0.0657
  863OPC     OW 3653   4.220   2.009   1.038  0.4645 -0.4084 -0.1442
  863OPC    HW1 3654   4.294   2.045   1.068 -0.9261  1.9825  0.6461
  863OPC    HW2 3655   4.221   1.930   1.074  1.5895  0.3620  1.6718
  863OPC     MW 3656   4.231   2.002   1.048  0.4251  0.0587  0.2408
  864OPC     OW 3657   1.746   1.751   2.431  0.8121 -0.0362  0.0911
  864OPC    HW1 3658   1.832   1.743   2.425  0.7874  0.4350 -1.0311
  864OPC    HW2 3659   1.724   1.801   2.363 -0.6630 -2.3802 -1.2797
  864OPC     MW 3660   1.755   1.758   2.420  0.5906 -0.3129 -0.2770
  865OPC     OW 3661   4.685   2.414   0.758 -0.1102  0.3472  0.2424
  865OPC    HW1 3662   4.759   2.456   0.740 -0.5067  0.9347 -0.0377
  865OPC    HW2 3663   4.712   2.339   0.794  0.6032  0.7345  0.5185
  865OPC     MW 3664   4.700   2.409   0.760 -0.0634  0.4911  0.2418
  866OPC     OW 3665   0.545   2.511   4.081  0.0056  0.2801  0.3611
  866OPC    HW1 3666   0.498   2.470   4.020  1.1577 -0.8044  0.1521
  866OPC    HW2 3667   0.615   2.538   4.038  0.3420  0.4212  0.9915
  866OPC     MW 3668   0.548   2.509   4.066  0.2255  0.1408  0.4232
  867OPC     OW 3669   3.776   0.996   4.706 -0.3260 -0.1357  0.5111
  867OPC    HW1 3670   3.808   0.944   4.644 -2.1640  0.8903 -1.4474
  867OPC    HW2 3671   3.703   0.955   4.731 -0.2861  0.1165  1.0638
  867OPC     MW 3672   3.770   0.983   4.701 -0.5914  0.0531  0.3033
  868OPC     OW 3673   1.068   2.325   4.725 -0.3901 -0.4098  0.4701
  868OPC    HW1 3674   1.059   2.241   4.706 -0.2758 -0.4661  0.6638
  868OPC    HW2 3675   1.061   2.365   4.647 -0.9471 -0.5570  0.4443
  868OPC     MW 3676   1.066   2.319   4.710 -0.4554 -0.4399  0.4950
  869OPC     OW 3677   2.176   3.762   1.157  0.3041 -0.3639 -0.3542
  869OPC    HW1 3678   2.231   3.694   1.153  0.1461 -0.4403 -2.1956
  869OPC    HW2 3679   2.205   3.807   1.225  0.6577 -2.0717  0.6887
  869OPC     MW 3680   2.189   3.758   1.166  0.3330 -0.6275 -0.4721
  870OPC     OW 3681   0.288   2.539   3.722  0.2107 -0.1977  0.9755
  870OPC    HW1 3682   0.285   2.490   3.650 -1.3359 -0.0355  0.9085
  870OPC    HW2 3683   0.351   2.502   3.769  2.7354  0.8343 -1.2421
  870OPC     MW 3684   0.297   2.526   3.718  0.3552 -0.0213  0.6380
  871OPC     OW 3685   1.706   3.140   3.502 -0.0194  0.1911  0.5935
  871OPC    HW1 3686   1.769   3.162   3.446 -0.8842  0.4889 -0.2921
  871OPC    HW2 3687   1.674   3.065   3.470 -3.1742  2.2856 -1.7190
  871OPC     MW 3688   1.711   3.132   3.489 -0.6132  0.5444  0.1211
  872OPC     OW 3689   1.474   0.982   2.244 -0.2225  0.1989  0.0235
  872OPC    HW1 3690   1.529   1.045   2.269  0.1900 -0.5572  1.1086
  872OPC    HW2 3691   1.396   1.012   2.272  0.1324 -0.2860  1.6431
  872OPC     MW 3692   1.470   0.996   2.252 -0.1091  0.0156  0.4230
  873OPC     OW 3693   3.043   0.257   3.700 -0.0696 -0.1267  0.1962
  873OPC    HW1 3694   3.050   0.237   3.615 -0.9439 -1.3241  0.3834
  873OPC    HW2 3695   2.987   0.197   3.731  0.1155  0.3836  1.5898
  873OPC     MW 3696   3.036   0.245   3.692 -0.1714 -0.2282  0.4296
  874OPC     OW 3697   3.646   4.364   3.062  0.0585  0.4463 -0.2525
  874OPC    HW1 3698   3.566   4.396   3.048  1.0424  4.3994  1.7195
  874OPC    HW2 3699   3.640   4.327   3.140  0.3751  1.8412  0.4514
  874OPC     MW 3700   3.633   4.363   3.071  0.2507  1.2364  0.1428
  875OPC     OW 3701   1.078   1.063   1.562  0.4171 -0.6054 -0.0404
  875OPC    HW1 3702   1.038   1.012   1.503 -0.0672 -1.9700  1.4110
  875OPC    HW2 3703   1.036   1.139   1.554 -1.4621 -1.5447  0.3566
  875OPC     MW 3704   1.066   1.067   1.552  0.0680 -0.9457  0.2326
  876OPC     OW 3705   1.982   3.630   2.111 -0.4924  0.1145 -0.1677
  876OPC    HW1 3706   2.042   3.685   2.143 -0.9755  0.3107  0.4181
  876OPC    HW2 3707   2.004   3.553   2.144  0.1902 -0.0612 -0.9948
  876OPC     MW 3708   1.994   3.627   2.120 -0.4629  0.1174 -0.2034
  877OPC     OW 3709   0.786   0.825   1.097  0.7379 -0.3351 -0.6243
  877OPC    HW1 3710   0.745   0.752   1.120 -0.4777  0.0829 -1.3811
  877OPC    HW2 3711   0.823   0.804   1.021 -1.8692  0.5399 -2.2707
  877OPC     MW 3712   0.785   0.811   1.089  0.1732 -0.1441 -0.9793
  878OPC     OW 3713   3.551   1.919   1.048 -0.1970  0.4298  0.1187
  878OPC    HW1 3714   3.575   1.997   1.017  2.1447  0.8758  2.6397
  878OPC    HW2 3715   3.608   1.865   1.011 -0.1233  0.3242  0.3865
  878OPC     MW 3716   3.563   1.923   1.038  0.1599  0.4801  0.5306
  879OPC     OW 3717   4.399   1.716   1.001  0.2501 -0.0350 -0.6157
  879OPC    HW1 3718   4.477   1.711   1.039  1.2421  0.4145 -2.4540
  879OPC    HW2 3719   4.346   1.741   1.066  1.8269  0.6778  0.4644
  879OPC     MW 3720   4.403   1.719   1.016  0.6294  0.1367 -0.7277
  880OPC     OW 3721   3.856   2.376   2.010  0.0133  0.5941 -0.7403
  880OPC    HW1 3722   3.907   2.437   2.044 -0.7710  0.2145  1.2668
  880OPC    HW2 3723   3.911   2.315   1.982  0.7062  0.8165  0.1186
  880OPC     MW 3724   3.871   2.376   2.011 -0.0001  0.5709 -0.3169
  881OPC     OW 3725   1.870   3.459   3.837 -0.1110 -0.5331 -0.2127
  881OPC    HW1 3726   1.897   3.542   3.836  2.2303 -1.1870  1.1974
  881OPC    HW2 3727   1.786   3.465   3.859  0.3391  1.4372  1.2523
  881OPC     MW 3728   1.862   3.472   3.840  0.3014 -0.3387  0.2120
  882OPC     OW 3729   0.236   1.014   4.535 -0.8587 -0.0988  0.1470
  882OPC    HW1 3730   0.219   1.014   4.620 -0.3309 -1.4694  0.2640
  882OPC    HW2 3731   0.158   1.003   4.498 -0.9251 -0.8967  0.5084
  882OPC     MW 3732   0.222   1.013   4.542 -0.7905 -0.4191  0.2177
  883OPC     OW 3733   1.826   1.020   0.773 -0.6894 -0.0194  0.7061
  883OPC    HW1 3734   1.769   0.965   0.811 -0.5125  0.3772  1.5663
  883OPC    HW2 3735   1.788   1.039   0.697 -1.4309 -0.2266  1.0130
  883OPC     MW 3736   1.812   1.014   0.768 -0.7728  0.0086  0.8785
  884OPC     OW 3737   4.514   3.140   4.443 -0.5462 -0.1832 -0.2489
  884OPC    HW1 3738   4.566   3.071   4.452  0.3209  0.3861 -0.7333
  884OPC    HW2 3739   4.499   3.166   4.525  0.2070 -0.1627 -0.1137
  884OPC     MW 3740   4.519   3.134   4.457 -0.3068 -0.0960 -0.3006
  885OPC     OW 3741   0.287   2.317   2.199  0.5771  0.1023  0.5169
  885OPC    HW1 3742   0.296   2.367   2.128 -0.0743 -1.6984 -0.8884
  885OPC    HW2 3743   0.354   2.342   2.249  0.3415  2.3047 -0.1277
  885OPC     MW 3744   0.298   2.328   2.196  0.4461  0.1616  0.2141
  886OPC     OW 3745   2.313   2.025   1.456  0.1381  0.3433  0.7337
  886OPC    HW1 3746   2.380   1.969   1.457 -0.1048  0.0289 -0.1272
  886OPC    HW2 3747   2.319   2.064   1.534  0.6482 -0.4774  1.1272
  886OPC     MW 3748   2.324   2.023   1.468  0.1775  0.1757  0.6647
  887OPC     OW 3749   1.024   3.408   0.439 -0.0182 -0.0512 -0.4750
  887OPC    HW1 3750   0.994   3.442   0.365  0.4273 -0.6608 -0.9519
  887OPC    HW2 3751   0.953   3.399   0.488 -0.3806 -0.0126 -0.9859
  887OPC     MW 3752   1.009   3.411   0.435 -0.0059 -0.1355 -0.6209
  888OPC     OW 3753   0.718   2.394   1.025  0.1901  0.5316 -0.1792
  888OPC    HW1 3754   0.740   2.316   0.991  2.3444  1.1911 -0.4565
  888OPC    HW2 3755   0.722   2.448   0.956 -1.2764  0.9258  0.0149
  888OPC     MW 3756   0.722   2.390   1.009  0.2917  0.6872 -0.1915
  889OPC     OW 3757   3.541   3.690   1.592  0.0844  0.3773 -0.0349
  889OPC    HW1 3758   3.504   3.733   1.658 -0.0669 -0.3083  0.3333
  889OPC    HW2 3759   3.615   3.658   1.626  1.2016  1.9796 -0.8451
  889OPC     MW 3760   3.547   3.692   1.607  0.2270  0.5127 -0.1002
  890OPC     OW 3761   4.438   2.848   4.274  0.0346  0.0246 -0.3588
  890OPC    HW1 3762   4.366   2.814   4.311  0.3870 -0.3259  0.0263
  890OPC    HW2 3763   4.478   2.778   4.240  0.4277  0.1463 -0.1534
  890OPC     MW 3764   4.433   2.833   4.275  0.1450 -0.0091 -0.2718
  891OPC     OW 3765   4.759   1.455   3.353  0.4417  0.3638  0.1740
  891OPC    HW1 3766   4.732   1.375   3.329  0.1058  0.3200  0.6796
  891OPC    HW2 3767   4.828   1.439   3.403  0.3760  0.3894  0.2733
  891OPC     MW 3768   4.765   1.441   3.357  0.3822  0.3611  0.2633
  892OPC     OW 3769   4.371   0.145   2.480  0.2016  0.1681 -0.3823
  892OPC    HW1 3770   4.394   0.162   2.562 -0.0740  1.8464 -0.6203
  892OPC    HW2 3771   4.445   0.156   2.435  0.7096 -2.1691 -0.2392
  892OPC     MW 3772   4.385   0.149   2.485  0.2358  0.0707 -0.3963
  893OPC     OW 3773   4.064   2.379   1.187 -0.6528 -0.6020  0.1943
  893OPC    HW1 3774   3.978   2.391   1.176 -0.6662 -0.1673  0.7080
  893OPC    HW2 3775   4.095   2.460   1.189 -0.2549 -0.7550  0.2216
  893OPC     MW 3776   4.056   2.393   1.186 -0.5960 -0.5605  0.2742
  894OPC     OW 3777   0.346   2.331   2.584 -0.1535  0.1374 -0.1684
  894OPC    HW1 3778   0.320   2.301   2.662  0.9327 -0.0885  0.1336
  894OPC    HW2 3779   0.278   2.378   2.556 -0.2045  1.0544  1.3631
  894OPC     MW 3780   0.332   2.333   2.591 -0.0006  0.2395  0.1024
  895OPC     OW 3781   4.805   0.063   4.369 -0.2508 -0.2999  0.7670
  895OPC    HW1 3782   4.790   0.132   4.420  1.0099  0.6425 -0.0644
  895OPC    HW2 3783   4.791  -0.005   4.421 -1.9462  0.5559  1.4985
  895OPC     MW 3784   4.801   0.063   4.384 -0.3150 -0.0343  0.7522
  896OPC     OW 3785   4.416   2.914   3.580 -0.1388  0.1934 -0.5830
  896OPC    HW1 3786   4.386   2.905   3.499 -0.9499  0.0999 -0.2807
  896OPC    HW2 3787   4.409   2.833   3.613  2.9118 -0.4701 -1.3073
  896OPC     MW 3788   4.410   2.900   3.573  0.1919  0.0817 -0.6453
  897OPC     OW 3789   1.236   3.187   2.161  0.3186  0.1808  0.3386
  897OPC    HW1 3790   1.253   3.105   2.188 -2.0254  0.1481  2.1156
  897OPC    HW2 3791   1.269   3.189   2.081  1.2554 -2.2204  0.5540
  897OPC     MW 3792   1.243   3.175   2.153  0.1107 -0.1788  0.6329
  898OPC     OW 3793   2.168   3.291   2.324  0.3170  0.3932 -0.6403
  898OPC    HW1 3794   2.191   3.217   2.365  0.0942 -0.1699 -1.5212
  898OPC    HW2 3795   2.198   3.280   2.243 -3.1283 -0.4777 -1.9540
  898OPC     MW 3796   2.176   3.279   2.318 -0.2248  0.1813 -0.9645
  899OPC     OW 3797   0.754   3.744   2.563  0.1139 -0.1639  0.0898
  899OPC    HW1 3798   0.706   3.671   2.564  1.1995 -0.9065 -0.8008
  899OPC    HW2 3799   0.694   3.808   2.562 -0.8819 -1.0748 -1.4340
  899OPC     MW 3800   0.738   3.743   2.563  0.1272 -0.4082 -0.2669
  900OPC     OW 3801   0.845   0.256   0.100  0.1522  0.3260 -0.1766
  900OPC    HW1 3802   0.834   0.180   0.140 -0.5997  0.3871 -0.2435
  900OPC    HW2 3803   0.918   0.246   0.054  0.6388  0.0111  0.6479
  900OPC     MW 3804   0.854   0.244   0.099  0.1130  0.2885 -0.0647
  901OPC     OW 3805   4.814   2.395   1.435  0.4590  0.1617 -0.4948
  901OPC    HW1 3806   4.794   2.428   1.357 -0.2455 -0.0511 -0.4126
  901OPC    HW2 3807   4.768   2.445   1.491  1.5755  0.8240 -0.1426
  901OPC     MW 3808   4.804   2.407   1.432  0.5198  0.2280 -0.4306
  902OPC     OW 3809   2.553   0.395   2.583 -0.7135  0.3162 -0.2771
  902OPC    HW1 3810   2.518   0.377   2.505 -0.2975  0.2276 -0.4467
  902OPC    HW2 3811   2.616   0.452   2.564  0.0310 -0.4486 -0.1267
  902OPC     MW 3812   2.557   0.401   2.569 -0.5422  0.1901 -0.2800
  903OPC     OW 3813   4.522   2.959   1.458 -0.2456 -0.1334  0.2577
  903OPC    HW1 3814   4.436   2.952   1.465 -0.2916  0.8860  1.0307
  903OPC    HW2 3815   4.551   2.926   1.534  0.0453 -0.4132  0.0275
  903OPC     MW 3816   4.514   2.953   1.470 -0.2096 -0.0241  0.3380
  904OPC     OW 3817   1.494   0.225   2.919 -0.0328  0.2556  0.2289
  904OPC    HW1 3818   1.422   0.218   2.870 -0.1877 -0.9437  0.5953
  904OPC    HW2 3819   1.559   0.226   2.861 -0.3121  0.8405 -0.0795
  904OPC     MW 3820   1.493   0.224   2.903 -0.0969  0.1648  0.2375
  905OPC     OW 3821   3.366   1.827   2.790 -0.1062 -0.3642  0.0030
  905OPC    HW1 3822   3.281   1.847   2.792  0.0137  0.2515 -0.6317
  905OPC    HW2 3823   3.370   1.749   2.829 -1.6896 -2.8588 -4.1923
  905OPC     MW 3824   3.354   1.818   2.796 -0.3225 -0.6418 -0.7105
  906OPC     OW 3825   2.681   4.621   3.907 -0.1434 -0.2759 -0.0806
  906OPC    HW1 3826   2.664   4.558   3.965 -2.1498 -1.8216 -2.1575
  906OPC    HW2 3827   2.752   4.591   3.865  2.2421  1.5484  2.3375
  906OPC     MW 3828   2.689   4.607   3.910 -0.0874 -0.2348 -0.0302
  907OPC     OW 3829   3.725   3.419   3.764  0.1683 -0.2744 -0.4384
  907OPC    HW1 3830   3.729   3.432   3.678  0.3096 -0.9232 -0.5315
  907OPC    HW2 3831   3.708   3.334   3.772  0.3274 -0.2562  0.1778
  907OPC     MW 3832   3.723   3.408   3.753  0.2127 -0.3674 -0.3611
  908OPC     OW 3833   3.250   2.667   2.846 -0.3610  0.3793 -0.0454
  908OPC    HW1 3834   3.248   2.603   2.787  0.9637  0.1075  0.1808
  908OPC    HW2 3835   3.168   2.697   2.846 -0.6046 -0.2076 -1.3672
  908OPC     MW 3836   3.237   2.662   2.837 -0.2012  0.2524 -0.2073
  909OPC     OW 3837   1.662   1.202   0.494  0.0576  0.5732  0.0739
  909OPC    HW1 3838   1.577   1.210   0.510  0.2117  1.5662  0.4969
  909OPC    HW2 3839   1.675   1.255   0.425  0.2244 -0.0654 -0.3916
  909OPC     MW 3840   1.651   1.211   0.486  0.1050  0.6256  0.0676
  910OPC     OW 3841   1.608   1.181   4.382  0.4657 -0.3572  0.3824
  910OPC    HW1 3842   1.569   1.168   4.305  0.3922  0.6844  0.2318
  910OPC    HW2 3843   1.577   1.258   4.408 -0.6875 -1.3776  2.2076
  910OPC     MW 3844   1.598   1.190   4.374  0.2846 -0.3541  0.6299
  911OPC     OW 3845   4.490   1.612   1.814 -0.0333  0.1097  0.0415
  911OPC    HW1 3846   4.549   1.580   1.870 -0.3675  0.5455  0.6572
  911OPC    HW2 3847   4.427   1.552   1.814  1.1602 -1.2512 -1.9856
  911OPC     MW 3848   4.489   1.598   1.822  0.0935 -0.0270 -0.1670
  912OPC     OW 3849   3.292   3.098   0.179 -0.2145  0.1087 -0.9760
  912OPC    HW1 3850   3.218   3.096   0.133 -0.5887 -0.1514 -0.3675
  912OPC    HW2 3851   3.309   3.014   0.194 -0.0815  0.1912 -0.6616
  912OPC     MW 3852   3.284   3.085   0.174 -0.2500  0.0825 -0.8397
  913OPC     OW 3853   1.516   3.685   0.257 -0.0357  0.3821 -0.0805
  913OPC    HW1 3854   1.444   3.672   0.304  0.9771 -1.6434  1.0924
  913OPC    HW2 3855   1.580   3.655   0.309  1.2974 -0.8539 -2.2637
  913OPC     MW 3856   1.515   3.679   0.271  0.3108 -0.0998 -0.2297
  914OPC     OW 3857   0.311   3.422   4.341 -0.3158 -0.0457  0.0612
  914OPC    HW1 3858   0.368   3.485   4.360 -0.4968  0.2806 -0.4786
  914OPC    HW2 3859   0.278   3.445   4.264  0.8956 -1.7037 -1.0142
  914OPC     MW 3860   0.314   3.435   4.333 -0.1636 -0.2425 -0.1774
  915OPC     OW 3861   4.129   3.239   1.565  0.3142 -1.0499  0.2752
  915OPC    HW1 3862   4.101   3.206   1.489 -1.7401 -0.9678  0.9210
  915OPC    HW2 3863   4.055   3.263   1.605  1.4481  2.9525  0.4993
  915OPC     MW 3864   4.114   3.238   1.560  0.1783 -0.4464  0.4037
  916OPC     OW 3865   2.433   3.279   4.676  0.0485  0.2456 -0.5353
  916OPC    HW1 3866   2.441   3.192   4.685  1.3640  0.3815 -0.2158
  916OPC    HW2 3867   2.431   3.291   4.590 -1.3493 -0.1812 -0.5860
  916OPC     MW 3868   2.434   3.268   4.665  0.0364  0.2025 -0.4954
  917OPC     OW 3869   2.129   1.377   4.246  0.3929  0.0630 -0.0257
  917OPC    HW1 3870   2.067   1.316   4.254 -0.8274  1.3981  1.7354
  917OPC    HW2 3871   2.084   1.451   4.233  1.6791  0.9210  0.1294
  917OPC     MW 3872   2.113   1.379   4.245  0.4026  0.3869  0.2573
  918OPC     OW 3873   0.064   4.168   2.233  0.0325  0.1391  0.3851
  918OPC    HW1 3874   0.112   4.236   2.208  1.2613 -1.1360 -0.9077
  918OPC    HW2 3875  -0.001   4.166   2.176  0.9574 -0.7480 -0.6886
  918OPC     MW 3876   0.062   4.177   2.221  0.3507 -0.1802  0.0355
  919OPC     OW 3877   0.717   0.196   0.732 -0.3649  0.0725  0.0439
  919OPC    HW1 3878   0.637   0.173   0.760  0.3759 -1.6750  0.8791
  919OPC    HW2 3879   0.702   0.234   0.655 -1.9296 -1.1598 -0.3093
  919OPC     MW 3880   0.703   0.198   0.725 -0.4866 -0.3677  0.1151
  920OPC     OW 3881   2.449   1.497   0.593 -0.2934 -0.3559 -0.4426
  920OPC    HW1 3882   2.446   1.530   0.674  0.0860 -0.8342 -0.2298
  920OPC    HW2 3883   2.421   1.563   0.543  2.2726  1.0326 -0.2256
  920OPC     MW 3884   2.444   1.512   0.597  0.1419 -0.2214 -0.3791
  921OPC     OW 3885   4.059   2.282   1.573  0.4186  0.3795 -0.2704
  921OPC    HW1 3886   4.047   2.322   1.497 -1.6253 -0.2974 -0.3768
  921OPC    HW2 3887   4.146   2.280   1.582  0.6781  1.5163 -1.9928
  921OPC     MW 3888   4.070   2.287   1.563  0.1550  0.4474 -0.5406
  922OPC     OW 3889   0.706   2.477   0.235  0.1867  0.1196  0.2174
  922OPC    HW1 3890   0.626   2.488   0.204  0.5556  2.6560 -0.0696
  922OPC    HW2 3891   0.754   2.459   0.164 -0.0148 -0.8382  0.3129
  922OPC     MW 3892   0.701   2.476   0.220  0.2114  0.3527  0.1891
  923OPC     OW 3893   2.480   3.969   1.692  0.1341  0.1265 -0.1353
  923OPC    HW1 3894   2.401   3.985   1.726 -0.0577 -0.8197 -0.1126
  923OPC    HW2 3895   2.531   4.029   1.729 -0.3007 -0.1545  0.9482
  923OPC     MW 3896   2.476   3.980   1.702  0.0415 -0.0548  0.0281
  924OPC     OW 3897   0.757   2.245   4.362  0.1327  0.0578  0.1927
  924OPC    HW1 3898   0.831   2.290   4.354  1.2802 -2.0180 -1.8251
  924OPC    HW2 3899   0.727   2.239   4.281 -2.9523  1.7060  1.0204
  924OPC     MW 3900   0.763   2.251   4.349 -0.1535 -0.0055  0.0167
  925OPC     OW 3901   3.452   1.897   1.783 -0.1458  0.3401  0.2871
  925OPC    HW1 3902   3.472   1.817   1.811 -1.6852 -0.9034 -1.9137
  925OPC    HW2 3903   3.416   1.935   1.854  0.7948 -0.7965  1.4231
  925OPC     MW 3904   3.449   1.891   1.798 -0.2342 -0.0115  0.1298
  926OPC     OW 3905   3.575   3.593   3.384  0.1487  0.2955 -0.2971
  926OPC    HW1 3906   3.541   3.633   3.454 -0.5751  0.1874 -0.5828
  926OPC    HW2 3907   3.509   3.590   3.328  0.3938 -0.6929 -0.5461
  926OPC     MW 3908   3.560   3.599   3.386  0.0781  0.1335 -0.3760
  927OPC     OW 3909   1.596   3.195   1.053  0.3645 -0.2882  0.1116
  927OPC    HW1 3910   1.679   3.222   1.056  0.7615 -1.5020  1.2282
  927OPC    HW2 3911   1.572   3.207   0.970  1.4419  0.6812 -0.0745
  927OPC     MW 3912   1.604   3.201   1.041  0.5823 -0.3242  0.2491
  928OPC     OW 3913   1.851   4.324   0.087 -0.0393  0.0531  0.5199
  928OPC    HW1 3914   1.938   4.331   0.092  0.0117 -0.8324  1.1783
  928OPC    HW2 3915   1.838   4.278   0.014  0.0303  0.2923  0.3547
  928OPC     MW 3916   1.862   4.318   0.077 -0.0215 -0.0424  0.5928
  929OPC     OW 3917   3.712   3.079   2.271 -0.2167 -0.6362  0.0439
  929OPC    HW1 3918   3.642   3.090   2.322  0.3000  0.1249  0.6008
  929OPC    HW2 3919   3.687   3.111   2.194  0.4519  2.4470  0.9971
  929OPC     MW 3920   3.698   3.085   2.267 -0.0416 -0.0684  0.2670
  930OPC     OW 3921   0.903   0.447   0.305  0.4034  0.6818 -0.2974
  930OPC    HW1 3922   0.984   0.422   0.327 -0.5093 -0.6114  2.0265
  930OPC    HW2 3923   0.883   0.395   0.238  2.0401  2.2280 -2.1123
  930OPC     MW 3924   0.912   0.436   0.299  0.5104  0.7192 -0.2222
  931OPC     OW 3925   0.752   2.125   0.941  0.6701  0.3568  0.0092
  931OPC    HW1 3926   0.766   2.063   1.001  2.0219 -0.4575 -1.1091
  931OPC    HW2 3927   0.683   2.094   0.896  0.3092  0.4754  0.4670
  931OPC     MW 3928   0.744   2.111   0.943  0.8165  0.2540 -0.0884
  932OPC     OW 3929   1.912   3.402   2.342 -0.0802  0.1048  0.0673
  932OPC    HW1 3930   1.838   3.368   2.310  0.5512 -1.0115 -0.2467
  932OPC    HW2 3931   1.971   3.340   2.329  1.7033  2.1319 -2.6473
  932OPC     MW 3932   1.910   3.388   2.336  0.2765  0.2393 -0.3803
  933OPC     OW 3933   4.434   1.266   0.528 -0.1301  0.2043 -0.1826
  933OPC    HW1 3934   4.361   1.220   0.542 -1.0611  1.9988  1.4112
  933OPC    HW2 3935   4.412   1.347   0.553  1.7993  1.2766 -1.6127
  933OPC     MW 3936   4.420   1.271   0.534  0.0174  0.6278 -0.1584
  934OPC     OW 3937   4.420   3.176   2.995 -0.1310 -0.1301  0.1029
  934OPC    HW1 3938   4.381   3.210   3.065 -1.0851  0.0410 -0.4768
  934OPC    HW2 3939   4.465   3.244   2.963 -0.9189  0.2345 -0.2785
  934OPC     MW 3940   4.421   3.191   3.000 -0.3881 -0.0510 -0.0391
  935OPC     OW 3941   0.416   3.689   2.060 -0.0025  0.2009  0.0949
  935OPC    HW1 3942   0.359   3.755   2.067 -1.7710 -1.1133 -0.7861
  935OPC    HW2 3943   0.459   3.690   2.136  0.3780  2.6021 -0.0746
  935OPC     MW 3944   0.414   3.699   2.072 -0.2075  0.3614 -0.0602
  936OPC     OW 3945   2.667   1.099   3.327 -0.0928 -0.3904 -0.7083
  936OPC    HW1 3946   2.730   1.065   3.377 -1.1821  1.0021  1.7624
  936OPC    HW2 3947   2.710   1.137   3.262  1.5356 -0.4840  0.2781
  936OPC     MW 3948   2.682   1.099   3.325 -0.0132 -0.1985 -0.1976
  937OPC     OW 3949   0.415   1.032   2.206 -0.0068  0.4128  0.2011
  937OPC    HW1 3950   0.375   0.977   2.151  0.7508  0.3862 -0.3343
  937OPC    HW2 3951   0.353   1.090   2.225 -1.2355 -1.2942  1.7821
  937OPC     MW 3952   0.400   1.032   2.201 -0.0764  0.1566  0.3556
  938OPC     OW 3953   3.492   1.192   0.574  0.3120  0.2081 -0.0490
  938OPC    HW1 3954   3.485   1.210   0.659  1.5127 -0.3243  0.1846
  938OPC    HW2 3955   3.424   1.139   0.559  1.1184 -1.1873  1.0273
  938OPC     MW 3956   3.481   1.187   0.585  0.6084 -0.0767  0.1445
  939OPC     OW 3957   1.378   4.134   0.938 -0.1653 -0.0191  0.1498
  939OPC    HW1 3958   1.412   4.056   0.956  0.7260  0.4927  0.7737
  939OPC    HW2 3959   1.447   4.188   0.939 -0.9896  1.1081  1.8293
  939OPC     MW 3960   1.393   4.131   0.941 -0.1554  0.2229  0.4901
  940OPC     OW 3961   1.732   0.583   0.751 -0.3000 -0.1844  0.0992
  940OPC    HW1 3962   1.746   0.509   0.795 -0.1862  0.4315  1.1226
  940OPC    HW2 3963   1.811   0.603   0.719  0.0538  0.3946  1.2804
  940OPC     MW 3964   1.746   0.575   0.752 -0.2310 -0.0079  0.4249
  941OPC     OW 3965   1.821   0.075   1.810 -0.6999  0.4471 -0.3435
  941OPC    HW1 3966   1.833   0.039   1.889 -2.4671 -1.9409 -1.0707
  941OPC    HW2 3967   1.901   0.098   1.786 -0.1551  1.9101  2.3710
  941OPC     MW 3968   1.834   0.073   1.818 -0.8805  0.3104 -0.0499
  942OPC     OW 3969   1.566   4.313   0.907 -0.0024 -0.2604  0.1382
  942OPC    HW1 3970   1.550   4.321   0.822 -1.5195 -0.9355  0.3260
  942OPC    HW2 3971   1.649   4.287   0.910  0.5880  1.3336 -1.0395
  942OPC     MW 3972   1.576   4.310   0.895 -0.1393 -0.1249 -0.0080
  943OPC     OW 3973   0.904   0.606   4.006 -0.0370  0.5584  0.0228
  943OPC    HW1 3974   0.848   0.575   4.065 -0.9826  2.0102 -0.0651
  943OPC    HW2 3975   0.875   0.686   3.990  1.3972  0.9315 -0.9125
  943OPC     MW 3976   0.892   0.613   4.012  0.0351  0.8280 -0.1280
  944OPC     OW 3977   0.837   2.777   2.247  0.4470 -0.1916 -0.0379
  944OPC    HW1 3978   0.855   2.850   2.291 -0.4985  0.3459 -0.5084
  944OPC    HW2 3979   0.756   2.756   2.275  0.0526 -0.1341 -1.1162
  944OPC     MW 3980   0.828   2.785   2.258  0.2491 -0.1037 -0.2667
  945OPC     OW 3981   3.270   3.588   3.933 -0.3277 -0.1597 -0.0649
  945OPC    HW1 3982   3.341   3.615   3.976 -0.1898  2.4729 -1.7306
  945OPC    HW2 3983   3.302   3.551   3.861 -0.5648  1.3741 -1.0065
  945OPC     MW 3984   3.285   3.587   3.928 -0.3422  0.4557 -0.4501
  946OPC     OW 3985   1.059   0.180   4.321 -0.0262 -0.9913 -0.1385
  946OPC    HW1 3986   1.023   0.207   4.246 -1.4487 -1.6644  0.2751
  946OPC    HW2 3987   1.080   0.254   4.362 -0.6490 -0.5880 -0.5385
  946OPC     MW 3988   1.057   0.195   4.316 -0.3283 -1.0312 -0.1366
  947OPC     OW 3989   2.277   0.489   2.432  0.1372  0.5182 -0.2227
  947OPC    HW1 3990   2.266   0.488   2.518 -1.3308 -0.4338 -0.3794
  947OPC    HW2 3991   2.308   0.409   2.415  1.6162  1.1180 -0.4722
  947OPC     MW 3992   2.280   0.477   2.442  0.1386  0.4662 -0.2826
  948OPC     OW 3993   1.988   0.486   0.473 -0.3898 -0.0491 -0.7635
  948OPC    HW1 3994   1.943   0.419   0.505 -2.2062  0.2548 -2.5104
  948OPC    HW2 3995   1.959   0.554   0.520  1.5248 -0.4062  1.0764
  948OPC     MW 3996   1.977   0.486   0.485 -0.3754 -0.0570 -0.7498
  949OPC     OW 3997   3.270   4.644   1.833  0.4346 -0.1276  0.2409
  949OPC    HW1 3998   3.296   4.681   1.758  3.6569 -1.4995  0.5351
  949OPC    HW2 3999   3.257   4.712   1.886 -3.8172  1.0525 -1.8397
  949OPC     MW 4000   3.272   4.660   1.830  0.2825 -0.1559 -0.0229
  950OPC     OW 4001   3.067   4.938   3.535 -0.4804  0.5443  0.1814
  950OPC    HW1 4002   2.995   4.888   3.542 -0.3775  0.3812  0.0577
  950OPC    HW2 4003   3.097   4.921   3.455  0.2381 -0.1121  0.5808
  950OPC     MW 4004   3.060   4.928   3.524 -0.3591  0.4232  0.2221
  951OPC     OW 4005   1.595   3.745   3.775  0.0056 -0.3708  0.4952
  951OPC    HW1 4006   1.681   3.762   3.781 -0.3282  0.9763  2.7489
  951OPC    HW2 4007   1.572   3.730   3.858 -2.4727  2.4038  0.4690
  951OPC     MW 4008   1.604   3.746   3.788 -0.4098  0.2381  0.8242
  952OPC     OW 4009   3.058   1.523   1.327 -0.6740  0.3061 -0.2431
  952OPC    HW1 4010   3.044   1.596   1.282  2.0341  0.8957 -0.3178
  952OPC    HW2 4011   3.074   1.552   1.408  1.9282  0.0525 -0.5807
  952OPC     MW 4012   3.058   1.538   1.333  0.1104  0.3557 -0.3040
  953OPC     OW 4013   4.710   2.635   3.102  0.1034 -0.1414 -0.2313
  953OPC    HW1 4014   4.667   2.704   3.135  0.3313  0.1625 -0.5593
  953OPC    HW2 4015   4.652   2.601   3.045 -0.6185 -1.1711  1.0607
  953OPC     MW 4016   4.695   2.640   3.099  0.0305 -0.2484 -0.0889
  954OPC     OW 4017   0.129   3.345   0.032  0.1420  0.1765 -0.1120
  954OPC    HW1 4018   0.121   3.377  -0.049 -0.2510 -1.5292 -0.7858
  954OPC    HW2 4019   0.053   3.303   0.045  0.2525  0.3218  1.1012
  954OPC     MW 4020   0.116   3.343   0.022  0.1003 -0.0540 -0.0323
  955OPC     OW 4021   3.258   1.092   1.808 -0.2831 -0.5768 -1.0685
  955OPC    HW1 4022   3.278   1.011   1.832  1.5243 -0.2305 -1.1880
  955OPC    HW2 4023   3.252   1.135   1.884 -1.1100 -0.7846 -1.0107
  955OPC     MW 4024   3.260   1.087   1.823 -0.1382 -0.5563 -1.0777
  956OPC     OW 4025   0.332   4.089   0.760  0.2705 -0.2891  0.2761
  956OPC    HW1 4026   0.348   4.134   0.833  2.5350 -0.4833 -0.0196
  956OPC    HW2 4027   0.410   4.056   0.739 -0.3361 -0.4161 -2.1174
  956OPC     MW 4028   0.346   4.091   0.767  0.5154 -0.3364 -0.1212
  957OPC     OW 4029   1.530   4.021   1.517  0.2514  0.3236 -0.2154
  957OPC    HW1 4030   1.453   4.006   1.555  1.2288 -1.3074  1.2865
  957OPC    HW2 4031   1.525   4.105   1.494 -2.6223 -0.1819 -1.8824
  957OPC     MW 4032   1.518   4.031   1.520 -0.0288  0.0079 -0.2397
  958OPC     OW 4033   2.476   1.437   2.690 -0.4748 -0.0800 -0.0372
  958OPC    HW1 4034   2.425   1.487   2.740  0.3283 -0.6655  1.4321
  958OPC    HW2 4035   2.432   1.362   2.684 -1.4003  0.5336 -1.7510
  958OPC     MW 4036   2.462   1.434   2.696 -0.4927 -0.0759 -0.0733
  959OPC     OW 4037   3.370   1.986   0.739  0.5561  0.8487 -0.4777
  959OPC    HW1 4038   3.332   2.014   0.812  1.2645  0.7120 -0.0480
  959OPC    HW2 4039   3.304   1.947   0.695  0.0443  1.2792 -0.1054
  959OPC     MW 4040   3.354   1.984   0.743  0.5852  0.8920 -0.3592
  960OPC     OW 4041   2.439   1.825   1.157 -0.4411 -0.6162 -0.0961
  960OPC    HW1 4042   2.353   1.806   1.160 -1.0292  1.7118 -0.5814
  960OPC    HW2 4043   2.442   1.900   1.114  1.9919 -1.2035 -1.1374
  960OPC     MW 4044   2.427   1.833   1.151 -0.1686 -0.3591 -0.3216
  961OPC     OW 4045   1.532   4.538   2.899 -0.0806 -0.1426  0.0889
  961OPC    HW1 4046   1.472   4.486   2.862 -0.8963  0.1306  0.9790
  961OPC    HW2 4047   1.496   4.618   2.892  2.0130  0.7368 -3.1105
  961OPC     MW 4048   1.518   4.542   2.892  0.1081  0.0277 -0.2522
  962OPC     OW 4049   1.204   3.566   1.484 -0.2419  0.5948  0.1337
  962OPC    HW1 4050   1.144   3.536   1.428  0.5322 -0.4574 -0.1681
  962OPC    HW2 4051   1.162   3.567   1.560 -0.2211 -1.6739  0.2373
  962OPC     MW 4052   1.189   3.562   1.487 -0.1245  0.1043  0.1044
  963OPC     OW 4053   4.479   4.772   3.529  0.1768  0.3705 -0.4124
  963OPC    HW1 4054   4.499   4.711   3.471  0.9434  0.0650  0.1497
  963OPC    HW2 4055   4.557   4.798   3.559 -0.0838  1.9613 -0.9693
  963OPC     MW 4056   4.493   4.767   3.525  0.2515  0.5603 -0.4117
  964OPC     OW 4057   2.455   4.270   1.644 -0.2475  0.3753  0.2138
  964OPC    HW1 4058   2.468   4.193   1.606  0.0516 -0.1382  1.3392
  964OPC    HW2 4059   2.426   4.320   1.578 -0.3675 -0.6600 -0.5477
  964OPC     MW 4060   2.452   4.266   1.629 -0.2211  0.1464  0.2676
  965OPC     OW 4061   3.153   1.448   4.623 -0.2479 -0.0012 -0.0739
  965OPC    HW1 4062   3.143   1.519   4.572  0.3853 -1.3088 -2.1751
  965OPC    HW2 4063   3.240   1.440   4.628 -0.3181 -0.6143  0.1622
  965OPC     MW 4064   3.165   1.457   4.616 -0.1647 -0.2849 -0.3495
  966OPC     OW 4065   1.647   2.223   2.498 -0.2110 -0.0385  0.2186
  966OPC    HW1 4066   1.731   2.236   2.479 -0.1644  1.0496  1.1114
  966OPC    HW2 4067   1.646   2.143   2.534  0.6502  0.4493  1.3753
  966OPC     MW 4068   1.659   2.213   2.501 -0.0769  0.1942  0.5215
  967OPC     OW 4069   1.495   2.703   0.428  0.4437 -0.0284  0.3618
  967OPC    HW1 4070   1.575   2.687   0.459  0.8128  1.4354  0.2807
  967OPC    HW2 4071   1.444   2.697   0.497  0.8468  0.4043  0.7079
  967OPC     MW 4072   1.500   2.700   0.443  0.5578  0.2518  0.4009
  968OPC     OW 4073   1.879   3.290   1.071 -0.3234 -0.0751  0.3970
  968OPC    HW1 4074   1.876   3.257   0.990  0.0741  0.2859  0.2354
  968OPC    HW2 4075   1.935   3.356   1.064  0.6065 -0.7562  1.2205
  968OPC     MW 4076   1.887   3.295   1.058 -0.1273 -0.1223  0.4948
  969OPC     OW 4077   4.443   3.502   4.558  0.2544  0.0768 -0.1816
  969OPC    HW1 4078   4.456   3.573   4.607  2.2859  0.8317 -1.6488
  969OPC    HW2 4079   4.462   3.436   4.611 -1.9602  0.5299  1.3053
  969OPC     MW 4080   4.448   3.503   4.573  0.2272  0.2553 -0.1786
  970OPC     OW 4081   4.777   3.921   1.009  0.0358  0.0382 -0.2329
  970OPC    HW1 4082   4.859   3.933   1.037 -0.3589  1.9499  0.2770
  970OPC    HW2 4083   4.774   3.965   0.934 -0.4694 -0.1366 -0.3206
  970OPC     MW 4084   4.788   3.929   1.002 -0.0970  0.2948 -0.1706
  971OPC     OW 4085   0.119   1.816   1.706 -0.1727  0.0366  0.7032
  971OPC    HW1 4086   0.096   1.898   1.686 -1.7997 -0.4993  0.1837
  971OPC    HW2 4087   0.206   1.818   1.703 -0.1932  1.5609 -0.0819
  971OPC     MW 4088   0.128   1.829   1.702 -0.4161  0.1826  0.5105
  972OPC     OW 4089   1.646   0.731   2.006 -0.0168  0.1311 -0.2168
  972OPC    HW1 4090   1.689   0.704   1.935  0.1200  0.2396 -0.1752
  972OPC    HW2 4091   1.600   0.800   1.977 -0.9350 -0.5828 -0.4996
  972OPC     MW 4092   1.645   0.737   1.991 -0.1322  0.0417 -0.2525
  973OPC     OW 4093   0.668   2.256   4.105 -0.4446 -0.3427 -0.1419
  973OPC    HW1 4094   0.650   2.341   4.109  0.5388 -0.1488  0.7918
  973OPC    HW2 4095   0.742   2.253   4.059  0.0317 -0.5790  0.6131
  973OPC     MW 4096   0.676   2.268   4.099 -0.2290 -0.3489  0.1075
  974OPC     OW 4097   0.497   4.850   4.356  0.3568  0.5888  0.4759
  974OPC    HW1 4098   0.483   4.865   4.271 -2.6127 -0.6538  0.6086
  974OPC    HW2 4099   0.502   4.763   4.361 -1.3096  0.5010  1.6994
  974OPC     MW 4100   0.496   4.839   4.344 -0.3280  0.3922  0.6766
  975OPC     OW 4101   3.111   3.737   0.023  0.2699  0.3113 -0.0830
  975OPC    HW1 4102   3.072   3.671   0.064  0.0258  0.2908 -0.3491
  975OPC    HW2 4103   3.070   3.742  -0.053  0.2735  0.7836 -0.0600
  975OPC     MW 4104   3.099   3.728   0.018  0.2345  0.3780 -0.1189
  976OPC     OW 4105   0.144   4.026   4.398 -0.1765 -0.3165  0.2080
  976OPC    HW1 4106   0.165   4.040   4.315 -0.1400  2.0951  0.5601
  976OPC    HW2 4107   0.083   3.963   4.394  1.1054 -1.5468 -1.4479
  976OPC     MW 4108   0.138   4.019   4.385  0.0183 -0.1421  0.0153
  977OPC     OW 4109   0.794   2.161   3.693  0.3636 -0.3118  0.3287
  977OPC    HW1 4110   0.766   2.083   3.664  0.4941 -1.0864  2.1573
  977OPC    HW2 4111   0.737   2.217   3.659 -2.4586 -1.6430  2.4172
  977OPC     MW 4112   0.782   2.158   3.684 -0.0340 -0.6227  0.9073
  978OPC     OW 4113   1.133   0.896   2.219  1.1570 -0.2390  0.1844
  978OPC    HW1 4114   1.172   0.957   2.267  0.8045 -0.2768  0.5238
  978OPC    HW2 4115   1.149   0.822   2.263  0.8677 -0.2779  0.2321
  978OPC     MW 4116   1.141   0.894   2.233  1.0622 -0.2503  0.2416
  979OPC     OW 4117   2.106   2.852   4.769  0.7124  0.0538  0.0932
  979OPC    HW1 4118   2.152   2.907   4.720  0.2536 -0.0850 -0.5081
  979OPC    HW2 4119   2.072   2.902   4.831  1.7595  0.1379  0.6084
  979OPC     MW 4120   2.108   2.867   4.771  0.7993  0.0458  0.0808
  980OPC     OW 4121   1.813   0.822   2.449  0.1687 -0.3460  0.0426
  980OPC    HW1 4122   1.852   0.827   2.371 -0.0353  0.2419 -0.0254
  980OPC    HW2 4123   1.806   0.906   2.473 -0.1464 -0.5070  0.5026
  980OPC     MW 4124   1.818   0.835   2.441  0.0920 -0.2829  0.1006
  981OPC     OW 4125   1.426   0.884   1.286 -0.5532 -0.1131  0.1808
  981OPC    HW1 4126   1.430   0.816   1.230 -1.5133  1.1380 -1.4929
  981OPC    HW2 4127   1.504   0.922   1.277 -0.2042 -0.6734  0.7399
  981OPC     MW 4128   1.438   0.879   1.276 -0.6434 -0.0111  0.0161
  982OPC     OW 4129   4.154   4.769   3.819 -0.0321 -0.2971  0.2797
  982OPC    HW1 4130   4.229   4.800   3.851  0.1574 -1.7922  1.3568
  982OPC    HW2 4131   4.158   4.790   3.734  0.7747  1.2040  0.6499
  982OPC     MW 4132   4.166   4.777   3.811  0.1152 -0.2961  0.4935
  983OPC     OW 4133   1.703   3.211   3.034 -0.3556 -0.9333  0.1208
  983OPC    HW1 4134   1.760   3.225   2.969 -0.9038 -2.6765 -0.8131
  983OPC    HW2 4135   1.685   3.126   3.027 -1.8613 -0.7702  1.4067
  983OPC     MW 4136   1.709   3.200   3.023 -0.6590 -1.1667  0.1727
  984OPC     OW 4137   3.801   2.577   3.435 -0.4482 -0.5560  0.2953
  984OPC    HW1 4138   3.863   2.622   3.476 -0.5000 -1.2043  1.1165
  984OPC    HW2 4139   3.761   2.534   3.500 -0.3558 -1.8302 -0.4541
  984OPC     MW 4140   3.804   2.577   3.451 -0.4421 -0.8399  0.3060
  985OPC     OW 4141   0.730   4.748   0.993  0.4414  0.1268 -0.3612
  985OPC    HW1 4142   0.701   4.722   1.071  0.8095 -1.0744 -0.5884
  985OPC    HW2 4143   0.738   4.834   1.000 -0.8864  0.1991  0.4603
  985OPC     MW 4144   0.727   4.757   1.005  0.2997 -0.0403 -0.2734
  986OPC     OW 4145   1.184   3.172   4.613  0.3691  0.2377  0.2540
  986OPC    HW1 4146   1.230   3.246   4.619 -0.0751  0.8665 -2.7172
  986OPC    HW2 4147   1.236   3.119   4.566  0.0605 -0.8411  1.0813
  986OPC     MW 4148   1.199   3.175   4.607  0.2578  0.1713 -0.0627
  987OPC     OW 4149   2.493   3.910   2.635  0.5061 -0.2050 -0.0480
  987OPC    HW1 4150   2.553   3.861   2.676  0.8545 -0.0934 -0.4257
  987OPC    HW2 4151   2.490   3.877   2.555  0.7388  0.3856 -0.3076
  987OPC     MW 4152   2.501   3.898   2.630  0.5920 -0.1014 -0.1422
  988OPC     OW 4153   1.464   4.606   0.019 -0.4904  0.0159  0.0119
  988OPC    HW1 4154   1.494   4.571   0.093  0.5808  1.1560  0.1451
  988OPC    HW2 4155   1.513   4.677   0.009 -2.3797  1.3331 -0.3949
  988OPC     MW 4156   1.475   4.611   0.029 -0.6112  0.3788 -0.0285
  989OPC     OW 4157   2.839   0.885   2.908  0.7702  0.5849 -0.1039
  989OPC    HW1 4158   2.781   0.950   2.899  0.3454  0.3525  0.8695
  989OPC    HW2 4159   2.791   0.813   2.905  1.2215  0.3073 -0.9965
  989OPC     MW 4160   2.824   0.884   2.906  0.7741  0.5096 -0.0920
  990OPC     OW 4161   2.438   1.982   4.150 -0.4916 -0.0572 -0.3436
  990OPC    HW1 4162   2.365   2.024   4.129  0.2377  0.5442 -1.7405
  990OPC    HW2 4163   2.475   2.035   4.208 -0.8244 -0.0437 -0.1357
  990OPC     MW 4164   2.432   1.996   4.156 -0.4331  0.0337 -0.5190
  991OPC     OW 4165   2.100   1.825   2.154  1.0429 -0.3105 -0.8201
  991OPC    HW1 4166   2.175   1.857   2.185 -1.2902  2.8195  2.5583
  991OPC    HW2 4167   2.056   1.897   2.131 -2.4653 -1.3963  1.6257
  991OPC     MW 4168   2.104   1.841   2.155  0.1800 -0.0085  0.0402
  992OPC     OW 4169   1.062   1.239   2.157 -0.6079 -0.2666 -0.5431
  992OPC    HW1 4170   1.052   1.252   2.071 -0.8657 -1.2397 -0.6750
  992OPC    HW2 4171   1.148   1.249   2.170 -0.8476  2.3156 -0.4529
  992OPC     MW 4172   1.074   1.243   2.146 -0.6814 -0.0290 -0.5493
  993OPC     OW 4173   0.747   1.553   1.930  0.1656 -0.6469  0.2156
  993OPC    HW1 4174   0.742   1.508   2.004 -0.0111 -0.4459  0.3263
  993OPC    HW2 4175   0.788   1.627   1.952  0.7170 -0.8691 -0.0247
  993OPC     MW 4176   0.752   1.557   1.944  0.2210 -0.6500  0.1965
  994OPC     OW 4177   2.973   0.735   4.641  0.0245  0.3328  0.1658
  994OPC    HW1 4178   2.988   0.712   4.724  0.9231  0.5428  0.0755
  994OPC    HW2 4179   3.046   0.713   4.600  0.5502  2.3542 -0.1209
  994OPC     MW 4180   2.986   0.728   4.647  0.2348  0.6625  0.1101
  995OPC     OW 4181   0.569   3.590   3.123 -0.0789  0.4872 -0.1471
  995OPC    HW1 4182   0.564   3.655   3.066  1.3630  0.6803 -0.0905
  995OPC    HW2 4183   0.606   3.525   3.078 -0.5638  0.0392  0.0797
  995OPC     MW 4184   0.574   3.590   3.108  0.0625  0.4497 -0.1051
  996OPC     OW 4185   0.463   1.924   4.610 -0.5220 -0.2287 -0.2944
  996OPC    HW1 4186   0.410   1.858   4.588  1.1913 -1.6142 -0.4444
  996OPC    HW2 4187   0.536   1.908   4.565  0.1995  1.3884  0.2254
  996OPC     MW 4188   0.466   1.912   4.600 -0.1623 -0.1945 -0.2398
  997OPC     OW 4189   2.475   1.109   2.261  0.2201  0.1037  0.0463
  997OPC    HW1 4190   2.408   1.164   2.245 -1.5286 -1.8614  0.1072
  997OPC    HW2 4191   2.521   1.150   2.322 -2.0225  0.7607  1.4286
  997OPC     MW 4192   2.472   1.123   2.268 -0.3695 -0.0895  0.2594
  998OPC     OW 4193   2.727   0.918   3.835 -0.5479 -0.5178 -0.0394
  998OPC    HW1 4194   2.749   0.852   3.783  0.8779 -0.5771  0.5990
  998OPC    HW2 4195   2.797   0.929   3.886 -0.7637  1.4556 -0.0882
  998OPC     MW 4196   2.740   0.910   3.835 -0.3691 -0.2350  0.0476
  999OPC     OW 4197   2.582   1.873   0.028 -0.3972 -0.0390  0.0150
  999OPC    HW1 4198   2.563   1.793  -0.002  0.7263 -0.7605  1.1127
  999OPC    HW2 4199   2.573   1.924  -0.042 -0.4512 -1.2401 -0.8888
  999OPC     MW 4200   2.578   1.869   0.013 -0.2393 -0.3231  0.0436
 1000OPC     OW 4201   1.102   3.131   2.903  0.0059 -0.0740  0.1196
 1000OPC    HW1 4202   1.149   3.081   2.956 -0.6060  0.3249  1.0627
 1000OPC    HW2 4203   1.131   3.211   2.918 -0.5205  0.1011  0.2299
 1000OPC     MW 4204   1.113   3.135   2.913 -0.1623  0.0107  0.2753
 1001OPC     OW 4205   2.817   0.195   2.336  0.1713 -0.0131  0.6700
 1001OPC    HW1 4206   2.842   0.252   2.398 -1.2586 -0.5423  1.7935
 1001OPC    HW2 4207   2.884   0.139   2.332  1.3246  1.3251  0.0045
 1001OPC     MW 4208   2.831   0.195   2.345  0.1304  0.1064  0.7375
 1002OPC     OW 4209   1.123   0.740   0.603  0.1767  0.8473 -0.0390
 1002OPC    HW1 4210   1.130   0.822   0.574 -1.1350  1.5322  1.4169
 1002OPC    HW2 4211   1.174   0.739   0.674  1.2129 -0.0033 -0.7615
 1002OPC     MW 4212   1.132   0.752   0.609  0.1360  0.8228  0.0693
 1003OPC     OW 4213   3.585   2.670   3.972 -0.3098 -0.1727 -0.2823
 1003OPC    HW1 4214   3.583   2.608   3.910  0.5994  0.6318 -1.1418
 1003OPC    HW2 4215   3.561   2.627   4.044  0.2031 -1.5219 -0.8786
 1003OPC     MW 4216   3.581   2.654   3.974 -0.0999 -0.2531 -0.4973
 1004OPC     OW 4217   0.343   0.933   3.164  0.0543  0.0468 -0.3058
 1004OPC    HW1 4218   0.396   0.952   3.097 -0.2047  1.8751 -0.0189
 1004OPC    HW2 4219   0.264   0.932   3.128 -0.0787  0.9664 -0.0440
 1004OPC     MW 4220   0.339   0.935   3.148 -0.0036  0.4527 -0.2247
 1005OPC     OW 4221   2.280   0.805   1.365  0.5777 -0.2231 -0.2214
 1005OPC    HW1 4222   2.360   0.771   1.367  1.0835  0.9381  2.1015
 1005OPC    HW2 4223   2.247   0.787   1.444 -1.1350  0.1086 -0.8043
 1005OPC     MW 4224   2.287   0.798   1.377  0.3996 -0.0025  0.0356
 1006OPC     OW 4225   2.406   4.452   3.368 -0.1097 -0.2935 -0.0635
 1006OPC    HW1 4226   2.371   4.375   3.346  1.7264 -1.3927  0.5745
 1006OPC    HW2 4227   2.422   4.490   3.291 -0.9139 -0.5896 -0.3932
 1006OPC     MW 4228   2.403   4.446   3.353  0.0427 -0.4997 -0.0180
 1007OPC     OW 4229   3.709   2.427   3.825 -0.2520 -0.5940  0.4669
 1007OPC    HW1 4230   3.796   2.433   3.829 -0.1738 -0.9899 -0.4774
 1007OPC    HW2 4231   3.693   2.411   3.741 -1.1587 -1.7896  0.8460
 1007OPC     MW 4232   3.719   2.426   3.813 -0.3743 -0.8291  0.3835
 1008OPC     OW 4233   0.172   0.695   2.890 -0.0383  0.4826  0.3033
 1008OPC    HW1 4234   0.088   0.702   2.912  0.1386  0.5057  1.0186
 1008OPC    HW2 4235   0.187   0.766   2.843 -0.2035  0.9343  0.9233
 1008OPC     MW 4236   0.162   0.706   2.886 -0.0365  0.5527  0.5006
 1009OPC     OW 4237   1.506   1.648   0.731 -0.2717 -0.6249  0.0529
 1009OPC    HW1 4238   1.563   1.686   0.786 -1.2947  2.8816 -0.9994
 1009OPC    HW2 4239   1.552   1.583   0.696  1.8847 -0.2037  1.8161
 1009OPC     MW 4240   1.522   1.644   0.734 -0.1042 -0.0447  0.1579
 1010OPC     OW 4241   0.206   2.067   3.787  0.1658  0.0385  0.2061
 1010OPC    HW1 4242   0.160   2.027   3.725  1.6997 -1.3592 -0.1124
 1010OPC    HW2 4243   0.175   2.034   3.861 -0.5228  0.4276  0.0917
 1010OPC     MW 4244   0.195   2.056   3.789  0.2907 -0.1105  0.1421
 1011OPC     OW 4245   4.822   4.673   3.031 -0.4016 -0.1079 -0.1765
 1011OPC    HW1 4246   4.740   4.669   3.002 -0.4356 -0.5695 -0.0353
 1011OPC    HW2 4247   4.863   4.613   2.983 -0.8065 -2.1146  1.7676
 1011OPC     MW 4248   4.816   4.664   3.020 -0.4666 -0.4725  0.1316
 1012OPC     OW 4249   4.603   3.489   1.666 -0.2963  0.5442 -0.1991
 1012OPC    HW1 4250   4.596   3.420   1.612 -0.1373  3.1652 -4.0344
 1012OPC    HW2 4251   4.527   3.531   1.655  0.5154  2.1604  0.0813
 1012OPC     MW 4252   4.591   3.485   1.656 -0.1531  1.1702 -0.7243
 1013OPC     OW 4253   1.023   2.587   2.348  0.0478 -0.8689 -0.8010
 1013OPC    HW1 4254   0.974   2.658   2.332  0.5778 -0.6453 -1.4864
 1013OPC    HW2 4255   0.978   2.522   2.310 -0.5163 -0.9418 -0.0412
 1013OPC     MW 4256   1.009   2.588   2.340  0.0427 -0.8466 -0.7901
 1014OPC     OW 4257   4.175   4.713   1.825  0.6135 -0.1463  0.8864
 1014OPC    HW1 4258   4.103   4.756   1.851  0.5099  0.0224  0.3281
 1014OPC    HW2 4259   4.148   4.630   1.821 -0.2499  0.1878 -1.6096
 1014OPC     MW 4260   4.160   4.707   1.828  0.4706 -0.0720  0.4352
 1015OPC     OW 4261   3.126   3.886   0.744 -0.0633  0.4071 -0.1533
 1015OPC    HW1 4262   3.210   3.903   0.761  0.7758 -2.4391 -1.0228
 1015OPC    HW2 4263   3.096   3.854   0.819  0.1913 -0.4164 -0.3957
 1015OPC     MW 4264   3.134   3.884   0.757  0.0982 -0.1351 -0.3176
 1016OPC     OW 4265   2.532   0.253   4.522  0.4451 -0.3282  0.3599
 1016OPC    HW1 4266   2.547   0.290   4.600  2.2667 -1.2452  0.4973
 1016OPC    HW2 4267   2.494   0.316   4.476  0.3595  0.5952  1.6410
 1016OPC     MW 4268   2.529   0.267   4.527  0.7015 -0.3273  0.5691
 1017OPC     OW 4269   0.698   1.996   3.478 -0.1047  0.4327  0.1418
 1017OPC    HW1 4270   0.616   1.968   3.481  0.4043 -1.0740  1.0510
 1017OPC    HW2 4271   0.726   1.971   3.399 -0.3729  0.5162  0.0203
 1017OPC     MW 4272   0.690   1.988   3.467 -0.0691  0.2224  0.2582
 1018OPC     OW 4273   3.368   3.932   3.798 -0.3917 -0.5668 -0.1057
 1018OPC    HW1 4274   3.438   3.944   3.847  2.4938 -2.3240 -3.3467
 1018OPC    HW2 4275   3.350   4.012   3.767  0.6588 -0.1866  0.2445
 1018OPC     MW 4276   3.375   3.945   3.800  0.1898 -0.7703 -0.5326
 1019OPC     OW 4277   3.603   0.198   3.994 -0.4195 -0.6172 -0.0239
 1019OPC    HW1 4278   3.599   0.117   3.962 -1.6308 -0.2688 -0.8030
 1019OPC    HW2 4279   3.577   0.189   4.077  1.0099 -1.2447  0.3954
 1019OPC     MW 4280   3.599   0.185   4.002 -0.3872 -0.6584 -0.0770
 1020OPC     OW 4281   2.315   2.425   1.275  0.2751 -0.5950 -0.1199
 1020OPC    HW1 4282   2.390   2.468   1.290  0.3596 -1.2145  1.4170
 1020OPC    HW2 4283   2.287   2.404   1.354  0.0273 -3.0093 -0.7690
 1020OPC     MW 4284   2.322   2.428   1.289  0.2511 -1.0433  0.0113
 1021OPC     OW 4285   3.773   4.552   3.935 -0.3802 -0.2369 -0.0203
 1021OPC    HW1 4286   3.703   4.528   3.889 -0.4331 -0.3045  0.0974
 1021OPC    HW2 4287   3.751   4.630   3.968 -2.2772 -2.1672  3.9122
 1021OPC     MW 4288   3.760   4.560   3.933 -0.6680 -0.5322  0.5780
 1022OPC     OW 4289   0.227   1.880   0.984  0.1299  0.3648  0.7124
 1022OPC    HW1 4290   0.243   1.965   0.973 -0.3196  0.1245 -2.4338
 1022OPC    HW2 4291   0.210   1.850   0.904 -2.1139 -2.2537  1.9727
 1022OPC     MW 4292   0.227   1.888   0.971 -0.2680 -0.0576  0.4338
 1023OPC     OW 4293   2.216   0.473   2.708 -1.1721 -0.2952  0.2458
 1023OPC    HW1 4294   2.184   0.398   2.738 -1.4696 -1.2965 -2.3302
 1023OPC    HW2 4295   2.145   0.523   2.698 -1.2094 -0.3627  0.1738
 1023OPC     MW 4296   2.201   0.469   2.711 -1.2215 -0.4531 -0.1454
 1024OPC     OW 4297   1.024   3.893   1.452  0.4427 -0.3250 -0.5470
 1024OPC    HW1 4298   1.091   3.872   1.401 -0.6799 -0.1344 -2.1614
 1024OPC    HW2 4299   0.975   3.820   1.452  0.5535 -0.4195  0.5139
 1024OPC     MW 4300   1.026   3.879   1.445  0.2933 -0.3107 -0.6287
 1025OPC     OW 4301   2.493   4.612   0.307  0.4236 -0.4772  0.2403
 1025OPC    HW1 4302   2.466   4.694   0.295 -2.3570 -1.1942  0.9563
 1025OPC    HW2 4303   2.485   4.600   0.393 -2.3744 -2.3935 -0.1649
 1025OPC     MW 4304   2.488   4.622   0.318 -0.4005 -0.8664  0.2862
 1026OPC     OW 4305   3.402   0.870   1.481  0.2942  0.2629  0.8181
 1026OPC    HW1 4306   3.436   0.916   1.415 -0.8853  0.0421  0.0311
 1026OPC    HW2 4307   3.468   0.820   1.507  0.9869  0.8767  0.2871
 1026OPC     MW 4308   3.417   0.869   1.475  0.2222  0.3209  0.6235
 1027OPC     OW 4309   2.980   2.316   1.240 -0.3720 -0.0281 -0.5247
 1027OPC    HW1 4310   2.903   2.344   1.211 -0.8184 -0.2547  0.3808
 1027OPC    HW2 4311   3.026   2.389   1.251 -0.8908  0.2177  0.0876
 1027OPC     MW 4312   2.975   2.331   1.238 -0.5144 -0.0253 -0.3005
 1028OPC     OW 4313   3.975   2.607   2.859 -0.0502 -0.0186  0.3107
 1028OPC    HW1 4314   3.953   2.665   2.920 -0.8016 -1.7033  1.7553
 1028OPC    HW2 4315   3.906   2.605   2.806 -0.5405 -0.4160  0.9479
 1028OPC     MW 4316   3.962   2.615   2.860 -0.2335 -0.3262  0.6182
 1029OPC     OW 4317   0.233   2.675   1.685 -0.4894 -0.1851  0.6293
 1029OPC    HW1 4318   0.250   2.601   1.641 -2.6769  0.2217 -1.0972
 1029OPC    HW2 4319   0.308   2.718   1.682 -0.3426 -0.4464 -2.3609
 1029OPC     MW 4320   0.246   2.670   1.678 -0.7909 -0.1637 -0.0675
 1030OPC     OW 4321   2.206   0.015   3.657 -0.5228 -0.2126  0.5205
 1030OPC    HW1 4322   2.274   0.070   3.659 -0.8724  0.2204  0.5849
 1030OPC    HW2 4323   2.216  -0.034   3.728 -0.7227  0.3932  0.9760
 1030OPC     MW 4324   2.218   0.016   3.667 -0.6039 -0.0589  0.5974
 1031OPC     OW 4325   4.472   1.673   2.757 -0.4155  0.0257  0.2687
 1031OPC    HW1 4326   4.400   1.722   2.761  0.6442  1.7085 -0.0753
 1031OPC    HW2 4327   4.477   1.637   2.837 -0.9945  0.8569  0.6885
 1031OPC     MW 4328   4.462   1.675   2.770 -0.3445  0.3970  0.2799
 1032OPC     OW 4329   2.011   3.648   0.265  0.1309 -0.2368  0.6056
 1032OPC    HW1 4330   1.972   3.695   0.327  0.9601 -0.1979  1.1133
 1032OPC    HW2 4331   1.951   3.589   0.243 -0.2268 -0.1637  1.3494
 1032OPC     MW 4332   1.996   3.646   0.271  0.2006 -0.2203  0.7905
 1033OPC     OW 4333   4.228   0.988   4.120  0.2666  0.0518  0.0831
 1033OPC    HW1 4334   4.300   0.952   4.085 -0.5190 -0.1865 -1.3334
 1033OPC    HW2 4335   4.165   0.931   4.101 -0.7112  1.3624 -0.7620
 1033OPC     MW 4336   4.229   0.974   4.112  0.0060  0.2102 -0.2511
 1034OPC     OW 4337   3.394   0.261   2.595  0.6085  0.2522  0.3519
 1034OPC    HW1 4338   3.376   0.346   2.603 -1.4667 -0.0975 -0.0842
 1034OPC    HW2 4339   3.329   0.231   2.546  0.7813 -1.7854  1.2821
 1034OPC     MW 4340   3.382   0.269   2.589  0.3273 -0.1005  0.4250
 1035OPC     OW 4341   4.819   0.659   1.375  0.1153 -0.1804  0.1192
 1035OPC    HW1 4342   4.760   0.664   1.439  0.2983  0.6760  0.2247
 1035OPC    HW2 4343   4.774   0.624   1.308 -0.8303  1.4618 -0.1545
 1035OPC     MW 4344   4.804   0.654   1.374  0.0026  0.1887  0.0943
 1036OPC     OW 4345   2.344   3.891   2.058 -0.8101 -0.0406 -0.2784
 1036OPC    HW1 4346   2.282   3.846   2.100 -0.5516 -1.2889 -1.1663
 1036OPC    HW2 4347   2.387   3.829   2.013  0.3231  0.9560 -0.6108
 1036OPC     MW 4348   2.341   3.875   2.057 -0.6046 -0.0777 -0.4588
 1037OPC     OW 4349   2.496   2.615   4.353 -0.3442  0.2589 -0.2291
 1037OPC    HW1 4350   2.483   2.649   4.432 -1.1812  1.5194 -0.8695
 1037OPC    HW2 4351   2.463   2.676   4.299  1.7112  0.2160 -1.6379
 1037OPC     MW 4352   2.489   2.629   4.356 -0.1642  0.4388 -0.5319
 1038OPC     OW 4353   3.399   3.433   1.684 -0.4609  0.0672 -0.5629
 1038OPC    HW1 4354   3.395   3.485   1.754  1.3107  0.3294 -0.6066
 1038OPC    HW2 4355   3.454   3.475   1.631 -1.5809 -0.2507 -2.0323
 1038OPC     MW 4356   3.407   3.447   1.687 -0.3647  0.0589 -0.7864
 1039OPC     OW 4357   1.203   2.305   3.981 -0.1188  0.0231  0.0606
 1039OPC    HW1 4358   1.244   2.319   3.905 -0.8820 -1.1174 -0.5763
 1039OPC    HW2 4359   1.262   2.260   4.028 -0.3781 -1.0398 -0.6117
 1039OPC     MW 4360   1.218   2.301   3.977 -0.2698 -0.3024 -0.1328
 1040OPC     OW 4361   0.999   2.814   0.186  0.0323 -0.0545  0.2574
 1040OPC    HW1 4362   0.940   2.807   0.250 -1.2311 -0.8677 -0.9463
 1040OPC    HW2 4363   0.955   2.853   0.121  0.6679 -1.1001 -0.8375
 1040OPC     MW 4364   0.984   2.819   0.186 -0.0604 -0.3291 -0.0821
 1041OPC     OW 4365   0.430   4.819   2.831  0.1401  0.2281 -0.0591
 1041OPC    HW1 4366   0.409   4.887   2.781  0.2453 -1.0330 -1.9138
 1041OPC    HW2 4367   0.517   4.827   2.841 -0.1386  1.6296  1.7821
 1041OPC     MW 4368   0.440   4.830   2.825  0.1145  0.2487 -0.0612
 1042OPC     OW 4369   2.448   3.429   2.984  0.3200  0.4813 -0.1973
 1042OPC    HW1 4370   2.527   3.400   2.962 -0.1877 -0.2725 -1.0853
 1042OPC    HW2 4371   2.396   3.396   2.923 -0.8971 -0.2094  1.1339
 1042OPC     MW 4372   2.452   3.419   2.972  0.0653  0.2680 -0.1318
 1043OPC     OW 4373   1.735   3.292   1.997 -0.1643 -0.1684 -0.1215
 1043OPC    HW1 4374   1.694   3.251   1.932 -0.8772 -0.6665  0.6153
 1043OPC    HW2 4375   1.820   3.285   1.976 -0.4169  1.3457 -1.9468
 1043OPC     MW 4376   1.742   3.285   1.984 -0.3070 -0.0184 -0.2823
 1044OPC     OW 4377   0.141   2.753   3.143  0.5828 -0.1767  0.4446
 1044OPC    HW1 4378   0.063   2.723   3.119  0.0058  0.4520  1.4867
 1044OPC    HW2 4379   0.190   2.741   3.071 -0.4995 -0.4322 -0.2809
 1044OPC     MW 4380   0.137   2.747   3.129  0.3377 -0.1217  0.4914
 1045OPC     OW 4381   0.163   0.134   1.651  0.3494 -0.5507  0.4646
 1045OPC    HW1 4382   0.094   0.109   1.697  0.5790 -1.4009  0.3610
 1045OPC    HW2 4383   0.142   0.214   1.624 -1.0238 -1.1522 -0.3956
 1045OPC     MW 4384   0.150   0.142   1.654  0.1805 -0.7651  0.3222
 1046OPC     OW 4385   2.227   3.638   1.717 -0.5743 -0.3083 -0.4087
 1046OPC    HW1 4386   2.216   3.595   1.642  1.0288 -0.9214 -0.3178
 1046OPC    HW2 4387   2.157   3.616   1.763 -1.5093 -0.0568 -1.6384
 1046OPC     MW 4388   2.215   3.629   1.713 -0.4758 -0.3617 -0.5769
 1047OPC     OW 4389   0.205   2.141   0.913 -0.4613  0.0527  0.1716
 1047OPC    HW1 4390   0.123   2.114   0.906 -0.3131 -0.7843  1.3815
 1047OPC    HW2 4391   0.230   2.153   0.830 -1.5666 -0.3763 -0.2405
 1047OPC     MW 4392   0.197   2.139   0.900 -0.6027 -0.1345  0.2895
 1048OPC     OW 4393   3.075   1.272   4.387  0.3411 -0.0814 -0.5116
 1048OPC    HW1 4394   2.990   1.290   4.393  0.1594 -0.5684 -1.3987
 1048OPC    HW2 4395   3.112   1.325   4.445 -0.5803  0.0725 -0.0537
 1048OPC     MW 4396   3.068   1.282   4.396  0.1782 -0.1306 -0.5751
 1049OPC     OW 4397   2.750   0.616   2.868  0.1182  0.2425 -0.2704
 1049OPC    HW1 4398   2.781   0.614   2.787  0.6558  0.3885 -0.0742
 1049OPC    HW2 4399   2.667   0.591   2.859  0.0313  0.7456 -0.9228
 1049OPC     MW 4400   2.742   0.612   2.855  0.1849  0.3384 -0.3377
 1050OPC     OW 4401   2.306   2.429   4.331  0.5683 -0.1708 -0.1856
 1050OPC    HW1 4402   2.283   2.431   4.247 -1.4710 -0.9681  0.3067
 1050OPC    HW2 4403   2.370   2.488   4.336 -0.5611  1.2941 -1.9183
 1050OPC     MW 4404   2.312   2.438   4.320  0.1001 -0.0722 -0.3688
 1051OPC     OW 4405   1.764   0.832   3.356 -0.7320 -0.9156 -0.2615
 1051OPC    HW1 4406   1.801   0.910   3.370 -1.9184 -0.4028  0.1753
 1051OPC    HW2 4407   1.827   0.776   3.377 -0.1035 -0.0745  0.1908
 1051OPC     MW 4408   1.779   0.836   3.361 -0.8144 -0.7156 -0.1301
 1052OPC     OW 4409   4.042   0.625   2.014 -0.8498 -0.7139 -0.3194
 1052OPC    HW1 4410   4.099   0.625   2.080 -2.6182  0.5505  1.3271
 1052OPC    HW2 4411   4.074   0.566   1.959  0.0493 -2.8226  2.2656
 1052OPC     MW 4412   4.055   0.616   2.016 -0.9780 -0.8386  0.3058
 1053OPC     OW 4413   3.114   0.378   1.010  0.0604  0.0329 -0.2322
 1053OPC    HW1 4414   3.152   0.365   0.933 -1.1924  0.7083 -0.9953
 1053OPC    HW2 4415   3.159   0.445   1.043 -0.7447  1.1945 -1.3712
 1053OPC     MW 4416   3.127   0.386   1.004 -0.2435  0.3043 -0.5132
 1054OPC     OW 4417   1.771   2.484   0.415  0.4007  0.1643  0.3852
 1054OPC    HW1 4418   1.765   2.536   0.484  2.6589 -0.3000  1.0237
 1054OPC    HW2 4419   1.799   2.408   0.449 -0.0836 -0.5968 -0.8369
 1054OPC     MW 4420   1.775   2.480   0.430  0.6628 -0.0168  0.2990
 1055OPC     OW 4421   1.548   2.776   4.353 -0.6006  0.3601  0.2547
 1055OPC    HW1 4422   1.626   2.789   4.315  0.1048  0.5743  1.7118
 1055OPC    HW2 4423   1.499   2.744   4.288  1.1849 -1.4456 -0.2883
 1055OPC     MW 4424   1.553   2.773   4.338 -0.2326  0.1252  0.3896
 1056OPC     OW 4425   1.785   4.272   0.552 -0.3302  0.6233  0.0200
 1056OPC    HW1 4426   1.838   4.335   0.520  1.6556 -1.6407 -1.5199
 1056OPC    HW2 4427   1.831   4.239   0.618  0.0397 -1.0673 -1.0318
 1056OPC     MW 4428   1.800   4.277   0.557  0.0178  0.0389 -0.3628
 1057OPC     OW 4429   4.599   2.137   1.854  0.2184 -0.1926 -0.4361
 1057OPC    HW1 4430   4.547   2.084   1.899 -1.6467  1.8222 -0.0590
 1057OPC    HW2 4431   4.645   2.178   1.916  1.2635 -0.9128 -0.6999
 1057OPC     MW 4432   4.598   2.135   1.870  0.0973 -0.0014 -0.4193
 1058OPC     OW 4433   0.764   3.279   2.627 -0.4485 -0.3781 -0.0806
 1058OPC    HW1 4434   0.714   3.236   2.684  1.0910 -0.4798  1.2766
 1058OPC    HW2 4435   0.839   3.234   2.628 -0.2523 -0.1566 -1.9307
 1058OPC     MW 4436   0.768   3.266   2.635 -0.1921 -0.3606 -0.1533
 1059OPC     OW 4437   1.644   3.657   2.945  0.0748  0.1100  0.1989
 1059OPC    HW1 4438   1.567   3.666   2.984  0.7675  0.4362  1.5495
 1059OPC    HW2 4439   1.688   3.604   2.999  0.3259 -1.2599 -1.2774
 1059OPC     MW 4440   1.639   3.651   2.959  0.2142 -0.0441  0.1804
 1060OPC     OW 4441   3.117   0.645   2.346  1.1934  0.2041 -0.1703
 1060OPC    HW1 4442   3.092   0.705   2.404  0.8901 -0.1682  0.0891
 1060OPC    HW2 4443   3.176   0.687   2.297  0.8351  0.7723 -0.1236
 1060OPC     MW 4444   3.122   0.660   2.347  1.0958  0.2331 -0.1251
 1061OPC     OW 4445   2.901   1.772   0.939 -0.0166 -0.5457  0.1985
 1061OPC    HW1 4446   2.934   1.697   0.909 -0.1807 -0.9134  0.9350
 1061OPC    HW2 4447   2.946   1.787   1.012 -0.3518 -0.1994  0.3384
 1061OPC     MW 4448   2.912   1.763   0.945 -0.0904 -0.5488  0.3280
 1062OPC     OW 4449   2.501   1.903   1.793 -0.0855 -0.3953  0.0404
 1062OPC    HW1 4450   2.468   1.983   1.779 -0.2483 -0.6066 -0.7978
 1062OPC    HW2 4451   2.436   1.861   1.833 -0.3394 -0.3956 -0.3709
 1062OPC     MW 4452   2.487   1.909   1.797 -0.1471 -0.4265 -0.1442
 1063OPC     OW 4453   2.456   3.731   1.501 -0.1745  0.2050  0.4080
 1063OPC    HW1 4454   2.479   3.647   1.505 -2.1551 -0.3975  0.3127
 1063OPC    HW2 4455   2.452   3.755   1.585 -1.6276 -0.4424  0.5566
 1063OPC     MW 4456   2.458   3.722   1.514 -0.6818  0.0203  0.4159
 1064OPC     OW 4457   1.752   1.150   4.713  0.0369  0.3416  0.2476
 1064OPC    HW1 4458   1.687   1.095   4.695 -0.9338  1.1980  1.0607
 1064OPC    HW2 4459   1.809   1.100   4.756 -0.4362 -0.2319  0.2183
 1064OPC     MW 4460   1.751   1.134   4.717 -0.1764  0.3833  0.3633
 1065OPC     OW 4461   2.575   2.025   4.598 -0.2239 -0.3095 -0.4514
 1065OPC    HW1 4462   2.492   2.040   4.579 -0.0121  0.2058 -1.0033
 1065OPC    HW2 4463   2.609   2.105   4.606 -0.1104 -0.4960  1.3259
 1065OPC     MW 4464   2.568   2.039   4.596 -0.1760 -0.2611 -0.2704
 1066OPC     OW 4465   3.880   0.003   1.399 -0.4656  0.3029 -0.4650
 1066OPC    HW1 4466   3.877   0.088   1.421 -2.2165  0.2811 -0.4641
 1066OPC    HW2 4467   3.884  -0.038   1.476  1.0002  0.3683 -0.4804
 1066OPC     MW 4468   3.880   0.010   1.413 -0.5077  0.3093 -0.4671
 1067OPC     OW 4469   4.517   4.514   0.830 -0.1409 -0.5818 -0.3790
 1067OPC    HW1 4470   4.577   4.497   0.768  0.6473  0.1292  0.1665
 1067OPC    HW2 4471   4.445   4.531   0.784  0.5709  0.5147 -1.1460
 1067OPC     MW 4472   4.515   4.514   0.814  0.0806 -0.3150 -0.4117
 1068OPC     OW 4473   1.759   1.241   2.770 -0.5233  0.3375 -0.4032
 1068OPC    HW1 4474   1.700   1.296   2.802 -0.7440  0.5940 -1.2128
 1068OPC    HW2 4475   1.737   1.164   2.805 -0.1588  0.7688  0.8001
 1068OPC     MW 4476   1.747   1.238   2.780 -0.5020  0.4392 -0.3449
 1069OPC     OW 4477   2.596   3.048   4.736 -0.2683  0.4481  0.0131
 1069OPC    HW1 4478   2.629   3.022   4.660 -0.8279 -1.0682  0.2526
 1069OPC    HW2 4479   2.565   2.974   4.771 -1.8598  1.4401  0.8058
 1069OPC     MW 4480   2.596   3.033   4.730 -0.5859  0.3706  0.1655
 1070OPC     OW 4481   0.896   3.363   3.210 -0.9485 -0.3272 -0.1573
 1070OPC    HW1 4482   0.952   3.430   3.203 -2.3742  0.9114 -0.3261
 1070OPC    HW2 4483   0.947   3.296   3.231  0.5942  0.7370 -0.3056
 1070OPC     MW 4484   0.912   3.363   3.212 -0.9312  0.0130 -0.2042
 1071OPC     OW 4485   0.955   1.046   0.719 -0.2545 -0.0417 -0.1452
 1071OPC    HW1 4486   0.959   0.963   0.745  1.7291  0.4668  1.4091
 1071OPC    HW2 4487   0.883   1.077   0.758 -1.7971 -1.2829 -1.8127
 1071OPC     MW 4488   0.945   1.039   0.728 -0.1894 -0.1499 -0.1620
 1072OPC     OW 4489   4.086   1.562   3.857  0.0404  0.0874  0.5949
 1072OPC    HW1 4490   4.070   1.477   3.847 -0.5964  0.2661 -0.0158
 1072OPC    HW2 4491   4.008   1.599   3.847  0.5420  0.8621 -0.6700
 1072OPC     MW 4492   4.072   1.555   3.854  0.0205  0.2283  0.3177
 1073OPC     OW 4493   1.775   3.936   2.418 -0.9716  0.5493  0.3354
 1073OPC    HW1 4494   1.725   3.913   2.350 -1.7345  2.8037  0.0369
 1073OPC    HW2 4495   1.825   3.866   2.431 -2.3272 -0.7864 -1.1182
 1073OPC     MW 4496   1.775   3.922   2.410 -1.2845  0.6850  0.0764
 1074OPC     OW 4497   4.794   3.829   0.612  0.1839 -0.1935  0.0393
 1074OPC    HW1 4498   4.752   3.753   0.615 -1.8573  0.8523 -0.2185
 1074OPC    HW2 4499   4.784   3.854   0.529  1.3578  0.0984 -0.0260
 1074OPC     MW 4500   4.786   3.821   0.600  0.0558  0.0041 -0.0084
 1075OPC     OW 4501   0.025   2.593   2.065  0.1047 -0.1108 -0.2006
 1075OPC    HW1 4502  -0.012   2.603   2.143  0.6119 -0.6315  0.1096
 1075OPC    HW2 4503  -0.005   2.662   2.020 -0.6069 -0.0908  0.2824
 1075OPC     MW 4504   0.015   2.605   2.070  0.0745 -0.1849 -0.0834
 1076OPC     OW 4505   0.637   1.629   2.942 -0.3761  0.3887 -0.3237
 1076OPC    HW1 4506   0.675   1.590   3.011  0.9215 -0.3244 -1.4056
 1076OPC    HW2 4507   0.625   1.712   2.970  0.8226  0.3126  0.4992
 1076OPC     MW 4508   0.641   1.636   2.956 -0.0074  0.2721 -0.3620
 1077OPC     OW 4509   2.726   3.348   4.391 -0.8386  0.2673 -0.0218
 1077OPC    HW1 4510   2.645   3.377   4.380 -0.7526  0.2308 -0.8697
 1077OPC    HW2 4511   2.730   3.279   4.337 -0.2919  0.1900  0.1113
 1077OPC     MW 4512   2.715   3.342   4.381 -0.7452  0.2505 -0.1276
 1078OPC     OW 4513   3.637   4.253   2.292  0.5008  0.2006 -0.5615
 1078OPC    HW1 4514   3.681   4.324   2.266  1.0188  0.7409  1.5618
 1078OPC    HW2 4515   3.591   4.282   2.360  0.1781 -1.3519 -0.0918
 1078OPC     MW 4516   3.637   4.268   2.298  0.5295  0.0510 -0.1785
 1079OPC     OW 4517   4.104   0.993   1.120 -0.7461 -0.0367  0.4083
 1079OPC    HW1 4518   4.111   0.915   1.158 -0.5442  0.0852  0.6281
 1079OPC    HW2 4519   4.174   1.036   1.150 -0.1535 -0.1844 -0.7066
 1079OPC     MW 4520   4.116   0.988   1.130 -0.6287 -0.0405  0.2761
 1080OPC     OW 4521   2.212   4.412   2.985 -0.0666 -0.4657 -0.6681
 1080OPC    HW1 4522   2.164   4.351   3.023  0.9411 -0.1475  1.2464
 1080OPC    HW2 4523   2.264   4.367   2.931  0.4858 -1.3012  0.5166
 1080OPC     MW 4524   2.212   4.397   2.983  0.1639 -0.5422 -0.2104
 1081OPC     OW 4525   4.475   3.020   2.550  0.1264  0.0022 -0.1383
 1081OPC    HW1 4526   4.412   3.015   2.610 -0.9866 -3.0854 -1.3835
 1081OPC    HW2 4527   4.445   3.080   2.494 -0.1699  0.8383  0.8844
 1081OPC     MW 4528   4.461   3.028   2.550 -0.0820 -0.3303 -0.1712
 1082OPC     OW 4529   2.675   0.214   2.786 -0.0861 -0.3364 -0.2237
 1082OPC    HW1 4530   2.647   0.268   2.723  0.3338  0.7839  0.5141
 1082OPC    HW2 4531   2.746   0.178   2.752  0.8621  1.2042  0.0185
 1082OPC     MW 4532   2.681   0.217   2.772  0.1160  0.0567 -0.0789
 1083OPC     OW 4533   1.813   4.607   0.858  0.2483 -0.0161  0.7489
 1083OPC    HW1 4534   1.789   4.645   0.784 -2.0559 -0.9189  0.9539
 1083OPC    HW2 4535   1.872   4.547   0.833 -1.0214 -0.7973 -0.4897
 1083OPC     MW 4536   1.818   4.603   0.844 -0.2797 -0.2649  0.5962
 1084OPC     OW 4537   2.244   4.561   4.650 -0.9915 -0.8320  0.3859
 1084OPC    HW1 4538   2.302   4.626   4.638 -0.9608 -0.3930  2.3984
 1084OPC    HW2 4539   2.289   4.489   4.631 -0.3247 -0.3814  0.2244
 1084OPC     MW 4540   2.259   4.560   4.646 -0.8885 -0.7005  0.6592
 1085OPC     OW 4541   1.609   3.510   2.714 -0.0413 -0.5923  0.6656
 1085OPC    HW1 4542   1.690   3.520   2.683  0.1271 -1.4523  0.8090
 1085OPC    HW2 4543   1.604   3.569   2.778 -0.9444  2.4386 -1.9430
 1085OPC     MW 4544   1.620   3.520   2.719 -0.1498 -0.2716  0.3015
 1086OPC     OW 4545   3.967   4.051   4.620 -0.0854  0.6183 -0.4698
 1086OPC    HW1 4546   3.907   4.053   4.557  0.0004  0.4956 -0.5568
 1086OPC    HW2 4547   4.031   4.101   4.588 -0.4234  1.3090 -0.0843
 1086OPC     MW 4548   3.968   4.058   4.606 -0.1227  0.7024 -0.4258
 1087OPC     OW 4549   3.271   3.830   2.166  0.1877 -0.6241 -0.0322
 1087OPC    HW1 4550   3.250   3.784   2.095 -2.0457  0.1364  0.0737
 1087OPC    HW2 4551   3.249   3.777   2.231  2.9625 -1.6482  0.2172
 1087OPC     MW 4552   3.265   3.815   2.165  0.2677 -0.6632  0.0203
 1088OPC     OW 4553   0.957   0.351   4.136  0.1231 -0.1462  0.0265
 1088OPC    HW1 4554   1.001   0.312   4.073  0.5850 -0.2483  0.4065
 1088OPC    HW2 4555   0.985   0.434   4.134  1.9511 -0.6537  1.6290
 1088OPC     MW 4556   0.967   0.358   4.127  0.4613 -0.2363  0.3195
 1089OPC     OW 4557   3.481   4.764   3.627  0.0162  0.3528 -0.3455
 1089OPC    HW1 4558   3.396   4.785   3.619 -0.1494 -0.3792 -0.5589
 1089OPC    HW2 4559   3.501   4.794   3.706 -0.8606 -0.8264  0.3545
 1089OPC     MW 4560   3.471   4.772   3.637 -0.1377  0.0708 -0.2736
 1090OPC     OW 4561   1.660   2.199   3.688 -0.7755  0.4179  0.1650
 1090OPC    HW1 4562   1.583   2.216   3.650 -0.6825  0.1674 -0.1366
 1090OPC    HW2 4563   1.704   2.156   3.627 -0.6300 -0.0056  0.5645
 1090OPC     MW 4564   1.655   2.195   3.673 -0.7402  0.3185  0.1795
 1091OPC     OW 4565   0.766   0.255   4.518  0.4406  0.4519  0.2074
 1091OPC    HW1 4566   0.725   0.310   4.463  1.0771  1.2849  0.5442
 1091OPC    HW2 4567   0.766   0.180   4.474  1.1266  1.1452 -1.0601
 1091OPC     MW 4568   0.760   0.252   4.503  0.6360  0.6774  0.0699
 1092OPC     OW 4569   0.635   3.663   3.383 -0.4578 -0.5883  0.0690
 1092OPC    HW1 4570   0.637   3.586   3.423 -2.1527 -0.4379  0.5223
 1092OPC    HW2 4571   0.618   3.643   3.300 -0.0620 -0.7424  0.0251
 1092OPC     MW 4572   0.632   3.649   3.376 -0.6497 -0.5889  0.1295
 1093OPC     OW 4573   4.635   1.963   0.342  0.1285  0.3155  0.1915
 1093OPC    HW1 4574   4.691   1.979   0.277 -0.0051 -1.9466 -0.5650
 1093OPC    HW2 4575   4.566   1.928   0.301 -0.5863  0.2478  1.4203
 1093OPC     MW 4576   4.633   1.960   0.326  0.0031 -0.0287  0.2613
 1094OPC     OW 4577   1.475   2.786   0.895 -0.4733 -0.1773 -0.0652
 1094OPC    HW1 4578   1.492   2.851   0.951  0.8710  0.2920 -0.9690
 1094OPC    HW2 4579   1.484   2.714   0.943  0.7385  0.2098  0.3171
 1094OPC     MW 4580   1.479   2.785   0.910 -0.0957 -0.0509 -0.1422
 1095OPC     OW 4581   1.041   3.053   1.843  0.0018  0.2116 -0.2029
 1095OPC    HW1 4582   1.112   3.015   1.877 -0.5235 -0.4731  0.1645
 1095OPC    HW2 4583   0.975   3.003   1.872 -0.5725  0.4095 -1.1159
 1095OPC     MW 4584   1.042   3.040   1.852 -0.1607  0.1396 -0.2835
 1096OPC     OW 4585   0.405   4.751   1.034  0.4160  0.2530 -0.0517
 1096OPC    HW1 4586   0.474   4.738   1.085 -0.0354 -0.9090  0.2940
 1096OPC    HW2 4587   0.385   4.671   1.005  0.9903  0.9180 -2.5283
 1096OPC     MW 4588   0.412   4.737   1.038  0.4341  0.1795 -0.3664
 1097OPC     OW 4589   3.759   3.613   1.758 -0.6543  0.0929  0.1434
 1097OPC    HW1 4590   3.687   3.619   1.805 -0.3080  0.2236  0.6604
 1097OPC    HW2 4591   3.783   3.696   1.745 -1.7541  0.1753 -1.8647
 1097OPC     MW 4592   3.752   3.626   1.763 -0.7657  0.1243 -0.0769
 1098OPC     OW 4593   3.155   3.381   1.546  0.0240 -0.4170  0.0871
 1098OPC    HW1 4594   3.237   3.388   1.576  0.1551 -1.2646 -0.0435
 1098OPC    HW2 4595   3.122   3.313   1.591 -0.3422 -0.5889 -0.4307
 1098OPC     MW 4596   3.162   3.372   1.557 -0.0108 -0.5677 -0.0087
 1099OPC     OW 4597   1.100   2.759   3.306 -0.2092 -0.1297  0.2763
 1099OPC    HW1 4598   1.047   2.713   3.359  0.1618 -0.0412  0.7293
 1099OPC    HW2 4599   1.141   2.697   3.260  0.5218 -0.2903  1.1058
 1099OPC     MW 4600   1.098   2.743   3.307 -0.0463 -0.1402  0.4659
 1100OPC     OW 4601   2.260   3.978   2.772  0.0440 -0.3214  0.3230
 1100OPC    HW1 4602   2.305   3.946   2.704 -0.1115 -0.7747  0.4310
 1100OPC    HW2 4603   2.184   3.935   2.768 -0.3710  0.4158  0.1657
 1100OPC     MW 4604   2.255   3.967   2.761 -0.0404 -0.2794  0.3157
 1101OPC     OW 4605   3.125   0.398   4.734 -0.9483  0.3285  0.1237
 1101OPC    HW1 4606   3.206   0.409   4.703 -1.5028  1.1974 -1.1280
 1101OPC    HW2 4607   3.106   0.477   4.766 -2.0990  0.8615 -1.6951
 1101OPC     MW 4608   3.134   0.412   4.734 -1.2002  0.5356 -0.3300
 1102OPC     OW 4609   4.014   2.787   4.093  0.2264  0.6107  0.1527
 1102OPC    HW1 4610   4.007   2.736   4.163  1.2341  0.0556 -0.1435
 1102OPC    HW2 4611   3.979   2.863   4.119 -0.9898 -0.1036  0.6978
 1102OPC     MW 4612   4.008   2.791   4.107  0.1953  0.4232  0.1895
 1103OPC     OW 4613   1.477   1.625   1.955  0.2217  0.1509  0.1044
 1103OPC    HW1 4614   1.431   1.691   1.989 -1.2989 -0.3325 -0.8994
 1103OPC    HW2 4615   1.442   1.614   1.876  1.0821 -1.2276 -0.1275
 1103OPC     MW 4616   1.465   1.633   1.948  0.1241 -0.1241 -0.0782
 1104OPC     OW 4617   4.342   3.302   3.819  0.2932 -0.5105 -0.6144
 1104OPC    HW1 4618   4.269   3.273   3.782 -1.5768  0.0560  2.2870
 1104OPC    HW2 4619   4.324   3.302   3.905  2.8780  1.7933  0.1193
 1104OPC     MW 4620   4.329   3.298   3.826  0.3989 -0.0864 -0.0775
 1105OPC     OW 4621   1.005   4.424   3.819  0.1320 -0.7594 -0.3012
 1105OPC    HW1 4622   1.064   4.484   3.795 -0.5484  0.8905  1.8435
 1105OPC    HW2 4623   1.053   4.364   3.860  0.4123  0.5733  1.4318
 1105OPC     MW 4624   1.021   4.424   3.821  0.0730 -0.3188  0.2718
 1106OPC     OW 4625   1.777   4.718   4.281 -0.0601  0.3573 -0.1880
 1106OPC    HW1 4626   1.696   4.694   4.263 -0.1575  0.2008  0.4309
 1106OPC    HW2 4627   1.817   4.719   4.203 -0.7258  0.7110 -0.5285
 1106OPC     MW 4628   1.771   4.715   4.267 -0.1729  0.3865 -0.1469
 1107OPC     OW 4629   0.774   2.589   1.704 -0.4318  0.1630 -0.1118
 1107OPC    HW1 4630   0.817   2.580   1.780 -0.6720  2.9786  0.4711
 1107OPC    HW2 4631   0.767   2.507   1.675  2.6396 -0.7459  1.2415
 1107OPC     MW 4632   0.779   2.575   1.711 -0.0136  0.4448  0.1742
 1108OPC     OW 4633   4.572   0.894   3.494 -0.1748 -0.1059  0.3240
 1108OPC    HW1 4634   4.539   0.839   3.553 -1.6771 -0.8233 -1.1174
 1108OPC    HW2 4635   4.515   0.960   3.493 -0.2350 -0.1600 -0.4002
 1108OPC     MW 4636   4.559   0.896   3.502 -0.4058 -0.2198  0.0041
 1109OPC     OW 4637   3.865   0.856   0.386 -0.1325  0.2899 -0.1415
 1109OPC    HW1 4638   3.878   0.933   0.424  1.9709 -1.4364  3.1471
 1109OPC    HW2 4639   3.799   0.821   0.432  0.3510 -0.6313 -0.1140
 1109OPC     MW 4640   3.857   0.862   0.399  0.2496 -0.1012  0.3483
 1110OPC     OW 4641   1.967   3.579   1.822 -0.2930  0.1467  0.2155
 1110OPC    HW1 4642   1.967   3.641   1.883  1.4749 -0.9382  1.4249
 1110OPC    HW2 4643   1.965   3.505   1.867 -3.3107 -0.7956 -1.2097
 1110OPC     MW 4644   1.967   3.577   1.838 -0.4776 -0.1527  0.1836
 1111OPC     OW 4645   1.412   3.972   3.750  0.0838  0.5729  0.0610
 1111OPC    HW1 4646   1.474   4.033   3.743  0.0750  0.4009 -3.8927
 1111OPC    HW2 4647   1.454   3.897   3.732 -0.7557  0.0699  0.1099
 1111OPC     MW 4648   1.428   3.970   3.746 -0.0415  0.4733 -0.5158
 1112OPC     OW 4649   3.540   4.828   1.942 -0.3762 -0.2230 -0.0842
 1112OPC    HW1 4650   3.561   4.757   1.987  1.1498 -0.2829 -0.8434
 1112OPC    HW2 4651   3.589   4.891   1.976 -1.5785  0.4581  0.4571
 1112OPC     MW 4652   3.550   4.826   1.953 -0.3284 -0.1314 -0.1164
 1113OPC     OW 4653   4.280   0.413   3.002 -0.0519 -0.4830  0.3404
 1113OPC    HW1 4654   4.266   0.480   3.056 -1.0397 -0.2373 -0.1890
 1113OPC    HW2 4655   4.366   0.397   3.010  1.2985  3.6031 -2.5615
 1113OPC     MW 4656   4.291   0.420   3.011  0.0019  0.1569 -0.1664
 1114OPC     OW 4657   4.562   0.374   2.988 -0.0762  0.0119  0.4499
 1114OPC    HW1 4658   4.627   0.429   2.968 -2.0429  2.7350  0.9088
 1114OPC    HW2 4659   4.538   0.343   2.910  1.5813 -0.8845  0.2579
 1114OPC     MW 4660   4.568   0.378   2.973 -0.1221  0.2818  0.4894
 1115OPC     OW 4661   2.008   4.784   4.410  0.7957 -1.1217 -0.5330
 1115OPC    HW1 4662   2.026   4.718   4.464  2.0915 -1.1102 -0.9226
 1115OPC    HW2 4663   1.923   4.773   4.391  1.2359 -3.3945 -1.5126
 1115OPC     MW 4664   1.998   4.773   4.415  1.0522 -1.4555 -0.7353
 1116OPC     OW 4665   3.718   1.469   1.634  0.3226 -0.3401  0.3175
 1116OPC    HW1 4666   3.638   1.497   1.613  1.5917  3.6741  0.0205
 1116OPC    HW2 4667   3.763   1.478   1.560  1.8615  1.2726  1.3755
 1116OPC     MW 4668   3.713   1.475   1.620  0.7374  0.4911  0.4300
 1117OPC     OW 4669   2.495   0.848   4.002  0.1409  0.2462  0.5988
 1117OPC    HW1 4670   2.522   0.884   4.077  0.1256 -1.6448  1.5683
 1117OPC    HW2 4671   2.570   0.826   3.962  0.1576  1.5126 -0.1097
 1117OPC     MW 4672   2.510   0.850   4.007  0.1411  0.1539  0.6375
 1118OPC     OW 4673   1.994   3.727   0.777 -0.3349  0.3144 -0.4442
 1118OPC    HW1 4674   2.081   3.726   0.788 -0.2702  2.5149 -0.4071
 1118OPC    HW2 4675   1.963   3.724   0.858 -0.3766 -1.7147 -0.4881
 1118OPC     MW 4676   2.002   3.726   0.790 -0.3316  0.3399 -0.4452
 1119OPC     OW 4677   4.698   4.455   0.637  0.0726  0.0198  0.2852
 1119OPC    HW1 4678   4.747   4.406   0.691 -0.5784  0.0029  0.8745
 1119OPC    HW2 4679   4.720   4.427   0.558 -0.3472 -1.3045  0.6096
 1119OPC     MW 4680   4.709   4.444   0.633 -0.0854 -0.1783  0.4202
 1120OPC     OW 4681   2.983   1.308   3.867  0.2767  0.7108 -0.0577
 1120OPC    HW1 4682   3.001   1.385   3.829  0.7039  0.7177  0.1472
 1120OPC    HW2 4683   3.029   1.311   3.941  1.9534 -0.5527 -0.9606
 1120OPC     MW 4684   2.993   1.320   3.872  0.5875  0.5252 -0.1608
 1121OPC     OW 4685   2.662   2.965   4.494  0.1095 -0.2424  0.3871
 1121OPC    HW1 4686   2.679   2.882   4.473 -1.1284 -0.5911  0.6841
 1121OPC    HW2 4687   2.670   3.007   4.417 -1.5199 -1.0316 -0.2629
 1121OPC     MW 4688   2.665   2.959   4.479 -0.3141 -0.4106  0.3347
 1122OPC     OW 4689   1.225   2.978   3.798  0.6527 -0.1300 -0.2736
 1122OPC    HW1 4690   1.293   3.033   3.806  0.9319 -0.7296  2.2492
 1122OPC    HW2 4691   1.260   2.908   3.760  1.6416 -0.6336  1.4527
 1122OPC     MW 4692   1.240   2.976   3.794  0.8400 -0.2929  0.3542
 1123OPC     OW 4693   4.324   1.932   2.454  0.1773 -0.2394 -0.1085
 1123OPC    HW1 4694   4.368   1.860   2.473 -0.5043 -0.5501  0.3104
 1123OPC    HW2 4695   4.246   1.903   2.428 -0.8167  0.3757  1.9389
 1123OPC     MW 4696   4.319   1.917   2.453 -0.0703 -0.1944  0.2559
 1124OPC     OW 4697   3.085   1.594   3.221 -0.3858  0.0685  0.3923
 1124OPC    HW1 4698   3.092   1.563   3.140  0.4431 -0.9115  0.8232
 1124OPC    HW2 4699   3.038   1.667   3.211  0.9993  0.7967 -1.1593
 1124OPC     MW 4700   3.079   1.600   3.208 -0.0588  0.0313  0.2269
 1125OPC     OW 4701   2.085   2.607   3.717  0.2932  0.4045 -0.1078
 1125OPC    HW1 4702   2.011   2.563   3.731 -0.0704  1.2633  0.7386
 1125OPC    HW2 4703   2.142   2.544   3.698 -0.8031 -0.2090 -1.5006
 1125OPC     MW 4704   2.083   2.591   3.716  0.0775  0.4407 -0.1885
 1126OPC     OW 4705   2.717   3.829   4.214  0.0947 -0.1108  0.5156
 1126OPC    HW1 4706   2.758   3.828   4.137  0.9093  0.0639  0.9364
 1126OPC    HW2 4707   2.754   3.763   4.258  1.4639  1.3534  1.6631
 1126OPC     MW 4708   2.729   3.819   4.209  0.4172  0.1312  0.7474
 1127OPC     OW 4709   3.926   2.765   3.080  0.5096 -0.1017 -0.3964
 1127OPC    HW1 4710   3.874   2.816   3.032  0.4500 -0.9754 -1.3011
 1127OPC    HW2 4711   3.871   2.708   3.117  0.7804 -1.0105 -1.3311
 1127OPC     MW 4712   3.910   2.764   3.078  0.5409 -0.3650 -0.6682
 1128OPC     OW 4713   4.648   3.711   3.125 -0.0897 -0.0600 -0.1707
 1128OPC    HW1 4714   4.717   3.658   3.124 -0.3957 -0.6385  2.2207
 1128OPC    HW2 4715   4.590   3.667   3.174 -2.0208  0.5945 -1.7197
 1128OPC     MW 4716   4.650   3.697   3.132 -0.4201 -0.0488 -0.0461
 1129OPC     OW 4717   0.645   0.897   2.706 -0.2373 -0.1339  0.0208
 1129OPC    HW1 4718   0.618   0.835   2.651 -3.0276  1.2594 -0.3871
 1129OPC    HW2 4719   0.629   0.971   2.663  0.4836  0.9580  1.5075
 1129OPC     MW 4720   0.639   0.899   2.692 -0.5430  0.2332  0.1801
 1130OPC     OW 4721   1.070   1.641   2.483 -0.4513  0.2464  0.2105
 1130OPC    HW1 4722   0.997   1.594   2.491 -0.4415 -0.0169 -1.1556
 1130OPC    HW2 4723   1.062   1.702   2.545 -2.0373  0.5007 -0.2192
 1130OPC     MW 4724   1.058   1.643   2.494 -0.6841  0.2452 -0.0548
 1131OPC     OW 4725   2.649   4.124   1.849 -0.2374 -0.1959 -0.4187
 1131OPC    HW1 4726   2.597   4.131   1.919  1.0781  0.9588  0.5097
 1131OPC    HW2 4727   2.711   4.185   1.864 -0.0958  0.3079 -2.7440
 1131OPC     MW 4728   2.651   4.134   1.862 -0.0223  0.0489 -0.6251
 1132OPC     OW 4729   4.088   3.981   0.997  0.3705  0.1813  0.2823
 1132OPC    HW1 4730   4.004   3.957   0.995  1.0547 -2.6446 -1.9423
 1132OPC    HW2 4731   4.131   3.906   0.986  3.2253  1.5106  1.3957
 1132OPC     MW 4732   4.082   3.966   0.995  0.8931 -0.0398  0.1182
 1133OPC     OW 4733   1.329   1.387   4.075  0.2321  0.6030 -0.0656
 1133OPC    HW1 4734   1.357   1.307   4.098  0.2637 -0.5802 -3.6169
 1133OPC    HW2 4735   1.402   1.428   4.052  0.0095  0.8782 -0.2823
 1133OPC     MW 4736   1.344   1.381   4.075  0.2039  0.4689 -0.6220
 1134OPC     OW 4737   4.144   0.797   3.603  0.0529  0.3983 -0.3129
 1134OPC    HW1 4738   4.065   0.779   3.635  0.9294 -1.3912  1.0175
 1134OPC    HW2 4739   4.140   0.768   3.521 -0.5731  0.0632 -0.1703
 1134OPC     MW 4740   4.132   0.790   3.596  0.0899  0.0845 -0.0955
 1135OPC     OW 4741   0.762   3.285   0.191 -0.3523  0.3140  0.0873
 1135OPC    HW1 4742   0.794   3.227   0.247  1.3157  2.9029  2.0199
 1135OPC    HW2 4743   0.829   3.337   0.173 -1.9106  2.1462 -0.9217
 1135OPC     MW 4744   0.776   3.284   0.196 -0.3361  0.9670  0.2237
 1136OPC     OW 4745   2.681   3.827   0.366  0.1801 -0.4281  0.0999
 1136OPC    HW1 4746   2.625   3.894   0.367  0.3137 -0.3183  0.2964
 1136OPC    HW2 4747   2.633   3.761   0.335 -0.3504 -0.5815  1.1721
 1136OPC     MW 4748   2.666   3.828   0.362  0.1216 -0.4345  0.2873
 1137OPC     OW 4749   1.653   1.802   1.715  0.2295  0.2546  0.7730
 1137OPC    HW1 4750   1.632   1.856   1.780 -1.1277  1.4141 -0.5727
 1137OPC    HW2 4751   1.576   1.781   1.680  0.9296 -0.3809 -0.4406
 1137OPC     MW 4752   1.639   1.807   1.720  0.1324  0.3320  0.3949
 1138OPC     OW 4753   4.445   1.088   4.581 -0.5711  0.2045  0.2245
 1138OPC    HW1 4754   4.434   1.170   4.610 -0.0104  0.1244  0.6862
 1138OPC    HW2 4755   4.387   1.081   4.516 -0.3710  1.0940 -0.0670
 1138OPC     MW 4756   4.435   1.099   4.576 -0.4590  0.3240  0.2496
 1139OPC     OW 4757   2.503   4.500   0.580  0.3342  0.3172 -0.2089
 1139OPC    HW1 4758   2.420   4.472   0.578  0.0701  1.0913 -0.8904
 1139OPC    HW2 4759   2.512   4.531   0.661  0.0096  0.0633 -0.0753
 1139OPC     MW 4760   2.492   4.501   0.592  0.2472  0.3939 -0.2899
 1140OPC     OW 4761   2.071   1.746   4.019  0.1164  0.7870 -0.1185
 1140OPC    HW1 4762   2.036   1.825   4.009 -0.9999  0.5201  1.2508
 1140OPC    HW2 4763   2.125   1.755   4.087 -0.4485  0.2928  0.4262
 1140OPC     MW 4764   2.074   1.759   4.028 -0.1320  0.6746  0.1645
 1141OPC     OW 4765   1.280   2.003   4.614  0.4829  0.3078  0.0613
 1141OPC    HW1 4766   1.307   2.011   4.696  0.4021 -0.1585  0.1370
 1141OPC    HW2 4767   1.344   1.957   4.576  0.4847  0.4570 -0.1209
 1141OPC     MW 4768   1.294   1.997   4.620  0.4712  0.2609  0.0455
 1142OPC     OW 4769   3.697   3.390   2.484  0.2353 -0.7033 -0.2271
 1142OPC    HW1 4770   3.649   3.429   2.422  0.6611 -1.4604 -1.0610
 1142OPC    HW2 4771   3.770   3.368   2.441  0.6101 -1.0936  0.5978
 1142OPC     MW 4772   3.701   3.393   2.468  0.3537 -0.8729 -0.2285
 1143OPC     OW 4773   3.486   2.732   3.413  0.0832  0.1146 -0.6829
 1143OPC    HW1 4774   3.456   2.680   3.350  1.2486 -0.3922 -0.8403
 1143OPC    HW2 4775   3.439   2.709   3.483 -1.1138  0.5707 -1.2942
 1143OPC     MW 4776   3.475   2.721   3.414  0.0786  0.1070 -0.7964
 1144OPC     OW 4777   2.737   0.485   3.537  0.0202 -0.3675  0.5841
 1144OPC    HW1 4778   2.780   0.557   3.561  1.6294 -1.0571 -0.0614
 1144OPC    HW2 4779   2.700   0.457   3.612 -0.8947  1.2520  0.7772
 1144OPC     MW 4780   2.738   0.491   3.552  0.1227 -0.2301  0.5174
 1145OPC     OW 4781   4.799   0.386   0.771  0.5040 -0.0386 -0.5860
 1145OPC    HW1 4782   4.851   0.319   0.752 -0.2800 -0.7701 -0.2282
 1145OPC    HW2 4783   4.734   0.378   0.713  0.3712  0.3634 -0.4923
 1145OPC     MW 4784   4.797   0.375   0.759  0.3686 -0.0873 -0.5193
 1146OPC     OW 4785   1.713   3.612   0.455  0.4717  0.1224 -0.0829
 1146OPC    HW1 4786   1.750   3.689   0.473  1.7848 -0.5359  0.1763
 1146OPC    HW2 4787   1.710   3.573   0.533  0.6637 -0.4378 -0.3527
 1146OPC     MW 4788   1.718   3.617   0.469  0.6940 -0.0576 -0.0844
 1147OPC     OW 4789   1.127   2.009   3.780 -0.2778  0.3013  0.2033
 1147OPC    HW1 4790   1.116   2.042   3.700  1.4937  0.5580  0.0279
 1147OPC    HW2 4791   1.129   1.923   3.767  1.3411  0.3751 -0.2618
 1147OPC     MW 4792   1.126   2.001   3.766  0.2230  0.3502  0.1087
 1148OPC     OW 4793   4.409   0.726   1.274 -0.3616 -0.0422 -0.3564
 1148OPC    HW1 4794   4.448   0.804   1.280  2.1606 -1.2827  0.9855
 1148OPC    HW2 4795   4.476   0.671   1.263 -1.5880 -2.4554  2.9126
 1148OPC     MW 4796   4.425   0.730   1.273 -0.1702 -0.5819  0.3248
 1149OPC     OW 4797   1.347   0.754   2.576  0.0947 -0.7335 -0.2159
 1149OPC    HW1 4798   1.353   0.829   2.621  0.9292 -1.9932  1.9170
 1149OPC    HW2 4799   1.405   0.765   2.512 -0.2386  0.6617 -0.3229
 1149OPC     MW 4800   1.357   0.767   2.573  0.1687 -0.7135  0.0834
 1150OPC     OW 4801   3.606   3.757   1.122 -0.4150  0.4946 -0.1615
 1150OPC    HW1 4802   3.680   3.722   1.154  0.3100  1.5363 -0.6275
 1150OPC    HW2 4803   3.543   3.708   1.157  0.4811 -0.1602  0.5859
 1150OPC     MW 4804   3.608   3.744   1.132 -0.1756  0.5517 -0.1199
 1151OPC     OW 4805   3.267   0.361   3.056  0.1549  0.0972 -0.3460
 1151OPC    HW1 4806   3.224   0.296   3.094  0.5860 -0.9028 -1.5016
 1151OPC    HW2 4807   3.350   0.348   3.080  0.6177 -1.1981 -2.3847
 1151OPC     MW 4808   3.273   0.350   3.065  0.2869 -0.2419 -0.8179
 1152OPC     OW 4809   2.395   0.022   1.034 -0.1016  0.0299 -0.0662
 1152OPC    HW1 4810   2.383  -0.056   0.996 -3.1454  1.1178 -1.6981
 1152OPC    HW2 4811   2.476   0.043   1.013 -0.0547 -1.6033 -1.7980
 1152OPC     MW 4812   2.405   0.013   1.025 -0.5444 -0.0507 -0.5631
 1153OPC     OW 4813   3.835   1.915   1.298 -0.2747  0.2802  0.3223
 1153OPC    HW1 4814   3.877   1.991   1.296 -1.5504  0.9954 -1.0982
 1153OPC    HW2 4815   3.840   1.886   1.216  1.0251 -1.7017  1.0220
 1153OPC     MW 4816   3.842   1.922   1.286 -0.2711  0.0930  0.2158
 1154OPC     OW 4817   0.837   2.472   2.900  0.3944 -0.3748  0.0993
 1154OPC    HW1 4818   0.787   2.504   2.836 -1.4841  0.2349  1.7416
 1154OPC    HW2 4819   0.901   2.530   2.908  0.5920 -0.4047 -1.1099
 1154OPC     MW 4820   0.839   2.485   2.892  0.1461 -0.2892  0.1634
 1155OPC     OW 4821   0.284   3.626   3.575  0.4680 -0.1074 -0.0129
 1155OPC    HW1 4822   0.261   3.544   3.597  2.2843 -0.2280  1.8123
 1155OPC    HW2 4823   0.218   3.674   3.605  0.5544 -0.7514  1.3265
 1155OPC     MW 4824   0.271   3.621   3.583  0.7491 -0.2204  0.4547
 1156OPC     OW 4825   0.064   2.317   1.739  0.1398  0.5795  0.1788
 1156OPC    HW1 4826   0.001   2.306   1.799  0.5831  0.3108  0.6037
 1156OPC    HW2 4827   0.073   2.237   1.704 -0.2269  0.7715 -0.3618
 1156OPC     MW 4828   0.056   2.303   1.743  0.1511  0.5682  0.1617
 1157OPC     OW 4829   0.870   4.753   1.364  0.1158 -0.7319  0.2138
 1157OPC    HW1 4830   0.927   4.818   1.368 -1.8415  1.0331  1.3581
 1157OPC    HW2 4831   0.852   4.735   1.448 -1.1411 -1.0684 -0.0958
 1157OPC     MW 4832   0.875   4.760   1.377 -0.3590 -0.5212  0.3371
 1158OPC     OW 4833   1.166   0.671   2.372 -0.3290 -0.0995 -0.3330
 1158OPC    HW1 4834   1.092   0.644   2.410 -0.5256  1.9588  0.8646
 1158OPC    HW2 4835   1.214   0.701   2.439  1.3871 -0.8502 -1.1448
 1158OPC     MW 4836   1.162   0.671   2.388 -0.1045  0.0936 -0.2761
 1159OPC     OW 4837   2.437   0.096   2.868  0.1940  0.4377 -0.2632
 1159OPC    HW1 4838   2.463   0.031   2.815  0.3416  0.3299 -0.0609
 1159OPC    HW2 4839   2.499   0.156   2.857 -0.6281  1.1195 -1.4713
 1159OPC     MW 4840   2.450   0.095   2.858  0.0943  0.5225 -0.4117
 1160OPC     OW 4841   3.523   0.721   1.012  0.4444 -0.3007  0.2165
 1160OPC    HW1 4842   3.450   0.686   1.045  0.3361  0.1691  0.4753
 1160OPC    HW2 4843   3.526   0.801   1.047  0.1427  0.3525 -1.2041
 1160OPC     MW 4844   3.513   0.727   1.022  0.3837 -0.1348  0.0449
 1161OPC     OW 4845   1.417   2.030   0.736 -0.1565  0.2367 -0.7053
 1161OPC    HW1 4846   1.422   2.097   0.680  0.6426  0.5011 -0.3240
 1161OPC    HW2 4847   1.499   2.022   0.766 -0.5484  0.0274  0.3408
 1161OPC     MW 4848   1.430   2.039   0.732 -0.0963  0.2450 -0.4945
 1162OPC     OW 4849   2.334   1.812   2.278 -0.3439 -0.1851  0.3165
 1162OPC    HW1 4850   2.401   1.865   2.297 -0.7827  0.7790 -0.7491
 1162OPC    HW2 4851   2.314   1.777   2.355  0.8683  0.1232  0.7949
 1162OPC     MW 4852   2.341   1.815   2.292 -0.2296  0.0028  0.2297
 1163OPC     OW 4853   1.807   3.873   2.921 -0.1086  0.2894  0.1106
 1163OPC    HW1 4854   1.765   3.943   2.952  0.4635  1.8788 -2.4599
 1163OPC    HW2 4855   1.752   3.807   2.938 -1.0817  1.4551  1.7716
 1163OPC     MW 4856   1.792   3.873   2.928 -0.1678  0.6965 -0.0237
 1164OPC     OW 4857   0.456   4.825   1.425  0.3196 -0.8977  0.2050
 1164OPC    HW1 4858   0.380   4.813   1.384  1.1320  0.5404 -1.8640
 1164OPC    HW2 4859   0.513   4.838   1.360  1.9182  0.2504  1.7447
 1164OPC     MW 4860   0.453   4.825   1.409  0.6758 -0.5157  0.1268
 1165OPC     OW 4861   0.200   3.005   1.048  0.3305 -0.3183 -0.1157
 1165OPC    HW1 4862   0.277   2.972   1.069  0.8867  0.3115 -1.1132
 1165OPC    HW2 4863   0.220   3.080   1.007 -0.8367  0.6822  1.0384
 1165OPC     MW 4864   0.214   3.011   1.045  0.2402 -0.0775 -0.0926
 1166OPC     OW 4865   4.648   4.965   0.653  0.2661 -0.3089  0.1481
 1166OPC    HW1 4866   4.634   4.907   0.590 -1.1481  1.3199 -1.1709
 1166OPC    HW2 4867   4.572   4.966   0.697  0.3704  0.3027  0.3300
 1166OPC     MW 4868   4.634   4.957   0.650  0.0727  0.0219 -0.0199
 1167OPC     OW 4869   1.428   2.386   2.394  0.5140  0.0228  0.1371
 1167OPC    HW1 4870   1.428   2.462   2.437 -0.0980  1.1450 -1.7360
 1167OPC    HW2 4871   1.502   2.348   2.421  1.6022  1.9361  0.0704
 1167OPC     MW 4872   1.439   2.392   2.404  0.5844  0.4712 -0.1494
 1168OPC     OW 4873   2.536   0.144   3.353  0.1997 -0.3457  0.0924
 1168OPC    HW1 4874   2.521   0.061   3.377  1.0545 -0.8393 -0.9804
 1168OPC    HW2 4875   2.456   0.177   3.341 -0.1553 -0.9320  0.7654
 1168OPC     MW 4876   2.522   0.136   3.355  0.2736 -0.5052  0.0333
 1169OPC     OW 4877   2.359   4.332   0.977 -0.3059 -0.2341  0.3373
 1169OPC    HW1 4878   2.346   4.344   0.892  1.3004  0.1280  0.1094
 1169OPC    HW2 4879   2.419   4.269   0.979  1.3389  1.2848  1.0970
 1169OPC     MW 4880   2.366   4.324   0.965  0.1743  0.0439  0.4159
 1170OPC     OW 4881   3.913   0.724   3.756  0.7799  0.1406  0.4303
 1170OPC    HW1 4882   3.867   0.736   3.683  0.3429 -2.1877  0.2307
 1170OPC    HW2 4883   3.857   0.680   3.807  2.3500 -1.7514  0.6255
 1170OPC     MW 4884   3.898   0.719   3.753  0.9472 -0.4829  0.4297
 1171OPC     OW 4885   0.733   4.962   4.469 -0.1351 -0.5992 -0.4365
 1171OPC    HW1 4886   0.654   4.931   4.447 -0.4088 -0.6298  0.5242
 1171OPC    HW2 4887   0.744   4.932   4.550  0.8841 -0.6125 -0.5715
 1171OPC     MW 4888   0.723   4.953   4.478 -0.0250 -0.6061 -0.3145
 1172OPC     OW 4889   4.533   4.843   4.749  0.3692  0.1299 -0.3168
 1172OPC    HW1 4890   4.580   4.902   4.792  1.0364 -1.4579  1.2677
 1172OPC    HW2 4891   4.474   4.817   4.808  2.3733 -3.3491  0.4546
 1172OPC     MW 4892   4.531   4.848   4.764  0.7639 -0.6187  0.0312
 1173OPC     OW 4893   1.285   2.858   2.579 -0.1049 -0.9441  0.0826
 1173OPC    HW1 4894   1.338   2.895   2.638  0.0258 -1.0826  0.0505
 1173OPC    HW2 4895   1.221   2.824   2.628  0.1762 -1.3473  0.1685
 1173OPC     MW 4896   1.283   2.859   2.595 -0.0440 -1.0241  0.0907
 1174OPC     OW 4897   4.713   1.418   2.542 -0.4751 -0.1612  0.0076
 1174OPC    HW1 4898   4.707   1.455   2.621 -0.7200  1.2651 -0.6384
 1174OPC    HW2 4899   4.632   1.393   2.525 -0.6355  0.4933 -0.2185
 1174OPC     MW 4900   4.701   1.420   2.551 -0.5350  0.1462 -0.1211
 1175OPC     OW 4901   4.715   1.672   1.548 -0.2805 -0.0458 -0.3958
 1175OPC    HW1 4902   4.791   1.684   1.590 -0.7573 -2.5205  1.4377
 1175OPC    HW2 4903   4.682   1.753   1.541  1.6805  0.8848  0.4106
 1175OPC     MW 4904   4.721   1.686   1.554 -0.0615 -0.2738 -0.0058
 1176OPC     OW 4905   4.654   0.028   1.182 -0.2197  0.1983 -0.6564
 1176OPC    HW1 4906   4.647   0.001   1.264  1.0247  0.2387 -0.5159
 1176OPC    HW2 4907   4.614  -0.034   1.136 -2.1212  0.8312  0.0419
 1176OPC     MW 4908   4.647   0.015   1.187 -0.3169  0.2980 -0.5325
 1177OPC     OW 4909   0.125   0.453   1.146 -0.8351  0.1223  0.1040
 1177OPC    HW1 4910   0.055   0.425   1.102  0.0489 -0.2936 -1.0673
 1177OPC    HW2 4911   0.155   0.519   1.098  0.4391 -0.6684 -0.2216
 1177OPC     MW 4912   0.119   0.459   1.133 -0.5163 -0.0559 -0.1171
 1178OPC     OW 4913   4.790   0.293   1.342  0.4873  0.4780 -0.1242
 1178OPC    HW1 4914   4.789   0.297   1.255  0.8065  0.7308 -0.1164
 1178OPC    HW2 4915   4.705   0.296   1.364  0.2727 -1.3021 -0.5059
 1178OPC     MW 4916   4.777   0.294   1.332  0.5026  0.2524 -0.1794
 1179OPC     OW 4917   4.527   2.912   0.577  0.2476 -0.4489 -0.1094
 1179OPC    HW1 4918   4.486   2.963   0.635 -1.2317 -1.4983 -0.1843
 1179OPC    HW2 4919   4.612   2.931   0.589 -0.1107  0.2947  1.4910
 1179OPC     MW 4920   4.534   2.922   0.587 -0.0238 -0.4941  0.1160
 1180OPC     OW 4921   4.728   1.464   2.864 -0.3414 -0.0169 -0.1338
 1180OPC    HW1 4922   4.668   1.511   2.906  0.9603  0.3881  1.3970
 1180OPC    HW2 4923   4.797   1.517   2.861  1.1091 -1.6806  1.4315
 1180OPC     MW 4924   4.729   1.479   2.870  0.0653 -0.2028  0.3235
 1181OPC     OW 4925   3.537   2.728   2.751  0.0610 -0.3912 -0.1445
 1181OPC    HW1 4926   3.472   2.692   2.796  0.7502 -0.0337  1.1827
 1181OPC    HW2 4927   3.496   2.779   2.693 -0.8335 -0.3835  0.4740
 1181OPC     MW 4928   3.521   2.730   2.749  0.0306 -0.3372  0.1429
 1182OPC     OW 4929   1.210   0.463   2.173 -0.4780  0.3043  0.3891
 1182OPC    HW1 4930   1.134   0.480   2.134 -0.7753 -0.9070  0.3873
 1182OPC    HW2 4931   1.215   0.523   2.236 -1.5042  0.3168  0.4691
 1182OPC     MW 4932   1.200   0.474   2.177 -0.6735  0.1272  0.4005
 1183OPC     OW 4933   3.079   1.643   1.609 -0.1010 -0.0305  0.1805
 1183OPC    HW1 4934   3.137   1.706   1.625  0.7239 -0.4483 -0.9936
 1183OPC    HW2 4935   3.121   1.570   1.635  0.0210 -0.3610 -0.8821
 1183OPC     MW 4936   3.094   1.641   1.615  0.0389 -0.1411 -0.1498
 1184OPC     OW 4937   0.459   2.498   0.108 -0.5128 -0.6414  0.0456
 1184OPC    HW1 4938   0.426   2.573   0.138 -1.4024 -0.8305 -0.4405
 1184OPC    HW2 4939   0.433   2.496   0.025  0.8854 -0.7138 -0.4223
 1184OPC     MW 4940   0.450   2.509   0.100 -0.4376 -0.6801 -0.0954
 1185OPC     OW 4941   3.150   2.300   0.717  0.0112  0.1685  0.2753
 1185OPC    HW1 4942   3.192   2.274   0.645  0.5889  0.5241  0.4844
 1185OPC    HW2 4943   3.165   2.386   0.720  0.2611  0.0995  1.0069
 1185OPC     MW 4944   3.158   2.309   0.707  0.1334  0.2106  0.4143
 1186OPC     OW 4945   0.473   3.267   1.368  0.4626  0.1299  0.3907
 1186OPC    HW1 4946   0.545   3.239   1.410  1.0039  2.2904  1.0275
 1186OPC    HW2 4947   0.462   3.348   1.398 -2.0876 -0.0248  0.0544
 1186OPC     MW 4948   0.482   3.275   1.379  0.1658  0.4262  0.4352
 1187OPC     OW 4949   1.509   3.178   0.785  0.2018  0.3741  0.0435
 1187OPC    HW1 4950   1.486   3.249   0.739 -0.4147  2.3142  3.0573
 1187OPC    HW2 4951   1.432   3.143   0.807  0.3839  0.7024  1.2698
 1187OPC     MW 4952   1.494   3.183   0.781  0.1376  0.7093  0.6698
 1188OPC     OW 4953   4.222   1.183   0.091 -0.7649 -0.3060 -0.0252
 1188OPC    HW1 4954   4.162   1.232   0.131  0.0312  0.1637  0.6079
 1188OPC    HW2 4955   4.288   1.181   0.148 -0.2136 -0.8908 -0.6784
 1188OPC     MW 4956   4.223   1.190   0.105 -0.5660 -0.3231 -0.0282
 1189OPC     OW 4957   4.220   3.091   4.372 -0.2467  0.4780 -0.1148
 1189OPC    HW1 4958   4.200   3.012   4.401  1.8664  0.5262  1.6688
 1189OPC    HW2 4959   4.306   3.097   4.382 -0.3346  3.0414 -0.0038
 1189OPC     MW 4960   4.230   3.080   4.378  0.0525  0.8636  0.1650
 1190OPC     OW 4961   4.244   0.273   0.357  0.2263  0.0790 -0.1871
 1190OPC    HW1 4962   4.308   0.224   0.324  1.9674  1.1134  1.4427
 1190OPC    HW2 4963   4.209   0.223   0.419 -0.9672 -0.6985 -1.4524
 1190OPC     MW 4964   4.248   0.259   0.361  0.3068  0.1169 -0.1333
 1191OPC     OW 4965   4.740   4.622   2.457  0.1986  0.0268  0.1774
 1191OPC    HW1 4966   4.757   4.538   2.445  3.5119  0.5181  0.5203
 1191OPC    HW2 4967   4.703   4.646   2.381  0.2931 -1.4549 -0.3713
 1191OPC     MW 4968   4.737   4.613   2.444  0.7019 -0.1192  0.1470
 1192OPC     OW 4969   3.274   2.156   3.521 -0.3397 -0.2049 -0.3889
 1192OPC    HW1 4970   3.210   2.163   3.580 -0.1268  0.6515 -0.2446
 1192OPC    HW2 4971   3.255   2.218   3.463  0.4423  0.1599 -0.2610
 1192OPC     MW 4972   3.262   2.166   3.521 -0.1928 -0.0244 -0.3487
 1193OPC     OW 4973   4.515   1.728   0.053 -0.3334 -0.3264 -0.0383
 1193OPC    HW1 4974   4.441   1.708   0.011 -0.1062  0.9186 -1.0926
 1193OPC    HW2 4975   4.488   1.782   0.116 -0.3358  0.1669 -0.4525
 1193OPC     MW 4976   4.500   1.733   0.056 -0.3002 -0.0696 -0.2552
 1194OPC     OW 4977   0.714   1.308   1.698 -0.2833 -0.1446 -0.4753
 1194OPC    HW1 4978   0.752   1.289   1.622  1.9605  0.5147  0.4141
 1194OPC    HW2 4979   0.750   1.384   1.720 -0.5903 -0.5209  1.4416
 1194OPC     MW 4980   0.725   1.316   1.690  0.0028 -0.1028 -0.0607
 1195OPC     OW 4981   1.507   2.934   3.370  0.5268 -0.1219 -0.2399
 1195OPC    HW1 4982   1.475   2.900   3.296  1.0750 -0.7709 -0.1877
 1195OPC    HW2 4983   1.556   2.869   3.403  0.2191  0.1268  0.7370
 1195OPC     MW 4984   1.510   2.919   3.364  0.5624 -0.1810 -0.0877
 1196OPC     OW 4985   2.049   3.245   3.998 -0.5077 -0.6336 -0.4120
 1196OPC    HW1 4986   2.011   3.323   3.994  1.2529  0.2674 -0.6947
 1196OPC    HW2 4987   2.107   3.248   3.932 -0.6692 -2.3345 -0.6694
 1196OPC     MW 4988   2.052   3.257   3.988 -0.2714 -0.7516 -0.4919
 1197OPC     OW 4989   3.483   4.226   3.409  0.1040 -0.7111 -0.0077
 1197OPC    HW1 4990   3.425   4.186   3.358  1.0528 -0.3296 -1.4536
 1197OPC    HW2 4991   3.547   4.168   3.417  1.4131  0.3593 -1.9838
 1197OPC     MW 4992   3.484   4.212   3.403  0.4375 -0.4966 -0.5133
 1198OPC     OW 4993   1.873   3.464   2.615 -0.8173  0.3438  0.0430
 1198OPC    HW1 4994   1.855   3.389   2.654 -2.4576  0.6898  0.0355
 1198OPC    HW2 4995   1.875   3.444   2.531  0.0543  0.0821  0.1211
 1198OPC     MW 4996   1.870   3.450   2.609 -0.9308  0.3563  0.0535
 1199OPC     OW 4997   1.884   0.089   3.381  0.2044 -0.0247  0.3463
 1199OPC    HW1 4998   1.941   0.138   3.426  0.6365  0.0063 -0.2237
 1199OPC    HW2 4999   1.870   0.136   3.309 -0.1770 -0.2586  0.2685
 1199OPC     MW 5000   1.891   0.104   3.377  0.2118 -0.0547  0.2507
 1200OPC     OW 5001   2.224   1.371   1.233 -0.3822  0.4602 -0.9054
 1200OPC    HW1 5002   2.244   1.292   1.201 -0.9982  0.5054 -1.4160
 1200OPC    HW2 5003   2.301   1.413   1.233 -0.0263 -0.1664 -0.5290
 1200OPC     MW 5004   2.239   1.366   1.229 -0.4206  0.3744 -0.9252
 1201OPC     OW 5005   1.221   2.115   3.121 -0.0031  0.0099  0.5996
 1201OPC    HW1 5006   1.237   2.175   3.061 -1.5500 -0.2496 -0.1300
 1201OPC    HW2 5007   1.188   2.161   3.188  1.4225  0.2617  1.1550
 1201OPC     MW 5008   1.218   2.130   3.122 -0.0210  0.0088  0.5739
 1202OPC     OW 5009   0.810   4.465   0.089 -0.1535  0.1859  0.0952
 1202OPC    HW1 5010   0.728   4.443   0.066  0.0009  1.1015 -1.4490
 1202OPC    HW2 5011   0.858   4.437   0.023  0.5576  1.3117  0.1152
 1202OPC     MW 5012   0.805   4.457   0.076 -0.0257  0.4873 -0.1299
 1203OPC     OW 5013   2.893   4.577   3.735 -0.4509 -0.4672  0.6048
 1203OPC    HW1 5014   2.886   4.656   3.699 -0.6576 -0.6352  0.2615
 1203OPC    HW2 5015   2.974   4.551   3.714 -1.2598 -1.4509 -1.6593
 1203OPC     MW 5016   2.904   4.585   3.726 -0.6009 -0.6373  0.2197
 1204OPC     OW 5017   4.589   2.213   4.190 -0.0417 -0.1405  0.5129
 1204OPC    HW1 5018   4.580   2.243   4.271  0.2829  0.2894  0.3919
 1204OPC    HW2 5019   4.643   2.270   4.152 -1.7843  0.8683 -0.6269
 1204OPC     MW 5020   4.596   2.226   4.196 -0.2511  0.0720  0.3266
 1205OPC     OW 5021   3.400   3.877   1.727  0.0869  0.5193 -0.2017
 1205OPC    HW1 5022   3.312   3.874   1.731  0.1156 -2.1168  1.6389
 1205OPC    HW2 5023   3.419   3.959   1.747 -1.9782  0.7223  1.2853
 1205OPC     MW 5024   3.390   3.888   1.731 -0.2141  0.1599  0.2898
 1206OPC     OW 5025   1.764   0.782   4.121 -0.6410  0.1315 -0.3145
 1206OPC    HW1 5026   1.758   0.786   4.034 -0.0548  0.2376 -0.3514
 1206OPC    HW2 5027   1.849   0.771   4.136 -0.6596  0.6994  0.2670
 1206OPC     MW 5028   1.775   0.781   4.111 -0.5572  0.2311 -0.2341
 1207OPC     OW 5029   3.704   2.904   3.443  0.3675 -0.1888 -0.1860
 1207OPC    HW1 5030   3.711   2.903   3.530 -3.9509 -0.8088  0.3546
 1207OPC    HW2 5031   3.644   2.844   3.426 -0.8905  1.7028 -3.3403
 1207OPC     MW 5032   3.696   2.895   3.453 -0.4562 -0.0010 -0.5721
 1208OPC     OW 5033   3.555   3.846   2.146  0.2862 -0.2550 -0.3547
 1208OPC    HW1 5034   3.472   3.861   2.167  0.9662  2.2439  0.9423
 1208OPC    HW2 5035   3.567   3.762   2.169 -1.3376 -0.0711  1.4391
 1208OPC     MW 5036   3.544   3.836   2.153  0.1467  0.1411  0.1018
 1209OPC     OW 5037   2.955   0.290   1.980  0.4239 -0.5423  0.6627
 1209OPC    HW1 5038   2.999   0.222   1.946  1.6946  1.1437 -1.2844
 1209OPC    HW2 5039   2.882   0.253   2.011  1.0765 -2.8036 -0.2669
 1209OPC     MW 5040   2.951   0.274   1.980  0.7080 -0.6273  0.2378
 1210OPC     OW 5041   1.535   0.455   0.517  0.5603 -0.1014 -0.0695
 1210OPC    HW1 5042   1.474   0.508   0.485  0.6330 -0.9258 -1.6833
 1210OPC    HW2 5043   1.572   0.502   0.580 -0.2424  1.2613 -0.5751
 1210OPC     MW 5044   1.532   0.470   0.521  0.4525 -0.0218 -0.3826
 1211OPC     OW 5045   3.629   1.836   3.583  0.3119 -0.1221 -0.4206
 1211OPC    HW1 5046   3.616   1.809   3.500  0.6587  1.7950 -1.1457
 1211OPC    HW2 5047   3.709   1.871   3.580  0.3271 -0.0384  0.7538
 1211OPC     MW 5048   3.639   1.837   3.570  0.3653  0.1734 -0.3543
 1212OPC     OW 5049   0.971   4.854   4.323  0.3959 -0.4765 -0.1471
 1212OPC    HW1 5050   1.024   4.912   4.361 -0.5988  1.1132 -1.1097
 1212OPC    HW2 5051   0.894   4.869   4.360 -0.0193 -0.6952 -0.8979
 1212OPC     MW 5052   0.967   4.865   4.334  0.1877 -0.2739 -0.4001
 1213OPC     OW 5053   0.328   2.025   2.690  0.4294 -0.3220  0.2293
 1213OPC    HW1 5054   0.414   2.011   2.694  0.2039 -2.2929 -0.5384
 1213OPC    HW2 5055   0.296   1.948   2.664 -1.3013  1.1438 -2.4413
 1213OPC     MW 5056   0.336   2.011   2.687  0.1404 -0.3966 -0.2786
 1214OPC     OW 5057   2.977   2.573   0.352  0.3599  0.6065  0.3077
 1214OPC    HW1 5058   2.917   2.611   0.302  0.8307 -0.8480 -1.4384
 1214OPC    HW2 5059   2.930   2.539   0.418 -0.5643  0.5586 -0.3619
 1214OPC     MW 5060   2.961   2.573   0.355  0.2929  0.3847 -0.0491
 1215OPC     OW 5061   1.269   2.672   2.258 -0.3237  0.2677  0.0563
 1215OPC    HW1 5062   1.198   2.628   2.284 -1.3662  0.6521 -1.9055
 1215OPC    HW2 5063   1.325   2.608   2.236 -0.6033 -0.0575  0.2779
 1215OPC     MW 5064   1.266   2.656   2.258 -0.5190  0.2764 -0.2007
 1216OPC     OW 5065   1.123   2.087   2.409  0.8281  0.6492  0.2431
 1216OPC    HW1 5066   1.169   2.098   2.482  2.1184 -2.5476  0.0885
 1216OPC    HW2 5067   1.183   2.089   2.346  0.2210  0.1581 -0.3639
 1216OPC     MW 5068   1.139   2.089   2.410  0.9291  0.1044  0.1305
 1217OPC     OW 5069   3.729   2.264   0.694 -0.3133  0.3317  0.3288
 1217OPC    HW1 5070   3.796   2.305   0.731 -2.2687  2.4007  1.8261
 1217OPC    HW2 5071   3.680   2.328   0.662 -0.5620 -1.2207 -2.7291
 1217OPC     MW 5072   3.731   2.279   0.695 -0.6390  0.4079  0.0983
 1218OPC     OW 5073   4.288   4.979   2.170 -0.2437 -0.3420 -0.0995
 1218OPC    HW1 5074   4.213   5.003   2.207 -1.3331 -1.4726 -1.4390
 1218OPC    HW2 5075   4.349   5.006   2.227 -1.6280  0.8577  0.8901
 1218OPC     MW 5076   4.286   4.986   2.184 -0.6092 -0.3321 -0.1513
 1219OPC     OW 5077   1.301   4.100   0.672  0.6197  0.0260 -0.1700
 1219OPC    HW1 5078   1.324   4.121   0.753  3.5630  2.9670 -1.5400
 1219OPC    HW2 5079   1.249   4.166   0.648 -1.6880 -1.7038 -0.2440
 1219OPC     MW 5080   1.297   4.113   0.680  0.7135  0.2048 -0.3834
 1220OPC     OW 5081   0.626   1.057   1.096  0.2437 -0.3760  0.0311
 1220OPC    HW1 5082   0.606   1.073   1.013 -2.0737 -0.8279  0.4347
 1220OPC    HW2 5083   0.666   0.979   1.093  1.7007  0.3680 -0.7820
 1220OPC     MW 5084   0.629   1.048   1.084  0.1166 -0.3328 -0.0294
 1221OPC     OW 5085   4.714   3.012   2.983  0.0880  0.5809  0.1428
 1221OPC    HW1 5086   4.768   3.025   3.050  1.1505 -0.0286 -0.5661
 1221OPC    HW2 5087   4.683   3.092   2.965  1.4851  1.1097 -0.0344
 1221OPC     MW 5088   4.717   3.026   2.991  0.4513  0.5690  0.0118
 1222OPC     OW 5089   3.916   2.481   0.300 -0.2825 -0.4320 -0.1140
 1222OPC    HW1 5090   3.932   2.497   0.384 -0.8500 -1.6841  0.2587
 1222OPC    HW2 5091   3.837   2.443   0.301 -0.5536  0.0602 -1.2732
 1222OPC     MW 5092   3.907   2.477   0.313 -0.4064 -0.5443 -0.2302
 1223OPC     OW 5093   3.502   0.832   0.300 -0.2669 -0.2740  0.5602
 1223OPC    HW1 5094   3.561   0.811   0.360  0.5526 -1.0493 -0.4746
 1223OPC    HW2 5095   3.521   0.916   0.282  1.8277 -1.0111 -1.1018
 1223OPC     MW 5096   3.514   0.842   0.306  0.1637 -0.4974  0.1618
 1224OPC     OW 5097   0.858   3.774   3.275 -0.3649  0.3008 -0.2879
 1224OPC    HW1 5098   0.811   3.821   3.219  0.0193  0.0163 -0.8578
 1224OPC    HW2 5099   0.797   3.734   3.324 -0.7157 -0.0045 -0.9683
 1224OPC     MW 5100   0.842   3.775   3.274 -0.3600  0.2139 -0.4727
 1225OPC     OW 5101   3.889   0.392   2.104  0.1077  0.1578  0.7023
 1225OPC    HW1 5102   3.946   0.458   2.096  1.0470 -0.5298  1.4447
 1225OPC    HW2 5103   3.941   0.321   2.109 -0.8914 -0.9507 -2.4918
 1225OPC     MW 5104   3.905   0.391   2.104  0.0988 -0.1075  0.3402
 1226OPC     OW 5105   2.321   0.518   0.037  0.0768 -0.5324 -0.0823
 1226OPC    HW1 5106   2.331   0.532  -0.048 -0.6822  0.1770 -0.0693
 1226OPC    HW2 5107   2.327   0.598   0.072 -3.5948 -0.1555  0.0934
 1226OPC     MW 5108   2.323   0.532   0.030 -0.5777 -0.3719 -0.0544
 1227OPC     OW 5109   4.693   0.257   0.354 -0.2530 -0.6007  0.2829
 1227OPC    HW1 5110   4.763   0.223   0.314 -0.5764 -2.6858  1.3692
 1227OPC    HW2 5111   4.644   0.286   0.287 -0.3470 -3.1105 -0.8468
 1227OPC     MW 5112   4.697   0.256   0.338 -0.3147 -1.2795  0.2765
 1228OPC     OW 5113   3.926   1.492   1.449 -0.0159  0.1448 -0.1118
 1228OPC    HW1 5114   3.945   1.577   1.455  1.2273 -0.0130 -1.4013
 1228OPC    HW2 5115   3.972   1.465   1.381  0.9184 -1.9449  1.2487
 1228OPC     MW 5116   3.935   1.501   1.440  0.3057 -0.1872 -0.1013
 1229OPC     OW 5117   2.968   2.495   0.008  0.0773 -0.0939 -0.4781
 1229OPC    HW1 5118   2.925   2.479  -0.067  2.6545  2.2356 -2.6428
 1229OPC    HW2 5119   2.931   2.568   0.038 -0.2166 -0.4181 -0.0299
 1229OPC     MW 5120   2.956   2.503   0.001  0.4146  0.2023 -0.7317
 1230OPC     OW 5121   4.142   0.609   4.053 -0.2488  0.0963  0.0487
 1230OPC    HW1 5122   4.219   0.620   4.092  1.3668  2.4162 -3.2726
 1230OPC    HW2 5123   4.158   0.550   3.991 -2.2711 -2.2201  1.5253
 1230OPC     MW 5124   4.156   0.602   4.049 -0.3090  0.0968 -0.2239
 1231OPC     OW 5125   4.254   1.722   4.476 -0.4364 -0.3440  1.2500
 1231OPC    HW1 5126   4.282   1.677   4.406  0.0506 -1.8675  2.3681
 1231OPC    HW2 5127   4.178   1.756   4.450 -2.1669 -3.9469  1.0900
 1231OPC     MW 5128   4.247   1.721   4.462 -0.6199 -1.1013  1.3916
 1232OPC     OW 5129   4.304   1.818   0.533  0.4140 -0.0773  0.2223
 1232OPC    HW1 5130   4.296   1.853   0.613 -0.4033  0.7740 -0.2111
 1232OPC    HW2 5131   4.331   1.736   0.550  1.0807  0.3442  1.3210
 1232OPC     MW 5132   4.307   1.811   0.548  0.3917  0.1107  0.3206
 1233OPC     OW 5133   1.287   4.455   4.651  0.2886 -0.0076  0.2117
 1233OPC    HW1 5134   1.322   4.383   4.687  2.1168  0.9413  0.4121
 1233OPC    HW2 5135   1.328   4.520   4.691  0.6099  1.1372 -1.8746
 1233OPC     MW 5136   1.298   4.454   4.662  0.6062  0.3016 -0.0670
 1234OPC     OW 5137   0.341   0.703   3.983 -0.0214 -0.1661  0.4792
 1234OPC    HW1 5138   0.257   0.719   4.000  0.8674  3.0440  2.5328
 1234OPC    HW2 5139   0.343   0.695   3.896 -2.8188 -3.7961  0.5008
 1234OPC     MW 5140   0.329   0.704   3.973 -0.3033 -0.2281  0.7858
 1235OPC     OW 5141   4.318   1.061   2.167  0.3161  0.0300 -0.0362
 1235OPC    HW1 5142   4.235   1.050   2.190 -0.0912  1.3587 -0.8125
 1235OPC    HW2 5143   4.332   1.146   2.179  1.1642  0.0791 -1.2217
 1235OPC     MW 5144   4.308   1.072   2.172  0.3810  0.2336 -0.3260
 1236OPC     OW 5145   3.493   1.803   0.025 -0.3200 -0.2578  0.0576
 1236OPC    HW1 5146   3.525   1.758   0.093 -2.0612  1.1412  1.9455
 1236OPC    HW2 5147   3.555   1.863   0.010 -0.0129 -0.4273  0.6020
 1236OPC     MW 5148   3.507   1.805   0.033 -0.5318 -0.0761  0.4169
 1237OPC     OW 5149   0.756   0.446   1.853 -0.2935  0.8215  0.4197
 1237OPC    HW1 5150   0.730   0.524   1.881 -1.0144  0.2498  1.3849
 1237OPC    HW2 5151   0.841   0.458   1.835 -0.5000  1.9269  0.1327
 1237OPC     MW 5152   0.765   0.459   1.855 -0.4305  0.9004  0.5199
 1238OPC     OW 5153   1.750   0.799   0.945  0.3974  0.2612 -0.3662
 1238OPC    HW1 5154   1.824   0.772   0.983 -1.5167 -2.0843  2.1677
 1238OPC    HW2 5155   1.718   0.727   0.909 -0.9850  1.0549 -0.8000
 1238OPC     MW 5156   1.756   0.784   0.946 -0.0896  0.0320 -0.0560
 1239OPC     OW 5157   2.717   3.400   3.852  0.0675 -0.0285  0.2463
 1239OPC    HW1 5158   2.669   3.440   3.913 -2.9122  0.2130 -2.0122
 1239OPC    HW2 5159   2.683   3.319   3.848 -0.1897  0.1126 -1.3621
 1239OPC     MW 5160   2.705   3.394   3.860 -0.4107  0.0280 -0.3250
 1240OPC     OW 5161   2.146   4.154   2.573  0.3745  0.3048 -0.3624
 1240OPC    HW1 5162   2.164   4.239   2.583 -1.3228  0.6382  0.2294
 1240OPC    HW2 5163   2.176   4.118   2.646 -1.8792  0.9755  0.9932
 1240OPC     MW 5164   2.153   4.162   2.585 -0.2092  0.4535 -0.0747
 1241OPC     OW 5165   0.602   2.700   2.392  0.4473  0.4610  0.1816
 1241OPC    HW1 5166   0.548   2.769   2.395  0.1047  0.2617 -0.9002
 1241OPC    HW2 5167   0.593   2.663   2.471 -1.3493  0.1859 -0.1062
 1241OPC     MW 5168   0.593   2.705   2.404  0.1313  0.3909 -0.0209
 1242OPC     OW 5169   3.194   1.887   3.791 -0.0815 -0.1514 -0.4387
 1242OPC    HW1 5170   3.239   1.943   3.841 -0.1033 -1.1389  0.7393
 1242OPC    HW2 5171   3.196   1.925   3.713 -0.7899  1.9002  0.4532
 1242OPC     MW 5172   3.201   1.901   3.787 -0.1893  0.0058 -0.1330
 1243OPC     OW 5173   4.287   4.220   1.471 -0.1465  0.9502 -0.3703
 1243OPC    HW1 5174   4.325   4.283   1.518  0.4606 -0.2052  0.7776
 1243OPC    HW2 5175   4.273   4.257   1.394  0.7778  2.2871  0.0604
 1243OPC     MW 5176   4.291   4.235   1.467  0.0799  0.9770 -0.1371
 1244OPC     OW 5177   3.227   2.627   0.210 -0.0762 -0.2497 -0.4812
 1244OPC    HW1 5178   3.278   2.558   0.193 -0.3812 -0.6413  0.1599
 1244OPC    HW2 5179   3.158   2.592   0.250 -1.3438  0.1397 -2.2006
 1244OPC     MW 5180   3.225   2.612   0.213 -0.3085 -0.2500 -0.6405
 1245OPC     OW 5181   2.311   4.732   0.929  0.0428  0.2549 -0.4564
 1245OPC    HW1 5182   2.237   4.777   0.922 -0.9055 -0.5857  2.5390
 1245OPC    HW2 5183   2.296   4.678   0.996  2.9119 -0.9065 -0.5891
 1245OPC     MW 5184   2.298   4.731   0.938  0.3265 -0.0410 -0.0335
 1246OPC     OW 5185   4.806   0.568   3.280 -0.0739 -0.1802 -0.1966
 1246OPC    HW1 5186   4.835   0.519   3.214  0.3237  1.4504 -1.3008
 1246OPC    HW2 5187   4.726   0.591   3.255 -0.1664 -0.0608  0.1926
 1246OPC     MW 5188   4.798   0.564   3.267 -0.0288  0.0784 -0.3022
 1247OPC     OW 5189   3.868   3.774   0.007 -0.2137  0.2958 -0.5525
 1247OPC    HW1 5190   3.827   3.749   0.080 -0.2549  0.5816 -0.4771
 1247OPC    HW2 5191   3.857   3.860   0.006  0.2697  0.3598 -0.6046
 1247OPC     MW 5192   3.860   3.783   0.018 -0.1483  0.3475 -0.5490
 1248OPC     OW 5193   0.144   1.578   0.473  0.0734 -0.3706 -0.3803
 1248OPC    HW1 5194   0.104   1.502   0.489  0.7028 -0.9296 -1.3081
 1248OPC    HW2 5195   0.080   1.629   0.443 -0.1508 -0.9253 -0.8757
 1248OPC     MW 5196   0.128   1.574   0.471  0.1333 -0.5351 -0.5906
 1249OPC     OW 5197   1.385   0.472   4.507 -0.2071 -0.0394 -1.0366
 1249OPC    HW1 5198   1.422   0.547   4.532 -0.0177  0.1408 -1.8240
 1249OPC    HW2 5199   1.303   0.496   4.490 -1.0285 -0.6297  1.6659
 1249OPC     MW 5200   1.378   0.487   4.508 -0.3004 -0.1000 -0.7536
 1250OPC     OW 5201   2.340   2.897   3.661  0.1861 -0.0936  0.2724
 1250OPC    HW1 5202   2.269   2.898   3.712 -0.4813 -2.0093 -0.5134
 1250OPC    HW2 5203   2.307   2.904   3.580  0.7881 -1.7792 -0.1540
 1250OPC     MW 5204   2.325   2.898   3.656  0.1765 -0.6254  0.0933
 1251OPC     OW 5205   2.566   4.142   1.013 -0.7507 -0.0638 -0.0901
 1251OPC    HW1 5206   2.527   4.064   1.018  0.6523 -0.7078  2.6893
 1251OPC    HW2 5207   2.630   4.128   0.955 -0.8670 -0.8243 -0.0551
 1251OPC     MW 5208   2.570   4.128   1.005 -0.5608 -0.2713  0.3256
 1252OPC     OW 5209   4.307   4.103   2.168  0.0491  0.1255 -0.1728
 1252OPC    HW1 5210   4.337   4.184   2.187  0.0459 -0.0960  0.8515
 1252OPC    HW2 5211   4.259   4.115   2.097  0.3562  0.9706 -0.2522
 1252OPC     MW 5212   4.304   4.117   2.161  0.0939  0.2174 -0.0330
 1253OPC     OW 5213   0.476   0.029   0.414 -0.0646  0.3147 -0.1103
 1253OPC    HW1 5214   0.513   0.106   0.396  0.9156 -0.1644 -0.1502
 1253OPC    HW2 5215   0.393   0.051   0.431  0.3508  1.4611  0.5449
 1253OPC     MW 5216   0.469   0.044   0.414  0.1416  0.4133 -0.0194
 1254OPC     OW 5217   2.175   4.233   0.391 -0.6974  0.6885  0.0563
 1254OPC    HW1 5218   2.183   4.208   0.474 -0.3980  0.8294  0.0708
 1254OPC    HW2 5219   2.108   4.186   0.361 -1.0926  0.9532  0.5049
 1254OPC     MW 5220   2.166   4.223   0.398 -0.7114  0.7484  0.1247
 1255OPC     OW 5221   1.855   3.045   1.879  0.1304  0.1181 -0.3672
 1255OPC    HW1 5222   1.824   3.006   1.950  1.2556 -0.8555 -0.3813
 1255OPC    HW2 5223   1.878   2.979   1.827  2.0407  0.7486 -0.4096
 1255OPC     MW 5224   1.854   3.030   1.882  0.5789  0.0675 -0.3755
 1256OPC     OW 5225   3.252   1.941   3.081 -0.3861  0.8514 -0.0954
 1256OPC    HW1 5226   3.185   1.987   3.114 -1.1737  0.2515 -0.8159
 1256OPC    HW2 5227   3.224   1.918   3.002  0.3484 -0.1073 -0.0950
 1256OPC     MW 5228   3.238   1.945   3.074 -0.3937  0.6211 -0.2018
 1257OPC     OW 5229   4.223   4.310   1.231  0.9208  0.1754  0.3046
 1257OPC    HW1 5230   4.151   4.352   1.206  0.3916  0.6880  2.4906
 1257OPC    HW2 5231   4.278   4.323   1.164 -0.2516  1.7058 -0.4333
 1257OPC     MW 5232   4.220   4.318   1.217  0.6697  0.4768  0.5186
 1258OPC     OW 5233   3.496   4.433   4.635 -0.7225  0.1409  0.0318
 1258OPC    HW1 5234   3.466   4.365   4.590  1.9363  0.7147 -2.9832
 1258OPC    HW2 5235   3.466   4.420   4.716 -2.8693 -2.9005 -1.0965
 1258OPC     MW 5236   3.487   4.421   4.640 -0.6468 -0.2234 -0.5803
 1259OPC     OW 5237   0.273   0.643   0.992  0.4471  0.5903 -0.0651
 1259OPC    HW1 5238   0.334   0.671   0.936  0.4766  2.9430  1.0146
 1259OPC    HW2 5239   0.306   0.666   1.070 -2.1481  2.8559  0.5086
 1259OPC     MW 5240   0.287   0.651   0.996  0.0681  1.2725  0.1792
 1260OPC     OW 5241   2.779   0.092   4.215 -0.5121 -0.3999 -0.2532
 1260OPC    HW1 5242   2.787   0.160   4.269 -0.2311 -0.7471  0.1567
 1260OPC    HW2 5243   2.855   0.092   4.171  0.1629 -1.3399  0.8313
 1260OPC     MW 5244   2.792   0.102   4.217 -0.3709 -0.5900 -0.0324
 1261OPC     OW 5245   2.981   3.197   1.677  1.0473  0.0351  0.1816
 1261OPC    HW1 5246   2.993   3.169   1.758  1.8254 -0.2126 -0.0011
 1261OPC    HW2 5247   2.898   3.224   1.675  0.8424 -0.5313  0.8786
 1261OPC     MW 5248   2.971   3.197   1.688  1.1320 -0.0852  0.2576
 1262OPC     OW 5249   0.361   1.803   1.882 -0.0461  0.0642 -0.0826
 1262OPC    HW1 5250   0.436   1.800   1.837  1.0797 -3.4950  1.6578
 1262OPC    HW2 5251   0.337   1.886   1.877  3.5696  1.1992 -1.4361
 1262OPC     MW 5252   0.368   1.815   1.874  0.6544 -0.2939 -0.0255
 1263OPC     OW 5253   0.524   1.881   0.109  0.3554  0.4377  0.3137
 1263OPC    HW1 5254   0.553   1.961   0.090  2.0098 -0.4641 -1.3294
 1263OPC    HW2 5255   0.456   1.871   0.055  0.1555  0.7144  0.5102
 1263OPC     MW 5256   0.518   1.891   0.098  0.5703  0.3453  0.1000
 1264OPC     OW 5257   4.266   0.269   4.529  0.2457 -0.1628 -0.1666
 1264OPC    HW1 5258   4.192   0.313   4.538  0.8364  0.8018  0.1372
 1264OPC    HW2 5259   4.242   0.186   4.539 -0.5249  0.2354  1.7474
 1264OPC     MW 5260   4.252   0.263   4.531  0.2191  0.0385  0.1607
 1265OPC     OW 5261   4.492   0.568   4.681  0.5164 -0.1323  0.3857
 1265OPC    HW1 5262   4.575   0.590   4.699  0.3361  1.0248 -0.1358
 1265OPC    HW2 5263   4.450   0.644   4.680 -0.0418 -0.3806 -2.0283
 1265OPC     MW 5264   4.498   0.583   4.684  0.4075  0.0019 -0.0479
 1266OPC     OW 5265   3.882   2.747   1.393  0.3943  0.2843 -0.1541
 1266OPC    HW1 5266   3.861   2.718   1.313  0.8699  0.6145 -0.4070
 1266OPC    HW2 5267   3.969   2.755   1.389  0.7073 -1.7632  1.1005
 1266OPC     MW 5268   3.892   2.744   1.380  0.5108  0.0308 -0.0061
 1267OPC     OW 5269   1.453   3.118   2.648 -0.1374  0.3601  0.0851
 1267OPC    HW1 5270   1.524   3.118   2.598  0.3233  3.5189  0.5501
 1267OPC    HW2 5271   1.483   3.143   2.726 -1.7225  1.8808  0.2652
 1267OPC     MW 5272   1.468   3.122   2.652 -0.3036  1.0515  0.1804
 1268OPC     OW 5273   4.580   3.089   2.100  0.2367 -0.4096 -0.8386
 1268OPC    HW1 5274   4.637   3.139   2.142 -0.1470 -0.0275 -0.7723
 1268OPC    HW2 5275   4.567   3.130   2.024  0.3884 -0.7277 -1.0395
 1268OPC     MW 5276   4.586   3.102   2.095  0.2027 -0.4001 -0.8585
 1269OPC     OW 5277   2.921   0.844   2.237  0.1223  0.3327  0.1618
 1269OPC    HW1 5278   3.007   0.861   2.233  0.3028 -0.7189 -2.6430
 1269OPC    HW2 5279   2.884   0.920   2.215  0.5393 -0.0194 -1.9989
 1269OPC     MW 5280   2.928   0.858   2.233  0.2106  0.1253 -0.5718
 1270OPC     OW 5281   2.804   0.101   3.810  0.0063 -0.5773  0.0360
 1270OPC    HW1 5282   2.747   0.145   3.859 -0.0657 -0.9618  0.2983
 1270OPC    HW2 5283   2.754   0.065   3.748  0.1610  0.3445 -0.6513
 1270OPC     MW 5284   2.788   0.103   3.808  0.0185 -0.4980 -0.0268
 1271OPC     OW 5285   0.805   3.286   3.941  0.0881  0.4514  0.3912
 1271OPC    HW1 5286   0.876   3.309   3.986  0.5648  0.2992 -0.2710
 1271OPC    HW2 5287   0.834   3.276   3.859 -0.7411  0.6164  0.0592
 1271OPC     MW 5288   0.820   3.288   3.935  0.0361  0.4534  0.2444
 1272OPC     OW 5289   3.515   1.783   3.845 -0.2601 -0.0790  0.4525
 1272OPC    HW1 5290   3.538   1.781   3.761 -2.5058 -0.4105 -0.2085
 1272OPC    HW2 5291   3.484   1.865   3.856  0.6701  0.1964  1.1709
 1272OPC     MW 5292   3.514   1.795   3.834 -0.4544 -0.0873  0.4611
 1273OPC     OW 5293   3.885   1.766   1.061 -0.1373  0.0898 -0.5395
 1273OPC    HW1 5294   3.879   1.679   1.056  1.6164  0.0164 -2.5192
 1273OPC    HW2 5295   3.846   1.793   0.987  1.7020  0.7964 -1.2940
 1273OPC     MW 5296   3.878   1.757   1.049  0.3935  0.1833 -0.9434
 1274OPC     OW 5297   3.989   0.844   4.015  0.3099 -0.2735 -0.0746
 1274OPC    HW1 5298   3.979   0.840   3.929  0.2940 -2.7698 -0.0098
 1274OPC    HW2 5299   4.013   0.763   4.037  0.7211  0.4071  2.2204
 1274OPC     MW 5300   3.991   0.832   4.006  0.3684 -0.5417  0.2739
 1275OPC     OW 5301   4.473   1.940   1.988 -0.1065  0.3323 -0.3300
 1275OPC    HW1 5302   4.462   1.853   1.979 -1.9505  0.5809 -0.9469
 1275OPC    HW2 5303   4.440   1.956   2.067  3.7306  0.0364  1.5594
 1275OPC     MW 5304   4.466   1.929   1.998  0.1884  0.3253 -0.1420
 1276OPC     OW 5305   2.164   2.564   4.541 -0.8174 -0.5810  0.0409
 1276OPC    HW1 5306   2.200   2.532   4.468  1.5213  0.2342  0.7474
 1276OPC    HW2 5307   2.081   2.579   4.517 -0.4354 -1.3769 -2.0926
 1276OPC     MW 5308   2.157   2.561   4.526 -0.4154 -0.5782 -0.1698
 1277OPC     OW 5309   3.764   0.474   1.582 -0.2156  0.1554 -0.0325
 1277OPC    HW1 5310   3.789   0.444   1.660 -0.7404  0.7474  0.3660
 1277OPC    HW2 5311   3.680   0.453   1.578  0.0433 -0.7957 -0.8854
 1277OPC     MW 5312   3.755   0.466   1.593 -0.2550  0.1024 -0.0996
 1278OPC     OW 5313   2.367   0.037   4.619  0.2833  0.7724  0.0860
 1278OPC    HW1 5314   2.286   0.027   4.588  1.0057 -0.2548 -1.6050
 1278OPC    HW2 5315   2.407   0.085   4.559  1.5878 -0.8280 -0.4149
 1278OPC     MW 5316   2.361   0.042   4.606  0.5827  0.3842 -0.2379
 1279OPC     OW 5317   1.828   4.129   1.350  0.2083 -0.5215  0.1702
 1279OPC    HW1 5318   1.745   4.151   1.365  0.0328  0.2129 -1.6216
 1279OPC    HW2 5319   1.873   4.180   1.404 -0.5065 -1.8433  2.1217
 1279OPC     MW 5320   1.822   4.140   1.360  0.0768 -0.6082  0.1938
 1280OPC     OW 5321   2.261   0.415   4.508  0.1538  0.5021 -0.0774
 1280OPC    HW1 5322   2.260   0.368   4.435 -0.6115  1.4959 -0.7307
 1280OPC    HW2 5323   2.287   0.494   4.482  0.3074  0.7627  0.8063
 1280OPC     MW 5324   2.265   0.419   4.494  0.0634  0.6874 -0.0434
 1281OPC     OW 5325   1.607   1.187   1.292  0.0599 -0.2003 -0.1749
 1281OPC    HW1 5326   1.658   1.152   1.354  0.7488 -1.2505 -1.3007
 1281OPC    HW2 5327   1.619   1.273   1.303 -0.6338 -0.2988  1.7838
 1281OPC     MW 5328   1.616   1.194   1.303  0.0592 -0.3700 -0.0519
 1282OPC     OW 5329   3.780   1.240   4.543 -0.1706 -0.0276  0.2523
 1282OPC    HW1 5330   3.711   1.233   4.490  0.3411  1.0413 -0.5928
 1282OPC    HW2 5331   3.780   1.164   4.587 -1.7537 -0.1321  0.1285
 1282OPC     MW 5332   3.770   1.228   4.541 -0.3289  0.1148  0.1092
 1283OPC     OW 5333   2.824   1.406   4.381  0.1577 -0.4781  0.0965
 1283OPC    HW1 5334   2.767   1.352   4.343 -0.0221  0.0112 -0.3350
 1283OPC    HW2 5335   2.831   1.472   4.325  1.0246 -0.4494  0.2196
 1283OPC     MW 5336   2.817   1.407   4.367  0.2590 -0.4017  0.0505
 1284OPC     OW 5337   1.631   0.572   2.923 -0.6083  0.8544 -0.0650
 1284OPC    HW1 5338   1.691   0.605   2.868 -0.2621  0.4627  0.0728
 1284OPC    HW2 5339   1.561   0.561   2.872 -0.8518  2.1394 -0.0312
 1284OPC     MW 5340   1.629   0.575   2.907 -0.5931  0.9863 -0.0397
 1285OPC     OW 5341   1.911   1.021   1.157  0.4230  0.1969 -0.0268
 1285OPC    HW1 5342   1.857   0.969   1.201 -0.2216  1.8638  1.2923
 1285OPC    HW2 5343   1.988   0.981   1.162 -0.2994 -1.3000 -0.3036
 1285OPC     MW 5344   1.914   1.008   1.164  0.2210  0.2220  0.1271
 1286OPC     OW 5345   0.333   0.386   0.774 -0.5369 -0.1990 -0.1790
 1286OPC    HW1 5346   0.294   0.374   0.851 -1.7081 -1.5173 -0.9406
 1286OPC    HW2 5347   0.407   0.426   0.795 -1.0843 -0.0265  1.5792
 1286OPC     MW 5348   0.338   0.390   0.788 -0.7907 -0.3683 -0.0318
 1287OPC     OW 5349   4.254   4.265   0.633 -0.6609  0.0820 -0.1353
 1287OPC    HW1 5350   4.185   4.234   0.676 -2.7932  1.5133 -2.2526
 1287OPC    HW2 5351   4.246   4.351   0.640  0.5680  0.2942 -0.9796
 1287OPC     MW 5352   4.243   4.273   0.640 -0.7946  0.3250 -0.5728
 1288OPC     OW 5353   2.765   3.197   0.704 -0.3195  0.0462  0.0705
 1288OPC    HW1 5354   2.742   3.195   0.788  1.5422 -1.8793  0.6476
 1288OPC    HW2 5355   2.719   3.131   0.669  0.3390 -0.4074  0.0421
 1288OPC     MW 5356   2.755   3.187   0.711  0.0528 -0.3053  0.1516
 1289OPC     OW 5357   0.366   4.257   0.977 -0.5170  0.3611  0.1642
 1289OPC    HW1 5358   0.335   4.338   0.972  1.5573  1.1918  0.2414
 1289OPC    HW2 5359   0.319   4.222   1.042 -1.1040  1.6381  0.4616
 1289OPC     MW 5360   0.354   4.264   0.986 -0.2973  0.6723  0.2196
 1290OPC     OW 5361   0.425   4.335   3.767 -0.0769  0.0695 -0.0653
 1290OPC    HW1 5362   0.369   4.319   3.832 -0.3529 -0.8749 -0.5230
 1290OPC    HW2 5363   0.400   4.280   3.704  0.3988  0.7263 -0.8537
 1290OPC     MW 5364   0.413   4.325   3.767 -0.0474  0.0269 -0.2494
 1291OPC     OW 5365   2.867   2.181   1.475  0.3403  0.3881 -0.0520
 1291OPC    HW1 5366   2.895   2.176   1.558  1.5292 -0.1683 -0.4647
 1291OPC    HW2 5367   2.895   2.259   1.449  0.1571  0.4726  0.0036
 1291OPC     MW 5368   2.875   2.192   1.484  0.4888  0.3184 -0.1048
 1292OPC     OW 5369   4.146   4.836   1.382  0.1588  0.3404 -0.7211
 1292OPC    HW1 5370   4.095   4.857   1.449  0.9557  0.2521 -0.0751
 1292OPC    HW2 5371   4.178   4.757   1.403 -0.5700 -0.2748 -1.7988
 1292OPC     MW 5372   4.144   4.827   1.395  0.1688  0.2365 -0.7849
 1293OPC     OW 5373   0.588   1.151   2.032 -0.1364 -0.2267 -0.0732
 1293OPC    HW1 5374   0.543   1.152   1.957 -1.2835  0.5357  0.5879
 1293OPC    HW2 5375   0.537   1.105   2.086 -1.0036  1.9732  1.1429
 1293OPC     MW 5376   0.574   1.144   2.029 -0.4340  0.2109  0.2041
 1294OPC     OW 5377   4.036   4.053   0.213 -0.5509 -0.1266  0.4091
 1294OPC    HW1 5378   4.070   4.117   0.262 -1.9381 -0.4467  1.9079
 1294OPC    HW2 5379   3.969   4.092   0.172 -0.1670 -0.1635 -0.2690
 1294OPC     MW 5380   4.031   4.068   0.214 -0.6993 -0.1795  0.5304
 1295OPC     OW 5381   3.748   0.020   0.092 -0.5639 -0.2326 -0.0913
 1295OPC    HW1 5382   3.709   0.068   0.031  0.4878  1.5666  0.5759
 1295OPC    HW2 5383   3.681  -0.019   0.133 -1.6282  1.6701  0.1409
 1295OPC     MW 5384   3.732   0.022   0.089 -0.5659  0.3142  0.0415
 1296OPC     OW 5385   2.444   4.773   2.020 -0.2589 -0.0786  0.0917
 1296OPC    HW1 5386   2.516   4.742   1.983  0.9953  0.5054  1.8870
 1296OPC    HW2 5387   2.385   4.710   2.008  0.0247  0.0764 -2.7901
 1296OPC     MW 5388   2.446   4.759   2.013 -0.0318  0.0308 -0.0688
 1297OPC     OW 5389   2.754   0.145   2.081 -0.2370 -0.2656  0.3804
 1297OPC    HW1 5390   2.761   0.170   2.164 -0.1957 -0.7329  0.5218
 1297OPC    HW2 5391   2.669   0.154   2.064 -0.0055  1.4043 -0.0448
 1297OPC     MW 5392   2.742   0.150   2.090 -0.1968 -0.0880  0.3384
 1298OPC     OW 5393   3.081   3.004   1.463 -0.2584 -0.6595 -0.3374
 1298OPC    HW1 5394   3.041   3.047   1.527  0.0600  2.7525 -2.1621
 1298OPC    HW2 5395   3.016   2.973   1.414 -0.6120 -0.0247 -0.2854
 1298OPC     MW 5396   3.066   3.006   1.465 -0.2635 -0.0618 -0.5993
 1299OPC     OW 5397   3.903   4.256   1.938 -0.4876 -0.2385  0.2018
 1299OPC    HW1 5398   3.898   4.197   1.874  0.0710 -2.0627  1.7339
 1299OPC    HW2 5399   3.832   4.239   1.986 -0.4205  0.4719  0.5615
 1299OPC     MW 5400   3.892   4.245   1.936 -0.3953 -0.4032  0.4813
 1300OPC     OW 5401   2.927   0.242   4.648 -0.1041 -0.1714  0.2819
 1300OPC    HW1 5402   2.918   0.178   4.707  2.2397 -0.8991 -0.0698
 1300OPC    HW2 5403   2.998   0.285   4.675  0.4537  0.0737 -1.4729
 1300OPC     MW 5404   2.936   0.239   4.661  0.3246 -0.2427 -0.0293
 1301OPC     OW 5405   3.479   2.622   0.667  0.0074 -0.4397  0.6066
 1301OPC    HW1 5406   3.489   2.558   0.609 -0.8176  1.1924 -1.4985
 1301OPC    HW2 5407   3.393   2.622   0.683 -0.2727  1.0169 -0.6181
 1301OPC     MW 5408   3.468   2.613   0.661 -0.1558  0.0165  0.1147
 1302OPC     OW 5409   1.455   1.025   2.671 -0.1864 -0.2273 -0.2468
 1302OPC    HW1 5410   1.516   1.054   2.616 -0.8128 -0.0822 -0.8710
 1302OPC    HW2 5411   1.496   1.023   2.748  0.2851  0.9154 -0.4527
 1302OPC     MW 5412   1.470   1.029   2.674 -0.2093 -0.0371 -0.3694
 1303OPC     OW 5413   0.538   0.665   2.191 -0.2937 -0.3347 -0.1178
 1303OPC    HW1 5414   0.528   0.579   2.184  0.0705 -0.4759  0.9559
 1303OPC    HW2 5415   0.543   0.692   2.108  1.7437 -1.6059 -0.4677
 1303OPC     MW 5416   0.537   0.656   2.178  0.0611 -0.5434 -0.0110
 1304OPC     OW 5417   2.029   4.740   1.866 -0.3156  0.4097 -0.2497
 1304OPC    HW1 5418   1.992   4.785   1.931  1.7577 -0.7026  1.8332
 1304OPC    HW2 5419   1.966   4.737   1.805 -1.6330  3.3167  0.7683
 1304OPC     MW 5420   2.014   4.746   1.867 -0.2038  0.6747  0.2083
 1305OPC     OW 5421   0.856   1.240   4.394  0.4149  0.0204 -0.4814
 1305OPC    HW1 5422   0.844   1.319   4.359 -0.0161 -1.2538 -3.4516
 1305OPC    HW2 5423   0.934   1.247   4.433 -0.4103  2.3741  1.0152
 1305OPC     MW 5424   0.866   1.253   4.395  0.2293  0.1798 -0.6993
 1306OPC     OW 5425   4.790   3.016   0.885 -0.3724 -0.1421  0.1236
 1306OPC    HW1 5426   4.754   3.079   0.933 -0.7522 -0.7034  0.5849
 1306OPC    HW2 5427   4.872   3.011   0.916  0.1527  1.1131 -0.9068
 1306OPC     MW 5428   4.797   3.025   0.897 -0.3512 -0.0396  0.0395
 1307OPC     OW 5429   1.744   0.397   3.411  0.2054  0.8220 -0.2061
 1307OPC    HW1 5430   1.690   0.343   3.370  0.8547 -1.0231  1.2351
 1307OPC    HW2 5431   1.692   0.443   3.464  0.0092 -1.3508  1.6192
 1307OPC     MW 5432   1.729   0.396   3.413  0.2724  0.2285  0.2766
 1308OPC     OW 5433   0.632   0.932   2.371 -0.1950  0.1953 -0.3375
 1308OPC    HW1 5434   0.686   0.972   2.315 -0.8701  0.3051 -0.9355
 1308OPC    HW2 5435   0.554   0.940   2.332 -0.5415 -0.5255  0.1912
 1308OPC     MW 5436   0.628   0.939   2.357 -0.3459  0.1050 -0.3476
 1309OPC     OW 5437   1.803   1.426   1.609  0.1019  0.1925  0.0802
 1309OPC    HW1 5438   1.818   1.357   1.558 -0.9001 -0.3392  0.4919
 1309OPC    HW2 5439   1.726   1.409   1.646  0.5520  0.8237  1.3667
 1309OPC     MW 5440   1.794   1.413   1.607  0.0204  0.2072  0.3310
 1310OPC     OW 5441   4.057   1.355   1.222 -0.6807  0.7178  0.2689
 1310OPC    HW1 5442   3.976   1.324   1.221  0.3820 -2.4826 -0.6910
 1310OPC    HW2 5443   4.065   1.395   1.145 -0.7952 -0.8491 -0.6003
 1310OPC     MW 5444   4.046   1.356   1.210 -0.5407  0.0136 -0.0013
 1311OPC     OW 5445   4.110   2.486   1.834  0.1309 -0.2844 -0.1899
 1311OPC    HW1 5446   4.069   2.549   1.789  1.8802 -0.0920 -1.6274
 1311OPC    HW2 5447   4.087   2.413   1.792  1.4628 -0.1402 -1.2489
 1311OPC     MW 5448   4.100   2.484   1.821  0.5860 -0.2348 -0.5587
 1312OPC     OW 5449   3.857   3.254   2.878 -0.2687 -0.0778 -0.7848
 1312OPC    HW1 5450   3.838   3.198   2.813  0.7037 -1.3682 -0.0146
 1312OPC    HW2 5451   3.797   3.236   2.938  0.5817 -0.9770 -0.1711
 1312OPC     MW 5452   3.845   3.243   2.877  0.0005 -0.4011 -0.5804
 1313OPC     OW 5453   1.500   4.200   4.097 -0.1014  0.1039 -0.3474
 1313OPC    HW1 5454   1.540   4.277   4.106  0.3513 -0.3166  1.5852
 1313OPC    HW2 5455   1.502   4.165   4.177 -0.0211 -2.0667 -1.2067
 1313OPC     MW 5456   1.506   4.206   4.110 -0.0226 -0.2787 -0.1888
 1314OPC     OW 5457   0.117   2.427   2.488 -0.0096 -0.0830 -0.2109
 1314OPC    HW1 5458   0.089   2.414   2.407  0.5721  1.3077 -0.6682
 1314OPC    HW2 5459   0.047   2.407   2.537 -0.2846 -1.1764 -1.0152
 1314OPC     MW 5460   0.102   2.422   2.484  0.0357 -0.0391 -0.3973
 1315OPC     OW 5461   4.760   0.976   0.436  0.0769  0.1458 -0.0807
 1315OPC    HW1 5462   4.766   0.901   0.391  2.7851  0.3087 -0.1580
 1315OPC    HW2 5463   4.833   0.976   0.484 -0.4014  2.2503  0.7295
 1315OPC     MW 5464   4.771   0.965   0.436  0.4063  0.4807  0.0276
 1316OPC     OW 5465   2.578   4.893   4.152 -0.2316 -0.5238 -0.2380
 1316OPC    HW1 5466   2.513   4.949   4.167  0.3480 -0.1554  1.1255
 1316OPC    HW2 5467   2.649   4.939   4.173  0.5444 -0.7549 -2.1398
 1316OPC     MW 5468   2.579   4.908   4.157 -0.0315 -0.5035 -0.3176
 1317OPC     OW 5469   3.987   0.459   3.143  0.0703  0.2290  0.5255
 1317OPC    HW1 5470   4.049   0.437   3.086 -0.3080 -0.0871  0.2350
 1317OPC    HW2 5471   4.024   0.523   3.189  0.7647 -0.2253  0.6210
 1317OPC     MW 5472   4.002   0.465   3.141  0.1171  0.1151  0.4966
 1318OPC     OW 5473   2.410   2.062   1.010 -0.9345  0.0563 -0.0016
 1318OPC    HW1 5474   2.353   2.115   1.049 -1.0338  0.7486 -1.0325
 1318OPC    HW2 5475   2.376   2.051   0.931  0.1333  0.1327 -0.4855
 1318OPC     MW 5476   2.397   2.068   1.004 -0.7915  0.1699 -0.2254
 1319OPC     OW 5477   4.624   4.245   3.140  0.1337 -0.5731 -0.0220
 1319OPC    HW1 5478   4.568   4.310   3.127  0.3362 -0.2683  0.6190
 1319OPC    HW2 5479   4.572   4.176   3.155 -0.0792 -0.5980 -0.8052
 1319OPC     MW 5480   4.608   4.244   3.140  0.1321 -0.5317 -0.0429
 1320OPC     OW 5481   4.653   4.855   1.701  0.2792 -0.1705  0.4090
 1320OPC    HW1 5482   4.571   4.836   1.721  0.5055 -1.1404  0.4420
 1320OPC    HW2 5483   4.659   4.940   1.720 -1.1116  0.2715 -0.9382
 1320OPC     MW 5484   4.642   4.865   1.707  0.1073 -0.2484  0.2149
 1321OPC     OW 5485   3.653   4.685   3.437  0.0810 -0.1620 -0.0751
 1321OPC    HW1 5486   3.716   4.647   3.484  1.9186  1.2353 -1.2806
 1321OPC    HW2 5487   3.596   4.712   3.498  2.0012  0.9130  1.3512
 1321OPC     MW 5488   3.654   4.684   3.453  0.6361  0.2029 -0.0424
 1322OPC     OW 5489   2.218   2.353   1.521 -0.4042 -0.2130 -0.2196
 1322OPC    HW1 5490   2.176   2.283   1.490 -1.2389  0.5055 -0.7319
 1322OPC    HW2 5491   2.156   2.413   1.531  0.4882  0.9010 -1.0484
 1322OPC     MW 5492   2.203   2.351   1.518 -0.3957  0.0578 -0.4177
 1323OPC     OW 5493   3.116   2.105   0.422 -0.3251  0.4116  0.5659
 1323OPC    HW1 5494   3.132   2.068   0.345  1.1520  0.4627  0.8146
 1323OPC    HW2 5495   3.043   2.150   0.409 -1.0793 -1.0097 -0.2904
 1323OPC     MW 5496   3.108   2.106   0.409 -0.2183  0.2091  0.4762
 1324OPC     OW 5497   2.667   4.702   4.744  0.1936 -0.1916 -0.4616
 1324OPC    HW1 5498   2.607   4.730   4.687  0.9725  0.5114 -0.9700
 1324OPC    HW2 5499   2.668   4.764   4.805 -1.3347 -1.4127  0.8987
 1324OPC     MW 5500   2.658   4.715   4.745  0.0830 -0.2682 -0.3359
 1325OPC     OW 5501   4.222   1.132   4.370 -0.3218 -0.2011  0.6880
 1325OPC    HW1 5502   4.198   1.106   4.290 -1.0527 -0.6250  1.0312
 1325OPC    HW2 5503   4.174   1.203   4.384  2.3267  2.0637 -0.6145
 1325OPC     MW 5504   4.211   1.139   4.360 -0.0386  0.0708  0.5465
 1326OPC     OW 5505   2.215   1.709   0.050 -0.3824  0.6267 -0.7349
 1326OPC    HW1 5506   2.212   1.783   0.004  1.8869  0.0267 -1.9870
 1326OPC    HW2 5507   2.162   1.655   0.007 -0.6605  0.9831 -0.8439
 1326OPC     MW 5508   2.207   1.712   0.037 -0.0882  0.5907 -0.9359
 1327OPC     OW 5509   2.992   4.211   3.632  0.2753 -0.5264  0.1215
 1327OPC    HW1 5510   2.908   4.233   3.624  0.3601 -0.1848  0.1838
 1327OPC    HW2 5511   3.024   4.223   3.551  0.4715  0.2014  0.3055
 1327OPC     MW 5512   2.985   4.216   3.619  0.3167 -0.3684  0.1580
 1328OPC     OW 5513   2.244   4.569   1.985  0.7659  0.5036 -0.6397
 1328OPC    HW1 5514   2.257   4.490   1.951 -1.2587  0.0023 -0.4086
 1328OPC    HW2 5515   2.186   4.605   1.930 -1.8418  0.0458  1.5658
 1328OPC     MW 5516   2.237   4.563   1.972  0.0815  0.3617 -0.2798
 1329OPC     OW 5517   2.633   4.870   0.616  0.3165  0.2850  0.1134
 1329OPC    HW1 5518   2.615   4.815   0.681  0.4900  0.7714  0.5770
 1329OPC    HW2 5519   2.607   4.947   0.646  1.1955  0.6539 -0.0494
 1329OPC     MW 5520   2.627   4.873   0.630  0.4719  0.4113  0.1578
 1330OPC     OW 5521   2.467   2.766   0.320  0.4921 -0.1079 -0.2030
 1330OPC    HW1 5522   2.524   2.781   0.384  0.8575  2.0943 -0.9448
 1330OPC    HW2 5523   2.396   2.810   0.345  0.6071  0.7074 -1.2046
 1330OPC     MW 5524   2.465   2.775   0.333  0.5631  0.3377 -0.4606
 1331OPC     OW 5525   0.161   1.773   2.331 -0.5933 -0.3694 -0.1935
 1331OPC    HW1 5526   0.096   1.813   2.289 -0.5698 -0.1660 -0.0416
 1331OPC    HW2 5527   0.228   1.776   2.275 -1.0131 -1.5437 -0.7799
 1331OPC     MW 5528   0.162   1.780   2.317 -0.6518 -0.5128 -0.2578
 1332OPC     OW 5529   1.688   2.938   2.973 -0.3327 -0.0314 -0.3107
 1332OPC    HW1 5530   1.749   2.906   2.920  0.2659  1.6106 -0.6749
 1332OPC    HW2 5531   1.713   2.913   3.052 -0.2131 -0.9289 -0.6248
 1332OPC     MW 5532   1.701   2.930   2.977 -0.2266  0.0787 -0.4109
 1333OPC     OW 5533   4.627   2.802   1.255 -0.1693  0.7325  0.4315
 1333OPC    HW1 5534   4.650   2.724   1.287 -0.5768  0.6480  0.5251
 1333OPC    HW2 5535   4.627   2.854   1.324 -2.4933  0.2317  0.8894
 1333OPC     MW 5536   4.630   2.798   1.270 -0.5724  0.6460  0.5130
 1334OPC     OW 5537   0.717   1.524   0.563 -0.3674 -0.6108 -0.4132
 1334OPC    HW1 5538   0.799   1.549   0.577 -1.1737  1.7020  0.7294
 1334OPC    HW2 5539   0.710   1.523   0.476  0.8593 -0.9073 -0.5303
 1334OPC     MW 5540   0.728   1.527   0.552 -0.3053 -0.3129 -0.2617
 1335OPC     OW 5541   2.047   4.435   2.150  0.2718  0.1265  0.2764
 1335OPC    HW1 5542   1.989   4.411   2.089 -1.7987  0.9906  1.8004
 1335OPC    HW2 5543   2.101   4.489   2.107  2.4875 -3.5348 -2.1650
 1335OPC     MW 5544   2.046   4.439   2.135  0.2933 -0.2868  0.1410
 1336OPC     OW 5545   2.914   2.923   3.525  0.1420 -0.6193 -0.3598
 1336OPC    HW1 5546   2.829   2.923   3.506 -0.3353  1.9016  1.2454
 1336OPC    HW2 5547   2.945   2.852   3.484 -2.5014 -1.0023 -1.9010
 1336OPC     MW 5548   2.906   2.913   3.516 -0.3190 -0.3034 -0.3504
 1337OPC     OW 5549   2.452   1.199   3.162  0.0483 -0.5905 -0.3392
 1337OPC    HW1 5550   2.373   1.233   3.180  0.2281 -0.2370 -0.2073
 1337OPC    HW2 5551   2.483   1.178   3.240  0.1169 -0.6617 -0.3861
 1337OPC     MW 5552   2.445   1.201   3.176  0.0850 -0.5488 -0.3268
 1338OPC     OW 5553   0.686   1.043   1.546 -0.4477  0.0995  0.1292
 1338OPC    HW1 5554   0.753   1.001   1.510 -1.5846 -1.0567 -0.7325
 1338OPC    HW2 5555   0.718   1.073   1.621  0.7193 -1.3326  0.2364
 1338OPC     MW 5556   0.701   1.041   1.552 -0.4433 -0.2828  0.0178
 1339OPC     OW 5557   0.024   3.898   2.938 -0.5460  0.2623 -0.6608
 1339OPC    HW1 5558  -0.038   3.839   2.957 -1.1429  1.1470  0.2394
 1339OPC    HW2 5559   0.077   3.894   3.007 -1.2460  1.5882 -0.0003
 1339OPC     MW 5560   0.023   3.889   2.951 -0.7376  0.5888 -0.4303
 1340OPC     OW 5561   2.417   0.570   1.896  0.6131 -0.1815  0.5736
 1340OPC    HW1 5562   2.469   0.564   1.966 -1.5093 -1.0813  2.1857
 1340OPC    HW2 5563   2.433   0.650   1.866  1.6565  0.2055  2.0404
 1340OPC     MW 5564   2.427   0.581   1.902  0.4537 -0.2572  1.0284
 1341OPC     OW 5565   0.813   2.422   4.778  0.0629  0.0100 -0.3378
 1341OPC    HW1 5566   0.776   2.381   4.710 -0.1175 -0.2736 -0.0731
 1341OPC    HW2 5567   0.896   2.397   4.775 -0.2184 -1.0889  0.3273
 1341OPC     MW 5568   0.820   2.412   4.768 -0.0053 -0.1943 -0.2003
 1342OPC     OW 5569   2.474   2.926   4.048  0.1532 -0.5089  0.1418
 1342OPC    HW1 5570   2.552   2.900   4.017  1.1570  0.7083  1.4847
 1342OPC    HW2 5571   2.454   2.995   3.999  0.9818  0.4547  1.0915
 1342OPC     MW 5572   2.483   2.932   4.036  0.4239 -0.1867  0.4804
 1343OPC     OW 5573   1.012   1.519   1.807 -0.0989 -0.1204 -0.0268
 1343OPC    HW1 5574   0.927   1.512   1.825 -0.5069 -0.0813 -1.7733
 1343OPC    HW2 5575   1.016   1.509   1.720  1.8695 -1.7421  0.1907
 1343OPC     MW 5576   1.000   1.517   1.797  0.1316 -0.3542 -0.2527
 1344OPC     OW 5577   0.252   2.762   0.746  0.3299 -0.7703 -0.3997
 1344OPC    HW1 5578   0.226   2.740   0.666  1.1859 -2.8432 -0.1877
 1344OPC    HW2 5579   0.247   2.686   0.790  0.7312  0.1219  1.2641
 1344OPC     MW 5580   0.248   2.747   0.741  0.5156 -0.9447 -0.1226
 1345OPC     OW 5581   0.440   1.446   2.857  0.0996 -0.5472 -0.7067
 1345OPC    HW1 5582   0.492   1.513   2.877  0.0109 -0.1983 -1.6164
 1345OPC    HW2 5583   0.408   1.421   2.935  0.6931 -0.0050 -0.2817
 1345OPC     MW 5584   0.443   1.452   2.872  0.1741 -0.4156 -0.7783
 1346OPC     OW 5585   2.695   4.857   1.597 -0.2546  0.0341  0.1337
 1346OPC    HW1 5586   2.625   4.807   1.613 -1.1338  1.6300  1.6410
 1346OPC    HW2 5587   2.667   4.912   1.535 -0.8259  1.4743  1.5939
 1346OPC     MW 5588   2.681   4.858   1.590 -0.4687  0.4826  0.5721
 1347OPC     OW 5589   4.430   1.071   2.882  0.1969  0.7895 -0.3219
 1347OPC    HW1 5590   4.510   1.106   2.891  0.5012  0.2286 -0.7447
 1347OPC    HW2 5591   4.426   1.053   2.796 -0.1798  0.3329 -0.2095
 1347OPC     MW 5592   4.441   1.074   2.870  0.1862  0.6393 -0.3676
 1348OPC     OW 5593   3.122   3.580   4.197 -0.6462  0.1280  1.0308
 1348OPC    HW1 5594   3.128   3.494   4.210  0.3345  0.1858  1.0057
 1348OPC    HW2 5595   3.140   3.590   4.113  0.2166  0.4419  1.2429
 1348OPC     MW 5596   3.125   3.569   4.187 -0.3740  0.1830  1.0583
 1349OPC     OW 5597   4.065   2.205   0.324  0.0039  0.5312  0.2186
 1349OPC    HW1 5598   4.005   2.268   0.313  0.1351  0.5959 -0.1368
 1349OPC    HW2 5599   4.098   2.221   0.403  0.6899  1.4601 -0.2424
 1349OPC     MW 5600   4.061   2.216   0.334  0.1247  0.6781  0.0980
 1350OPC     OW 5601   2.304   0.674   4.130 -0.3054  0.0929  0.4687
 1350OPC    HW1 5602   2.274   0.603   4.090  0.6256 -0.0715  0.0383
 1350OPC    HW2 5603   2.362   0.707   4.074 -0.5410  1.0590  0.7692
 1350OPC     MW 5604   2.308   0.669   4.116 -0.2028  0.2114  0.4494
 1351OPC     OW 5605   2.803   3.561   2.829  0.1255 -0.6599  0.0934
 1351OPC    HW1 5606   2.789   3.568   2.915  2.8232  1.1144  0.5134
 1351OPC    HW2 5607   2.753   3.493   2.805 -1.5452 -0.5137  2.8169
 1351OPC     MW 5608   2.794   3.552   2.838  0.2772 -0.3762  0.5577
 1352OPC     OW 5609   3.394   3.245   4.047 -0.1582  0.0775 -0.4372
 1352OPC    HW1 5610   3.475   3.230   4.076 -0.3228  1.0071  0.5865
 1352OPC    HW2 5611   3.354   3.169   4.057 -0.2822  0.3996  2.1553
 1352OPC     MW 5612   3.400   3.232   4.053 -0.2009  0.2625  0.0970
 1353OPC     OW 5613   3.746   2.876   1.054  0.3558  0.0266  0.4880
 1353OPC    HW1 5614   3.806   2.929   1.020  0.0299 -0.4083 -0.8109
 1353OPC    HW2 5615   3.722   2.916   1.128  0.3266  1.5379 -0.3173
 1353OPC     MW 5616   3.751   2.889   1.060  0.3035  0.1856  0.1771
 1354OPC     OW 5617   4.149   4.766   2.929 -0.2188 -0.5311 -0.5338
 1354OPC    HW1 5618   4.143   4.686   2.896 -0.0125 -0.5548 -0.5123
 1354OPC    HW2 5619   4.233   4.787   2.918 -0.5746  0.2886 -1.9580
 1354OPC     MW 5620   4.160   4.758   2.922 -0.2408 -0.4132 -0.7410
 1355OPC     OW 5621   1.191   4.985   2.422 -0.2017 -0.0830  0.2402
 1355OPC    HW1 5622   1.151   5.060   2.404 -0.3817 -0.7405 -2.5037
 1355OPC    HW2 5623   1.146   4.954   2.490  0.0865  2.3750  1.6827
 1355OPC     MW 5624   1.179   4.992   2.429 -0.1857  0.1831  0.0479
 1356OPC     OW 5625   1.093   0.249   2.416  0.2381  0.6667 -0.2492
 1356OPC    HW1 5626   1.035   0.276   2.356  0.2000  1.1777  0.0093
 1356OPC    HW2 5627   1.054   0.269   2.492  0.0350 -0.4719 -0.0223
 1356OPC     MW 5628   1.078   0.256   2.418  0.2025  0.5740 -0.1774
 1357OPC     OW 5629   0.098   0.032   1.360  0.5398  0.4771  0.3237
 1357OPC    HW1 5630   0.105   0.049   1.446  2.0640  0.9084  0.1519
 1357OPC    HW2 5631   0.039   0.090   1.333 -4.1788 -2.9526  1.8469
 1357OPC     MW 5632   0.090   0.043   1.369  0.0679  0.0341  0.5233
 1358OPC     OW 5633   1.379   3.004   1.547 -0.4374  0.2122 -0.0660
 1358OPC    HW1 5634   1.372   3.091   1.554 -1.0238  0.2054 -0.5279
 1358OPC    HW2 5635   1.346   2.987   1.468 -0.6332 -0.4711  0.1580
 1358OPC     MW 5636   1.373   3.015   1.536 -0.5530  0.1101 -0.1011
 1359OPC     OW 5637   1.214   3.185   2.493 -0.2138  0.0082 -0.0782
 1359OPC    HW1 5638   1.234   3.135   2.425 -0.3238 -0.6820  0.3867
 1359OPC    HW2 5639   1.276   3.166   2.552 -0.8534 -0.3600  0.4891
 1359OPC     MW 5640   1.226   3.175   2.492 -0.3245 -0.1482  0.0743
 1360OPC     OW 5641   4.681   3.601   4.214  0.4298  0.0189  0.5729
 1360OPC    HW1 5642   4.607   3.584   4.257 -0.8866  0.6343 -1.3584
 1360OPC    HW2 5643   4.728   3.646   4.273 -1.1373  0.5231  1.5036
 1360OPC     MW 5644   4.677   3.605   4.229  0.0038  0.1842  0.4253
 1361OPC     OW 5645   0.039   2.719   3.712  0.3599  0.5115  0.1314
 1361OPC    HW1 5646   0.109   2.675   3.739 -0.2060 -0.4017  0.1450
 1361OPC    HW2 5647   0.016   2.679   3.638 -1.8699 -1.1366  1.5986
 1361OPC     MW 5648   0.046   2.707   3.705 -0.0531  0.1332  0.3501
 1362OPC     OW 5649   2.275   3.221   0.822 -0.1788 -0.4952 -0.3490
 1362OPC    HW1 5650   2.224   3.273   0.774  0.2139 -0.1299 -0.3727
 1362OPC    HW2 5651   2.281   3.149   0.774 -2.2354 -1.3096  0.5092
 1362OPC     MW 5652   2.268   3.218   0.808 -0.4246 -0.5615 -0.2258
 1363OPC     OW 5653   2.754   3.374   1.657 -0.0400  0.1003 -0.3981
 1363OPC    HW1 5654   2.793   3.438   1.700 -1.1299 -0.0727  0.9214
 1363OPC    HW2 5655   2.713   3.329   1.719 -1.9287  0.0078 -1.6035
 1363OPC     MW 5656   2.753   3.377   1.672 -0.4801  0.0609 -0.3812
 1364OPC     OW 5657   4.428   4.467   4.525 -0.0799  0.3987  0.2849
 1364OPC    HW1 5658   4.485   4.526   4.551 -0.6192  1.3933 -0.6736
 1364OPC    HW2 5659   4.476   4.410   4.480  0.7590 -1.0269  2.8062
 1364OPC     MW 5660   4.443   4.467   4.522 -0.0355  0.3350  0.5157
 1365OPC     OW 5661   1.405   3.126   4.080 -0.1292 -0.0083 -0.1872
 1365OPC    HW1 5662   1.394   3.190   4.022 -2.0913  0.9145  1.1109
 1365OPC    HW2 5663   1.327   3.087   4.084  0.4033 -1.0617  0.6732
 1365OPC     MW 5664   1.392   3.130   4.072 -0.3404 -0.0277  0.1316
 1366OPC     OW 5665   1.901   2.688   4.586  0.4173  0.0698 -0.4428
 1366OPC    HW1 5666   1.842   2.745   4.617  1.6077  0.9663  0.2582
 1366OPC    HW2 5667   1.977   2.722   4.612  1.2673 -0.8781 -1.6253
 1366OPC     MW 5668   1.903   2.702   4.594  0.7188  0.0622 -0.5138
 1367OPC     OW 5669   4.498   0.263   3.251 -0.0283 -0.7537 -0.0374
 1367OPC    HW1 5670   4.540   0.188   3.263 -0.3035 -1.0732 -0.9983
 1367OPC    HW2 5671   4.542   0.301   3.186  1.9072  1.2816  2.2622
 1367OPC     MW 5672   4.511   0.258   3.243  0.2170 -0.5002  0.1603
 1368OPC     OW 5673   1.625   0.034   1.410 -0.5326 -0.1751  0.0174
 1368OPC    HW1 5674   1.608   0.055   1.492 -1.6786  2.3147 -0.7545
 1368OPC    HW2 5675   1.562   0.075   1.365  0.0546 -1.4333 -2.1045
 1368OPC     MW 5676   1.613   0.043   1.415 -0.6151  0.0068 -0.4101
 1369OPC     OW 5677   4.110   4.233   3.063  0.4203  0.1179 -0.9646
 1369OPC    HW1 5678   4.063   4.287   3.013  0.0624  0.7288 -0.0003
 1369OPC    HW2 5679   4.178   4.282   3.089 -0.5923  0.5938  1.0034
 1369OPC     MW 5680   4.113   4.248   3.060  0.2179  0.2785 -0.5314
 1370OPC     OW 5681   0.210   1.233   3.805 -0.7763 -0.2541 -0.1823
 1370OPC    HW1 5682   0.201   1.221   3.719 -2.4977 -0.7006  0.0177
 1370OPC    HW2 5683   0.231   1.154   3.835 -0.9248 -0.2668 -0.1118
 1370OPC     MW 5684   0.212   1.220   3.797 -1.0525 -0.3219 -0.1423
 1371OPC     OW 5685   0.373   0.941   4.136 -0.7765  0.3746 -0.3878
 1371OPC    HW1 5686   0.360   0.886   4.070  0.7555  0.0364 -0.4340
 1371OPC    HW2 5687   0.369   1.020   4.098  0.3947  0.1747 -0.9685
 1371OPC     MW 5688   0.370   0.945   4.121 -0.3772  0.2951 -0.4804
 1372OPC     OW 5689   0.580   0.209   2.297 -0.0442 -0.1586 -0.7830
 1372OPC    HW1 5690   0.535   0.185   2.368  2.4672  0.7553  1.2602
 1372OPC    HW2 5691   0.576   0.138   2.247 -1.0192 -1.2610  0.7448
 1372OPC     MW 5692   0.573   0.195   2.300  0.1827 -0.1864 -0.2555
 1373OPC     OW 5693   2.048   3.505   3.148 -0.1035 -0.5164  0.1276
 1373OPC    HW1 5694   2.127   3.537   3.169 -0.9697  1.8349  0.1625
 1373OPC    HW2 5695   2.065   3.427   3.115  2.1675 -0.4236  0.9130
 1373OPC     MW 5696   2.062   3.498   3.146  0.1040 -0.1554  0.2489
 1374OPC     OW 5697   1.330   2.887   0.246 -0.0478 -0.2911 -0.5735
 1374OPC    HW1 5698   1.398   2.853   0.288 -0.9571 -1.1226  0.3035
 1374OPC    HW2 5699   1.279   2.917   0.310 -1.0145 -0.7068 -1.1163
 1374OPC     MW 5700   1.332   2.886   0.262 -0.3249 -0.4754 -0.5241
 1375OPC     OW 5701   4.113   0.493   3.790 -0.2207  0.2823  0.2090
 1375OPC    HW1 5702   4.067   0.567   3.789 -0.1479  0.3455 -1.2402
 1375OPC    HW2 5703   4.061   0.436   3.748  0.5082  0.0446 -0.4095
 1375OPC     MW 5704   4.098   0.496   3.784 -0.1020  0.2565 -0.0964
 1376OPC     OW 5705   0.957   2.902   3.104  0.1840  0.2195  0.6246
 1376OPC    HW1 5706   1.034   2.913   3.063  0.7813 -1.3395  1.2442
 1376OPC    HW2 5707   0.975   2.843   3.166 -1.3595  0.3799  1.2743
 1376OPC     MW 5708   0.971   2.895   3.107  0.0442  0.0130  0.8122
 1377OPC     OW 5709   1.839   1.948   4.080  0.4198  0.0484 -0.5927
 1377OPC    HW1 5710   1.783   1.900   4.033 -0.4138 -0.7507  1.1137
 1377OPC    HW2 5711   1.881   1.995   4.021 -1.3653 -0.0682 -2.0274
 1377OPC     MW 5712   1.837   1.948   4.065  0.0330 -0.0868 -0.5524
 1378OPC     OW 5713   0.445   3.040   2.083  0.2407  0.3100  0.3835
 1378OPC    HW1 5714   0.479   2.991   2.019 -0.7523 -0.9159  0.7337
 1378OPC    HW2 5715   0.492   3.113   2.082  0.2299  0.3304 -1.7556
 1378OPC     MW 5716   0.457   3.043   2.073  0.0924  0.1318  0.1193
 1379OPC     OW 5717   0.818   1.486   2.750 -0.0494  0.4415  0.4282
 1379OPC    HW1 5718   0.785   1.491   2.669  2.3787 -0.1917 -0.6916
 1379OPC    HW2 5719   0.764   1.535   2.797 -1.0487  1.5725 -1.7477
 1379OPC     MW 5720   0.805   1.494   2.745  0.1617  0.5150 -0.0585
 1380OPC     OW 5721   0.388   4.825   0.765 -0.2798 -0.6253 -0.3093
 1380OPC    HW1 5722   0.380   4.793   0.846  0.0012 -1.9590 -0.7724
 1380OPC    HW2 5723   0.472   4.811   0.745  0.5864  2.8262  0.3665
 1380OPC     MW 5724   0.399   4.818   0.774 -0.1103 -0.3123 -0.2779
 1381OPC     OW 5725   0.998   0.680   0.158 -0.4003 -0.3579 -0.0072
 1381OPC    HW1 5726   0.976   0.609   0.203  0.9324 -0.9467 -0.2539
 1381OPC    HW2 5727   0.921   0.720   0.145 -1.1868 -1.7651  0.0947
 1381OPC     MW 5728   0.983   0.676   0.162 -0.3196 -0.6528 -0.0286
 1382OPC     OW 5729   0.831   1.194   0.060 -0.0687 -0.0932 -0.0698
 1382OPC    HW1 5730   0.853   1.132   0.002  0.3552 -0.0500  0.0423
 1382OPC    HW2 5731   0.805   1.260   0.010 -0.9871 -0.5323 -0.1816
 1382OPC     MW 5732   0.831   1.195   0.044 -0.1417 -0.1516 -0.0697
 1383OPC     OW 5733   3.036   0.199   1.202 -0.4658 -0.5396  0.4560
 1383OPC    HW1 5734   2.986   0.226   1.268 -0.1732 -0.8501  0.8060
 1383OPC    HW2 5735   3.060   0.273   1.162 -2.8111 -0.4134 -0.9369
 1383OPC     MW 5736   3.032   0.214   1.206 -0.7690 -0.5668  0.3020
 1384OPC     OW 5737   3.803   4.203   0.361  0.5971  0.6066  0.2164
 1384OPC    HW1 5738   3.828   4.123   0.338  2.0551  1.2822 -0.6501
 1384OPC    HW2 5739   3.717   4.202   0.346  0.6381 -0.7073 -0.0389
 1384OPC     MW 5740   3.794   4.191   0.355  0.8185  0.5121  0.0507
 1385OPC     OW 5741   0.372   0.700   3.304  0.0890 -0.0692 -0.6219
 1385OPC    HW1 5742   0.357   0.750   3.234 -0.5871  0.6128 -0.0072
 1385OPC    HW2 5743   0.301   0.712   3.353  0.3153 -0.9595 -0.0591
 1385OPC     MW 5744   0.359   0.710   3.301  0.0225 -0.1000 -0.4480
 1386OPC     OW 5745   2.590   4.385   4.059 -0.4957  0.6459 -0.5105
 1386OPC    HW1 5746   2.553   4.377   4.137 -0.2304  2.3791 -0.1497
 1386OPC    HW2 5747   2.607   4.303   4.035 -1.7972 -0.0004  0.6433
 1386OPC     MW 5748   2.587   4.372   4.067 -0.6489  0.8063 -0.2868
 1387OPC     OW 5749   1.873   4.902   2.043 -0.0986 -0.4338 -0.3875
 1387OPC    HW1 5750   1.935   4.962   2.055  0.1275 -0.3624 -1.7247
 1387OPC    HW2 5751   1.817   4.917   2.108  1.6014 -0.9512  1.2441
 1387OPC     MW 5752   1.874   4.913   2.054  0.1859 -0.4997 -0.3439
 1388OPC     OW 5753   2.145   4.178   3.892  0.4679  0.1612  0.0848
 1388OPC    HW1 5754   2.200   4.243   3.873 -0.9046  0.6988 -2.4876
 1388OPC    HW2 5755   2.194   4.122   3.936  2.8403  1.0259 -1.2679
 1388OPC     MW 5756   2.160   4.179   3.896  0.6156  0.3686 -0.4950
 1389OPC     OW 5757   0.639   2.751   0.943  0.0265 -0.6336 -0.6617
 1389OPC    HW1 5758   0.586   2.687   0.971 -1.2356  0.5417 -0.2214
 1389OPC    HW2 5759   0.586   2.801   0.896  0.5866  0.9165  0.2927
 1389OPC     MW 5760   0.623   2.749   0.940 -0.0772 -0.2309 -0.4557
 1390OPC     OW 5761   0.960   0.797   0.847  0.3421 -0.3703 -0.2273
 1390OPC    HW1 5762   0.953   0.723   0.801  1.1259  0.3592 -1.6152
 1390OPC    HW2 5763   1.020   0.779   0.907 -0.2422 -1.1630  0.1350
 1390OPC     MW 5764   0.968   0.783   0.849  0.3716 -0.3797 -0.3788
 1391OPC     OW 5765   0.992   2.391   1.431 -0.0779  0.1568  0.1986
 1391OPC    HW1 5766   1.054   2.349   1.477  0.6700  0.1370 -0.8054
 1391OPC    HW2 5767   1.002   2.474   1.455  0.5937  0.2084 -0.2320
 1391OPC     MW 5768   1.003   2.397   1.441  0.1318  0.1614 -0.0133
 1392OPC     OW 5769   4.430   0.234   4.056  0.2713  0.1174  0.2020
 1392OPC    HW1 5770   4.466   0.162   4.090 -0.3794 -0.0627  0.5339
 1392OPC    HW2 5771   4.395   0.274   4.125 -0.5926  0.0307 -0.1665
 1392OPC     MW 5772   4.430   0.229   4.071  0.0477  0.0780  0.1962
 1393OPC     OW 5773   4.407   3.672   2.284  0.1284 -0.1658  0.5283
 1393OPC    HW1 5774   4.339   3.691   2.335 -0.2592  0.6296 -0.2586
 1393OPC    HW2 5775   4.442   3.602   2.323  0.3011  0.8336  2.2911
 1393OPC     MW 5776   4.402   3.664   2.297  0.0968  0.0992  0.6723
 1394OPC     OW 5777   3.401   4.025   4.753 -0.3662 -0.1484 -0.3973
 1394OPC    HW1 5778   3.397   3.942   4.781  2.4483  0.1608  1.4400
 1394OPC    HW2 5779   3.447   4.019   4.679 -1.0793 -0.2875 -0.8389
 1394OPC     MW 5780   3.408   4.012   4.746 -0.0558 -0.1235 -0.1912
 1395OPC     OW 5781   4.322   4.400   1.975 -0.3396  0.2219  0.5971
 1395OPC    HW1 5782   4.259   4.459   1.991 -2.1323 -1.4350 -0.0035
 1395OPC    HW2 5783   4.280   4.324   1.980  1.2165 -0.8732 -1.6795
 1395OPC     MW 5784   4.307   4.398   1.978 -0.3748 -0.1845  0.1721
 1396OPC     OW 5785   1.605   2.154   0.171  0.0848  0.1701  1.0762
 1396OPC    HW1 5786   1.614   2.240   0.160 -2.0205  0.4609  1.2919
 1396OPC    HW2 5787   1.600   2.144   0.257 -0.3421 -0.0733  1.0272
 1396OPC     MW 5788   1.606   2.166   0.182 -0.2893  0.1770  1.1008
 1397OPC     OW 5789   1.040   4.499   4.358  0.3143  0.3256  0.0250
 1397OPC    HW1 5790   1.027   4.547   4.287 -2.6829 -2.9253 -1.9520
 1397OPC    HW2 5791   0.977   4.526   4.412 -0.6210 -0.5053 -0.6199
 1397OPC     MW 5792   1.029   4.510   4.356 -0.2666 -0.2778 -0.3624
 1398OPC     OW 5793   2.668   1.411   4.626 -0.1575  0.3775  0.0158
 1398OPC    HW1 5794   2.715   1.429   4.554  0.3855  0.7456  0.4538
 1398OPC    HW2 5795   2.622   1.341   4.603  0.3332  0.2315 -0.5526
 1398OPC     MW 5796   2.668   1.404   4.612 -0.0048  0.4103 -0.0033
[truncated: 583,220 more chars]
