# Supplementary material for: Metallicious: Automated Force-Field Parameterization of Covalently Bound Metals for Supramolecular Structures
Source: J Chem Theory Comput. 2024 Oct 7;20(20):9060–71. doi: 10.1021/acs.jctc.4c00850 (PMC11500408; doi:10.1021/acs.jctc.4c00850)
Supplement: Supplementary file 2 — ct4c00850_si_002.zip [file ct4c00850_si_002.zip › SI_MD_input/Ga4L6/metallicious/4_prod.gro]

GROningen Mixture of Alchemy and Childrens' Stories
14248
    1Ga      Ga    1   3.026   4.581   0.199  0.0597 -0.0486  0.1105
    2Ga      Ga    2   2.130   4.184   1.049 -0.0073 -0.2191  0.0638
    3Ga      Ga    3   2.201   5.407   0.747 -0.3607 -0.0262  0.0067
    4Ga      Ga    4   1.769   4.555  -0.151 -0.1744  0.0873 -0.0538
    5UNL     O0    5   1.598   4.395   0.833 -0.4093  0.0819 -0.4749
    5UNL     C1    6   1.713   4.361   0.862 -0.0078  0.7922  0.0751
    5UNL     C2    7   1.751   4.325   0.999  0.5051  0.5666  0.5568
    5UNL     C3    8   1.885   4.281   1.041  0.3555 -0.7169  0.3053
    5UNL     O4    9   1.989   4.286   0.976  0.3356 -0.6785 -0.4166
    5UNL     C5   10   1.908   4.227   1.188  0.3499  0.1994 -0.0814
    5UNL     O6   11   2.020   4.203   1.229 -0.4529  0.1761  0.2787
    5UNL     C7   12   1.796   4.231   1.279  0.6306 -0.6957 -0.1817
    5UNL     C8   13   1.672   4.276   1.232 -0.0937  0.4924  0.2222
    5UNL     C9   14   1.647   4.313   1.091  0.1628 -0.1882 -0.0157
    5UNL    N10   15   1.818   4.377   0.776 -0.2242  0.4053 -0.4338
    5UNL    C11   16   1.804   4.391   0.632 -0.2924 -0.2336 -0.0079
    5UNL    C12   17   1.882   4.312   0.540 -0.5407 -0.7912  0.2057
    5UNL    C13   18   1.851   4.331   0.400 -0.5876  0.7288  0.8140
    5UNL    C14   19   1.918   4.240   0.308 -0.4403 -0.0837 -0.3260
    5UNL    N15   20   1.878   4.237   0.176 -0.5377 -0.1418 -0.2641
    5UNL    C16   21   1.806   4.138   0.118 -0.8158  0.3701  0.3155
    5UNL    C17   22   1.770   4.154  -0.028 -0.2616  0.0484  0.0646
    5UNL    C18   23   1.797   4.286  -0.099 -0.4863 -0.6041 -0.2399
    5UNL    O19   24   1.844   4.385  -0.046 -0.0725 -0.3387  0.3061
    5UNL    C20   25   1.757   4.310  -0.245  0.6292  0.0464  0.8039
    5UNL    O21   26   1.779   4.422  -0.297  0.0590  0.3691  0.6407
    5UNL    C22   27   1.696   4.189  -0.315  0.0981 -0.2314 -0.1837
    5UNL    C23   28   1.683   4.068  -0.244 -0.0602  0.2099  0.1893
    5UNL    C24   29   1.720   4.052  -0.105  0.1395  0.1454 -0.5525
    5UNL    O25   30   1.754   4.044   0.177 -0.3338 -0.9323  0.0892
    5UNL    C26   31   2.014   4.145   0.354 -0.6724 -0.0278 -0.0682
    5UNL    C27   32   2.050   4.142   0.488 -0.4485  0.0205 -0.1332
    5UNL    C28   33   1.982   4.227   0.579 -0.8217  0.4958  0.0879
    5UNL    C29   34   1.753   4.421   0.356 -0.3223 -0.0003 -0.2168
    5UNL    C30   35   1.699   4.511   0.445  0.5862  0.0871 -0.6054
    5UNL    C31   36   1.723   4.493   0.583  0.5245 -0.5317 -0.0474
    5UNL    H32   37   1.791   4.204   1.384 -3.2060  1.7321  0.4465
    5UNL    H33   38   1.589   4.283   1.302 -0.2017 -0.0476  0.1557
    5UNL    H34   39   1.542   4.317   1.064  0.6409 -1.6004 -2.4164
    5UNL    H35   40   1.904   4.338   0.811  1.1724  0.2165 -3.6736
    5UNL    H36   41   1.912   4.314   0.120 -1.9195  0.0666 -0.8539
    5UNL    H37   42   1.678   4.202  -0.421 -0.0706  0.3635 -0.0830
    5UNL    H38   43   1.653   3.979  -0.297 -2.3596  0.4963  0.9029
    5UNL    H39   44   1.706   3.954  -0.060 -2.8539  0.2446 -1.0774
    5UNL    H40   45   2.050   4.070   0.284 -0.6283 -0.0197 -0.0548
    5UNL    H41   46   2.135   4.083   0.523  1.1042  1.7231 -0.8242
    5UNL    H42   47   2.024   4.222   0.679  3.1254 -0.2608 -1.4070
    5UNL    H43   48   1.742   4.436   0.249 -1.0169  0.1955 -0.1208
    5UNL    H44   49   1.629   4.591   0.421 -3.4547 -2.4067  1.6691
    5UNL    H45   50   1.679   4.569   0.647 -0.3220 -0.0671 -1.1587
    6UNL     O0   51   2.353   5.343   0.154 -0.0464 -0.4721 -0.1818
    6UNL     C1   52   2.299   5.352   0.268  0.0026 -0.2399  0.5603
    6UNL     C2   53   2.354   5.449   0.364 -0.8036  0.5422  0.2150
    6UNL     C3   54   2.315   5.455   0.504 -0.1265 -0.8824  0.1968
    6UNL     O4   55   2.226   5.385   0.550  0.2653  0.0745  0.3220
    6UNL     C5   56   2.389   5.545   0.609  0.7285  0.5192  0.6460
    6UNL     O6   57   2.340   5.540   0.721 -0.4858 -0.0910  0.4691
    6UNL     C7   58   2.501   5.624   0.553  0.6106  0.0226 -0.2930
    6UNL     C8   59   2.540   5.618   0.418  0.3787  0.2734  0.4250
    6UNL     C9   60   2.471   5.524   0.328 -0.2408 -0.0655 -0.3322
    6UNL    N10   61   2.191   5.272   0.310 -0.1188  0.5666 -0.2235
    6UNL    C11   62   2.120   5.177   0.237  0.7128 -0.5680  0.0163
    6UNL    C12   63   2.057   5.071   0.305  0.1626  0.0333 -0.3618
    6UNL    C13   64   1.981   4.976   0.231 -0.0527 -0.3298  0.7402
    6UNL    C14   65   1.911   4.876   0.294  0.5881  0.2019 -0.4501
    6UNL    N15   66   1.803   4.804   0.230  0.1905  0.2615 -0.2980
    6UNL    C16   67   1.667   4.811   0.260  0.0629  0.7603  0.1622
    6UNL    C17   68   1.578   4.736   0.170  0.5025  0.2624 -0.3043
    6UNL    C18   69   1.633   4.662   0.050  0.8239 -0.1763 -0.3735
    6UNL    O19   70   1.752   4.657   0.011  0.6990  0.1539  0.3470
    6UNL    C20   71   1.532   4.577  -0.032 -0.1647 -0.5040  0.2839
    6UNL    O21   72   1.572   4.522  -0.136 -0.1150  0.3213  0.0439
    6UNL    C22   73   1.388   4.581   0.006  0.2261 -0.0145 -0.2960
    6UNL    C23   74   1.347   4.654   0.114 -0.6933 -0.6341 -0.5709
    6UNL    C24   75   1.440   4.725   0.198 -0.2162  0.6375 -0.7839
    6UNL    O25   76   1.626   4.882   0.352  0.1685  0.0615  0.7214
    6UNL    C26   77   1.923   4.860   0.436  0.3935  0.0465  0.6896
    6UNL    C27   78   2.014   4.938   0.509  0.1139 -0.1429 -0.1925
    6UNL    C28   79   2.077   5.044   0.445 -0.8072 -0.7819 -0.1944
    6UNL    C29   80   1.970   4.996   0.093 -0.2971  0.3991  0.6066
    6UNL    C30   81   2.035   5.100   0.023  0.2719 -0.0466  0.9894
    6UNL    C31   82   2.104   5.192   0.099 -0.9071  0.0648 -0.6124
    6UNL    H32   83   2.558   5.684   0.622  2.4939 -2.3945  0.3973
    6UNL    H33   84   2.613   5.691   0.386  0.6454 -0.6616 -1.1716
    6UNL    H34   85   2.512   5.512   0.229 -0.6798 -0.9911 -0.4151
    6UNL    H35   86   2.160   5.290   0.405 -3.1667 -1.1459 -0.7700
    6UNL    H36   87   1.815   4.732   0.161 -4.2371  0.5999 -1.6718
    6UNL    H37   88   1.311   4.530  -0.050 -0.6228 -1.7964  2.3116
    6UNL    H38   89   1.242   4.655   0.140 -0.3975  2.3671  0.9621
    6UNL    H39   90   1.400   4.769   0.288  0.7667  1.1036 -0.5685
    6UNL    H40   91   1.860   4.783   0.479 -1.4444  0.3114 -1.3751
    6UNL    H41   92   2.021   4.918   0.616  0.1794  1.1585  0.0545
    6UNL    H42   93   2.149   5.107   0.496 -1.0673 -1.6371  1.2777
    6UNL    H43   94   1.912   4.927   0.033  1.3086  0.7448 -1.4732
    6UNL    H44   95   2.029   5.109  -0.085 -1.4468 -0.3777  1.0178
    6UNL    H45   96   2.152   5.275   0.049  0.1084 -1.2614 -1.9653
    7UNL     O0   97   2.290   4.856  -0.222 -0.0646 -0.4990 -1.0494
    7UNL     C1   98   2.192   4.797  -0.185 -0.1694  0.1474 -0.0404
    7UNL     C2   99   2.054   4.834  -0.237 -0.6718  0.0769 -0.1586
    7UNL     C3  100   1.944   4.734  -0.230  0.6604  0.1680  0.3011
    7UNL     O4  101   1.952   4.624  -0.181  0.0880 -0.1497 -0.0284
    7UNL     C5  102   1.810   4.771  -0.292 -0.3443  0.8167  0.2546
    7UNL     O6  103   1.711   4.704  -0.268 -0.2454 -0.2513 -0.0385
    7UNL     C7  104   1.803   4.892  -0.379  0.2648 -0.4437 -0.5562
    7UNL     C8  105   1.911   4.978  -0.381  0.1670 -0.3187  0.3017
    7UNL     C9  106   2.039   4.945  -0.315 -0.0849 -0.0335  0.1956
    7UNL    N10  107   2.208   4.691  -0.102 -0.1313  0.0294 -0.7256
    7UNL    C11  108   2.330   4.648  -0.036 -0.0544 -0.7136 -0.0936
    7UNL    C12  109   2.377   4.515  -0.042 -0.3432 -0.0862 -0.3009
    7UNL    C13  110   2.514   4.488   0.004 -0.3499  1.2973 -0.4573
    7UNL    C14  111   2.567   4.355  -0.017  0.4777 -0.0793  0.3060
    7UNL    N15  112   2.689   4.315   0.030  0.6454 -0.2453 -0.2740
    7UNL    C16  113   2.725   4.200   0.095  0.4391  0.0187 -0.0816
    7UNL    C17  114   2.869   4.195   0.147  0.2449 -0.7971  0.3001
    7UNL    C18  115   2.930   4.324   0.187 -0.2608 -0.2259 -0.4999
    7UNL    O19  116   2.875   4.437   0.189 -0.3859  0.3551 -0.5804
    7UNL    C20  117   3.081   4.325   0.225  0.4831  0.0974 -0.1378
    7UNL    O21  118   3.139   4.430   0.229 -0.0491 -0.2825 -0.0818
    7UNL    C22  119   3.144   4.193   0.250 -0.4432 -1.0991  0.6585
    7UNL    C23  120   3.074   4.080   0.228 -0.2862  0.0874 -0.7122
    7UNL    C24  121   2.934   4.081   0.179 -0.1323  0.3982 -0.8938
    7UNL    O25  122   2.647   4.103   0.098  1.1280  0.2641 -0.3762
    7UNL    C26  123   2.488   4.264  -0.093 -0.0443 -0.7678 -0.4259
    7UNL    C27  124   2.361   4.291  -0.139  0.2923 -0.8048  0.1584
    7UNL    C28  125   2.298   4.415  -0.109  0.1583  0.1812 -0.5150
    7UNL    C29  126   2.596   4.586   0.064  0.3022  0.0178 -0.5242
    7UNL    C30  127   2.542   4.716   0.068  0.4237  0.3324  0.0836
    7UNL    C31  128   2.411   4.748   0.025  0.7101 -0.5620  1.2013
    7UNL    H32  129   1.712   4.921  -0.430 -0.8267 -1.5059  0.6985
    7UNL    H33  130   1.918   5.072  -0.434  1.9129 -0.3593  0.3924
    7UNL    H34  131   2.118   5.020  -0.323  0.0825 -0.1923  0.3526
    7UNL    H35  132   2.120   4.643  -0.087 -1.9040  3.1015 -0.4567
    7UNL    H36  133   2.764   4.382   0.021  0.5795  0.3593  2.5723
    7UNL    H37  134   3.249   4.208   0.276 -0.5601  2.5526 -0.3362
    7UNL    H38  135   3.123   3.984   0.244  0.0501  0.4336  0.4149
    7UNL    H39  136   2.880   3.989   0.158  0.3652 -0.3958  1.0268
    7UNL    H40  137   2.525   4.162  -0.106  2.4190  0.1042 -0.6810
    7UNL    H41  138   2.299   4.210  -0.176 -0.8688  0.0112  0.2508
    7UNL    H42  139   2.200   4.443  -0.149  0.0157  1.8521  0.8966
    7UNL    H43  140   2.701   4.568   0.084  0.0876 -0.9940 -0.2389
    7UNL    H44  141   2.604   4.801   0.095 -1.9234  2.0546  0.3854
    7UNL    H45  142   2.374   4.849   0.033 -1.0523 -0.9887 -0.6431
    8UNL     O0  143   2.701   5.081   0.877 -0.4795  0.4146 -0.3303
    8UNL     C1  144   2.607   5.144   0.831 -0.2990  0.3061 -0.1725
    8UNL     C2  145   2.532   5.238   0.918 -0.0374 -0.2913 -0.3033
    8UNL     C3  146   2.396   5.293   0.887 -0.3582  0.0498  0.2062
    8UNL     O4  147   2.349   5.281   0.773  0.0534 -0.2492 -0.1662
    8UNL     C5  148   2.316   5.378   0.992  1.3248  0.3861  0.3055
    8UNL     O6  149   2.224   5.446   0.951  0.0356  0.1165  0.8790
    8UNL     C7  150   2.379   5.392   1.120  0.0368 -0.1085 -0.7368
    8UNL     C8  151   2.489   5.318   1.153  0.0218 -0.0404 -0.2854
    8UNL     C9  152   2.567   5.246   1.053  0.0746 -0.0422  0.7623
    8UNL    N10  153   2.559   5.128   0.704  0.0921 -0.1897  0.4916
    8UNL    C11  154   2.608   5.044   0.599  0.5555  0.4299 -0.2127
    8UNL    C12  155   2.656   5.096   0.479 -0.7647 -0.9321  0.1865
    8UNL    C13  156   2.702   5.007   0.375 -0.2405  0.2287  0.0547
    8UNL    C14  157   2.746   5.063   0.252  0.5858  0.2571 -0.1255
    8UNL    N15  158   2.805   4.981   0.157  0.2462 -0.1417 -0.0014
    8UNL    C16  159   2.820   4.996   0.021 -0.3037  0.3575 -1.0717
    8UNL    C17  160   2.898   4.887  -0.047 -0.1792  0.0537 -0.2525
    8UNL    C18  161   2.935   4.757   0.022 -0.1234  0.0120 -0.7019
    8UNL    O19  162   2.904   4.720   0.133 -0.5056 -0.0017  0.1014
    8UNL    C20  163   3.024   4.656  -0.056 -0.2446  0.2939 -0.2625
    8UNL    O21  164   3.064   4.563   0.008  0.8593  0.1426  0.2263
    8UNL    C22  165   3.080   4.699  -0.188  0.5673 -0.6240  0.6293
    8UNL    C23  166   3.031   4.819  -0.245  0.0292 -0.4718  0.5348
    8UNL    C24  167   2.941   4.908  -0.176 -0.0792 -0.2796 -0.1144
    8UNL    O25  168   2.761   5.085  -0.041 -0.5624  0.3514  0.0954
    8UNL    C26  169   2.752   5.204   0.234  0.2138  0.4322  0.1519
    8UNL    C27  170   2.718   5.288   0.341  0.2432 -0.0064  0.3081
    8UNL    C28  171   2.661   5.240   0.456  0.2982  0.0533  0.2676
    8UNL    C29  172   2.683   4.866   0.394  0.2677  0.0714  0.4451
    8UNL    C30  173   2.642   4.818   0.519  0.0415  0.1068  0.3395
    8UNL    C31  174   2.610   4.905   0.627  1.0423 -0.2168 -0.1503
    8UNL    H32  175   2.331   5.460   1.189  1.3349 -0.0375  0.1310
    8UNL    H33  176   2.535   5.324   1.251 -0.4449 -1.4349  0.0340
    8UNL    H34  177   2.661   5.203   1.084  1.2690  0.6150 -1.7009
    8UNL    H35  178   2.467   5.166   0.690  0.0566  0.4365  2.2444
    8UNL    H36  179   2.867   4.913   0.199 -1.8489 -0.2597  3.3186
    8UNL    H37  180   3.159   4.641  -0.233  0.8038 -0.6112  1.0184
    8UNL    H38  181   3.067   4.843  -0.344 -1.8484 -0.1927 -0.1203
    8UNL    H39  182   2.916   5.001  -0.225  1.1583  0.2063  0.1502
    8UNL    H40  183   2.795   5.239   0.141  0.0569  0.0227 -0.0731
    8UNL    H41  184   2.728   5.395   0.328 -0.7329  0.1324  0.6669
    8UNL    H42  185   2.631   5.319   0.525  0.2775 -1.1609  1.7248
    8UNL    H43  186   2.717   4.794   0.320  0.1820  2.1440 -1.7355
    8UNL    H44  187   2.637   4.711   0.534  0.7323  0.3060  2.3123
    8UNL    H45  188   2.573   4.877   0.725  0.1091  0.1654 -0.3818
    9UNL     O0  189   2.436   3.986   0.534 -0.0696  0.1854  0.5932
    9UNL     C1  190   2.372   4.046   0.620 -0.0968  0.1339 -0.0482
    9UNL     C2  191   2.280   3.971   0.716  0.7029  0.2638  0.3950
    9UNL     C3  192   2.206   4.038   0.828 -0.6120 -0.9750  0.0019
    9UNL     O4  193   2.224   4.154   0.866 -0.2410  0.4142 -0.1448
    9UNL     C5  194   2.105   3.963   0.916  0.6875  0.1598  0.2645
    9UNL     O6  195   2.039   4.027   0.996  0.1641  0.4973  0.1087
    9UNL     C7  196   2.094   3.815   0.891 -0.6572 -0.5245  0.3325
    9UNL     C8  197   2.166   3.761   0.782  0.4637 -0.8371 -0.0304
    9UNL     C9  198   2.256   3.834   0.694  0.6844 -0.6682  0.4118
    9UNL    N10  199   2.394   4.172   0.645  0.2963  0.2880  0.0137
    9UNL    C11  200   2.499   4.249   0.598 -1.2121 -0.9189  0.6765
    9UNL    C12  201   2.586   4.324   0.682 -0.0262  0.2266  0.5522
    9UNL    C13  202   2.686   4.412   0.624  0.4793  0.3032  0.3224
    9UNL    C14  203   2.768   4.494   0.708 -0.4361 -0.0399  0.1111
    9UNL    N15  204   2.870   4.572   0.645  0.0153  0.3076  0.3418
    9UNL    C16  205   2.963   4.664   0.692 -0.0321  0.0449  0.0286
    9UNL    C17  206   3.056   4.720   0.586 -0.8468 -0.2533 -0.0575
    9UNL    C18  207   3.052   4.686   0.446  0.1389 -0.0726  0.3521
    9UNL    O19  208   2.970   4.617   0.388  0.0790 -0.1139 -0.8763
    9UNL    C20  209   3.161   4.750   0.351 -0.5587 -0.0730 -0.0454
    9UNL    O21  210   3.167   4.705   0.236  0.1086 -0.1744 -0.3799
    9UNL    C22  211   3.255   4.855   0.403  0.3701 -0.3294  0.0891
    9UNL    C23  212   3.238   4.888   0.539  0.5117 -0.3867  0.0638
    9UNL    C24  213   3.148   4.813   0.622 -0.2095 -0.8165 -1.0571
    9UNL    O25  214   2.962   4.707   0.805  0.3974  0.2178  0.1552
    9UNL    C26  215   2.763   4.475   0.846  0.4212  0.3461 -0.7235
    9UNL    C27  216   2.658   4.401   0.902 -0.0322 -0.0992  0.1588
    9UNL    C28  217   2.571   4.327   0.820 -0.0267  0.7487  0.5403
    9UNL    C29  218   2.699   4.416   0.483  0.2969 -0.5676  0.5060
    9UNL    C30  219   2.619   4.335   0.401  0.7705 -0.3847 -0.4935
    9UNL    C31  220   2.526   4.257   0.458 -0.3130  0.2161 -0.3251
    9UNL    H32  221   2.025   3.761   0.955  0.7158  0.4221  2.7535
    9UNL    H33  222   2.147   3.657   0.760 -3.8447 -0.3520  0.5317
    9UNL    H34  223   2.298   3.784   0.608  0.1328  3.6285 -2.6599
    9UNL    H35  224   2.345   4.205   0.728 -1.3907 -1.2235 -0.3317
    9UNL    H36  225   2.885   4.551   0.547 -1.0307  1.5441 -0.1102
    9UNL    H37  226   3.330   4.894   0.336  0.7518 -1.6102 -0.2608
    9UNL    H38  227   3.306   4.962   0.579  0.1525 -0.8817  1.6592
    9UNL    H39  228   3.148   4.845   0.726  0.0730 -0.2543 -1.2230
    9UNL    H40  229   2.827   4.529   0.916 -1.4819  3.7211 -1.3458
    9UNL    H41  230   2.661   4.387   1.010  3.6501  0.8866  0.3397
    9UNL    H42  231   2.494   4.268   0.871 -1.0502  0.7992 -0.8967
    9UNL    H43  232   2.759   4.489   0.431  0.0482  0.1975  1.2663
    9UNL    H44  233   2.621   4.329   0.293 -1.3359 -1.2539 -0.5434
    9UNL    H45  234   2.464   4.201   0.387 -2.8317  1.0335  1.0972
   10UNL     O0  235   2.529   4.618   1.227  0.4805 -0.1615 -0.3331
   10UNL     C1  236   2.435   4.546   1.202  0.8665 -0.4443 -0.7186
   10UNL     C2  237   2.423   4.410   1.245  0.0273  0.8894  0.7824
   10UNL     C3  238   2.334   4.314   1.174 -0.1902 -0.2848  0.4546
   10UNL     O4  239   2.253   4.345   1.089  0.2518  0.3127 -0.2980
   10UNL     C5  240   2.343   4.161   1.216  0.5712  0.1723  0.4304
   10UNL     O6  241   2.266   4.087   1.157 -0.2811 -0.2193 -0.4913
   10UNL     C7  242   2.427   4.124   1.322  0.1044  0.0176 -0.3846
   10UNL     C8  243   2.517   4.216   1.368 -0.3404 -0.0208 -0.0580
   10UNL     C9  244   2.512   4.356   1.338 -0.6849  0.0601 -0.0224
   10UNL    N10  245   2.324   4.599   1.142 -0.0268  0.2684 -0.2855
   10UNL    C11  246   2.287   4.732   1.104 -0.5011  0.1281  0.6756
   10UNL    C12  247   2.178   4.746   1.013  0.1850  0.6277  0.3252
   10UNL    C13  248   2.135   4.875   0.974  0.0034  0.3965 -0.1170
   10UNL    C14  249   2.025   4.888   0.885 -0.2546 -0.1665 -0.6384
   10UNL    N15  250   1.984   5.011   0.843  0.0478 -0.2739  0.2096
   10UNL    C16  251   1.857   5.062   0.824 -0.1151  0.3217  0.3352
   10UNL    C17  252   1.847   5.205   0.793  0.4467 -0.0679  0.4431
   10UNL    C18  253   1.962   5.293   0.763 -0.4136  0.5812  0.9310
   10UNL    O19  254   2.078   5.254   0.755 -0.0704 -0.3249  0.0716
   10UNL    C20  255   1.935   5.447   0.741  0.3266 -0.5666 -0.2288
   10UNL    O21  256   2.035   5.512   0.753  0.2439 -0.4154  0.1642
   10UNL    C22  257   1.795   5.491   0.721 -0.6425 -0.1721 -0.1200
   10UNL    C23  258   1.693   5.395   0.745  0.3217 -0.4838 -0.0914
   10UNL    C24  259   1.722   5.262   0.787 -0.7568 -0.0326  0.3517
   10UNL    O25  260   1.763   4.986   0.838  0.5143  0.1298  0.5018
   10UNL    C26  261   1.965   4.772   0.839  0.2591 -0.2503 -0.1298
   10UNL    C27  262   2.010   4.643   0.866  0.5368 -0.2737  0.8254
   10UNL    C28  263   2.114   4.627   0.958  0.2818 -0.7693 -0.0417
   10UNL    C29  264   2.207   4.988   1.021 -0.2053 -0.0619  0.2720
   10UNL    C30  265   2.314   4.968   1.106 -0.4213 -0.1371  0.1952
   10UNL    C31  266   2.357   4.842   1.147 -0.2733 -0.0691 -0.2841
   10UNL    H32  267   2.426   4.020   1.351 -1.8251  0.0632 -0.1468
   10UNL    H33  268   2.581   4.195   1.453 -1.6919 -1.0326  0.7646
   10UNL    H34  269   2.579   4.428   1.383  0.7880 -1.5802  0.4847
   10UNL    H35  270   2.246   4.534   1.143 -0.4350  0.7360  1.1246
   10UNL    H36  271   2.051   5.087   0.841 -1.4064  1.1648  2.5020
   10UNL    H37  272   1.785   5.595   0.692  0.1357 -0.1993 -0.5034
   10UNL    H38  273   1.588   5.421   0.750  0.8484  1.7933  0.3252
   10UNL    H39  274   1.630   5.218   0.822 -0.6850  1.5106  2.7105
   10UNL    H40  275   1.877   4.782   0.776  0.3496 -0.7787 -0.3408
   10UNL    H41  276   1.977   4.559   0.805 -0.8417 -0.1962  1.4326
   10UNL    H42  277   2.151   4.528   0.984  2.9437  0.4274  1.1519
   10UNL    H43  278   2.177   5.086   0.986 -1.0842  0.0360  1.2570
   10UNL    H44  279   2.378   5.050   1.138  0.8607 -1.4596  1.2193
   10UNL    H45  280   2.443   4.837   1.214 -0.1087  1.4230 -0.3367
   11K        K  281   2.133   2.710   3.715 -0.0003 -0.0540  0.0212
   12K        K  282   1.385   3.256   4.550 -0.1342 -0.0105  0.0426
   13K        K  283   1.031   3.168   3.199  0.3050 -0.1013 -0.2929
   14K        K  284   3.459   1.473   4.273  0.0142 -0.3956  0.1255
   15K        K  285   3.745   0.529   4.411 -0.5259 -0.1519  0.0654
   16K        K  286   2.090   4.832   3.107 -0.5764  0.1504  0.1366
   17K        K  287   0.095   1.546   3.320  0.1435  0.1677  0.0064
   18K        K  288   2.233   4.779   0.390 -0.0682 -0.1910  0.2555
   19K        K  289   2.699   0.982   1.122 -0.0391 -0.0059 -0.2107
   20K        K  290   2.496   0.719   2.602 -0.1329 -0.0426 -0.3704
   21K        K  291   1.428   3.287   0.479  0.0257 -0.2990  0.1769
   22K        K  292   4.109   3.569   1.087 -0.1962  0.3461  0.0698
   23OPC     OW  293   1.186   2.011   3.334  0.1769 -0.1147 -0.8618
   23OPC    HW1  294   1.138   1.938   3.327 -0.5579 -0.0736  2.4028
   23OPC    HW2  295   1.265   1.985   3.309 -0.1054 -2.0149  0.0022
   23OPC     MW  296   1.190   1.996   3.329  0.0267 -0.3894 -0.2518
   24OPC     OW  297   2.973   0.003   2.468  0.3562 -0.3709 -0.2472
   24OPC    HW1  298   2.921  -0.012   2.536  1.3776  1.4199  1.0070
   24OPC    HW2  299   2.918   0.034   2.407 -0.4933 -1.5349 -0.1127
   24OPC     MW  300   2.957   0.005   2.469  0.3816 -0.2784 -0.0421
   25OPC     OW  301   4.216   2.216   4.588  0.2332 -0.6971  0.8223
   25OPC    HW1  302   4.276   2.183   4.535  0.9606  0.3709  0.9552
   25OPC    HW2  303   4.181   2.282   4.542 -1.2942 -1.6808  0.5042
   25OPC     MW  304   4.219   2.221   4.573  0.1150 -0.6846  0.7950
   26OPC     OW  305   0.883   2.898   2.793 -0.1338 -0.6490 -0.3048
   26OPC    HW1  306   0.800   2.921   2.783  0.4106  1.2453 -0.9911
   26OPC    HW2  307   0.908   2.876   2.713  0.0415 -1.1266 -0.1183
   26OPC     MW  308   0.875   2.898   2.780 -0.0275 -0.4398 -0.3786
   27OPC     OW  309   1.089   1.735   3.310  0.2600 -0.5988 -0.1318
   27OPC    HW1  310   1.006   1.717   3.332  0.1568 -0.8661 -0.6999
   27OPC    HW2  311   1.087   1.732   3.223  0.6375  0.4685 -0.1874
   27OPC     MW  312   1.076   1.732   3.300  0.3005 -0.4806 -0.2238
   28OPC     OW  313   2.334   2.476   2.760 -0.0327  0.2253  0.1926
   28OPC    HW1  314   2.271   2.469   2.819 -0.0204  0.1861  0.2016
   28OPC    HW2  315   2.348   2.562   2.754 -0.1686  0.2412  0.1046
   28OPC     MW  316   2.327   2.488   2.768 -0.0508  0.2218  0.1809
   29OPC     OW  317   1.611   2.390   3.592 -0.0536  0.1144  0.2109
   29OPC    HW1  318   1.616   2.356   3.511  1.9099  0.2723  0.2276
   29OPC    HW2  319   1.528   2.418   3.597 -0.6809 -1.3335 -1.1492
   29OPC     MW  320   1.599   2.389   3.580  0.1438 -0.0763  0.0125
   30OPC     OW  321   1.970   0.839   4.019  0.2640  0.0397  0.1999
   30OPC    HW1  322   1.993   0.793   4.090  1.5254  0.6657  0.2170
   30OPC    HW2  323   1.953   0.778   3.959  1.1404 -0.4596  0.4539
   30OPC     MW  324   1.971   0.823   4.021  0.5798  0.0584  0.2404
   31OPC     OW  325   4.404   4.838   3.629 -0.2888  0.9204  0.6235
   31OPC    HW1  326   4.472   4.888   3.607 -1.5578  1.2660 -3.4510
   31OPC    HW2  327   4.402   4.778   3.566 -2.3866 -0.5454  1.9507
   31OPC     MW  328   4.413   4.837   3.616 -0.7863  0.7550  0.2175
   32OPC     OW  329   1.252   4.276   2.710  0.1966  0.4959 -0.2547
   32OPC    HW1  330   1.273   4.197   2.681  0.4226  0.3141  0.3969
   32OPC    HW2  331   1.227   4.262   2.792 -1.8443  0.7836 -0.7558
   32OPC     MW  332   1.251   4.263   2.718 -0.0715  0.5116 -0.2325
   33OPC     OW  333   2.563   3.702   2.811  0.2840  0.6564  0.0728
   33OPC    HW1  334   2.609   3.738   2.876 -1.4436 -1.6147  2.7191
   33OPC    HW2  335   2.503   3.763   2.793 -0.6288  0.4836  2.2563
   33OPC     MW  336   2.561   3.716   2.818 -0.1060  0.2954  0.7863
   34OPC     OW  337   0.428   1.612   0.254  0.2431 -0.4549  0.6547
   34OPC    HW1  338   0.494   1.569   0.217  0.8881  1.8466 -1.0979
   34OPC    HW2  339   0.463   1.644   0.327  1.2976  1.0543 -0.4346
   34OPC     MW  340   0.443   1.610   0.259  0.4942  0.1081  0.2349
   35OPC     OW  341   0.266   1.975   1.624 -0.0519  0.1802  0.6046
   35OPC    HW1  342   0.220   2.047   1.645 -2.7670 -0.6884 -1.7301
   35OPC    HW2  343   0.293   1.991   1.543  2.2934 -0.1671  1.2392
   35OPC     MW  344   0.263   1.988   1.615 -0.1066  0.0006  0.3535
   36OPC     OW  345   1.270   4.096   0.598 -0.0624 -0.0799 -0.3253
   36OPC    HW1  346   1.319   4.147   0.548  1.2299  0.3135  1.2619
   36OPC    HW2  347   1.198   4.144   0.612  0.3808  0.5878 -0.2807
   36OPC     MW  348   1.267   4.111   0.593  0.1939  0.0771 -0.0843
   37OPC     OW  349   3.969   0.107   1.347 -0.2084  0.0428 -0.2193
   37OPC    HW1  350   4.014   0.119   1.421 -0.9903 -1.5710  0.5656
   37OPC    HW2  351   3.893   0.146   1.362 -0.4112 -0.3859 -0.1174
   37OPC     MW  352   3.965   0.114   1.360 -0.3538 -0.2589 -0.0883
   38OPC     OW  353   2.934   3.791   1.498  0.0759  0.4333  0.1304
   38OPC    HW1  354   2.932   3.782   1.412  0.4790  0.5798  0.1059
   38OPC    HW2  355   2.850   3.785   1.521 -0.2389  2.1383 -0.4458
   38OPC     MW  356   2.921   3.788   1.489  0.0889  0.7067  0.0416
   39OPC     OW  357   3.628   1.880   1.058 -0.1885  0.0095 -0.2135
   39OPC    HW1  358   3.685   1.890   0.993 -1.2146 -0.5828 -1.2325
   39OPC    HW2  359   3.572   1.945   1.046 -0.0352  0.2825  0.4836
   39OPC     MW  360   3.628   1.891   1.047 -0.3174 -0.0378 -0.2610
   40OPC     OW  361   1.389   0.883   1.640 -0.9427 -0.4245  0.4627
   40OPC    HW1  362   1.381   0.808   1.684 -1.2353 -1.4281 -1.2247
   40OPC    HW2  363   1.397   0.857   1.557 -3.2900  1.4389 -0.4675
   40OPC     MW  364   1.389   0.868   1.634 -1.3327 -0.2975  0.0760
   41OPC     OW  365   0.520   1.626   1.504 -0.0365  0.3414 -0.2608
   41OPC    HW1  366   0.584   1.588   1.458  1.2927  0.8082  1.1589
   41OPC    HW2  367   0.479   1.558   1.540 -0.6732  0.0104 -1.5370
   41OPC     MW  368   0.523   1.610   1.502  0.0658  0.3615 -0.2396
   42OPC     OW  369   2.992   3.087   3.833 -0.5649  0.1535 -0.0384
   42OPC    HW1  370   3.011   3.120   3.911  1.9551  1.9558 -1.2662
   42OPC    HW2  371   2.963   3.156   3.788  1.7623  0.1340 -1.7588
   42OPC     MW  372   2.991   3.102   3.838  0.1511  0.4170 -0.4739
   43OPC     OW  373   3.087   4.320   0.528 -0.4005  0.8950 -0.1139
   43OPC    HW1  374   3.033   4.265   0.487 -0.8476  1.2012  0.0619
   43OPC    HW2  375   3.130   4.359   0.462 -0.4333  0.6929 -0.2554
   43OPC     MW  376   3.086   4.318   0.512 -0.4714  0.9105 -0.1088
   44OPC     OW  377   2.587   2.384   1.763  0.3607  0.8030  0.5396
   44OPC    HW1  378   2.606   2.357   1.844  0.4550  0.1709  0.3083
   44OPC    HW2  379   2.626   2.462   1.758  3.3639 -0.6283 -0.0715
   44OPC     MW  380   2.595   2.391   1.775  0.8182  0.4982  0.4152
   45OPC     OW  381   2.895   3.275   3.676  0.3116 -0.5019  0.0641
   45OPC    HW1  382   2.829   3.302   3.626 -0.4629  0.4725  1.5472
   45OPC    HW2  383   2.950   3.343   3.675 -0.7499  0.4812  2.2579
   45OPC     MW  384   2.894   3.289   3.668  0.0403 -0.2127  0.6072
   46OPC     OW  385   1.783   1.294   1.593  0.4973  0.2997  0.6949
   46OPC    HW1  386   1.696   1.284   1.595  0.2561  1.6213 -0.9364
   46OPC    HW2  387   1.811   1.244   1.659 -1.3178 -1.8830 -0.0636
   46OPC     MW  388   1.774   1.285   1.603  0.1935  0.1725  0.3420
   47OPC     OW  389   1.919   2.862   2.954  0.3833  0.8566  0.1504
   47OPC    HW1  390   1.891   2.936   2.918 -1.4885 -0.6314 -1.6424
   47OPC    HW2  391   1.924   2.881   3.039 -0.5622  2.8862 -0.2059
   47OPC     MW  392   1.916   2.875   2.961 -0.0329  0.9365 -0.1670
   48OPC     OW  393   3.545   1.085   3.662  0.0893 -0.0535 -0.3995
   48OPC    HW1  394   3.510   1.157   3.698  0.5650 -0.5699  1.1832
   48OPC    HW2  395   3.494   1.020   3.691  0.5923 -0.5137 -0.5233
   48OPC     MW  396   3.532   1.086   3.672  0.2338 -0.1978 -0.1839
   49OPC     OW  397   3.172   2.222   4.126 -0.5323  0.0213  0.1424
   49OPC    HW1  398   3.222   2.156   4.099 -1.6991 -0.4407 -1.0030
   49OPC    HW2  399   3.095   2.205   4.090 -1.2910  1.1837  1.1309
   49OPC     MW  400   3.168   2.210   4.117 -0.8167  0.1249  0.1192
   50OPC     OW  401   2.408   1.377   1.642  0.0379 -0.5165 -0.1337
   50OPC    HW1  402   2.469   1.359   1.701  0.9458  0.8124 -0.6295
   50OPC    HW2  403   2.423   1.318   1.578  0.6299 -0.3814 -0.1269
   50OPC     MW  404   2.419   1.365   1.641  0.2594 -0.3002 -0.2060
   51OPC     OW  405   1.249   0.687   0.319 -0.1690  0.1481  0.0148
   51OPC    HW1  406   1.274   0.616   0.363 -0.8458  0.1727  0.4678
   51OPC    HW2  407   1.164   0.671   0.303 -0.3666  0.9138  0.2623
   51OPC     MW  408   1.240   0.674   0.323 -0.2983  0.2648  0.1183
   52OPC     OW  409   1.861   3.968   3.675 -0.9420  0.3749  0.2588
   52OPC    HW1  410   1.820   4.023   3.728 -1.3192 -1.5022  2.0143
   52OPC    HW2  411   1.946   3.986   3.688 -1.0203 -0.2320  1.7136
   52OPC     MW  412   1.868   3.979   3.685 -1.0093  0.0081  0.7330
   53OPC     OW  413   0.516   4.842   1.313 -0.5253  0.6291 -0.1283
   53OPC    HW1  414   0.554   4.817   1.387 -1.8373 -1.5239 -0.0870
   53OPC    HW2  415   0.434   4.858   1.336 -0.9608 -0.0906 -1.0903
   53OPC     MW  416   0.510   4.840   1.327 -0.7835  0.2049 -0.2644
   54OPC     OW  417   2.263   1.023   1.638 -0.4546  0.1124 -0.1026
   54OPC    HW1  418   2.258   1.018   1.725 -0.8041 -1.4758 -0.1875
   54OPC    HW2  419   2.225   0.949   1.611  1.9170 -0.6990 -1.5275
   54OPC     MW  420   2.257   1.011   1.647 -0.1559 -0.2421 -0.3256
   55OPC     OW  421   1.282   3.139   1.348  0.2744  0.1913  0.0466
   55OPC    HW1  422   1.234   3.200   1.387 -1.7357 -2.1713  1.5542
   55OPC    HW2  423   1.348   3.125   1.404  0.8035  1.0301 -0.3592
   55OPC     MW  424   1.285   3.146   1.362  0.0556 -0.0338  0.2094
   56OPC     OW  425   3.309   2.387   3.374 -0.1364  0.4422  0.5724
   56OPC    HW1  426   3.235   2.427   3.353  0.4710  1.5851  0.5044
   56OPC    HW2  427   3.284   2.322   3.426 -1.1151  1.3996  1.3464
   56OPC     MW  428   3.294   2.383   3.379 -0.1913  0.7524  0.6767
   57OPC     OW  429   2.587   3.485   3.884  0.4309 -0.1106  0.1048
   57OPC    HW1  430   2.637   3.477   3.955 -0.6433  0.6817  0.9800
   57OPC    HW2  431   2.610   3.563   3.852 -1.7243  1.3255  1.7761
   57OPC     MW  432   2.598   3.496   3.890 -0.0462  0.2186  0.4811
   58OPC     OW  433   2.839   2.887   0.251 -0.2817 -0.1308 -0.3773
   58OPC    HW1  434   2.853   2.870   0.335  0.0912 -0.6188 -0.5328
   58OPC    HW2  435   2.914   2.923   0.224  0.3181 -1.7320 -0.9492
   58OPC     MW  436   2.852   2.890   0.259 -0.1380 -0.4394 -0.4848
   59OPC     OW  437   4.284   2.334   0.389  0.4880  0.6230  0.0633
   59OPC    HW1  438   4.209   2.296   0.411  0.8174 -0.8125 -1.1764
   59OPC    HW2  439   4.269   2.364   0.309  1.1563  0.5740 -0.0863
   59OPC     MW  440   4.270   2.333   0.381  0.6353  0.4037 -0.1419
   60OPC     OW  441   3.002   4.655   3.906  0.0535  0.1368  0.1393
   60OPC    HW1  442   2.991   4.601   3.973 -2.4322  0.0171 -0.2857
   60OPC    HW2  443   3.048   4.721   3.940  2.3056 -1.6927  0.9096
   60OPC     MW  444   3.007   4.657   3.921  0.0189 -0.1513  0.1903
   61OPC     OW  445   3.816   2.551   2.018  0.3605  0.1407  0.6242
   61OPC    HW1  446   3.841   2.468   2.011 -0.8222 -0.1447 -0.5712
   61OPC    HW2  447   3.768   2.552   2.091 -0.3811 -0.4491  0.1622
   61OPC     MW  448   3.812   2.539   2.028  0.0764  0.0115  0.3794
   62OPC     OW  449   2.004   1.805   0.228 -0.3913 -0.0231 -0.6056
   62OPC    HW1  450   1.968   1.860   0.170 -0.9555 -0.6253 -0.8271
   62OPC    HW2  451   1.951   1.737   0.228  0.7157 -0.9113 -0.9023
   62OPC     MW  452   1.991   1.803   0.220 -0.3111 -0.2432 -0.6821
   63OPC     OW  453   0.555   3.165   0.413 -0.3535  0.1431 -0.6946
   63OPC    HW1  454   0.544   3.176   0.327 -0.4660 -1.1485 -0.8640
   63OPC    HW2  455   0.638   3.139   0.419  0.1580  1.7740 -0.2346
   63OPC     MW  456   0.566   3.162   0.401 -0.2945  0.1931 -0.6517
   64OPC     OW  457   2.545   1.238   4.213  0.0735 -0.3464  0.3153
   64OPC    HW1  458   2.549   1.156   4.243  1.5756 -0.1960  0.5910
   64OPC    HW2  459   2.628   1.264   4.214 -0.3461  1.0749 -0.0872
   64OPC     MW  460   2.558   1.229   4.218  0.2334 -0.1142  0.2966
   65OPC     OW  461   2.097   2.517   1.830 -0.2934  0.2211 -0.8759
   65OPC    HW1  462   2.033   2.457   1.827  0.9026 -1.1839  0.2135
   65OPC    HW2  463   2.055   2.590   1.853 -1.4953 -0.7054  0.0376
   65OPC     MW  464   2.081   2.519   1.833 -0.2942 -0.1233 -0.5800
   66OPC     OW  465   3.000   0.614   2.751 -0.7015  0.6705 -0.1703
   66OPC    HW1  466   2.982   0.584   2.831  0.2555  1.0903  0.2145
   66OPC    HW2  467   3.086   0.605   2.745 -0.4046  2.9327 -0.1756
   66OPC     MW  468   3.010   0.608   2.762 -0.5163  1.0667 -0.1143
   67OPC     OW  469   1.387   0.831   3.239 -0.3796  0.4769 -0.1828
   67OPC    HW1  470   1.305   0.859   3.244 -0.4371  0.1734  0.8503
   67OPC    HW2  471   1.423   0.859   3.314  0.6080  1.0544 -0.8419
   67OPC     MW  472   1.380   0.840   3.251 -0.2422  0.5174 -0.1274
   68OPC     OW  473   0.552   0.761   2.510 -0.4056  0.5936 -0.0020
   68OPC    HW1  474   0.573   0.727   2.588 -0.9653  0.0753 -0.0743
   68OPC    HW2  475   0.598   0.835   2.508  0.6474 -0.0288  0.2592
   68OPC     MW  476   0.562   0.767   2.521 -0.3327  0.4251  0.0261
   69OPC     OW  477   3.720   3.036   2.137 -0.5834 -0.2035  0.0573
   69OPC    HW1  478   3.647   2.990   2.127 -1.5089  1.4509 -1.2198
   69OPC    HW2  479   3.693   3.118   2.140  1.0446  0.3363  1.9401
   69OPC     MW  480   3.706   3.041   2.136 -0.4797  0.1206  0.1469
   70OPC     OW  481   3.968   2.906   3.662  0.2575  0.0604  0.5533
   70OPC    HW1  482   4.037   2.942   3.700  0.8970 -0.4518 -0.1047
   70OPC    HW2  483   4.002   2.844   3.612 -0.7086 -0.4262  0.4843
   70OPC     MW  484   3.983   2.902   3.660  0.2093 -0.0872  0.4459
   71OPC     OW  485   2.378   0.369   3.635 -0.4526  0.3211 -0.0059
   71OPC    HW1  486   2.450   0.411   3.612 -0.2438 -0.3210 -0.5498
   71OPC    HW2  487   2.338   0.425   3.690 -0.8981  1.8320 -1.7881
   71OPC     MW  488   2.383   0.383   3.640 -0.4877  0.4495 -0.3495
   72OPC     OW  489   0.915   4.222   1.557  0.2026 -0.3079 -0.4427
   72OPC    HW1  490   0.854   4.205   1.496  1.0266 -2.2232 -0.8058
   72OPC    HW2  491   0.877   4.281   1.608 -1.4926 -0.5266 -1.3818
   72OPC     MW  492   0.900   4.228   1.556  0.0739 -0.6232 -0.6351
   73OPC     OW  493   3.035   2.121   1.358 -0.3406 -0.2227 -0.5837
   73OPC    HW1  494   2.985   2.113   1.287 -0.0509 -1.3554 -0.6734
   73OPC    HW2  495   2.985   2.088   1.422 -0.6784  0.9686 -0.1917
   73OPC     MW  496   3.020   2.115   1.357 -0.3476 -0.2142 -0.5391
   74OPC     OW  497   2.226   4.645   2.552  0.0630 -0.1140  0.9087
   74OPC    HW1  498   2.152   4.624   2.511  0.4081 -0.0585  0.2383
   74OPC    HW2  499   2.259   4.568   2.574  0.1550 -0.1770  0.5639
   74OPC     MW  500   2.220   4.631   2.549  0.1275 -0.1153  0.7585
   75OPC     OW  501   3.994   1.656   1.073 -0.1535  0.0927 -0.2174
   75OPC    HW1  502   3.937   1.717   1.100 -0.7050 -0.8681  0.8950
   75OPC    HW2  503   4.070   1.700   1.070 -0.7167  1.0911 -0.5172
   75OPC     MW  504   3.997   1.672   1.077 -0.3181  0.0983 -0.0973
   76OPC     OW  505   3.118   2.017   0.549 -0.4890  0.2133  0.3252
   76OPC    HW1  506   3.126   2.102   0.568 -0.9405  0.6562 -1.2507
   76OPC    HW2  507   3.188   2.001   0.500 -0.0247 -0.5356  1.2099
   76OPC     MW  508   3.129   2.027   0.544 -0.4872  0.1682  0.2231
   77OPC     OW  509   2.355   2.737   4.400 -0.4273  0.2915  0.6076
   77OPC    HW1  510   2.359   2.656   4.370 -0.9830  0.2666  0.5844
   77OPC    HW2  511   2.269   2.753   4.405 -0.3306  0.7213  1.0259
   77OPC     MW  512   2.343   2.728   4.396 -0.4950  0.3513  0.6660
   78OPC     OW  513   0.541   3.059   4.587 -0.0037 -0.5295 -0.2715
   78OPC    HW1  514   0.493   3.004   4.540 -0.6725  0.6479 -1.0106
   78OPC    HW2  515   0.530   3.032   4.669  0.8190 -2.3324 -0.7203
   78OPC     MW  516   0.533   3.047   4.592  0.0190 -0.6219 -0.4473
   79OPC     OW  517   1.588   1.073   4.460  0.1660 -0.3555 -0.0208
   79OPC    HW1  518   1.672   1.062   4.443  0.1082  0.6120 -1.0439
   79OPC    HW2  519   1.576   1.030   4.535  0.9943 -2.6427 -1.1388
   79OPC     MW  520   1.599   1.065   4.468  0.2798 -0.5504 -0.3369
   80OPC     OW  521   0.169   3.958   4.184  0.3001 -0.4767 -0.0705
   80OPC    HW1  522   0.219   3.940   4.115  1.6809  0.0395  0.7464
   80OPC    HW2  523   0.135   3.880   4.206  1.8252 -1.1097  0.1485
   80OPC     MW  524   0.171   3.944   4.177  0.7294 -0.4940  0.0828
   81OPC     OW  525   2.471   1.213   2.740 -0.4627  0.0691 -0.3874
   81OPC    HW1  526   2.431   1.257   2.676 -4.2167 -0.2146  1.4726
   81OPC    HW2  527   2.449   1.257   2.812  3.5598  0.3587  0.9147
   81OPC     MW  528   2.462   1.226   2.741 -0.4232  0.0700  0.0798
   82OPC     OW  529   1.764   1.290   0.663 -0.7417  0.0763 -0.8273
   82OPC    HW1  530   1.742   1.235   0.727  0.1046  0.3304 -0.3013
   82OPC    HW2  531   1.713   1.359   0.677 -1.2709 -0.2673 -1.0368
   82OPC     MW  532   1.753   1.292   0.674 -0.6948  0.0631 -0.7806
   83OPC     OW  533   4.625   2.074   3.677  0.3087  0.4640 -0.1346
   83OPC    HW1  534   4.692   2.022   3.698  0.1656 -0.0013 -0.7913
   83OPC    HW2  535   4.618   2.065   3.591 -0.6041  0.4987 -0.0803
   83OPC     MW  536   4.634   2.065   3.668  0.1525  0.4003 -0.2235
   84OPC     OW  537   0.094   3.706   4.282 -0.2454 -0.4020  0.5130
   84OPC    HW1  538   0.113   3.714   4.367  1.1395 -1.1834  0.2996
   84OPC    HW2  539   0.116   3.623   4.264 -2.2335 -0.8352 -0.2087
   84OPC     MW  540   0.100   3.695   4.292 -0.3345 -0.5814  0.3749
   85OPC     OW  541   0.007   2.477   3.177  0.3665  0.2108  0.4536
   85OPC    HW1  542  -0.049   2.506   3.117 -1.7671 -0.2703  2.0667
   85OPC    HW2  543   0.033   2.549   3.217 -2.6627  0.3278  2.5519
   85OPC     MW  544   0.003   2.492   3.174 -0.3962  0.1570  1.0019
   86OPC     OW  545   3.238   1.023   2.461  0.0813 -0.1274 -0.4460
   86OPC    HW1  546   3.306   0.970   2.451  0.1688  0.2221 -1.9524
   86OPC    HW2  547   3.274   1.102   2.470 -0.0323 -0.2820  2.0989
   86OPC     MW  548   3.253   1.027   2.461  0.0775 -0.0986 -0.2928
   87OPC     OW  549   3.607   2.214   1.415 -0.3525 -0.1912 -0.2957
   87OPC    HW1  550   3.692   2.196   1.406 -0.4473 -0.4641 -0.6515
   87OPC    HW2  551   3.569   2.136   1.418 -0.6292 -0.0677 -0.5063
   87OPC     MW  552   3.614   2.200   1.414 -0.4074 -0.2132 -0.3794
   88OPC     OW  553   2.396   4.287   2.090 -0.1286 -0.2125  0.5282
   88OPC    HW1  554   2.469   4.267   2.048  2.1141  0.9091  3.5306
   88OPC    HW2  555   2.409   4.369   2.117 -2.5744  0.0810  1.1002
   88OPC     MW  556   2.409   4.296   2.088 -0.1587 -0.0035  1.0563
   89OPC     OW  557   2.934   0.856   3.219 -0.9250 -0.4787  0.2107
   89OPC    HW1  558   2.937   0.773   3.193 -1.6499 -0.5941  0.4755
   89OPC    HW2  559   2.853   0.865   3.250 -1.4212  0.7906 -1.3672
   89OPC     MW  560   2.923   0.845   3.220 -1.1054 -0.3083  0.0167
   90OPC     OW  561   3.302   1.749   2.156  0.2217  0.1497 -0.3817
   90OPC    HW1  562   3.387   1.731   2.152  0.1418 -0.1613 -0.8996
   90OPC    HW2  563   3.265   1.680   2.116 -0.1912  0.8353 -1.2098
   90OPC     MW  564   3.309   1.736   2.149  0.1489  0.2050 -0.5806
   91OPC     OW  565   1.053   1.121   4.532 -0.0287  0.1976 -0.1549
   91OPC    HW1  566   1.123   1.133   4.583  0.3873  0.7105 -0.8269
   91OPC    HW2  567   1.069   1.172   4.463 -1.3017  0.7142 -0.0979
   91OPC     MW  568   1.066   1.130   4.529 -0.1553  0.3497 -0.2458
   92OPC     OW  569   4.599   3.830   0.021  0.1754 -0.1931  0.1723
   92OPC    HW1  570   4.519   3.800   0.007 -0.0552  0.1585  0.6868
   92OPC    HW2  571   4.603   3.903  -0.027  0.4450 -0.5941 -0.4245
   92OPC     MW  572   4.588   3.836   0.012  0.1811 -0.2003  0.1601
   93OPC     OW  573   4.527   1.909   4.322  0.2580 -0.3270 -0.1551
   93OPC    HW1  574   4.494   1.925   4.244  0.3836 -1.0096 -0.3550
   93OPC    HW2  575   4.473   1.950   4.377 -0.2238 -0.4209 -0.5569
   93OPC     MW  576   4.514   1.917   4.319  0.2054 -0.4417 -0.2442
   94OPC     OW  577   0.360   3.906   3.655  0.2376 -0.2979  0.6767
   94OPC    HW1  578   0.356   3.912   3.742 -0.9907 -0.5319  0.6511
   94OPC    HW2  579   0.280   3.881   3.632  0.5944 -0.4192 -0.5163
   94OPC     MW  580   0.348   3.903   3.664  0.1088 -0.3504  0.4967
   95OPC     OW  581   3.188   1.290   3.057 -0.5013  0.7458 -0.0275
   95OPC    HW1  582   3.178   1.291   2.970  0.0656  1.4060 -0.0928
   95OPC    HW2  583   3.163   1.209   3.079  1.3519 -0.1678 -1.0514
   95OPC     MW  584   3.182   1.278   3.047 -0.1437  0.7084 -0.1885
   96OPC     OW  585   1.790   3.094   4.386  1.0027 -0.3643 -0.4304
   96OPC    HW1  586   1.787   3.176   4.356  1.3340 -0.0150  0.4497
   96OPC    HW2  587   1.787   3.045   4.314  0.0025  0.3986 -0.9248
   96OPC     MW  588   1.789   3.099   4.371  0.9039 -0.2000 -0.3734
   97OPC     OW  589   4.563   1.253   0.585 -0.1791  0.1336  0.2143
   97OPC    HW1  590   4.616   1.278   0.650 -0.4972  0.6764  0.2780
   97OPC    HW2  591   4.545   1.170   0.603 -0.9229  0.5004  1.3000
   97OPC     MW  592   4.568   1.245   0.598 -0.3359  0.2680  0.3841
   98OPC     OW  593   0.470   4.694   3.130  0.2451 -0.4655 -0.3541
   98OPC    HW1  594   0.528   4.705   3.066 -0.8287 -2.3804 -1.7737
   98OPC    HW2  595   0.394   4.686   3.087 -1.0750  1.4909  1.3897
   98OPC     MW  596   0.467   4.695   3.114 -0.1085 -0.4594 -0.3063
   99OPC     OW  597   2.507   1.215   1.414 -0.4186 -0.5004 -0.2540
   99OPC    HW1  598   2.525   1.292   1.379  0.0083 -0.1330  0.7369
   99OPC    HW2  599   2.436   1.188   1.371 -1.1171  0.8578  0.0191
   99OPC     MW  600   2.499   1.222   1.402 -0.4588 -0.2455 -0.0673
  100OPC     OW  601   3.942   2.097   4.494 -0.1250 -0.2891 -0.5492
  100OPC    HW1  602   3.938   2.184   4.494 -0.1446 -0.2743  0.4747
  100OPC    HW2  603   3.864   2.073   4.464  0.1025  0.0315 -1.4466
  100OPC     MW  604   3.930   2.107   4.489 -0.0945 -0.2397 -0.5305
  101OPC     OW  605   2.786   1.838   2.773 -0.1074  0.1672 -0.4377
  101OPC    HW1  606   2.854   1.783   2.783 -0.5711 -0.5770 -1.2643
  101OPC    HW2  607   2.783   1.852   2.687  0.1707  1.7389 -0.2188
  101OPC     MW  608   2.796   1.832   2.762 -0.1349  0.2894 -0.5274
  102OPC     OW  609   2.558   4.603   2.243  0.0816  0.2205 -0.2426
  102OPC    HW1  610   2.624   4.598   2.300 -0.3120  0.9957  0.2812
  102OPC    HW2  611   2.490   4.627   2.291 -0.9314 -1.8591 -0.5355
  102OPC     MW  612   2.558   4.606   2.258 -0.1262  0.0277 -0.2085
  103OPC     OW  613   2.222   1.725   3.761 -0.0332 -0.2673 -0.0661
  103OPC    HW1  614   2.216   1.653   3.810 -2.3770 -1.2870 -1.6708
  103OPC    HW2  615   2.301   1.719   3.724 -0.5333 -2.5934 -0.9242
  103OPC     MW  616   2.233   1.714   3.763 -0.4533 -0.7615 -0.4299
  104OPC     OW  617   3.529   3.095   4.102 -0.0903  0.4622 -0.3070
  104OPC    HW1  618   3.531   3.172   4.062 -0.9695  0.1785 -0.9213
  104OPC    HW2  619   3.553   3.039   4.040  1.7723  0.3224  0.4484
  104OPC     MW  620   3.533   3.098   4.087  0.0551  0.3995 -0.2861
  105OPC     OW  621   0.800   1.384   3.937  0.6250  0.4225  0.2231
  105OPC    HW1  622   0.805   1.371   3.851  0.9068  1.4814  0.0710
  105OPC    HW2  623   0.767   1.464   3.945 -0.5973 -0.1351  1.1253
  105OPC     MW  624   0.796   1.394   3.926  0.4860  0.4965  0.3338
  106OPC     OW  625   2.892   2.489   3.118 -0.1173 -0.2626  1.1559
  106OPC    HW1  626   2.821   2.458   3.159 -1.0673  1.5978  1.0274
  106OPC    HW2  627   2.875   2.475   3.034  0.2989 -1.0064  1.1829
  106OPC     MW  628   2.879   2.482   3.112 -0.1963 -0.0976  1.1410
  107OPC     OW  629   4.307   3.723   0.514 -0.1332 -0.1355  0.6084
  107OPC    HW1  630   4.314   3.757   0.434 -0.5127 -0.7680  0.2974
  107OPC    HW2  631   4.337   3.786   0.566  2.1665 -0.4800 -0.1797
  107OPC     MW  632   4.313   3.737   0.510  0.1508 -0.2797  0.4460
  108OPC     OW  633   4.295   1.426   3.971 -0.4760 -0.0067  0.0738
  108OPC    HW1  634   4.286   1.417   4.057 -0.5596  1.8334  0.2903
  108OPC    HW2  635   4.381   1.430   3.959 -0.3286 -2.6566 -0.2558
  108OPC     MW  636   4.306   1.425   3.982 -0.4668 -0.1263  0.0571
  109OPC     OW  637   0.077   1.145   1.870 -0.4912 -0.4353  0.1394
  109OPC    HW1  638   0.032   1.117   1.940 -1.3699 -0.3189 -0.3676
  109OPC    HW2  639   0.156   1.163   1.903 -1.0365  0.1099  1.2190
  109OPC     MW  640   0.082   1.144   1.885 -0.7015 -0.3376  0.2241
  110OPC     OW  641   2.437   0.781   3.965  0.1427  0.7030  0.0756
  110OPC    HW1  642   2.404   0.704   3.941  0.7906 -0.0269  1.4548
  110OPC    HW2  643   2.366   0.832   3.972 -0.5310 -0.3181  1.0844
  110OPC     MW  644   2.421   0.777   3.963  0.1390  0.4443  0.4284
  111OPC     OW  645   1.547   4.563   3.561  0.0931  0.0874  0.0283
  111OPC    HW1  646   1.504   4.623   3.515  0.0415  0.0303  0.0018
  111OPC    HW2  647   1.592   4.520   3.500  0.7891  0.6435  0.1417
  111OPC     MW  648   1.547   4.565   3.545  0.1882  0.1610  0.0412
  112OPC     OW  649   3.967   2.968   2.991  0.1913 -0.0334 -0.8921
  112OPC    HW1  650   3.882   2.969   3.008  0.2402 -2.4262 -0.0357
  112OPC    HW2  651   3.986   2.883   2.987  2.8078  0.3494  0.5821
  112OPC     MW  652   3.957   2.955   2.993  0.5850 -0.3303 -0.5478
  113OPC     OW  653   2.089   2.283   2.074 -0.3316  0.6577  0.3888
  113OPC    HW1  654   2.012   2.325   2.075 -0.6345  0.0925  0.8941
  113OPC    HW2  655   2.145   2.345   2.046 -1.1889  0.6682 -1.4866
  113OPC     MW  656   2.086   2.299   2.070 -0.5029  0.5758  0.1865
  114OPC     OW  657   1.452   0.766   2.027  0.0561 -0.1320  0.3293
  114OPC    HW1  658   1.498   0.752   1.954 -2.5852 -0.4339 -1.3952
  114OPC    HW2  659   1.457   0.852   2.039  0.5985 -0.0950 -0.1173
  114OPC     MW  660   1.459   0.776   2.018 -0.2539 -0.1711  0.0085
  115OPC     OW  661   3.371   1.560   1.189  0.8152 -0.3032 -0.1004
  115OPC    HW1  662   3.368   1.637   1.230  1.6841 -0.1645 -0.2636
  115OPC    HW2  663   3.400   1.582   1.109  1.5034 -0.8466 -0.0065
  115OPC     MW  664   3.375   1.575   1.183  1.0452 -0.3629 -0.1107
  116OPC     OW  665   4.013   3.669   0.459  0.3548 -0.0375  0.1705
  116OPC    HW1  666   3.942   3.717   0.440 -0.0514 -0.2037  1.2007
  116OPC    HW2  667   4.079   3.721   0.437 -0.0839  0.7124  0.5691
  116OPC     MW  668   4.012   3.683   0.453  0.2302  0.0487  0.3816
  117OPC     OW  669   2.392   0.501   2.141  0.1629  0.2283 -0.3193
  117OPC    HW1  670   2.321   0.451   2.133  0.0213  0.5175 -0.9089
  117OPC    HW2  671   2.449   0.464   2.086  0.0627  0.7056 -0.7456
  117OPC     MW  672   2.390   0.488   2.131  0.1271  0.3415 -0.4694
  118OPC     OW  673   4.468   2.022   0.096 -0.2904 -0.2795  0.6721
  118OPC    HW1  674   4.551   2.001   0.078 -0.7626 -1.0677 -0.7781
  118OPC    HW2  675   4.472   2.055   0.177  1.4327 -0.2646  0.6243
  118OPC     MW  676   4.481   2.024   0.105 -0.1055 -0.3938  0.4508
  119OPC     OW  677   0.722   3.074   2.528 -0.0457 -0.5224  0.2386
  119OPC    HW1  678   0.710   3.160   2.526  1.4481 -0.2070  1.9052
  119OPC    HW2  679   0.693   3.047   2.450 -0.9663  1.4093 -0.1412
  119OPC     MW  680   0.716   3.082   2.516  0.0390 -0.1904  0.4286
  120OPC     OW  681   4.592   0.538   2.647  0.0199  0.3890 -0.5721
  120OPC    HW1  682   4.577   0.453   2.660 -2.3337  0.7143 -0.5791
  120OPC    HW2  683   4.665   0.540   2.600 -1.0978 -1.7938 -2.6275
  120OPC     MW  684   4.600   0.526   2.642 -0.4928  0.1146 -0.8769
  121OPC     OW  685   1.275   2.972   0.260  0.1295 -0.2064  0.1859
  121OPC    HW1  686   1.206   2.923   0.282 -0.4042  0.2605 -0.4170
  121OPC    HW2  687   1.336   2.948   0.318  0.3233 -2.5290 -0.8542
  121OPC     MW  688   1.274   2.961   0.272  0.0793 -0.4806 -0.0568
  122OPC     OW  689   0.617   2.518   2.460  0.0644 -0.1123  0.1184
  122OPC    HW1  690   0.690   2.471   2.467  0.3704  0.2117 -0.7815
  122OPC    HW2  691   0.563   2.465   2.415  0.7757  0.7594 -1.8643
  122OPC     MW  692   0.620   2.503   2.454  0.2146  0.0644 -0.3076
  123OPC     OW  693   3.569   1.122   1.160  0.3659  1.3083  0.2044
  123OPC    HW1  694   3.563   1.207   1.180 -1.7572  1.5915 -1.3364
  123OPC    HW2  695   3.543   1.118   1.077 -3.5953 -1.2645  1.2836
  123OPC     MW  696   3.565   1.134   1.151 -0.5331  0.9702  0.1362
  124OPC     OW  697   1.750   3.852   0.964  0.0829 -0.1267  0.3713
  124OPC    HW1  698   1.733   3.776   1.003 -1.7943  0.5519  0.9960
  124OPC    HW2  699   1.826   3.877   1.000 -0.1319 -0.9115  1.4083
  124OPC     MW  700   1.759   3.845   0.975 -0.2260 -0.1424  0.6167
  125OPC     OW  701   2.359   2.723   1.204 -0.0475  0.2369  0.2888
  125OPC    HW1  702   2.387   2.648   1.239 -0.6654 -0.6160 -0.9712
  125OPC    HW2  703   2.305   2.698   1.141  1.3437  1.6407 -1.6185
  125OPC     MW  704   2.355   2.708   1.200  0.0667  0.3183 -0.1791
  126OPC     OW  705   0.529   1.746   0.467 -0.2548 -0.3194  0.3512
  126OPC    HW1  706   0.582   1.797   0.421  0.8898  1.1678  3.0392
  126OPC    HW2  707   0.456   1.792   0.475 -1.1338 -1.3297 -1.3180
  126OPC     MW  708   0.526   1.760   0.462 -0.2156 -0.2490  0.5017
  127OPC     OW  709   1.512   1.695   3.072  0.4381  0.6067 -0.5817
  127OPC    HW1  710   1.487   1.769   3.109  2.6449  2.3123 -2.1683
  127OPC    HW2  711   1.565   1.659   3.131 -0.7860  0.1587  0.2689
  127OPC     MW  712   1.516   1.700   3.086  0.5833  0.7926 -0.6904
  128OPC     OW  713   4.492   4.353   3.874  0.1326  0.2260 -0.1459
  128OPC    HW1  714   4.545   4.378   3.939  0.3222  1.0467 -0.6024
  128OPC    HW2  715   4.413   4.379   3.901  0.0439 -0.4029  0.2323
  128OPC     MW  716   4.488   4.361   3.888  0.1477  0.2545 -0.1575
  129OPC     OW  717   1.373   1.259   2.085 -0.0783  0.3737  0.0417
  129OPC    HW1  718   1.414   1.183   2.072 -1.0432 -0.0352 -0.7452
  129OPC    HW2  719   1.315   1.262   2.020 -1.3633  0.8870  1.1670
  129OPC     MW  720   1.371   1.248   2.073 -0.4106  0.3891  0.0918
  130OPC     OW  721   3.039   1.951   1.615  0.4128 -0.0123  0.2465
  130OPC    HW1  722   3.058   2.015   1.671  1.2687 -0.4462  0.4739
  130OPC    HW2  723   2.969   1.913   1.651 -0.8850  1.5164 -0.5144
  130OPC     MW  724   3.032   1.955   1.629  0.3475  0.1495  0.1677
  131OPC     OW  725   1.859   1.121   3.803  0.3628  0.0671 -0.0030
  131OPC    HW1  726   1.861   1.069   3.874  4.2229  0.6856  0.5335
  131OPC    HW2  727   1.877   1.200   3.835 -0.7323  0.9378 -1.4123
  131OPC     MW  728   1.862   1.125   3.818  0.7712  0.2871 -0.1320
  132OPC     OW  729   3.878   0.253   4.409  0.2401 -0.1585  0.4205
  132OPC    HW1  730   3.882   0.195   4.474 -0.3580  0.9865  1.5236
  132OPC    HW2  731   3.809   0.226   4.361  0.1133 -0.4853  0.7844
  132OPC     MW  732   3.868   0.241   4.411  0.1330 -0.0377  0.6374
  133OPC     OW  733   2.903   2.058   1.117 -0.0513 -0.1822 -0.5583
  133OPC    HW1  734   2.929   1.976   1.131  0.7853  0.2625  0.6797
  133OPC    HW2  735   2.928   2.074   1.035  0.3079 -0.9770 -0.6108
  133OPC     MW  736   2.910   2.048   1.107  0.1254 -0.2339 -0.3831
  134OPC     OW  737   2.000   1.134   2.085  0.3803 -0.0085  0.1823
  134OPC    HW1  738   2.055   1.200   2.100  0.0403  0.2052  0.5074
  134OPC    HW2  739   1.921   1.169   2.101 -0.0285  0.2248 -2.0390
  134OPC     MW  740   1.996   1.149   2.090  0.2696  0.0575 -0.0977
  135OPC     OW  741   3.785   0.887   0.410  0.3783  0.5437 -0.5819
  135OPC    HW1  742   3.801   0.805   0.435 -1.6543  0.1559 -0.3953
  135OPC    HW2  743   3.738   0.877   0.338 -1.8870  1.4432  0.6811
  135OPC     MW  744   3.780   0.873   0.403 -0.2566  0.6193 -0.3678
  136OPC     OW  745   4.558   1.935   0.550  0.0063 -0.1074  0.2850
  136OPC    HW1  746   4.496   1.875   0.560 -0.9884  1.0040  1.1521
  136OPC    HW2  747   4.524   1.990   0.491  0.0692  0.5929  0.8836
  136OPC     MW  748   4.544   1.934   0.543 -0.1313  0.1603  0.5015
  137OPC     OW  749   4.221   1.356   0.380  0.3299 -0.5215  0.0585
  137OPC    HW1  750   4.162   1.292   0.371  0.2778 -0.4968  0.2342
  137OPC    HW2  751   4.297   1.315   0.376  0.2958 -0.8431  2.0692
  137OPC     MW  752   4.223   1.341   0.378  0.3172 -0.5654  0.3815
  138OPC     OW  753   0.998   2.889   0.380 -0.2081 -0.6060  0.6609
  138OPC    HW1  754   0.976   2.973   0.382  0.3486 -0.4544  1.9232
  138OPC    HW2  755   1.022   2.873   0.462  1.9914 -1.3575 -0.0571
  138OPC     MW  756   0.999   2.899   0.392  0.1990 -0.6946  0.7413
  139OPC     OW  757   2.604   3.409   3.236 -0.5278 -0.3335 -0.4851
  139OPC    HW1  758   2.596   3.496   3.231 -0.3299 -0.3454 -1.0678
  139OPC    HW2  759   2.571   3.381   3.160  0.3795 -0.6931 -0.7622
  139OPC     MW  760   2.598   3.418   3.224 -0.3646 -0.3885 -0.6122
  140OPC     OW  761   2.813   1.445   3.457  0.4755  0.0538 -0.4342
  140OPC    HW1  762   2.865   1.396   3.407  0.3749  1.7176 -2.2805
  140OPC    HW2  763   2.737   1.446   3.414  0.2199  1.1055  0.0150
  140OPC     MW  764   2.810   1.438   3.443  0.4229  0.4549 -0.6407
  141OPC     OW  765   1.549   3.744   0.532 -0.1268  0.4097 -0.6283
  141OPC    HW1  766   1.564   3.810   0.476  1.3455  0.8695  0.2628
  141OPC    HW2  767   1.529   3.677   0.480  0.7925  0.9294 -1.6975
  141OPC     MW  768   1.548   3.744   0.516  0.2264  0.5545 -0.6546
  142OPC     OW  769   0.244   1.486   0.603  0.7379  0.4266 -0.0048
  142OPC    HW1  770   0.237   1.446   0.525  1.4058 -2.7071  1.3746
  142OPC    HW2  771   0.319   1.455   0.635  0.0965  1.0064  2.2178
  142OPC     MW  772   0.254   1.475   0.596  0.7418  0.0493  0.5273
  143OPC     OW  773   2.050   0.476   2.719  0.3968  0.0690  0.3908
  143OPC    HW1  774   2.031   0.561   2.714 -0.4988 -0.1829 -2.0544
  143OPC    HW2  775   2.120   0.468   2.667  1.0084 -0.5694  1.2984
  143OPC     MW  776   2.058   0.487   2.711  0.3549 -0.0625  0.1636
  144OPC     OW  777   3.778   4.405   4.236  0.2048  0.1180  0.0403
  144OPC    HW1  778   3.734   4.398   4.311 -0.2517 -1.8475 -0.3676
  144OPC    HW2  779   3.842   4.461   4.256 -0.0554 -0.1446  1.8241
  144OPC     MW  780   3.781   4.412   4.250  0.0988 -0.2112  0.2435
  145OPC     OW  781   4.654   3.363   4.066  0.4383 -0.3530  0.3340
  145OPC    HW1  782   4.624   3.318   4.134  1.3092 -0.6537  0.5383
  145OPC    HW2  783   4.607   3.437   4.067 -0.3905 -0.8699  0.5286
  145OPC     MW  784   4.643   3.367   4.076  0.4446 -0.4738  0.3927
  146OPC     OW  785   0.093   1.808   2.315  0.1036 -0.2816 -0.3983
  146OPC    HW1  786   0.100   1.889   2.346  0.0834 -0.5762  0.3990
  146OPC    HW2  787   0.016   1.808   2.274  0.7077  0.4761 -1.6047
  146OPC     MW  788   0.082   1.820   2.313  0.1899 -0.2132 -0.4586
  147OPC     OW  789   1.969   2.664   3.360 -0.1218 -0.0296 -0.3032
  147OPC    HW1  790   2.047   2.631   3.379 -0.1088 -0.3051 -0.8190
  147OPC    HW2  791   1.952   2.633   3.280 -2.3158 -2.9368  1.1149
  147OPC     MW  792   1.978   2.655   3.351 -0.4440 -0.4999 -0.1699
  148OPC     OW  793   3.757   2.024   1.773 -0.9792 -0.1615 -0.2054
  148OPC    HW1  794   3.801   1.995   1.704  1.9918  1.2864  0.8817
  148OPC    HW2  795   3.752   2.110   1.760 -0.1691  0.1693  1.4241
  148OPC     MW  796   3.763   2.033   1.761 -0.4208  0.1012  0.1959
  149OPC     OW  797   4.356   0.115   3.281 -0.3542 -0.1109  0.0390
  149OPC    HW1  798   4.435   0.083   3.266  0.2120  1.5000 -0.6259
  149OPC    HW2  799   4.369   0.179   3.339 -1.3157 -0.4608  0.6742
  149OPC     MW  800   4.369   0.120   3.287 -0.4127  0.0754  0.0347
  150OPC     OW  801   4.151   1.451   4.251  0.1905  0.0128  0.2137
  150OPC    HW1  802   4.163   1.523   4.298 -1.4218  0.2888  0.2524
  150OPC    HW2  803   4.144   1.388   4.311 -0.6931  0.1928  0.3217
  150OPC     MW  804   4.152   1.452   4.266 -0.1783  0.0801  0.2356
  151OPC     OW  805   1.525   0.674   4.470  0.3489  0.0696  0.2702
  151OPC    HW1  806   1.529   0.721   4.397  0.0006 -0.6487 -0.2281
  151OPC    HW2  807   1.606   0.679   4.502  0.2246  1.2935  0.4284
  151OPC     MW  808   1.538   0.681   4.464  0.2791  0.1443  0.2199
  152OPC     OW  809   2.020   2.187   1.368  0.5395 -0.8490 -0.7738
  152OPC    HW1  810   2.047   2.177   1.286  0.5604  0.8499 -0.9998
  152OPC    HW2  811   2.094   2.199   1.413  0.4210  0.0688 -0.8094
  152OPC     MW  812   2.035   2.187   1.362  0.5251 -0.4625 -0.8125
  153OPC     OW  813   4.233   0.917   1.201  0.3998  0.0871 -0.2303
  153OPC    HW1  814   4.226   0.841   1.159 -0.7435 -0.1478  0.3473
  153OPC    HW2  815   4.173   0.912   1.264  0.1357  1.5618 -0.3160
  153OPC     MW  816   4.223   0.905   1.204  0.1918  0.2703 -0.1576
  154OPC     OW  817   4.591   3.190   4.313  0.1770  0.3500  0.3915
  154OPC    HW1  818   4.528   3.201   4.372  0.8409 -3.1067  2.0222
  154OPC    HW2  819   4.549   3.150   4.247 -0.2417  2.7683 -0.9122
  154OPC     MW  820   4.575   3.186   4.312  0.2133  0.1966  0.4397
  155OPC     OW  821   0.308   4.091   2.534  0.1220 -0.6808  0.0738
  155OPC    HW1  822   0.316   4.018   2.581  1.9811 -1.7983 -1.8065
  155OPC    HW2  823   0.235   4.078   2.489  0.1619 -1.1352  0.1340
  155OPC     MW  824   0.298   4.078   2.535  0.4025 -0.9129 -0.1949
  156OPC     OW  825   2.287   2.528   1.547 -0.1020  0.6486  0.3431
  156OPC    HW1  826   2.291   2.465   1.607 -0.7851  0.7760  0.5394
  156OPC    HW2  827   2.254   2.596   1.592 -1.4142  0.5004 -0.3549
  156OPC     MW  828   2.282   2.529   1.563 -0.3966  0.6456  0.2690
  157OPC     OW  829   3.935   2.145   2.816  0.6569  0.1684 -0.2276
  157OPC    HW1  830   3.921   2.220   2.773  0.9607 -0.5338 -1.5837
  157OPC    HW2  831   3.955   2.088   2.753  0.1982 -1.1279  0.7557
  157OPC     MW  832   3.936   2.148   2.801  0.6341 -0.1269 -0.2827
  158OPC     OW  833   0.163   4.839   2.603 -0.6331 -1.1126  0.5490
  158OPC    HW1  834   0.206   4.905   2.566 -0.8061 -2.1572 -1.6516
  158OPC    HW2  835   0.130   4.796   2.536 -0.6667 -3.3631  1.9122
  158OPC     MW  836   0.165   4.843   2.588 -0.6636 -1.5994  0.4254
  159OPC     OW  837   0.027   1.756   0.335 -0.1979  0.1854 -0.3595
  159OPC    HW1  838  -0.046   1.708   0.337 -0.1830  0.1890  0.2574
  159OPC    HW2  839   0.005   1.828   0.380  0.3281 -0.0012  0.1953
  159OPC     MW  840   0.013   1.760   0.342 -0.1180  0.1583 -0.1864
  160OPC     OW  841   2.289   3.798   1.535  0.2491 -0.1149 -0.0854
  160OPC    HW1  842   2.217   3.845   1.519  0.0603 -0.1907  0.5210
  160OPC    HW2  843   2.314   3.772   1.456  1.0951  2.0435 -0.6098
  160OPC     MW  844   2.282   3.801   1.521  0.3462  0.1928 -0.0733
  161OPC     OW  845   3.445   3.173   0.481  0.5253  0.0042 -0.6610
  161OPC    HW1  846   3.450   3.138   0.401 -1.1246  0.4348 -0.9714
  161OPC    HW2  847   3.369   3.145   0.511  0.4626  1.0311  0.1952
  161OPC     MW  848   3.435   3.164   0.473  0.2724  0.2193 -0.5804
  162OPC     OW  849   1.446   3.542   0.356  0.5169 -0.2448 -0.3445
  162OPC    HW1  850   1.368   3.572   0.329  0.5622  0.6663  0.5110
  162OPC    HW2  851   1.494   3.541   0.283 -0.5730 -1.8337 -1.1185
  162OPC     MW  852   1.441   3.546   0.341  0.3626 -0.3448 -0.3325
  163OPC     OW  853   2.802   3.056   2.678 -0.1647  0.1699 -0.3662
  163OPC    HW1  854   2.798   3.050   2.765  1.2478  1.7401 -0.1280
  163OPC    HW2  855   2.852   2.988   2.654 -0.2067 -0.0269  0.1016
  163OPC     MW  856   2.809   3.045   2.687  0.0378  0.3729 -0.2618
  164OPC     OW  857   1.430   4.109   2.357 -0.2659  0.2670  0.6150
  164OPC    HW1  858   1.477   4.103   2.430 -0.7403  3.0854  1.2726
  164OPC    HW2  859   1.353   4.073   2.380 -0.9020  2.3545  2.0674
  164OPC     MW  860   1.426   4.102   2.371 -0.4298  0.9916  0.9269
  165OPC     OW  861   2.485   1.969   3.536  0.0994 -0.3606 -0.3572
  165OPC    HW1  862   2.418   1.954   3.481 -0.5881 -0.1393  0.4051
  165OPC    HW2  863   2.512   1.889   3.558  0.1606 -0.4512 -0.7495
  165OPC     MW  864   2.479   1.955   3.531  0.0069 -0.3412 -0.3026
  166OPC     OW  865   2.713   3.908   4.571 -0.2946 -0.5000  0.2579
  166OPC    HW1  866   2.693   3.955   4.642  0.9256  1.2874 -0.5000
  166OPC    HW2  867   2.635   3.886   4.539 -0.8797 -0.6453  1.6900
  166OPC     MW  868   2.699   3.912   4.577 -0.2007 -0.2574  0.3575
  167OPC     OW  869   3.751   1.805   2.576  0.3886  0.2011 -0.3251
  167OPC    HW1  870   3.830   1.830   2.605  0.8157 -0.9670 -0.4417
  167OPC    HW2  871   3.698   1.868   2.606  1.0573 -0.0398  1.4871
  167OPC     MW  872   3.755   1.818   2.585  0.5504 -0.0071 -0.0746
  168OPC     OW  873   2.092   3.980   1.418  0.1181  0.3576 -0.1091
  168OPC    HW1  874   2.054   3.922   1.366  0.3195  0.8146 -0.7800
  168OPC    HW2  875   2.122   4.040   1.363 -0.7339  1.4859  0.5992
  168OPC     MW  876   2.091   3.980   1.402  0.0220  0.5918 -0.1036
  169OPC     OW  877   2.822   2.296   1.644 -0.0802  0.1105  0.0947
  169OPC    HW1  878   2.823   2.209   1.639  2.5508  0.1149 -1.3610
  169OPC    HW2  879   2.758   2.313   1.701 -1.7075 -2.6675 -0.7254
  169OPC     MW  880   2.813   2.286   1.652  0.0680 -0.2993 -0.2415
  170OPC     OW  881   0.982   2.185   3.410 -0.1764  0.0393  0.2269
  170OPC    HW1  882   0.908   2.139   3.404 -1.2226  1.0845  3.2217
  170OPC    HW2  883   1.044   2.127   3.391 -1.6481 -1.0912 -1.5242
  170OPC     MW  884   0.980   2.170   3.406 -0.5483  0.0268  0.4106
  171OPC     OW  885   0.459   1.553   2.245  0.0499  0.0722 -0.0250
  171OPC    HW1  886   0.540   1.522   2.237 -0.5856 -1.8269  0.3618
  171OPC    HW2  887   0.421   1.529   2.170  0.0594  1.7943 -0.6226
  171OPC     MW  888   0.465   1.544   2.233 -0.0426  0.0460 -0.0563
  172OPC     OW  889   0.550   3.672   0.674 -0.3718  0.1651 -0.4807
  172OPC    HW1  890   0.524   3.614   0.614 -1.3354  1.4121 -1.3037
  172OPC    HW2  891   0.637   3.665   0.671 -0.4546 -1.4377 -0.3255
  172OPC     MW  892   0.559   3.662   0.665 -0.5264  0.1125 -0.5794
  173OPC     OW  893   3.278   1.237   1.313 -0.0687  0.4827  0.5516
  173OPC    HW1  894   3.303   1.318   1.335  2.7675 -0.0959 -0.1803
  173OPC    HW2  895   3.334   1.215   1.250 -1.8629 -1.4599 -0.4791
  173OPC     MW  896   3.290   1.246   1.307  0.0853  0.1103  0.2912
  174OPC     OW  897   1.866   3.652   3.177  0.7849 -0.0403  0.2643
  174OPC    HW1  898   1.814   3.708   3.220 -1.4180 -0.8544 -1.1385
  174OPC    HW2  899   1.829   3.575   3.193  1.6326 -0.6756 -0.7671
  174OPC     MW  900   1.853   3.649   3.186  0.5848 -0.2543 -0.0952
  175OPC     OW  901   1.320   3.691   4.218  0.2362 -0.5751  0.5045
  175OPC    HW1  902   1.354   3.649   4.150 -0.5439  0.3258 -0.4801
  175OPC    HW2  903   1.235   3.696   4.198  0.0932  0.2221  1.2606
  175OPC     MW  904   1.312   3.686   4.205  0.0999 -0.3242  0.4707
  176OPC     OW  905   3.221   3.871   1.473  0.1789  0.0519 -0.5319
  176OPC    HW1  906   3.138   3.850   1.492  0.2301 -0.5039 -0.8786
  176OPC    HW2  907   3.267   3.823   1.529  0.2668  0.5124 -0.2044
  176OPC     MW  908   3.215   3.861   1.484  0.1995  0.0380 -0.5347
  177OPC     OW  909   0.487   2.900   0.775 -0.0045  0.1366  0.2252
  177OPC    HW1  910   0.551   2.950   0.805  0.8521 -1.7035  1.7509
  177OPC    HW2  911   0.524   2.821   0.771 -2.0478 -0.9246  0.8651
  177OPC     MW  912   0.502   2.895   0.779 -0.1798 -0.2921  0.5451
  178OPC     OW  913   2.421   1.171   3.149  0.1000 -0.1686  0.2914
  178OPC    HW1  914   2.444   1.227   3.086 -1.0360 -0.2393 -0.1923
  178OPC    HW2  915   2.497   1.154   3.190  0.5205  1.4328  0.2244
  178OPC     MW  916   2.436   1.177   3.146 -0.0058  0.0576  0.2101
  179OPC     OW  917   2.814   1.398   0.417 -0.5089 -0.1039  1.1084
  179OPC    HW1  918   2.763   1.468   0.407  0.0906  0.0462 -1.8418
  179OPC    HW2  919   2.766   1.332   0.386 -1.3034 -1.2785  4.3896
  179OPC     MW  920   2.799   1.399   0.411 -0.5376 -0.2553  1.1572
  180OPC     OW  921   3.497   0.207   2.099  0.2358 -0.4212 -0.4169
  180OPC    HW1  922   3.571   0.251   2.085 -0.2370  0.8481  0.8565
  180OPC    HW2  923   3.523   0.139   2.148  0.4785  0.3828  0.5910
  180OPC     MW  924   3.512   0.203   2.104  0.2017 -0.1149 -0.0799
  181OPC     OW  925   0.705   2.173   2.497  0.5352  0.5047  0.1237
  181OPC    HW1  926   0.703   2.108   2.439 -1.1345  0.2232  0.4435
  181OPC    HW2  927   0.755   2.141   2.561  2.9601  1.0799 -1.3957
  181OPC     MW  928   0.712   2.158   2.498  0.6468  0.5480 -0.0534
  182OPC     OW  929   1.938   0.738   1.314  0.4888 -0.0114 -0.0156
  182OPC    HW1  930   1.863   0.766   1.349  0.6566  0.5740 -0.1162
  182OPC    HW2  931   1.912   0.673   1.261  0.0938 -0.0422  0.2113
  182OPC     MW  932   1.923   0.732   1.311  0.4553  0.0705  0.0031
  183OPC     OW  933   0.650   4.570   1.832 -0.1424  0.8180  0.3728
  183OPC    HW1  934   0.712   4.610   1.878  1.2130  0.0230 -0.7145
  183OPC    HW2  935   0.692   4.538   1.763 -1.3177 -1.7786  0.7617
  183OPC     MW  936   0.665   4.571   1.828 -0.1158  0.3172  0.2697
  184OPC     OW  937   1.054   3.009   2.980 -0.2888  0.0784 -0.7224
  184OPC    HW1  938   0.982   2.974   2.945  0.1173 -0.8552 -0.6546
  184OPC    HW2  939   1.088   3.055   2.914 -1.4051  1.2788 -0.4966
  184OPC     MW  940   1.049   3.010   2.965 -0.3938  0.1178 -0.6791
  185OPC     OW  941   2.705   3.922   4.079 -0.3853 -0.2575  0.5290
  185OPC    HW1  942   2.755   3.853   4.059 -0.6530 -0.3866  0.2845
  185OPC    HW2  943   2.740   3.987   4.031  0.7910  0.1582  1.8743
  185OPC     MW  944   2.718   3.921   4.069 -0.2510 -0.2152  0.6915
  186OPC     OW  945   3.364   3.499   4.242  0.1290  0.1701  0.1377
  186OPC    HW1  946   3.407   3.485   4.317 -0.0949  1.6321  0.5641
  186OPC    HW2  947   3.343   3.584   4.245  0.5025  0.3796 -1.7933
  186OPC     MW  948   3.367   3.509   4.254  0.1510  0.4171 -0.0846
  187OPC     OW  949   3.156   1.262   0.149  0.0673 -0.0810  0.4140
  187OPC    HW1  950   3.109   1.193   0.172 -0.2663  0.1688  0.4978
  187OPC    HW2  951   3.200   1.282   0.222 -1.9093  1.4527  1.2803
  187OPC     MW  952   3.156   1.255   0.163 -0.2740  0.1824  0.5544
  188OPC     OW  953   4.126   1.785   2.963  0.1741 -0.0138 -0.6987
  188OPC    HW1  954   4.176   1.804   2.894 -1.0627  1.3151 -1.2794
  188OPC    HW2  955   4.049   1.764   2.927 -0.4159  0.4400  0.2629
  188OPC     MW  956   4.122   1.785   2.947 -0.0958  0.2496 -0.6425
  189OPC     OW  957   0.119   1.374   1.096  0.2842 -0.1476  0.4841
  189OPC    HW1  958   0.156   1.365   1.018  0.0652  0.5277  0.2997
  189OPC    HW2  959   0.047   1.326   1.091 -0.4737  1.0064 -0.2303
  189OPC     MW  960   0.114   1.366   1.084  0.1399  0.1227  0.3513
  190OPC     OW  961   2.759   3.981   0.719  0.3995 -0.2426 -0.2258
  190OPC    HW1  962   2.778   3.905   0.681 -1.3695 -1.2901  0.8417
  190OPC    HW2  963   2.781   4.040   0.659  2.6538 -1.5062 -0.7649
  190OPC     MW  964   2.765   3.978   0.705  0.4711 -0.5840 -0.1478
  191OPC     OW  965   0.575   1.843   4.362 -0.4731  1.0900  0.1919
  191OPC    HW1  966   0.498   1.867   4.394 -1.8409  0.4556 -2.3160
  191OPC    HW2  967   0.583   1.760   4.389 -0.3488  1.3362  0.9439
  191OPC     MW  968   0.565   1.834   4.371 -0.6568  1.0326 -0.0672
  192OPC     OW  969   4.343   3.733   4.662 -0.2039 -0.5238  0.4580
  192OPC    HW1  970   4.303   3.732   4.585  1.3365  2.1632 -0.5128
  192OPC    HW2  971   4.288   3.774   4.715  0.2891  1.1664 -0.2923
  192OPC     MW  972   4.329   3.739   4.659  0.0964  0.1229  0.2039
  193OPC     OW  973   4.437   0.830   2.427  0.1290  0.6023  0.6232
  193OPC    HW1  974   4.496   0.780   2.386  1.0199  1.7541  0.4411
  193OPC    HW2  975   4.468   0.835   2.508 -0.3759  0.2283  0.8406
  193OPC     MW  976   4.451   0.824   2.433  0.1861  0.7172  0.6283
  194OPC     OW  977   0.500   4.858   4.318  0.5868 -0.3722  0.1049
  194OPC    HW1  978   0.557   4.825   4.260 -2.1817 -2.6547 -1.5977
  194OPC    HW2  979   0.423   4.854   4.276 -0.8638  3.0616  2.0383
  194OPC     MW  980   0.497   4.852   4.303 -0.0365 -0.2024  0.1390
  195OPC     OW  981   0.179   3.350   0.818  0.2380  0.1954 -0.1341
  195OPC    HW1  982   0.264   3.340   0.834  0.0035 -0.9937  0.4788
  195OPC    HW2  983   0.173   3.341   0.731  0.5777 -1.2629 -0.0327
  195OPC     MW  984   0.190   3.347   0.808  0.2536 -0.1956 -0.0286
  196OPC     OW  985   1.102   0.290   4.296 -0.2782 -0.1865 -0.2565
  196OPC    HW1  986   1.159   0.345   4.260 -1.0954  0.5051 -0.5387
  196OPC    HW2  987   1.121   0.292   4.381  0.1438 -0.0089 -0.3533
  196OPC     MW  988   1.113   0.298   4.303 -0.3366 -0.0581 -0.3126
  197OPC     OW  989   4.363   3.432   3.521 -0.4764 -0.3275 -0.4100
  197OPC    HW1  990   4.415   3.451   3.454  0.4689 -0.8866  0.1372
  197OPC    HW2  991   4.390   3.487   3.584  0.1865 -1.2926  0.1955
  197OPC     MW  992   4.375   3.443   3.521 -0.2391 -0.5525 -0.2397
  198OPC     OW  993   0.813   0.667   0.868 -0.2842  0.7347 -0.2712
  198OPC    HW1  994   0.819   0.650   0.783  0.6286 -1.8554  0.2236
  198OPC    HW2  995   0.766   0.600   0.899 -1.7307  2.2852  1.1422
  198OPC     MW  996   0.807   0.654   0.860 -0.3631  0.5812  0.0107
  199OPC     OW  997   3.250   3.952   0.457 -0.4605  0.1125  0.1466
  199OPC    HW1  998   3.295   3.961   0.383  0.6263 -0.4365  0.7039
  199OPC    HW2  999   3.298   3.894   0.502 -2.5467 -1.7189  0.1470
  199OPC     MW 1000   3.264   3.945   0.453 -0.6081 -0.2392  0.2290
  200OPC     OW 1001   0.735   2.768   2.364 -0.1552  0.0965 -0.2291
  200OPC    HW1 1002   0.780   2.742   2.294  2.1804 -0.1855  1.2553
  200OPC    HW2 1003   0.691   2.696   2.388  0.6918 -0.4267 -0.2183
  200OPC     MW 1004   0.735   2.753   2.357  0.3150 -0.0226 -0.0083
  201OPC     OW 1005   3.470   4.368   1.361 -0.1788  0.2624  0.0888
  201OPC    HW1 1006   3.403   4.312   1.354  0.6643 -0.7211 -0.3653
  201OPC    HW2 1007   3.443   4.437   1.314 -0.3913 -0.6093 -1.1356
  201OPC     MW 1008   3.456   4.370   1.353 -0.0856 -0.0114 -0.1591
  202OPC     OW 1009   0.481   2.740   3.369  0.3889 -0.3604 -0.3003
  202OPC    HW1 1010   0.552   2.775   3.333  0.4139 -0.1224 -0.0201
  202OPC    HW2 1011   0.444   2.697   3.303  1.1276 -1.0249 -0.3111
  202OPC     MW 1012   0.486   2.739   3.354  0.5017 -0.4235 -0.2605
  203OPC     OW 1013   1.035   0.960   2.472  0.0457  0.2668 -0.3477
  203OPC    HW1 1014   1.067   0.951   2.392 -2.0958  0.1190 -1.2521
  203OPC    HW2 1015   1.027   0.878   2.501  0.5346  0.3072 -0.0835
  203OPC     MW 1016   1.038   0.946   2.465 -0.1985  0.2509 -0.4422
  204OPC     OW 1017   1.247   4.116   4.450  0.3942  0.6431  0.0357
  204OPC    HW1 1018   1.202   4.176   4.406 -0.0985  0.1878 -0.0977
  204OPC    HW2 1019   1.313   4.161   4.485  0.3576  1.1514 -0.5333
  204OPC     MW 1020   1.250   4.132   4.449  0.3160  0.6508 -0.0682
  205OPC     OW 1021   3.447   2.722   3.043 -0.3646  0.0067  0.3917
  205OPC    HW1 1022   3.381   2.720   3.100  0.5789 -0.8789  1.5125
  205OPC    HW2 1023   3.499   2.657   3.070  1.9908  1.9268  0.8449
  205OPC     MW 1024   3.445   2.712   3.055  0.1227  0.1595  0.6243
  206OPC     OW 1025   1.469   0.628   2.762 -0.1378  0.6327 -0.3174
  206OPC    HW1 1026   1.546   0.590   2.745 -0.0061  0.6186  0.2853
  206OPC    HW2 1027   1.459   0.684   2.696  1.3191  2.0312  0.5737
  206OPC     MW 1028   1.479   0.631   2.750  0.0969  0.8372 -0.0968
  207OPC     OW 1029   2.253   0.199   3.049  0.1560  0.3262 -0.0954
  207OPC    HW1 1030   2.232   0.272   3.006  2.4606  0.7424 -0.6296
  207OPC    HW2 1031   2.305   0.157   2.993  1.3752 -0.2266  1.4001
  207OPC     MW 1032   2.258   0.203   3.034  0.6766  0.3060  0.0465
  208OPC     OW 1033   3.045   0.501   3.983 -0.1836  0.0086 -0.6800
  208OPC    HW1 1034   3.067   0.585   3.992 -0.3138 -0.0361  0.1641
  208OPC    HW2 1035   2.959   0.503   3.974 -0.2883 -0.0856  0.2366
  208OPC     MW 1036   3.036   0.513   3.983 -0.2183 -0.0120 -0.4200
  209OPC     OW 1037   3.129   2.598   1.782  0.5976 -0.4416 -0.1534
  209OPC    HW1 1038   3.084   2.673   1.787  0.4981 -0.5792  1.6591
  209OPC    HW2 1039   3.097   2.560   1.711 -0.8996  0.2938  0.0889
  209OPC     MW 1040   3.117   2.603   1.772  0.3617 -0.3534  0.1501
  210OPC     OW 1041   1.652   0.775   1.057 -0.5266 -0.0970 -0.1917
  210OPC    HW1 1042   1.730   0.780   1.020 -0.9151  0.8627 -0.9091
  210OPC    HW2 1043   1.643   0.690   1.075 -0.0799 -0.5017 -1.7599
  210OPC     MW 1044   1.662   0.763   1.054 -0.5180 -0.0150 -0.5293
  211OPC     OW 1045   0.819   1.681   2.165  0.3713 -0.3200 -0.1508
  211OPC    HW1 1046   0.866   1.710   2.098 -0.2970  1.3779  0.0763
  211OPC    HW2 1047   0.762   1.627   2.128  0.6252 -0.1379 -0.8227
  211OPC     MW 1048   0.818   1.677   2.149  0.3101 -0.0423 -0.2166
  212OPC     OW 1049   4.558   0.682   4.313  0.3418  0.0932 -0.7164
  212OPC    HW1 1050   4.590   0.623   4.368 -1.4104  0.7712  1.1774
  212OPC    HW2 1051   4.586   0.758   4.345 -0.0400  0.4688 -1.2477
  212OPC     MW 1052   4.567   0.684   4.326  0.0266  0.2488 -0.5153
  213OPC     OW 1053   1.020   2.657   1.734  0.2508  0.4536  0.3506
  213OPC    HW1 1054   0.950   2.648   1.682  0.7596  0.4315 -0.3511
  213OPC    HW2 1055   1.087   2.655   1.678  0.9059 -0.8249  1.1274
  213OPC     MW 1056   1.020   2.656   1.718  0.4227  0.2614  0.3617
  214OPC     OW 1057   2.095   3.703   2.736 -0.4334  0.1826 -0.2998
  214OPC    HW1 1058   2.148   3.722   2.670 -2.0557  1.1270 -1.4070
  214OPC    HW2 1059   2.098   3.774   2.787 -0.0833 -0.0699  0.0415
  214OPC     MW 1060   2.103   3.716   2.734 -0.6213  0.2848 -0.4130
  215OPC     OW 1061   0.694   2.660   3.583 -0.3120  0.3785  0.4827
  215OPC    HW1 1062   0.635   2.694   3.528  2.0407  3.4176 -0.3875
  215OPC    HW2 1063   0.747   2.616   3.530  0.4462  1.0500  0.6784
  215OPC     MW 1064   0.693   2.658   3.567  0.1476  0.9267  0.3831
  216OPC     OW 1065   0.468   2.135   2.638 -0.1169  0.0695  0.2451
  216OPC    HW1 1066   0.458   2.050   2.625 -0.6382 -0.0169  1.1212
  216OPC    HW2 1067   0.523   2.160   2.574  0.2665 -0.9649  0.1619
  216OPC     MW 1068   0.475   2.126   2.626 -0.1373 -0.0960  0.3623
  217OPC     OW 1069   2.922   0.211   3.183 -0.0274  0.3067  0.3522
  217OPC    HW1 1070   2.969   0.284   3.190 -0.8414  0.8854 -0.0700
  217OPC    HW2 1071   2.982   0.148   3.184  0.9510  1.0925 -2.1057
  217OPC     MW 1072   2.938   0.213   3.184 -0.0031  0.5083 -0.0732
  218OPC     OW 1073   2.571   3.343   1.121 -0.3393  0.5180  0.4310
  218OPC    HW1 1074   2.604   3.297   1.187  0.4723  0.0766 -0.2683
  218OPC    HW2 1075   2.597   3.424   1.138  1.7175  0.0839 -0.4422
  218OPC     MW 1076   2.579   3.348   1.133  0.0844  0.3886  0.1987
  219OPC     OW 1077   0.410   2.056   2.325 -0.0637 -0.1131 -0.2260
  219OPC    HW1 1078   0.438   1.988   2.278  1.7240 -1.6849  2.7746
  219OPC    HW2 1079   0.337   2.026   2.363 -0.8285  0.6954 -1.0313
  219OPC     MW 1080   0.404   2.041   2.324  0.0874 -0.2260  0.0984
  220OPC     OW 1081   3.241   4.533   3.728  0.2891  0.0499  0.2390
  220OPC    HW1 1082   3.183   4.472   3.704 -0.1853  0.5613  0.0782
  220OPC    HW2 1083   3.192   4.596   3.762  0.6203  1.0698 -1.0728
  220OPC     MW 1084   3.225   4.533   3.729  0.2681  0.2757  0.0215
  221OPC     OW 1085   1.313   3.701   1.792  0.5261  0.5164 -0.4436
  221OPC    HW1 1086   1.277   3.626   1.818  1.6277 -0.1670 -0.8408
  221OPC    HW2 1087   1.354   3.680   1.719 -0.0197  1.7541 -1.1417
  221OPC     MW 1088   1.314   3.687   1.785  0.6082  0.5984 -0.6054
  222OPC     OW 1089   1.782   3.340   2.703  0.3466  0.3896  0.1088
  222OPC    HW1 1090   1.857   3.355   2.660 -0.7956  3.5916 -1.0525
  222OPC    HW2 1091   1.780   3.404   2.763 -0.4095 -1.0881  1.7593
  222OPC     MW 1092   1.793   3.352   2.706  0.0662  0.6444  0.1810
  223OPC     OW 1093   4.444   3.259   1.067 -0.3862  0.1080  0.2643
  223OPC    HW1 1094   4.524   3.287   1.084 -0.1293  0.6567 -1.6378
  223OPC    HW2 1095   4.456   3.194   1.010 -1.2970  0.4814 -0.3840
  223OPC     MW 1096   4.458   3.253   1.062 -0.4830  0.2443 -0.1124
  224OPC     OW 1097   3.070   0.335   1.943  0.3443 -0.8200  0.1942
  224OPC    HW1 1098   3.134   0.358   1.997 -1.8814  2.9615  1.5648
  224OPC    HW2 1099   3.096   0.257   1.913  4.9633 -0.0649  1.4355
  224OPC     MW 1100   3.083   0.327   1.946  0.6979 -0.1499  0.5800
  225OPC     OW 1101   3.901   3.377   2.474  0.0155 -0.4184 -0.0375
  225OPC    HW1 1102   3.911   3.293   2.497 -2.8072 -0.1337  2.8804
  225OPC    HW2 1103   3.964   3.418   2.519  0.3729 -0.7776 -0.1990
  225OPC     MW 1104   3.912   3.371   2.484 -0.3488 -0.4295  0.3697
  226OPC     OW 1105   4.435   3.342   3.851  0.1930  0.3006  0.3989
  226OPC    HW1 1106   4.418   3.263   3.817 -1.7054  0.7645  0.1695
  226OPC    HW2 1107   4.515   3.333   3.884  0.0190 -1.7415  0.3974
  226OPC     MW 1108   4.444   3.329   3.851 -0.1134  0.0675  0.3648
  227OPC     OW 1109   3.906   2.751   2.615 -0.0828 -0.3055 -0.1458
  227OPC    HW1 1110   3.970   2.701   2.583  1.3091  0.5125  1.2300
  227OPC    HW2 1111   3.944   2.829   2.625 -0.8535 -0.1328  2.0040
  227OPC     MW 1112   3.921   2.756   2.612  0.0089 -0.1592  0.3750
  228OPC     OW 1113   2.211   3.148   3.561 -0.1393 -0.5355 -0.1755
  228OPC    HW1 1114   2.155   3.107   3.613  1.0506 -0.6808  1.0389
  228OPC    HW2 1115   2.217   3.228   3.596  1.6218 -1.0222  0.6939
  228OPC     MW 1116   2.203   3.154   3.574  0.2967 -0.6289  0.1322
  229OPC     OW 1117   0.689   1.791   0.060  0.1939 -0.6011  0.0072
  229OPC    HW1 1118   0.736   1.718   0.067  0.9386 -0.1850 -0.3999
  229OPC    HW2 1119   0.705   1.818  -0.022 -3.7618 -2.4216 -1.6191
  229OPC     MW 1120   0.699   1.784   0.049 -0.2804 -0.8085 -0.2932
  230OPC     OW 1121   2.970   4.517   1.849  0.2152  0.8101  0.5845
  230OPC    HW1 1122   3.003   4.437   1.847  0.5982  0.9721 -0.6411
  230OPC    HW2 1123   2.901   4.512   1.797  0.3996  1.3351  0.2824
  230OPC     MW 1124   2.965   4.505   1.841  0.2990  0.9119  0.3589
  231OPC     OW 1125   3.357   1.755   0.544  0.3814 -1.0917  0.1526
  231OPC    HW1 1126   3.295   1.745   0.484  0.0139 -1.1564  0.5403
  231OPC    HW2 1127   3.321   1.724   0.617  0.4845 -0.1365  0.6232
  231OPC     MW 1128   3.343   1.749   0.546  0.3423 -0.9602  0.2794
  232OPC     OW 1129   1.930   3.812   2.960 -0.3551  0.3540  0.7388
  232OPC    HW1 1130   2.008   3.803   2.997  0.1157  1.3141  0.0281
  232OPC    HW2 1131   1.881   3.751   2.999  0.4792  0.4088  1.9046
  232OPC     MW 1132   1.935   3.802   2.971 -0.1623  0.5038  0.8060
  233OPC     OW 1133   1.222   4.096   3.893  0.1175 -0.0405 -0.6481
  233OPC    HW1 1134   1.208   4.143   3.821  1.4024 -1.6585 -2.0450
  233OPC    HW2 1135   1.256   4.154   3.949 -2.1832  1.5653 -0.7741
  233OPC     MW 1136   1.225   4.112   3.890 -0.0325 -0.0424 -0.8731
  234OPC     OW 1137   4.411   0.158   1.801  0.1443 -0.1889 -0.3798
  234OPC    HW1 1138   4.441   0.235   1.773  0.8518 -0.2956  0.0375
  234OPC    HW2 1139   4.419   0.164   1.888 -1.5109 -0.0572 -0.2203
  234OPC     MW 1140   4.417   0.171   1.810  0.0041 -0.1852 -0.2946
  235OPC     OW 1141   2.737   2.313   3.331  0.8453 -0.0172  0.4221
  235OPC    HW1 1142   2.762   2.236   3.297 -1.5252 -1.1220  0.9203
  235OPC    HW2 1143   2.803   2.335   3.383  1.5733 -1.7860  0.3311
  235OPC     MW 1144   2.750   2.305   3.334  0.6025 -0.4418  0.4823
  236OPC     OW 1145   1.181   1.537   1.310  0.5886  0.3709 -0.2265
  236OPC    HW1 1146   1.113   1.553   1.362 -0.1002  0.6827 -1.1879
  236OPC    HW2 1147   1.250   1.559   1.358 -0.0067  0.3329  0.6606
  236OPC     MW 1148   1.182   1.542   1.325  0.3990  0.4113 -0.2375
  237OPC     OW 1149   0.965   3.073   2.081  0.3817  0.0001 -0.0726
  237OPC    HW1 1150   0.974   3.057   2.166 -2.6923 -3.4919 -0.1648
  237OPC    HW2 1151   0.993   3.001   2.042 -3.2581 -0.9136 -1.5019
  237OPC     MW 1152   0.970   3.060   2.088 -0.6101 -0.6508 -0.2973
  238OPC     OW 1153   1.614   3.473   2.395 -0.1683 -0.2618  0.3065
  238OPC    HW1 1154   1.577   3.473   2.316  1.5388  0.2823 -0.5585
  238OPC    HW2 1155   1.658   3.549   2.397  2.1787 -1.5201  0.5612
  238OPC     MW 1156   1.615   3.484   2.384  0.4306 -0.3672  0.2162
  239OPC     OW 1157   1.085   2.584   3.472  0.7596  0.0259  0.2134
  239OPC    HW1 1158   1.001   2.561   3.463  0.0375  3.0422 -3.9604
  239OPC    HW2 1159   1.128   2.524   3.426 -0.1382  2.0200 -3.5897
  239OPC     MW 1160   1.079   2.572   3.464  0.5203  0.7659 -0.9650
  240OPC     OW 1161   1.266   2.113   0.122  0.6343  0.1243  0.0402
  240OPC    HW1 1162   1.245   2.039   0.080 -2.5855  0.2471  1.1689
  240OPC    HW2 1163   1.248   2.175   0.064  2.9527  0.1230 -0.7635
  240OPC     MW 1164   1.260   2.111   0.107  0.5012  0.1424  0.0882
  241OPC     OW 1165   0.884   4.471   1.142 -0.1015 -0.1372 -0.4901
  241OPC    HW1 1166   0.969   4.452   1.152 -0.4176 -1.7722 -0.6193
  241OPC    HW2 1167   0.880   4.509   1.064  0.4933 -0.2139 -0.5620
  241OPC     MW 1168   0.896   4.474   1.132 -0.0603 -0.3900 -0.5198
  242OPC     OW 1169   1.987   0.871   3.307 -0.1323  0.1157  0.0600
  242OPC    HW1 1170   2.039   0.877   3.237 -0.2083  0.7369  0.0517
  242OPC    HW2 1171   1.972   0.954   3.329 -2.0753  0.0125 -0.6559
  242OPC     MW 1172   1.992   0.884   3.300 -0.4305  0.1922 -0.0470
  243OPC     OW 1173   4.635   2.836   2.639 -0.6810 -0.1116  0.0686
  243OPC    HW1 1174   4.682   2.906   2.618  1.0868 -0.6568  1.9069
  243OPC    HW2 1175   4.665   2.775   2.584  0.2756 -0.2634  0.7306
  243OPC     MW 1176   4.646   2.837   2.628 -0.2784 -0.2145  0.4378
  244OPC     OW 1177   4.234   1.206   2.623 -0.0407  0.4676  0.2054
  244OPC    HW1 1178   4.277   1.277   2.649  0.3226  0.9529 -1.5640
  244OPC    HW2 1179   4.159   1.238   2.591 -0.1861 -0.0263  0.0450
  244OPC     MW 1180   4.229   1.221   2.622 -0.0085  0.4664 -0.0797
  245OPC     OW 1181   0.082   1.188   3.959 -0.0583  0.2320  0.3238
  245OPC    HW1 1182   0.115   1.205   4.038 -0.5595  1.2087  0.3286
  245OPC    HW2 1183  -0.004   1.188   3.971 -0.1305 -1.8061  0.2027
  245OPC     MW 1184   0.075   1.190   3.972 -0.1430  0.0751  0.3065
  246OPC     OW 1185   4.307   3.333   0.446  0.9445  0.0361  0.0182
  246OPC    HW1 1186   4.226   3.357   0.466  0.8348 -0.6272  0.3970
  246OPC    HW2 1187   4.330   3.389   0.382 -0.6219 -1.1587 -1.6895
  246OPC     MW 1188   4.298   3.345   0.439  0.6971 -0.2384 -0.1781
  247OPC     OW 1189   3.507   0.537   2.298 -0.1724 -0.3265 -0.3291
  247OPC    HW1 1190   3.487   0.554   2.215  2.4391 -2.2279 -1.5017
  247OPC    HW2 1191   3.580   0.582   2.311 -0.1343 -0.6509  0.6601
  247OPC     MW 1192   3.515   0.546   2.288  0.2190 -0.6553 -0.3561
  248OPC     OW 1193   3.425   2.078   4.598  0.4599  0.1690  0.1229
  248OPC    HW1 1194   3.392   2.009   4.555  1.6814 -0.7224  0.5780
  248OPC    HW2 1195   3.382   2.146   4.562 -2.9419 -0.9586  1.6254
  248OPC     MW 1196   3.414   2.078   4.586  0.1379 -0.1294  0.4121
  249OPC     OW 1197   0.773   0.277   3.590  0.2110 -0.0749 -0.3332
  249OPC    HW1 1198   0.838   0.328   3.564 -0.2803 -0.0080 -1.4814
  249OPC    HW2 1199   0.813   0.209   3.627  0.9102  0.2547 -0.4815
  249OPC     MW 1200   0.788   0.275   3.592  0.2417 -0.0163 -0.5246
  250OPC     OW 1201   3.361   2.658   0.943  0.0985 -0.2614 -0.0618
  250OPC    HW1 1202   3.382   2.614   1.015 -0.7355 -0.6692 -0.0540
  250OPC    HW2 1203   3.437   2.667   0.901  0.7621  0.7275  1.2604
  250OPC     MW 1204   3.375   2.653   0.947  0.0733 -0.1754  0.1347
  251OPC     OW 1205   3.786   1.615   4.376  0.2021  0.2759  0.9701
  251OPC    HW1 1206   3.833   1.666   4.430  2.1068  0.0912 -0.4077
  251OPC    HW2 1207   3.714   1.662   4.361  0.3998  1.0675  2.3025
  251OPC     MW 1208   3.782   1.629   4.382  0.5126  0.3656  0.9636
  252OPC     OW 1209   1.377   4.702   3.864 -0.4929  0.6590 -0.5268
  252OPC    HW1 1210   1.393   4.761   3.802  0.1121 -0.0356 -1.0525
  252OPC    HW2 1211   1.393   4.745   3.938  0.5041  0.9984 -0.9264
  252OPC     MW 1212   1.382   4.717   3.866 -0.2563  0.6065 -0.6633
  253OPC     OW 1213   3.599   0.400   1.858 -0.1149  0.2899 -0.3554
  253OPC    HW1 1214   3.548   0.331   1.844  1.2943 -0.5087 -1.8783
  253OPC    HW2 1215   3.574   0.458   1.798  0.2837  0.1704 -0.6417
  253OPC     MW 1216   3.588   0.399   1.847  0.1522  0.1543 -0.6226
  254OPC     OW 1217   3.752   0.292   2.728  0.3564 -0.0488 -0.8001
  254OPC    HW1 1218   3.791   0.370   2.717 -0.9665  0.4890 -1.9198
  254OPC    HW2 1219   3.780   0.246   2.660 -0.4969  0.1488 -1.2884
  254OPC     MW 1220   3.762   0.297   2.716  0.0349  0.0598 -1.0376
  255OPC     OW 1221   3.213   0.193   1.617  0.4504  0.4113 -0.5737
  255OPC    HW1 1222   3.290   0.201   1.658  0.4878  0.6304 -0.6872
  255OPC    HW2 1223   3.228   0.129   1.559  1.2046  1.8580 -2.0796
  255OPC     MW 1224   3.227   0.185   1.614  0.5672  0.6574 -0.8129
  256OPC     OW 1225   4.466   1.073   1.158 -0.1596  0.4211 -0.6398
  256OPC    HW1 1226   4.474   1.145   1.207  0.8630 -0.1202  0.0399
  256OPC    HW2 1227   4.385   1.046   1.174  0.0303  0.4590  0.5019
  256OPC     MW 1228   4.455   1.080   1.168  0.0196  0.3468 -0.3708
  257OPC     OW 1229   4.555   2.428   4.456  0.5883 -0.5204  0.1035
  257OPC    HW1 1230   4.477   2.464   4.441  0.2845 -1.3987 -0.5099
  257OPC    HW2 1231   4.607   2.464   4.396  1.1644  1.5282  1.7146
  257OPC     MW 1232   4.551   2.438   4.445  0.6286 -0.3476  0.2509
  258OPC     OW 1233   0.096   1.610   4.433 -0.3600 -0.1200  0.0208
  258OPC    HW1 1234   0.013   1.623   4.457 -0.1667 -0.2016  0.7444
  258OPC    HW2 1235   0.100   1.647   4.354 -0.9531  0.3338  0.1962
  258OPC     MW 1236   0.084   1.617   4.425 -0.4191 -0.0650  0.1538
  259OPC     OW 1237   2.064   4.488   1.255 -0.0987  0.1572 -0.0558
  259OPC    HW1 1238   2.057   4.411   1.214  1.3587  0.6093 -1.2533
  259OPC    HW2 1239   1.984   4.522   1.247 -0.5785 -0.9223 -0.1062
  259OPC     MW 1240   2.051   4.482   1.248  0.0456  0.0645 -0.2402
  260OPC     OW 1241   1.800   0.574   3.393  0.1082  0.3614 -0.5786
  260OPC    HW1 1242   1.722   0.539   3.379  0.3123 -0.1394 -0.4768
  260OPC    HW2 1243   1.781   0.653   3.425 -0.3617 -0.0122  0.0943
  260OPC     MW 1244   1.786   0.580   3.396  0.0689  0.2322 -0.4641
  261OPC     OW 1245   1.460   4.607   0.949  0.1257  0.2929  0.5590
  261OPC    HW1 1246   1.502   4.674   0.911 -0.9223 -0.4239 -2.1336
  261OPC    HW2 1247   1.508   4.538   0.927 -1.7059 -0.4082 -1.6469
  261OPC     MW 1248   1.473   4.607   0.940 -0.2997  0.0835 -0.1646
  262OPC     OW 1249   1.281   0.873   0.089  0.0708  0.1820  0.6675
  262OPC    HW1 1250   1.251   0.858   0.169 -2.5327  0.7831 -0.1086
  262OPC    HW2 1251   1.254   0.954   0.072 -0.8476 -0.4786 -1.3516
  262OPC     MW 1252   1.273   0.882   0.098 -0.4494  0.1733  0.2546
  263OPC     OW 1253   3.322   1.180   4.598 -0.5060 -0.4425  0.3254
  263OPC    HW1 1254   3.281   1.118   4.553  0.8288 -0.9397 -0.2280
  263OPC    HW2 1255   3.266   1.197   4.663 -2.5086  0.3274 -1.4674
  263OPC     MW 1256   3.308   1.174   4.601 -0.6046 -0.4022 -0.0207
  264OPC     OW 1257   2.726   2.199   2.681 -0.2540 -0.4323  0.1375
  264OPC    HW1 1258   2.739   2.277   2.717 -1.2091  0.6438 -1.6530
  264OPC    HW2 1259   2.767   2.144   2.734  2.0482  1.4739  0.4794
  264OPC     MW 1260   2.734   2.203   2.694 -0.0549  0.0082 -0.0765
  265OPC     OW 1261   4.690   4.591   0.108 -0.7781 -0.3095  0.1024
  265OPC    HW1 1262   4.696   4.675   0.087 -0.5192 -0.5880 -0.9785
  265OPC    HW2 1263   4.654   4.592   0.188 -2.0389  0.7682 -0.4578
  265OPC     MW 1264   4.686   4.603   0.117 -0.9260 -0.1919 -0.1400
  266OPC     OW 1265   1.684   3.618   4.050 -0.0969 -0.5925  0.0475
  266OPC    HW1 1266   1.753   3.626   3.997 -0.4764 -1.1912 -0.5619
  266OPC    HW2 1267   1.705   3.667   4.119 -1.4148  4.0113 -2.4276
  266OPC     MW 1268   1.697   3.626   4.052 -0.3477 -0.0009 -0.4080
  267OPC     OW 1269   1.205   2.056   0.378 -0.1936 -0.1831  0.3612
  267OPC    HW1 1270   1.184   1.972   0.384  1.2847 -0.6716 -0.8977
  267OPC    HW2 1271   1.241   2.063   0.300  0.3406  1.4935  0.7188
  267OPC     MW 1272   1.207   2.045   0.368  0.1036 -0.0077  0.2281
  268OPC     OW 1273   3.560   3.420   1.838  0.5398  0.8781  0.0895
  268OPC    HW1 1274   3.487   3.379   1.864  1.1533  0.1963  0.8136
  268OPC    HW2 1275   3.537   3.504   1.833 -0.3894  0.6156 -0.0588
  268OPC     MW 1276   3.546   3.426   1.841  0.4932  0.7386  0.1744
  269OPC     OW 1277   0.389   1.501   1.247  0.6536 -0.9223 -0.0556
  269OPC    HW1 1278   0.409   1.575   1.289 -0.3506 -0.6017 -0.1172
  269OPC    HW2 1279   0.302   1.505   1.239  0.7753 -1.1980 -1.7734
  269OPC     MW 1280   0.379   1.512   1.252  0.5232 -0.9157 -0.3185
  270OPC     OW 1281   4.670   0.713   3.354  0.2145  0.0265  0.3350
  270OPC    HW1 1282   4.653   0.665   3.284 -0.8567 -0.5333  0.9486
  270OPC    HW2 1283   4.751   0.740   3.342 -0.1601  0.4493 -1.4078
  270OPC     MW 1284   4.679   0.710   3.342  0.0008  0.0063  0.1684
  271OPC     OW 1285   4.561   3.671   1.276 -0.5356 -0.1824 -0.0721
  271OPC    HW1 1286   4.621   3.612   1.300 -0.6487 -0.6138 -0.8215
  271OPC    HW2 1287   4.571   3.735   1.335 -1.0504 -1.3483  1.3485
  271OPC     MW 1288   4.572   3.672   1.288 -0.6285 -0.4184  0.0271
  272OPC     OW 1289   0.652   0.905   0.788 -0.2240  0.2110 -0.7803
  272OPC    HW1 1290   0.699   0.969   0.753 -0.5651  0.8710 -0.0668
  272OPC    HW2 1291   0.706   0.868   0.846 -0.2930  0.3953 -0.5969
  272OPC     MW 1292   0.667   0.909   0.791 -0.2846  0.3357 -0.6478
  273OPC     OW 1293   4.666   0.499   4.496 -0.2395  0.0394 -0.0884
  273OPC    HW1 1294   4.714   0.539   4.557  1.0473  1.4360 -1.9274
  273OPC    HW2 1295   4.655   0.418   4.529  1.0332  0.4950  1.6247
  273OPC     MW 1296   4.671   0.493   4.510  0.1389  0.3130 -0.1070
  274OPC     OW 1297   3.006   1.177   4.264 -0.0542 -0.1919  0.1762
  274OPC    HW1 1298   3.000   1.263   4.279 -0.0849 -0.0864 -0.4163
  274OPC    HW2 1299   2.992   1.171   4.178 -1.1905 -0.9007  0.3901
  274OPC     MW 1300   3.003   1.189   4.254 -0.2264 -0.2810  0.1202
  275OPC     OW 1301   1.166   3.627   0.162  0.1247 -0.4737 -0.6292
  275OPC    HW1 1302   1.185   3.685   0.224  0.1646 -0.0241 -1.0553
  275OPC    HW2 1303   1.131   3.676   0.099 -1.6449 -1.1431 -0.2376
  275OPC     MW 1304   1.164   3.643   0.162 -0.1308 -0.5061 -0.6343
  276OPC     OW 1305   2.002   4.090   4.406  0.1867  0.4692  0.5371
  276OPC    HW1 1306   1.972   4.077   4.325  0.9772 -2.4415  0.6078
  276OPC    HW2 1307   1.931   4.092   4.455 -0.2579  1.5822 -0.1012
  276OPC     MW 1308   1.987   4.089   4.401  0.2378  0.2035  0.4535
  277OPC     OW 1309   1.171   1.044   1.688 -0.1928 -0.3631  0.4045
  277OPC    HW1 1310   1.116   1.017   1.750 -0.0389 -1.5784  0.0331
  277OPC    HW2 1311   1.226   0.976   1.678 -0.1356 -0.1451 -0.9749
  277OPC     MW 1312   1.171   1.030   1.696 -0.1617 -0.5105  0.1458
  278OPC     OW 1313   0.667   3.274   1.538 -0.4886  0.2704 -0.0312
  278OPC    HW1 1314   0.591   3.241   1.510 -0.2448  0.3549 -0.8100
  278OPC    HW2 1315   0.726   3.235   1.487  0.0443 -0.1787  0.9027
  278OPC     MW 1316   0.665   3.263   1.526 -0.3739  0.2166 -0.0083
  279OPC     OW 1317   2.615   2.432   0.420  0.0150  0.2232  0.2272
  279OPC    HW1 1318   2.634   2.436   0.335  1.7861 -0.9188  0.4962
  279OPC    HW2 1319   2.556   2.368   0.425 -1.1592  1.2299 -0.2519
  279OPC     MW 1320   2.609   2.423   0.408  0.1031  0.2031  0.1962
  280OPC     OW 1321   1.673   2.486   1.075 -0.4554  0.4976 -0.0329
  280OPC    HW1 1322   1.738   2.471   1.131 -1.6909 -0.2385  1.2796
  280OPC    HW2 1323   1.602   2.459   1.119 -1.7924  2.3328 -0.9404
  280OPC     MW 1324   1.672   2.480   1.090 -0.8354  0.6600  0.0270
  281OPC     OW 1325   0.061   3.798   1.604  0.2690 -0.4549  0.3126
  281OPC    HW1 1326   0.032   3.740   1.661 -0.4760  0.0019  0.4219
  281OPC    HW2 1327   0.001   3.796   1.540  0.2572  0.1478  0.2949
  281OPC     MW 1328   0.048   3.789   1.603  0.1572 -0.2983  0.3262
  282OPC     OW 1329   3.532   2.619   4.308 -0.2911  0.2087 -0.2028
  282OPC    HW1 1330   3.579   2.605   4.380 -0.4124  0.2066 -0.1247
  282OPC    HW2 1331   3.564   2.561   4.251 -0.3430  0.0644 -0.0841
  282OPC     MW 1332   3.544   2.608   4.310 -0.3167  0.1870 -0.1736
  283OPC     OW 1333   0.421   1.020   3.872  0.2932  0.4928 -0.1303
  283OPC    HW1 1334   0.461   1.098   3.874  0.0333  0.6154  1.0138
  283OPC    HW2 1335   0.397   1.007   3.954 -1.1300 -0.0500 -0.5992
  283OPC     MW 1336   0.423   1.030   3.884  0.0446  0.4308 -0.0306
  284OPC     OW 1337   0.031   1.275   3.281 -0.3642  0.1032  0.2657
  284OPC    HW1 1338   0.036   1.213   3.343  0.6747  0.2994  0.3956
  284OPC    HW2 1339   0.010   1.230   3.209  0.4249 -0.4234  0.3505
  284OPC     MW 1340   0.029   1.259   3.280 -0.0941  0.0544  0.2975
  285OPC     OW 1341   2.980   2.840   1.805  0.0947 -0.9123  0.2722
  285OPC    HW1 1342   2.961   2.834   1.890  2.0647 -2.5987  0.6854
  285OPC    HW2 1343   3.027   2.913   1.799  1.3265 -1.6082  0.9938
  285OPC     MW 1344   2.984   2.850   1.816  0.5676 -1.2642  0.4398
  286OPC     OW 1345   4.558   0.367   1.254 -0.4275 -0.1254  0.1367
  286OPC    HW1 1346   4.616   0.432   1.247 -0.0438 -0.2885  1.5065
  286OPC    HW2 1347   4.484   0.407   1.276 -0.3417 -0.0926  0.3667
  286OPC     MW 1348   4.555   0.382   1.256 -0.3583 -0.1446  0.3730
  287OPC     OW 1349   2.374   0.617   4.585  0.0426 -0.0839 -0.5347
  287OPC    HW1 1350   2.355   0.587   4.665  0.4470  0.1881 -0.3319
  287OPC    HW2 1351   2.457   0.595   4.575 -0.9272 -3.6780 -2.4880
  287OPC     MW 1352   2.383   0.609   4.595 -0.0409 -0.5747 -0.7935
  288OPC     OW 1353   2.665   0.664   3.736 -0.3695 -0.1846  0.2747
  288OPC    HW1 1354   2.688   0.582   3.718 -1.2337 -0.9461  2.3027
  288OPC    HW2 1355   2.585   0.671   3.700  0.6979  0.6724 -2.0964
  288OPC     MW 1356   2.656   0.653   3.728 -0.3393 -0.1705  0.2240
  289OPC     OW 1357   3.678   2.350   3.614  0.4872  0.2071 -0.1375
  289OPC    HW1 1358   3.690   2.290   3.552  1.5424  0.1033  0.1479
  289OPC    HW2 1359   3.634   2.414   3.574  0.1879 -0.3406 -0.6878
  289OPC     MW 1360   3.673   2.351   3.599  0.5989  0.1108 -0.1767
  290OPC     OW 1361   4.510   0.741   3.568 -0.5818  0.0629  0.4875
  290OPC    HW1 1362   4.541   0.703   3.640 -1.4313  1.1247  1.4561
  290OPC    HW2 1363   4.571   0.723   3.508 -1.4945 -3.9195  0.4593
  290OPC     MW 1364   4.524   0.733   3.570 -0.8421 -0.3686  0.6263
  291OPC     OW 1365   1.657   0.669   1.872 -0.2232  0.8438  0.0820
  291OPC    HW1 1366   1.654   0.667   1.785  3.1199 -2.0349 -0.2183
  291OPC    HW2 1367   1.741   0.651   1.889 -0.9327  0.4277  3.9064
  291OPC     MW 1368   1.669   0.666   1.862  0.1659  0.3571  0.6026
  292OPC     OW 1369   3.454   4.623   0.285 -0.6245  0.3046 -0.3334
  292OPC    HW1 1370   3.398   4.676   0.324  0.0729  1.1777 -0.4960
  292OPC    HW2 1371   3.405   4.582   0.225 -1.3039  0.2778  0.2301
  292OPC     MW 1372   3.438   4.625   0.282 -0.6219  0.4295 -0.2742
  293OPC     OW 1373   4.340   3.352   1.727 -0.2472 -0.1517  0.3752
  293OPC    HW1 1374   4.409   3.300   1.738 -1.2516 -0.8953  4.5689
  293OPC    HW2 1375   4.272   3.299   1.739 -1.7037  0.7555 -2.7351
  293OPC     MW 1376   4.340   3.337   1.730 -0.6106 -0.1276  0.5353
  294OPC     OW 1377   0.048   4.122   1.987  0.0331 -0.3275  0.2019
  294OPC    HW1 1378  -0.027   4.162   2.006  0.3957  0.1631  0.6425
  294OPC    HW2 1379   0.037   4.096   1.904 -1.8091 -3.0289  1.1683
  294OPC     MW 1380   0.035   4.124   1.977 -0.1855 -0.6540  0.4097
  295OPC     OW 1381   0.108   3.306   3.713 -0.1509  0.4668 -0.1308
  295OPC    HW1 1382   0.145   3.269   3.783  1.6712  0.9933 -0.7564
  295OPC    HW2 1383   0.048   3.247   3.688  1.3496 -1.2146  0.0188
  295OPC     MW 1384   0.105   3.291   3.719  0.3399  0.2961 -0.2010
  296OPC     OW 1385   0.115   1.910   3.437 -0.0418 -0.4554 -0.3182
  296OPC    HW1 1386   0.193   1.877   3.457  0.3061 -0.5179 -1.6818
  296OPC    HW2 1387   0.117   1.990   3.470  0.9968 -0.1110 -1.1508
  296OPC     MW 1388   0.127   1.917   3.444  0.1630 -0.4137 -0.6427
  297OPC     OW 1389   4.451   3.011   4.158  0.0838  0.0072  0.0201
  297OPC    HW1 1390   4.454   2.931   4.193  2.7057 -0.5309 -1.1923
  297OPC    HW2 1391   4.488   3.001   4.079 -2.1771  1.8797 -1.4257
  297OPC     MW 1392   4.457   2.998   4.151  0.1372  0.2044 -0.3727
  298OPC     OW 1393   3.159   1.722   0.029  0.1776  0.2564  0.4808
  298OPC    HW1 1394   3.122   1.798   0.008  2.0328  1.2274  0.4443
  298OPC    HW2 1395   3.111   1.663  -0.012 -0.2448  1.5795 -1.0286
  298OPC     MW 1396   3.147   1.725   0.020  0.3894  0.5953  0.2524
  299OPC     OW 1397   3.143   4.274   1.819  0.1236 -0.2777  0.0853
  299OPC    HW1 1398   3.151   4.188   1.807 -0.4433 -0.2629 -0.4552
  299OPC    HW2 1399   3.225   4.304   1.814  0.4059 -0.8739  1.0245
  299OPC     MW 1400   3.156   4.266   1.816  0.0816 -0.3635  0.1442
  300OPC     OW 1401   0.070   0.898   3.991  0.2499  1.2225 -0.3231
  300OPC    HW1 1402   0.150   0.890   4.025  1.2360 -0.6040 -2.7490
  300OPC    HW2 1403   0.080   0.961   3.931  0.6805 -0.7688 -2.4669
  300OPC     MW 1404   0.083   0.906   3.987  0.4592  0.6585 -0.9981
  301OPC     OW 1405   2.741   2.606   0.992  0.3389  0.2823  0.4285
  301OPC    HW1 1406   2.761   2.539   1.045  0.6368 -0.5726 -0.7405
  301OPC    HW2 1407   2.713   2.668   1.048  0.3979 -0.6761  1.5639
  301OPC     MW 1408   2.740   2.605   1.008  0.3915  0.0145  0.4236
  302OPC     OW 1409   0.779   0.939   2.222  0.7840  0.0390  0.0562
  302OPC    HW1 1410   0.738   0.939   2.299  0.5247 -3.3910  0.0849
  302OPC    HW2 1411   0.715   0.952   2.165  0.1779 -1.7309  0.2780
  302OPC     MW 1412   0.764   0.941   2.225  0.6561 -0.7292  0.0931
  303OPC     OW 1413   0.656   4.014   2.444 -0.1353 -0.2200 -0.3454
  303OPC    HW1 1414   0.609   3.941   2.435 -0.6825  0.0182  0.5052
  303OPC    HW2 1415   0.648   4.033   2.528  0.6461  0.4014 -0.3991
  303OPC     MW 1416   0.648   4.006   2.455 -0.1007 -0.0929 -0.2277
  304OPC     OW 1417   3.583   1.375   1.242 -0.6831 -0.0470  0.2973
  304OPC    HW1 1418   3.661   1.398   1.212 -0.7299 -0.3554 -0.0634
  304OPC    HW2 1419   3.531   1.440   1.216 -0.5823  0.0752  0.3963
  304OPC     MW 1420   3.587   1.388   1.234 -0.6751 -0.0745  0.2586
  305OPC     OW 1421   3.220   0.746   0.223  0.0899  0.0119 -0.8367
  305OPC    HW1 1422   3.206   0.664   0.249 -0.4476 -0.4957 -2.5854
  305OPC    HW2 1423   3.139   0.780   0.221  0.3483  0.7325  0.2677
  305OPC     MW 1424   3.206   0.739   0.226  0.0486  0.0434 -0.9319
  306OPC     OW 1425   1.738   3.082   3.588  0.3711  0.1367  0.2288
  306OPC    HW1 1426   1.708   3.000   3.585  0.8714 -0.0986  1.2159
  306OPC    HW2 1427   1.666   3.131   3.588  0.0721 -0.2798 -0.6793
  306OPC     MW 1428   1.723   3.077   3.588  0.4008  0.0405  0.2405
  307OPC     OW 1429   1.102   0.537   1.050  0.5915 -0.3219  0.1561
  307OPC    HW1 1430   1.154   0.534   0.980 -0.6096  0.6399 -0.7990
  307OPC    HW2 1431   1.077   0.620   1.054 -0.2567 -0.6067  1.0782
  307OPC     MW 1432   1.106   0.549   1.041  0.2888 -0.2219  0.1513
  308OPC     OW 1433   1.282   2.060   2.130 -0.2062 -0.2989 -0.3389
  308OPC    HW1 1434   1.294   1.978   2.158  0.3177 -0.2104 -0.2906
  308OPC    HW2 1435   1.306   2.109   2.197  0.5506 -0.0917 -0.7478
  308OPC     MW 1436   1.287   2.055   2.144 -0.0170 -0.2553 -0.3922
  309OPC     OW 1437   0.966   4.071   4.025 -0.2621  0.2213 -0.2769
  309OPC    HW1 1438   0.925   4.073   3.948  1.6140  3.3368 -1.3927
  309OPC    HW2 1439   1.040   4.115   4.010  0.4282  0.5375  3.2016
  309OPC     MW 1440   0.971   4.078   4.012  0.1170  0.7283  0.0723
  310OPC     OW 1441   2.128   0.974   2.272  0.1543  0.7501  0.4957
  310OPC    HW1 1442   2.080   1.014   2.211 -0.3258 -0.3411  0.1223
  310OPC    HW2 1443   2.069   0.924   2.314  0.9562 -0.6252  0.0291
  310OPC     MW 1444   2.112   0.972   2.269  0.2018  0.3857  0.3716
  311OPC     OW 1445   0.374   0.869   0.205 -0.2616 -0.2366  0.4460
  311OPC    HW1 1446   0.358   0.826   0.131  0.1916  2.1371 -1.1612
  311OPC    HW2 1447   0.458   0.850   0.221 -0.4301 -0.9559  0.5054
  311OPC     MW 1448   0.384   0.860   0.196 -0.2196  0.0078  0.2174
  312OPC     OW 1449   1.113   3.439   0.450 -0.1203  0.2901  0.3508
  312OPC    HW1 1450   1.089   3.521   0.432 -3.7598 -0.9120 -1.2365
  312OPC    HW2 1451   1.092   3.430   0.534  0.9966  1.1336  0.7461
  312OPC     MW 1452   1.106   3.450   0.460 -0.4929  0.2371  0.1747
  313OPC     OW 1453   0.191   0.416   2.062 -0.4202  0.6261  0.1111
  313OPC    HW1 1454   0.191   0.493   2.022 -0.7864  2.9107  3.9594
  313OPC    HW2 1455   0.275   0.398   2.073 -0.3309  0.9334 -0.0728
  313OPC     MW 1456   0.203   0.425   2.058 -0.4611  1.0090  0.6524
  314OPC     OW 1457   1.796   0.502   1.066 -0.4078 -0.0379  0.1582
  314OPC    HW1 1458   1.878   0.528   1.073 -0.8217  2.0575 -1.7638
  314OPC    HW2 1459   1.794   0.460   0.990 -0.6620 -2.3958  1.3438
  314OPC     MW 1460   1.808   0.500   1.056 -0.5065 -0.0767  0.0494
  315OPC     OW 1461   4.490   0.846   0.980 -0.2405 -0.0728 -0.4891
  315OPC    HW1 1462   4.509   0.822   1.061 -3.0357 -2.0091 -0.2676
  315OPC    HW2 1463   4.472   0.931   0.987  2.0338  0.4025  0.3328
  315OPC     MW 1464   4.490   0.855   0.993 -0.3175 -0.2886 -0.3350
  316OPC     OW 1465   1.125   3.054   0.892  0.0828  0.1798 -0.2794
  316OPC    HW1 1466   1.058   3.105   0.913 -0.2068 -0.5320  0.5655
  316OPC    HW2 1467   1.151   3.021   0.968 -0.1898 -1.4845 -0.8655
  316OPC     MW 1468   1.119   3.057   0.906 -0.0003 -0.1712 -0.2412
  317OPC     OW 1469   1.247   1.466   0.578  0.3943  0.2386 -0.8884
  317OPC    HW1 1470   1.280   1.410   0.637 -0.0816  0.9793  0.1180
  317OPC    HW2 1471   1.168   1.432   0.560 -1.6194  2.3837  2.6174
  317OPC     MW 1472   1.240   1.453   0.584  0.0266  0.6649 -0.2219
  318OPC     OW 1473   3.594   4.437   4.497 -0.0412 -0.2142  0.1534
  318OPC    HW1 1474   3.544   4.508   4.486  1.5793  0.7157 -1.9395
  318OPC    HW2 1475   3.625   4.446   4.578 -1.0640  0.6372  0.4691
  318OPC     MW 1476   3.591   4.449   4.507  0.0472  0.0490 -0.1092
  319OPC     OW 1477   3.827   0.258   0.721 -0.4306  0.6018 -0.2548
  319OPC    HW1 1478   3.815   0.285   0.639 -1.4422  0.7794 -0.0602
  319OPC    HW2 1479   3.817   0.172   0.716 -0.0781  0.5655 -0.3825
  319OPC     MW 1480   3.824   0.250   0.708 -0.5278  0.6227 -0.2449
  320OPC     OW 1481   3.564   2.046   0.667  0.1036 -0.8565 -0.3471
  320OPC    HW1 1482   3.629   2.069   0.613 -0.3038 -1.5581 -1.1677
  320OPC    HW2 1483   3.593   1.972   0.703 -0.9310 -2.2258 -2.1136
  320OPC     MW 1484   3.578   2.038   0.664 -0.1094 -1.1623 -0.7293
  321OPC     OW 1485   1.251   0.980   0.459 -0.2269  0.1046 -0.7929
  321OPC    HW1 1486   1.335   0.968   0.441  0.2587 -0.2496  1.3752
  321OPC    HW2 1487   1.218   0.900   0.457 -0.0460 -0.0121  0.2690
  321OPC     MW 1488   1.258   0.966   0.456 -0.1285  0.0350 -0.3158
  322OPC     OW 1489   1.008   0.334   1.747  0.4698 -0.5617 -0.1967
  322OPC    HW1 1490   0.928   0.342   1.781  0.9212  1.6385  0.5219
  322OPC    HW2 1491   0.997   0.353   1.663  0.1358 -0.9690 -0.2459
  322OPC     MW 1492   0.995   0.338   1.740  0.4871 -0.2968 -0.0978
  323OPC     OW 1493   1.572   3.333   0.099 -0.2175 -0.0048  0.1433
  323OPC    HW1 1494   1.500   3.292   0.125 -0.3529  1.3187  2.0497
  323OPC    HW2 1495   1.541   3.405   0.059  0.0488  0.0599  0.0525
  323OPC     MW 1496   1.557   3.338   0.097 -0.1982  0.2003  0.4115
  324OPC     OW 1497   0.978   3.956   0.334 -0.2648 -0.0825 -0.4860
  324OPC    HW1 1498   0.891   3.944   0.334 -0.5573  1.0647  2.8973
  324OPC    HW2 1499   0.988   4.034   0.373  2.2983  0.0056 -1.1304
  324OPC     MW 1500   0.967   3.966   0.340  0.0706  0.1000 -0.0814
  325OPC     OW 1501   1.718   0.651   3.048  0.0856 -0.3416  0.4787
  325OPC    HW1 1502   1.700   0.736   3.049  1.6756  0.3594 -3.9848
  325OPC    HW2 1503   1.799   0.647   3.082  0.9780  0.4330 -1.4070
  325OPC     MW 1504   1.727   0.663   3.053  0.4522 -0.1236 -0.4593
  326OPC     OW 1505   1.843   3.255   3.786  0.1551  0.4305 -0.5872
  326OPC    HW1 1506   1.834   3.190   3.728  1.8366  0.5807 -1.0690
  326OPC    HW2 1507   1.859   3.325   3.737 -1.3704  1.2070 -0.0546
  326OPC     MW 1508   1.844   3.256   3.771  0.1782  0.5674 -0.5798
  327OPC     OW 1509   1.721   1.529   1.718  0.0635 -0.5049 -0.7755
  327OPC    HW1 1510   1.755   1.452   1.695 -0.8762 -0.8293 -1.1468
  327OPC    HW2 1511   1.701   1.566   1.641 -0.4712 -0.3584 -0.5686
  327OPC     MW 1512   1.723   1.523   1.703 -0.1543 -0.5312 -0.7998
  328OPC     OW 1513   0.360   4.108   1.367 -0.1746  0.4283  0.3550
  328OPC    HW1 1514   0.292   4.148   1.329 -0.1549 -0.1633 -0.3298
  328OPC    HW2 1515   0.362   4.030   1.329  2.2779  1.1981 -1.4436
  328OPC     MW 1516   0.351   4.103   1.356  0.1906  0.4546 -0.0118
  329OPC     OW 1517   4.268   1.397   1.974 -1.2793 -0.9724  0.3680
  329OPC    HW1 1518   4.218   1.326   1.969 -1.4698 -0.7787 -3.5365
  329OPC    HW2 1519   4.348   1.366   1.987 -1.7729 -1.5896  2.1551
  329OPC     MW 1520   4.272   1.382   1.975 -1.3803 -1.0350  0.0552
  330OPC     OW 1521   1.167   2.458   1.529  0.6925 -0.1337  0.2661
  330OPC    HW1 1522   1.224   2.523   1.517 -0.1430  1.0260  2.1426
  330OPC    HW2 1523   1.146   2.433   1.448  0.0441  2.8286 -0.5777
  330OPC     MW 1524   1.173   2.464   1.516  0.4733  0.4752  0.4187
  331OPC     OW 1525   0.279   1.526   1.809  0.0426  0.4094  0.3580
  331OPC    HW1 1526   0.223   1.550   1.746  1.6892  1.2696 -0.8507
  331OPC    HW2 1527   0.336   1.475   1.768  1.4890  1.4652  0.9864
  331OPC     MW 1528   0.279   1.522   1.793  0.4995  0.6924  0.2722
  332OPC     OW 1529   1.071   1.557   1.851  0.3061 -0.6333 -0.0803
  332OPC    HW1 1530   1.000   1.605   1.867  1.8385  1.6891  0.3680
  332OPC    HW2 1531   1.110   1.600   1.785  1.6050 -1.4682  0.0955
  332OPC     MW 1532   1.066   1.571   1.844  0.7244 -0.4136  0.0119
  333OPC     OW 1533   1.795   2.590   3.560 -0.0553 -0.7864  0.2105
  333OPC    HW1 1534   1.743   2.521   3.549 -0.0933 -0.6715 -0.3817
  333OPC    HW2 1535   1.850   2.585   3.492 -1.3094  0.8580 -1.0168
  333OPC     MW 1536   1.795   2.579   3.548 -0.2462 -0.5265 -0.0582
  334OPC     OW 1537   3.637   3.664   2.308 -0.1933 -0.1123  0.4041
  334OPC    HW1 1538   3.691   3.644   2.243 -0.9147  0.5456 -0.4085
  334OPC    HW2 1539   3.563   3.686   2.268 -0.2441  1.6246  1.3574
  334OPC     MW 1540   3.634   3.664   2.293 -0.3074  0.2414  0.4249
  335OPC     OW 1541   4.602   0.889   2.964  0.5013 -0.6591 -0.5919
  335OPC    HW1 1542   4.585   0.838   3.032  0.0554  0.1180 -0.1074
  335OPC    HW2 1543   4.534   0.944   2.962 -0.2582 -1.5443 -2.5249
  335OPC     MW 1544   4.589   0.889   2.974  0.3229 -0.6751 -0.8059
  336OPC     OW 1545   1.025   2.527   4.229 -0.2442  0.0937 -0.2240
  336OPC    HW1 1546   1.010   2.446   4.200  1.9213 -0.1285 -0.9673
  336OPC    HW2 1547   0.976   2.533   4.301  0.0908 -2.1551  0.2644
  336OPC     MW 1548   1.016   2.516   4.235  0.1252 -0.2714 -0.2618
  337OPC     OW 1549   1.770   1.014   4.094  0.2054 -0.5617 -0.1431
  337OPC    HW1 1550   1.808   1.058   4.158 -1.3131  0.3414  0.1947
  337OPC    HW2 1551   1.826   0.950   4.076  1.1092 -0.2405  1.4015
  337OPC     MW 1552   1.784   1.011   4.100  0.1147 -0.3808  0.1350
  338OPC     OW 1553   3.869   0.819   3.288 -0.5494  0.0717  0.0953
  338OPC    HW1 1554   3.801   0.868   3.263  0.1624  1.1464  0.1984
  338OPC    HW2 1555   3.878   0.762   3.223 -1.0986  0.3884 -0.2636
  338OPC     MW 1556   3.860   0.818   3.275 -0.5253  0.2773  0.0575
  339OPC     OW 1557   4.442   2.046   1.735 -0.3285  0.8004 -0.3002
  339OPC    HW1 1558   4.478   2.097   1.795  1.7773 -0.3458 -0.4999
  339OPC    HW2 1559   4.394   1.990   1.781 -0.5020  1.2995  0.1270
  339OPC     MW 1560   4.440   2.045   1.751 -0.0431  0.7049 -0.2666
  340OPC     OW 1561   4.162   1.240   4.448  0.1888  0.3892 -0.3689
  340OPC    HW1 1562   4.091   1.190   4.450  0.1362  0.4833  0.2756
  340OPC    HW2 1563   4.228   1.183   4.452  0.1615  0.2849 -1.2650
  340OPC     MW 1564   4.161   1.224   4.449  0.1770  0.3877 -0.4058
  341OPC     OW 1565   2.635   1.686   3.414  0.0900 -0.6117  0.2032
  341OPC    HW1 1566   2.654   1.746   3.353  0.0964 -0.7220  0.0966
  341OPC    HW2 1567   2.710   1.679   3.459 -0.4050  0.7301  1.3186
  341OPC     MW 1568   2.649   1.694   3.412  0.0179 -0.4298  0.3522
  342OPC     OW 1569   4.477   0.792   0.451 -0.4760  0.3812  0.4783
  342OPC    HW1 1570   4.514   0.782   0.373 -0.4291  1.1263  0.3937
  342OPC    HW2 1571   4.510   0.727   0.499  0.5751  0.7357  0.2691
  342OPC     MW 1572   4.487   0.781   0.447 -0.3137  0.5436  0.4349
  343OPC     OW 1573   0.728   3.083   3.638 -0.2784  0.2048 -0.1624
  343OPC    HW1 1574   0.781   3.126   3.693 -0.3218 -1.4202  1.2176
  343OPC    HW2 1575   0.773   3.083   3.563  1.1421 -0.0362  0.6427
  343OPC     MW 1576   0.742   3.090   3.635 -0.0750 -0.0707  0.1605
  344OPC     OW 1577   4.539   2.506   1.126  0.2479 -0.0146  0.1364
  344OPC    HW1 1578   4.490   2.577   1.111 -1.2066 -1.2818 -1.3953
  344OPC    HW2 1579   4.592   2.503   1.057  0.5408 -0.2444  0.3711
  344OPC     MW 1580   4.539   2.516   1.114  0.0762 -0.2357 -0.0552
  345OPC     OW 1581   4.277   4.643   1.507  0.1788  0.3972 -0.4059
  345OPC    HW1 1582   4.241   4.564   1.505  1.3556 -0.2184  1.1086
  345OPC    HW2 1583   4.362   4.628   1.497  0.7313  1.1706  2.3148
  345OPC     MW 1584   4.285   4.629   1.505  0.4343  0.4207  0.2197
  346OPC     OW 1585   2.555   1.709   2.337 -0.5973 -0.7653 -0.0918
  346OPC    HW1 1586   2.585   1.659   2.272 -2.0500 -0.9702 -0.6392
  346OPC    HW2 1587   2.513   1.653   2.389 -0.0315 -0.4956  0.6679
  346OPC     MW 1588   2.553   1.693   2.335 -0.7282 -0.7558 -0.0604
  347OPC     OW 1589   0.640   1.593   0.664  0.1744  0.4388 -0.1543
  347OPC    HW1 1590   0.652   1.643   0.734 -2.3632 -0.2441  0.8814
  347OPC    HW2 1591   0.611   1.648   0.603 -1.3536  0.5114  0.5852
  347OPC     MW 1592   0.637   1.609   0.665 -0.4262  0.3487  0.1079
  348OPC     OW 1593   0.392   0.132   1.895 -0.0471  0.5830 -0.0097
  348OPC    HW1 1594   0.389   0.062   1.842 -0.9328  1.9048 -1.7957
  348OPC    HW2 1595   0.324   0.120   1.949 -0.2892  0.1387 -0.4055
  348OPC     MW 1596   0.382   0.120   1.895 -0.2137  0.7126 -0.3320
  349OPC     OW 1597   2.105   0.745   2.789 -0.1508  0.1805  0.6610
  349OPC    HW1 1598   2.182   0.714   2.814  0.1702 -0.6231 -1.1846
  349OPC    HW2 1599   2.123   0.827   2.763  0.3355 -0.3565 -0.7939
  349OPC     MW 1600   2.119   0.753   2.789 -0.0315 -0.0176  0.1734
  350OPC     OW 1601   0.965   0.538   0.218  0.2774 -0.1254 -0.1457
  350OPC    HW1 1602   1.008   0.488   0.160  0.0255  0.2158 -0.6343
  350OPC    HW2 1603   0.926   0.598   0.168 -1.0237 -0.6054  0.2630
  350OPC     MW 1604   0.966   0.539   0.202  0.0480 -0.1459 -0.1575
  351OPC     OW 1605   0.446   4.510   2.044 -0.7379 -0.0926 -0.3775
  351OPC    HW1 1606   0.414   4.429   2.047  1.5065 -1.0301  1.7973
  351OPC    HW2 1607   0.496   4.510   1.973  0.8323 -1.3514  0.6741
  351OPC     MW 1608   0.449   4.498   2.034 -0.1744 -0.4172  0.0992
  352OPC     OW 1609   0.556   4.384   2.700 -0.2363 -0.4557  0.1756
  352OPC    HW1 1610   0.516   4.318   2.660 -0.5609 -0.5079  0.5829
  352OPC    HW2 1611   0.620   4.405   2.644 -0.5382 -0.6744 -0.2628
  352OPC     MW 1612   0.560   4.377   2.686 -0.3289 -0.4959  0.1710
  353OPC     OW 1613   2.914   0.163   2.893 -0.1907 -0.3675 -0.1735
  353OPC    HW1 1614   2.967   0.210   2.842 -1.4209 -0.1605 -1.2873
  353OPC    HW2 1615   2.933   0.192   2.973  3.7558 -2.5633 -0.0479
  353OPC     MW 1616   2.925   0.174   2.897  0.2106 -0.6613 -0.3195
  354OPC     OW 1617   3.207   3.936   2.400  0.7190 -0.3861  0.9039
  354OPC    HW1 1618   3.290   3.956   2.382  0.3625 -2.1490 -4.6147
  354OPC    HW2 1619   3.212   3.851   2.423  0.5116  0.3308  4.1094
  354OPC     MW 1620   3.220   3.926   2.401  0.6357 -0.5405  0.5622
  355OPC     OW 1621   0.401   0.737   3.864 -0.9172  0.2629 -0.3478
  355OPC    HW1 1622   0.432   0.813   3.891  1.9134 -0.8511 -0.1965
  355OPC    HW2 1623   0.383   0.695   3.938 -0.8947  0.1530 -0.4049
  355OPC     MW 1624   0.403   0.742   3.879 -0.4957  0.0821 -0.3339
  356OPC     OW 1625   4.226   0.139   4.638  0.0617  0.2470 -0.6376
  356OPC    HW1 1626   4.264   0.216   4.623  0.4594  0.5834  1.6983
  356OPC    HW2 1627   4.293   0.086   4.654 -0.2665 -0.1756 -0.6436
  356OPC     MW 1628   4.241   0.142   4.638  0.0719  0.2343 -0.2937
  357OPC     OW 1629   0.727   2.305   2.059 -0.2745 -0.1178 -0.1127
  357OPC    HW1 1630   0.775   2.372   2.028  0.1506 -1.2251 -1.9676
  357OPC    HW2 1631   0.760   2.236   2.018 -1.1271 -1.4111  1.3000
  357OPC     MW 1632   0.739   2.305   2.048 -0.3377 -0.4724 -0.1781
  358OPC     OW 1633   1.931   1.383   3.925  0.0642  0.0035 -0.1536
  358OPC    HW1 1634   1.938   1.403   3.841 -2.2348 -1.9193 -0.9120
  358OPC    HW2 1635   1.851   1.411   3.947  0.5877  0.4041  1.3961
  358OPC     MW 1636   1.920   1.390   3.916 -0.1981 -0.2214 -0.0367
  359OPC     OW 1637   1.036   2.194   2.113  0.4799 -0.2286  0.2117
  359OPC    HW1 1638   0.977   2.141   2.150  0.3105 -0.4229 -0.3361
  359OPC    HW2 1639   1.110   2.148   2.118 -0.1606 -1.9436 -3.0276
  359OPC     MW 1640   1.038   2.179   2.119  0.3603 -0.5107 -0.3478
  360OPC     OW 1641   2.025   3.733   1.280  0.6062  0.7747 -0.4398
  360OPC    HW1 1642   2.002   3.676   1.218 -0.1909  0.8241 -0.2137
  360OPC    HW2 1643   2.102   3.763   1.254  0.3177  0.7345 -1.3637
  360OPC     MW 1644   2.033   3.729   1.267  0.4459  0.7761 -0.5429
  361OPC     OW 1645   2.665   4.002   0.359 -0.3231 -0.0994 -0.1648
  361OPC    HW1 1646   2.598   4.031   0.407 -0.0022  2.7227 -1.1693
  361OPC    HW2 1647   2.643   4.027   0.278  2.2330  1.7489 -0.4100
  361OPC     MW 1648   2.652   4.010   0.354  0.1019  0.5905 -0.3494
  362OPC     OW 1649   4.209   4.711   0.319  0.2626  0.0770  0.3900
  362OPC    HW1 1650   4.173   4.771   0.371 -0.9456 -1.0080  0.8592
  362OPC    HW2 1651   4.143   4.687   0.267  1.2017  0.4480 -1.0237
  362OPC     MW 1652   4.194   4.716   0.319  0.2228 -0.0285  0.2505
  363OPC     OW 1653   1.352   2.505   4.382 -0.0837 -0.3544  0.3225
  363OPC    HW1 1654   1.356   2.591   4.367 -1.2503 -0.0293  1.6355
  363OPC    HW2 1655   1.434   2.478   4.369 -0.2334  0.3947 -2.9413
  363OPC     MW 1656   1.365   2.514   4.378 -0.2782 -0.1958  0.0346
  364OPC     OW 1657   3.063   4.565   1.352 -0.2617 -0.4880 -0.2752
  364OPC    HW1 1658   3.088   4.523   1.425 -0.1178 -0.2785 -0.2030
  364OPC    HW2 1659   3.137   4.576   1.309 -0.3458 -0.5966 -0.4468
  364OPC     MW 1660   3.078   4.560   1.357 -0.2529 -0.4732 -0.2899
  365OPC     OW 1661   2.423   4.619   0.345  0.1603  0.1835 -0.5145
  365OPC    HW1 1662   2.427   4.534   0.328  1.2675 -0.1518  1.1953
  365OPC    HW2 1663   2.446   4.656   0.269 -0.8255 -0.9883 -1.4273
  365OPC     MW 1664   2.427   4.612   0.331  0.1782 -0.0390 -0.3968
  366OPC     OW 1665   1.733   1.381   0.375  0.1584  0.2538  0.3025
  366OPC    HW1 1666   1.731   1.439   0.440 -0.5538  0.0964  0.4330
  366OPC    HW2 1667   1.741   1.430   0.303  0.9366  0.4274  0.4966
  366OPC     MW 1668   1.734   1.397   0.374  0.1681  0.2561  0.3504
  367OPC     OW 1669   3.309   4.105   1.130 -0.0753  0.0402 -0.3933
  367OPC    HW1 1670   3.291   4.116   1.215  1.0504 -1.4104  0.0733
  367OPC    HW2 1671   3.253   4.043   1.105  0.5016 -0.5058 -0.3524
  367OPC     MW 1672   3.298   4.098   1.139  0.1763 -0.2546 -0.3183
  368OPC     OW 1673   1.178   1.148   2.271 -0.3135  0.7746 -0.1704
  368OPC    HW1 1674   1.235   1.188   2.218 -0.4099  0.5501 -0.4505
  368OPC    HW2 1675   1.149   1.081   2.222  0.5534 -0.2032  0.6142
  368OPC     MW 1676   1.182   1.144   2.256 -0.1997  0.5969 -0.0960
  369OPC     OW 1677   0.742   2.549   0.018  0.1518 -0.2097 -0.0791
  369OPC    HW1 1678   0.775   2.601   0.079 -1.3423 -1.3883  1.8592
  369OPC    HW2 1679   0.656   2.554   0.031 -0.0963 -2.0666 -0.7384
  369OPC     MW 1680   0.734   2.557   0.029 -0.1055 -0.6581  0.1098
  370OPC     OW 1681   4.374   0.182   3.007 -0.1008  0.1175  0.4371
  370OPC    HW1 1682   4.459   0.175   2.994 -0.3972 -3.9983 -0.7033
  370OPC    HW2 1683   4.363   0.156   3.090 -0.2268  1.7342  0.9590
  370OPC     MW 1684   4.385   0.177   3.017 -0.1632 -0.2517  0.3458
  371OPC     OW 1685   4.105   0.993   4.000  0.1250  0.0795  0.0871
  371OPC    HW1 1686   4.166   1.003   3.938  0.8290 -0.6290  0.6426
  371OPC    HW2 1687   4.064   1.070   4.001  1.2794  0.7298 -0.0363
  371OPC     MW 1688   4.108   1.006   3.991  0.3997  0.0709  0.1508
  372OPC     OW 1689   2.116   2.523   3.939 -0.3185 -0.6954 -0.5643
  372OPC    HW1 1690   2.041   2.496   3.904 -0.4968 -1.6658  0.4965
  372OPC    HW2 1691   2.098   2.527   4.024  0.1942  1.2598 -0.5161
  372OPC     MW 1692   2.102   2.519   3.947 -0.2691 -0.5501 -0.4003
  373OPC     OW 1693   4.248   1.666   4.402  0.0088 -0.2225 -0.2147
  373OPC    HW1 1694   4.226   1.730   4.346 -0.1492  0.2806  0.4178
  373OPC    HW2 1695   4.298   1.705   4.461  0.7253 -0.8939 -0.3575
  373OPC     MW 1696   4.252   1.681   4.402  0.0914 -0.2474 -0.1421
  374OPC     OW 1697   4.159   3.410   3.920  0.2646  0.5846  1.0969
  374OPC    HW1 1698   4.137   3.386   4.001  2.5724 -2.6872  0.9790
  374OPC    HW2 1699   4.247   3.409   3.922  0.4540 -1.1729 -1.6992
  374OPC     MW 1700   4.169   3.406   3.932  0.6334 -0.1585  0.6665
  375OPC     OW 1701   0.419   1.436   2.753  0.5236  0.0339 -0.1881
  375OPC    HW1 1702   0.349   1.413   2.708  0.2355 -0.3997  0.4676
  375OPC    HW2 1703   0.481   1.447   2.692  0.7971 -2.8259 -0.5433
  375OPC     MW 1704   0.418   1.435   2.737  0.5215 -0.4527 -0.1436
  376OPC     OW 1705   2.706   0.414   3.642 -0.7328  0.0688  0.2834
  376OPC    HW1 1706   2.699   0.336   3.681 -0.0760  1.0982  2.6752
  376OPC    HW2 1707   2.764   0.401   3.578  1.3074 -0.9342  2.2219
  376OPC     MW 1708   2.714   0.401   3.638 -0.3343  0.0727  0.9229
  377OPC     OW 1709   1.674   4.725   4.025 -0.0608 -0.3951 -0.1869
  377OPC    HW1 1710   1.758   4.742   4.045 -0.5411  1.7809  0.2468
  377OPC    HW2 1711   1.642   4.803   4.004 -1.9803 -1.2003 -0.4512
  377OPC     MW 1712   1.682   4.739   4.025 -0.4153 -0.1928 -0.1619
  378OPC     OW 1713   1.333   0.187   3.345  0.2180 -0.4718  0.1446
  378OPC    HW1 1714   1.297   0.266   3.343 -1.1095 -1.0357  0.6009
  378OPC    HW2 1715   1.375   0.181   3.269  0.8852  0.9006  0.3728
  378OPC     MW 1716   1.334   0.197   3.334  0.1205 -0.3524  0.2457
  379OPC     OW 1717   0.502   0.342   1.305  0.5827 -0.2775 -0.0244
  379OPC    HW1 1718   0.432   0.363   1.258  0.8610  0.3866 -0.1557
  379OPC    HW2 1719   0.547   0.289   1.253 -1.2369 -3.1983  1.1556
  379OPC     MW 1720   0.498   0.338   1.290  0.3550 -0.6109  0.1305
  380OPC     OW 1721   0.453   1.167   2.958 -0.3171 -0.2186 -0.0902
  380OPC    HW1 1722   0.380   1.188   2.915 -0.4387 -1.9055 -0.8048
  380OPC    HW2 1723   0.429   1.167   3.042 -0.6201  1.1152 -0.1655
  380OPC     MW 1724   0.439   1.170   2.964 -0.3798 -0.2707 -0.2068
  381OPC     OW 1725   0.724   2.335   3.153 -0.4048 -0.5262  0.7111
  381OPC    HW1 1726   0.659   2.349   3.210 -0.9135 -0.3452  0.0970
  381OPC    HW2 1727   0.713   2.397   3.093  0.4310 -0.4082  0.6729
  381OPC     MW 1728   0.713   2.346   3.153 -0.3565 -0.4819  0.6147
  382OPC     OW 1729   4.127   1.139   3.018 -0.2463  0.1419  0.0382
  382OPC    HW1 1730   4.064   1.153   3.077 -2.0050  0.3524 -1.7969
  382OPC    HW2 1731   4.137   1.053   3.019 -1.1579  0.0270 -0.2193
  382OPC     MW 1732   4.119   1.129   3.027 -0.6411  0.1560 -0.2709
  383OPC     OW 1733   0.037   3.303   1.061  0.1247 -0.0679  0.0938
  383OPC    HW1 1734   0.091   3.240   1.088 -0.4277 -0.5596  0.0569
  383OPC    HW2 1735   0.069   3.325   0.983  2.2168  1.9163  1.3847
  383OPC     MW 1736   0.050   3.297   1.054  0.3522  0.1526  0.2791
  384OPC     OW 1737   1.350   1.468   2.379 -0.5352 -0.0463 -0.3348
  384OPC    HW1 1738   1.295   1.476   2.446 -0.5235  0.6014 -0.3981
  384OPC    HW2 1739   1.297   1.466   2.310 -0.5868 -1.3211 -0.2822
  384OPC     MW 1740   1.334   1.469   2.379 -0.5411 -0.1389 -0.3364
  385OPC     OW 1741   1.263   1.763   1.707  0.0627  0.2695  0.3521
  385OPC    HW1 1742   1.324   1.743   1.766 -1.5677  2.7813  3.1663
  385OPC    HW2 1743   1.274   1.848   1.695 -1.3797  0.3089 -0.9200
  385OPC     MW 1744   1.274   1.772   1.714 -0.3913  0.6463  0.5799
  386OPC     OW 1745   4.678   3.559   0.138  0.3719  0.3574 -0.5491
  386OPC    HW1 1746   4.667   3.642   0.116 -0.1565  0.5527  0.3899
  386OPC    HW2 1747   4.597   3.527   0.140  0.4335  0.2310  0.5622
  386OPC     MW 1748   4.664   3.567   0.135  0.3029  0.3675 -0.2462
  387OPC     OW 1749   2.287   1.185   4.471  0.2850  0.4118 -0.2454
  387OPC    HW1 1750   2.221   1.129   4.459  0.1628  0.5239 -0.0937
  387OPC    HW2 1751   2.350   1.154   4.418 -0.0094  0.4979 -0.6486
  387OPC     MW 1752   2.287   1.172   4.461  0.2234  0.4411 -0.2825
  388OPC     OW 1753   0.195   2.194   0.092  0.3863  0.0248 -0.9791
  388OPC    HW1 1754   0.150   2.137   0.043 -1.7787 -1.3001  2.2572
  388OPC    HW2 1755   0.229   2.145   0.155  0.4239  2.0038  0.6245
  388OPC     MW 1756   0.194   2.179   0.094  0.0720  0.1213 -0.2642
  389OPC     OW 1757   0.057   3.528   3.142  0.1671 -0.1033 -0.1827
  389OPC    HW1 1758  -0.008   3.555   3.091  0.9101  0.6541 -0.7583
  389OPC    HW2 1759   0.094   3.602   3.169  1.3805 -0.5273 -0.6383
  389OPC     MW 1760   0.053   3.543   3.139  0.4561 -0.0540 -0.3351
  390OPC     OW 1761   0.939   1.964   2.257  0.2322  0.5597  0.1622
  390OPC    HW1 1762   0.892   1.901   2.219  1.7399 -0.7678  0.3720
  390OPC    HW2 1763   0.908   1.966   2.338  0.5686 -0.3686  0.3272
  390OPC     MW 1764   0.928   1.955   2.263  0.5046  0.2264  0.2177
  391OPC     OW 1765   3.956   0.651   3.088  0.4052  0.2221 -0.5616
  391OPC    HW1 1766   4.022   0.705   3.073  0.4504  0.0865 -0.8710
  391OPC    HW2 1767   3.994   0.581   3.124  0.1565  0.9988  1.2955
  391OPC     MW 1768   3.971   0.648   3.091  0.3752  0.3168 -0.3329
  392OPC     OW 1769   0.431   1.383   1.622 -0.6054  0.1293  0.2338
  392OPC    HW1 1770   0.511   1.354   1.602 -0.3516  0.6334  0.5065
  392OPC    HW2 1771   0.380   1.341   1.565  0.0410  1.1137 -1.1118
  392OPC     MW 1772   0.435   1.372   1.610 -0.4725  0.3492  0.0753
  393OPC     OW 1773   1.331   0.780   2.546 -0.5574  0.1422 -0.3618
  393OPC    HW1 1774   1.307   0.861   2.524 -2.3893 -0.1812  0.2598
  393OPC    HW2 1775   1.281   0.730   2.495 -0.3850 -0.5923  0.1729
  393OPC     MW 1776   1.320   0.784   2.535 -0.8025 -0.0140 -0.1909
  394OPC     OW 1777   0.594   4.018   3.346  0.3659  0.8863 -0.0694
  394OPC    HW1 1778   0.578   4.098   3.379  2.0002  1.3339 -0.2280
  394OPC    HW2 1779   0.580   3.965   3.414  0.4355  1.4498  0.4016
  394OPC     MW 1780   0.590   4.022   3.361  0.6176  1.0357 -0.0232
  395OPC     OW 1781   1.525   3.266   3.620  0.1137  0.3339 -0.1638
  395OPC    HW1 1782   1.557   3.326   3.674 -0.8428 -0.0463  0.8519
  395OPC    HW2 1783   1.478   3.214   3.672  2.5132 -2.5441 -0.6010
  395OPC     MW 1784   1.523   3.267   3.636  0.3269 -0.1474 -0.0784
  396OPC     OW 1785   0.372   1.036   1.861  0.1939  0.1783 -0.0432
  396OPC    HW1 1786   0.315   0.983   1.822 -1.0876  1.9653 -0.7246
  396OPC    HW2 1787   0.415   1.073   1.795  0.4663  0.6551  0.3891
  396OPC     MW 1788   0.370   1.034   1.846  0.0448  0.5127 -0.0799
  397OPC     OW 1789   2.049   3.001   3.751  0.0151  0.2875  0.0341
  397OPC    HW1 1790   1.983   2.944   3.753  1.5082 -1.5641 -0.0924
  397OPC    HW2 1791   2.071   3.010   3.835  0.9610 -0.8315 -0.0755
  397OPC     MW 1792   2.042   2.994   3.764  0.3754 -0.1512 -0.0008
  398OPC     OW 1793   4.285   4.681   3.016  0.1816  0.3381 -0.0365
  398OPC    HW1 1794   4.288   4.594   3.005  1.3427  0.5020 -1.3046
  398OPC    HW2 1795   4.249   4.690   3.095  0.0502 -1.2919  0.1375
  398OPC     MW 1796   4.280   4.669   3.026  0.3334  0.1215 -0.1981
  399OPC     OW 1797   4.479   3.760   3.703  0.3285 -0.2146 -0.1483
  399OPC    HW1 1798   4.510   3.729   3.628  0.1548 -0.8100  0.0134
  399OPC    HW2 1799   4.550   3.788   3.745  0.8091 -2.2802  0.5455
  399OPC     MW 1800   4.494   3.759   3.698  0.3737 -0.6077 -0.0222
  400OPC     OW 1801   2.882   1.799   0.558 -0.6007 -0.5984 -0.4263
  400OPC    HW1 1802   2.841   1.769   0.629  1.6714 -2.8887  0.0813
  400OPC    HW2 1803   2.925   1.868   0.587 -2.3384  0.5703 -0.4819
  400OPC     MW 1804   2.882   1.805   0.573 -0.5218 -0.7641 -0.3596
  401OPC     OW 1805   0.939   4.758   2.238  0.3927  0.3038  0.2100
  401OPC    HW1 1806   0.898   4.790   2.308  1.4549 -0.4635  1.2029
  401OPC    HW2 1807   0.875   4.721   2.192 -0.3138  0.7797  0.7846
  401OPC     MW 1808   0.924   4.758   2.241  0.4452  0.2607  0.4415
  402OPC     OW 1809   4.409   4.510   4.624  0.2419 -0.0378  0.2806
  402OPC    HW1 1810   4.405   4.497   4.710 -1.1420 -0.7022  0.1360
  402OPC    HW2 1811   4.469   4.452   4.597  0.1509 -0.3347  0.7121
  402OPC     MW 1812   4.417   4.500   4.633  0.0237 -0.1797  0.3231
  403OPC     OW 1813   3.976   1.658   1.854 -0.2004  0.1256 -0.3362
  403OPC    HW1 1814   4.050   1.655   1.808  0.6985 -2.1298  1.0589
  403OPC    HW2 1815   3.980   1.586   1.904 -2.2101  1.1775  1.5328
  403OPC     MW 1816   3.988   1.647   1.855 -0.3645 -0.0522  0.1459
  404OPC     OW 1817   0.213   4.737   0.483 -0.5419  0.8088 -0.1976
  404OPC    HW1 1818   0.127   4.751   0.483 -0.9825 -1.3315  1.7058
  404OPC    HW2 1819   0.220   4.652   0.467  1.1459  0.7707  0.5472
  404OPC     MW 1820   0.201   4.727   0.481 -0.3576  0.4870  0.1936
  405OPC     OW 1821   0.920   1.807   1.958 -0.6367  0.2887  0.1373
  405OPC    HW1 1822   0.995   1.843   1.932 -0.7618 -0.5008 -1.3862
  405OPC    HW2 1823   0.861   1.870   1.945 -0.0236  1.9210  3.7719
  405OPC     MW 1824   0.923   1.821   1.952 -0.5647  0.4132  0.4491
  406OPC     OW 1825   3.835   0.361   0.464  0.0983  0.1232  0.5247
  406OPC    HW1 1826   3.920   0.350   0.446  0.3710  0.9982  1.1614
  406OPC    HW2 1827   3.820   0.444   0.438 -0.1405  0.5238  1.8899
  406OPC     MW 1828   3.846   0.372   0.457  0.1032  0.3116  0.8204
  407OPC     OW 1829   0.415   1.802   1.318 -0.4601  0.5145  0.3582
  407OPC    HW1 1830   0.431   1.755   1.390 -0.7725 -0.1997 -0.0301
  407OPC    HW2 1831   0.395   1.881   1.349 -0.0055  0.3730  1.0268
  407OPC     MW 1832   0.414   1.807   1.333 -0.4391  0.3881  0.3996
  408OPC     OW 1833   0.206   2.805   2.038  0.9144 -0.6762  0.7483
  408OPC    HW1 1834   0.154   2.870   2.015 -0.7812 -1.8582  1.0535
  408OPC    HW2 1835   0.262   2.799   1.971  2.5908  2.4758  1.7056
  408OPC     MW 1836   0.207   2.814   2.024  0.9116 -0.3851  0.9349
  409OPC     OW 1837   4.093   0.045   0.454  0.0502  0.1924 -0.1296
  409OPC    HW1 1838   4.110   0.048   0.540 -1.0804  0.8452  0.0938
  409OPC    HW2 1839   4.105   0.128   0.429 -1.6339  0.4542 -0.1664
  409OPC     MW 1840   4.097   0.058   0.463 -0.3659  0.3275 -0.1021
  410OPC     OW 1841   2.572   3.438   1.553  0.3282  0.3792  0.5679
  410OPC    HW1 1842   2.495   3.464   1.520  0.5848  2.1309  1.2578
  410OPC    HW2 1843   2.550   3.385   1.618 -0.2562 -0.1792 -0.0710
  410OPC     MW 1844   2.557   3.434   1.558  0.2798  0.5556  0.5753
  411OPC     OW 1845   0.868   2.200   4.527 -0.3104  0.1627  0.4268
  411OPC    HW1 1846   0.906   2.122   4.533 -1.3696 -0.2333  3.7545
  411OPC    HW2 1847   0.935   2.256   4.538  0.2055 -0.2869 -0.3241
  411OPC     MW 1848   0.883   2.197   4.530 -0.3906  0.0378  0.8072
  412OPC     OW 1849   0.109   0.041   3.358 -0.1287 -0.2107  0.2309
  412OPC    HW1 1850   0.170   0.023   3.299  0.3773 -1.7381  1.1594
  412OPC    HW2 1851   0.046  -0.017   3.342 -0.4170 -0.0079  0.5860
  412OPC     MW 1852   0.109   0.030   3.347 -0.0965 -0.4063  0.4206
  413OPC     OW 1853   0.966   4.279   3.211  0.0478  0.0138  0.7195
  413OPC    HW1 1854   0.946   4.196   3.190  0.4334  0.6297 -2.5661
  413OPC    HW2 1855   1.048   4.273   3.240  0.4222 -0.6791 -0.4123
  413OPC     MW 1856   0.975   4.266   3.212  0.1601  0.0022  0.0669
  414OPC     OW 1857   0.486   2.363   3.355 -0.1109  0.3528  0.6091
  414OPC    HW1 1858   0.479   2.367   3.442  0.5256  1.0226  0.6401
  414OPC    HW2 1859   0.403   2.365   3.328 -0.3016  0.6378  1.1857
  414OPC     MW 1860   0.473   2.364   3.364 -0.0450  0.4939  0.6988
  415OPC     OW 1861   2.128   1.764   2.122 -0.0991  0.0370 -0.0756
  415OPC    HW1 1862   2.099   1.832   2.074  2.3590  1.0127 -0.2970
  415OPC    HW2 1863   2.117   1.696   2.069 -1.2181  0.4588 -0.4245
  415OPC     MW 1864   2.122   1.764   2.107  0.0988  0.2435 -0.1597
  416OPC     OW 1865   2.702   1.930   2.034 -0.2007  0.1638 -0.3409
  416OPC    HW1 1866   2.685   1.954   2.116  0.5026  3.6390 -1.0415
  416OPC    HW2 1867   2.627   1.896   2.005 -0.8544  0.1233  1.3403
  416OPC     MW 1868   2.689   1.928   2.042 -0.1934  0.6713 -0.1960
  417OPC     OW 1869   4.213   3.119   4.252  0.0742  0.0244  0.2176
  417OPC    HW1 1870   4.285   3.082   4.220 -0.4139 -0.6490 -0.1230
  417OPC    HW2 1871   4.239   3.152   4.328  0.8575  0.2237 -0.1240
  417OPC     MW 1872   4.228   3.119   4.258  0.1179 -0.0457  0.1166
  418OPC     OW 1873   0.113   3.082   0.454  0.2830 -0.1467 -0.3841
  418OPC    HW1 1874   0.065   3.042   0.514  0.6925 -1.8307 -1.1139
  418OPC    HW2 1875   0.177   3.120   0.501 -1.4679  1.8434  0.5559
  418OPC     MW 1876   0.116   3.082   0.470  0.0849 -0.1014 -0.3531
  419OPC     OW 1877   0.911   2.530   1.274 -0.4177  0.0441 -0.1246
  419OPC    HW1 1878   0.994   2.518   1.248 -0.0690  1.4319  0.2355
  419OPC    HW2 1879   0.877   2.450   1.271  0.9755 -0.5887 -0.1515
  419OPC     MW 1880   0.918   2.516   1.270 -0.1604  0.1556 -0.0753
  420OPC     OW 1881   4.307   0.598   4.294  0.5057  0.5521  0.5058
  420OPC    HW1 1882   4.385   0.632   4.313  1.0054  0.5695 -1.3996
  420OPC    HW2 1883   4.273   0.654   4.236 -0.7230  0.2979  0.9471
  420OPC     MW 1884   4.313   0.611   4.288  0.3981  0.5172  0.2895
  421OPC     OW 1885   1.635   2.041   2.279  0.3672 -0.3561  0.4850
  421OPC    HW1 1886   1.711   1.998   2.277 -0.2755 -1.5200 -0.7074
  421OPC    HW2 1887   1.612   2.047   2.195 -1.8495 -1.9546  0.8607
  421OPC     MW 1888   1.643   2.035   2.267 -0.0551 -0.7641  0.3645
  422OPC     OW 1889   0.734   1.984   3.851  0.4177 -0.0566 -0.5128
  422OPC    HW1 1890   0.784   2.055   3.856  1.2658 -0.6505 -0.1910
  422OPC    HW2 1891   0.735   1.953   3.933  0.2617 -0.5641 -0.6988
  422OPC     MW 1892   0.742   1.990   3.864  0.5199 -0.2193 -0.4926
  423OPC     OW 1893   4.020   4.354   0.204  0.0554  0.3386  0.0345
  423OPC    HW1 1894   4.016   4.429   0.160  0.4728 -0.5105 -1.5212
  423OPC    HW2 1895   3.986   4.296   0.148  0.0306 -0.6887  1.0882
  423OPC     MW 1896   4.014   4.356   0.189  0.1136  0.0611 -0.0396
  424OPC     OW 1897   4.295   0.387   4.514  0.0644 -0.3189  0.8446
  424OPC    HW1 1898   4.303   0.442   4.581  0.5945 -0.9749  1.3294
  424OPC    HW2 1899   4.288   0.440   4.445 -0.1885  0.3601  1.3791
  424OPC     MW 1900   4.295   0.403   4.513  0.1052 -0.3155  0.9951
  425OPC     OW 1901   4.575   2.330   3.388 -0.3794 -0.1602  0.2833
  425OPC    HW1 1902   4.492   2.358   3.384 -0.3036  0.6449  2.6064
  425OPC    HW2 1903   4.614   2.372   3.323 -1.4827  0.6674  0.1249
  425OPC     MW 1904   4.568   2.340   3.378 -0.5312  0.0809  0.6032
  426OPC     OW 1905   0.390   1.806   4.116 -0.3925  0.4046  0.0250
  426OPC    HW1 1906   0.454   1.828   4.171  1.3604 -3.0737 -0.4121
  426OPC    HW2 1907   0.404   1.856   4.046  0.2490  1.4682  0.8802
  426OPC     MW 1908   0.401   1.817   4.114 -0.0388  0.0478  0.0868
  427OPC     OW 1909   3.248   2.230   2.658  0.3431  0.0218 -0.3300
  427OPC    HW1 1910   3.252   2.178   2.588  1.1722  0.2028 -0.4258
  427OPC    HW2 1911   3.170   2.268   2.651 -0.8451 -2.1336  0.4309
  427OPC     MW 1912   3.237   2.228   2.647  0.2900 -0.2700 -0.2318
  428OPC     OW 1913   0.244   4.793   4.173  0.4205 -0.1018  0.1931
  428OPC    HW1 1914   0.233   4.717   4.213  1.2238 -0.0070  0.6258
  428OPC    HW2 1915   0.181   4.843   4.207  1.6722  0.2683  2.1506
  428OPC     MW 1916   0.233   4.789   4.184  0.7241 -0.0335  0.5463
  429OPC     OW 1917   2.432   2.780   4.663 -0.2409 -0.1267 -0.4637
  429OPC    HW1 1918   2.383   2.754   4.595  1.1031 -2.0092 -0.7796
  429OPC    HW2 1919   2.506   2.806   4.626  1.0027 -2.3834  0.2715
  429OPC     MW 1920   2.436   2.780   4.648  0.1414 -0.7381 -0.4018
  430OPC     OW 1921   2.659   2.199   1.064 -0.4584 -0.4741  0.5994
  430OPC    HW1 1922   2.670   2.133   1.119 -1.5970 -1.4713 -0.3080
  430OPC    HW2 1923   2.710   2.262   1.096  1.1711 -2.0032  1.1288
  430OPC     MW 1924   2.668   2.199   1.077 -0.3860 -0.8472  0.5436
  431OPC     OW 1925   2.648   0.024   2.850  0.2342  0.1699  0.2931
  431OPC    HW1 1926   2.719   0.074   2.862  0.3773  0.2178 -0.6315
  431OPC    HW2 1927   2.655  -0.037   2.912  1.8620 -0.6613 -0.6338
  431OPC     MW 1928   2.660   0.022   2.861  0.4958  0.0542  0.0195
  432OPC     OW 1929   3.358   4.582   1.538 -0.1396 -0.4545  0.6300
  432OPC    HW1 1930   3.299   4.599   1.601 -0.4449 -0.3547  0.3206
  432OPC    HW2 1931   3.357   4.495   1.533 -0.6118 -0.4361  0.3030
  432OPC     MW 1932   3.349   4.572   1.547 -0.2546 -0.4372  0.5360
  433OPC     OW 1933   2.790   4.331   3.769  0.0022  0.2260  0.3583
  433OPC    HW1 1934   2.735   4.350   3.833 -0.6843  0.7282 -0.3583
  433OPC    HW2 1935   2.802   4.407   3.729 -0.0501 -0.1780 -0.4598
  433OPC     MW 1936   2.784   4.345   3.772 -0.1070  0.2404  0.1316
  434OPC     OW 1937   1.708   3.184   1.134 -0.1230 -0.6441  1.0326
  434OPC    HW1 1938   1.631   3.215   1.162  0.9098  0.5908  2.6846
  434OPC    HW2 1939   1.766   3.241   1.165  1.4764 -1.4536 -0.3066
  434OPC     MW 1940   1.705   3.197   1.143  0.2658 -0.5811  1.0788
  435OPC     OW 1941   2.349   3.894   0.296 -0.2990 -0.0194 -0.5705
  435OPC    HW1 1942   2.368   3.921   0.376 -0.7840 -0.8467 -0.1604
  435OPC    HW2 1943   2.285   3.836   0.309 -0.3697 -0.1764 -1.5527
  435OPC     MW 1944   2.342   3.889   0.309 -0.3812 -0.1649 -0.6550
  436OPC     OW 1945   1.631   3.011   3.250  0.2818  0.0955 -0.5197
  436OPC    HW1 1946   1.715   2.991   3.259 -0.0547 -0.9282  0.7407
  436OPC    HW2 1947   1.596   2.937   3.219 -0.0038  0.8733 -2.1943
  436OPC     MW 1948   1.638   2.997   3.247  0.1898  0.0592 -0.5808
  437OPC     OW 1949   0.336   1.185   4.150 -0.7662 -0.5691 -0.3526
  437OPC    HW1 1950   0.371   1.207   4.227  2.0322 -1.7094 -1.1808
  437OPC    HW2 1951   0.365   1.246   4.095 -1.1480 -0.8189 -0.8433
  437OPC     MW 1952   0.345   1.197   4.153 -0.4092 -0.7744 -0.5475
  438OPC     OW 1953   4.561   1.290   1.303  0.8102  0.1810  0.6472
  438OPC    HW1 1954   4.505   1.357   1.306  0.8147  0.1481  1.8754
  438OPC    HW2 1955   4.552   1.252   1.381  1.9984 -0.2791  0.5756
  438OPC     MW 1956   4.551   1.294   1.315  0.9865  0.1082  0.8180
  439OPC     OW 1957   0.305   1.135   0.207  0.0624  0.0677 -0.7010
  439OPC    HW1 1958   0.302   1.164   0.124 -1.2107  2.6119  0.1256
  439OPC    HW2 1959   0.332   1.052   0.199 -0.9574 -0.0934 -3.7288
  439OPC     MW 1960   0.309   1.127   0.193 -0.2763  0.4197 -1.0262
  440OPC     OW 1961   1.272   3.739   4.487  0.2954  0.5843 -0.0618
  440OPC    HW1 1962   1.303   3.716   4.409  0.6850 -1.2388  0.5736
  440OPC    HW2 1963   1.338   3.782   4.524  0.3703  0.8116 -0.4556
  440OPC     MW 1964   1.286   3.742   4.481  0.3640  0.3486 -0.0262
  441OPC     OW 1965   3.124   3.524   2.080 -0.7247  0.4453  0.4927
  441OPC    HW1 1966   3.051   3.479   2.064 -0.0945 -0.0016 -1.4542
  441OPC    HW2 1967   3.119   3.592   2.026  1.0196 -0.5069 -0.9833
  441OPC     MW 1968   3.113   3.527   2.070 -0.3738  0.2385 -0.0129
  442OPC     OW 1969   1.613   0.002   3.313  0.4395 -0.0907  0.6635
  442OPC    HW1 1970   1.574   0.050   3.252 -0.7214 -1.6844  0.0812
  442OPC    HW2 1971   1.549  -0.013   3.371 -0.2069 -3.3868 -0.6741
  442OPC     MW 1972   1.598   0.007   3.313  0.1724 -0.8130  0.3800
  443OPC     OW 1973   2.920   1.362   3.045  0.2685  0.3075 -0.4415
  443OPC    HW1 1974   2.882   1.288   3.021  0.0763  0.3114 -0.1406
  443OPC    HW2 1975   3.003   1.339   3.059  0.7591  0.5537 -2.4737
  443OPC     MW 1976   2.927   1.348   3.043  0.3126  0.3445 -0.6972
  444OPC     OW 1977   1.038   4.082   2.128  0.0016  0.7388  0.6154
  444OPC    HW1 1978   1.049   4.139   2.193  0.7937 -1.3263  2.4234
  444OPC    HW2 1979   0.963   4.042   2.147  0.0435  0.3689  0.0378
  444OPC     MW 1980   1.029   4.085   2.140  0.1248  0.3792  0.7973
  445OPC     OW 1981   0.631   3.425   4.201  0.7724  0.3606  0.4956
  445OPC    HW1 1982   0.681   3.411   4.131 -1.8618  0.2883 -1.5001
  445OPC    HW2 1983   0.590   3.500   4.183 -0.3475  0.0836  1.7085
  445OPC     MW 1984   0.632   3.434   4.188  0.2178  0.3091  0.3801
  446OPC     OW 1985   3.399   0.188   1.837  0.5698 -0.0010 -0.3158
  446OPC    HW1 1986   3.383   0.200   1.922  2.2003  0.5119 -0.0460
  446OPC    HW2 1987   3.438   0.110   1.834 -1.5779 -1.1168 -0.9218
  446OPC     MW 1988   3.402   0.179   1.849  0.4934 -0.0901 -0.3655
  447OPC     OW 1989   4.091   0.222   4.253 -0.5443 -0.4419 -0.2432
  447OPC    HW1 1990   4.018   0.222   4.301 -0.6379 -0.6896 -0.3813
  447OPC    HW2 1991   4.141   0.162   4.292  0.5041  1.2621  1.2030
  447OPC     MW 1992   4.088   0.213   4.266 -0.4031 -0.2268 -0.0501
  448OPC     OW 1993   3.279   1.070   0.748 -0.6268 -0.1822  0.0510
  448OPC    HW1 1994   3.319   1.077   0.670  0.4972  1.1439  0.7187
  448OPC    HW2 1995   3.342   1.087   0.805 -1.7973  0.3832  1.2086
  448OPC     MW 1996   3.294   1.073   0.745 -0.6336  0.0973  0.3206
  449OPC     OW 1997   1.471   0.505   2.465 -0.1287  0.3083 -0.4553
  449OPC    HW1 1998   1.491   0.559   2.399  0.0347  1.3503  0.4350
  449OPC    HW2 1999   1.387   0.521   2.479  0.3469  1.7292  1.0325
  449OPC     MW 2000   1.462   0.515   2.457 -0.0343  0.6721 -0.1039
  450OPC     OW 2001   1.824   2.003   0.097  0.4879  0.3068 -0.0932
  450OPC    HW1 2002   1.747   1.962   0.097  0.6735 -0.0867 -1.4297
  450OPC    HW2 2003   1.826   2.041   0.176 -0.4587 -0.7918  0.5065
  450OPC     MW 2004   1.813   2.002   0.109  0.3755  0.0864 -0.2021
  451OPC     OW 2005   0.811   4.188   0.098 -0.0232  0.5114 -0.0259
  451OPC    HW1 2006   0.879   4.149   0.136 -0.3866  0.5426  0.6860
  451OPC    HW2 2007   0.804   4.147   0.021  0.7299  0.4419 -0.0632
  451OPC     MW 2008   0.820   4.176   0.093  0.0343  0.5058  0.0738
  452OPC     OW 2009   2.347   1.921   3.318 -0.1750 -0.0809 -0.4875
  452OPC    HW1 2010   2.428   1.921   3.286 -0.1075 -0.7526 -0.3352
  452OPC    HW2 2011   2.324   1.837   3.314  0.3038 -0.4466  2.3598
  452OPC     MW 2012   2.356   1.909   3.313 -0.0943 -0.2341 -0.0443
  453OPC     OW 2013   4.418   2.797   3.738 -0.6832  0.1158 -0.4202
  453OPC    HW1 2014   4.351   2.792   3.794  0.2299  0.2066  0.7116
  453OPC    HW2 2015   4.474   2.737   3.768 -0.5033 -0.3992 -1.7240
  453OPC     MW 2016   4.416   2.787   3.751 -0.5219  0.0531 -0.4456
  454OPC     OW 2017   0.072   3.317   1.689  1.0011 -0.0955  0.2814
  454OPC    HW1 2018   0.145   3.301   1.735  1.4284 -1.5110 -0.8002
  454OPC    HW2 2019   0.077   3.402   1.671  0.7240  0.5691  2.9210
  454OPC     MW 2020   0.084   3.327   1.693  1.0233 -0.2064  0.5115
  455OPC     OW 2021   1.841   1.722   1.279  0.2783 -0.7440  0.5528
  455OPC    HW1 2022   1.903   1.661   1.284  1.2569  0.2956  1.8077
  455OPC    HW2 2023   1.848   1.752   1.197  1.0000 -1.0815  0.4839
  455OPC     MW 2024   1.851   1.717   1.267  0.5294 -0.6403  0.7281
  456OPC     OW 2025   3.769   4.848   0.760 -0.0855 -0.2209 -0.0656
  456OPC    HW1 2026   3.692   4.807   0.752 -0.6366  0.6326  0.7265
  456OPC    HW2 2027   3.827   4.784   0.746 -0.9223 -1.1990  0.7014
  456OPC     MW 2028   3.766   4.832   0.757 -0.2906 -0.2393  0.1648
  457OPC     OW 2029   4.051   3.412   0.590  0.4578 -0.3454  0.7483
  457OPC    HW1 2030   3.971   3.380   0.572  0.3265  0.9124 -1.1094
  457OPC    HW2 2031   4.037   3.497   0.599  1.7665  0.0665 -0.8685
  457OPC     MW 2032   4.037   3.420   0.589  0.6317 -0.0989  0.2350
  458OPC     OW 2033   4.068   3.895   0.702  0.0528  0.1839 -0.6122
  458OPC    HW1 2034   4.133   3.838   0.711  0.2694  0.6560  0.9951
  458OPC    HW2 2035   3.997   3.845   0.700  0.3025 -0.1941 -0.1197
  458OPC     MW 2036   4.067   3.879   0.703  0.1215  0.1978 -0.3020
  459OPC     OW 2037   0.865   2.062   0.758 -0.1142  0.1533  0.5567
  459OPC    HW1 2038   0.894   2.077   0.677 -0.3602 -0.7815  0.2871
  459OPC    HW2 2039   0.783   2.094   0.756 -0.2984 -0.3279  0.2777
  459OPC     MW 2040   0.857   2.069   0.745 -0.1778 -0.0559  0.4757
  460OPC     OW 2041   3.979   1.914   3.674  0.3774  0.5481  0.5659
  460OPC    HW1 2042   3.999   1.928   3.591 -0.4982 -1.5011 -0.0451
  460OPC    HW2 2043   3.900   1.950   3.683  0.3020  0.4218  0.4023
  460OPC     MW 2044   3.970   1.922   3.663  0.2370  0.2267  0.4515
  461OPC     OW 2045   1.591   0.330   3.325 -0.0563 -0.1664  0.0998
  461OPC    HW1 2046   1.561   0.397   3.277  0.9630  0.9606  0.9867
  461OPC    HW2 2047   1.578   0.261   3.273 -0.1086  0.8581 -1.3161
  461OPC     MW 2048   1.585   0.329   3.310  0.0865  0.1514  0.0217
  462OPC     OW 2049   2.868   4.585   3.679  0.0568  0.2941  0.1722
  462OPC    HW1 2050   2.873   4.641   3.612 -0.2286  1.1909  0.8777
  462OPC    HW2 2051   2.909   4.627   3.743 -0.1026 -0.3459  0.6980
  462OPC     MW 2052   2.875   4.599   3.678 -0.0089  0.3320  0.3541
  463OPC     OW 2053   0.897   1.088   1.472  0.1753  0.5567 -0.0297
  463OPC    HW1 2054   0.823   1.088   1.425 -0.5456  1.5897  1.0574
  463OPC    HW2 2055   0.902   1.007   1.502  0.7273 -0.1780 -1.9696
  463OPC     MW 2056   0.887   1.076   1.469  0.1504  0.6007 -0.1557
  464OPC     OW 2057   2.970   0.596   0.170  0.1858 -0.3856 -0.2794
  464OPC    HW1 2058   2.995   0.570   0.091 -1.4938  0.1369 -1.0248
  464OPC    HW2 2059   2.942   0.522   0.207  1.8210 -0.7997  0.2138
  464OPC     MW 2060   2.969   0.581   0.164  0.1793 -0.3696 -0.3166
  465OPC     OW 2061   3.190   0.230   0.923  0.1661  0.5824 -1.2176
  465OPC    HW1 2062   3.251   0.170   0.906  1.6730  1.8873 -0.6217
  465OPC    HW2 2063   3.115   0.189   0.904  1.1335 -1.4507 -0.8815
  465OPC     MW 2064   3.188   0.215   0.917  0.5317  0.4748 -1.0799
  466OPC     OW 2065   4.546   3.497   2.678  0.2927  0.2145  0.2925
  466OPC    HW1 2066   4.504   3.533   2.610  2.0605  0.4135 -0.7319
  466OPC    HW2 2067   4.566   3.417   2.650  0.0585 -0.1145  1.0247
  466OPC     MW 2068   4.543   3.490   2.664  0.5192  0.1954  0.2494
  467OPC     OW 2069   3.976   3.578   0.840  0.3990  0.2314  0.3242
  467OPC    HW1 2070   3.903   3.626   0.841  0.3982  0.2290  0.3514
  467OPC    HW2 2071   3.948   3.500   0.810  0.4724  0.3708 -0.1193
  467OPC     MW 2072   3.961   3.574   0.835  0.4097  0.2517  0.2628
  468OPC     OW 2073   2.261   4.442   0.676  0.4861 -0.4885 -0.4083
  468OPC    HW1 2074   2.274   4.504   0.736  0.6865 -1.5945  0.7491
  468OPC    HW2 2075   2.330   4.449   0.624  0.6434  0.0856 -0.1361
  468OPC     MW 2076   2.273   4.452   0.677  0.5387 -0.5669 -0.1971
  469OPC     OW 2077   0.036   0.237   0.422 -0.9311  0.0063  0.1862
  469OPC    HW1 2078   0.001   0.309   0.456 -0.5940  0.2672 -0.0170
  469OPC    HW2 2079   0.042   0.255   0.337  1.7407  0.8438  0.4681
  469OPC     MW 2080   0.032   0.250   0.414 -0.4866  0.1685  0.1978
  470OPC     OW 2081   1.514   2.802   4.353  0.1231 -0.1588  0.1640
  470OPC    HW1 2082   1.539   2.834   4.276 -0.3007  1.7885  0.7880
  470OPC    HW2 2083   1.429   2.822   4.357 -0.7438 -3.2089 -0.2342
  470OPC     MW 2084   1.505   2.810   4.342 -0.0676 -0.3217  0.1970
  471OPC     OW 2085   3.753   1.043   1.776 -0.0172 -0.1981  0.1907
  471OPC    HW1 2086   3.762   1.044   1.689 -0.0220 -1.7754  0.1378
  471OPC    HW2 2087   3.805   0.977   1.801 -0.4206 -0.1041  1.3289
  471OPC     MW 2088   3.762   1.033   1.767 -0.0775 -0.4173  0.3511
  472OPC     OW 2089   2.187   3.248   4.355 -0.0871  0.2176 -0.2116
  472OPC    HW1 2090   2.146   3.203   4.418 -1.5190  1.4146 -0.2384
  472OPC    HW2 2091   2.262   3.205   4.345 -1.3060 -2.1172 -0.1490
  472OPC     MW 2092   2.192   3.235   4.363 -0.4786  0.0494 -0.2062
  473OPC     OW 2093   2.547   1.901   4.314 -0.7558 -0.3087  0.1745
  473OPC    HW1 2094   2.597   1.968   4.289 -1.4985  0.7208  1.3164
  473OPC    HW2 2095   2.492   1.937   4.371 -2.1639 -1.6087 -0.2966
  473OPC     MW 2096   2.547   1.916   4.319 -1.0734 -0.3486  0.2738
  474OPC     OW 2097   4.473   4.786   0.270  0.2616 -0.2428  0.2487
  474OPC    HW1 2098   4.395   4.758   0.297  0.5138 -0.9025  0.2999
  474OPC    HW2 2099   4.523   4.779   0.341  0.3712  0.1703  0.2148
  474OPC     MW 2100   4.469   4.781   0.285  0.3151 -0.2794  0.2513
  475OPC     OW 2101   1.821   1.348   2.597  0.6458 -0.1281 -0.2211
  475OPC    HW1 2102   1.741   1.317   2.616  0.9211 -0.4821  0.3852
  475OPC    HW2 2103   1.808   1.393   2.523  0.0624 -0.9608 -0.6414
  475OPC     MW 2104   1.807   1.350   2.589  0.6003 -0.3033 -0.1935
  476OPC     OW 2105   0.787   4.056   3.098  0.3837 -0.7367 -0.8840
  476OPC    HW1 2106   0.750   4.104   3.036 -0.5043 -1.8437 -1.2480
  476OPC    HW2 2107   0.728   4.054   3.162  0.8420 -0.4953 -0.4440
  476OPC     MW 2108   0.773   4.063   3.099  0.3202 -0.8645 -0.8728
  477OPC     OW 2109   2.735   2.889   3.958 -0.7093  0.1950  0.1457
  477OPC    HW1 2110   2.817   2.902   3.930 -0.3204  0.5408  1.4239
  477OPC    HW2 2111   2.687   2.906   3.887  0.3883 -1.5360 -1.1016
  477OPC     MW 2112   2.740   2.893   3.943 -0.4897 -0.0096  0.1502
  478OPC     OW 2113   3.156   2.109   1.800 -0.4649 -0.0516 -0.7563
  478OPC    HW1 2114   3.182   2.154   1.730  0.8046  1.3598  0.5245
  478OPC    HW2 2115   3.215   2.044   1.805  1.3277  1.5537  0.5813
  478OPC     MW 2116   3.169   2.106   1.790 -0.0125  0.3940 -0.3695
  479OPC     OW 2117   4.265   0.988   0.698 -0.1395 -0.1722 -0.1086
  479OPC    HW1 2118   4.221   1.020   0.630 -0.9105  0.2031  0.5428
  479OPC    HW2 2119   4.240   0.905   0.701 -0.0429 -0.2101 -0.3237
  479OPC     MW 2120   4.255   0.980   0.689 -0.2388 -0.1224 -0.0441
  480OPC     OW 2121   3.391   4.373   1.776  0.1330 -0.4047  0.1335
  480OPC    HW1 2122   3.456   4.325   1.808 -0.6376 -0.9837  0.8845
  480OPC    HW2 2123   3.403   4.451   1.813  1.7466  0.2220 -1.5604
  480OPC     MW 2124   3.402   4.377   1.786  0.2576 -0.3976 -0.0058
  481OPC     OW 2125   1.783   1.081   0.466  0.4559  0.3789 -0.0581
  481OPC    HW1 2126   1.777   1.161   0.502  0.8497  0.5231 -0.3137
  481OPC    HW2 2127   1.843   1.091   0.403  2.2853 -0.6739  1.4203
  481OPC     MW 2128   1.791   1.094   0.462  0.7843  0.2447  0.1225
  482OPC     OW 2129   0.519   3.200   3.933  0.1121  0.2535 -0.0868
  482OPC    HW1 2130   0.585   3.154   3.966  0.0799 -1.3692 -2.0898
  482OPC    HW2 2131   0.501   3.160   3.858 -1.7557  1.9414 -0.6427
  482OPC     MW 2132   0.526   3.187   3.927 -0.1686  0.2631 -0.4647
  483OPC     OW 2133   4.225   3.552   0.256  0.1295  0.1233 -0.0386
  483OPC    HW1 2134   4.156   3.525   0.303 -0.6253  1.2412 -0.4809
  483OPC    HW2 2135   4.200   3.629   0.225  1.4169  0.3371 -0.5960
  483OPC     MW 2136   4.211   3.559   0.259  0.2083  0.3201 -0.1863
  484OPC     OW 2137   2.115   2.600   0.999  0.5833 -0.4072 -0.3151
  484OPC    HW1 2138   2.062   2.667   1.019  1.3324  0.7255 -1.9011
  484OPC    HW2 2139   2.077   2.532   1.038 -2.0485  0.3451 -1.3273
  484OPC     MW 2140   2.102   2.600   1.008  0.3052 -0.1287 -0.6989
  485OPC     OW 2141   0.658   3.777   1.108  0.2262 -0.1430 -0.0609
  485OPC    HW1 2142   0.669   3.774   1.194 -1.1806  1.2521  0.2189
  485OPC    HW2 2143   0.599   3.715   1.093  1.2121 -1.0784 -0.1969
  485OPC     MW 2144   0.651   3.767   1.118  0.1640 -0.0750 -0.0396
  486OPC     OW 2145   3.936   0.906   2.752 -0.2625  0.2330 -0.0579
  486OPC    HW1 2146   3.896   0.900   2.829  0.9645  0.4397  0.6100
  486OPC    HW2 2147   4.018   0.925   2.772  0.3287 -0.7383 -1.3714
  486OPC     MW 2148   3.942   0.908   2.766  0.0059  0.1201 -0.1531
  487OPC     OW 2149   0.245   2.851   0.682 -0.4488 -0.1290 -0.6052
  487OPC    HW1 2150   0.189   2.915   0.704 -0.9565 -0.5003 -0.7912
  487OPC    HW2 2151   0.321   2.879   0.713 -0.5838  0.7710 -1.0583
  487OPC     MW 2152   0.248   2.865   0.690 -0.5437 -0.0509 -0.6996
  488OPC     OW 2153   2.963   0.819   1.142 -0.7126 -0.1700 -0.0031
  488OPC    HW1 2154   3.003   0.858   1.076 -2.8521  0.2623 -1.1407
  488OPC    HW2 2155   2.950   0.738   1.113 -2.3189  0.2260 -0.4718
  488OPC     MW 2156   2.967   0.813   1.128 -1.2661 -0.0476 -0.2403
  489OPC     OW 2157   0.588   2.191   0.720 -0.5110 -0.2959 -0.2178
  489OPC    HW1 2158   0.525   2.138   0.749  0.6571 -0.4095  2.3948
  489OPC    HW2 2159   0.590   2.255   0.778  2.3118 -0.7712  0.3737
  489OPC     MW 2160   0.579   2.192   0.732  0.0786 -0.3829  0.2555
  490OPC     OW 2161   3.933   4.174   1.907  0.3257  0.3985 -0.3265
  490OPC    HW1 2162   3.873   4.195   1.848  0.1240 -1.8248 -0.9996
  490OPC    HW2 2163   3.891   4.121   1.961  1.5663 -1.0306 -0.6921
  490OPC     MW 2164   3.918   4.169   1.906  0.4791 -0.1411 -0.4799
  491OPC     OW 2165   4.628   2.419   2.571  0.3053  0.6373  0.6000
  491OPC    HW1 2166   4.677   2.468   2.518 -0.5484  1.0617  0.1775
  491OPC    HW2 2167   4.660   2.438   2.651  1.5458  0.0466  0.2693
  491OPC     MW 2168   4.640   2.429   2.575  0.3625  0.6127  0.4887
  492OPC     OW 2169   1.986   3.379   2.992  0.6532 -0.3811 -0.2823
  492OPC    HW1 2170   1.931   3.445   2.980  0.2922 -0.7871 -0.8845
  492OPC    HW2 2171   2.040   3.384   2.923  0.1509 -1.1692 -0.7443
  492OPC     MW 2172   1.986   3.389   2.980  0.5257 -0.5574 -0.4394
  493OPC     OW 2173   4.137   1.308   3.343 -0.1868  0.6047  0.2179
  493OPC    HW1 2174   4.068   1.274   3.302 -0.3559  1.4927 -0.2410
  493OPC    HW2 2175   4.205   1.278   3.297 -0.3865  1.9200 -1.0084
  493OPC     MW 2176   4.137   1.298   3.330 -0.2415  0.9302 -0.0309
  494OPC     OW 2177   1.329   1.150   3.586  0.0101 -0.1848  0.2864
  494OPC    HW1 2178   1.403   1.188   3.612  0.1138 -0.7444  0.8209
  494OPC    HW2 2179   1.286   1.137   3.660  0.2231 -1.6272  0.1856
  494OPC     MW 2180   1.334   1.154   3.601  0.0569 -0.4806  0.3504
  495OPC     OW 2181   1.777   0.415   0.160  0.2519  0.5381 -0.2340
  495OPC    HW1 2182   1.801   0.410   0.244  1.4361 -1.1044 -0.6098
  495OPC    HW2 2183   1.829   0.357   0.121 -3.3106 -2.2575 -1.4120
  495OPC     MW 2184   1.788   0.406   0.167 -0.0995 -0.1175 -0.4636
  496OPC     OW 2185   3.813   2.740   0.751  0.0619 -0.2017 -0.0371
  496OPC    HW1 2186   3.818   2.719   0.666 -2.5843  0.1671 -0.3714
  496OPC    HW2 2187   3.757   2.682   0.783 -0.7737  1.0700  0.9208
  496OPC     MW 2188   3.806   2.728   0.743 -0.4525  0.0407  0.0550
  497OPC     OW 2189   3.723   1.343   1.823 -0.3155 -0.0570 -0.2543
  497OPC    HW1 2190   3.638   1.366   1.821 -0.3299 -0.0353  0.3564
  497OPC    HW2 2191   3.721   1.257   1.808 -0.4256 -0.0257 -0.4355
  497OPC     MW 2192   3.710   1.334   1.820 -0.3339 -0.0492 -0.1909
  498OPC     OW 2193   2.239   4.401   1.465 -0.0942 -0.2401 -1.1309
  498OPC    HW1 2194   2.177   4.406   1.404  0.5173  0.6107 -1.7010
  498OPC    HW2 2195   2.313   4.394   1.420  0.3724  0.4400 -0.4946
  498OPC     MW 2196   2.241   4.401   1.450  0.0652 -0.0142 -1.1212
  499OPC     OW 2197   1.461   3.800   1.556  0.8965  0.0093  0.6272
  499OPC    HW1 2198   1.505   3.800   1.481  0.3642 -1.1331  0.3064
  499OPC    HW2 2199   1.485   3.876   1.593  1.8245  0.1862 -0.2910
  499OPC     MW 2200   1.471   3.811   1.550  0.9550 -0.1333  0.4442
  500OPC     OW 2201   1.547   0.670   2.282 -0.0474  0.1822  1.2563
  500OPC    HW1 2202   1.493   0.721   2.238  0.2169  0.6024  1.4120
  500OPC    HW2 2203   1.601   0.726   2.322  0.4688 -0.2225  1.1471
  500OPC     MW 2204   1.547   0.686   2.282  0.0679  0.1845  1.2633
  501OPC     OW 2205   3.315   1.975   0.773  0.0460  0.0678  0.1619
  501OPC    HW1 2206   3.367   1.997   0.706 -0.0364 -0.0705  0.0522
  501OPC    HW2 2207   3.238   2.011   0.752  0.3728  1.2132  0.8534
  501OPC     MW 2208   3.312   1.983   0.760  0.0821  0.2165  0.2478
  502OPC     OW 2209   3.081   0.622   3.432  0.2864 -0.8103  0.3060
  502OPC    HW1 2210   3.000   0.594   3.416  0.5099 -1.6196  0.5718
  502OPC    HW2 2211   3.073   0.709   3.428 -0.2776 -0.8967 -1.2232
  502OPC     MW 2212   3.068   0.631   3.429  0.2360 -0.9426  0.1194
  503OPC     OW 2213   2.481   3.031   1.990 -0.4902  0.2694 -0.3576
  503OPC    HW1 2214   2.410   3.076   2.013 -1.4144 -1.8505  1.3337
  503OPC    HW2 2215   2.460   2.998   1.912 -0.8044  0.7808 -0.4925
  503OPC     MW 2216   2.467   3.033   1.982 -0.6733  0.0318 -0.1277
  504OPC     OW 2217   1.951   0.665   4.247  0.5891  0.7494 -0.5598
  504OPC    HW1 2218   1.910   0.598   4.286 -0.5359  1.6583 -0.1086
  504OPC    HW2 2219   2.025   0.674   4.294  0.5133  0.1389 -0.3179
  504OPC     MW 2220   1.956   0.657   4.260  0.4117  0.7935 -0.4578
  505OPC     OW 2221   2.753   0.769   0.004  0.0032 -0.0307  0.0754
  505OPC    HW1 2222   2.789   0.707   0.054 -2.2718  0.8764  3.1343
  505OPC    HW2 2223   2.792   0.842   0.031  0.1686  0.3050 -1.0174
  505OPC     MW 2224   2.764   0.770   0.016 -0.3085  0.1529  0.3658
  506OPC     OW 2225   3.851   2.657   3.101  1.1466  0.3709 -0.4186
  506OPC    HW1 2226   3.936   2.653   3.082  1.2620 -1.5248  0.2672
  506OPC    HW2 2227   3.840   2.591   3.158 -1.2851 -1.2632 -2.5585
  506OPC     MW 2228   3.862   2.647   3.107  0.8045 -0.1505 -0.6334
  507OPC     OW 2229   3.183   3.696   0.038 -0.4236  0.6551  0.6693
  507OPC    HW1 2230   3.137   3.661   0.104 -0.8838 -0.0599 -0.0165
  507OPC    HW2 2231   3.123   3.743  -0.005 -0.2881  0.5526  0.3648
  507OPC     MW 2232   3.167   3.698   0.042 -0.4717  0.5343  0.5231
  508OPC     OW 2233   2.795   2.661   0.097 -0.1255  0.1580 -0.1614
  508OPC    HW1 2234   2.870   2.652   0.053  0.7516  0.7584  1.1442
  508OPC    HW2 2235   2.805   2.737   0.140 -1.1506 -0.1389  0.6587
  508OPC     MW 2236   2.807   2.671   0.097 -0.1474  0.2028  0.1526
  509OPC     OW 2237   2.757   3.754   0.267  0.2960 -0.4003 -0.2035
  509OPC    HW1 2238   2.697   3.746   0.204  0.2396  0.5800 -0.2925
  509OPC    HW2 2239   2.728   3.821   0.315  0.4075 -1.0494  0.7960
  509OPC     MW 2240   2.744   3.763   0.265  0.3041 -0.3514 -0.0690
  510OPC     OW 2241   1.670   2.471   3.977  0.3132 -0.3253  0.3464
  510OPC    HW1 2242   1.609   2.489   3.917 -0.3605 -3.0992  0.0313
  510OPC    HW2 2243   1.730   2.426   3.932  1.4008  0.2739  1.1556
  510OPC     MW 2244   1.670   2.467   3.961  0.3743 -0.6467  0.4193
  511OPC     OW 2245   4.080   3.332   4.170 -0.3254  0.0441  0.2758
  511OPC    HW1 2246   4.091   3.393   4.232 -2.5026  0.0900  0.6762
  511OPC    HW2 2247   4.139   3.271   4.191  0.6903  1.1924  0.8963
  511OPC     MW 2248   4.090   3.332   4.182 -0.4971  0.2204  0.4264
  512OPC     OW 2249   3.516   4.701   0.758 -0.1510  0.3789 -0.0006
  512OPC    HW1 2250   3.558   4.626   0.775  0.3328  0.3283 -1.3242
  512OPC    HW2 2251   3.451   4.701   0.817  0.3820 -0.6215  0.6272
  512OPC     MW 2252   3.512   4.690   0.769 -0.0009  0.2238 -0.1034
  513OPC     OW 2253   1.956   2.309   2.412 -0.3879 -0.5087 -0.4570
  513OPC    HW1 2254   2.006   2.356   2.467  1.2409 -1.4233 -1.0678
  513OPC    HW2 2255   1.901   2.267   2.464  1.0319 -1.2537  0.5046
  513OPC     MW 2256   1.956   2.310   2.428  0.0624 -0.7539 -0.4051
  514OPC     OW 2257   4.563   4.577   1.063 -0.2025 -0.5272 -0.2345
  514OPC    HW1 2258   4.577   4.661   1.045  0.6464 -0.3576  1.1364
  514OPC    HW2 2259   4.601   4.536   0.996 -0.0185  0.1582 -0.5667
  514OPC     MW 2260   4.571   4.584   1.050 -0.0500 -0.4007 -0.0811
  515OPC     OW 2261   2.832   0.170   3.754 -0.4814  0.4571  0.1314
  515OPC    HW1 2262   2.766   0.122   3.787 -0.7422  0.1332 -0.8232
  515OPC    HW2 2263   2.903   0.131   3.786 -0.6718 -0.8760 -0.9610
  515OPC     MW 2264   2.833   0.157   3.764 -0.5481  0.2123 -0.1709
  516OPC     OW 2265   3.390   0.522   0.954  0.1060  0.6390  0.1003
  516OPC    HW1 2266   3.330   0.508   0.893  0.5371 -0.6805 -0.0410
  516OPC    HW2 2267   3.349   0.575   1.010 -1.2417 -0.2983  0.0641
  516OPC     MW 2268   3.375   0.528   0.954 -0.0294  0.3056  0.0741
  517OPC     OW 2269   4.126   0.117   2.871  0.7155  0.7719 -0.2905
  517OPC    HW1 2270   4.168   0.175   2.822 -0.1483  1.7252  0.0468
  517OPC    HW2 2271   4.184   0.094   2.932  0.8520  1.8611  0.0085
  517OPC     MW 2272   4.141   0.122   2.873  0.6081  1.0736 -0.1966
  518OPC     OW 2273   0.467   0.719   0.682 -0.0792 -0.0522  0.3840
  518OPC    HW1 2274   0.524   0.654   0.678  0.7716  0.7213 -1.0680
  518OPC    HW2 2275   0.507   0.777   0.734  0.7831  0.7155 -1.0516
  518OPC     MW 2276   0.482   0.718   0.689  0.1739  0.1755 -0.0425
  519OPC     OW 2277   3.083   1.198   1.716 -0.7190  0.2928  0.2754
  519OPC    HW1 2278   3.098   1.113   1.703  0.9236  0.9064 -3.0443
  519OPC    HW2 2279   3.010   1.213   1.671  0.6953  1.0457 -2.0005
  519OPC     MW 2280   3.075   1.188   1.707 -0.2674  0.4946 -0.5512
  520OPC     OW 2281   1.082   1.683   4.098  0.0879  0.4436  0.0363
  520OPC    HW1 2282   1.050   1.604   4.118  0.6208 -0.4627 -2.3716
  520OPC    HW2 2283   1.039   1.736   4.152 -1.7725 -1.2733  0.3744
  520OPC     MW 2284   1.071   1.679   4.109 -0.1082  0.0561 -0.2697
  521OPC     OW 2285   1.400   1.925   3.180 -0.6070 -0.2447 -0.1850
  521OPC    HW1 2286   1.377   1.933   3.096 -0.7168  0.1129 -0.1246
  521OPC    HW2 2287   1.478   1.965   3.184 -0.1345 -1.1246 -0.3120
  521OPC     MW 2288   1.408   1.932   3.168 -0.5534 -0.3219 -0.1948
  522OPC     OW 2289   2.939   1.229   3.350 -0.9728  0.5207  0.1929
  522OPC    HW1 2290   2.893   1.184   3.408 -2.2722  1.7482  0.1735
  522OPC    HW2 2291   2.887   1.232   3.280 -1.0584  2.1788  0.2692
  522OPC     MW 2292   2.925   1.223   3.348 -1.1775  0.9470  0.2014
  523OPC     OW 2293   0.829   0.010   3.683 -0.5658  0.5692 -0.1200
  523OPC    HW1 2294   0.829  -0.067   3.723  0.4888  0.9454  0.6538
  523OPC    HW2 2295   0.913   0.031   3.678 -0.8516  2.3287  1.0473
  523OPC     MW 2296   0.841   0.002   3.688 -0.4522  0.8846  0.1668
  524OPC     OW 2297   2.060   1.746   3.526  0.0755 -0.4247 -0.3316
  524OPC    HW1 2298   2.093   1.739   3.606 -0.1810 -0.7524 -0.2559
  524OPC    HW2 2299   1.999   1.808   3.535 -2.2005 -2.6090  0.4758
  524OPC     MW 2300   2.056   1.754   3.539 -0.2986 -0.7958 -0.2012
  525OPC     OW 2301   0.685   0.554   1.310  0.0726  0.0431 -0.5428
  525OPC    HW1 2302   0.752   0.513   1.347  1.4346  1.8756 -0.8392
  525OPC    HW2 2303   0.619   0.497   1.318  2.3042 -3.3588 -3.1916
  525OPC     MW 2304   0.685   0.540   1.316  0.6034 -0.1888 -0.9779
  526OPC     OW 2305   2.880   2.507   3.526 -0.3705  0.5009 -0.1382
  526OPC    HW1 2306   2.922   2.541   3.594  0.2671  0.6954 -0.6195
  526OPC    HW2 2307   2.902   2.422   3.528 -1.8839  0.0827  1.0050
  526OPC     MW 2308   2.890   2.499   3.536 -0.4999  0.4678 -0.0404
  527OPC     OW 2309   4.378   3.408   2.892 -0.2153  0.4654 -0.1263
  527OPC    HW1 2310   4.337   3.342   2.854  0.1716 -0.2162  0.6193
  527OPC    HW2 2311   4.419   3.447   2.826 -0.0164 -0.3541 -0.4992
  527OPC     MW 2312   4.378   3.404   2.877 -0.1287  0.2435 -0.0712
  528OPC     OW 2313   0.819   3.121   0.239  0.4132 -0.5510 -0.2453
  528OPC    HW1 2314   0.794   3.186   0.186  1.2106 -0.1538 -0.1510
  528OPC    HW2 2315   0.855   3.063   0.185  0.8707 -0.3243 -0.1862
  528OPC     MW 2316   0.821   3.122   0.223  0.5986 -0.4588 -0.2226
  529OPC     OW 2317   1.899   0.624   3.823  0.0893 -0.1491 -0.2304
  529OPC    HW1 2318   1.923   0.660   3.747 -2.1301  1.4412 -0.2706
  529OPC    HW2 2319   1.843   0.562   3.799  1.1443 -1.2288  0.0341
  529OPC     MW 2320   1.894   0.620   3.808 -0.0827 -0.0737 -0.1973
  530OPC     OW 2321   2.549   2.636   0.228  0.0710 -0.0482  0.3596
  530OPC    HW1 2322   2.629   2.632   0.193 -0.7632 -0.4791 -1.6110
  530OPC    HW2 2323   2.504   2.685   0.171 -1.2843 -0.4779  1.0153
  530OPC     MW 2324   2.554   2.643   0.214 -0.2524 -0.1753  0.1654
  531OPC     OW 2325   2.592   0.717   1.551 -0.0494 -0.5114 -0.0788
  531OPC    HW1 2326   2.674   0.731   1.577 -0.2990 -0.4363  0.6716
  531OPC    HW2 2327   2.549   0.788   1.577 -0.0100  0.3472 -2.1391
  531OPC     MW 2328   2.598   0.729   1.559 -0.0804 -0.3735 -0.2723
  532OPC     OW 2329   0.959   1.047   3.716 -0.3946 -0.3305 -0.3030
  532OPC    HW1 2330   0.884   1.061   3.759  0.6805  1.8490  1.0305
  532OPC    HW2 2331   0.934   1.042   3.633 -1.9551  1.2382  0.0128
  532OPC     MW 2332   0.944   1.048   3.710 -0.4663  0.2232 -0.0594
  533OPC     OW 2333   0.024   1.625   3.733  0.1679  0.2009  1.0641
  533OPC    HW1 2334  -0.022   1.567   3.780 -1.5283  0.1157 -0.5629
  533OPC    HW2 2335   0.067   1.575   3.676 -1.3890  0.4600 -0.4201
  533OPC     MW 2336   0.024   1.609   3.731 -0.3127  0.2266  0.6045
  534OPC     OW 2337   1.317   4.020   2.650 -0.3289 -0.0657 -0.1055
  534OPC    HW1 2338   1.273   3.963   2.699 -1.4392  2.2997  1.9116
  534OPC    HW2 2339   1.400   4.007   2.674 -0.5060 -1.1150 -0.0250
  534OPC     MW 2340   1.323   4.010   2.661 -0.5191  0.1286  0.2045
  535OPC     OW 2341   3.859   4.254   0.863 -0.5276  0.1806  0.2470
  535OPC    HW1 2342   3.807   4.322   0.876 -1.1035  0.2111 -1.8386
  535OPC    HW2 2343   3.824   4.214   0.794  1.4661 -0.5660 -0.4014
  535OPC     MW 2344   3.846   4.258   0.855 -0.3181  0.0747 -0.1569
  536OPC     OW 2345   0.655   4.189   3.993 -0.2612 -0.0493  0.1116
  536OPC    HW1 2346   0.591   4.243   3.968 -0.2907 -0.0978  0.0823
  536OPC    HW2 2347   0.691   4.229   4.061 -0.2527  0.0294  0.0602
  536OPC     MW 2348   0.651   4.203   4.000 -0.2643 -0.0452  0.0997
  537OPC     OW 2349   3.686   1.168   3.940 -0.0623  0.5779  0.1774
  537OPC    HW1 2350   3.692   1.165   3.853 -1.8653  3.3101 -0.1686
  537OPC    HW2 2351   3.621   1.113   3.957 -0.4914  0.9023 -0.3601
  537OPC     MW 2352   3.677   1.159   3.929 -0.3922  1.0293  0.0470
  538OPC     OW 2353   3.852   4.122   3.096 -0.0011 -0.0086  0.0982
  538OPC    HW1 2354   3.913   4.170   3.057  1.0260 -1.0805  0.3559
  538OPC    HW2 2355   3.790   4.180   3.115 -0.7877  0.5573 -3.4628
  538OPC     MW 2356   3.852   4.138   3.093  0.0343 -0.0834 -0.3898
  539OPC     OW 2357   2.877   4.068   3.939  0.0112 -0.4420 -0.5799
  539OPC    HW1 2358   2.865   4.151   3.916  0.2058 -0.4084 -0.5574
  539OPC    HW2 2359   2.869   4.024   3.864 -0.6724 -0.4619 -0.5031
  539OPC     MW 2360   2.874   4.074   3.925 -0.0611 -0.4401 -0.5652
  540OPC     OW 2361   0.856   1.012   1.101 -0.2015 -0.6488  0.0596
  540OPC    HW1 2362   0.804   0.982   1.165  0.4134 -1.2656  0.2778
  540OPC    HW2 2363   0.902   0.942   1.078 -0.5543 -0.4856 -1.2091
  540OPC     MW 2364   0.855   0.998   1.107 -0.1628 -0.7158 -0.0955
  541OPC     OW 2365   2.507   3.261   2.242 -0.3090 -0.0416 -0.4781
  541OPC    HW1 2366   2.530   3.293   2.164 -0.4081  3.4790  0.7608
  541OPC    HW2 2367   2.428   3.226   2.229  0.4355 -1.2053 -2.2470
  541OPC     MW 2368   2.499   3.260   2.229 -0.2136  0.3065 -0.5564
  542OPC     OW 2369   3.833   1.914   0.068  0.5490  0.2671 -0.0586
  542OPC    HW1 2370   3.842   1.929   0.153  0.3398  0.0106  0.0100
  542OPC    HW2 2371   3.884   1.974   0.031 -0.8120  1.6649  0.1975
  542OPC     MW 2372   3.842   1.925   0.075  0.3171  0.4357 -0.0107
  543OPC     OW 2373   2.125   2.391   0.487  0.2379  0.5785  0.0851
  543OPC    HW1 2374   2.143   2.327   0.545  0.9939  0.1257 -0.6288
  543OPC    HW2 2375   2.111   2.347   0.413 -0.1408  1.1935 -0.2090
  543OPC     MW 2376   2.126   2.375   0.485  0.2937  0.6025 -0.0638
  544OPC     OW 2377   1.209   4.777   2.318  0.3433  0.1671 -0.9167
  544OPC    HW1 2378   1.125   4.764   2.297  0.0436  0.8883 -0.2073
  544OPC    HW2 2379   1.211   4.859   2.346  1.1771 -0.0323 -0.3588
  544OPC     MW 2380   1.197   4.787   2.319  0.4222  0.2438 -0.7296
  545OPC     OW 2381   2.972   4.158   3.005 -0.5117  0.4300  0.2314
  545OPC    HW1 2382   2.977   4.227   2.951  0.9938  0.0725 -0.1218
  545OPC    HW2 2383   2.904   4.178   3.056 -2.3496  0.5664 -2.0544
  545OPC     MW 2384   2.963   4.171   3.004 -0.5610  0.3973 -0.1584
  546OPC     OW 2385   0.107   2.099   2.729  0.0855 -0.0693  0.2955
  546OPC    HW1 2386   0.138   2.170   2.689  1.8909 -0.2615  1.2638
  546OPC    HW2 2387   0.093   2.126   2.810  0.3615 -0.7011  0.5587
  546OPC     MW 2388   0.109   2.114   2.735  0.3930 -0.1910  0.4775
  547OPC     OW 2389   2.646   2.759   1.492 -0.2450 -0.4039 -0.9960
  547OPC    HW1 2390   2.710   2.762   1.433  0.7007  2.2016  0.0014
  547OPC    HW2 2391   2.599   2.690   1.468  1.1565 -0.5738 -3.6432
  547OPC     MW 2392   2.648   2.749   1.479  0.1018 -0.0441 -1.2397
  548OPC     OW 2393   2.125   4.840   2.063  0.5363 -0.3155 -0.3597
  548OPC    HW1 2394   2.170   4.888   2.006  0.5001 -1.4926 -1.4220
  548OPC    HW2 2395   2.071   4.793   2.013 -0.9247  0.0496  0.7953
  548OPC     MW 2396   2.124   4.840   2.047  0.3151 -0.4353 -0.3460
  549OPC     OW 2397   4.263   2.694   1.719  0.3948  0.4138  0.0234
  549OPC    HW1 2398   4.285   2.770   1.756 -1.2735  0.2495  1.4425
  549OPC    HW2 2399   4.176   2.697   1.715  0.3186 -1.2554 -0.2334
  549OPC     MW 2400   4.254   2.705   1.724  0.1370  0.1429  0.1951
  550OPC     OW 2401   1.022   0.715   1.399 -0.1281 -0.5876 -0.2422
  550OPC    HW1 2402   1.065   0.642   1.379 -0.5115 -1.0009  0.4600
  550OPC    HW2 2403   1.024   0.718   1.486  1.3296  1.0918 -0.2563
  550OPC     MW 2404   1.029   0.705   1.409  0.0306 -0.4005 -0.1405
  551OPC     OW 2405   2.188   3.097   1.648  0.5652  0.2056  0.4336
  551OPC    HW1 2406   2.120   3.043   1.636 -0.2203  1.1028  0.6790
  551OPC    HW2 2407   2.213   3.117   1.566 -0.2147  0.7556  0.3159
  551OPC     MW 2408   2.181   3.092   1.634  0.3339  0.4195  0.4525
  552OPC     OW 2409   1.020   1.429   3.643  0.3150  0.0594  0.5383
  552OPC    HW1 2410   1.081   1.429   3.581  0.1924  1.6736  0.3745
  552OPC    HW2 2411   1.064   1.409   3.715  1.3372  2.3702  0.6332
  552OPC     MW 2412   1.035   1.426   3.644  0.4479  0.6392  0.5281
  553OPC     OW 2413   0.535   4.167   0.068  0.3122  0.1224 -0.4778
  553OPC    HW1 2414   0.504   4.245   0.043 -0.8624 -0.1322  0.1370
  553OPC    HW2 2415   0.609   4.187   0.109 -0.0801  0.9310 -0.1420
  553OPC     MW 2416   0.542   4.182   0.070  0.0807  0.2042 -0.3374
  554OPC     OW 2417   0.236   4.605   2.241  0.1879 -0.0428 -0.2376
  554OPC    HW1 2418   0.299   4.608   2.301 -0.7990  1.0371  0.7858
  554OPC    HW2 2419   0.279   4.580   2.168  1.4686 -1.0296  0.7950
  554OPC     MW 2420   0.252   4.602   2.239  0.2313 -0.0290  0.0662
  555OPC     OW 2421   3.978   0.872   1.800 -0.2501  0.2113  0.3887
  555OPC    HW1 2422   4.041   0.864   1.859 -0.0032 -0.5762  0.0459
  555OPC    HW2 2423   3.976   0.793   1.762 -0.9318  0.4565 -0.1134
  555OPC     MW 2424   3.987   0.859   1.803 -0.3144  0.1311  0.2639
  556OPC     OW 2425   4.133   0.857   2.987  0.8809  0.1088 -0.3648
  556OPC    HW1 2426   4.179   0.854   3.060 -0.6115 -0.9794  0.5957
  556OPC    HW2 2427   4.190   0.832   2.925  1.5566 -1.3712  0.7927
  556OPC     MW 2428   4.148   0.852   2.988  0.7605 -0.2706 -0.0520
  557OPC     OW 2429   3.939   0.926   0.046 -0.0644 -0.3744  0.1303
  557OPC    HW1 2430   3.896   0.858   0.011 -1.6098  0.4975  0.2614
  557OPC    HW2 2431   3.955   0.900   0.128 -2.1089 -0.0013  0.6953
  557OPC     MW 2432   3.935   0.912   0.053 -0.5947 -0.1905  0.2331
  558OPC     OW 2433   1.177   0.873   0.827 -0.1062  0.4909  0.4514
  558OPC    HW1 2434   1.167   0.949   0.786  0.7051 -0.0334 -0.7636
  558OPC    HW2 2435   1.259   0.875   0.856 -0.7721  1.0236  2.5087
  558OPC     MW 2436   1.187   0.884   0.826 -0.0847  0.4922  0.5758
  559OPC     OW 2437   2.189   0.484   1.432 -0.5012 -0.2142  0.2285
  559OPC    HW1 2438   2.270   0.517   1.425  0.0399 -1.5138  0.2337
  559OPC    HW2 2439   2.201   0.399   1.442 -1.9151 -0.8079 -2.1708
  559OPC     MW 2440   2.202   0.477   1.432 -0.6302 -0.4939 -0.1252
  560OPC     OW 2441   4.454   2.952   2.078  0.3000 -0.0288 -0.0879
  560OPC    HW1 2442   4.423   2.998   2.011  1.2966  1.5758  0.4956
  560OPC    HW2 2443   4.385   2.905   2.103 -0.4779  0.3560 -1.3721
  560OPC     MW 2444   4.439   2.952   2.072  0.3320  0.2649 -0.1913
  561OPC     OW 2445   3.571   1.945   1.505  0.3389  0.4184 -0.2704
  561OPC    HW1 2446   3.507   1.972   1.558  1.2292 -0.5761  1.4122
  561OPC    HW2 2447   3.537   1.878   1.462 -1.0483  2.4446 -2.5531
  561OPC     MW 2448   3.557   1.939   1.507  0.2654  0.5709 -0.3590
  562OPC     OW 2449   4.331   2.790   0.322  0.1592  0.4900  0.4985
  562OPC    HW1 2450   4.356   2.812   0.241 -1.0783 -1.2418 -0.4395
  562OPC    HW2 2451   4.290   2.714   0.310 -2.2601  1.3656  2.3735
  562OPC     MW 2452   4.328   2.782   0.308 -0.3810  0.3636  0.6369
  563OPC     OW 2453   3.252   3.050   1.308 -0.1881  0.2186 -0.1316
  563OPC    HW1 2454   3.232   3.014   1.386 -2.4456  2.2234  0.3394
  563OPC    HW2 2455   3.208   3.000   1.251  0.4905 -0.5254 -0.0227
  563OPC     MW 2456   3.242   3.037   1.311 -0.4212  0.4049 -0.0459
  564OPC     OW 2457   4.544   1.801   2.195  0.6560  0.2409  0.0820
  564OPC    HW1 2458   4.513   1.880   2.173  3.6082  1.2733 -0.7599
  564OPC    HW2 2459   4.512   1.789   2.275 -0.9983  1.6206 -0.2973
  564OPC     MW 2460   4.535   1.811   2.203  0.8480  0.5972 -0.0985
  565OPC     OW 2461   2.658   2.283   0.169 -0.0330  0.1122 -0.3090
  565OPC    HW1 2462   2.606   2.240   0.113  0.5298  0.2163 -0.9178
  565OPC    HW2 2463   2.734   2.286   0.128  0.6748 -0.6694  0.8827
  565OPC     MW 2464   2.661   2.277   0.154  0.1547  0.0120 -0.2229
  566OPC     OW 2465   1.951   4.844   2.869  0.3880 -0.0422 -0.0746
  566OPC    HW1 2466   2.017   4.825   2.815  0.8255  0.8401  0.1375
  566OPC    HW2 2467   1.923   4.921   2.842 -1.1910 -0.8023 -0.7426
  566OPC     MW 2468   1.956   4.852   2.857  0.2194 -0.0242 -0.1420
  567OPC     OW 2469   4.283   1.708   3.962  0.5413  0.1444 -0.3845
  567OPC    HW1 2470   4.200   1.709   3.934 -0.2000 -0.3760  1.6118
  567OPC    HW2 2471   4.305   1.623   3.959  0.3362  0.0262  0.7854
  567OPC     MW 2472   4.274   1.696   3.957  0.4016  0.0500  0.0834
  568OPC     OW 2473   1.813   2.661   0.897 -0.4577  0.0260  0.4585
  568OPC    HW1 2474   1.860   2.606   0.848 -2.1703 -0.9742 -0.1501
  568OPC    HW2 2475   1.771   2.609   0.952 -2.1014  0.6798 -0.1116
  568OPC     MW 2476   1.814   2.645   0.898 -0.9535 -0.0251  0.2843
  569OPC     OW 2477   4.490   1.125   3.957  0.0093  0.5180 -0.3568
  569OPC    HW1 2478   4.427   1.096   3.903 -0.9161  0.2270  0.8459
  569OPC    HW2 2479   4.453   1.122   4.035  1.4516  0.5836  0.3618
  569OPC     MW 2480   4.475   1.120   3.960  0.0855  0.4847 -0.0729
  570OPC     OW 2481   4.639   1.820   2.967 -0.0528 -0.1227  1.0640
  570OPC    HW1 2482   4.693   1.818   3.037  0.0950  4.1479  1.3892
  570OPC    HW2 2483   4.693   1.813   2.900  0.6669  1.3256  1.4330
  570OPC     MW 2484   4.655   1.819   2.968  0.0754  0.7221  1.1666
  571OPC     OW 2485   2.855   1.405   1.368 -0.1408  0.6541  0.5082
  571OPC    HW1 2486   2.823   1.364   1.438 -1.8698  0.4178 -0.3700
  571OPC    HW2 2487   2.916   1.350   1.338  0.0091  0.3592  1.3220
  571OPC     MW 2488   2.860   1.391   1.374 -0.3742  0.5756  0.4987
  572OPC     OW 2489   0.392   3.856   2.692  0.1507 -0.4520 -0.2087
  572OPC    HW1 2490   0.425   3.839   2.613 -0.8394  0.5202 -0.8641
  572OPC    HW2 2491   0.344   3.785   2.709  0.0791 -0.5157 -0.6558
  572OPC     MW 2492   0.390   3.843   2.683 -0.0061 -0.3179 -0.3717
  573OPC     OW 2493   2.536   3.830   2.297  0.1731  0.0122  0.0789
  573OPC    HW1 2494   2.498   3.908   2.308  1.9899  1.3133 -2.1240
  573OPC    HW2 2495   2.614   3.840   2.334 -0.0106 -1.2377  0.8746
  573OPC     MW 2496   2.542   3.843   2.304  0.4143  0.0198 -0.1290
  574OPC     OW 2497   3.857   4.747   0.509 -0.2514  0.4721  0.2490
  574OPC    HW1 2498   3.888   4.666   0.499 -1.4806  0.0166 -0.0588
  574OPC    HW2 2499   3.918   4.797   0.472 -0.9045 -0.5603 -2.4664
  574OPC     MW 2500   3.870   4.742   0.502 -0.5294  0.2524 -0.1976
  575OPC     OW 2501   4.334   2.544   2.361  0.0900  0.4521  0.7274
  575OPC    HW1 2502   4.358   2.502   2.434 -0.6163  0.0299  0.7244
  575OPC    HW2 2503   4.408   2.582   2.334  1.6788 -3.3862 -1.0526
  575OPC     MW 2504   4.349   2.543   2.368  0.2202 -0.1774  0.4640
  576OPC     OW 2505   0.412   4.414   0.599 -0.1107 -0.2663 -0.4835
  576OPC    HW1 2506   0.446   4.491   0.576  0.1412 -0.3331 -0.3382
  576OPC    HW2 2507   0.352   4.399   0.538 -1.8191  1.1379  0.7222
  576OPC     MW 2508   0.408   4.423   0.587 -0.3259 -0.0688 -0.2839
  577OPC     OW 2509   2.834   4.153   0.529  0.3676  0.2313 -0.2833
  577OPC    HW1 2510   2.834   4.125   0.447  0.5275  1.1936 -0.6250
  577OPC    HW2 2511   2.786   4.226   0.526 -0.6411 -0.3654  0.7174
  577OPC     MW 2512   2.827   4.160   0.517  0.2422  0.2853 -0.1860
  578OPC     OW 2513   3.354   2.001   0.402 -0.4999 -0.4757 -0.3687
  578OPC    HW1 2514   3.322   1.934   0.356 -0.5745 -0.5197 -0.2533
  578OPC    HW2 2515   3.415   1.965   0.452 -0.8405 -0.5297  0.0058
  578OPC     MW 2516   3.358   1.986   0.402 -0.5613 -0.4902 -0.2963
  579OPC     OW 2517   4.247   3.975   2.328 -0.5710 -0.2952 -0.2808
  579OPC    HW1 2518   4.206   3.918   2.379 -0.9965 -0.1842 -0.4930
  579OPC    HW2 2519   4.198   4.047   2.334 -0.4209 -0.1674 -0.5561
  579OPC     MW 2520   4.234   3.977   2.336 -0.6118 -0.2601 -0.3529
  580OPC     OW 2521   1.212   3.875   2.155 -0.3400  0.1622 -0.2903
  580OPC    HW1 2522   1.172   3.952   2.162  0.7365  0.7615 -0.5340
  580OPC    HW2 2523   1.286   3.894   2.113 -0.0351 -0.9961 -0.3057
  580OPC     MW 2524   1.217   3.889   2.150 -0.1359  0.0797 -0.3286
  581OPC     OW 2525   2.478   1.700   3.644  0.3848  0.4075  0.4754
  581OPC    HW1 2526   2.540   1.695   3.705  0.6910  0.9688  0.2158
  581OPC    HW2 2527   2.501   1.638   3.586  0.4913  0.3624  0.5661
  581OPC     MW 2528   2.490   1.690   3.644  0.4457  0.4838  0.4506
  582OPC     OW 2529   3.404   3.582   2.725 -0.1905  0.2282  0.0890
  582OPC    HW1 2530   3.481   3.566   2.688  0.2746  2.5424 -0.0831
  582OPC    HW2 2531   3.346   3.549   2.668  0.6079  1.3337 -1.4274
  582OPC     MW 2532   3.407   3.575   2.711 -0.0038  0.7333 -0.1603
  583OPC     OW 2533   2.298   4.706   2.272  0.0280 -0.1111  0.1609
  583OPC    HW1 2534   2.298   4.789   2.247  1.1295  0.1271  0.8653
  583OPC    HW2 2535   2.254   4.707   2.347 -0.3963 -0.2607 -0.0808
  583OPC     MW 2536   2.292   4.718   2.279  0.1281 -0.0979  0.2292
  584OPC     OW 2537   0.942   4.549   0.541 -0.6889 -0.6051 -0.5681
  584OPC    HW1 2538   1.006   4.501   0.576 -1.4128 -0.3875  1.1449
  584OPC    HW2 2539   0.913   4.500   0.476  1.8551 -0.2810 -2.0897
  584OPC     MW 2540   0.947   4.535   0.537 -0.4200 -0.5252 -0.5398
  585OPC     OW 2541   2.467   3.460   4.613 -0.3221  0.2128 -0.0173
  585OPC    HW1 2542   2.499   3.419   4.683 -0.4498  0.0067 -0.0784
  585OPC    HW2 2543   2.537   3.494   4.575  0.0108 -1.2951 -0.8467
  585OPC     MW 2544   2.482   3.459   4.617 -0.2917 -0.0406 -0.1490
  586OPC     OW 2545   3.677   0.328   4.641 -0.3369  0.1186  0.1318
  586OPC    HW1 2546   3.697   0.296   4.719  0.6819 -0.3516 -0.3042
  586OPC    HW2 2547   3.684   0.259   4.588  1.1929  0.8585 -0.7112
  586OPC     MW 2548   3.681   0.313   4.644  0.0397  0.1584 -0.0570
  587OPC     OW 2549   2.820   1.346   0.694 -0.4794  0.5951 -0.2329
  587OPC    HW1 2550   2.800   1.352   0.610 -2.7084  0.7411  0.2378
  587OPC    HW2 2551   2.863   1.271   0.700  1.6533  1.5682 -1.7630
  587OPC     MW 2552   2.823   1.336   0.683 -0.4935  0.7604 -0.3894
  588OPC     OW 2553   2.825   3.943   1.888  0.2084 -0.1632  0.4181
  588OPC    HW1 2554   2.828   4.009   1.945  2.3035  1.7574 -1.7327
  588OPC    HW2 2555   2.844   3.980   1.812  0.5485 -3.1288 -1.0862
  588OPC     MW 2556   2.828   3.959   1.885  0.5681 -0.3176 -0.1218
  589OPC     OW 2557   2.967   4.016   1.670  0.1192  0.3161 -0.0015
  589OPC    HW1 2558   2.960   3.953   1.610  1.8967 -0.8053  0.8663
  589OPC    HW2 2559   3.049   4.008   1.698 -0.5551  0.9417  2.3859
  589OPC     MW 2560   2.978   4.006   1.666  0.2822  0.2426  0.4793
  590OPC     OW 2561   0.967   1.434   4.149 -0.6793 -0.2615  0.2613
  590OPC    HW1 2562   0.912   1.419   4.083 -0.6716  0.5521  0.0601
  590OPC    HW2 2563   0.919   1.420   4.220 -0.7482 -0.9261  0.0931
  590OPC     MW 2564   0.952   1.429   4.150 -0.6883 -0.2394  0.2068
  591OPC     OW 2565   2.290   2.533   0.269  0.4141 -0.6381 -0.2017
  591OPC    HW1 2566   2.376   2.524   0.279  0.4153 -0.5394 -0.1269
  591OPC    HW2 2567   2.257   2.490   0.338  0.3675 -1.8486 -0.9474
  591OPC     MW 2568   2.298   2.525   0.281  0.4074 -0.8024 -0.3008
  592OPC     OW 2569   3.907   2.392   2.676 -0.0170  0.6160 -0.3953
  592OPC    HW1 2570   3.873   2.372   2.598  0.5579  2.5525 -1.2138
  592OPC    HW2 2571   3.858   2.460   2.702 -0.7341 -0.4914  1.3735
  592OPC     MW 2572   3.895   2.399   2.669 -0.0379  0.7386 -0.2549
  593OPC     OW 2573   2.962   1.066   3.612  0.0784 -0.3149 -0.1090
  593OPC    HW1 2574   2.942   1.028   3.688 -0.0901  1.6258  0.8937
  593OPC    HW2 2575   3.029   1.118   3.632  3.8966 -3.7206 -2.5374
  593OPC     MW 2576   2.969   1.068   3.626  0.6175 -0.5312 -0.3197
  594OPC     OW 2577   2.093   2.826   2.754 -0.8073  0.4723 -0.8238
  594OPC    HW1 2578   2.054   2.849   2.829 -0.8817 -0.2779 -0.6159
  594OPC    HW2 2579   2.088   2.898   2.705 -0.6860  1.0024 -0.0780
  594OPC     MW 2580   2.086   2.840   2.758 -0.8004  0.4397 -0.6828
  595OPC     OW 2581   3.962   2.917   2.042 -0.1389 -0.0030 -0.4564
  595OPC    HW1 2582   3.921   2.874   1.979 -0.2992  0.0747 -0.4058
  595OPC    HW2 2583   3.903   2.974   2.071  0.2591  0.6654 -0.9316
  595OPC     MW 2584   3.947   2.919   2.037 -0.1039  0.1073 -0.5193
  596OPC     OW 2585   1.970   4.563   3.831 -0.0563 -0.4873 -0.6257
  596OPC    HW1 2586   1.887   4.564   3.801  0.0715  0.5370 -0.9856
  596OPC    HW2 2587   1.961   4.581   3.915 -0.0858  1.7096 -1.0539
  596OPC     MW 2588   1.956   4.566   3.839 -0.0418 -0.0114 -0.7421
  597OPC     OW 2589   3.248   1.736   1.637  0.1644  0.2373  0.2416
  597OPC    HW1 2590   3.181   1.788   1.617 -1.1053 -1.4539 -0.1619
  597OPC    HW2 2591   3.209   1.661   1.659  1.9087 -0.5493  0.8057
  597OPC     MW 2592   3.232   1.732   1.637  0.2345 -0.1287  0.2654
  598OPC     OW 2593   2.807   3.981   2.852 -0.2000 -0.1818 -0.0984
  598OPC    HW1 2594   2.766   4.046   2.812  1.4350  0.2034 -1.2681
  598OPC    HW2 2595   2.876   4.020   2.888 -0.0977 -1.0099  0.6318
  598OPC     MW 2596   2.811   3.997   2.851  0.0566 -0.2473 -0.1632
  599OPC     OW 2597   0.307   2.923   1.642  0.2213 -0.1325 -0.5670
  599OPC    HW1 2598   0.333   2.867   1.703 -1.7108 -1.8159 -1.1633
  599OPC    HW2 2599   0.361   2.991   1.651  1.7768 -1.5061  1.1084
  599OPC     MW 2600   0.319   2.925   1.652  0.1657 -0.5841 -0.4075
  600OPC     OW 2601   0.969   2.137   1.011  0.3303 -0.1804  0.0950
  600OPC    HW1 2602   0.986   2.057   1.042  0.3863 -0.4415 -0.5873
  600OPC    HW2 2603   0.956   2.123   0.926  1.4118  0.6814 -0.2320
  600OPC     MW 2604   0.970   2.123   1.003  0.4984 -0.0917 -0.0542
  601OPC     OW 2605   0.923   1.640   0.418  0.7657 -0.2398 -0.3953
  601OPC    HW1 2606   0.933   1.557   0.445 -0.5774 -0.3756 -0.2269
  601OPC    HW2 2607   0.902   1.682   0.491 -2.3445 -0.4987 -0.9987
  601OPC     MW 2608   0.921   1.634   0.433  0.1079 -0.2981 -0.4596
  602OPC     OW 2609   4.573   4.693   3.031  0.2945 -0.0627 -0.3674
  602OPC    HW1 2610   4.490   4.704   3.008  0.3962  0.2652 -0.5879
  602OPC    HW2 2611   4.617   4.736   2.970  0.5492  1.1999  0.6448
  602OPC     MW 2612   4.567   4.701   3.019  0.3473  0.1725 -0.2505
  603OPC     OW 2613   1.953   1.854   2.549 -0.4165 -0.0160 -0.0194
  603OPC    HW1 2614   1.892   1.819   2.601 -0.6333  1.4644  0.7812
  603OPC    HW2 2615   2.013   1.884   2.605 -1.0062  2.2707 -0.5026
  603OPC     MW 2616   1.953   1.854   2.565 -0.5356  0.5405  0.0274
  604OPC     OW 2617   4.676   1.462   2.729 -0.1714 -0.3761 -0.3715
  604OPC    HW1 2618   4.609   1.512   2.705 -0.6513 -0.2792  1.0756
  604OPC    HW2 2619   4.725   1.458   2.657 -1.8106 -0.6077 -1.5358
  604OPC     MW 2620   4.673   1.469   2.715 -0.4842 -0.3960 -0.3298
  605OPC     OW 2621   4.312   3.875   1.654  0.0357  1.1852  0.4446
  605OPC    HW1 2622   4.318   3.804   1.705  1.4305  1.3561  0.5520
  605OPC    HW2 2623   4.245   3.919   1.689 -0.9248 -0.1086  0.3041
  605OPC     MW 2624   4.303   3.871   1.667  0.1000  1.0192  0.4397
  606OPC     OW 2625   0.339   2.914   4.445 -0.5166  0.1349 -0.0645
  606OPC    HW1 2626   0.297   2.872   4.509 -0.8169  1.7339  0.8141
  606OPC    HW2 2627   0.301   2.992   4.442  0.3954  0.5646 -1.3000
  606OPC     MW 2628   0.327   2.919   4.454 -0.4263  0.4347 -0.1175
  607OPC     OW 2629   3.099   0.493   0.874 -0.1191  0.1139  0.5012
  607OPC    HW1 2630   3.026   0.503   0.920 -1.4708 -0.9802 -1.2971
  607OPC    HW2 2631   3.119   0.409   0.883 -0.0975  0.0034 -0.4444
  607OPC     MW 2632   3.091   0.482   0.882 -0.3155 -0.0641  0.0958
  608OPC     OW 2633   0.739   1.751   3.716  0.0622  0.0800  0.0368
  608OPC    HW1 2634   0.812   1.718   3.749  0.3424  0.7458  0.0950
  608OPC    HW2 2635   0.734   1.831   3.751 -1.0891 -0.2240  0.6381
  608OPC     MW 2636   0.749   1.758   3.726 -0.0665  0.1334  0.1341
  609OPC     OW 2637   2.018   3.711   4.400  0.3439 -0.3304  0.0171
  609OPC    HW1 2638   2.074   3.646   4.385  2.0794  1.1815 -0.4962
  609OPC    HW2 2639   2.026   3.726   4.486  0.0292 -0.7162  0.1139
  609OPC     MW 2640   2.027   3.704   4.411  0.5538 -0.1642 -0.0446
  610OPC     OW 2641   2.372   0.913   3.020  0.3391 -0.4964  0.0578
  610OPC    HW1 2642   2.385   0.988   3.062  0.7217  0.6099 -1.8774
  610OPC    HW2 2643   2.426   0.857   3.059 -0.0538  0.1826  1.6283
  610OPC     MW 2644   2.382   0.916   3.032  0.3376 -0.2327  0.0040
  611OPC     OW 2645   0.231   1.491   3.527  0.3386 -0.1538 -0.0742
  611OPC    HW1 2646   0.284   1.530   3.585  0.2814 -1.3053  0.8107
  611OPC    HW2 2647   0.241   1.406   3.546 -0.7053 -0.4725 -0.8809
  611OPC     MW 2648   0.241   1.484   3.539  0.1759 -0.3711 -0.0626
  612OPC     OW 2649   0.951   1.798   4.347  0.4335  0.4534 -0.4636
  612OPC    HW1 2650   0.994   1.740   4.396  0.8188  0.7853 -0.4090
  612OPC    HW2 2651   0.932   1.862   4.403 -0.9262 -0.0900 -0.2731
  612OPC     MW 2652   0.955   1.799   4.362  0.2895  0.4221 -0.4273
  613OPC     OW 2653   3.939   1.221   4.030  0.1791  0.2931 -0.1841
  613OPC    HW1 2654   3.976   1.283   3.980 -0.5394 -0.6480 -1.9818
  613OPC    HW2 2655   3.859   1.213   3.995 -0.2962 -0.5399  1.0447
  613OPC     MW 2656   3.932   1.229   4.018  0.0027  0.0311 -0.2680
  614OPC     OW 2657   3.454   2.924   2.158 -0.4210 -0.0416 -0.2468
  614OPC    HW1 2658   3.442   2.873   2.228 -0.5127  1.5812  0.9519
  614OPC    HW2 2659   3.382   2.911   2.111 -1.0430 -0.0181  0.6844
  614OPC     MW 2660   3.442   2.914   2.161 -0.5265  0.2016  0.0679
  615OPC     OW 2661   3.796   2.736   0.328  0.3351 -0.3088 -0.6778
  615OPC    HW1 2662   3.802   2.807   0.379 -2.2086  2.1320 -3.3695
  615OPC    HW2 2663   3.722   2.699   0.354  1.3883 -1.7835  0.3586
  615OPC     MW 2664   3.786   2.741   0.340  0.1150 -0.1661 -0.9223
  616OPC     OW 2665   0.957   0.562   4.225  0.8811  0.2591  0.1209
  616OPC    HW1 2666   0.900   0.545   4.162  0.9499 -1.4654  0.4634
  616OPC    HW2 2667   0.914   0.618   4.277  0.5863  1.1819 -1.0921
  616OPC     MW 2668   0.942   0.567   4.224  0.8477  0.1407 -0.0076
  617OPC     OW 2669   3.044   2.686   3.995 -0.0534  0.1065 -0.2055
  617OPC    HW1 2670   3.090   2.732   4.052 -0.9558 -0.8848  1.3961
  617OPC    HW2 2671   2.972   2.665   4.039  0.1552 -2.4900 -0.9394
  617OPC     MW 2672   3.040   2.689   4.010 -0.1560 -0.4235 -0.0775
  618OPC     OW 2673   4.138   0.719   4.099 -0.2891  0.1814  1.1900
  618OPC    HW1 2674   4.122   0.667   4.031  2.6409  0.5950  0.0702
  618OPC    HW2 2675   4.100   0.794   4.076  0.5531  0.2768  0.0401
  618OPC     MW 2676   4.130   0.722   4.086  0.2681  0.2566  0.8546
  619OPC     OW 2677   2.705   3.604   1.180 -0.3013  0.0596  0.0140
  619OPC    HW1 2678   2.756   3.673   1.197  0.3489 -0.7650  1.6065
  619OPC    HW2 2679   2.633   3.620   1.227 -1.0849  0.6782 -1.3464
  619OPC     MW 2680   2.702   3.617   1.190 -0.3211  0.0292  0.0482
  620OPC     OW 2681   1.839   1.537   2.870 -0.1016 -0.2037  0.2354
  620OPC    HW1 2682   1.848   1.620   2.848  1.7491 -0.7231 -1.1644
  620OPC    HW2 2683   1.768   1.511   2.826  0.5693  0.1066 -1.0619
  620OPC     MW 2684   1.830   1.545   2.861  0.2709 -0.2345 -0.1631
  621OPC     OW 2685   2.319   0.110   3.564  0.2961  0.6463 -0.3734
  621OPC    HW1 2686   2.327   0.196   3.570 -2.5177  1.1015 -1.6579
  621OPC    HW2 2687   2.301   0.085   3.646  1.6961  1.1604  0.1106
  621OPC     MW 2688   2.317   0.119   3.577  0.0874  0.7895 -0.4915
  622OPC     OW 2689   4.501   0.842   4.055 -0.2543 -0.6731  0.2180
  622OPC    HW1 2690   4.586   0.849   4.037 -0.4569  1.0877 -0.1969
  622OPC    HW2 2691   4.499   0.789   4.125  1.5916  2.5006  2.9965
  622OPC     MW 2692   4.513   0.835   4.063 -0.0111  0.0559  0.5673
  623OPC     OW 2693   3.267   0.527   2.733  0.0716 -0.8406 -0.2525
  623OPC    HW1 2694   3.275   0.528   2.646  0.9225 -0.3906 -0.1831
  623OPC    HW2 2695   3.329   0.583   2.759 -0.3213 -0.8138  0.6309
  623OPC     MW 2696   3.278   0.535   2.724  0.1393 -0.7702 -0.1117
  624OPC     OW 2697   2.483   1.342   0.632  0.0335  0.6393  0.2507
  624OPC    HW1 2698   2.453   1.272   0.675 -1.3584  0.0746 -1.5057
  624OPC    HW2 2699   2.565   1.321   0.613 -0.1625 -0.2509  0.3292
  624OPC     MW 2700   2.491   1.328   0.636 -0.2010  0.4243  0.0029
  625OPC     OW 2701   3.507   3.110   3.650  0.0372  0.5872  0.2124
  625OPC    HW1 2702   3.426   3.082   3.632 -0.5582  0.9693  2.0685
  625OPC    HW2 2703   3.503   3.196   3.635 -0.1261  0.7190  0.9646
  625OPC     MW 2704   3.494   3.119   3.646 -0.0750  0.6632  0.5978
  626OPC     OW 2705   3.559   2.625   0.424  0.0239 -0.1165  0.3882
  626OPC    HW1 2706   3.485   2.653   0.388 -0.5560 -2.2222 -0.1945
  626OPC    HW2 2707   3.555   2.655   0.506 -0.3782  1.6433 -0.2224
  626OPC     MW 2708   3.548   2.634   0.430 -0.1212 -0.1675  0.2119
  627OPC     OW 2709   1.416   3.178   2.019 -0.4089  0.2037 -0.3016
  627OPC    HW1 2710   1.402   3.198   1.935 -0.5604 -0.1612 -0.3647
  627OPC    HW2 2711   1.498   3.202   2.032  0.0784 -1.0072 -0.9418
  627OPC     MW 2712   1.426   3.184   2.008 -0.3593 -0.0292 -0.4055
  628OPC     OW 2713   1.857   1.949   3.524  0.3120  0.0027 -0.4110
  628OPC    HW1 2714   1.799   1.884   3.521  0.4556 -0.1646  0.2011
  628OPC    HW2 2715   1.845   1.991   3.448  0.2251 -0.7367 -0.8154
  628OPC     MW 2716   1.846   1.946   3.512  0.3204 -0.1312 -0.3802
  629OPC     OW 2717   3.979   0.375   4.029 -0.2183 -0.5341  0.2601
  629OPC    HW1 2718   4.004   0.341   4.105  0.3976  0.8353  0.7016
  629OPC    HW2 2719   3.917   0.432   4.052  1.4940  1.5315  0.0525
  629OPC     MW 2720   3.973   0.378   4.044  0.1256 -0.0267  0.2947
  630OPC     OW 2721   3.271   0.662   4.632 -0.1668 -0.3332  0.3635
  630OPC    HW1 2722   3.323   0.594   4.649  0.2129 -0.3346 -0.7323
  630OPC    HW2 2723   3.274   0.709   4.705  1.0725 -0.5412  0.4723
  630OPC     MW 2724   3.279   0.659   4.645  0.0723 -0.3642  0.2177
  631OPC     OW 2725   4.443   1.425   1.655 -0.3493  0.3627 -0.2565
  631OPC    HW1 2726   4.392   1.461   1.716 -0.1276 -0.1136  0.2183
  631OPC    HW2 2727   4.433   1.478   1.586  0.5074  1.7504  0.6317
  631OPC     MW 2728   4.434   1.438   1.654 -0.1904  0.4974 -0.0551
  632OPC     OW 2729   3.734   4.458   2.711 -0.5106 -0.2256  0.0256
  632OPC    HW1 2730   3.758   4.542   2.713 -2.5178  0.3848  1.7503
  632OPC    HW2 2731   3.796   4.419   2.759 -1.3386  0.8779  2.1219
  632OPC     MW 2732   3.747   4.464   2.719 -0.9294  0.0275  0.5901
  633OPC     OW 2733   2.114   4.845   1.679  0.0889  0.1808  0.1089
  633OPC    HW1 2734   2.104   4.788   1.614  0.3833 -0.2908  0.4729
  633OPC    HW2 2735   2.032   4.859   1.707 -0.2312  1.6368 -1.3954
  633OPC     MW 2736   2.100   4.839   1.674  0.0851  0.3260 -0.0597
  634OPC     OW 2737   1.894   0.839   0.952 -0.5169  0.1254 -0.2134
  634OPC    HW1 2738   1.938   0.891   1.007 -0.5018  0.7819 -0.8271
  634OPC    HW2 2739   1.956   0.803   0.904 -0.6108  0.7243 -0.7979
  634OPC     MW 2740   1.909   0.842   0.953 -0.5285  0.3109 -0.3904
  635OPC     OW 2741   4.670   4.630   4.005  0.9071  0.3452  0.6890
  635OPC    HW1 2742   4.681   4.638   4.091  0.1634 -2.1282  1.0995
  635OPC    HW2 2743   4.749   4.607   3.977  0.6238 -1.3321  1.1499
  635OPC     MW 2744   4.683   4.628   4.013  0.7553 -0.2679  0.8177
  636OPC     OW 2745   3.462   4.619   4.326 -0.4484 -0.1762 -0.1561
  636OPC    HW1 2746   3.546   4.639   4.311 -0.4985  0.3610  0.2208
  636OPC    HW2 2747   3.434   4.686   4.375 -0.8060 -0.8790  0.6420
  636OPC     MW 2748   3.471   4.632   4.331 -0.5086 -0.2007  0.0177
  637OPC     OW 2749   3.527   2.521   2.763  0.5379 -0.3326  0.1420
  637OPC    HW1 2750   3.600   2.560   2.791  0.0185  0.5761  0.2391
  637OPC    HW2 2751   3.506   2.467   2.829 -0.0924  1.0241  1.0801
  637OPC     MW 2752   3.535   2.519   2.777  0.3680  0.0021  0.2949
  638OPC     OW 2753   1.054   0.468   0.644 -0.0856 -0.2535  0.0890
  638OPC    HW1 2754   1.094   0.407   0.692  0.5843  0.2248  0.1450
  638OPC    HW2 2755   0.989   0.424   0.605 -0.8784 -0.5812  1.7020
  638OPC     MW 2756   1.050   0.452   0.645 -0.1039 -0.2312  0.3355
  639OPC     OW 2757   2.094   4.328   3.696 -0.2877 -0.1679 -0.1942
  639OPC    HW1 2758   2.072   4.383   3.759 -2.7081  0.6000 -1.5767
  639OPC    HW2 2759   2.180   4.338   3.688 -0.0950  0.5279  2.1526
  639OPC     MW 2760   2.103   4.337   3.704 -0.6167  0.0483 -0.0518
  640OPC     OW 2761   3.338   3.956   2.014 -0.2115 -0.0798  0.0178
  640OPC    HW1 2762   3.265   3.948   2.062  1.5927 -0.9029  2.9035
  640OPC    HW2 2763   3.365   4.037   2.033  0.4120 -0.3353  0.2349
  640OPC     MW 2764   3.331   3.967   2.024  0.1471 -0.2391  0.4762
  641OPC     OW 2765   1.397   0.267   4.164  0.4479  0.0276 -0.2178
  641OPC    HW1 2766   1.394   0.337   4.112  1.5538 -0.5685 -1.1163
  641OPC    HW2 2767   1.449   0.293   4.229 -0.4574  0.5692  0.3212
  641OPC     MW 2768   1.404   0.281   4.166  0.4775  0.0196 -0.2709
  642OPC     OW 2769   0.756   3.245   3.126  0.1335 -0.2711 -0.6026
  642OPC    HW1 2770   0.741   3.329   3.143  1.5967 -0.1333  0.2169
  642OPC    HW2 2771   0.696   3.203   3.174  1.1526  0.2645  1.2438
  642OPC     MW 2772   0.745   3.251   3.136  0.5001 -0.1717 -0.2089
  643OPC     OW 2773   0.167   2.526   4.046  0.6688 -0.2500  0.0179
  643OPC    HW1 2774   0.131   2.602   4.024 -0.5329 -0.8414 -0.1113
  643OPC    HW2 2775   0.217   2.546   4.115 -0.3901  0.4812  0.5998
  643OPC     MW 2776   0.169   2.540   4.053  0.3349 -0.2293  0.0847
  644OPC     OW 2777   4.308   4.310   2.491  0.3897  0.0997 -0.5697
  644OPC    HW1 2778   4.275   4.260   2.554 -1.3856  0.7161 -0.9530
  644OPC    HW2 2779   4.250   4.302   2.427  0.7876  1.5590 -1.1381
  644OPC     MW 2780   4.295   4.301   2.491  0.1861  0.4064 -0.7103
  645OPC     OW 2781   1.893   3.489   1.870  0.0918  0.0610  0.3556
  645OPC    HW1 2782   1.883   3.566   1.830  1.9891  0.6373  0.8715
  645OPC    HW2 2783   1.850   3.433   1.818 -1.0175  1.3835 -0.2272
  645OPC     MW 2784   1.885   3.492   1.856  0.2082  0.3413  0.3458
  646OPC     OW 2785   0.161   3.909   2.896 -0.3369 -0.6081 -0.1175
  646OPC    HW1 2786   0.102   3.953   2.849  0.1803  0.1296 -0.0946
  646OPC    HW2 2787   0.146   3.936   2.978  0.1070 -0.3251 -0.1266
  646OPC     MW 2788   0.150   3.920   2.901 -0.1949 -0.4573 -0.1154
  647OPC     OW 2789   2.856   0.106   2.229 -0.0498 -0.2194 -0.4135
  647OPC    HW1 2790   2.935   0.073   2.213 -0.0434 -0.0996 -0.6377
  647OPC    HW2 2791   2.804   0.065   2.172 -0.0801 -0.0109 -0.5371
  647OPC     MW 2792   2.860   0.095   2.218 -0.0533 -0.1709 -0.4650
  648OPC     OW 2793   3.284   2.834   3.464 -0.2019  0.2734  0.3535
  648OPC    HW1 2794   3.274   2.802   3.544  0.8675  1.9740  1.2337
  648OPC    HW2 2795   3.371   2.837   3.453 -0.3232  0.2095 -0.8201
  648OPC     MW 2796   3.295   2.830   3.474 -0.0618  0.5151  0.3101
  649OPC     OW 2797   0.871   4.696   1.952  0.7968 -0.3011  0.3082
  649OPC    HW1 2798   0.869   4.616   1.988 -2.6560 -0.2364  0.5965
  649OPC    HW2 2799   0.947   4.697   1.910  2.6228 -2.3662  3.1991
  649OPC     MW 2800   0.882   4.684   1.951  0.5564 -0.5967  0.7778
  650OPC     OW 2801   0.412   0.234   4.438  0.6504  0.0417  1.0822
  650OPC    HW1 2802   0.471   0.171   4.428  0.4258 -0.0139 -0.0224
  650OPC    HW2 2803   0.381   0.221   4.518  1.0490 -0.8656  1.0964
  650OPC     MW 2804   0.416   0.223   4.448  0.6761 -0.1006  0.9211
  651OPC     OW 2805   0.540   1.864   2.122 -0.0282  0.1480 -0.3918
  651OPC    HW1 2806   0.576   1.790   2.149 -0.2281  0.2530  0.1767
  651OPC    HW2 2807   0.463   1.840   2.090 -0.4334  0.2062  0.5331
  651OPC     MW 2808   0.534   1.850   2.121 -0.1176  0.1721 -0.1712
  652OPC     OW 2809   2.877   3.704   0.656 -0.2635 -0.1824 -0.0961
  652OPC    HW1 2810   2.902   3.742   0.582 -2.5405  0.8451 -0.4195
  652OPC    HW2 2811   2.803   3.663   0.634 -1.8978  1.4956  1.8914
  652OPC     MW 2812   2.870   3.704   0.642 -0.8414  0.2172  0.1497
  653OPC     OW 2813   0.623   2.988   2.291 -0.4263 -0.0499  0.4429
  653OPC    HW1 2814   0.608   2.981   2.205 -2.4489  2.1631  0.5215
  653OPC    HW2 2815   0.659   2.911   2.312  1.8240 -0.0274 -2.6497
  653OPC     MW 2816   0.626   2.975   2.281 -0.3926  0.2803 -0.0022
  654OPC     OW 2817   0.033   0.624   3.734  0.1255 -0.0002  0.2638
  654OPC    HW1 2818  -0.030   0.628   3.793 -1.0862  0.7566 -1.0173
  654OPC    HW2 2819   0.085   0.692   3.755 -0.8828  0.9233 -0.1550
  654OPC     MW 2820   0.032   0.635   3.746 -0.2024  0.2480  0.0127
  655OPC     OW 2821   2.302   1.927   3.944 -0.2259 -0.1926 -0.0472
  655OPC    HW1 2822   2.251   1.917   4.013 -0.9973 -0.5163 -0.6500
  655OPC    HW2 2823   2.282   1.860   3.893 -0.3260  0.5246 -0.9851
  655OPC     MW 2824   2.291   1.916   3.946 -0.3547 -0.1345 -0.2748
  656OPC     OW 2825   3.320   0.969   0.344  0.0780 -0.4647  0.5673
  656OPC    HW1 2826   3.300   0.897   0.298 -0.8091 -0.8258  1.4599
  656OPC    HW2 2827   3.388   0.944   0.393 -0.6579 -0.9544  1.3827
  656OPC     MW 2828   3.327   0.954   0.345 -0.1617 -0.5904  0.8196
  657OPC     OW 2829   1.890   2.326   1.771 -0.0005 -0.0242  0.2657
  657OPC    HW1 2830   1.824   2.344   1.825  0.3728  1.4795  0.2627
  657OPC    HW2 2831   1.863   2.358   1.695  1.3552  2.1487  0.6198
  657OPC     MW 2832   1.876   2.333   1.768  0.2549  0.5188  0.3176
  658OPC     OW 2833   2.885   2.765   2.290  0.5649  0.0220  0.3892
  658OPC    HW1 2834   2.814   2.796   2.331  0.9216  0.4384  0.7098
  658OPC    HW2 2835   2.865   2.682   2.274  0.4879 -0.2267  1.6343
  658OPC     MW 2836   2.871   2.757   2.294  0.6061  0.0467  0.6205
  659OPC     OW 2837   0.881   4.836   4.024  0.4830 -0.0433  0.0790
  659OPC    HW1 2838   0.894   4.857   4.107  1.2806 -0.1210 -0.0169
  659OPC    HW2 2839   0.904   4.752   4.020  1.5294  0.2531 -0.4408
  659OPC     MW 2840   0.886   4.827   4.036  0.7554 -0.0111 -0.0119
  660OPC     OW 2841   2.126   0.105   3.357  0.0411  0.2735  0.2661
  660OPC    HW1 2842   2.087   0.180   3.378  0.2521  0.5548 -0.3282
  660OPC    HW2 2843   2.173   0.086   3.428 -1.3269 -0.1898  1.0854
  660OPC     MW 2844   2.127   0.114   3.371 -0.1297  0.2466  0.2994
  661OPC     OW 2845   0.210   0.029   2.208 -0.3967  0.5158 -0.2682
  661OPC    HW1 2846   0.239   0.068   2.280 -2.2852  0.0856  0.7809
  661OPC    HW2 2847   0.234  -0.054   2.219 -1.8753  0.1624  0.5943
  661OPC     MW 2848   0.218   0.022   2.220 -0.8941  0.4000  0.0142
  662OPC     OW 2849   2.741   2.099   0.807  0.4446  0.0470  0.1278
  662OPC    HW1 2850   2.731   2.102   0.893  0.8174 -1.0469  0.2268
  662OPC    HW2 2851   2.744   2.183   0.784  1.0499  0.3634  1.2704
  662OPC     MW 2852   2.740   2.112   0.816  0.5891 -0.0679  0.3113
  663OPC     OW 2853   2.665   3.022   2.284 -0.6690  0.0653 -0.0301
  663OPC    HW1 2854   2.605   3.076   2.250  0.0779  1.7326  1.1345
  663OPC    HW2 2855   2.631   3.000   2.361 -0.6831 -0.6445 -0.2338
  663OPC     MW 2856   2.651   3.027   2.290 -0.5607  0.2067  0.1117
  664OPC     OW 2857   0.427   1.199   0.496  0.1238  0.1239 -0.4255
  664OPC    HW1 2858   0.424   1.244   0.571  1.2892 -1.5075  0.6453
  664OPC    HW2 2859   0.374   1.132   0.510 -0.2077  0.1698 -1.3598
  664OPC     MW 2860   0.418   1.196   0.509  0.2470 -0.1103 -0.4054
  665OPC     OW 2861   0.654   1.757   1.136  0.2215  0.5465 -0.0207
  665OPC    HW1 2862   0.578   1.791   1.161 -0.6158 -0.6443 -0.8355
  665OPC    HW2 2863   0.657   1.774   1.051 -0.3483 -1.5209 -0.5172
  665OPC     MW 2864   0.643   1.765   1.127  0.0136  0.0652 -0.2144
  666OPC     OW 2865   0.520   3.108   1.771  0.2348 -0.0580  0.8207
  666OPC    HW1 2866   0.456   3.167   1.773  0.7027  0.4502  2.2607
  666OPC    HW2 2867   0.576   3.140   1.711 -0.6051 -0.2814 -0.1160
  666OPC     MW 2868   0.519   3.121   1.762  0.1798 -0.0160  0.8950
  667OPC     OW 2869   1.874   2.819   0.228 -0.2169  0.2991  0.3594
  667OPC    HW1 2870   1.813   2.843   0.171 -0.9812 -0.7235  0.7271
  667OPC    HW2 2871   1.942   2.797   0.177 -1.0248 -0.9861 -0.1990
  667OPC     MW 2872   1.875   2.820   0.212 -0.4491 -0.0419  0.3312
  668OPC     OW 2873   4.490   2.813   0.862  0.0063 -0.5908  0.0103
  668OPC    HW1 2874   4.561   2.839   0.819 -0.8130 -0.9724 -1.6691
  668OPC    HW2 2875   4.496   2.726   0.862 -0.9315 -0.6943 -1.1128
  668OPC     MW 2876   4.501   2.804   0.856 -0.2534 -0.6624 -0.4037
  669OPC     OW 2877   4.475   4.552   0.645  0.2909 -0.0535  0.1289
  669OPC    HW1 2878   4.501   4.632   0.666 -1.4499  0.3082  1.1118
  669OPC    HW2 2879   4.427   4.527   0.713 -1.9855 -0.5758 -1.5302
  669OPC     MW 2880   4.472   4.560   0.658 -0.3025 -0.0774  0.0290
  670OPC     OW 2881   0.431   0.319   2.176  0.0724  0.3651  0.2259
  670OPC    HW1 2882   0.497   0.329   2.119  0.6473  0.2351  0.8515
  670OPC    HW2 2883   0.453   0.247   2.220 -0.3571  0.4748  0.6221
  670OPC     MW 2884   0.444   0.310   2.174  0.0939  0.3622  0.3768
  671OPC     OW 2885   0.680   3.310   2.856 -0.0308  0.5364  0.4187
  671OPC    HW1 2886   0.719   3.291   2.932  1.0654  2.1993  0.3051
  671OPC    HW2 2887   0.675   3.397   2.856 -1.3388  0.4968 -0.7916
  671OPC     MW 2888   0.685   3.320   2.868 -0.0621  0.7762  0.2232
  672OPC     OW 2889   4.643   0.144   3.568 -0.2525  0.3255  0.5082
  672OPC    HW1 2890   4.687   0.122   3.496 -1.5935 -0.0589 -0.2315
  672OPC    HW2 2891   4.699   0.126   3.632  1.2558  1.3702 -0.4489
  672OPC     MW 2892   4.658   0.138   3.567 -0.2279  0.4230  0.2574
  673OPC     OW 2893   3.263   2.984   1.565 -0.3994  0.0941  0.1819
  673OPC    HW1 2894   3.220   3.017   1.634 -0.4336 -0.8104  0.6120
  673OPC    HW2 2895   3.288   2.905   1.592  0.3388  0.0573 -0.5534
  673OPC     MW 2896   3.260   2.977   1.579 -0.2953 -0.0450  0.1368
  674OPC     OW 2897   0.716   3.346   0.824 -0.3360 -0.0948  0.5065
  674OPC    HW1 2898   0.728   3.341   0.738 -2.7188 -1.9600  0.1642
  674OPC    HW2 2899   0.780   3.297   0.857 -0.5266 -0.9731 -0.3827
  674OPC     MW 2900   0.727   3.338   0.816 -0.7161 -0.5002  0.3245
  675OPC     OW 2901   3.929   4.676   1.343  0.2385  0.3585 -0.4440
  675OPC    HW1 2902   3.934   4.761   1.326  1.1446  0.4697  0.3292
  675OPC    HW2 2903   4.003   4.658   1.384 -0.1676 -0.7095 -0.1281
  675OPC     MW 2904   3.940   4.686   1.346  0.3125  0.2168 -0.2831
  676OPC     OW 2905   0.934   0.312   1.066 -0.0758  0.6531 -0.2186
  676OPC    HW1 2906   0.979   0.385   1.048  2.1558  0.5652  3.7286
  676OPC    HW2 2907   0.978   0.250   1.025  0.6289  1.0978 -0.1535
  676OPC     MW 2908   0.947   0.314   1.058  0.3579  0.7058  0.3741
  677OPC     OW 2909   0.305   3.559   3.460 -0.3591 -0.1707  1.0145
  677OPC    HW1 2910   0.279   3.601   3.388 -0.5941 -3.0862 -0.7855
  677OPC    HW2 2911   0.255   3.592   3.523 -0.2941  2.3444 -0.1385
  677OPC     MW 2912   0.294   3.570   3.459 -0.3842 -0.2298  0.5783
  678OPC     OW 2913   4.619   4.096   4.546 -0.8169 -0.6131 -0.0560
  678OPC    HW1 2914   4.567   4.136   4.604 -0.1444  2.5786 -1.4563
  678OPC    HW2 2915   4.698   4.099   4.583 -0.4773  0.9691 -0.8253
  678OPC     MW 2916   4.623   4.103   4.560 -0.6673  0.0921 -0.3765
  679OPC     OW 2917   0.871   0.400   1.509  0.0519 -0.3352 -0.4173
  679OPC    HW1 2918   0.941   0.409   1.458  1.2958  0.3458  1.3091
  679OPC    HW2 2919   0.840   0.321   1.487  1.0671 -0.4548 -1.5558
  679OPC     MW 2920   0.877   0.389   1.498  0.3856 -0.2522 -0.3305
  680OPC     OW 2921   1.172   1.169   3.162  0.4964  0.0619 -0.0883
  680OPC    HW1 2922   1.149   1.157   3.245  0.1616  0.1577 -0.1661
  680OPC    HW2 2923   1.112   1.122   3.118 -0.4463  1.4700 -0.3726
  680OPC     MW 2924   1.160   1.160   3.167  0.3077  0.2840 -0.1417
  681OPC     OW 2925   2.837   1.243   1.617 -0.2516  0.7642 -0.0440
  681OPC    HW1 2926   2.770   1.261   1.670 -0.8958 -0.2683 -0.4879
  681OPC    HW2 2927   2.812   1.172   1.574  1.2871  0.1216  0.0407
  681OPC     MW 2928   2.824   1.235   1.619 -0.1195  0.5167 -0.0971
  682OPC     OW 2929   1.768   0.275   3.893 -0.3353 -0.3258  0.6124
  682OPC    HW1 2930   1.774   0.331   3.960  0.8126  0.5426 -0.1688
  682OPC    HW2 2931   1.704   0.221   3.917  1.2041 -1.1425  3.1850
  682OPC     MW 2932   1.759   0.276   3.906  0.0616 -0.3182  0.8769
  683OPC     OW 2933   4.163   3.314   2.002  0.3989  0.0374 -0.1484
  683OPC    HW1 2934   4.083   3.347   1.991  0.1861 -0.5907 -0.4976
  683OPC    HW2 2935   4.170   3.308   2.089  0.4030  0.8928 -0.0758
  683OPC     MW 2936   4.152   3.318   2.013  0.3680  0.0710 -0.1893
  684OPC     OW 2937   0.581   4.544   3.746  0.0435  0.4217  0.0513
  684OPC    HW1 2938   0.535   4.548   3.672 -1.3923  0.7865  0.9214
  684OPC    HW2 2939   0.543   4.480   3.791 -0.2758  1.3560  1.1864
  684OPC     MW 2940   0.568   4.535   3.742 -0.2158  0.6136  0.3474
  685OPC     OW 2941   2.701   3.259   4.486  0.1933  0.4615  0.6753
  685OPC    HW1 2942   2.716   3.254   4.571  0.3871  0.0967  0.6236
  685OPC    HW2 2943   2.672   3.340   4.474  0.1145  0.4929  1.0954
  685OPC     MW 2944   2.699   3.270   4.497  0.2103  0.4124  0.7299
  686OPC     OW 2945   0.988   1.958   4.573 -0.6310  0.1649  0.2678
  686OPC    HW1 2946   0.970   1.950   4.658 -1.3962  0.2532  0.1228
  686OPC    HW2 2947   1.071   1.933   4.567 -0.9595 -1.1573  0.8488
  686OPC     MW 2948   0.998   1.953   4.585 -0.7926 -0.0175  0.3322
  687OPC     OW 2949   2.161   2.123   0.558 -0.1682  0.3742  0.1893
  687OPC    HW1 2950   2.148   2.058   0.501  2.2852  0.3158 -0.4225
  687OPC    HW2 2951   2.175   2.081   0.633 -1.0566  0.3377  0.3419
  687OPC     MW 2952   2.161   2.107   0.561  0.0629  0.3601  0.1215
  688OPC     OW 2953   0.488   3.759   2.465 -0.0436  0.6816  0.5575
  688OPC    HW1 2954   0.457   3.767   2.384 -0.6651  2.9393  0.9672
  688OPC    HW2 2955   0.565   3.718   2.454 -1.0626 -0.9733 -0.9107
  688OPC     MW 2956   0.495   3.754   2.452 -0.2860  0.7706  0.4012
  689OPC     OW 2957   1.493   1.935   0.617  0.4611 -0.3127  0.4685
  689OPC    HW1 2958   1.545   1.985   0.666  1.1620 -1.6934  1.1910
  689OPC    HW2 2959   1.515   1.956   0.536  0.8752  0.4064  0.7556
  689OPC     MW 2960   1.504   1.946   0.612  0.6258 -0.4105  0.6177
  690OPC     OW 2961   0.444   4.250   1.902 -0.3318  0.0332  0.3206
  690OPC    HW1 2962   0.504   4.246   1.965 -1.1636  0.2839  1.1594
  690OPC    HW2 2963   0.441   4.168   1.871 -0.0582 -0.1425  0.7454
  690OPC     MW 2964   0.453   4.237   1.907 -0.4143  0.0444  0.5073
  691OPC     OW 2965   0.078   1.047   3.478  0.3956 -0.2181 -0.0670
  691OPC    HW1 2966   0.003   1.036   3.520 -0.5662  1.0197 -1.3521
  691OPC    HW2 2967   0.130   1.084   3.537 -0.8090  1.1883  0.1595
  691OPC     MW 2968   0.074   1.051   3.493  0.0756  0.1724 -0.2234
  692OPC     OW 2969   1.540   1.680   2.402  0.2188  0.0622  0.0608
  692OPC    HW1 2970   1.595   1.656   2.339  0.4183  0.3884  0.1054
  692OPC    HW2 2971   1.496   1.608   2.420  2.0049 -0.7430  1.4531
  692OPC     MW 2972   1.542   1.666   2.395  0.5121 -0.0086  0.2730
  693OPC     OW 2973   3.223   0.064   4.628 -0.5199  0.4336 -0.0438
  693OPC    HW1 2974   3.161   0.010   4.656 -1.0082  0.9184 -0.1879
  693OPC    HW2 2975   3.195   0.143   4.651 -0.8537  0.8474 -1.7008
  693OPC     MW 2976   3.210   0.067   4.635 -0.6412  0.5663 -0.3097
  694OPC     OW 2977   0.362   4.331   4.269  0.4420 -0.2354 -0.1935
  694OPC    HW1 2978   0.292   4.337   4.217 -0.5849 -0.7389  1.0608
  694OPC    HW2 2979   0.423   4.378   4.227 -1.2738  2.0796 -0.3105
  694OPC     MW 2980   0.360   4.339   4.255  0.0369  0.0323 -0.0253
  695OPC     OW 2981   1.628   4.324   1.593  0.1593  0.1731 -0.0356
  695OPC    HW1 2982   1.683   4.344   1.529  0.6671 -2.1467 -0.4139
  695OPC    HW2 2983   1.559   4.375   1.578  2.0026  3.0111  0.3104
  695OPC     MW 2984   1.626   4.335   1.581  0.5066  0.2495 -0.0404
  696OPC     OW 2985   3.129   1.493   1.747  0.1981  0.5968 -0.3620
  696OPC    HW1 2986   3.110   1.408   1.757  0.3844  0.5671 -0.2682
  696OPC    HW2 2987   3.062   1.523   1.700 -0.5579  0.6704  0.7164
  696OPC     MW 2988   3.116   1.485   1.742  0.1139  0.6034 -0.1888
  697OPC     OW 2989   0.912   0.177   3.212 -0.3875  0.4701 -0.3079
  697OPC    HW1 2990   0.975   0.202   3.156 -0.2004 -1.3467 -0.9892
  697OPC    HW2 2991   0.848   0.234   3.197 -0.1277  0.3880 -2.0207
  697OPC     MW 2992   0.912   0.189   3.201 -0.3215  0.1896 -0.6616
  698OPC     OW 2993   3.609   0.523   0.587  0.0876 -0.0269  0.6555
  698OPC    HW1 2994   3.595   0.440   0.565  0.2706 -0.1154  0.8797
  698OPC    HW2 2995   3.682   0.521   0.634 -0.0599  0.2242  0.9003
  698OPC     MW 2996   3.617   0.511   0.590  0.0930 -0.0029  0.7248
  699OPC     OW 2997   2.770   0.623   4.012  0.0539  0.0020  0.0728
  699OPC    HW1 2998   2.738   0.545   4.033  1.4608 -1.3585 -2.3159
  699OPC    HW2 2999   2.718   0.649   3.947  0.6236  0.2207 -0.3020
  699OPC     MW 3000   2.758   0.616   4.005  0.3458 -0.1666 -0.3355
  700OPC     OW 3001   2.589   3.334   0.162 -0.1360  0.0171 -0.4448
  700OPC    HW1 3002   2.565   3.250   0.166 -0.4223  0.1430  0.4703
  700OPC    HW2 3003   2.565   3.367   0.239  2.6343  0.2294  0.4370
  700OPC     MW 3004   2.582   3.326   0.174  0.2309  0.0671 -0.1794
  701OPC     OW 3005   2.418   4.806   1.645  0.1972 -0.0815  0.3833
  701OPC    HW1 3006   2.466   4.759   1.589 -0.1954 -0.3957  0.3005
  701OPC    HW2 3007   2.336   4.785   1.624  0.0259  0.3160  0.6340
  701OPC     MW 3008   2.413   4.796   1.634  0.1138 -0.0693  0.4081
  702OPC     OW 3009   0.002   0.498   0.990  0.1272 -0.1735  0.4420
  702OPC    HW1 3010   0.041   0.572   1.014  3.4706 -1.9387  0.9870
  702OPC    HW2 3011   0.069   0.443   0.974 -2.1490 -3.0012 -0.2646
  702OPC     MW 3012   0.018   0.501   0.991  0.2850 -0.8520  0.4181
  703OPC     OW 3013   4.391   3.848   2.610  0.3404  0.1267 -0.1926
  703OPC    HW1 3014   4.368   3.797   2.677 -0.0879 -0.7506 -0.9939
  703OPC    HW2 3015   4.471   3.876   2.632 -0.1457  0.5768  1.0880
  703OPC     MW 3016   4.399   3.845   2.623  0.2052  0.0636 -0.1219
  704OPC     OW 3017   3.433   0.537   1.375  0.5517 -1.0354  0.0566
  704OPC    HW1 3018   3.350   0.559   1.361  0.7973 -0.8657 -1.2324
  704OPC    HW2 3019   3.428   0.452   1.394 -0.0223 -0.7569  1.2923
  704OPC     MW 3020   3.420   0.528   1.376  0.5032 -0.9692  0.0487
  705OPC     OW 3021   1.832   0.927   4.454 -0.0618 -0.7489 -0.0554
  705OPC    HW1 3022   1.850   0.908   4.371 -1.5760 -0.1297 -0.5594
  705OPC    HW2 3023   1.905   0.965   4.483  0.0703  0.1436 -1.4726
  705OPC     MW 3024   1.845   0.930   4.446 -0.2660 -0.5256 -0.3393
  706OPC     OW 3025   0.245   3.658   2.818 -0.4777 -0.3890 -0.5150
  706OPC    HW1 3026   0.302   3.611   2.864 -0.5866 -0.8471 -0.8396
  706OPC    HW2 3027   0.223   3.723   2.872  1.3174  0.5545 -0.8377
  706OPC     MW 3028   0.250   3.661   2.833 -0.2286 -0.3173 -0.6106
  707OPC     OW 3029   3.897   1.564   2.373  0.1430 -0.4940  0.2437
  707OPC    HW1 3030   3.900   1.627   2.313  1.6018 -0.2391  0.5398
  707OPC    HW2 3031   3.882   1.491   2.327 -0.8021 -0.0449 -0.1822
  707OPC     MW 3032   3.896   1.562   2.357  0.2187 -0.3900  0.2244
  708OPC     OW 3033   0.730   0.950   4.297 -0.2109 -0.3773  0.1858
  708OPC    HW1 3034   0.727   1.033   4.268 -1.2958 -0.0932  1.0547
  708OPC    HW2 3035   0.690   0.905   4.233  2.0402 -0.5768 -1.2155
  708OPC     MW 3036   0.723   0.956   4.283 -0.0386 -0.3648  0.1073
  709OPC     OW 3037   2.404   1.525   0.908  0.2591 -0.2917  0.2033
  709OPC    HW1 3038   2.334   1.476   0.886  0.0462  0.9382 -2.1497
  709OPC    HW2 3039   2.389   1.544   0.992 -2.2095 -0.1614 -0.1709
  709OPC     MW 3040   2.391   1.520   0.917 -0.1370 -0.0908 -0.1996
  710OPC     OW 3041   1.514   3.019   2.833 -0.1334 -0.4275  0.1241
  710OPC    HW1 3042   1.470   2.947   2.855  0.0283 -0.3747  0.6468
  710OPC    HW2 3043   1.452   3.080   2.827 -0.2098 -0.4959  0.2098
  710OPC     MW 3044   1.499   3.018   2.836 -0.1207 -0.4298  0.2140
  711OPC     OW 3045   2.086   1.001   4.534  0.3230 -0.2836  0.1170
  711OPC    HW1 3046   2.130   0.951   4.476 -0.5335 -0.9380  0.0142
  711OPC    HW2 3047   2.112   0.970   4.611  0.3517 -0.3995  0.0618
  711OPC     MW 3048   2.096   0.989   4.537  0.2006 -0.3975  0.0937
  712OPC     OW 3049   1.881   4.783   3.270 -0.2006  0.4395 -0.2524
  712OPC    HW1 3050   1.882   4.734   3.342 -0.1301 -0.5211 -0.8764
  712OPC    HW2 3051   1.799   4.814   3.268 -0.8426 -1.1750 -0.7890
  712OPC     MW 3052   1.869   4.780   3.280 -0.2851  0.0590 -0.4237
  713OPC     OW 3053   1.487   0.930   3.482 -0.3947 -0.0375 -0.1765
  713OPC    HW1 3054   1.451   0.861   3.521  0.2848 -0.0676  0.3937
  713OPC    HW2 3055   1.441   0.997   3.513  0.0722 -0.0711  0.5915
  713OPC     MW 3056   1.475   0.930   3.492 -0.2254 -0.0469  0.0212
  714OPC     OW 3057   2.382   4.194   4.223 -0.5327  0.2559 -0.0226
  714OPC    HW1 3058   2.336   4.247   4.274 -0.6885 -1.0195  1.2244
  714OPC    HW2 3059   2.465   4.220   4.237 -0.6255  0.3386  0.4054
  714OPC     MW 3060   2.388   4.205   4.233 -0.5693  0.0797  0.2251
  715OPC     OW 3061   2.156   3.668   1.761 -0.6844  0.0338  0.1654
  715OPC    HW1 3062   2.213   3.691   1.699 -1.5237  2.0321  0.0526
  715OPC    HW2 3063   2.088   3.638   1.715  0.2512 -2.4958  0.3030
  715OPC     MW 3064   2.154   3.667   1.745 -0.6702 -0.0447  0.1691
  716OPC     OW 3065   1.612   1.287   2.366  0.3564 -0.4700  0.6103
  716OPC    HW1 3066   1.532   1.307   2.395  0.8622 -0.0948  1.8259
  716OPC    HW2 3067   1.612   1.199   2.365 -0.7484 -0.5145 -1.4846
  716OPC     MW 3068   1.600   1.277   2.370  0.2679 -0.4212  0.4805
  717OPC     OW 3069   1.024   4.274   2.341  0.1880 -0.5175  0.4772
  717OPC    HW1 3070   1.055   4.207   2.386 -0.4234 -0.4305  1.0553
  717OPC    HW2 3071   0.939   4.275   2.363  0.3554  0.9720  1.1797
  717OPC     MW 3072   1.016   4.264   2.351  0.1224 -0.2846  0.6664
  718OPC     OW 3073   3.789   0.437   3.205  0.3150 -0.2960  0.1976
  718OPC    HW1 3074   3.872   0.412   3.192 -0.2913 -1.2427 -2.3940
  718OPC    HW2 3075   3.743   0.365   3.189 -1.0997  0.5841  0.0999
  718OPC     MW 3076   3.795   0.423   3.201  0.0164 -0.3059 -0.1996
  719OPC     OW 3077   4.389   1.831   3.648 -0.4077  0.1386  0.3058
  719OPC    HW1 3078   4.341   1.895   3.683  1.0279  0.9037  0.9246
  719OPC    HW2 3079   4.429   1.796   3.717  0.8481  0.2937 -0.3344
  719OPC     MW 3080   4.388   1.835   3.663 -0.0099  0.2745  0.3026
  720OPC     OW 3081   1.298   3.557   3.477 -0.1033 -0.1074  0.2362
  720OPC    HW1 3082   1.234   3.581   3.422 -0.2529 -1.0576 -0.0155
  720OPC    HW2 3083   1.371   3.581   3.435 -0.2824  2.4186  1.1981
  720OPC     MW 3084   1.299   3.564   3.463 -0.1519  0.1254  0.3411
  721OPC     OW 3085   3.073   4.321   3.625 -0.0264  0.2565  0.4283
  721OPC    HW1 3086   2.998   4.308   3.668  0.3607 -0.0514  1.0267
  721OPC    HW2 3087   3.101   4.240   3.608  0.0782  0.3730  0.0435
  721OPC     MW 3088   3.066   4.307   3.629  0.0463  0.2283  0.4597
  722OPC     OW 3089   3.565   3.169   3.147 -0.0232  0.2761  0.4060
  722OPC    HW1 3090   3.511   3.191   3.211 -0.2690  0.3654  0.1682
  722OPC    HW2 3091   3.528   3.203   3.076  0.0937 -0.0708  0.1748
  722OPC     MW 3092   3.552   3.177   3.146 -0.0421  0.2381  0.3367
  723OPC     OW 3093   0.045   1.941   0.047  0.1056 -0.4497 -0.0004
  723OPC    HW1 3094   0.094   1.880   0.084 -3.0601 -3.0024  0.4147
  723OPC    HW2 3095   0.044   1.920  -0.038  0.1963 -0.0731 -0.0970
  723OPC     MW 3096   0.052   1.929   0.040 -0.3487 -0.7712  0.0466
  724OPC     OW 3097   3.974   4.617   4.307  0.6795 -0.3328  0.8023
  724OPC    HW1 3098   3.998   4.671   4.243  0.6850 -0.5433  0.6255
  724OPC    HW2 3099   4.006   4.540   4.283 -1.0654 -0.8697  0.0042
  724OPC     MW 3100   3.982   4.614   4.294  0.4226 -0.4434  0.6581
  725OPC     OW 3101   0.453   2.930   0.204  0.3951  0.1379  0.5133
  725OPC    HW1 3102   0.504   2.915   0.274  2.0007  0.3742 -0.5591
  725OPC    HW2 3103   0.402   2.996   0.230  0.5795 -0.1364  1.6494
  725OPC     MW 3104   0.453   2.937   0.218  0.6595  0.1321  0.5227
  726OPC     OW 3105   0.065   2.629   1.820 -0.2199 -0.6172  0.4386
  726OPC    HW1 3106   0.141   2.642   1.861 -0.0493 -1.1004  0.2852
  726OPC    HW2 3107   0.012   2.689   1.855  0.3137 -0.0672  0.3140
  726OPC     MW 3108   0.068   2.640   1.831 -0.1159 -0.6072  0.3976
  727OPC     OW 3109   3.156   4.660   1.707  0.0559  0.2728 -0.3470
  727OPC    HW1 3110   3.155   4.737   1.750  0.7946  0.2083 -0.2134
  727OPC    HW2 3111   3.085   4.619   1.739  0.4112  0.3498  0.5936
  727OPC     MW 3112   3.145   4.666   1.718  0.2173  0.2748 -0.1883
  728OPC     OW 3113   2.749   2.348   4.401 -0.3680  0.4613 -0.2289
  728OPC    HW1 3114   2.691   2.401   4.440  0.2455 -0.8900  2.8110
  728OPC    HW2 3115   2.699   2.293   4.356 -1.2558  1.1696 -0.1427
  728OPC     MW 3116   2.733   2.348   4.400 -0.4085  0.3665  0.2327
  729OPC     OW 3117   2.826   0.140   1.604  0.3259  0.6535 -0.2650
  729OPC    HW1 3118   2.828   0.208   1.550 -0.5750  0.2003 -0.9182
  729OPC    HW2 3119   2.844   0.072   1.552 -2.4900 -0.0432 -0.5278
  729OPC     MW 3120   2.829   0.140   1.589 -0.2231  0.4837 -0.4004
  730OPC     OW 3121   3.001   2.647   3.721  0.4067  0.4007  0.0390
  730OPC    HW1 3122   2.977   2.727   3.695 -0.8403  0.6597  1.8016
  730OPC    HW2 3123   3.011   2.656   3.807 -3.3371 -2.0357  0.9578
  730OPC     MW 3124   2.999   2.660   3.730 -0.3305  0.0790  0.4351
  731OPC     OW 3125   0.618   2.225   1.502  0.1370  0.2647 -0.0847
  731OPC    HW1 3126   0.608   2.188   1.581 -0.8184 -1.7610 -1.0948
  731OPC    HW2 3127   0.612   2.311   1.520  1.9992  0.0122  2.2918
  731OPC     MW 3128   0.615   2.232   1.517  0.2710 -0.0716  0.1172
  732OPC     OW 3129   4.568   0.646   2.228  0.0724  0.0374  0.3927
  732OPC    HW1 3130   4.510   0.608   2.175 -0.0256  0.2318  0.3592
  732OPC    HW2 3131   4.616   0.579   2.257 -2.7117 -0.8558  3.7234
  732OPC     MW 3132   4.566   0.630   2.225 -0.3535 -0.0659  0.8797
  733OPC     OW 3133   1.703   1.614   2.177 -0.0441 -0.2617  0.8243
  733OPC    HW1 3134   1.663   1.576   2.109  1.0514 -0.5325  0.3176
  733OPC    HW2 3135   1.715   1.696   2.151 -0.6066 -0.0743  1.1337
  733OPC     MW 3136   1.699   1.620   2.163  0.0347 -0.2739  0.7951
  734OPC     OW 3137   0.247   2.727   1.079 -0.1092 -0.0544 -0.0859
  734OPC    HW1 3138   0.234   2.674   1.147  2.0972 -0.0194  0.4443
  734OPC    HW2 3139   0.330   2.751   1.088 -1.4205  5.3034  0.9556
  734OPC     MW 3140   0.258   2.723   1.091  0.0230  0.7423  0.1462
  735OPC     OW 3141   4.152   4.495   2.675 -0.2061 -0.2171  0.0441
  735OPC    HW1 3142   4.121   4.574   2.655  2.4679  0.8344 -0.3373
  735OPC    HW2 3143   4.188   4.467   2.600  3.7802  0.7468  1.3603
  735OPC     MW 3144   4.153   4.503   2.661  0.7779  0.0804  0.1822
  736OPC     OW 3145   3.158   2.537   0.774 -0.2306 -0.3138  0.1302
  736OPC    HW1 3146   3.185   2.589   0.709  0.3896 -0.4266  0.2973
  736OPC    HW2 3147   3.213   2.555   0.839 -1.1084  0.1129  0.7826
  736OPC     MW 3148   3.170   2.548   0.774 -0.2688 -0.2674  0.2513
  737OPC     OW 3149   4.340   0.613   0.008 -0.2746  0.2436  0.5998
  737OPC    HW1 3150   4.403   0.641   0.060  1.1229 -0.4887 -0.6267
  737OPC    HW2 3151   4.298   0.686  -0.015  0.6206  0.8388  0.8195
  737OPC     MW 3152   4.343   0.628   0.012  0.0642  0.2233  0.4510
  738OPC     OW 3153   2.447   4.731   3.146  0.1848 -0.1763 -0.5092
  738OPC    HW1 3154   2.459   4.809   3.182  0.9717 -1.0352  1.2060
  738OPC    HW2 3155   2.527   4.706   3.124  0.8427 -2.5354  3.5842
  738OPC     MW 3156   2.460   4.739   3.148  0.3983 -0.6518  0.3487
  739OPC     OW 3157   3.403   3.711   2.137  0.4168 -0.3967 -0.2574
  739OPC    HW1 3158   3.395   3.790   2.100 -2.8306 -0.6600 -0.4358
  739OPC    HW2 3159   3.332   3.705   2.187  1.3787 -2.6314  1.0012
  739OPC     MW 3160   3.391   3.722   2.139  0.0793 -0.7657 -0.0977
  740OPC     OW 3161   0.201   2.305   3.242  0.0530 -0.0501 -0.3750
  740OPC    HW1 3162   0.234   2.302   3.162 -0.8696  1.2200 -0.8334
  740OPC    HW2 3163   0.128   2.352   3.233 -1.5844 -2.1985  0.7149
  740OPC     MW 3164   0.195   2.312   3.229 -0.3252 -0.1798 -0.2816
  741OPC     OW 3165   0.420   4.561   2.439 -0.1614 -0.0259  0.5091
  741OPC    HW1 3166   0.500   4.567   2.473 -0.0637 -1.5368  0.6134
  741OPC    HW2 3167   0.411   4.475   2.423 -1.4936  0.2148 -0.1444
  741OPC     MW 3168   0.431   4.549   2.442 -0.3438 -0.2136  0.4278
  742OPC     OW 3169   0.378   2.767   2.820 -1.0397 -0.3532 -0.3289
  742OPC    HW1 3170   0.459   2.799   2.824 -0.9235 -0.7185  0.3721
  742OPC    HW2 3171   0.387   2.689   2.783 -1.1235 -0.2301 -0.6111
  742OPC     MW 3172   0.391   2.760   2.815 -1.0349 -0.3889 -0.2670
  743OPC     OW 3173   4.651   0.110   1.379 -0.5304 -0.0163  0.1721
  743OPC    HW1 3174   4.573   0.087   1.412  0.1892  0.8548  2.6944
  743OPC    HW2 3175   4.647   0.197   1.376  0.9279  0.1711  2.0609
  743OPC     MW 3176   4.639   0.119   1.383 -0.2088  0.1401  0.8237
  744OPC     OW 3177   2.191   1.293   0.928 -0.0404 -0.3336  0.2256
  744OPC    HW1 3178   2.157   1.280   1.007 -0.0418  1.3998  0.5426
  744OPC    HW2 3179   2.121   1.314   0.879  0.1900  0.4115  0.2079
  744OPC     MW 3180   2.175   1.294   0.932 -0.0065  0.0325  0.2698
  745OPC     OW 3181   1.126   3.760   0.443  0.1595 -0.3046 -0.2918
  745OPC    HW1 3182   1.099   3.834   0.406  0.9516 -0.4651 -1.2021
  745OPC    HW2 3183   1.147   3.785   0.524 -1.0840  0.1417 -0.0753
  745OPC     MW 3184   1.125   3.775   0.450  0.0928 -0.2624 -0.3943
  746OPC     OW 3185   2.080   4.583   0.500 -0.4708  0.3375 -0.0633
  746OPC    HW1 3186   2.016   4.560   0.555  0.0893 -2.9166 -0.5662
  746OPC    HW2 3187   2.150   4.542   0.532  0.1226 -0.6468 -2.4306
  746OPC     MW 3188   2.081   4.573   0.513 -0.3004 -0.2887 -0.4873
  747OPC     OW 3189   0.233   1.755   0.132  0.1568 -0.2549 -0.0175
  747OPC    HW1 3190   0.165   1.760   0.187 -0.0894 -0.6872 -0.2819
  747OPC    HW2 3191   0.298   1.730   0.184  0.2977  0.8705  0.3823
  747OPC     MW 3192   0.232   1.752   0.148  0.1412 -0.1525  0.0025
  748OPC     OW 3193   4.102   0.251   1.142  0.1116 -0.3604 -0.2612
  748OPC    HW1 3194   4.178   0.210   1.149 -0.0736 -0.5651  0.5905
  748OPC    HW2 3195   4.045   0.197   1.179 -0.2259  0.4073  0.3749
  748OPC     MW 3196   4.105   0.237   1.148  0.0344 -0.2773 -0.0414
  749OPC     OW 3197   0.299   0.914   2.857  0.0147 -0.1973  0.6371
  749OPC    HW1 3198   0.319   0.885   2.937  1.0457 -0.7264  0.1981
  749OPC    HW2 3199   0.224   0.873   2.838 -0.3706  0.1229  1.4214
  749OPC     MW 3200   0.291   0.904   2.866  0.1101 -0.2282  0.6881
  750OPC     OW 3201   4.006   1.615   3.660  0.6779  0.3148  0.3911
  750OPC    HW1 3202   4.012   1.584   3.741 -3.5487  1.1779  1.2875
  750OPC    HW2 3203   3.991   1.700   3.671 -0.1093  0.4420 -1.2309
  750OPC     MW 3204   4.005   1.623   3.673 -0.0629  0.4611  0.2839
  751OPC     OW 3205   1.720   0.446   3.696  0.9509  0.0505 -0.4156
  751OPC    HW1 3206   1.720   0.376   3.748 -0.4252 -0.3104 -0.8690
  751OPC    HW2 3207   1.635   0.459   3.678  1.2704  1.1329 -1.2785
  751OPC     MW 3208   1.707   0.438   3.701  0.7948  0.1571 -0.6099
  752OPC     OW 3209   1.644   1.771   3.528 -0.7761 -0.4259  0.0357
  752OPC    HW1 3210   1.588   1.836   3.544 -1.0371 -0.7424  0.3900
  752OPC    HW2 3211   1.670   1.746   3.607  0.1668 -0.0261 -0.1254
  752OPC     MW 3212   1.640   1.777   3.542 -0.6754 -0.4136  0.0642
  753OPC     OW 3213   0.502   1.926   3.248 -0.2642  0.6563 -0.6461
  753OPC    HW1 3214   0.546   1.996   3.276  0.1813 -0.3592  1.3845
  753OPC    HW2 3215   0.562   1.881   3.202 -0.4798  1.4175 -1.7229
  753OPC     MW 3216   0.517   1.930   3.245 -0.2303  0.6187 -0.5051
  754OPC     OW 3217   4.346   2.347   2.604  0.1951 -0.3814  0.8760
  754OPC    HW1 3218   4.331   2.274   2.558  1.2888  0.2777 -0.5929
  754OPC    HW2 3219   4.433   2.355   2.603  0.1099  0.7679  1.2943
  754OPC     MW 3220   4.356   2.338   2.597  0.3442 -0.1141  0.7208
  755OPC     OW 3221   4.171   2.489   4.089  0.3593 -0.3070  0.4226
  755OPC    HW1 3222   4.140   2.492   4.007 -0.0968 -0.5027  0.5855
  755OPC    HW2 3223   4.108   2.449   4.133  0.6917 -0.3777  0.8358
  755OPC     MW 3224   4.157   2.484   4.083  0.3411 -0.3464  0.5077
  756OPC     OW 3225   4.648   4.102   1.311 -0.1015 -0.1215 -0.1969
  756OPC    HW1 3226   4.668   4.055   1.240 -2.7292 -1.2024 -0.3241
  756OPC    HW2 3227   4.606   4.171   1.278 -1.0695 -0.4759  0.2797
  756OPC     MW 3228   4.645   4.106   1.295 -0.6325 -0.3335 -0.1453
  757OPC     OW 3229   1.230   0.167   0.015 -0.4002  0.1852 -0.3841
  757OPC    HW1 3230   1.295   0.163   0.074 -1.1556  0.4525  0.4922
  757OPC    HW2 3231   1.209   0.084   0.001 -1.6169  0.1422  1.3630
  757OPC     MW 3232   1.236   0.154   0.022 -0.6915  0.2183  0.0035
  758OPC     OW 3233   4.644   1.295   0.315 -0.6227  0.3190  0.4705
  758OPC    HW1 3234   4.629   1.264   0.395 -0.4810 -3.3130 -0.7302
  758OPC    HW2 3235   4.726   1.325   0.320  0.6995 -2.9221  1.0469
  758OPC     MW 3236   4.654   1.295   0.327 -0.4067 -0.6963  0.3783
  759OPC     OW 3237   0.511   2.649   3.828  0.1391  0.7187 -0.3225
  759OPC    HW1 3238   0.483   2.568   3.813  0.7782  0.5717 -0.7909
  759OPC    HW2 3239   0.545   2.673   3.752 -0.2789  1.5335 -0.2609
  759OPC     MW 3240   0.512   2.641   3.815  0.1718  0.8174 -0.3827
  760OPC     OW 3241   1.413   3.058   3.813  0.2953 -0.1466 -0.0507
  760OPC    HW1 3242   1.495   3.071   3.841  0.0685  0.9568  0.1293
  760OPC    HW2 3243   1.421   2.992   3.756  1.1853 -0.5614  0.5326
  760OPC     MW 3244   1.426   3.050   3.809  0.3933 -0.0447  0.0621
  761OPC     OW 3245   4.008   4.695   1.804 -0.2322 -0.5297 -0.1313
  761OPC    HW1 3246   3.941   4.652   1.769  0.2286 -2.8308  1.5399
  761OPC    HW2 3247   4.076   4.641   1.791  1.1170  1.2745 -0.9031
  761OPC     MW 3248   4.008   4.680   1.797  0.0354 -0.6032  0.0016
  762OPC     OW 3249   0.851   2.815   4.027 -0.0702 -0.9748  0.2760
  762OPC    HW1 3250   0.880   2.817   3.944  1.1961  0.4116  0.6956
  762OPC    HW2 3251   0.790   2.877   4.029  0.5900 -0.3167  0.5826
  762OPC     MW 3252   0.847   2.825   4.015  0.2144 -0.6727  0.3834
  763OPC     OW 3253   3.373   4.634   2.011  0.6650 -0.6152  0.0819
  763OPC    HW1 3254   3.395   4.661   2.091 -0.5711 -0.6690  0.4512
  763OPC    HW2 3255   3.425   4.681   1.959  0.4913  0.4733  0.8542
  763OPC     MW 3256   3.384   4.645   2.015  0.4568 -0.4625  0.2506
  764OPC     OW 3257   1.575   3.031   4.534 -0.3047  0.2898  0.3748
  764OPC    HW1 3258   1.646   3.063   4.494 -0.5624  0.2844 -0.0957
  764OPC    HW2 3259   1.552   2.963   4.485  0.1577 -0.5587  1.2940
  764OPC     MW 3260   1.582   3.026   4.521 -0.2745  0.1637  0.4409
  765OPC     OW 3261   3.798   0.558   2.218  0.1374  0.8250  0.0606
  765OPC    HW1 3262   3.791   0.542   2.133  2.7617  2.8875 -0.6903
  765OPC    HW2 3263   3.876   0.525   2.239 -0.1648  0.9571  1.5156
  765OPC     MW 3264   3.808   0.551   2.209  0.4804  1.1492  0.1647
  766OPC     OW 3265   1.683   4.552   3.805  0.2804  0.6306  0.0134
  766OPC    HW1 3266   1.641   4.578   3.733  2.2107  1.4457 -0.9084
  766OPC    HW2 3267   1.677   4.622   3.858 -1.5303 -0.1316  0.8896
  766OPC     MW 3268   1.676   4.566   3.802  0.2980  0.6384  0.0066
  767OPC     OW 3269   0.296   3.856   1.258 -0.1692  0.3136 -0.0689
  767OPC    HW1 3270   0.349   3.857   1.189 -0.6814  1.4603 -0.4794
  767OPC    HW2 3271   0.217   3.842   1.223 -0.4304  0.8787  0.2716
  767OPC     MW 3272   0.292   3.854   1.243 -0.2835  0.5664 -0.0793
  768OPC     OW 3273   1.512   3.088   1.551  0.0095  0.2222  0.2537
  768OPC    HW1 3274   1.531   3.003   1.546  1.1300  0.4978 -0.4859
  768OPC    HW2 3275   1.585   3.127   1.523 -0.2981  1.4457  1.0868
  768OPC     MW 3276   1.526   3.081   1.546  0.1296  0.4436  0.2675
  769OPC     OW 3277   4.668   0.166   2.364  0.0250 -0.9155  0.7385
  769OPC    HW1 3278   4.596   0.158   2.412 -0.0591 -2.0423  0.4711
  769OPC    HW2 3279   4.690   0.083   2.346 -0.6045 -0.5759 -2.1447
  769OPC     MW 3280   4.661   0.152   2.368 -0.0803 -1.0318  0.2732
  770OPC     OW 3281   0.339   4.128   0.252 -0.1326 -0.2084  0.3647
  770OPC    HW1 3282   0.394   4.157   0.190 -1.4841  2.1437  0.1567
  770OPC    HW2 3283   0.388   4.130   0.324  1.1315 -1.8870 -0.3707
  770OPC     MW 3284   0.354   4.133   0.253 -0.1455 -0.1089  0.2254
  771OPC     OW 3285   0.515   0.608   3.655 -0.1656  0.1401  0.4844
  771OPC    HW1 3286   0.477   0.644   3.725 -0.4436 -0.5198  0.6764
  771OPC    HW2 3287   0.454   0.616   3.593 -0.2285 -0.0087  0.5277
  771OPC     MW 3288   0.500   0.615   3.656 -0.2159  0.0207  0.5191
  772OPC     OW 3289   4.181   2.246   2.261 -0.0614  0.5355  0.2517
  772OPC    HW1 3290   4.171   2.280   2.181  0.1219  1.6815  0.6875
  772OPC    HW2 3291   4.236   2.302   2.300  2.3769 -1.6741  0.2048
  772OPC     MW 3292   4.188   2.259   2.255  0.3260  0.3785  0.3090
  773OPC     OW 3293   2.959   2.202   1.985 -0.0591  0.1296 -0.6974
  773OPC    HW1 3294   3.019   2.182   1.925 -0.4871  0.4399 -1.2453
  773OPC    HW2 3295   2.982   2.156   2.055  0.4069 -0.2955 -1.1308
  773OPC     MW 3296   2.971   2.192   1.987 -0.0534  0.1125 -0.8424
  774OPC     OW 3297   2.977   4.352   4.506 -0.2401 -0.6005  0.1281
  774OPC    HW1 3298   3.003   4.405   4.571  0.6093 -0.1302 -0.5621
  774OPC    HW2 3299   2.917   4.400   4.464  0.6826 -0.0605 -0.6240
  774OPC     MW 3300   2.972   4.367   4.509  0.0215 -0.4511 -0.0849
  775OPC     OW 3301   2.131   4.064   3.787  0.2510  0.7743  0.2342
  775OPC    HW1 3302   2.114   4.147   3.770 -0.6334  0.3801 -0.9134
  775OPC    HW2 3303   2.207   4.067   3.830 -0.6499  2.2896  1.8391
  775OPC     MW 3304   2.139   4.076   3.791 -0.0128  0.9400  0.3018
  776OPC     OW 3305   3.091   1.813   4.294  0.4757  0.0433 -0.0320
  776OPC    HW1 3306   3.086   1.883   4.346  0.3544  0.4779 -0.6138
  776OPC    HW2 3307   3.012   1.809   4.257  0.4266 -0.5068  0.1226
  776OPC     MW 3308   3.078   1.823   4.296  0.4505  0.0262 -0.0951
  777OPC     OW 3309   3.910   1.114   4.526  0.0052  0.1540  0.0064
  777OPC    HW1 3310   3.911   1.048   4.583 -0.9931 -0.8587 -1.0559
  777OPC    HW2 3311   3.860   1.174   4.564 -0.7335 -0.5504  0.1845
  777OPC     MW 3312   3.903   1.113   4.540 -0.2514 -0.0997 -0.1245
  778OPC     OW 3313   3.320   0.047   4.363  0.1426 -0.3980 -0.2251
  778OPC    HW1 3314   3.278   0.058   4.439  0.8978  1.9588 -0.0951
  778OPC    HW2 3315   3.264   0.079   4.304  0.4273 -0.2578 -0.4192
  778OPC     MW 3316   3.305   0.053   4.366  0.2964 -0.0291 -0.2349
  779OPC     OW 3317   3.536   4.594   2.257  0.1082  0.2093 -0.1238
  779OPC    HW1 3318   3.539   4.541   2.326  0.0805  1.8391  1.1682
  779OPC    HW2 3319   3.591   4.557   2.200  0.2444 -1.0809  0.8105
  779OPC     MW 3320   3.544   4.581   2.259  0.1242  0.2595  0.2048
  780OPC     OW 3321   3.864   2.762   2.279  0.0630 -0.2306 -0.0882
  780OPC    HW1 3322   3.937   2.727   2.311  1.5081  2.1846 -0.4959
  780OPC    HW2 3323   3.888   2.796   2.203 -0.3345  3.9299  1.3449
  780OPC     MW 3324   3.878   2.762   2.273  0.2178  0.7407  0.0633
  781OPC     OW 3325   0.048   1.628   1.643  0.1223  0.2366  0.2354
  781OPC    HW1 3326  -0.022   1.576   1.635 -0.8306  1.4449  0.3665
  781OPC    HW2 3327   0.017   1.707   1.624  0.9154  1.1640  2.4502
  781OPC     MW 3328   0.033   1.632   1.639  0.0987  0.5521  0.5819
  782OPC     OW 3329   0.289   0.148   2.871  0.5362 -0.8809 -0.2262
  782OPC    HW1 3330   0.273   0.207   2.809 -0.1220 -3.1110 -2.3395
  782OPC    HW2 3331   0.375   0.134   2.864  0.4977 -0.9820 -0.5430
  782OPC     MW 3332   0.299   0.155   2.861  0.4333 -1.2253 -0.5853
  783OPC     OW 3333   0.018   4.003   3.128  0.0769 -0.2507 -0.4605
  783OPC    HW1 3334  -0.038   4.023   3.192  0.1642 -1.3258 -0.0281
  783OPC    HW2 3335   0.096   4.019   3.164  0.1207 -0.7060 -0.3558
  783OPC     MW 3336   0.021   4.009   3.143  0.0963 -0.4768 -0.3811
  784OPC     OW 3337   2.792   2.569   1.852  0.0742 -0.4696  0.2420
  784OPC    HW1 3338   2.863   2.546   1.896  1.7166 -0.3122 -2.1503
  784OPC    HW2 3339   2.798   2.656   1.846  0.5707 -0.5897 -1.3202
  784OPC     MW 3340   2.803   2.579   1.858  0.3902 -0.4642 -0.3422
  785OPC     OW 3341   1.611   0.691   4.043  0.4000  0.5349 -0.1311
  785OPC    HW1 3342   1.544   0.637   4.058  1.0413  0.2581  2.0319
  785OPC    HW2 3343   1.615   0.739   4.116  2.4094  0.7124 -0.3160
  785OPC     MW 3344   1.602   0.690   4.056  0.7916  0.5202  0.1610
  786OPC     OW 3345   3.640   2.138   3.145  0.3978 -0.2778  0.1576
  786OPC    HW1 3346   3.607   2.065   3.109  2.7648 -1.2019 -0.2929
  786OPC    HW2 3347   3.684   2.175   3.079  0.6870  0.6571  0.8615
  786OPC     MW 3348   3.641   2.133   3.130  0.7902 -0.2763  0.1949
  787OPC     OW 3349   1.153   3.286   2.088 -0.5609  0.6892  0.3829
  787OPC    HW1 3350   1.219   3.238   2.058 -0.6451 -0.0385  1.3149
  787OPC    HW2 3351   1.084   3.235   2.077 -0.5621  0.3118  1.9746
  787OPC     MW 3352   1.153   3.271   2.082 -0.5736  0.5259  0.7557
  788OPC     OW 3353   3.388   2.694   1.576  0.0105  0.7347  0.0473
  788OPC    HW1 3354   3.374   2.695   1.490 -0.7696 -1.7226  0.0944
  788OPC    HW2 3355   3.381   2.610   1.598 -2.3145  1.5010  2.9055
  788OPC     MW 3356   3.385   2.682   1.567 -0.4481  0.4849  0.4766
  789OPC     OW 3357   1.243   4.128   0.266  0.7121  0.5948 -0.2105
  789OPC    HW1 3358   1.195   4.126   0.193  0.0842  1.1299  0.1761
  789OPC    HW2 3359   1.302   4.191   0.250  1.6674 -0.4266 -0.8959
  789OPC     MW 3360   1.245   4.137   0.252  0.7604  0.5230 -0.2546
  790OPC     OW 3361   1.053   2.343   0.305 -0.4875 -0.4755 -0.0839
  790OPC    HW1 3362   1.125   2.298   0.287  0.9227  1.7125 -0.2819
  790OPC    HW2 3363   0.995   2.313   0.247  0.3009 -2.1013 -0.0929
  790OPC     MW 3364   1.055   2.332   0.294 -0.1627 -0.3924 -0.1145
  791OPC     OW 3365   0.315   0.537   3.477 -0.1470  0.2563  0.3433
  791OPC    HW1 3366   0.294   0.467   3.525  1.1561  0.1654  0.8121
  791OPC    HW2 3367   0.288   0.515   3.397 -0.8220 -0.2826  0.7039
  791OPC     MW 3368   0.308   0.523   3.472 -0.0542  0.1633  0.4659
  792OPC     OW 3369   0.544   3.187   3.427 -0.0806  0.4364  0.2299
  792OPC    HW1 3370   0.598   3.162   3.490 -0.4520 -0.1213  0.3341
  792OPC    HW2 3371   0.465   3.181   3.463 -0.4246 -1.2744 -0.6998
  792OPC     MW 3372   0.540   3.182   3.441 -0.1863  0.1014  0.1080
  793OPC     OW 3373   1.828   2.626   1.901  0.0789 -0.2547 -0.5373
  793OPC    HW1 3374   1.761   2.571   1.907 -2.0225  2.1404 -0.4113
  793OPC    HW2 3375   1.845   2.648   1.984  1.8775 -1.6875 -0.4608
  793OPC     MW 3376   1.821   2.621   1.914  0.0342 -0.1125 -0.5074
  794OPC     OW 3377   4.316   2.444   3.419 -0.1992 -0.4826  0.0572
  794OPC    HW1 3378   4.257   2.470   3.360 -0.3356  0.5112  0.6257
  794OPC    HW2 3379   4.294   2.486   3.491 -0.7229 -2.5232  1.1727
  794OPC     MW 3380   4.304   2.454   3.421 -0.2965 -0.6373  0.3059
  795OPC     OW 3381   3.893   3.681   1.193  0.2908 -0.0622  0.1092
  795OPC    HW1 3382   3.881   3.749   1.141  0.8911 -0.8195 -1.0705
  795OPC    HW2 3383   3.821   3.633   1.182  0.3434 -0.1381  0.0887
  795OPC     MW 3384   3.881   3.684   1.184  0.3873 -0.1854 -0.0681
  796OPC     OW 3385   1.728   3.922   1.745  0.5136  0.4076 -0.1601
  796OPC    HW1 3386   1.806   3.936   1.783  0.8591  2.9453 -1.5363
  796OPC    HW2 3387   1.672   3.951   1.805  0.4114 -2.4505  1.3047
  796OPC     MW 3388   1.732   3.929   1.760  0.5496  0.3604 -0.1471
  797OPC     OW 3389   0.150   4.287   1.280 -0.4866  0.6206 -0.3762
  797OPC    HW1 3390   0.116   4.367   1.291 -1.0054  0.2541  0.8370
  797OPC    HW2 3391   0.099   4.237   1.330 -0.0807 -0.4539 -1.0175
  797OPC     MW 3392   0.137   4.291   1.289 -0.5033  0.4078 -0.2917
  798OPC     OW 3393   1.117   1.570   0.011 -0.0474 -0.4709 -0.3765
  798OPC    HW1 3394   1.124   1.552  -0.074  0.5244  1.0504 -0.6779
  798OPC    HW2 3395   1.103   1.492   0.047 -1.4814 -1.0143 -1.9651
  798OPC     MW 3396   1.116   1.556   0.004 -0.1747 -0.3265 -0.6557
  799OPC     OW 3397   3.468   4.026   1.632 -0.2715 -0.3180 -0.0791
  799OPC    HW1 3398   3.435   4.082   1.574  0.7887  0.0617 -0.3560
  799OPC    HW2 3399   3.532   3.986   1.588  1.7650  1.2369  1.2273
  799OPC     MW 3400   3.473   4.029   1.617  0.1860 -0.0323  0.0730
  800OPC     OW 3401   4.482   1.077   2.010 -0.2707  0.4547  0.0851
  800OPC    HW1 3402   4.403   1.073   2.047  0.3186  1.4107  1.5309
  800OPC    HW2 3403   4.471   1.036   1.934 -2.0004  0.0275  0.5211
  800OPC     MW 3404   4.469   1.070   2.005 -0.4389  0.5327  0.3632
  801OPC     OW 3405   0.979   4.759   3.218  0.0938  0.3049  0.8429
  801OPC    HW1 3406   0.949   4.730   3.295  3.4023  1.2161  2.6458
  801OPC    HW2 3407   0.954   4.842   3.216  0.2512  0.3537  1.0202
  801OPC     MW 3408   0.971   4.767   3.229  0.6058  0.4469  1.1355
  802OPC     OW 3409   3.148   3.887   2.951  0.9038 -0.6274 -0.3340
  802OPC    HW1 3410   3.157   3.918   2.870  0.3256  0.2260 -0.0830
  802OPC    HW2 3411   3.095   3.819   2.941  0.5414 -0.3057 -0.6253
  802OPC     MW 3412   3.141   3.882   2.937  0.7648 -0.4538 -0.3400
  803OPC     OW 3413   1.758   2.912   0.785  0.0106  0.1346  0.4365
  803OPC    HW1 3414   1.794   2.982   0.823  2.7910 -0.7856 -0.2964
  803OPC    HW2 3415   1.781   2.846   0.837 -1.0465 -0.4650  0.1680
  803OPC     MW 3416   1.767   2.912   0.799  0.2652 -0.0899  0.2885
  804OPC     OW 3417   3.260   3.061   4.516 -0.0038 -0.0519  0.4587
  804OPC    HW1 3418   3.251   2.975   4.507  1.1322 -0.0808 -0.6292
  804OPC    HW2 3419   3.274   3.089   4.435 -1.5116  1.3297  0.6206
  804OPC     MW 3420   3.261   3.053   4.503 -0.0586  0.1479  0.3219
  805OPC     OW 3421   0.424   3.607   4.653 -0.0213 -0.6925  0.3030
  805OPC    HW1 3422   0.400   3.525   4.674 -1.2899 -0.8751 -1.6384
  805OPC    HW2 3423   0.354   3.639   4.614  0.6027  1.2382  0.6802
  805OPC     MW 3424   0.410   3.599   4.650 -0.1165 -0.4344  0.0718
  806OPC     OW 3425   1.422   3.563   0.049  0.4115 -0.3300 -0.1492
  806OPC    HW1 3426   1.467   3.629   0.015 -0.1867 -0.3853 -1.0698
  806OPC    HW2 3427   1.341   3.594   0.057  0.9375  0.6335  3.7872
  806OPC     MW 3428   1.417   3.577   0.045  0.4009 -0.1958  0.2963
  807OPC     OW 3429   0.509   4.004   2.915  0.6239 -0.1802  0.4491
  807OPC    HW1 3430   0.441   3.970   2.871  1.5657  0.4285 -1.6249
  807OPC    HW2 3431   0.486   4.087   2.926  1.1378  0.1251 -0.6048
  807OPC     MW 3432   0.495   4.011   2.910  0.8389 -0.0452 -0.0130
  808OPC     OW 3433   4.470   0.129   2.074 -0.0410  0.0237 -0.0919
  808OPC    HW1 3434   4.542   0.153   2.116  0.9749 -0.5715 -1.4245
  808OPC    HW2 3435   4.481   0.043   2.061 -0.6739  0.0521 -0.8822
  808OPC     MW 3436   4.482   0.120   2.078  0.0153 -0.0600 -0.4055
  809OPC     OW 3437   4.202   0.826   1.968 -0.1255  0.0118 -0.2312
  809OPC    HW1 3438   4.166   0.748   1.979 -2.7498  1.0847 -0.4729
  809OPC    HW2 3439   4.195   0.864   2.046 -1.3694  0.9280 -0.7572
  809OPC     MW 3440   4.196   0.820   1.981 -0.6969  0.3057 -0.3445
  810OPC     OW 3441   0.333   0.545   4.084  0.3277 -0.3667  0.1703
  810OPC    HW1 3442   0.274   0.557   4.147  1.2049 -0.5857  1.0514
  810OPC    HW2 3443   0.386   0.484   4.117  1.1268 -0.0770 -0.5548
  810OPC     MW 3444   0.332   0.538   4.098  0.5753 -0.3562  0.1934
  811OPC     OW 3445   1.091   0.742   0.580  0.2603 -0.2994 -0.1515
  811OPC    HW1 3446   1.112   0.771   0.659  2.0562 -1.3267 -0.2015
  811OPC    HW2 3447   1.079   0.656   0.592  2.9283 -0.9321 -1.3445
  811OPC     MW 3448   1.092   0.734   0.593  0.9198 -0.5446 -0.3351
  812OPC     OW 3449   3.749   0.546   4.078  0.2943  0.5532  0.2044
  812OPC    HW1 3450   3.673   0.506   4.065  0.0029  0.0445  2.9446
  812OPC    HW2 3451   3.728   0.631   4.077 -0.1627  0.4410  0.2787
  812OPC     MW 3452   3.735   0.553   4.076  0.1838  0.4615  0.6202
  813OPC     OW 3453   1.390   2.308   1.664 -0.0872 -0.3673 -0.1109
  813OPC    HW1 3454   1.319   2.348   1.634  0.2266 -0.9276 -1.6747
  813OPC    HW2 3455   1.423   2.365   1.720 -0.2917  1.0740 -1.3913
  813OPC     MW 3456   1.384   2.322   1.668 -0.0710 -0.2372 -0.5310
  814OPC     OW 3457   0.456   3.632   0.940 -0.6812 -0.2247 -0.0101
  814OPC    HW1 3458   0.498   3.632   0.864  0.0611 -1.8174  0.3514
  814OPC    HW2 3459   0.393   3.692   0.930  2.1233  2.9386 -0.3046
  814OPC     MW 3460   0.453   3.640   0.927 -0.1572  0.0075 -0.0002
  815OPC     OW 3461   1.467   4.533   1.474  0.2158  0.4913 -0.6576
  815OPC    HW1 3462   1.454   4.612   1.510 -1.0117  0.3227 -0.6911
  815OPC    HW2 3463   1.470   4.550   1.389  0.1192  0.5290 -0.6541
  815OPC     MW 3464   1.466   4.548   1.467  0.0201  0.4722 -0.6621
  816OPC     OW 3465   3.767   3.885   2.451  0.2121  0.0836 -0.0701
  816OPC    HW1 3466   3.734   3.806   2.432 -1.0399  0.1002  1.7408
  816OPC    HW2 3467   3.734   3.902   2.530  0.7698  2.2674 -0.2520
  816OPC     MW 3468   3.757   3.876   2.460  0.1094  0.4087  0.1706
  817OPC     OW 3469   2.828   2.648   4.161 -0.2594  0.1930 -0.5198
  817OPC    HW1 3470   2.870   2.599   4.219 -0.0965  0.7609 -0.1450
  817OPC    HW2 3471   2.826   2.727   4.199 -0.3390  0.5212 -1.1915
  817OPC     MW 3472   2.834   2.652   4.175 -0.2471  0.3255 -0.5634
  818OPC     OW 3473   4.116   0.445   1.398  0.0697 -0.1823  0.8316
  818OPC    HW1 3474   4.137   0.396   1.467  0.2961 -0.4731  0.5592
  818OPC    HW2 3475   4.129   0.391   1.331 -1.3033 -0.3013  0.6348
  818OPC     MW 3476   4.121   0.430   1.398 -0.0996 -0.2429  0.7623
  819OPC     OW 3477   3.875   4.668   3.752  0.2137  0.3891 -0.2730
  819OPC    HW1 3478   3.936   4.730   3.747 -0.6039  1.2135 -0.3184
  819OPC    HW2 3479   3.897   4.624   3.824  0.8681  0.6664 -0.2902
  819OPC     MW 3480   3.887   4.671   3.762  0.1897  0.5519 -0.2822
  820OPC     OW 3481   1.256   4.408   2.311 -0.0437 -0.0240  0.4399
  820OPC    HW1 3482   1.176   4.374   2.311  0.5089 -1.4063  0.2419
  820OPC    HW2 3483   1.266   4.436   2.229 -0.0637 -0.5544  0.2474
  820OPC     MW 3484   1.246   4.407   2.299  0.0350 -0.3068  0.3821
  821OPC     OW 3485   4.357   2.743   3.468 -0.3476 -0.4463  0.2715
  821OPC    HW1 3486   4.385   2.769   3.547 -0.9286  0.7888  0.0965
  821OPC    HW2 3487   4.274   2.770   3.466 -0.4604 -0.8370 -0.6091
  821OPC     MW 3488   4.349   2.751   3.479 -0.4501 -0.3216  0.1154
  822OPC     OW 3489   0.184   1.049   4.556 -0.3988 -0.0375  0.0321
  822OPC    HW1 3490   0.256   1.056   4.508  1.2025  1.2117  2.3941
  822OPC    HW2 3491   0.146   1.127   4.547 -0.8033 -0.2571 -0.2093
  822OPC     MW 3492   0.189   1.062   4.547 -0.2220  0.1145  0.3455
  823OPC     OW 3493   3.804   4.631   1.096 -0.0812 -0.6620  0.1864
  823OPC    HW1 3494   3.866   4.631   1.034  0.9582 -0.6767  1.2013
  823OPC    HW2 3495   3.845   4.600   1.166 -1.4069 -1.2166  0.7427
  823OPC     MW 3496   3.819   4.627   1.097 -0.1234 -0.7460  0.4184
  824OPC     OW 3497   2.311   2.898   2.455 -0.4659  0.2020  0.2220
  824OPC    HW1 3498   2.388   2.937   2.466  1.1655 -2.8808  0.8665
  824OPC    HW2 3499   2.259   2.963   2.427  2.0595  2.6311  0.6959
  824OPC     MW 3500   2.314   2.914   2.452  0.1482  0.1055  0.3871
  825OPC     OW 3501   2.118   3.400   2.334 -0.0653 -0.5906  0.2776
  825OPC    HW1 3502   2.184   3.449   2.303 -0.4543 -1.2173 -1.6651
  825OPC    HW2 3503   2.054   3.457   2.348  1.0300  0.1510  2.9129
  825OPC     MW 3504   2.119   3.415   2.331  0.0390 -0.5737  0.3799
  826OPC     OW 3505   2.158   1.656   2.868  0.0645  0.1397 -0.2645
  826OPC    HW1 3506   2.226   1.689   2.824  0.3812 -0.3896 -0.1846
  826OPC    HW2 3507   2.107   1.623   2.804 -0.2629  0.7837 -0.3458
  826OPC     MW 3508   2.160   1.656   2.852  0.0628  0.1567 -0.2647
  827OPC     OW 3509   3.988   3.044   2.661  0.0632  0.2178  0.6045
  827OPC    HW1 3510   4.052   3.103   2.673 -0.2004  1.2157 -2.1696
  827OPC    HW2 3511   3.932   3.062   2.726  1.6564  0.6080  1.9433
  827OPC     MW 3512   3.989   3.056   2.673  0.2598  0.4230  0.3925
  828OPC     OW 3513   3.940   1.150   3.223 -0.1541  0.2000 -0.2763
  828OPC    HW1 3514   3.973   1.100   3.286 -1.3251 -0.1979  0.0348
  828OPC    HW2 3515   3.866   1.181   3.258 -0.1497  1.0269 -0.9757
  828OPC     MW 3516   3.934   1.147   3.237 -0.3263  0.2634 -0.3337
  829OPC     OW 3517   0.326   3.117   2.581 -0.3225  0.4694  0.0596
  829OPC    HW1 3518   0.370   3.140   2.652 -0.2974  1.8278 -0.3656
  829OPC    HW2 3519   0.330   3.188   2.530 -2.2569  0.3437 -0.3552
  829OPC     MW 3520   0.333   3.130   2.584 -0.6046  0.6515 -0.0645
  830OPC     OW 3521   4.061   2.598   2.414  0.3720  0.6184  0.5122
  830OPC    HW1 3522   4.026   2.519   2.401 -0.1906  1.0743 -0.8517
  830OPC    HW2 3523   4.144   2.587   2.391  0.4560  0.2683  0.9640
  830OPC     MW 3524   4.068   2.585   2.408  0.3012  0.6340  0.3774
  831OPC     OW 3525   1.402   0.848   0.980  0.1969  0.6073  0.2404
  831OPC    HW1 3526   1.479   0.813   1.000 -0.3551  0.5470  2.5777
  831OPC    HW2 3527   1.362   0.855   1.057 -1.7835  1.5016 -0.7846
  831OPC     MW 3528   1.407   0.844   0.994 -0.1773  0.7305  0.4343
  832OPC     OW 3529   1.249   4.764   3.141  0.3422  0.1300 -0.1834
  832OPC    HW1 3530   1.276   4.693   3.098 -0.7900 -0.0243 -0.7084
  832OPC    HW2 3531   1.163   4.751   3.149  0.2105  1.1538  0.2623
  832OPC     MW 3532   1.240   4.752   3.136  0.1556  0.2586 -0.1953
  833OPC     OW 3533   0.089   0.774   2.754  0.0193 -0.3656 -0.6765
  833OPC    HW1 3534   0.028   0.766   2.816  0.7989  1.3849  0.4223
  833OPC    HW2 3535   0.051   0.824   2.694  0.4622  1.2114  0.2757
  833OPC     MW 3536   0.075   0.780   2.754  0.1999  0.1259 -0.3734
  834OPC     OW 3537   3.203   2.234   1.554 -0.0261 -0.4390 -1.0781
  834OPC    HW1 3538   3.286   2.261   1.555 -0.1844  0.0713 -1.2990
  834OPC    HW2 3539   3.188   2.217   1.470 -0.8601  1.7905 -1.4489
  834OPC     MW 3540   3.213   2.235   1.542 -0.1727 -0.0341 -1.1655
  835OPC     OW 3541   3.737   4.730   0.250 -0.3752 -0.5212 -0.6286
  835OPC    HW1 3542   3.653   4.742   0.271 -0.3802 -1.4672 -0.0173
  835OPC    HW2 3543   3.776   4.724   0.328  0.6257  1.9577 -0.8663
  835OPC     MW 3544   3.730   4.731   0.265 -0.2281 -0.2946 -0.5734
  836OPC     OW 3545   2.243   1.640   0.179 -0.3637  0.3442 -0.2451
  836OPC    HW1 3546   2.189   1.601   0.236  0.9796 -2.5555 -0.7631
  836OPC    HW2 3547   2.189   1.672   0.118 -1.6255 -0.2528  0.5158
  836OPC     MW 3548   2.227   1.639   0.178 -0.3516 -0.1723 -0.2092
  837OPC     OW 3549   3.995   4.417   3.599 -0.2161  1.0821 -0.4405
  837OPC    HW1 3550   3.968   4.415   3.682  0.0988  0.3808 -0.3451
  837OPC    HW2 3551   4.029   4.497   3.591 -1.5460  1.6946 -0.3305
  837OPC     MW 3552   3.996   4.429   3.610 -0.3660  1.0690 -0.4101
  838OPC     OW 3553   1.476   2.908   1.983 -0.1670 -0.2373  0.3442
  838OPC    HW1 3554   1.430   2.981   1.993 -4.9748 -2.8856  0.6130
  838OPC    HW2 3555   1.486   2.879   2.065  0.0850 -0.7367  0.1428
  838OPC     MW 3556   1.470   2.914   1.997 -0.8400 -0.7025  0.3542
  839OPC     OW 3557   4.662   2.391   2.170 -0.2267  0.1405  0.0705
  839OPC    HW1 3558   4.610   2.339   2.123  1.6078 -0.8700 -0.9174
  839OPC    HW2 3559   4.648   2.470   2.136  0.4763 -0.4478 -1.7086
  839OPC     MW 3560   4.652   2.395   2.158  0.1482 -0.0956 -0.3382
  840OPC     OW 3561   2.106   0.920   3.053  0.2267 -0.9415  0.0794
  840OPC    HW1 3562   2.085   0.878   2.980  0.5636 -2.2604  0.7039
  840OPC    HW2 3563   2.193   0.914   3.056  0.2148 -0.9525  0.6085
  840OPC     MW 3564   2.116   0.913   3.043  0.2748 -1.1379  0.2498
  841OPC     OW 3565   3.041   2.303   0.996  0.2682 -0.3306  0.0709
  841OPC    HW1 3566   3.108   2.332   1.045  0.6071 -0.9140 -0.0306
  841OPC    HW2 3567   2.973   2.304   1.051 -0.0983  2.0746 -0.3269
  841OPC     MW 3568   3.041   2.307   1.011  0.2640 -0.0616 -0.0029
  842OPC     OW 3569   1.103   2.620   0.193 -0.8210  0.4213  0.0485
  842OPC    HW1 3570   1.017   2.622   0.180 -0.7794  0.6547 -0.2256
  842OPC    HW2 3571   1.117   2.542   0.227 -1.1610  0.4381  0.2363
  842OPC     MW 3572   1.092   2.609   0.196 -0.8650  0.4581  0.0357
  843OPC     OW 3573   3.398   4.324   0.916  0.2841  0.2432  0.4546
  843OPC    HW1 3574   3.341   4.308   0.852  1.4006 -1.4258 -0.1776
  843OPC    HW2 3575   3.377   4.265   0.977  1.8835 -1.0685 -0.1925
  843OPC     MW 3576   3.386   4.313   0.915  0.6853 -0.1973  0.2656
  844OPC     OW 3577   3.276   4.413   2.146 -0.0678 -0.4864 -0.6017
  844OPC    HW1 3578   3.273   4.440   2.229 -2.5362 -1.2975 -0.3488
  844OPC    HW2 3579   3.294   4.486   2.101  0.3544  0.1505  0.5668
  844OPC     MW 3580   3.278   4.428   2.152 -0.3700 -0.5123 -0.3919
  845OPC     OW 3581   2.270   4.599   2.002  0.3126 -0.4091  0.1287
  845OPC    HW1 3582   2.204   4.550   1.973  0.6775  0.1568 -1.8190
  845OPC    HW2 3583   2.232   4.654   2.057 -0.4414 -1.5144  0.7634
  845OPC     MW 3584   2.255   4.600   2.006  0.2551 -0.4887 -0.0653
  846OPC     OW 3585   4.501   4.048   3.307 -0.1360 -0.1047  0.4862
  846OPC    HW1 3586   4.428   4.092   3.287  0.2396  0.4434  0.3103
  846OPC    HW2 3587   4.480   3.965   3.289 -0.9212 -0.0384  1.0101
  846OPC     MW 3588   4.487   4.042   3.301 -0.1964 -0.0140  0.5376
  847OPC     OW 3589   3.796   0.589   0.151  0.0173 -0.4191  0.5361
  847OPC    HW1 3590   3.844   0.533   0.104  0.1623 -0.3179  0.5630
  847OPC    HW2 3591   3.716   0.553   0.150 -0.8233  1.2010 -2.5354
  847OPC     MW 3592   3.791   0.575   0.144 -0.0854 -0.1648  0.0864
  848OPC     OW 3593   0.340   2.877   3.909 -0.3948  0.2323  0.1169
  848OPC    HW1 3594   0.379   2.929   3.851 -0.4452 -0.0375 -0.1617
  848OPC    HW2 3595   0.391   2.806   3.910  0.0915  0.5727  1.0401
  848OPC     MW 3596   0.354   2.874   3.901 -0.3304  0.2428  0.2121
  849OPC     OW 3597   1.284   3.440   3.750 -0.2799  0.4138 -0.0188
  849OPC    HW1 3598   1.278   3.486   3.676 -2.7564  0.2819  0.0080
  849OPC    HW2 3599   1.337   3.488   3.800  2.1072  0.1476 -2.0451
  849OPC     MW 3600   1.291   3.454   3.746 -0.2931  0.3550 -0.3143
  850OPC     OW 3601   1.802   2.404   2.200  0.4068 -0.0232  0.3732
  850OPC    HW1 3602   1.851   2.385   2.270  1.7570  1.0738 -0.2094
  850OPC    HW2 3603   1.819   2.489   2.186 -2.2488  0.6354  0.5389
  850OPC     MW 3604   1.812   2.414   2.208  0.2139  0.2362  0.3117
  851OPC     OW 3605   0.335   1.732   3.391 -0.4776  0.6065  0.2303
  851OPC    HW1 3606   0.384   1.793   3.352 -0.3765 -0.0054 -0.6367
  851OPC    HW2 3607   0.384   1.707   3.459  0.0110  0.6509 -0.1013
  851OPC     MW 3608   0.350   1.737   3.395 -0.3905  0.5227  0.0533
  852OPC     OW 3609   3.242   3.569   0.499 -0.5203 -0.1057  0.7548
  852OPC    HW1 3610   3.227   3.566   0.413  1.8431 -2.8719  0.2842
  852OPC    HW2 3611   3.320   3.607   0.505  0.5615 -2.2672  1.3441
  852OPC     MW 3612   3.251   3.574   0.487 -0.0112 -0.8336  0.7724
  853OPC     OW 3613   4.155   1.831   4.204  0.2646  0.0643 -0.4396
  853OPC    HW1 3614   4.192   1.904   4.234 -1.6095  1.1887 -0.6806
  853OPC    HW2 3615   4.203   1.810   4.135  1.4052  0.5080  0.1932
  853OPC     MW 3616   4.168   1.839   4.198  0.1563  0.2960 -0.3817
  854OPC     OW 3617   4.036   1.811   3.259 -0.2142  0.0297  0.1933
  854OPC    HW1 3618   4.059   1.815   3.174  0.0319 -0.2417  0.2437
  854OPC    HW2 3619   4.112   1.817   3.301 -0.2351 -0.7996  0.3679
  854OPC     MW 3620   4.051   1.812   3.252 -0.1809 -0.1329  0.2265
  855OPC     OW 3621   2.759   3.683   3.031 -0.0081  0.1571 -0.2998
  855OPC    HW1 3622   2.755   3.599   3.007 -0.5631  0.4000 -1.0928
  855OPC    HW2 3623   2.774   3.679   3.117 -0.2800 -0.7531 -0.2864
  855OPC     MW 3624   2.761   3.670   3.040 -0.1302  0.0586 -0.4149
  856OPC     OW 3625   0.211   2.554   4.500  0.4152 -0.1713  0.2528
  856OPC    HW1 3626   0.238   2.564   4.418 -0.9373 -0.1122 -0.2184
  856OPC    HW2 3627   0.252   2.482   4.527  2.6719  1.0610  0.3422
  856OPC     MW 3628   0.221   2.545   4.492  0.5488  0.0195  0.1965
  857OPC     OW 3629   2.386   2.523   3.706  0.0558  0.1541  0.8607
  857OPC    HW1 3630   2.473   2.518   3.718 -0.0127 -1.1893  0.9772
  857OPC    HW2 3631   2.377   2.523   3.620  0.1526 -0.4909  0.8448
  857OPC     MW 3632   2.398   2.522   3.695  0.0599 -0.1396  0.8757
  858OPC     OW 3633   2.120   1.942   4.162 -0.0744  0.0431  0.1018
  858OPC    HW1 3634   2.143   1.972   4.241 -0.7882 -0.3567  0.4728
  858OPC    HW2 3635   2.092   2.014   4.120  0.9459  0.3716 -0.0327
  858OPC     MW 3636   2.119   1.957   4.168 -0.0291  0.0325  0.1369
  859OPC     OW 3637   1.957   0.957   0.632 -0.5599  0.0576  0.3832
  859OPC    HW1 3638   1.931   0.986   0.710  0.9404  0.8120  0.6297
  859OPC    HW2 3639   1.901   0.995   0.576 -1.0262  0.2940  1.0028
  859OPC     MW 3640   1.945   0.967   0.635 -0.4071  0.2040  0.5112
  860OPC     OW 3641   2.004   1.855   1.449 -0.2765 -0.3726  0.1666
  860OPC    HW1 3642   1.937   1.816   1.410 -0.8954  0.1367  0.7055
  860OPC    HW2 3643   1.970   1.929   1.480  0.9670  0.8600 -1.2304
  860OPC     MW 3644   1.989   1.860   1.448 -0.1842 -0.1153  0.0398
  861OPC     OW 3645   2.723   0.844   2.567 -0.6344 -0.4020  0.4850
  861OPC    HW1 3646   2.766   0.832   2.492  0.7525 -0.6097  1.2738
  861OPC    HW2 3647   2.700   0.928   2.564  1.3363  0.2014  0.7569
  861OPC     MW 3648   2.726   0.854   2.555 -0.1383 -0.3435  0.6417
  862OPC     OW 3649   3.259   2.917   3.901  0.7259 -0.5025 -0.2045
  862OPC    HW1 3650   3.173   2.911   3.915  0.4422 -0.9892 -1.9018
  862OPC    HW2 3651   3.276   3.001   3.915  0.1160 -0.5224  0.7812
  862OPC     MW 3652   3.249   2.929   3.905  0.5938 -0.5772 -0.3096
  863OPC     OW 3653   1.680   1.620   3.297  0.0692 -0.1230 -0.1277
  863OPC    HW1 3654   1.764   1.607   3.280  0.4491  1.1222  0.6963
  863OPC    HW2 3655   1.681   1.667   3.371 -1.2756  1.7859 -1.2510
  863OPC     MW 3656   1.692   1.625   3.306 -0.0733  0.3429 -0.1719
  864OPC     OW 3657   0.829   1.505   1.643 -0.7472 -0.2239 -0.0008
  864OPC    HW1 3658   0.790   1.565   1.692  1.0049 -0.6105  2.0163
  864OPC    HW2 3659   0.895   1.549   1.605 -2.6670  0.3311 -3.0533
  864OPC     MW 3660   0.833   1.520   1.645 -0.7720 -0.1990 -0.1538
  865OPC     OW 3661   0.634   2.136   3.369 -0.0012 -0.1213  0.4661
  865OPC    HW1 3662   0.583   2.200   3.399 -1.2643  0.4238 -2.4882
  865OPC    HW2 3663   0.665   2.167   3.294  0.9893 -2.2279 -0.0907
  865OPC     MW 3664   0.631   2.150   3.363 -0.0415 -0.3520 -0.0527
  866OPC     OW 3665   2.002   4.471   3.134 -0.9071  0.0343  0.3991
  866OPC    HW1 3666   2.053   4.524   3.181 -0.2176 -0.5139  0.2780
  866OPC    HW2 3667   2.055   4.442   3.071 -1.8141  0.7810 -0.7580
  866OPC     MW 3668   2.017   4.475   3.132 -0.9393  0.0635  0.2102
  867OPC     OW 3669   2.582   3.808   1.855  0.3939  0.0395 -0.3860
  867OPC    HW1 3670   2.553   3.859   1.790 -0.0868  0.6813  0.3215
  867OPC    HW2 3671   2.658   3.846   1.878  0.5316 -0.1495 -0.5266
  867OPC     MW 3672   2.589   3.821   1.849  0.3431  0.1063 -0.3023
  868OPC     OW 3673   3.341   4.479   0.046  0.0319 -0.1717  0.1664
  868OPC    HW1 3674   3.316   4.402   0.011 -0.1268 -0.1410  0.2098
  868OPC    HW2 3675   3.270   4.505   0.091 -0.3063  0.5304 -0.7430
  868OPC     MW 3676   3.327   4.471   0.047 -0.0415 -0.0636  0.0385
  869OPC     OW 3677   2.514   0.357   2.625  0.2652 -0.5647 -0.0548
  869OPC    HW1 3678   2.564   0.335   2.558  0.1544 -0.6442 -0.1125
  869OPC    HW2 3679   2.439   0.382   2.587  0.4780  0.1589 -0.0028
  869OPC     MW 3680   2.510   0.357   2.610  0.2803 -0.4695 -0.0558
  870OPC     OW 3681   2.194   2.113   1.636  0.6302  0.1434 -0.2293
  870OPC    HW1 3682   2.110   2.106   1.659  0.1987 -0.0058 -1.7600
  870OPC    HW2 3683   2.220   2.185   1.676  0.1866 -0.5610  1.4156
  870OPC     MW 3684   2.186   2.122   1.645  0.5011  0.0173 -0.2124
  871OPC     OW 3685   2.148   2.445   3.004 -0.0037  0.6900 -0.0508
  871OPC    HW1 3686   2.207   2.468   3.064 -1.3942  0.9961  1.2281
  871OPC    HW2 3687   2.155   2.358   3.002  0.1017  0.6832  0.4912
  871OPC     MW 3688   2.158   2.435   3.012 -0.1935  0.7343  0.2182
  872OPC     OW 3689   1.407   3.135   0.884 -0.2105 -0.1552 -0.2995
  872OPC    HW1 3690   1.322   3.115   0.875 -0.1459  0.0072 -1.3610
  872OPC    HW2 3691   1.448   3.064   0.855  0.0230 -0.2111  0.1630
  872OPC     MW 3692   1.400   3.122   0.879 -0.1664 -0.1396 -0.3880
  873OPC     OW 3693   2.680   3.417   2.087 -0.1250 -0.3273  0.0007
  873OPC    HW1 3694   2.754   3.427   2.041 -1.0107  3.2588 -0.9713
  873OPC    HW2 3695   2.691   3.470   2.155 -2.2096  1.3829 -0.8850
  873OPC     MW 3696   2.692   3.426   2.090 -0.5638  0.4550 -0.2738
  874OPC     OW 3697   4.441   2.102   0.360 -0.2936  0.0211 -0.2931
  874OPC    HW1 3698   4.503   2.164   0.352 -0.5141  0.5492  1.6206
  874OPC    HW2 3699   4.367   2.148   0.364 -0.5672 -0.4348 -0.0722
  874OPC     MW 3700   4.439   2.118   0.360 -0.3666  0.0319  0.0222
  875OPC     OW 3701   2.090   4.116   2.679  0.1211 -0.0850  0.3114
  875OPC    HW1 3702   2.168   4.106   2.642 -0.0728 -0.6046  0.0194
  875OPC    HW2 3703   2.069   4.199   2.662  0.2011 -0.2083 -0.4396
  875OPC     MW 3704   2.098   4.127   2.671  0.1043 -0.1797  0.1572
  876OPC     OW 3705   0.233   3.127   3.271  0.1697 -0.0582  0.3659
  876OPC    HW1 3706   0.250   3.066   3.331 -0.5935 -0.5924  0.0588
  876OPC    HW2 3707   0.260   3.200   3.308  0.5489 -0.5074  0.9938
  876OPC     MW 3708   0.239   3.128   3.285  0.1129 -0.2034  0.4132
  877OPC     OW 3709   2.569   3.741   0.555  0.1851  0.5419  0.4615
  877OPC    HW1 3710   2.556   3.825   0.536  0.2993  1.4463  3.6910
  877OPC    HW2 3711   2.499   3.720   0.603  0.3206 -1.1213 -0.0205
  877OPC     MW 3712   2.557   3.751   0.559  0.2218  0.4298  0.8673
  878OPC     OW 3713   4.276   1.932   4.576 -0.1681 -0.3497  0.0608
  878OPC    HW1 3714   4.338   1.964   4.629 -1.2511 -0.4420  1.4405
  878OPC    HW2 3715   4.229   2.002   4.554 -0.6334 -0.5211  0.4864
  878OPC     MW 3716   4.278   1.947   4.580 -0.3972 -0.3886  0.3274
  879OPC     OW 3717   0.661   2.485   2.908 -0.0415  0.2932  0.7070
  879OPC    HW1 3718   0.641   2.549   2.852 -0.0661 -0.2803  0.0544
  879OPC    HW2 3719   0.748   2.481   2.904 -0.0495  0.1907  0.6448
  879OPC     MW 3720   0.671   2.494   2.899 -0.0463  0.1932  0.6014
  880OPC     OW 3721   0.136   0.692   1.187  0.1319  0.2686  0.1311
  880OPC    HW1 3722   0.081   0.753   1.216 -0.2405  0.2414 -0.4845
  880OPC    HW2 3723   0.157   0.647   1.259 -1.8239 -0.6660  0.2015
  880OPC     MW 3724   0.131   0.694   1.202 -0.2120  0.1266  0.0506
  881OPC     OW 3725   0.461   4.661   2.767  0.4538 -0.6090  0.5206
  881OPC    HW1 3726   0.463   4.575   2.752 -0.6998 -0.3159 -1.7629
  881OPC    HW2 3727   0.399   4.670   2.827  0.9755 -1.4020  1.1946
  881OPC     MW 3728   0.452   4.650   2.773  0.3604 -0.6828  0.2828
  882OPC     OW 3729   4.668   1.283   3.687  0.0161  0.1193 -0.2579
  882OPC    HW1 3730   4.622   1.343   3.643 -1.8108  0.6822  2.2139
  882OPC    HW2 3731   4.616   1.213   3.687  0.1036  0.0468  0.7544
  882OPC     MW 3732   4.653   1.281   3.681 -0.2410  0.1917  0.2568
  883OPC     OW 3733   0.746   1.054   3.880 -0.1187  0.4120  0.2321
  883OPC    HW1 3734   0.687   0.992   3.866 -0.5612  1.1635 -1.4414
  883OPC    HW2 3735   0.732   1.078   3.963 -1.7150  0.1248  0.0626
  883OPC     MW 3736   0.736   1.048   3.890 -0.4199  0.4806 -0.0403
  884OPC     OW 3737   1.418   2.531   1.833  0.1859  0.2003  0.0719
  884OPC    HW1 3738   1.348   2.536   1.886  0.4600 -1.0561  0.5743
  884OPC    HW2 3739   1.484   2.555   1.884  0.1860  1.0604 -0.3133
  884OPC     MW 3740   1.417   2.535   1.848  0.2265  0.1417  0.0892
  885OPC     OW 3741   2.669   3.227   1.374 -0.0766  0.3021 -0.0490
  885OPC    HW1 3742   2.654   3.295   1.426 -0.5912  1.5116 -1.7058
  885OPC    HW2 3743   2.754   3.211   1.386 -0.3042  0.0715  1.6341
  885OPC     MW 3744   2.679   3.235   1.384 -0.1863  0.4467 -0.0451
  886OPC     OW 3745   0.883   4.019   3.438  0.1728 -0.0602  0.1237
  886OPC    HW1 3746   0.897   3.976   3.513  1.0908 -0.6970 -0.3967
  886OPC    HW2 3747   0.800   4.001   3.419  0.2087 -0.6536  0.5141
  886OPC     MW 3748   0.872   4.010   3.446  0.3137 -0.2417  0.1046
  887OPC     OW 3749   2.097   3.713   3.305 -0.1293 -0.3928 -0.3699
  887OPC    HW1 3750   2.147   3.641   3.306 -0.7789 -0.9551 -2.5853
  887OPC    HW2 3751   2.026   3.688   3.261 -1.3528  1.0461  0.6566
  887OPC     MW 3752   2.094   3.698   3.299 -0.4059 -0.2633 -0.5454
  888OPC     OW 3753   0.219   4.288   4.557  0.1353  0.0369  0.4678
  888OPC    HW1 3754   0.203   4.210   4.592 -2.5358 -0.4239 -1.5088
  888OPC    HW2 3755   0.239   4.270   4.474  0.2155  1.4072  0.1705
  888OPC     MW 3756   0.220   4.274   4.550 -0.2475  0.1713  0.1316
  889OPC     OW 3757   2.398   4.313   2.921  0.2980 -0.2087 -0.1546
  889OPC    HW1 3758   2.465   4.342   2.969 -1.0742 -0.7813  2.2727
  889OPC    HW2 3759   2.408   4.227   2.922  0.0540 -0.2410 -0.5996
  889OPC     MW 3760   2.409   4.305   2.929  0.0592 -0.2980  0.1383
  890OPC     OW 3761   2.673   1.021   1.868  0.6310  0.7075  0.5342
  890OPC    HW1 3762   2.622   0.954   1.891 -1.2315  2.0443  0.5814
  890OPC    HW2 3763   2.646   1.041   1.787  3.7340 -0.8554 -1.0686
  890OPC     MW 3764   2.661   1.014   1.859  0.8143  0.6741  0.3044
  891OPC     OW 3765   0.179   3.345   0.051  0.0628  0.7469  0.1906
  891OPC    HW1 3766   0.187   3.342  -0.035  0.9131 -0.2344  0.2817
  891OPC    HW2 3767   0.096   3.367   0.064 -0.8328 -1.6483 -0.8833
  891OPC     MW 3768   0.168   3.348   0.040  0.0561  0.2482  0.0454
  892OPC     OW 3769   3.973   1.578   0.281  0.1296  0.6128 -0.5136
  892OPC    HW1 3770   3.908   1.536   0.320  0.6053  1.3306  1.1589
  892OPC    HW2 3771   3.963   1.559   0.196 -0.0367 -2.2868  0.0766
  892OPC     MW 3772   3.962   1.569   0.274  0.1753  0.2905 -0.1794
  893OPC     OW 3773   2.184   0.911   0.782  0.1653 -0.3152 -0.4310
  893OPC    HW1 3774   2.205   0.832   0.750  1.1632 -0.0290 -0.5042
  893OPC    HW2 3775   2.131   0.944   0.721  2.0024  0.2036 -1.8373
  893OPC     MW 3776   2.179   0.904   0.768  0.5840 -0.1963 -0.6496
  894OPC     OW 3777   2.319   3.179   0.032  0.5444  0.3348 -0.2257
  894OPC    HW1 3778   2.282   3.129   0.093  0.0663 -0.3444 -1.0440
  894OPC    HW2 3779   2.301   3.260   0.058 -0.6315  0.0420 -0.0538
  894OPC     MW 3780   2.311   3.183   0.045  0.3001  0.1911 -0.3212
  895OPC     OW 3781   4.386   2.467   3.031 -0.0295 -0.1107 -0.1712
  895OPC    HW1 3782   4.409   2.516   3.100  0.5436  0.6947 -0.9135
  895OPC    HW2 3783   4.366   2.526   2.970  0.0051 -0.8117 -0.8727
  895OPC     MW 3784   4.386   2.483   3.033  0.0602 -0.0954 -0.3845
  896OPC     OW 3785   0.863   2.445   3.485 -0.2707 -0.0336 -0.5797
  896OPC    HW1 3786   0.828   2.403   3.552  1.7329 -0.1168  0.4686
  896OPC    HW2 3787   0.874   2.383   3.424 -1.7929 -0.0152 -0.9181
  896OPC     MW 3788   0.859   2.430   3.486 -0.1996 -0.0431 -0.4748
  897OPC     OW 3789   0.654   1.699   1.799 -0.8989 -0.3485  0.2839
  897OPC    HW1 3790   0.644   1.770   1.848 -1.3030  0.5243 -1.0083
  897OPC    HW2 3791   0.573   1.680   1.774 -0.9340 -1.8864  1.3991
  897OPC     MW 3792   0.641   1.707   1.802 -0.9638 -0.4468  0.2578
  898OPC     OW 3793   3.565   3.035   4.582 -0.2141  0.6092 -0.1511
  898OPC    HW1 3794   3.566   2.981   4.513 -0.8359 -0.1746  0.4348
  898OPC    HW2 3795   3.481   3.052   4.593 -0.2320 -0.0992  1.0270
  898OPC     MW 3796   3.553   3.029   4.573 -0.3086  0.3886  0.1095
  899OPC     OW 3797   0.184   2.248   0.452  0.1264  0.4337 -0.0764
  899OPC    HW1 3798   0.163   2.214   0.530  1.6744  0.7935  0.5350
  899OPC    HW2 3799   0.237   2.188   0.417 -0.1482  0.5170 -0.6551
  899OPC     MW 3800   0.188   2.234   0.458  0.3145  0.4992 -0.0716
  900OPC     OW 3801   1.179   3.807   2.751  0.0639  0.2277 -0.0311
  900OPC    HW1 3802   1.191   3.784   2.834  0.3837 -0.3990 -0.2450
  900OPC    HW2 3803   1.164   3.731   2.711  0.8084  0.4234 -0.6920
  900OPC     MW 3804   1.178   3.793   2.758  0.2211  0.1641 -0.1605
  901OPC     OW 3805   1.400   1.118   1.206 -0.6941 -0.6122  0.6407
  901OPC    HW1 3806   1.330   1.098   1.254 -0.1760 -1.6019  1.0022
  901OPC    HW2 3807   1.367   1.137   1.128 -1.4872  0.3439  1.1848
  901OPC     MW 3808   1.385   1.118   1.202 -0.7347 -0.6172  0.7746
  902OPC     OW 3809   1.010   1.877   1.120 -0.0689 -0.1588  0.3162
  902OPC    HW1 3810   0.994   1.906   1.200 -0.1767 -0.5223  0.4258
  902OPC    HW2 3811   1.091   1.904   1.104  0.2384 -0.7464  0.8456
  902OPC     MW 3812   1.019   1.885   1.129 -0.0395 -0.2993  0.4106
  903OPC     OW 3813   3.739   4.735   1.539 -0.2523 -0.1283 -0.2835
  903OPC    HW1 3814   3.803   4.712   1.484  0.8316  1.8284  0.0584
  903OPC    HW2 3815   3.682   4.776   1.487 -0.1529  0.0471 -0.2557
  903OPC     MW 3816   3.740   4.738   1.523 -0.0775  0.1868 -0.2289
  904OPC     OW 3817   2.423   3.972   2.819 -0.1629  0.0890 -0.6273
  904OPC    HW1 3818   2.461   3.960   2.896  1.0532  0.8767 -1.0790
  904OPC    HW2 3819   2.481   4.018   2.774 -1.1979  0.3685 -1.7386
  904OPC     MW 3820   2.437   3.977   2.824 -0.1361  0.2468 -0.8580
  905OPC     OW 3821   2.641   0.419   2.037  0.1495  0.1213 -0.1632
  905OPC    HW1 3822   2.719   0.388   2.063  0.5591  1.1735 -0.1176
  905OPC    HW2 3823   2.621   0.367   1.970  0.0409 -1.3074  0.8980
  905OPC     MW 3824   2.650   0.407   2.031  0.1939  0.0657  0.0004
  906OPC     OW 3825   1.589   1.961   1.811  0.4618  0.1285 -0.2528
  906OPC    HW1 3826   1.626   1.898   1.860  0.4124 -0.5412 -1.0629
  906OPC    HW2 3827   1.646   1.972   1.747 -0.0330  0.1664 -0.6884
  906OPC     MW 3828   1.603   1.953   1.809  0.3814  0.0351 -0.4368
  907OPC     OW 3829   1.300   4.119   1.797 -0.3401  0.1794 -0.8961
  907OPC    HW1 3830   1.215   4.102   1.793 -1.1016  3.3620 -1.2393
  907OPC    HW2 3831   1.325   4.082   1.872 -2.5903  1.0761  0.3925
  907OPC     MW 3832   1.291   4.111   1.807 -0.7850  0.7820 -0.7565
  908OPC     OW 3833   2.178   2.069   4.406 -0.0025 -0.0316  0.3842
  908OPC    HW1 3834   2.102   2.088   4.444  0.2850  0.1607  0.8840
  908OPC    HW2 3835   2.206   1.999   4.449 -0.0497 -0.3024 -0.0207
  908OPC     MW 3836   2.171   2.062   4.418  0.0329 -0.0432  0.3982
  909OPC     OW 3837   3.322   4.630   4.086  0.0761 -0.3857 -0.1866
  909OPC    HW1 3838   3.369   4.627   4.159  0.7318  1.0934 -0.5181
  909OPC    HW2 3839   3.343   4.707   4.050 -1.4460 -0.3450 -1.1171
  909OPC     MW 3840   3.332   4.641   4.091 -0.0518 -0.1613 -0.3732
  910OPC     OW 3841   3.198   0.708   2.189 -0.1991  0.8421  0.4038
  910OPC    HW1 3842   3.163   0.787   2.181 -0.7708  0.8614  2.6043
  910OPC    HW2 3843   3.129   0.656   2.204  0.2264  0.0089 -0.4100
  910OPC     MW 3844   3.182   0.712   2.190 -0.2206  0.7218  0.6085
  911OPC     OW 3845   3.276   3.891   3.424 -0.1852  0.8006 -0.0489
  911OPC    HW1 3846   3.214   3.881   3.363 -0.7784  1.1588  0.4763
  911OPC    HW2 3847   3.272   3.817   3.469 -2.2391  1.8862  1.7462
  911OPC     MW 3848   3.266   3.878   3.422 -0.5762  1.0140  0.2939
  912OPC     OW 3849   1.627   1.018   1.782  0.4376 -0.3567 -0.7921
  912OPC    HW1 3850   1.699   0.992   1.741  0.0794 -0.4946 -1.3437
  912OPC    HW2 3851   1.563   0.972   1.744  0.0938 -0.4901 -0.0745
  912OPC     MW 3852   1.628   1.008   1.770  0.3339 -0.3968 -0.7675
  913OPC     OW 3853   0.624   2.467   4.241 -0.6339 -0.1672 -0.2871
  913OPC    HW1 3854   0.665   2.518   4.299  0.9421 -2.2307  0.5548
  913OPC    HW2 3855   0.655   2.495   4.164  0.5099 -0.0762  0.1802
  913OPC     MW 3856   0.635   2.478   4.238 -0.2321 -0.4586 -0.0937
  914OPC     OW 3857   1.391   1.221   0.652 -0.7421 -0.2078 -0.4926
  914OPC    HW1 3858   1.427   1.146   0.678  1.5200  1.0315  0.2780
  914OPC    HW2 3859   1.410   1.225   0.567 -0.6469 -0.3986 -0.4802
  914OPC     MW 3860   1.399   1.211   0.644 -0.3938 -0.0529 -0.3770
  915OPC     OW 3861   1.662   0.257   4.560 -0.3382  0.0621  0.1084
  915OPC    HW1 3862   1.621   0.182   4.543  0.4255 -0.2664 -0.3378
  915OPC    HW2 3863   1.607   0.299   4.613 -0.8138 -0.7730  0.2944
  915OPC     MW 3864   1.648   0.252   4.565 -0.2957 -0.1098  0.0699
  916OPC     OW 3865   0.048   4.772   3.762  0.3627  0.2379 -0.2753
  916OPC    HW1 3866   0.013   4.751   3.839  2.0656 -0.3089  0.3885
  916OPC    HW2 3867   0.106   4.833   3.781 -1.0183  2.0584 -1.5357
  916OPC     MW 3868   0.051   4.778   3.776  0.4103  0.4260 -0.3634
  917OPC     OW 3869   0.819   4.124   4.488  1.1053  0.2276  0.6655
  917OPC    HW1 3870   0.746   4.075   4.485 -0.0807  1.9572 -0.5691
  917OPC    HW2 3871   0.883   4.065   4.479 -0.1659 -1.2673  0.8857
  917OPC     MW 3872   0.817   4.108   4.486  0.7423  0.2621  0.5158
  918OPC     OW 3873   3.790   1.279   3.693 -0.2394 -0.2120 -0.3723
  918OPC    HW1 3874   3.877   1.279   3.701 -0.2559  1.8391  0.3921
  918OPC    HW2 3875   3.777   1.308   3.611 -0.1821  0.9990  0.0293
  918OPC     MW 3876   3.801   1.283   3.682 -0.2335  0.2699 -0.2000
  919OPC     OW 3877   4.445   1.455   3.123  0.4035  0.1804 -0.3171
  919OPC    HW1 3878   4.373   1.435   3.078 -0.6664 -1.3624  1.8551
  919OPC    HW2 3879   4.416   1.507   3.186  1.0791 -0.7818  0.8314
  919OPC     MW 3880   4.430   1.460   3.126  0.3454 -0.1897  0.1734
  920OPC     OW 3881   3.549   0.170   3.447 -0.6667 -0.6896  0.2704
  920OPC    HW1 3882   3.494   0.117   3.406 -1.8192  0.3405  0.4070
  920OPC    HW2 3883   3.620   0.122   3.459 -0.4090 -1.1759 -2.5467
  920OPC     MW 3884   3.551   0.155   3.443 -0.7989 -0.6093 -0.1256
  921OPC     OW 3885   4.431   2.146   3.869 -0.1827 -0.1637  0.3830
  921OPC    HW1 3886   4.487   2.132   3.804 -1.2788  1.4036 -1.0028
  921OPC    HW2 3887   4.358   2.107   3.842 -0.9393  1.3200  0.1351
  921OPC     MW 3888   4.428   2.138   3.856 -0.4565  0.2869  0.1417
  922OPC     OW 3889   3.111   0.003   3.237 -0.3169  0.8192 -0.3172
  922OPC    HW1 3890   3.183  -0.013   3.283 -0.5041  1.2595  0.1341
  922OPC    HW2 3891   3.132  -0.024   3.156  0.6546  1.7549 -0.3972
  922OPC     MW 3892   3.125  -0.004   3.231 -0.2010  1.0223 -0.2624
  923OPC     OW 3893   2.112   3.720   0.389  0.2600  0.2970 -0.5878
  923OPC    HW1 3894   2.039   3.701   0.345  0.5751  0.0473 -1.0075
  923OPC    HW2 3895   2.086   3.717   0.473  0.0795 -1.0538 -0.6728
  923OPC     MW 3896   2.097   3.717   0.395  0.2799  0.0605 -0.6624
  924OPC     OW 3897   4.013   2.218   4.180 -0.3558  0.2876 -0.4340
  924OPC    HW1 3898   3.989   2.233   4.097  2.9423 -2.5972 -2.1374
  924OPC    HW2 3899   3.976   2.141   4.199 -0.3823  0.5117  0.4754
  924OPC     MW 3900   4.004   2.209   4.171  0.1272 -0.1054 -0.5510
  925OPC     OW 3901   3.069   4.520   4.134 -0.2010 -0.2700  0.3728
  925OPC    HW1 3902   3.141   4.566   4.115 -1.0429  1.0470  0.2214
  925OPC    HW2 3903   3.099   4.456   4.185  0.9947  0.6675  0.9212
  925OPC     MW 3904   3.084   4.517   4.139 -0.1489  0.0633  0.4311
  926OPC     OW 3905   1.185   2.175   2.571  0.1866 -0.0281 -0.8604
  926OPC    HW1 3906   1.242   2.188   2.506  2.1562  0.0440  0.8138
  926OPC    HW2 3907   1.167   2.090   2.566  0.1497  0.0137 -1.5955
  926OPC     MW 3908   1.191   2.164   2.561  0.4722 -0.0112 -0.7216
  927OPC     OW 3909   2.306   3.403   0.993 -0.1183 -0.3831  0.1702
  927OPC    HW1 3910   2.349   3.462   0.946 -0.6432 -0.2835 -0.1908
  927OPC    HW2 3911   2.368   3.367   1.044  0.6635 -1.2513 -1.3393
  927OPC     MW 3912   2.322   3.406   0.994 -0.0805 -0.4966 -0.1061
  928OPC     OW 3913   0.269   4.395   1.720 -0.1387 -0.1338 -0.3007
  928OPC    HW1 3914   0.249   4.320   1.680 -0.9350 -0.5383  0.7964
  928OPC    HW2 3915   0.329   4.372   1.779 -0.1583  0.1451 -0.1684
  928OPC     MW 3916   0.275   4.381   1.723 -0.2592 -0.1523 -0.1191
  929OPC     OW 3917   1.942   2.440   1.128  0.4337  0.1301 -0.7446
  929OPC    HW1 3918   1.948   2.353   1.116 -1.6870 -0.0189 -1.0715
  929OPC    HW2 3919   1.972   2.451   1.209  1.0922 -0.8634 -0.8348
  929OPC     MW 3920   1.947   2.429   1.138  0.2177 -0.0388 -0.8062
  930OPC     OW 3921   3.695   3.727   4.560 -0.0282 -0.2329 -0.6041
  930OPC    HW1 3922   3.704   3.810   4.582  1.1933 -0.9125  1.8601
  930OPC    HW2 3923   3.616   3.724   4.522  0.5878  2.2511 -2.2548
  930OPC     MW 3924   3.685   3.739   4.558  0.2433  0.0338 -0.4840
  931OPC     OW 3925   2.849   0.578   3.164 -0.3705 -0.2008  0.0012
  931OPC    HW1 3926   2.808   0.619   3.099 -1.5870 -0.7947  0.3528
  931OPC    HW2 3927   2.926   0.556   3.130 -0.5146  0.5524 -0.8348
  931OPC     MW 3928   2.854   0.581   3.150 -0.5715 -0.1773 -0.0703
  932OPC     OW 3929   3.704   1.744   1.820 -0.2016  0.2674 -0.1706
  932OPC    HW1 3930   3.687   1.830   1.818  0.6317  0.4353 -0.3461
  932OPC    HW2 3931   3.791   1.741   1.823 -0.2401 -0.5649  0.3686
  932OPC     MW 3932   3.714   1.756   1.820 -0.0843  0.1692 -0.1169
  933OPC     OW 3933   0.728   3.795   1.630 -0.6014  0.0210  0.8230
  933OPC    HW1 3934   0.807   3.783   1.665 -1.3835  0.4518  2.8550
  933OPC    HW2 3935   0.689   3.718   1.642 -1.0149  0.3009  1.3320
  933OPC     MW 3936   0.734   3.782   1.637 -0.7781  0.1260  1.1984
  934OPC     OW 3937   0.655   0.510   1.033 -0.2025  0.0481 -0.4594
  934OPC    HW1 3938   0.656   0.540   1.115 -0.1839  1.4425 -0.9294
  934OPC    HW2 3939   0.671   0.425   1.042  0.5911  0.3004  0.9311
  934OPC     MW 3940   0.657   0.502   1.046 -0.0825  0.2914 -0.3234
  935OPC     OW 3941   2.507   3.610   0.883 -0.3948 -0.0439 -0.3094
  935OPC    HW1 3942   2.489   3.695   0.878 -1.8039 -0.1397  1.7638
  935OPC    HW2 3943   2.593   3.607   0.869 -0.2428  1.7648 -0.0974
  935OPC     MW 3944   2.517   3.622   0.881 -0.5805  0.2091  0.0282
  936OPC     OW 3945   4.528   1.205   2.764 -0.2767  0.1428 -0.7464
  936OPC    HW1 3946   4.598   1.181   2.719  2.1052  1.8291  1.7196
  936OPC    HW2 3947   4.534   1.292   2.767 -1.9176  0.2770  0.3964
  936OPC     MW 3948   4.539   1.214   2.758 -0.1673  0.4118 -0.2133
  937OPC     OW 3949   0.678   3.322   0.080 -0.2549 -0.1975  0.4327
  937OPC    HW1 3950   0.652   3.309  -0.002 -0.3335 -1.1214  0.5967
  937OPC    HW2 3951   0.716   3.401   0.077 -0.1129 -0.2891 -0.5267
  937OPC     MW 3952   0.680   3.332   0.068 -0.2455 -0.3476  0.3154
  938OPC     OW 3953   4.117   4.817   3.773  0.3377  0.2924  0.2128
  938OPC    HW1 3954   4.093   4.901   3.772  1.3269  0.5932 -0.4315
  938OPC    HW2 3955   4.204   4.821   3.782  0.3573 -0.6831  0.6295
  938OPC     MW 3956   4.127   4.830   3.774  0.4868  0.1928  0.1792
  939OPC     OW 3957   3.671   4.151   2.227  0.1974  0.1241 -0.5378
  939OPC    HW1 3958   3.610   4.102   2.266 -0.3068  1.2370  0.1055
  939OPC    HW2 3959   3.728   4.092   2.198  0.2810 -0.8144  1.3488
  939OPC     MW 3960   3.670   4.135   2.229  0.1354  0.1498 -0.1642
  940OPC     OW 3961   2.818   4.489   2.948  0.3869 -0.1874 -0.4416
  940OPC    HW1 3962   2.903   4.483   2.968  0.0277  0.2248  1.4810
  940OPC    HW2 3963   2.781   4.434   3.005 -0.9065  2.3513  1.3628
  940OPC     MW 3964   2.825   4.480   2.960  0.1427  0.2483  0.1089
  941OPC     OW 3965   1.871   1.728   1.860  0.1668 -0.1311 -0.0254
  941OPC    HW1 3966   1.941   1.710   1.811 -0.1392  1.1392 -0.9826
  941OPC    HW2 3967   1.811   1.671   1.830  0.1861  0.1792 -0.6786
  941OPC     MW 3968   1.872   1.717   1.848  0.1244  0.1024 -0.2633
  942OPC     OW 3969   1.004   3.919   0.879  0.1933 -0.0395  0.0223
  942OPC    HW1 3970   1.059   3.909   0.812  0.3741 -1.4905  0.3543
  942OPC    HW2 3971   1.056   3.942   0.945  0.3486 -0.8458  0.1954
  942OPC     MW 3972   1.020   3.921   0.879  0.2429 -0.3730  0.0969
  943OPC     OW 3973   3.795   4.271   3.486  0.2864  0.1021  0.2025
  943OPC    HW1 3974   3.725   4.304   3.527  0.2368  0.4909 -0.1846
  943OPC    HW2 3975   3.860   4.322   3.513  0.5859 -0.8279  1.2732
  943OPC     MW 3976   3.794   4.284   3.496  0.3233  0.0220  0.3034
  944OPC     OW 3977   3.830   2.867   1.435  0.3196 -0.4070  0.2545
  944OPC    HW1 3978   3.850   2.830   1.358 -0.1732 -1.5101  0.6361
  944OPC    HW2 3979   3.830   2.801   1.491 -3.4888 -0.4815  0.4628
  944OPC     MW 3980   3.833   2.852   1.432 -0.3157 -0.5809  0.3417
  945OPC     OW 3981   3.259   4.850   1.441 -0.6042  0.2566  0.6987
  945OPC    HW1 3982   3.206   4.832   1.374  1.3763  1.7448 -1.4176
  945OPC    HW2 3983   3.270   4.773   1.480 -0.5853 -1.0189 -1.6547
  945OPC     MW 3984   3.253   4.836   1.437 -0.3088  0.2881  0.0385
  946OPC     OW 3985   2.567   3.279   1.774 -0.3569  0.1140 -0.2762
  946OPC    HW1 3986   2.643   3.248   1.805  0.0123  0.2957 -0.9869
  946OPC    HW2 3987   2.529   3.314   1.845 -0.5155 -1.3855  0.4327
  946OPC     MW 3988   2.573   3.280   1.789 -0.3258 -0.0806 -0.2765
  947OPC     OW 3989   3.103   0.042   2.125  0.2842  0.9593  0.1095
  947OPC    HW1 3990   3.089   0.026   2.041 -0.4604  0.7293  0.2689
  947OPC    HW2 3991   3.151  -0.026   2.151  0.3474  0.9290 -0.0873
  947OPC     MW 3992   3.108   0.030   2.117  0.1836  0.9209  0.1040
  948OPC     OW 3993   1.260   2.679   2.015  0.3254  0.4987 -0.2092
  948OPC    HW1 3994   1.325   2.729   1.985  0.0866  1.0866  0.2255
  948OPC    HW2 3995   1.189   2.726   1.998  0.0469  0.0590 -0.2787
  948OPC     MW 3996   1.259   2.694   2.009  0.2490  0.5205 -0.1552
  949OPC     OW 3997   2.618   2.515   4.570  0.6805  0.2727  0.7647
  949OPC    HW1 3998   2.542   2.490   4.605  0.7044 -0.4630  0.3026
  949OPC    HW2 3999   2.671   2.520   4.639  0.7689 -1.3326  0.8500
  949OPC     MW 4000   2.614   2.512   4.586  0.6971 -0.0731  0.7092
  950OPC     OW 4001   0.837   3.300   2.349  0.5321 -0.0312  0.0015
  950OPC    HW1 4002   0.776   3.337   2.399  0.2409  0.0226 -0.3806
  950OPC    HW2 4003   0.795   3.285   2.274  1.3355  1.2225 -0.7389
  950OPC     MW 4004   0.822   3.303   2.345  0.6077  0.1620 -0.1643
  951OPC     OW 4005   0.005   1.091   2.157 -0.4573  0.2997  0.1052
  951OPC    HW1 4006  -0.081   1.077   2.149 -0.5606 -0.6613  2.1127
  951OPC    HW2 4007   0.035   1.014   2.186  1.3892  0.1127 -2.0451
  951OPC     MW 4008  -0.004   1.077   2.160 -0.1997  0.1301  0.0841
  952OPC     OW 4009   2.797   1.578   1.105  0.2041 -0.0824  0.0489
  952OPC    HW1 4010   2.765   1.526   1.043 -0.0277 -1.3495  1.1871
  952OPC    HW2 4011   2.876   1.545   1.121 -0.3902 -0.8547  1.5966
  952OPC     MW 4012   2.804   1.566   1.098  0.0820 -0.3836  0.4457
  953OPC     OW 4013   0.156   4.364   4.117  0.6271  0.1449 -0.2505
  953OPC    HW1 4014   0.075   4.389   4.135  0.3354  0.9921 -2.3435
  953OPC    HW2 4015   0.178   4.415   4.049  2.2418 -1.3028 -0.8913
  953OPC     MW 4016   0.148   4.376   4.109  0.8225  0.0564 -0.6543
  954OPC     OW 4017   3.550   0.290   1.008 -0.1819  0.1057 -0.1779
  954OPC    HW1 4018   3.515   0.236   0.949 -0.5751  0.1181  0.0407
  954OPC    HW2 4019   3.512   0.367   0.990 -0.9108 -0.0588  0.5921
  954OPC     MW 4020   3.539   0.294   0.997 -0.3476  0.0833 -0.0319
  955OPC     OW 4021   0.686   2.221   4.332  0.0642  0.3058 -0.1883
  955OPC    HW1 4022   0.754   2.222   4.387  0.4383 -2.6620 -0.4674
  955OPC    HW2 4023   0.687   2.301   4.297  1.3983  1.4206  2.1813
  955OPC     MW 4024   0.696   2.233   4.335  0.3166  0.0322  0.1207
  956OPC     OW 4025   4.511   4.231   2.041 -0.2581  0.4789 -0.6413
  956OPC    HW1 4026   4.511   4.186   2.115  1.7639 -0.4222 -1.1409
  956OPC    HW2 4027   4.462   4.183   1.987  1.0764 -0.6578 -0.8764
  956OPC     MW 4028   4.503   4.217   2.044  0.2376  0.1775 -0.7498
  957OPC     OW 4029   2.793   2.512   2.819 -0.0165  0.2633 -0.3854
  957OPC    HW1 4030   2.860   2.525   2.764  0.0074 -0.6355 -0.5848
  957OPC    HW2 4031   2.754   2.590   2.822  0.4980  0.5578 -0.9896
  957OPC     MW 4032   2.797   2.525   2.811  0.0632  0.1740 -0.5041
  958OPC     OW 4033   3.859   0.418   3.614 -0.2796  0.0984  0.1495
  958OPC    HW1 4034   3.791   0.472   3.619 -0.9375 -0.8025  1.2952
  958OPC    HW2 4035   3.925   0.472   3.593 -1.3142  0.9784 -1.0407
  958OPC     MW 4036   3.859   0.434   3.611 -0.5296  0.0953  0.1430
  959OPC     OW 4037   4.608   0.905   4.481  0.2696  0.5635  0.1017
  959OPC    HW1 4038   4.643   0.964   4.426  1.9897  1.5186  2.0804
  959OPC    HW2 4039   4.650   0.920   4.556 -1.0297 -1.5778  1.3443
  959OPC     MW 4040   4.619   0.916   4.484  0.3318  0.3883  0.5778
  960OPC     OW 4041   4.150   3.554   2.408  0.1736  0.0719 -0.6126
  960OPC    HW1 4042   4.230   3.574   2.436 -0.9822  1.1231  2.2730
  960OPC    HW2 4043   4.161   3.477   2.367  2.5355 -0.1119  0.2242
  960OPC     MW 4044   4.163   3.545   2.406  0.3518  0.2001 -0.0627
  961OPC     OW 4045   0.865   1.192   1.725  0.8807 -0.1525  0.5633
  961OPC    HW1 4046   0.898   1.148   1.658  1.3844 -1.3659  1.5624
  961OPC    HW2 4047   0.857   1.273   1.694  0.6969 -0.7549 -1.0783
  961OPC     MW 4048   0.869   1.198   1.711  0.9280 -0.4207  0.4684
  962OPC     OW 4049   0.013   0.066   4.272  0.6837  0.2131  0.2655
  962OPC    HW1 4050  -0.047   0.121   4.305  0.4560  0.3727 -0.3978
  962OPC    HW2 4051  -0.005  -0.009   4.312 -0.1129  0.2040 -0.0891
  962OPC     MW 4052   0.001   0.063   4.283  0.5325  0.2353  0.1152
  963OPC     OW 4053   0.299   1.774   0.920 -0.3867  0.1328 -0.5544
  963OPC    HW1 4054   0.235   1.749   0.867 -0.1534  0.6169 -1.0664
  963OPC    HW2 4055   0.258   1.799   0.992 -0.8915  1.8194 -1.3970
  963OPC     MW 4056   0.284   1.774   0.923 -0.4268  0.4534 -0.7545
  964OPC     OW 4057   4.111   3.159   3.828 -0.1109 -0.3451  0.2158
  964OPC    HW1 4058   4.123   3.241   3.855  0.1458 -0.7424  1.3689
  964OPC    HW2 4059   4.078   3.120   3.898  0.9632 -1.5310  0.0904
  964OPC     MW 4060   4.108   3.166   3.842  0.0857 -0.5790  0.3677
  965OPC     OW 4061   0.766   4.084   0.682  0.2511 -0.7306  0.4049
  965OPC    HW1 4062   0.698   4.132   0.709  0.9839  0.4418  0.2395
  965OPC    HW2 4063   0.729   4.011   0.652 -1.1582  0.8225 -1.8891
  965OPC     MW 4064   0.750   4.080   0.682  0.1511 -0.3283  0.0416
  966OPC     OW 4065   2.506   2.146   1.640 -0.2304 -0.2601  0.3811
  966OPC    HW1 4066   2.428   2.136   1.677 -1.0682  4.0252  0.2306
  966OPC    HW2 4067   2.535   2.221   1.672  1.3380  1.0989 -3.5798
  966OPC     MW 4068   2.499   2.156   1.650 -0.1226  0.5738 -0.2262
  967OPC     OW 4069   1.454   4.682   2.840  0.1491  0.2725 -0.5667
  967OPC    HW1 4070   1.513   4.733   2.801 -2.0376  2.6289 -1.0190
  967OPC    HW2 4071   1.387   4.680   2.783 -0.7505 -1.2626  0.4561
  967OPC     MW 4072   1.453   4.689   2.826 -0.3069  0.3938 -0.4824
  968OPC     OW 4073   0.838   1.190   0.037  0.2586  0.0363  0.3903
  968OPC    HW1 4074   0.861   1.213   0.117 -0.7273  1.7575  0.2496
  968OPC    HW2 4075   0.913   1.175  -0.004  0.7797 -0.4580  1.5026
  968OPC     MW 4076   0.852   1.191   0.043  0.1899  0.2175  0.5339
  969OPC     OW 4077   3.390   4.163   4.034  0.0146 -0.1818  0.1609
  969OPC    HW1 4078   3.392   4.235   3.986 -1.5124 -0.6360 -0.6403
  969OPC    HW2 4079   3.391   4.194   4.116  1.9921  0.6127 -0.1038
  969OPC     MW 4080   3.390   4.178   4.039  0.0810 -0.1313  0.0034
  970OPC     OW 4081   1.073   3.455   1.704 -0.3527  0.1550  0.4511
  970OPC    HW1 4082   1.068   3.417   1.782  1.4496 -0.8138  0.1363
  970OPC    HW2 4083   1.025   3.527   1.713 -1.3781 -0.6693  1.9910
  970OPC     MW 4084   1.065   3.460   1.717 -0.2379 -0.1097  0.6321
  971OPC     OW 4085   2.536   0.935   0.919  0.0039 -0.2058 -0.0867
  971OPC    HW1 4086   2.465   0.896   0.951  0.0752 -0.6028 -0.3980
  971OPC    HW2 4087   2.503   0.994   0.863 -0.0674 -1.1095 -1.0290
  971OPC     MW 4088   2.521   0.938   0.915  0.0039 -0.3979 -0.2719
  972OPC     OW 4089   4.228   1.416   0.113 -0.0124  0.7103  0.2349
  972OPC    HW1 4090   4.149   1.432   0.077 -0.7587 -2.2331  0.2987
  972OPC    HW2 4091   4.210   1.406   0.198  0.4140  0.0826  0.2596
  972OPC     MW 4092   4.213   1.417   0.120 -0.0595  0.1827  0.2480
  973OPC     OW 4093   3.424   1.203   0.553 -0.2648 -0.3938 -0.2534
  973OPC    HW1 4094   3.493   1.241   0.590 -1.1378 -0.6293  1.7699
  973OPC    HW2 4095   3.399   1.261   0.492  1.2662  0.0008 -0.5502
  973OPC     MW 4096   3.430   1.217   0.549 -0.1675 -0.3703  0.0016
  974OPC     OW 4097   1.760   4.199   3.222 -0.3412  0.0234  0.3661
  974OPC    HW1 4098   1.727   4.257   3.279 -1.0452 -0.5208  0.5376
  974OPC    HW2 4099   1.795   4.138   3.274  0.0023  0.0764  0.1965
  974OPC     MW 4100   1.760   4.198   3.238 -0.3944 -0.0490  0.3664
  975OPC     OW 4101   4.229   3.264   0.100  0.3254  0.2516  0.2783
  975OPC    HW1 4102   4.299   3.315   0.091 -0.1399  0.7289 -0.8312
  975OPC    HW2 4103   4.173   3.314   0.143  0.8764 -0.3770  1.8101
  975OPC     MW 4104   4.231   3.279   0.105  0.3382  0.2295  0.3407
  976OPC     OW 4105   2.320   1.986   2.524 -0.4554 -0.0105  0.3172
  976OPC    HW1 4106   2.275   1.998   2.450 -0.1087 -0.5839  0.0093
  976OPC    HW2 4107   2.378   2.050   2.523 -0.8102  0.3170  0.3716
  976OPC     MW 4108   2.322   1.997   2.513 -0.4565 -0.0468  0.2798
  977OPC     OW 4109   4.428   1.118   1.514  0.2169  0.2120 -0.1811
  977OPC    HW1 4110   4.358   1.154   1.553  0.3584  1.5312 -1.0941
  977OPC    HW2 4111   4.494   1.138   1.567  0.1531  0.4757 -0.2000
  977OPC     MW 4112   4.427   1.126   1.528  0.2285  0.4459 -0.3188
  978OPC     OW 4113   0.757   3.705   1.359 -0.1739  0.3674 -0.6709
  978OPC    HW1 4114   0.760   3.750   1.434  1.9347  0.4080 -0.7213
  978OPC    HW2 4115   0.701   3.640   1.376 -0.6586  1.0758  0.5290
  978OPC     MW 4116   0.749   3.702   1.372  0.0660  0.4781 -0.5011
  979OPC     OW 4117   4.109   0.552   1.997 -0.4001 -0.3965 -0.1409
  979OPC    HW1 4118   4.047   0.520   1.945 -0.9448 -1.5525  1.1589
  979OPC    HW2 4119   4.081   0.532   2.077  1.5165 -0.6983  0.5067
  979OPC     MW 4120   4.095   0.545   2.001 -0.1973 -0.6118  0.1468
  980OPC     OW 4121   4.426   4.792   2.782  0.1511 -0.5634  0.3515
  980OPC    HW1 4122   4.369   4.798   2.717  0.8303 -0.3516 -0.2450
  980OPC    HW2 4123   4.376   4.782   2.853 -0.6524  0.4952 -0.0383
  980OPC     MW 4124   4.410   4.792   2.783  0.1327 -0.3757  0.2058
  981OPC     OW 4125   4.535   2.933   1.632  0.1577 -0.2511  0.2939
  981OPC    HW1 4126   4.557   3.008   1.594  1.5257  0.3559  2.1334
  981OPC    HW2 4127   4.450   2.925   1.615  0.5330  0.3256 -2.1789
  981OPC     MW 4128   4.526   2.943   1.624  0.4155 -0.0762  0.2004
  982OPC     OW 4129   0.577   4.836   2.081 -0.0991 -0.8767 -0.3021
  982OPC    HW1 4130   0.497   4.861   2.057 -0.8310  0.2055  2.8847
  982OPC    HW2 4131   0.627   4.906   2.062  0.0865 -1.3850 -1.8619
  982OPC     MW 4132   0.573   4.850   2.075 -0.1798 -0.7920 -0.0616
  983OPC     OW 4133   1.440   4.260   3.423  0.2395  0.5659  0.0388
  983OPC    HW1 4134   1.459   4.177   3.443  0.1632  0.5495  0.0458
  983OPC    HW2 4135   1.516   4.301   3.429  0.2981  0.4747 -0.0712
  983OPC     MW 4136   1.454   4.254   3.427  0.2369  0.5502  0.0235
  984OPC     OW 4137   1.359   1.785   2.172  0.7446  0.1846  0.1162
  984OPC    HW1 4138   1.433   1.763   2.211  0.4159  0.9999  1.2263
  984OPC    HW2 4139   1.299   1.774   2.234 -0.1889 -1.1261 -0.9539
  984OPC     MW 4140   1.361   1.780   2.187  0.5581  0.1114  0.1221
  985OPC     OW 4141   2.319   1.439   3.309  0.0805 -0.0311  0.4807
  985OPC    HW1 4142   2.396   1.414   3.278  0.4704  0.5539  0.9593
  985OPC    HW2 4143   2.305   1.385   3.377  0.6613  0.6640  1.1688
  985OPC     MW 4144   2.328   1.427   3.314  0.2238  0.1579  0.6531
  986OPC     OW 4145   3.808   1.242   1.524 -0.4580  0.2187  0.1093
  986OPC    HW1 4146   3.721   1.239   1.524 -0.4582 -2.6388  0.4835
  986OPC    HW2 4147   3.831   1.158   1.521  2.3218  0.9238 -1.5198
  986OPC     MW 4148   3.798   1.229   1.524 -0.0475 -0.0992 -0.0760
  987OPC     OW 4149   3.988   3.756   2.183 -0.2524 -0.5221  0.7781
  987OPC    HW1 4150   3.948   3.679   2.195  0.0066 -0.9455 -0.7850
  987OPC    HW2 4151   4.010   3.781   2.263  0.1175 -2.3288  1.2846
  987OPC     MW 4152   3.985   3.748   2.196 -0.1596 -0.8515  0.6220
  988OPC     OW 4153   3.802   0.547   0.771  0.2947  0.2634  0.4254
  988OPC    HW1 4154   3.758   0.574   0.842 -2.9776  0.0330 -1.3028
  988OPC    HW2 4155   3.801   0.460   0.778 -1.0346  0.1819 -0.3331
  988OPC     MW 4156   3.795   0.538   0.782 -0.3849  0.2173  0.0581
  989OPC     OW 4157   3.639   2.125   2.825 -0.5040  0.6407 -0.2841
  989OPC    HW1 4158   3.724   2.131   2.842 -0.0503 -3.5972 -0.1798
  989OPC    HW2 4159   3.634   2.138   2.739  0.6284 -1.0883 -0.6512
  989OPC     MW 4160   3.651   2.128   2.815 -0.2697 -0.2406 -0.3230
  990OPC     OW 4161   2.619   4.130   2.696 -0.7444 -0.2967  0.1370
  990OPC    HW1 4162   2.610   4.213   2.719 -1.3601 -0.4173  0.3489
  990OPC    HW2 4163   2.657   4.134   2.617 -2.0209  0.2352 -0.4780
  990OPC     MW 4164   2.623   4.143   2.688 -1.0239 -0.2357  0.0775
  991OPC     OW 4165   1.716   2.633   1.405 -0.0878 -0.2921 -0.2011
  991OPC    HW1 4166   1.795   2.662   1.427 -0.9906  1.0323  1.5507
  991OPC    HW2 4167   1.720   2.548   1.422  0.9217 -0.2247 -0.0294
  991OPC     MW 4168   1.729   2.625   1.411 -0.0720 -0.0863  0.0830
  992OPC     OW 4169   3.452   2.373   0.496 -0.6171  0.0528  0.0480
  992OPC    HW1 4170   3.491   2.444   0.463 -0.2812 -0.2045 -0.1192
  992OPC    HW2 4171   3.443   2.321   0.427 -2.5724  0.6578 -0.2334
  992OPC     MW 4172   3.456   2.376   0.481 -0.8564  0.1042 -0.0183
  993OPC     OW 4173   1.985   4.644   1.905  0.2746 -0.4776 -0.2108
  993OPC    HW1 4174   1.903   4.674   1.897  1.4984  3.3704 -0.3168
  993OPC    HW2 4175   2.008   4.626   1.823  0.4618  1.3985 -0.5973
  993OPC     MW 4176   1.976   4.645   1.891  0.4830  0.3678 -0.2836
  994OPC     OW 4177   0.808   0.776   0.060 -0.3737 -0.0639 -0.5691
  994OPC    HW1 4178   0.820   0.737  -0.016 -1.3045  1.0668 -1.3457
  994OPC    HW2 4179   0.758   0.845   0.040 -1.5978 -0.3542  1.2193
  994OPC     MW 4180   0.802   0.781   0.046 -0.6920  0.0602 -0.4196
  995OPC     OW 4181   3.103   0.240   0.309 -0.3889 -0.6783  0.2731
  995OPC    HW1 4182   3.053   0.248   0.380 -0.7252 -1.1838  0.0961
  995OPC    HW2 4183   3.147   0.166   0.323 -0.2887 -0.6598  0.0545
  995OPC     MW 4184   3.102   0.230   0.322 -0.4236 -0.7503  0.2147
  996OPC     OW 4185   2.461   0.368   1.763 -0.6729  0.5523 -0.1313
  996OPC    HW1 4186   2.442   0.364   1.678  1.0473  0.7668 -0.5757
  996OPC    HW2 4187   2.432   0.446   1.787 -1.1149  0.5195 -0.5382
  996OPC     MW 4188   2.454   0.379   1.754 -0.4840  0.5792 -0.2571
  997OPC     OW 4189   1.144   1.115   0.681  0.0246  0.0829  0.6217
  997OPC    HW1 4190   1.216   1.162   0.694 -0.0146  0.3963 -0.2487
  997OPC    HW2 4191   1.156   1.080   0.602 -0.4119 -0.5291  0.8201
  997OPC     MW 4192   1.157   1.117   0.672 -0.0457  0.0387  0.5224
  998OPC     OW 4193   1.884   3.466   0.868 -0.6248  0.2346  0.1048
  998OPC    HW1 4194   1.883   3.524   0.803 -0.0753  0.7057  0.5073
  998OPC    HW2 4195   1.806   3.476   0.906 -0.0257  1.6896  1.0101
  998OPC     MW 4196   1.872   3.476   0.864 -0.4551  0.5192  0.2980
  999OPC     OW 4197   3.083   3.752   1.945  0.5022 -0.4350 -0.5231
  999OPC    HW1 4198   3.056   3.833   1.932  1.3949  0.2939  1.7177
  999OPC    HW2 4199   3.070   3.713   1.868  0.8156  2.0327 -1.9078
  999OPC     MW 4200   3.077   3.758   1.932  0.6803  0.0372 -0.3967
 1000OPC     OW 4201   3.140   1.787   2.415  0.6741 -0.0894 -0.2450
 1000OPC    HW1 4202   3.053   1.776   2.408  0.7375 -0.3842 -0.6930
 1000OPC    HW2 4203   3.170   1.750   2.342  1.2970 -1.4624  0.6658
 1000OPC     MW 4204   3.132   1.780   2.403  0.7756 -0.3358 -0.1768
 1001OPC     OW 4205   0.037   2.356   3.636  0.1823 -0.0380 -0.2707
 1001OPC    HW1 4206   0.011   2.283   3.675 -2.2762  1.4743  1.1282
 1001OPC    HW2 4207  -0.018   2.365   3.569 -0.1559  0.9632  0.1146
 1001OPC     MW 4208   0.025   2.347   3.632 -0.2309  0.3331 -0.0071
 1002OPC     OW 4209   2.966   2.499   4.354  0.3045  0.3495  0.4347
 1002OPC    HW1 4210   2.907   2.435   4.354  0.5468  0.0917 -1.2302
 1002OPC    HW2 4211   3.042   2.457   4.355  0.6097  0.6666  4.2851
 1002OPC     MW 4212   2.968   2.483   4.354  0.3854  0.3582  0.7573
 1003OPC     OW 4213   2.522   3.922   4.278 -0.6683 -0.4565  0.1575
 1003OPC    HW1 4214   2.597   3.922   4.232 -1.5769 -1.1775 -1.4104
 1003OPC    HW2 4215   2.490   4.002   4.264 -1.1219 -0.7936 -0.8246
 1003OPC     MW 4216   2.528   3.934   4.269 -0.8695 -0.6128 -0.2191
 1004OPC     OW 4217   4.647   4.112   4.270  0.2669  0.7392 -0.8270
 1004OPC    HW1 4218   4.726   4.081   4.248  0.6057  0.8316  0.2219
 1004OPC    HW2 4219   4.641   4.095   4.355 -0.7081  1.0563 -0.8214
 1004OPC     MW 4220   4.658   4.105   4.279  0.1730  0.7996 -0.6714
 1005OPC     OW 4221   1.671   3.853   2.091 -0.1343  0.2461  0.0685
 1005OPC    HW1 4222   1.627   3.860   2.166  0.5043  0.0022  0.4787
 1005OPC    HW2 4223   1.672   3.934   2.060 -1.0118  0.2254 -0.0393
 1005OPC     MW 4224   1.665   3.866   2.098 -0.1696  0.2071  0.1133
 1006OPC     OW 4225   4.118   1.294   1.478  0.3290  0.7225  0.1036
 1006OPC    HW1 4226   4.084   1.253   1.409  1.6832  1.3541 -0.9920
 1006OPC    HW2 4227   4.049   1.338   1.511 -0.3758  0.3136 -0.7681
 1006OPC     MW 4228   4.102   1.295   1.472  0.4250  0.7554 -0.1870
 1007OPC     OW 4229   4.526   1.568   0.328 -0.7934  0.4880 -0.3614
 1007OPC    HW1 4230   4.484   1.587   0.254 -0.6872  0.0517 -0.5376
 1007OPC    HW2 4231   4.554   1.487   0.315 -1.4362  0.1207  0.4615
 1007OPC     MW 4232   4.524   1.559   0.315 -0.8726  0.3693 -0.2658
 1008OPC     OW 4233   3.787   1.094   2.626  0.4584  0.6540 -0.7851
 1008OPC    HW1 4234   3.749   1.126   2.698  0.6495 -1.3335  0.2820
 1008OPC    HW2 4235   3.830   1.024   2.655 -0.5584 -1.0229 -3.0137
 1008OPC     MW 4236   3.788   1.088   2.641  0.3364  0.1127 -0.9568
 1009OPC     OW 4237   1.070   0.654   1.662 -0.6649  0.6516 -0.2735
 1009OPC    HW1 4238   1.093   0.576   1.695 -0.3354  0.2296 -1.4332
 1009OPC    HW2 4239   1.081   0.709   1.729  1.0690  0.0335  0.0049
 1009OPC     MW 4240   1.075   0.650   1.677 -0.3600  0.4980 -0.4037
 1010OPC     OW 4241   1.732   1.681   2.607  0.5024 -0.1664 -0.3826
 1010OPC    HW1 4242   1.684   1.663   2.678  1.3029 -0.4703  0.0957
 1010OPC    HW2 4243   1.679   1.659   2.541  0.0758 -0.7428  0.1367
 1010OPC     MW 4244   1.717   1.675   2.608  0.5577 -0.2965 -0.2352
 1011OPC     OW 4245   1.461   0.359   2.930  0.1790  0.3064 -0.0566
 1011OPC    HW1 4246   1.414   0.432   2.929  0.6959  0.7113 -2.9886
 1011OPC    HW2 4247   1.437   0.318   2.857 -0.0602 -2.5088  1.4454
 1011OPC     MW 4248   1.451   0.363   2.919  0.2201 -0.0497 -0.2679
 1012OPC     OW 4249   2.172   2.500   3.498  0.0485 -0.2676  0.5219
 1012OPC    HW1 4250   2.237   2.476   3.445  1.4066  1.5688  1.2675
 1012OPC    HW2 4251   2.124   2.427   3.505  0.5442 -0.9465 -2.1153
 1012OPC     MW 4252   2.175   2.486   3.491  0.3222 -0.0966  0.2425
 1013OPC     OW 4253   1.060   1.178   1.152 -0.6187 -0.0099  0.1558
 1013OPC    HW1 4254   0.996   1.119   1.142 -1.2566  0.4129  1.4538
 1013OPC    HW2 4255   1.081   1.201   1.071 -1.2197 -1.1149 -0.3293
 1013OPC     MW 4256   1.054   1.172   1.139 -0.8017 -0.1107  0.2759
 1014OPC     OW 4257   1.130   0.868   3.337  0.0012 -0.3364 -0.5876
 1014OPC    HW1 4258   1.126   0.807   3.399 -0.7420  1.2978  1.0513
 1014OPC    HW2 4259   1.057   0.857   3.292  0.2848 -1.1958 -0.8471
 1014OPC     MW 4260   1.119   0.857   3.340 -0.0667 -0.2220 -0.3840
 1015OPC     OW 4261   4.430   4.539   4.284  0.1681  0.3113 -0.4341
 1015OPC    HW1 4262   4.397   4.581   4.353 -0.9162 -1.6566  0.3181
 1015OPC    HW2 4263   4.413   4.592   4.218 -2.1162  0.6342  0.3259
 1015OPC     MW 4264   4.423   4.553   4.285 -0.3294  0.0683 -0.2108
 1016OPC     OW 4265   3.959   2.065   0.782 -0.2939  0.3132  0.0618
 1016OPC    HW1 4266   4.007   2.095   0.848 -0.7063 -1.0740  1.0313
 1016OPC    HW2 4267   3.907   2.133   0.762  1.5066  1.6074 -0.5601
 1016OPC     MW 4268   3.958   2.080   0.789 -0.0889  0.2995  0.1132
 1017OPC     OW 4269   4.073   2.888   4.118  0.3378  0.4447  0.0523
 1017OPC    HW1 4270   4.107   2.963   4.148 -0.7663  0.9499  0.0591
 1017OPC    HW2 4271   3.991   2.909   4.099 -0.1538 -0.9182  0.6174
 1017OPC     MW 4272   4.066   2.903   4.119  0.1019  0.3179  0.1371
 1018OPC     OW 4273   4.429   2.081   2.435 -0.0805 -0.5417 -0.3906
 1018OPC    HW1 4274   4.510   2.112   2.428  0.5621 -2.0160  0.1646
 1018OPC    HW2 4275   4.440   1.999   2.460 -1.8074 -0.2048  1.8318
 1018OPC     MW 4276   4.443   2.074   2.438 -0.2407 -0.7097  0.0197
 1019OPC     OW 4277   3.542   2.401   0.749  0.2360  0.3563 -0.5437
 1019OPC    HW1 4278   3.540   2.487   0.767  1.4217  0.6576 -1.6954
 1019OPC    HW2 4279   3.511   2.397   0.668  0.3517 -0.2892 -0.5580
 1019OPC     MW 4280   3.537   2.413   0.740  0.4282  0.3053 -0.7160
 1020OPC     OW 4281   1.211   3.478   4.504  0.6102  0.6830  0.4065
 1020OPC    HW1 4282   1.125   3.489   4.506  0.2935 -1.3918  1.3183
 1020OPC    HW2 4283   1.243   3.559   4.504 -1.3166  1.5206  1.8799
 1020OPC     MW 4284   1.203   3.491   4.504  0.2788  0.5001  0.7588
 1021OPC     OW 4285   3.007   4.046   4.202  0.4091  0.0230 -0.1491
 1021OPC    HW1 4286   2.971   4.035   4.123  0.1481 -0.7812  0.0704
 1021OPC    HW2 4287   2.938   4.042   4.255  0.9033 -3.1823  0.4318
 1021OPC     MW 4288   2.991   4.044   4.198  0.4435 -0.5691 -0.0307
 1022OPC     OW 4289   1.536   1.613   2.788  0.6660 -0.1626  0.3848
 1022OPC    HW1 4290   1.523   1.527   2.783 -0.4436 -0.0193  0.4198
 1022OPC    HW2 4291   1.546   1.627   2.874 -0.8410 -0.0652  0.5711
 1022OPC     MW 4292   1.535   1.602   2.800  0.2795 -0.1269  0.4173
 1023OPC     OW 4293   4.345   0.575   2.871  0.1053  0.1796  0.0411
 1023OPC    HW1 4294   4.400   0.542   2.812 -0.7911  2.3366 -2.2175
 1023OPC    HW2 4295   4.396   0.623   2.923  0.5913  0.9836 -1.1279
 1023OPC     MW 4296   4.360   0.578   2.870  0.0444  0.6170 -0.4651
 1024OPC     OW 4297   0.800   0.475   3.911  0.3104 -0.0830 -0.1658
 1024OPC    HW1 4298   0.863   0.420   3.937 -2.7028 -2.7975  2.3806
 1024OPC    HW2 4299   0.767   0.436   3.841 -0.1120 -0.0711  0.0241
 1024OPC     MW 4300   0.804   0.461   3.905 -0.1971 -0.4822  0.2383
 1025OPC     OW 4301   3.482   2.076   3.719 -0.6635  0.3084  0.5055
 1025OPC    HW1 4302   3.439   2.016   3.765  0.0122  1.1617  2.3337
 1025OPC    HW2 4303   3.437   2.149   3.732  0.6158  0.9606  1.4569
 1025OPC     MW 4304   3.469   2.078   3.728 -0.3746  0.5309  0.9161
 1026OPC     OW 4305   1.217   0.854   1.253  0.2709 -0.0993 -0.6720
 1026OPC    HW1 4306   1.197   0.935   1.227  1.0907 -0.2740 -1.9323
 1026OPC    HW2 4307   1.145   0.826   1.292 -0.1339  1.1218 -0.5071
 1026OPC     MW 4308   1.204   0.862   1.255  0.3322  0.0553 -0.8338
 1027OPC     OW 4309   1.187   4.384   3.358  0.6527  0.1620  0.4552
 1027OPC    HW1 4310   1.253   4.330   3.375  0.6505  0.1604  0.4587
 1027OPC    HW2 4311   1.159   4.408   3.437 -1.6536 -2.5583  0.6129
 1027OPC     MW 4312   1.193   4.380   3.372  0.3117 -0.2403  0.4792
 1028OPC     OW 4313   0.665   0.995   4.589  0.0127  0.0861 -0.2814
 1028OPC    HW1 4314   0.719   1.052   4.626 -0.8019 -0.6473  2.2124
 1028OPC    HW2 4315   0.691   0.992   4.506  1.7686  2.0522  0.1435
 1028OPC     MW 4316   0.676   1.003   4.582  0.1518  0.2682  0.1498
 1029OPC     OW 4317   3.756   4.849   3.532 -0.0086 -0.4650  0.5446
 1029OPC    HW1 4318   3.782   4.879   3.609 -1.0425  1.1214  0.3167
 1029OPC    HW2 4319   3.784   4.767   3.531 -0.8609 -0.8541  3.0358
 1029OPC     MW 4320   3.764   4.841   3.543 -0.2872 -0.2880  0.8789
 1030OPC     OW 4321   0.259   4.594   1.531  0.3267  0.0857 -0.2756
 1030OPC    HW1 4322   0.267   4.534   1.593  0.1181  0.9548  0.6222
 1030OPC    HW2 4323   0.323   4.574   1.475  1.1921 -0.1011  0.7542
 1030OPC     MW 4324   0.270   4.582   1.532  0.4237  0.1863  0.0091
 1031OPC     OW 4325   0.791   3.369   0.559 -0.8318 -0.3521  0.3590
 1031OPC    HW1 4326   0.808   3.288   0.530 -0.2662 -0.5856  1.3061
 1031OPC    HW2 4327   0.811   3.420   0.491 -0.5737 -0.9608 -0.0295
 1031OPC     MW 4328   0.797   3.364   0.544 -0.7102 -0.4764  0.4415
 1032OPC     OW 4329   0.002   0.901   1.273  0.5559  0.4314  0.6372
 1032OPC    HW1 4330  -0.069   0.950   1.282  0.6139  0.5688  0.3366
 1032OPC    HW2 4331   0.067   0.958   1.265  0.7431  0.3074  1.2162
 1032OPC     MW 4332   0.001   0.916   1.273  0.5924  0.4334  0.6783
 1033OPC     OW 4333   1.181   1.159   3.842 -0.1922  0.2247  0.5014
 1033OPC    HW1 4334   1.117   1.127   3.791  1.2877 -1.0909 -0.6459
 1033OPC    HW2 4335   1.162   1.126   3.921 -0.2175 -1.2805 -0.1043
 1033OPC     MW 4336   1.169   1.149   3.846  0.0227 -0.1920  0.2424
 1034OPC     OW 4337   4.381   2.669   4.120  0.5610 -0.7883  0.2128
 1034OPC    HW1 4338   4.307   2.637   4.087  1.2406 -2.4453  0.2362
 1034OPC    HW2 4339   4.359   2.695   4.200  0.2467 -2.3071  0.6328
 1034OPC     MW 4340   4.367   2.668   4.127  0.6150 -1.2574  0.2785
 1035OPC     OW 4341   2.647   2.168   4.220 -0.2427 -0.3232  0.1729
 1035OPC    HW1 4342   2.651   2.205   4.141 -1.3632 -0.5344 -0.0029
 1035OPC    HW2 4343   2.572   2.197   4.252  0.1451 -0.3359  1.1249
 1035OPC     MW 4344   2.637   2.177   4.213 -0.3510 -0.3563  0.2876
 1036OPC     OW 4345   3.124   0.443   1.537  0.1379 -0.4990  0.5688
 1036OPC    HW1 4346   3.150   0.361   1.547  1.1102 -0.2232  0.4237
 1036OPC    HW2 4347   3.150   0.463   1.456  0.7380  0.2284  0.9280
 1036OPC     MW 4348   3.132   0.434   1.526  0.3703 -0.3508  0.6005
 1037OPC     OW 4349   2.627   2.707   0.534  0.2012  0.0430 -0.9386
 1037OPC    HW1 4350   2.574   2.769   0.502  0.1904  1.5133  1.6030
 1037OPC    HW2 4351   2.613   2.639   0.483 -1.1302  1.6111 -2.8128
 1037OPC     MW 4352   2.617   2.706   0.522  0.0028  0.4919 -0.8400
 1038OPC     OW 4353   2.323   4.020   2.013  0.3117 -0.3380  0.2531
 1038OPC    HW1 4354   2.335   4.105   2.028 -2.4037  0.0291  0.7393
 1038OPC    HW2 4355   2.390   3.999   1.960  0.1444  2.4671 -1.2150
 1038OPC     MW 4356   2.335   4.029   2.007 -0.1142  0.1305  0.1082
 1039OPC     OW 4357   3.285   4.075   0.727 -0.3280 -0.5931 -0.2319
 1039OPC    HW1 4358   3.231   4.137   0.755 -0.1602 -0.0476 -1.0836
 1039OPC    HW2 4359   3.254   4.054   0.648 -1.9279 -3.4470  0.9734
 1039OPC     MW 4360   3.273   4.081   0.720 -0.5395 -0.9339 -0.1796
 1040OPC     OW 4361   2.726   0.174   1.904 -0.7238 -0.2988  0.2634
 1040OPC    HW1 4362   2.699   0.091   1.903 -1.2354 -0.1643  1.2767
 1040OPC    HW2 4363   2.741   0.192   1.820 -2.8659 -0.6911 -0.2667
 1040OPC     MW 4364   2.724   0.164   1.891 -1.1157 -0.3368  0.3348
 1041OPC     OW 4365   1.661   3.227   3.045  0.2568  0.1788 -0.5212
 1041OPC    HW1 4366   1.634   3.162   3.097 -1.2090  0.5651 -0.7512
 1041OPC    HW2 4367   1.736   3.197   3.011 -0.1148 -1.1635 -0.2096
 1041OPC     MW 4368   1.668   3.213   3.048 -0.0146  0.0375 -0.5091
 1042OPC     OW 4369   4.384   2.501   1.539 -0.4242 -0.3842  0.3040
 1042OPC    HW1 4370   4.348   2.570   1.579  0.0909  0.8385 -1.2590
 1042OPC    HW2 4371   4.432   2.464   1.602 -1.8948 -0.2222  1.5732
 1042OPC     MW 4372   4.386   2.505   1.554 -0.5653 -0.1797  0.2606
 1043OPC     OW 4373   1.698   2.597   4.418 -0.5297 -0.7352 -0.5027
 1043OPC    HW1 4374   1.650   2.664   4.389  0.4414  0.3140  0.2521
 1043OPC    HW2 4375   1.675   2.532   4.365 -0.9026  0.3985 -1.8019
 1043OPC     MW 4376   1.688   2.597   4.406 -0.4413 -0.4128 -0.5832
 1044OPC     OW 4377   1.053   0.485   2.892 -0.3863  0.1112  0.1994
 1044OPC    HW1 4378   1.113   0.535   2.930  0.1509  1.1583 -1.8911
 1044OPC    HW2 4379   1.057   0.410   2.938  1.2458  0.7669  1.2233
 1044OPC     MW 4380   1.062   0.481   2.904 -0.0659  0.3627  0.0419
 1045OPC     OW 4381   2.081   1.394   4.159  0.5112 -0.5062  0.5111
 1045OPC    HW1 4382   2.038   1.394   4.083 -0.5137  0.5369  1.0566
 1045OPC    HW2 4383   2.156   1.354   4.141 -0.0961 -1.0878 -0.8294
 1045OPC     MW 4384   2.085   1.388   4.145  0.2700 -0.4380  0.3937
 1046OPC     OW 4385   2.908   0.863   2.754 -0.0428  0.1400 -0.2451
 1046OPC    HW1 4386   2.844   0.866   2.694  0.2630  0.0649 -0.5826
 1046OPC    HW2 4387   2.934   0.780   2.751  0.8688  0.4385 -0.9736
 1046OPC     MW 4388   2.902   0.851   2.745  0.1371  0.1730 -0.4026
 1047OPC     OW 4389   4.046   4.322   3.032 -0.4906  0.1490 -0.3724
 1047OPC    HW1 4390   4.122   4.279   3.026 -0.0426  1.1576 -2.9169
 1047OPC    HW2 4391   4.057   4.372   3.103  0.9771 -0.1577 -0.3505
 1047OPC     MW 4392   4.059   4.323   3.042 -0.2076  0.2526 -0.7450
 1048OPC     OW 4393   4.477   1.543   2.519 -0.3955  1.0061  0.0192
 1048OPC    HW1 4394   4.454   1.494   2.451 -0.9630  2.7058 -1.0648
 1048OPC    HW2 4395   4.412   1.533   2.575  0.4268 -1.0081  0.7107
 1048OPC     MW 4396   4.464   1.535   2.517 -0.3578  0.9597 -0.0387
 1049OPC     OW 4397   1.461   0.016   2.065  0.2352 -0.1807 -0.2902
 1049OPC    HW1 4398   1.453  -0.007   2.149 -1.2770  0.4557 -0.2266
 1049OPC    HW2 4399   1.402  -0.033   2.025  0.2646  0.2240 -0.8370
 1049OPC     MW 4400   1.451   0.006   2.072  0.0161 -0.0269 -0.3617
 1050OPC     OW 4401   3.521   0.592   1.665 -0.6304 -0.4233  0.4719
 1050OPC    HW1 4402   3.493   0.670   1.693  0.7489 -0.3328  1.6965
 1050OPC    HW2 4403   3.478   0.581   1.590 -1.5407  1.0981  0.7292
 1050OPC     MW 4404   3.510   0.602   1.658 -0.5612 -0.1852  0.6908
 1051OPC     OW 4405   0.124   3.682   1.103 -0.5178 -0.2487  0.1040
 1051OPC    HW1 4406   0.153   3.605   1.131 -1.0790  0.2783  2.3187
 1051OPC    HW2 4407   0.037   3.674   1.106 -0.5963  0.1490 -0.6660
 1051OPC     MW 4408   0.116   3.669   1.107 -0.6123 -0.1121  0.3175
 1052OPC     OW 4409   0.895   3.189   0.990 -0.4613 -0.0890  0.2602
 1052OPC    HW1 4410   0.884   3.137   1.059 -0.5331 -0.2564  0.1228
 1052OPC    HW2 4411   0.925   3.264   1.025  1.0488 -0.7012  0.3273
 1052OPC     MW 4412   0.898   3.193   1.006 -0.2488 -0.2040  0.2498
 1053OPC     OW 4413   1.380   0.466   0.407  0.2457  0.3300 -0.6830
 1053OPC    HW1 4414   1.370   0.393   0.360  0.8436  1.2344 -2.2883
 1053OPC    HW2 4415   1.375   0.437   0.489 -1.2738 -1.2629 -1.2501
 1053OPC     MW 4416   1.378   0.451   0.412  0.1096  0.2283 -1.0039
 1054OPC     OW 4417   0.636   0.751   3.360  0.1086  0.7213  0.5985
 1054OPC    HW1 4418   0.624   0.669   3.332 -1.3518  0.9555  0.4453
 1054OPC    HW2 4419   0.675   0.741   3.437 -0.3756 -0.1504  0.7407
 1054OPC     MW 4420   0.640   0.737   3.367 -0.1786  0.6271  0.5969
 1055OPC     OW 4421   2.123   2.918   1.029  0.3343 -0.2426  0.4292
 1055OPC    HW1 4422   2.098   2.929   0.946 -0.7344 -2.2970  0.4337
 1055OPC    HW2 4423   2.061   2.958   1.075  0.1789 -0.3258  0.2902
 1055OPC     MW 4424   2.110   2.926   1.023  0.1535 -0.5584  0.4093
 1056OPC     OW 4425   3.737   3.969   0.052  0.2128 -0.4621 -0.2016
 1056OPC    HW1 4426   3.710   3.922   0.120  2.3677 -0.8273  0.4606
 1056OPC    HW2 4427   3.677   4.032   0.046  0.2110 -0.1166  2.3647
 1056OPC     MW 4428   3.724   3.971   0.061  0.5309 -0.4650  0.2753
 1057OPC     OW 4429   1.360   2.420   0.109 -0.2296 -0.3709 -0.4572
 1057OPC    HW1 4430   1.365   2.423   0.196 -1.5576 -1.3937 -0.3277
 1057OPC    HW2 4431   1.398   2.495   0.085  1.5535 -0.7605  0.9113
 1057OPC     MW 4432   1.366   2.432   0.119 -0.1624 -0.5795 -0.2359
 1058OPC     OW 4433   1.414   2.580   3.889 -0.4861  0.3345  0.0413
 1058OPC    HW1 4434   1.386   2.502   3.863  0.0899 -0.2580  1.1467
 1058OPC    HW2 4435   1.441   2.618   3.815  1.1472 -1.3046 -0.2615
 1058OPC     MW 4436   1.414   2.574   3.874 -0.1597  0.0050  0.1599
 1059OPC     OW 4437   0.574   3.947   4.450  0.3120 -0.8210  0.5891
 1059OPC    HW1 4438   0.501   3.994   4.445 -0.4490 -2.1253 -2.0957
 1059OPC    HW2 4439   0.546   3.864   4.449  1.7652 -1.4026  2.0010
 1059OPC     MW 4440   0.559   3.942   4.449  0.4142 -1.0996  0.4011
 1060OPC     OW 4441   3.003   3.353   1.681 -0.5026 -0.1450  0.4767
 1060OPC    HW1 4442   3.039   3.432   1.672 -0.5641  0.1779  2.6581
 1060OPC    HW2 4443   2.953   3.345   1.610  0.6532  1.1243 -0.5368
 1060OPC     MW 4444   3.001   3.363   1.669 -0.3409  0.0902  0.6493
 1061OPC     OW 4445   2.086   4.205   2.949 -0.2085 -0.4303 -0.1368
 1061OPC    HW1 4446   2.082   4.164   2.872  0.6657  0.7428 -0.8364
 1061OPC    HW2 4447   2.003   4.220   2.968 -0.4180  0.0016 -1.2791
 1061OPC     MW 4448   2.073   4.201   2.940 -0.1104 -0.1935 -0.4088
 1062OPC     OW 4449   1.089   0.083   0.853 -0.1094 -0.4630 -0.1581
 1062OPC    HW1 4450   1.146   0.017   0.846 -0.7578 -1.4912  2.9136
 1062OPC    HW2 4451   1.140   0.154   0.853  1.1119 -1.2823  1.2044
 1062OPC     MW 4452   1.105   0.084   0.852 -0.0248 -0.7359  0.4969
 1063OPC     OW 4453   0.641   2.635   0.746  0.7027  0.5771  0.6975
 1063OPC    HW1 4454   0.640   2.642   0.659  1.6296  0.8438  0.6975
 1063OPC    HW2 4455   0.587   2.568   0.762  1.2095 -0.0385 -0.1375
 1063OPC     MW 4456   0.633   2.626   0.735  0.9145  0.5256  0.5741
 1064OPC     OW 4457   3.256   0.019   2.644 -0.2626  0.3037  0.2182
 1064OPC    HW1 4458   3.343   0.011   2.642 -0.2615  0.4218 -0.3611
 1064OPC    HW2 4459   3.235   0.035   2.561 -0.6508  2.2190  0.6379
 1064OPC     MW 4460   3.266   0.020   2.632 -0.3197  0.6041  0.1946
 1065OPC     OW 4461   1.843   3.999   2.768  0.3423 -0.0271  0.2674
 1065OPC    HW1 4462   1.871   3.936   2.822 -0.3394 -0.7567 -0.1959
 1065OPC    HW2 4463   1.916   4.033   2.737  0.7317 -0.3985  0.7585
 1065OPC     MW 4464   1.858   3.994   2.771  0.2991 -0.1897  0.2714
 1066OPC     OW 4465   3.996   1.709   4.566  0.7995  0.3462  0.0760
 1066OPC    HW1 4466   3.977   1.777   4.617 -0.5908  1.0713 -1.3420
 1066OPC    HW2 4467   4.075   1.728   4.535  1.3751  0.2153  1.3997
 1066OPC     MW 4468   4.005   1.722   4.569  0.6792  0.4339  0.0620
 1067OPC     OW 4469   0.627   0.234   0.999 -0.1618  0.3540  0.1984
 1067OPC    HW1 4470   0.582   0.161   0.986  2.8453 -1.3829 -1.6779
 1067OPC    HW2 4471   0.683   0.213   1.062  1.0406  0.8243 -0.6698
 1067OPC     MW 4472   0.629   0.220   1.006  0.4601  0.1669 -0.2070
 1068OPC     OW 4473   0.555   2.123   1.095  0.4175  0.3433  0.3456
 1068OPC    HW1 4474   0.624   2.081   1.129  1.2371  1.2050 -0.2103
 1068OPC    HW2 4475   0.564   2.205   1.124  0.0331  0.6344 -0.3342
 1068OPC     MW 4476   0.566   2.129   1.105  0.4818  0.5137  0.1631
 1069OPC     OW 4477   4.607   3.730   3.449 -0.1128  0.8248  0.3831
 1069OPC    HW1 4478   4.638   3.649   3.438  3.0289  1.9177  0.0549
 1069OPC    HW2 4479   4.550   3.739   3.383 -0.9633 -1.2350  0.7563
 1069OPC     MW 4480   4.603   3.719   3.437  0.2259  0.6819  0.3898
 1070OPC     OW 4481   2.670   2.534   3.749 -0.5074 -0.4504  0.2549
 1070OPC    HW1 4482   2.706   2.558   3.673 -0.6024  0.4674  0.4960
 1070OPC    HW2 4483   2.738   2.506   3.796 -0.2698  0.1678  0.2820
 1070OPC     MW 4484   2.685   2.533   3.745 -0.4865 -0.2235  0.2945
 1071OPC     OW 4485   3.905   1.461   2.003  0.6377 -0.4347  0.4076
 1071OPC    HW1 4486   3.914   1.417   2.077 -0.1117  0.6090  1.1419
 1071OPC    HW2 4487   3.831   1.431   1.969  0.4961 -0.2652  0.5593
 1071OPC     MW 4488   3.896   1.450   2.009  0.5061 -0.2555  0.5386
 1072OPC     OW 4489   4.191   0.134   2.182 -0.3141 -0.1429  0.4014
 1072OPC    HW1 4490   4.146   0.156   2.111 -1.0471  0.0508  0.9131
 1072OPC    HW2 4491   4.272   0.122   2.152 -0.2090  1.7058 -0.1679
 1072OPC     MW 4492   4.196   0.135   2.167 -0.4069  0.1588  0.3930
 1073OPC     OW 4493   1.076   2.378   2.323 -0.0558 -0.2068 -0.4959
 1073OPC    HW1 4494   1.054   2.313   2.270  2.2663 -2.3609  0.9603
 1073OPC    HW2 4495   1.013   2.377   2.384 -1.1228  0.3309 -1.5394
 1073OPC     MW 4496   1.063   2.369   2.324  0.1296 -0.4457 -0.4349
 1074OPC     OW 4497   3.543   4.818   2.704  0.2319  0.4866  0.6025
 1074OPC    HW1 4498   3.611   4.803   2.651  0.7876 -0.7123  1.6206
 1074OPC    HW2 4499   3.531   4.742   2.745 -3.2478 -0.1639 -1.1938
 1074OPC     MW 4500   3.551   4.805   2.702 -0.2000  0.2135  0.4876
 1075OPC     OW 4501   4.379   1.649   0.108 -0.2965 -0.2578 -0.7257
 1075OPC    HW1 4502   4.338   1.572   0.115  0.0615 -0.3538  0.6326
 1075OPC    HW2 4503   4.319   1.707   0.132 -0.1612 -0.2523 -0.3845
 1075OPC     MW 4504   4.364   1.646   0.113 -0.2238 -0.2711 -0.4747
 1076OPC     OW 4505   0.978   1.370   0.496 -0.4825 -0.0262 -0.5301
 1076OPC    HW1 4506   0.936   1.357   0.571 -0.5734 -0.1016 -0.5922
 1076OPC    HW2 4507   0.944   1.308   0.443  2.3555 -2.6591  0.4307
 1076OPC     MW 4508   0.966   1.359   0.499 -0.0767 -0.4263 -0.3974
 1077OPC     OW 4509   4.545   3.188   1.824 -0.2392 -0.7634  0.5808
 1077OPC    HW1 4510   4.554   3.229   1.900  0.9963 -2.2880  1.3153
 1077OPC    HW2 4511   4.620   3.205   1.782 -0.1550 -1.4038  0.4644
 1077OPC     MW 4512   4.557   3.197   1.829 -0.0443 -1.0833  0.6721
 1078OPC     OW 4513   1.011   2.401   0.760  0.4027 -0.3408 -0.1765
 1078OPC    HW1 4514   1.054   2.336   0.722  0.6127  0.7567 -1.8945
 1078OPC    HW2 4515   1.000   2.459   0.696  1.5660  2.0125  1.6103
 1078OPC     MW 4516   1.015   2.400   0.745  0.6055  0.1689 -0.1663
 1079OPC     OW 4517   2.143   0.592   1.776  0.0957  0.2272  0.4258
 1079OPC    HW1 4518   2.094   0.524   1.749  1.1038 -0.9406  1.4000
 1079OPC    HW2 4519   2.086   0.643   1.817 -0.7744  0.2163 -0.7173
 1079OPC     MW 4520   2.128   0.589   1.778  0.1161  0.0530  0.4008
 1080OPC     OW 4521   2.568   2.908   3.491 -0.5157 -0.5230  0.2425
 1080OPC    HW1 4522   2.591   2.984   3.453 -0.9112 -1.3840 -1.8925
 1080OPC    HW2 4523   2.563   2.928   3.576  1.6769  1.2501  0.0491
 1080OPC     MW 4524   2.570   2.922   3.498 -0.2503 -0.3882 -0.1013
 1081OPC     OW 4525   1.168   2.938   1.142 -0.3512 -0.1816 -0.2182
 1081OPC    HW1 4526   1.192   2.967   1.221 -0.2464 -0.7230 -0.0476
 1081OPC    HW2 4527   1.222   2.870   1.128  1.0439  1.1204 -1.6315
 1081OPC     MW 4528   1.180   2.932   1.152 -0.1297 -0.0691 -0.4018
 1082OPC     OW 4529   3.826   1.966   0.331  0.7416  0.2878  0.3489
 1082OPC    HW1 4530   3.807   2.046   0.360  0.3986  0.6489 -0.8503
 1082OPC    HW2 4531   3.877   1.934   0.394 -0.6758  0.7173  1.8024
 1082OPC     MW 4532   3.831   1.973   0.345  0.4815  0.4047  0.3865
 1083OPC     OW 4533   2.429   2.194   4.410 -0.5328 -0.1084  0.2183
 1083OPC    HW1 4534   2.445   2.183   4.495  0.3176  0.6432  0.1703
 1083OPC    HW2 4535   2.351   2.156   4.399 -0.1288 -1.2859  1.0900
 1083OPC     MW 4536   2.420   2.187   4.421 -0.3476 -0.1714  0.3400
 1084OPC     OW 4537   1.183   3.645   2.369 -0.5928  0.0607 -0.2350
 1084OPC    HW1 4538   1.232   3.683   2.308 -2.0520  1.9893 -0.3251
 1084OPC    HW2 4539   1.161   3.568   2.334 -0.6748  0.7575 -1.7764
 1084OPC     MW 4540   1.187   3.639   2.355 -0.8205  0.4485 -0.4760
 1085OPC     OW 4541   0.044   2.716   3.322  0.3923 -0.0808 -0.1420
 1085OPC    HW1 4542   0.065   2.792   3.285 -1.1478  0.1797 -0.5718
 1085OPC    HW2 4543   0.056   2.730   3.407  0.1464  0.6455 -0.2210
 1085OPC     MW 4544   0.049   2.729   3.329  0.1285  0.0649 -0.2172
 1086OPC     OW 4545   0.434   0.872   1.233 -0.4498  0.0833 -0.0335
 1086OPC    HW1 4546   0.361   0.908   1.202  0.1913 -0.0743 -1.8419
 1086OPC    HW2 4547   0.445   0.801   1.183  0.8098 -0.0090  0.3380
 1086OPC     MW 4548   0.425   0.867   1.221 -0.1690  0.0463 -0.2458
 1087OPC     OW 4549   3.486   3.990   0.307  0.4965 -0.3768  0.1439
 1087OPC    HW1 4550   3.481   4.051   0.245 -1.6650  0.3937  1.0039
 1087OPC    HW2 4551   3.492   4.035   0.381  0.5809 -1.2456  0.6905
 1087OPC     MW 4552   3.486   4.005   0.309  0.1898 -0.3912  0.3517
 1088OPC     OW 4553   1.190   2.730   4.261 -0.1912  0.0855  0.0797
 1088OPC    HW1 4554   1.155   2.651   4.249  2.2933 -1.1800  0.4212
 1088OPC    HW2 4555   1.187   2.740   4.348  2.2299 -1.1406  0.4063
 1088OPC     MW 4556   1.185   2.720   4.272  0.5335 -0.2826  0.1784
 1089OPC     OW 4557   1.289   4.452   4.183  0.1093  0.3691  0.3834
 1089OPC    HW1 4558   1.323   4.395   4.126 -0.6608 -0.6958  0.9770
 1089OPC    HW2 4559   1.359   4.498   4.209  1.1253 -1.6638  1.4633
 1089OPC     MW 4560   1.304   4.451   4.178  0.1457 -0.0884  0.6307
 1090OPC     OW 4561   4.434   1.230   3.271  0.0013 -0.4972 -0.2508
 1090OPC    HW1 4562   4.459   1.289   3.213 -0.3207 -1.2677 -1.1980
 1090OPC    HW2 4563   4.422   1.158   3.224 -0.7038 -1.0299  0.6981
 1090OPC     MW 4564   4.436   1.228   3.256 -0.1506 -0.6897 -0.2506
 1091OPC     OW 4565   2.530   3.381   2.498 -0.2435  0.2094 -0.2578
 1091OPC    HW1 4566   2.530   3.322   2.434 -1.7605 -0.2262  0.1091
 1091OPC    HW2 4567   2.614   3.405   2.503 -0.0287  0.0196 -2.1642
 1091OPC     MW 4568   2.543   3.376   2.489 -0.4359  0.1172 -0.4852
 1092OPC     OW 4569   4.345   2.828   2.658  0.3775  0.4197  0.1181
 1092OPC    HW1 4570   4.428   2.846   2.639  1.3405 -1.2951  2.2393
 1092OPC    HW2 4571   4.324   2.887   2.719 -0.4991  1.6965 -1.3197
 1092OPC     MW 4572   4.354   2.839   2.664  0.3904  0.3549  0.2192
 1093OPC     OW 4573   4.318   3.169   2.489 -0.6164  0.7229 -0.6482
 1093OPC    HW1 4574   4.399   3.170   2.522  0.3348  0.9756 -2.8005
 1093OPC    HW2 4575   4.268   3.194   2.555  0.9826 -0.0217  0.9340
 1093OPC     MW 4576   4.322   3.173   2.503 -0.2398  0.6501 -0.7323
 1094OPC     OW 4577   4.047   0.878   0.307  0.1902  0.1431  0.0662
 1094OPC    HW1 4578   4.102   0.941   0.330 -1.6995  2.7272 -1.8757
 1094OPC    HW2 4579   3.975   0.897   0.353 -1.5169  1.6125 -2.8976
 1094OPC     MW 4580   4.044   0.890   0.317 -0.3411  0.7419 -0.6585
 1095OPC     OW 4581   1.228   1.931   4.173  0.7292 -0.4791  0.0555
 1095OPC    HW1 4582   1.247   1.921   4.089  0.4848 -1.2410  0.0899
 1095OPC    HW2 4583   1.147   1.962   4.172  1.6401  2.1616 -0.0672
 1095OPC     MW 4584   1.219   1.934   4.161  0.8277 -0.2015  0.0425
 1096OPC     OW 4585   0.572   2.409   1.129 -0.0581 -0.3731 -0.1755
 1096OPC    HW1 4586   0.652   2.410   1.163  0.3128 -1.0188 -0.9939
 1096OPC    HW2 4587   0.586   2.413   1.043 -0.9618  0.9029 -0.2916
 1096OPC     MW 4588   0.586   2.410   1.122 -0.1368 -0.2800 -0.3136
 1097OPC     OW 4589   2.553   0.809   1.970  0.5371 -0.2012 -0.2845
 1097OPC    HW1 4590   2.498   0.835   2.033  1.0286  0.2294 -0.0253
 1097OPC    HW2 4591   2.611   0.760   2.012  0.1225 -0.9974 -0.6269
 1097OPC     MW 4592   2.553   0.806   1.986  0.5484 -0.2552 -0.2968
 1098OPC     OW 4593   0.931   1.794   0.642  0.3152  0.0060  0.1070
 1098OPC    HW1 4594   1.013   1.780   0.667  0.7269  1.2495 -0.4802
 1098OPC    HW2 4595   0.924   1.881   0.640 -0.8692 -0.0727 -0.3425
 1098OPC     MW 4596   0.942   1.805   0.645  0.2011  0.1780 -0.0462
 1099OPC     OW 4597   2.605   0.983   3.889 -0.1899  0.3657  0.2592
 1099OPC    HW1 4598   2.567   1.061   3.893 -0.3414  0.3366 -0.4387
 1099OPC    HW2 4599   2.544   0.928   3.918 -0.1447  0.4810  0.5804
 1099OPC     MW 4600   2.590   0.987   3.894 -0.2056  0.3784  0.2035
 1100OPC     OW 4601   4.355   0.497   3.226 -0.1781 -0.1407 -0.7189
 1100OPC    HW1 4602   4.277   0.472   3.194 -1.2033  0.2295  1.3078
 1100OPC    HW2 4603   4.362   0.451   3.300  1.1916  0.4201 -0.4751
 1100OPC     MW 4604   4.344   0.486   3.232 -0.1272 -0.0031 -0.3836
 1101OPC     OW 4605   0.150   0.297   2.669 -0.0763  0.0110 -0.4787
 1101OPC    HW1 4606   0.116   0.301   2.588 -0.0680 -0.7819 -0.5319
 1101OPC    HW2 4607   0.191   0.374   2.678 -0.1877  0.1612 -1.1814
 1101OPC     MW 4608   0.151   0.309   2.658 -0.0916 -0.0839 -0.5903
 1102OPC     OW 4609   1.523   2.257   2.867  0.1341 -0.1226  0.8969
 1102OPC    HW1 4610   1.581   2.312   2.833 -1.4070  1.8418  1.2314
 1102OPC    HW2 4611   1.449   2.278   2.825 -0.9089 -0.5740  2.4286
 1102OPC     MW 4612   1.520   2.268   2.856 -0.2476  0.1010  1.1726
 1103OPC     OW 4613   0.525   1.257   2.218 -0.1027  0.5438 -0.4184
 1103OPC    HW1 4614   0.455   1.291   2.178 -1.3759 -1.6754 -0.2412
 1103OPC    HW2 4615   0.544   1.187   2.171  0.9643  0.1643  0.5310
 1103OPC     MW 4616   0.517   1.252   2.205 -0.1331  0.1598 -0.2520
 1104OPC     OW 4617   0.607   1.070   0.331 -0.2406  0.3745 -0.0969
 1104OPC    HW1 4618   0.567   1.089   0.256  1.0027  1.3021 -0.5569
 1104OPC    HW2 4619   0.556   1.107   0.392 -1.7252 -1.1200 -0.3548
 1104OPC     MW 4620   0.594   1.078   0.329 -0.2762  0.2908 -0.2029
 1105OPC     OW 4621   3.503   2.915   1.299  0.5174  0.0236 -0.1338
 1105OPC    HW1 4622   3.566   2.936   1.356 -0.1646 -0.4358  0.8082
 1105OPC    HW2 4623   3.447   2.981   1.306 -1.3569 -1.6458  2.4276
 1105OPC     MW 4624   3.504   2.928   1.308  0.1399 -0.2909  0.3837
 1106OPC     OW 4625   3.861   2.705   1.224 -0.0864  0.0185 -0.0736
 1106OPC    HW1 4626   3.835   2.625   1.248  0.8121  0.4403  2.7170
 1106OPC    HW2 4627   3.944   2.693   1.201  0.0291  0.1002  0.2835
 1106OPC     MW 4628   3.870   2.691   1.224  0.0633  0.0928  0.3913
 1107OPC     OW 4629   4.416   0.192   2.456 -0.4994  0.6277  0.4387
 1107OPC    HW1 4630   4.399   0.249   2.392 -1.7563  0.0856  0.2559
 1107OPC    HW2 4631   4.432   0.243   2.525  2.2572  1.2685 -0.5464
 1107OPC     MW 4632   4.416   0.208   2.457 -0.2779  0.6423  0.2661
 1108OPC     OW 4633   0.487   3.662   4.161  0.0933 -0.8645 -0.3575
 1108OPC    HW1 4634   0.510   3.742   4.136  1.0627 -0.2673  2.1014
 1108OPC    HW2 4635   0.411   3.649   4.120 -0.7490  1.8714  0.0946
 1108OPC     MW 4636   0.479   3.672   4.151  0.1121 -0.3721  0.0725
 1109OPC     OW 4637   3.010   1.198   1.260 -0.2054 -0.1009 -0.2319
 1109OPC    HW1 4638   3.092   1.224   1.271 -0.4887  1.1309 -0.9090
 1109OPC    HW2 4639   3.002   1.188   1.174 -0.9916  0.5702 -0.2492
 1109OPC     MW 4640   3.021   1.200   1.249 -0.3634  0.1802 -0.3345
 1110OPC     OW 4641   2.276   1.333   2.589  0.4197  0.2407 -0.2873
 1110OPC    HW1 4642   2.229   1.307   2.520  2.1773 -0.8168 -1.1704
 1110OPC    HW2 4643   2.216   1.358   2.647 -1.1324  1.2002 -2.1938
 1110OPC     MW 4644   2.261   1.333   2.587  0.4502  0.2263 -0.6995
 1111OPC     OW 4645   0.262   3.120   0.220 -0.1455 -0.1183  0.4802
 1111OPC    HW1 4646   0.240   3.187   0.169 -0.2658 -1.0529 -0.7407
 1111OPC    HW2 4647   0.195   3.113   0.275 -1.4518 -0.9090 -1.1373
 1111OPC     MW 4648   0.249   3.129   0.221 -0.3562 -0.3731  0.0609
 1112OPC     OW 4649   3.943   3.542   3.542  0.3727 -0.0770  0.5984
 1112OPC    HW1 4650   3.950   3.596   3.611  1.8613  1.8219 -0.9335
 1112OPC    HW2 4651   3.991   3.581   3.481 -0.4532 -1.9825 -1.3712
 1112OPC     MW 4652   3.951   3.556   3.543  0.4704 -0.0780  0.0812
 1113OPC     OW 4653   1.341   3.044   3.468 -0.2396  0.0138  0.6609
 1113OPC    HW1 4654   1.425   3.066   3.461  0.0225 -1.0855  0.0379
 1113OPC    HW2 4655   1.299   3.121   3.462  0.6076  0.3948 -1.5161
 1113OPC     MW 4656   1.347   3.059   3.466 -0.0757 -0.0922  0.2473
 1114OPC     OW 4657   3.957   1.529   0.806  0.4653  0.5769  0.2516
 1114OPC    HW1 4658   3.977   1.576   0.876  2.8455  0.7493 -0.4682
 1114OPC    HW2 4659   4.007   1.457   0.814 -0.1173  0.0431 -0.6632
 1114OPC     MW 4660   3.967   1.525   0.817  0.7308  0.5235  0.0101
 1115OPC     OW 4661   0.866   1.895   3.497  0.2275  0.6599  0.3766
 1115OPC    HW1 4662   0.935   1.865   3.541 -0.8155 -2.2226  0.2858
 1115OPC    HW2 4663   0.799   1.878   3.549 -0.5074  3.7856  0.6427
 1115OPC     MW 4664   0.867   1.888   3.511 -0.0351  0.6959  0.4025
 1116OPC     OW 4665   1.469   0.148   3.117 -0.4605 -0.5041 -0.4234
 1116OPC    HW1 4666   1.475   0.216   3.062 -3.5363  0.9257  0.8008
 1116OPC    HW2 4667   1.437   0.084   3.067 -1.0978  0.0969 -0.7953
 1116OPC     MW 4668   1.465   0.149   3.101 -1.0090 -0.2041 -0.2974
 1117OPC     OW 4669   4.282   3.331   1.450  0.1070  0.0409  0.0878
 1117OPC    HW1 4670   4.291   3.245   1.445  0.3625 -0.0805  1.8802
 1117OPC    HW2 4671   4.323   3.352   1.525  0.5113  1.7849 -0.5603
 1117OPC     MW 4672   4.289   3.321   1.461  0.2042  0.2806  0.2569
 1118OPC     OW 4673   4.589   1.437   3.900 -0.5596  0.2680 -0.1416
 1118OPC    HW1 4674   4.608   1.368   3.850  2.4126  0.1655  0.9092
 1118OPC    HW2 4675   4.653   1.437   3.959 -1.5152  2.8762  1.0312
 1118OPC     MW 4676   4.601   1.427   3.901 -0.2617  0.6381  0.1868
 1119OPC     OW 4677   2.157   2.150   2.326 -0.2655 -0.4902  0.1192
 1119OPC    HW1 4678   2.096   2.195   2.370 -0.2666  0.0706 -0.4467
 1119OPC    HW2 4679   2.169   2.197   2.254  0.6029 -0.7694  0.0719
 1119OPC     MW 4680   2.150   2.164   2.322 -0.1374 -0.4486  0.0285
 1120OPC     OW 4681   2.252   2.637   2.340  1.0375  0.2804 -0.0322
 1120OPC    HW1 4682   2.262   2.718   2.371  0.6257  0.3426 -0.0465
 1120OPC    HW2 4683   2.278   2.643   2.257  0.8551  0.4381 -0.0788
 1120OPC     MW 4684   2.257   2.650   2.332  0.9497  0.3129 -0.0411
 1121OPC     OW 4685   0.980   3.739   1.743  0.2500  0.8167 -0.1700
 1121OPC    HW1 4686   1.056   3.781   1.736  1.6856 -1.8447 -2.1285
 1121OPC    HW2 4687   0.974   3.724   1.829  1.5745  1.6456  0.1046
 1121OPC     MW 4688   0.991   3.743   1.755  0.6578  0.5460 -0.4188
 1122OPC     OW 4689   1.568   2.410   0.814  0.0806 -0.0545  0.1111
 1122OPC    HW1 4690   1.495   2.442   0.848  0.0392  0.4130 -0.4173
 1122OPC    HW2 4691   1.630   2.435   0.871 -0.0823  0.0785  0.2302
 1122OPC     MW 4692   1.566   2.418   0.828  0.0504  0.0341  0.0507
 1123OPC     OW 4693   4.029   1.177   1.233 -0.0138 -0.6949  0.0229
 1123OPC    HW1 4694   3.947   1.148   1.225 -0.0118 -0.8146  0.4018
 1123OPC    HW2 4695   4.074   1.131   1.175  0.0619 -1.7324  0.8710
 1123OPC     MW 4696   4.023   1.166   1.223 -0.0023 -0.8659  0.2042
 1124OPC     OW 4697   3.264   2.744   0.614 -0.0453  0.0078 -0.6132
 1124OPC    HW1 4698   3.259   2.752   0.527  0.6604  0.4638 -0.6214
 1124OPC    HW2 4699   3.208   2.803   0.644 -0.7320 -0.5586 -0.7568
 1124OPC     MW 4700   3.255   2.754   0.606 -0.0425 -0.0086 -0.6357
 1125OPC     OW 4701   0.451   3.538   0.448  0.5743 -0.0073 -0.4552
 1125OPC    HW1 4702   0.364   3.541   0.442  0.4568  2.2003  1.0592
 1125OPC    HW2 4703   0.472   3.462   0.411 -2.0662 -1.0439 -0.0038
 1125OPC     MW 4704   0.442   3.527   0.442  0.1669  0.1658 -0.1649
 1126OPC     OW 4705   1.525   1.264   1.498 -0.8712  0.7138  0.3740
 1126OPC    HW1 4706   1.479   1.191   1.487  0.5795 -0.0045 -1.3297
 1126OPC    HW2 4707   1.514   1.307   1.423  1.9097  0.0548 -0.5265
 1126OPC     MW 4708   1.516   1.259   1.485 -0.2460  0.5103 -0.0108
 1127OPC     OW 4709   1.837   3.078   2.270  0.4755 -0.6309  0.8023
 1127OPC    HW1 4710   1.779   3.089   2.206 -0.6263 -0.7532  1.7485
 1127OPC    HW2 4711   1.803   3.121   2.337  2.1839  0.5116  1.0156
 1127OPC     MW 4712   1.824   3.086   2.271  0.5651 -0.4801  0.9736
 1128OPC     OW 4713   4.646   3.128   3.321  0.3145 -0.0365 -0.1238
 1128OPC    HW1 4714   4.721   3.142   3.279  0.0396 -0.0190 -0.6144
 1128OPC    HW2 4715   4.593   3.097   3.259 -0.1901  0.2823  0.1418
 1128OPC     MW 4716   4.649   3.125   3.305  0.1994  0.0131 -0.1571
 1129OPC     OW 4717   3.527   2.397   1.825 -0.0227 -0.0526  0.1763
 1129OPC    HW1 4718   3.490   2.331   1.868  0.5083  1.3811  3.0665
 1129OPC    HW2 4719   3.612   2.375   1.823  0.7594  1.7559  4.0814
 1129OPC     MW 4720   3.534   2.384   1.831  0.1714  0.4263  1.1802
 1130OPC     OW 4721   0.532   1.132   1.435  0.4913 -0.6792 -0.0277
 1130OPC    HW1 4722   0.577   1.202   1.408  1.5104 -0.4594  2.0693
 1130OPC    HW2 4723   0.505   1.095   1.360 -0.7819  2.3326 -1.2116
 1130OPC     MW 4724   0.535   1.137   1.420  0.4538 -0.2019  0.1073
 1131OPC     OW 4725   3.432   1.891   2.593  0.0143  0.0769 -0.6863
 1131OPC    HW1 4726   3.447   1.835   2.528 -0.6401  0.1174 -0.8808
 1131OPC    HW2 4727   3.402   1.962   2.551  1.6441  0.9057 -0.5312
 1131OPC     MW 4728   3.430   1.893   2.577  0.1583  0.2053 -0.6922
 1132OPC     OW 4729   2.981   1.043   2.385  0.2800 -0.0354 -0.5993
 1132OPC    HW1 4730   2.965   0.964   2.352  1.0599 -0.6381  0.4448
 1132OPC    HW2 4731   3.067   1.044   2.398  0.2606  0.9305 -0.4423
 1132OPC     MW 4732   2.991   1.032   2.382  0.3923  0.0183 -0.4218
 1133OPC     OW 4733   4.519   1.609   0.802  0.4812  0.7565 -0.2098
 1133OPC    HW1 4734   4.496   1.635   0.722 -1.1206  2.3179  0.6838
 1133OPC    HW2 4735   4.531   1.523   0.793 -1.3837  0.5786 -1.7810
 1133OPC     MW 4736   4.517   1.600   0.789 -0.0307  0.9609 -0.3098
 1134OPC     OW 4737   2.313   2.458   4.310 -0.2809  0.1097 -0.2667
 1134OPC    HW1 4738   2.321   2.400   4.374 -0.3026 -0.9801 -1.2184
 1134OPC    HW2 4739   2.379   2.438   4.256  1.0360  2.3395  0.3870
 1134OPC     MW 4740   2.324   2.446   4.311 -0.0894  0.2780 -0.3109
 1135OPC     OW 4741   1.016   3.818   0.022 -0.3978  0.5391 -0.3299
 1135OPC    HW1 4742   1.036   3.826  -0.062 -0.5255  2.7272 -0.1972
 1135OPC    HW2 4743   0.935   3.849   0.028  0.2611  2.1537  0.8559
 1135OPC     MW 4744   1.007   3.824   0.011 -0.3193  1.1009 -0.1351
 1136OPC     OW 4745   1.239   0.582   1.977  0.4882  0.0079  0.7556
 1136OPC    HW1 4746   1.265   0.565   1.895  0.1594 -0.0297  0.6606
 1136OPC    HW2 4747   1.288   0.650   1.999 -0.8296  1.3050 -0.1782
 1136OPC     MW 4748   1.250   0.589   1.968  0.2450  0.1940  0.6036
 1137OPC     OW 4749   3.757   1.816   3.316  0.5798 -0.2540  0.0651
 1137OPC    HW1 4750   3.744   1.762   3.250 -0.2663  0.2248 -0.1779
 1137OPC    HW2 4751   3.838   1.797   3.343  0.3913 -1.4433 -0.1733
 1137OPC     MW 4752   3.767   1.805   3.310  0.4270 -0.3590 -0.0059
 1138OPC     OW 4753   1.125   3.369   2.333  0.1009  0.1088  0.0884
 1138OPC    HW1 4754   1.041   3.365   2.355 -0.4957  2.2835 -1.3829
 1138OPC    HW2 4755   1.128   3.332   2.254  0.5260 -0.0271  0.1660
 1138OPC     MW 4756   1.113   3.363   2.325  0.0756  0.4100 -0.1174
 1139OPC     OW 4757   2.028   0.360   3.441 -0.5166  0.1654  0.2559
 1139OPC    HW1 4758   1.956   0.326   3.478  0.2013 -1.2598  0.3990
 1139OPC    HW2 4759   2.079   0.379   3.509  0.2647 -1.2153  0.0749
 1139OPC     MW 4760   2.025   0.358   3.457 -0.2952 -0.2491  0.2505
 1140OPC     OW 4761   0.764   0.158   4.482 -0.1601 -0.7214  0.1566
 1140OPC    HW1 4762   0.767   0.209   4.552  0.8395 -0.8355  0.2129
 1140OPC    HW2 4763   0.738   0.081   4.514  1.0286 -0.9836  0.5548
 1140OPC     MW 4764   0.761   0.154   4.497  0.1632 -0.7770  0.2237
 1141OPC     OW 4765   4.429   4.186   0.076  0.3437 -0.0269  0.0494
 1141OPC    HW1 4766   4.409   4.263   0.110  2.0943 -0.2475  1.8252
 1141OPC    HW2 4767   4.423   4.132   0.145 -0.7259 -1.4736 -1.1224
 1141OPC     MW 4768   4.425   4.189   0.091  0.4446 -0.2732  0.1386
 1142OPC     OW 4769   4.242   1.914   3.411 -0.0126  0.7304 -0.5763
 1142OPC    HW1 4770   4.300   1.971   3.381  0.2436 -0.0890 -1.7107
 1142OPC    HW2 4771   4.282   1.878   3.480  0.6379  0.5238 -1.0512
 1142OPC     MW 4772   4.256   1.917   3.417  0.1215  0.5789 -0.8140
 1143OPC     OW 4773   3.083   2.390   0.047 -0.4909 -0.2367  0.3981
 1143OPC    HW1 4774   3.079   2.382   0.134 -1.7821  0.1999  0.3962
 1143OPC    HW2 4775   3.020   2.336   0.019  0.3314 -0.8523 -0.3041
 1143OPC     MW 4776   3.073   2.381   0.056 -0.5603 -0.2632  0.2941
 1144OPC     OW 4777   2.813   3.565   2.312  0.5119  0.1444 -0.2474
 1144OPC    HW1 4778   2.807   3.647   2.285 -0.9322  0.2721  0.3946
 1144OPC    HW2 4779   2.865   3.570   2.382 -0.6836  0.7557  0.6340
 1144OPC     MW 4780   2.820   3.578   2.318  0.1219  0.2536 -0.0223
 1145OPC     OW 4781   3.406   2.072   1.027 -0.6517 -0.4722  0.0179
 1145OPC    HW1 4782   3.386   2.033   0.952  0.1459 -0.7426 -0.0617
 1145OPC    HW2 4783   3.440   2.148   1.003 -1.7897  0.1047  0.1619
 1145OPC     MW 4784   3.408   2.077   1.012 -0.7020 -0.4269  0.0274
 1146OPC     OW 4785   4.173   1.134   0.989  0.1441  0.0279 -0.6486
 1146OPC    HW1 4786   4.131   1.177   0.926  0.4441  0.3361 -0.6432
 1146OPC    HW2 4787   4.225   1.079   0.945  0.1836  0.0797 -0.6674
 1146OPC     MW 4788   4.174   1.132   0.973  0.1944  0.0812 -0.6506
 1147OPC     OW 4789   4.084   2.064   0.147 -0.1774 -0.1435 -0.0222
 1147OPC    HW1 4790   4.125   2.075   0.071 -0.7850  1.3645 -0.1794
 1147OPC    HW2 4791   4.108   1.984   0.172  2.0928  0.2985 -0.5465
 1147OPC     MW 4792   4.094   2.054   0.139  0.0678  0.1445 -0.1229
 1148OPC     OW 4793   0.825   0.539   4.548  0.3290  0.3201  0.1244
 1148OPC    HW1 4794   0.879   0.592   4.503  1.7735 -0.4238  0.9195
 1148OPC    HW2 4795   0.873   0.469   4.564 -0.8607 -0.3436  0.9677
 1148OPC     MW 4796   0.840   0.537   4.544  0.3666  0.1121  0.3665
 1149OPC     OW 4797   1.067   0.134   3.440 -0.4679  0.3918 -0.6768
 1149OPC    HW1 4798   1.135   0.150   3.388 -0.5377  0.6819 -0.6780
 1149OPC    HW2 4799   0.998   0.159   3.393 -0.4854  1.2944 -0.1901
 1149OPC     MW 4800   1.067   0.140   3.426 -0.4807  0.5680 -0.6052
 1150OPC     OW 4801   4.016   4.095   4.198  0.2196  0.2426  0.1140
 1150OPC    HW1 4802   3.982   4.044   4.137  2.6946 -1.0952 -0.2735
 1150OPC    HW2 4803   3.962   4.085   4.266 -0.5734 -1.1419 -0.6741
 1150OPC     MW 4804   4.003   4.086   4.199  0.4682 -0.1597 -0.0596
 1151OPC     OW 4805   3.344   0.563   3.123 -0.0590 -0.5054  0.4432
 1151OPC    HW1 4806   3.381   0.641   3.137 -0.4225 -0.2286 -0.1243
 1151OPC    HW2 4807   3.409   0.516   3.089  0.3734 -0.6902  1.4634
 1151OPC     MW 4808   3.359   0.568   3.120 -0.0488 -0.4918  0.5102
 1152OPC     OW 4809   0.072   0.183   0.686 -0.5893  0.0873 -0.3905
 1152OPC    HW1 4810   0.084   0.173   0.600  2.5657  0.0047 -0.0306
 1152OPC    HW2 4811   0.101   0.108   0.720 -0.2595  0.7368  0.8370
 1152OPC     MW 4812   0.078   0.170   0.678 -0.0745  0.1711 -0.1559
 1153OPC     OW 4813   0.245   4.699   2.934 -0.5180  0.8178  0.8797
 1153OPC    HW1 4814   0.192   4.691   3.002 -2.4040  0.6336 -0.5360
 1153OPC    HW2 4815   0.211   4.766   2.890  0.1755  0.4219 -0.2966
 1153OPC     MW 4816   0.232   4.708   2.937 -0.6942  0.7319  0.4968
 1154OPC     OW 4817   2.333   0.139   1.917 -0.1166  0.6929 -0.1426
 1154OPC    HW1 4818   2.319   0.074   1.861 -0.7026  0.1278  0.6305
 1154OPC    HW2 4819   2.377   0.198   1.870 -0.4145  0.1524 -1.1283
 1154OPC     MW 4820   2.337   0.138   1.902 -0.2472  0.5296 -0.1740
 1155OPC     OW 4821   4.511   3.918   2.930 -0.1616 -0.1535 -0.0021
 1155OPC    HW1 4822   4.557   3.931   2.858 -0.3767 -1.2971 -0.3640
 1155OPC    HW2 4823   4.564   3.945   2.994  0.4448 -0.1280 -0.5080
 1155OPC     MW 4824   4.525   3.924   2.929 -0.1039 -0.3187 -0.1303
 1156OPC     OW 4825   3.926   1.321   2.249 -0.5158  0.6572  0.1495
 1156OPC    HW1 4826   3.925   1.246   2.205  2.2183  0.4541  0.2916
 1156OPC    HW2 4827   3.944   1.298   2.331  0.6755  1.4415  0.1379
 1156OPC     MW 4828   3.928   1.307   2.254  0.0640  0.7430  0.1687
 1157OPC     OW 4829   1.863   3.985   3.410 -0.2456 -0.5491 -0.3582
 1157OPC    HW1 4830   1.827   3.911   3.381 -2.3250 -0.4304  1.6104
 1157OPC    HW2 4831   1.852   3.981   3.496  0.3384  1.6785 -0.1110
 1157OPC     MW 4832   1.856   3.973   3.418 -0.4665 -0.2026 -0.0310
 1158OPC     OW 4833   3.666   4.450   3.991 -0.1273  0.1808 -0.6130
 1158OPC    HW1 4834   3.586   4.422   3.973  0.4286 -0.4518 -2.1899
 1158OPC    HW2 4835   3.679   4.423   4.073 -1.8606  1.1430  0.0341
 1158OPC     MW 4836   3.656   4.442   4.001 -0.3013  0.2295 -0.7504
 1159OPC     OW 4837   0.211   0.657   1.917  0.9054  0.4971 -0.6322
 1159OPC    HW1 4838   0.124   0.661   1.912  0.5144 -2.4178  1.2599
 1159OPC    HW2 4839   0.237   0.645   1.835 -0.3886  1.8717 -1.2864
 1159OPC     MW 4840   0.202   0.656   1.904  0.6565  0.2696 -0.4494
 1160OPC     OW 4841   4.367   4.353   2.806  0.1556  0.0520 -0.1409
 1160OPC    HW1 4842   4.302   4.397   2.768 -0.7753 -2.9768 -2.4116
 1160OPC    HW2 4843   4.335   4.272   2.814  3.2889 -1.3334 -0.3745
 1160OPC     MW 4844   4.353   4.348   2.802  0.4808 -0.6003 -0.5107
 1161OPC     OW 4845   2.671   4.015   1.090 -0.7054 -0.0037 -0.0345
 1161OPC    HW1 4846   2.651   3.977   1.014  0.3907  0.2280 -0.4616
 1161OPC    HW2 4847   2.594   4.025   1.129 -1.1905 -1.0198 -0.6918
 1161OPC     MW 4848   2.656   4.011   1.084 -0.6151 -0.1194 -0.1947
 1162OPC     OW 4849   2.857   2.267   4.621  0.8086 -0.4773 -0.5004
 1162OPC    HW1 4850   2.826   2.285   4.542  1.2134  1.7431 -0.2109
 1162OPC    HW2 4851   2.856   2.180   4.624  0.2458 -0.6042 -2.7146
 1162OPC     MW 4852   2.852   2.257   4.610  0.7853 -0.1680 -0.7847
 1163OPC     OW 4853   0.092   3.916   3.543 -0.6788  0.1632 -0.0339
 1163OPC    HW1 4854   0.026   3.865   3.517 -1.3252  0.6584  0.5960
 1163OPC    HW2 4855   0.061   3.997   3.532 -0.2631  0.3964  0.4886
 1163OPC     MW 4856   0.078   3.921   3.538 -0.7129  0.2708  0.1363
 1164OPC     OW 4857   0.150   0.560   2.511  0.2071  0.0403  0.2903
 1164OPC    HW1 4858   0.133   0.504   2.447  4.1109 -1.4053  0.2670
 1164OPC    HW2 4859   0.195   0.623   2.472  2.0347 -0.5105  1.3887
 1164OPC     MW 4860   0.154   0.561   2.496  1.0537 -0.2546  0.4490
 1165OPC     OW 4861   3.558   1.587   2.073 -0.1722 -0.2502  0.7727
 1165OPC    HW1 4862   3.564   1.500   2.069  0.0336 -0.2020 -0.3035
 1165OPC    HW2 4863   3.613   1.614   2.011 -0.6495  0.6336  0.7166
 1165OPC     MW 4864   3.567   1.578   2.063 -0.2124 -0.1125  0.6054
 1166OPC     OW 4865   4.517   4.308   1.147 -0.5545  0.3374 -0.3819
 1166OPC    HW1 4866   4.531   4.247   1.086  1.7632  1.1474 -0.7612
 1166OPC    HW2 4867   4.503   4.380   1.101 -0.1054  0.6937  0.0262
 1166OPC     MW 4868   4.517   4.310   1.131 -0.1456  0.5097 -0.3776
 1167OPC     OW 4869   3.976   3.838   2.809  0.3897  0.3234 -0.1386
 1167OPC    HW1 4870   3.952   3.914   2.774 -0.3178  0.1304 -0.0914
 1167OPC    HW2 4871   3.903   3.791   2.808  0.1280  0.5880  2.3422
 1167OPC     MW 4872   3.962   3.843   2.804  0.2466  0.3340  0.2349
 1168OPC     OW 4873   2.514   1.178   1.110  0.1088 -0.2532 -0.0436
 1168OPC    HW1 4874   2.428   1.178   1.101  0.0037 -1.5318  0.7964
 1168OPC    HW2 4875   2.535   1.262   1.099 -1.6094  0.7242  2.8159
 1168OPC     MW 4876   2.505   1.191   1.107 -0.1606 -0.2977  0.5030
 1169OPC     OW 4877   3.086   1.007   4.490  0.1599 -1.0357 -0.0883
 1169OPC    HW1 4878   3.072   1.069   4.430 -0.3032 -1.4660 -0.4419
 1169OPC    HW2 4879   3.133   0.947   4.448  0.9261 -0.7564  0.3627
 1169OPC     MW 4880   3.091   1.007   4.475  0.2047 -1.0581 -0.0741
 1170OPC     OW 4881   1.583   4.006   1.134  0.8511 -0.4764 -0.2142
 1170OPC    HW1 4882   1.622   4.081   1.155 -1.1014  0.6209 -0.2178
 1170OPC    HW2 4883   1.623   3.983   1.060  2.9543 -0.6439  0.8860
 1170OPC     MW 4884   1.595   4.014   1.126  0.8735 -0.3390 -0.0521
 1171OPC     OW 4885   0.874   4.624   3.796 -0.5590  0.3885 -0.6172
 1171OPC    HW1 4886   0.912   4.588   3.866  0.0325  1.7739 -0.1855
 1171OPC    HW2 4887   0.814   4.566   3.773  0.0158 -0.6279  0.3459
 1171OPC     MW 4888   0.871   4.610   3.803 -0.3867  0.4429 -0.4111
 1172OPC     OW 4889   1.406   0.522   4.033  0.0819 -0.3911  0.2862
 1172OPC    HW1 4890   1.361   0.491   3.965  1.2304  0.8739 -1.1200
 1172OPC    HW2 4891   1.345   0.565   4.079 -0.4256  0.2350 -0.9142
 1172OPC     MW 4892   1.390   0.524   4.030  0.1767 -0.1117 -0.0987
 1173OPC     OW 4893   3.632   3.379   3.604  0.2187  0.2468  0.0103
 1173OPC    HW1 4894   3.690   3.395   3.540  0.3314 -0.1642  0.0084
 1173OPC    HW2 4895   3.597   3.457   3.619  1.0076  0.5710  0.2308
 1173OPC     MW 4896   3.636   3.393   3.597  0.3520  0.2340  0.0426
 1174OPC     OW 4897   1.349   1.707   4.301  0.3319  0.2030  0.2292
 1174OPC    HW1 4898   1.325   1.783   4.266  1.3481  0.2708 -0.3648
 1174OPC    HW2 4899   1.384   1.731   4.378  2.3631  0.5930 -0.7355
 1174OPC     MW 4900   1.351   1.722   4.307  0.7820  0.2706 -0.0012
 1175OPC     OW 4901   3.423   0.018   2.983  0.1129 -0.1939  0.1332
 1175OPC    HW1 4902   3.339   0.002   2.962  0.0172  1.4663 -1.0330
 1175OPC    HW2 4903   3.464  -0.056   2.963 -0.8126 -0.4114 -1.0959
 1175OPC     MW 4904   3.416   0.005   2.977 -0.0379  0.0192 -0.2207
 1176OPC     OW 4905   2.904   0.725   4.229 -0.2775 -0.2584 -0.1703
 1176OPC    HW1 4906   2.858   0.713   4.156 -2.7580  0.4638  1.1469
 1176OPC    HW2 4907   2.882   0.657   4.279  0.2585 -0.0105  0.4164
 1176OPC     MW 4908   2.894   0.713   4.226 -0.5648 -0.1151  0.1107
 1177OPC     OW 4909   3.254   3.333   3.611  0.5500  0.3886  0.2020
 1177OPC    HW1 4910   3.176   3.372   3.615  0.7335  0.8610 -0.4750
 1177OPC    HW2 4911   3.241   3.256   3.649 -0.0456  0.7773  0.7967
 1177OPC     MW 4912   3.241   3.327   3.617  0.4891  0.5159  0.1898
 1178OPC     OW 4913   1.690   2.680   2.958  0.0725  0.5282 -0.0757
 1178OPC    HW1 4914   1.702   2.608   2.910  0.4358 -0.0664  0.8873
 1178OPC    HW2 4915   1.743   2.738   2.921  0.6211 -0.0255 -0.1694
 1178OPC     MW 4916   1.699   2.678   2.945  0.2072  0.3585  0.0527
 1179OPC     OW 4917   1.098   1.483   2.544  0.0724  0.6929 -0.4033
 1179OPC    HW1 4918   1.064   1.404   2.557  1.3070  0.1641 -0.2548
 1179OPC    HW2 4919   1.121   1.509   2.624  1.7467  0.2006 -0.6812
 1179OPC     MW 4920   1.097   1.475   2.558  0.5021  0.5420 -0.4225
 1180OPC     OW 4921   0.249   0.841   3.394  0.5352  0.5302 -0.1342
 1180OPC    HW1 4922   0.191   0.904   3.411 -0.3037 -0.1134 -0.5433
 1180OPC    HW2 4923   0.257   0.799   3.469 -0.8263 -0.4077 -0.4695
 1180OPC     MW 4924   0.241   0.844   3.407  0.2102  0.2965 -0.2442
 1181OPC     OW 4925   0.652   4.141   1.369  0.2244 -0.5318 -0.0004
 1181OPC    HW1 4926   0.565   4.145   1.368  0.1733 -0.8165  1.6244
 1181OPC    HW2 4927   0.671   4.109   1.290 -0.8850  3.0922 -1.9604
 1181OPC     MW 4928   0.642   4.137   1.357  0.0530 -0.0385 -0.0499
 1182OPC     OW 4929   2.151   0.864   0.109 -0.6030  0.0319 -0.3887
 1182OPC    HW1 4930   2.113   0.788   0.126 -0.4091  0.4307  2.1518
 1182OPC    HW2 4931   2.209   0.873   0.173 -0.9581  2.5393 -0.3167
 1182OPC     MW 4932   2.154   0.854   0.121 -0.6268  0.4612 -0.0028
 1183OPC     OW 4933   3.674   2.869   2.475 -0.7056  0.1414 -0.2600
 1183OPC    HW1 4934   3.727   2.842   2.540  0.2568  0.8689 -0.7135
 1183OPC    HW2 4935   3.724   2.862   2.404 -1.2101  0.8752 -0.6986
 1183OPC     MW 4936   3.689   2.864   2.474 -0.6379  0.3572 -0.3918
 1184OPC     OW 4937   2.042   1.497   2.638  0.1161  0.2866 -0.2394
 1184OPC    HW1 4938   2.060   1.513   2.555  0.4221  0.1845 -0.1947
 1184OPC    HW2 4939   1.960   1.466   2.636  0.2366 -0.0189 -0.5340
 1184OPC     MW 4940   2.032   1.495   2.626  0.1792  0.2264 -0.2762
 1185OPC     OW 4941   0.567   3.939   4.122  0.2200 -0.1851  0.4562
 1185OPC    HW1 4942   0.585   4.003   4.065  1.2551 -0.7302  0.1512
 1185OPC    HW2 4943   0.554   3.982   4.197  0.8187  0.3958  0.2404
 1185OPC     MW 4944   0.568   3.955   4.124  0.4613 -0.1798  0.3796
 1186OPC     OW 4945   0.337   2.954   3.469 -0.2039  0.0224  0.4189
 1186OPC    HW1 4946   0.260   2.921   3.494 -0.1178 -0.5878 -0.1074
 1186OPC    HW2 4947   0.380   2.884   3.439  1.0821  0.0936  1.9839
 1186OPC     MW 4948   0.332   2.938   3.468 -0.0012 -0.0571  0.5722
 1187OPC     OW 4949   3.960   4.128   3.820  0.0808 -0.0810  0.6391
 1187OPC    HW1 4950   3.920   4.085   3.885 -0.2509  0.6466  0.9285
 1187OPC    HW2 4951   3.949   4.212   3.841  1.4750  0.1501  0.5497
 1187OPC     MW 4952   3.952   4.134   3.833  0.2378  0.0604  0.6686
 1188OPC     OW 4953   2.029   1.364   0.702  0.0353 -0.4967  0.3126
 1188OPC    HW1 4954   2.028   1.451   0.695  1.4322 -0.4752  0.1877
 1188OPC    HW2 4955   1.944   1.343   0.701 -0.3166  0.7362 -1.2557
 1188OPC     MW 4956   2.016   1.373   0.701  0.1898 -0.3113  0.0625
 1189OPC     OW 4957   4.663   2.490   0.876  0.5186  0.4203 -0.5785
 1189OPC    HW1 4958   4.611   2.460   0.812 -1.3488  1.5797  0.2972
 1189OPC    HW2 4959   4.738   2.507   0.835 -0.7859  1.7187 -2.6252
 1189OPC     MW 4960   4.666   2.488   0.860  0.0499  0.7835 -0.7514
 1190OPC     OW 4961   0.049   0.421   2.302  0.3112  0.1298 -0.3352
 1190OPC    HW1 4962   0.018   0.340   2.316  2.1699 -0.7091 -0.7081
 1190OPC    HW2 4963   0.084   0.416   2.222  0.2188  1.4054 -0.4762
 1190OPC     MW 4964   0.049   0.408   2.292  0.5721  0.1943 -0.4111
 1191OPC     OW 4965   1.708   2.520   0.223  0.1689 -0.2458 -0.1807
 1191OPC    HW1 4966   1.687   2.600   0.248  0.2175  0.0141 -0.9417
 1191OPC    HW2 4967   1.636   2.491   0.182  0.1217 -0.6200  0.1594
 1191OPC     MW 4968   1.695   2.527   0.220  0.1691 -0.2627 -0.2429
 1192OPC     OW 4969   2.690   2.309   1.389  0.1884  0.5289  0.5754
 1192OPC    HW1 4970   2.676   2.228   1.361 -0.2311  0.7458  0.1406
 1192OPC    HW2 4971   2.721   2.299   1.470 -1.4986 -0.0070  1.1953
 1192OPC     MW 4972   2.693   2.296   1.397 -0.1227  0.4819  0.6028
 1193OPC     OW 4973   0.007   4.739   2.391 -0.2372  0.4732  0.0868
 1193OPC    HW1 4974   0.044   4.676   2.343  1.5439  0.7561  0.9913
 1193OPC    HW2 4975  -0.073   4.708   2.408  1.1293 -2.4379  1.9875
 1193OPC     MW 4976   0.001   4.725   2.387  0.2277  0.0852  0.5011
 1194OPC     OW 4977   4.334   2.457   3.706 -0.4101  0.3033  0.2166
 1194OPC    HW1 4978   4.356   2.375   3.725 -0.6750 -0.3330 -1.9638
 1194OPC    HW2 4979   4.411   2.499   3.704 -0.2275  0.0061  0.8167
 1194OPC     MW 4980   4.349   2.451   3.709 -0.4222  0.1655 -0.0169
 1195OPC     OW 4981   3.563   2.834   3.470  0.2678 -0.4134  0.1126
 1195OPC    HW1 4982   3.631   2.782   3.488  0.8912  0.6149  0.8534
 1195OPC    HW2 4983   3.592   2.914   3.491 -0.7700  0.2039 -0.6944
 1195OPC     MW 4984   3.577   2.838   3.476  0.2066 -0.1703  0.1028
 1196OPC     OW 4985   0.698   2.810   1.841  0.5001 -0.3336 -0.2006
 1196OPC    HW1 4986   0.725   2.727   1.839  1.7978  0.0746 -1.2183
 1196OPC    HW2 4987   0.685   2.829   1.757 -2.1774 -0.1971  0.1600
 1196OPC     MW 4988   0.700   2.800   1.828  0.2963 -0.2531 -0.2977
 1197OPC     OW 4989   0.308   1.516   4.131  0.1555  0.4361 -0.4190
 1197OPC    HW1 4990   0.364   1.488   4.191 -0.6512 -1.2368 -0.3719
 1197OPC    HW2 4991   0.317   1.603   4.132 -0.1816  0.5274  2.4754
 1197OPC     MW 4992   0.318   1.525   4.140 -0.0135  0.2025  0.0155
 1198OPC     OW 4993   4.073   4.338   0.697 -0.2204  0.2974  0.0900
 1198OPC    HW1 4994   4.017   4.321   0.762  0.3802  0.6006  0.6971
 1198OPC    HW2 4995   4.079   4.262   0.655 -1.1875  0.2900 -0.0709
 1198OPC     MW 4996   4.065   4.324   0.700 -0.2746  0.3408  0.1559
 1199OPC     OW 4997   3.292   0.196   3.757 -0.2665 -0.4623  0.4994
 1199OPC    HW1 4998   3.251   0.208   3.681 -1.9931 -1.5670  1.2095
 1199OPC    HW2 4999   3.349   0.132   3.739 -0.0535 -0.1271 -0.0585
 1199OPC     MW 5000   3.294   0.188   3.743 -0.4903 -0.5760  0.5219
 1200OPC     OW 5001   0.918   3.835   3.645 -0.3322 -0.2468  0.6165
 1200OPC    HW1 5002   0.999   3.821   3.674 -0.4686 -1.0463  0.6354
 1200OPC    HW2 5003   0.890   3.900   3.695 -0.7357 -1.9064  2.7159
 1200OPC     MW 5004   0.926   3.842   3.657 -0.4119 -0.6101  0.9295
 1201OPC     OW 5005   2.564   1.812   2.946 -1.3913 -0.5873  0.2671
 1201OPC    HW1 5006   2.493   1.802   2.896 -1.4420 -2.2130  0.5970
 1201OPC    HW2 5007   2.630   1.810   2.889 -1.5021 -1.3839  0.1577
 1201OPC     MW 5008   2.563   1.810   2.930 -1.4153 -0.9452  0.2996
 1202OPC     OW 5009   1.502   0.561   3.210  0.0578  0.5475 -0.2611
 1202OPC    HW1 5010   1.565   0.576   3.151 -1.9794 -0.2092 -2.8601
 1202OPC    HW2 5011   1.468   0.640   3.223  1.7538  1.0513  1.5679
 1202OPC     MW 5012   1.506   0.575   3.203  0.0074  0.5101 -0.3749
 1203OPC     OW 5013   0.882   4.175   0.939 -0.0890  0.0894  0.2369
 1203OPC    HW1 5014   0.865   4.120   0.873 -2.1882 -0.4193  1.1133
 1203OPC    HW2 5015   0.969   4.177   0.942  0.0543 -1.1632 -1.4749
 1203OPC     MW 5016   0.892   4.167   0.929 -0.3779 -0.1709  0.1135
 1204OPC     OW 5017   0.884   3.631   0.383 -0.1702  0.2671 -0.2531
 1204OPC    HW1 5018   0.956   3.679   0.379  0.6558 -0.6654  1.5952
 1204OPC    HW2 5019   0.844   3.661   0.455  0.1889 -1.4565  0.7304
 1204OPC     MW 5020   0.889   3.642   0.393  0.0049 -0.1251  0.1652
 1205OPC     OW 5021   0.641   2.683   0.460  0.4502  0.5157  0.1910
 1205OPC    HW1 5022   0.579   2.624   0.444 -0.1699  0.8444  1.2472
 1205OPC    HW2 5023   0.596   2.758   0.465  1.2523  1.1534 -1.3864
 1205OPC     MW 5024   0.625   2.686   0.458  0.4771  0.6586  0.1140
 1206OPC     OW 5025   1.916   4.501   2.174 -0.0330  0.0840 -0.4403
 1206OPC    HW1 5026   1.986   4.449   2.170  0.9222  1.3610 -0.9722
 1206OPC    HW2 5027   1.913   4.538   2.095 -1.1424  0.2739 -0.3279
 1206OPC     MW 5028   1.926   4.499   2.161 -0.0558  0.3008 -0.5023
 1207OPC     OW 5029   2.071   3.664   3.707  0.0633 -0.0793  0.1752
 1207OPC    HW1 5030   2.147   3.652   3.749 -0.2559  0.0747  0.8027
 1207OPC    HW2 5031   2.039   3.583   3.699  1.2146 -0.4100 -1.8956
 1207OPC     MW 5032   2.078   3.650   3.712  0.1863 -0.1055 -0.0380
 1208OPC     OW 5033   4.535   2.665   2.181 -0.3003  0.2576 -0.3144
 1208OPC    HW1 5034   4.481   2.662   2.113 -0.7864 -2.0257  0.1041
 1208OPC    HW2 5035   4.551   2.751   2.191 -2.7683  0.9007 -1.2602
 1208OPC     MW 5036   4.529   2.677   2.172 -0.7367  0.0153 -0.3923
 1209OPC     OW 5037   1.266   0.907   2.816  0.3561  0.1177 -0.3723
 1209OPC    HW1 5038   1.287   0.852   2.751  0.6200 -1.5414  1.0259
 1209OPC    HW2 5039   1.340   0.913   2.862 -0.2088  0.0975  0.5641
 1209OPC     MW 5040   1.280   0.900   2.813  0.3116 -0.1304 -0.0275
 1210OPC     OW 5041   3.086   3.970   2.142 -0.3984  0.1136 -0.0340
 1210OPC    HW1 5042   3.078   4.056   2.134 -1.8938  0.2136  1.8368
 1210OPC    HW2 5043   3.109   3.960   2.226 -1.6333 -1.3448  0.1752
 1210OPC     MW 5044   3.088   3.981   2.154 -0.8017 -0.0871  0.2733
 1211OPC     OW 5045   2.802   0.590   1.294  0.5413  0.1902 -0.2843
 1211OPC    HW1 5046   2.792   0.534   1.360  2.8595 -0.5115 -0.4151
 1211OPC    HW2 5047   2.727   0.634   1.292  0.0223 -0.4548  2.1359
 1211OPC     MW 5048   2.789   0.588   1.303  0.8071 -0.0088  0.0538
 1212OPC     OW 5049   3.247   0.462   0.381 -0.3509  0.4076  0.6102
 1212OPC    HW1 5050   3.200   0.496   0.446 -2.4339  0.3887 -0.7886
 1212OPC    HW2 5051   3.205   0.388   0.363  0.2186  0.3849 -0.7240
 1212OPC     MW 5052   3.234   0.456   0.388 -0.5746  0.4014  0.2065
 1213OPC     OW 5053   0.754   1.865   4.135  0.3891 -0.6890  0.6173
 1213OPC    HW1 5054   0.798   1.836   4.205 -0.5902 -1.1289  1.0668
 1213OPC    HW2 5055   0.673   1.874   4.164  0.1520  0.0326 -0.2256
 1213OPC     MW 5056   0.749   1.862   4.149  0.2094 -0.6474  0.5589
 1214OPC     OW 5057   0.594   1.946   0.290 -0.1742 -0.0611 -0.2753
 1214OPC    HW1 5058   0.616   1.930   0.207  0.0057  1.3748 -0.5249
 1214OPC    HW2 5059   0.655   2.003   0.317 -1.2867  0.9095  0.2625
 1214OPC     MW 5060   0.607   1.952   0.282 -0.3120  0.2944 -0.2327
 1215OPC     OW 5061   2.202   3.003   0.218 -0.5521 -0.2573  0.3364
 1215OPC    HW1 5062   2.186   2.925   0.182 -0.2629 -0.2931  0.2818
 1215OPC    HW2 5063   2.226   2.983   0.300  0.6974 -0.3186 -0.0237
 1215OPC     MW 5064   2.203   2.988   0.225 -0.3249 -0.2716  0.2751
 1216OPC     OW 5065   0.961   3.352   2.810  0.2195 -0.1796 -0.5564
 1216OPC    HW1 5066   0.882   3.321   2.791  0.3256 -0.8037 -0.0304
 1216OPC    HW2 5067   1.013   3.283   2.798  0.9369  0.6267 -2.4795
 1216OPC     MW 5068   0.957   3.337   2.805  0.3411 -0.1528 -0.7627
 1217OPC     OW 5069   1.738   3.410   3.237  0.5447 -0.2541 -0.2063
 1217OPC    HW1 5070   1.709   3.369   3.166 -2.7894  0.9940  0.2952
 1217OPC    HW2 5071   1.771   3.345   3.286 -1.9144 -1.9767 -0.6551
 1217OPC     MW 5072   1.739   3.394   3.234 -0.3110 -0.3241 -0.1985
 1218OPC     OW 5073   4.088   1.919   0.557 -0.1666  0.2241  0.3862
 1218OPC    HW1 5074   4.061   1.930   0.639 -0.7882 -0.4977  0.2793
 1218OPC    HW2 5075   4.083   2.000   0.523  1.4929  0.8337  1.4580
 1218OPC     MW 5076   4.084   1.933   0.564 -0.0133  0.2075  0.5287
 1219OPC     OW 5077   3.713   0.893   2.141  0.2150  0.0857  0.2345
 1219OPC    HW1 5078   3.754   0.820   2.118  0.4722 -0.0453  1.0742
 1219OPC    HW2 5079   3.632   0.882   2.111 -0.0613 -1.0446  1.3515
 1219OPC     MW 5080   3.707   0.881   2.133  0.2122 -0.1006  0.5235
 1220OPC     OW 5081   2.428   2.205   0.509 -0.4983  0.4693 -0.6530
 1220OPC    HW1 5082   2.342   2.195   0.499 -0.5263  0.5827 -0.5300
 1220OPC    HW2 5083   2.450   2.143   0.566 -0.2170 -0.6608 -1.9467
 1220OPC     MW 5084   2.419   2.194   0.516 -0.4610  0.3190 -0.8259
 1221OPC     OW 5085   2.736   0.657   2.097  0.1541 -0.0072 -0.5912
 1221OPC    HW1 5086   2.718   0.573   2.082 -0.9083  0.2082 -0.5887
 1221OPC    HW2 5087   2.811   0.670   2.055  0.2824 -0.9292 -0.6694
 1221OPC     MW 5088   2.744   0.647   2.089  0.0161 -0.1116 -0.6024
 1222OPC     OW 5089   0.076   4.138   3.934  1.0985 -0.3715  0.0559
 1222OPC    HW1 5090   0.114   4.166   4.007  2.2381  0.4622 -0.8219
 1222OPC    HW2 5091   0.125   4.172   3.871 -0.3300 -0.4014 -1.1201
 1222OPC     MW 5092   0.088   4.147   3.936  1.0558 -0.2527 -0.2474
 1223OPC     OW 5093   1.154   2.172   0.714  0.0752  0.8114  0.1053
 1223OPC    HW1 5094   1.218   2.182   0.655 -1.1019 -0.0198 -1.3638
 1223OPC    HW2 5095   1.161   2.087   0.736 -0.5949  0.6825 -0.1702
 1223OPC     MW 5096   1.165   2.161   0.709 -0.1976  0.6695 -0.1524
 1224OPC     OW 5097   0.728   0.625   1.648  0.3417 -0.2755  0.6525
 1224OPC    HW1 5098   0.773   0.574   1.703  1.2996  0.0625  0.1969
 1224OPC    HW2 5099   0.750   0.595   1.569  1.3176  1.1377  0.3580
 1224OPC     MW 5100   0.738   0.613   1.645  0.6274 -0.0168  0.5417
 1225OPC     OW 5101   1.839   2.985   1.867  0.5450  0.1337  0.3746
 1225OPC    HW1 5102   1.780   2.923   1.849  1.5456 -1.2276  1.6173
 1225OPC    HW2 5103   1.791   3.051   1.899 -0.4425 -0.3151 -0.1431
 1225OPC     MW 5104   1.823   2.986   1.869  0.5470 -0.1337  0.4817
 1226OPC     OW 5105   2.521   3.018   1.480  0.2794 -0.0500 -0.1944
 1226OPC    HW1 5106   2.581   3.081   1.471  0.4924 -0.3681 -1.0874
 1226OPC    HW2 5107   2.565   2.945   1.465 -0.2586 -0.3128 -0.5379
 1226OPC     MW 5108   2.536   3.016   1.476  0.2314 -0.1358 -0.3771
 1227OPC     OW 5109   3.185   2.854   1.087 -0.5000 -0.0152 -0.0864
 1227OPC    HW1 5110   3.101   2.877   1.091 -0.7304 -0.9373  0.9571
 1227OPC    HW2 5111   3.188   2.799   1.019 -0.1126  2.2267 -2.0295
 1227OPC     MW 5112   3.173   2.849   1.077 -0.4769  0.1796 -0.2193
 1228OPC     OW 5113   0.512   2.886   1.378 -0.2779 -0.6659 -0.1452
 1228OPC    HW1 5114   0.469   2.957   1.406  0.5363 -0.3714  0.3998
 1228OPC    HW2 5115   0.466   2.820   1.411  0.2765 -0.3327  1.3610
 1228OPC     MW 5116   0.499   2.887   1.387 -0.0757 -0.5731  0.1578
 1229OPC     OW 5117   1.707   4.683   1.951  0.0954  0.4100 -0.7782
 1229OPC    HW1 5118   1.670   4.751   1.991  1.1629  0.4005  0.2861
 1229OPC    HW2 5119   1.661   4.615   1.978  0.4279  0.4747 -0.0363
 1229OPC     MW 5120   1.695   4.683   1.961  0.3021  0.4183 -0.5114
 1230OPC     OW 5121   3.179   0.720   4.068  0.3698 -0.2770 -0.6533
 1230OPC    HW1 5122   3.176   0.773   3.999  0.9773  0.3277 -0.2295
 1230OPC    HW2 5123   3.114   0.748   4.119 -0.7379 -1.3688 -1.4080
 1230OPC     MW 5124   3.169   0.732   4.065  0.2958 -0.3489 -0.7022
 1231OPC     OW 5125   1.306   3.195   4.286 -0.0123  0.0792 -0.4902
 1231OPC    HW1 5126   1.246   3.140   4.255  0.7695 -0.4755 -1.0659
 1231OPC    HW2 5127   1.305   3.261   4.228  1.2528 -0.8295 -1.6374
 1231OPC     MW 5128   1.297   3.197   4.273  0.2902 -0.1370 -0.7447
 1232OPC     OW 5129   3.383   4.823   3.335 -0.0336  0.2619 -0.5016
 1232OPC    HW1 5130   3.418   4.758   3.381  0.2354 -0.8883 -2.2200
 1232OPC    HW2 5131   3.437   4.831   3.267 -1.3713  0.5926 -1.5849
 1232OPC     MW 5132   3.396   4.814   3.332 -0.1915  0.1408 -0.9155
 1233OPC     OW 5133   3.837   0.153   2.514  0.4590 -0.1771  0.8778
 1233OPC    HW1 5134   3.787   0.200   2.461  2.3559  0.0151 -0.9103
 1233OPC    HW2 5135   3.795   0.077   2.520 -0.5771  0.3351  0.3966
 1233OPC     MW 5136   3.824   0.149   2.507  0.5861 -0.0730  0.5426
 1234OPC     OW 5137   2.544   1.026   1.604  0.0423  0.0929 -0.3736
 1234OPC    HW1 5138   2.462   1.026   1.632  0.1654 -1.2002  0.0556
 1234OPC    HW2 5139   2.545   1.088   1.543 -1.4875 -0.5330 -1.0789
 1234OPC     MW 5140   2.532   1.035   1.599 -0.1655 -0.1906 -0.4145
 1235OPC     OW 5141   1.152   4.050   3.408 -0.2523 -0.0326  0.1665
 1235OPC    HW1 5142   1.065   4.056   3.414 -0.4095 -0.8990 -0.8632
 1235OPC    HW2 5143   1.170   3.971   3.441 -0.3279 -1.5266 -3.0184
 1235OPC     MW 5144   1.142   4.039   3.414 -0.2866 -0.3812 -0.4561
 1236OPC     OW 5145   1.232   0.132   1.193 -0.6621 -0.2956  0.7332
 1236OPC    HW1 5146   1.307   0.136   1.150 -0.4167 -1.3345  1.0357
 1236OPC    HW2 5147   1.256   0.107   1.273 -1.2894 -0.1800  0.9622
 1236OPC     MW 5148   1.246   0.129   1.199 -0.7185 -0.4320  0.8117
 1237OPC     OW 5149   1.851   1.399   2.302  0.0041  0.1754 -0.0771
 1237OPC    HW1 5150   1.813   1.470   2.267 -1.1235  0.0929  0.9120
 1237OPC    HW2 5151   1.784   1.345   2.317  0.7682 -0.8347 -0.1783
 1237OPC     MW 5152   1.836   1.402   2.299 -0.0496  0.0140  0.0540
 1238OPC     OW 5153   0.742   0.747   3.911 -0.5651 -0.2233  0.0843
 1238OPC    HW1 5154   0.748   0.660   3.911  0.3872 -0.1752 -0.7906
 1238OPC    HW2 5155   0.823   0.773   3.892 -0.3186  0.9135  2.3125
 1238OPC     MW 5156   0.755   0.738   3.909 -0.3881 -0.0482  0.2842
 1239OPC     OW 5157   3.341   1.423   2.307  0.5464 -0.9276  0.3736
 1239OPC    HW1 5158   3.327   1.476   2.375  0.7527 -1.1838  0.6200
 1239OPC    HW2 5159   3.262   1.416   2.270  0.7763  0.7221 -0.5457
 1239OPC     MW 5160   3.327   1.430   2.312  0.6109 -0.7218  0.2742
 1240OPC     OW 5161   4.163   2.348   1.534 -0.2517 -0.0761  0.2963
 1240OPC    HW1 5162   4.201   2.271   1.517  0.6828  0.4673 -0.1902
 1240OPC    HW2 5163   4.228   2.405   1.524 -0.3922  0.6139  2.7362
 1240OPC     MW 5164   4.178   2.345   1.530 -0.1344  0.1062  0.5849
 1241OPC     OW 5165   4.016   0.632   3.527  0.1738  0.3055 -0.1983
 1241OPC    HW1 5166   4.006   0.678   3.453 -2.4805  0.7563  0.3435
 1241OPC    HW2 5167   4.075   0.679   3.572  0.2347  1.1813 -1.1411
 1241OPC     MW 5168   4.024   0.646   3.523 -0.2093  0.5015 -0.2575
 1242OPC     OW 5169   1.045   2.837   1.944  0.0117 -0.0416 -0.5760
 1242OPC    HW1 5170   1.024   2.784   1.878 -0.9604 -0.2173 -0.1362
 1242OPC    HW2 5171   1.091   2.900   1.905  1.2292 -1.1987 -1.1111
 1242OPC     MW 5172   1.049   2.838   1.928  0.0480 -0.2384 -0.5901
 1243OPC     OW 5173   0.909   1.940   0.166 -0.2934 -0.2421  0.1031
 1243OPC    HW1 5174   0.969   1.901   0.215  0.5850  1.6967  0.6600
 1243OPC    HW2 5175   0.841   1.885   0.169  1.5030 -2.6618 -0.8344
 1243OPC     MW 5176   0.908   1.926   0.173  0.1017 -0.3132  0.0469
 1244OPC     OW 5177   4.254   1.958   1.310  0.0722 -0.1170  0.3086
 1244OPC    HW1 5178   4.237   1.956   1.225  0.5504  1.3394  0.1481
 1244OPC    HW2 5179   4.185   1.918   1.346 -1.2643  1.2480 -0.6240
 1244OPC     MW 5180   4.241   1.952   1.303 -0.0545  0.2998  0.1472
 1245OPC     OW 5181   2.465   2.187   0.013  0.0991 -0.5601 -0.1036
 1245OPC    HW1 5182   2.457   2.273   0.020 -0.3942 -0.6176  0.0838
 1245OPC    HW2 5183   2.418   2.156   0.080  0.5581 -0.9622  0.0365
 1245OPC     MW 5184   2.457   2.195   0.024  0.0940 -0.6280 -0.0552
 1246OPC     OW 5185   2.471   3.708   3.498 -0.0689 -0.4018  0.5747
 1246OPC    HW1 5186   2.435   3.629   3.507 -0.5521 -0.4240 -1.3002
 1246OPC    HW2 5187   2.405   3.763   3.515  0.0843 -0.3825  1.1504
 1246OPC     MW 5188   2.456   3.704   3.502 -0.1176 -0.4023  0.3827
 1247OPC     OW 5189   0.014   4.057   1.702 -0.2400 -0.0895 -0.6133
 1247OPC    HW1 5190   0.016   3.970   1.696  0.5823 -0.0018 -2.1090
 1247OPC    HW2 5191   0.096   4.081   1.683  0.2523  0.9405  2.2562
 1247OPC     MW 5192   0.027   4.047   1.698 -0.0458  0.0754 -0.4103
 1248OPC     OW 5193   2.192   3.465   2.813 -0.1371 -0.0384 -0.0768
 1248OPC    HW1 5194   2.175   3.548   2.791 -2.8807 -0.3332  0.5449
 1248OPC    HW2 5195   2.279   3.465   2.825 -0.2218  3.4298  2.4225
 1248OPC     MW 5196   2.203   3.478   2.812 -0.5549  0.4302  0.3842
 1249OPC     OW 5197   4.198   2.378   2.014 -0.6128  0.4656  0.3099
 1249OPC    HW1 5198   4.130   2.391   1.961 -1.0310  1.1188  0.9895
 1249OPC    HW2 5199   4.232   2.457   2.024  1.8836 -0.1618 -2.1054
 1249OPC     MW 5200   4.193   2.391   2.008 -0.3061  0.4694  0.0534
 1250OPC     OW 5201   2.187   2.786   1.625 -0.3077 -0.4362  0.2805
 1250OPC    HW1 5202   2.234   2.823   1.688  2.6402 -3.1117 -0.0970
 1250OPC    HW2 5203   2.210   2.830   1.554 -0.4550 -0.0349  0.4781
 1250OPC     MW 5204   2.197   2.798   1.624  0.1060 -0.7720  0.2540
 1251OPC     OW 5205   3.451   1.425   4.561  0.2392 -0.2182 -0.4741
 1251OPC    HW1 5206   3.422   1.343   4.572  0.9619 -0.6215 -1.4736
 1251OPC    HW2 5207   3.425   1.466   4.634 -2.0345 -0.7690 -0.9195
 1251OPC     MW 5208   3.443   1.419   4.573  0.0101 -0.3592 -0.6877
 1252OPC     OW 5209   2.368   0.643   2.822  0.1133 -0.1197 -0.6326
 1252OPC    HW1 5210   2.448   0.649   2.856  0.1122 -1.5180 -0.3048
 1252OPC    HW2 5211   2.337   0.569   2.857 -1.2301  0.2751 -0.9412
 1252OPC     MW 5212   2.375   0.633   2.832 -0.0854 -0.2679 -0.6297
 1253OPC     OW 5213   4.483   0.805   2.700 -0.0369 -0.1874  0.0734
 1253OPC    HW1 5214   4.522   0.728   2.690  1.1566  0.5449 -1.5263
 1253OPC    HW2 5215   4.505   0.829   2.781  1.5313 -0.5461 -0.2149
 1253OPC     MW 5216   4.492   0.797   2.710  0.3709 -0.1322 -0.2055
 1254OPC     OW 5217   0.598   1.108   1.692  0.1802 -0.1111  0.4076
 1254OPC    HW1 5218   0.584   1.115   1.606 -0.3346 -1.0329  0.4099
 1254OPC    HW2 5219   0.672   1.153   1.704 -0.0019  0.4343 -0.4382
 1254OPC     MW 5220   0.607   1.116   1.681  0.0773 -0.1667  0.2830
 1255OPC     OW 5221   4.111   2.548   3.834  0.0104  0.8904 -0.1693
 1255OPC    HW1 5222   4.179   2.527   3.784 -0.1085  0.1578 -0.0343
 1255OPC    HW2 5223   4.045   2.503   3.798  0.2534 -1.0325  1.6302
 1255OPC     MW 5224   4.111   2.538   3.821  0.0289  0.4982  0.1164
 1256OPC     OW 5225   1.589   1.227   0.122 -0.0431  0.1163  0.0273
 1256OPC    HW1 5226   1.596   1.147   0.088  0.1568  0.0726  0.1684
 1256OPC    HW2 5227   1.669   1.261   0.112  0.3185 -0.2675  1.3585
 1256OPC     MW 5228   1.602   1.220   0.115  0.0399  0.0532  0.2448
 1257OPC     OW 5229   2.555   0.418   3.029 -0.2453  0.0316 -0.2621
 1257OPC    HW1 5230   2.517   0.399   3.105  0.0952  1.9667  0.4656
 1257OPC    HW2 5231   2.637   0.389   3.039  0.0781  1.1463  0.5436
 1257OPC     MW 5232   2.562   0.411   3.042 -0.1472  0.4821 -0.0355
 1258OPC     OW 5233   4.088   1.282   0.774  0.3097  0.2829  0.2585
 1258OPC    HW1 5234   4.040   1.250   0.708 -0.8310  2.0920  0.1195
 1258OPC    HW2 5235   4.162   1.307   0.735  0.4846 -0.5352  0.0541
 1258OPC     MW 5236   4.092   1.281   0.758  0.1675  0.4292  0.2078
 1259OPC     OW 5237   2.642   0.544   4.543 -0.0169 -0.2573  0.1505
 1259OPC    HW1 5238   2.649   0.552   4.456 -2.2837  1.1395  0.0072
 1259OPC    HW2 5239   2.681   0.616   4.573 -2.7459  1.4535 -0.0356
 1259OPC     MW 5240   2.649   0.556   4.535 -0.7550  0.2018  0.1021
 1260OPC     OW 5241   3.131   1.261   2.786  0.2450  0.1691  0.4551
 1260OPC    HW1 5242   3.117   1.177   2.768  3.0319 -0.5039  0.8625
 1260OPC    HW2 5243   3.073   1.303   2.736 -1.2833 -1.9790  0.3140
 1260OPC     MW 5244   3.120   1.255   2.776  0.4308 -0.2476  0.4942
 1261OPC     OW 5245   3.221   1.545   2.008  0.1965  0.2737 -0.1735
 1261OPC    HW1 5246   3.168   1.548   1.939  0.3212 -0.3326 -0.2994
 1261OPC    HW2 5247   3.282   1.488   1.985  0.9329  0.9918 -0.0381
 1261OPC     MW 5248   3.222   1.537   1.995  0.3237  0.2902 -0.1722
 1262OPC     OW 5249   3.482   3.352   2.938  0.8887  0.0433 -0.0862
 1262OPC    HW1 5250   3.493   3.324   2.856  0.9788  2.7461 -1.1054
 1262OPC    HW2 5251   3.405   3.393   2.935  2.1861  2.7441  0.2850
 1262OPC     MW 5252   3.472   3.354   2.925  1.0937  0.8415 -0.1819
 1263OPC     OW 5253   2.829   2.502   2.236 -0.2186 -0.7458  0.2084
 1263OPC    HW1 5254   2.868   2.485   2.160 -1.3387 -2.4451 -0.0443
 1263OPC    HW2 5255   2.884   2.470   2.295  1.2575  1.6738  0.2943
 1263OPC     MW 5256   2.843   2.495   2.233 -0.1660 -0.6394  0.1837
 1264OPC     OW 5257   0.082   2.786   4.250  0.0546 -0.2802  0.1173
 1264OPC    HW1 5258   0.021   2.731   4.222 -2.0239  2.0908 -0.3698
 1264OPC    HW2 5259   0.076   2.782   4.337  0.9081 -1.7609  0.1383
 1264OPC     MW 5260   0.072   2.778   4.258 -0.1264 -0.1487  0.0484
 1265OPC     OW 5261   2.399   2.219   0.991 -0.1349 -0.6049  0.0202
 1265OPC    HW1 5262   2.485   2.207   1.000 -0.0583  0.2655  0.5542
 1265OPC    HW2 5263   2.393   2.284   0.934 -0.3040  1.4567  2.2199
 1265OPC     MW 5264   2.411   2.227   0.984 -0.1486 -0.1717  0.4241
 1266OPC     OW 5265   2.308   3.434   1.416  0.5205  0.0278 -0.4824
 1266OPC    HW1 5266   2.301   3.349   1.396  2.2853 -0.1983 -0.2619
 1266OPC    HW2 5267   2.277   3.439   1.497 -0.0839 -0.3040 -0.6890
 1266OPC     MW 5268   2.302   3.422   1.425  0.6919 -0.0546 -0.4803
 1267OPC     OW 5269   2.941   4.185   1.433 -0.2193  0.5924  0.3526
 1267OPC    HW1 5270   2.928   4.223   1.355 -0.2042  1.2650  0.6655
 1267OPC    HW2 5271   2.861   4.156   1.454 -0.1806  0.2155 -0.0075
 1267OPC     MW 5272   2.927   4.186   1.424 -0.2113  0.6360  0.3456
 1268OPC     OW 5273   0.922   0.707   2.594 -0.2281  0.3698 -0.2461
 1268OPC    HW1 5274   0.839   0.691   2.573 -0.3586  0.6819  0.0124
 1268OPC    HW2 5275   0.967   0.645   2.552 -0.7280 -0.8431  0.9470
 1268OPC     MW 5276   0.916   0.696   2.585 -0.3212  0.2367 -0.0317
 1269OPC     OW 5277   0.785   4.528   1.599 -0.3040  0.2502  0.0223
 1269OPC    HW1 5278   0.869   4.545   1.582 -0.2278 -0.2454 -0.1184
 1269OPC    HW2 5279   0.759   4.483   1.529 -0.5916  0.1114  0.2193
 1269OPC     MW 5280   0.794   4.524   1.586 -0.3352  0.1565  0.0306
 1270OPC     OW 5281   2.300   1.848   4.524  0.4771  0.2251  0.0344
 1270OPC    HW1 5282   2.243   1.795   4.562 -0.8759  0.9857 -0.8244
 1270OPC    HW2 5283   2.365   1.854   4.581  0.2817 -1.6489  0.5128
 1270OPC     MW 5284   2.302   1.841   4.538  0.2484  0.0607 -0.0219
 1271OPC     OW 5285   1.729   3.623   3.582  0.8171 -0.3151 -0.0735
 1271OPC    HW1 5286   1.736   3.676   3.514  0.1541  0.4414  0.4235
 1271OPC    HW2 5287   1.754   3.673   3.650  0.0699 -0.5929  0.4177
 1271OPC     MW 5288   1.734   3.638   3.582  0.6087 -0.2443  0.0725
 1272OPC     OW 5289   3.161   1.291   3.494  0.0518  0.2563  0.1892
 1272OPC    HW1 5290   3.099   1.270   3.437  0.3260 -2.6241  0.7852
 1272OPC    HW2 5291   3.225   1.322   3.445 -0.3225 -0.6723 -0.9266
 1272OPC     MW 5292   3.161   1.292   3.479  0.0368 -0.3064  0.1126
 1273OPC     OW 5293   1.914   2.709   1.623 -0.2431 -0.5427  0.0389
 1273OPC    HW1 5294   1.897   2.684   1.705  1.0764 -0.1168  0.4632
 1273OPC    HW2 5295   2.001   2.714   1.621 -0.3081  0.5643 -1.0482
 1273OPC     MW 5296   1.924   2.706   1.635 -0.0579 -0.3162 -0.0590
 1274OPC     OW 5297   3.423   0.081   0.878 -0.6360  0.7540 -0.0001
 1274OPC    HW1 5298   3.440   0.046   0.800 -2.3092  0.3628 -0.2218
 1274OPC    HW2 5299   3.460   0.026   0.934 -0.8510  0.1202 -0.4659
 1274OPC     MW 5300   3.431   0.068   0.875 -0.9148  0.6026 -0.1016
 1275OPC     OW 5301   4.190   0.333   2.667  0.4789  0.3928 -0.3694
 1275OPC    HW1 5302   4.165   0.316   2.585  2.0568 -0.0817 -0.7896
 1275OPC    HW2 5303   4.149   0.407   2.686 -1.8175 -0.6850 -0.6982
 1275OPC     MW 5304   4.180   0.341   2.658  0.3728  0.1635 -0.4800
 1276OPC     OW 5305   1.411   0.692   3.597 -0.0133 -0.2705  0.4688
 1276OPC    HW1 5306   1.415   0.606   3.582 -0.6559 -0.2140 -0.0554
 1276OPC    HW2 5307   1.473   0.705   3.656  2.2790 -0.6157 -1.6668
 1276OPC     MW 5308   1.421   0.681   3.603  0.2304 -0.3132  0.0760
 1277OPC     OW 5309   2.944   0.716   0.440 -0.1082 -0.3302  0.3792
 1277OPC    HW1 5310   3.015   0.681   0.477 -0.1549 -1.1314 -0.2452
 1277OPC    HW2 5311   2.951   0.693   0.357 -0.9203 -0.1142  0.2396
 1277OPC     MW 5312   2.955   0.707   0.433 -0.2350 -0.4166  0.2664
 1278OPC     OW 5313   0.946   2.969   0.052 -0.0250 -0.4339 -0.5573
 1278OPC    HW1 5314   0.881   2.963  -0.007  0.0755 -0.0640 -0.7045
 1278OPC    HW2 5315   0.958   2.886   0.077  0.3448 -0.6803 -1.5144
 1278OPC     MW 5316   0.938   2.956   0.047  0.0445 -0.4155 -0.7204
 1279OPC     OW 5317   2.487   0.070   3.342  0.0971 -0.1470  0.3766
 1279OPC    HW1 5318   2.567   0.078   3.376  0.3721 -0.1034 -0.2841
 1279OPC    HW2 5319   2.436   0.064   3.413  0.7916 -1.3405  0.8216
 1279OPC     MW 5320   2.491   0.070   3.358  0.2404 -0.3169  0.3448
 1280OPC     OW 5321   3.780   3.097   1.739  0.2311  0.6364 -0.1954
 1280OPC    HW1 5322   3.708   3.086   1.786  0.1946 -0.5353 -0.4974
 1280OPC    HW2 5323   3.776   3.181   1.714 -0.7724  0.7143  0.1929
 1280OPC     MW 5324   3.769   3.108   1.742  0.0773  0.4750 -0.1827
 1281OPC     OW 5325   4.086   3.202   4.499  0.3870 -0.1522 -0.1197
 1281OPC    HW1 5326   4.045   3.126   4.513 -0.4345  0.3971  0.6093
 1281OPC    HW2 5327   4.150   3.202   4.559 -0.0912  0.0559  0.3996
 1281OPC     MW 5328   4.089   3.191   4.510  0.1949 -0.0402  0.0646
 1282OPC     OW 5329   4.129   2.708   2.968  0.7600  0.6950 -0.3235
 1282OPC    HW1 5330   4.176   2.756   3.024  0.1744  3.6060 -2.0812
 1282OPC    HW2 5331   4.189   2.674   2.915  1.2137 -0.9450  1.1597
 1282OPC     MW 5332   4.145   2.710   2.968  0.7405  0.8827 -0.3642
 1283OPC     OW 5333   3.229   4.015   1.770  0.5576  0.3106 -0.5819
 1283OPC    HW1 5334   3.248   3.975   1.845 -0.9991 -2.9881 -1.7411
 1283OPC    HW2 5335   3.298   3.998   1.720  0.1155 -0.5279 -0.9195
 1283OPC     MW 5336   3.242   4.006   1.774  0.2624 -0.3006 -0.8030
 1284OPC     OW 5337   3.969   0.429   0.016 -0.0209  0.6301  0.0799
 1284OPC    HW1 5338   3.950   0.345   0.007  1.1992  0.3069  0.4259
 1284OPC    HW2 5339   4.004   0.452  -0.060 -0.7404  0.9434 -0.1658
 1284OPC     MW 5340   3.971   0.420   0.004  0.0529  0.6286  0.0947
 1285OPC     OW 5341   1.043   3.423   3.083 -0.3518 -0.0040 -0.4628
 1285OPC    HW1 5342   1.124   3.393   3.093 -0.7784 -0.9721  0.2847
 1285OPC    HW2 5343   1.026   3.411   2.998  0.7613  1.5186 -0.9475
 1285OPC     MW 5344   1.053   3.417   3.072 -0.2504  0.0779 -0.4241
 1286OPC     OW 5345   2.278   0.055   2.583  0.3524 -0.4678  0.0691
 1286OPC    HW1 5346   2.308   0.076   2.662  2.1953 -0.2118 -0.6481
 1286OPC    HW2 5347   2.269  -0.032   2.586  0.6132 -0.4786  0.5005
 1286OPC     MW 5348   2.282   0.045   2.595  0.6631 -0.4316  0.0270
 1287OPC     OW 5349   2.879   3.783   2.149 -0.6736  0.3182  0.2205
 1287OPC    HW1 5350   2.851   3.756   2.071  0.9672  0.5959 -0.4973
 1287OPC    HW2 5351   2.963   3.802   2.136 -0.1889 -0.1862  2.2004
 1287OPC     MW 5352   2.887   3.782   2.136 -0.3596  0.2847  0.4068
 1288OPC     OW 5353   2.603   4.237   3.611  0.3703  0.0982  0.1373
 1288OPC    HW1 5354   2.608   4.299   3.550 -0.4667 -0.4795 -0.5280
 1288OPC    HW2 5355   2.671   4.254   3.663 -0.8478  2.7214  1.0479
 1288OPC     MW 5356   2.614   4.249   3.610  0.0667  0.4002  0.1736
 1289OPC     OW 5357   4.627   3.168   1.515  0.3946 -0.0247  0.1295
 1289OPC    HW1 5358   4.581   3.222   1.464  0.5286 -0.5481 -0.5691
 1289OPC    HW2 5359   4.673   3.221   1.567  1.4014  0.5732 -1.3154
 1289OPC     MW 5360   4.627   3.184   1.515  0.5631 -0.0136 -0.1871
 1290OPC     OW 5361   4.381   3.215   4.480 -0.0058 -0.7380  0.0058
 1290OPC    HW1 5362   4.398   3.195   4.563 -0.4847 -0.5140  0.1595
 1290OPC    HW2 5363   4.354   3.298   4.483 -2.4981 -1.4709 -0.0259
 1290OPC     MW 5364   4.379   3.225   4.492 -0.4449 -0.8131  0.0239
 1291OPC     OW 5365   2.402   3.177   4.133  0.2985 -0.2612 -0.1443
 1291OPC    HW1 5366   2.476   3.134   4.147 -0.9808 -2.4297  0.5397
 1291OPC    HW2 5367   2.410   3.249   4.183  0.8165 -1.8784  2.3017
 1291OPC     MW 5368   2.414   3.182   4.143  0.1861 -0.8204  0.3183
 1292OPC     OW 5369   2.909   2.082   2.443  0.1973 -0.1607  0.1927
 1292OPC    HW1 5370   2.885   2.008   2.483 -0.0574  0.7672  1.8310
 1292OPC    HW2 5371   2.849   2.092   2.381 -0.2867 -0.8621  0.5388
 1292OPC     MW 5372   2.897   2.073   2.440  0.0882 -0.1272  0.4859
 1293OPC     OW 5373   1.123   2.122   2.931 -0.5485  0.0133 -0.0434
 1293OPC    HW1 5374   1.068   2.069   2.973  0.3755 -1.6712 -0.8749
 1293OPC    HW2 5375   1.191   2.071   2.913  1.1346  1.9255  0.5895
 1293OPC     MW 5376   1.125   2.106   2.935 -0.1634  0.0471 -0.0727
 1294OPC     OW 5377   3.299   2.646   2.679 -0.1543 -0.3178  0.1059
 1294OPC    HW1 5378   3.353   2.595   2.725 -0.3933 -0.6117  0.0640
 1294OPC    HW2 5379   3.220   2.615   2.699 -0.2357 -0.8012 -0.9041
 1294OPC     MW 5380   3.296   2.634   2.689 -0.2015 -0.4326 -0.0496
 1295OPC     OW 5381   3.867   0.293   1.826 -0.4381 -0.2775  0.4400
 1295OPC    HW1 5382   3.784   0.320   1.831 -0.1656  0.8153 -0.4454
 1295OPC    HW2 5383   3.890   0.286   1.910 -0.6935  1.9085  0.7692
 1295OPC     MW 5384   3.858   0.296   1.839 -0.4357  0.2069  0.3579
 1296OPC     OW 5385   2.696   1.650   0.373  0.4023 -0.1726  0.3424
 1296OPC    HW1 5386   2.755   1.708   0.402 -0.6566  1.0185  0.2240
 1296OPC    HW2 5387   2.620   1.681   0.403 -0.3468 -0.7461 -0.8774
 1296OPC     MW 5388   2.694   1.663   0.381  0.1353 -0.0815  0.1447
 1297OPC     OW 5389   4.191   1.138   0.074  0.0340  0.2649  0.3711
 1297OPC    HW1 5390   4.122   1.133   0.021 -0.1179 -0.6395  0.6357
 1297OPC    HW2 5391   4.221   1.219   0.061 -0.4814  0.3332 -0.4853
 1297OPC     MW 5392   4.185   1.149   0.064 -0.0643  0.1414  0.2837
 1298OPC     OW 5393   3.037   2.461   1.565  0.7494 -0.4386 -0.1948
 1298OPC    HW1 5394   3.096   2.397   1.553  0.4794 -0.7629  0.2058
 1298OPC    HW2 5395   2.965   2.418   1.591  1.0551  0.1537  1.7921
 1298OPC     MW 5396   3.035   2.445   1.567  0.7547 -0.3990  0.1579
 1299OPC     OW 5397   1.000   0.282   3.961  0.1546  0.4015  0.0052
 1299OPC    HW1 5398   1.014   0.207   3.920 -0.3046 -0.2100  0.9375
 1299OPC    HW2 5399   1.004   0.261   4.046 -2.4619  0.8885  0.3312
 1299OPC     MW 5400   1.002   0.268   3.968 -0.2998  0.3831  0.1910
 1300OPC     OW 5401   1.266   1.172   0.040  0.3916  0.1128 -0.0937
 1300OPC    HW1 5402   1.286   1.172   0.125  2.0735 -0.8660 -0.4528
 1300OPC    HW2 5403   1.289   1.252   0.013 -0.2058  0.4487  0.3585
 1300OPC     MW 5404   1.272   1.184   0.048  0.5518  0.0179 -0.0800
 1301OPC     OW 5405   0.250   1.848   2.081  0.1219  0.5743  0.5186
 1301OPC    HW1 5406   0.202   1.837   2.153 -0.1483  0.2742  0.2967
 1301OPC    HW2 5407   0.197   1.821   2.017  0.3529  0.8481  0.2047
 1301OPC     MW 5408   0.235   1.843   2.082  0.1161  0.5705  0.4395
 1302OPC     OW 5409   3.925   2.193   1.441  0.5749  0.1442 -0.2959
 1302OPC    HW1 5410   3.915   2.188   1.354 -1.0609 -0.0100 -0.1226
 1302OPC    HW2 5411   3.927   2.109   1.466 -0.9114  0.1576 -0.0208
 1302OPC     MW 5412   3.924   2.180   1.432  0.1137  0.1234 -0.2297
 1303OPC     OW 5413   0.049   1.034   0.325  0.1709 -0.0711  0.7612
 1303OPC    HW1 5414   0.132   1.061   0.321  0.0103  0.3373 -0.0138
 1303OPC    HW2 5415   0.003   1.107   0.313 -0.3480 -0.0584  2.5470
 1303OPC     MW 5416   0.054   1.048   0.322  0.0705 -0.0089  0.9105
 1304OPC     OW 5417   2.849   4.681   4.212  0.0713 -0.8164 -0.0347
 1304OPC    HW1 5418   2.920   4.632   4.202  0.5449  0.0410 -1.1301
 1304OPC    HW2 5419   2.846   4.695   4.298  1.9726  0.1329 -0.0627
 1304OPC     MW 5420   2.859   4.676   4.223  0.4221 -0.5493 -0.2008
 1305OPC     OW 5421   4.672   2.263   0.291 -0.0772 -0.4986  0.0579
 1305OPC    HW1 5422   4.671   2.273   0.204 -1.8295  1.1296  0.2098
 1305OPC    HW2 5423   4.757   2.254   0.309  0.5251  1.0532 -1.6636
 1305OPC     MW 5424   4.685   2.263   0.281 -0.2469 -0.0289 -0.1740
 1306OPC     OW 5425   0.367   2.590   4.267  0.0465  0.1239  0.1366
 1306OPC    HW1 5426   0.445   2.551   4.264  1.2086  2.3481 -1.4765
 1306OPC    HW2 5427   0.381   2.660   4.317 -1.0262  0.3393  0.1579
 1306OPC     MW 5428   0.381   2.594   4.274  0.0597  0.4843 -0.0985
 1307OPC     OW 5429   4.092   4.211   2.318  0.2396 -0.1568  0.0325
 1307OPC    HW1 5430   4.008   4.217   2.341  0.7656  1.2370  1.8786
 1307OPC    HW2 5431   4.094   4.246   2.239 -1.0809 -1.3618 -0.5779
 1307OPC     MW 5432   4.080   4.217   2.310  0.1224 -0.1289  0.2151
 1308OPC     OW 5433   1.164   3.150   2.770  0.5495 -0.6185  0.3075
 1308OPC    HW1 5434   1.211   3.221   2.754 -2.8221  1.2892 -2.5818
 1308OPC    HW2 5435   1.154   3.114   2.691 -1.8059 -1.4991  0.9158
 1308OPC     MW 5436   1.169   3.155   2.756 -0.2965 -0.4668 -0.0294
 1309OPC     OW 5437   4.403   1.084   2.971 -0.2549  0.0884 -0.2526
 1309OPC    HW1 5438   4.451   1.128   2.913 -1.6608  0.1263 -1.4492
 1309OPC    HW2 5439   4.330   1.132   2.978 -0.2957 -0.1457  1.2491
 1309OPC     MW 5440   4.400   1.098   2.964 -0.4685  0.0595 -0.2074
 1310OPC     OW 5441   0.813   4.391   0.349  0.4332  0.0385 -0.1102
 1310OPC    HW1 5442   0.845   4.383   0.268 -0.6171 -1.4698 -0.4056
 1310OPC    HW2 5443   0.858   4.332   0.395  0.0660 -0.0781  0.1053
 1310OPC     MW 5444   0.825   4.381   0.344  0.2238 -0.2016 -0.1220
 1311OPC     OW 5445   4.382   4.613   4.009 -0.1769  0.1663 -0.1960
 1311OPC    HW1 5446   4.362   4.697   3.998  0.3095  0.6132  1.8573
 1311OPC    HW2 5447   4.469   4.611   3.998 -0.3129 -0.2956 -1.3054
 1311OPC     MW 5448   4.392   4.625   4.006 -0.1253  0.1639 -0.0565
 1312OPC     OW 5449   0.481   0.827   1.508  0.4712 -0.2678  0.4768
 1312OPC    HW1 5450   0.553   0.779   1.494  0.4797  0.0956 -0.8041
 1312OPC    HW2 5451   0.458   0.853   1.429 -2.0002 -1.6492  0.6566
 1312OPC     MW 5452   0.488   0.823   1.494  0.1074 -0.4182  0.3141
 1313OPC     OW 5453   4.431   1.629   2.877  0.1680  0.1767 -0.1192
 1313OPC    HW1 5454   4.407   1.594   2.953  0.3566 -0.0152 -0.1474
 1313OPC    HW2 5455   4.486   1.693   2.900 -1.1554  1.3136  0.0101
 1313OPC     MW 5456   4.436   1.634   2.891  0.0003  0.3162 -0.1043
 1314OPC     OW 5457   1.218   1.206   0.304 -0.3526 -0.2154 -1.1991
 1314OPC    HW1 5458   1.294   1.243   0.328 -0.4992  0.5751 -1.9170
 1314OPC    HW2 5459   1.220   1.129   0.344  0.4710  0.1196 -0.5584
 1314OPC     MW 5460   1.230   1.200   0.314 -0.2526 -0.0491 -1.2105
 1315OPC     OW 5461   3.129   3.398   4.068  0.7747 -0.2574 -0.2516
 1315OPC    HW1 5462   3.181   3.393   4.138 -0.4333  0.9592  0.7769
 1315OPC    HW2 5463   3.111   3.483   4.061 -1.4189 -0.6478 -0.2645
 1315OPC     MW 5464   3.134   3.410   4.078  0.2722 -0.1353 -0.1016
 1316OPC     OW 5465   2.824   1.824   1.392 -0.8856 -0.1638 -0.5955
 1316OPC    HW1 5466   2.897   1.811   1.347 -0.8365  0.3419 -0.6680
 1316OPC    HW2 5467   2.765   1.841   1.330 -0.5343  1.8895 -0.4382
 1316OPC     MW 5468   2.826   1.825   1.376 -0.8265  0.2142 -0.5830
 1317OPC     OW 5469   3.072   1.356   2.199 -0.6504 -0.0811  0.0188
 1317OPC    HW1 5470   3.015   1.292   2.185  2.2957 -2.6260 -1.6790
 1317OPC    HW2 5471   3.068   1.404   2.127 -0.0490 -0.8133 -0.5149
 1317OPC     MW 5472   3.063   1.354   2.186 -0.1264 -0.5652 -0.3110
 1318OPC     OW 5473   4.255   4.048   4.325  0.0193  0.5449  0.9578
 1318OPC    HW1 5474   4.319   4.071   4.270  0.0191 -1.8293 -0.1460
 1318OPC    HW2 5475   4.183   4.058   4.278  0.0762 -2.2919  0.1098
 1318OPC     MW 5476   4.254   4.053   4.310  0.0277 -0.2248  0.6693
 1319OPC     OW 5477   1.134   4.368   0.682  0.1440 -0.4528  0.1003
 1319OPC    HW1 5478   1.129   4.347   0.767  0.3611  1.3267  0.6134
 1319OPC    HW2 5479   1.213   4.404   0.675  0.1784 -0.7102 -0.8992
 1319OPC     MW 5480   1.145   4.370   0.694  0.1812 -0.2281  0.0285
 1320OPC     OW 5481   0.305   3.073   2.063  0.3605 -0.2982  0.7537
 1320OPC    HW1 5482   0.321   2.987   2.057 -1.0945 -0.5166 -2.5991
 1320OPC    HW2 5483   0.263   3.090   1.988 -1.5512  2.8897  2.3534
 1320OPC     MW 5484   0.301   3.063   2.051 -0.1368  0.1407  0.4948
 1321OPC     OW 5485   0.879   0.886   0.460 -0.4543  0.4334  0.2513
 1321OPC    HW1 5486   0.937   0.830   0.493 -1.4986 -0.4726  0.5731
 1321OPC    HW2 5487   0.811   0.836   0.439 -1.4613  1.5898  0.6709
 1321OPC     MW 5488   0.877   0.871   0.462 -0.7573  0.4704  0.3608
 1322OPC     OW 5489   1.576   3.983   0.378  0.7781  0.0520 -0.0293
 1322OPC    HW1 5490   1.625   4.013   0.312 -1.0852 -1.1292 -2.0753
 1322OPC    HW2 5491   1.518   4.046   0.390  0.6725 -0.0447 -0.0350
 1322OPC     MW 5492   1.575   3.997   0.370  0.4872 -0.1368 -0.3324
 1323OPC     OW 5493   0.241   4.529   3.910 -0.6639  0.6684  0.5056
 1323OPC    HW1 5494   0.288   4.600   3.926  2.7860 -1.3439  0.3976
 1323OPC    HW2 5495   0.212   4.541   3.829  0.6793  1.5877  0.1367
 1323OPC     MW 5496   0.244   4.541   3.900  0.0441  0.5073  0.4352
 1324OPC     OW 5497   3.317   1.752   4.456 -0.1749  0.1161  0.2261
 1324OPC    HW1 5498   3.245   1.749   4.407  0.4758 -1.4280 -0.6749
 1324OPC    HW2 5499   3.286   1.743   4.537 -1.0773  0.5953 -0.0500
 1324OPC     MW 5500   3.301   1.750   4.461 -0.2121 -0.0412  0.0522
 1325OPC     OW 5501   4.044   2.287   1.773 -0.9888 -0.2237 -0.0236
 1325OPC    HW1 5502   4.087   2.309   1.700 -2.1870  0.2187 -0.6113
 1325OPC    HW2 5503   4.072   2.205   1.789 -0.9630 -0.4516 -1.1591
 1325OPC     MW 5504   4.055   2.278   1.764 -1.1623 -0.1920 -0.2781
 1326OPC     OW 5505   3.715   4.324   0.379 -0.1110 -0.8175  0.1937
 1326OPC    HW1 5506   3.650   4.370   0.412 -0.5369 -2.2398  1.4387
 1326OPC    HW2 5507   3.786   4.373   0.396 -0.6208 -0.2726  0.7864
 1326OPC     MW 5508   3.716   4.338   0.386 -0.2493 -0.9473  0.4651
 1327OPC     OW 5509   0.176   0.648   0.734 -0.2037 -0.1430 -0.3431
 1327OPC    HW1 5510   0.182   0.576   0.783 -1.0211  0.3431  0.5200
 1327OPC    HW2 5511   0.258   0.665   0.712  0.4125  0.4036  2.0600
 1327OPC     MW 5512   0.189   0.640   0.738 -0.2334  0.0095  0.1394
 1328OPC     OW 5513   3.300   2.170   3.123 -1.1495  0.1322  1.2199
 1328OPC    HW1 5514   3.320   2.216   3.194  2.9532  0.7634 -0.0740
 1328OPC    HW2 5515   3.335   2.092   3.139  0.8485  0.6127 -0.4191
 1328OPC     MW 5516   3.308   2.165   3.136 -0.2481  0.2965  0.7868
 1329OPC     OW 5517   3.259   2.440   1.135 -0.6237 -0.2675 -0.2304
 1329OPC    HW1 5518   3.336   2.406   1.113 -1.4346 -2.1180 -0.3427
 1329OPC    HW2 5519   3.279   2.493   1.202  0.5761 -1.7128  0.6106
 1329OPC     MW 5520   3.273   2.443   1.142 -0.5662 -0.7544 -0.1227
 1330OPC     OW 5521   2.972   1.862   3.248 -0.3140 -0.5144 -0.1186
 1330OPC    HW1 5522   3.054   1.850   3.221 -0.4326 -1.9457  0.0659
 1330OPC    HW2 5523   2.973   1.836   3.331 -0.7441  0.4123  0.1861
 1330OPC     MW 5524   2.984   1.856   3.256 -0.3951 -0.5889 -0.0464
 1331OPC     OW 5525   1.939   1.164   1.783  0.2016 -0.1789 -0.5215
 1331OPC    HW1 5526   2.018   1.190   1.807  0.0394 -1.0690  1.1149
 1331OPC    HW2 5527   1.894   1.165   1.857 -1.5230  0.8844 -1.4990
 1331OPC     MW 5528   1.944   1.168   1.797 -0.0771 -0.1533 -0.4242
 1332OPC     OW 5529   4.514   2.212   0.847 -0.0801 -0.2584  0.2348
 1332OPC    HW1 5530   4.449   2.249   0.890  0.7105  1.3430  0.1070
 1332OPC    HW2 5531   4.503   2.239   0.765  0.7083 -0.0108  0.2007
 1332OPC     MW 5532   4.503   2.221   0.841  0.1529  0.0149  0.2109
 1333OPC     OW 5533   3.265   1.716   0.857  0.4079  0.3765  0.0780
 1333OPC    HW1 5534   3.217   1.671   0.800 -0.2863 -0.6533  1.4352
 1333OPC    HW2 5535   3.267   1.797   0.823 -1.2810  0.1604 -0.6211
 1333OPC     MW 5536   3.258   1.722   0.843  0.0559  0.1924  0.1752
 1334OPC     OW 5537   1.393   4.374   0.201  0.2877 -0.4726 -0.0542
 1334OPC    HW1 5538   1.402   4.441   0.146  0.2736 -1.0129 -0.7228
 1334OPC    HW2 5539   1.332   4.401   0.257  1.8689  0.9665  1.0531
 1334OPC     MW 5540   1.385   4.388   0.201  0.5192 -0.3397  0.0106
 1335OPC     OW 5541   0.219   0.323   0.892  0.2247  0.0512  0.2632
 1335OPC    HW1 5542   0.169   0.270   0.843 -0.4803  0.8664  0.0657
 1335OPC    HW2 5543   0.284   0.345   0.838  0.2468 -0.2181  0.1801
 1335OPC     MW 5544   0.221   0.319   0.876  0.1238  0.1318  0.2217
 1336OPC     OW 5545   1.438   4.256   4.593  0.0994 -0.8561 -0.3559
 1336OPC    HW1 5546   1.420   4.277   4.675 -2.7275 -1.4372 -0.7256
 1336OPC    HW2 5547   1.493   4.318   4.567 -2.2980  1.9027  0.7000
 1336OPC     MW 5548   1.444   4.268   4.601 -0.6723 -0.5343 -0.2546
 1337OPC     OW 5549   1.399   4.439   0.651 -0.4488  0.1482  0.3450
 1337OPC    HW1 5550   1.398   4.364   0.605 -1.3265 -0.1144  0.7721
 1337OPC    HW2 5551   1.462   4.425   0.710  0.4583  0.3588 -0.5311
 1337OPC     MW 5552   1.408   4.426   0.653 -0.4445  0.1408  0.2787
 1338OPC     OW 5553   3.938   3.093   2.375 -0.6510 -0.2179  0.7595
 1338OPC    HW1 5554   3.976   3.066   2.449 -1.7657 -0.6478  1.1932
 1338OPC    HW2 5555   3.886   3.027   2.353  0.3269 -0.4798 -0.9238
 1338OPC     MW 5556   3.936   3.079   2.382 -0.6713 -0.3200  0.5748
 1339OPC     OW 5557   3.743   0.237   1.442 -0.0943  0.2123 -0.3656
 1339OPC    HW1 5558   3.734   0.195   1.518 -0.9868 -1.0780 -1.1374
 1339OPC    HW2 5559   3.666   0.224   1.403  0.5671  0.3031 -1.7484
 1339OPC     MW 5560   3.730   0.229   1.448 -0.1284  0.0351 -0.6839
 1340OPC     OW 5561   0.585   3.067   0.983  0.2374  0.5611  0.0769
 1340OPC    HW1 5562   0.546   2.993   1.009  0.0091  1.1197  1.4371
 1340OPC    HW2 5563   0.668   3.055   1.007  0.2877  0.5801 -0.0878
 1340OPC     MW 5564   0.591   3.054   0.991  0.2111  0.6464  0.2535
 1341OPC     OW 5565   3.103   4.467   3.072 -0.5243 -0.1374 -0.1184
 1341OPC    HW1 5566   3.172   4.417   3.051  0.2353  0.7392  0.2004
 1341OPC    HW2 5567   3.082   4.440   3.152  0.6114  0.8068  0.5192
 1341OPC     MW 5568   3.110   4.455   3.081 -0.2443  0.1317  0.0228
 1342OPC     OW 5569   1.021   2.541   3.905 -0.2305 -0.7738  0.3669
 1342OPC    HW1 5570   1.010   2.585   3.979 -0.5150 -1.6962  0.8834
 1342OPC    HW2 5571   1.051   2.602   3.850  0.3054 -0.1495  1.3139
 1342OPC     MW 5572   1.024   2.557   3.908 -0.1934 -0.8178  0.5830
 1343OPC     OW 5573   2.526   3.941   3.077 -0.5969 -0.5698  0.0996
 1343OPC    HW1 5574   2.596   3.967   3.122  0.7787 -2.7245 -0.6789
 1343OPC    HW2 5575   2.460   3.976   3.122  0.8900  0.7137  1.4363
 1343OPC     MW 5576   2.527   3.950   3.090 -0.1741 -0.6983  0.1821
 1344OPC     OW 5577   1.586   3.095   0.366 -0.5860 -0.1967 -0.1853
 1344OPC    HW1 5578   1.636   3.055   0.426 -0.4017  0.8788  0.4086
 1344OPC    HW2 5579   1.624   3.076   0.291  1.9439  2.1094  0.3371
 1344OPC     MW 5580   1.599   3.087   0.364 -0.1851  0.3028 -0.0204
 1345OPC     OW 5581   1.726   0.494   2.548 -0.4089 -0.0885  0.7596
 1345OPC    HW1 5582   1.645   0.483   2.518 -0.5980 -1.8382  1.7116
 1345OPC    HW2 5583   1.718   0.473   2.633  0.7458  1.2504  1.2196
 1345OPC     MW 5584   1.713   0.489   2.556 -0.2664 -0.1491  0.9682
 1346OPC     OW 5585   1.236   0.310   2.089  0.4254  0.3279 -0.1160
 1346OPC    HW1 5586   1.285   0.262   2.036  0.9485  0.1774  0.5038
 1346OPC    HW2 5587   1.268   0.391   2.079  0.6462  0.2675  0.1209
 1346OPC     MW 5588   1.248   0.315   2.080  0.5353  0.2968  0.0106
 1347OPC     OW 5589   2.793   3.895   2.393 -0.4701  0.3456 -0.5944
 1347OPC    HW1 5590   2.851   3.883   2.328 -0.4361  0.5556 -0.6026
 1347OPC    HW2 5591   2.825   3.845   2.457 -0.7591 -0.2369 -0.8951
 1347OPC     MW 5592   2.806   3.886   2.393 -0.5078  0.2905 -0.6400
 1348OPC     OW 5593   4.047   3.795   4.204  0.2297  0.0314 -0.1149
 1348OPC    HW1 5594   3.993   3.823   4.141  0.4961  0.2941 -0.2327
 1348OPC    HW2 5595   4.001   3.806   4.277 -0.1240 -0.3818 -0.2748
 1348OPC     MW 5596   4.032   3.801   4.205  0.2168  0.0090 -0.1559
 1349OPC     OW 5597   3.831   3.973   2.098 -0.0013 -0.5698 -0.2256
 1349OPC    HW1 5598   3.900   3.927   2.124  1.0214 -0.0536 -1.8898
 1349OPC    HW2 5599   3.806   3.933   2.024 -0.4103  0.2734 -0.5587
 1349OPC     MW 5600   3.837   3.961   2.091  0.0893 -0.3689 -0.5206
 1350OPC     OW 5601   1.143   1.894   2.605 -0.0662  0.1141 -0.1588
 1350OPC    HW1 5602   1.099   1.867   2.676 -0.2586  0.6688 -0.0596
 1350OPC    HW2 5603   1.225   1.867   2.620 -0.1674 -0.0301  0.1411
 1350OPC     MW 5604   1.149   1.886   2.618 -0.1096  0.1748 -0.0998
 1351OPC     OW 5605   0.099   2.841   3.570 -0.2449 -0.4614 -0.1154
 1351OPC    HW1 5606   0.101   2.799   3.646 -1.7948 -0.9025 -0.2738
 1351OPC    HW2 5607   0.043   2.907   3.584  0.4568  0.2277 -0.5030
 1351OPC     MW 5608   0.091   2.845   3.583 -0.3702 -0.4246 -0.1960
 1352OPC     OW 5609   3.751   3.062   3.492 -0.0564  0.1800  0.0906
 1352OPC    HW1 5610   3.823   3.078   3.539 -0.1878  0.3765  0.2311
 1352OPC    HW2 5611   3.687   3.096   3.541  0.1210  3.7143 -1.7947
 1352OPC     MW 5612   3.752   3.070   3.506 -0.0496  0.7312 -0.1671
 1353OPC     OW 5613   1.765   4.500   3.009 -0.0782 -0.0154 -0.0571
 1353OPC    HW1 5614   1.742   4.420   2.981 -3.1309  0.6096  0.3018
 1353OPC    HW2 5615   1.843   4.486   3.046 -0.9650 -3.1306  1.0322
 1353OPC     MW 5616   1.773   4.486   3.010 -0.6601 -0.3833  0.1567
 1354OPC     OW 5617   3.995   2.528   0.305 -0.0528  0.3898  0.0463
 1354OPC    HW1 5618   3.942   2.597   0.307 -0.5796  0.0801 -1.4506
 1354OPC    HW2 5619   3.998   2.502   0.388 -1.5633  0.9415  0.3142
 1354OPC     MW 5620   3.988   2.534   0.317 -0.3536  0.4255 -0.1352
 1355OPC     OW 5621   3.803   1.824   1.260 -0.2397 -0.5183 -0.6323
 1355OPC    HW1 5622   3.783   1.764   1.319 -1.0259  1.2235  0.9905
 1355OPC    HW2 5623   3.731   1.833   1.213 -1.4976  1.6166  1.4723
 1355OPC     MW 5624   3.790   1.817   1.261 -0.5417  0.0544 -0.0816
 1356OPC     OW 5625   2.193   0.968   3.977 -0.0597  0.5317  0.1468
 1356OPC    HW1 5626   2.202   0.979   4.063 -0.7845 -0.4986  0.3710
 1356OPC    HW2 5627   2.120   0.921   3.970  1.7015 -2.3210 -0.8213
 1356OPC     MW 5628   2.184   0.963   3.988  0.0933 -0.0419  0.0369
 1357OPC     OW 5629   4.035   0.074   1.959 -0.1849  0.2374 -0.1487
 1357OPC    HW1 5630   4.025   0.015   1.896 -1.1003 -0.1975  0.3980
 1357OPC    HW2 5631   3.996   0.038   2.028 -0.1140  1.1609  0.3905
 1357OPC     MW 5632   4.028   0.060   1.960 -0.3099  0.3096  0.0116
 1358OPC     OW 5633   0.395   1.798   1.813 -0.3869 -0.3760 -0.3207
 1358OPC    HW1 5634   0.347   1.847   1.758 -0.8402  0.2029  0.5677
 1358OPC    HW2 5635   0.338   1.743   1.847 -0.1995 -0.4342 -0.0959
 1358OPC     MW 5636   0.380   1.797   1.810 -0.4262 -0.2991 -0.1563
 1359OPC     OW 5637   0.736   2.369   0.905 -0.2475  0.1092  0.1141
 1359OPC    HW1 5638   0.801   2.314   0.923  0.7279  0.8360 -1.0389
 1359OPC    HW2 5639   0.763   2.410   0.833 -1.7815  0.7684 -0.1274
 1359OPC     MW 5640   0.749   2.367   0.897 -0.3300  0.3140 -0.0919
 1360OPC     OW 5641   0.871   4.642   3.451  0.4123  0.0052  0.0926
 1360OPC    HW1 5642   0.850   4.557   3.449 -0.2111  0.1477  0.1203
 1360OPC    HW2 5643   0.922   4.650   3.521  1.5417 -0.5751 -0.6428
 1360OPC     MW 5644   0.875   4.631   3.461  0.4871 -0.0595 -0.0119
 1361OPC     OW 5645   3.712   1.623   1.428  0.0702 -0.0038 -0.9539
 1361OPC    HW1 5646   3.760   1.566   1.474 -1.7223  1.4626  3.2146
 1361OPC    HW2 5647   3.637   1.626   1.472 -1.0987  3.1991 -2.8692
 1361OPC     MW 5648   3.708   1.615   1.441 -0.3672  0.6859 -0.6210
 1362OPC     OW 5649   1.105   1.530   2.189 -0.1175 -0.2526 -0.7610
 1362OPC    HW1 5650   1.114   1.570   2.112  0.3484  1.4867  0.1606
 1362OPC    HW2 5651   1.112   1.594   2.247 -0.2469 -1.5542  0.7633
 1362OPC     MW 5652   1.107   1.545   2.186 -0.0678 -0.1879 -0.3997
 1363OPC     OW 5653   3.309   2.791   0.316  0.5681  0.3467  0.1271
 1363OPC    HW1 5654   3.317   2.740   0.246  2.6794  2.7544 -1.5772
 1363OPC    HW2 5655   3.249   2.849   0.292  1.1959  1.1041  0.3378
 1363OPC     MW 5656   3.301   2.792   0.302  0.9727  0.8143 -0.0936
 1364OPC     OW 5657   2.990   0.719   1.984 -0.1387  0.4630 -0.2651
 1364OPC    HW1 5658   3.075   0.736   1.988  0.3768 -1.3284 -2.2873
 1364OPC    HW2 5659   2.974   0.712   1.899 -2.3024  0.5879  0.0709
 1364OPC     MW 5660   3.000   0.721   1.972 -0.3824  0.2168 -0.5142
 1365OPC     OW 5661   4.185   1.841   2.127 -0.0092  0.1790  0.0946
 1365OPC    HW1 5662   4.187   1.774   2.183  0.8507 -1.0838 -1.4072
 1365OPC    HW2 5663   4.101   1.844   2.103  0.0406 -0.7130 -0.2308
 1365OPC     MW 5664   4.173   1.832   2.132  0.1253 -0.1393 -0.1752
 1366OPC     OW 5665   0.638   4.746   1.535  0.1455  0.0462  0.3127
 1366OPC    HW1 5666   0.624   4.795   1.606  0.4689 -2.7440  2.4471
 1366OPC    HW2 5667   0.696   4.687   1.561  0.6875 -0.8112 -2.4674
 1366OPC     MW 5668   0.645   4.745   1.549  0.2733 -0.4925  0.2172
 1367OPC     OW 5669   2.845   1.847   1.791  1.0586 -0.1693  0.0264
 1367OPC    HW1 5670   2.843   1.910   1.851  0.6805  0.6378 -0.8135
 1367OPC    HW2 5671   2.795   1.878   1.726 -0.5420 -2.0183  0.2523
 1367OPC     MW 5672   2.837   1.861   1.790  0.7662 -0.3232 -0.0643
 1368OPC     OW 5673   1.132   2.947   3.322  0.2680  0.4787 -0.0054
 1368OPC    HW1 5674   1.170   2.897   3.262  0.3716 -0.2723  0.6689
 1368OPC    HW2 5675   1.199   2.983   3.364  0.1941  1.2496 -0.5236
 1368OPC     MW 5676   1.147   2.945   3.319  0.2723  0.4816  0.0177
 1369OPC     OW 5677   3.536   2.806   1.782 -0.2322  0.3993  0.2399
 1369OPC    HW1 5678   3.518   2.762   1.708 -0.3618 -0.4697  0.7684
 1369OPC    HW2 5679   3.513   2.750   1.845  0.7114  0.7719  0.9427
 1369OPC     MW 5680   3.530   2.791   1.780 -0.1119  0.3259  0.4218
 1370OPC     OW 5681   2.785   4.542   1.650  0.3061  0.0252 -0.4850
 1370OPC    HW1 5682   2.747   4.617   1.626  0.5583  0.3435  0.0605
 1370OPC    HW2 5683   2.718   4.489   1.666  0.1211  0.1601 -0.8130
 1370OPC     MW 5684   2.770   4.545   1.649  0.3160  0.0921 -0.4529
 1371OPC     OW 5685   1.602   4.592   3.211 -0.9412 -0.2360 -0.3562
 1371OPC    HW1 5686   1.648   4.578   3.138  0.1538 -1.6484  0.5667
 1371OPC    HW2 5687   1.620   4.676   3.230  0.0490 -0.3225 -0.8438
 1371OPC     MW 5688   1.611   4.603   3.203 -0.6332 -0.4575 -0.2918
 1372OPC     OW 5689   0.122   4.138   2.332 -0.1444 -0.2470 -0.9711
 1372OPC    HW1 5690   0.189   4.169   2.284  2.8553 -2.8051  1.1416
 1372OPC    HW2 5691   0.096   4.207   2.378 -0.8261  1.4436 -3.6449
 1372OPC     MW 5692   0.128   4.153   2.331  0.1980 -0.3752 -1.0539
 1373OPC     OW 5693   2.830   3.486   0.298 -0.5115 -0.0764 -0.4887
 1373OPC    HW1 5694   2.800   3.459   0.375 -2.7082 -1.1568 -1.6246
 1373OPC    HW2 5695   2.803   3.569   0.293 -0.7137 -0.1253 -0.2434
 1373OPC     MW 5696   2.822   3.494   0.309 -0.8658 -0.2434 -0.6203
 1374OPC     OW 5697   1.560   4.455   1.997  0.1291  0.4610 -0.0284
 1374OPC    HW1 5698   1.614   4.408   1.948  0.2320  0.2442  0.2847
 1374OPC    HW2 5699   1.481   4.428   1.974  0.2155 -1.4842  1.6675
 1374OPC     MW 5700   1.556   4.444   1.987  0.1571  0.1417  0.2684
 1375OPC     OW 5701   4.612   0.648   1.854 -0.1604  0.1010  0.0175
 1375OPC    HW1 5702   4.547   0.706   1.855 -0.0968  0.1696  0.2780
 1375OPC    HW2 5703   4.575   0.574   1.882 -0.8530 -0.6585 -2.6385
 1375OPC     MW 5704   4.597   0.646   1.858 -0.2534 -0.0010 -0.3364
 1376OPC     OW 5705   2.477   1.793   0.460  0.3882 -0.0645  0.3267
 1376OPC    HW1 5706   2.504   1.848   0.523 -0.7542  1.2386 -0.2832
 1376OPC    HW2 5707   2.435   1.731   0.505 -0.8552  1.1133  0.8610
 1376OPC     MW 5708   2.475   1.792   0.476  0.0359  0.3020  0.3155
 1377OPC     OW 5709   3.349   1.569   2.830  0.1136 -0.1699  0.2890
 1377OPC    HW1 5710   3.339   1.646   2.868 -0.9160 -0.9425  1.6960
 1377OPC    HW2 5711   3.341   1.586   2.745 -0.6004  1.1890  0.6069
 1377OPC     MW 5712   3.346   1.583   2.823 -0.1439 -0.0832  0.5438
 1378OPC     OW 5713   1.271   1.544   0.291 -0.3521 -0.0144 -0.1475
 1378OPC    HW1 5714   1.263   1.515   0.373  0.4148  0.0259 -0.0491
 1378OPC    HW2 5715   1.201   1.511   0.250 -0.5226 -0.3747  0.4278
 1378OPC     MW 5716   1.259   1.535   0.297 -0.2639 -0.0617 -0.0480
 1379OPC     OW 5717   3.894   1.958   4.212 -0.1471  0.3800  0.2339
 1379OPC    HW1 5718   3.967   1.910   4.204 -0.2314  0.4974 -1.8068
 1379OPC    HW2 5719   3.865   1.965   4.130 -3.3405 -0.9914  1.0930
 1379OPC     MW 5720   3.901   1.952   4.198 -0.6313  0.1947  0.0592
 1380OPC     OW 5721   3.677   2.172   3.906  0.1735 -0.2567 -0.4458
 1380OPC    HW1 5722   3.633   2.159   3.832 -0.8650 -0.9344  0.2662
 1380OPC    HW2 5723   3.619   2.211   3.958  0.6242 -0.5420  0.2867
 1380OPC     MW 5724   3.662   2.176   3.903  0.0865 -0.3988 -0.2322
 1381OPC     OW 5725   0.207   2.180   3.485  0.6110  0.4701 -0.3081
 1381OPC    HW1 5726   0.205   2.214   3.405 -3.1986 -0.0242 -0.6066
 1381OPC    HW2 5727   0.159   2.237   3.532  1.7216  0.1017  1.3503
 1381OPC     MW 5728   0.199   2.194   3.480  0.2123  0.3427 -0.1072
 1382OPC     OW 5729   0.603   1.438   0.162 -0.8897  0.3512 -0.5298
 1382OPC    HW1 5730   0.676   1.479   0.138 -0.3229 -0.3205 -0.0080
 1382OPC    HW2 5731   0.613   1.427   0.248 -1.2254 -0.4605 -0.5799
 1382OPC     MW 5732   0.616   1.442   0.171 -0.8556  0.1320 -0.4601
 1383OPC     OW 5733   1.187   2.488   2.950 -0.1215 -0.1015  0.1346
 1383OPC    HW1 5734   1.224   2.466   2.874 -1.3310 -0.6390 -0.3355
 1383OPC    HW2 5735   1.168   2.411   2.986  2.1705  0.0621  1.9471
 1383OPC     MW 5736   1.190   2.473   2.944  0.0385 -0.1568  0.3330
 1384OPC     OW 5737   0.975   4.617   0.906 -0.0147 -0.4248 -0.1984
 1384OPC    HW1 5738   1.052   4.643   0.874 -0.7977  2.5347  0.1093
 1384OPC    HW2 5739   0.919   4.638   0.843 -0.7705 -1.1545  0.2185
 1384OPC     MW 5740   0.978   4.624   0.892 -0.2420 -0.0953 -0.0913
 1385OPC     OW 5741   3.891   3.355   1.942 -0.5226 -0.0426 -0.4759
 1385OPC    HW1 5742   3.834   3.375   2.006 -1.2942  1.2137 -1.4958
 1385OPC    HW2 5743   3.877   3.270   1.928 -1.4619  0.0203 -0.0265
 1385OPC     MW 5744   3.881   3.346   1.950 -0.7753  0.1523 -0.5602
 1386OPC     OW 5745   3.349   1.405   3.318  0.3320 -0.1517 -0.0661
 1386OPC    HW1 5746   3.431   1.434   3.317  0.9481 -1.5025  2.2705
 1386OPC    HW2 5747   3.336   1.374   3.238  2.1734 -0.0852 -0.4210
 1386OPC     MW 5748   3.359   1.405   3.306  0.6950 -0.3414  0.2267
 1387OPC     OW 5749   0.859   1.620   2.454  0.0542  0.1493 -0.1734
 1387OPC    HW1 5750   0.857   1.622   2.366  0.8243  1.5838 -0.1970
 1387OPC    HW2 5751   0.913   1.554   2.472 -0.0701 -0.1249 -0.7950
 1387OPC     MW 5752   0.867   1.611   2.443  0.1496  0.3207 -0.2687
 1388OPC     OW 5753   3.538   2.634   1.198  0.6609 -0.2073  0.5258
 1388OPC    HW1 5754   3.590   2.705   1.192  1.2292 -0.6516 -0.0368
 1388OPC    HW2 5755   3.470   2.662   1.244  1.0850  0.5900  0.6890
 1388OPC     MW 5756   3.536   2.649   1.204  0.8075 -0.1551  0.4668
 1389OPC     OW 5757   2.502   3.463   0.445  0.3507 -0.0776 -0.4237
 1389OPC    HW1 5758   2.496   3.438   0.529  1.1684 -1.4865 -0.7470
 1389OPC    HW2 5759   2.544   3.539   0.450 -0.1957  0.1860  0.4834
 1389OPC     MW 5760   2.507   3.470   0.458  0.3908 -0.2469 -0.3374
 1390OPC     OW 5761   0.637   1.506   2.609 -0.1260 -0.2910 -0.0362
 1390OPC    HW1 5762   0.671   1.581   2.579  0.0420 -0.8500 -1.2975
 1390OPC    HW2 5763   0.651   1.450   2.544  0.3806 -1.6177  1.1600
 1390OPC     MW 5764   0.644   1.509   2.595 -0.0263 -0.5696 -0.0459
 1391OPC     OW 5765   2.976   2.846   2.617 -0.1902 -0.0165 -0.2176
 1391OPC    HW1 5766   3.021   2.872   2.547 -1.7263  1.0589 -0.8818
 1391OPC    HW2 5767   3.029   2.863   2.684 -0.1480  2.6837 -0.8333
 1391OPC     MW 5768   2.990   2.853   2.616 -0.4109  0.5414 -0.4067
 1392OPC     OW 5769   2.539   2.196   3.132 -0.4395  0.5258 -0.2634
 1392OPC    HW1 5770   2.542   2.223   3.050  1.2022 -0.3162 -0.5118
 1392OPC    HW2 5771   2.617   2.217   3.164 -0.4930 -0.5340  0.6191
 1392OPC     MW 5772   2.551   2.203   3.125 -0.2050  0.2450 -0.1698
 1393OPC     OW 5773   4.690   1.358   0.804 -0.7973  0.5596 -0.0616
 1393OPC    HW1 5774   4.776   1.369   0.794 -0.9110  1.0050 -0.6208
 1393OPC    HW2 5775   4.684   1.287   0.854 -0.1122  0.1328 -0.5693
 1393OPC     MW 5776   4.702   1.349   0.810 -0.7131  0.5624 -0.2191
 1394OPC     OW 5777   1.053   2.640   3.201  1.2468 -0.2522  0.0442
 1394OPC    HW1 5778   1.091   2.639   3.280  0.0398 -0.5018  0.6355
 1394OPC    HW2 5779   1.113   2.602   3.149  2.5121  0.8865  0.6040
 1394OPC     MW 5780   1.068   2.634   3.205  1.2553 -0.1210  0.2143
 1395OPC     OW 5781   3.812   4.019   3.580 -0.0856 -0.3312  0.0134
 1395OPC    HW1 5782   3.863   4.045   3.647  0.5008 -1.0245 -0.1426
 1395OPC    HW2 5783   3.801   4.091   3.533 -0.1348  0.0682  0.6244
 1395OPC     MW 5784   3.818   4.033   3.583 -0.0062 -0.3745  0.0806
 1396OPC     OW 5785   4.220   2.777   0.589 -0.0111  0.1625  0.7223
 1396OPC    HW1 5786   4.258   2.787   0.511 -1.5196 -2.4042 -0.4874
 1396OPC    HW2 5787   4.181   2.853   0.604  1.5329  1.1970 -0.2843
 1396OPC     MW 5788   4.220   2.790   0.580 -0.0056 -0.0639  0.3949
 1397OPC     OW 5789   1.582   1.742   4.032  0.8569 -0.2973  0.2151
 1397OPC    HW1 5790   1.609   1.666   4.000 -0.2059  0.0073 -1.5414
 1397OPC    HW2 5791   1.626   1.802   3.986  0.0118  0.1479 -0.0551
 1397OPC     MW 5792   1.592   1.740   4.021  0.5750 -0.1865 -0.0844
 1398OPC     OW 5793   2.279   3.796   1.157  0.3124 -0.2415 -0.0958
 1398OPC    HW1 5794   2.250   3.758   1.084  0.6808 -0.1748 -0.2791
 1398OPC    HW2 5795   2.275   3.881   1.139  1.7211 -0.2457 -0.5674
 1398OPC     MW 5796   2.274   3.803   1.144  0.5749 -0.2322 -0.1925
[truncated: 583,220 more chars]
