# Supplementary material for: Metallicious: Automated Force-Field Parameterization of Covalently Bound Metals for Supramolecular Structures
Source: J Chem Theory Comput. 2024 Oct 7;20(20):9060–71. doi: 10.1021/acs.jctc.4c00850 (PMC11500408; doi:10.1021/acs.jctc.4c00850)
Supplement: Supplementary file 2 — ct4c00850_si_002.zip [file ct4c00850_si_002.zip › SI_MD_input/Ga4L6/metallicious/3_npt.gro]

God Rules Over Mankind, Animals, Cosmos and Such
14248
    1Ga      Ga    1   2.466   3.198   2.469 -0.2586  0.1239 -0.1848
    2Ga      Ga    2   2.896   2.132   1.946 -0.1839 -0.1568  0.1440
    3Ga      Ga    3   2.116   2.078   3.014  0.2256  0.1462 -0.0067
    4Ga      Ga    4   1.627   2.448   1.910 -0.0609  0.2053 -0.3267
    5UNL     O0    5   2.360   1.935   2.118 -0.4065  0.9750 -0.2057
    5UNL     C1    6   2.463   1.976   2.072 -0.0534 -0.8286  0.1836
    5UNL     C2    7   2.589   1.907   2.070 -0.3386 -0.1757  0.2367
    5UNL     C3    8   2.718   1.960   1.999  0.2254  0.2528  0.2435
    5UNL     O4    9   2.720   2.058   1.928  0.7558 -0.0128 -0.2069
    5UNL     C5   10   2.856   1.889   2.031  0.1784 -0.2046  0.9624
    5UNL     O6   11   2.954   1.947   1.982  0.0891  0.4789  0.2128
    5UNL     C7   12   2.851   1.770   2.116 -0.2658 -0.0450  0.2484
    5UNL     C8   13   2.733   1.729   2.173 -0.4741  0.0189 -0.2278
    5UNL     C9   14   2.607   1.794   2.149  0.1181  0.0949  0.3716
    5UNL    N10   15   2.467   2.108   2.041 -0.3472 -0.1021  0.0983
    5UNL    C11   16   2.366   2.205   2.025  0.5350  0.3586 -0.6585
    5UNL    C12   17   2.313   2.240   1.892  0.0017  0.3819 -0.4711
    5UNL    C13   18   2.220   2.343   1.876 -0.4755 -0.4721 -0.0273
    5UNL    C14   19   2.171   2.379   1.744 -0.3657 -0.1914  1.0423
    5UNL    N15   20   2.059   2.463   1.734 -0.2382 -0.2525  0.4650
    5UNL    C16   21   2.032   2.560   1.640 -0.3154 -0.3729 -0.1556
    5UNL    C17   22   1.896   2.617   1.641  0.4432  0.0619  0.6345
    5UNL    C18   23   1.789   2.579   1.736  0.2275 -0.5686 -0.0917
    5UNL    O19   24   1.802   2.500   1.826  0.5176 -0.0915 -0.2071
    5UNL    C20   25   1.643   2.634   1.722 -0.0320  0.1119  0.0494
    5UNL    O21   26   1.562   2.595   1.803 -0.2314  0.3415 -0.4510
    5UNL    C22   27   1.620   2.724   1.604 -0.0290 -0.1360 -0.3223
    5UNL    C23   28   1.721   2.761   1.518 -0.2440  0.0938  0.1773
    5UNL    C24   29   1.852   2.700   1.533  0.8786  0.2724  0.0690
    5UNL    O25   30   2.114   2.596   1.557 -0.6142 -0.0429 -0.2525
    5UNL    C26   31   2.224   2.306   1.629 -0.3341  0.1781 -0.3900
    5UNL    C27   32   2.325   2.205   1.648  0.5978 -0.2854  0.7413
    5UNL    C28   33   2.371   2.184   1.776 -0.0715  0.2294 -0.9201
    5UNL    C29   34   2.172   2.409   1.993 -0.3781  0.5703 -0.1661
    5UNL    C30   35   2.220   2.372   2.120  0.3337 -0.0684 -0.6047
    5UNL    C31   36   2.314   2.271   2.134 -0.0790 -0.0092 -0.5349
    5UNL    H32   37   2.939   1.713   2.144 -1.2976 -1.6034  0.3919
    5UNL    H33   38   2.736   1.638   2.231  1.5797  0.4824  0.4849
    5UNL    H34   39   2.523   1.751   2.201 -0.3147  0.3953 -0.0696
    5UNL    H35   40   2.562   2.136   2.021 -0.6761  0.2126 -1.0735
    5UNL    H36   41   1.978   2.452   1.794 -2.1006  1.0532 -1.6502
    5UNL    H37   42   1.516   2.750   1.593  0.3810  2.2674  0.8502
    5UNL    H38   43   1.703   2.818   1.428 -0.4149 -1.0015 -0.4861
    5UNL    H39   44   1.914   2.730   1.449 -1.8904  1.8583 -1.5804
    5UNL    H40   45   2.192   2.328   1.528  2.0553 -0.0991 -1.2771
    5UNL    H41   46   2.372   2.165   1.559 -0.2911  0.2331  0.0273
    5UNL    H42   47   2.455   2.116   1.789  0.7387  1.3155 -0.2746
    5UNL    H43   48   2.088   2.476   1.976 -1.4542 -1.1169 -2.0032
    5UNL    H44   49   2.191   2.430   2.207  0.4150 -0.4007 -0.3530
    5UNL    H45   50   2.340   2.235   2.233 -0.3680  0.3570 -0.3231
    6UNL     O0   51   1.928   2.599   2.730  0.2843  0.0852  0.0619
    6UNL     C1   52   1.952   2.485   2.774 -0.2736  0.3160  0.4602
    6UNL     C2   53   1.963   2.448   2.915  0.0521  0.4533 -0.8910
    6UNL     C3   54   1.993   2.315   2.974 -0.3208 -0.3021 -0.6224
    6UNL     O4   55   2.010   2.214   2.912 -0.1156  0.1458 -0.2398
    6UNL     C5   56   2.016   2.297   3.127  0.5450  0.4507  0.4310
    6UNL     O6   57   2.056   2.192   3.170 -0.1856 -0.2866  0.5337
    6UNL     C7   58   1.983   2.411   3.212  0.0584 -0.5473  0.2227
    6UNL     C8   59   1.944   2.525   3.155  0.3733 -0.6110  0.1991
    6UNL     C9   60   1.938   2.542   3.009 -0.1054 -0.7001 -0.3324
    6UNL    N10   61   1.973   2.374   2.693 -0.5211  0.1198 -0.2739
    6UNL    C11   62   1.937   2.355   2.560  0.4293  0.1254  0.4935
    6UNL    C12   63   1.874   2.237   2.513 -0.2151  0.8265  0.4771
    6UNL    C13   64   1.835   2.223   2.372 -0.2749  0.1477  0.2504
    6UNL    C14   65   1.767   2.109   2.332  0.1775  0.1401 -0.2232
    6UNL    N15   66   1.743   2.093   2.192  0.0278  0.1711 -0.2229
    6UNL    C16   67   1.687   1.991   2.112 -0.0863 -0.3219 -0.6107
    6UNL    C17   68   1.640   2.032   1.976 -0.8191 -0.0287  0.8360
    6UNL    C18   69   1.647   2.173   1.931  0.1490  0.9599 -0.1562
    6UNL    O19   70   1.696   2.266   1.988  0.2151 -0.2655 -0.5019
    6UNL    C20   71   1.592   2.208   1.793  0.7606 -0.1339  0.2955
    6UNL    O21   72   1.595   2.326   1.760 -0.0753 -0.0228  0.0182
    6UNL    C22   73   1.552   2.097   1.707  0.0424 -0.0599  0.1164
    6UNL    C23   74   1.567   1.968   1.744  0.1409  0.2083  0.6221
    6UNL    C24   75   1.601   1.942   1.881  0.6661  0.4846 -0.5332
    6UNL    O25   76   1.671   1.877   2.152 -0.2119 -0.5808  0.0570
    6UNL    C26   77   1.738   2.008   2.421 -0.7788 -0.4871 -0.1938
    6UNL    C27   78   1.774   2.014   2.556  0.6992  0.2236 -1.0451
    6UNL    C28   79   1.838   2.130   2.600  0.1698  0.0624 -0.0367
    6UNL    C29   80   1.881   2.326   2.283  0.3164 -0.1703  0.0794
    6UNL    C30   81   1.947   2.442   2.335 -0.4077 -0.2037  0.2134
    6UNL    C31   82   1.973   2.453   2.470  0.0357  0.4924 -0.0685
    6UNL    H32   83   1.997   2.410   3.320  0.9931  0.1204  0.1165
    6UNL    H33   84   1.931   2.605   3.228 -0.2786 -0.8270  0.3343
    6UNL    H34   85   1.910   2.634   2.959  1.5768 -0.7444 -1.4620
    6UNL    H35   86   1.983   2.295   2.755  0.6899  0.9224  0.6020
    6UNL    H36   87   1.759   2.171   2.129  0.3742 -1.2599 -1.9768
    6UNL    H37   88   1.521   2.136   1.611  1.2394  1.1584  0.1957
    6UNL    H38   89   1.533   1.887   1.680  1.3154  1.7315 -2.0994
    6UNL    H39   90   1.599   1.841   1.919 -2.1850  0.7862  0.3774
    6UNL    H40   91   1.698   1.915   2.380  0.5653 -0.8183 -0.8006
    6UNL    H41   92   1.765   1.934   2.629  4.2063 -0.2047 -0.8690
    6UNL    H42   93   1.869   2.129   2.704  0.9498 -0.7620 -0.2616
    6UNL    H43   94   1.853   2.321   2.179  0.4111 -0.6155  0.0765
    6UNL    H44   95   1.985   2.518   2.267 -0.3598 -0.7302 -0.3662
    6UNL    H45   96   2.033   2.537   2.505 -0.2198  0.1232  1.3160
    7UNL     O0   97   1.619   2.877   2.356 -0.4145  0.0399  0.5903
    7UNL     C1   98   1.642   2.774   2.292 -0.5413 -0.3184 -0.5393
    7UNL     C2   99   1.532   2.685   2.240  0.1698 -0.6131 -0.5838
    7UNL     C3  100   1.554   2.571   2.140 -0.0218  0.2266 -0.8906
    7UNL     O4  101   1.660   2.548   2.087 -0.1254  0.1542 -0.5088
    7UNL     C5  102   1.430   2.500   2.082 -0.5754  0.4135  0.4240
    7UNL     O6  103   1.453   2.433   1.988  0.7863 -0.2159 -0.2390
    7UNL     C7  104   1.303   2.533   2.145  0.2333 -1.2843 -0.2901
    7UNL     C8  105   1.292   2.636   2.236 -0.1323 -0.7320  0.0056
    7UNL     C9  106   1.404   2.705   2.293  0.6040 -0.5793 -0.3386
    7UNL    N10  107   1.766   2.724   2.265  0.1062 -0.3668 -0.2757
    7UNL    C11  108   1.895   2.790   2.284  0.1029 -0.3747  0.3269
    7UNL    C12  109   1.973   2.828   2.169  0.3207 -1.0486  0.0963
    7UNL    C13  110   2.103   2.891   2.185  0.7914  0.4673  0.5649
    7UNL    C14  111   2.171   2.935   2.071 -0.2289 -0.4012 -0.7326
    7UNL    N15  112   2.285   3.023   2.083  0.1728  0.5793  0.7064
    7UNL    C16  113   2.337   3.111   2.000 -1.0199  0.4494  0.7546
    7UNL    C17  114   2.439   3.203   2.053 -0.0843 -0.4440 -0.0238
    7UNL    C18  115   2.475   3.198   2.195  0.2734  0.6037 -0.3369
    7UNL    O19  116   2.422   3.131   2.285 -0.0705 -0.0187  0.3961
    7UNL    C20  117   2.596   3.278   2.243  0.5407 -0.2610 -0.4062
    7UNL    O21  118   2.616   3.283   2.367  0.2331  0.1915 -0.0628
    7UNL    C22  119   2.674   3.359   2.147  0.2847  0.2983 -1.0082
    7UNL    C23  120   2.630   3.364   2.015  0.7691 -0.1160 -0.2249
    7UNL    C24  121   2.508   3.289   1.973 -0.2633  0.8276  0.8316
    7UNL    O25  122   2.315   3.123   1.880  0.2438 -0.7008  0.4080
    7UNL    C26  123   2.123   2.909   1.942  0.4124 -0.1803 -0.3805
    7UNL    C27  124   2.002   2.841   1.932 -0.7554 -0.1287 -0.2643
    7UNL    C28  125   1.925   2.803   2.043  0.5089  0.1797 -0.2799
    7UNL    C29  126   2.140   2.917   2.318 -0.3756  0.3072  0.0816
    7UNL    C30  127   2.064   2.883   2.434 -0.3526 -0.3287  0.2621
    7UNL    C31  128   1.935   2.816   2.414 -0.7233 -0.2317  0.3962
    7UNL    H32  129   1.212   2.482   2.114 -0.3130 -0.8997  0.6383
    7UNL    H33  130   1.198   2.668   2.279 -0.9055 -0.1348 -2.0372
    7UNL    H34  131   1.386   2.789   2.359  0.2209 -1.3801  0.6048
    7UNL    H35  132   1.766   2.631   2.226 -1.2654 -0.6972  0.4365
    7UNL    H36  133   2.343   3.018   2.166 -0.0248  1.6536  0.9297
    7UNL    H37  134   2.755   3.410   2.197 -1.6083  1.4295  1.1028
    7UNL    H38  135   2.687   3.412   1.937  0.5197 -2.8814 -2.2530
    7UNL    H39  136   2.475   3.304   1.871 -2.4834  3.2433  1.7980
    7UNL    H40  137   2.178   2.923   1.849  1.5148  0.9684  0.4069
    7UNL    H41  138   1.971   2.804   1.835 -0.3686  0.1367 -0.4874
    7UNL    H42  139   1.828   2.759   2.023  0.1775  1.1857 -0.9246
    7UNL    H43  140   2.233   2.972   2.333  0.4132 -1.4154  2.1499
    7UNL    H44  141   2.095   2.905   2.536 -1.1164 -0.1207  0.4620
    7UNL    H45  142   1.870   2.788   2.497 -1.6015  0.9069  0.1209
    8UNL     O0  143   2.508   2.516   3.081  0.1701  0.0044  0.1252
    8UNL     C1  144   2.436   2.424   3.044 -0.1757  0.8961 -0.8607
    8UNL     C2  145   2.419   2.302   3.118 -0.3374  0.5717  0.5793
    8UNL     C3  146   2.335   2.183   3.081 -0.4436 -0.0491 -0.4841
    8UNL     O4  147   2.275   2.171   2.977  0.5338  0.1973 -0.2101
    8UNL     C5  148   2.324   2.060   3.168 -0.3332  0.0206 -0.6044
    8UNL     O6  149   2.236   1.981   3.135 -0.3569  0.6608 -0.3723
    8UNL     C7  150   2.422   2.050   3.278  0.8788 -0.6127  0.4483
    8UNL     C8  151   2.504   2.159   3.310  0.0283 -0.7438 -0.4808
    8UNL     C9  152   2.490   2.283   3.235  0.3726 -0.0495  0.0503
    8UNL    N10  153   2.367   2.431   2.928  0.6510 -0.2296 -0.4870
    8UNL    C11  154   2.345   2.536   2.842 -0.3732 -0.3170  0.1099
    8UNL    C12  155   2.283   2.655   2.892 -0.7061  0.1698 -0.1761
    8UNL    C13  156   2.262   2.768   2.804 -0.3046  0.4820  0.2020
    8UNL    C14  157   2.197   2.883   2.853  0.6615  0.2861 -0.3735
    8UNL    N15  158   2.174   2.998   2.770 -0.4322 -0.4359  0.0956
    8UNL    C16  159   2.080   3.100   2.775  0.1446  0.4583  0.1025
    8UNL    C17  160   2.117   3.218   2.688  0.1078  1.1046 -0.4035
    8UNL    C18  161   2.232   3.223   2.597 -0.0045 -0.0068  0.2015
    8UNL    O19  162   2.297   3.131   2.552 -0.0084  0.0124 -0.1628
    8UNL    C20  163   2.264   3.364   2.533 -0.3842  0.2100  0.5717
    8UNL    O21  164   2.353   3.357   2.452  0.1573 -0.0918  0.2881
    8UNL    C22  165   2.183   3.475   2.569  0.1522  0.1364 -0.2754
    8UNL    C23  166   2.076   3.458   2.657  0.7694  0.9141  0.6493
    8UNL    C24  167   2.042   3.328   2.709  0.1603 -0.2931  0.0034
    8UNL    O25  168   1.975   3.102   2.844 -0.3605  0.0580  0.7922
    8UNL    C26  169   2.137   2.889   2.978 -0.2284  0.8223 -0.6161
    8UNL    C27  170   2.146   2.773   3.061  0.1227  0.6451 -0.4158
    8UNL    C28  171   2.228   2.664   3.024 -0.1728 -0.4092  0.1948
    8UNL    C29  172   2.316   2.759   2.673 -0.4922 -0.2339  0.7742
    8UNL    C30  173   2.373   2.641   2.623 -0.1119 -0.2957 -0.1980
    8UNL    C31  174   2.385   2.530   2.707  0.3974  0.2422  0.1908
    8UNL    H32  175   2.421   1.955   3.332 -0.0258 -1.2232 -0.6119
    8UNL    H33  176   2.575   2.156   3.392  1.0115  0.6286 -1.2361
    8UNL    H34  177   2.546   2.369   3.271  0.9885 -0.3521 -0.1731
    8UNL    H35  178   2.301   2.355   2.914 -1.0311  1.2802 -1.2032
    8UNL    H36  179   2.247   3.012   2.701 -0.0667  2.1934  0.9060
    8UNL    H37  180   2.198   3.571   2.520 -1.6107  1.3193  1.3192
    8UNL    H38  181   2.005   3.536   2.683 -0.8296 -0.0156 -0.7892
    8UNL    H39  182   1.962   3.336   2.782 -0.3558 -3.1172 -0.1303
    8UNL    H40  183   2.087   2.980   3.010  0.3953  0.9704 -0.0147
    8UNL    H41  184   2.101   2.780   3.159  0.8453  0.9629 -0.0998
    8UNL    H42  185   2.215   2.575   3.086 -1.2214 -1.1132 -0.9744
    8UNL    H43  186   2.297   2.832   2.595  0.3505 -1.0845 -0.2571
    8UNL    H44  187   2.405   2.635   2.519  0.8541  0.0995  0.0690
    8UNL    H45  188   2.432   2.441   2.665  0.5574  0.2011  0.4547
    9UNL     O0  189   2.895   2.722   1.761  0.1926 -0.3550 -0.8600
    9UNL     C1  190   2.857   2.609   1.795  0.2176  0.2972 -0.2145
    9UNL     C2  191   2.911   2.485   1.736  0.8185 -0.3712  0.4382
    9UNL     C3  192   2.896   2.348   1.781  0.0019 -1.1004 -0.2912
    9UNL     O4  193   2.833   2.314   1.876 -0.0496  0.0201 -0.1465
    9UNL     C5  194   2.951   2.230   1.705  0.6089  0.2638 -0.4841
    9UNL     O6  195   2.926   2.120   1.753 -0.0505 -0.0094 -0.1283
    9UNL     C7  196   3.022   2.259   1.587  0.0855  0.1441  0.7704
    9UNL     C8  197   3.034   2.386   1.540 -0.1582 -0.2919 -0.6244
    9UNL     C9  198   2.981   2.497   1.616 -0.3501 -0.5905  0.5266
    9UNL    N10  199   2.772   2.584   1.895  0.3750 -0.5094  0.0769
    9UNL    C11  200   2.731   2.670   1.998  0.4464  0.3620  0.5111
    9UNL    C12  201   2.751   2.638   2.138  0.3874 -0.2171  0.5921
    9UNL    C13  202   2.717   2.737   2.239  0.7043  0.8575 -0.5029
    9UNL    C14  203   2.735   2.698   2.372 -0.4959  0.5212 -0.1889
    9UNL    N15  204   2.711   2.790   2.479 -0.3947 -0.1399 -0.0397
    9UNL    C16  205   2.775   2.812   2.596 -0.0221 -0.6556  0.2976
    9UNL    C17  206   2.733   2.930   2.671  0.9318  0.2897 -0.5441
    9UNL    C18  207   2.634   3.030   2.619 -0.4179  0.0942 -0.5411
    9UNL    O19  208   2.575   3.017   2.518 -0.0358 -0.1201 -0.1768
    9UNL    C20  209   2.605   3.165   2.700  0.4563  0.0041  0.2196
    9UNL    O21  210   2.545   3.256   2.647  0.3264  0.6527 -0.1446
    9UNL    C22  211   2.656   3.166   2.835 -0.6404 -1.6057 -0.1585
    9UNL    C23  212   2.742   3.069   2.881 -0.2248 -0.6104 -0.1466
    9UNL    C24  213   2.778   2.949   2.804 -0.4323 -0.4627 -0.8329
    9UNL    O25  214   2.857   2.734   2.636 -0.0211  0.0551 -0.1182
    9UNL    C26  215   2.787   2.574   2.406 -0.7055 -0.2360 -0.0596
    9UNL    C27  216   2.821   2.478   2.309  0.9135  0.1357  0.2120
    9UNL    C28  217   2.795   2.506   2.172  0.1042 -0.4606  0.3579
    9UNL    C29  218   2.673   2.869   2.205  0.1675  0.2702 -0.2843
    9UNL    C30  219   2.658   2.896   2.067  0.3981 -0.2874  0.0557
    9UNL    C31  220   2.685   2.800   1.963 -0.0469 -0.8173 -0.1303
    9UNL    H32  221   3.056   2.177   1.525 -1.0882  0.8658 -0.9326
    9UNL    H33  222   3.097   2.398   1.453  1.5497  0.4644  0.6538
    9UNL    H34  223   3.003   2.597   1.582  0.6637  0.0761  2.9105
    9UNL    H35  224   2.784   2.489   1.930 -1.3510 -0.1005  1.9342
    9UNL    H36  225   2.647   2.867   2.460  0.4250  0.9169  1.2645
    9UNL    H37  226   2.635   3.250   2.900  1.1616 -1.7565  0.6878
    9UNL    H38  227   2.780   3.068   2.983  1.4455  1.4725 -0.6697
    9UNL    H39  228   2.839   2.876   2.855 -0.1829  0.6755  0.5718
    9UNL    H40  229   2.804   2.544   2.509  0.4594 -1.0253 -0.4538
    9UNL    H41  230   2.869   2.384   2.335  0.4723 -0.1170  0.1119
    9UNL    H42  231   2.832   2.427   2.107  1.9282 -1.2022  2.1953
    9UNL    H43  232   2.644   2.941   2.280 -2.7587 -3.5457  2.6746
    9UNL    H44  233   2.636   2.998   2.035  1.5091  0.3771  1.3260
    9UNL    H45  234   2.671   2.830   1.860 -1.6714  1.6540  0.7159
   10UNL     O0  235   2.879   2.145   2.563  0.1925 -0.0357 -0.1477
   10UNL     C1  236   2.867   2.141   2.442 -0.4819 -0.0176  0.5050
   10UNL     C2  237   2.979   2.158   2.346  0.2200 -0.0423  0.2664
   10UNL     C3  238   2.965   2.172   2.198  0.2326  0.2564 -0.2077
   10UNL     O4  239   2.857   2.179   2.129 -0.8854 -0.0203  0.1366
   10UNL     C5  240   3.088   2.191   2.112  0.1106 -0.0928  0.4699
   10UNL     O6  241   3.074   2.199   1.991  0.4559 -0.0402  0.2871
   10UNL     C7  242   3.220   2.187   2.182 -0.1077  0.5007 -0.8482
   10UNL     C8  243   3.227   2.179   2.319  0.5841  0.2343  0.5966
   10UNL     C9  244   3.111   2.171   2.403 -0.0106 -0.4167  0.4995
   10UNL    N10  245   2.745   2.122   2.379 -0.0091  0.0691 -0.1992
   10UNL    C11  246   2.609   2.113   2.427  0.3803  0.3163  0.5284
   10UNL    C12  247   2.553   1.992   2.475  0.1311  0.2073 -0.2719
   10UNL    C13  248   2.421   1.987   2.534 -0.1400 -0.3439 -0.0979
   10UNL    C14  249   2.368   1.866   2.586 -0.3904 -0.3493 -0.5806
   10UNL    N15  250   2.243   1.859   2.649 -0.9071 -0.1474 -0.1390
   10UNL    C16  251   2.149   1.760   2.654 -0.5520  0.1314  0.1260
   10UNL    C17  252   2.045   1.762   2.755  0.4793 -1.0255  0.1643
   10UNL    C18  253   2.048   1.873   2.855 -0.1684  0.4512 -0.4659
   10UNL    O19  254   2.129   1.966   2.864 -0.9151 -0.2827  0.3920
   10UNL    C20  255   1.945   1.872   2.971 -0.9222  0.7183  0.0916
   10UNL    O21  256   1.961   1.962   3.054 -0.5799  0.0617  0.2277
   10UNL    C22  257   1.849   1.760   2.973 -0.1642  0.0966  0.7317
   10UNL    C23  258   1.851   1.662   2.875  0.0354  0.1979 -0.1699
   10UNL    C24  259   1.945   1.662   2.764  0.0337 -0.8659 -0.4918
   10UNL    O25  260   2.150   1.666   2.574  0.2079 -0.0567 -0.6724
   10UNL    C26  261   2.447   1.743   2.576 -0.0103  0.1286 -0.0711
   10UNL    C27  262   2.570   1.748   2.508  0.8885 -0.1354 -0.5066
   10UNL    C28  263   2.621   1.869   2.466 -0.4492 -0.1756 -0.2791
   10UNL    C29  264   2.346   2.106   2.543 -0.0457  0.1660 -0.0903
   10UNL    C30  265   2.398   2.224   2.494 -1.0398 -0.5559 -0.7501
   10UNL    C31  266   2.529   2.229   2.441 -0.3128 -0.4550  0.2103
   10UNL    H32  267   3.308   2.193   2.118  0.8389  1.0075  0.4647
   10UNL    H33  268   3.325   2.174   2.365 -0.1325  0.3124  2.2163
   10UNL    H34  269   3.123   2.163   2.510 -2.5293  0.5411  0.9212
   10UNL    H35  270   2.763   2.131   2.280 -0.1900  0.1739 -0.2224
   10UNL    H36  271   2.228   1.914   2.733 -0.8887 -2.1932  1.2706
   10UNL    H37  272   1.776   1.768   3.053 -0.9748  1.2344 -0.0779
   10UNL    H38  273   1.777   1.583   2.883 -0.3392  0.6151  0.6118
   10UNL    H39  274   1.937   1.578   2.697 -2.2304 -2.1141  1.1977
   10UNL    H40  275   2.407   1.647   2.608  1.9698 -0.7891 -0.2037
   10UNL    H41  276   2.622   1.654   2.494 -4.1869 -3.5318  0.7019
   10UNL    H42  277   2.722   1.858   2.427 -0.1136  2.0779 -0.2231
   10UNL    H43  278   2.244   2.104   2.579 -0.8564 -0.0726 -2.2740
   10UNL    H44  279   2.335   2.312   2.491 -1.5251 -0.8963 -0.6074
   10UNL    H45  280   2.573   2.317   2.397  0.4293 -1.2232 -0.6328
   11K        K  281   1.151   0.538   1.150  0.1632 -0.0241 -0.0259
   12K        K  282   3.442   3.870   2.207  0.1210 -0.0703 -0.0999
   13K        K  283   1.085   4.611   2.859 -0.0602 -0.0941  0.2262
   14K        K  284   0.897   1.886   0.215 -0.3374  0.6188  0.2763
   15K        K  285   1.572   2.459   0.643 -0.4582 -0.4490  0.0651
   16K        K  286   2.703   0.633   0.272  0.5734  0.6122  0.1821
   17K        K  287   4.170   3.492   1.892 -0.0020  0.2938  0.0033
   18K        K  288   1.365   0.519   0.302  0.0129 -0.3983 -0.2858
   19K        K  289   3.400   4.362   0.972  0.1244  0.0937  0.0583
   20K        K  290   3.968   4.420   3.304 -0.1470 -0.1373 -0.1025
   21K        K  291   1.960   0.232   3.339  0.4029 -0.1461  0.1865
   22K        K  292   3.789   4.641   3.846  0.0488  0.1694  0.2158
   23OPC     OW  293   3.809   3.370   0.358  0.1488  0.4896 -0.0060
   23OPC    HW1  294   3.753   3.351   0.294 -0.0373 -0.9127  0.5644
   23OPC    HW2  295   3.879   3.321   0.339 -0.3601 -0.8695  1.5187
   23OPC     MW  296   3.811   3.360   0.346  0.0461  0.0815  0.3035
   24OPC     OW  297   1.709   0.121   2.497 -0.7456  0.2059 -0.8105
   24OPC    HW1  298   1.670   0.163   2.432 -0.0632 -0.8432 -1.9232
   24OPC    HW2  299   1.644   0.076   2.535 -0.8895 -0.3675 -1.7204
   24OPC     MW  300   1.693   0.121   2.493 -0.6660 -0.0338 -1.1094
   25OPC     OW  301   2.577   4.829   0.615  0.7096 -0.1226 -0.4298
   25OPC    HW1  302   2.634   4.894   0.616 -1.1026  1.5616 -0.3746
   25OPC    HW2  303   2.512   4.859   0.564 -0.9494 -1.1663  0.9512
   25OPC     MW  304   2.576   4.843   0.607  0.1968 -0.0281 -0.2176
   26OPC     OW  305   4.225   2.092   3.563 -0.0839 -0.4985  0.3119
   26OPC    HW1  306   4.232   2.006   3.577  1.0143 -0.3649  0.7709
   26OPC    HW2  307   4.258   2.103   3.483 -0.0989 -0.4949  0.3062
   26OPC     MW  308   4.231   2.081   3.554  0.0761 -0.4783  0.3788
   27OPC     OW  309   3.008   3.846   1.419  0.1675 -0.6793 -0.1335
   27OPC    HW1  310   2.936   3.817   1.379 -0.3700  0.9436 -0.4172
   27OPC    HW2  311   2.983   3.856   1.502  0.5027 -1.4712  0.0739
   27OPC     MW  312   2.994   3.843   1.425  0.1377 -0.5565 -0.1448
   28OPC     OW  313   1.191   3.950   2.997 -0.4800  0.0700  0.4241
   28OPC    HW1  314   1.258   3.921   2.949  0.2737  0.5280  1.1747
   28OPC    HW2  315   1.144   3.998   2.941 -0.6405 -0.9000 -0.3144
   28OPC     MW  316   1.194   3.953   2.982 -0.3923 -0.0057  0.4259
   29OPC     OW  317   3.880   2.822   0.658  0.0043 -0.4974 -0.1385
   29OPC    HW1  318   3.865   2.904   0.683 -0.9730 -0.5450 -0.5278
   29OPC    HW2  319   3.841   2.774   0.720 -0.2721 -0.6555 -0.4371
   29OPC     MW  320   3.872   2.827   0.671 -0.1810 -0.5277 -0.2401
   30OPC     OW  321   1.478   3.406   2.280  0.1777 -0.4243  0.3285
   30OPC    HW1  322   1.546   3.427   2.230  0.0989  0.1109  0.4398
   30OPC    HW2  323   1.419   3.376   2.223 -0.1030  0.6633  0.0209
   30OPC     MW  324   1.479   3.405   2.264  0.1246 -0.1845  0.2996
   31OPC     OW  325   0.762   4.513   2.406 -0.3140 -0.3941  0.0122
   31OPC    HW1  326   0.824   4.509   2.346  0.8010 -0.7493  1.1522
   31OPC    HW2  327   0.789   4.457   2.468 -3.1811 -2.8752 -0.7220
   31OPC     MW  328   0.775   4.504   2.406 -0.5728 -0.8130  0.0721
   32OPC     OW  329   4.639   3.597   1.088  0.0803 -0.6837 -0.3574
   32OPC    HW1  330   4.718   3.605   1.052  0.5895 -2.5044  0.2557
   32OPC    HW2  331   4.654   3.548   1.159 -1.7888 -2.4709 -1.0925
   32OPC     MW  332   4.653   3.591   1.093 -0.1209 -1.2168 -0.3754
   33OPC     OW  333   4.685   1.247   0.991  0.0462  0.1213 -0.1984
   33OPC    HW1  334   4.637   1.235   1.064 -1.8225 -0.0628 -1.3885
   33OPC    HW2  335   4.716   1.168   0.974  3.0947  0.6814  1.9983
   33OPC     MW  336   4.682   1.234   0.999  0.2205  0.1768 -0.0497
   34OPC     OW  337   4.621   2.078   1.460  0.0572  0.1551  0.9410
   34OPC    HW1  338   4.672   2.148   1.467  1.3275  0.2097 -4.4006
   34OPC    HW2  339   4.543   2.112   1.441 -0.5371  0.0241  2.9587
   34OPC     MW  340   4.617   2.094   1.458  0.1571  0.1440  0.4500
   35OPC     OW  341   1.130   4.003   3.412 -0.6290 -0.5743  0.7043
   35OPC    HW1  342   1.136   3.923   3.378 -0.3223 -0.7768  1.2334
   35OPC    HW2  343   1.118   3.989   3.497 -0.1985 -0.0530  0.8578
   35OPC     MW  344   1.129   3.989   3.420 -0.5201 -0.5273  0.8051
   36OPC     OW  345   1.229   1.398   1.075  0.0175  0.2923 -0.1754
   36OPC    HW1  346   1.291   1.400   1.136 -0.6735 -0.0527  0.5531
   36OPC    HW2  347   1.242   1.321   1.035 -1.1006 -0.6604  1.2298
   36OPC     MW  348   1.240   1.387   1.078 -0.2497  0.1006  0.1398
   37OPC     OW  349   0.197   4.663   1.787  0.0794 -0.0332  0.0727
   37OPC    HW1  350   0.267   4.664   1.839  0.1888  1.6941 -0.0475
   37OPC    HW2  351   0.130   4.666   1.843  0.0915 -1.2884  0.1758
   37OPC     MW  352   0.197   4.664   1.803  0.0973  0.0365  0.0701
   38OPC     OW  353   2.128   4.805   1.612 -0.0660 -0.0255 -0.2145
   38OPC    HW1  354   2.174   4.765   1.550 -0.3143 -1.3456  0.4240
   38OPC    HW2  355   2.188   4.839   1.665  0.1476  1.0599 -1.1184
   38OPC     MW  356   2.143   4.804   1.611 -0.0710 -0.0603 -0.2537
   39OPC     OW  357   1.841   0.559   4.039 -0.4284  0.2183 -0.1446
   39OPC    HW1  358   1.927   0.545   4.045 -0.4295 -0.2100 -0.9515
   39OPC    HW2  359   1.807   0.481   4.054 -0.9117  1.0026  3.7617
   39OPC     MW  360   1.849   0.546   4.042 -0.5000  0.2709  0.3133
   40OPC     OW  361   0.526   0.602   1.547  0.6678  0.1008 -0.1094
   40OPC    HW1  362   0.497   0.623   1.467  0.3815  0.4337  0.0818
   40OPC    HW2  363   0.505   0.671   1.596  0.7789 -0.1320  0.2731
   40OPC     MW  364   0.519   0.616   1.542  0.6419  0.1156 -0.0246
   41OPC     OW  365   1.387   4.439   2.420 -0.3294 -0.0786 -0.0829
   41OPC    HW1  366   1.386   4.526   2.422  0.0739 -0.0537 -0.7066
   41OPC    HW2  367   1.434   4.418   2.491 -1.0895  0.1757  0.5110
   41OPC     MW  368   1.394   4.449   2.431 -0.3821 -0.0370 -0.0875
   42OPC     OW  369   1.645   3.185   3.873  0.2642 -0.1693 -0.2778
   42OPC    HW1  370   1.702   3.121   3.857 -0.0648 -0.2673 -1.0663
   42OPC    HW2  371   1.630   3.220   3.795 -0.2662  0.2732  0.0158
   42OPC     MW  372   1.651   3.180   3.859  0.1372 -0.1185 -0.3508
   43OPC     OW  373   3.513   2.008   2.067  0.2805  0.0168 -0.1358
   43OPC    HW1  374   3.505   2.049   1.990 -3.0171 -0.3882 -0.1517
   43OPC    HW2  375   3.526   2.073   2.124 -1.7550  0.8402 -0.5398
   43OPC     MW  376   3.514   2.024   2.064 -0.5072  0.0786 -0.1979
   44OPC     OW  377   3.243   1.632   0.384  0.3559 -0.1330  0.4450
   44OPC    HW1  378   3.261   1.578   0.449 -0.8283 -1.3635 -0.1986
   44OPC    HW2  379   3.298   1.607   0.321  0.0387 -0.3915  0.2636
   44OPC     MW  380   3.254   1.621   0.384  0.1341 -0.3529  0.3232
   45OPC     OW  381   3.187   4.273   1.116  0.2875 -0.6236 -0.4494
   45OPC    HW1  382   3.123   4.311   1.161  1.5022  0.1969  0.6618
   45OPC    HW2  383   3.156   4.193   1.101 -1.0176 -0.2297  0.0061
   45OPC     MW  384   3.173   4.266   1.121  0.2743 -0.4442 -0.2180
   46OPC     OW  385   4.599   1.147   4.455 -0.0791 -0.0542 -0.0179
   46OPC    HW1  386   4.680   1.127   4.432  0.1320  0.8371 -0.0955
   46OPC    HW2  387   4.597   1.131   4.541 -0.1555 -1.1122 -0.2081
   46OPC     MW  388   4.611   1.142   4.464 -0.0591 -0.0788 -0.0575
   47OPC     OW  389   2.403   3.694   2.732 -0.2048 -0.3693 -0.0683
   47OPC    HW1  390   2.439   3.650   2.666  1.7671 -0.5544  1.0331
   47OPC    HW2  391   2.438   3.774   2.725  0.2254 -0.4623  0.8416
   47OPC     MW  392   2.414   3.699   2.721  0.1501 -0.4104  0.2286
   48OPC     OW  393   4.050   0.680   2.133  0.2875 -0.1496 -0.0663
   48OPC    HW1  394   4.014   0.757   2.149 -0.7034 -0.7523  0.6634
   48OPC    HW2  395   4.072   0.650   2.212  1.2796 -0.3309 -0.3959
   48OPC     MW  396   4.048   0.687   2.147  0.2878 -0.2654 -0.0072
   49OPC     OW  397   3.790   4.372   3.498  0.0564 -0.1281 -0.3146
   49OPC    HW1  398   3.734   4.439   3.498  0.1667 -0.0011  0.9365
   49OPC    HW2  399   3.808   4.361   3.583 -0.5198 -2.2259 -0.3932
   49OPC     MW  400   3.784   4.380   3.511 -0.0124 -0.4191 -0.1415
   50OPC     OW  401   1.340   3.478   0.608 -0.1040 -0.2612  0.0560
   50OPC    HW1  402   1.314   3.396   0.592 -1.0016 -0.2442  1.2422
   50OPC    HW2  403   1.284   3.527   0.563  0.1829 -0.2816 -0.3297
   50OPC     MW  404   1.328   3.473   0.599 -0.1941 -0.2617  0.1743
   51OPC     OW  405   0.974   4.493   2.255 -0.3625 -0.4007 -0.3834
   51OPC    HW1  406   0.952   4.523   2.176  1.9849  2.8691 -0.0030
   51OPC    HW2  407   1.046   4.446   2.238  0.9917  1.4961 -0.1409
   51OPC     MW  408   0.982   4.490   2.241  0.1843  0.3624 -0.2913
   52OPC     OW  409   1.255   4.604   1.083  0.7930  0.4844  0.0511
   52OPC    HW1  410   1.221   4.619   1.004 -0.4169  0.0370  0.4752
   52OPC    HW2  411   1.261   4.684   1.118 -2.5463  0.4479  1.0423
   52OPC     MW  412   1.251   4.618   1.077  0.1210  0.4127  0.2602
   53OPC     OW  413   1.936   0.948   2.254 -0.3881 -0.1899 -0.3733
   53OPC    HW1  414   1.899   1.024   2.230  0.3270  0.3111  0.0822
   53OPC    HW2  415   2.021   0.962   2.240 -0.1477 -0.5460  0.7058
   53OPC     MW  416   1.943   0.962   2.248 -0.2469 -0.1685 -0.1466
   54OPC     OW  417   1.563   1.270   1.191  0.4491 -0.0663 -0.1904
   54OPC    HW1  418   1.582   1.309   1.267  0.0476 -1.0869  0.4582
   54OPC    HW2  419   1.595   1.325   1.131  1.9930  0.1149  0.7364
   54OPC     MW  420   1.571   1.284   1.193  0.6179 -0.1903  0.0423
   55OPC     OW  421   3.246   1.888   0.493 -0.3556  0.4084 -0.1887
   55OPC    HW1  422   3.229   1.952   0.436  2.0371  0.7236 -0.6421
   55OPC    HW2  423   3.261   1.819   0.443 -1.1884 -0.0934  0.2295
   55OPC     MW  424   3.246   1.887   0.477 -0.1252  0.3808 -0.1939
   56OPC     OW  425   1.877   1.018   0.132 -0.4318 -0.1734  0.2298
   56OPC    HW1  426   1.930   1.003   0.199  0.4513  0.3463 -0.3451
   56OPC    HW2  427   1.866   1.104   0.132  0.3593 -0.0436 -0.8548
   56OPC     MW  428   1.883   1.028   0.142 -0.1844 -0.0774 -0.0154
   57OPC     OW  429   2.976   1.030   3.121 -0.4660 -0.2842  0.0393
   57OPC    HW1  430   3.015   0.959   3.089 -0.2209  0.8868 -2.4981
   57OPC    HW2  431   2.960   1.009   3.204  3.4705 -1.7010  0.6478
   57OPC     MW  432   2.979   1.016   3.128  0.1516 -0.3205 -0.2456
   58OPC     OW  433   1.004   3.114   2.738 -0.2506 -0.1759  0.1875
   58OPC    HW1  434   1.068   3.113   2.679 -1.0254  0.6182 -0.7031
   58OPC    HW2  435   1.046   3.120   2.814  0.7587 -0.9115 -0.2853
   58OPC     MW  436   1.020   3.114   2.740 -0.2160 -0.1673 -0.0138
   59OPC     OW  437   1.093   0.918   3.637  0.4387 -0.3673 -0.2795
   59OPC    HW1  438   1.176   0.889   3.630 -0.1059 -2.2689  0.3585
   59OPC    HW2  439   1.093   0.991   3.590  2.0745 -1.1875 -1.6895
   59OPC     MW  440   1.105   0.924   3.629  0.5999 -0.7694 -0.3935
   60OPC     OW  441   1.397   2.670   4.223 -0.5244  0.0901 -0.0496
   60OPC    HW1  442   1.397   2.635   4.143  1.9401 -0.2306  0.0147
   60OPC    HW2  443   1.447   2.741   4.214 -0.8570  0.4745  1.0506
   60OPC     MW  444   1.404   2.676   4.210 -0.2095  0.0994  0.1223
   61OPC     OW  445   0.582   3.876   1.862  0.3648  0.0148  0.1911
   61OPC    HW1  446   0.536   3.915   1.926  1.3318 -0.7237  1.3890
   61OPC    HW2  447   0.594   3.939   1.803  0.3647  1.0308  1.2424
   61OPC     MW  448   0.577   3.891   1.863  0.5077  0.0558  0.5233
   62OPC     OW  449   4.345   2.635   2.865  0.2974  0.3104 -0.4391
   62OPC    HW1  450   4.380   2.572   2.914 -0.3960  1.0887  1.1217
   62OPC    HW2  451   4.341   2.599   2.786 -0.0224 -1.5997  0.3801
   62OPC     MW  452   4.350   2.620   2.861  0.1478  0.1432 -0.0875
   63OPC     OW  453   0.850   1.871   3.432 -0.0267 -0.1125  0.6204
   63OPC    HW1  454   0.793   1.812   3.403 -0.2965 -0.2719  1.4373
   63OPC    HW2  455   0.825   1.945   3.394  1.1812 -0.7374 -1.5624
   63OPC     MW  456   0.838   1.873   3.422  0.1118 -0.2283  0.4188
   64OPC     OW  457   1.250   3.133   3.486 -0.0732 -0.0965  0.3218
   64OPC    HW1  458   1.249   3.111   3.570  0.0963  0.8761  0.5950
   64OPC    HW2  459   1.335   3.134   3.466 -0.1659 -2.0182 -0.3549
   64OPC     MW  460   1.262   3.130   3.496 -0.0618 -0.2367  0.2623
   65OPC     OW  461   3.852   3.434   3.035 -0.0820  0.3419 -0.5236
   65OPC    HW1  462   3.848   3.455   2.951  0.5332  0.9122 -0.4172
   65OPC    HW2  463   3.872   3.349   3.034 -1.6117 -0.0555 -0.9485
   65OPC     MW  464   3.854   3.425   3.023 -0.2172  0.3675 -0.5708
   66OPC     OW  465   0.333   2.919   4.224  0.1390 -0.2078 -0.0672
   66OPC    HW1  466   0.327   2.959   4.147  1.0208  0.9476  0.4329
   66OPC    HW2  467   0.332   2.834   4.203  2.6812  0.0357 -1.5819
   66OPC     MW  468   0.332   2.912   4.210  0.6448 -0.0012 -0.2170
   67OPC     OW  469   2.041   3.800   1.432 -0.5470 -0.3112 -0.3218
   67OPC    HW1  470   2.023   3.747   1.499 -2.0583 -2.2322 -2.1210
   67OPC    HW2  471   2.079   3.747   1.374 -0.8801  0.8808 -1.6701
   67OPC     MW  472   2.044   3.784   1.433 -0.8196 -0.4189 -0.7867
   68OPC     OW  473   4.498   3.782   4.101 -0.2078 -0.2850  0.2593
   68OPC    HW1  474   4.524   3.864   4.093  1.2112 -0.7383 -0.0456
   68OPC    HW2  475   4.439   3.772   4.038 -1.0586  0.7272  0.8683
   68OPC     MW  476   4.493   3.792   4.091 -0.1237 -0.2024  0.3042
   69OPC     OW  477   4.159   3.316   4.023 -0.1644 -0.5063  0.8377
   69OPC    HW1  478   4.094   3.313   4.081  0.3335 -2.9462  1.3913
   69OPC    HW2  479   4.214   3.254   4.051  1.6927  0.4761 -0.4328
   69OPC     MW  480   4.158   3.306   4.036  0.1836 -0.7216  0.7315
   70OPC     OW  481   3.110   3.326   4.651  0.2781  0.5545 -0.1280
   70OPC    HW1  482   3.085   3.242   4.654  1.8036  0.0943  1.0265
   70OPC    HW2  483   3.111   3.344   4.565  2.0355 -1.3244 -0.5835
   70OPC     MW  484   3.107   3.316   4.639  0.7631  0.2091 -0.0246
   71OPC     OW  485   4.288   0.250   0.542  0.1367 -0.2098  0.2304
   71OPC    HW1  486   4.221   0.304   0.555  0.4286 -0.0139  0.9610
   71OPC    HW2  487   4.267   0.180   0.589  0.8839  0.2299  1.2288
   71OPC     MW  488   4.275   0.248   0.551  0.2899 -0.1159  0.4858
   72OPC     OW  489   0.152   1.281   3.536  0.5460 -0.0258  0.2245
   72OPC    HW1  490   0.149   1.242   3.615  0.1877  0.6607  0.5562
   72OPC    HW2  491   0.091   1.343   3.542 -0.4236 -0.8143 -1.0691
   72OPC     MW  492   0.143   1.284   3.549  0.3498 -0.0409  0.0824
   73OPC     OW  493   2.349   2.834   1.226 -0.1439  0.3219 -0.6964
   73OPC    HW1  494   2.282   2.784   1.198 -1.1675  0.7659  0.8125
   73OPC    HW2  495   2.321   2.864   1.303  1.5131  1.1522 -0.3711
   73OPC     MW  496   2.335   2.831   1.233 -0.0504  0.5101 -0.4255
   74OPC     OW  497   3.122   1.602   1.445  0.2852 -0.7615  0.0630
   74OPC    HW1  498   3.047   1.561   1.426  0.1462 -0.2693 -0.5112
   74OPC    HW2  499   3.172   1.587   1.374  0.5708 -0.7333  0.2568
   74OPC     MW  500   3.118   1.594   1.432  0.3068 -0.6846  0.0068
   75OPC     OW  501   1.507   3.629   4.448 -0.2473  0.2499  0.3349
   75OPC    HW1  502   1.496   3.623   4.362 -0.4656 -1.4367  0.4495
   75OPC    HW2  503   1.586   3.664   4.455 -0.8987  1.9928 -0.5237
   75OPC     MW  504   1.517   3.633   4.436 -0.3757  0.2582  0.2248
   76OPC     OW  505   2.313   4.251   0.683 -0.5855  0.7127  0.4240
   76OPC    HW1  506   2.309   4.337   0.674  2.7779  0.8031 -2.5607
   76OPC    HW2  507   2.319   4.222   0.601  1.6022 -1.9676  1.3670
   76OPC     MW  508   2.313   4.259   0.670  0.2345  0.3304  0.1224
   77OPC     OW  509   2.373   0.184   2.126 -0.3867 -0.1916 -0.1776
   77OPC    HW1  510   2.441   0.236   2.110  0.2049 -0.9684 -0.2443
   77OPC    HW2  511   2.390   0.151   2.205 -0.7281 -0.3313 -0.1588
   77OPC     MW  512   2.385   0.187   2.136 -0.3496 -0.3270 -0.1847
   78OPC     OW  513   1.041   3.780   4.229  0.0336  0.5150  0.4070
   78OPC    HW1  514   1.116   3.823   4.218  0.3371  0.2608  1.3448
   78OPC    HW2  515   1.007   3.776   4.149  0.5207  1.5388  0.1323
   78OPC     MW  516   1.047   3.786   4.216  0.1503  0.6286  0.5050
   79OPC     OW  517   1.259   2.789   1.491 -0.1385  0.5565 -0.1724
   79OPC    HW1  518   1.266   2.704   1.507 -0.4569  0.2577 -1.5204
   79OPC    HW2  519   1.174   2.805   1.501  0.1543  1.1152  1.8069
   79OPC     MW  520   1.248   2.779   1.494 -0.1423  0.5947 -0.0792
   80OPC     OW  521   0.924   1.757   1.019  0.0874  0.2598  0.0082
   80OPC    HW1  522   1.007   1.746   1.043 -0.3296  1.0254  1.9913
   80OPC    HW2  523   0.921   1.839   0.990 -0.0786  0.4427  0.5245
   80OPC     MW  524   0.936   1.768   1.018  0.0013  0.3999  0.3774
   81OPC     OW  525   4.601   0.801   0.943  0.2395 -0.4195  0.1483
   81OPC    HW1  526   4.567   0.772   0.868  2.0171 -0.2367 -0.7835
   81OPC    HW2  527   4.659   0.738   0.965  0.4742  0.0172  0.8086
   81OPC     MW  528   4.605   0.787   0.935  0.5369 -0.3280  0.1082
   82OPC     OW  529   0.976   2.958   0.561  0.0178  0.2015 -0.3059
   82OPC    HW1  530   1.021   3.009   0.615  0.4826 -0.8692  0.3387
   82OPC    HW2  531   1.038   2.916   0.515 -0.2319 -1.7293  0.9947
   82OPC     MW  532   0.991   2.959   0.562  0.0495 -0.2418 -0.0186
   83OPC     OW  533   2.665   3.199   0.048  0.1945  0.2678 -0.0247
   83OPC    HW1  534   2.749   3.177   0.035  0.1003  0.8640 -1.7706
   83OPC    HW2  535   2.655   3.185   0.134  1.4565 -1.9150 -0.1399
   83OPC     MW  536   2.676   3.194   0.059  0.3670  0.0334 -0.2996
   84OPC     OW  537   3.026   2.880   4.172 -0.4118 -0.1230 -0.1909
   84OPC    HW1  538   3.032   2.875   4.258  0.7483  0.7302 -0.2057
   84OPC    HW2  539   2.952   2.837   4.154  0.2291 -1.8448  1.0528
   84OPC     MW  540   3.016   2.873   4.182 -0.1458 -0.2514 -0.0093
   85OPC     OW  541   2.705   0.683   3.988  0.1104  0.4270  0.5522
   85OPC    HW1  542   2.669   0.680   4.068 -0.4648 -1.8145  0.2833
   85OPC    HW2  543   2.637   0.695   3.935  0.1893 -0.3042  0.2741
   85OPC     MW  544   2.689   0.684   3.992  0.0371 -0.0121  0.4714
   86OPC     OW  545   3.312   2.186   1.306  0.0858  0.2099 -0.3752
   86OPC    HW1  546   3.320   2.110   1.349 -0.2611  0.6333  0.4589
   86OPC    HW2  547   3.229   2.185   1.278 -0.5388  1.0993  1.2900
   86OPC     MW  548   3.301   2.175   1.308 -0.0577  0.4039 -0.0060
   87OPC     OW  549   3.796   1.874   3.067 -0.3465  0.0153  0.2982
   87OPC    HW1  550   3.875   1.905   3.086  0.3388 -2.0879  1.0913
   87OPC    HW2  551   3.748   1.947   3.056  1.2617  1.3354  1.5111
   87OPC     MW  552   3.800   1.890   3.068 -0.0076 -0.1004  0.5945
   88OPC     OW  553   1.776   3.510   3.696  0.4610 -0.2206 -0.2386
   88OPC    HW1  554   1.835   3.447   3.709  0.3975  0.0125  1.2335
   88OPC    HW2  555   1.793   3.536   3.614  1.9597 -0.5993 -0.0792
   88OPC     MW  556   1.787   3.504   3.686  0.6730 -0.2422  0.0024
   89OPC     OW  557   1.689   3.793   1.197  0.6781  0.5714 -0.0637
   89OPC    HW1  558   1.764   3.812   1.236  0.7241  0.5162 -0.1266
   89OPC    HW2  559   1.629   3.826   1.252  0.7709  1.4158 -0.4507
   89OPC     MW  560   1.691   3.801   1.211  0.6986  0.6881 -0.1301
   90OPC     OW  561   2.595   0.497   1.413 -0.1251 -0.4866  0.2926
   90OPC    HW1  562   2.590   0.485   1.499 -1.3707  0.5157  0.3794
   90OPC    HW2  563   2.606   0.584   1.405 -1.3498 -0.3824 -0.5699
   90OPC     MW  564   2.596   0.508   1.424 -0.4902 -0.3231  0.1780
   91OPC     OW  565   1.842   0.443   1.466  0.3419 -0.0767  0.1620
   91OPC    HW1  566   1.912   0.441   1.414  0.8728  0.4926  0.8402
   91OPC    HW2  567   1.865   0.393   1.534 -0.2706 -0.6463 -0.0376
   91OPC     MW  568   1.856   0.435   1.468  0.3299 -0.0767  0.2328
   92OPC     OW  569   0.412   2.651   0.910  0.2250  0.0759 -0.5974
   92OPC    HW1  570   0.359   2.609   0.855  0.5640 -0.4947 -0.4997
   92OPC    HW2  571   0.490   2.646   0.871  0.6861 -1.3048  0.4288
   92OPC     MW  572   0.416   2.644   0.896  0.3432 -0.2124 -0.4313
   93OPC     OW  573   1.162   3.569   2.439  0.0404  0.0850  0.8754
   93OPC    HW1  574   1.183   3.559   2.355 -0.4281 -0.5097  0.8199
   93OPC    HW2  575   1.168   3.655   2.452 -1.3841  0.3746 -0.1732
   93OPC     MW  576   1.166   3.580   2.429 -0.2393  0.0401  0.7124
   94OPC     OW  577   0.583   1.405   3.937 -0.1875 -0.1243  0.2699
   94OPC    HW1  578   0.616   1.384   4.015  0.2252  1.3889  0.5410
   94OPC    HW2  579   0.653   1.411   3.886 -0.4836 -1.4009 -0.3122
   94OPC     MW  580   0.598   1.403   3.941 -0.1703 -0.0893  0.2240
   95OPC     OW  581   4.590   2.963   1.600  0.3791  0.0900 -0.8706
   95OPC    HW1  582   4.595   2.922   1.677  0.5323  0.9778 -0.3921
   95OPC    HW2  583   4.621   2.905   1.544  1.0373 -0.2805 -0.1440
   95OPC     MW  584   4.595   2.948   1.603  0.4988  0.1664 -0.6926
   96OPC     OW  585   1.724   1.189   3.220 -0.0877 -0.5373  0.7880
   96OPC    HW1  586   1.783   1.252   3.234  0.9209 -0.4091 -2.9236
   96OPC    HW2  587   1.719   1.185   3.133 -0.6540 -5.1070  0.7848
   96OPC     MW  588   1.732   1.198   3.209 -0.0224 -1.1934  0.2393
   97OPC     OW  589   2.927   4.395   2.949  0.3621  0.2549 -0.0522
   97OPC    HW1  590   2.900   4.359   3.024  1.1257  1.8387  1.0341
   97OPC    HW2  591   2.881   4.469   2.945  2.4862  1.6889  0.4618
   97OPC     MW  592   2.916   4.401   2.959  0.7888  0.7007  0.1842
   98OPC     OW  593   2.434   3.712   3.578 -0.5029 -0.3353  0.5973
   98OPC    HW1  594   2.508   3.671   3.553 -0.6833  0.7603 -2.1029
   98OPC    HW2  595   2.383   3.647   3.606  1.0635 -1.2623  1.4251
   98OPC     MW  596   2.438   3.696   3.578 -0.2983 -0.3103  0.3208
   99OPC     OW  597   3.787   4.526   0.128  0.1792  0.5643 -0.0403
   99OPC    HW1  598   3.828   4.473   0.183 -1.5180 -0.4065  0.3561
   99OPC    HW2  599   3.821   4.506   0.050 -1.2585 -2.1045 -0.0944
   99OPC     MW  600   3.798   4.515   0.124 -0.2838  0.0267  0.0103
  100OPC     OW  601   3.015   4.113   0.868 -0.0093 -0.1914 -0.2985
  100OPC    HW1  602   2.954   4.153   0.915  1.0636 -0.9009  1.8340
  100OPC    HW2  603   2.989   4.029   0.867  0.2839 -0.2825 -0.4386
  100OPC     MW  604   3.002   4.106   0.875  0.1925 -0.3097 -0.0042
  101OPC     OW  605   2.322   1.476   2.224 -0.2070 -0.0220 -0.0935
  101OPC    HW1  606   2.286   1.550   2.193  0.6742 -0.1634 -1.5852
  101OPC    HW2  607   2.256   1.420   2.226 -0.6255  0.4640 -0.1761
  101OPC     MW  608   2.307   1.479   2.219 -0.1386  0.0288 -0.3260
  102OPC     OW  609   4.500   3.104   0.598 -0.3607  0.0102  0.1706
  102OPC    HW1  610   4.482   3.020   0.583  1.4467 -0.6381  1.3254
  102OPC    HW2  611   4.571   3.119   0.549 -0.4886  0.7813  0.2113
  102OPC     MW  612   4.508   3.094   0.588 -0.1125  0.0284  0.3472
  103OPC     OW  613   1.244   2.872   3.350  0.4347 -0.3106 -0.6119
  103OPC    HW1  614   1.218   2.940   3.398  0.3704  0.1604 -1.3059
  103OPC    HW2  615   1.319   2.848   3.388 -0.1457 -0.6299  0.3760
  103OPC     MW  616   1.251   2.878   3.363  0.3395 -0.2881 -0.5684
  104OPC     OW  617   4.322   0.791   0.044 -0.0152  0.2800  0.1275
  104OPC    HW1  618   4.256   0.785  -0.013 -0.3002 -2.0996  0.6286
  104OPC    HW2  619   4.296   0.854   0.099 -1.4397  0.0276 -0.2306
  104OPC     MW  620   4.308   0.800   0.044 -0.2680 -0.1088  0.1486
  105OPC     OW  621   3.380   1.603   1.549  0.4336 -0.3606 -0.2726
  105OPC    HW1  622   3.295   1.618   1.533  0.4703 -1.3762 -1.5990
  105OPC    HW2  623   3.388   1.622   1.634 -0.4993  2.4373 -0.6786
  105OPC     MW  624   3.369   1.608   1.559  0.3012 -0.0973 -0.5285
  106OPC     OW  625   3.469   0.139   0.905 -0.0265 -0.1003  0.4677
  106OPC    HW1  626   3.453   0.224   0.890 -0.9183 -0.3059  0.1634
  106OPC    HW2  627   3.443   0.127   0.987  1.9435  0.3382  1.1949
  106OPC     MW  628   3.463   0.150   0.915  0.1327 -0.0659  0.5302
  107OPC     OW  629   0.167   3.406   0.490  0.1915 -0.0655 -0.0007
  107OPC    HW1  630   0.183   3.460   0.556  2.1290 -0.6519  0.0776
  107OPC    HW2  631   0.242   3.363   0.480 -0.5212 -1.0350 -1.6290
  107OPC     MW  632   0.180   3.407   0.498  0.3724 -0.2952 -0.2296
  108OPC     OW  633   0.278   1.783   0.169 -0.7566 -0.2943 -0.1674
  108OPC    HW1  634   0.246   1.834   0.107  0.7944  0.7324 -0.1653
  108OPC    HW2  635   0.291   1.837   0.236  0.1700 -0.8377  0.1069
  108OPC     MW  636   0.275   1.798   0.170 -0.3906 -0.2229 -0.1265
  109OPC     OW  637   1.835   2.002   0.055  0.0423 -0.2018 -0.3474
  109OPC    HW1  638   1.852   2.036   0.134 -0.3069  0.6893 -0.6434
  109OPC    HW2  639   1.875   1.925   0.057  0.1743 -0.1197  0.6465
  109OPC     MW  640   1.844   1.996   0.067  0.0103 -0.0581 -0.2443
  110OPC     OW  641   2.072   2.309   0.901 -0.7257  0.2269  0.3310
  110OPC    HW1  642   2.035   2.254   0.959  0.3684  0.7833  1.6112
  110OPC    HW2  643   2.155   2.314   0.928 -0.1901  0.5715 -1.2739
  110OPC     MW  644   2.079   2.302   0.914 -0.4848  0.3601  0.2830
  111OPC     OW  645   0.435   2.025   4.500 -0.1277 -0.2798 -0.2583
  111OPC    HW1  646   0.456   1.956   4.550  1.5017  0.7889  0.6477
  111OPC    HW2  647   0.478   2.009   4.426  1.7413  0.5428  0.5848
  111OPC     MW  648   0.445   2.012   4.497  0.3891 -0.0005  0.0000
  112OPC     OW  649   4.051   2.308   3.563 -0.3098 -0.0509 -0.4862
  112OPC    HW1  650   3.980   2.272   3.528  0.9144 -1.5065 -1.5685
  112OPC    HW2  651   4.108   2.242   3.567  0.8015  0.9423  0.8988
  112OPC     MW  652   4.049   2.293   3.558  0.0353 -0.1192 -0.4414
  113OPC     OW  653   4.562   1.812   3.223 -0.0128 -0.6124 -0.2898
  113OPC    HW1  654   4.594   1.736   3.251 -0.4879 -0.4495  0.7507
  113OPC    HW2  655   4.548   1.857   3.296  1.7290  1.1217 -0.9302
  113OPC     MW  656   4.564   1.807   3.238  0.1745 -0.3322 -0.2308
  114OPC     OW  657   3.747   0.155   4.146 -0.2306 -0.3312  0.0927
  114OPC    HW1  658   3.732   0.190   4.068 -0.8955 -0.1121  0.3116
  114OPC    HW2  659   3.815   0.102   4.132 -0.3539 -0.3096 -0.6351
  114OPC     MW  660   3.755   0.152   4.132 -0.3469 -0.2956  0.0174
  115OPC     OW  661   1.436   1.527   0.764  0.6019 -0.0875 -0.0558
  115OPC    HW1  662   1.351   1.511   0.775  0.5141 -0.9007 -1.6184
  115OPC    HW2  663   1.475   1.460   0.802  0.4637 -0.5934 -0.7839
  115OPC     MW  664   1.429   1.515   0.771  0.5685 -0.2823 -0.3942
  116OPC     OW  665   1.053   2.521   1.555  0.1665 -0.1704 -0.0580
  116OPC    HW1  666   1.088   2.457   1.603 -0.8868 -0.7255  0.0019
  116OPC    HW2  667   0.984   2.483   1.519 -0.0857  0.7583 -0.5701
  116OPC     MW  668   1.048   2.506   1.557 -0.0264 -0.1152 -0.1248
  117OPC     OW  669   2.361   2.800   3.321 -0.0942 -0.1199  0.4828
  117OPC    HW1  670   2.324   2.727   3.292 -1.6851 -0.1877  2.4969
  117OPC    HW2  671   2.447   2.783   3.315 -0.3337 -0.7542 -2.3545
  117OPC     MW  672   2.369   2.787   3.316 -0.3647 -0.2236  0.3612
  118OPC     OW  673   4.646   2.207   1.940 -0.5721  0.2244  0.5088
  118OPC    HW1  674   4.587   2.207   1.876  0.0709 -0.4957 -0.1077
  118OPC    HW2  675   4.702   2.270   1.917 -1.6597  1.7041  1.6758
  118OPC     MW  676   4.646   2.216   1.927 -0.6380  0.3366  0.5901
  119OPC     OW  677   0.778   0.910   1.205 -0.5253  0.7104  0.1986
  119OPC    HW1  678   0.747   0.860   1.270 -2.3281 -1.7029 -2.2435
  119OPC    HW2  679   0.720   0.975   1.200 -0.8857  0.4199  0.4807
  119OPC     MW  680   0.765   0.912   1.214 -0.8448  0.3110 -0.1205
  120OPC     OW  681   0.598   3.210   2.737 -0.1827 -0.1803  0.1418
  120OPC    HW1  682   0.552   3.196   2.664  1.8536  0.8812 -1.4509
  120OPC    HW2  683   0.623   3.130   2.761 -0.8204 -0.5346 -0.3585
  120OPC     MW  684   0.595   3.196   2.730  0.0239 -0.0757 -0.1674
  121OPC     OW  685   0.715   1.940   0.421 -0.3173  0.4040 -0.2143
  121OPC    HW1  686   0.695   1.891   0.490 -0.8392 -1.0254 -1.3201
  121OPC    HW2  687   0.647   1.994   0.414 -1.7470 -1.4287 -1.3023
  121OPC     MW  688   0.702   1.940   0.430 -0.6056 -0.0778 -0.5384
  122OPC     OW  689   3.008   2.475   0.211  0.0525  0.0875  0.4981
  122OPC    HW1  690   2.946   2.535   0.224  1.1524  1.2236  0.6700
  122OPC    HW2  691   3.011   2.468   0.124 -0.3746 -0.0231  0.4939
  122OPC     MW  692   3.000   2.483   0.200  0.1519  0.2389  0.5228
  123OPC     OW  693   4.376   4.320   2.419 -0.8629  0.0563  0.1005
  123OPC    HW1  694   4.437   4.270   2.380 -0.2051  0.0077  1.1418
  123OPC    HW2  695   4.306   4.310   2.369  0.0953  0.4295 -1.3807
  123OPC     MW  696   4.375   4.311   2.406 -0.6242  0.1042  0.0356
  124OPC     OW  697   2.829   2.718   0.924 -0.3216  0.0345  0.0054
  124OPC    HW1  698   2.851   2.802   0.934  1.4667 -0.5471  1.5622
  124OPC    HW2  699   2.771   2.720   0.858  1.1248  2.2632 -1.3546
  124OPC     MW  700   2.824   2.731   0.915  0.1563  0.2779  0.0345
  125OPC     OW  701   1.277   2.587   0.649 -0.3457  0.4005  0.2390
  125OPC    HW1  702   1.251   2.509   0.620  0.7442  0.0874  0.0568
  125OPC    HW2  703   1.239   2.594   0.727 -1.0298  0.0029 -0.0551
  125OPC     MW  704   1.268   2.577   0.656 -0.2858  0.2955  0.1687
  126OPC     OW  705   1.519   4.586   4.682 -0.2661 -0.0337  0.3342
  126OPC    HW1  706   1.485   4.532   4.623 -1.6192  2.2864 -1.1872
  126OPC    HW2  707   1.450   4.631   4.712  0.6177  0.0419  2.4706
  126OPC     MW  708   1.504   4.585   4.678 -0.3355  0.3204  0.4251
  127OPC     OW  709   3.822   0.738   0.212 -0.4646 -0.1501  0.5238
  127OPC    HW1  710   3.893   0.744   0.262  0.3610 -1.8237 -0.3465
  127OPC    HW2  711   3.756   0.755   0.266  0.5486  0.7755  1.5053
  127OPC     MW  712   3.823   0.742   0.227 -0.1930 -0.2606  0.5402
  128OPC     OW  713   4.713   3.937   3.158  0.2461  0.4177 -0.2259
  128OPC    HW1  714   4.722   3.902   3.078  2.1089  0.5580 -0.1202
  128OPC    HW2  715   4.697   3.868   3.209 -0.9823  0.3297 -0.6887
  128OPC     MW  716   4.712   3.921   3.154  0.3397  0.4255 -0.2786
  129OPC     OW  717   0.559   0.360   3.610  0.2203 -0.1438  0.0114
  129OPC    HW1  718   0.530   0.333   3.688 -0.2158  0.5858  0.1170
  129OPC    HW2  719   0.644   0.374   3.623  0.7800 -2.6655 -0.3963
  129OPC     MW  720   0.567   0.358   3.623  0.2386 -0.4085 -0.0334
  130OPC     OW  721   0.458   1.140   1.935 -0.4162 -0.0794 -0.6844
  130OPC    HW1  722   0.493   1.185   1.869  1.8836 -1.3170 -0.4084
  130OPC    HW2  723   0.517   1.078   1.951 -0.6707  0.4010  2.8280
  130OPC     MW  724   0.472   1.137   1.928 -0.1140 -0.1912 -0.1247
  131OPC     OW  725   1.503   2.350   0.390  0.2674  0.0118 -0.2302
  131OPC    HW1  726   1.421   2.320   0.383 -0.0551  0.7994  0.1247
  131OPC    HW2  727   1.495   2.436   0.379  0.9639  0.1754  0.4947
  131OPC     MW  728   1.490   2.358   0.387  0.3227  0.1522 -0.0707
  132OPC     OW  729   0.202   1.163   0.291  0.6453 -0.1974  0.2891
  132OPC    HW1  730   0.177   1.083   0.316 -0.0634  0.5556  2.1759
  132OPC    HW2  731   0.287   1.153   0.276  0.7709 -1.1388  1.4249
  132OPC     MW  732   0.211   1.150   0.293  0.5592 -0.2252  0.7356
  133OPC     OW  733   2.242   3.371   3.754  0.2657  0.0557 -0.2889
  133OPC    HW1  734   2.266   3.305   3.702  1.1193 -1.1851  1.5943
  133OPC    HW2  735   2.209   3.430   3.698  1.3651 -1.0855 -2.2488
  133OPC     MW  736   2.240   3.370   3.738  0.5542 -0.2961 -0.3003
  134OPC     OW  737   1.368   2.254   2.364 -0.1346  0.3727  0.2135
  134OPC    HW1  738   1.294   2.300   2.372 -0.0668  0.3244  1.1857
  134OPC    HW2  739   1.430   2.312   2.382 -0.0151  0.0415  0.8730
  134OPC     MW  740   1.366   2.269   2.368 -0.1070  0.3167  0.4545
  135OPC     OW  741   1.370   4.616   3.869 -0.0462  0.0057  0.5625
  135OPC    HW1  742   1.420   4.654   3.930  2.4091  0.6954 -1.6875
  135OPC    HW2  743   1.363   4.534   3.897  0.8062  0.3495  1.8929
  135OPC     MW  744   1.376   4.609   3.882  0.4424  0.1583  0.4268
  136OPC     OW  745   2.379   4.174   4.277 -0.0368  0.0370  0.0701
  136OPC    HW1  746   2.426   4.132   4.218 -2.0353  0.1260 -1.6991
  136OPC    HW2  747   2.371   4.255   4.245  1.5748  1.1393  2.1452
  136OPC     MW  748   2.385   4.180   4.264 -0.0939  0.2129  0.1154
  137OPC     OW  749   0.123   1.867   3.993  0.5699 -0.4137 -0.6525
  137OPC    HW1  750   0.179   1.819   3.947  1.0044 -0.1827 -0.3727
  137OPC    HW2  751   0.169   1.939   4.013 -0.2812  0.4389 -1.6507
  137OPC     MW  752   0.138   1.871   3.989  0.5083 -0.2537 -0.7586
  138OPC     OW  753   2.002   3.597   2.194  0.4653 -0.3697 -0.7418
  138OPC    HW1  754   1.954   3.666   2.214  1.6575 -0.5778  3.7622
  138OPC    HW2  755   1.966   3.532   2.241  2.1601 -1.6962 -1.1765
  138OPC     MW  756   1.989   3.597   2.204  0.8917 -0.5964 -0.1408
  139OPC     OW  757   0.476   2.529   1.148 -0.2464  0.2468 -0.2334
  139OPC    HW1  758   0.458   2.576   1.077 -0.9170 -0.0059 -0.2447
  139OPC    HW2  759   0.457   2.447   1.124  0.0879  0.0816  0.0527
  139OPC     MW  760   0.470   2.524   1.134 -0.2960  0.1850 -0.1928
  140OPC     OW  761   2.735   2.049   4.163 -0.2294  0.1027 -0.0554
  140OPC    HW1  762   2.665   2.081   4.123  0.4040 -0.8007 -2.0020
  140OPC    HW2  763   2.758   1.981   4.114  1.2934 -0.3785  1.2231
  140OPC     MW  764   2.728   2.044   4.150  0.0892 -0.1019 -0.1540
  141OPC     OW  765   0.324   3.189   4.095 -0.0806 -0.3926  0.3130
  141OPC    HW1  766   0.376   3.200   4.165  0.2091  1.9092 -0.1622
  141OPC    HW2  767   0.380   3.189   4.028 -0.4097 -1.9906  0.0084
  141OPC     MW  768   0.340   3.191   4.096 -0.0864 -0.2887  0.1976
  142OPC     OW  769   0.732   1.014   2.147 -0.1248  0.3474  0.5410
  142OPC    HW1  770   0.722   0.998   2.232 -0.5980  1.1550  0.6479
  142OPC    HW2  771   0.758   0.938   2.115 -0.0622 -0.0005  1.3918
  142OPC     MW  772   0.734   1.000   2.155 -0.1855  0.4153  0.6826
  143OPC     OW  773   0.044   0.947   1.996  0.3308 -0.3327 -0.0235
  143OPC    HW1  774   0.103   0.964   1.933 -0.1361 -1.7172 -0.8960
  143OPC    HW2  775  -0.027   0.924   1.951  0.2156 -2.1375  0.9783
  143OPC     MW  776   0.042   0.946   1.980  0.2449 -0.8039 -0.0044
  144OPC     OW  777   4.057   0.197   1.319 -1.3869  0.1695 -0.1615
  144OPC    HW1  778   4.027   0.124   1.284 -0.3508 -0.2397 -0.2411
  144OPC    HW2  779   4.118   0.169   1.375 -0.2373  1.0014 -0.9533
  144OPC     MW  780   4.062   0.182   1.322 -1.0641  0.2319 -0.2902
  145OPC     OW  781   2.233   4.296   4.573 -0.0298 -0.2454  0.2343
  145OPC    HW1  782   2.212   4.334   4.497 -1.2367 -3.0705 -0.9970
  145OPC    HW2  783   2.278   4.226   4.549 -2.8632 -2.8223  1.7889
  145OPC     MW  784   2.237   4.291   4.558 -0.6267 -1.0433  0.2820
  146OPC     OW  785   0.758   4.326   4.337 -0.0059  0.3308 -0.2364
  146OPC    HW1  786   0.815   4.306   4.401 -0.0402  0.4682 -0.1640
  146OPC    HW2  787   0.715   4.251   4.325  0.4651  0.1073 -0.5735
  146OPC     MW  788   0.760   4.312   4.345  0.0586  0.3181 -0.2754
  147OPC     OW  789   3.090   2.704   3.335  0.4106  0.2019 -0.2454
  147OPC    HW1  790   3.160   2.721   3.384 -0.8612  1.7270  1.1947
  147OPC    HW2  791   3.080   2.618   3.343  1.1318  0.2093  0.9663
  147OPC     MW  792   3.099   2.694   3.344  0.3291  0.4282  0.1464
  148OPC     OW  793   1.128   4.156   4.158  0.4386 -0.2612  0.1380
  148OPC    HW1  794   1.183   4.095   4.127  0.5941  0.5598 -1.2339
  148OPC    HW2  795   1.097   4.194   4.087 -1.6524 -0.4337  0.8954
  148OPC     MW  796   1.132   4.152   4.143  0.1527 -0.1652  0.0472
  149OPC     OW  797   4.657   0.701   4.303 -0.4126  0.0191  0.3414
  149OPC    HW1  798   4.723   0.659   4.341  1.0601  1.3170 -0.6893
  149OPC    HW2  799   4.633   0.647   4.239 -0.1120 -0.3011  0.4934
  149OPC     MW  800   4.663   0.687   4.299 -0.1507  0.1635  0.2117
  150OPC     OW  801   2.584   4.027   4.146  0.1289  0.2258  0.7131
  150OPC    HW1  802   2.627   4.045   4.073 -1.6580  2.0150  0.0073
  150OPC    HW2  803   2.644   3.988   4.196  2.0515  1.0393 -0.8151
  150OPC     MW  804   2.599   4.024   4.143  0.1490  0.6101  0.3831
  151OPC     OW  805   3.077   2.726   2.436  0.0629  0.5307  0.0458
  151OPC    HW1  806   2.995   2.701   2.454  0.1852  0.8857  1.1838
  151OPC    HW2  807   3.081   2.723   2.349 -0.9577 -0.1225  0.0058
  151OPC     MW  808   3.065   2.722   2.426 -0.0699  0.4866  0.2081
  152OPC     OW  809   3.226   0.858   2.376 -0.8985 -0.0250  0.1840
  152OPC    HW1  810   3.254   0.930   2.417 -1.3659 -0.0286  0.5137
  152OPC    HW2  811   3.247   0.872   2.293 -1.3125  0.6584  0.1902
  152OPC     MW  812   3.233   0.870   2.370 -1.0285  0.0755  0.2337
  153OPC     OW  813   3.638   4.555   3.181  0.4251 -0.3363 -0.1770
  153OPC    HW1  814   3.586   4.496   3.220  1.1300 -1.0529 -0.2843
  153OPC    HW2  815   3.617   4.547   3.097  1.9432 -1.9733 -0.4739
  153OPC     MW  816   3.627   4.545   3.174  0.7535 -0.6840 -0.2367
  154OPC     OW  817   2.133   2.716   3.516  0.0280  0.5551 -0.5002
  154OPC    HW1  818   2.187   2.714   3.447  0.7296 -0.7348  0.0608
  154OPC    HW2  819   2.153   2.643   3.560 -1.0892  0.8607  0.5564
  154OPC     MW  820   2.144   2.705   3.512 -0.0333  0.4098 -0.2612
  155OPC     OW  821   0.763   2.476   4.445  0.2154 -0.5572  0.2511
  155OPC    HW1  822   0.799   2.438   4.376 -1.6001 -0.0925 -1.0284
  155OPC    HW2  823   0.709   2.416   4.477 -0.3342 -0.1539  0.1100
  155OPC     MW  824   0.761   2.462   4.440 -0.1340 -0.4290  0.0412
  156OPC     OW  825   0.097   4.840   4.276 -0.0196  0.2144 -0.0317
  156OPC    HW1  826   0.118   4.772   4.326  2.6708  0.8393 -0.1603
  156OPC    HW2  827   0.148   4.830   4.206  0.8700  2.5964  0.1891
  156OPC     MW  828   0.107   4.829   4.273  0.5092  0.6588 -0.0181
  157OPC     OW  829   3.778   1.532   3.807 -0.1997  0.7250  0.5774
  157OPC    HW1  830   3.860   1.511   3.826  0.0318  0.2893 -0.7808
  157OPC    HW2  831   3.785   1.612   3.772 -0.2029  0.2903 -0.4538
  157OPC     MW  832   3.791   1.541   3.804 -0.1661  0.5965  0.2245
  158OPC     OW  833   3.821   2.947   1.116  0.7480 -0.8617  0.0166
  158OPC    HW1  834   3.839   2.879   1.168 -0.0594 -0.3184  1.0329
  158OPC    HW2  835   3.734   2.954   1.120  0.4822 -1.5559 -2.4049
  158OPC     MW  836   3.811   2.938   1.124  0.5895 -0.8839 -0.1909
  159OPC     OW  837   0.676   1.023   0.105 -0.1105  0.1117  0.7002
  159OPC    HW1  838   0.632   0.954   0.074  0.1906  0.3698 -0.3461
  159OPC    HW2  839   0.716   0.992   0.176  1.3133 -1.2461 -0.6455
  159OPC     MW  840   0.675   1.008   0.111  0.1443 -0.0508  0.3468
  160OPC     OW  841   4.555   2.370   1.152  0.1422  0.5574  0.0410
  160OPC    HW1  842   4.603   2.410   1.213  0.8391 -0.9138  0.5078
  160OPC    HW2  843   4.612   2.318   1.112 -0.6189  0.4205 -0.9079
  160OPC     MW  844   4.571   2.369   1.155  0.1326  0.3198 -0.0302
  161OPC     OW  845   1.202   3.981   1.100 -0.0103  0.6521  0.1079
  161OPC    HW1  846   1.262   3.959   1.041 -1.0111  0.1744 -0.7572
  161OPC    HW2  847   1.186   3.907   1.143  0.7626  1.0112  1.0584
  161OPC     MW  848   1.208   3.967   1.097 -0.0440  0.6346  0.1205
  162OPC     OW  849   1.436   0.997   3.916  0.0095 -0.0711  0.2669
  162OPC    HW1  850   1.414   1.081   3.926 -1.5205 -0.4079  0.0805
  162OPC    HW2  851   1.472   0.994   3.837 -2.2439  0.0550 -0.8592
  162OPC     MW  852   1.438   1.009   3.906 -0.5494 -0.1022  0.0730
  163OPC     OW  853   2.182   0.407   1.856 -0.0694  0.4745 -0.4464
  163OPC    HW1  854   2.261   0.407   1.892 -0.2851  0.1349  0.0234
  163OPC    HW2  855   2.193   0.455   1.784  0.7141 -0.1002 -0.7246
  163OPC     MW  856   2.196   0.414   1.851  0.0144  0.3394 -0.4181
  164OPC     OW  857   2.885   1.301   4.597 -0.3598  0.4512 -0.2330
  164OPC    HW1  858   2.867   1.348   4.526 -0.0366  1.5491  0.3776
  164OPC    HW2  859   2.861   1.354   4.662  2.6011  1.0123  0.5560
  164OPC     MW  860   2.879   1.316   4.596  0.1254  0.6963 -0.0262
  165OPC     OW  861   1.338   0.055   3.003  0.3394 -0.0771 -0.3457
  165OPC    HW1  862   1.330   0.003   2.933 -0.5573 -3.6912  2.1843
  165OPC    HW2  863   1.265   0.102   3.002  0.5373  0.2663 -1.9858
  165OPC     MW  864   1.326   0.054   2.992  0.2362 -0.5603 -0.2142
  166OPC     OW  865   0.596   4.131   2.658  0.0664  0.5391 -0.0438
  166OPC    HW1  866   0.560   4.063   2.617  0.5323 -1.1863  2.1920
  166OPC    HW2  867   0.648   4.093   2.718  0.3642  2.8686  1.2865
  166OPC     MW  868   0.599   4.115   2.661  0.1792  0.6280  0.4829
  167OPC     OW  869   3.981   1.255   2.981 -0.1347  0.2358  0.0377
  167OPC    HW1  870   3.992   1.341   2.993  0.8973  0.0798  0.3248
  167OPC    HW2  871   4.051   1.220   3.019 -1.5901 -0.8976  1.8567
  167OPC     MW  872   3.993   1.263   2.989 -0.1973  0.0453  0.3487
  168OPC     OW  873   4.346   3.321   1.734 -0.3704 -0.0815 -0.1683
  168OPC    HW1  874   4.398   3.344   1.667  1.2195 -1.5825  0.4789
  168OPC    HW2  875   4.347   3.234   1.731 -0.1964 -0.1869  1.8423
  168OPC     MW  876   4.354   3.311   1.723 -0.1099 -0.3188  0.2244
  169OPC     OW  877   3.651   3.215   1.012 -0.1655 -0.7413 -0.1150
  169OPC    HW1  878   3.666   3.301   1.012  0.2940 -0.8140 -0.2311
  169OPC    HW2  879   3.727   3.181   1.039 -0.4942 -1.0898  0.3782
  169OPC     MW  880   3.665   3.222   1.016 -0.1462 -0.8036 -0.0593
  170OPC     OW  881   3.712   4.253   3.776 -0.9417 -0.8228  1.1048
  170OPC    HW1  882   3.690   4.181   3.821 -2.0911 -0.4320  1.1791
  170OPC    HW2  883   3.637   4.282   3.744 -0.4750  0.2671  0.9444
  170OPC     MW  884   3.698   4.246   3.778 -1.0425 -0.6042  1.0920
  171OPC     OW  885   3.186   3.201   2.156 -0.0490  0.3766  0.0446
  171OPC    HW1  886   3.236   3.263   2.192  0.7387 -0.0351 -0.3115
  171OPC    HW2  887   3.224   3.127   2.183  1.6921 -0.0024 -3.0015
  171OPC     MW  888   3.199   3.199   2.165  0.3246  0.2596 -0.4579
  172OPC     OW  889   0.318   0.675   2.958 -0.0015  0.0751 -1.0971
  172OPC    HW1  890   0.380   0.709   3.009  0.4430 -0.8854 -0.9707
  172OPC    HW2  891   0.330   0.589   2.966 -0.4183 -0.1064 -2.2125
  172OPC     MW  892   0.329   0.667   2.967  0.0026 -0.0936 -1.2431
  173OPC     OW  893   1.474   1.070   2.249 -0.1347  0.0542  0.1570
  173OPC    HW1  894   1.539   1.094   2.303  0.8153 -1.5972 -0.2090
  173OPC    HW2  895   1.510   1.010   2.198 -1.9480 -0.9133 -0.0821
  173OPC     MW  896   1.489   1.065   2.250 -0.2623 -0.3327  0.0676
  174OPC     OW  897   3.794   4.096   2.034  0.7219 -0.1330 -0.1191
  174OPC    HW1  898   3.770   4.071   1.954  1.9243  0.3344 -0.6521
  174OPC    HW2  899   3.718   4.102   2.077 -0.1761  1.5391 -1.7765
  174OPC     MW  900   3.779   4.093   2.029  0.7669  0.1831 -0.4425
  175OPC     OW  901   1.129   2.021   2.419 -0.4270  0.0051 -0.1473
  175OPC    HW1  902   1.188   2.085   2.422  0.1905 -0.5692  1.2250
  175OPC    HW2  903   1.056   2.058   2.450 -0.0469  0.0501  0.7260
  175OPC     MW  904   1.127   2.036   2.424 -0.2795 -0.0730  0.1844
  176OPC     OW  905   2.076   3.510   1.898  0.1722 -0.6486  0.3085
  176OPC    HW1  906   2.056   3.531   1.981 -1.2762 -0.3015 -0.1092
  176OPC    HW2  907   2.034   3.435   1.886 -0.7093 -0.0331 -0.5217
  176OPC     MW  908   2.067   3.502   1.909 -0.1719 -0.5063  0.1242
  177OPC     OW  909   4.162   2.751   3.223 -0.3219  0.2901 -0.2640
  177OPC    HW1  910   4.080   2.729   3.203 -0.8191  0.5726  1.3047
  177OPC    HW2  911   4.152   2.810   3.286  1.0876 -0.6161  0.8758
  177OPC     MW  912   4.148   2.756   3.229 -0.1872  0.1980  0.1363
  178OPC     OW  913   0.448   1.515   3.616 -0.4651 -0.2737  0.3783
  178OPC    HW1  914   0.413   1.516   3.696 -1.7922 -0.4519 -0.1734
  178OPC    HW2  915   0.478   1.433   3.609  0.6906  0.0548  1.0856
  178OPC     MW  916   0.447   1.503   3.627 -0.4904 -0.2515  0.4014
  179OPC     OW  917   4.636   1.611   1.735  0.2118 -0.0693 -0.1350
  179OPC    HW1  918   4.643   1.633   1.819 -0.1473  0.1970 -0.1738
  179OPC    HW2  919   4.712   1.636   1.701  0.2581  0.0567  0.0596
  179OPC     MW  920   4.648   1.618   1.742  0.1655 -0.0113 -0.1120
  180OPC     OW  921   4.202   0.289   3.426 -0.3567  0.4041  0.2392
  180OPC    HW1  922   4.200   0.370   3.460  1.0057  1.0026 -1.0150
  180OPC    HW2  923   4.275   0.255   3.459 -0.8466 -0.2924  0.6380
  180OPC     MW  924   4.213   0.296   3.436 -0.2279  0.3896  0.1129
  181OPC     OW  925   2.542   2.817   2.981 -0.0752 -0.3796  0.0847
  181OPC    HW1  926   2.555   2.873   2.915  0.2840  0.8435  1.1515
  181OPC    HW2  927   2.474   2.769   2.953 -0.2547  0.4344 -0.9646
  181OPC     MW  928   2.534   2.818   2.967 -0.0486 -0.0786  0.0873
  182OPC     OW  929   0.214   4.309   0.254 -0.4879 -0.1393  0.5086
  182OPC    HW1  930   0.226   4.253   0.189 -0.5231  0.2059  0.2054
  182OPC    HW2  931   0.128   4.323   0.254 -0.6480 -0.9967  1.3478
  182OPC     MW  932   0.203   4.303   0.245 -0.5167 -0.2151  0.5878
  183OPC     OW  933   0.738   2.753   2.540  0.1944 -0.3859 -0.2831
  183OPC    HW1  934   0.774   2.776   2.465 -0.9634 -0.4092 -0.8646
  183OPC    HW2  935   0.803   2.763   2.598  1.0697 -0.2818 -1.2562
  183OPC     MW  936   0.753   2.758   2.538  0.1527 -0.3740 -0.5128
  184OPC     OW  937   4.289   0.961   3.600  0.4237  0.5458 -0.1661
  184OPC    HW1  938   4.217   0.968   3.649  0.6886  1.1879  0.1470
  184OPC    HW2  939   4.259   0.970   3.519  0.2141  1.4006 -0.0076
  184OPC     MW  940   4.274   0.964   3.595  0.4318  0.7669 -0.0964
  185OPC     OW  941   2.803   0.037   0.945 -0.1234 -0.0369  0.4746
  185OPC    HW1  942   2.799  -0.046   0.972 -0.2730 -0.2223 -0.0992
  185OPC    HW2  943   2.739   0.077   0.987 -0.7273 -0.4501 -0.0405
  185OPC     MW  944   2.793   0.031   0.955 -0.2348 -0.1253  0.3137
  186OPC     OW  945   1.132   2.371   3.079 -0.0556 -0.2680  0.7772
  186OPC    HW1  946   1.148   2.289   3.103  1.5250  0.0497  0.9553
  186OPC    HW2  947   1.178   2.380   3.006  1.5494  1.0162  1.8502
  186OPC     MW  948   1.141   2.360   3.072  0.4150 -0.0314  0.9620
  187OPC     OW  949   3.027   0.104   2.843 -0.3166  0.2445  0.1242
  187OPC    HW1  950   2.947   0.075   2.859 -0.0823 -0.1504  0.5967
  187OPC    HW2  951   3.051   0.061   2.771 -0.1369 -0.4256  0.5733
  187OPC     MW  952   3.019   0.094   2.835 -0.2555  0.0872  0.2602
  188OPC     OW  953   0.084   1.947   3.080 -0.6943  0.1048  0.2396
  188OPC    HW1  954   0.006   1.937   3.118 -0.5699 -0.1172  0.4398
  188OPC    HW2  955   0.096   1.872   3.038 -0.2987 -0.1185  0.7438
  188OPC     MW  956   0.075   1.935   3.079 -0.6175  0.0390  0.3437
  189OPC     OW  957   3.933   4.838   1.210  0.8339  0.0504 -0.2940
  189OPC    HW1  958   3.955   4.769   1.259  0.7113  1.0203  1.1895
  189OPC    HW2  959   3.869   4.876   1.256  1.4840  1.6358 -0.6209
  189OPC     MW  960   3.927   4.833   1.224  0.9120  0.4280 -0.1231
  190OPC     OW  961   3.803   0.559   3.253  0.2468  0.8136  0.0467
  190OPC    HW1  962   3.884   0.591   3.244  0.4529  0.0264 -1.0039
  190OPC    HW2  963   3.759   0.596   3.187  0.5437 -1.1648 -1.3288
  190OPC     MW  964   3.808   0.569   3.242  0.3211  0.4051 -0.3116
  191OPC     OW  965   1.871   0.019   1.532 -0.0986 -0.2748 -0.6079
  191OPC    HW1  966   1.831  -0.059   1.536 -2.5774  0.9330  1.0809
  191OPC    HW2  967   1.949   0.003   1.567 -0.5469 -2.0199 -0.2692
  191OPC     MW  968   1.876   0.005   1.538 -0.5310 -0.3541 -0.3084
  192OPC     OW  969   2.359   3.514   1.174  0.3500 -0.1143  0.2895
  192OPC    HW1  970   2.370   3.430   1.194  0.2472  0.1129  1.3904
  192OPC    HW2  971   2.328   3.513   1.093 -0.9502 -1.2091  0.7702
  192OPC     MW  972   2.356   3.502   1.165  0.1427 -0.2424  0.5231
  193OPC     OW  973   1.640   0.338   3.813  0.1671 -0.6811  0.4494
  193OPC    HW1  974   1.614   0.348   3.895  0.0865 -0.7287  0.4298
  193OPC    HW2  975   1.608   0.261   3.790  0.6217 -0.8993  0.5341
  193OPC     MW  976   1.631   0.328   3.821  0.2224 -0.7204  0.4590
  194OPC     OW  977   4.206   2.086   4.381  0.4472 -0.3236  0.5852
  194OPC    HW1  978   4.240   2.005   4.381  1.0519 -0.0936  1.7326
  194OPC    HW2  979   4.128   2.076   4.344  1.2792 -1.0760 -1.1243
  194OPC     MW  980   4.200   2.073   4.375  0.6595 -0.4009  0.5021
  195OPC     OW  981   0.222   4.244   0.507  0.4794  0.0207 -0.1688
  195OPC    HW1  982   0.297   4.199   0.508  1.0992  1.0158  0.0323
  195OPC    HW2  983   0.212   4.264   0.423 -0.3579 -1.3433 -0.4310
  195OPC     MW  984   0.232   4.240   0.495  0.4473 -0.0339 -0.1778
  196OPC     OW  985   3.258   4.821   0.854 -1.0888  0.1510 -0.0177
  196OPC    HW1  986   3.327   4.869   0.833  0.0867 -1.2787  0.3965
  196OPC    HW2  987   3.203   4.879   0.889  0.9756  0.9794  2.1565
  196OPC     MW  988   3.260   4.837   0.856 -0.6102  0.0620  0.3646
  197OPC     OW  989   2.899   4.719   1.603  0.1052 -0.4039 -0.0494
  197OPC    HW1  990   2.917   4.767   1.533  1.5313 -0.6759  0.0986
  197OPC    HW2  991   2.858   4.775   1.656 -0.4704 -0.0395 -0.8546
  197OPC     MW  992   2.896   4.734   1.600  0.2308 -0.3901 -0.1464
  198OPC     OW  993   2.734   0.467   2.971 -0.3559  0.5897  0.6047
  198OPC    HW1  994   2.732   0.434   2.890 -1.4259  0.0991  0.8145
  198OPC    HW2  995   2.720   0.552   2.960 -0.8327  0.4703  0.2986
  198OPC     MW  996   2.732   0.474   2.958 -0.5845  0.4997  0.5906
  199OPC     OW  997   0.187   3.380   2.768 -0.1791  0.6036 -0.2410
  199OPC    HW1  998   0.182   3.312   2.822  1.0456  0.5786 -0.1469
  199OPC    HW2  999   0.158   3.348   2.692  0.5669 -0.0768 -0.2436
  199OPC     MW 1000   0.182   3.365   2.764  0.1120  0.4994 -0.2273
  200OPC     OW 1001   1.332   0.162   4.610 -0.4262 -0.4544  0.4773
  200OPC    HW1 1002   1.265   0.143   4.662 -1.6316  0.1653 -0.7808
  200OPC    HW2 1003   1.300   0.149   4.530  1.3969 -1.4641 -0.1486
  200OPC     MW 1004   1.318   0.157   4.606 -0.3349 -0.5120  0.1991
  201OPC     OW 1005   2.579   3.572   0.256 -0.2622  0.3781 -0.3295
  201OPC    HW1 1006   2.503   3.530   0.248 -0.7645  1.5587 -2.3875
  201OPC    HW2 1007   2.635   3.522   0.211  0.1636 -0.3487  0.9581
  201OPC     MW 1008   2.576   3.558   0.248 -0.2733  0.4452 -0.4433
  202OPC     OW 1009   2.521   0.592   0.095  0.4634  0.2859 -0.2206
  202OPC    HW1 1010   2.443   0.621   0.119 -0.1790 -1.0130 -0.6522
  202OPC    HW2 1011   2.543   0.645   0.029 -0.3415  0.2715 -0.5075
  202OPC     MW 1012   2.513   0.604   0.089  0.2496  0.0919 -0.3268
  203OPC     OW 1013   1.043   0.198   1.541  0.1212 -0.3641 -0.3022
  203OPC    HW1 1014   0.958   0.207   1.521 -0.2344 -3.2182 -0.4683
  203OPC    HW2 1015   1.052   0.244   1.614 -2.0935 -1.5659  0.8092
  203OPC     MW 1016   1.032   0.206   1.548 -0.2585 -0.9633 -0.1625
  204OPC     OW 1017   3.638   2.971   4.372 -0.0064  0.5235  0.1882
  204OPC    HW1 1018   3.575   3.003   4.322 -0.6633 -0.5863  0.2713
  204OPC    HW2 1019   3.616   2.998   4.452 -0.2413  0.3471  0.1839
  204OPC     MW 1020   3.625   2.980   4.377 -0.1380  0.3337  0.2000
  205OPC     OW 1021   4.706   4.038   3.574  0.2297  0.5516 -0.0604
  205OPC    HW1 1022   4.791   4.017   3.571  0.3530  1.1487 -1.8265
  205OPC    HW2 1023   4.704   4.120   3.547 -1.0199  0.1736 -1.2187
  205OPC     MW 1024   4.718   4.047   3.570  0.0633  0.5841 -0.4923
  206OPC     OW 1025   0.972   0.310   0.281 -0.1989 -0.1457 -0.2657
  206OPC    HW1 1026   0.989   0.330   0.364  0.6308 -1.4798 -0.0851
  206OPC    HW2 1027   1.030   0.356   0.236  1.6238 -1.9453  0.1310
  206OPC     MW 1028   0.983   0.320   0.287  0.1929 -0.6086 -0.1804
  207OPC     OW 1029   1.170   0.540   2.291  0.2909 -0.0422 -0.2534
  207OPC    HW1 1030   1.180   0.627   2.300 -2.2830  0.3095 -0.1073
  207OPC    HW2 1031   1.132   0.516   2.365  0.2931 -1.1728 -0.6070
  207OPC     MW 1032   1.166   0.550   2.303 -0.0890 -0.1573 -0.2841
  208OPC     OW 1033   4.020   2.433   2.061 -0.4992 -0.6656  0.3323
  208OPC    HW1 1034   4.001   2.480   1.989 -0.6080  0.0060  0.7898
  208OPC    HW2 1035   3.943   2.399   2.084 -0.7426  0.2114  0.8846
  208OPC     MW 1036   4.006   2.435   2.054 -0.5512 -0.4368  0.4815
  209OPC     OW 1037   3.922   1.960   0.937  0.1128 -0.3088 -0.0914
  209OPC    HW1 1038   3.943   1.878   0.960 -0.7581 -0.5115  0.0433
  209OPC    HW2 1039   3.840   1.968   0.966 -0.8374 -0.3583 -2.5014
  209OPC     MW 1040   3.913   1.949   0.945 -0.1563 -0.3460 -0.4275
  210OPC     OW 1041   0.239   0.467   3.754  0.3369 -0.1482 -0.0509
  210OPC    HW1 1042   0.252   0.547   3.722 -3.3811  0.3543 -0.7964
  210OPC    HW2 1043   0.201   0.481   3.831  1.9697 -1.3144  1.0452
  210OPC     MW 1044   0.235   0.481   3.760  0.0289 -0.2463  0.0008
  211OPC     OW 1045   3.357   1.797   4.324 -0.2640  0.3752 -0.2121
  211OPC    HW1 1046   3.300   1.829   4.382 -2.3285 -0.7060 -1.5235
  211OPC    HW2 1047   3.352   1.852   4.257 -0.6229 -0.3406 -0.7839
  211OPC     MW 1048   3.348   1.810   4.323 -0.6219  0.1098 -0.4902
  212OPC     OW 1049   3.826   2.262   2.102  0.5850 -0.1862 -0.6414
  212OPC    HW1 1050   3.756   2.295   2.142  1.4940  0.8884  0.1113
  212OPC    HW2 1051   3.826   2.178   2.126 -1.0700 -0.4985 -1.5826
  212OPC     MW 1052   3.816   2.254   2.111  0.4748 -0.0736 -0.6692
  213OPC     OW 1053   2.185   1.987   1.163 -0.4674  0.4597 -0.0751
  213OPC    HW1 1054   2.153   1.910   1.189  0.7388 -0.0953 -0.1756
  213OPC    HW2 1055   2.208   2.026   1.238 -0.3580  0.4005 -0.0786
  213OPC     MW 1056   2.183   1.981   1.178 -0.2730  0.3690 -0.0905
  214OPC     OW 1057   1.556   4.659   2.070  0.0744  0.4165  0.2449
  214OPC    HW1 1058   1.473   4.635   2.066  0.1891 -0.2696  1.5588
  214OPC    HW2 1059   1.598   4.597   2.025 -0.0281  0.2181  0.4215
  214OPC     MW 1060   1.550   4.647   2.063  0.0762  0.2859  0.4650
  215OPC     OW 1061   1.853   2.273   4.242  0.1655  0.0488  0.1535
  215OPC    HW1 1062   1.806   2.286   4.314  0.9986  0.4245  0.6418
  215OPC    HW2 1063   1.866   2.187   4.242 -0.0714  0.0108  0.2887
  215OPC     MW 1064   1.848   2.262   4.253  0.2536  0.0987  0.2453
  216OPC     OW 1065   4.036   4.520   1.739  0.4774  0.6762 -0.3674
  216OPC    HW1 1066   4.011   4.578   1.799  2.1415  0.0284  1.0246
  216OPC    HW2 1067   4.095   4.563   1.691  0.8881  0.4870 -0.0376
  216OPC     MW 1068   4.041   4.535   1.741  0.7837  0.5529 -0.1131
  217OPC     OW 1069   3.179   4.830   3.976 -0.1258 -0.0021 -0.3546
  217OPC    HW1 1070   3.233   4.825   3.907  0.2168  0.2099 -0.1000
  217OPC    HW2 1071   3.233   4.842   4.043 -0.5309  0.8761 -0.1809
  217OPC     MW 1072   3.195   4.831   3.975 -0.1351  0.1588 -0.2913
  218OPC     OW 1073   1.918   3.665   0.817 -0.2472  0.6339 -1.1221
  218OPC    HW1 1074   1.838   3.645   0.789 -0.9978  2.0352 -0.1350
  218OPC    HW2 1075   1.958   3.694   0.745 -0.3022 -0.9011 -1.8077
  218OPC     MW 1076   1.912   3.666   0.802 -0.3661  0.6140 -1.0776
  219OPC     OW 1077   2.733   0.395   3.345 -0.0037  0.0913  0.1309
  219OPC    HW1 1078   2.770   0.467   3.313  0.1921 -0.8256 -1.8714
  219OPC    HW2 1079   2.765   0.331   3.294  1.8870 -1.8595  3.4012
  219OPC     MW 1080   2.743   0.396   3.333  0.3046 -0.3323  0.3182
  220OPC     OW 1081   1.283   4.418   1.554 -0.3818  0.6320 -0.1498
  220OPC    HW1 1082   1.342   4.459   1.605 -0.2415  1.0781 -0.6671
  220OPC    HW2 1083   1.333   4.374   1.498 -0.5418  1.0500 -0.6208
  220OPC     MW 1084   1.299   4.418   1.553 -0.3847  0.7594 -0.2958
  221OPC     OW 1085   3.527   0.065   3.263 -0.9375  0.5426  0.1453
  221OPC    HW1 1086   3.519   0.149   3.284 -1.1090  0.6029 -0.1562
  221OPC    HW2 1087   3.580   0.066   3.193 -2.1840  0.5381 -0.8312
  221OPC     MW 1088   3.534   0.077   3.255 -1.1469  0.5509 -0.0436
  222OPC     OW 1089   3.689   4.628   0.408 -0.1181 -0.3351 -0.2499
  222OPC    HW1 1090   3.693   4.563   0.350 -0.2598 -0.7848  0.2306
  222OPC    HW2 1091   3.649   4.592   0.476 -0.0642  0.2189  0.0836
  222OPC     MW 1092   3.684   4.613   0.410 -0.1310 -0.3197 -0.1296
  223OPC     OW 1093   1.270   1.020   4.186 -0.2277  0.1486 -0.5957
  223OPC    HW1 1094   1.333   1.002   4.128 -1.3686 -0.3631 -1.7347
  223OPC    HW2 1095   1.204   0.969   4.160 -0.8844  0.1451  0.9849
  223OPC     MW 1096   1.269   1.010   4.174 -0.4932  0.0725 -0.5305
  224OPC     OW 1097   1.796   2.518   0.512 -0.1236  0.0170  0.5996
  224OPC    HW1 1098   1.839   2.543   0.440  0.1906 -0.8722  0.4697
  224OPC    HW2 1099   1.860   2.503   0.570 -0.1691 -1.9360  0.2102
  224OPC     MW 1100   1.812   2.519   0.510 -0.0839 -0.4030  0.5229
  225OPC     OW 1101   3.450   1.223   2.764 -0.0971  0.8277 -0.2952
  225OPC    HW1 1102   3.513   1.269   2.725  0.7269  0.1372  0.1810
  225OPC    HW2 1103   3.396   1.285   2.794  0.5385  1.4601 -0.4096
  225OPC     MW 1104   3.451   1.239   2.763  0.1186  0.8191 -0.2418
  226OPC     OW 1105   0.412   2.634   3.342 -0.5041 -0.5840  0.0482
  226OPC    HW1 1106   0.479   2.681   3.372 -1.7221  1.3848 -0.1053
  226OPC    HW2 1107   0.440   2.605   3.265  0.4427 -0.4329  0.3208
  226OPC     MW 1108   0.426   2.637   3.335 -0.5442 -0.2708  0.0659
  227OPC     OW 1109   4.284   0.533   0.813  0.4134 -0.0168  0.2863
  227OPC    HW1 1110   4.311   0.613   0.792 -0.1829  0.0969 -0.0333
  227OPC    HW2 1111   4.336   0.481   0.767  0.2982  0.1989 -0.0851
  227OPC     MW 1112   4.296   0.537   0.803  0.3080  0.0318  0.1843
  228OPC     OW 1113   0.460   4.647   2.990  0.1553 -0.0837 -0.1487
  228OPC    HW1 1114   0.419   4.652   3.067 -1.9372 -0.1042 -1.2073
  228OPC    HW2 1115   0.398   4.621   2.935  1.6282 -0.1988 -1.8454
  228OPC     MW 1116   0.445   4.644   2.993  0.0637 -0.1035 -0.5556
  229OPC     OW 1117   2.812   2.306   4.569 -0.0322  0.1756 -0.3553
  229OPC    HW1 1118   2.778   2.247   4.624 -0.6551  0.3390 -0.5644
  229OPC    HW2 1119   2.777   2.286   4.492 -1.0685  1.4445 -0.2460
  229OPC     MW 1120   2.802   2.295   4.566 -0.2773  0.3871 -0.3700
  230OPC     OW 1121   0.549   2.264   1.629  0.4891  0.2491 -0.0060
  230OPC    HW1 1122   0.539   2.201   1.689  0.6047  0.8496  0.6589
  230OPC    HW2 1123   0.494   2.326   1.655 -1.6845 -0.6249 -2.1829
  230OPC     MW 1124   0.539   2.264   1.642  0.1851  0.2086 -0.2294
  231OPC     OW 1125   0.924   4.220   4.515  0.1398  0.1297 -0.1910
  231OPC    HW1 1126   0.952   4.138   4.530  1.5184  0.7828  1.1329
  231OPC    HW2 1127   0.855   4.228   4.568  0.5204  0.0677  0.3265
  231OPC     MW 1128   0.918   4.209   4.525  0.3997  0.2172  0.0811
  232OPC     OW 1129   4.225   4.862   2.383 -0.3751  0.3267  0.2181
  232OPC    HW1 1130   4.262   4.917   2.439 -0.2227 -0.8563  1.3381
  232OPC    HW2 1131   4.292   4.825   2.342 -0.4164  0.2213  0.2418
  232OPC     MW 1132   4.240   4.864   2.385 -0.3583  0.1364  0.3871
  233OPC     OW 1133   0.188   3.681   0.597  0.1134  0.4871 -0.0445
  233OPC    HW1 1134   0.129   3.703   0.657  0.4698 -0.0493  0.5066
  233OPC    HW2 1135   0.263   3.712   0.629  0.1180  1.3266 -0.8265
  233OPC     MW 1136   0.190   3.689   0.611  0.1667  0.5320 -0.0786
  234OPC     OW 1137   2.891   1.242   2.433  0.7878  0.2077 -0.0008
  234OPC    HW1 1138   2.935   1.232   2.359  1.8764 -1.2977  0.7774
  234OPC    HW2 1139   2.812   1.210   2.415  0.4993  1.4008 -0.9522
  234OPC     MW 1140   2.886   1.236   2.420  0.9060  0.1616 -0.0263
  235OPC     OW 1141   1.554   1.789   4.132  0.0640  0.3430 -0.2431
  235OPC    HW1 1142   1.627   1.763   4.091 -1.9382 -2.8440 -2.2082
  235OPC    HW2 1143   1.545   1.732   4.197 -0.9429  0.3245 -0.3777
  235OPC     MW 1144   1.564   1.777   4.136 -0.3805 -0.1305 -0.5534
  236OPC     OW 1145   1.842   3.307   0.345 -0.2510 -0.2002  0.0409
  236OPC    HW1 1146   1.871   3.340   0.270  0.6017 -1.2214 -0.0940
  236OPC    HW2 1147   1.828   3.378   0.395  2.2831  0.3872  0.0535
  236OPC     MW 1148   1.844   3.323   0.342  0.2493 -0.2644  0.0228
  237OPC     OW 1149   0.848   0.135   0.954 -0.6815  0.5261  0.1124
  237OPC    HW1 1150   0.857   0.056   0.918 -0.2385  0.2193  0.8752
  237OPC    HW2 1151   0.883   0.125   1.033  0.7964  1.8976 -0.3265
  237OPC     MW 1152   0.854   0.122   0.960 -0.3977  0.6834  0.1603
  238OPC     OW 1153   3.294   4.161   0.821 -0.0885  0.4919  0.3118
  238OPC    HW1 1154   3.208   4.159   0.839 -0.5011  0.3502 -1.4433
  238OPC    HW2 1155   3.328   4.101   0.874 -1.4521 -1.1450 -0.5458
  238OPC     MW 1156   3.286   4.152   0.831 -0.3510  0.2291 -0.0741
  239OPC     OW 1157   1.997   1.208   2.474 -0.4339  0.3476 -0.1321
  239OPC    HW1 1158   1.980   1.254   2.402 -1.5955  0.0491 -0.0627
  239OPC    HW2 1159   2.015   1.269   2.534 -2.0124  0.7468 -0.0254
  239OPC     MW 1160   1.997   1.224   2.472 -0.8387  0.3625 -0.1061
  240OPC     OW 1161   3.155   1.205   1.473  0.1213 -0.3047  0.4796
  240OPC    HW1 1162   3.085   1.164   1.505 -1.1965 -0.2816 -2.0620
  240OPC    HW2 1163   3.123   1.280   1.442  1.4916  0.2151  0.2357
  240OPC     MW 1164   3.140   1.210   1.473  0.1291 -0.2245  0.0681
  241OPC     OW 1165   1.305   4.371   4.581  0.5895 -0.1811  0.1383
  241OPC    HW1 1166   1.276   4.310   4.525  0.7767  1.4352 -1.8057
  241OPC    HW2 1167   1.238   4.426   4.587  1.0873  0.4029  0.3982
  241OPC     MW 1168   1.291   4.370   4.574  0.6906  0.1440 -0.1104
  242OPC     OW 1169   4.188   4.582   0.963  0.1752  0.2593 -0.2169
  242OPC    HW1 1170   4.108   4.558   0.988  0.2365 -2.7957 -2.3894
  242OPC    HW2 1171   4.236   4.569   1.035 -0.7621 -1.1146  0.2099
  242OPC     MW 1172   4.183   4.576   0.977  0.0458 -0.3948 -0.4748
  243OPC     OW 1173   0.021   4.449   4.672  0.5452  0.4583  0.1002
  243OPC    HW1 1174   0.018   4.369   4.706 -0.8141  0.9498  1.2343
  243OPC    HW2 1175  -0.013   4.438   4.592  1.1076 -0.2136 -0.0592
  243OPC     MW 1176   0.015   4.436   4.665  0.4275  0.4313  0.2441
  244OPC     OW 1177   3.934   1.182   3.997  0.1103 -0.3610 -0.5229
  244OPC    HW1 1178   3.961   1.249   3.948  1.4324 -0.7535 -0.3626
  244OPC    HW2 1179   3.882   1.219   4.057  2.3279  0.8592  0.7728
  244OPC     MW 1180   3.930   1.197   3.999  0.6331 -0.2388 -0.3079
  245OPC     OW 1181   1.135   1.755   0.242  0.1247  0.2342  0.1026
  245OPC    HW1 1182   1.196   1.786   0.297  0.9809  0.6362 -1.0260
  245OPC    HW2 1183   1.148   1.669   0.243 -0.4697  0.1522  1.2142
  245OPC     MW 1184   1.146   1.747   0.250  0.1634  0.2815  0.1001
  246OPC     OW 1185   3.678   3.227   3.707  0.0010 -0.5465  0.7023
  246OPC    HW1 1186   3.713   3.256   3.632 -0.0666 -1.0245  0.4750
  246OPC    HW2 1187   3.726   3.155   3.724 -0.7915 -1.1560  0.4406
  246OPC     MW 1188   3.691   3.220   3.698 -0.1261 -0.7071  0.6301
  247OPC     OW 1189   1.179   1.340   0.522  0.2981 -0.7395 -0.2189
  247OPC    HW1 1190   1.109   1.321   0.473 -0.8153  2.5646 -0.1358
  247OPC    HW2 1191   1.158   1.307   0.600 -0.4404 -1.1867 -0.5955
  247OPC     MW 1192   1.165   1.332   0.526  0.0246 -0.3175 -0.2622
  248OPC     OW 1193   0.157   4.507   1.150 -0.4765  0.4685  0.4075
  248OPC    HW1 1194   0.077   4.542   1.147 -0.6379  0.1596  1.0188
  248OPC    HW2 1195   0.209   4.576   1.140 -0.7794  0.3626 -3.2933
  248OPC     MW 1196   0.153   4.523   1.148 -0.5451  0.4070 -0.0489
  249OPC     OW 1197   4.506   0.950   1.402 -0.1803 -0.0831  0.5588
  249OPC    HW1 1198   4.567   0.968   1.461 -1.3368  1.7320  1.2996
  249OPC    HW2 1199   4.520   1.009   1.338  2.0625 -2.9944 -1.9609
  249OPC     MW 1200   4.517   0.961   1.401 -0.0198 -0.2451  0.2961
  250OPC     OW 1201   3.317   1.056   3.955 -0.3513  0.2227  0.5128
  250OPC    HW1 1202   3.401   1.080   3.948 -0.4006  0.3606  0.4048
  250OPC    HW2 1203   3.320   0.969   3.943 -0.4287  0.4260 -1.2552
  250OPC     MW 1204   3.330   1.046   3.952 -0.3700  0.2731  0.2357
  251OPC     OW 1205   3.848   0.245   2.314 -0.0586 -0.2147  0.0726
  251OPC    HW1 1206   3.903   0.177   2.308 -0.3120 -0.4259  0.0976
  251OPC    HW2 1207   3.780   0.221   2.265  0.1698  0.3483 -0.5298
  251OPC     MW 1208   3.846   0.231   2.306 -0.0622 -0.1628 -0.0128
  252OPC     OW 1209   2.815   2.718   4.088  0.9054 -0.3066  0.1964
  252OPC    HW1 1210   2.839   2.716   4.004 -2.4386 -0.4953 -0.9030
  252OPC    HW2 1211   2.828   2.636   4.115  0.9154 -0.5384 -0.4870
  252OPC     MW 1212   2.821   2.706   4.080  0.4129 -0.3687 -0.0668
  253OPC     OW 1213   4.688   4.063   1.091  0.4914 -0.2355  0.2584
  253OPC    HW1 1214   4.642   4.039   1.021  1.6783  0.8086 -0.9201
  253OPC    HW2 1215   4.640   4.128   1.125  1.1269  0.9889 -1.0805
  253OPC     MW 1216   4.674   4.069   1.086  0.7606  0.0997 -0.1134
  254OPC     OW 1217   4.560   1.878   3.984 -0.9822 -0.0630 -0.1115
  254OPC    HW1 1218   4.645   1.885   3.999 -0.2695 -2.0211 -2.6458
  254OPC    HW2 1219   4.533   1.961   3.980  0.6338  0.5864  1.2443
  254OPC     MW 1220   4.568   1.891   3.986 -0.6380 -0.2564 -0.2856
  255OPC     OW 1221   1.118   2.610   3.426 -0.3920 -0.0710  0.7136
  255OPC    HW1 1222   1.151   2.689   3.445  0.1042 -0.2242  0.5268
  255OPC    HW2 1223   1.177   2.577   3.370 -1.0897 -0.1827  0.0271
  255OPC     MW 1224   1.132   2.617   3.420 -0.4218 -0.1100  0.5846
  256OPC     OW 1225   3.481   0.475   2.834 -0.0372 -0.7831  0.0487
  256OPC    HW1 1226   3.476   0.388   2.837 -1.1715 -0.8848 -2.3440
  256OPC    HW2 1227   3.503   0.492   2.751  1.9061  1.2128  0.8612
  256OPC     MW 1228   3.483   0.465   2.822  0.0823 -0.5033 -0.1847
  257OPC     OW 1229   0.035   4.714   0.491  0.1618 -0.0748 -0.3549
  257OPC    HW1 1230   0.095   4.695   0.431  3.0613  0.4592  2.1039
  257OPC    HW2 1231   0.024   4.800   0.481  0.8372  0.0614 -0.0292
  257OPC     MW 1232   0.042   4.724   0.481  0.6899  0.0243  0.0565
  258OPC     OW 1233   2.444   0.668   2.169 -0.3831 -0.3194 -0.0690
  258OPC    HW1 1234   2.497   0.737   2.166 -1.1852  0.4061  1.2309
  258OPC    HW2 1235   2.370   0.698   2.133 -1.2674  0.0626  1.9419
  258OPC     MW 1236   2.441   0.682   2.163 -0.6322 -0.1558  0.4202
  259OPC     OW 1237   2.271   1.143   1.284  0.1195  0.1064 -0.0165
  259OPC    HW1 1238   2.279   1.184   1.208 -0.8653 -0.0748 -0.2274
  259OPC    HW2 1239   2.242   1.064   1.263 -0.7840  0.2625  0.5743
  259OPC     MW 1240   2.268   1.138   1.270 -0.1594  0.1027  0.0396
  260OPC     OW 1241   3.282   0.940   2.109 -0.5259  0.2768  0.2648
  260OPC    HW1 1242   3.315   0.910   2.034  0.0800  0.4127  0.4722
  260OPC    HW2 1243   3.318   1.019   2.116 -1.6606  0.8422  0.0029
  260OPC     MW 1244   3.292   0.948   2.099 -0.6040  0.3804  0.2567
  261OPC     OW 1245   2.137   4.796   0.022 -0.1516  0.1746  0.1423
  261OPC    HW1 1246   2.167   4.837  -0.049 -0.3516  1.0575  0.5522
  261OPC    HW2 1247   2.067   4.754  -0.007 -0.3616  0.7065 -0.1399
  261OPC     MW 1248   2.131   4.796   0.007 -0.2121  0.3834  0.1612
  262OPC     OW 1249   4.169   1.727   1.412 -0.2841  0.3432  1.0667
  262OPC    HW1 1250   4.152   1.649   1.448 -1.0444  0.7687  1.6521
  262OPC    HW2 1251   4.216   1.768   1.473  0.3194  0.2680  0.6632
  262OPC     MW 1252   4.174   1.721   1.426 -0.3073  0.3949  1.0936
  263OPC     OW 1253   2.817   2.929   1.624  0.0973 -0.1639 -0.3506
  263OPC    HW1 1254   2.809   2.847   1.651 -0.2990 -0.3387 -0.9663
  263OPC    HW2 1255   2.822   2.975   1.698 -0.6096 -0.6588  0.0156
  263OPC     MW 1256   2.816   2.924   1.639 -0.0657 -0.2627 -0.3874
  264OPC     OW 1257   0.972   4.339   0.114 -0.4075  0.5896 -0.5217
  264OPC    HW1 1258   0.940   4.350   0.033  2.9858  2.9238 -1.7853
  264OPC    HW2 1259   1.026   4.271   0.106  0.3631  1.1760 -0.4037
  264OPC     MW 1260   0.975   4.331   0.101  0.2076  1.0209 -0.6909
  265OPC     OW 1261   2.314   4.721   3.970 -0.1749 -0.3644  0.7414
  265OPC    HW1 1262   2.401   4.716   3.957 -0.1274  0.4158  0.7036
  265OPC    HW2 1263   2.282   4.735   3.890 -0.3223 -0.5078  0.7752
  265OPC     MW 1264   2.322   4.722   3.956 -0.1897 -0.2701  0.7408
  266OPC     OW 1265   3.167   1.053   1.248 -0.2459 -0.7053 -0.3723
  266OPC    HW1 1266   3.124   0.978   1.258  0.2465 -1.0152 -0.5378
  266OPC    HW2 1267   3.174   1.084   1.329  0.9131 -1.6194 -0.0972
  266OPC     MW 1268   3.162   1.047   1.261 -0.0019 -0.8860 -0.3561
  267OPC     OW 1269   3.372   0.753   3.935 -0.0899  0.0423  0.7196
  267OPC    HW1 1270   3.439   0.726   3.885 -0.7651  1.3097 -0.9754
  267OPC    HW2 1271   3.312   0.689   3.924  0.3673 -0.4805  1.2336
  267OPC     MW 1272   3.373   0.739   3.926 -0.1222  0.1523  0.5451
  268OPC     OW 1273   0.492   1.787   4.641  0.2828 -0.2765  0.2605
  268OPC    HW1 1274   0.494   1.780   4.728 -1.3138 -1.1074  0.2637
  268OPC    HW2 1275   0.411   1.763   4.620  0.1759  1.2652 -1.3608
  268OPC     MW 1276   0.481   1.783   4.651  0.0311 -0.1714  0.0215
  269OPC     OW 1277   1.737   0.659   3.684  0.1544 -0.3714  0.2095
  269OPC    HW1 1278   1.751   0.688   3.603  0.5502 -0.9053  0.0851
  269OPC    HW2 1279   1.788   0.589   3.690  2.5892  1.3665  1.9570
  269OPC     MW 1280   1.746   0.653   3.673  0.5726 -0.1935  0.4492
  270OPC     OW 1281   3.410   0.413   1.651  0.2130  0.6083  0.2889
  270OPC    HW1 1282   3.386   0.489   1.687 -0.7435  1.1625 -1.3754
  270OPC    HW2 1283   3.339   0.389   1.605  1.0808 -0.4158 -0.5740
  270OPC     MW 1284   3.396   0.421   1.649  0.2000  0.5389 -0.0845
  271OPC     OW 1285   1.574   3.308   1.815 -0.0056  0.6912  0.0385
  271OPC    HW1 1286   1.600   3.226   1.829 -1.5820  0.5413  2.8153
  271OPC    HW2 1287   1.531   3.304   1.739 -0.2184 -1.1244  0.2214
  271OPC     MW 1288   1.571   3.295   1.806 -0.2699  0.4009  0.4757
  272OPC     OW 1289   3.852   4.515   4.533 -0.1940 -0.2030 -0.3095
  272OPC    HW1 1290   3.803   4.464   4.482 -0.7137  0.4623 -0.4924
  272OPC    HW2 1291   3.855   4.591   4.490 -1.6515  0.7706  1.1914
  272OPC     MW 1292   3.845   4.519   4.519 -0.4860  0.0389 -0.1147
  273OPC     OW 1293   2.988   3.728   2.603  0.3113 -0.3824 -0.4803
  273OPC    HW1 1294   3.067   3.751   2.633  0.4022 -0.4845 -0.6422
  273OPC    HW2 1295   2.946   3.701   2.674  0.3321 -0.0754 -0.3478
  273OPC     MW 1296   2.993   3.728   2.618  0.3278 -0.3521 -0.4846
  274OPC     OW 1297   2.187   0.705   2.879 -0.0312  0.4083 -0.1027
  274OPC    HW1 1298   2.137   0.767   2.844 -0.7409 -0.2226 -0.2243
  274OPC    HW2 1299   2.146   0.686   2.954  0.8942  0.9948  0.5880
  274OPC     MW 1300   2.174   0.712   2.885  0.0006  0.4018 -0.0187
  275OPC     OW 1301   2.117   1.197   3.446 -0.4325  0.3075 -0.6682
  275OPC    HW1 1302   2.178   1.145   3.411  1.3506  0.7726  1.4928
  275OPC    HW2 1303   2.122   1.179   3.532 -2.5556  1.2226 -0.2881
  275OPC     MW 1304   2.126   1.187   3.454 -0.4827  0.5114 -0.2928
  276OPC     OW 1305   4.695   3.480   0.272 -0.0004  0.2133  0.3058
  276OPC    HW1 1306   4.760   3.466   0.328 -0.3848  0.5152  0.8393
  276OPC    HW2 1307   4.709   3.561   0.243  0.1493  0.0889  0.0203
  276OPC     MW 1308   4.707   3.490   0.276 -0.0350  0.2395  0.3424
  277OPC     OW 1309   3.691   2.976   3.403 -0.3788 -0.3251 -0.2043
  277OPC    HW1 1310   3.708   3.060   3.415 -1.8337  0.0400 -0.5064
  277OPC    HW2 1311   3.605   2.973   3.395 -0.5803 -2.1053  1.7299
  277OPC     MW 1312   3.681   2.988   3.403 -0.6236 -0.5342  0.0367
  278OPC     OW 1313   1.733   4.191   2.692  0.6535 -0.0243 -0.2815
  278OPC    HW1 1314   1.674   4.256   2.696  1.9598  1.2018 -0.1413
  278OPC    HW2 1315   1.685   4.121   2.672 -1.2203  0.4306  2.1500
  278OPC     MW 1316   1.717   4.191   2.690  0.5696  0.2241  0.0985
  279OPC     OW 1317   3.848   2.201   3.380  0.0085 -0.4968 -0.4947
  279OPC    HW1 1318   3.819   2.283   3.374 -1.4226 -1.0474 -2.2532
  279OPC    HW2 1319   3.902   2.193   3.311  0.2345 -0.9938 -0.2644
  279OPC     MW 1320   3.852   2.212   3.369 -0.1695 -0.6516 -0.7205
  280OPC     OW 1321   0.690   4.200   4.676 -0.3427  0.0048  0.6918
  280OPC    HW1 1322   0.638   4.132   4.656 -2.6089  1.3443  1.6134
  280OPC    HW2 1323   0.707   4.188   4.761 -1.4579  0.9608  1.0791
  280OPC     MW 1324   0.685   4.188   4.686 -0.8422  0.3438  0.8850
  281OPC     OW 1325   0.265   0.737   3.686 -0.4651  0.4263 -0.0083
  281OPC    HW1 1326   0.187   0.775   3.674 -0.5673 -0.0073 -0.7638
  281OPC    HW2 1327   0.310   0.760   3.615  0.1951  0.8931  0.5520
  281OPC     MW 1328   0.260   0.746   3.674 -0.3827  0.4312 -0.0371
  282OPC     OW 1329   0.832   1.931   1.250  0.2545  0.1762 -0.0886
  282OPC    HW1 1330   0.878   1.919   1.177 -1.6701  1.0694 -1.5393
  282OPC    HW2 1331   0.749   1.929   1.223 -0.5099  1.5791  1.9031
  282OPC     MW 1332   0.827   1.929   1.235 -0.1427  0.5154 -0.0087
  283OPC     OW 1333   3.551   4.502   2.916 -0.4160  0.1873 -0.0243
  283OPC    HW1 1334   3.567   4.419   2.895 -1.5141 -0.1737  0.5221
  283OPC    HW2 1335   3.477   4.520   2.875 -0.0766  0.9783 -0.3143
  283OPC     MW 1336   3.543   4.493   2.907 -0.5282  0.2508  0.0136
  284OPC     OW 1337   1.540   0.574   0.485 -0.3198  1.0916 -0.0166
  284OPC    HW1 1338   1.624   0.560   0.505 -0.4743  0.7991  0.4493
  284OPC    HW2 1339   1.500   0.570   0.563 -0.6334  2.2411 -0.1064
  284OPC     MW 1340   1.547   0.572   0.500 -0.3889  1.2182  0.0390
  285OPC     OW 1341   2.838   1.971   1.427 -0.3495 -0.2428  0.2390
  285OPC    HW1 1342   2.798   2.019   1.488  1.7603 -0.2481  1.7427
  285OPC    HW2 1343   2.795   1.895   1.429 -0.8846  0.0702  1.1001
  285OPC     MW 1344   2.826   1.967   1.437 -0.1167 -0.1974  0.5884
  286OPC     OW 1345   1.627   4.471   3.003  0.2281 -0.1663  0.6910
  286OPC    HW1 1346   1.624   4.487   3.089 -0.2616  0.7830  0.5135
  286OPC    HW2 1347   1.600   4.388   2.997 -0.4466 -0.0160  1.4047
  286OPC     MW 1348   1.622   4.461   3.015  0.0561 -0.0038  0.7701
  287OPC     OW 1349   1.489   1.350   3.252 -0.1857 -0.5751  1.0274
  287OPC    HW1 1350   1.556   1.405   3.241 -1.8578  1.4830  0.6279
  287OPC    HW2 1351   1.526   1.272   3.244  2.0156  0.4846 -0.0805
  287OPC     MW 1352   1.504   1.347   3.249 -0.1076 -0.1145  0.8048
  288OPC     OW 1353   0.422   3.069   0.744  0.1567 -0.2312  0.6804
  288OPC    HW1 1354   0.336   3.065   0.760  0.1461 -0.1324  0.6494
  288OPC    HW2 1355   0.435   3.153   0.723  0.4622  0.0126  1.7922
  288OPC     MW 1356   0.411   3.081   0.743  0.2003 -0.1805  0.8401
  289OPC     OW 1357   3.629   2.172   4.557  0.0733 -0.0393 -0.0784
  289OPC    HW1 1358   3.608   2.095   4.522  1.2381 -0.1796 -0.5085
  289OPC    HW2 1359   3.716   2.175   4.551  0.3854 -0.1145  2.9046
  289OPC     MW 1360   3.639   2.161   4.551  0.2913 -0.0710  0.2985
  290OPC     OW 1361   1.768   1.139   1.701 -0.5632  0.4496  0.7511
  290OPC    HW1 1362   1.832   1.198   1.714 -0.6101  0.4765  0.8621
  290OPC    HW2 1363   1.698   1.177   1.735 -0.4960  0.1355  1.2480
  290OPC     MW 1364   1.767   1.154   1.708 -0.5602  0.4072  0.8410
  291OPC     OW 1365   3.193   2.502   2.036  0.6890  0.6185 -0.0356
  291OPC    HW1 1366   3.224   2.506   1.954  0.3353  0.5750 -0.1718
  291OPC    HW2 1367   3.196   2.417   2.054 -2.0081  0.2153 -1.0867
  291OPC     MW 1368   3.198   2.490   2.027  0.2384  0.5525 -0.2111
  292OPC     OW 1369   2.961   2.392   3.847  0.1710 -0.9386  0.2160
  292OPC    HW1 1370   2.886   2.425   3.817 -0.9948 -2.6420  1.0577
  292OPC    HW2 1371   3.021   2.423   3.793 -1.0281  1.1253 -0.0231
  292OPC     MW 1372   2.959   2.401   3.835 -0.1785 -0.8854  0.3051
  293OPC     OW 1373   4.710   3.928   2.852 -0.1697  0.2222  0.3244
  293OPC    HW1 1374   4.790   3.946   2.822 -0.2083  2.5307  1.3777
  293OPC    HW2 1375   4.661   3.926   2.781  0.6403 -0.0878 -0.2373
  293OPC     MW 1376   4.714   3.930   2.837 -0.0557  0.5174  0.3971
  294OPC     OW 1377   0.901   0.639   4.113  0.1281 -0.4535 -0.1309
  294OPC    HW1 1378   0.830   0.689   4.114 -0.2127 -0.9332  0.3852
  294OPC    HW2 1379   0.905   0.608   4.195  1.5339  0.4004  0.1552
  294OPC     MW 1380   0.891   0.642   4.126  0.2854 -0.3982 -0.0124
  295OPC     OW 1381   1.851   1.865   1.016  0.4442  0.3434 -0.7480
  295OPC    HW1 1382   1.893   1.931   1.055  1.0470 -0.9627  0.9470
  295OPC    HW2 1383   1.772   1.866   1.053 -0.8303  2.2143 -3.2616
  295OPC     MW 1384   1.846   1.875   1.027  0.3449  0.4269 -0.8689
  296OPC     OW 1385   1.419   1.071   3.260  0.7148  0.0921  0.0073
  296OPC    HW1 1386   1.350   1.025   3.232  2.3358 -2.2092 -0.5169
  296OPC    HW2 1387   1.412   1.066   3.347  0.1022  0.1296 -0.0314
  296OPC     MW 1388   1.408   1.063   3.269  0.8637 -0.2423 -0.0759
  297OPC     OW 1389   1.292   0.721   3.914 -0.0421  0.0419  0.3420
  297OPC    HW1 1390   1.334   0.795   3.896  0.3330  0.0767  1.3298
  297OPC    HW2 1391   1.333   0.661   3.866 -1.2639  0.6741 -1.6168
  297OPC     MW 1392   1.304   0.723   3.904 -0.1671  0.1404  0.1985
  298OPC     OW 1393   4.634   0.923   3.991 -0.3752  0.2136 -0.0109
  298OPC    HW1 1394   4.578   0.872   3.949  0.0352 -1.2993  1.1962
  298OPC    HW2 1395   4.608   0.918   4.074  0.4874  0.9216  0.3168
  298OPC     MW 1396   4.622   0.915   3.997 -0.1869  0.0947  0.2159
  299OPC     OW 1397   1.686   4.723   0.373  0.2227 -0.3294 -0.5240
  299OPC    HW1 1398   1.695   4.662   0.312  0.3416 -0.6103 -0.2280
  299OPC    HW2 1399   1.766   4.755   0.384  0.6694 -1.8382  1.0823
  299OPC     MW 1400   1.699   4.719   0.366  0.3063 -0.5937 -0.2430
  300OPC     OW 1401   0.001   4.723   2.015 -0.3752 -0.2603 -0.6563
  300OPC    HW1 1402   0.024   4.680   2.087 -2.1792 -0.2935 -0.0716
  300OPC    HW2 1403   0.023   4.806   2.032  1.6948 -0.6441 -1.1869
  300OPC     MW 1404   0.008   4.729   2.028 -0.3359 -0.3221 -0.6483
  301OPC     OW 1405   4.279   2.647   2.323  0.5825 -0.3109 -0.0798
  301OPC    HW1 1406   4.261   2.716   2.374  0.7269  0.3237 -0.8735
  301OPC    HW2 1407   4.201   2.612   2.308  0.1760  1.1765 -1.7417
  301OPC     MW 1408   4.265   2.652   2.329  0.5436  0.0025 -0.4427
  302OPC     OW 1409   3.172   1.886   4.544 -0.8087  0.2082  0.3721
  302OPC    HW1 1410   3.111   1.948   4.544 -1.4479 -0.3988  0.2898
  302OPC    HW2 1411   3.130   1.816   4.576 -0.1595 -0.2259  0.3014
  302OPC     MW 1412   3.157   1.885   4.548 -0.8073  0.0544  0.3495
  303OPC     OW 1413   1.624   4.699   1.592 -0.2038  0.1791 -0.1564
  303OPC    HW1 1414   1.614   4.775   1.550  1.0445  0.4873  0.0804
  303OPC    HW2 1415   1.632   4.722   1.676 -0.0491 -0.2387 -0.0529
  303OPC     MW 1416   1.624   4.714   1.598  0.0035  0.1631 -0.1062
  304OPC     OW 1417   0.959   4.398   1.809  0.1586  0.1873 -0.2288
  304OPC    HW1 1418   0.906   4.333   1.832 -0.7907  0.4459 -1.5317
  304OPC    HW2 1419   0.999   4.367   1.738  2.0848 -0.1398  0.9254
  304OPC     MW 1420   0.957   4.384   1.802  0.3029  0.1774 -0.2508
  305OPC     OW 1421   1.676   4.739   3.834  0.1750  0.1435 -0.2287
  305OPC    HW1 1422   1.740   4.778   3.789 -0.0508  0.4062 -0.3219
  305OPC    HW2 1423   1.680   4.656   3.808 -0.9040  0.5694 -1.8381
  305OPC     MW 1424   1.686   4.733   3.824 -0.0178  0.2451 -0.4803
  306OPC     OW 1425   3.737   0.834   2.300 -0.2175 -0.8582 -0.5907
  306OPC    HW1 1426   3.727   0.786   2.227  0.5923 -0.2697 -1.1140
  306OPC    HW2 1427   3.704   0.911   2.278 -3.8571 -1.7529  1.0669
  306OPC     MW 1428   3.731   0.838   2.286 -0.6354 -0.9035 -0.4231
  307OPC     OW 1429   4.681   0.542   0.661  0.8612  0.1627 -0.8741
  307OPC    HW1 1430   4.618   0.490   0.693 -0.4473  1.5156 -1.1446
  307OPC    HW2 1431   4.673   0.533   0.575 -0.2140  1.7051 -0.9677
  307OPC     MW 1432   4.670   0.533   0.653  0.5093  0.5904 -0.9279
  308OPC     OW 1433   2.466   0.352   1.211  0.5397 -0.8201 -0.0870
  308OPC    HW1 1434   2.447   0.279   1.256 -2.2427  0.9614  1.9411
  308OPC    HW2 1435   2.526   0.392   1.261  1.5609 -1.3414 -0.8574
  308OPC     MW 1436   2.472   0.347   1.225  0.2795 -0.6339  0.0988
  309OPC     OW 1437   0.273   1.631   3.866 -0.2091 -0.2411 -0.1178
  309OPC    HW1 1438   0.347   1.654   3.907  0.2649  1.8687 -1.9045
  309OPC    HW2 1439   0.255   1.552   3.897  2.2973 -0.4329  1.0865
  309OPC     MW 1440   0.281   1.623   3.877  0.2312  0.0423 -0.2038
  310OPC     OW 1441   0.929   1.067   3.874 -0.3052  0.1218 -0.0003
  310OPC    HW1 1442   0.990   1.130   3.872 -1.2690  1.2512  2.5149
  310OPC    HW2 1443   0.976   0.994   3.882  0.7960  0.5314 -1.9615
  310OPC     MW 1444   0.945   1.065   3.875 -0.2849  0.3492  0.0817
  311OPC     OW 1445   1.369   2.542   3.698 -0.3601 -0.1668  0.0879
  311OPC    HW1 1446   1.414   2.573   3.630  2.0609  0.0144  1.6272
  311OPC    HW2 1447   1.381   2.456   3.693  0.8559 -0.0681  0.8883
  311OPC     MW 1448   1.378   2.534   3.687  0.1772 -0.1255  0.4336
  312OPC     OW 1449   1.572   2.106   1.179 -0.4640  0.3779  0.1725
  312OPC    HW1 1450   1.609   2.185   1.184 -0.7767  0.5498 -0.2190
  312OPC    HW2 1451   1.498   2.115   1.223  0.4179 -0.2523  1.8658
  312OPC     MW 1452   1.566   2.119   1.186 -0.3800  0.3103  0.3648
  313OPC     OW 1453   1.908   1.688   1.477 -0.0094 -0.0787 -0.0200
  313OPC    HW1 1454   1.895   1.650   1.554  1.2285 -1.2108 -0.3393
  313OPC    HW2 1455   1.903   1.623   1.420  0.7874  0.4534 -0.7232
  313OPC     MW 1456   1.905   1.673   1.480  0.2912 -0.1674 -0.1711
  314OPC     OW 1457   0.200   0.221   2.514  0.0190  0.0923 -0.3868
  314OPC    HW1 1458   0.207   0.202   2.429 -1.5906  0.7626 -0.6949
  314OPC    HW2 1459   0.282   0.214   2.543  0.3592 -1.8980 -1.6055
  314OPC     MW 1460   0.213   0.217   2.506 -0.1685 -0.1027 -0.6124
  315OPC     OW 1461   0.154   1.808   4.258  0.0107  0.1573  0.1616
  315OPC    HW1 1462   0.105   1.739   4.280 -1.1581  0.8408 -0.1816
  315OPC    HW2 1463   0.161   1.801   4.172  0.5949  0.0214  0.2205
  315OPC     MW 1464   0.148   1.797   4.249 -0.0757  0.2382  0.1194
  316OPC     OW 1465   2.383   1.204   4.379  0.2678  0.2356 -0.1536
  316OPC    HW1 1466   2.348   1.233   4.305 -0.3343  0.4542  0.2113
  316OPC    HW2 1467   2.409   1.123   4.360 -1.2860 -0.2807 -0.1784
  316OPC     MW 1468   2.382   1.196   4.366 -0.0505  0.1916 -0.1032
  317OPC     OW 1469   2.361   3.447   0.150  0.2723  0.4163 -0.1109
  317OPC    HW1 1470   2.293   3.500   0.145  0.1320  0.1336 -2.1651
  317OPC    HW2 1471   2.337   3.387   0.209  0.0170  1.9794  1.4341
  317OPC     MW 1472   2.348   3.446   0.158  0.2137  0.6053 -0.1861
  318OPC     OW 1473   2.968   0.702   4.105  0.3320  0.2370  0.1854
  318OPC    HW1 1474   2.974   0.778   4.147 -0.9052 -0.5381  1.8957
  318OPC    HW2 1475   2.894   0.709   4.059 -1.3752 -0.8136  2.5280
  318OPC     MW 1476   2.958   0.714   4.104 -0.1029 -0.0327  0.7842
  319OPC     OW 1477   2.595   1.162   2.114  0.5421  0.0450 -0.0619
  319OPC    HW1 1478   2.622   1.218   2.175 -1.8572 -0.8094  1.9006
  319OPC    HW2 1479   2.569   1.093   2.159  0.6302 -1.5020 -2.2383
  319OPC     MW 1480   2.595   1.160   2.130  0.2006 -0.3097 -0.0935
  320OPC     OW 1481   2.599   0.066   1.902 -0.6054  0.0429  0.2737
  320OPC    HW1 1482   2.595   0.137   1.952 -0.8939 -0.1326  0.5068
  320OPC    HW2 1483   2.550   0.008   1.946 -0.0322 -0.4259  0.2995
  320OPC     MW 1484   2.591   0.068   1.916 -0.5634 -0.0523  0.3120
  321OPC     OW 1485   2.934   4.107   3.360 -0.4080  0.2394  0.2789
  321OPC    HW1 1486   3.010   4.068   3.344 -1.8725 -2.8414  0.2790
  321OPC    HW2 1487   2.931   4.111   3.447 -0.2059  0.5270  0.2760
  321OPC     MW 1488   2.945   4.102   3.370 -0.5946 -0.1733  0.2785
  322OPC     OW 1489   3.844   2.829   4.016 -0.3899  0.7867  0.8570
  322OPC    HW1 1490   3.863   2.757   4.062 -1.1633 -1.4112 -1.9942
  322OPC    HW2 1491   3.922   2.859   3.993 -0.0601  0.5919  1.6885
  322OPC     MW 1492   3.858   2.823   4.020 -0.4554  0.4333  0.5586
  323OPC     OW 1493   1.940   4.318   3.502  0.1324  0.0886  0.0755
  323OPC    HW1 1494   1.968   4.275   3.431 -1.7917 -1.1918  0.0215
  323OPC    HW2 1495   2.005   4.309   3.559  0.3125 -1.9073 -0.3644
  323OPC     MW 1496   1.953   4.311   3.500 -0.1253 -0.3953  0.0026
  324OPC     OW 1497   3.176   1.713   3.875  0.3999  1.0580  0.1607
  324OPC    HW1 1498   3.143   1.778   3.923  0.5281  0.6627  0.7918
  324OPC    HW2 1499   3.225   1.668   3.931  1.3043  1.1211 -0.5570
  324OPC     MW 1500   3.178   1.716   3.890  0.5524  1.0090  0.1481
  325OPC     OW 1501   3.105   0.441   1.930 -0.0106 -0.3186 -0.8204
  325OPC    HW1 1502   3.120   0.524   1.909  0.7338 -0.1522  0.2938
  325OPC    HW2 1503   3.132   0.435   2.012  0.6655 -1.8546 -1.1145
  325OPC     MW 1504   3.111   0.452   1.939  0.1992 -0.5209 -0.6992
  326OPC     OW 1505   4.365   4.043   0.318  0.1369  0.7252  0.1651
  326OPC    HW1 1506   4.409   4.098   0.266 -0.5115  0.4286 -0.7350
  326OPC    HW2 1507   4.396   4.060   0.398  1.0282  1.3320 -0.2924
  326OPC     MW 1508   4.376   4.054   0.322  0.1729  0.7710 -0.0354
  327OPC     OW 1509   3.679   4.838   3.486  0.4359  0.6149  0.3187
  327OPC    HW1 1510   3.686   4.912   3.531 -0.8445  0.5290  0.7205
  327OPC    HW2 1511   3.626   4.859   3.420  0.4871  0.1998  0.1446
  327OPC     MW 1512   3.672   4.852   3.483  0.2542  0.5407  0.3524
  328OPC     OW 1513   1.284   3.993   2.678  0.1509 -0.2516 -0.1115
  328OPC    HW1 1514   1.297   3.921   2.725 -1.8623 -0.6329 -0.0415
  328OPC    HW2 1515   1.242   3.964   2.607  1.0620  0.6184 -1.0469
  328OPC     MW 1516   1.280   3.978   2.674 -0.0119 -0.1793 -0.2393
  329OPC     OW 1517   1.823   3.261   1.683  0.6382 -0.0190  0.1562
  329OPC    HW1 1518   1.815   3.178   1.658 -1.0471  0.3701 -0.7230
  329OPC    HW2 1519   1.892   3.259   1.737  0.0319 -2.1417  0.9615
  329OPC     MW 1520   1.832   3.248   1.687  0.2996 -0.2750  0.1453
  330OPC     OW 1521   2.320   1.149   2.971 -0.1310 -0.1508 -0.3473
  330OPC    HW1 1522   2.311   1.116   2.891  0.2774 -0.0129 -0.4523
  330OPC    HW2 1523   2.373   1.092   3.011 -0.8514 -0.5697  0.0349
  330OPC     MW 1524   2.327   1.135   2.965 -0.1770 -0.1922 -0.3062
  331OPC     OW 1525   4.506   1.174   3.917  0.4046 -0.1539  0.5610
  331OPC    HW1 1526   4.475   1.210   3.990  0.6078 -0.4199  0.7799
  331OPC    HW2 1527   4.539   1.098   3.944  1.3038  0.1485  0.3441
  331OPC     MW 1528   4.506   1.168   3.932  0.5674 -0.1485  0.5612
  332OPC     OW 1529   2.931   3.506   4.054  0.4862 -0.1250  0.1203
  332OPC    HW1 1530   2.853   3.469   4.041 -0.4855  1.3815  1.3493
  332OPC    HW2 1531   2.934   3.568   3.993  0.2950  0.4128  0.6449
  332OPC     MW 1532   2.920   3.510   4.043  0.3144  0.1771  0.3793
  333OPC     OW 1533   1.305   2.189   1.240 -0.0652  0.2827 -0.3328
  333OPC    HW1 1534   1.284   2.270   1.266  0.1394 -0.2480  1.6719
  333OPC    HW2 1535   1.229   2.146   1.244  0.3322 -0.3750  1.8895
  333OPC     MW 1536   1.290   2.194   1.245  0.0237  0.1070  0.2916
  334OPC     OW 1537   3.283   0.166   1.151 -0.2556  0.5118 -0.1931
  334OPC    HW1 1538   3.216   0.197   1.104 -2.0615 -2.1817  0.3713
  334OPC    HW2 1539   3.259   0.084   1.169  1.2834  0.7242  3.6489
  334OPC     MW 1540   3.270   0.159   1.146 -0.2950  0.1453  0.4578
  335OPC     OW 1541   3.968   4.586   1.423  0.1466 -0.1250  0.0174
  335OPC    HW1 1542   4.040   4.611   1.466 -0.0160  1.1735 -0.4211
  335OPC    HW2 1543   3.919   4.548   1.485 -0.7561  3.0213  1.4780
  335OPC     MW 1544   3.971   4.584   1.439 -0.0108  0.5317  0.1684
  336OPC     OW 1545   1.841   3.166   4.279  0.0712 -0.1862  0.2542
  336OPC    HW1 1546   1.797   3.166   4.354  1.3478 -0.8194  1.0394
  336OPC    HW2 1547   1.920   3.195   4.301  0.3968 -0.1222 -0.8950
  336OPC     MW 1548   1.846   3.170   4.293  0.3079 -0.2702  0.2003
  337OPC     OW 1549   0.478   2.792   3.639  0.4700  0.9895 -0.0534
  337OPC    HW1 1550   0.418   2.844   3.604  0.2157  1.2482  0.7455
  337OPC    HW2 1551   0.474   2.810   3.724  0.3788 -0.3223  0.2509
  337OPC     MW 1552   0.468   2.802   3.646  0.4190  0.8339  0.1097
  338OPC     OW 1553   4.487   1.533   1.160  0.6256  0.2113 -0.1623
  338OPC    HW1 1554   4.487   1.590   1.226  0.4964  0.4893 -0.3989
  338OPC    HW2 1555   4.402   1.528   1.138  0.3394 -1.5613  1.1283
  338OPC     MW 1556   4.474   1.540   1.166  0.5641 -0.0095 -0.0066
  339OPC     OW 1557   1.116   2.125   4.206  0.7177  0.2267 -0.1070
  339OPC    HW1 1558   1.199   2.114   4.180  1.0885  1.3775  0.4726
  339OPC    HW2 1559   1.090   2.045   4.228  1.9199 -0.0703  0.3545
  339OPC     MW 1560   1.125   2.112   4.206  0.9500  0.3529  0.0467
  340OPC     OW 1561   4.188   1.689   0.449 -0.0876 -0.0017 -0.1909
  340OPC    HW1 1562   4.131   1.755   0.456 -2.1381 -1.7172  0.6667
  340OPC    HW2 1563   4.185   1.669   0.364 -1.5221 -0.6263 -0.0235
  340OPC     MW 1564   4.179   1.696   0.437 -0.6022 -0.3474 -0.0395
  341OPC     OW 1565   1.049   3.427   3.696  0.3791 -0.7936  0.1372
  341OPC    HW1 1566   1.079   3.365   3.642  1.6072 -0.3451  0.2811
  341OPC    HW2 1567   1.044   3.386   3.773 -0.3079 -1.1267 -0.0755
  341OPC     MW 1568   1.053   3.411   3.699  0.4590 -0.7766  0.1270
  342OPC     OW 1569   4.396   3.711   3.465 -0.7497 -0.1024  0.3416
  342OPC    HW1 1570   4.474   3.751   3.456 -0.6898 -0.3740 -0.3570
  342OPC    HW2 1571   4.396   3.688   3.550  1.3554 -2.9709 -0.2725
  342OPC     MW 1572   4.408   3.714   3.476 -0.4299 -0.5664  0.1477
  343OPC     OW 1573   3.471   0.599   2.062  0.3953  0.5468 -0.4547
  343OPC    HW1 1574   3.555   0.624   2.063  0.1613  1.4131 -1.1021
  343OPC    HW2 1575   3.451   0.592   2.147  1.3138 -0.4113 -0.2861
  343OPC     MW 1576   3.481   0.602   2.075  0.4965  0.5332 -0.5254
  344OPC     OW 1577   1.642   3.201   4.471 -0.3319  0.2490  0.4563
  344OPC    HW1 1578   1.601   3.264   4.515  2.3378  1.2563  1.7820
  344OPC    HW2 1579   1.643   3.134   4.527 -2.6842 -0.8914 -0.7436
  344OPC     MW 1580   1.636   3.201   4.486 -0.2850  0.2292  0.4747
  345OPC     OW 1581   1.294   3.190   4.033  0.1443 -0.1194  0.0585
  345OPC    HW1 1582   1.340   3.170   4.104 -0.5264 -0.9176  0.2842
  345OPC    HW2 1583   1.246   3.118   4.019 -2.1711  1.1915  0.7395
  345OPC     MW 1584   1.294   3.176   4.041 -0.2968 -0.0437  0.1924
  346OPC     OW 1585   4.227   2.248   2.657 -0.7305 -0.2956  0.3309
  346OPC    HW1 1586   4.249   2.173   2.696 -0.8300  0.4616  1.9362
  346OPC    HW2 1587   4.192   2.295   2.722 -0.2291  1.3139 -0.5090
  346OPC     MW 1588   4.225   2.244   2.672 -0.6714  0.0540  0.4439
  347OPC     OW 1589   3.435   1.583   3.670  0.0870  0.2706 -0.1496
  347OPC    HW1 1590   3.510   1.600   3.628  0.8911 -0.0196  1.1109
  347OPC    HW2 1591   3.433   1.496   3.675 -0.6164  0.2543 -0.6528
  347OPC     MW 1592   3.446   1.573   3.664  0.1018  0.2253 -0.0377
  348OPC     OW 1593   3.589   2.683   2.103  0.4998  0.3960  0.3867
  348OPC    HW1 1594   3.583   2.623   2.040  1.1791  0.5637  0.1568
  348OPC    HW2 1595   3.519   2.667   2.153  0.5961 -0.5006  0.2536
  348OPC     MW 1596   3.577   2.672   2.101  0.6144  0.2882  0.3331
  349OPC     OW 1597   3.432   2.636   2.827  0.2906  0.0752  0.2939
  349OPC    HW1 1598   3.414   2.687   2.758  0.8599  0.0687  0.1388
  349OPC    HW2 1599   3.431   2.556   2.794 -0.0711  0.0237  0.4274
  349OPC     MW 1600   3.429   2.632   2.812  0.3213  0.0666  0.2906
  350OPC     OW 1601   3.188   0.552   3.418 -0.0915  0.3436  0.2478
  350OPC    HW1 1602   3.175   0.505   3.346 -1.3109  1.3587 -0.2473
  350OPC    HW2 1603   3.259   0.598   3.400  0.1835 -0.1348  0.0991
  350OPC     MW 1604   3.196   0.552   3.405 -0.2309  0.4229  0.1527
  351OPC     OW 1605   3.162   2.703   0.188 -0.1358 -0.2726 -0.0127
  351OPC    HW1 1606   3.208   2.724   0.259  1.1314  0.6542 -1.0699
  351OPC    HW2 1607   3.140   2.619   0.203 -1.1516  0.2898  2.0897
  351OPC     MW 1608   3.165   2.693   0.201 -0.0987 -0.0527  0.1417
  352OPC     OW 1609   2.363   1.097   2.385 -0.3078 -0.2720  0.7757
  352OPC    HW1 1610   2.302   1.052   2.428 -0.7581  0.0113  0.4438
  352OPC    HW2 1611   2.362   1.176   2.422 -0.6414 -0.0515  0.3165
  352OPC     MW 1612   2.354   1.102   2.397 -0.4237 -0.1976  0.6588
  353OPC     OW 1613   2.263   0.518   1.331  0.4926  0.2990 -0.4968
  353OPC    HW1 1614   2.314   0.456   1.297  0.3330 -0.5981  0.8403
  353OPC    HW2 1615   2.314   0.590   1.327  0.7273  0.0974 -1.9146
  353OPC     MW 1616   2.278   0.520   1.325  0.5037  0.1367 -0.5087
  354OPC     OW 1617   2.184   3.333   4.097 -0.1913 -0.1854  0.3861
  354OPC    HW1 1618   2.243   3.274   4.071  0.6048 -0.0084  1.6891
  354OPC    HW2 1619   2.150   3.298   4.169 -1.1410  0.0599  0.0663
  354OPC     MW 1620   2.188   3.319   4.104 -0.2141 -0.1230  0.5312
  355OPC     OW 1621   3.833   2.400   3.112 -0.4567 -0.3125  0.5416
  355OPC    HW1 1622   3.805   2.318   3.101 -0.2366 -0.2932 -0.2140
  355OPC    HW2 1623   3.874   2.418   3.037 -0.1519  0.3504  0.8596
  355OPC     MW 1624   3.835   2.391   3.099 -0.3792 -0.2118  0.4768
  356OPC     OW 1625   0.305   1.364   2.355  0.2935 -0.0431  0.1875
  356OPC    HW1 1626   0.315   1.295   2.302 -1.0280 -1.2737  1.4534
  356OPC    HW2 1627   0.276   1.427   2.302 -0.0553 -0.9468 -0.7306
  356OPC     MW 1628   0.302   1.363   2.339  0.0468 -0.3583  0.2388
  357OPC     OW 1629   0.098   1.767   3.649  0.4502  0.2504 -0.0206
  357OPC    HW1 1630   0.155   1.734   3.706  0.5397 -0.5283 -0.5544
  357OPC    HW2 1631   0.056   1.697   3.618 -1.3910  0.8560  0.9571
  357OPC     MW 1632   0.100   1.752   3.653  0.1915  0.2248  0.0451
  358OPC     OW 1633   0.499   1.673   4.017 -0.8068  0.1235  0.4146
  358OPC    HW1 1634   0.551   1.741   4.001 -1.1422  0.3498  0.2682
  358OPC    HW2 1635   0.547   1.604   3.993 -0.3500  0.2827  0.8568
  358OPC     MW 1636   0.514   1.673   4.011 -0.7888  0.1805  0.4582
  359OPC     OW 1637   0.941   0.030   0.224  0.2685  0.1559 -0.2811
  359OPC    HW1 1638   0.940   0.113   0.252  0.0148  0.0073  0.1648
  359OPC    HW2 1639   1.024   0.005   0.238  0.3353  0.3188 -0.3804
  359OPC     MW 1640   0.953   0.039   0.230  0.2409  0.1580 -0.2299
  360OPC     OW 1641   1.413   3.980   0.891 -0.7179 -0.1317  0.1986
  360OPC    HW1 1642   1.415   4.000   0.806  0.1534  0.5234  0.3658
  360OPC    HW2 1643   1.472   3.917   0.898 -1.8945 -1.2889  0.0641
  360OPC     MW 1644   1.422   3.974   0.879 -0.7630 -0.2058  0.2034
  361OPC     OW 1645   3.375   1.939   4.095  0.3487  0.1232  0.1432
  361OPC    HW1 1646   3.368   1.893   4.021  0.2592  0.0587  0.1926
  361OPC    HW2 1647   3.319   2.005   4.083 -0.6096 -0.5685  0.6729
  361OPC     MW 1648   3.366   1.942   4.082  0.1940  0.0116  0.2286
  362OPC     OW 1649   1.530   0.879   2.761 -0.0785  0.2757  0.2500
  362OPC    HW1 1650   1.617   0.876   2.770 -0.2096 -2.5632  1.4166
  362OPC    HW2 1651   1.517   0.845   2.681 -0.1185  1.1410 -0.1195
  362OPC     MW 1652   1.541   0.874   2.751 -0.1037 -0.0159  0.3678
  363OPC     OW 1653   1.423   1.013   1.244 -0.8336 -0.1102 -0.3704
  363OPC    HW1 1654   1.490   0.961   1.267 -0.4154  0.0735 -1.1442
  363OPC    HW2 1655   1.459   1.093   1.246 -1.1929  0.0502 -0.2280
  363OPC     MW 1656   1.438   1.017   1.248 -0.8249 -0.0594 -0.4637
  364OPC     OW 1657   1.073   2.076   1.338  0.2261  0.0898 -0.0105
  364OPC    HW1 1658   1.057   2.113   1.416  1.2855  0.2019  0.1692
  364OPC    HW2 1659   0.994   2.046   1.313 -0.2812  0.7569  0.7287
  364OPC     MW 1660   1.059   2.077   1.346  0.3076  0.2049  0.1253
  365OPC     OW 1661   1.638   0.426   3.510  0.5434  1.0405 -0.0619
  365OPC    HW1 1662   1.585   0.400   3.574  0.4707  0.5247 -0.3225
  365OPC    HW2 1663   1.595   0.492   3.473 -1.8187 -1.6531 -2.6793
  365OPC     MW 1664   1.624   0.432   3.514  0.1838  0.5664 -0.4871
  366OPC     OW 1665   2.030   1.913   4.039  0.0421  0.5208  0.0804
  366OPC    HW1 1666   2.040   1.829   4.018  1.4561  0.7936 -0.4743
  366OPC    HW2 1667   1.992   1.910   4.117 -1.0550 -0.6028 -0.4556
  366OPC     MW 1668   2.026   1.900   4.047  0.0889  0.3951 -0.0808
  367OPC     OW 1669   0.262   1.923   3.300  0.2428  0.4680 -0.1122
  367OPC    HW1 1670   0.252   1.841   3.328 -0.3342  0.3841 -0.5489
  367OPC    HW2 1671   0.206   1.929   3.233  0.7144  1.0343 -0.4644
  367OPC     MW 1672   0.252   1.911   3.294  0.2272  0.5392 -0.2288
  368OPC     OW 1673   4.048   3.245   0.273 -0.2931  0.2815  0.1868
  368OPC    HW1 1674   4.057   3.201   0.349  2.1633  0.4028  0.0506
  368OPC    HW2 1675   4.101   3.313   0.283 -0.7797  0.8987 -1.2530
  368OPC     MW 1676   4.057   3.248   0.286 -0.0021  0.3906 -0.0460
  369OPC     OW 1677   1.529   4.046   2.543  0.1028 -0.0203  0.5987
  369OPC    HW1 1678   1.553   3.963   2.543 -0.1578 -0.0977  0.6724
  369OPC    HW2 1679   1.459   4.047   2.596 -0.5008  0.0629 -0.1709
  369OPC     MW 1680   1.522   4.034   2.551 -0.0249 -0.0198  0.4958
  370OPC     OW 1681   2.617   3.908   1.777  0.6379  0.5928 -0.1790
  370OPC    HW1 1682   2.581   3.979   1.742  0.4116  0.6029  0.0675
  370OPC    HW2 1683   2.549   3.866   1.812  0.7123  0.0616 -0.6521
  370OPC     MW 1684   2.602   3.912   1.777  0.6154  0.5157 -0.2124
  371OPC     OW 1685   0.696   0.725   3.786  0.0941 -0.6063  0.0988
  371OPC    HW1 1686   0.764   0.671   3.791 -0.3872 -1.3639 -1.1151
  371OPC    HW2 1687   0.706   0.777   3.856  0.8752 -1.8809  0.9741
  371OPC     MW 1688   0.707   0.725   3.797  0.1383 -0.9065  0.0489
  372OPC     OW 1689   3.286   2.102   0.958 -0.2205 -0.0932 -0.1520
  372OPC    HW1 1690   3.299   2.044   1.022 -2.4342 -1.1991 -0.6156
  372OPC    HW2 1691   3.299   2.055   0.885 -0.9322  0.2742 -0.5284
  372OPC     MW 1692   3.290   2.086   0.956 -0.6527 -0.2024 -0.2761
  373OPC     OW 1693   2.854   1.032   0.062  0.3226  0.0176 -0.6792
  373OPC    HW1 1694   2.781   1.057   0.021  0.5001 -1.0350 -1.6797
  373OPC    HW2 1695   2.885   1.107   0.095 -1.9582  0.3125  1.0952
  373OPC     MW 1696   2.848   1.047   0.061  0.0118 -0.0944 -0.5649
  374OPC     OW 1697   0.297   2.986   0.450  0.5182 -0.8366 -0.0630
  374OPC    HW1 1698   0.244   2.918   0.462 -1.1923  0.0974 -1.7522
  374OPC    HW2 1699   0.353   2.981   0.517 -0.8946 -2.6253  1.0726
  374OPC     MW 1700   0.297   2.976   0.462  0.0568 -0.9629 -0.1448
  375OPC     OW 1701   2.951   4.306   0.192 -0.5058  0.2870 -0.2051
  375OPC    HW1 1702   2.963   4.393   0.194  0.1070  0.2014  0.7927
  375OPC    HW2 1703   3.010   4.279   0.134 -1.2639  0.5998 -1.1489
  375OPC     MW 1704   2.962   4.315   0.184 -0.5273  0.3204 -0.1971
  376OPC     OW 1705   2.193   2.506   1.317  0.4857  0.7119 -0.4197
  376OPC    HW1 1706   2.158   2.512   1.397 -0.1508  0.0668 -0.6389
  376OPC    HW2 1707   2.273   2.541   1.327  1.2468 -1.2736  1.0180
  376OPC     MW 1708   2.200   2.512   1.330  0.5041  0.3233 -0.2396
  377OPC     OW 1709   0.770   4.806   3.242 -0.4632 -0.1994 -0.0672
  377OPC    HW1 1710   0.719   4.738   3.264 -0.3862 -0.6231 -1.1498
  377OPC    HW2 1711   0.808   4.828   3.318 -0.2666 -1.5518  0.2498
  377OPC     MW 1712   0.768   4.799   3.257 -0.4227 -0.4616 -0.1804
  378OPC     OW 1713   3.656   3.398   1.990 -0.1313 -0.0863  0.3371
  378OPC    HW1 1714   3.677   3.317   1.965 -2.5062 -0.2724 -1.3417
  378OPC    HW2 1715   3.577   3.389   2.025 -0.1610  1.4160  0.7258
  378OPC     MW 1716   3.648   3.385   1.991 -0.4866  0.1081  0.1465
  379OPC     OW 1717   3.934   4.277   0.594 -0.1286 -0.2684 -0.4316
  379OPC    HW1 1718   4.018   4.262   0.611 -0.3345 -2.2233 -0.9619
  379OPC    HW2 1719   3.892   4.236   0.658 -0.7135 -0.5170 -0.9640
  379OPC     MW 1720   3.940   4.269   0.606 -0.2455 -0.5939 -0.5885
  380OPC     OW 1721   2.579   1.496   3.557  0.1022  0.1706 -0.3440
  380OPC    HW1 1722   2.549   1.570   3.521  1.3500  0.2642 -1.2628
  380OPC    HW2 1723   2.541   1.433   3.510 -1.4095  0.1737  0.8028
  380OPC     MW 1724   2.569   1.498   3.545  0.0633  0.1849 -0.3102
  381OPC     OW 1725   1.195   1.490   0.232  0.1742 -0.0445  0.5177
  381OPC    HW1 1726   1.141   1.422   0.226  1.2923 -0.9486  0.0986
  381OPC    HW2 1727   1.225   1.499   0.150 -0.4770  1.4234  0.4208
  381OPC     MW 1728   1.192   1.481   0.219  0.2432  0.0388  0.4414
  382OPC     OW 1729   2.023   4.004   4.674  0.3292 -0.0009 -0.2234
  382OPC    HW1 1730   2.001   3.988   4.591 -1.2446 -1.9598  0.4913
  382OPC    HW2 1731   1.994   4.085   4.687  1.0406  0.5391 -1.6745
  382OPC     MW 1732   2.016   4.013   4.663  0.2017 -0.2103 -0.3321
  383OPC     OW 1733   1.143   0.754   0.659 -0.1624  0.0990 -0.5401
  383OPC    HW1 1734   1.213   0.787   0.700 -0.7596  1.9700 -0.9325
  383OPC    HW2 1735   1.081   0.813   0.673 -1.4259 -1.0751 -0.9869
  383OPC     MW 1736   1.144   0.767   0.667 -0.4373  0.2020 -0.6641
  384OPC     OW 1737   1.932   1.367   0.591  0.4692  0.0221 -1.0998
  384OPC    HW1 1738   1.987   1.359   0.524  0.4821  1.3939 -1.2874
  384OPC    HW2 1739   1.906   1.450   0.586  0.6455  0.2329  0.7065
  384OPC     MW 1740   1.936   1.378   0.581  0.4972  0.2559 -0.8607
  385OPC     OW 1741   3.154   3.446   2.680  0.0621 -0.1412 -0.2935
  385OPC    HW1 1742   3.104   3.431   2.610  0.0498  1.1036 -0.5784
  385OPC    HW2 1743   3.154   3.369   2.722  0.8220 -1.1976 -2.1105
  385OPC     MW 1744   3.147   3.432   2.676  0.1725 -0.1134 -0.6042
  386OPC     OW 1745   1.603   2.077   0.522 -0.1430 -0.0482 -0.1160
  386OPC    HW1 1746   1.670   2.022   0.530  0.5318  0.7789 -0.0696
  386OPC    HW2 1747   1.601   2.096   0.437 -0.1497  0.1498 -0.0712
  386OPC     MW 1748   1.612   2.072   0.511 -0.0443  0.1032 -0.1025
  387OPC     OW 1749   3.829   2.083   2.726  0.3841 -0.4038 -0.3575
  387OPC    HW1 1750   3.856   2.020   2.672  2.3819 -1.4319  1.6690
  387OPC    HW2 1751   3.845   2.156   2.682  1.0065 -1.2256 -1.5445
  387OPC     MW 1752   3.836   2.084   2.712  0.7710 -0.6771 -0.2335
  388OPC     OW 1753   0.269   0.420   1.010 -0.3435 -0.3750  0.1112
  388OPC    HW1 1754   0.282   0.507   1.013 -2.9846  0.0900 -0.0991
  388OPC    HW2 1755   0.265   0.403   0.924  1.6417 -1.0276  0.0930
  388OPC     MW 1756   0.271   0.430   0.997 -0.4404 -0.4027  0.0775
  389OPC     OW 1757   3.740   1.775   3.315 -0.1623 -0.0830 -0.0354
  389OPC    HW1 1758   3.826   1.775   3.330 -0.1037 -1.1931 -0.3256
  389OPC    HW2 1759   3.734   1.792   3.229 -0.0300 -3.2581 -0.7962
  389OPC     MW 1760   3.752   1.778   3.304 -0.1340 -0.7161 -0.1906
  390OPC     OW 1761   3.608   3.559   3.099 -0.0903 -0.1282  0.3639
  390OPC    HW1 1762   3.688   3.523   3.100  1.7513  3.2624 -2.4695
  390OPC    HW2 1763   3.567   3.516   3.035  0.8350  0.4777 -0.6626
  390OPC     MW 1764   3.614   3.547   3.089  0.3184  0.4622 -0.2062
  391OPC     OW 1765   3.744   1.512   1.656 -0.1941  0.4916  0.4493
  391OPC    HW1 1766   3.821   1.478   1.680 -0.4963 -0.1277  0.5586
  391OPC    HW2 1767   3.732   1.578   1.713 -0.9975 -1.0735  2.2273
  391OPC     MW 1768   3.754   1.517   1.668 -0.3575  0.1689  0.7280
  392OPC     OW 1769   1.705   3.929   0.944 -0.1899  0.2818 -0.2022
  392OPC    HW1 1770   1.644   3.980   0.980 -1.8552 -1.6140 -0.1773
  392OPC    HW2 1771   1.725   3.872   1.007 -1.2323 -1.4522 -1.3256
  392OPC     MW 1772   1.699   3.928   0.958 -0.5899 -0.2544 -0.3645
  393OPC     OW 1773   2.635   1.133   4.171 -0.3590 -0.2537 -0.2518
  393OPC    HW1 1774   2.708   1.153   4.128 -0.3100 -0.1505 -0.1232
  393OPC    HW2 1775   2.664   1.104   4.248 -0.4941  2.0399  0.7420
  393OPC     MW 1776   2.650   1.132   4.176 -0.3718  0.1004 -0.0861
  394OPC     OW 1777   3.115   4.231   0.430  0.6348  0.1866 -0.0764
  394OPC    HW1 1778   3.082   4.225   0.350 -0.8623 -0.4566  0.5378
  394OPC    HW2 1779   3.044   4.229   0.481  1.6201 -1.1102  1.3416
  394OPC     MW 1780   3.099   4.230   0.426  0.5592 -0.0997  0.2238
  395OPC     OW 1781   0.284   4.466   4.593 -0.0622 -0.7546  0.0222
  395OPC    HW1 1782   0.202   4.458   4.623 -0.0810  0.2654  0.2769
  395OPC    HW2 1783   0.330   4.486   4.665  0.1900 -0.0373 -0.3298
  395OPC     MW 1784   0.279   4.468   4.608 -0.0277 -0.4981  0.0079
  396OPC     OW 1785   3.850   3.950   2.304  0.1557  0.0847  0.3969
  396OPC    HW1 1786   3.811   3.872   2.307  1.0779 -0.3669  1.8190
  396OPC    HW2 1787   3.849   3.970   2.220 -0.1150 -1.4733 -0.0081
  396OPC     MW 1788   3.844   3.941   2.292  0.2519 -0.2122  0.5471
  397OPC     OW 1789   1.191   2.336   0.407  0.4141 -0.4631  0.2358
  397OPC    HW1 1790   1.191   2.280   0.340  1.8944 -1.6057  1.1140
  397OPC    HW2 1791   1.117   2.380   0.397 -1.8852 -3.8329  0.4878
  397OPC     MW 1792   1.180   2.334   0.395  0.2931 -1.1297  0.4027
  398OPC     OW 1793   2.222   3.379   3.432 -0.1977 -0.0252  0.1216
  398OPC    HW1 1794   2.225   3.365   3.346  1.7943 -0.9693  0.2899
  398OPC    HW2 1795   2.290   3.333   3.463  0.3361  1.8579  1.9637
  398OPC     MW 1796   2.232   3.370   3.424  0.1754  0.1136  0.4187
  399OPC     OW 1797   0.819   1.898   4.394 -0.4071 -0.8484 -0.1886
  399OPC    HW1 1798   0.782   1.819   4.400  0.8819 -1.5586 -1.0302
  399OPC    HW2 1799   0.895   1.881   4.356  0.3097  0.7005  0.4978
  399OPC     MW 1800   0.824   1.884   4.389 -0.1108 -0.7245 -0.2115
  400OPC     OW 1801   4.633   0.271   4.572  0.6920 -0.2117 -0.3102
  400OPC    HW1 1802   4.606   0.335   4.625  2.1569 -0.1856  0.4436
  400OPC    HW2 1803   4.583   0.281   4.501 -0.5081  0.4794  0.5968
  400OPC     MW 1804   4.622   0.282   4.569  0.7312 -0.1057 -0.0646
  401OPC     OW 1805   4.227   4.399   0.355 -1.1028  0.1278 -0.1722
  401OPC    HW1 1806   4.140   4.393   0.353 -1.0621 -0.6527 -0.0397
  401OPC    HW2 1807   4.244   4.435   0.433 -1.2670 -0.9279  0.3791
  401OPC     MW 1808   4.217   4.403   0.366 -1.1210 -0.1433 -0.0712
  402OPC     OW 1809   4.621   3.046   4.299  0.3756  0.6808 -0.1897
  402OPC    HW1 1810   4.697   3.016   4.329  0.4739  1.8498  0.7960
  402OPC    HW2 1811   4.603   3.113   4.352 -2.3568 -0.7899  0.9692
  402OPC     MW 1812   4.629   3.051   4.311 -0.0134  0.6363  0.1268
  403OPC     OW 1813   0.974   0.340   1.226  0.3533  0.4902  0.4832
  403OPC    HW1 1814   0.890   0.322   1.214  0.2015  1.7237 -0.5438
  403OPC    HW2 1815   1.014   0.264   1.210 -0.5026  0.0970  0.1646
  403OPC     MW 1816   0.968   0.326   1.222  0.2044  0.6143  0.2844
  404OPC     OW 1817   0.093   3.445   4.417  0.1891 -0.1542 -0.6192
  404OPC    HW1 1818   0.056   3.524   4.415 -0.0120 -0.1888  0.6443
  404OPC    HW2 1819   0.027   3.392   4.437  0.6736 -0.3734  0.4725
  404OPC     MW 1820   0.078   3.449   4.420  0.2310 -0.1918 -0.2711
  405OPC     OW 1821   0.431   3.184   2.506 -0.0623  0.4514  1.3629
  405OPC    HW1 1822   0.347   3.168   2.519 -0.4688  1.4979  0.1429
  405OPC    HW2 1823   0.451   3.134   2.437 -0.1768  1.6023  0.4673
  405OPC     MW 1824   0.422   3.174   2.498 -0.1392  0.7759  1.0504
  406OPC     OW 1825   2.747   3.312   3.618  0.2301 -0.4838 -0.0164
  406OPC    HW1 1826   2.833   3.321   3.604  0.1536 -0.3795 -0.4481
  406OPC    HW2 1827   2.711   3.344   3.545 -0.1640 -0.9308 -0.0223
  406OPC     MW 1828   2.755   3.318   3.605  0.1605 -0.5343 -0.0809
  407OPC     OW 1829   3.438   3.159   3.205  0.4069  0.2039 -0.7128
  407OPC    HW1 1830   3.482   3.102   3.156  1.8994  1.0438 -0.4308
  407OPC    HW2 1831   3.423   3.117   3.279  0.9442 -0.0307 -0.7366
  407OPC     MW 1832   3.443   3.145   3.208  0.7067  0.2933 -0.6745
  408OPC     OW 1833   2.816   1.996   0.286 -0.1720 -0.2115 -0.2532
  408OPC    HW1 1834   2.792   1.916   0.261  2.1233 -1.2489  0.5351
  408OPC    HW2 1835   2.903   1.990   0.292  0.1772  2.6175 -1.0105
  408OPC     MW 1836   2.826   1.983   0.283  0.2186  0.0532 -0.2486
  409OPC     OW 1837   4.352   2.989   2.090 -0.0873  0.4585 -0.1566
  409OPC    HW1 1838   4.366   2.903   2.098 -0.7735  0.4493  1.2815
  409OPC    HW2 1839   4.272   2.994   2.055  0.2022  0.5344 -0.8365
  409OPC     MW 1840   4.342   2.977   2.086 -0.1459  0.4683 -0.0445
  410OPC     OW 1841   3.162   3.337   4.022 -0.0012  0.7565 -0.9041
  410OPC    HW1 1842   3.140   3.255   4.042  0.3752  0.7622 -0.4708
  410OPC    HW2 1843   3.090   3.383   4.042  0.0522  0.6387 -0.4416
  410OPC     MW 1844   3.148   3.331   4.028  0.0622  0.7399 -0.7715
  411OPC     OW 1845   3.550   1.516   4.364 -0.1934 -0.5843 -0.0582
  411OPC    HW1 1846   3.577   1.593   4.332  0.7517 -0.3801  1.1266
  411OPC    HW2 1847   3.503   1.538   4.434 -1.0826 -1.0553 -0.4928
  411OPC     MW 1848   3.547   1.531   4.370 -0.1849 -0.6237  0.0527
  412OPC     OW 1849   3.945   4.666   0.504  0.2374 -0.4776 -0.2461
  412OPC    HW1 1850   3.950   4.678   0.590 -0.5225 -1.1213 -0.1014
  412OPC    HW2 1851   3.859   4.671   0.488  0.3146 -1.0725 -0.8568
  412OPC     MW 1852   3.933   4.669   0.514  0.1364 -0.6607 -0.3150
  413OPC     OW 1853   0.518   0.999   4.211  0.1246 -0.2570  0.2373
  413OPC    HW1 1854   0.514   1.050   4.140 -2.3623  0.4241  0.7529
  413OPC    HW2 1855   0.536   1.055   4.275  1.2270 -0.6927  0.3270
  413OPC     MW 1856   0.520   1.015   4.210 -0.0799 -0.2208  0.3266
  414OPC     OW 1857   1.531   1.007   1.556  0.6865 -0.0712  0.2155
  414OPC    HW1 1858   1.608   1.040   1.581  0.8889 -1.1130  1.0015
  414OPC    HW2 1859   1.552   0.948   1.495  0.4085  0.3717 -0.3284
  414OPC     MW 1860   1.545   1.003   1.550  0.6753 -0.1597  0.2512
  415OPC     OW 1861   1.486   1.981   0.271  0.0338 -0.2216  0.1556
  415OPC    HW1 1862   1.534   1.925   0.318 -1.0542  0.4504  2.1568
  415OPC    HW2 1863   1.412   1.989   0.316 -0.9271  0.7984 -1.4810
  415OPC     MW 1864   1.482   1.974   0.284 -0.2689  0.0284  0.2095
  416OPC     OW 1865   1.968   1.347   3.273 -0.5945 -0.0629 -0.2119
  416OPC    HW1 1866   2.007   1.420   3.247 -1.5958  1.3020  1.8311
  416OPC    HW2 1867   2.012   1.324   3.344 -0.3688 -1.4140 -0.7617
  416OPC     MW 1868   1.980   1.354   3.279 -0.7091 -0.0608  0.0087
  417OPC     OW 1869   3.118   0.494   0.145  0.2853 -0.9967 -0.1162
  417OPC    HW1 1870   3.167   0.507   0.216  0.9229 -1.7262 -0.4133
  417OPC    HW2 1871   3.166   0.441   0.096  0.1178 -0.0537 -1.3711
  417OPC     MW 1872   3.132   0.488   0.148  0.3546 -0.9652 -0.3455
  418OPC     OW 1873   2.161   4.091   3.042  0.3499 -0.3314  0.6898
  418OPC    HW1 1874   2.154   4.041   3.113 -1.1586  0.9067  1.4689
  418OPC    HW2 1875   2.079   4.097   3.012  0.8675 -0.3840 -0.8611
  418OPC     MW 1876   2.148   4.085   3.048  0.2034 -0.1564  0.5757
  419OPC     OW 1877   0.121   2.752   0.395  0.0171 -0.0640 -0.6333
  419OPC    HW1 1878   0.166   2.682   0.421 -0.4834 -0.1551  0.0048
  419OPC    HW2 1879   0.045   2.744   0.436 -0.3722  0.3943 -1.2522
  419OPC     MW 1880   0.116   2.740   0.405 -0.1143 -0.0097 -0.6305
  420OPC     OW 1881   3.416   3.144   1.963  0.5323  0.2768  0.1945
  420OPC    HW1 1882   3.364   3.088   1.921 -0.1562  1.2657 -0.3269
  420OPC    HW2 1883   3.363   3.211   1.982  1.3713  0.8405  0.6242
  420OPC     MW 1884   3.401   3.146   1.960  0.5546  0.5062  0.1809
  421OPC     OW 1885   1.813   0.162   2.938  0.3764  0.2020  0.2655
  421OPC    HW1 1886   1.754   0.202   2.888  0.4201 -0.2158 -0.1272
  421OPC    HW2 1887   1.849   0.228   2.984 -0.4337  0.4520  0.5683
  421OPC     MW 1888   1.810   0.178   2.938  0.2632  0.1772  0.2522
  422OPC     OW 1889   2.662   0.089   1.487 -0.3673 -0.0063  0.0554
  422OPC    HW1 1890   2.717   0.089   1.555  0.3310  0.8696 -0.4869
  422OPC    HW2 1891   2.637   0.005   1.482  1.8561 -0.7244 -0.4031
  422OPC     MW 1892   2.666   0.076   1.496  0.0643  0.0170 -0.0925
  423OPC     OW 1893   2.150   3.025   1.097 -0.0151 -0.3487 -0.0331
  423OPC    HW1 1894   2.189   2.961   1.142  0.9324 -0.1479 -0.5358
  423OPC    HW2 1895   2.199   3.033   1.026  0.0329  1.0895  0.1280
  423OPC     MW 1896   2.163   3.017   1.093  0.1320 -0.1066 -0.0836
  424OPC     OW 1897   2.776   1.979   0.859  0.1612  0.3899 -0.0391
  424OPC    HW1 1898   2.840   2.025   0.822  0.7313 -0.8332 -0.6187
  424OPC    HW2 1899   2.813   1.946   0.931  0.1846 -0.2868 -0.3557
  424OPC     MW 1900   2.791   1.981   0.864  0.2487  0.1093 -0.1715
  425OPC     OW 1901   0.155   3.043   0.723  0.2413 -0.5800 -0.1036
  425OPC    HW1 1902   0.120   3.111   0.766  1.5644 -0.0509  0.2009
  425OPC    HW2 1903   0.117   2.974   0.760 -0.7269 -0.0284 -0.0315
  425OPC     MW 1904   0.144   3.043   0.735  0.2938 -0.4205 -0.0480
  426OPC     OW 1905   0.317   0.914   2.586  0.4390 -0.7414 -0.3299
  426OPC    HW1 1906   0.344   0.832   2.596  1.6659 -0.5498 -1.6788
  426OPC    HW2 1907   0.231   0.906   2.575  0.3872 -1.7284  0.6776
  426OPC     MW 1908   0.308   0.901   2.586  0.6126 -0.8589 -0.3804
  427OPC     OW 1909   1.993   2.938   4.242  0.2232  0.0803  0.1205
  427OPC    HW1 1910   1.966   2.885   4.178  0.0266  0.8344 -0.4403
  427OPC    HW2 1911   1.931   2.999   4.246  0.8619  0.7453  0.1584
  427OPC     MW 1912   1.980   2.939   4.233  0.2885  0.2899  0.0434
  428OPC     OW 1913   0.392   4.250   3.541  0.4090 -0.2754  0.3313
  428OPC    HW1 1914   0.437   4.315   3.577  0.6386  0.0669 -0.5314
  428OPC    HW2 1915   0.445   4.221   3.477  0.3246 -1.3339  0.7205
  428OPC     MW 1916   0.406   4.255   3.537  0.4304 -0.3812  0.2614
  429OPC     OW 1917   0.984   3.009   1.776 -0.4455 -0.3699 -0.3720
  429OPC    HW1 1918   1.044   3.070   1.757 -0.3367 -0.7123 -1.1914
  429OPC    HW2 1919   0.984   2.958   1.705 -0.3738 -1.4541  0.3817
  429OPC     MW 1920   0.993   3.010   1.763 -0.4189 -0.5805 -0.3817
  430OPC     OW 1921   3.442   1.110   1.719  0.2245 -0.0587 -0.0061
  430OPC    HW1 1922   3.456   1.104   1.633  1.5544 -0.4113  0.2114
  430OPC    HW2 1923   3.468   1.191   1.738  1.1251 -0.3945  0.2479
  430OPC     MW 1924   3.448   1.121   1.709  0.5540 -0.1603  0.0635
  431OPC     OW 1925   0.732   1.207   1.517 -0.1119  0.2639  0.1426
  431OPC    HW1 1926   0.802   1.256   1.500  0.0200  0.3163  0.8362
  431OPC    HW2 1927   0.764   1.126   1.524 -0.3242  0.0688 -0.9640
  431OPC     MW 1928   0.747   1.202   1.515 -0.1238  0.2427  0.0817
  432OPC     OW 1929   4.447   3.777   1.087 -0.2771 -0.0402 -0.1967
  432OPC    HW1 1930   4.378   3.734   1.118 -0.1647 -0.8676 -1.0636
  432OPC    HW2 1931   4.509   3.716   1.084 -0.0656  0.2174 -1.2967
  432OPC     MW 1932   4.446   3.762   1.091 -0.2291 -0.1243 -0.4873
  433OPC     OW 1933   2.408   1.539   1.331  0.0632  0.4848  0.8072
  433OPC    HW1 1934   2.436   1.615   1.361 -1.4023  0.8803  1.2571
  433OPC    HW2 1935   2.397   1.491   1.403 -1.8102  0.8593  0.8157
  433OPC     MW 1936   2.410   1.543   1.346 -0.4300  0.5985  0.8749
  434OPC     OW 1937   1.592   3.949   1.953  0.7612  0.1070 -0.2378
  434OPC    HW1 1938   1.676   3.925   1.957  0.5206 -0.8379 -0.4387
  434OPC    HW2 1939   1.579   3.992   2.027  1.3889  0.1536 -0.1461
  434OPC     MW 1940   1.603   3.951   1.964  0.8184 -0.0257 -0.2539
  435OPC     OW 1941   1.623   0.867   3.146 -0.2790  0.2553 -0.0210
  435OPC    HW1 1942   1.703   0.899   3.163 -0.7736  0.1706  2.9406
  435OPC    HW2 1943   1.570   0.933   3.167 -1.0695 -0.3273 -0.1690
  435OPC     MW 1944   1.627   0.882   3.152 -0.4689  0.1568  0.3946
  436OPC     OW 1945   0.623   1.997   1.714 -0.0743  0.1478 -0.5075
  436OPC    HW1 1946   0.704   1.985   1.746 -0.3177  0.3120  0.1776
  436OPC    HW2 1947   0.629   1.966   1.633 -0.1469 -2.8039  0.5152
  436OPC     MW 1948   0.636   1.991   1.707 -0.1209 -0.2639 -0.2553
  437OPC     OW 1949   0.654   1.747   0.630  0.0236  0.1181 -0.5263
  437OPC    HW1 1950   0.692   1.681   0.671 -0.0037  0.5198  0.1657
  437OPC    HW2 1951   0.594   1.709   0.579  0.0304 -0.3862 -0.1605
  437OPC     MW 1952   0.650   1.732   0.628  0.0206  0.1029 -0.3700
  438OPC     OW 1953   0.621   4.087   1.660 -0.5312 -0.4103 -0.2542
  438OPC    HW1 1954   0.665   4.058   1.590 -1.9965 -1.8002 -0.6684
  438OPC    HW2 1955   0.543   4.106   1.628 -0.8103  0.2455  0.7807
  438OPC     MW 1956   0.616   4.085   1.645 -0.7888 -0.5188 -0.1625
  439OPC     OW 1957   4.179   0.875   0.736  0.2876 -0.0113  0.0508
  439OPC    HW1 1958   4.253   0.864   0.691  0.2903 -0.9252  0.2638
  439OPC    HW2 1959   4.142   0.944   0.698  1.8539  1.2765  0.7527
  439OPC     MW 1960   4.185   0.884   0.723  0.5193  0.0439  0.1859
  440OPC     OW 1961   0.903   4.803   2.696  0.3370  0.5529  0.3685
  440OPC    HW1 1962   0.916   4.881   2.733 -0.1978  0.9177 -0.1907
  440OPC    HW2 1963   0.821   4.783   2.719  1.0806 -0.7359  2.0901
  440OPC     MW 1964   0.893   4.811   2.705  0.3678  0.4165  0.5401
  441OPC     OW 1965   2.981   2.476   1.209 -0.2479  0.3507 -1.1576
  441OPC    HW1 1966   3.013   2.475   1.128  0.9840  0.5186 -0.6977
  441OPC    HW2 1967   2.965   2.392   1.226 -0.5204  0.3149 -1.5673
  441OPC     MW 1968   2.984   2.463   1.199 -0.1062  0.3701 -1.1502
  442OPC     OW 1969   1.673   0.705   2.255  0.4059  0.4773 -0.0001
  442OPC    HW1 1970   1.753   0.726   2.227 -0.0797 -0.0550 -1.9914
  442OPC    HW2 1971   1.686   0.667   2.332  2.0189  0.8209 -0.0828
  442OPC     MW 1972   1.687   0.703   2.262  0.5724  0.4494 -0.3065
  443OPC     OW 1973   2.792   0.032   2.946  0.0932 -0.1449  0.4238
  443OPC    HW1 1974   2.725   0.051   2.894  1.0413 -0.0151 -0.8055
  443OPC    HW2 1975   2.785  -0.054   2.957 -0.6899 -0.0270  0.9274
  443OPC     MW 1976   2.781   0.022   2.940  0.1175 -0.1083  0.3167
  444OPC     OW 1977   2.029   3.205   2.110  0.5273 -0.1055  0.7548
  444OPC    HW1 1978   2.064   3.274   2.149  1.4031 -0.9435  1.5339
  444OPC    HW2 1979   2.066   3.137   2.152 -1.2186 -1.0509  0.8680
  444OPC     MW 1980   2.040   3.205   2.122  0.3986 -0.3690  0.8867
  445OPC     OW 1981   2.662   4.048   4.522 -0.0872 -0.3843  0.0829
  445OPC    HW1 1982   2.576   4.034   4.530 -0.2213  0.1598 -0.3306
  445OPC    HW2 1983   2.688   3.987   4.465 -0.6068  0.7499 -1.4567
  445OPC     MW 1984   2.653   4.037   4.515 -0.1837 -0.1366 -0.2055
  446OPC     OW 1985   0.936   3.592   3.950 -0.4826  0.0709  0.1001
  446OPC    HW1 1986   0.880   3.548   3.900 -0.2917  0.8502 -0.8285
  446OPC    HW2 1987   0.991   3.531   3.978 -0.3324 -0.3377 -1.0228
  446OPC     MW 1988   0.936   3.577   3.947 -0.4323  0.1256 -0.2029
  447OPC     OW 1989   3.192   1.196   3.067 -0.0365  0.4233  0.2938
  447OPC    HW1 1990   3.123   1.143   3.076 -0.6811  1.3793  1.3221
  447OPC    HW2 1991   3.198   1.207   2.981 -0.8626 -0.0923  0.1566
  447OPC     MW 1992   3.182   1.190   3.056 -0.2538  0.4883  0.4255
  448OPC     OW 1993   3.089   1.955   3.980 -0.3848 -0.4500  0.1017
  448OPC    HW1 1994   3.101   2.012   4.046 -0.8566  1.1435 -1.1224
  448OPC    HW2 1995   3.012   1.918   3.999 -0.2024 -0.4865  0.7908
  448OPC     MW 1996   3.079   1.958   3.993 -0.4274 -0.2201  0.0226
  449OPC     OW 1997   3.836   3.410   4.400  0.7805  0.8268  0.9629
  449OPC    HW1 1998   3.842   3.327   4.429 -1.2779 -0.1045 -0.9525
  449OPC    HW2 1999   3.751   3.420   4.386  1.3191  1.9979 -2.2370
  449OPC     MW 2000   3.824   3.399   4.402  0.5559  0.8621  0.2072
  450OPC     OW 2001   3.366   4.595   3.767 -0.1079  0.4638 -0.1718
  450OPC    HW1 2002   3.326   4.536   3.716 -0.9959  0.9679 -0.0804
  450OPC    HW2 2003   3.380   4.551   3.841  1.9204 -0.5227 -1.0663
  450OPC     MW 2004   3.362   4.580   3.771  0.0604  0.3927 -0.2905
  451OPC     OW 2005   0.334   4.113   0.089  0.1070 -1.0602  0.3594
  451OPC    HW1 2006   0.295   4.038   0.111 -1.6331 -0.2933  0.0101
  451OPC    HW2 2007   0.321   4.119   0.003 -0.6710  0.1142  0.5346
  451OPC     MW 2008   0.326   4.103   0.080 -0.2650 -0.7734  0.3337
  452OPC     OW 2009   4.633   3.965   2.369 -0.3180  0.4254  0.8136
  452OPC    HW1 2010   4.616   4.044   2.336  1.1122  1.9875  3.4459
  452OPC    HW2 2011   4.604   3.971   2.451 -1.3752 -2.3102  0.7393
  452OPC     MW 2012   4.626   3.978   2.376 -0.2630  0.2521  1.1915
  453OPC     OW 2013   1.871   1.358   2.065  0.5213  0.6878  1.0340
  453OPC    HW1 2014   1.815   1.423   2.078 -1.1182  0.0652 -2.0124
  453OPC    HW2 2015   1.922   1.387   2.000  0.9427 -0.4004  0.8550
  453OPC     MW 2016   1.871   1.372   2.057  0.3412  0.4351  0.5574
  454OPC     OW 2017   4.428   4.297   3.823 -0.4025 -0.4204 -0.0603
  454OPC    HW1 2018   4.434   4.213   3.798  2.0561 -0.5221  0.5722
  454OPC    HW2 2019   4.444   4.341   3.749 -2.1810 -0.4542 -0.4995
  454OPC     MW 2020   4.431   4.291   3.808 -0.3021 -0.4406 -0.0317
  455OPC     OW 2021   1.554   2.915   4.245 -0.1717  0.1938 -0.3969
  455OPC    HW1 2022   1.501   2.985   4.248 -0.9490 -0.3467 -1.0704
  455OPC    HW2 2023   1.598   2.926   4.170  0.1764  0.2787 -0.1847
  455OPC     MW 2024   1.553   2.927   4.234 -0.2351  0.1266 -0.4652
  456OPC     OW 2025   0.909   4.846   3.483 -0.0011  0.0251 -0.2907
  456OPC    HW1 2026   0.967   4.793   3.522  0.4707  0.6938 -0.0602
  456OPC    HW2 2027   0.949   4.923   3.483 -1.5325  0.9093  1.3909
  456OPC     MW 2028   0.924   4.850   3.489 -0.1576  0.2546 -0.0081
  457OPC     OW 2029   0.353   0.943   2.858  0.2329  0.7907 -0.0042
  457OPC    HW1 2030   0.340   0.942   2.772 -1.9399  1.5543  0.2563
  457OPC    HW2 2031   0.349   0.858   2.881  0.2334  0.6400 -0.5598
  457OPC     MW 2032   0.351   0.930   2.849 -0.0880  0.8813 -0.0478
  458OPC     OW 2033   2.418   2.788   4.460 -0.2159 -0.0778  0.2786
  458OPC    HW1 2034   2.483   2.738   4.491  0.4864  1.2621  1.0779
  458OPC    HW2 2035   2.450   2.869   4.466 -1.1165  0.4466 -1.4798
  458OPC     MW 2036   2.432   2.793   4.466 -0.2451  0.1976  0.1371
  459OPC     OW 2037   1.241   3.320   1.395  0.1612  0.4218 -0.1850
  459OPC    HW1 2038   1.200   3.254   1.355  3.0874 -0.4607 -2.0293
  459OPC    HW2 2039   1.187   3.388   1.381 -1.2201 -0.8398 -1.4220
  459OPC     MW 2040   1.227   3.320   1.387  0.3895  0.1051 -0.6402
  460OPC     OW 2041   2.141   0.682   2.409  0.5003  0.1406  0.4728
  460OPC    HW1 2042   2.162   0.763   2.433  0.5587  0.9572 -2.0441
  460OPC    HW2 2043   2.217   0.646   2.384  0.5277 -0.8411  1.8572
  460OPC     MW 2044   2.155   0.688   2.409  0.5131  0.1162  0.3054
  461OPC     OW 2045   1.818   4.723   2.462 -0.0820  0.3919  0.3555
  461OPC    HW1 2046   1.780   4.663   2.411 -1.6764 -0.6987  2.6266
  461OPC    HW2 2047   1.774   4.796   2.443  0.8304  0.5527 -1.3238
  461OPC     MW 2048   1.806   4.725   2.452 -0.1828  0.2544  0.4429
  462OPC     OW 2049   1.601   2.026   4.338  0.0942 -0.5435 -0.5945
  462OPC    HW1 2050   1.604   1.996   4.420  2.2613  0.5720 -0.1815
  462OPC    HW2 2051   1.580   1.955   4.291 -0.5362 -1.3546  0.8327
  462OPC     MW 2052   1.598   2.011   4.343  0.3211 -0.4985 -0.3226
  463OPC     OW 2053   1.978   1.280   4.190 -0.3249  0.1100 -0.1900
  463OPC    HW1 2054   1.921   1.265   4.254 -1.3226  0.5340 -0.9400
  463OPC    HW2 2055   1.958   1.220   4.130  1.0686 -0.7505  0.1534
  463OPC     MW 2056   1.967   1.269   4.191 -0.2665  0.0455 -0.2503
  464OPC     OW 2057   3.923   2.993   4.266  0.2115  0.0067  0.1116
  464OPC    HW1 2058   3.858   2.935   4.274  0.3631 -0.0959  0.6743
  464OPC    HW2 2059   3.920   3.038   4.341  0.4672  0.3318 -0.0726
  464OPC     MW 2060   3.913   2.991   4.278  0.2716  0.0395  0.1676
  465OPC     OW 2061   2.707   3.950   3.378 -0.3015  0.3958  0.2824
  465OPC    HW1 2062   2.780   3.997   3.374  0.9004 -1.4058 -0.1078
  465OPC    HW2 2063   2.649   4.000   3.335 -0.0375  2.9704  2.6177
  465OPC     MW 2064   2.709   3.965   3.371 -0.0849  0.5099  0.5698
  466OPC     OW 2065   3.648   4.132   1.529  0.2711  0.2691  0.3077
  466OPC    HW1 2066   3.703   4.165   1.471 -0.1139  0.0937 -0.1601
  466OPC    HW2 2067   3.579   4.109   1.482 -0.8281  1.8228  1.0584
  466OPC     MW 2068   3.646   4.134   1.514  0.0519  0.4728  0.3495
  467OPC     OW 2069   0.910   1.742   1.435  0.3485 -0.2584  0.0962
  467OPC    HW1 2070   0.875   1.800   1.381 -2.4409 -0.2626  1.6852
  467OPC    HW2 2071   0.927   1.674   1.384  1.2282  0.9810 -1.3440
  467OPC     MW 2072   0.907   1.741   1.420  0.0664 -0.0759  0.1181
  468OPC     OW 2073   1.580   4.553   1.189 -0.1692  0.4721  0.7717
  468OPC    HW1 2074   1.557   4.509   1.261 -1.3707 -0.0637  0.0773
  468OPC    HW2 2075   1.662   4.525   1.174 -0.3070 -0.2443  1.3028
  468OPC     MW 2076   1.589   4.542   1.198 -0.3670  0.2871  0.7476
  469OPC     OW 2077   0.022   0.857   3.563  0.4487  0.0321 -0.0598
  469OPC    HW1 2078  -0.023   0.835   3.491  1.8077  1.0866 -1.3018
  469OPC    HW2 2079  -0.028   0.918   3.600 -0.1281 -0.3064 -0.2678
  469OPC     MW 2080   0.008   0.863   3.558  0.5642  0.1379 -0.2741
  470OPC     OW 2081   3.281   3.819   0.030  0.0871 -0.1969  0.8083
  470OPC    HW1 2082   3.237   3.778  -0.033  0.0335  0.0166  0.7054
  470OPC    HW2 2083   3.232   3.808   0.101  1.0839 -2.1424  1.2806
  470OPC     MW 2084   3.267   3.812   0.031  0.2264 -0.4526  0.8629
  471OPC     OW 2085   1.717   4.514   0.181  0.2588 -0.3889  0.3601
  471OPC    HW1 2086   1.660   4.543   0.122  0.8075  0.5987  0.2967
  471OPC    HW2 2087   1.794   4.539   0.149  0.7295 -1.5878  0.5103
  471OPC     MW 2088   1.720   4.522   0.168  0.4095 -0.4203  0.3729
  472OPC     OW 2089   1.630   4.768   4.492 -0.1626  0.2668 -0.2165
  472OPC    HW1 2090   1.606   4.717   4.558 -2.3865  0.9806 -0.3720
  472OPC    HW2 2091   1.578   4.742   4.426 -0.4540  1.8396 -0.6539
  472OPC     MW 2092   1.619   4.757   4.492 -0.5342  0.6049 -0.3040
  473OPC     OW 2093   3.570   0.255   2.602  0.4086  0.6711 -0.3171
  473OPC    HW1 2094   3.566   0.233   2.686 -1.5721  1.7370 -0.0631
  473OPC    HW2 2095   3.645   0.300   2.595  1.6960 -1.2854  0.3459
  473OPC     MW 2096   3.580   0.259   2.613  0.3061  0.5395 -0.1818
  474OPC     OW 2097   1.142   1.407   3.297  0.2423  0.2214  0.7082
  474OPC    HW1 2098   1.150   1.488   3.266 -1.3745 -0.2181 -1.0236
  474OPC    HW2 2099   1.221   1.372   3.285  1.2767  1.7920  2.4362
  474OPC     MW 2100   1.155   1.414   3.291  0.1563  0.3885  0.7076
  475OPC     OW 2101   0.913   1.226   0.515  0.0219 -0.0836 -0.1044
  475OPC    HW1 2102   0.850   1.169   0.531 -1.1165  1.5046  1.3225
  475OPC    HW2 2103   0.872   1.292   0.475  0.8808  0.7290  0.3106
  475OPC     MW 2104   0.898   1.228   0.511 -0.0194  0.2711  0.1677
  476OPC     OW 2105   3.207   1.610   4.170  0.1345 -0.0707  0.3335
  476OPC    HW1 2106   3.252   1.667   4.220  1.9731  1.0446 -2.3411
  476OPC    HW2 2107   3.265   1.547   4.155 -0.2958 -0.2573 -0.5678
  476OPC     MW 2108   3.223   1.609   4.175  0.3426  0.0664 -0.1945
  477OPC     OW 2109   3.578   4.475   4.174 -0.0185  0.5599 -0.0257
  477OPC    HW1 2110   3.612   4.421   4.233 -2.3629 -1.2278 -0.1788
  477OPC    HW2 2111   3.569   4.550   4.217  1.7323  0.3962  0.7138
  477OPC     MW 2112   3.582   4.478   4.189 -0.1065  0.2713  0.0610
  478OPC     OW 2113   0.837   3.177   0.421  0.1262  0.2585  0.0380
  478OPC    HW1 2114   0.839   3.105   0.469 -0.3926  0.6960  0.7345
  478OPC    HW2 2115   0.834   3.146   0.339  0.0401 -0.5093  0.3176
  478OPC     MW 2116   0.837   3.162   0.416  0.0369  0.2098  0.1822
  479OPC     OW 2117   3.865   2.246   3.823  0.0857 -0.1584  0.4543
  479OPC    HW1 2118   3.804   2.184   3.827 -0.0067 -0.1583 -0.6763
  479OPC    HW2 2119   3.926   2.213   3.771  0.6824  0.1699  0.9257
  479OPC     MW 2120   3.865   2.232   3.816  0.1602 -0.1098  0.3568
  480OPC     OW 2121   3.737   3.690   3.398  0.6117  0.0694  0.0751
  480OPC    HW1 2122   3.664   3.694   3.350 -0.3970 -0.4006  1.4799
  480OPC    HW2 2123   3.707   3.669   3.478  2.2870 -0.0379  0.7105
  480OPC     MW 2124   3.722   3.687   3.403  0.7101 -0.0157  0.3766
  481OPC     OW 2125   4.689   2.921   3.332 -0.1347 -0.0700 -0.1241
  481OPC    HW1 2126   4.729   2.993   3.361 -0.9471 -0.4386  2.0953
  481OPC    HW2 2127   4.741   2.856   3.358  0.4911 -0.3550 -1.9396
  481OPC     MW 2128   4.702   2.922   3.340 -0.1626 -0.1665 -0.0645
  482OPC     OW 2129   2.570   1.562   3.118 -0.3346 -0.1370 -0.3058
  482OPC    HW1 2130   2.564   1.628   3.062  0.0524  0.8912  0.8354
  482OPC    HW2 2131   2.623   1.505   3.078 -0.0460  0.5834 -0.9604
  482OPC     MW 2132   2.577   1.563   3.103 -0.2350  0.1213 -0.2339
  483OPC     OW 2133   1.351   0.441   0.031  0.3795  0.0149  0.7782
  483OPC    HW1 2134   1.349   0.357   0.010 -1.1123  0.5202 -1.4630
  483OPC    HW2 2135   1.422   0.471  -0.010  0.1516  0.0960  0.4402
  483OPC     MW 2136   1.361   0.433   0.022  0.1255  0.1016  0.3972
  484OPC     OW 2137   0.192   0.823   3.966 -0.0332 -0.2168 -0.3756
  484OPC    HW1 2138   0.199   0.843   4.050  0.4075 -1.0061 -0.2162
  484OPC    HW2 2139   0.110   0.846   3.947  0.2519  1.1458 -0.0742
  484OPC     MW 2140   0.181   0.829   3.976  0.0740 -0.1321 -0.3074
  485OPC     OW 2141   1.649   1.365   1.512  0.5458 -0.2460 -0.4260
  485OPC    HW1 2142   1.616   1.445   1.520  0.3778 -0.1695 -1.7120
  485OPC    HW2 2143   1.623   1.324   1.585 -0.3549  0.5201 -0.3147
  485OPC     MW 2144   1.641   1.371   1.524  0.3878 -0.1216 -0.5995
  486OPC     OW 2145   2.505   1.140   3.616 -0.2201  0.0350 -0.1251
  486OPC    HW1 2146   2.507   1.166   3.533  1.7385 -0.5986 -0.3150
  486OPC    HW2 2147   2.580   1.168   3.649 -0.7000 -0.2528  1.2927
  486OPC     MW 2148   2.516   1.148   3.608 -0.0017 -0.1011  0.0563
  487OPC     OW 2149   1.706   0.355   1.848 -0.1364  0.1621  0.2271
  487OPC    HW1 2150   1.693   0.438   1.823 -0.5731 -0.0239 -0.1662
  487OPC    HW2 2151   1.789   0.340   1.827 -0.1507  0.3965 -0.0009
  487OPC     MW 2152   1.716   0.365   1.841 -0.2030  0.1692  0.1353
  488OPC     OW 2153   3.033   4.210   1.945  0.5556 -0.5724 -0.5953
  488OPC    HW1 2154   2.958   4.250   1.966  0.5494  0.0648 -1.7465
  488OPC    HW2 2155   3.090   4.275   1.941  1.6104 -1.2333  1.9048
  488OPC     MW 2156   3.030   4.226   1.947  0.7105 -0.5763 -0.3961
  489OPC     OW 2157   3.813   1.705   2.340  0.4049 -0.2337  0.3241
  489OPC    HW1 2158   3.816   1.693   2.254  1.1719 -2.5023  0.6005
  489OPC    HW2 2159   3.754   1.646   2.367  0.6724 -0.0269  1.4068
  489OPC     MW 2160   3.805   1.694   2.331  0.5577 -0.5383  0.5248
  490OPC     OW 2161   0.926   2.287   0.118  0.0066 -0.1484  0.2895
  490OPC    HW1 2162   0.840   2.299   0.114 -0.3540 -2.5750 -1.6082
  490OPC    HW2 2163   0.953   2.303   0.036  1.0420 -1.2958  0.3769
  490OPC     MW 2164   0.917   2.291   0.105  0.1063 -0.6764  0.0221
  491OPC     OW 2165   1.135   3.340   4.681 -0.1664  0.3937  0.2713
  491OPC    HW1 2166   1.060   3.373   4.651 -0.6511 -0.6483  0.2597
  491OPC    HW2 2167   1.155   3.392   4.748  1.2893  3.1594 -2.1384
  491OPC     MW 2168   1.127   3.352   4.687 -0.0229  0.6484 -0.0865
  492OPC     OW 2169   1.135   2.671   1.063  0.1890  0.8973 -0.1915
  492OPC    HW1 2170   1.177   2.718   1.123  1.4528  0.0840 -0.4063
  492OPC    HW2 2171   1.082   2.729   1.025  2.6066  2.5255 -1.3238
  492OPC     MW 2172   1.133   2.687   1.066  0.7328  1.0176 -0.3905
  493OPC     OW 2173   3.199   4.164   1.479 -0.0155  0.2800  0.0322
  493OPC    HW1 2174   3.192   4.103   1.541  0.9588  1.1742  1.0737
  493OPC    HW2 2175   3.238   4.231   1.520 -0.8349  1.5315 -1.1202
  493OPC     MW 2176   3.203   4.165   1.494  0.0073  0.5968  0.0159
  494OPC     OW 2177   0.872   3.551   2.474 -0.5975 -0.2255  0.0142
  494OPC    HW1 2178   0.958   3.538   2.477 -0.7366 -1.1562  0.5336
  494OPC    HW2 2179   0.840   3.480   2.514 -1.5864  0.3293  0.2277
  494OPC     MW 2180   0.880   3.538   2.480 -0.7641 -0.2810  0.1225
  495OPC     OW 2181   2.515   1.828   0.284  0.0618  0.2430 -0.1134
  495OPC    HW1 2182   2.435   1.862   0.290 -0.3524 -0.6077 -0.5022
  495OPC    HW2 2183   2.524   1.782   0.358  0.2235  0.4143 -0.0271
  495OPC     MW 2184   2.505   1.826   0.296  0.0246  0.1426 -0.1581
  496OPC     OW 2185   1.534   1.036   0.456 -0.1050  0.0481 -0.3088
  496OPC    HW1 2186   1.515   1.042   0.370 -1.4378 -2.8919 -0.3313
  496OPC    HW2 2187   1.455   1.040   0.494  0.1617 -1.7797  0.5007
  496OPC     MW 2188   1.519   1.038   0.449 -0.2625 -0.6562 -0.1925
  497OPC     OW 2189   4.102   3.481   4.619  0.6060 -0.4397 -0.0492
  497OPC    HW1 2190   4.181   3.472   4.655  0.2469 -0.2717  0.8050
  497OPC    HW2 2191   4.096   3.567   4.603  0.8921 -0.5576 -0.8261
  497OPC     MW 2192   4.113   3.492   4.622  0.5956 -0.4323 -0.0381
  498OPC     OW 2193   0.800   1.684   2.120 -0.1292 -0.2285 -0.6008
  498OPC    HW1 2194   0.855   1.740   2.159 -0.1594  0.4469 -1.5069
  498OPC    HW2 2195   0.794   1.619   2.178 -0.2793  0.7952  0.6035
  498OPC     MW 2196   0.807   1.683   2.135 -0.1558  0.0225 -0.5569
  499OPC     OW 2197   2.722   4.414   0.562  0.1455  0.1202  0.3538
  499OPC    HW1 2198   2.751   4.486   0.521 -0.3277  0.4318  0.5675
  499OPC    HW2 2199   2.796   4.369   0.577  0.6223  1.2143  1.4857
  499OPC     MW 2200   2.737   4.418   0.558  0.1462  0.3278  0.5526
  500OPC     OW 2201   3.726   1.798   3.686 -0.1652 -0.5393 -0.0347
  500OPC    HW1 2202   3.664   1.784   3.626 -1.2621  0.0972  0.9135
  500OPC    HW2 2203   3.779   1.856   3.649  0.1466 -1.4385 -1.0389
  500OPC     MW 2204   3.724   1.804   3.672 -0.2813 -0.5782 -0.0430
  501OPC     OW 2205   0.407   1.932   1.300  0.1933 -0.1907 -0.3870
  501OPC    HW1 2206   0.381   2.002   1.345 -0.6275  0.3671 -1.6704
  501OPC    HW2 2207   0.347   1.872   1.321 -1.2159  0.5649 -1.9425
  501OPC     MW 2208   0.394   1.933   1.310 -0.1361  0.0032 -0.8064
  502OPC     OW 2209   3.736   1.277   0.761 -0.2780 -0.0663 -0.3652
  502OPC    HW1 2210   3.733   1.316   0.683 -0.4100  2.5647  0.8478
  502OPC    HW2 2211   3.652   1.266   0.782 -0.2651 -2.0023 -1.0579
  502OPC     MW 2212   3.723   1.281   0.753 -0.2955  0.0364 -0.2884
  503OPC     OW 2213   4.315   1.423   2.784  0.2574  0.3367  0.2768
  503OPC    HW1 2214   4.266   1.352   2.783 -2.0101  1.7802 -1.5032
  503OPC    HW2 2215   4.363   1.417   2.711  0.8881  0.1293  0.7004
  503OPC     MW 2216   4.315   1.412   2.773  0.0155  0.5193  0.0764
  504OPC     OW 2217   4.628   0.084   3.326 -0.4691 -0.0865 -0.4739
  504OPC    HW1 2218   4.576   0.057   3.261 -0.8463  2.0586 -1.1492
  504OPC    HW2 2219   4.691   0.128   3.284 -0.3345  0.7322  0.5505
  504OPC     MW 2220   4.629   0.087   3.310 -0.5050  0.3513 -0.4225
  505OPC     OW 2221   0.221   1.077   4.594 -0.0374 -0.2114 -0.1327
  505OPC    HW1 2222   0.277   1.124   4.640  1.1269 -0.7020 -0.9910
  505OPC    HW2 2223   0.158   1.057   4.651  0.0280  1.3794  0.5330
  505OPC     MW 2224   0.220   1.081   4.609  0.1442 -0.0489 -0.1609
  506OPC     OW 2225   2.203   4.187   1.719 -0.2524 -0.0856  0.2139
  506OPC    HW1 2226   2.118   4.184   1.699 -0.2614 -1.1953  0.3777
  506OPC    HW2 2227   2.206   4.158   1.801  0.2707  0.1785  0.2930
  506OPC     MW 2228   2.191   4.183   1.728 -0.1764 -0.2103  0.2498
  507OPC     OW 2229   3.566   2.956   1.210  0.3115 -0.3062 -0.2531
  507OPC    HW1 2230   3.541   2.929   1.289 -2.0082  0.5839 -0.6024
  507OPC    HW2 2231   3.528   2.899   1.156 -0.8608  0.9117 -0.7952
  507OPC     MW 2232   3.556   2.943   1.214 -0.2043  0.0052 -0.3848
  508OPC     OW 2233   1.171   1.633   3.118 -0.2210  0.0945 -0.2008
  508OPC    HW1 2234   1.109   1.685   3.085  0.2229  0.4949 -0.4024
  508OPC    HW2 2235   1.230   1.627   3.054 -0.8852 -1.7298 -0.6841
  508OPC     MW 2236   1.170   1.640   3.104 -0.2535 -0.1159 -0.3021
  509OPC     OW 2237   4.207   4.165   4.245  0.2160  0.2880  0.2183
  509OPC    HW1 2238   4.289   4.135   4.243 -0.0979 -0.8946  2.1860
  509OPC    HW2 2239   4.210   4.228   4.305 -0.5316 -0.7521  1.4172
  509OPC     MW 2240   4.220   4.170   4.254  0.0589 -0.0401  0.6859
  510OPC     OW 2241   3.735   1.267   1.923 -0.7509  0.2476  0.0991
  510OPC    HW1 2242   3.682   1.323   1.883  0.9919  0.9794 -1.2944
  510OPC    HW2 2243   3.774   1.224   1.858  2.3492  1.6314  0.8626
  510OPC     MW 2244   3.733   1.269   1.908 -0.0356  0.5602  0.0061
  511OPC     OW 2245   1.760   3.020   3.329 -0.0429 -0.2752  0.7427
  511OPC    HW1 2246   1.839   3.057   3.334 -0.6682  1.2909 -0.3249
  511OPC    HW2 2247   1.767   2.966   3.261 -0.6206  1.9657 -1.2347
  511OPC     MW 2248   1.773   3.018   3.320 -0.2206  0.2873  0.2929
  512OPC     OW 2249   3.724   3.528   1.284 -0.1549  0.0261  0.0420
  512OPC    HW1 2250   3.739   3.611   1.306 -0.5581  0.0370  0.2752
  512OPC    HW2 2251   3.642   3.515   1.309 -0.1241 -0.4137 -0.0901
  512OPC     MW 2252   3.714   3.539   1.291 -0.2099 -0.0373  0.0570
  513OPC     OW 2253   0.760   2.143   3.412  0.8645 -0.3299  0.1417
  513OPC    HW1 2254   0.691   2.149   3.359 -0.3556  0.2068  1.7126
  513OPC    HW2 2255   0.725   2.151   3.491  2.6271 -1.1050  1.0370
  513OPC     MW 2256   0.745   2.145   3.416  0.9446 -0.3651  0.5062
  514OPC     OW 2257   3.335   0.605   0.279 -0.4013  0.4127  0.5077
  514OPC    HW1 2258   3.410   0.564   0.259 -0.0167  1.1048  0.4945
  514OPC    HW2 2259   3.327   0.664   0.215 -1.1005  0.1693  0.3642
  514OPC     MW 2260   3.345   0.607   0.266 -0.4478  0.4790  0.4846
  515OPC     OW 2261   2.208   4.483   4.357 -0.5197 -0.3099  0.2830
  515OPC    HW1 2262   2.281   4.527   4.374 -0.1452 -1.4371  1.7831
  515OPC    HW2 2263   2.147   4.544   4.356  0.2560  0.4825  0.3689
  515OPC     MW 2264   2.210   4.498   4.359 -0.3499 -0.3593  0.5171
  516OPC     OW 2265   1.818   4.452   1.879 -0.2667 -0.9886  0.3144
  516OPC    HW1 2266   1.876   4.501   1.835 -1.3215 -0.9159 -1.0859
  516OPC    HW2 2267   1.862   4.379   1.896 -0.0935 -1.4977 -1.9215
  516OPC     MW 2268   1.833   4.449   1.875 -0.3969 -1.0533 -0.2229
  517OPC     OW 2269   2.927   4.446   1.148 -0.4532  0.2311  0.0790
  517OPC    HW1 2270   2.898   4.430   1.229 -1.6434 -0.4024 -0.4536
  517OPC    HW2 2271   2.884   4.389   1.099 -0.6933  1.4531 -1.1864
  517OPC     MW 2272   2.917   4.435   1.153 -0.6646  0.3181 -0.1866
  518OPC     OW 2273   2.505   2.652   3.867 -0.5836  0.0716  0.1590
  518OPC    HW1 2274   2.481   2.693   3.795  0.4706  1.3804  0.5120
  518OPC    HW2 2275   2.513   2.716   3.926 -0.8754 -0.8906  1.2889
  518OPC     MW 2276   2.503   2.668   3.865 -0.4710  0.1227  0.3780
  519OPC     OW 2277   3.277   2.184   0.557  0.0365 -0.1965  0.1830
  519OPC    HW1 2278   3.345   2.135   0.533 -2.1741 -2.9917 -0.9611
  519OPC    HW2 2279   3.255   2.228   0.485 -0.6139 -0.9669 -0.1073
  519OPC     MW 2280   3.283   2.183   0.543 -0.3861 -0.7231 -0.0288
  520OPC     OW 2281   1.490   3.923   4.661  0.0282 -0.1811 -0.0470
  520OPC    HW1 2282   1.437   3.937   4.729  0.5350 -0.5175  0.4255
  520OPC    HW2 2283   1.512   4.003   4.635 -0.7205 -0.0388 -0.2599
  520OPC     MW 2284   1.485   3.937   4.667 -0.0076 -0.2098 -0.0088
  521OPC     OW 2285   1.143   2.610   3.837  0.0634  0.1919 -0.1045
  521OPC    HW1 2286   1.117   2.540   3.881  1.4446  1.4750  2.9948
  521OPC    HW2 2287   1.219   2.585   3.801  0.2981 -0.0619  0.5591
  521OPC     MW 2288   1.151   2.596   3.838  0.3021  0.3440  0.4513
  522OPC     OW 2289   1.280   2.476   4.650 -0.2995 -0.3758 -0.3130
  522OPC    HW1 2290   1.289   2.407   4.702  1.7351 -1.1331 -1.5292
  522OPC    HW2 2291   1.196   2.474   4.628 -0.6122 -1.5752  0.8714
  522OPC     MW 2292   1.269   2.465   4.654 -0.0452 -0.6647 -0.3176
  523OPC     OW 2293   2.375   3.056   0.595 -0.3193  0.2501 -0.3753
  523OPC    HW1 2294   2.397   2.976   0.569 -2.5947 -0.5785  0.0352
  523OPC    HW2 2295   2.347   3.044   0.677 -0.8472  1.4506 -0.3630
  523OPC     MW 2296   2.374   3.043   0.603 -0.7334  0.3052 -0.3129
  524OPC     OW 2297   4.094   0.952   1.811  0.4067 -0.1749  0.0929
  524OPC    HW1 2298   4.116   1.000   1.881 -0.5202  2.6142 -1.3938
  524OPC    HW2 2299   4.163   0.961   1.758 -0.7734  1.7721 -1.2316
  524OPC     MW 2300   4.108   0.960   1.814  0.0951  0.5247 -0.3225
  525OPC     OW 2301   4.094   0.045   2.104 -0.8706 -0.2287 -0.0429
  525OPC    HW1 2302   4.038   0.029   2.169 -1.1503  1.1636  0.0885
  525OPC    HW2 2303   4.153   0.098   2.141 -1.4952  1.2639 -1.1044
  525OPC     MW 2304   4.095   0.051   2.119 -1.0040  0.1975 -0.1804
  526OPC     OW 2305   2.799   0.621   2.483 -0.0577 -0.1607  0.6832
  526OPC    HW1 2306   2.739   0.684   2.491 -0.3638 -0.4970  1.0553
  526OPC    HW2 2307   2.859   0.657   2.430 -0.7558  0.0451  0.0116
  526OPC     MW 2308   2.799   0.636   2.476 -0.2060 -0.1800  0.6391
  527OPC     OW 2309   0.428   0.150   1.656 -0.0013 -0.1371 -0.4365
  527OPC    HW1 2310   0.381   0.174   1.586 -0.2814  0.3995 -0.0739
  527OPC    HW2 2311   0.454   0.070   1.637 -0.8334 -0.3401 -0.7786
  527OPC     MW 2312   0.425   0.142   1.643 -0.1656 -0.0878 -0.4334
  528OPC     OW 2313   0.924   0.872   1.962 -0.1161 -0.3882 -0.2582
  528OPC    HW1 2314   0.975   0.928   2.005 -0.5268 -0.0229 -0.2470
  528OPC    HW2 2315   0.974   0.800   1.956  0.4732  0.0318 -0.4330
  528OPC     MW 2316   0.939   0.869   1.968 -0.0897 -0.2722 -0.2824
  529OPC     OW 2317   0.855   0.909   4.358 -0.6308 -0.1435 -0.0894
  529OPC    HW1 2318   0.814   0.960   4.416  0.0192 -0.2195  0.4389
  529OPC    HW2 2319   0.929   0.888   4.397  0.5274  1.0228 -1.5298
  529OPC     MW 2320   0.860   0.914   4.372 -0.3636  0.0175 -0.2241
  530OPC     OW 2321   0.070   1.287   0.511 -0.3588 -0.0800  0.2229
  530OPC    HW1 2322   0.123   1.267   0.444 -0.4845  0.2143  0.0297
  530OPC    HW2 2323   0.125   1.300   0.578 -0.1390  0.6988 -0.0906
  530OPC     MW 2324   0.086   1.286   0.511 -0.3449  0.0786  0.1481
  531OPC     OW 2325   1.786   0.806   3.913 -0.1781  0.1053  0.0341
  531OPC    HW1 2326   1.769   0.793   3.829 -0.6009 -0.9278  0.2699
  531OPC    HW2 2327   1.802   0.726   3.944 -1.0667  0.3344  1.1437
  531OPC     MW 2328   1.786   0.792   3.905 -0.3718 -0.0135  0.2328
  532OPC     OW 2329   0.756   3.186   4.533 -0.4121 -0.8463 -0.0656
  532OPC    HW1 2330   0.794   3.120   4.490  0.7779  0.7524 -1.6095
  532OPC    HW2 2331   0.807   3.254   4.514 -0.0183  0.0908  3.6804
  532OPC     MW 2332   0.769   3.186   4.524 -0.1782 -0.4717  0.2599
  533OPC     OW 2333   0.531   1.308   1.719 -0.1355 -0.3160 -0.0864
  533OPC    HW1 2334   0.486   1.376   1.689  0.1681 -1.3039 -3.2649
  533OPC    HW2 2335   0.595   1.299   1.660  0.3145 -2.8119  0.6562
  533OPC     MW 2336   0.534   1.317   1.706 -0.0241 -0.8306 -0.4463
  534OPC     OW 2337   1.090   4.229   1.616 -0.1782 -0.2258  0.2642
  534OPC    HW1 2338   1.157   4.285   1.608  0.9103 -1.2856  1.5144
  534OPC    HW2 2339   1.119   4.171   1.673 -1.9795 -1.0632  0.3816
  534OPC     MW 2340   1.104   4.229   1.623 -0.2835 -0.5059  0.4662
  535OPC     OW 2341   1.371   2.123   4.114  0.7230 -0.3139 -0.2309
  535OPC    HW1 2342   1.369   2.070   4.045 -2.2617 -0.7520  0.0807
  535OPC    HW2 2343   1.388   2.201   4.079 -0.1927 -0.6166 -1.4086
  535OPC     MW 2344   1.373   2.127   4.099  0.1469 -0.4233 -0.3588
  536OPC     OW 2345   0.611   3.556   0.795  0.1705 -0.1823 -0.4426
  536OPC    HW1 2346   0.666   3.496   0.826 -0.5553 -0.7321 -0.1928
  536OPC    HW2 2347   0.614   3.620   0.854 -0.3843 -0.7506  0.2153
  536OPC     MW 2348   0.619   3.557   0.808 -0.0187 -0.3474 -0.3085
  537OPC     OW 2349   3.367   4.663   3.308 -0.0116 -0.3906 -0.3614
  537OPC    HW1 2350   3.444   4.671   3.267  1.2762 -0.4976  1.8816
  537OPC    HW2 2351   3.332   4.742   3.301  1.1318  0.1806  0.1177
  537OPC     MW 2352   3.373   4.676   3.301  0.3476 -0.3219  0.0407
  538OPC     OW 2353   0.753   2.976   2.822  0.4287  0.5722 -0.1569
  538OPC    HW1 2354   0.785   2.897   2.803  0.0610  0.4453 -0.2552
  538OPC    HW2 2355   0.813   3.030   2.790  0.1221  0.3494 -1.1285
  538OPC     MW 2356   0.767   2.972   2.815  0.3291  0.5206 -0.3148
  539OPC     OW 2357   2.244   4.608   1.433 -0.5112  0.6428 -0.3412
  539OPC    HW1 2358   2.205   4.621   1.357 -1.6522  0.5722  0.2072
  539OPC    HW2 2359   2.203   4.538   1.466  0.6927  0.0059 -0.1303
  539OPC     MW 2360   2.232   4.599   1.427 -0.5020  0.5381 -0.2290
  540OPC     OW 2361   0.671   3.664   4.122 -0.0448 -0.3831  0.6521
  540OPC    HW1 2362   0.660   3.598   4.178  0.5289 -1.5359 -0.5335
  540OPC    HW2 2363   0.745   3.643   4.080  0.4378  1.2969  0.6034
  540OPC     MW 2364   0.681   3.651   4.124  0.1113 -0.3053  0.4694
  541OPC     OW 2365   3.450   3.699   3.332 -0.0074 -0.1167  0.5493
  541OPC    HW1 2366   3.458   3.615   3.310 -0.2235 -0.1513  0.5977
  541OPC    HW2 2367   3.436   3.739   3.256 -0.8681 -0.2498  0.6238
  541OPC     MW 2368   3.449   3.692   3.318 -0.1664 -0.1416  0.5674
  542OPC     OW 2369   2.619   0.243   1.007 -0.1029 -0.0018 -0.0191
  542OPC    HW1 2370   2.562   0.241   1.073 -0.3442  0.0711 -0.2204
  542OPC    HW2 2371   2.647   0.326   1.007 -1.0330  0.3443 -0.7723
  542OPC     MW 2372   2.615   0.255   1.017 -0.2759  0.0601 -0.1601
  543OPC     OW 2373   3.981   4.715   0.753  0.1133  0.0600 -0.2773
  543OPC    HW1 2374   4.038   4.780   0.764  1.0204 -0.7500  0.0040
  543OPC    HW2 2375   3.933   4.717   0.826  0.6875 -0.0995  0.1108
  543OPC     MW 2376   3.982   4.725   0.765  0.3320 -0.0832 -0.1784
  544OPC     OW 2377   1.118   2.441   2.408  0.4318 -0.3246 -0.6141
  544OPC    HW1 2378   1.091   2.459   2.489 -0.6231  0.5705 -1.1433
  544OPC    HW2 2379   1.178   2.503   2.392  0.2195 -0.1434 -0.7184
  544OPC     MW 2380   1.123   2.453   2.417  0.2446 -0.1657 -0.7077
  545OPC     OW 2381   1.078   0.917   0.350  0.3795 -0.1715 -0.0822
  545OPC    HW1 2382   1.098   0.928   0.434  1.9433  1.0084 -0.5647
  545OPC    HW2 2383   1.056   0.833   0.346  0.2003 -0.2423  1.5155
  545OPC     MW 2384   1.078   0.906   0.362  0.5841 -0.0076  0.0826
  546OPC     OW 2385   4.704   2.503   0.837  0.1918 -0.1796 -0.5433
  546OPC    HW1 2386   4.695   2.523   0.921 -2.7793  0.2385 -0.8809
  546OPC    HW2 2387   4.732   2.420   0.839  2.9949  0.6542  0.7676
  546OPC     MW 2388   4.707   2.493   0.850  0.1669  0.0052 -0.3995
  547OPC     OW 2389   4.146   4.169   2.254  0.4048 -0.3151 -0.4624
  547OPC    HW1 2390   4.139   4.123   2.181 -0.0223 -0.4028 -0.3676
  547OPC    HW2 2391   4.137   4.109   2.317 -0.3581 -0.0741 -0.3379
  547OPC     MW 2392   4.144   4.153   2.253  0.2291 -0.2925 -0.4301
  548OPC     OW 2393   2.576   3.127   3.710  0.0160  0.3595  0.2074
  548OPC    HW1 2394   2.626   3.195   3.690  0.1920  0.1234 -0.1623
  548OPC    HW2 2395   2.632   3.061   3.718 -0.1190  0.3225  0.8863
  548OPC     MW 2396   2.592   3.127   3.708  0.0222  0.3190  0.2531
  549OPC     OW 2397   2.121   4.114   4.131 -0.4082 -0.6224  0.7871
  549OPC    HW1 2398   2.185   4.173   4.133  0.1022 -1.0648 -0.9016
  549OPC    HW2 2399   2.057   4.151   4.178  0.5404  0.4658  1.2710
  549OPC     MW 2400   2.121   4.128   4.138 -0.1926 -0.5271  0.6094
  550OPC     OW 2401   1.834   1.182   3.814 -0.0162  0.3958 -0.5852
  550OPC    HW1 2402   1.905   1.224   3.785 -0.1956  0.3197 -1.1514
  550OPC    HW2 2403   1.864   1.138   3.884  1.0864 -1.4869 -2.1269
  550OPC     MW 2404   1.849   1.182   3.820  0.1202  0.1064 -0.8965
  551OPC     OW 2405   0.613   2.506   2.840 -0.4080  0.4968  0.1139
  551OPC    HW1 2406   0.650   2.493   2.762 -0.8471 -0.6358  0.0653
  551OPC    HW2 2407   0.541   2.456   2.837 -0.2138  0.1004  1.4011
  551OPC     MW 2408   0.608   2.497   2.828 -0.4442  0.2708  0.2970
  552OPC     OW 2409   2.383   2.356   3.613  0.4430  0.6355 -0.0025
  552OPC    HW1 2410   2.349   2.284   3.578  1.8617 -0.8275  1.4132
  552OPC    HW2 2411   2.318   2.390   3.659  0.1388 -0.6295  0.5460
  552OPC     MW 2412   2.369   2.350   3.614  0.6076  0.2325  0.2877
  553OPC     OW 2413   1.023   2.163   2.737 -0.4132  0.5051  0.5088
  553OPC    HW1 2414   0.966   2.198   2.793 -1.6002 -0.5249 -0.0185
  553OPC    HW2 2415   0.983   2.170   2.660  0.9345  1.3456 -0.1470
  553OPC     MW 2416   1.009   2.169   2.734 -0.3895  0.4771  0.3340
  554OPC     OW 2417   4.041   2.438   0.130 -0.5893  0.1089 -0.0311
  554OPC    HW1 2418   4.074   2.406   0.056 -0.3838  0.8182 -0.2546
  554OPC    HW2 2419   4.082   2.392   0.192  0.7916  0.9199 -0.3050
  554OPC     MW 2420   4.052   2.426   0.128 -0.3548  0.3335 -0.1045
  555OPC     OW 2421   4.250   0.942   0.275 -0.1638  0.3167 -0.2254
  555OPC    HW1 2422   4.173   0.916   0.308  0.2124  0.3486  0.6978
  555OPC    HW2 2423   4.308   0.919   0.336  0.6462 -0.2686 -1.1813
  555OPC     MW 2424   4.247   0.935   0.289  0.0114  0.2349 -0.2303
  556OPC     OW 2425   2.152   0.650   4.622 -0.5367  0.5792 -0.5393
  556OPC    HW1 2426   2.115   0.572   4.612  1.7090 -0.6064 -0.3351
  556OPC    HW2 2427   2.193   0.644   4.699 -0.0347  1.8222 -0.6795
  556OPC     MW 2428   2.153   0.637   4.632 -0.1308  0.5877 -0.5295
  557OPC     OW 2429   4.180   4.126   3.523  0.1719  0.6737  0.0460
  557OPC    HW1 2430   4.162   4.209   3.544  0.6453  1.0054 -0.7871
  557OPC    HW2 2431   4.204   4.131   3.439  0.4799 -0.2723  0.0642
  557OPC     MW 2432   4.181   4.139   3.514  0.2873  0.5829 -0.0744
  558OPC     OW 2433   1.901   4.229   0.522  0.0581 -0.0696  0.1889
  558OPC    HW1 2434   1.942   4.205   0.595  0.2360 -0.0876  0.0829
  558OPC    HW2 2435   1.881   4.313   0.536 -0.7139 -0.3170  0.6275
  558OPC     MW 2436   1.904   4.238   0.535 -0.0297 -0.1087  0.2380
  559OPC     OW 2437   2.521   0.705   4.185  0.2518  0.0066 -0.3443
  559OPC    HW1 2438   2.505   0.791   4.183  0.2451  0.0261  0.4367
  559OPC    HW2 2439   2.441   0.670   4.184  0.2475  0.0152 -0.2896
  559OPC     MW 2440   2.507   0.712   4.185  0.2500  0.0108 -0.2208
  560OPC     OW 2441   2.727   4.072   3.908  0.2815 -0.3816  0.3616
  560OPC    HW1 2442   2.731   4.149   3.868 -0.8621 -0.3994  0.1937
  560OPC    HW2 2443   2.718   4.015   3.842  2.0576 -0.7786  0.4106
  560OPC     MW 2444   2.727   4.075   3.892  0.3749 -0.4427  0.3440
  561OPC     OW 2445   1.514   4.854   2.646  0.3845 -0.0837 -0.5240
  561OPC    HW1 2446   1.565   4.833   2.713 -2.0049  0.4854  1.6109
  561OPC    HW2 2447   1.491   4.776   2.613  1.3362 -0.3735 -0.5496
  561OPC     MW 2448   1.518   4.839   2.651  0.1721 -0.0424 -0.2124
  562OPC     OW 2449   0.526   4.538   3.632  0.8379 -0.0374 -0.4191
  562OPC    HW1 2450   0.494   4.610   3.595 -0.4689 -0.3834 -0.0232
  562OPC    HW2 2451   0.460   4.508   3.680  1.1031 -1.9180 -1.1436
  562OPC     MW 2452   0.512   4.544   3.634  0.6840 -0.3662 -0.4675
  563OPC     OW 2453   0.919   1.624   0.452 -0.2111 -0.6381 -0.0641
  563OPC    HW1 2454   0.995   1.643   0.490 -0.0028  0.7184 -1.0745
  563OPC    HW2 2455   0.865   1.684   0.482 -0.2064  0.0396 -1.3359
  563OPC     MW 2456   0.922   1.636   0.462 -0.1796 -0.3376 -0.4012
  564OPC     OW 2457   4.104   0.378   0.282 -0.6712  0.2113 -0.0238
  564OPC    HW1 2458   4.077   0.295   0.279  0.8720 -0.3349  0.2109
  564OPC    HW2 2459   4.147   0.388   0.207  0.0653  0.4492  0.4201
  564OPC     MW 2460   4.106   0.367   0.271 -0.3345  0.1658  0.0765
  565OPC     OW 2461   3.627   4.589   0.680 -0.4246  0.2790 -0.0903
  565OPC    HW1 2462   3.698   4.556   0.717  0.5341 -0.5421 -2.5220
  565OPC    HW2 2463   3.563   4.536   0.707  0.3359 -0.6724 -0.1076
  565OPC     MW 2464   3.628   4.577   0.689 -0.1706  0.0172 -0.4521
  566OPC     OW 2465   4.331   0.719   2.028 -0.3479 -0.1191 -0.2352
  566OPC    HW1 2466   4.254   0.680   2.039 -1.1609  1.7267  0.9497
  566OPC    HW2 2467   4.388   0.658   2.054 -1.4138 -1.2523 -0.4380
  566OPC     MW 2468   4.328   0.704   2.033 -0.6254 -0.0138 -0.0902
  567OPC     OW 2469   3.162   3.761   3.751 -0.6166  0.7364 -0.4402
  567OPC    HW1 2470   3.178   3.843   3.777  0.6546  0.3705 -0.0128
  567OPC    HW2 2471   3.195   3.758   3.671 -1.2720  0.8254 -0.7181
  567OPC     MW 2472   3.169   3.773   3.743 -0.5256  0.6955 -0.4181
  568OPC     OW 2473   3.292   3.822   0.374  0.2415 -0.2653  0.9273
  568OPC    HW1 2474   3.327   3.742   0.380  0.5977 -0.1697  0.1750
  568OPC    HW2 2475   3.215   3.808   0.336  0.4728 -0.2123  0.4304
  568OPC     MW 2476   3.286   3.808   0.369  0.3283 -0.2434  0.7427
  569OPC     OW 2477   1.323   2.495   3.262 -0.0472  0.3183 -0.5875
  569OPC    HW1 2478   1.279   2.441   3.210  1.3939 -0.6109 -0.8970
  569OPC    HW2 2479   1.363   2.549   3.206  1.1937 -0.4381 -0.4809
  569OPC     MW 2480   1.323   2.495   3.246  0.3490  0.0693 -0.6175
  570OPC     OW 2481   2.656   3.467   0.559 -0.0082  0.3934  0.6172
  570OPC    HW1 2482   2.587   3.414   0.569  0.7919 -0.8319 -0.1004
  570OPC    HW2 2483   2.642   3.504   0.482  0.4198 -0.3141  0.1922
  570OPC     MW 2484   2.644   3.464   0.549  0.1731  0.1078  0.4484
  571OPC     OW 2485   0.091   2.040   2.651 -0.2638 -0.2238 -0.0239
  571OPC    HW1 2486   0.110   1.968   2.697  0.2816  0.5181  0.9359
  571OPC    HW2 2487   0.164   2.087   2.656 -0.2954  0.0057 -1.4260
  571OPC     MW 2488   0.105   2.036   2.659 -0.1879 -0.0803 -0.0890
  572OPC     OW 2489   0.660   2.729   3.447  0.3410  0.5399  0.8603
  572OPC    HW1 2490   0.712   2.795   3.426 -0.1034  0.4606 -0.6153
  572OPC    HW2 2491   0.625   2.753   3.523  1.4655  1.2095  1.1811
  572OPC     MW 2492   0.662   2.742   3.455  0.4415  0.6273  0.6896
  573OPC     OW 2493   0.041   0.017   2.601  0.1536  0.6558 -0.3125
  573OPC    HW1 2494   0.023   0.032   2.685  1.1257 -1.5758  0.3653
  573OPC    HW2 2495   0.084   0.088   2.576 -1.2029  1.8969  0.6948
  573OPC     MW 2496   0.045   0.030   2.609  0.0968  0.5093 -0.0638
  574OPC     OW 2497   3.057   0.664   0.666  0.6302  0.2927 -0.8885
  574OPC    HW1 2498   3.000   0.702   0.721  2.1351  1.4746 -0.0529
  574OPC    HW2 2499   3.034   0.580   0.668 -1.4780  0.7942 -1.1142
  574OPC     MW 2500   3.045   0.657   0.675  0.5412  0.5414 -0.7984
  575OPC     OW 2501   2.276   0.319   2.984  0.5875 -0.4938  0.4514
  575OPC    HW1 2502   2.361   0.323   3.003  0.4921 -0.3702  0.8623
  575OPC    HW2 2503   2.273   0.337   2.899  0.9968 -0.7659  0.3806
  575OPC     MW 2504   2.288   0.322   2.974  0.6340 -0.5157  0.5018
  576OPC     OW 2505   4.667   0.709   2.395  0.2925  0.1504  0.1795
  576OPC    HW1 2506   4.702   0.670   2.326  0.9644  2.4622 -0.8733
  576OPC    HW2 2507   4.601   0.755   2.362 -0.5408 -0.1397  1.3747
  576OPC     MW 2508   4.662   0.710   2.380  0.2687  0.4490  0.2005
  577OPC     OW 2509   0.098   4.719   3.128 -0.0565  0.0753  0.5149
  577OPC    HW1 2510   0.110   4.805   3.130 -1.1866  0.2722 -0.0689
  577OPC    HW2 2511   0.084   4.702   3.044  0.9490 -0.8087  0.5162
  577OPC     MW 2512   0.098   4.729   3.116 -0.0749 -0.0262  0.4289
  578OPC     OW 2513   3.477   2.176   2.894 -0.2214 -0.4698 -0.2989
  578OPC    HW1 2514   3.494   2.238   2.835 -2.5384  2.4452  1.7479
  578OPC    HW2 2515   3.406   2.136   2.862  0.3775 -1.0602 -0.9109
  578OPC     MW 2516   3.469   2.179   2.880 -0.4753 -0.1265 -0.0869
  579OPC     OW 2517   4.323   2.008   0.199  0.2073 -0.2393  0.3765
  579OPC    HW1 2518   4.350   1.982   0.278  1.2931  0.5755  0.2999
  579OPC    HW2 2519   4.271   2.076   0.217  1.7024  0.9604  0.3595
  579OPC     MW 2520   4.319   2.014   0.214  0.5884  0.0583  0.3627
  580OPC     OW 2521   2.032   3.622   4.015 -0.2718  0.7113 -0.6051
  580OPC    HW1 2522   2.030   3.691   4.069 -1.2978  1.5571 -1.6532
  580OPC    HW2 2523   2.018   3.554   4.067 -3.1939  1.6529  0.0489
  580OPC     MW 2524   2.029   3.622   4.031 -0.8550  0.9754 -0.6633
  581OPC     OW 2525   2.028   4.878   3.257 -0.1946  0.2311 -0.1692
  581OPC    HW1 2526   2.024   4.793   3.274 -1.2499  0.1475 -0.7243
  581OPC    HW2 2527   2.074   4.882   3.183  1.4600  0.3189  0.8207
  581OPC     MW 2528   2.034   4.866   3.249 -0.1060  0.2317 -0.1049
  582OPC     OW 2529   4.643   3.316   3.746 -0.2247 -0.0830 -0.2236
  582OPC    HW1 2530   4.573   3.263   3.744 -0.3986  0.0610  1.0599
  582OPC    HW2 2531   4.624   3.372   3.810  1.1304 -0.1227  0.2376
  582OPC     MW 2532   4.630   3.316   3.755 -0.0503 -0.0676  0.0341
  583OPC     OW 2533   3.354   4.237   0.552  0.6722 -0.2692 -0.4735
  583OPC    HW1 2534   3.327   4.213   0.631  0.8871 -0.1491 -0.3626
  583OPC    HW2 2535   3.283   4.227   0.502  0.4861 -0.1648 -0.2293
  583OPC     MW 2536   3.339   4.232   0.556  0.6765 -0.2363 -0.4210
  584OPC     OW 2537   4.148   2.220   0.262 -0.3137 -0.4344 -0.2690
  584OPC    HW1 2538   4.070   2.181   0.261 -0.3754 -0.5051  1.6837
  584OPC    HW2 2539   4.148   2.261   0.339  1.5689 -0.4357 -0.2347
  584OPC     MW 2540   4.136   2.220   0.273 -0.0446 -0.4451  0.0245
  585OPC     OW 2541   4.205   3.824   2.683  0.1145  0.5439 -0.1835
  585OPC    HW1 2542   4.162   3.756   2.715 -0.4275  0.4509 -1.0628
  585OPC    HW2 2543   4.249   3.856   2.751  0.8797 -1.0492  0.1039
  585OPC     MW 2544   4.205   3.819   2.698  0.1473  0.2948 -0.2710
  586OPC     OW 2545   2.794   4.644   2.942  0.0861 -0.0991  0.2441
  586OPC    HW1 2546   2.736   4.604   2.995  0.2610 -1.0146 -0.2286
  586OPC    HW2 2547   2.757   4.638   2.863  0.4669  0.0168  0.0548
  586OPC     MW 2548   2.780   4.637   2.938  0.1682 -0.2174  0.1463
  587OPC     OW 2549   1.369   1.541   2.263  0.2049  0.5176 -0.3117
  587OPC    HW1 2550   1.288   1.544   2.229  0.8290 -0.6572 -2.0134
  587OPC    HW2 2551   1.377   1.619   2.301 -2.2120  0.1832  1.1190
  587OPC     MW 2552   1.358   1.553   2.264 -0.0599  0.2946 -0.3519
  588OPC     OW 2553   4.410   2.425   0.004 -0.0259  0.2999 -0.4640
  588OPC    HW1 2554   4.389   2.483  -0.058  0.4799  0.7798 -0.1921
  588OPC    HW2 2555   4.382   2.462   0.077  0.9081  0.5196 -0.2086
  588OPC     MW 2556   4.402   2.439   0.005  0.1872  0.4032 -0.3861
  589OPC     OW 2557   2.568   4.158   1.678 -0.1996  0.5329  0.3432
  589OPC    HW1 2558   2.493   4.182   1.640 -0.6212 -1.4648 -0.2035
  589OPC    HW2 2559   2.619   4.137   1.610  0.4712  0.8062  0.7566
  589OPC     MW 2560   2.564   4.159   1.662 -0.1628  0.2780  0.3235
  590OPC     OW 2561   1.307   1.635   2.696  0.1191  0.4560  0.0514
  590OPC    HW1 2562   1.243   1.682   2.659  1.2787  1.5012 -0.7339
  590OPC    HW2 2563   1.379   1.676   2.669  1.2674 -2.2983 -1.4387
  590OPC     MW 2564   1.308   1.648   2.686  0.4601  0.2035 -0.2849
  591OPC     OW 2565   4.005   3.473   1.218 -0.0791 -0.2656  0.0374
  591OPC    HW1 2566   3.988   3.389   1.201  1.8747 -0.7706  0.3238
  591OPC    HW2 2567   3.926   3.509   1.226 -0.9607 -2.0091 -0.4034
  591OPC     MW 2568   3.991   3.466   1.217  0.0793 -0.5977  0.0147
  592OPC     OW 2569   1.202   4.147   0.514  0.1508 -0.4356 -0.4210
  592OPC    HW1 2570   1.150   4.076   0.511  0.6528 -1.0354  2.3816
  592OPC    HW2 2571   1.160   4.201   0.569  1.3039  0.0854 -0.0219
  592OPC     MW 2572   1.188   4.144   0.522  0.3954 -0.4475  0.0520
  593OPC     OW 2573   1.891   2.491   1.014  0.2916  0.1187 -0.2119
  593OPC    HW1 2574   1.908   2.571   0.984 -0.5231  0.6763  0.7672
  593OPC    HW2 2575   1.969   2.451   1.011  0.4215  0.4169 -2.1762
  593OPC     MW 2576   1.905   2.497   1.009  0.1904  0.2452 -0.3574
  594OPC     OW 2577   0.392   4.529   0.159  0.1030 -0.1138 -0.4993
  594OPC    HW1 2578   0.358   4.451   0.179  0.5548 -0.4663 -1.0772
  594OPC    HW2 2579   0.343   4.585   0.204 -0.4502 -0.7070 -0.3557
  594OPC     MW 2580   0.380   4.526   0.169  0.0880 -0.2537 -0.5635
  595OPC     OW 2581   0.652   2.388   0.106  0.6106  0.2625  0.0231
  595OPC    HW1 2582   0.607   2.346   0.044 -1.6981 -0.5428  2.0613
  595OPC    HW2 2583   0.653   2.470   0.079 -2.5603  0.4242 -0.0401
  595OPC     MW 2584   0.645   2.394   0.093 -0.1988  0.1675  0.3149
  596OPC     OW 2585   1.356   0.816   3.563  0.3784 -0.0363  0.3702
  596OPC    HW1 2586   1.336   0.746   3.612 -0.5893 -0.8706 -1.1409
  596OPC    HW2 2587   1.432   0.844   3.597  0.3171 -1.2602  1.5917
  596OPC     MW 2588   1.364   0.810   3.576  0.2264 -0.3403  0.3276
  597OPC     OW 2589   2.639   2.973   1.396  0.7577 -0.7821 -0.1227
  597OPC    HW1 2590   2.697   2.973   1.462 -0.5271 -0.7327  1.0404
  597OPC    HW2 2591   2.575   2.921   1.424 -1.5045  1.9685  0.2682
  597OPC     MW 2592   2.638   2.965   1.410  0.2337 -0.3685  0.1068
  598OPC     OW 2593   0.928   4.762   1.566  0.0323  0.0647 -0.3410
  598OPC    HW1 2594   0.903   4.713   1.634  0.3390 -1.2385 -1.1144
  598OPC    HW2 2595   0.980   4.708   1.521  0.5548  1.2023 -1.1299
  598OPC     MW 2596   0.932   4.747   1.569  0.1548  0.0405 -0.5717
  599OPC     OW 2597   1.072   2.509   0.820  0.7348  0.1011  0.2806
  599OPC    HW1 2598   1.099   2.443   0.769  0.4119  0.8608 -0.9106
  599OPC    HW2 2599   1.041   2.469   0.891  1.8924 -0.9521  0.2188
  599OPC     MW 2600   1.072   2.493   0.823  0.8581  0.0577  0.0955
  600OPC     OW 2601   4.487   2.214   2.943 -0.4471  0.0422  0.0969
  600OPC    HW1 2602   4.485   2.179   2.863  0.5546  1.4238 -0.5803
  600OPC    HW2 2603   4.546   2.277   2.935  1.4974 -1.2811  2.5442
  600OPC     MW 2604   4.496   2.218   2.930 -0.0119  0.0509  0.3586
  601OPC     OW 2605   0.475   4.156   0.467  0.7895 -0.8070  0.0625
  601OPC    HW1 2606   0.541   4.177   0.521  0.1336  0.0808  0.5302
  601OPC    HW2 2607   0.514   4.153   0.388  1.4767 -0.7421  0.3905
  601OPC     MW 2608   0.491   4.159   0.463  0.7941 -0.6664  0.1801
  602OPC     OW 2609   3.163   2.465   0.993  0.0577  0.2726 -0.4484
  602OPC    HW1 2610   3.116   2.473   0.921  0.0840  3.2014 -0.2494
  602OPC    HW2 2611   3.241   2.440   0.965 -0.6098 -1.2441 -1.0935
  602OPC     MW 2612   3.167   2.462   0.978 -0.0371  0.4811 -0.5143
  603OPC     OW 2613   2.242   4.145   1.069 -0.4053  0.2269  0.0439
  603OPC    HW1 2614   2.209   4.129   1.148  2.2923 -1.1987  0.9995
  603OPC    HW2 2615   2.216   4.076   1.022  0.2880 -0.3787  0.5158
  603OPC     MW 2616   2.233   4.132   1.074  0.0956 -0.0730  0.2546
  604OPC     OW 2617   3.945   0.351   2.789 -0.3377 -0.2100 -0.0070
  604OPC    HW1 2618   3.886   0.391   2.839 -0.4512 -1.8303  1.2237
  604OPC    HW2 2619   3.909   0.352   2.709 -1.3642  0.1117  0.4459
  604OPC     MW 2620   3.931   0.357   2.784 -0.5059 -0.4018  0.2418
  605OPC     OW 2621   3.170   1.520   4.522 -0.1864 -0.1227  0.1868
  605OPC    HW1 2622   3.144   1.438   4.536  1.8358 -0.5599  1.9865
  605OPC    HW2 2623   3.108   1.568   4.561  0.1631 -0.9811  1.9070
  605OPC     MW 2624   3.157   1.515   4.530  0.1640 -0.3141  0.7067
  606OPC     OW 2625   1.159   3.726   0.131  0.2287  0.1010  0.7159
  606OPC    HW1 2626   1.073   3.740   0.134 -0.0364 -1.4262  1.4343
  606OPC    HW2 2627   1.169   3.648   0.170  1.8686 -0.0667  0.0761
  606OPC     MW 2628   1.148   3.716   0.138  0.4318 -0.1494  0.7275
  607OPC     OW 2629   0.146   2.156   3.434  0.2452  0.1700  0.5776
  607OPC    HW1 2630   0.189   2.095   3.389  0.6067 -0.2217  1.4339
  607OPC    HW2 2631   0.190   2.229   3.415 -1.0092  0.4468 -1.5424
  607OPC     MW 2632   0.159   2.158   3.425  0.1133  0.1531  0.3909
  608OPC     OW 2633   3.738   0.035   4.528 -0.4530 -0.7003  0.2038
  608OPC    HW1 2634   3.653   0.027   4.542 -0.8202  1.6161 -0.2741
  608OPC    HW2 2635   3.774   0.011   4.604 -1.6571  0.0243  1.0202
  608OPC     MW 2636   3.731   0.030   4.541 -0.6851 -0.2510  0.2537
  609OPC     OW 2637   3.696   4.390   1.859 -0.0594 -0.3790  0.0816
  609OPC    HW1 2638   3.726   4.379   1.778  1.5923  0.2306  0.5727
  609OPC    HW2 2639   3.768   4.384   1.909 -0.8309  0.5703  1.3780
  609OPC     MW 2640   3.711   4.388   1.855  0.0706 -0.1485  0.3456
  610OPC     OW 2641   3.295   4.853   3.723 -0.1691 -0.2886  0.1142
  610OPC    HW1 2642   3.355   4.891   3.673  0.2567 -0.9283  0.1454
  610OPC    HW2 2643   3.309   4.768   3.713 -0.4156 -0.4295  0.9147
  610OPC     MW 2644   3.306   4.846   3.714 -0.1426 -0.4039  0.2371
  611OPC     OW 2645   3.436   2.887   0.121  0.1476  0.4921  0.7855
  611OPC    HW1 2646   3.470   2.817   0.160 -0.1451 -0.1954 -0.1408
  611OPC    HW2 2647   3.498   2.910   0.063 -0.3863  0.0617  0.0341
  611OPC     MW 2648   3.451   2.880   0.118  0.0255  0.3270  0.5377
  612OPC     OW 2649   4.495   4.031   3.799 -0.3212 -0.1879 -0.0124
  612OPC    HW1 2650   4.431   3.971   3.799  0.5711 -1.2710 -2.1948
  612OPC    HW2 2651   4.554   3.997   3.744  1.7687  1.1644  1.2604
  612OPC     MW 2652   4.495   4.017   3.791  0.1192 -0.1481 -0.1470
  613OPC     OW 2653   0.123   0.191   0.242  0.3043 -0.7366 -0.1752
  613OPC    HW1 2654   0.186   0.165   0.297  0.9018 -0.8582 -0.9058
  613OPC    HW2 2655   0.073   0.243   0.292  1.2236 -0.2917  0.3097
  613OPC     MW 2656   0.125   0.195   0.258  0.5284 -0.6888 -0.2115
  614OPC     OW 2657   1.655   3.636   0.297  1.0426 -0.3098  0.6276
  614OPC    HW1 2658   1.598   3.687   0.340  1.7408  0.4362  0.7084
  614OPC    HW2 2659   1.712   3.694   0.264  0.3865 -0.8215 -1.5658
  614OPC     MW 2660   1.655   3.652   0.299  1.0489 -0.2751  0.3155
  615OPC     OW 2661   4.055   1.355   0.320  0.2790  0.0976  0.1466
  615OPC    HW1 2662   4.134   1.331   0.347  1.0721  0.9667 -1.2581
  615OPC    HW2 2663   4.070   1.429   0.277 -1.4309  0.7123  0.5265
  615OPC     MW 2664   4.069   1.363   0.318  0.1438  0.3168 -0.0048
  616OPC     OW 2665   1.588   1.642   1.525  0.1688  0.3358  0.2185
  616OPC    HW1 2666   1.609   1.700   1.464  1.1967 -0.4175 -0.1833
  616OPC    HW2 2667   1.510   1.669   1.554  0.0180  1.1408 -0.8850
  616OPC     MW 2668   1.580   1.654   1.520  0.2983  0.3434 -0.0039
  617OPC     OW 2669   0.035   0.261   1.584  0.0367 -0.0817  0.4595
  617OPC    HW1 2670   0.095   0.283   1.525  0.0421 -0.1725  0.4306
  617OPC    HW2 2671  -0.009   0.335   1.598 -2.0964 -0.7319 -2.1067
  617OPC     MW 2672   0.037   0.275   1.578 -0.2776 -0.1912  0.0762
  618OPC     OW 2673   3.185   2.717   1.796  0.0698 -0.3776 -0.5351
  618OPC    HW1 2674   3.225   2.711   1.719  1.0426  2.0757 -0.2932
  618OPC    HW2 2675   3.105   2.745   1.776  0.1480 -0.2628 -0.6871
  618OPC     MW 2676   3.179   2.720   1.782  0.2252  0.0017 -0.5218
  619OPC     OW 2677   3.925   4.837   4.051 -0.3524  0.2801 -0.2004
  619OPC    HW1 2678   3.992   4.820   4.103  1.2905  1.5375 -1.7694
  619OPC    HW2 2679   3.959   4.889   3.990 -3.1372  2.3852 -0.1708
  619OPC     MW 2680   3.940   4.842   4.049 -0.5211  0.7765 -0.4277
  620OPC     OW 2681   1.137   0.246   2.978  0.2170 -0.5292 -0.8915
  620OPC    HW1 2682   1.056   0.220   2.960  0.9289 -1.9257 -2.3378
  620OPC    HW2 2683   1.126   0.318   3.025 -1.8670  0.9368 -3.3711
  620OPC     MW 2684   1.123   0.253   2.982  0.0143 -0.5189 -1.4715
  621OPC     OW 2685   2.769   2.509   2.798 -0.2588 -0.5335  0.0615
  621OPC    HW1 2686   2.682   2.508   2.791 -0.2994 -1.5274  0.5246
  621OPC    HW2 2687   2.790   2.592   2.781 -1.5831  0.6364  3.2492
  621OPC     MW 2688   2.759   2.521   2.795 -0.4603 -0.5075  0.6008
  622OPC     OW 2689   2.900   3.090   4.684  0.0561  0.2713 -0.0373
  622OPC    HW1 2690   2.939   3.054   4.753 -1.7572  0.2613  1.0362
  622OPC    HW2 2691   2.918   3.034   4.619 -0.0136 -0.8748  0.8932
  622OPC     MW 2692   2.909   3.076   4.684 -0.2222  0.1004  0.2589
  623OPC     OW 2693   2.827   0.232   1.299 -0.1546  0.2113 -0.0344
  623OPC    HW1 2694   2.857   0.150   1.299  0.4240  0.4089 -0.7628
  623OPC    HW2 2695   2.764   0.232   1.359 -0.7531 -0.9903 -0.6388
  623OPC     MW 2696   2.822   0.220   1.308 -0.1576  0.0629 -0.2313
  624OPC     OW 2697   2.028   2.483   4.228  0.0745 -0.0369  0.4104
  624OPC    HW1 2698   1.973   2.415   4.227 -0.6664  0.4266 -2.7944
  624OPC    HW2 2699   2.089   2.460   4.170  0.8043  1.2996  0.6254
  624OPC     MW 2700   2.029   2.469   4.219  0.0728  0.2290 -0.0312
  625OPC     OW 2701   4.536   4.310   3.179  0.4547 -0.2815  0.5284
  625OPC    HW1 2702   4.570   4.331   3.101  0.1702  0.5370  0.6147
  625OPC    HW2 2703   4.452   4.297   3.162  0.1561  1.0935  0.8955
  625OPC     MW 2704   4.529   4.311   3.165  0.3684  0.0427  0.5953
  626OPC     OW 2705   0.682   2.902   0.172  0.6857  0.5978  0.5993
  626OPC    HW1 2706   0.595   2.901   0.184  0.5944 -0.0933 -0.0404
  626OPC    HW2 2707   0.696   2.833   0.121  1.1919  2.6020 -2.1970
  626OPC     MW 2708   0.671   2.892   0.167  0.7470  0.7917  0.0917
  627OPC     OW 2709   3.384   4.045   4.555 -0.2718  0.1609 -0.9058
  627OPC    HW1 2710   3.315   4.016   4.600 -0.7120 -1.2038 -2.3782
  627OPC    HW2 2711   3.452   4.021   4.604 -0.7681  1.3133  0.4499
  627OPC     MW 2712   3.384   4.037   4.569 -0.4102  0.1297 -0.9229
  628OPC     OW 2713   4.245   1.016   0.976 -0.6219  0.9052  0.2247
  628OPC    HW1 2714   4.246   0.960   0.909  2.0145  1.4876 -0.3132
  628OPC    HW2 2715   4.164   1.007   1.008 -0.3862 -3.1818  0.1959
  628OPC     MW 2716   4.233   1.006   0.971 -0.1974  0.3875  0.1410
  629OPC     OW 2717   1.793   4.376   1.066  0.3995  0.0049  0.4468
  629OPC    HW1 2718   1.788   4.332   0.991  0.6124 -0.7816  0.8871
  629OPC    HW2 2719   1.876   4.404   1.068  0.1076  0.9688 -0.1190
  629OPC     MW 2720   1.804   4.374   1.055  0.3878  0.0312  0.4283
  630OPC     OW 2721   1.625   1.157   4.235  0.3782 -0.4147  0.1954
  630OPC    HW1 2722   1.694   1.143   4.287  0.8229 -1.2081 -0.5864
  630OPC    HW2 2723   1.642   1.234   4.198  0.2625 -0.0479  0.8934
  630OPC     MW 2724   1.638   1.166   4.237  0.4268 -0.4777  0.1831
  631OPC     OW 2725   3.660   0.821   0.434 -0.5602 -0.1554  0.0298
  631OPC    HW1 2726   3.637   0.905   0.441  0.1999  0.0508  0.1338
  631OPC    HW2 2727   3.735   0.816   0.479 -0.6156 -0.9014  0.0606
  631OPC     MW 2728   3.667   0.833   0.442 -0.4561 -0.2351  0.0497
  632OPC     OW 2729   3.148   3.235   3.359 -0.3023 -0.8733  0.0321
  632OPC    HW1 2730   3.219   3.189   3.339  0.5809  0.1104  0.7866
  632OPC    HW2 2731   3.145   3.296   3.297 -0.6218 -1.0463 -0.1252
  632OPC     MW 2732   3.158   3.238   3.347 -0.2190 -0.7534  0.1203
  633OPC     OW 2733   3.296   0.904   1.841 -0.0055  0.2787 -0.0287
  633OPC    HW1 2734   3.213   0.930   1.839  0.0302  0.5189  1.0293
  633OPC    HW2 2735   3.339   0.969   1.803 -0.2420  0.3711 -0.1424
  633OPC     MW 2736   3.290   0.917   1.835 -0.0352  0.3278  0.1109
  634OPC     OW 2737   0.263   2.472   0.761  0.2268 -0.1700 -0.0466
  634OPC    HW1 2738   0.259   2.484   0.675  1.6200 -0.6564 -0.2125
  634OPC    HW2 2739   0.184   2.496   0.790 -0.1030  0.4240 -1.3977
  634OPC     MW 2740   0.251   2.477   0.753  0.3839 -0.1541 -0.2707
  635OPC     OW 2741   1.595   2.188   3.229  0.5184  0.0973  0.3322
  635OPC    HW1 2742   1.583   2.219   3.310 -2.2131  2.3513 -0.7706
  635OPC    HW2 2743   1.593   2.260   3.180 -3.1038 -1.4108 -2.1561
  635OPC     MW 2744   1.593   2.203   3.234 -0.4202  0.2075 -0.1982
  636OPC     OW 2745   4.491   0.730   1.225  0.0350 -0.2722 -0.2776
  636OPC    HW1 2746   4.478   0.805   1.268 -0.5970  0.3166 -1.4596
  636OPC    HW2 2747   4.524   0.755   1.148  0.8965 -1.2964 -0.2667
  636OPC     MW 2748   4.494   0.745   1.220  0.0689 -0.3366 -0.4507
  637OPC     OW 2749   3.030   3.354   3.574 -0.0748 -0.1783 -0.8024
  637OPC    HW1 2750   3.015   3.431   3.536  0.4369 -0.3278 -1.3349
  637OPC    HW2 2751   3.072   3.309   3.512  0.2891 -0.6223 -0.2425
  637OPC     MW 2752   3.034   3.359   3.559  0.0545 -0.2660 -0.7983
  638OPC     OW 2753   0.047   0.850   2.615 -0.1566 -0.3817  0.2029
  638OPC    HW1 2754   0.045   0.791   2.551 -2.6136  0.9397 -1.0791
  638OPC    HW2 2755   0.027   0.804   2.686  0.6526 -1.5242 -0.2742
  638OPC     MW 2756   0.044   0.835   2.616 -0.4000 -0.3553 -0.0570
  639OPC     OW 2757   3.539   4.788   1.179  0.3821  0.4223 -0.6125
  639OPC    HW1 2758   3.516   4.779   1.263  3.2712 -1.6029  0.1263
  639OPC    HW2 2759   3.572   4.869   1.175 -0.1224  0.6700  0.0973
  639OPC     MW 2760   3.541   4.799   1.191  0.7343  0.1595 -0.3986
  640OPC     OW 2761   2.515   2.413   0.648  0.2694  0.1361 -0.2146
  640OPC    HW1 2762   2.548   2.351   0.700  0.5058  0.0837 -0.4254
  640OPC    HW2 2763   2.558   2.402   0.573  1.5780  1.6444  0.2550
  640OPC     MW 2764   2.527   2.402   0.645  0.4976  0.3512 -0.1764
  641OPC     OW 2765   3.566   2.800   4.021  0.0039  0.4188  0.1205
  641OPC    HW1 2766   3.644   2.835   4.002 -0.2483  0.0374 -1.8222
  641OPC    HW2 2767   3.519   2.812   3.948 -0.7128 -2.1910  0.0314
  641OPC     MW 2768   3.571   2.807   4.007 -0.1392 -0.0230 -0.1800
  642OPC     OW 2769   2.860   3.148   2.373 -0.3515  0.0202  0.4354
  642OPC    HW1 2770   2.779   3.177   2.385 -0.5557  0.1219 -0.9501
  642OPC    HW2 2771   2.869   3.149   2.286  1.0058 -0.3462  0.5468
  642OPC     MW 2772   2.849   3.152   2.362 -0.1812 -0.0190  0.2472
  643OPC     OW 2773   0.537   4.596   2.568  0.0677 -0.0029  0.0768
  643OPC    HW1 2774   0.599   4.579   2.509  0.6941 -1.3708  1.0666
  643OPC    HW2 2775   0.580   4.638   2.631 -0.4363  0.7984 -0.1069
  643OPC     MW 2776   0.553   4.599   2.569  0.0858 -0.0868  0.1957
  644OPC     OW 2777   3.059   3.480   0.494 -0.9658  0.0622 -0.0552
  644OPC    HW1 2778   3.015   3.550   0.522 -0.7807 -0.5014  1.7992
  644OPC    HW2 2779   3.063   3.491   0.408  0.6304  3.2561  0.2758
  644OPC     MW 2780   3.053   3.492   0.485 -0.7027  0.4507  0.2676
  645OPC     OW 2781   2.077   1.676   0.410 -0.5127 -0.4355  0.2856
  645OPC    HW1 2782   2.107   1.745   0.366 -3.4762  2.5500  2.4261
  645OPC    HW2 2783   2.136   1.663   0.472 -1.5358  2.8689  2.1831
  645OPC     MW 2784   2.090   1.684   0.413 -1.1016  0.4937  0.8821
  646OPC     OW 2785   3.533   0.188   2.882  0.0775 -0.0533  0.2671
  646OPC    HW1 2786   3.599   0.168   2.936 -0.0190  0.3740  0.5456
  646OPC    HW2 2787   3.492   0.112   2.870  0.1548 -0.1672  0.7244
  646OPC     MW 2788   3.537   0.174   2.888  0.0747 -0.0070  0.3759
  647OPC     OW 2789   3.134   1.258   4.068  0.5897  0.1387 -0.2157
  647OPC    HW1 2790   3.171   1.210   4.005 -0.2465  0.0081 -0.6158
  647OPC    HW2 2791   3.169   1.337   4.055 -0.2735  0.3449 -1.4632
  647OPC     MW 2792   3.145   1.263   4.056  0.3386  0.1499 -0.4592
  648OPC     OW 2793   4.478   2.338   3.523  0.3919  0.3757  0.0894
  648OPC    HW1 2794   4.492   2.254   3.504  0.0860 -0.0544  1.6125
  648OPC    HW2 2795   4.520   2.349   3.599 -1.6982  0.8801  1.2523
  648OPC     MW 2796   4.486   2.327   3.531  0.0381  0.3866  0.4860
  649OPC     OW 2797   0.970   0.730   3.487  0.0321  0.0538  0.1651
  649OPC    HW1 2798   0.894   0.772   3.478 -1.0354 -1.1280  2.6680
  649OPC    HW2 2799   1.016   0.782   3.539  0.4529  0.1714 -0.3204
  649OPC     MW 2800   0.965   0.744   3.493 -0.0634 -0.1034  0.4630
  650OPC     OW 2801   4.681   3.064   0.213 -0.1781 -0.6619 -0.5448
  650OPC    HW1 2802   4.651   3.059   0.294 -0.7606 -2.1975 -0.8081
  650OPC    HW2 2803   4.706   2.982   0.196  0.0338 -0.3493 -1.8710
  650OPC     MW 2804   4.680   3.051   0.222 -0.2327 -0.8427 -0.7796
  651OPC     OW 2805   4.112   2.116   2.422 -0.0886  0.5686  0.2264
  651OPC    HW1 2806   4.139   2.169   2.358 -0.0259  1.8647  1.2888
  651OPC    HW2 2807   4.148   2.150   2.494 -1.8176  0.3650  1.2474
  651OPC     MW 2808   4.121   2.129   2.423 -0.3347  0.7300  0.5342
  652OPC     OW 2809   4.202   0.216   4.203  0.0487  0.4966 -0.2305
  652OPC    HW1 2810   4.125   0.247   4.229 -0.3165  0.6216 -1.3983
  652OPC    HW2 2811   4.194   0.130   4.214  0.7872  0.6661  2.2857
  652OPC     MW 2812   4.189   0.208   4.209  0.1042  0.5401 -0.0315
  653OPC     OW 2813   3.644   0.125   2.135  0.2701 -0.4339 -0.3954
  653OPC    HW1 2814   3.586   0.186   2.111 -1.0408 -1.2865  0.5066
  653OPC    HW2 2815   3.685   0.106   2.061 -0.4346  0.3538 -1.0111
  653OPC     MW 2816   3.641   0.131   2.121 -0.0277 -0.4435 -0.3532
  654OPC     OW 2817   3.949   1.735   2.837  0.1606 -0.1167 -0.1901
  654OPC    HW1 2818   4.030   1.738   2.868  0.6732  0.1575 -1.4919
  654OPC    HW2 2819   3.901   1.772   2.900  1.0182 -0.4069  0.6482
  654OPC     MW 2820   3.954   1.741   2.851  0.3630 -0.1191 -0.2584
  655OPC     OW 2821   2.864   1.271   4.077  0.6142  0.1138 -0.0372
  655OPC    HW1 2822   2.949   1.283   4.061  0.4881 -0.2281 -1.0026
  655OPC    HW2 2823   2.825   1.329   4.025  0.1644 -1.5809 -1.6746
  655OPC     MW 2824   2.871   1.281   4.067  0.5289 -0.1870 -0.4218
  656OPC     OW 2825   3.376   0.648   1.800  0.0520 -0.1613 -0.1925
  656OPC    HW1 2826   3.354   0.732   1.794  1.0919  0.2215  0.8504
  656OPC    HW2 2827   3.417   0.643   1.877  0.3834 -1.5400 -0.4250
  656OPC     MW 2828   3.379   0.660   1.811  0.2545 -0.3084 -0.0728
  657OPC     OW 2829   0.355   3.780   2.654  0.3251 -0.5725 -0.4891
  657OPC    HW1 2830   0.353   3.724   2.720  0.0865  0.5422  0.4761
  657OPC    HW2 2831   0.329   3.732   2.586 -2.6369 -1.0073  0.7764
  657OPC     MW 2832   0.351   3.765   2.654 -0.1477 -0.4722 -0.1596
  658OPC     OW 2833   2.139   0.524   3.643 -0.4841  0.0925  0.4645
  658OPC    HW1 2834   2.088   0.590   3.671 -1.4967  0.0727 -1.2050
  658OPC    HW2 2835   2.202   0.564   3.599  0.4939  0.0639  1.7921
  658OPC     MW 2836   2.141   0.540   3.641 -0.4891  0.0854  0.4141
  659OPC     OW 2837   2.556   0.513   3.520 -0.4728  0.1165  0.0562
  659OPC    HW1 2838   2.631   0.471   3.502 -0.4722  0.9708 -2.2531
  659OPC    HW2 2839   2.502   0.449   3.545  0.3577 -0.8574 -0.5487
  659OPC     MW 2840   2.559   0.497   3.521 -0.3500  0.0988 -0.3743
  660OPC     OW 2841   3.908   3.144   4.479  0.6322  0.3269 -0.0670
  660OPC    HW1 2842   3.951   3.157   4.554  0.2258 -1.8028  0.5906
  660OPC    HW2 2843   3.830   3.116   4.505 -0.0220  0.9423 -1.3015
  660OPC     MW 2844   3.903   3.142   4.494  0.4755  0.1031 -0.1521
  661OPC     OW 2845   1.687   3.348   3.019  0.0329  0.2013  0.0635
  661OPC    HW1 2846   1.661   3.302   2.949  0.0634  1.0809 -0.5468
  661OPC    HW2 2847   1.761   3.308   3.043  0.0984 -0.0253 -0.4932
  661OPC     MW 2848   1.695   3.335   3.012  0.0471  0.2979 -0.1087
  662OPC     OW 2849   3.965   1.852   4.183 -0.2845  0.4812  0.3814
  662OPC    HW1 2850   3.991   1.868   4.101 -1.8700  0.2443 -0.2007
  662OPC    HW2 2851   3.963   1.932   4.219 -2.5654  1.0400 -0.7836
  662OPC     MW 2852   3.969   1.866   4.177 -0.8557  0.5288  0.1233
  663OPC     OW 2853   2.742   3.870   4.322  0.6081 -0.1683  0.0850
  663OPC    HW1 2854   2.720   3.787   4.308 -0.3194  0.0947 -0.0584
  663OPC    HW2 2855   2.808   3.883   4.267  0.2842 -0.6013 -0.4156
  663OPC     MW 2856   2.749   3.860   4.312  0.4233 -0.1934 -0.0100
  664OPC     OW 2857   3.965   4.133   3.267 -0.5917 -0.1019  0.6314
  664OPC    HW1 2858   3.902   4.073   3.261 -1.5856  0.8491  1.0327
  664OPC    HW2 2859   4.037   4.090   3.245 -1.6137 -0.7989 -1.6046
  664OPC     MW 2860   3.966   4.118   3.263 -0.8895 -0.0644  0.3604
  665OPC     OW 2861   4.517   0.017   3.092  0.5028  0.6555 -0.0894
  665OPC    HW1 2862   4.580   0.037   3.034  0.8057  1.0341  0.3655
  665OPC    HW2 2863   4.444   0.043   3.051  0.8283  2.2220  0.2429
  665OPC     MW 2864   4.516   0.024   3.077  0.5956  0.9429  0.0268
  666OPC     OW 2865   0.695   4.570   0.893 -0.6858  0.0599 -0.3111
  666OPC    HW1 2866   0.760   4.545   0.841 -0.0315  0.6070  0.2267
  666OPC    HW2 2867   0.655   4.632   0.846  0.9331  1.7757  0.4686
  666OPC     MW 2868   0.699   4.576   0.878 -0.3500  0.3943 -0.1165
  667OPC     OW 2869   3.571   0.232   1.476  0.0178  0.2793  0.0643
  667OPC    HW1 2870   3.612   0.279   1.416 -0.7681  0.1097 -0.6208
  667OPC    HW2 2871   3.506   0.284   1.502  0.4072  0.3915  0.8523
  667OPC     MW 2872   3.567   0.247   1.471 -0.0407  0.2708  0.0796
  668OPC     OW 2873   2.561   3.884   2.538  0.4400 -0.7180  0.1559
  668OPC    HW1 2874   2.483   3.873   2.500 -0.2841  0.5159  1.1885
  668OPC    HW2 2875   2.548   3.952   2.591  1.8118 -1.4238  1.4783
  668OPC     MW 2876   2.548   3.892   2.540  0.5356 -0.6399  0.5039
  669OPC     OW 2877   3.457   4.358   3.343 -0.0616  0.1284  0.3614
  669OPC    HW1 2878   3.388   4.358   3.288  0.7098  1.0194 -0.6558
  669OPC    HW2 2879   3.472   4.273   3.356 -0.7429 -0.0935 -0.1922
  669OPC     MW 2880   3.449   4.345   3.337 -0.0483  0.2272  0.1293
  670OPC     OW 2881   0.715   0.847   3.533  0.4146 -0.4905 -0.5704
  670OPC    HW1 2882   0.708   0.811   3.612 -0.6016  0.1938 -0.3386
  670OPC    HW2 2883   0.733   0.931   3.550 -1.5955  0.0692 -1.0013
  670OPC     MW 2884   0.717   0.854   3.547 -0.0325 -0.3067 -0.5999
  671OPC     OW 2885   4.334   3.567   0.517 -0.2663 -0.3957  0.4043
  671OPC    HW1 2886   4.420   3.575   0.532 -0.0493 -1.7604 -0.0429
  671OPC    HW2 2887   4.313   3.492   0.556 -0.6249 -1.6497 -2.0143
  671OPC     MW 2888   4.344   3.557   0.525 -0.2871 -0.7826 -0.0190
  672OPC     OW 2889   0.058   4.792   3.487  0.0944 -0.2370 -0.3971
  672OPC    HW1 2890  -0.009   4.765   3.536  0.0995  0.1367 -0.1711
  672OPC    HW2 2891   0.021   4.846   3.429  0.0903 -0.6731 -0.8033
  672OPC     MW 2892   0.043   4.796   3.486  0.0946 -0.2463 -0.4239
  673OPC     OW 2893   3.423   4.004   1.353  0.0078 -0.3105  0.1741
  673OPC    HW1 2894   3.354   4.056   1.364  0.2667  0.2117 -0.5092
  673OPC    HW2 2895   3.446   4.020   1.270 -0.1714 -1.8706 -0.1939
  673OPC     MW 2896   3.416   4.014   1.342  0.0196 -0.4640  0.0188
  674OPC     OW 2897   1.359   4.823   0.777 -0.0020 -0.2535 -0.5836
  674OPC    HW1 2898   1.394   4.760   0.827  3.3208  1.3992 -0.5262
  674OPC    HW2 2899   1.329   4.881   0.835 -2.3937 -1.3532 -0.6371
  674OPC     MW 2900   1.360   4.822   0.793  0.1355 -0.1719 -0.5830
  675OPC     OW 2901   0.129   2.711   3.406 -0.1406 -0.5101  0.4215
  675OPC    HW1 2902   0.148   2.730   3.490  0.0542  0.9180  0.0823
  675OPC    HW2 2903   0.206   2.684   3.374 -0.0112 -0.2582  0.5086
  675OPC     MW 2904   0.143   2.710   3.414 -0.0927 -0.2618  0.3842
  676OPC     OW 2905   0.911   3.052   2.035 -0.9245 -0.0292  0.5861
  676OPC    HW1 2906   0.957   3.117   2.071 -0.9710  0.0251  0.5482
  676OPC    HW2 2907   0.913   3.071   1.950  1.8210 -1.7897  0.1273
  676OPC     MW 2908   0.918   3.064   2.028 -0.5258 -0.2813  0.5127
  677OPC     OW 2909   1.907   4.733   1.170  0.4443 -0.1505  0.1579
  677OPC    HW1 2910   1.884   4.815   1.188 -0.2161 -0.0247 -1.1484
  677OPC    HW2 2911   1.871   4.687   1.234 -2.4024  0.1996 -1.0647
  677OPC     MW 2912   1.899   4.738   1.182 -0.0737 -0.0801 -0.2158
  678OPC     OW 2913   3.048   1.442   3.181 -0.1339 -0.2643  1.0698
  678OPC    HW1 2914   2.987   1.493   3.144  0.1877  1.2484  2.4868
  678OPC    HW2 2915   3.085   1.401   3.114  0.3657  2.2543 -0.3004
  678OPC     MW 2916   3.044   1.443   3.166 -0.0126  0.3312  1.0767
  679OPC     OW 2917   2.485   0.674   3.779 -1.0057 -0.3304  0.0016
  679OPC    HW1 2918   2.463   0.610   3.834  1.0313 -1.5761 -0.5339
  679OPC    HW2 2919   2.496   0.634   3.703 -1.1107  0.9251 -0.7053
  679OPC     MW 2920   2.483   0.659   3.776 -0.7204 -0.3289 -0.1819
  680OPC     OW 2921   2.000   3.203   3.435 -0.3784 -0.2539 -0.1516
  680OPC    HW1 2922   2.011   3.139   3.494 -0.8857  0.4739  0.7460
  680OPC    HW2 2923   2.071   3.252   3.446 -1.2503  0.7877  1.0208
  680OPC     MW 2924   2.012   3.201   3.445 -0.5821  0.0074  0.1543
  681OPC     OW 2925   1.646   0.526   0.930  0.1974  0.0743 -0.2050
  681OPC    HW1 2926   1.617   0.460   0.880 -1.4699  0.9218 -0.4207
  681OPC    HW2 2927   1.730   0.506   0.942 -0.1378 -1.8549 -0.6379
  681OPC     MW 2928   1.654   0.513   0.924 -0.0984 -0.0854 -0.3009
  682OPC     OW 2929   2.338   2.530   4.062  0.2856  0.5023 -0.1038
  682OPC    HW1 2930   2.310   2.449   4.046 -1.7759  1.2464 -0.5036
  682OPC    HW2 2931   2.394   2.546   3.997 -1.2010  0.2729 -1.4981
  682OPC     MW 2932   2.342   2.520   4.050 -0.2385  0.5783 -0.3688
  683OPC     OW 2933   0.719   4.429   2.840  0.3822 -0.0787 -0.0484
  683OPC    HW1 2934   0.645   4.388   2.862 -0.1073  0.8511  0.0949
  683OPC    HW2 2935   0.778   4.397   2.896 -0.1990  0.0835  0.6748
  683OPC     MW 2936   0.717   4.418   2.852  0.2240  0.0827  0.0796
  684OPC     OW 2937   1.059   2.635   2.974 -0.7239  0.0494  0.5572
  684OPC    HW1 2938   1.046   2.549   2.977  0.3388 -0.0994  1.2606
  684OPC    HW2 2939   1.030   2.663   3.052  1.6511 -0.0962  1.5629
  684OPC     MW 2940   1.053   2.627   2.986 -0.2161  0.0060  0.8097
  685OPC     OW 2941   1.100   3.879   3.673 -0.2687 -0.1699 -0.4042
  685OPC    HW1 2942   1.061   3.876   3.751  1.0245 -0.4451  0.2541
  685OPC    HW2 2943   1.062   3.815   3.628 -1.3653  0.3040 -0.1837
  685OPC     MW 2944   1.088   3.869   3.678 -0.2396 -0.1405 -0.2744
  686OPC     OW 2945   2.973   0.188   4.300  0.5109  0.6549 -0.1941
  686OPC    HW1 2946   2.926   0.256   4.271  2.1207  1.5855 -0.7659
  686OPC    HW2 2947   2.917   0.121   4.296 -0.8820  1.7760 -0.4247
  686OPC     MW 2948   2.958   0.188   4.295  0.5430  0.9580 -0.3126
  687OPC     OW 2949   0.411   2.838   0.239  0.2647 -0.3712  0.0687
  687OPC    HW1 2950   0.390   2.899   0.298  3.0482  1.6203 -0.7781
  687OPC    HW2 2951   0.419   2.765   0.287 -0.3717  0.5327  1.6260
  687OPC     MW 2952   0.409   2.836   0.255  0.5819  0.0566  0.1737
  688OPC     OW 2953   4.459   0.160   1.792  0.6046  0.1384  0.0833
  688OPC    HW1 2954   4.423   0.093   1.834  2.7238 -1.7747 -0.9330
  688OPC    HW2 2955   4.483   0.213   1.857 -0.0997 -0.6200  0.9994
  688OPC     MW 2956   4.458   0.158   1.808  0.8137 -0.2562  0.0685
  689OPC     OW 2957   2.774   1.411   2.040  0.5418 -0.2806  0.2454
  689OPC    HW1 2958   2.788   1.476   1.984 -0.8153 -1.2808 -1.3722
  689OPC    HW2 2959   2.755   1.452   2.114  1.4202  1.1221 -0.2645
  689OPC     MW 2960   2.773   1.426   2.042  0.4712 -0.2211 -0.0690
  690OPC     OW 2961   3.998   3.982   0.937  0.0556  0.5847  0.3309
  690OPC    HW1 2962   4.084   3.982   0.923  0.0097  1.8708 -0.0405
  690OPC    HW2 2963   3.966   3.940   0.868  0.3666  0.1619  0.4369
  690OPC     MW 2964   4.006   3.976   0.925  0.0947  0.7122  0.2917
  691OPC     OW 2965   1.821   0.075   4.206 -0.1868  0.0466  0.0202
  691OPC    HW1 2966   1.807  -0.012   4.205 -0.3187  0.0337  1.2487
  691OPC    HW2 2967   1.813   0.096   4.290  1.4546  1.0005 -0.0086
  691OPC     MW 2968   1.818   0.065   4.218  0.0361  0.1856  0.1974
  692OPC     OW 2969   0.745   3.068   0.929 -0.1750 -0.0458 -0.0333
  692OPC    HW1 2970   0.763   3.148   0.898  2.9028 -0.3109  0.6758
  692OPC    HW2 2971   0.725   3.023   0.857 -1.3030  1.1586 -0.5296
  692OPC     MW 2972   0.745   3.073   0.913  0.1130  0.0927 -0.0018
  693OPC     OW 2973   1.184   2.244   1.927  0.0451  0.2262  0.2609
  693OPC    HW1 2974   1.226   2.249   2.003  1.7869 -0.1839 -0.6189
  693OPC    HW2 2975   1.234   2.291   1.873 -1.1861  0.5537 -0.6361
  693OPC     MW 2976   1.197   2.252   1.930  0.1205  0.2140 -0.0016
  694OPC     OW 2977   0.351   4.710   3.271  0.3636  0.3608  0.0255
  694OPC    HW1 2978   0.368   4.795   3.270 -0.0992  0.4681  0.6255
  694OPC    HW2 2979   0.270   4.705   3.240  0.6607  0.0641 -0.7210
  694OPC     MW 2980   0.341   4.722   3.266  0.3391  0.3328  0.0038
  695OPC     OW 2981   0.248   4.796   1.387 -0.4822 -0.3889 -0.1931
  695OPC    HW1 2982   0.304   4.788   1.454  0.2324  0.9945 -0.5918
  695OPC    HW2 2983   0.179   4.749   1.412 -0.6323  0.8863  1.9648
  695OPC     MW 2984   0.246   4.788   1.401 -0.3989  0.0038  0.0667
  696OPC     OW 2985   3.750   1.136   2.902 -0.0881  0.3482 -0.1163
  696OPC    HW1 2986   3.822   1.160   2.944 -0.7673  0.2056  1.1548
  696OPC    HW2 2987   3.685   1.172   2.947 -0.8118  1.1722 -1.7116
  696OPC     MW 2988   3.751   1.145   2.915 -0.2954  0.4488 -0.1642
  697OPC     OW 2989   2.101   3.263   4.355  0.0508 -0.1187  0.0352
  697OPC    HW1 2990   2.059   3.315   4.411 -1.2708  1.1067 -1.9798
  697OPC    HW2 2991   2.177   3.247   4.395 -0.4529  1.4605  1.7411
  697OPC     MW 2992   2.106   3.268   4.369 -0.2187  0.2955 -0.0103
  698OPC     OW 2993   1.093   1.326   4.254  0.6669  0.2835  0.1687
  698OPC    HW1 2994   1.045   1.253   4.244  1.1521 -0.1345  0.8308
  698OPC    HW2 2995   1.077   1.349   4.337 -0.6440  1.7821 -0.4533
  698OPC     MW 2996   1.083   1.319   4.265  0.5449  0.4431  0.1743
  699OPC     OW 2997   2.746   3.087   1.826 -0.1672 -0.0486 -0.5969
  699OPC    HW1 2998   2.667   3.100   1.791 -0.1883 -0.5217 -0.7307
  699OPC    HW2 2999   2.736   3.110   1.910 -0.1009  1.1548 -0.9091
  699OPC     MW 3000   2.733   3.092   1.833 -0.1605  0.0594 -0.6627
  700OPC     OW 3001   3.144   0.585   3.910 -0.2343  0.1555 -0.2218
  700OPC    HW1 3002   3.100   0.587   3.985 -1.3708  0.7030 -0.8846
  700OPC    HW2 3003   3.085   0.607   3.850  0.3697 -1.2809 -1.4230
  700OPC     MW 3004   3.129   0.588   3.912 -0.3130  0.0242 -0.4972
  701OPC     OW 3005   3.386   1.037   2.571 -0.0094 -0.2096  0.3484
  701OPC    HW1 3006   3.385   1.086   2.499 -1.0572 -1.1880 -0.3391
  701OPC    HW2 3007   3.402   1.094   2.635 -0.9794  0.9983 -0.4388
  701OPC     MW 3008   3.388   1.053   2.570 -0.3076 -0.1758  0.1305
  702OPC     OW 3009   3.359   1.650   2.970 -0.0067 -0.0920  0.3117
  702OPC    HW1 3010   3.322   1.649   3.049 -1.6553  0.6708 -0.4157
  702OPC    HW2 3011   3.372   1.734   2.954  1.8965 -0.3168  0.4216
  702OPC     MW 3012   3.355   1.662   2.980  0.0309 -0.0125  0.2205
  703OPC     OW 3013   2.030   3.921   2.519  0.1641  0.2056  0.1771
  703OPC    HW1 3014   2.029   4.004   2.545  0.9479  0.3825 -0.3165
  703OPC    HW2 3015   2.058   3.877   2.589 -1.2379  0.2071  0.7763
  703OPC     MW 3016   2.034   3.926   2.533  0.0728  0.2320  0.1928
  704OPC     OW 3017   0.199   4.687   3.817  0.0959  0.2095 -0.1307
  704OPC    HW1 3018   0.120   4.679   3.781  0.0107  0.9104 -0.1067
  704OPC    HW2 3019   0.183   4.720   3.896  0.3559 -0.4683  0.2156
  704OPC     MW 3020   0.185   4.690   3.823  0.1217  0.2129 -0.0759
  705OPC     OW 3021   0.563   4.419   1.345  0.0446  0.0738 -0.0055
  705OPC    HW1 3022   0.483   4.407   1.378  0.0324 -2.9952 -0.9105
  705OPC    HW2 3023   0.556   4.388   1.264  1.9147  0.7433 -0.4668
  705OPC     MW 3024   0.550   4.413   1.338  0.3191 -0.2806 -0.2074
  706OPC     OW 3025   0.186   4.678   0.277 -0.3344  0.0671 -0.1176
  706OPC    HW1 3026   0.223   4.749   0.242 -0.7838  0.9489  1.0925
  706OPC    HW2 3027   0.108   4.673   0.237  0.3000 -0.6576 -1.2911
  706OPC     MW 3028   0.180   4.688   0.266 -0.3071  0.0906 -0.1122
  707OPC     OW 3029   4.342   1.293   0.967  0.1321 -0.8258 -0.6612
  707OPC    HW1 3030   4.309   1.214   0.954 -0.6164 -0.2419 -2.6981
  707OPC    HW2 3031   4.359   1.322   0.886  0.6556  0.9789  0.0430
  707OPC     MW 3032   4.340   1.286   0.953  0.0987 -0.4729 -0.8581
  708OPC     OW 3033   3.726   3.324   3.970 -0.1902  0.3264  0.3761
  708OPC    HW1 3034   3.720   3.321   3.883 -0.0997 -0.4393  0.3945
  708OPC    HW2 3035   3.798   3.278   3.988 -0.0952  0.6518  0.8464
  708OPC     MW 3036   3.736   3.317   3.960 -0.1627  0.2613  0.4482
  709OPC     OW 3037   0.074   2.369   0.263 -0.2917  0.2080  0.1690
  709OPC    HW1 3038   0.061   2.283   0.268 -0.7420  0.1690 -1.2859
  709OPC    HW2 3039   0.017   2.402   0.321  0.2876 -0.4770  1.1543
  709OPC     MW 3040   0.064   2.361   0.273 -0.2727  0.1010  0.0996
  710OPC     OW 3041   3.306   0.326   3.060 -0.9772  0.3541  0.0245
  710OPC    HW1 3042   3.283   0.402   3.022 -0.8155  0.1296 -0.5301
  710OPC    HW2 3043   3.309   0.270   2.994 -1.0389 -0.1290  0.4275
  710OPC     MW 3044   3.303   0.329   3.045 -0.9625  0.2496  0.0020
  711OPC     OW 3045   4.531   3.948   2.617 -0.4357 -0.3653  0.1280
  711OPC    HW1 3046   4.455   3.940   2.659 -0.9129 -2.6427 -1.0254
  711OPC    HW2 3047   4.564   3.867   2.619  0.9850  0.1426 -1.1825
  711OPC     MW 3048   4.525   3.935   2.624 -0.2961 -0.6266 -0.2359
  712OPC     OW 3049   4.713   4.131   0.022  0.0621  0.3661  0.0534
  712OPC    HW1 3050   4.626   4.131   0.027  0.0056  1.8465 -0.4855
  712OPC    HW2 3051   4.729   4.087  -0.052 -0.2032 -0.1289  0.2840
  712OPC     MW 3052   4.702   4.124   0.012  0.0148  0.5116  0.0079
  713OPC     OW 3053   0.694   2.617   0.899 -0.0681 -0.0783 -0.6101
  713OPC    HW1 3054   0.722   2.645   0.821 -2.8720  1.5309 -1.1775
  713OPC    HW2 3055   0.747   2.550   0.917  2.0381  0.8249 -2.8691
  713OPC     MW 3056   0.706   2.611   0.890 -0.1711  0.2928 -1.0277
  714OPC     OW 3057   0.984   1.172   3.453 -0.5083  0.0219  0.4397
  714OPC    HW1 3058   0.973   1.180   3.367 -0.7776  0.2858  0.5000
  714OPC    HW2 3059   1.070   1.184   3.464 -0.3329 -0.7992  0.1179
  714OPC     MW 3060   0.995   1.175   3.442 -0.5222 -0.0604  0.4011
  715OPC     OW 3061   0.802   4.202   3.046  0.1586 -0.0272 -0.2844
  715OPC    HW1 3062   0.839   4.156   3.110 -0.6068 -1.7259 -1.0094
  715OPC    HW2 3063   0.757   4.142   3.001 -1.3447  1.5247 -0.9503
  715OPC     MW 3064   0.801   4.186   3.048 -0.1766 -0.0486 -0.4900
  716OPC     OW 3065   1.964   4.789   0.426  0.2243  0.1276 -0.9418
  716OPC    HW1 3066   1.962   4.835   0.352 -0.8600 -0.3865 -1.2611
  716OPC    HW2 3067   2.004   4.715   0.403 -1.4126 -0.6556 -1.4357
  716OPC     MW 3068   1.970   4.785   0.411 -0.1776 -0.0644 -1.0619
  717OPC     OW 3069   4.513   0.276   3.715 -0.0648 -0.1268  0.3031
  717OPC    HW1 3070   4.552   0.350   3.689 -0.9457 -0.2750 -1.6236
  717OPC    HW2 3071   4.447   0.304   3.766  1.3120  0.2109  1.9908
  717OPC     MW 3072   4.509   0.291   3.719  0.0083 -0.0988  0.2676
  718OPC     OW 3073   1.996   0.156   1.057 -0.2085 -0.3283 -0.3937
  718OPC    HW1 3074   1.943   0.174   1.124 -1.8053  3.7354 -2.4280
  718OPC    HW2 3075   2.072   0.188   1.083 -0.8734  1.4571 -0.5349
  718OPC     MW 3076   1.999   0.163   1.071 -0.5426  0.5357 -0.7151
  719OPC     OW 3077   0.786   3.919   0.600 -0.2048 -0.3186  0.5463
  719OPC    HW1 3078   0.803   3.863   0.664  2.5851  1.2278  1.2939
  719OPC    HW2 3079   0.727   3.877   0.551  0.0628 -2.9052  2.2779
  719OPC     MW 3080   0.780   3.905   0.602  0.2468 -0.4722  0.9125
  720OPC     OW 3081   1.093   0.004   2.147 -0.9526 -0.3382 -0.4809
  720OPC    HW1 3082   1.094   0.072   2.091  0.9611 -0.9072 -1.2288
  720OPC    HW2 3083   1.178  -0.007   2.166 -1.3812 -1.5423  0.8687
  720OPC     MW 3084   1.106   0.013   2.141 -0.7332 -0.6001 -0.3920
  721OPC     OW 3085   0.983   3.608   2.030 -0.1589 -0.1494  0.0976
  721OPC    HW1 3086   0.970   3.692   2.012 -1.2383 -0.0335  1.2263
  721OPC    HW2 3087   0.972   3.568   1.954 -0.5188  0.6581 -0.2871
  721OPC     MW 3088   0.979   3.615   2.016 -0.3715 -0.0129  0.2074
  722OPC     OW 3089   4.151   0.187   2.565  0.1712 -0.5365  0.1947
  722OPC    HW1 3090   4.214   0.206   2.623  1.2152  0.6048 -1.2555
  722OPC    HW2 3091   4.124   0.108   2.591  0.4734 -0.0042  2.3198
  722OPC     MW 3092   4.156   0.178   2.577  0.3700 -0.2892  0.2943
  723OPC     OW 3093   3.914   2.361   2.550 -0.1726 -0.3189 -0.0447
  723OPC    HW1 3094   3.966   2.397   2.490 -0.3189 -1.0432 -0.6274
  723OPC    HW2 3095   3.944   2.392   2.626 -1.7140  2.9013 -0.5680
  723OPC     MW 3096   3.926   2.370   2.552 -0.4219  0.0497 -0.2079
  724OPC     OW 3097   0.423   0.594   2.049  0.0271 -0.3108  0.1465
  724OPC    HW1 3098   0.398   0.615   2.129  1.7047  2.2180  0.1134
  724OPC    HW2 3099   0.496   0.547   2.062  0.0127 -0.3420  0.1148
  724OPC     MW 3100   0.430   0.590   2.062  0.2728  0.0582  0.1370
  725OPC     OW 3101   4.661   2.120   0.539  0.1478 -0.0446  0.3941
  725OPC    HW1 3102   4.739   2.148   0.566  0.1582 -0.0141  0.3335
  725OPC    HW2 3103   4.608   2.188   0.554  0.6176  0.9748 -1.9913
  725OPC     MW 3104   4.664   2.134   0.545  0.2191  0.1106  0.0328
  726OPC     OW 3105   3.204   3.073   4.037  0.1944  0.7325 -0.1233
  726OPC    HW1 3106   3.131   3.033   4.064  0.8571 -0.2734  0.2202
  726OPC    HW2 3107   3.264   3.047   4.095  1.2476  0.0273 -1.4956
  726OPC     MW 3108   3.202   3.064   4.050  0.4479  0.4797 -0.2756
  727OPC     OW 3109   0.856   3.871   1.934 -0.4292  0.6878 -0.5085
  727OPC    HW1 3110   0.771   3.857   1.921 -0.6870  1.7790 -0.0646
  727OPC    HW2 3111   0.858   3.928   1.999  0.6691  0.3064 -0.1867
  727OPC     MW 3112   0.843   3.877   1.941 -0.3051  0.7926 -0.3954
  728OPC     OW 3113   4.445   0.198   4.364  0.0623 -0.2177  0.1555
  728OPC    HW1 3114   4.383   0.209   4.303 -0.6974 -1.1753  0.7344
  728OPC    HW2 3115   4.448   0.112   4.374  3.0591 -0.4266 -1.4429
  728OPC     MW 3116   4.436   0.187   4.356  0.3927 -0.3900  0.0050
  729OPC     OW 3117   1.005   0.300   0.566  0.4063  0.2121 -0.4631
  729OPC    HW1 3118   0.945   0.336   0.617  0.5103  0.1470 -0.2914
  729OPC    HW2 3119   0.983   0.216   0.565  1.8566 -0.2775  1.5841
  729OPC     MW 3120   0.993   0.293   0.574  0.6359  0.1301 -0.1354
  730OPC     OW 3121   4.155   2.628   4.250  0.3331 -0.2233 -0.5679
  730OPC    HW1 3122   4.218   2.586   4.207  0.2516 -0.7037 -0.2276
  730OPC    HW2 3123   4.166   2.712   4.226 -0.5730 -0.6252 -2.6190
  730OPC     MW 3124   4.166   2.634   4.240  0.1876 -0.3536 -0.8206
  731OPC     OW 3125   1.230   3.084   4.656 -0.0039 -0.3357 -0.1477
  731OPC    HW1 3126   1.305   3.072   4.698  1.3129  0.8392 -2.0518
  731OPC    HW2 3127   1.213   3.168   4.668 -0.5684 -0.4025 -0.4539
  731OPC     MW 3128   1.238   3.094   4.664  0.1073 -0.1719 -0.4745
  732OPC     OW 3129   3.566   2.618   4.546  0.4370 -0.2344 -0.2145
  732OPC    HW1 3130   3.535   2.538   4.532 -0.8336 -0.1561  1.7345
  732OPC    HW2 3131   3.502   2.657   4.589  1.5467  1.4393  0.0105
  732OPC     MW 3132   3.552   2.612   4.550  0.4133  0.0244  0.1063
  733OPC     OW 3133   3.677   3.727   2.208 -0.4624 -0.2532  0.0184
  733OPC    HW1 3134   3.720   3.742   2.133 -1.2717 -0.7265 -0.5536
  733OPC    HW2 3135   3.668   3.640   2.210 -0.9776 -0.2003  0.3649
  733OPC     MW 3136   3.682   3.716   2.197 -0.6579 -0.3153 -0.0149
  734OPC     OW 3137   0.986   1.779   0.672  0.6088 -0.1899  0.1195
  734OPC    HW1 3138   1.067   1.807   0.685  0.2266  0.8822  0.2651
  734OPC    HW2 3139   0.967   1.738   0.746  1.6389 -2.0663 -0.5915
  734OPC     MW 3140   0.995   1.777   0.685  0.7045 -0.3088  0.0360
  735OPC     OW 3141   4.266   1.491   2.322  0.8189  0.3774  0.1722
  735OPC    HW1 3142   4.186   1.519   2.344 -0.1589 -1.8160 -0.3295
  735OPC    HW2 3143   4.305   1.478   2.399  0.3708  0.5973  0.4433
  735OPC     MW 3144   4.260   1.494   2.337  0.6084  0.0859  0.1382
  736OPC     OW 3145   2.376   1.805   2.989  0.3581  0.6112  0.0833
  736OPC    HW1 3146   2.459   1.832   2.978  0.2743  1.2651  0.9670
  736OPC    HW2 3147   2.335   1.876   3.019 -0.5964  0.3714 -0.6106
  736OPC     MW 3148   2.382   1.820   2.992  0.2047  0.6723  0.1112
  737OPC     OW 3149   2.967   4.579   2.607  0.2392  0.1040 -0.1356
  737OPC    HW1 3150   2.994   4.498   2.588 -0.2785  0.1122 -0.9795
  737OPC    HW2 3151   2.974   4.620   2.530  2.6458  1.5155  0.7140
  737OPC     MW 3152   2.972   4.573   2.593  0.5182  0.3135 -0.1348
  738OPC     OW 3153   3.587   0.505   0.499 -0.3170  0.3508 -0.6729
  738OPC    HW1 3154   3.661   0.470   0.470  0.0047  1.7685 -1.6898
  738OPC    HW2 3155   3.578   0.576   0.450 -1.9837  0.5943 -0.0713
  738OPC     MW 3156   3.597   0.510   0.488 -0.5157  0.5962 -0.7343
  739OPC     OW 3157   3.055   0.991   1.808  0.0146 -0.2413  0.5045
  739OPC    HW1 3158   2.998   1.009   1.745 -0.6885  0.9329  1.4180
  739OPC    HW2 3159   3.030   1.043   1.874  2.4935  0.8115  0.7481
  739OPC     MW 3160   3.043   1.002   1.809  0.2768  0.0877  0.6754
  740OPC     OW 3161   1.389   4.626   2.840  0.0493  0.1113 -0.1645
  740OPC    HW1 3162   1.461   4.667   2.866  0.4109 -0.3368 -0.4491
  740OPC    HW2 3163   1.369   4.574   2.908  0.3657 -0.2422 -0.3379
  740OPC     MW 3164   1.396   4.624   2.854  0.1495 -0.0072 -0.2320
  741OPC     OW 3165   4.032   2.782   4.624 -0.5517 -0.0243 -0.1404
  741OPC    HW1 3166   3.957   2.826   4.634 -0.6084 -0.4154  1.4761
  741OPC    HW2 3167   4.011   2.720   4.567 -0.9760  0.9154 -1.0357
  741OPC     MW 3168   4.017   2.780   4.617 -0.6227  0.0566 -0.0336
  742OPC     OW 3169   1.151   4.617   1.852  0.1854 -0.3204 -0.6831
  742OPC    HW1 3170   1.103   4.689   1.850  0.0993 -0.3694 -2.3083
  742OPC    HW2 3171   1.093   4.552   1.849  0.2131 -0.5512  1.7191
  742OPC     MW 3172   1.136   4.618   1.851  0.1768 -0.3619 -0.5683
  743OPC     OW 3173   2.480   0.326   2.573  0.3821  1.2838  0.4402
  743OPC    HW1 3174   2.416   0.306   2.629  0.9105 -1.1875  0.2364
  743OPC    HW2 3175   2.458   0.407   2.547 -1.1192  1.6212  2.4432
  743OPC     MW 3176   2.467   0.335   2.578  0.2383  0.9686  0.7060
  744OPC     OW 3177   2.716   3.883   3.687  0.2559 -0.6892  0.0943
  744OPC    HW1 3178   2.704   3.797   3.701 -2.9972 -0.3036  0.3942
  744OPC    HW2 3179   2.669   3.899   3.616  0.0373  1.0061  0.5785
  744OPC     MW 3180   2.708   3.872   3.679 -0.2569 -0.3819  0.2100
  745OPC     OW 3181   2.802   3.673   2.022 -0.2797 -0.3995  0.0196
  745OPC    HW1 3182   2.848   3.726   2.073 -0.7453  0.0070  0.0238
  745OPC    HW2 3183   2.723   3.671   2.059 -0.7164  0.1347 -0.8330
  745OPC     MW 3184   2.797   3.681   2.035 -0.4131 -0.2606 -0.1057
  746OPC     OW 3185   2.322   4.686   0.201  0.0648 -0.0260  0.2430
  746OPC    HW1 3186   2.257   4.714   0.149  0.3258 -0.0992 -0.1263
  746OPC    HW2 3187   2.387   4.670   0.145  0.3199 -0.1908  0.5869
  746OPC     MW 3188   2.322   4.688   0.185  0.1411 -0.0610  0.2393
  747OPC     OW 3189   2.024   1.291   0.109 -0.5420  0.0637 -0.4958
  747OPC    HW1 3190   2.103   1.278   0.075 -0.9635  0.4154 -1.6590
  747OPC    HW2 3191   2.037   1.286   0.195  0.9768  1.3311 -0.6147
  747OPC     MW 3192   2.037   1.289   0.116 -0.3799  0.3029 -0.6852
  748OPC     OW 3193   3.065   2.158   2.991 -0.1139 -0.4509  0.0459
  748OPC    HW1 3194   2.983   2.138   3.013 -0.0738  1.4135  2.2322
  748OPC    HW2 3195   3.056   2.219   2.929 -0.4587  0.5119  1.0090
  748OPC     MW 3196   3.052   2.164   2.985 -0.1588 -0.0333  0.5113
  749OPC     OW 3197   3.950   3.843   0.481 -0.3767 -0.2015  0.2817
  749OPC    HW1 3198   3.893   3.904   0.456  1.2570  1.0563 -0.6120
  749OPC    HW2 3199   3.917   3.769   0.448 -2.4893  0.1031  1.5338
  749OPC     MW 3200   3.937   3.841   0.473 -0.4474  0.0292  0.3347
  750OPC     OW 3201   0.921   4.402   4.096 -0.1117 -0.3502 -0.8683
  750OPC    HW1 3202   0.873   4.343   4.139 -1.4303  1.2512 -0.0323
  750OPC    HW2 3203   0.969   4.439   4.159 -0.8178  0.8513 -1.0002
  750OPC     MW 3204   0.921   4.399   4.112 -0.4108  0.0639 -0.7644
  751OPC     OW 3205   2.684   2.476   1.535 -0.2528 -0.1027 -0.5347
  751OPC    HW1 3206   2.638   2.515   1.598  0.1836 -0.7702  0.2126
  751OPC    HW2 3207   2.758   2.452   1.575 -0.0446 -0.7091 -1.2515
  751OPC     MW 3208   2.688   2.478   1.550 -0.1576 -0.2909 -0.5302
  752OPC     OW 3209   0.913   0.536   3.839 -0.5458  0.1592 -0.0736
  752OPC    HW1 3210   0.949   0.586   3.900 -1.6930  0.9370 -0.0025
  752OPC    HW2 3211   0.854   0.488   3.883 -0.6723 -0.0001 -0.4101
  752OPC     MW 3212   0.910   0.536   3.854 -0.7339  0.2505 -0.1128
  753OPC     OW 3213   4.185   0.034   0.667 -0.2737 -0.0117  0.3180
  753OPC    HW1 3214   4.147   0.011   0.592 -1.2654 -1.6778  1.2585
  753OPC    HW2 3215   4.259  -0.013   0.667  0.7223  1.4821 -0.4618
  753OPC     MW 3216   4.190   0.023   0.656 -0.2732 -0.0372  0.3417
  754OPC     OW 3217   3.376   3.473   2.065  0.7161  0.3412  0.0215
  754OPC    HW1 3218   3.384   3.549   2.107  0.3188  0.2712  0.2364
  754OPC    HW2 3219   3.301   3.482   2.021 -0.5834 -0.7702  1.8801
  754OPC     MW 3220   3.366   3.486   2.065  0.4655  0.1667  0.3277
  755OPC     OW 3221   3.895   1.498   4.252 -0.7678 -0.7984 -0.5110
  755OPC    HW1 3222   3.845   1.429   4.233 -2.3676  0.4320 -1.0595
  755OPC    HW2 3223   3.842   1.566   4.237  1.0586  0.6067 -0.9855
  755OPC     MW 3224   3.880   1.498   4.247 -0.7344 -0.4091 -0.6621
  756OPC     OW 3225   2.888   1.819   1.733  0.1211  0.3182 -0.9598
  756OPC    HW1 3226   2.888   1.872   1.802  1.9998 -0.7216 -0.0657
  756OPC    HW2 3227   2.948   1.854   1.680 -0.4235  0.4248 -1.5246
  756OPC     MW 3228   2.897   1.832   1.735  0.3182  0.1804 -0.9111
  757OPC     OW 3229   2.759   2.745   3.118 -0.4749  0.0696 -0.4551
  757OPC    HW1 3230   2.775   2.665   3.086  0.5663  0.9310 -2.2062
  757OPC    HW2 3231   2.695   2.775   3.068 -0.3980  0.5852 -0.2475
  757OPC     MW 3232   2.752   2.738   3.106 -0.3097  0.2730 -0.6832
  758OPC     OW 3233   3.922   4.720   3.017 -0.2325  0.0011 -0.2096
  758OPC    HW1 3234   4.008   4.706   3.013 -0.2564 -0.3761  0.6092
  758OPC    HW2 3235   3.890   4.666   2.956  0.0841  0.0023 -0.3820
  758OPC     MW 3236   3.930   4.710   3.007 -0.1894 -0.0546 -0.1140
  759OPC     OW 3237   0.507   0.856   4.668  0.1185 -0.2097 -0.3947
  759OPC    HW1 3238   0.479   0.776   4.688  2.7029 -1.1552 -0.2608
  759OPC    HW2 3239   0.480   0.867   4.585  0.8574 -1.7994 -0.8829
  759OPC     MW 3240   0.499   0.846   4.658  0.6094 -0.5842 -0.4473
  760OPC     OW 3241   2.455   2.098   4.595 -0.2353 -0.6220  0.7562
  760OPC    HW1 3242   2.398   2.044   4.635 -0.9760 -1.4486 -1.2919
  760OPC    HW2 3243   2.404   2.163   4.567  0.1955 -0.2735  0.7822
  760OPC     MW 3244   2.439   2.100   4.597 -0.2811 -0.6926  0.4575
  761OPC     OW 3245   3.441   1.880   3.807  0.3266  0.8724 -0.4398
  761OPC    HW1 3246   3.431   1.957   3.767  0.5746  0.8972 -0.4548
  761OPC    HW2 3247   3.402   1.824   3.753 -1.1273  1.1681  0.2548
  761OPC     MW 3248   3.434   1.883   3.793  0.1484  0.9198 -0.3394
  762OPC     OW 3249   3.598   4.762   4.207 -0.0444 -0.2210  0.1897
  762OPC    HW1 3250   3.579   4.763   4.122  0.6709  0.5619  0.0310
  762OPC    HW2 3251   3.647   4.833   4.218 -1.1484  0.3769  1.5028
  762OPC     MW 3252   3.602   4.773   4.196 -0.1018 -0.0169  0.3603
  763OPC     OW 3253   0.575   1.741   0.224  0.6849  0.2884  0.3846
  763OPC    HW1 3254   0.518   1.706   0.280  1.1076  0.4341  0.9165
  763OPC    HW2 3255   0.596   1.817   0.261 -0.0764  1.0483 -0.6625
  763OPC     MW 3256   0.569   1.747   0.238  0.6349  0.4222  0.3085
  764OPC     OW 3257   1.733   1.400   4.149  0.0036 -0.2231 -0.0307
  764OPC    HW1 3258   1.816   1.373   4.151  0.6050  1.3054 -1.8428
  764OPC    HW2 3259   1.734   1.466   4.092 -1.9453  1.6332  1.9166
  764OPC     MW 3260   1.745   1.406   4.141 -0.1954  0.2769 -0.0107
  765OPC     OW 3261   3.997   1.143   0.642  0.2041 -1.2112 -0.5087
  765OPC    HW1 3262   3.945   1.203   0.604  0.3522 -1.8536 -1.7963
  765OPC    HW2 3263   3.958   1.128   0.719  1.0242  1.6767  0.6058
  765OPC     MW 3264   3.983   1.150   0.648  0.3470 -0.8795 -0.5343
  766OPC     OW 3265   4.520   2.170   0.093 -0.1023 -0.0593 -0.0022
  766OPC    HW1 3266   4.492   2.237   0.044  0.3911  0.9767  1.0682
  766OPC    HW2 3267   4.447   2.125   0.109  0.0313 -2.1909 -4.0309
  766OPC     MW 3268   4.505   2.173   0.088 -0.0095 -0.2213 -0.4392
  767OPC     OW 3269   4.174   1.354   3.578 -0.1229 -0.4446 -0.5754
  767OPC    HW1 3270   4.208   1.317   3.649  0.1494  1.3214  0.2521
  767OPC    HW2 3271   4.215   1.313   3.512 -1.5528 -3.2634  0.1378
  767OPC     MW 3272   4.185   1.342   3.578 -0.2937 -0.6001 -0.3479
  768OPC     OW 3273   1.973   3.804   1.051  0.5218  0.5632  0.0347
  768OPC    HW1 3274   2.004   3.748   1.109  1.5531  2.3692  1.3546
  768OPC    HW2 3275   1.956   3.755   0.981  0.3734 -1.4986  1.4402
  768OPC     MW 3276   1.975   3.789   1.049  0.6523  0.5255  0.4373
  769OPC     OW 3277   4.350   0.707   3.635 -0.8790 -0.4335  0.3553
  769OPC    HW1 3278   4.277   0.660   3.623 -1.1177 -0.1909  0.7812
  769OPC    HW2 3279   4.325   0.789   3.616  0.0433 -0.6911 -2.3197
  769OPC     MW 3280   4.335   0.713   3.631 -0.7780 -0.4357  0.0231
  770OPC     OW 3281   0.057   0.990   0.865  0.8771  0.4357 -0.1082
  770OPC    HW1 3282  -0.006   0.935   0.888  1.2731  0.4597  1.1170
  770OPC    HW2 3283   0.104   0.945   0.806  0.8226 -0.2896  0.3938
  770OPC     MW 3284   0.054   0.976   0.860  0.9276  0.3321  0.1469
  771OPC     OW 3285   2.758   2.382   0.958 -0.2335  0.4142  0.3243
  771OPC    HW1 3286   2.830   2.425   0.932 -1.1551  0.6619 -2.1089
  771OPC    HW2 3287   2.715   2.442   1.005  1.1462  0.2242  1.9112
  771OPC     MW 3288   2.762   2.397   0.961 -0.1658  0.4227  0.1993
  772OPC     OW 3289   3.911   1.125   0.250  0.4506 -0.1818  0.8274
  772OPC    HW1 3290   3.958   1.198   0.253 -0.0542  0.2782 -1.3016
  772OPC    HW2 3291   3.887   1.119   0.167 -1.3867 -1.5971  1.4006
  772OPC     MW 3292   3.914   1.135   0.238  0.1047 -0.3229  0.5976
  773OPC     OW 3293   2.841   0.990   3.348  0.3813 -0.2877  0.5454
  773OPC    HW1 3294   2.797   0.916   3.333  0.9158 -0.4113 -0.4704
  773OPC    HW2 3295   2.885   0.972   3.421 -2.9565  0.6341  3.0510
  773OPC     MW 3296   2.841   0.976   3.356 -0.0328 -0.1698  0.7654
  774OPC     OW 3297   4.496   4.804   2.571  0.5850  0.0069  0.0720
  774OPC    HW1 3298   4.499   4.739   2.513  2.1856 -1.3743  1.6073
  774OPC    HW2 3299   4.576   4.839   2.567  0.7489 -0.1518  1.4693
  774OPC     MW 3300   4.508   4.800   2.562  0.8457 -0.2208  0.5052
  775OPC     OW 3301   3.675   1.722   2.679 -0.3839 -0.6116 -0.2343
  775OPC    HW1 3302   3.750   1.766   2.678  0.3196 -1.7725 -0.1456
  775OPC    HW2 3303   3.619   1.778   2.716  0.4370  0.2661 -0.2857
  775OPC     MW 3304   3.678   1.737   2.684 -0.1587 -0.6534 -0.2289
  776OPC     OW 3305   1.522   3.396   0.247  0.1194  0.3621 -0.2687
  776OPC    HW1 3306   1.551   3.477   0.264  2.3978 -0.4045 -0.1463
  776OPC    HW2 3307   1.549   3.350   0.316  0.8654 -0.9159 -1.3581
  776OPC     MW 3308   1.530   3.401   0.260  0.5661  0.0601 -0.4115
  777OPC     OW 3309   1.469   3.793   0.424  0.0356 -0.3360 -0.2836
  777OPC    HW1 3310   1.394   3.767   0.461 -0.4521  0.6123 -0.5762
  777OPC    HW2 3311   1.490   3.866   0.467 -0.8485  1.1299 -2.1543
  777OPC     MW 3312   1.461   3.800   0.435 -0.1670  0.0206 -0.6032
  778OPC     OW 3313   1.149   1.230   3.872 -0.4305 -0.3542  0.0726
  778OPC    HW1 3314   1.177   1.210   3.792  0.3926  1.6855 -0.2275
  778OPC    HW2 3315   1.219   1.218   3.922 -1.1289 -2.2920  0.6661
  778OPC     MW 3316   1.164   1.226   3.868 -0.4121 -0.3392  0.1160
  779OPC     OW 3317   2.505   0.849   3.564 -0.0306  0.3829  0.0937
  779OPC    HW1 3318   2.540   0.924   3.591  4.3913 -1.5051  0.5276
  779OPC    HW2 3319   2.505   0.799   3.636  0.7403 -1.1286 -0.8979
  779OPC     MW 3320   2.510   0.853   3.579  0.7365 -0.1194  0.0114
  780OPC     OW 3321   1.789   1.125   0.549 -0.0556  0.1181  0.1748
  780OPC    HW1 3322   1.720   1.110   0.499 -0.4914 -0.4759  0.9216
  780OPC    HW2 3323   1.810   1.208   0.532 -1.4164  0.5497  0.5008
  780OPC     MW 3324   1.782   1.135   0.539 -0.3210  0.0941  0.3332
  781OPC     OW 3325   3.263   0.437   2.481  0.7082 -0.4005 -0.2762
  781OPC    HW1 3326   3.225   0.436   2.403 -0.2346 -0.6156  0.1706
  781OPC    HW2 3327   3.237   0.362   2.518 -1.2107  0.9527  1.3198
  781OPC     MW 3328   3.254   0.426   2.475  0.2853 -0.2324  0.0254
  782OPC     OW 3329   1.555   0.606   1.743 -0.1325  0.4291  0.3519
  782OPC    HW1 3330   1.537   0.635   1.824  0.1339  0.5938  0.3525
  782OPC    HW2 3331   1.483   0.562   1.721 -0.1313  0.2231  0.7526
  782OPC     MW 3332   1.541   0.604   1.752 -0.0929  0.4230  0.4112
  783OPC     OW 3333   2.142   0.075   2.411  0.3588  0.2699  0.0330
  783OPC    HW1 3334   2.089   0.126   2.458 -0.0013  1.4612 -1.5899
  783OPC    HW2 3335   2.221   0.097   2.439  0.1166 -1.9912  2.9512
  783OPC     MW 3336   2.146   0.086   2.422  0.2699  0.1119  0.2244
  784OPC     OW 3337   0.770   0.239   1.512  0.1396  0.1244  0.1625
  784OPC    HW1 3338   0.726   0.301   1.555  2.1513  1.0709  1.0210
  784OPC    HW2 3339   0.739   0.164   1.544 -0.9621  0.7402  0.5714
  784OPC     MW 3340   0.759   0.237   1.523  0.2740  0.3552  0.3498
  785OPC     OW 3341   2.721   2.121   0.065 -0.1224 -0.5217 -0.1463
  785OPC    HW1 3342   2.636   2.102   0.073 -0.1205 -0.7253 -0.5707
  785OPC    HW2 3343   2.757   2.084   0.135 -0.6353  1.2704  1.1453
  785OPC     MW 3344   2.713   2.113   0.076 -0.1980 -0.2869 -0.0182
  786OPC     OW 3345   3.826   0.538   0.667  0.1577  0.3800  0.6010
  786OPC    HW1 3346   3.748   0.522   0.631  0.8257  0.1359 -0.8255
  786OPC    HW2 3347   3.812   0.527   0.752 -0.9895 -1.3568  0.2497
  786OPC     MW 3348   3.813   0.534   0.674  0.0869  0.0874  0.3384
  787OPC     OW 3349   3.926   4.332   2.368 -0.2007  0.0637 -0.8898
  787OPC    HW1 3350   3.906   4.275   2.431  1.3927  0.5061  0.0684
  787OPC    HW2 3351   4.001   4.301   2.336  0.5261  1.4458 -0.5633
  787OPC     MW 3352   3.934   4.319   2.372  0.1421  0.3331 -0.7000
  788OPC     OW 3353   0.363   3.737   2.372  0.0490  0.1129 -0.7646
  788OPC    HW1 3354   0.359   3.776   2.294  2.7097  0.3882 -0.8567
  788OPC    HW2 3355   0.443   3.701   2.373 -0.5664 -1.3674  1.1628
  788OPC     MW 3356   0.374   3.738   2.361  0.3511 -0.0650 -0.4935
  789OPC     OW 3357   3.918   0.224   4.392 -0.4255  0.1481  0.1481
  789OPC    HW1 3358   3.861   0.165   4.424  1.1365 -0.9409  1.0757
  789OPC    HW2 3359   3.920   0.285   4.454 -0.2269 -0.0744  0.3678
  789OPC     MW 3360   3.910   0.224   4.406 -0.1655 -0.0457  0.3176
  790OPC     OW 3361   3.693   0.382   1.258 -0.0373 -0.1136  0.2021
  790OPC    HW1 3362   3.780   0.385   1.254 -0.0768 -0.3670 -1.2641
  790OPC    HW2 3363   3.668   0.458   1.223 -0.4235 -0.9291 -1.3505
  790OPC     MW 3364   3.702   0.394   1.252 -0.1003 -0.2715 -0.2439
  791OPC     OW 3365   4.058   1.625   2.433 -0.3240  0.1015  0.2246
  791OPC    HW1 3366   3.977   1.631   2.401 -0.6056 -0.5832  0.7993
  791OPC    HW2 3367   4.048   1.582   2.508  0.7484 -1.3217 -0.4018
  791OPC     MW 3368   4.045   1.620   2.439 -0.2072 -0.2099  0.2170
  792OPC     OW 3369   4.366   0.994   1.653 -0.1404  0.2562  0.1139
  792OPC    HW1 3370   4.356   0.989   1.566  0.2171  0.5875  0.0495
  792OPC    HW2 3371   4.380   1.079   1.667 -1.5019  0.4157  0.6453
  792OPC     MW 3372   4.367   1.006   1.642 -0.2887  0.3287  0.1829
  793OPC     OW 3373   4.005   1.899   3.909  0.5001  0.1116  0.0644
  793OPC    HW1 3374   4.055   1.835   3.877  0.2812  0.0425 -0.1386
  793OPC    HW2 3375   3.933   1.897   3.860  0.8880  1.1557 -0.5809
  793OPC     MW 3376   4.002   1.889   3.897  0.5250  0.2556 -0.0608
  794OPC     OW 3377   3.284   1.915   1.945 -0.1428 -0.2452 -0.2489
  794OPC    HW1 3378   3.338   1.942   2.007  0.2483 -0.3836 -0.5185
  794OPC    HW2 3379   3.232   1.983   1.931 -0.2261 -0.2121  0.2222
  794OPC     MW 3380   3.285   1.929   1.952 -0.0975 -0.2608 -0.2192
  795OPC     OW 3381   2.488   1.127   1.425  0.0903 -0.2157  0.5021
  795OPC    HW1 3382   2.447   1.126   1.502  0.2432  1.1683  0.6269
  795OPC    HW2 3383   2.423   1.135   1.368  0.1024  2.9470  0.7457
  795OPC     MW 3384   2.472   1.128   1.428  0.1147  0.4560  0.5565
  796OPC     OW 3385   3.915   2.552   1.799 -0.0623 -0.0945 -0.3438
  796OPC    HW1 3386   3.838   2.557   1.756 -0.3965 -0.8952  0.1424
  796OPC    HW2 3387   3.968   2.513   1.741  0.0521  0.6790 -0.7705
  796OPC     MW 3388   3.911   2.547   1.784 -0.0947 -0.0985 -0.3350
  797OPC     OW 3389   0.987   0.421   2.113 -0.3080 -0.0438  0.5822
  797OPC    HW1 3390   1.014   0.469   2.046 -0.4962  0.8397  1.1134
  797OPC    HW2 3391   1.038   0.448   2.179 -0.8435 -0.0971  1.0323
  797OPC     MW 3392   0.998   0.432   2.113 -0.4149  0.0788  0.7272
  798OPC     OW 3393   2.451   3.468   3.927  0.0873 -0.3792 -0.0798
  798OPC    HW1 3394   2.381   3.434   3.887 -0.1985 -1.5253  1.2897
  798OPC    HW2 3395   2.421   3.541   3.963 -1.0328 -1.7688  2.0907
  798OPC     MW 3396   2.436   3.474   3.927 -0.1204 -0.7538  0.4432
  799OPC     OW 3397   1.616   0.331   2.315  0.2436  0.0574  0.0040
  799OPC    HW1 3398   1.614   0.406   2.359 -0.9551  1.8780 -2.8320
  799OPC    HW2 3399   1.695   0.332   2.278 -0.2501  0.7050 -1.1082
  799OPC     MW 3400   1.627   0.342   2.316 -0.0064  0.4220 -0.5791
  800OPC     OW 3401   3.652   1.605   0.983 -0.2962  0.0046  0.5758
  800OPC    HW1 3402   3.600   1.551   1.027  0.6174  0.0228  1.6975
  800OPC    HW2 3403   3.680   1.661   1.043  0.2610  0.5908 -0.2041
  800OPC     MW 3404   3.648   1.605   0.998 -0.0789  0.0939  0.6263
  801OPC     OW 3405   4.435   2.354   1.590 -0.4262  0.0755 -0.2218
  801OPC    HW1 3406   4.481   2.392   1.654 -0.2920 -0.4203 -0.0235
  801OPC    HW2 3407   4.431   2.271   1.614 -0.4072 -0.1092 -0.8446
  801OPC     MW 3408   4.441   2.348   1.603 -0.4034 -0.0252 -0.2845
  802OPC     OW 3409   4.108   0.561   3.572  0.0819 -0.4258 -0.7104
  802OPC    HW1 3410   4.073   0.498   3.621 -1.1603 -0.5556 -1.7032
  802OPC    HW2 3411   4.041   0.615   3.557  0.7883  0.3792 -1.0481
  802OPC     MW 3412   4.093   0.559   3.577  0.0031 -0.3261 -0.9069
  803OPC     OW 3413   1.816   4.349   4.538 -0.2645 -1.1358 -0.5488
  803OPC    HW1 3414   1.834   4.434   4.537  2.6921 -1.6701 -0.5213
  803OPC    HW2 3415   1.871   4.317   4.598 -2.1522 -2.9469  0.3486
  803OPC     MW 3416   1.827   4.356   4.547 -0.1066 -1.4822 -0.4122
  804OPC     OW 3417   0.406   0.838   4.391  0.2415 -0.2248 -0.1591
  804OPC    HW1 3418   0.430   0.887   4.324 -0.1318  1.9379  1.1873
  804OPC    HW2 3419   0.319   0.840   4.389  0.2175 -0.9191 -0.1265
  804OPC     MW 3420   0.397   0.845   4.381  0.1828 -0.0079  0.0448
  805OPC     OW 3421   2.022   2.811   4.486  0.5581 -0.0616 -0.0694
  805OPC    HW1 3422   2.102   2.843   4.498  0.6116  0.0779 -0.7615
  805OPC    HW2 3423   1.997   2.846   4.411 -0.3869  0.3552  0.4184
  805OPC     MW 3424   2.030   2.821   4.477  0.4264  0.0205 -0.0997
  806OPC     OW 3425   0.138   4.114   4.232 -0.5308 -0.0323 -0.5047
  806OPC    HW1 3426   0.113   4.047   4.182 -0.1919 -0.1303 -0.5410
  806OPC    HW2 3427   0.090   4.105   4.304 -0.3972 -0.3844 -0.4577
  806OPC     MW 3428   0.127   4.103   4.235 -0.4610 -0.0989 -0.5031
  807OPC     OW 3429   3.375   3.535   0.383  0.1430 -0.0927  0.3084
  807OPC    HW1 3430   3.354   3.516   0.465 -2.0956 -1.0246 -0.3652
  807OPC    HW2 3431   3.367   3.458   0.342 -0.1006  0.5895 -0.9922
  807OPC     MW 3432   3.370   3.521   0.389 -0.2238 -0.1296  0.0167
  808OPC     OW 3433   2.380   0.775   0.726 -0.3667  0.5791  0.0331
  808OPC    HW1 3434   2.388   0.813   0.804 -3.5749 -0.9225  1.3005
  808OPC    HW2 3435   2.356   0.693   0.746  1.5506 -0.7585 -2.5934
  808OPC     MW 3436   2.377   0.769   0.741 -0.5573  0.1597 -0.1677
  809OPC     OW 3437   1.328   0.919   0.207  0.0268 -0.5968  0.0836
  809OPC    HW1 3438   1.297   0.979   0.152  2.2021  1.1083  0.5300
  809OPC    HW2 3439   1.275   0.926   0.276  0.0943  0.7412  0.0410
  809OPC     MW 3440   1.316   0.929   0.209  0.3580 -0.1473  0.1433
  810OPC     OW 3441   3.659   2.402   2.450  0.1787 -0.4991 -0.5073
  810OPC    HW1 3442   3.627   2.321   2.450  0.8464 -0.7709 -0.9834
  810OPC    HW2 3443   3.738   2.393   2.485  0.7877 -0.2788 -1.7867
  810OPC     MW 3444   3.666   2.389   2.455  0.3673 -0.5068 -0.7665
  811OPC     OW 3445   1.013   1.871   3.038 -0.3014 -0.2441  0.6351
  811OPC    HW1 3446   1.068   1.871   2.971  1.1154 -2.3541  1.7117
  811OPC    HW2 3447   0.937   1.845   3.003 -0.3261  1.2787 -0.5793
  811OPC     MW 3448   1.010   1.867   3.023 -0.0957 -0.3309  0.6148
  812OPC     OW 3449   4.356   3.456   0.043 -0.1951  0.3065 -0.3440
  812OPC    HW1 3450   4.415   3.392   0.038 -0.6154 -0.1053 -0.1444
  812OPC    HW2 3451   4.403   3.529   0.036  0.4614  0.0221  0.8427
  812OPC     MW 3452   4.371   3.457   0.041 -0.1600  0.2037 -0.1392
  813OPC     OW 3453   1.537   4.401   1.913 -0.6134  0.3611  0.5396
  813OPC    HW1 3454   1.614   4.398   1.872 -0.0666 -2.0204  1.5623
  813OPC    HW2 3455   1.491   4.458   1.866  1.1291  0.4216 -1.2356
  813OPC     MW 3456   1.542   4.409   1.900 -0.2753  0.0184  0.4284
  814OPC     OW 3457   3.381   4.475   0.716 -0.0733  0.5493 -0.1829
  814OPC    HW1 3458   3.313   4.525   0.694  1.3294  1.4964 -2.7555
  814OPC    HW2 3459   3.378   4.410   0.658  2.1023  1.5134 -1.4686
  814OPC     MW 3460   3.370   4.472   0.704  0.4553  0.8316 -0.7529
  815OPC     OW 3461   3.658   1.056   2.147 -1.2489  0.2454 -0.0694
  815OPC    HW1 3462   3.689   1.138   2.150  0.1946 -0.3008  1.0875
  815OPC    HW2 3463   3.638   1.045   2.063 -0.8172  1.5509 -0.3743
  815OPC     MW 3464   3.659   1.067   2.135 -0.9719  0.3576  0.0564
  816OPC     OW 3465   1.094   1.042   2.703  0.9094 -0.3124 -0.3610
  816OPC    HW1 3466   1.148   1.043   2.771 -0.1672 -0.0004  0.5369
  816OPC    HW2 3467   1.130   1.099   2.647  0.7396  1.0835  0.8696
  816OPC     MW 3468   1.107   1.051   2.704  0.7252 -0.0601 -0.0466
  817OPC     OW 3469   2.917   2.870   1.353  0.0352  0.0059  0.0516
  817OPC    HW1 3470   2.934   2.897   1.434 -0.2092  0.1290  0.0650
  817OPC    HW2 3471   2.876   2.794   1.365 -0.9938  0.5487  0.0942
  817OPC     MW 3472   2.913   2.863   1.367 -0.1528  0.1043  0.0599
  818OPC     OW 3473   1.248   2.870   1.230  0.2508  0.1450 -0.0496
  818OPC    HW1 3474   1.276   2.861   1.312  0.1850 -0.2796 -0.0721
  818OPC    HW2 3475   1.317   2.905   1.189  1.3247 -2.2387 -0.4286
  818OPC     MW 3476   1.263   2.874   1.236  0.3997 -0.2699 -0.1090
  819OPC     OW 3477   0.852   0.160   1.962  0.9560 -0.6849 -0.7557
  819OPC    HW1 3478   0.903   0.119   1.904  2.7598 -1.0390  0.9652
  819OPC    HW2 3479   0.861   0.244   1.941 -0.1937 -0.9030 -2.3080
  819OPC     MW 3480   0.861   0.166   1.950  1.0526 -0.7694 -0.7308
  820OPC     OW 3481   1.558   1.201   0.155 -0.2805  0.1855 -0.3342
  820OPC    HW1 3482   1.538   1.229   0.075 -0.8875 -0.3144 -0.3587
  820OPC    HW2 3483   1.636   1.238   0.171  0.1760 -0.2844 -1.4365
  820OPC     MW 3484   1.567   1.211   0.146 -0.3026  0.0422 -0.5006
  821OPC     OW 3485   1.668   2.882   3.983 -0.1464 -0.5079  0.1676
  821OPC    HW1 3486   1.613   2.815   3.987 -0.0814 -0.6496 -0.9683
  821OPC    HW2 3487   1.746   2.845   3.998 -0.1937 -0.5408  0.3412
  821OPC     MW 3488   1.672   2.867   3.986 -0.1438 -0.5336  0.0255
  822OPC     OW 3489   0.398   4.293   1.829 -0.0160  0.0826 -0.7674
  822OPC    HW1 3490   0.331   4.252   1.790  0.9963 -0.5055 -1.9741
  822OPC    HW2 3491   0.360   4.342   1.891 -1.4693 -0.8712 -0.8725
  822OPC     MW 3492   0.382   4.294   1.832 -0.0812 -0.1450 -0.9612
  823OPC     OW 3493   1.755   3.703   4.263  0.6784  0.1930 -0.1882
  823OPC    HW1 3494   1.702   3.712   4.194  1.3171  0.0465 -0.7054
  823OPC    HW2 3495   1.800   3.630   4.245 -1.5290 -1.9271  1.9825
  823OPC     MW 3496   1.754   3.693   4.251  0.4466 -0.1419  0.0563
  824OPC     OW 3497   1.034   4.702   4.006  0.1210 -0.0050  0.0467
  824OPC    HW1 3498   1.050   4.641   3.946  0.3444  1.1094 -1.0834
  824OPC    HW2 3499   1.048   4.661   4.081  2.1703 -0.8520 -0.7078
  824OPC     MW 3500   1.038   4.687   4.008  0.4567  0.0346 -0.2317
  825OPC     OW 3501   4.233   2.012   2.794 -0.3808  0.0443  0.0507
  825OPC    HW1 3502   4.161   1.993   2.839 -0.0599 -0.1764  0.4698
  825OPC    HW2 3503   4.293   1.959   2.828 -0.0302  0.1875 -0.3378
  825OPC     MW 3504   4.231   2.001   2.805 -0.2816  0.0329  0.0551
  826OPC     OW 3505   1.078   2.223   1.592  0.2958  0.1168 -0.3226
  826OPC    HW1 3506   1.003   2.251   1.627  0.4767 -0.2023  0.3268
  826OPC    HW2 3507   1.108   2.166   1.650  1.8885  1.4660  0.2431
  826OPC     MW 3508   1.071   2.219   1.605  0.5578  0.2689 -0.1431
  827OPC     OW 3509   0.838   1.254   2.076 -0.0390 -0.0376  0.0706
  827OPC    HW1 3510   0.786   1.188   2.101 -1.1690  1.2734  1.3442
  827OPC    HW2 3511   0.808   1.322   2.121 -1.0271  2.2006 -3.5747
  827OPC     MW 3512   0.826   1.254   2.087 -0.3519  0.4867 -0.2797
  828OPC     OW 3513   1.074   1.867   4.289  0.2206  0.3538  0.1118
  828OPC    HW1 3514   1.099   1.808   4.230  0.0314  1.3030 -0.9676
  828OPC    HW2 3515   1.138   1.867   4.348  0.5387 -0.4373 -0.2340
  828OPC     MW 3516   1.087   1.858   4.289  0.2396  0.3772 -0.0987
  829OPC     OW 3517   4.426   0.156   3.501 -0.9247  0.2572  0.1163
  829OPC    HW1 3518   4.462   0.191   3.572  0.8434 -0.0300 -0.5869
  829OPC    HW2 3519   4.493   0.120   3.459 -2.2964 -1.9583 -0.3688
  829OPC     MW 3520   4.441   0.156   3.505 -0.8659 -0.1125 -0.0592
  830OPC     OW 3521   4.078   2.950   2.684 -0.2218  0.2576 -0.3418
  830OPC    HW1 3522   4.153   2.989   2.704  0.1079 -1.0519  1.0632
  830OPC    HW2 3523   4.018   3.008   2.710  0.2672  0.7989 -0.3872
  830OPC     MW 3524   4.080   2.964   2.691 -0.1009  0.1440 -0.1409
  831OPC     OW 3525   3.476   0.354   3.279 -0.1545  0.4561  0.5232
  831OPC    HW1 3526   3.490   0.439   3.268  0.3113  0.2567 -0.7009
  831OPC    HW2 3527   3.419   0.334   3.216 -0.1132 -0.1579  0.6716
  831OPC     MW 3528   3.470   0.364   3.268 -0.0796  0.3359  0.3643
  832OPC     OW 3529   0.750   2.761   3.908 -0.6974  0.3169 -0.4446
  832OPC    HW1 3530   0.797   2.835   3.911 -0.2759  0.0462 -0.2227
  832OPC    HW2 3531   0.797   2.710   3.854  0.3237 -0.6598  1.2797
  832OPC     MW 3532   0.764   2.764   3.900 -0.4843  0.1327 -0.1571
  833OPC     OW 3533   0.288   2.230   2.605  0.7599 -0.1195 -0.7679
  833OPC    HW1 3534   0.375   2.232   2.596  0.6143  0.7585 -2.0988
  833OPC    HW2 3535   0.258   2.266   2.532 -0.7902 -1.8713 -1.0829
  833OPC     MW 3536   0.297   2.236   2.593  0.5094 -0.2486 -1.0111
  834OPC     OW 3537   0.881   1.986   1.825 -0.1149  0.2570  0.4177
  834OPC    HW1 3538   0.918   2.062   1.805  1.1666 -0.3610  0.2797
  834OPC    HW2 3539   0.944   1.944   1.869 -0.6128 -0.8790  0.1015
  834OPC     MW 3540   0.896   1.991   1.828  0.0009 -0.0021  0.3506
  835OPC     OW 3541   1.399   4.574   1.740  0.0449 -0.7099 -0.0348
  835OPC    HW1 3542   1.435   4.651   1.721  0.7804 -1.3107 -1.2358
  835OPC    HW2 3543   1.314   4.590   1.739  0.2010  0.1758  0.1924
  835OPC     MW 3544   1.392   4.587   1.737  0.1766 -0.6676 -0.1787
  836OPC     OW 3545   2.178   1.972   4.441 -0.1905 -0.3603  0.2437
  836OPC    HW1 3546   2.225   2.031   4.485 -0.9220 -0.3980  1.0891
  836OPC    HW2 3547   2.103   1.967   4.486 -0.6108 -1.0490 -0.5049
  836OPC     MW 3548   2.174   1.980   4.454 -0.3607 -0.4677  0.2577
  837OPC     OW 3549   1.806   1.542   3.508  0.1809 -0.4282 -0.1824
  837OPC    HW1 3550   1.787   1.474   3.558  0.9502 -0.9147 -0.5311
  837OPC    HW2 3551   1.892   1.552   3.518  0.2156 -0.0468 -0.7887
  837OPC     MW 3552   1.816   1.533   3.517  0.2996 -0.4438 -0.3235
  838OPC     OW 3553   4.306   4.597   4.097  0.2025  0.4112  0.5315
  838OPC    HW1 3554   4.381   4.573   4.134 -0.6101 -0.1636  1.8910
  838OPC    HW2 3555   4.268   4.520   4.077 -0.8572  0.6290  1.6315
  838OPC     MW 3556   4.312   4.582   4.099 -0.0739  0.3583  0.8950
  839OPC     OW 3557   3.619   4.285   0.847 -0.2972  0.3667  0.3353
  839OPC    HW1 3558   3.615   4.227   0.782  0.4682 -0.7605  1.2398
  839OPC    HW2 3559   3.669   4.245   0.907 -0.4175  1.6389  1.3354
  839OPC     MW 3560   3.626   4.270   0.846 -0.2018  0.3881  0.6166
  840OPC     OW 3561   2.398   0.210   3.847 -0.2964  0.1245 -0.3445
  840OPC    HW1 3562   2.315   0.198   3.823  0.1755 -1.4148 -1.3814
  840OPC    HW2 3563   2.401   0.177   3.928 -0.6490 -0.0780 -0.4105
  840OPC     MW 3564   2.386   0.203   3.855 -0.2787 -0.1328 -0.5075
  841OPC     OW 3565   2.204   1.815   3.556  0.2188  0.3696 -0.5706
  841OPC    HW1 3566   2.155   1.753   3.592 -0.8178  2.1120  1.2570
  841OPC    HW2 3567   2.155   1.846   3.491 -0.3933  0.9041  0.1210
  841OPC     MW 3568   2.190   1.811   3.552 -0.0248  0.7060 -0.1985
  842OPC     OW 3569   0.217   1.980   1.678  0.2059  0.0790  0.4743
  842OPC    HW1 3570   0.214   2.026   1.604 -2.6551 -0.7865 -0.1116
  842OPC    HW2 3571   0.281   2.017   1.724  0.7444  1.9321 -1.6102
  842OPC     MW 3572   0.226   1.992   1.674 -0.1372  0.2249  0.0799
  843OPC     OW 3573   0.042   3.075   3.775 -0.8518  0.1944 -0.5788
  843OPC    HW1 3574   0.006   3.155   3.772 -0.1333  0.5732  0.4283
  843OPC    HW2 3575   0.067   3.067   3.859  1.5897  0.0390 -1.2564
  843OPC     MW 3576   0.040   3.086   3.787 -0.3850  0.2275 -0.5302
  844OPC     OW 3577   2.636   0.682   0.515 -0.3355  0.1101 -0.3424
  844OPC    HW1 3578   2.637   0.755   0.564 -0.4041 -0.0869 -0.0452
  844OPC    HW2 3579   2.683   0.625   0.561 -0.9323 -0.2749 -0.1967
  844OPC     MW 3580   2.643   0.685   0.529 -0.4337  0.0241 -0.2770
  845OPC     OW 3581   0.197   3.679   1.008 -0.0996  0.1117  0.1436
  845OPC    HW1 3582   0.199   3.733   1.077 -0.1030 -0.7537  0.8430
  845OPC    HW2 3583   0.171   3.730   0.942 -3.4230  0.3413  1.4337
  845OPC     MW 3584   0.193   3.694   1.008 -0.5910  0.0178  0.4374
  846OPC     OW 3585   1.443   0.236   0.235 -0.2312 -0.5185 -0.0644
  846OPC    HW1 3586   1.476   0.184   0.173 -0.0763  1.1299 -1.4495
  846OPC    HW2 3587   1.494   0.220   0.305  1.4180 -0.4397 -1.1921
  846OPC     MW 3588   1.456   0.226   0.236  0.0353 -0.2633 -0.4356
  847OPC     OW 3589   1.520   3.942   3.002 -0.0824  0.1073  0.0148
  847OPC    HW1 3590   1.593   3.913   2.965 -2.4590 -3.2384 -2.7475
  847OPC    HW2 3591   1.497   3.876   3.055 -0.6490  1.5627  1.6747
  847OPC     MW 3592   1.527   3.928   3.005 -0.5172 -0.1719 -0.1481
  848OPC     OW 3593   2.848   3.095   0.362  0.2168 -0.1906 -0.5554
  848OPC    HW1 3594   2.874   3.124   0.440 -0.8149  0.9771 -0.6303
  848OPC    HW2 3595   2.923   3.070   0.324  0.7461 -0.7356  0.7610
  848OPC     MW 3596   2.863   3.095   0.368  0.1425 -0.0986 -0.3720
  849OPC     OW 3597   3.499   3.423   3.412  0.4845 -0.0383  0.3568
  849OPC    HW1 3598   3.431   3.379   3.380  1.7366 -1.4599 -0.4203
  849OPC    HW2 3599   3.568   3.377   3.387  1.7270  0.9243  1.8225
  849OPC     MW 3600   3.499   3.410   3.404  0.8529 -0.1061  0.4586
  850OPC     OW 3601   4.104   2.153   1.872  0.2680 -0.2224  0.2429
  850OPC    HW1 3602   4.056   2.203   1.924  0.0545 -0.3734  0.1927
  850OPC    HW2 3603   4.096   2.073   1.907 -1.3443 -0.6747 -1.0266
  850OPC     MW 3604   4.096   2.149   1.885 -0.0019 -0.3115  0.0480
  851OPC     OW 3605   3.005   1.576   0.242 -0.0975 -0.4926  0.3836
  851OPC    HW1 3606   3.074   1.588   0.294  0.5328 -0.1246 -0.5239
  851OPC    HW2 3607   2.974   1.498   0.266  0.8563 -0.8226  0.5489
  851OPC     MW 3608   3.010   1.566   0.253  0.1366 -0.4869  0.2740
  852OPC     OW 3609   3.098   2.749   2.753 -0.7550 -0.4975  0.0244
  852OPC    HW1 3610   3.016   2.751   2.722 -0.7080  0.6352 -0.0562
  852OPC    HW2 3611   3.122   2.833   2.754  0.5541 -0.8443 -0.3444
  852OPC     MW 3612   3.089   2.762   2.748 -0.5547 -0.3815 -0.0418
  853OPC     OW 3613   1.675   4.726   2.873  0.2752  0.2685 -0.2686
  853OPC    HW1 3614   1.696   4.764   2.948  2.4448  0.2025 -0.7860
  853OPC    HW2 3615   1.657   4.644   2.896 -1.5224  0.8025  0.4488
  853OPC     MW 3616   1.675   4.720   2.887  0.3302  0.3376 -0.2390
  854OPC     OW 3617   0.231   2.222   4.360 -0.7989 -0.2046  0.6892
  854OPC    HW1 3618   0.152   2.232   4.395 -1.9352 -1.1776 -1.3996
  854OPC    HW2 3619   0.226   2.146   4.319  0.7071  0.4081 -0.7752
  854OPC     MW 3620   0.218   2.213   4.359 -0.7443 -0.2580  0.1643
  855OPC     OW 3621   1.747   2.302   0.789  0.1116  0.0448  0.6305
  855OPC    HW1 3622   1.799   2.276   0.724  0.5763  0.1020  0.9669
  855OPC    HW2 3623   1.802   2.345   0.842  0.0165 -1.0732  1.6818
  855OPC     MW 3624   1.763   2.304   0.787  0.1662 -0.1119  0.8356
  856OPC     OW 3625   2.808   4.827   4.167  0.1173 -0.4770  0.0969
  856OPC    HW1 3626   2.819   4.756   4.117 -0.1383 -0.4370 -0.0159
  856OPC    HW2 3627   2.781   4.888   4.110  1.5989  0.0774 -0.0469
  856OPC     MW 3628   2.806   4.826   4.151  0.2984 -0.3889  0.0589
  857OPC     OW 3629   0.914   3.284   2.989  0.4969  0.1194 -0.4646
  857OPC    HW1 3630   0.839   3.251   3.019 -0.4702  0.9325 -1.8639
  857OPC    HW2 3631   0.970   3.217   2.992 -0.3374 -0.5515  0.4158
  857OPC     MW 3632   0.911   3.269   2.994  0.2308  0.1405 -0.5413
  858OPC     OW 3633   0.503   4.036   4.086 -0.0678  0.3140 -0.5688
  858OPC    HW1 3634   0.485   3.953   4.064  0.4916  0.1489 -0.4070
  858OPC    HW2 3635   0.581   4.051   4.049  0.4795  0.3177  0.5426
  858OPC     MW 3636   0.512   4.026   4.077  0.0957  0.2902 -0.3808
  859OPC     OW 3637   3.001   4.735   2.372  0.4084  0.4595 -0.3530
  859OPC    HW1 3638   2.971   4.809   2.407  0.0568  0.7766 -1.3018
  859OPC    HW2 3639   2.947   4.721   2.305 -1.4308 -2.2544  1.5109
  859OPC     MW 3640   2.989   4.744   2.367  0.0848  0.1056 -0.2179
  860OPC     OW 3641   0.860   3.816   0.846  0.8792  0.4418 -0.3560
  860OPC    HW1 3642   0.782   3.823   0.885 -0.0367  0.5764 -2.1262
  860OPC    HW2 3643   0.897   3.893   0.859  0.7749  0.3433  0.5866
  860OPC     MW 3644   0.854   3.828   0.854  0.7285  0.4473 -0.4782
  861OPC     OW 3645   4.420   0.290   3.975 -0.3077  0.0422 -0.1721
  861OPC    HW1 3646   4.348   0.300   4.024 -2.0105 -4.4179 -1.2276
  861OPC    HW2 3647   4.484   0.280   4.034 -1.6128 -1.2649  1.1309
  861OPC     MW 3648   4.419   0.290   3.991 -0.7522 -0.8098 -0.1355
  862OPC     OW 3649   0.873   2.091   2.499 -0.3730  0.0902  0.2109
  862OPC    HW1 3650   0.840   2.137   2.433 -0.8518  0.1839  0.5084
  862OPC    HW2 3651   0.821   2.021   2.504 -0.4838  0.1944  0.6249
  862OPC     MW 3652   0.860   2.087   2.490 -0.4601  0.1194  0.3159
  863OPC     OW 3653   4.275   1.858   1.189  0.3468 -0.3478 -0.1864
  863OPC    HW1 3654   4.241   1.823   1.261  0.2602  1.0751  0.4862
  863OPC    HW2 3655   4.233   1.817   1.124  0.1473 -1.3604  0.5692
  863OPC     MW 3656   4.264   1.847   1.190  0.3047 -0.2872  0.0245
  864OPC     OW 3657   1.945   1.589   2.418 -0.0361  0.3437 -0.0949
  864OPC    HW1 3658   1.928   1.651   2.360 -0.6503  0.3608  0.0918
  864OPC    HW2 3659   2.015   1.618   2.460 -0.3886  0.9769  0.0712
  864OPC     MW 3660   1.953   1.602   2.416 -0.1789  0.4398 -0.0428
  865OPC     OW 3661   4.488   2.113   0.864  0.2933  0.9482  0.3454
  865OPC    HW1 3662   4.503   2.036   0.827 -1.3314  0.2303  1.0659
  865OPC    HW2 3663   4.443   2.157   0.803 -1.0177  0.3411  0.8298
  865OPC     MW 3664   4.483   2.108   0.850 -0.1404  0.7524  0.5234
  866OPC     OW 3665   0.542   2.026   4.209 -0.0282  0.0973  0.4612
  866OPC    HW1 3666   0.577   1.984   4.141 -0.9126 -0.1148  0.1249
  866OPC    HW2 3667   0.578   2.106   4.204  1.4619 -0.5091  0.9580
  866OPC     MW 3668   0.552   2.032   4.198  0.0612 -0.0236  0.4849
  867OPC     OW 3669   3.803   0.795   4.250 -0.3386 -0.7696 -0.2367
  867OPC    HW1 3670   3.732   0.745   4.249  0.7056 -2.3469 -0.6610
  867OPC    HW2 3671   3.821   0.806   4.165  0.4113 -1.1641 -0.1395
  867OPC     MW 3672   3.795   0.789   4.237 -0.0737 -1.0609 -0.2849
  868OPC     OW 3673   1.808   1.348   4.609 -0.1371  0.0534 -0.0074
  868OPC    HW1 3674   1.870   1.335   4.670 -0.1252  0.1407  0.0000
  868OPC    HW2 3675   1.818   1.432   4.589  0.7795 -0.2998 -1.1374
  868OPC     MW 3676   1.819   1.359   4.615  0.0001  0.0141 -0.1733
  869OPC     OW 3677   2.322   3.766   0.814  0.4369  0.1136  0.1848
  869OPC    HW1 3678   2.282   3.755   0.737  0.6174 -0.4402  0.1669
  869OPC    HW2 3679   2.407   3.770   0.793  0.4295  0.8233  0.2711
  869OPC     MW 3680   2.329   3.765   0.800  0.4625  0.1366  0.1949
  870OPC     OW 3681   0.362   2.306   3.965  0.0048 -0.0674  0.2642
  870OPC    HW1 3682   0.307   2.373   3.956  1.2410  1.1404  1.2220
  870OPC    HW2 3683   0.433   2.343   3.999  0.4998 -2.0007  1.4461
  870OPC     MW 3684   0.365   2.321   3.968  0.2606 -0.1746  0.5803
  871OPC     OW 3685   1.889   3.092   3.758 -0.1782 -0.1532 -0.4945
  871OPC    HW1 3686   1.910   3.172   3.787  0.1189  0.0978 -1.3489
  871OPC    HW2 3687   1.958   3.069   3.709 -0.3900 -0.8084 -0.5000
  871OPC     MW 3688   1.902   3.100   3.755 -0.1656 -0.2129 -0.6216
  872OPC     OW 3689   1.284   0.735   1.965  0.7484 -0.3687  0.3407
  872OPC    HW1 3690   1.339   0.684   2.010  1.3665  1.8427  2.3133
  872OPC    HW2 3691   1.337   0.777   1.911  0.2516 -1.6626 -1.2189
  872OPC     MW 3692   1.300   0.734   1.964  0.7663 -0.2331  0.4017
  873OPC     OW 3693   3.140   0.244   3.574  0.0246 -0.4461 -0.1157
  873OPC    HW1 3694   3.084   0.307   3.552  0.7070  0.5030  0.7569
  873OPC    HW2 3695   3.152   0.255   3.660  0.9004 -1.1501 -0.1236
  873OPC     MW 3696   3.134   0.255   3.583  0.2548 -0.4099  0.0119
  874OPC     OW 3697   3.645   3.817   2.574  0.5346 -0.1904 -0.3763
  874OPC    HW1 3698   3.672   3.867   2.640  0.1605 -0.3508 -0.0968
  874OPC    HW2 3699   3.565   3.847   2.556  1.4213  1.2772 -2.2050
  874OPC     MW 3700   3.637   3.829   2.581  0.6102  0.0027 -0.6051
  875OPC     OW 3701   0.486   1.533   1.313 -0.2862 -0.9731 -0.6464
  875OPC    HW1 3702   0.453   1.456   1.288 -2.2149 -0.0155 -1.2964
  875OPC    HW2 3703   0.566   1.534   1.278 -1.7581 -0.9336 -4.5329
  875OPC     MW 3704   0.493   1.522   1.304 -0.7886 -0.8258 -1.3165
  876OPC     OW 3705   1.683   3.491   2.109  0.3216 -0.5203  0.4506
  876OPC    HW1 3706   1.708   3.528   2.034  1.6662  0.8685  1.5037
  876OPC    HW2 3707   1.708   3.408   2.101 -0.7613 -0.7469 -1.1180
  876OPC     MW 3708   1.690   3.484   2.097  0.3603 -0.3486  0.3744
  877OPC     OW 3709   0.772   0.780   0.932 -0.6862 -0.1064  0.6963
  877OPC    HW1 3710   0.792   0.764   1.016 -2.1743 -1.0393  0.9140
  877OPC    HW2 3711   0.757   0.700   0.899  1.0629  0.1344 -0.8202
  877OPC     MW 3712   0.772   0.766   0.940 -0.6477 -0.2086  0.5044
  878OPC     OW 3713   3.385   1.886   1.144 -0.3675  0.3429 -0.3184
  878OPC    HW1 3714   3.458   1.839   1.133 -0.3332  0.2747  0.1941
  878OPC    HW2 3715   3.372   1.884   1.230 -2.8391 -2.5019 -0.5873
  878OPC     MW 3716   3.394   1.879   1.155 -0.7275 -0.0874 -0.2824
  879OPC     OW 3717   4.237   1.518   1.072  0.0899 -0.0709 -0.3592
  879OPC    HW1 3718   4.263   1.450   1.024  0.0703 -0.1408 -0.2732
  879OPC    HW2 3719   4.208   1.480   1.146  2.2846  0.1461  0.6958
  879OPC     MW 3720   4.237   1.502   1.076  0.4113 -0.0492 -0.1907
  880OPC     OW 3721   3.261   2.334   1.799  0.1181 -0.4890 -0.4477
  880OPC    HW1 3722   3.179   2.306   1.791  0.4061 -1.4405 -0.2941
  880OPC    HW2 3723   3.278   2.372   1.723 -1.0510  1.4030  0.1696
  880OPC     MW 3724   3.252   2.335   1.787 -0.0122 -0.3500 -0.3338
  881OPC     OW 3725   1.572   3.361   4.111  0.0445 -0.0012  0.0977
  881OPC    HW1 3726   1.536   3.301   4.163 -0.7187  0.6456  0.3317
  881OPC    HW2 3727   1.590   3.316   4.038 -0.5005 -0.5273  0.2758
  881OPC     MW 3728   1.569   3.346   4.108 -0.1488  0.0166  0.1583
  882OPC     OW 3729   4.626   1.139   0.048  0.0917  0.1774 -0.0106
  882OPC    HW1 3730   4.657   1.208   0.092  1.2614  0.8476 -1.7651
  882OPC    HW2 3731   4.541   1.140   0.067  0.4227  0.8752  1.6014
  882OPC     MW 3732   4.618   1.149   0.057  0.3133  0.3796 -0.0317
  883OPC     OW 3733   2.432   1.239   0.772 -0.4379 -0.9973 -0.0242
  883OPC    HW1 3734   2.371   1.240   0.835 -0.8020  0.2103 -0.3548
  883OPC    HW2 3735   2.387   1.260   0.700  0.0666 -1.8359 -0.5951
  883OPC     MW 3736   2.416   1.243   0.771 -0.4171 -0.9428 -0.1573
  884OPC     OW 3737   4.053   3.207   0.003 -0.2096 -0.2660 -0.3571
  884OPC    HW1 3738   4.068   3.293  -0.004 -1.5659  0.0024 -0.2690
  884OPC    HW2 3739   4.070   3.190   0.087  1.3507 -0.3838 -0.6620
  884OPC     MW 3740   4.058   3.218   0.014 -0.1795 -0.2437 -0.3891
  885OPC     OW 3741   0.493   2.430   1.986  0.0496 -0.4347  0.7806
  885OPC    HW1 3742   0.487   2.346   1.965 -2.5128  0.4362 -2.8825
  885OPC    HW2 3743   0.573   2.452   1.958 -1.3253 -0.5712 -4.1421
  885OPC     MW 3744   0.504   2.421   1.979 -0.5321 -0.3262 -0.4877
  886OPC     OW 3745   1.329   1.915   1.445  0.3643 -0.5849 -0.1025
  886OPC    HW1 3746   1.361   1.976   1.498 -0.6961 -0.5251  0.4940
  886OPC    HW2 3747   1.249   1.944   1.426  0.2691 -1.2232 -0.7307
  886OPC     MW 3748   1.322   1.928   1.450  0.1936 -0.6704 -0.1072
  887OPC     OW 3749   1.235   3.198   0.607  0.1808 -0.0375  0.4452
  887OPC    HW1 3750   1.195   3.207   0.530 -0.1345 -0.7321  0.5177
  887OPC    HW2 3751   1.295   3.136   0.592  0.1281 -0.1648  0.7521
  887OPC     MW 3752   1.238   3.190   0.593  0.1265 -0.1589  0.5012
  888OPC     OW 3753   0.401   2.306   0.962 -0.4102  0.1180  0.0886
  888OPC    HW1 3754   0.484   2.295   0.939 -0.9956 -2.5075 -1.1892
  888OPC    HW2 3755   0.369   2.358   0.900 -0.3021 -1.1552 -1.0958
  888OPC     MW 3756   0.408   2.312   0.949 -0.4807 -0.4580 -0.2751
  889OPC     OW 3757   3.147   3.978   1.200 -0.6660  0.4951  0.8160
  889OPC    HW1 3758   3.150   3.896   1.168 -3.3822  1.3511 -2.0899
  889OPC    HW2 3759   3.093   3.971   1.267 -3.1462  0.2222 -1.0819
  889OPC     MW 3760   3.140   3.965   1.205 -1.4336  0.5811  0.1063
  890OPC     OW 3761   4.473   3.057   3.991 -0.2919 -0.1278 -0.2893
  890OPC    HW1 3762   4.466   3.089   3.910  2.0159 -0.5225 -0.7223
  890OPC    HW2 3763   4.502   2.976   3.979  0.0553 -0.2069  0.9152
  890OPC     MW 3764   4.476   3.050   3.977  0.1001 -0.1979 -0.1754
  891OPC     OW 3765   0.322   1.400   3.340  0.3781  0.0417 -0.2429
  891OPC    HW1 3766   0.281   1.368   3.270  0.2145  2.2752 -1.2354
  891OPC    HW2 3767   0.281   1.360   3.407 -0.1231 -1.3898 -1.3438
  891OPC     MW 3768   0.310   1.389   3.340  0.2799  0.1602 -0.5522
  892OPC     OW 3769   4.452   0.250   2.717  0.1994 -0.2359 -0.0360
  892OPC    HW1 3770   4.441   0.336   2.721 -1.5047 -0.3450 -1.1528
  892OPC    HW2 3771   4.479   0.237   2.635  0.8047 -0.7491  0.2348
  892OPC     MW 3772   4.454   0.261   2.705  0.0372 -0.3278 -0.1609
  893OPC     OW 3773   3.737   2.029   1.341 -0.7478 -0.2214 -0.0881
  893OPC    HW1 3774   3.753   2.095   1.287  0.6411  0.5265  1.1604
  893OPC    HW2 3775   3.713   2.068   1.415  1.6181 -0.9899  1.1702
  893OPC     MW 3776   3.736   2.045   1.344 -0.1931 -0.2245  0.2822
  894OPC     OW 3777   0.178   2.401   2.152  0.2693 -0.2685 -0.3523
  894OPC    HW1 3778   0.127   2.467   2.176  0.3347 -0.5257  0.5145
  894OPC    HW2 3779   0.253   2.416   2.193 -0.1341 -1.5670  0.9390
  894OPC     MW 3780   0.181   2.413   2.161  0.2194 -0.4983 -0.0335
  895OPC     OW 3781   4.568   4.750   4.218  0.0297  0.0470 -0.7331
  895OPC    HW1 3782   4.508   4.746   4.281 -0.6781 -1.4754 -1.4606
  895OPC    HW2 3783   4.640   4.777   4.260 -0.8737  0.8614  0.3480
  895OPC     MW 3784   4.570   4.753   4.233 -0.2084 -0.0577 -0.6809
  896OPC     OW 3785   4.105   3.069   3.328  1.2471  0.1849 -0.0399
  896OPC    HW1 3786   4.157   3.138   3.329  0.5271  0.7413  0.6039
  896OPC    HW2 3787   4.066   3.072   3.406 -1.3624  1.0733 -1.2679
  896OPC     MW 3788   4.107   3.079   3.339  0.7553  0.3983 -0.1262
  897OPC     OW 3789   1.086   2.904   2.318 -0.1884  0.2407  0.1283
  897OPC    HW1 3790   1.014   2.946   2.344  0.2454  0.3085  1.2754
  897OPC    HW2 3791   1.140   2.968   2.295 -0.5207  0.1855 -0.8661
  897OPC     MW 3792   1.083   2.920   2.318 -0.1734  0.2425  0.1508
  898OPC     OW 3793   1.910   3.115   2.412 -0.1212 -0.0647  0.4230
  898OPC    HW1 3794   1.938   3.101   2.493  0.5373 -1.4986 -0.0240
  898OPC    HW2 3795   1.887   3.036   2.383  2.6835 -0.2251 -1.8374
  898OPC     MW 3796   1.911   3.102   2.420  0.3904 -0.3002  0.0231
  899OPC     OW 3797   0.753   3.692   2.836  0.2228 -0.2519 -0.2470
  899OPC    HW1 3798   0.840   3.689   2.836  0.3252 -4.9147  0.1908
  899OPC    HW2 3799   0.733   3.705   2.920  0.4761  0.0825 -0.2362
  899OPC     MW 3800   0.763   3.693   2.848  0.2753 -0.8913 -0.1807
  900OPC     OW 3801   0.674   4.817   0.302  0.4732  0.3429 -0.4155
  900OPC    HW1 3802   0.634   4.850   0.232 -0.3220  0.3115  0.0120
  900OPC    HW2 3803   0.756   4.845   0.293  0.1094  1.3876 -0.7222
  900OPC     MW 3804   0.680   4.826   0.291  0.3020  0.4928 -0.3977
  901OPC     OW 3805   4.631   2.499   1.374 -0.1432  0.3392  0.1805
  901OPC    HW1 3806   4.563   2.529   1.420  0.4303  1.4290  0.3450
  901OPC    HW2 3807   4.667   2.571   1.340 -0.5213 -0.4247 -1.9849
  901OPC     MW 3808   4.627   2.514   1.376 -0.1142  0.3873 -0.1152
  902OPC     OW 3809   2.403   0.541   2.415 -0.1146 -0.0878 -0.1362
  902OPC    HW1 3810   2.351   0.489   2.368 -0.9288 -0.9320  1.6008
  902OPC    HW2 3811   2.446   0.587   2.355 -1.2546 -0.9493 -1.6839
  902OPC     MW 3812   2.402   0.540   2.399 -0.4033 -0.3398 -0.1082
  903OPC     OW 3813   3.979   3.563   1.680 -0.1647  0.0165 -0.3492
  903OPC    HW1 3814   4.037   3.535   1.621 -0.7439  0.0844 -0.9554
  903OPC    HW2 3815   3.902   3.544   1.645 -0.5676  1.6215 -0.4284
  903OPC     MW 3816   3.976   3.556   1.666 -0.3099  0.2636 -0.4504
  904OPC     OW 3817   1.526   0.536   2.523 -0.0862  0.0970 -0.0313
  904OPC    HW1 3818   1.607   0.568   2.530  0.3793 -1.2877  1.8548
  904OPC    HW2 3819   1.515   0.493   2.598 -1.7910 -1.5246 -1.1215
  904OPC     MW 3820   1.536   0.534   2.535 -0.2692 -0.3471  0.0862
  905OPC     OW 3821   3.264   1.748   2.478 -0.0795  0.5405 -0.2666
  905OPC    HW1 3822   3.194   1.769   2.431 -0.6101 -1.6249 -0.5562
  905OPC    HW2 3823   3.246   1.667   2.507  2.4379 -0.2797 -0.7031
  905OPC     MW 3824   3.251   1.739   2.475  0.2141  0.0994 -0.3740
  906OPC     OW 3825   3.056   4.842   3.571  0.6010  0.7694  0.2889
  906OPC    HW1 3826   3.112   4.876   3.628  3.3218  0.9930 -2.2933
  906OPC    HW2 3827   3.093   4.766   3.548 -1.2790 -0.1269  0.0090
  906OPC     MW 3828   3.070   4.836   3.576  0.7253  0.6700 -0.1339
  907OPC     OW 3829   3.605   3.559   3.637  0.6750 -0.6510  0.1337
  907OPC    HW1 3830   3.536   3.561   3.689 -0.5262  1.5135 -1.3896
  907OPC    HW2 3831   3.586   3.495   3.580 -1.0832  1.1246 -1.4180
  907OPC     MW 3832   3.592   3.550   3.636  0.2378 -0.0689 -0.3207
  908OPC     OW 3833   3.071   2.992   2.521  0.5664  0.5629 -0.1696
  908OPC    HW1 3834   3.004   3.027   2.477 -0.6154 -0.4535  0.7414
  908OPC    HW2 3835   3.061   2.907   2.509  0.7286  0.3059  1.3281
  908OPC     MW 3836   3.060   2.985   2.512  0.4158  0.3748  0.1862
  909OPC     OW 3837   1.646   1.693   0.318  0.1383  0.9123 -0.8508
  909OPC    HW1 3838   1.715   1.653   0.354 -0.0540  0.3745 -1.0797
  909OPC    HW2 3839   1.596   1.628   0.289 -0.7134  1.2683 -0.2561
  909OPC     MW 3840   1.649   1.678   0.319 -0.0159  0.8855 -0.7968
  910OPC     OW 3841   1.388   1.067   4.445  0.4734 -0.1101 -0.0323
  910OPC    HW1 3842   1.430   0.991   4.434 -0.3857 -0.5564 -0.2558
  910OPC    HW2 3843   1.339   1.073   4.373  0.7115  0.7772 -0.1243
  910OPC     MW 3844   1.387   1.056   4.432  0.3817 -0.0450 -0.0789
  911OPC     OW 3845   4.448   1.492   1.582  0.0389 -0.2537 -0.2379
  911OPC    HW1 3846   4.498   1.534   1.639 -1.9463  0.7699  0.8643
  911OPC    HW2 3847   4.445   1.410   1.614 -1.2084  0.3507  1.3381
  911OPC     MW 3848   4.455   1.486   1.595 -0.4387 -0.0132  0.1577
  912OPC     OW 3849   3.289   2.671   4.618 -0.2104 -0.3543 -0.5890
  912OPC    HW1 3850   3.256   2.682   4.698  0.1614  0.4318 -0.5363
  912OPC    HW2 3851   3.254   2.737   4.572  1.0959  0.3666 -0.5867
  912OPC     MW 3852   3.279   2.682   4.623  0.0374 -0.1317 -0.5810
  913OPC     OW 3853   1.737   3.497   0.546  0.1558  0.5231  0.3310
  913OPC    HW1 3854   1.689   3.485   0.617 -2.6428 -1.2559 -1.6437
  913OPC    HW2 3855   1.691   3.555   0.500 -0.5080 -1.5275 -1.8009
  913OPC     MW 3856   1.723   3.504   0.550 -0.3557 -0.0428 -0.2756
  914OPC     OW 3857   0.535   3.226   4.369 -0.2803  0.3327  0.1976
  914OPC    HW1 3858   0.594   3.217   4.432 -1.5999 -0.9802  1.2969
  914OPC    HW2 3859   0.467   3.263   4.409 -0.7854  0.3817 -0.6784
  914OPC     MW 3860   0.534   3.230   4.384 -0.5499  0.1460  0.2308
  915OPC     OW 3861   4.186   3.160   1.462  0.1257  0.2054 -0.1956
  915OPC    HW1 3862   4.226   3.139   1.537  0.0328  1.6779  0.3082
  915OPC    HW2 3863   4.161   3.083   1.430 -0.1172 -0.4488  1.4495
  915OPC     MW 3864   4.188   3.145   1.468  0.0761  0.3262  0.1219
  916OPC     OW 3865   2.442   2.925   0.363  0.1000 -0.4460 -1.0421
  916OPC    HW1 3866   2.455   2.926   0.277 -2.1363 -1.0325 -1.4450
  916OPC    HW2 3867   2.394   2.853   0.376  1.7697 -1.3273  0.9716
  916OPC     MW 3868   2.437   2.914   0.352  0.0163 -0.6628 -0.8042
  917OPC     OW 3869   1.993   0.988   4.548  0.0650 -0.3400 -0.0002
  917OPC    HW1 3870   1.936   0.978   4.613  0.8116 -0.2665  0.6820
  917OPC    HW2 3871   2.069   1.004   4.589  0.8836 -1.8751 -0.8232
  917OPC     MW 3872   1.996   0.989   4.564  0.2962 -0.5559 -0.0210
  918OPC     OW 3873   4.316   3.906   2.216  0.1599  0.5233 -0.0907
  918OPC    HW1 3874   4.246   3.910   2.267 -1.1320 -2.2426 -1.4384
  918OPC    HW2 3875   4.365   3.844   2.254  1.0728  1.2091 -0.1114
  918OPC     MW 3876   4.313   3.898   2.229  0.1037  0.2160 -0.2929
  919OPC     OW 3877   0.619   0.558   0.571 -0.3413 -0.7081  0.0932
  919OPC    HW1 3878   0.617   0.471   0.561  0.2898 -0.6726 -0.4304
  919OPC    HW2 3879   0.557   0.587   0.518  0.4332 -0.7595 -0.8649
  919OPC     MW 3880   0.610   0.549   0.562 -0.1336 -0.7105 -0.1257
  920OPC     OW 3881   1.765   1.878   0.653 -0.1343 -0.0573  0.6751
  920OPC    HW1 3882   1.727   1.851   0.727 -0.3405 -2.2286 -0.1371
  920OPC    HW2 3883   1.845   1.903   0.679  0.7382 -3.1523  1.4166
  920OPC     MW 3884   1.771   1.877   0.668 -0.0359 -0.8352  0.6646
  921OPC     OW 3885   4.011   1.691   0.981  0.6508  0.1000 -0.5316
  921OPC    HW1 3886   3.970   1.614   0.980  0.6878 -0.0168  1.6460
  921OPC    HW2 3887   4.081   1.678   0.932  1.1815 -1.6212  0.5762
  921OPC     MW 3888   4.015   1.678   0.974  0.7346 -0.1715 -0.0463
  922OPC     OW 3889   1.007   2.253   4.526 -0.1001  0.0881 -0.2664
  922OPC    HW1 3890   1.072   2.281   4.476  0.6835 -3.8891 -1.8357
  922OPC    HW2 3891   0.941   2.240   4.470 -0.8228  0.0173  0.5663
  922OPC     MW 3892   1.007   2.255   4.511 -0.0911 -0.5099 -0.3753
  923OPC     OW 3893   2.859   3.941   1.648  0.4458  0.6625  0.1152
  923OPC    HW1 3894   2.823   4.006   1.602  0.4511  0.6680  0.1185
  923OPC    HW2 3895   2.800   3.924   1.710  0.0182  0.0141 -0.4567
  923OPC     MW 3896   2.845   3.948   1.650  0.3834  0.5677  0.0312
  924OPC     OW 3897   0.708   1.375   4.188 -0.0629  0.3965  0.0407
  924OPC    HW1 3898   0.769   1.438   4.186 -0.7007  1.0663  0.8028
  924OPC    HW2 3899   0.751   1.304   4.161  0.7795  1.0689 -0.4491
  924OPC     MW 3900   0.723   1.374   4.184 -0.0327  0.5947  0.0811
  925OPC     OW 3901   3.048   2.169   1.196  0.1488 -0.8589 -0.8296
  925OPC    HW1 3902   3.050   2.112   1.130 -0.6910 -1.3305 -0.4643
  925OPC    HW2 3903   2.976   2.147   1.240 -1.0351  1.4003 -1.5007
  925OPC     MW 3904   3.038   2.157   1.193 -0.1502 -0.5947 -0.8748
  926OPC     OW 3905   4.354   3.435   3.145 -0.0911 -0.6241 -0.1693
  926OPC    HW1 3906   4.335   3.386   3.075 -2.3916  0.7096 -0.5893
  926OPC    HW2 3907   4.276   3.465   3.170  0.5950 -1.2294  3.1621
  926OPC     MW 3908   4.340   3.432   3.138 -0.3295 -0.5164  0.2607
  927OPC     OW 3909   1.695   3.520   1.167  0.4338 -0.4365  0.7301
  927OPC    HW1 3910   1.673   3.598   1.201  0.7883  0.7431 -1.5235
  927OPC    HW2 3911   1.624   3.472   1.180 -0.7594  1.0414  0.0129
  927OPC     MW 3912   1.681   3.525   1.174  0.3099 -0.0440  0.2912
  928OPC     OW 3913   2.072   0.158   0.569 -1.0263 -0.4580  0.0166
  928OPC    HW1 3914   2.046   0.081   0.537 -0.2382 -0.9949  0.6353
  928OPC    HW2 3915   2.107   0.138   0.646 -2.4661  0.7688  1.0295
  928OPC     MW 3916   2.074   0.144   0.575 -1.1227 -0.3561  0.2576
  929OPC     OW 3917   3.340   2.677   2.258 -0.2790  0.1853  0.0193
  929OPC    HW1 3918   3.289   2.642   2.196  2.5450 -0.5850 -2.1062
  929OPC    HW2 3919   3.342   2.616   2.320  0.9917 -1.5018 -1.6000
  929OPC     MW 3920   3.333   2.663   2.258  0.3258 -0.1779 -0.5339
  930OPC     OW 3921   1.093   0.470   0.096 -0.5941  0.4390 -0.5323
  930OPC    HW1 3922   1.045   0.453   0.025 -0.5252 -0.8677 -0.2801
  930OPC    HW2 3923   1.171   0.492   0.063 -0.8187  0.7297 -0.8789
  930OPC     MW 3924   1.097   0.471   0.081 -0.6171  0.2889 -0.5462
  931OPC     OW 3925   0.736   1.485   0.775 -0.3979 -0.1788  0.2121
  931OPC    HW1 3926   0.708   1.537   0.839  0.2311  1.5628 -0.8731
  931OPC    HW2 3927   0.815   1.459   0.803  0.9515  2.4608 -0.7508
  931OPC     MW 3928   0.744   1.489   0.788 -0.1057  0.4684 -0.0905
  932OPC     OW 3929   1.725   3.223   2.117 -0.0436 -0.2490  0.4733
  932OPC    HW1 3930   1.708   3.167   2.052  1.1901 -0.1664  0.0632
  932OPC    HW2 3931   1.808   3.206   2.138 -0.0390  0.5883  1.1677
  932OPC     MW 3932   1.735   3.212   2.110  0.1393 -0.1131  0.5152
  933OPC     OW 3933   4.030   1.593   0.643 -0.0083 -0.3605  0.5161
  933OPC    HW1 3934   4.091   1.629   0.693  0.4990  0.3582 -0.5656
  933OPC    HW2 3935   4.061   1.604   0.562 -1.3455 -0.3905 -0.0278
  933OPC     MW 3936   4.043   1.600   0.638 -0.1309 -0.2588  0.2759
  934OPC     OW 3937   4.171   3.243   2.488 -0.4884 -0.2718  0.3449
  934OPC    HW1 3938   4.202   3.230   2.408 -2.2390 -1.8526 -0.1529
  934OPC    HW2 3939   4.198   3.173   2.532  1.0203  0.8897  1.4069
  934OPC     MW 3940   4.180   3.231   2.483 -0.5240 -0.3338  0.4282
  935OPC     OW 3941   0.790   4.036   2.191  0.5410 -0.3621 -0.3863
  935OPC    HW1 3942   0.795   3.977   2.255  0.4840  0.7330  0.6708
  935OPC    HW2 3943   0.713   4.074   2.204 -0.6661 -1.8196 -2.7066
  935OPC     MW 3944   0.780   4.033   2.202  0.3542 -0.4156 -0.5728
  936OPC     OW 3945   2.360   1.358   3.147 -0.2692  0.5158  0.1985
  936OPC    HW1 3946   2.342   1.311   3.075  0.1991 -1.8103  1.4931
  936OPC    HW2 3947   2.413   1.421   3.118  1.0250 -1.1722 -1.3291
  936OPC     MW 3948   2.365   1.360   3.132 -0.0087 -0.0771  0.1640
  937OPC     OW 3949   0.769   1.002   2.421  0.0169 -0.5816  0.4830
  937OPC    HW1 3950   0.684   1.019   2.428  0.1197 -0.6554  4.1807
  937OPC    HW2 3951   0.780   0.931   2.471  2.2190 -0.5446  0.1436
  937OPC     MW 3952   0.758   0.994   2.430  0.3574 -0.5871  0.9789
  938OPC     OW 3953   3.329   1.242   0.359 -0.0070  0.1727 -0.4621
  938OPC    HW1 3954   3.390   1.284   0.405 -0.1163  0.2709 -0.4065
  938OPC    HW2 3955   3.254   1.267   0.396 -0.1476  0.8701 -1.1703
  938OPC     MW 3956   3.327   1.252   0.371 -0.0439  0.2902 -0.5585
  939OPC     OW 3957   1.151   4.340   1.081 -0.1207  0.0344  0.1020
  939OPC    HW1 3958   1.068   4.360   1.099 -0.7260  1.1360 -3.2579
  939OPC    HW2 3959   1.194   4.414   1.098 -0.5510  0.7947 -1.8985
  939OPC     MW 3960   1.145   4.354   1.086 -0.2737  0.3095 -0.6899
  940OPC     OW 3961   1.424   0.569   0.729 -0.0602  0.1564 -0.1188
  940OPC    HW1 3962   1.364   0.510   0.750  1.5747 -1.1672  1.1170
  940OPC    HW2 3963   1.414   0.630   0.791  0.9107 -0.8853  1.1216
  940OPC     MW 3964   1.413   0.570   0.741  0.3247 -0.1930  0.2470
  941OPC     OW 3965   1.947   4.563   2.105  0.5078 -0.3318  0.4475
  941OPC    HW1 3966   1.906   4.533   2.176  0.0852  0.3207  0.4874
  941OPC    HW2 3967   1.892   4.547   2.040  1.1797 -1.5433  0.1501
  941OPC     MW 3968   1.933   4.557   2.106  0.5447 -0.4144  0.4095
  942OPC     OW 3969   1.547   4.391   0.530 -0.2239 -0.0888 -0.3500
  942OPC    HW1 3970   1.552   4.368   0.614 -0.8271 -0.0282 -0.2968
  942OPC    HW2 3971   1.630   4.386   0.503  0.1073  0.6801  0.4603
  942OPC     MW 3972   1.560   4.387   0.538 -0.2640  0.0336 -0.2224
  943OPC     OW 3973   1.079   0.763   0.088 -0.1411  0.6041 -0.4721
  943OPC    HW1 3974   1.143   0.800   0.133  0.1422 -0.2478 -0.1534
  943OPC    HW2 3975   1.080   0.680   0.116 -1.6559  0.6696 -0.1387
  943OPC     MW 3976   1.089   0.756   0.099 -0.3231  0.4880 -0.3757
  944OPC     OW 3977   0.394   2.780   2.261 -0.1892  0.0761  0.3260
  944OPC    HW1 3978   0.381   2.700   2.295 -1.1736  0.1825  0.2214
  944OPC    HW2 3979   0.380   2.768   2.176 -0.4360  0.3825  0.3237
  944OPC     MW 3980   0.390   2.766   2.253 -0.3711  0.1370  0.3102
  945OPC     OW 3981   2.584   3.623   4.362  0.5891  0.1750 -0.2304
  945OPC    HW1 3982   2.639   3.556   4.354 -0.5534 -0.8876  0.6198
  945OPC    HW2 3983   2.505   3.586   4.365 -0.1641  1.6361 -0.9575
  945OPC     MW 3984   2.581   3.608   4.361  0.3091  0.2339 -0.2120
  946OPC     OW 3985   0.895   0.403   4.579  0.0271  0.8505  0.0154
  946OPC    HW1 3986   0.849   0.336   4.549 -0.3333  1.1338 -0.0717
  946OPC    HW2 3987   0.885   0.465   4.518 -0.4055  1.3006  0.5303
  946OPC     MW 3988   0.887   0.403   4.566 -0.0901  0.9589  0.0787
  947OPC     OW 3989   2.087   0.064   2.754 -0.1409 -0.3614  0.1306
  947OPC    HW1 3990   2.163   0.045   2.715 -0.0905 -0.1652  0.1315
  947OPC    HW2 3991   2.037  -0.005   2.736 -0.2366 -0.1147 -0.5958
  947OPC     MW 3992   2.091   0.051   2.745 -0.1476 -0.2960  0.0234
  948OPC     OW 3993   1.895   0.366   0.722 -0.0142  0.8463 -0.3051
  948OPC    HW1 3994   1.918   0.305   0.664  0.9728  1.7887 -0.9307
  948OPC    HW2 3995   1.967   0.378   0.769 -0.7230  0.2827  1.0032
  948OPC     MW 3996   1.909   0.359   0.720  0.0269  0.9023 -0.2042
  949OPC     OW 3997   3.242   4.497   2.181 -0.4584 -0.0304  0.0334
  949OPC    HW1 3998   3.224   4.480   2.098  0.1548  2.3499 -0.6701
  949OPC    HW2 3999   3.168   4.477   2.223 -0.9756 -0.6987 -1.1567
  949OPC     MW 4000   3.228   4.491   2.175 -0.4442  0.2224 -0.2462
  950OPC     OW 4001   3.079   4.767   3.108 -0.2546 -0.7856  0.3406
  950OPC    HW1 4002   3.124   4.821   3.160 -0.2813 -0.1009 -0.3324
  950OPC    HW2 4003   3.063   4.815   3.037 -0.3846 -1.6442 -0.2278
  950OPC     MW 4004   3.083   4.782   3.105 -0.2776 -0.8113  0.1572
  951OPC     OW 4005   1.554   3.846   3.851 -0.0086  0.4908  0.0781
  951OPC    HW1 4006   1.636   3.820   3.863  0.3261  1.8367  0.8102
  951OPC    HW2 4007   1.507   3.776   3.874  0.9064 -0.2605 -0.2508
  951OPC     MW 4008   1.559   3.832   3.856  0.1760  0.5786  0.1377
  952OPC     OW 4009   3.096   1.310   1.115 -0.0453 -0.2085 -0.3403
  952OPC    HW1 4010   3.105   1.228   1.141  0.9788 -0.4281 -1.3291
  952OPC    HW2 4011   3.136   1.312   1.037 -1.7519  0.7502 -1.2587
  952OPC     MW 4012   3.103   1.298   1.107 -0.1460 -0.0993 -0.6220
  953OPC     OW 4013   4.575   2.568   3.140  0.1796 -0.3753  0.0562
  953OPC    HW1 4014   4.611   2.511   3.195  2.5359 -1.0720 -2.0166
  953OPC    HW2 4015   4.612   2.644   3.161  0.1381 -0.3971  0.2069
  953OPC     MW 4016   4.585   2.571   3.151  0.5214 -0.4814 -0.2276
  954OPC     OW 4017   0.212   2.653   4.374  0.3246 -0.0220  0.1104
  954OPC    HW1 4018   0.143   2.644   4.427  0.1527  0.5654 -0.0042
  954OPC    HW2 4019   0.278   2.623   4.422 -0.1021 -1.2600 -0.0336
  954OPC     MW 4020   0.211   2.647   4.389  0.2361 -0.1180  0.0720
  955OPC     OW 4021   3.048   0.693   1.879 -0.2524  0.1100  0.1135
  955OPC    HW1 4022   3.037   0.776   1.854 -0.2478  0.3786  0.9511
  955OPC    HW2 4023   2.970   0.671   1.910 -0.3426 -0.3142 -0.3968
  955OPC     MW 4024   3.035   0.702   1.880 -0.2652  0.0870  0.1619
  956OPC     OW 4025   0.639   3.855   4.475 -0.2585  0.0137  0.3875
  956OPC    HW1 4026   0.615   3.888   4.552 -1.7442  0.1777 -0.1217
  956OPC    HW2 4027   0.636   3.923   4.421  1.8959  0.1556  0.3776
  956OPC     MW 4028   0.635   3.870   4.478 -0.1597  0.0590  0.3109
  957OPC     OW 4029   1.329   4.186   1.224 -0.0924  0.1366  0.2151
  957OPC    HW1 4030   1.285   4.116   1.195 -1.3307  0.2065  1.7619
  957OPC    HW2 4031   1.294   4.252   1.179 -0.4632  0.0033  0.3015
  957OPC     MW 4032   1.317   4.185   1.213 -0.3301  0.1271  0.4564
  958OPC     OW 4033   2.133   0.962   2.503  0.3505 -0.1840  0.1217
  958OPC    HW1 4034   2.099   1.040   2.483  0.4866 -0.0904  0.2549
  958OPC    HW2 4035   2.089   0.938   2.574  0.4757 -0.1198  0.2206
  958OPC     MW 4036   2.121   0.970   2.511  0.3890 -0.1607  0.1559
  959OPC     OW 4037   3.068   1.296   0.474 -0.3631  0.1918 -0.0403
  959OPC    HW1 4038   3.048   1.234   0.532  0.2021  0.7408  0.7603
  959OPC    HW2 4039   3.021   1.365   0.501 -0.4527  0.3213 -0.5134
  959OPC     MW 4040   3.058   1.297   0.486 -0.2930  0.2920  0.0081
  960OPC     OW 4041   1.707   1.846   1.335  0.2569  0.0272 -0.6663
  960OPC    HW1 4042   1.769   1.810   1.385 -0.1379  2.2809  1.6645
  960OPC    HW2 4043   1.736   1.927   1.322 -1.3275  0.5472 -1.1508
  960OPC     MW 4044   1.720   1.852   1.340 -0.0355  0.4370 -0.3936
  961OPC     OW 4045   1.907   4.720   2.741 -0.2821 -0.1543  0.1244
  961OPC    HW1 4046   1.831   4.730   2.781 -0.4935  0.9223 -0.4891
  961OPC    HW2 4047   1.884   4.705   2.658  0.1470 -2.0079  0.3148
  961OPC     MW 4048   1.892   4.719   2.734 -0.2499 -0.2689  0.0620
  962OPC     OW 4049   1.442   3.789   1.305 -0.2563  0.1967 -0.0690
  962OPC    HW1 4050   1.432   3.857   1.359 -3.3007 -1.4337  1.6524
  962OPC    HW2 4051   1.484   3.730   1.353  0.5780  0.0615 -0.9082
  962OPC     MW 4052   1.447   3.790   1.320 -0.5828 -0.0641  0.0613
  963OPC     OW 4053   4.560   4.408   3.594  0.4171  0.7179 -0.1994
  963OPC    HW1 4054   4.616   4.352   3.555  0.5436 -0.6289  1.7619
  963OPC    HW2 4055   4.522   4.448   3.527  1.2925 -0.7929 -1.6982
  963OPC     MW 4056   4.563   4.405   3.578  0.5653  0.2956 -0.1310
  964OPC     OW 4057   2.673   4.442   1.301 -0.7659 -0.0447  0.3697
  964OPC    HW1 4058   2.617   4.392   1.258 -0.7947  0.3713 -0.0887
  964OPC    HW2 4059   2.661   4.521   1.266  0.0997  0.0542  0.2712
  964OPC     MW 4060   2.663   4.447   1.290 -0.6421  0.0312  0.2874
  965OPC     OW 4061   2.933   1.651   4.279 -0.7728  0.4460  0.5808
  965OPC    HW1 4062   3.012   1.618   4.260 -0.7976  0.9798 -0.5439
  965OPC    HW2 4063   2.943   1.682   4.360  0.7912  2.2387 -0.2104
  965OPC     MW 4064   2.946   1.651   4.288 -0.5455  0.7896  0.2978
  966OPC     OW 4065   1.030   2.503   2.684 -0.6615 -0.1313 -0.3080
  966OPC    HW1 4066   1.050   2.588   2.687  1.3221 -0.5587  0.5057
  966OPC    HW2 4067   1.098   2.465   2.724 -0.8423 -2.2074 -1.8286
  966OPC     MW 4068   1.043   2.510   2.690 -0.3952 -0.5012 -0.4126
  967OPC     OW 4069   1.613   2.803   0.552 -0.3043 -0.0796  0.2115
  967OPC    HW1 4070   1.590   2.784   0.634 -0.5569  0.3863  0.2517
  967OPC    HW2 4071   1.547   2.853   0.523  0.4233  0.8833  0.1698
  967OPC     MW 4072   1.600   2.808   0.560 -0.2341  0.1315  0.2113
  968OPC     OW 4073   1.668   3.105   1.033  0.2263 -0.8460 -0.0666
  968OPC    HW1 4074   1.704   3.032   1.003  2.7907  0.0033  0.7125
  968OPC    HW2 4075   1.729   3.166   1.020 -1.4692  1.0116  0.1056
  968OPC     MW 4076   1.682   3.103   1.027  0.3546 -0.4461  0.0739
  969OPC     OW 4077   4.239   2.897   0.311  0.3492 -0.4645 -0.6412
  969OPC    HW1 4078   4.305   2.906   0.256  1.1609 -2.4930 -0.1005
  969OPC    HW2 4079   4.176   2.862   0.262  0.5314 -0.8071 -0.6343
  969OPC     MW 4080   4.239   2.893   0.296  0.4961 -0.8148 -0.5603
  970OPC     OW 4081   0.043   3.255   0.898 -0.1100  0.2999  0.2095
  970OPC    HW1 4082   0.120   3.293   0.909  0.1136  0.1830 -0.8272
  970OPC    HW2 4083   0.005   3.304   0.836 -0.6795  0.0852  0.3823
  970OPC     MW 4084   0.049   3.268   0.891 -0.1611  0.2511  0.0819
  971OPC     OW 4085   4.450   1.669   1.378  0.1150 -0.1494  0.3073
  971OPC    HW1 4086   4.455   1.617   1.448 -0.7151 -0.3243  0.2439
  971OPC    HW2 4087   4.367   1.696   1.379  0.0194 -0.3691 -0.7625
  971OPC     MW 4088   4.439   1.665   1.388 -0.0217 -0.2077  0.1399
  972OPC     OW 4089   1.318   1.095   1.963  0.1472 -0.2963  0.2092
  972OPC    HW1 4090   1.238   1.093   1.998  0.4475 -0.0392  0.9261
  972OPC    HW2 4091   1.362   1.149   2.015  0.9179 -0.7934  0.0911
  972OPC     MW 4092   1.313   1.103   1.976  0.3054 -0.3318  0.2977
  973OPC     OW 4093   0.282   2.055   4.142 -0.0712 -0.0070  0.2734
  973OPC    HW1 4094   0.298   2.137   4.118  0.4076  0.0079  0.6251
  973OPC    HW2 4095   0.358   2.028   4.176 -0.2427 -0.5744  0.2142
  973OPC     MW 4096   0.296   2.063   4.144 -0.0258 -0.0886  0.3169
  974OPC     OW 4097   0.459   0.121   4.188  0.2012  0.1572 -0.4861
  974OPC    HW1 4098   0.449   0.105   4.103 -0.5164 -1.6593 -0.1100
  974OPC    HW2 4099   0.449   0.043   4.225  0.5021  0.8984  1.2781
  974OPC     MW 4100   0.456   0.107   4.181  0.1396 -0.0017 -0.1700
  975OPC     OW 4101   3.087   4.077   4.665  0.5927  0.5708 -0.2124
  975OPC    HW1 4102   3.019   4.025   4.653  0.4584  0.8953 -0.9107
  975OPC    HW2 4103   3.068   4.147   4.616  0.8774  1.1702  0.5132
  975OPC     MW 4104   3.074   4.080   4.656  0.6149  0.7071 -0.2084
  976OPC     OW 4105   0.431   3.735   3.983 -0.5345 -0.1139 -0.0329
  976OPC    HW1 4106   0.365   3.749   4.038 -0.2455 -0.0127  0.2926
  976OPC    HW2 4107   0.495   3.706   4.035 -0.4229 -0.5054 -0.3894
  976OPC     MW 4108   0.431   3.733   3.999 -0.4753 -0.1568 -0.0373
  977OPC     OW 4109   0.750   2.464   3.748  0.2419 -0.0093 -0.2607
  977OPC    HW1 4110   0.811   2.520   3.720  1.2092 -0.3054  1.1343
  977OPC    HW2 4111   0.791   2.387   3.748  0.0389 -0.1400  1.1374
  977OPC     MW 4112   0.765   2.461   3.744  0.3548 -0.0725  0.1519
  978OPC     OW 4113   1.471   1.313   2.092  0.1647 -0.4017  0.3716
  978OPC    HW1 4114   1.515   1.244   2.120  0.6804  0.2938  1.3516
  978OPC    HW2 4115   1.440   1.349   2.165 -0.5911  0.0746 -0.1648
  978OPC     MW 4116   1.473   1.308   2.107  0.1292 -0.2286  0.4371
  979OPC     OW 4117   2.253   2.995   0.016  0.0102 -0.1425 -0.5816
  979OPC    HW1 4118   2.329   3.017  -0.021 -0.1756 -0.8001 -1.3868
  979OPC    HW2 4119   2.250   3.044   0.089 -0.0456  1.8786 -1.8771
  979OPC     MW 4120   2.264   3.005   0.022 -0.0254  0.0589 -0.8919
  980OPC     OW 4121   1.668   1.388   2.304  0.5173  0.1425 -0.2449
  980OPC    HW1 4122   1.650   1.445   2.241 -0.7494  2.1708  1.8139
  980OPC    HW2 4123   1.729   1.337   2.268 -0.3942  0.9183 -3.2011
  980OPC     MW 4124   1.674   1.389   2.289  0.1956  0.5567 -0.3774
  981OPC     OW 4125   1.270   0.271   1.245 -0.2371 -0.0419  0.4334
  981OPC    HW1 4126   1.353   0.298   1.244  0.2797 -1.5078 -0.0876
  981OPC    HW2 4127   1.266   0.217   1.314 -0.9652  0.5529  0.8791
  981OPC     MW 4128   1.281   0.267   1.255 -0.2683 -0.1706  0.4224
  982OPC     OW 4129   4.176   4.816   4.200  0.2958 -0.1060 -0.6396
  982OPC    HW1 4130   4.214   4.743   4.172 -0.6621 -1.3256  0.9869
  982OPC    HW2 4131   4.186   4.812   4.287 -1.4090  0.7276 -0.3577
  982OPC     MW 4132   4.183   4.805   4.209 -0.0978 -0.1628 -0.3576
  983OPC     OW 4133   1.696   3.150   2.808  0.1796  0.2130 -0.8317
  983OPC    HW1 4134   1.694   3.123   2.725  2.4450  2.1259 -1.6350
  983OPC    HW2 4135   1.763   3.107   2.843 -0.8147 -0.6512  0.1005
  983OPC     MW 4136   1.706   3.140   2.801  0.3673  0.3679 -0.8128
  984OPC     OW 4137   3.400   2.779   3.056 -0.2964  0.5511 -0.6033
  984OPC    HW1 4138   3.422   2.713   3.004 -0.8111 -0.4531  0.3933
  984OPC    HW2 4139   3.323   2.755   3.089  0.1728  0.9420  0.8965
  984OPC     MW 4140   3.392   2.766   3.053 -0.3031  0.4605 -0.2346
  985OPC     OW 4141   0.296   4.309   0.999  0.0286  0.2636  0.6576
  985OPC    HW1 4142   0.282   4.340   0.918  2.1042  1.0968  0.5491
  985OPC    HW2 4143   0.250   4.363   1.050 -0.3161  0.4975  0.1107
  985OPC     MW 4144   0.287   4.322   0.994  0.2843  0.4213  0.5608
  986OPC     OW 4145   0.868   3.014   3.963  0.1982  0.1417 -0.3255
  986OPC    HW1 4146   0.899   3.002   4.044  0.1491 -0.1756 -0.3535
  986OPC    HW2 4147   0.811   3.079   3.972 -0.2163 -0.2569  0.0007
  986OPC     MW 4148   0.864   3.022   3.976  0.1297  0.0360 -0.2815
  987OPC     OW 4149   2.328   3.745   3.010 -0.1912 -1.2219 -0.4181
  987OPC    HW1 4150   2.340   3.742   2.924  3.2864  2.5274 -0.3624
  987OPC    HW2 4151   2.265   3.805   3.019  0.0446 -0.9884 -0.3312
  987OPC     MW 4152   2.320   3.753   2.999  0.3574 -0.6336 -0.3971
  988OPC     OW 4153   1.451   4.666   4.296 -0.1871  0.2606  0.9441
  988OPC    HW1 4154   1.384   4.705   4.337 -0.7764  1.1959 -0.8208
  988OPC    HW2 4155   1.461   4.713   4.223  0.3992 -1.7222 -0.3165
  988OPC     MW 4156   1.443   4.679   4.291 -0.1876  0.1059  0.4971
  989OPC     OW 4157   2.403   1.067   2.700  0.1506  0.4004  0.8414
  989OPC    HW1 4158   2.336   1.041   2.652  0.8907  1.2962 -0.7456
  989OPC    HW2 4159   2.436   0.993   2.732 -0.3457 -0.2160 -0.0598
  989OPC     MW 4160   2.398   1.052   2.698  0.1867  0.4417  0.4737
  990OPC     OW 4161   3.075   2.150   3.764 -0.3733  0.3241  0.3833
  990OPC    HW1 4162   3.092   2.090   3.825  2.3705  0.8563  0.2649
  990OPC    HW2 4163   3.010   2.196   3.799 -0.6344 -0.9829  1.7166
  990OPC     MW 4164   3.068   2.148   3.778 -0.0066  0.2095  0.5629
  991OPC     OW 4165   1.937   1.822   2.236  0.0476 -0.6503 -0.3113
  991OPC    HW1 4166   1.981   1.897   2.243  0.9741 -1.1558 -0.5802
  991OPC    HW2 4167   1.854   1.848   2.231 -0.0265  0.2454  2.8273
  991OPC     MW 4168   1.931   1.837   2.237  0.1735 -0.5926  0.1127
  992OPC     OW 4169   0.816   0.416   1.859 -0.0921 -0.2971  0.1656
  992OPC    HW1 4170   0.759   0.417   1.793 -0.6122 -1.4271  0.5686
  992OPC    HW2 4171   0.801   0.490   1.901  0.0731  0.3195 -0.8380
  992OPC     MW 4172   0.805   0.427   1.855 -0.1446 -0.3729  0.0769
  993OPC     OW 4173   0.353   1.565   1.782 -0.0045  0.2058  0.3669
  993OPC    HW1 4174   0.335   1.509   1.847 -0.4103 -0.1131 -0.0132
  993OPC    HW2 4175   0.402   1.626   1.820  1.1148 -0.8182  0.6257
  993OPC     MW 4176   0.358   1.565   1.797  0.1009  0.0074  0.3490
  994OPC     OW 4177   3.334   0.752   0.028 -0.4228 -0.7237 -0.0464
  994OPC    HW1 4178   3.291   0.825   0.008 -0.0679 -0.4260  0.2719
  994OPC    HW2 4179   3.317   0.699  -0.040  0.5540  0.1801 -1.0345
  994OPC     MW 4180   3.325   0.755   0.015 -0.2261 -0.5462 -0.1454
  995OPC     OW 4181   0.424   3.411   3.230  0.0253 -0.2111 -0.2670
  995OPC    HW1 4182   0.338   3.403   3.220  0.0804 -1.6511  0.2359
  995OPC    HW2 4183   0.443   3.352   3.291  1.2009  0.9524  0.5474
  995OPC     MW 4184   0.414   3.401   3.238  0.2071 -0.2520 -0.0724
  996OPC     OW 4185   1.287   1.508   4.641 -0.0014  0.9812  0.6087
  996OPC    HW1 4186   1.332   1.582   4.651  1.1159  0.3880  0.2374
  996OPC    HW2 4187   1.350   1.447   4.633 -0.8580  0.2144 -0.7660
  996OPC     MW 4188   1.303   1.510   4.641  0.0371  0.7803  0.3512
  997OPC     OW 4189   2.775   1.084   1.915  0.0499 -0.2111 -0.5448
  997OPC    HW1 4190   2.706   1.122   1.951  0.3760 -1.4043  1.4622
  997OPC    HW2 4191   2.834   1.148   1.910 -0.7427  0.4947 -1.0440
  997OPC     MW 4192   2.773   1.099   1.919 -0.0190 -0.2831 -0.3220
  998OPC     OW 4193   2.848   1.277   3.287 -0.0631  0.1942 -0.0728
  998OPC    HW1 4194   2.925   1.307   3.258  0.8005 -0.0829  1.7302
  998OPC    HW2 4195   2.854   1.191   3.276 -0.0206  0.1540  0.2502
  998OPC     MW 4196   2.860   1.269   3.281  0.0706  0.1474  0.2412
  999OPC     OW 4197   2.525   1.740   4.216  0.6382  0.4709 -0.0538
  999OPC    HW1 4198   2.552   1.661   4.242  0.7583 -0.4129 -2.6180
  999OPC    HW2 4199   2.551   1.792   4.281 -2.4017 -1.8973  3.4922
  999OPC     MW 4200   2.533   1.736   4.230  0.2069 -0.0094  0.0911
 1000OPC     OW 4201   1.589   3.067   2.550 -0.5798 -0.2293  0.6670
 1000OPC    HW1 4202   1.581   3.146   2.513 -0.3613  0.6276  2.3551
 1000OPC    HW2 4203   1.601   3.014   2.482  1.8266  1.5042 -0.4376
 1000OPC     MW 4204   1.590   3.071   2.534 -0.1921  0.1534  0.7530
 1001OPC     OW 4205   2.951   0.086   2.507  0.6840 -0.0432  0.3483
 1001OPC    HW1 4206   2.959   0.173   2.507 -1.2976  0.3153 -3.1297
 1001OPC    HW2 4207   2.886   0.072   2.564  0.2799  0.8770  0.1344
 1001OPC     MW 4208   2.943   0.097   2.516  0.3316  0.1457 -0.1971
 1002OPC     OW 4209   1.361   1.103   1.002 -0.0056  0.2043 -0.0982
 1002OPC    HW1 4210   1.442   1.137   0.999  0.9811 -2.0205 -1.0680
 1002OPC    HW2 4211   1.358   1.068   1.082  0.4954 -0.7873 -0.5007
 1002OPC     MW 4212   1.373   1.103   1.014  0.2142 -0.2708 -0.3009
 1003OPC     OW 4213   3.553   2.526   3.941 -0.1021 -0.2920  0.1376
 1003OPC    HW1 4214   3.551   2.614   3.941  1.0831 -0.1872  2.4078
 1003OPC    HW2 4215   3.624   2.508   3.894 -1.3966 -0.1926 -1.9964
 1003OPC     MW 4216   3.563   2.536   3.934 -0.1183 -0.2618  0.1576
 1004OPC     OW 4217   0.472   1.168   2.999 -0.1140  0.4952 -0.1081
 1004OPC    HW1 4218   0.434   1.144   2.924  0.6285  0.8795 -0.6113
 1004OPC    HW2 4219   0.471   1.094   3.046 -1.2630  0.4357 -0.1864
 1004OPC     MW 4220   0.466   1.153   2.995 -0.1741  0.5432 -0.1940
 1005OPC     OW 4221   2.018   0.622   1.218 -0.6191  0.1219 -0.1748
 1005OPC    HW1 4222   2.098   0.599   1.247  0.2265  0.4310 -2.1299
 1005OPC    HW2 4223   2.012   0.706   1.241  0.6365  0.7724 -1.9746
 1005OPC     MW 4224   2.029   0.631   1.226 -0.3088  0.2637 -0.7296
 1006OPC     OW 4225   2.827   4.291   3.188 -0.2208 -0.1835 -0.0292
 1006OPC    HW1 4226   2.859   4.231   3.243  1.3923 -0.5982 -1.3620
 1006OPC    HW2 4227   2.835   4.366   3.233  2.9050 -0.2278 -0.3037
 1006OPC     MW 4228   2.833   4.293   3.203  0.4793 -0.2515 -0.2667
 1007OPC     OW 4229   3.330   2.695   3.475  0.0777 -0.4112  0.6909
 1007OPC    HW1 4230   3.385   2.643   3.431  2.5299  1.3092  1.4515
 1007OPC    HW2 4231   3.343   2.672   3.558 -1.2797 -0.7531  0.8188
 1007OPC     MW 4232   3.340   2.684   3.481  0.2393 -0.2075  0.8222
 1008OPC     OW 4233   4.607   0.709   2.794 -0.0429 -0.0413 -0.1405
 1008OPC    HW1 4234   4.665   0.691   2.857 -2.2343 -2.0667  1.4580
 1008OPC    HW2 4235   4.547   0.757   2.834 -0.2947  0.7438 -1.3897
 1008OPC     MW 4236   4.607   0.714   2.809 -0.4039 -0.2245 -0.0889
 1009OPC     OW 4237   1.555   1.858   1.075 -0.2514 -0.2067 -0.2261
 1009OPC    HW1 4238   1.562   1.941   1.101 -0.9540  0.0872 -0.9489
 1009OPC    HW2 4239   1.495   1.824   1.129 -0.3909 -0.0899 -0.3091
 1009OPC     MW 4240   1.547   1.865   1.087 -0.3757 -0.1460 -0.3452
 1010OPC     OW 4241   4.593   2.125   3.406  0.5281  0.3872 -0.3004
 1010OPC    HW1 4242   4.679   2.141   3.412  0.7649 -0.3860 -1.4982
 1010OPC    HW2 4243   4.585   2.045   3.441  0.3491  0.3035 -0.5349
 1010OPC     MW 4244   4.604   2.116   3.412  0.5364  0.2606 -0.5120
 1011OPC     OW 4245   0.669   4.546   3.356 -0.0031 -0.5751  0.1585
 1011OPC    HW1 4246   0.626   4.534   3.431 -0.5476  0.2157 -0.0120
 1011OPC    HW2 4247   0.606   4.539   3.295  0.0920  0.6081 -0.0934
 1011OPC     MW 4248   0.653   4.543   3.358 -0.0695 -0.2835  0.0962
 1012OPC     OW 4249   0.064   3.728   1.746 -0.2129 -0.4284  0.1258
 1012OPC    HW1 4250  -0.007   3.765   1.710 -0.0169  1.5577  1.6037
 1012OPC    HW2 4251   0.030   3.669   1.801 -0.7527  0.4481  0.7634
 1012OPC     MW 4252   0.049   3.725   1.749 -0.2637 -0.0056  0.4383
 1013OPC     OW 4253   0.756   2.462   2.596  0.1598 -0.0212  0.0679
 1013OPC    HW1 4254   0.734   2.542   2.569 -0.5553 -0.3330 -0.2937
 1013OPC    HW2 4255   0.838   2.473   2.625  0.5056  0.6064 -1.0583
 1013OPC     MW 4256   0.765   2.476   2.596  0.1052  0.0255 -0.1520
 1014OPC     OW 4257   3.639   4.666   1.796  0.3756 -0.9863 -1.1004
 1014OPC    HW1 4258   3.654   4.591   1.837  0.1346 -0.7587 -0.5869
 1014OPC    HW2 4259   3.581   4.707   1.847  1.1733 -0.0566 -0.9017
 1014OPC     MW 4260   3.633   4.661   1.809  0.4578 -0.8154 -0.9952
 1015OPC     OW 4261   3.317   3.704   0.757 -0.3273  0.3259  0.0713
 1015OPC    HW1 4262   3.358   3.766   0.711 -0.5547 -0.0346 -0.6268
 1015OPC    HW2 4263   3.232   3.720   0.740 -0.4889  0.9241  1.3138
 1015OPC     MW 4264   3.310   3.716   0.748 -0.3847  0.3611  0.1517
 1016OPC     OW 4265   2.764   0.164   3.987  0.3311 -0.1994  0.3756
 1016OPC    HW1 4266   2.735   0.240   4.019 -0.2369 -0.7225  1.1344
 1016OPC    HW2 4267   2.850   0.177   3.978  0.2124  0.5933  0.3271
 1016OPC     MW 4268   2.773   0.177   3.990  0.2296 -0.1596  0.4805
 1017OPC     OW 4269   1.005   2.248   3.373  0.0823  0.1075  0.4358
 1017OPC    HW1 4270   1.042   2.194   3.315 -0.0736 -1.9110  2.0915
 1017OPC    HW2 4271   0.925   2.214   3.383 -0.5379  1.5311  0.4946
 1017OPC     MW 4272   0.999   2.235   3.366 -0.0323  0.0197  0.6890
 1018OPC     OW 4273   3.383   3.531   3.791  0.0813 -0.0737 -0.3737
 1018OPC    HW1 4274   3.333   3.460   3.789  0.8380 -0.7196  1.3335
 1018OPC    HW2 4275   3.327   3.597   3.785 -0.8134 -0.7983 -0.1297
 1018OPC     MW 4276   3.367   3.530   3.790  0.0608 -0.2762 -0.0854
 1019OPC     OW 4277   3.590   0.630   4.236 -0.0888  0.2089 -0.0687
 1019OPC    HW1 4278   3.586   0.550   4.271  0.4941 -0.3498 -1.2221
 1019OPC    HW2 4279   3.509   0.659   4.243 -0.5978 -0.9715 -0.6793
 1019OPC     MW 4280   3.578   0.622   4.242 -0.0778 -0.0480 -0.3293
 1020OPC     OW 4281   2.104   2.698   1.137 -0.2246 -0.0578 -0.1934
 1020OPC    HW1 4282   2.129   2.630   1.186  1.0970  0.5066 -0.0368
 1020OPC    HW2 4283   2.025   2.718   1.168  0.6725  0.4706  1.9220
 1020OPC     MW 4284   2.096   2.691   1.149  0.1032  0.1035  0.1422
 1021OPC     OW 4285   3.921   4.290   4.203  0.4756 -0.2123 -0.3193
 1021OPC    HW1 4286   3.895   4.362   4.160  2.1005 -0.5471 -1.9916
 1021OPC    HW2 4287   3.981   4.320   4.258  1.9534 -0.3707 -1.7852
 1021OPC     MW 4288   3.926   4.305   4.205  0.9340 -0.2851 -0.7827
 1022OPC     OW 4289   0.200   2.185   0.658  0.2134 -0.1896  0.4543
 1022OPC    HW1 4290   0.277   2.221   0.641  1.5446 -2.8121  0.4367
 1022OPC    HW2 4291   0.183   2.211   0.740  2.1926 -1.2137  1.2480
 1022OPC     MW 4292   0.209   2.194   0.668  0.7024 -0.7282  0.5690
 1023OPC     OW 4293   1.793   0.384   2.707  0.3712  0.2624  0.4659
 1023OPC    HW1 4294   1.715   0.368   2.673  0.6692  1.9924 -1.2206
 1023OPC    HW2 4295   1.848   0.341   2.655  0.6300  0.3888  0.6321
 1023OPC     MW 4296   1.790   0.375   2.694  0.4535  0.5367  0.2413
 1024OPC     OW 4297   1.072   4.298   0.717  0.3967  0.3903 -0.6415
 1024OPC    HW1 4298   1.149   4.337   0.733  0.2227  0.5143 -0.0749
 1024OPC    HW2 4299   1.070   4.233   0.774 -0.6612  1.4196  0.5535
 1024OPC     MW 4300   1.083   4.294   0.728  0.2146  0.5605 -0.3813
 1025OPC     OW 4301   2.678   4.319   4.599 -0.3583 -0.2279  0.0296
 1025OPC    HW1 4302   2.676   4.238   4.568 -0.7018 -0.4515  0.6375
 1025OPC    HW2 4303   2.667   4.309   4.685 -0.5627  0.4696  0.0914
 1025OPC     MW 4304   2.676   4.306   4.607 -0.4393 -0.1578  0.1287
 1026OPC     OW 4305   3.461   0.310   2.046 -0.2685  0.0165  0.2203
 1026OPC    HW1 4306   3.475   0.395   2.033 -1.1430 -0.1702 -2.8134
 1026OPC    HW2 4307   3.376   0.305   2.063  0.0179 -0.2035  1.7408
 1026OPC     MW 4308   3.450   0.322   2.046 -0.3555 -0.0436 -0.0033
 1027OPC     OW 4309   2.348   2.545   1.053 -0.4838  0.2010 -0.0849
 1027OPC    HW1 4310   2.415   2.576   1.101 -1.9776  1.2212  1.4784
 1027OPC    HW2 4311   2.335   2.608   0.994  1.1798 -0.9288 -1.7416
 1027OPC     MW 4312   2.356   2.559   1.052 -0.4586  0.1848 -0.0988
 1028OPC     OW 4313   3.440   2.392   2.709 -0.2084 -0.3718 -0.3604
 1028OPC    HW1 4314   3.358   2.413   2.685  0.2672  1.0374 -0.8443
 1028OPC    HW2 4315   3.466   2.338   2.646 -0.4285 -0.0192 -0.7609
 1028OPC     MW 4316   3.431   2.387   2.696 -0.1705 -0.1116 -0.4909
 1029OPC     OW 4317   4.482   2.669   1.549  0.1980 -0.1434  0.8210
 1029OPC    HW1 4318   4.559   2.700   1.575  0.6621 -0.2667 -0.3435
 1029OPC    HW2 4319   4.427   2.697   1.610  0.6680  2.5628  0.1234
 1029OPC     MW 4320   4.485   2.677   1.562  0.3357  0.2382  0.5459
 1030OPC     OW 4321   2.939   0.449   3.538 -0.7022  0.3179 -0.3488
 1030OPC    HW1 4322   3.000   0.498   3.499  0.3829 -0.4284  0.3471
 1030OPC    HW2 4323   2.873   0.449   3.480 -1.1768  3.3528  0.0356
 1030OPC     MW 4324   2.938   0.456   3.523 -0.6119  0.6560 -0.1892
 1031OPC     OW 4325   4.205   1.659   3.099 -0.0297 -0.0842  0.4690
 1031OPC    HW1 4326   4.226   1.678   3.016  0.2887  1.1426  0.7960
 1031OPC    HW2 4327   4.118   1.655   3.098 -0.1204  1.3702  0.3255
 1031OPC     MW 4328   4.195   1.662   3.087  0.0041  0.3119  0.4963
 1032OPC     OW 4329   2.100   3.259   0.452 -0.4117 -0.3826  0.2050
 1032OPC    HW1 4330   2.124   3.334   0.489  0.6975 -1.5993  2.0965
 1032OPC    HW2 4331   2.041   3.283   0.392 -1.3274  1.8287  1.8842
 1032OPC     MW 4332   2.095   3.273   0.449 -0.3833 -0.2357  0.7325
 1033OPC     OW 4333   3.702   1.270   3.711  0.3438 -0.0779  0.2637
 1033OPC    HW1 4334   3.716   1.355   3.722  0.8957 -0.0759 -0.3389
 1033OPC    HW2 4335   3.777   1.241   3.676  0.2213 -0.8375  0.5923
 1033OPC     MW 4336   3.715   1.278   3.708  0.4072 -0.1898  0.2233
 1034OPC     OW 4337   3.111   0.612   2.625  0.0422  0.1964 -0.4219
 1034OPC    HW1 4338   3.131   0.550   2.567 -0.0232 -0.1733 -0.0569
 1034OPC    HW2 4339   3.177   0.669   2.618 -0.1531  0.3484 -1.1149
 1034OPC     MW 4340   3.124   0.611   2.616  0.0037  0.1642 -0.4705
 1035OPC     OW 4341   4.635   0.511   1.302 -0.3342 -0.7573  0.5417
 1035OPC    HW1 4342   4.558   0.524   1.263  0.2969 -0.9051 -0.8185
 1035OPC    HW2 4343   4.661   0.434   1.270  0.8332 -0.2321  0.1899
 1035OPC     MW 4344   4.627   0.501   1.291 -0.0684 -0.7015  0.2888
 1036OPC     OW 4345   2.262   3.691   2.214  0.8531 -0.1105  0.0605
 1036OPC    HW1 4346   2.335   3.647   2.198  0.1622 -0.6036 -2.1043
 1036OPC    HW2 4347   2.201   3.629   2.219  0.2104  0.4251 -0.7562
 1036OPC     MW 4348   2.264   3.676   2.213  0.6561 -0.1042 -0.3800
 1037OPC     OW 4349   2.323   2.287   4.458  0.0450 -0.0558 -0.0233
 1037OPC    HW1 4350   2.388   2.330   4.420 -0.8891  1.5616  0.1308
 1037OPC    HW2 4351   2.254   2.338   4.445 -1.2871 -1.8729 -0.4520
 1037OPC     MW 4352   2.323   2.301   4.451 -0.2897 -0.0854 -0.0641
 1038OPC     OW 4353   3.413   3.545   1.239  0.1868  0.2554 -0.4012
 1038OPC    HW1 4354   3.379   3.467   1.259  0.1086  0.1889 -0.7792
 1038OPC    HW2 4355   3.385   3.596   1.303 -1.1055  0.3258 -0.9849
 1038OPC     MW 4356   3.404   3.541   1.251 -0.0157  0.2559 -0.5434
 1039OPC     OW 4357   0.900   2.429   4.197 -0.2612 -0.7859 -0.2802
 1039OPC    HW1 4358   0.840   2.387   4.150 -1.0817 -0.7983  0.7468
 1039OPC    HW2 4359   0.971   2.428   4.146 -1.0571 -0.9930 -1.4107
 1039OPC     MW 4360   0.902   2.423   4.182 -0.5000 -0.8184 -0.2956
 1040OPC     OW 4361   1.323   2.801   0.219 -0.3293 -0.1716 -0.2917
 1040OPC    HW1 4362   1.274   2.789   0.290  0.2814  1.7207  0.5152
 1040OPC    HW2 4363   1.270   2.780   0.153 -1.8293  0.6476  0.6001
 1040OPC     MW 4364   1.308   2.796   0.219 -0.4607  0.2288 -0.0408
 1041OPC     OW 4365   1.151   4.490   2.608 -0.5968 -0.1381  0.5997
 1041OPC    HW1 4366   1.213   4.444   2.568  0.8286  0.5935  1.8626
 1041OPC    HW2 4367   1.077   4.450   2.585  0.1065  0.1735 -2.5861
 1041OPC     MW 4368   1.149   4.477   2.599 -0.2823  0.0160  0.3157
 1042OPC     OW 4369   2.342   3.338   2.894 -0.1140  0.9961  0.5129
 1042OPC    HW1 4370   2.287   3.371   2.834 -1.2955 -1.4743  0.0983
 1042OPC    HW2 4371   2.403   3.298   2.846 -0.4865 -0.1076  0.9222
 1042OPC     MW 4372   2.343   3.337   2.878 -0.3436  0.4681  0.5122
 1043OPC     OW 4373   1.647   3.037   1.919  0.5561 -0.2299  0.3368
 1043OPC    HW1 4374   1.605   2.964   1.944 -0.1327 -0.5660 -1.6034
 1043OPC    HW2 4375   1.689   3.012   1.847  0.9296  1.1105  0.0778
 1043OPC     MW 4376   1.647   3.022   1.912  0.5095 -0.0815  0.0119
 1044OPC     OW 4377   0.384   2.969   3.322  0.2315 -0.2314  0.7488
 1044OPC    HW1 4378   0.339   3.003   3.256  1.1379  1.5789  1.0185
 1044OPC    HW2 4379   0.443   2.919   3.283 -0.7127 -1.0453  0.3145
 1044OPC     MW 4380   0.386   2.967   3.307  0.2259 -0.0843  0.7244
 1045OPC     OW 4381   4.360   4.606   1.223 -0.3128 -0.5770  0.2720
 1045OPC    HW1 4382   4.358   4.556   1.295 -0.4386 -0.2308  0.5160
 1045OPC    HW2 4383   4.338   4.685   1.254  1.1931 -0.0852  0.1359
 1045OPC     MW 4384   4.356   4.611   1.238 -0.1090 -0.4532  0.2879
 1046OPC     OW 4385   2.216   4.011   1.482 -0.2771  0.1910 -0.1709
 1046OPC    HW1 4386   2.151   3.952   1.483 -1.3527  1.2809 -1.8217
 1046OPC    HW2 4387   2.224   4.033   1.566 -0.1078 -1.9639  0.4496
 1046OPC     MW 4388   2.207   4.005   1.495 -0.4109  0.0334 -0.3231
 1047OPC     OW 4389   0.565   1.947   0.819 -0.1250  0.1891  0.4741
 1047OPC    HW1 4390   0.494   1.981   0.781  1.3149  2.8551 -0.0889
 1047OPC    HW2 4391   0.596   1.893   0.758 -0.0286  1.3591 -0.5553
 1047OPC     MW 4392   0.559   1.944   0.804  0.1020  0.7558  0.2388
 1048OPC     OW 4393   2.755   1.458   3.887 -0.1074  0.4110 -0.4845
 1048OPC    HW1 4394   2.726   1.538   3.908 -0.5717  0.2619 -0.5437
 1048OPC    HW2 4395   2.817   1.474   3.828  0.4735  0.7753  0.2085
 1048OPC     MW 4396   2.760   1.472   3.881 -0.0901  0.4428 -0.3909
 1049OPC     OW 4397   2.260   1.030   3.299  0.1066 -0.4074  0.2827
 1049OPC    HW1 4398   2.336   1.014   3.260  0.2079 -0.8266  0.6447
 1049OPC    HW2 4399   2.205   1.042   3.232  0.6921  1.0063 -0.0012
 1049OPC     MW 4400   2.263   1.030   3.284  0.2080 -0.2606  0.2941
 1050OPC     OW 4401   2.673   2.424   3.914 -0.2669 -0.0487  0.2475
 1050OPC    HW1 4402   2.624   2.373   3.864  0.3599  0.2616 -0.7021
 1050OPC    HW2 4403   2.640   2.503   3.902 -1.1249 -0.1695  1.5847
 1050OPC     MW 4404   2.661   2.428   3.905 -0.3010 -0.0207  0.3048
 1051OPC     OW 4405   1.125   0.765   2.627 -0.2849 -0.6189 -0.2046
 1051OPC    HW1 4406   1.110   0.850   2.639 -1.8565 -0.0162 -4.5392
 1051OPC    HW2 4407   1.197   0.763   2.579 -1.0056 -1.5399 -1.3325
 1051OPC     MW 4408   1.133   0.777   2.621 -0.6235 -0.6659 -1.0115
 1052OPC     OW 4409   4.493   0.232   2.418  0.3263  0.5858  0.0595
 1052OPC    HW1 4410   4.535   0.307   2.436 -0.2609  1.2303 -1.1327
 1052OPC    HW2 4411   4.548   0.190   2.365  0.4674  0.3738  0.3749
 1052OPC     MW 4412   4.507   0.237   2.413  0.2604  0.6497 -0.0700
 1053OPC     OW 4413   2.902   0.720   1.547 -0.2223 -0.1043  0.0090
 1053OPC    HW1 4414   2.870   0.777   1.604 -1.5405  0.7255 -1.4889
 1053OPC    HW2 4415   2.900   0.644   1.590 -1.8888  0.3658  0.8478
 1053OPC     MW 4416   2.897   0.717   1.562 -0.6632  0.0877 -0.0883
 1054OPC     OW 4417   1.931   2.113   4.506 -0.3957  0.5604 -0.2929
 1054OPC    HW1 4418   1.929   2.067   4.580  1.3494  0.1786 -0.4345
 1054OPC    HW2 4419   1.932   2.196   4.533  0.6439  0.4160  0.1547
 1054OPC     MW 4420   1.931   2.119   4.521  0.0157  0.4827 -0.2477
 1055OPC     OW 4421   1.795   3.723   3.885  0.0623  0.4519 -0.0389
 1055OPC    HW1 4422   1.791   3.653   3.834  0.3429  0.0073  0.5352
 1055OPC    HW2 4423   1.855   3.702   3.945  0.9866  1.6056 -0.4986
 1055OPC     MW 4424   1.803   3.710   3.887  0.2403  0.5567 -0.0221
 1056OPC     OW 4425   1.828   4.503   0.581 -0.0884 -0.0486  0.4863
 1056OPC    HW1 4426   1.902   4.550   0.579  0.7416 -1.2630  1.1581
 1056OPC    HW2 4427   1.813   4.493   0.666  0.6645 -2.3128  0.4168
 1056OPC     MW 4428   1.837   4.509   0.593  0.1454 -0.5624  0.5753
 1057OPC     OW 4429   4.610   2.487   1.794  0.2188 -0.9174  0.5843
 1057OPC    HW1 4430   4.569   2.527   1.859 -0.3350  1.3733 -1.0820
 1057OPC    HW2 4431   4.650   2.551   1.751  1.7606 -2.5201 -0.5273
 1057OPC     MW 4432   4.610   2.502   1.797  0.3648 -0.8157  0.1740
 1058OPC     OW 4433   0.459   2.834   2.617 -0.6228 -0.5101  0.4991
 1058OPC    HW1 4434   0.436   2.863   2.696 -1.4044  0.6441 -0.1304
 1058OPC    HW2 4435   0.546   2.830   2.621 -0.3408  2.8940  0.3625
 1058OPC     MW 4436   0.469   2.838   2.629 -0.6966  0.1632  0.3860
 1059OPC     OW 4437   1.733   3.845   2.846  0.5798 -0.1213  0.1255
 1059OPC    HW1 4438   1.739   3.760   2.861 -1.7295 -0.3987 -0.3122
 1059OPC    HW2 4439   1.702   3.850   2.764 -2.0633  0.9993  1.0916
 1059OPC     MW 4440   1.730   3.833   2.836 -0.1518  0.0031  0.2036
 1060OPC     OW 4441   2.929   0.372   2.577 -0.0801  0.8264 -0.1585
 1060OPC    HW1 4442   2.968   0.410   2.645  1.8209  0.6156 -1.0833
 1060OPC    HW2 4443   2.886   0.438   2.538 -0.8978  1.0127  0.9927
 1060OPC     MW 4444   2.928   0.388   2.581  0.0799  0.8228 -0.1251
 1061OPC     OW 4445   2.825   1.276   0.823 -0.3381  0.6347 -0.0486
 1061OPC    HW1 4446   2.774   1.308   0.759 -2.1840 -0.3203  0.8791
 1061OPC    HW2 4447   2.842   1.347   0.871  0.1309  1.1593 -0.9500
 1061OPC     MW 4448   2.820   1.291   0.821 -0.5416  0.5711 -0.0447
 1062OPC     OW 4449   2.180   1.625   1.626 -0.7129  0.3390 -0.2451
 1062OPC    HW1 4450   2.234   1.693   1.623 -0.2465 -0.0447 -1.3487
 1062OPC    HW2 4451   2.104   1.657   1.599 -1.1875  0.9701  1.6833
 1062OPC     MW 4452   2.177   1.640   1.621 -0.7141  0.3755 -0.1233
 1063OPC     OW 4453   2.479   3.987   1.307 -0.0641  0.1994 -0.5748
 1063OPC    HW1 4454   2.405   3.987   1.355 -0.3297  1.4377 -0.9651
 1063OPC    HW2 4455   2.472   3.914   1.260 -0.8033  0.0432 -0.2413
 1063OPC     MW 4456   2.467   3.976   1.307 -0.2124  0.3592 -0.5832
 1064OPC     OW 4457   1.739   1.355   0.293 -0.0065 -0.2914 -0.4900
 1064OPC    HW1 4458   1.810   1.405   0.302  0.2303 -0.8928  1.7486
 1064OPC    HW2 4459   1.680   1.396   0.342 -1.5415  0.6497 -2.9774
 1064OPC     MW 4460   1.741   1.368   0.302 -0.1982 -0.2412 -0.5267
 1065OPC     OW 4461   2.610   1.959   4.408 -0.6281  0.0214 -0.5374
 1065OPC    HW1 4462   2.546   2.004   4.447 -0.7885 -0.0718 -0.6935
 1065OPC    HW2 4463   2.646   2.017   4.354  1.0511  0.8457  1.3228
 1065OPC     MW 4464   2.606   1.974   4.406 -0.4036  0.1294 -0.2856
 1066OPC     OW 4465   3.924   4.752   1.930  0.3714 -0.2969  0.1634
 1066OPC    HW1 4466   3.844   4.757   1.895 -0.8099 -0.9362  2.5282
 1066OPC    HW2 4467   3.948   4.836   1.938  0.0224 -0.1017 -0.6983
 1066OPC     MW 4468   3.916   4.765   1.926  0.1454 -0.3626  0.3855
 1067OPC     OW 4469   3.874   0.031   1.531  0.2625 -0.2344 -0.5098
 1067OPC    HW1 4470   3.958   0.050   1.546 -0.3412  0.1924  3.4123
 1067OPC    HW2 4471   3.834   0.109   1.538 -0.6895 -0.7875  0.6264
 1067OPC     MW 4472   3.881   0.046   1.535  0.0327 -0.2531  0.2374
 1068OPC     OW 4473   1.675   1.173   2.921  0.0336  1.0916  0.6157
 1068OPC    HW1 4474   1.623   1.230   2.879 -0.0156  0.2481 -0.4971
 1068OPC    HW2 4475   1.642   1.095   2.900  2.1769  0.4670 -0.7492
 1068OPC     MW 4476   1.662   1.170   2.912  0.3429  0.8748  0.2496
 1069OPC     OW 4477   2.311   2.722   0.082 -0.0319  0.0680 -0.3998
 1069OPC    HW1 4478   2.297   2.806   0.060  0.6150  0.4034  0.4109
 1069OPC    HW2 4479   2.266   2.713   0.157  0.4569 -0.1019 -0.1219
 1069OPC     MW 4480   2.302   2.733   0.090  0.1359  0.0924 -0.2390
 1070OPC     OW 4481   0.836   3.289   2.575  0.4553  0.0330 -0.2130
 1070OPC    HW1 4482   0.756   3.285   2.611  1.3269 -0.0339  1.8473
 1070OPC    HW2 4483   0.888   3.257   2.637  1.9678 -1.1524 -2.0064
 1070OPC     MW 4484   0.832   3.284   2.589  0.8075 -0.1519 -0.1737
 1071OPC     OW 4485   0.934   0.940   0.766  0.0182 -0.1906  0.2077
 1071OPC    HW1 4486   0.894   0.881   0.816 -0.0753 -2.1059 -1.9664
 1071OPC    HW2 4487   0.873   0.962   0.707  0.1727  1.8634  0.7524
 1071OPC     MW 4488   0.919   0.934   0.764  0.0272 -0.1701 -0.0330
 1072OPC     OW 4489   4.243   1.931   3.276 -0.1375 -1.2738  0.3493
 1072OPC    HW1 4490   4.249   1.905   3.193 -0.3204 -0.7439  0.1665
 1072OPC    HW2 4491   4.258   2.017   3.272 -2.4277 -0.8100  0.5603
 1072OPC     MW 4492   4.246   1.940   3.264 -0.5028 -1.1271  0.3535
 1073OPC     OW 4493   1.646   3.667   2.358 -0.1660 -0.0214 -0.0433
 1073OPC    HW1 4494   1.650   3.588   2.320  0.7009 -0.4689  0.9252
 1073OPC    HW2 4495   1.717   3.708   2.326 -1.2899  0.8709 -1.5392
 1073OPC     MW 4496   1.657   3.661   2.347 -0.2040  0.0443 -0.1212
 1074OPC     OW 4497   0.017   3.136   0.481 -0.0551 -0.0283 -0.2337
 1074OPC    HW1 4498   0.079   3.088   0.521 -0.9847 -1.9669 -1.0112
 1074OPC    HW2 4499   0.059   3.210   0.461  2.1182 -1.3638 -0.9668
 1074OPC     MW 4500   0.033   3.140   0.484  0.1286 -0.5120 -0.4568
 1075OPC     OW 4501   4.436   2.352   2.101  0.1377  0.0551  0.3746
 1075OPC    HW1 4502   4.465   2.383   2.178 -0.6687  0.6535  0.4570
 1075OPC    HW2 4503   4.492   2.288   2.082 -0.8925 -1.6416  2.5603
 1075OPC     MW 4504   4.448   2.347   2.110 -0.1338 -0.1070  0.7097
 1076OPC     OW 4505   0.230   1.849   2.793 -0.1330  0.6116 -0.0211
 1076OPC    HW1 4506   0.226   1.807   2.870 -1.6808  1.4706  0.4062
 1076OPC    HW2 4507   0.314   1.872   2.787  0.1386  0.0205  1.1344
 1076OPC     MW 4508   0.242   1.846   2.804 -0.3216  0.6512  0.2128
 1077OPC     OW 4509   1.980   3.347   3.816  0.1662  0.3857  0.2121
 1077OPC    HW1 4510   1.979   3.362   3.902  1.9303  0.6610  0.2247
 1077OPC    HW2 4511   2.060   3.371   3.792 -0.2473  0.1881 -1.5003
 1077OPC     MW 4512   1.992   3.353   3.825  0.3657  0.3971 -0.0391
 1078OPC     OW 4513   4.211   4.476   2.208  0.0570 -0.1167 -0.6737
 1078OPC    HW1 4514   4.198   4.404   2.160 -0.8388  0.9013 -2.0541
 1078OPC    HW2 4515   4.136   4.519   2.201  1.3810  2.1958 -2.1763
 1078OPC     MW 4516   4.198   4.472   2.200  0.1204  0.3753 -1.0996
 1079OPC     OW 4517   3.827   1.248   1.189  0.8706  1.0215  0.0667
 1079OPC    HW1 4518   3.751   1.254   1.232  0.1779  0.7538 -1.0778
 1079OPC    HW2 4519   3.829   1.322   1.143  0.2385  0.0774 -1.5466
 1079OPC     MW 4520   3.816   1.260   1.189  0.6748  0.8425 -0.3406
 1080OPC     OW 4521   1.890   3.991   3.243  0.5477  0.3803  0.2913
 1080OPC    HW1 4522   1.818   3.984   3.292  0.1102  0.0359 -0.3758
 1080OPC    HW2 4523   1.932   3.916   3.259 -1.8906 -2.0920 -3.3450
 1080OPC     MW 4524   1.886   3.979   3.253  0.1229 -0.0356 -0.3444
 1081OPC     OW 4525   4.439   2.955   2.382 -0.4245 -0.1414 -0.4143
 1081OPC    HW1 4526   4.357   2.961   2.411 -0.4981 -0.8364 -0.4630
 1081OPC    HW2 4527   4.461   3.038   2.365 -0.6446  0.1915  0.8596
 1081OPC     MW 4528   4.430   2.969   2.384 -0.4675 -0.1950 -0.2333
 1082OPC     OW 4529   2.489   4.702   2.435  0.6831 -0.0632 -0.7398
 1082OPC    HW1 4530   2.433   4.638   2.456  0.9822 -0.3370 -0.7736
 1082OPC    HW2 4531   2.516   4.681   2.355  0.8634  0.0485 -0.7100
 1082OPC     MW 4532   2.484   4.690   2.426  0.7540 -0.0870 -0.7404
 1083OPC     OW 4533   0.888   4.798   0.784 -0.1652 -0.1921 -0.2982
 1083OPC    HW1 4534   0.925   4.838   0.716  0.6180 -0.4637 -0.0418
 1083OPC    HW2 4535   0.806   4.783   0.757 -0.4716  1.4970 -0.4308
 1083OPC     MW 4536   0.881   4.802   0.770 -0.0948  0.0174 -0.2799
 1084OPC     OW 4537   2.625   4.782   0.045  0.5174 -0.0660 -0.5075
 1084OPC    HW1 4538   2.607   4.702   0.016 -0.1537 -0.2618  0.4266
 1084OPC    HW2 4539   2.577   4.834  -0.006  0.7328 -0.2695 -0.9246
 1084OPC     MW 4540   2.615   4.778   0.033  0.4501 -0.1249 -0.4311
 1085OPC     OW 4541   1.616   3.349   2.538 -0.1272 -0.1268  0.1965
 1085OPC    HW1 4542   1.565   3.361   2.468  1.4427  1.2162 -0.7909
 1085OPC    HW2 4543   1.696   3.358   2.507  0.7302 -1.5873  1.8142
 1085OPC     MW 4544   1.620   3.352   2.523  0.2314 -0.1441  0.2898
 1086OPC     OW 4545   4.102   3.743   4.455 -0.0476  0.1202 -0.8080
 1086OPC    HW1 4546   4.061   3.718   4.383  0.0812 -0.3272 -0.7282
 1086OPC    HW2 4547   4.093   3.830   4.455 -0.0481  0.1220 -1.3576
 1086OPC     MW 4548   4.094   3.752   4.444 -0.0291  0.0544 -0.8771
 1087OPC     OW 4549   3.194   3.437   1.811  0.2697  0.5565 -0.2931
 1087OPC    HW1 4550   3.239   3.431   1.737  0.1078  0.9566 -0.4290
 1087OPC    HW2 4551   3.156   3.359   1.818 -0.5067  0.8316 -1.1545
 1087OPC     MW 4552   3.195   3.424   1.801  0.1311  0.6562 -0.4404
 1088OPC     OW 4553   0.568   0.607   4.380 -0.4219  0.0647  0.4244
 1088OPC    HW1 4554   0.509   0.671   4.381 -0.9621 -0.4116  1.8275
 1088OPC    HW2 4555   0.526   0.540   4.415  0.2536 -0.9653 -0.6865
 1088OPC     MW 4556   0.553   0.607   4.385 -0.4019 -0.1579  0.4675
 1089OPC     OW 4557   3.625   4.574   3.598  0.2446 -0.0649 -0.4608
 1089OPC    HW1 4558   3.548   4.560   3.638  0.9295  1.1705  1.4641
 1089OPC    HW2 4559   3.610   4.646   3.550 -0.1124 -0.5357 -1.0673
 1089OPC     MW 4560   3.611   4.583   3.597  0.2930  0.0479 -0.2661
 1090OPC     OW 4561   1.524   2.365   3.458  0.5895  0.1748 -0.5934
 1090OPC    HW1 4562   1.478   2.296   3.485 -1.8292  2.1187  0.6313
 1090OPC    HW2 4563   1.471   2.403   3.400  1.5123  1.4270 -0.6493
 1090OPC     MW 4564   1.509   2.360   3.453  0.3685  0.6469 -0.4209
 1091OPC     OW 4565   0.854   4.870   4.099 -0.0265  0.1458  0.3379
 1091OPC    HW1 4566   0.814   4.822   4.159 -2.3454  1.1409 -0.2993
 1091OPC    HW2 4567   0.900   4.811   4.054  0.3115 -0.8638  1.9267
 1091OPC     MW 4568   0.855   4.854   4.101 -0.3191  0.1435  0.4787
 1092OPC     OW 4569   0.683   3.196   3.115  0.0151 -0.2699 -0.4653
 1092OPC    HW1 4570   0.711   3.137   3.173  0.4908  1.4996  1.1986
 1092OPC    HW2 4571   0.607   3.164   3.088 -0.1512 -1.2353  1.0272
 1092OPC     MW 4572   0.676   3.183   3.119  0.0608 -0.1512  0.0010
 1093OPC     OW 4573   0.134   1.880   0.434  0.5757  0.4388 -0.3091
 1093OPC    HW1 4574   0.075   1.854   0.374 -1.7257  2.2594  0.9787
 1093OPC    HW2 4575   0.130   1.967   0.430  2.6725  0.6067  0.3975
 1093OPC     MW 4576   0.124   1.889   0.424  0.5455  0.7325 -0.0145
 1094OPC     OW 4577   1.761   2.850   0.918 -0.7057 -0.4485  0.1370
 1094OPC    HW1 4578   1.789   2.824   0.996 -0.8572 -1.2050 -0.0517
 1094OPC    HW2 4579   1.825   2.825   0.864 -0.4570  0.3478  0.0490
 1094OPC     MW 4580   1.775   2.842   0.921 -0.6913 -0.4425  0.0961
 1095OPC     OW 4581   1.455   3.334   1.557 -0.0351 -0.2273 -0.0646
 1095OPC    HW1 4582   1.376   3.351   1.523  0.8731  2.0708 -1.2329
 1095OPC    HW2 4583   1.485   3.269   1.507 -0.9811 -0.8053  0.0911
 1095OPC     MW 4584   1.448   3.327   1.544 -0.0408  0.0267 -0.2143
 1096OPC     OW 4585   0.382   4.120   1.488  0.0050  0.7163  0.1304
 1096OPC    HW1 4586   0.412   4.081   1.416  0.5127  0.0927  0.6674
 1096OPC    HW2 4587   0.344   4.192   1.457 -0.2393  0.2130 -0.8143
 1096OPC     MW 4588   0.381   4.125   1.473  0.0439  0.5498  0.0702
 1097OPC     OW 4589   3.753   3.765   1.624 -0.4238 -0.0879 -0.3588
 1097OPC    HW1 4590   3.717   3.697   1.664 -0.0604  0.3049  0.6695
 1097OPC    HW2 4591   3.750   3.828   1.685  1.6246  0.0755 -0.3535
 1097OPC     MW 4592   3.747   3.765   1.639 -0.0676 -0.0057 -0.2061
 1098OPC     OW 4593   2.847   3.137   1.201  0.5028  0.5246 -0.2505
 1098OPC    HW1 4594   2.830   3.057   1.232  1.1926  0.3087 -0.4118
 1098OPC    HW2 4595   2.775   3.182   1.220 -0.2382 -0.3586 -0.9058
 1098OPC     MW 4596   2.834   3.132   1.208  0.4952  0.3624 -0.3712
 1099OPC     OW 4597   0.811   2.420   3.213  0.5992 -0.1443  0.9259
 1099OPC    HW1 4598   0.775   2.408   3.292  0.6266  0.8762  1.1018
 1099OPC    HW2 4599   0.887   2.378   3.218  0.5319 -0.2107  1.3951
 1099OPC     MW 4600   0.817   2.412   3.225  0.5933 -0.0033  1.0211
 1100OPC     OW 4601   2.457   3.510   3.091  0.5487  0.3845  0.0285
 1100OPC    HW1 4602   2.414   3.585   3.080  1.0306  0.6798  0.1145
 1100OPC    HW2 4603   2.422   3.456   3.032 -0.1464  0.5240  0.3075
 1100OPC     MW 4604   2.446   3.513   3.081  0.5172  0.4487  0.0825
 1101OPC     OW 4605   3.315   0.556   4.482 -0.3838  0.4638 -0.3873
 1101OPC    HW1 4606   3.268   0.485   4.464  1.5161 -0.9639 -0.0089
 1101OPC    HW2 4607   3.316   0.600   4.407 -0.0884 -0.8503 -1.1876
 1101OPC     MW 4608   3.308   0.552   4.468 -0.0596  0.0587 -0.4492
 1102OPC     OW 4609   4.166   2.898   4.170  0.0687  0.3896  0.4372
 1102OPC    HW1 4610   4.090   2.916   4.208 -0.1390  0.9803 -0.2407
 1102OPC    HW2 4611   4.213   2.972   4.181  0.1988  0.3714  0.0309
 1102OPC     MW 4612   4.162   2.912   4.177  0.0572  0.4740  0.2770
 1103OPC     OW 4613   1.570   0.964   1.999 -0.4369  0.0676 -0.6043
 1103OPC    HW1 4614   1.613   0.913   1.943 -1.5604 -1.3841 -0.2057
 1103OPC    HW2 4615   1.491   0.973   1.963 -0.1001  2.0928 -0.9752
 1103OPC     MW 4616   1.564   0.958   1.986 -0.5530  0.1523 -0.6003
 1104OPC     OW 4617   3.777   3.585   4.064 -0.3386 -0.3505 -0.5394
 1104OPC    HW1 4618   3.779   3.501   4.043  0.2887 -1.3965  3.0606
 1104OPC    HW2 4619   3.694   3.608   4.048 -0.7468 -1.8792 -0.7943
 1104OPC     MW 4620   3.765   3.576   4.059 -0.3061 -0.7308 -0.0451
 1105OPC     OW 4621   0.742   4.100   3.519  0.1486 -0.0390 -0.0419
 1105OPC    HW1 4622   0.721   4.146   3.448 -0.1064 -0.9665 -0.5827
 1105OPC    HW2 4623   0.782   4.159   3.570  1.4325  0.3874 -1.4426
 1105OPC     MW 4624   0.745   4.115   3.516  0.3006 -0.1130 -0.3287
 1106OPC     OW 4625   2.025   0.237   4.156  0.1494 -0.3606  0.0138
 1106OPC    HW1 4626   1.955   0.185   4.163 -0.4480  0.0223 -2.2666
 1106OPC    HW2 4627   2.019   0.268   4.075  2.8147 -0.0510 -0.1541
 1106OPC     MW 4628   2.013   0.234   4.145  0.4548 -0.2583 -0.3476
 1107OPC     OW 4629   0.491   3.039   1.631 -0.4574  0.6650 -0.0189
 1107OPC    HW1 4630   0.477   2.962   1.669 -1.2944  2.0872  2.8256
 1107OPC    HW2 4631   0.411   3.067   1.612 -0.3421  1.7851  1.0743
 1107OPC     MW 4632   0.477   3.032   1.633 -0.5640  1.0406  0.5627
 1108OPC     OW 4633   4.403   0.595   3.243  0.5789  0.0749 -0.2655
 1108OPC    HW1 4634   4.348   0.602   3.176 -0.0395 -2.7420 -0.2000
 1108OPC    HW2 4635   4.468   0.547   3.211  1.4218  0.6522  0.5426
 1108OPC     MW 4636   4.404   0.589   3.229  0.6120 -0.2560 -0.1364
 1109OPC     OW 4637   4.053   0.787   4.647  0.1498 -0.4420  0.3938
 1109OPC    HW1 4638   4.002   0.761   4.713  0.7401  0.6078  1.3113
 1109OPC    HW2 4639   4.025   0.740   4.579 -2.2961  0.3326  0.7398
 1109OPC     MW 4640   4.041   0.776   4.647 -0.1242 -0.1725  0.5805
 1110OPC     OW 4641   2.321   3.570   1.803  0.3045  0.6631  0.0825
 1110OPC    HW1 4642   2.347   3.653   1.806 -2.4777  1.6250  1.0538
 1110OPC    HW2 4643   2.248   3.570   1.851  0.3775 -2.4386  0.3830
 1110OPC     MW 4644   2.314   3.582   1.810 -0.0957  0.3469  0.2704
 1111OPC     OW 4645   1.268   4.350   3.324  0.3527 -0.2148 -0.2656
 1111OPC    HW1 4646   1.262   4.310   3.402 -2.1297 -0.7770 -0.6597
 1111OPC    HW2 4647   1.209   4.413   3.329  1.7854  1.2610 -0.9340
 1111OPC     MW 4648   1.259   4.353   3.336  0.1976 -0.0796 -0.4225
 1112OPC     OW 4649   3.443   4.301   1.885 -0.0468  0.3066 -0.0631
 1112OPC    HW1 4650   3.529   4.319   1.879 -0.0013  0.5612  1.1087
 1112OPC    HW2 4651   3.421   4.281   1.803  1.2052 -0.0739 -0.3376
 1112OPC     MW 4652   3.453   4.300   1.872  0.1448  0.2878  0.0694
 1113OPC     OW 4653   4.110   4.810   3.229  0.1465  0.5269  0.7744
 1113OPC    HW1 4654   4.147   4.796   3.151  0.2318  1.0297  0.7255
 1113OPC    HW2 4655   4.024   4.805   3.212  0.1614 -1.1795  0.9838
 1113OPC     MW 4656   4.103   4.807   3.215  0.1612  0.3490  0.7981
 1114OPC     OW 4657   4.164   0.313   3.122  0.3991 -0.1764 -0.1720
 1114OPC    HW1 4658   4.215   0.263   3.071  0.8696  0.4207 -0.2963
 1114OPC    HW2 4659   4.189   0.290   3.203 -0.0592 -0.8260 -0.2057
 1114OPC     MW 4660   4.176   0.302   3.127  0.4010 -0.1841 -0.1954
 1115OPC     OW 4661   1.649   4.871   0.098 -0.0666 -0.2431  0.4039
 1115OPC    HW1 4662   1.726   4.882   0.138 -0.2373 -0.9482  0.9480
 1115OPC    HW2 4663   1.659   4.915   0.024  0.9692 -0.5648  0.3273
 1115OPC     MW 4664   1.662   4.879   0.093  0.0612 -0.3948  0.4729
 1116OPC     OW 4665   4.160   1.453   1.480  0.4968  0.4133  0.1334
 1116OPC    HW1 4666   4.242   1.426   1.482  0.4586  0.1349 -1.2244
 1116OPC    HW2 4667   4.127   1.426   1.556  1.4126 -0.2556  0.2995
 1116OPC     MW 4668   4.167   1.445   1.492  0.6261  0.2734 -0.0426
 1117OPC     OW 4669   2.398   0.481   3.986 -0.2837 -0.2012 -0.5721
 1117OPC    HW1 4670   2.394   0.406   3.942  0.3393  0.0579 -1.0915
 1117OPC    HW2 4671   2.314   0.506   3.992 -0.3442  1.0375 -3.9180
 1117OPC     MW 4672   2.385   0.474   3.980 -0.2006  0.0201 -1.1430
 1118OPC     OW 4673   2.014   3.393   0.861 -0.2690 -0.1388  0.3511
 1118OPC    HW1 4674   2.098   3.412   0.873 -0.0254 -2.0690  2.2405
 1118OPC    HW2 4675   1.980   3.467   0.830  2.2154  0.4892 -1.0791
 1118OPC     MW 4676   2.021   3.407   0.858  0.1340 -0.3310  0.4189
 1119OPC     OW 4677   4.471   4.414   0.918  0.4441 -0.4322  0.4164
 1119OPC    HW1 4678   4.486   4.496   0.943  0.5158 -0.2592 -0.1614
 1119OPC    HW2 4679   4.534   4.399   0.860 -1.6082  0.4061 -2.2552
 1119OPC     MW 4680   4.482   4.424   0.913  0.1516 -0.2828 -0.0636
 1120OPC     OW 4681   2.819   1.679   3.228 -0.2179  0.4162  0.2566
 1120OPC    HW1 4682   2.830   1.632   3.300  0.3472  1.5682  0.9555
 1120OPC    HW2 4683   2.738   1.657   3.201  0.1414 -1.1523  0.3581
 1120OPC     MW 4684   2.808   1.669   3.235 -0.0814  0.3546  0.3748
 1121OPC     OW 4685   2.605   2.948   3.471 -0.0677  0.3971  0.0081
 1121OPC    HW1 4686   2.673   2.951   3.526 -1.6074  0.8459  1.9874
 1121OPC    HW2 4687   2.599   3.029   3.441  0.0251  0.4561  0.1477
 1121OPC     MW 4688   2.615   2.960   3.475 -0.2815  0.4722  0.3211
 1122OPC     OW 4689   1.133   3.075   3.760 -0.4540 -0.5136  1.0770
 1122OPC    HW1 4690   1.082   3.121   3.813  0.8618  0.2737  1.7257
 1122OPC    HW2 4691   1.170   3.016   3.812  0.4499 -0.0771  0.9500
 1122OPC     MW 4692   1.131   3.073   3.775 -0.1261 -0.3327  1.1541
 1123OPC     OW 4693   4.193   1.630   1.829 -0.1962 -0.3536 -0.4559
 1123OPC    HW1 4694   4.251   1.566   1.842 -0.2182 -0.2847 -0.0270
 1123OPC    HW2 4695   4.189   1.671   1.906 -0.9054 -0.4346 -0.4433
 1123OPC     MW 4696   4.201   1.627   1.842 -0.3045 -0.3554 -0.3908
 1124OPC     OW 4697   2.790   1.522   2.677 -0.0915 -0.0068  0.0209
 1124OPC    HW1 4698   2.777   1.596   2.722  0.4201 -0.4383  0.9014
 1124OPC    HW2 4699   2.716   1.478   2.688  1.4400 -2.1375  4.4098
 1124OPC     MW 4700   2.777   1.527   2.686  0.2103 -0.3853  0.7993
 1125OPC     OW 4701   1.931   2.363   3.771  0.1610  0.4161  0.7036
 1125OPC    HW1 4702   1.880   2.350   3.702  0.3338  0.2892  0.5993
 1125OPC    HW2 4703   1.936   2.284   3.808  1.3866  0.1109 -0.0508
 1125OPC     MW 4704   1.925   2.349   3.766  0.3676  0.3523  0.5767
 1126OPC     OW 4705   3.245   4.027   3.820  0.3494 -0.0486  0.5112
 1126OPC    HW1 4706   3.272   4.060   3.896  0.5540  0.0065  0.4155
 1126OPC    HW2 4707   3.319   4.005   3.780  0.2379 -0.1461  0.3590
 1126OPC     MW 4708   3.260   4.029   3.825  0.3632 -0.0548  0.4747
 1127OPC     OW 4709   3.920   2.700   3.106 -0.0522  0.4073  0.2693
 1127OPC    HW1 4710   3.835   2.715   3.113  0.3276  2.2094  1.6828
 1127OPC    HW2 4711   3.941   2.734   3.028 -0.5119  0.5428  0.2037
 1127OPC     MW 4712   3.911   2.707   3.095 -0.0641  0.6936  0.4683
 1128OPC     OW 4713   4.572   3.281   2.548  0.0019  0.4942  0.4551
 1128OPC    HW1 4714   4.637   3.338   2.553 -0.8215  1.3976  1.1442
 1128OPC    HW2 4715   4.506   3.321   2.589 -0.9781 -0.4030 -0.1974
 1128OPC     MW 4716   4.572   3.295   2.555 -0.2644  0.4951  0.4605
 1129OPC     OW 4717   0.050   0.697   3.020 -0.5043 -0.5319  0.6432
 1129OPC    HW1 4718   0.054   0.772   3.065 -0.6486  1.5832 -2.4668
 1129OPC    HW2 4719   0.131   0.688   2.988 -0.6480 -1.3542  0.5073
 1129OPC     MW 4720   0.062   0.707   3.022 -0.5469 -0.3409  0.1638
 1130OPC     OW 4721   1.161   1.330   2.252  0.0347 -0.0800 -0.6676
 1130OPC    HW1 4722   1.135   1.363   2.329  1.5368  1.1607 -0.6521
 1130OPC    HW2 4723   1.177   1.246   2.270  0.9638  0.3308  0.5501
 1130OPC     MW 4724   1.159   1.323   2.266  0.3939  0.1640 -0.4854
 1131OPC     OW 4725   3.219   3.787   1.827  0.1820 -0.1750 -1.0353
 1131OPC    HW1 4726   3.148   3.828   1.799  0.2263  0.7854  0.2059
 1131OPC    HW2 4727   3.196   3.703   1.825 -2.2814  0.2079  2.5330
 1131OPC     MW 4728   3.205   3.780   1.822 -0.1754  0.0234 -0.3248
 1132OPC     OW 4729   4.388   3.506   0.903 -1.0501 -0.6383  0.0882
 1132OPC    HW1 4730   4.415   3.586   0.925 -0.0619 -0.5888 -1.1755
 1132OPC    HW2 4731   4.307   3.519   0.873 -0.3980  0.1518 -1.4344
 1132OPC     MW 4732   4.380   3.520   0.902 -0.8080 -0.5144 -0.3234
 1133OPC     OW 4733   1.411   1.471   3.789  0.0442  0.1090  0.3619
 1133OPC    HW1 4734   1.360   1.478   3.719  0.5746  0.9430  0.0478
 1133OPC    HW2 4735   1.400   1.547   3.831  0.8935  0.2344  0.3768
 1133OPC     MW 4736   1.402   1.483   3.785  0.2481  0.2507  0.3177
 1134OPC     OW 4737   3.620   0.973   3.224 -0.1659  0.5892  0.2604
 1134OPC    HW1 4738   3.546   1.014   3.246  0.0767  0.9126  0.4883
 1134OPC    HW2 4739   3.660   0.963   3.301  0.5162  1.3783  0.0144
 1134OPC     MW 4740   3.615   0.977   3.239 -0.0293  0.7536  0.2577
 1135OPC     OW 4741   0.629   2.850   0.435 -0.0469  0.2223  0.1531
 1135OPC    HW1 4742   0.653   2.895   0.364  0.5425  1.8180  1.2933
 1135OPC    HW2 4743   0.661   2.770   0.421 -0.1204  0.4408 -1.4519
 1135OPC     MW 4744   0.637   2.845   0.422  0.0293  0.4902  0.0844
 1136OPC     OW 4745   2.676   3.811   0.348  0.5051 -0.0135 -0.1016
 1136OPC    HW1 4746   2.673   3.860   0.276 -0.5669 -0.0289 -0.0790
 1136OPC    HW2 4747   2.647   3.733   0.321  0.0466 -0.0048  0.3554
 1136OPC     MW 4748   2.671   3.806   0.334  0.2791 -0.0144 -0.0308
 1137OPC     OW 4749   0.932   1.369   1.467 -0.5216  0.4902  0.2943
 1137OPC    HW1 4750   0.990   1.391   1.529  0.6280 -1.8771  0.1892
 1137OPC    HW2 4751   0.973   1.390   1.393  0.1371 -0.8586  0.2346
 1137OPC     MW 4752   0.947   1.375   1.465 -0.2545 -0.0588  0.2699
 1138OPC     OW 4753   0.304   1.287   4.197 -0.2893 -0.2708 -0.3206
 1138OPC    HW1 4754   0.363   1.305   4.259 -0.7097 -1.5168  0.4647
 1138OPC    HW2 4755   0.348   1.236   4.141 -0.8387 -2.0213  0.7711
 1138OPC     MW 4756   0.320   1.282   4.197 -0.4325 -0.7135 -0.0432
 1139OPC     OW 4757   2.442   4.619   0.760 -0.2136  0.3309  0.0712
 1139OPC    HW1 4758   2.391   4.590   0.695 -0.8645  1.0503  0.2435
 1139OPC    HW2 4759   2.499   4.672   0.719 -0.0893  0.1298 -0.0183
 1139OPC     MW 4760   2.443   4.622   0.744 -0.2913  0.4075  0.0834
 1140OPC     OW 4761   1.947   2.152   3.484 -0.7098 -0.3189  0.1440
 1140OPC    HW1 4762   1.894   2.221   3.485 -1.3469 -0.7998  0.0116
 1140OPC    HW2 4763   1.929   2.112   3.409  1.4842  0.7388 -1.0438
 1140OPC     MW 4764   1.937   2.156   3.473 -0.4798 -0.2337 -0.0510
 1141OPC     OW 4765   1.575   1.562   4.324  0.5095 -0.5716 -0.0562
 1141OPC    HW1 4766   1.627   1.519   4.269 -0.8734 -1.9619 -0.3442
 1141OPC    HW2 4767   1.498   1.522   4.315 -0.7181  1.5987  0.1100
 1141OPC     MW 4768   1.571   1.550   4.315  0.1239 -0.4563 -0.0744
 1142OPC     OW 4769   3.030   3.368   2.431 -0.7526  0.5860  0.2300
 1142OPC    HW1 4770   2.984   3.437   2.405  1.5877  1.4734 -1.9543
 1142OPC    HW2 4771   2.990   3.300   2.393 -2.1012  0.8808  1.0593
 1142OPC     MW 4772   3.018   3.368   2.421 -0.6062  0.7606  0.0298
 1143OPC     OW 4773   3.202   2.946   2.928  0.0543 -0.0150 -0.2189
 1143OPC    HW1 4774   3.126   2.931   2.967  0.0704  0.4590 -0.0047
 1143OPC    HW2 4775   3.260   2.905   2.980  0.1432  1.0675  0.5825
 1143OPC     MW 4776   3.199   2.938   2.942  0.0699  0.2148 -0.0689
 1144OPC     OW 4777   3.196   0.291   4.427 -0.0491 -0.1964 -0.5806
 1144OPC    HW1 4778   3.249   0.253   4.369 -0.0992 -1.7839  0.3756
 1144OPC    HW2 4779   3.116   0.271   4.398 -0.1033  0.2920 -0.7802
 1144OPC     MW 4780   3.192   0.282   4.414 -0.0645 -0.3587 -0.4690
 1145OPC     OW 4781   4.484   0.126   0.951 -0.0602  0.4729 -0.7199
 1145OPC    HW1 4782   4.502   0.049   0.914  0.0295 -0.2914  0.8120
 1145OPC    HW2 4783   4.414   0.110   1.000  0.7634  0.9496  0.7069
 1145OPC     MW 4784   4.477   0.112   0.953  0.0749  0.4304 -0.2828
 1146OPC     OW 4785   1.864   3.795   0.236 -0.5405  0.9919  0.2658
 1146OPC    HW1 4786   1.894   3.779   0.316  0.9606  1.9841 -0.0650
 1146OPC    HW2 4787   1.849   3.881   0.237  1.1286  1.3339 -1.0119
 1146OPC     MW 4788   1.866   3.805   0.248 -0.0722  1.1890  0.0282
 1147OPC     OW 4789   1.195   1.952   3.589  0.9726 -0.1624 -0.1078
 1147OPC    HW1 4790   1.134   1.920   3.534  0.0060 -1.0979  1.4351
 1147OPC    HW2 4791   1.246   1.883   3.605  1.8461  0.3592 -0.5861
 1147OPC     MW 4792   1.193   1.937   3.583  0.9589 -0.2235  0.0496
 1148OPC     OW 4793   4.274   0.724   1.511  0.0744  0.4391  0.1209
 1148OPC    HW1 4794   4.308   0.703   1.434 -1.4077 -1.0563 -0.1812
 1148OPC    HW2 4795   4.280   0.811   1.513 -0.4933  0.5766 -2.0177
 1148OPC     MW 4796   4.280   0.734   1.500 -0.2282  0.2385 -0.2396
 1149OPC     OW 4797   1.277   1.132   2.471  0.0702  0.2325  0.2004
 1149OPC    HW1 4798   1.306   1.214   2.480 -0.2190  0.4187 -0.4599
 1149OPC    HW2 4799   1.345   1.089   2.438 -0.1849  0.5151 -0.7132
 1149OPC     MW 4800   1.291   1.138   2.468 -0.0103  0.3018 -0.0321
 1150OPC     OW 4801   3.737   3.347   0.615 -0.5046  0.2323  0.7489
 1150OPC    HW1 4802   3.653   3.330   0.605 -0.1028 -1.0010 -0.9525
 1150OPC    HW2 4803   3.763   3.375   0.537  0.8826 -0.5051  0.9099
 1150OPC     MW 4804   3.729   3.349   0.602 -0.2403 -0.0588  0.5214
 1151OPC     OW 4805   3.010   0.385   2.863 -0.3090 -0.1120 -0.1361
 1151OPC    HW1 4806   2.986   0.305   2.837 -1.0644  0.5764 -1.7303
 1151OPC    HW2 4807   2.947   0.409   2.918 -0.8867 -0.0701 -0.8004
 1151OPC     MW 4808   2.997   0.377   2.867 -0.5059 -0.0041 -0.4699
 1152OPC     OW 4809   2.391   0.057   1.224 -0.2438  0.1839 -0.1694
 1152OPC    HW1 4810   2.362   0.052   1.306  0.3840  0.8843  0.1104
 1152OPC    HW2 4811   2.426  -0.022   1.209  1.1206  0.5511  0.8339
 1152OPC     MW 4812   2.392   0.045   1.234  0.0504  0.3416  0.0201
 1153OPC     OW 4813   3.499   1.388   1.138  0.2793  0.0290  1.1076
 1153OPC    HW1 4814   3.461   1.311   1.119  0.2043  0.4723 -0.7594
 1153OPC    HW2 4815   3.456   1.415   1.209  0.8419 -1.9834  2.3206
 1153OPC     MW 4816   3.487   1.381   1.146  0.3513 -0.2028  1.0110
 1154OPC     OW 4817   1.240   2.314   2.814 -0.4596 -0.3730 -0.0111
 1154OPC    HW1 4818   1.314   2.295   2.773 -0.5863 -0.0853 -0.3726
 1154OPC    HW2 4819   1.181   2.264   2.775 -0.7990  0.7518 -0.9814
 1154OPC     MW 4820   1.242   2.304   2.802 -0.5284 -0.1643 -0.2078
 1155OPC     OW 4821   0.539   3.425   3.612 -0.3499 -0.1280 -0.3155
 1155OPC    HW1 4822   0.535   3.503   3.573  0.3117 -0.3625 -0.8710
 1155OPC    HW2 4823   0.475   3.428   3.671 -0.9669  0.4583 -1.0076
 1155OPC     MW 4824   0.529   3.437   3.615 -0.3434 -0.0762 -0.4998
 1156OPC     OW 4825   0.042   2.680   1.675 -0.4375  0.2713  0.6359
 1156OPC    HW1 4826   0.086   2.668   1.601  1.4445 -1.1775  1.8803
 1156OPC    HW2 4827   0.092   2.737   1.719 -0.3901 -0.4934  1.6061
 1156OPC     MW 4828   0.056   2.686   1.671 -0.1524 -0.0556  0.9630
 1157OPC     OW 4829   0.875   4.686   1.096  0.1848  0.1048 -0.2227
 1157OPC    HW1 4830   0.820   4.644   1.043 -1.9821  1.0645  1.1384
 1157OPC    HW2 4831   0.911   4.622   1.144 -0.5114 -0.4764 -0.4605
 1157OPC     MW 4832   0.872   4.670   1.095 -0.2382  0.1609 -0.0568
 1158OPC     OW 4833   0.772   0.304   2.257 -0.0996  0.5881  0.3433
 1158OPC    HW1 4834   0.783   0.218   2.250 -0.7037  0.6440 -2.6518
 1158OPC    HW2 4835   0.834   0.336   2.205 -0.0741  1.9714  1.1819
 1158OPC     MW 4836   0.783   0.296   2.248 -0.1850  0.8007  0.0247
 1159OPC     OW 4837   2.080   4.601   2.969 -0.0364 -0.6575 -0.1680
 1159OPC    HW1 4838   2.029   4.646   2.916 -0.2373 -0.4844  0.1680
 1159OPC    HW2 4839   2.045   4.520   2.967  0.0912 -0.7058 -0.4684
 1159OPC     MW 4840   2.067   4.595   2.961 -0.0472 -0.6392 -0.1626
 1160OPC     OW 4841   4.075   0.682   0.911 -0.1125 -0.5958  0.0307
 1160OPC    HW1 4842   4.126   0.614   0.890 -0.4191 -0.9319  0.3704
 1160OPC    HW2 4843   4.078   0.732   0.839  1.3273 -0.2125  0.3306
 1160OPC     MW 4844   4.083   0.679   0.897  0.0548 -0.5888  0.1252
 1161OPC     OW 4845   1.517   2.134   0.896  0.3688  0.2774 -0.2447
 1161OPC    HW1 4846   1.576   2.191   0.866 -0.0432  0.5693 -0.5027
 1161OPC    HW2 4847   1.541   2.121   0.979  0.5898  0.6632 -0.2481
 1161OPC     MW 4848   1.529   2.140   0.904  0.3406  0.3775 -0.2833
 1162OPC     OW 4849   2.108   2.028   2.249 -0.2923 -0.8067  0.5294
 1162OPC    HW1 4850   2.192   2.012   2.237 -0.0130  0.6881  0.3390
 1162OPC    HW2 4851   2.106   2.082   2.318 -1.0467 -0.4409  0.2407
 1162OPC     MW 4852   2.120   2.033   2.258 -0.3624 -0.5318  0.4586
 1163OPC     OW 4853   2.253   3.659   3.320 -0.1078 -0.0661  0.3711
 1163OPC    HW1 4854   2.314   3.599   3.305 -0.1472  0.5086 -2.6735
 1163OPC    HW2 4855   2.266   3.680   3.404  0.4347 -3.6284  1.3343
 1163OPC     MW 4856   2.264   3.654   3.330 -0.0335 -0.5075  0.0637
 1164OPC     OW 4857   4.502   4.325   1.883  0.3852  0.0467  0.0953
 1164OPC    HW1 4858   4.579   4.338   1.922 -1.3462 -1.7154  4.8957
 1164OPC    HW2 4859   4.495   4.238   1.881 -2.3344  0.0608  2.2775
 1164OPC     MW 4860   4.512   4.314   1.888 -0.2723 -0.2112  1.1268
 1165OPC     OW 4861   0.563   3.115   1.135 -0.3358  0.1014  0.4484
 1165OPC    HW1 4862   0.622   3.125   1.199 -0.8701  0.8404  0.8516
 1165OPC    HW2 4863   0.612   3.107   1.063  0.2777  1.3660  0.6828
 1165OPC     MW 4864   0.579   3.115   1.134 -0.3241  0.3973  0.5426
 1166OPC     OW 4865   3.944   4.503   1.045  0.4217  0.6100  0.1443
 1166OPC    HW1 4866   3.889   4.562   1.077  0.0867  0.4090 -0.0471
 1166OPC    HW2 4867   3.918   4.494   0.962 -0.5741 -0.9688  0.5864
 1166OPC     MW 4868   3.932   4.510   1.037  0.2252  0.3469  0.1813
 1167OPC     OW 4869   1.477   2.216   2.667 -0.1974  0.0859  0.0926
 1167OPC    HW1 4870   1.526   2.216   2.595 -0.2389  0.8935  0.0509
 1167OPC    HW2 4871   1.524   2.170   2.724 -0.6386 -1.4854 -0.7458
 1167OPC     MW 4872   1.491   2.209   2.664 -0.2688 -0.0269 -0.0374
 1168OPC     OW 4873   2.539   0.319   3.053  0.9211 -0.0138  0.0414
 1168OPC    HW1 4874   2.545   0.260   2.989  1.1945  0.7839 -0.6951
 1168OPC    HW2 4875   2.604   0.375   3.035 -1.0588  2.1023 -0.9823
 1168OPC     MW 4876   2.550   0.319   3.041  0.6690  0.4166 -0.2187
 1169OPC     OW 4877   2.056   4.135   0.731  0.0596 -0.1558 -0.6589
 1169OPC    HW1 4878   2.062   4.049   0.743  0.4556 -0.1918 -1.1031
 1169OPC    HW2 4879   2.137   4.163   0.744 -0.5876  0.5740  2.5680
 1169OPC     MW 4880   2.069   4.126   0.735  0.0224 -0.0534 -0.2478
 1170OPC     OW 4881   4.159   0.962   3.356 -1.3076 -0.1986  0.7572
 1170OPC    HW1 4882   4.132   0.884   3.327 -0.1860  0.3059 -1.9340
 1170OPC    HW2 4883   4.090   1.014   3.344 -1.4105 -0.3663  0.6286
 1170OPC     MW 4884   4.145   0.958   3.350 -1.1570 -0.1488  0.3407
 1171OPC     OW 4885   0.732   4.756   4.349  0.1432 -0.2557 -0.3231
 1171OPC    HW1 4886   0.675   4.713   4.300  0.0670 -0.3496 -0.1519
 1171OPC    HW2 4887   0.743   4.705   4.418  1.2550 -0.7592 -0.8439
 1171OPC     MW 4888   0.726   4.742   4.352  0.2962 -0.3440 -0.3750
 1172OPC     OW 4889   4.276   0.421   4.467  0.5830  0.1634 -0.1875
 1172OPC    HW1 4890   4.246   0.381   4.539 -1.4225  0.7619 -0.6264
 1172OPC    HW2 4891   4.335   0.365   4.435  0.8594 -0.5156  1.4249
 1172OPC     MW 4892   4.281   0.406   4.473  0.3273  0.1515 -0.0141
 1173OPC     OW 4893   1.151   2.805   2.566  0.5516 -0.0030 -0.0616
 1173OPC    HW1 4894   1.200   2.862   2.610  3.2098 -2.0874 -0.0732
 1173OPC    HW2 4895   1.136   2.845   2.490  1.6485  0.9959  0.2174
 1173OPC     MW 4896   1.156   2.819   2.561  1.1063 -0.1633 -0.0221
 1174OPC     OW 4897   4.247   1.149   3.065  0.1924 -0.2046 -0.2882
 1174OPC    HW1 4898   4.235   1.066   3.088 -0.6123 -0.3608 -1.1822
 1174OPC    HW2 4899   4.319   1.147   3.016  0.1776 -0.3741 -0.3026
 1174OPC     MW 4900   4.256   1.137   3.061  0.0713 -0.2527 -0.4225
 1175OPC     OW 4901   0.312   1.277   1.274  0.7781 -0.3081 -0.5829
 1175OPC    HW1 4902   0.236   1.319   1.279  1.0098  0.0855 -0.3099
 1175OPC    HW2 4903   0.326   1.271   1.188  0.6124 -0.0552 -0.6306
 1175OPC     MW 4904   0.303   1.283   1.262  0.7879 -0.2126 -0.5495
 1176OPC     OW 4905   0.466   4.758   1.560 -0.4315 -0.0453 -0.5777
 1176OPC    HW1 4906   0.539   4.790   1.527 -0.3913  0.7185  0.2208
 1176OPC    HW2 4907   0.490   4.680   1.592  0.1178  0.3322 -0.0403
 1176OPC     MW 4908   0.480   4.751   1.560 -0.3445  0.1235 -0.3803
 1177OPC     OW 4909   0.054   0.161   0.958  0.5245  0.6260  0.2507
 1177OPC    HW1 4910   0.079   0.224   0.902  1.3763  0.5497  0.5420
 1177OPC    HW2 4911  -0.031   0.152   0.940  1.0593 -0.5703 -2.2248
 1177OPC     MW 4912   0.045   0.169   0.947  0.7293  0.4380 -0.0719
 1178OPC     OW 4913   4.619   4.643   1.204 -0.1395  0.0253  0.1848
 1178OPC    HW1 4914   4.647   4.661   1.285 -1.8125 -1.2953  1.1420
 1178OPC    HW2 4915   4.535   4.621   1.216 -0.2484 -0.8780 -1.8167
 1178OPC     MW 4916   4.611   4.642   1.218 -0.4027 -0.3030  0.0305
 1179OPC     OW 4917   4.616   3.615   0.528 -0.6264 -0.0234  0.3147
 1179OPC    HW1 4918   4.602   3.697   0.502 -1.1866 -0.5440 -1.1465
 1179OPC    HW2 4919   4.658   3.579   0.460  0.3132 -0.7579  1.2408
 1179OPC     MW 4920   4.620   3.621   0.514 -0.5705 -0.2087  0.2356
 1180OPC     OW 4921   0.102   1.467   2.986 -0.0481  0.0296 -0.5188
 1180OPC    HW1 4922   0.128   1.385   3.000  0.9773 -0.0354 -2.3838
 1180OPC    HW2 4923   0.018   1.458   2.960  0.2614 -0.5356 -1.3844
 1180OPC     MW 4924   0.093   1.454   2.984  0.1491 -0.0635 -0.9222
 1181OPC     OW 4925   3.194   2.367   3.657 -0.5197 -0.2386  0.9309
 1181OPC    HW1 4926   3.162   2.288   3.676 -1.6428 -0.4051 -1.2876
 1181OPC    HW2 4927   3.154   2.388   3.582  0.7306  1.8772  0.7627
 1181OPC     MW 4928   3.183   2.359   3.649 -0.5009  0.0494  0.5784
 1182OPC     OW 4929   0.809   1.021   2.774  0.0459 -0.6150  0.2430
 1182OPC    HW1 4930   0.783   0.959   2.718  0.1532  0.4720 -1.0750
 1182OPC    HW2 4931   0.891   0.998   2.793  0.6877 -0.0170 -1.5826
 1182OPC     MW 4932   0.818   1.009   2.768  0.1566 -0.3661 -0.2215
 1183OPC     OW 4933   2.736   1.703   1.380 -0.8875  0.7048 -0.0232
 1183OPC    HW1 4934   2.759   1.619   1.378 -0.2611  0.8303  1.1834
 1183OPC    HW2 4935   2.657   1.702   1.418  0.3871  0.8519  2.8798
 1183OPC     MW 4936   2.727   1.690   1.385 -0.6067  0.7451  0.5839
 1184OPC     OW 4937   0.627   2.246   0.340 -0.1459 -0.3161 -0.3231
 1184OPC    HW1 4938   0.697   2.275   0.383 -1.7583  1.6586  1.1734
 1184OPC    HW2 4939   0.627   2.293   0.267 -0.2674  0.1954 -0.0009
 1184OPC     MW 4940   0.637   2.257   0.336 -0.4021  0.0511 -0.0544
 1185OPC     OW 4941   3.358   1.507   0.604 -0.2671 -0.2666  0.2186
 1185OPC    HW1 4942   3.411   1.567   0.638 -0.0745  0.1433 -0.7649
 1185OPC    HW2 4943   3.411   1.440   0.587 -0.7284 -1.3679  2.7157
 1185OPC     MW 4944   3.374   1.506   0.607 -0.3068 -0.3687  0.4422
 1186OPC     OW 4945   0.669   3.464   1.700 -0.6089 -0.0986 -0.6018
 1186OPC    HW1 4946   0.658   3.390   1.655 -0.2462 -0.5916  0.0991
 1186OPC    HW2 4947   0.618   3.454   1.770  0.3389 -0.2256  0.1049
 1186OPC     MW 4948   0.660   3.452   1.704 -0.4153 -0.1901 -0.3939
 1187OPC     OW 4949   1.401   3.384   0.886 -0.0742 -0.0236  0.3605
 1187OPC    HW1 4950   1.369   3.431   0.820 -0.7058 -1.1430 -0.1547
 1187OPC    HW2 4951   1.394   3.302   0.858 -1.8063 -0.6631  2.3990
 1187OPC     MW 4952   1.395   3.379   0.872 -0.4234 -0.2835  0.5856
 1188OPC     OW 4953   3.862   1.368   0.540 -0.4693  0.2357 -0.6924
 1188OPC    HW1 4954   3.907   1.429   0.582 -1.8792  1.3997 -0.8100
 1188OPC    HW2 4955   3.890   1.374   0.458 -1.4234  1.5833 -0.9555
 1188OPC     MW 4956   3.873   1.378   0.535 -0.8185  0.6067 -0.7487
 1189OPC     OW 4957   3.920   3.251   4.150  0.0983 -0.4707  0.2580
 1189OPC    HW1 4958   3.880   3.287   4.219 -0.2789 -2.4750  1.1383
 1189OPC    HW2 4959   3.927   3.167   4.171 -0.0805 -1.1724 -2.1901
 1189OPC     MW 4960   3.915   3.244   4.164  0.0163 -0.8705  0.0265
 1190OPC     OW 4961   4.567   0.713   4.584 -0.0806  0.4866 -0.3740
 1190OPC    HW1 4962   4.569   0.705   4.497 -2.2963  0.1121 -0.4479
 1190OPC    HW2 4963   4.488   0.748   4.599 -0.0605 -0.2027  1.5265
 1190OPC     MW 4964   4.555   0.717   4.573 -0.4048  0.3294 -0.1040
 1191OPC     OW 4965   0.242   4.360   3.181 -0.1473  0.0127 -0.1610
 1191OPC    HW1 4966   0.222   4.410   3.250 -1.4262 -0.3220 -0.2684
 1191OPC    HW2 4967   0.171   4.310   3.171 -0.9620  1.5715 -3.0653
 1191OPC     MW 4968   0.229   4.360   3.190 -0.4566  0.1936 -0.6058
 1192OPC     OW 4969   2.664   1.794   2.984  0.1150  0.0322  0.2423
 1192OPC    HW1 4970   2.657   1.881   2.993  2.2918  0.2374  0.3321
 1192OPC    HW2 4971   2.714   1.784   2.914 -2.1281 -1.2815 -1.3268
 1192OPC     MW 4972   2.670   1.806   2.975  0.1053 -0.1315  0.0237
 1193OPC     OW 4973   4.273   1.859   4.672  0.2064 -0.3334  0.4522
 1193OPC    HW1 4974   4.325   1.790   4.685  0.2379 -0.5093 -0.5292
 1193OPC    HW2 4975   4.287   1.909   4.742 -1.3267 -2.2153  2.2312
 1193OPC     MW 4976   4.283   1.856   4.684 -0.0155 -0.6374  0.5701
 1194OPC     OW 4977   0.617   1.885   1.461  0.6619  0.1634 -0.0902
 1194OPC    HW1 4978   0.548   1.888   1.408 -0.9291  1.5173  1.9380
 1194OPC    HW2 4979   0.634   1.799   1.466 -1.5590 -0.3375  0.1329
 1194OPC     MW 4980   0.609   1.872   1.454  0.0989  0.2894  0.2424
 1195OPC     OW 4981   1.531   3.106   3.486  0.1380  0.0977 -0.2366
 1195OPC    HW1 4982   1.551   3.038   3.536  1.4978  0.6204 -0.0308
 1195OPC    HW2 4983   1.592   3.106   3.424 -0.0896  0.8810 -0.4871
 1195OPC     MW 4984   1.543   3.096   3.484  0.3053  0.2906 -0.2433
 1196OPC     OW 4985   2.460   3.206   4.230 -0.1185  1.0953  0.4825
 1196OPC    HW1 4986   2.506   3.190   4.158 -1.1428  2.4625 -0.5257
 1196OPC    HW2 4987   2.404   3.139   4.234  0.7105  0.4042  0.6763
 1196OPC     MW 4988   2.458   3.193   4.220 -0.1475  1.1952  0.3619
 1197OPC     OW 4989   3.718   3.952   2.794  0.1162 -0.3051 -0.3547
 1197OPC    HW1 4990   3.668   3.918   2.856 -1.1138 -0.7382 -1.5370
 1197OPC    HW2 4991   3.799   3.932   2.819 -0.1727  1.1164  2.0459
 1197OPC     MW 4992   3.723   3.944   2.806 -0.1084 -0.1590 -0.1748
 1198OPC     OW 4993   1.908   3.406   2.401  0.1954 -0.4953 -0.1424
 1198OPC    HW1 4994   1.970   3.415   2.462  0.1823 -0.5411 -0.1223
 1198OPC    HW2 4995   1.908   3.321   2.384  2.4756 -0.1484 -2.5554
 1198OPC     MW 4996   1.917   3.395   2.407  0.5303 -0.4507 -0.4959
 1199OPC     OW 4997   1.800   0.548   2.932 -0.3676 -0.1595 -0.1759
 1199OPC    HW1 4998   1.827   0.501   2.864 -0.0558  2.1891 -1.7723
 1199OPC    HW2 4999   1.840   0.511   3.000 -1.0719 -2.8955 -1.1223
 1199OPC     MW 5000   1.810   0.535   2.932 -0.4256 -0.2168 -0.5516
 1200OPC     OW 5001   1.636   0.858   1.312 -0.1196 -0.1379  0.3108
 1200OPC    HW1 5002   1.707   0.888   1.271 -1.2034 -0.4749 -1.9711
 1200OPC    HW2 5003   1.661   0.779   1.341  1.0282  0.5910  1.3950
 1200OPC     MW 5004   1.650   0.851   1.310 -0.1101 -0.0800  0.1339
 1201OPC     OW 5005   1.319   1.766   3.298  0.2654 -0.0671 -0.2498
 1201OPC    HW1 5006   1.281   1.713   3.239 -2.2853 -0.6545  1.7606
 1201OPC    HW2 5007   1.324   1.842   3.256 -1.3491 -0.4810 -1.2969
 1201OPC     MW 5008   1.314   1.769   3.283 -0.3499 -0.2151 -0.1074
 1202OPC     OW 5009   1.120   4.355   4.366  0.0604  0.4022 -0.4898
 1202OPC    HW1 5010   1.111   4.275   4.333 -1.6942  1.1031 -1.8149
 1202OPC    HW2 5011   1.043   4.370   4.405  1.7782 -0.1560  3.6545
 1202OPC     MW 5012   1.107   4.345   4.367  0.0550  0.4232 -0.0734
 1203OPC     OW 5013   3.118   4.385   3.411  0.2218 -0.0966 -0.0748
 1203OPC    HW1 5014   3.142   4.318   3.461  0.6848  1.1165  1.4145
 1203OPC    HW2 5015   3.155   4.368   3.334  2.5034 -0.3100  0.9957
 1203OPC     MW 5016   3.127   4.373   3.407  0.6274  0.0513  0.3033
 1204OPC     OW 5017   0.343   2.401   0.177 -1.2692 -0.2452 -0.0731
 1204OPC    HW1 5018   0.275   2.390   0.230 -0.5449 -2.6356  0.4636
 1204OPC    HW2 5019   0.310   2.447   0.111 -2.6502  1.2196  1.5106
 1204OPC     MW 5020   0.328   2.406   0.175 -1.3662 -0.3818  0.2402
 1205OPC     OW 5021   3.430   4.007   1.855 -0.1415  0.3440  0.1884
 1205OPC    HW1 5022   3.401   4.087   1.873 -1.9570  0.0306 -1.0438
 1205OPC    HW2 5023   3.358   3.959   1.851  0.9007 -1.3851  0.9037
 1205OPC     MW 5024   3.415   4.011   1.857 -0.2557  0.0422  0.1120
 1206OPC     OW 5025   2.220   0.636   4.280  0.1849 -0.5163 -0.6556
 1206OPC    HW1 5026   2.149   0.680   4.303  0.2558  0.0853 -1.5253
 1206OPC    HW2 5027   2.206   0.556   4.310  0.5665  0.3210  1.9901
 1206OPC     MW 5028   2.208   0.631   4.288  0.2518 -0.3037 -0.3932
 1207OPC     OW 5029   3.383   2.975   3.410 -0.4641 -0.7730  0.7973
 1207OPC    HW1 5030   3.366   2.891   3.425 -0.8509 -0.3616  3.0302
 1207OPC    HW2 5031   3.397   3.008   3.490  1.3984  0.9410 -0.1546
 1207OPC     MW 5032   3.382   2.967   3.424 -0.2462 -0.4591  0.9866
 1208OPC     OW 5033   3.417   3.633   2.365  0.2109 -0.0416  0.4278
 1208OPC    HW1 5034   3.380   3.555   2.353 -1.4737  0.8445 -0.7062
 1208OPC    HW2 5035   3.388   3.657   2.443  0.4396 -0.4153  0.6265
 1208OPC     MW 5036   3.407   3.625   2.374 -0.0043  0.0341  0.2896
 1209OPC     OW 5037   2.628   0.678   1.848  0.1901 -0.6406  0.1969
 1209OPC    HW1 5038   2.592   0.747   1.887 -0.5282 -1.2922  0.7052
 1209OPC    HW2 5039   2.697   0.660   1.899  0.7528  0.0629 -0.2856
 1209OPC     MW 5040   2.633   0.686   1.861  0.1670 -0.6329  0.2007
 1210OPC     OW 5041   2.028   0.710   0.809  0.8671 -0.3465  0.3485
 1210OPC    HW1 5042   2.003   0.663   0.878  2.4751 -1.4008  0.2631
 1210OPC    HW2 5043   2.044   0.651   0.748  0.0059  0.5399 -0.7887
 1210OPC     MW 5044   2.027   0.695   0.811  0.9774 -0.3713  0.1678
 1211OPC     OW 5045   3.495   1.872   2.813  0.4744 -0.4968  0.3486
 1211OPC    HW1 5046   3.409   1.880   2.799  0.9783  1.2815 -2.7220
 1211OPC    HW2 5047   3.519   1.951   2.841  1.3465 -0.2118 -1.0457
 1211OPC     MW 5048   3.486   1.885   2.815  0.6777 -0.1920 -0.3109
 1212OPC     OW 5049   1.189   4.657   0.032 -0.1498  0.0837 -0.1250
 1212OPC    HW1 5050   1.233   4.702   0.094  2.5934 -1.3930 -0.8258
 1212OPC    HW2 5051   1.109   4.648   0.066  0.3151  2.0828  1.7405
 1212OPC     MW 5052   1.184   4.663   0.046  0.3241  0.1609  0.0472
 1213OPC     OW 5053   4.541   2.108   2.686  0.8781 -0.5150 -0.1858
 1213OPC    HW1 5054   4.621   2.080   2.664  0.5637 -1.1219 -0.5866
 1213OPC    HW2 5055   4.490   2.039   2.672  0.6607 -1.0474  2.7349
 1213OPC     MW 5056   4.545   2.094   2.680  0.7994 -0.6832  0.1863
 1214OPC     OW 5057   2.930   2.285   0.586 -0.1207  0.1177 -0.9198
 1214OPC    HW1 5058   2.964   2.262   0.509 -0.7624 -2.2455 -0.5501
 1214OPC    HW2 5059   2.966   2.229   0.642 -1.2518  0.4556  0.1787
 1214OPC     MW 5060   2.941   2.274   0.583 -0.3825 -0.1814 -0.7029
 1215OPC     OW 5061   0.608   2.480   2.264  0.1776  0.4675  0.4153
 1215OPC    HW1 5062   0.587   2.462   2.182 -1.9175  1.4280  0.6653
 1215OPC    HW2 5063   0.679   2.531   2.258  1.7602 -1.7272 -0.5950
 1215OPC     MW 5064   0.615   2.485   2.251  0.1019  0.2851  0.3030
 1216OPC     OW 5065   1.124   1.950   1.960 -0.0720 -0.4094  0.2933
 1216OPC    HW1 5066   1.173   1.900   1.909 -1.0480  1.2658 -2.5617
 1216OPC    HW2 5067   1.149   2.031   1.938 -2.4748  0.4323  0.3762
 1216OPC     MW 5068   1.135   1.955   1.949 -0.5711 -0.0377 -0.1162
 1217OPC     OW 5069   3.534   2.057   0.529 -0.0336 -0.1987 -0.1240
 1217OPC    HW1 5070   3.581   2.089   0.595  0.9005  0.0960 -0.9083
 1217OPC    HW2 5071   3.575   2.088   0.458 -0.8580 -0.7263 -0.8456
 1217OPC     MW 5072   3.547   2.067   0.528 -0.0174 -0.2331 -0.3465
 1218OPC     OW 5073   4.708   0.147   1.989  0.4458  0.0049  0.4764
 1218OPC    HW1 5074   4.775   0.141   1.933  0.2532 -1.6507  0.3604
 1218OPC    HW2 5075   4.674   0.225   1.972  0.7306 -0.2186 -1.3454
 1218OPC     MW 5076   4.713   0.157   1.979  0.4592 -0.2727  0.1902
 1219OPC     OW 5077   1.170   4.129   0.099  0.2347 -0.5657 -0.8404
 1219OPC    HW1 5078   1.189   4.051   0.132  0.2334 -0.6393 -1.0116
 1219OPC    HW2 5079   1.199   4.124   0.017  0.6134 -0.2443 -0.7346
 1219OPC     MW 5080   1.177   4.117   0.092  0.2904 -0.5288 -0.8501
 1220OPC     OW 5081   0.499   0.846   0.938 -0.7110 -0.3245 -0.0894
 1220OPC    HW1 5082   0.582   0.824   0.951 -0.0141  2.2875  0.4325
 1220OPC    HW2 5083   0.496   0.930   0.961 -3.6758 -0.5188  0.6329
 1220OPC     MW 5084   0.511   0.855   0.943 -1.0461  0.0327  0.0944
 1221OPC     OW 5085   4.528   2.941   2.663  0.0698 -0.3222 -0.0772
 1221OPC    HW1 5086   4.541   2.857   2.684  1.3605  0.0363  0.6573
 1221OPC    HW2 5087   4.510   2.938   2.578 -1.5071 -1.4727  0.2401
 1221OPC     MW 5088   4.527   2.928   2.654  0.0274 -0.4394  0.0782
 1222OPC     OW 5089   3.175   2.297   0.326  0.4352 -0.1247 -0.1255
 1222OPC    HW1 5090   3.228   2.296   0.257 -0.1219 -0.2731 -0.5591
 1222OPC    HW2 5091   3.110   2.350   0.301 -0.6981 -1.6049 -0.4393
 1222OPC     MW 5092   3.173   2.305   0.312  0.1855 -0.3654 -0.2359
 1223OPC     OW 5093   4.005   0.847   0.382  0.0393 -0.2785 -0.2198
 1223OPC    HW1 5094   3.979   0.833   0.464  0.1572  0.1455 -0.1045
 1223OPC    HW2 5095   3.964   0.922   0.361  0.3948 -0.1255 -0.3713
 1223OPC     MW 5096   3.995   0.856   0.391  0.1092 -0.1932 -0.2251
 1224OPC     OW 5097   0.712   3.762   3.087  0.7954  0.3993  0.8289
 1224OPC    HW1 5098   0.736   3.694   3.136  0.1368  1.1415  2.2652
 1224OPC    HW2 5099   0.758   3.828   3.121  0.5112  0.8958  0.2699
 1224OPC     MW 5100   0.723   3.762   3.099  0.6561  0.5822  0.9584
 1225OPC     OW 5101   4.502   0.544   2.154 -0.7487  0.4062 -0.3935
 1225OPC    HW1 5102   4.453   0.496   2.208  0.1668  1.6798  1.6822
 1225OPC    HW2 5103   4.582   0.539   2.189  0.4745 -0.7099 -3.0434
 1225OPC     MW 5104   4.507   0.536   2.167 -0.4327  0.4295 -0.4783
 1226OPC     OW 5105   2.505   0.636   4.465 -0.1907  0.7731  0.3197
 1226OPC    HW1 5106   2.500   0.560   4.422  0.7467 -0.2390  1.9068
 1226OPC    HW2 5107   2.494   0.695   4.402 -2.2639 -0.6507 -0.7908
 1226OPC     MW 5108   2.502   0.633   4.449 -0.3585  0.4132  0.3903
 1227OPC     OW 5109   4.416   4.762   0.689 -0.1370  0.0373  0.6236
 1227OPC    HW1 5110   4.470   4.742   0.755 -1.9987 -2.7079  1.4865
 1227OPC    HW2 5111   4.371   4.689   0.677 -1.1786  1.0464 -2.5142
 1227OPC     MW 5112   4.417   4.748   0.697 -0.5658 -0.2191  0.2875
 1228OPC     OW 5113   4.213   1.361   0.701 -0.0416  0.1145 -0.5736
 1228OPC    HW1 5114   4.181   1.442   0.695  0.0510  0.2336  0.3002
 1228OPC    HW2 5115   4.141   1.311   0.707 -0.1119  0.0641 -1.6360
 1228OPC     MW 5116   4.197   1.366   0.701 -0.0381  0.1246 -0.6014
 1229OPC     OW 5117   3.266   2.890   4.437 -0.4228 -0.2407 -0.2624
 1229OPC    HW1 5118   3.323   2.838   4.397  1.3234  0.0659  1.6197
 1229OPC    HW2 5119   3.313   2.963   4.452 -2.0851  0.9973 -0.7908
 1229OPC     MW 5120   3.282   2.893   4.433 -0.4104 -0.0125 -0.0625
 1230OPC     OW 5121   3.596   1.132   3.925  0.6209  0.1660  0.3984
 1230OPC    HW1 5122   3.627   1.176   3.856  0.4961 -0.7148 -0.2321
 1230OPC    HW2 5123   3.614   1.185   3.992 -0.8232  1.8709 -0.4594
 1230OPC     MW 5124   3.603   1.147   3.925  0.3891  0.2878  0.1785
 1231OPC     OW 5125   4.183   1.469   4.232  0.2616 -0.3284 -0.0450
 1231OPC    HW1 5126   4.097   1.452   4.231  0.3687 -0.9297 -2.1788
 1231OPC    HW2 5127   4.187   1.554   4.215  0.0739 -0.0779  1.0963
 1231OPC     MW 5128   4.171   1.479   4.230  0.2496 -0.3803 -0.1917
 1232OPC     OW 5129   4.178   1.567   0.187 -0.2357  0.1114 -0.0731
 1232OPC    HW1 5130   4.253   1.544   0.149  0.2208 -0.2551  0.9964
 1232OPC    HW2 5131   4.141   1.620   0.129 -0.6354 -2.1343 -2.0466
 1232OPC     MW 5132   4.184   1.571   0.173 -0.2275 -0.2745 -0.2066
 1233OPC     OW 5133   1.907   4.672   4.564  0.2516 -0.2730  0.5955
 1233OPC    HW1 5134   1.841   4.728   4.547  0.5330 -0.1383 -0.0680
 1233OPC    HW2 5135   1.935   4.649   4.485  0.2134 -1.2808  0.8649
 1233OPC     MW 5136   1.901   4.677   4.550  0.2876 -0.4020  0.5374
 1234OPC     OW 5137   4.657   0.463   3.149  0.5089  0.0904  0.4402
 1234OPC    HW1 5138   4.692   0.540   3.130  0.5106  0.2486  1.0594
 1234OPC    HW2 5139   4.703   0.436   3.218  1.5458 -1.1647 -0.6596
 1234OPC     MW 5140   4.669   0.470   3.156  0.6623 -0.0717  0.3691
 1235OPC     OW 5141   4.007   0.934   2.293  0.0622  0.1751 -0.1036
 1235OPC    HW1 5142   4.050   0.893   2.357 -0.4168  0.5121  0.4577
 1235OPC    HW2 5143   3.924   0.908   2.305 -1.1971  4.3422  3.0331
 1235OPC     MW 5144   4.001   0.924   2.304 -0.1945  0.8405  0.4426
 1236OPC     OW 5145   2.995   1.704   4.640  0.3551  0.3671  0.4374
 1236OPC    HW1 5146   2.989   1.695   4.727 -0.7777  0.6570  0.4084
 1236OPC    HW2 5147   2.948   1.776   4.624  0.7278  0.4296 -0.4007
 1236OPC     MW 5148   2.987   1.713   4.651  0.2428  0.4191  0.3095
 1237OPC     OW 5149   0.572   4.496   1.680  0.4514  0.0920  0.3093
 1237OPC    HW1 5150   0.629   4.447   1.636 -1.7905 -1.1476 -1.4352
 1237OPC    HW2 5151   0.510   4.440   1.704 -1.2509  1.7323 -0.0118
 1237OPC     MW 5152   0.571   4.480   1.677 -0.1312  0.1512  0.0042
 1238OPC     OW 5153   1.359   0.603   1.346 -0.0605 -0.1582 -0.2824
 1238OPC    HW1 5154   1.441   0.613   1.373 -0.8797  1.1289  1.9493
 1238OPC    HW2 5155   1.313   0.652   1.401 -2.3446 -0.7837 -1.5161
 1238OPC     MW 5156   1.364   0.612   1.358 -0.5189 -0.0605 -0.1350
 1239OPC     OW 5157   2.969   3.503   4.345 -0.6409 -0.1490 -0.0575
 1239OPC    HW1 5158   2.956   3.518   4.260  0.8561 -2.0141 -0.6960
 1239OPC    HW2 5159   2.908   3.444   4.365 -1.6139  0.9820  0.4701
 1239OPC     MW 5160   2.958   3.497   4.336 -0.5635 -0.2576 -0.0739
 1240OPC     OW 5161   2.594   4.121   2.298  0.1493  1.1272  0.3695
 1240OPC    HW1 5162   2.634   4.044   2.288  0.9863  1.4061  1.3659
 1240OPC    HW2 5163   2.553   4.133   2.222 -0.1913 -0.4028  0.2698
 1240OPC     MW 5164   2.594   4.111   2.285  0.2226  0.9425  0.5018
 1241OPC     OW 5165   0.709   2.756   2.028  0.2677  0.2933  0.0925
 1241OPC    HW1 5166   0.759   2.777   2.096  0.6798  0.0986 -0.1465
 1241OPC    HW2 5167   0.638   2.805   2.038  0.8767  1.2177 -0.0239
 1241OPC     MW 5168   0.705   2.766   2.039  0.4185  0.4011  0.0401
 1242OPC     OW 5169   3.041   1.968   3.540 -0.6275 -0.0319 -0.2118
 1242OPC    HW1 5170   3.023   2.016   3.611 -0.7895  0.0810 -0.3263
 1242OPC    HW2 5171   3.107   1.917   3.565 -0.9445 -0.2707  0.1431
 1242OPC     MW 5172   3.048   1.968   3.554 -0.6983 -0.0505 -0.1762
 1243OPC     OW 5173   4.381   3.828   1.400  0.4708  0.6292 -0.7747
 1243OPC    HW1 5174   4.315   3.868   1.360  0.2640  0.1622 -0.9157
 1243OPC    HW2 5175   4.442   3.821   1.337  1.5940  3.1079 -0.0525
 1243OPC     MW 5176   4.381   3.833   1.385  0.6061  0.9264 -0.6888
 1244OPC     OW 5177   3.334   2.384   0.083 -0.0532 -0.0193 -0.5257
 1244OPC    HW1 5178   3.289   2.386   0.008 -1.6207 -0.7881  0.3385
 1244OPC    HW2 5179   3.365   2.465   0.090  1.2173 -0.2441 -2.6036
 1244OPC     MW 5180   3.332   2.396   0.073 -0.0972 -0.1661 -0.7050
 1245OPC     OW 5181   2.186   0.210   1.491 -0.5416  0.1227  0.5607
 1245OPC    HW1 5182   2.160   0.135   1.527 -1.1438  1.0364  2.1355
 1245OPC    HW2 5183   2.265   0.223   1.525 -1.4207  1.3813  2.3671
 1245OPC     MW 5184   2.194   0.201   1.501 -0.7604  0.4436  1.0602
 1246OPC     OW 5185   4.303   0.144   2.962 -0.2951 -0.0077 -0.5653
 1246OPC    HW1 5186   4.224   0.117   2.938 -1.2844  2.0432  0.2232
 1246OPC    HW2 5187   4.343   0.162   2.886 -1.0785  0.2848 -0.9118
 1246OPC     MW 5188   4.298   0.143   2.947 -0.5569  0.3385 -0.5001
 1247OPC     OW 5189   3.649   3.304   0.015  0.2883  0.1578  0.3638
 1247OPC    HW1 5190   3.716   3.357  -0.000  0.1044  0.8508  1.7906
 1247OPC    HW2 5191   3.580   3.352  -0.007  0.2212 -0.4164 -0.7350
 1247OPC     MW 5192   3.649   3.319   0.010  0.2513  0.1754  0.4122
 1248OPC     OW 5193   4.618   0.836   0.347  0.6399  0.1347  0.2602
 1248OPC    HW1 5194   4.630   0.834   0.260  0.7029 -0.3612  0.2747
 1248OPC    HW2 5195   4.696   0.863   0.377  0.4572  0.8074  0.1370
 1248OPC     MW 5196   4.631   0.840   0.338  0.6223  0.1608  0.2441
 1249OPC     OW 5197   1.380   4.752   0.200  0.2675  1.1015 -0.2085
 1249OPC    HW1 5198   1.463   4.774   0.185  0.2554  0.1405 -1.8891
 1249OPC    HW2 5199   1.387   4.679   0.248  0.4087  0.7123 -0.8164
 1249OPC     MW 5200   1.394   4.744   0.205  0.2865  0.9017 -0.5466
 1250OPC     OW 5201   1.728   2.715   3.753 -0.3523 -0.0627 -0.1323
 1250OPC    HW1 5202   1.798   2.755   3.787  0.1049 -0.3999 -0.6619
 1250OPC    HW2 5203   1.758   2.682   3.678 -1.0917 -0.1830 -0.3775
 1250OPC     MW 5204   1.743   2.716   3.747 -0.3940 -0.1303 -0.2468
 1251OPC     OW 5205   2.564   3.989   0.880  0.2501 -0.5378  0.0721
 1251OPC    HW1 5206   2.553   4.055   0.824  0.9404 -0.5074 -0.0318
 1251OPC    HW2 5207   2.486   3.983   0.919 -0.4323 -0.9234 -1.2709
 1251OPC     MW 5208   2.551   3.998   0.877  0.2512 -0.5903 -0.1417
 1252OPC     OW 5209   3.872   3.340   2.175  0.1668 -0.0660  0.1356
 1252OPC    HW1 5210   3.880   3.359   2.260  2.0176 -0.4592  0.1037
 1252OPC    HW2 5211   3.795   3.375   2.153  0.2426  1.1963  1.6746
 1252OPC     MW 5212   3.862   3.348   2.184  0.4516  0.0625  0.3582
 1253OPC     OW 5213   0.590   0.296   0.453  0.4130 -0.1050 -0.4180
 1253OPC    HW1 5214   0.634   0.294   0.378 -2.1891 -0.8517 -2.0737
 1253OPC    HW2 5215   0.507   0.304   0.428 -0.9136 -3.2294  2.2170
 1253OPC     MW 5216   0.584   0.297   0.439 -0.1673 -0.6768 -0.2733
 1254OPC     OW 5217   2.239   4.520   0.612  0.0576  0.6059 -0.0237
 1254OPC    HW1 5218   2.197   4.545   0.540  0.9727  0.6492 -0.5555
 1254OPC    HW2 5219   2.177   4.524   0.674 -0.9680 -0.2426 -0.9461
 1254OPC     MW 5220   2.223   4.524   0.610  0.0412  0.4871 -0.2385
 1255OPC     OW 5221   1.480   2.809   1.961  0.5763  0.1711  0.0619
 1255OPC    HW1 5222   1.468   2.783   2.043 -2.2054 -0.3691 -0.4356
 1255OPC    HW2 5223   1.501   2.735   1.919 -0.2047  0.0205 -0.0789
 1255OPC     MW 5224   1.481   2.794   1.967  0.0500  0.0691 -0.0324
 1256OPC     OW 5225   3.167   2.287   3.207 -0.4899  0.0593  0.4808
 1256OPC    HW1 5226   3.118   2.257   3.141 -0.0118 -2.7277  1.3015
 1256OPC    HW2 5227   3.230   2.332   3.166 -0.3811 -1.3350 -0.9773
 1256OPC     MW 5228   3.169   2.289   3.191 -0.4032 -0.5583  0.3866
 1257OPC     OW 5229   3.741   4.227   1.260  0.4275 -0.4364  0.0506
 1257OPC    HW1 5230   3.750   4.177   1.189  0.2677  0.5097 -0.6596
 1257OPC    HW2 5231   3.818   4.268   1.266  0.3665 -0.3574  0.2999
 1257OPC     MW 5232   3.754   4.226   1.251  0.3948 -0.2849 -0.0175
 1258OPC     OW 5233   3.205   4.565   4.585  0.1377 -0.1133  0.1681
 1258OPC    HW1 5234   3.138   4.520   4.553 -1.0631  1.1776  0.7616
 1258OPC    HW2 5235   3.275   4.517   4.562 -0.9396 -1.2986 -0.7897
 1258OPC     MW 5236   3.206   4.552   4.577 -0.1988 -0.0980  0.1142
 1259OPC     OW 5237   0.181   0.353   0.758 -0.7041 -0.1282  0.2167
 1259OPC    HW1 5238   0.218   0.301   0.698  1.6241  0.4981  1.0122
 1259OPC    HW2 5239   0.125   0.402   0.712  1.7936  1.1017 -1.7323
 1259OPC     MW 5240   0.178   0.353   0.743  0.0088  0.1460  0.0463
 1260OPC     OW 5241   3.397   0.222   4.210 -0.4918  0.1055 -0.0131
 1260OPC    HW1 5242   3.364   0.142   4.224 -0.7153  0.4983  1.9328
 1260OPC    HW2 5243   3.420   0.220   4.126 -1.8315 -1.5193 -0.3922
 1260OPC     MW 5244   3.395   0.210   4.200 -0.7226 -0.0765  0.2184
 1261OPC     OW 5245   2.814   3.455   0.788  0.2961 -0.2809  0.5147
 1261OPC    HW1 5246   2.779   3.441   0.709 -0.8538  0.3817  0.8755
 1261OPC    HW2 5247   2.860   3.383   0.804  0.9392 -0.2174 -0.9603
 1261OPC     MW 5248   2.816   3.443   0.779  0.2214 -0.1736  0.3501
 1262OPC     OW 5249   4.559   1.606   2.017  0.1663  0.4233 -0.6020
 1262OPC    HW1 5250   4.517   1.683   2.016  0.7748  0.8422  1.5368
 1262OPC    HW2 5251   4.612   1.613   2.086  0.7347 -1.6742 -0.7776
 1262OPC     MW 5252   4.560   1.618   2.027  0.3402  0.1754 -0.3121
 1263OPC     OW 5253   0.209   1.998   4.674 -0.4675  0.1241 -0.5523
 1263OPC    HW1 5254   0.251   2.054   4.727 -0.4323  0.4449 -0.9103
 1263OPC    HW2 5255   0.248   2.010   4.597 -0.8561  0.0306 -0.7667
 1263OPC     MW 5256   0.221   2.008   4.671 -0.5197  0.1577 -0.6371
 1264OPC     OW 5257   3.918   0.860   4.006 -0.2212 -0.2365  0.4873
 1264OPC    HW1 5258   3.978   0.919   4.029  1.0029 -0.9918 -0.6375
 1264OPC    HW2 5259   3.862   0.905   3.957 -0.4912  0.4348  1.3910
 1264OPC     MW 5260   3.918   0.875   4.002 -0.0803 -0.2489  0.4547
 1265OPC     OW 5261   4.289   0.689   4.385 -0.1414  0.4652 -0.1600
 1265OPC    HW1 5262   4.299   0.679   4.299 -0.3086 -1.6629  0.0061
 1265OPC    HW2 5263   4.299   0.608   4.416 -0.4139  1.1276  1.7996
 1265OPC     MW 5264   4.292   0.676   4.377 -0.2060  0.2486  0.1540
 1266OPC     OW 5265   3.690   2.480   1.416  0.1404  0.0605  0.6371
 1266OPC    HW1 5266   3.650   2.486   1.338 -0.4546 -1.9218  0.7234
 1266OPC    HW2 5267   3.740   2.551   1.419  1.1298 -0.3696 -2.1291
 1266OPC     MW 5268   3.691   2.491   1.405  0.1986 -0.2960  0.2412
 1267OPC     OW 5269   1.411   3.115   2.901  0.3616  0.3504  0.1720
 1267OPC    HW1 5270   1.382   3.064   2.965 -0.8866 -3.3672 -3.0118
 1267OPC    HW2 5271   1.489   3.083   2.883 -0.9067 -1.4533 -2.6451
 1267OPC     MW 5272   1.418   3.103   2.908 -0.0102 -0.4652 -0.7145
 1268OPC     OW 5273   4.155   2.914   2.441 -0.3722 -0.3230  0.5439
 1268OPC    HW1 5274   4.109   2.928   2.515  0.3625  0.0919  0.9375
 1268OPC    HW2 5275   4.096   2.927   2.378 -0.4228  2.0166  0.9700
 1268OPC     MW 5276   4.139   2.918   2.443 -0.2713  0.0839  0.6651
 1269OPC     OW 5277   2.637   1.352   2.327 -0.6557  0.0331  0.2410
 1269OPC    HW1 5278   2.687   1.387   2.389 -0.7596  1.9140 -0.6760
 1269OPC    HW2 5279   2.560   1.341   2.366 -0.6509  0.9773  0.5243
 1269OPC     MW 5280   2.633   1.355   2.342 -0.6702  0.4505  0.1473
 1270OPC     OW 5281   3.045   0.191   4.018  0.0235 -0.0150 -0.6006
 1270OPC    HW1 5282   3.052   0.179   4.104 -0.2741 -0.0960 -0.5881
 1270OPC    HW2 5283   3.072   0.115   3.984  1.0965  0.3502 -0.6135
 1270OPC     MW 5284   3.050   0.178   4.025  0.1379  0.0270 -0.6008
 1271OPC     OW 5285   0.726   3.264   4.008 -0.5387  0.0110 -0.3638
 1271OPC    HW1 5286   0.750   3.320   3.946  0.2849  1.4179  1.1408
 1271OPC    HW2 5287   0.653   3.229   3.977  0.1074  0.2964 -2.3164
 1271OPC     MW 5288   0.719   3.267   3.994 -0.3216  0.2611 -0.4301
 1272OPC     OW 5289   3.525   2.120   3.318  0.6853  0.2411 -0.3594
 1272OPC    HW1 5290   3.536   2.196   3.359  0.4145  1.4565 -2.4012
 1272OPC    HW2 5291   3.440   2.103   3.326  0.8336 -0.1473  0.5319
 1272OPC     MW 5292   3.514   2.128   3.325  0.6672  0.3633 -0.5294
 1273OPC     OW 5293   3.425   1.338   1.460 -0.9385 -0.3290 -0.2007
 1273OPC    HW1 5294   3.344   1.307   1.455 -1.3433  0.4629  0.8694
 1273OPC    HW2 5295   3.413   1.421   1.487  0.2180 -0.1868 -0.0838
 1273OPC     MW 5296   3.411   1.346   1.464 -0.8273 -0.1911 -0.0253
 1274OPC     OW 5297   3.681   0.903   3.489 -1.2516  0.2338 -0.6901
 1274OPC    HW1 5298   3.619   0.844   3.501 -0.1923 -0.9006 -0.6343
 1274OPC    HW2 5299   3.698   0.932   3.570 -0.9705 -0.2413 -0.5756
 1274OPC     MW 5300   3.675   0.899   3.503 -1.0536 -0.0039 -0.6651
 1275OPC     OW 5301   4.680   1.114   1.675 -0.1524  0.1142 -0.2142
 1275OPC    HW1 5302   4.683   1.164   1.603 -2.6760  0.3403 -0.2734
 1275OPC    HW2 5303   4.755   1.071   1.673 -0.1841 -0.0249 -3.1105
 1275OPC     MW 5304   4.692   1.115   1.664 -0.5298  0.1271 -0.6508
 1276OPC     OW 5305   1.963   2.362   4.634 -0.2186  0.4980  0.4005
 1276OPC    HW1 5306   1.890   2.409   4.629  0.2742  1.4622  1.7159
 1276OPC    HW2 5307   2.024   2.413   4.597 -0.3250 -0.7073 -1.6276
 1276OPC     MW 5308   1.961   2.376   4.628 -0.1615  0.4623  0.2954
 1277OPC     OW 5309   3.674   0.397   1.798  0.0274 -0.1226 -0.0958
 1277OPC    HW1 5310   3.600   0.362   1.767  0.6004 -0.6202 -0.9427
 1277OPC    HW2 5311   3.686   0.467   1.749  0.3654 -0.3014 -0.2666
 1277OPC     MW 5312   3.665   0.402   1.786  0.1619 -0.2225 -0.2462
 1278OPC     OW 5313   2.469   0.405   4.253 -0.2576 -0.3579 -0.1207
 1278OPC    HW1 5314   2.538   0.366   4.289  0.3732 -0.5801 -1.4970
 1278OPC    HW2 5315   2.497   0.426   4.173 -0.9095  1.9765  0.1869
 1278OPC     MW 5316   2.483   0.402   4.247 -0.2608 -0.0459 -0.2782
 1279OPC     OW 5317   1.642   4.155   1.179 -0.0051  0.0384 -0.3039
 1279OPC    HW1 5318   1.568   4.164   1.224 -0.1206 -1.0930 -0.2373
 1279OPC    HW2 5319   1.677   4.235   1.181 -0.4371  0.2200  1.0614
 1279OPC     MW 5320   1.636   4.168   1.186 -0.0860 -0.1020 -0.0923
 1280OPC     OW 5321   2.121   0.567   4.024 -0.6336 -0.0240 -1.0228
 1280OPC    HW1 5322   2.134   0.590   4.108 -2.3773 -1.2064 -0.3674
 1280OPC    HW2 5323   2.139   0.640   3.980 -0.2474  0.8168  0.4380
 1280OPC     MW 5324   2.125   0.581   4.030 -0.8340 -0.0744 -0.7102
 1281OPC     OW 5325   1.619   0.618   1.458  0.3883 -0.2802 -0.1711
 1281OPC    HW1 5326   1.674   0.550   1.450  0.4197 -0.4131  0.9987
 1281OPC    HW2 5327   1.597   0.617   1.543 -1.4565 -0.2522 -0.6072
 1281OPC     MW 5328   1.624   0.608   1.469  0.1205 -0.2957 -0.0627
 1282OPC     OW 5329   3.178   1.350   3.747  0.0903  0.3177  0.5576
 1282OPC    HW1 5330   3.202   1.368   3.665 -1.2479  0.9101  0.2735
 1282OPC    HW2 5331   3.228   1.403   3.795  0.8051  0.0496  0.1374
 1282OPC     MW 5332   3.189   1.360   3.742 -0.0017  0.3656  0.4535
 1283OPC     OW 5333   2.631   1.689   3.970 -0.2791  0.3882 -0.0254
 1283OPC    HW1 5334   2.595   1.714   4.045 -2.0437 -0.9644 -0.3568
 1283OPC    HW2 5335   2.581   1.727   3.910  0.0024 -0.0218 -0.5262
 1283OPC     MW 5336   2.618   1.698   3.972 -0.4982  0.1279 -0.1483
 1284OPC     OW 5337   1.048   1.005   2.345 -0.6897 -0.4785  0.2385
 1284OPC    HW1 5338   0.978   1.012   2.397 -0.4539 -0.0797  0.5009
 1284OPC    HW2 5339   1.109   1.051   2.386 -0.6951  0.4259 -0.7370
 1284OPC     MW 5340   1.047   1.013   2.359 -0.6556 -0.2859  0.1332
 1285OPC     OW 5341   2.095   0.887   1.280  0.1723 -0.3694 -0.8607
 1285OPC    HW1 5342   2.029   0.943   1.265 -0.4955 -1.2787 -1.4601
 1285OPC    HW2 5343   2.126   0.871   1.200  1.4539  0.4097 -0.5404
 1285OPC     MW 5344   2.090   0.893   1.266  0.2630 -0.3887 -0.9019
 1286OPC     OW 5345   0.015   0.126   0.535 -0.3206  0.0553  0.6636
 1286OPC    HW1 5346  -0.035   0.161   0.598 -0.8826  1.3366 -0.4369
 1286OPC    HW2 5347  -0.026   0.150   0.461  0.8780 -0.5085 -0.2196
 1286OPC     MW 5348   0.001   0.135   0.533 -0.2265  0.1613  0.3706
 1287OPC     OW 5349   4.204   4.236   0.712  0.7238  0.6134 -0.0489
 1287OPC    HW1 5350   4.223   4.220   0.796 -0.6760  2.1125  0.6118
 1287OPC    HW2 5351   4.267   4.195   0.669  1.0489 -0.8464  1.7014
 1287OPC     MW 5352   4.216   4.228   0.718  0.5648  0.6194  0.3072
 1288OPC     OW 5353   3.076   2.958   0.857  0.5953 -0.0025  0.0572
 1288OPC    HW1 5354   3.068   2.886   0.809  0.8594  0.1862 -0.2760
 1288OPC    HW2 5355   3.076   2.929   0.939 -1.8897 -0.1783  0.0666
 1288OPC     MW 5356   3.074   2.943   0.862  0.2673 -0.0006  0.0094
 1289OPC     OW 5357   0.614   3.743   0.224 -0.1620 -0.2444 -0.3844
 1289OPC    HW1 5358   0.685   3.725   0.178 -0.2229  0.9587 -0.9814
 1289OPC    HW2 5359   0.568   3.668   0.220  0.1615 -0.4006 -1.6650
 1289OPC     MW 5360   0.617   3.729   0.216 -0.1232 -0.0898 -0.6618
 1290OPC     OW 5361   0.314   4.425   3.810 -0.5306  0.2318  0.0780
 1290OPC    HW1 5362   0.264   4.497   3.818  0.8068  1.2972 -0.7319
 1290OPC    HW2 5363   0.255   4.360   3.807 -1.7430  1.1492  1.8979
 1290OPC     MW 5364   0.298   4.426   3.811 -0.5121  0.5245  0.2272
 1291OPC     OW 5365   2.708   1.769   1.132 -0.5817 -0.0182  0.4394
 1291OPC    HW1 5366   2.721   1.739   1.213 -0.9393 -2.1439 -0.2296
 1291OPC    HW2 5367   2.643   1.826   1.142 -2.1754 -1.8946  1.3941
 1291OPC     MW 5368   2.700   1.773   1.146 -0.8699 -0.6094  0.4816
 1292OPC     OW 5369   4.667   4.878   1.668 -0.0085  0.5366  0.1060
 1292OPC    HW1 5370   4.704   4.955   1.648  0.2724  0.6146  0.9053
 1292OPC    HW2 5371   4.602   4.900   1.722 -1.0558  0.3699 -1.0298
 1292OPC     MW 5372   4.662   4.893   1.673 -0.1216  0.5233  0.0563
 1293OPC     OW 5373   4.583   1.210   2.440 -0.0876 -0.0005 -0.1537
 1293OPC    HW1 5374   4.636   1.165   2.387  0.4179  1.0418 -0.5608
 1293OPC    HW2 5375   4.535   1.148   2.479 -0.2593 -0.8167 -1.6000
 1293OPC     MW 5376   4.584   1.195   2.438 -0.0384  0.0329 -0.4275
 1294OPC     OW 5377   4.429   4.034   0.014  0.4274 -0.1314  0.4542
 1294OPC    HW1 5378   4.365   4.002   0.063  1.8004 -0.4405  2.1289
 1294OPC    HW2 5379   4.420   3.991  -0.062 -3.0005  1.8274 -0.4733
 1294OPC     MW 5380   4.418   4.023   0.010  0.1240  0.1123  0.5643
 1295OPC     OW 5381   3.744   0.012   0.362  0.4745 -0.8915  0.0089
 1295OPC    HW1 5382   3.726  -0.072   0.373  0.7633 -0.9007  0.4089
 1295OPC    HW2 5383   3.665   0.050   0.366  0.3489 -1.1351 -0.1363
 1295OPC     MW 5384   3.729   0.005   0.364  0.4987 -0.9288  0.0465
 1296OPC     OW 5385   2.945   4.228   1.379 -0.4656 -0.3147  0.2052
 1296OPC    HW1 5386   3.024   4.216   1.415  0.8382  0.8620 -2.0593
 1296OPC    HW2 5387   2.913   4.296   1.424  0.0514 -0.4425  0.7916
 1296OPC     MW 5388   2.952   4.236   1.391 -0.1966 -0.1595 -0.0427
 1297OPC     OW 5389   2.164   0.401   2.311  0.2845 -0.3784  0.3290
 1297OPC    HW1 5390   2.171   0.322   2.274 -1.9293 -1.5543  2.1505
 1297OPC    HW2 5391   2.105   0.442   2.261  1.8888  0.4489 -0.9858
 1297OPC     MW 5392   2.156   0.396   2.298  0.1944 -0.4299  0.4039
 1298OPC     OW 5393   2.801   2.630   1.326  0.4031  0.6938  0.2911
 1298OPC    HW1 5394   2.767   2.581   1.389  0.1008  0.9863  0.3567
 1298OPC    HW2 5395   2.869   2.583   1.298 -1.2606 -0.9488 -1.3024
 1298OPC     MW 5396   2.806   2.616   1.331  0.1128  0.4944  0.0653
 1299OPC     OW 5397   4.183   4.288   1.964  0.2613  0.0012  0.0462
 1299OPC    HW1 5398   4.105   4.324   1.982  0.4618  0.0879  0.7532
 1299OPC    HW2 5399   4.199   4.314   1.882 -1.0942 -1.1610 -0.6524
 1299OPC     MW 5400   4.174   4.297   1.954  0.0908 -0.1576  0.0474
 1300OPC     OW 5401   3.124   0.421   0.459  0.1253 -0.2072 -0.2719
 1300OPC    HW1 5402   3.086   0.354   0.417 -0.7850  0.1507 -0.0413
 1300OPC    HW2 5403   3.094   0.491   0.417  1.0369  0.0669 -0.4780
 1300OPC     MW 5404   3.114   0.421   0.447  0.1255 -0.1139 -0.2683
 1301OPC     OW 5405   3.078   2.489   0.717 -0.0895  0.4730 -0.1987
 1301OPC    HW1 5406   3.029   2.460   0.651  0.5882  0.5727 -0.7606
 1301OPC    HW2 5407   3.095   2.572   0.696  1.6415  0.0062 -0.8601
 1301OPC     MW 5408   3.073   2.497   0.704  0.2664  0.4188 -0.3794
 1302OPC     OW 5409   1.368   1.398   2.521  0.7002  0.2703  0.5829
 1302OPC    HW1 5410   1.368   1.445   2.447 -0.5592  0.0687  0.4319
 1302OPC    HW2 5411   1.340   1.455   2.581 -0.1260 -0.0705  0.5348
 1302OPC     MW 5412   1.364   1.413   2.519  0.3922  0.1902  0.5535
 1303OPC     OW 5413   0.603   0.373   2.049  0.3433 -0.4664  0.2998
 1303OPC    HW1 5414   0.651   0.359   2.120  1.7578  1.6424 -0.1504
 1303OPC    HW2 5415   0.659   0.358   1.983 -0.4923 -0.8766 -0.3412
 1303OPC     MW 5416   0.619   0.368   2.050  0.4288 -0.2155  0.1385
 1304OPC     OW 5417   2.478   4.540   1.666 -0.5886  0.2675 -0.1183
 1304OPC    HW1 5418   2.550   4.495   1.685 -0.6891  0.1970  0.1011
 1304OPC    HW2 5419   2.439   4.491   1.605 -0.4285  0.3298 -0.2720
 1304OPC     MW 5420   2.483   4.526   1.660 -0.5798  0.2666 -0.1087
 1305OPC     OW 5421   0.552   1.229   4.386 -0.3469  0.3123  0.5098
 1305OPC    HW1 5422   0.603   1.220   4.456  1.9372  3.0603 -0.6029
 1305OPC    HW2 5423   0.591   1.292   4.339 -3.3654  0.7561 -1.7808
 1305OPC     MW 5424   0.565   1.237   4.389 -0.4554  0.7839  0.0069
 1306OPC     OW 5425   0.147   3.283   1.188  0.0442 -0.4768 -0.2244
 1306OPC    HW1 5426   0.079   3.334   1.207 -0.0690 -0.6017 -0.2852
 1306OPC    HW2 5427   0.164   3.243   1.264  1.1922  0.8650  0.2610
 1306OPC     MW 5428   0.139   3.285   1.202  0.1970 -0.2970 -0.1617
 1307OPC     OW 5429   1.912   0.880   3.117  0.1980  0.8841  0.0460
 1307OPC    HW1 5430   1.971   0.834   3.161 -0.5387  0.4822  0.6358
 1307OPC    HW2 5431   1.948   0.959   3.111  1.9296  0.0122 -1.8837
 1307OPC     MW 5432   1.926   0.885   3.123  0.3449  0.6960 -0.1519
 1308OPC     OW 5433   0.558   1.395   2.429 -0.4348  0.0721  0.0201
 1308OPC    HW1 5434   0.484   1.392   2.384 -1.3185  0.8173  1.3726
 1308OPC    HW2 5435   0.548   1.333   2.489  0.2829 -0.1852 -0.1086
 1308OPC     MW 5436   0.546   1.385   2.431 -0.4593  0.1442  0.2009
 1309OPC     OW 5437   1.246   0.737   1.542  0.0392 -0.0053  0.2041
 1309OPC    HW1 5438   1.271   0.779   1.614 -1.6969  0.5303  0.5389
 1309OPC    HW2 5439   1.226   0.802   1.487 -1.0224 -0.3700  0.1289
 1309OPC     MW 5440   1.247   0.753   1.544 -0.3741  0.0199  0.2425
 1310OPC     OW 5441   3.637   1.601   1.417 -0.4656  0.0310  0.0035
 1310OPC    HW1 5442   3.683   1.561   1.480 -0.6254 -0.3325 -0.1080
 1310OPC    HW2 5443   3.563   1.623   1.456  0.3339  1.9134  0.5928
 1310OPC     MW 5444   3.633   1.598   1.432 -0.3710  0.2554  0.0740
 1311OPC     OW 5445   3.933   1.891   1.497  0.1169 -0.2698 -0.2498
 1311OPC    HW1 5446   3.864   1.910   1.448  0.2006  0.7069 -0.0072
 1311OPC    HW2 5447   3.974   1.829   1.452  0.4523  0.9271 -1.6798
 1311OPC     MW 5448   3.929   1.885   1.483  0.1789  0.0512 -0.4253
 1312OPC     OW 5449   4.242   3.278   2.907  0.1437  0.1698 -0.6973
 1312OPC    HW1 5450   4.200   3.213   2.946 -1.0303  0.6609 -1.1074
 1312OPC    HW2 5451   4.179   3.323   2.867  1.0736  0.8425 -1.4680
 1312OPC     MW 5452   4.227   3.275   2.907  0.1075  0.3417 -0.8718
 1313OPC     OW 5453   1.375   4.392   4.235  0.4455 -0.2482  0.2113
 1313OPC    HW1 5454   1.400   4.469   4.267  1.6919 -1.0135  1.1526
 1313OPC    HW2 5455   1.294   4.382   4.267 -0.0656  1.0071 -0.5946
 1313OPC     MW 5456   1.367   4.402   4.244  0.5541 -0.1757  0.2313
 1314OPC     OW 5457   4.665   2.676   2.727  0.6544 -0.0296 -0.1543
 1314OPC    HW1 5458   4.685   2.621   2.662 -0.5129  1.1081 -1.5360
 1314OPC    HW2 5459   4.619   2.627   2.782 -1.1032 -0.3216 -1.7693
 1314OPC     MW 5460   4.661   2.661   2.725  0.2224  0.0954 -0.5969
 1315OPC     OW 5461   4.489   0.285   0.728 -0.3174 -0.5113  0.1549
 1315OPC    HW1 5462   4.427   0.284   0.667 -0.8139  0.1093  0.6308
 1315OPC    HW2 5463   4.450   0.251   0.798 -1.8868  4.3022  2.0227
 1315OPC     MW 5464   4.474   0.280   0.729 -0.6230  0.2915  0.5012
 1316OPC     OW 5465   3.122   4.473   4.109  0.2402  0.6872 -0.7067
 1316OPC    HW1 5466   3.203   4.486   4.080  0.1190 -0.9433 -1.9781
 1316OPC    HW2 5467   3.076   4.536   4.070  1.2375  3.7340  2.5476
 1316OPC     MW 5468   3.127   4.484   4.099  0.3697  0.8965 -0.4139
 1317OPC     OW 5469   3.907   1.096   3.271 -0.9197 -0.0322  0.5950
 1317OPC    HW1 5470   3.918   1.070   3.189 -0.1354 -1.0964  1.0125
 1317OPC    HW2 5471   3.848   1.160   3.265 -1.4477 -0.6119 -0.7051
 1317OPC     MW 5472   3.900   1.101   3.258 -0.8818 -0.2751  0.4647
 1318OPC     OW 5473   2.263   2.013   0.877  0.0842 -0.3948 -0.5759
 1318OPC    HW1 5474   2.281   2.021   0.792  1.9847 -0.0859 -0.1895
 1318OPC    HW2 5475   2.286   2.090   0.910 -1.2215 -0.2931  0.1436
 1318OPC     MW 5476   2.269   2.025   0.869  0.1721 -0.3343 -0.4125
 1319OPC     OW 5477   4.407   4.015   3.248 -0.6442 -0.1417 -0.1167
 1319OPC    HW1 5478   4.454   4.065   3.193 -0.2842  0.8559  1.0544
 1319OPC    HW2 5479   4.463   3.998   3.312 -2.1490  2.1200  1.9542
 1319OPC     MW 5480   4.422   4.020   3.249 -0.8132  0.3395  0.3622
 1320OPC     OW 5481   0.136   4.428   1.634 -0.0107  0.5389  0.0956
 1320OPC    HW1 5482   0.135   4.358   1.685  0.9558 -0.2162 -0.8685
 1320OPC    HW2 5483   0.161   4.492   1.687  3.6788 -0.6965  0.1151
 1320OPC     MW 5484   0.139   4.427   1.649  0.6771  0.2446 -0.0439
 1321OPC     OW 5485   3.759   3.942   3.198  0.2289 -0.6742 -0.4308
 1321OPC    HW1 5486   3.771   3.877   3.254 -0.6996  0.2696  0.9225
 1321OPC    HW2 5487   3.735   3.902   3.124 -0.0413 -1.8702  0.2919
 1321OPC     MW 5488   3.757   3.927   3.195  0.0517 -0.7114 -0.1241
 1322OPC     OW 5489   1.516   2.592   1.247 -0.1493  0.2441  0.5718
 1322OPC    HW1 5490   1.557   2.515   1.244  1.0085  0.5653  3.8482
 1322OPC    HW2 5491   1.464   2.586   1.317 -0.4527  2.2133  0.5942
 1322OPC     MW 5492   1.514   2.580   1.257 -0.0231  0.5823  1.0591
 1323OPC     OW 5493   2.605   2.211   0.813 -0.1485  0.2943 -0.2436
 1323OPC    HW1 5494   2.639   2.131   0.822 -0.2131  0.1614 -1.1210
 1323OPC    HW2 5495   2.643   2.257   0.877 -0.4696 -0.5444  0.5778
 1323OPC     MW 5496   2.615   2.206   0.824 -0.2054  0.1508 -0.2519
 1324OPC     OW 5497   1.928   0.042   0.171 -0.4605  0.0095  0.4166
 1324OPC    HW1 5498   1.903   0.113   0.217  1.7611 -0.4162  2.4743
 1324OPC    HW2 5499   1.998   0.070   0.127  0.6947 -0.9449  1.5771
 1324OPC     MW 5500   1.934   0.057   0.172  0.0383 -0.1944  0.8920
 1325OPC     OW 5501   4.539   0.942   4.253 -0.4795 -0.0487 -0.3352
 1325OPC    HW1 5502   4.535   1.000   4.318  0.6786  0.2642 -0.5389
 1325OPC    HW2 5503   4.576   0.872   4.290 -0.4403 -0.1144 -0.4989
 1325OPC     MW 5504   4.544   0.940   4.268 -0.3028 -0.0122 -0.3896
 1326OPC     OW 5505   2.411   1.479   0.299 -0.4618 -0.3391 -0.2888
 1326OPC    HW1 5506   2.482   1.530   0.301 -0.9876  0.4096 -0.3478
 1326OPC    HW2 5507   2.434   1.414   0.246  0.4830 -0.5767  0.3736
 1326OPC     MW 5508   2.425   1.477   0.292 -0.3998 -0.2636 -0.1997
 1327OPC     OW 5509   3.807   3.892   3.709 -0.0719 -0.2487  0.1920
 1327OPC    HW1 5510   3.886   3.905   3.673  0.5568  0.4396  1.7526
 1327OPC    HW2 5511   3.756   3.877   3.640  1.3612 -0.4227 -0.8830
 1327OPC     MW 5512   3.811   3.891   3.693  0.2327 -0.1727  0.2637
 1328OPC     OW 5513   2.434   4.197   2.065 -0.5455 -0.3926  0.1117
 1328OPC    HW1 5514   2.373   4.259   2.055 -1.6386 -1.5057 -0.5238
 1328OPC    HW2 5515   2.477   4.198   1.990  0.4611  0.6116  0.6824
 1328OPC     MW 5516   2.431   4.206   2.052 -0.5584 -0.4086  0.1022
 1329OPC     OW 5517   2.723   0.374   0.649 -0.1945 -0.3319  0.1182
 1329OPC    HW1 5518   2.698   0.409   0.726 -3.3049  0.4656 -1.1211
 1329OPC    HW2 5519   2.732   0.289   0.667 -1.8023 -0.3160  1.2106
 1329OPC     MW 5520   2.721   0.367   0.663 -0.8916 -0.2118  0.0965
 1330OPC     OW 5521   2.328   3.308   4.556 -0.0347  0.3797 -0.4683
 1330OPC    HW1 5522   2.353   3.368   4.498  0.8956  1.3761  0.9066
 1330OPC    HW2 5523   2.334   3.349   4.633  2.3716 -1.9090  0.7511
 1330OPC     MW 5524   2.332   3.323   4.559  0.4582  0.1888 -0.0849
 1331OPC     OW 5525   4.636   1.652   2.478  0.0570 -0.3161  0.0513
 1331OPC    HW1 5526   4.649   1.737   2.462  0.3963 -0.1446  1.1782
 1331OPC    HW2 5527   4.699   1.632   2.534 -0.5696 -1.0969  0.4902
 1331OPC     MW 5528   4.648   1.662   2.484  0.0143 -0.4061  0.2825
 1332OPC     OW 5529   1.721   2.839   3.088  0.4825 -0.0924  0.1060
 1332OPC    HW1 5530   1.753   2.814   3.010 -1.0143  0.2744 -0.6651
 1332OPC    HW2 5531   1.637   2.854   3.071  0.1064 -0.1071  1.8481
 1332OPC     MW 5532   1.714   2.838   3.074  0.2058 -0.0404  0.2494
 1333OPC     OW 5533   4.602   2.978   1.213  0.1043  0.0535  0.3125
 1333OPC    HW1 5534   4.662   3.006   1.157  0.1147 -1.0766 -0.2755
 1333OPC    HW2 5535   4.549   3.046   1.222 -0.6005 -0.0861 -2.0472
 1333OPC     MW 5536   4.603   2.992   1.206  0.0019 -0.1341 -0.1229
 1334OPC     OW 5537   0.446   1.178   0.175 -0.1564  0.3655  0.0894
 1334OPC    HW1 5538   0.448   1.261   0.150 -0.2720 -0.0665 -1.4370
 1334OPC    HW2 5539   0.495   1.137   0.116  0.4717 -0.5678  1.2167
 1334OPC     MW 5540   0.453   1.184   0.163 -0.0807  0.1638  0.0305
 1335OPC     OW 5541   2.179   4.362   1.988 -0.3559  0.0964  0.6645
 1335OPC    HW1 5542   2.178   4.421   2.052 -0.6811  0.1252  0.6345
 1335OPC    HW2 5543   2.194   4.409   1.917  0.1912  0.0426  0.7394
 1335OPC     MW 5544   2.181   4.377   1.987 -0.3231  0.0925  0.6711
 1336OPC     OW 5545   2.786   2.957   3.678 -0.6270 -0.3599  0.1711
 1336OPC    HW1 5546   2.795   2.888   3.730 -0.5777 -0.5673 -0.1080
 1336OPC    HW2 5547   2.862   2.962   3.637 -0.8309 -0.4913 -0.2299
 1336OPC     MW 5548   2.799   2.947   3.680 -0.6498 -0.4100  0.0706
 1337OPC     OW 5549   2.050   1.125   3.122  0.1371 -1.0499  0.1134
 1337OPC    HW1 5550   2.013   1.195   3.159  0.7652 -0.1048 -0.9599
 1337OPC    HW2 5551   2.110   1.159   3.069 -0.9819 -2.2578 -2.1049
 1337OPC     MW 5552   2.053   1.140   3.119  0.0644 -1.0887 -0.3728
 1338OPC     OW 5553   0.767   0.908   1.543 -0.2458 -0.1628  0.1632
 1338OPC    HW1 5554   0.753   0.935   1.624  0.0736  0.9216 -0.1269
 1338OPC    HW2 5555   0.688   0.909   1.507 -0.1807  0.9605  0.0051
 1338OPC     MW 5556   0.753   0.912   1.549 -0.1890  0.1633  0.0969
 1339OPC     OW 5557   0.233   4.012   2.724 -0.1974 -0.4438 -0.0979
 1339OPC    HW1 5558   0.279   3.940   2.705 -0.0010  0.0096 -1.4100
 1339OPC    HW2 5559   0.219   4.049   2.647 -1.7204  0.0904  0.3969
 1339OPC     MW 5560   0.238   4.006   2.710 -0.3934 -0.2978 -0.2186
 1340OPC     OW 5561   2.086   1.052   1.744 -0.0647  0.6628  0.5756
 1340OPC    HW1 5562   2.049   1.021   1.817 -2.1532 -0.3579 -0.7986
 1340OPC    HW2 5563   2.055   1.133   1.739 -0.1055  0.6554  0.7061
 1340OPC     MW 5564   2.076   1.059   1.754 -0.3792  0.5110  0.3919
 1341OPC     OW 5565   1.511   2.528   4.438  0.2216  0.8758  0.6712
 1341OPC    HW1 5566   1.438   2.495   4.473  0.2827 -0.0252 -0.0425
 1341OPC    HW2 5567   1.487   2.555   4.360  0.5328  1.0737  0.6400
 1341OPC     MW 5568   1.497   2.527   4.432  0.2765  0.7720  0.5610
 1342OPC     OW 5569   2.153   2.693   3.928 -0.2478 -0.0353  0.3031
 1342OPC    HW1 5570   2.204   2.647   3.981 -0.5074 -1.0937 -0.3355
 1342OPC    HW2 5571   2.197   2.768   3.918  2.2563 -1.5719 -1.7320
 1342OPC     MW 5572   2.167   2.698   3.934  0.0838 -0.4187 -0.0919
 1343OPC     OW 5573   0.805   1.463   2.302  1.0130 -0.3196  0.2276
 1343OPC    HW1 5574   0.869   1.454   2.361  0.0018 -1.0584  1.2576
 1343OPC    HW2 5575   0.733   1.440   2.346 -0.0298  0.8796 -0.7706
 1343OPC     MW 5576   0.803   1.458   2.317  0.7095 -0.2517  0.2323
 1344OPC     OW 5577   4.386   2.492   0.803 -0.3051 -0.0468 -0.4185
 1344OPC    HW1 5578   4.468   2.500   0.832  0.0449 -0.8699 -1.1399
 1344OPC    HW2 5579   4.344   2.456   0.871  0.5185 -2.0113 -0.8693
 1344OPC     MW 5580   4.392   2.488   0.817 -0.1318 -0.4585 -0.5917
 1345OPC     OW 5581   0.193   1.299   2.600 -0.2637 -0.4316 -0.2528
 1345OPC    HW1 5582   0.266   1.282   2.645 -0.3718  2.8604  1.4528
 1345OPC    HW2 5583   0.223   1.311   2.518  1.6169  2.8086  0.7375
 1345OPC     MW 5584   0.208   1.298   2.594 -0.0018  0.5334  0.1453
 1346OPC     OW 5585   2.346   0.031   1.752 -0.0751  0.0629  0.0045
 1346OPC    HW1 5586   2.413   0.084   1.737 -1.5046  1.8172 -0.5217
 1346OPC    HW2 5587   2.370  -0.013   1.823  2.8813 -1.5992 -1.8434
 1346OPC     MW 5588   2.359   0.032   1.760  0.1502  0.0765 -0.3462
 1347OPC     OW 5589   4.551   1.514   2.942 -0.8409  0.0837  0.2026
 1347OPC    HW1 5590   4.492   1.483   2.885 -1.7563  1.8300  0.1289
 1347OPC    HW2 5591   4.508   1.515   3.018  0.2436 -1.8349  0.9137
 1347OPC     MW 5592   4.536   1.509   2.945 -0.8159  0.0583  0.2967
 1348OPC     OW 5593   2.971   3.194   4.297 -0.0601  0.2445 -0.6344
 1348OPC    HW1 5594   2.958   3.123   4.347 -1.2294  0.5950 -0.4121
 1348OPC    HW2 5595   2.891   3.230   4.292 -0.2659 -0.4111 -3.7093
 1348OPC     MW 5596   2.957   3.189   4.304 -0.2633  0.1994 -1.0557
 1349OPC     OW 5597   3.672   2.178   0.345  0.0373 -0.0166 -0.4549
 1349OPC    HW1 5598   3.634   2.163   0.268  2.2368 -0.7316 -1.4615
 1349OPC    HW2 5599   3.662   2.264   0.357 -1.9819 -0.1796 -0.5647
 1349OPC     MW 5600   3.665   2.188   0.336  0.0639 -0.1463 -0.6198
 1350OPC     OW 5601   2.050   0.776   3.716  0.2819  0.8025  0.6569
 1350OPC    HW1 5602   1.969   0.807   3.720  0.3140  1.0505 -0.2843
 1350OPC    HW2 5603   2.093   0.837   3.670  0.6545 -0.0177 -0.1039
 1350OPC     MW 5604   2.044   0.790   3.710  0.3417  0.7180  0.4054
 1351OPC     OW 5605   2.585   4.394   2.864 -0.2065  0.3384 -0.0403
 1351OPC    HW1 5606   2.517   4.370   2.914 -0.1879 -1.5410 -0.8527
 1351OPC    HW2 5607   2.574   4.348   2.791  1.7665  0.2755 -0.3314
 1351OPC     MW 5608   2.573   4.384   2.861  0.0877  0.0515 -0.2035
 1352OPC     OW 5609   3.325   2.915   3.840 -0.5070  0.0343 -0.5702
 1352OPC    HW1 5610   3.302   2.980   3.894 -1.3312  0.2251 -1.1410
 1352OPC    HW2 5611   3.356   2.956   3.770 -0.9480 -0.1863 -0.8969
 1352OPC     MW 5612   3.326   2.930   3.838 -0.6939  0.0299 -0.7027
 1353OPC     OW 5613   3.513   2.745   1.018  0.5548 -0.1570 -0.2013
 1353OPC    HW1 5614   3.434   2.740   0.980  0.4313 -0.5816  0.0992
 1353OPC    HW2 5615   3.513   2.676   1.072  0.7721  0.3560  0.4629
 1353OPC     MW 5616   3.501   2.734   1.020  0.5687 -0.1439 -0.0587
 1354OPC     OW 5617   4.271   4.303   2.974 -0.0119 -0.3396 -0.1741
 1354OPC    HW1 5618   4.318   4.329   2.906 -0.3939 -0.5331 -0.5132
 1354OPC    HW2 5619   4.189   4.312   2.947 -0.2207  1.1573  0.8302
 1354OPC     MW 5620   4.266   4.308   2.960 -0.0992 -0.1466 -0.0758
 1355OPC     OW 5621   1.196   0.450   2.788 -0.5170 -0.2206  0.0263
 1355OPC    HW1 5622   1.181   0.525   2.829 -1.2536 -0.5523  0.3908
 1355OPC    HW2 5623   1.169   0.390   2.845  0.5883 -0.7935 -0.0342
 1355OPC     MW 5624   1.190   0.452   2.803 -0.4625 -0.3542  0.0713
 1356OPC     OW 5625   0.375   0.649   2.596 -0.1918 -0.2546  0.4478
 1356OPC    HW1 5626   0.309   0.596   2.619 -0.4264  0.1556  0.7276
 1356OPC    HW2 5627   0.446   0.609   2.628 -0.2886 -0.7488  0.0589
 1356OPC     MW 5628   0.376   0.635   2.604 -0.2408 -0.2670  0.4317
 1357OPC     OW 5629   4.505   4.586   2.425 -0.0022 -0.0266  0.7900
 1357OPC    HW1 5630   4.520   4.567   2.341 -0.2681  0.5162  0.6174
 1357OPC    HW2 5631   4.444   4.529   2.449  0.3576 -0.4393  0.7239
 1357OPC     MW 5632   4.498   4.575   2.416  0.0117 -0.0076  0.7547
 1358OPC     OW 5633   1.792   2.970   1.678 -0.1730 -0.0682 -0.4185
 1358OPC    HW1 5634   1.782   2.899   1.628 -1.7854 -0.1198 -0.0747
 1358OPC    HW2 5635   1.875   2.993   1.664  0.4772 -2.1215 -0.3952
 1358OPC     MW 5636   1.803   2.963   1.669 -0.3151 -0.3791 -0.3643
 1359OPC     OW 5637   1.343   2.997   2.652 -0.0377  0.2179 -0.4718
 1359OPC    HW1 5638   1.408   3.042   2.615 -0.9441  3.2977  1.3414
 1359OPC    HW2 5639   1.349   3.018   2.736 -0.9603 -2.7057  0.4565
 1359OPC     MW 5640   1.353   3.007   2.659 -0.3079  0.2410 -0.0669
 1360OPC     OW 5641   0.382   3.785   4.412  0.0519 -0.6238 -0.8592
 1360OPC    HW1 5642   0.468   3.786   4.427  0.4741 -0.8569 -2.9122
 1360OPC    HW2 5643   0.350   3.739   4.479  1.3409  0.4781  0.6026
 1360OPC     MW 5644   0.390   3.778   4.424  0.3047 -0.4953 -0.9465
 1361OPC     OW 5645   4.608   2.819   3.963  0.2063 -0.1610  0.1376
 1361OPC    HW1 5646   4.686   2.857   3.968 -0.9390  2.3895  0.1892
 1361OPC    HW2 5647   4.601   2.796   3.879  1.4102 -1.4968  0.3583
 1361OPC     MW 5648   4.619   2.821   3.951  0.2148  0.0184  0.1779
 1362OPC     OW 5649   2.280   3.478   0.854  0.9161  0.0634 -0.4177
 1362OPC    HW1 5650   2.321   3.442   0.786  3.0413 -0.0854  0.8777
 1362OPC    HW2 5651   2.311   3.559   0.857 -1.5393  1.1575 -1.4431
 1362OPC     MW 5652   2.291   3.485   0.844  0.8674  0.2031 -0.3778
 1363OPC     OW 5653   2.480   3.316   1.527 -0.2569  0.3212 -0.0570
 1363OPC    HW1 5654   2.466   3.239   1.567  0.5413 -0.5258 -1.3385
 1363OPC    HW2 5655   2.499   3.370   1.592  1.4752 -1.1162  0.7122
 1363OPC     MW 5656   2.480   3.312   1.543  0.1168 -0.0161 -0.1327
 1364OPC     OW 5657   4.486   4.127   4.290  0.4665 -0.3237 -0.1825
 1364OPC    HW1 5658   4.450   4.061   4.333 -0.5346 -0.0622 -0.5789
 1364OPC    HW2 5659   4.531   4.089   4.226  0.6153 -0.6505  0.1175
 1364OPC     MW 5660   4.487   4.112   4.287  0.3407 -0.3333 -0.1969
 1365OPC     OW 5661   1.314   3.656   3.929  0.1654 -0.1043  0.0628
 1365OPC    HW1 5662   1.340   3.641   4.011  1.9858 -1.2533 -0.6726
 1365OPC    HW2 5663   1.334   3.582   3.887  2.2636  1.5427 -2.0947
 1365OPC     MW 5664   1.321   3.643   3.935  0.7443 -0.0308 -0.3647
 1366OPC     OW 5665   1.709   2.332   4.483 -0.2257 -0.1185 -0.0486
 1366OPC    HW1 5666   1.689   2.276   4.548 -0.6511  0.8246  0.6634
 1366OPC    HW2 5667   1.645   2.390   4.487  0.6510  0.8816 -0.2212
 1366OPC     MW 5668   1.697   2.332   4.493 -0.1590  0.1687  0.0310
 1367OPC     OW 5669   3.848   4.667   3.335  0.6515  0.2296  0.0077
 1367OPC    HW1 5670   3.803   4.722   3.386  1.1921  0.0988  0.6458
 1367OPC    HW2 5671   3.790   4.643   3.275  0.2368  1.0415  0.0658
 1367OPC     MW 5672   3.833   4.672   3.334  0.6702  0.3302  0.1105
 1368OPC     OW 5673   1.561   4.823   1.846  0.0222  0.2907  0.2970
 1368OPC    HW1 5674   1.634   4.870   1.858  0.3917 -0.5637  1.5534
 1368OPC    HW2 5675   1.549   4.783   1.923 -1.6419  0.2149  0.0375
 1368OPC     MW 5676   1.570   4.824   1.859 -0.1690  0.1533  0.4442
 1369OPC     OW 5677   4.364   4.374   2.711 -0.1964  0.0643  0.9284
 1369OPC    HW1 5678   4.441   4.335   2.726 -0.2866 -0.6138 -0.2843
 1369OPC    HW2 5679   4.345   4.352   2.629 -0.1418  2.8232  0.0608
 1369OPC     MW 5680   4.373   4.365   2.701 -0.2017  0.3715  0.6212
 1370OPC     OW 5681   4.608   1.447   3.835 -0.1774 -0.3032  0.2397
 1370OPC    HW1 5682   4.561   1.376   3.855 -2.1025  0.4217 -1.3675
 1370OPC    HW2 5683   4.681   1.437   3.882 -1.8452 -1.5518  2.8277
 1370OPC     MW 5684   4.612   1.435   3.845 -0.7079 -0.3805  0.3844
 1371OPC     OW 5685   0.793   1.485   3.060 -0.2169 -0.3981 -0.0422
 1371OPC    HW1 5686   0.876   1.457   3.061  0.2627  0.9072  0.9200
 1371OPC    HW2 5687   0.766   1.469   3.142 -0.5205  0.2206 -0.0152
 1371OPC     MW 5688   0.802   1.478   3.072 -0.1909 -0.1140  0.1040
 1372OPC     OW 5689   1.128   4.732   2.428 -0.5398 -0.1253  0.4268
 1372OPC    HW1 5690   1.069   4.698   2.374 -3.1851  2.1783  1.6126
 1372OPC    HW2 5691   1.111   4.693   2.504  1.6052 -1.6463  0.2104
 1372OPC     MW 5692   1.116   4.722   2.432 -0.6137 -0.0098  0.5701
 1373OPC     OW 5693   2.035   3.680   2.987 -0.2586  0.0914 -0.3292
 1373OPC    HW1 5694   2.004   3.689   3.067 -2.1352  0.3717 -1.0423
 1373OPC    HW2 5695   2.106   3.630   2.998 -1.2343 -1.0240  1.3505
 1373OPC     MW 5696   2.041   3.674   3.000 -0.6799 -0.0319 -0.1862
 1374OPC     OW 5697   1.514   2.627   0.367 -0.0275 -0.8496  0.3378
 1374OPC    HW1 5698   1.498   2.670   0.293 -2.2113  0.3852  1.4313
 1374OPC    HW2 5699   1.544   2.688   0.421 -2.5079 -0.7317  1.7012
 1374OPC     MW 5700   1.516   2.642   0.364 -0.7165 -0.6498  0.7008
 1375OPC     OW 5701   3.917   0.750   3.504  0.2188 -0.0394  0.2129
 1375OPC    HW1 5702   3.934   0.734   3.420  1.0584 -0.8150  0.5178
 1375OPC    HW2 5703   3.845   0.799   3.501  1.0908  1.2540 -1.0136
 1375OPC     MW 5704   3.909   0.755   3.491  0.4716  0.0371  0.0768
 1376OPC     OW 5705   0.904   2.948   3.168 -0.2379  0.0809  0.0026
 1376OPC    HW1 5706   0.850   2.972   3.233 -0.3162 -0.0549 -0.0116
 1376OPC    HW2 5707   0.921   2.864   3.186  0.1949  0.1996  0.1638
 1376OPC     MW 5708   0.898   2.939   3.180 -0.1855  0.0783  0.0242
 1377OPC     OW 5709   2.234   1.592   4.225  0.0720  0.1420  0.1217
 1377OPC    HW1 5710   2.314   1.619   4.205  1.0660 -3.2237 -1.1797
 1377OPC    HW2 5711   2.241   1.505   4.224 -3.2960 -0.2887  1.3822
 1377OPC     MW 5712   2.247   1.583   4.222 -0.2788 -0.4188  0.1156
 1378OPC     OW 5713   0.617   3.093   2.044  0.0314 -0.4685 -0.1317
 1378OPC    HW1 5714   0.601   3.171   2.078 -0.0204 -2.0559  3.9725
 1378OPC    HW2 5715   0.704   3.087   2.046  0.1023 -0.1963 -1.4353
 1378OPC     MW 5716   0.627   3.104   2.049  0.0342 -0.6627  0.2820
 1379OPC     OW 5717   0.310   1.855   2.497  0.3975 -0.2368 -0.1145
 1379OPC    HW1 5718   0.273   1.804   2.558  2.5206 -1.2860  0.4059
 1379OPC    HW2 5719   0.340   1.923   2.543 -0.1694  0.2353 -0.4198
 1379OPC     MW 5720   0.309   1.858   2.513  0.6274 -0.3220 -0.0827
 1380OPC     OW 5721   0.177   4.071   0.892  0.6379 -0.1616 -0.0059
 1380OPC    HW1 5722   0.128   4.057   0.964  2.3430 -2.2678  0.8575
 1380OPC    HW2 5723   0.208   4.151   0.904 -1.5645  0.7750 -0.0077
 1380OPC     MW 5724   0.174   4.081   0.905  0.5644 -0.3343  0.1214
 1381OPC     OW 5725   1.249   0.348   0.475  0.1592  0.3413  0.3364
 1381OPC    HW1 5726   1.303   0.298   0.522 -0.0252  1.3260  1.6321
 1381OPC    HW2 5727   1.171   0.335   0.512 -0.3335 -0.2306 -0.8391
 1381OPC     MW 5728   1.246   0.338   0.487  0.0592  0.4023  0.3541
 1382OPC     OW 5729   1.040   1.221   0.185  0.1295  0.5528  0.5097
 1382OPC    HW1 5730   1.105   1.180   0.145  1.6742  1.6305  1.7931
 1382OPC    HW2 5731   1.015   1.165   0.247  0.7285  0.6732  0.8580
 1382OPC     MW 5732   1.046   1.207   0.188  0.4461  0.7298  0.7508
 1383OPC     OW 5733   3.283   0.341   1.372 -0.3025 -0.4803 -0.2806
 1383OPC    HW1 5734   3.309   0.416   1.336 -2.2548  0.1103 -0.5869
 1383OPC    HW2 5735   3.308   0.280   1.315  1.0870 -0.0672 -0.1446
 1383OPC     MW 5736   3.290   0.343   1.358 -0.3856 -0.3320 -0.3058
 1384OPC     OW 5737   3.930   4.417   0.356  0.2444 -0.0135 -0.2871
 1384OPC    HW1 5738   3.949   4.373   0.429 -1.7129 -0.9494 -0.2735
 1384OPC    HW2 5739   3.928   4.500   0.381  0.4428 -0.2485  0.5220
 1384OPC     MW 5740   3.933   4.422   0.370 -0.0154 -0.1867 -0.1656
 1385OPC     OW 5741   0.564   1.264   3.300 -0.7989  0.9196  0.0242
 1385OPC    HW1 5742   0.621   1.326   3.322 -1.1948  1.4067 -0.3055
 1385OPC    HW2 5743   0.488   1.306   3.298 -0.8498  0.8250 -1.7999
 1385OPC     MW 5744   0.561   1.279   3.303 -0.8649  0.9776 -0.2939
 1386OPC     OW 5745   2.639   4.581   3.893 -0.1541  0.3073  0.0318
 1386OPC    HW1 5746   2.590   4.549   3.829 -0.8727 -0.4845  0.9543
 1386OPC    HW2 5747   2.655   4.663   3.867  0.2242 -0.2209 -1.5102
 1386OPC     MW 5748   2.635   4.589   3.880 -0.2043  0.1123 -0.0596
 1387OPC     OW 5749   2.305   4.491   2.567  0.1293 -0.0680 -0.2470
 1387OPC    HW1 5750   2.337   4.430   2.514  1.9855  1.1300 -0.6084
 1387OPC    HW2 5751   2.238   4.525   2.522  0.5814 -0.2527 -1.0710
 1387OPC     MW 5752   2.300   4.487   2.553  0.4704  0.0815 -0.4221
 1388OPC     OW 5753   2.671   4.826   3.782 -0.2646  0.5603  0.0640
 1388OPC    HW1 5754   2.609   4.843   3.723  0.4068  0.6605 -0.6169
 1388OPC    HW2 5755   2.703   4.905   3.802 -0.4665  0.5242  0.5405
 1388OPC     MW 5756   2.667   4.840   3.777 -0.1951  0.5696  0.0337
 1389OPC     OW 5757   0.195   2.532   1.192 -0.4986  0.3159  0.2225
 1389OPC    HW1 5758   0.279   2.555   1.203  0.0680 -1.9506  1.3571
 1389OPC    HW2 5759   0.173   2.571   1.117  1.8660  0.2697 -0.5992
 1389OPC     MW 5760   0.204   2.541   1.182 -0.0656 -0.0259  0.2688
 1390OPC     OW 5761   1.726   1.035   0.838  0.2362  0.0538  0.2798
 1390OPC    HW1 5762   1.749   0.953   0.820  1.3890  0.4296 -0.0126
 1390OPC    HW2 5763   1.720   1.072   0.759  1.6429  0.7431  0.4726
 1390OPC     MW 5764   1.728   1.029   0.823  0.6143  0.2112  0.2651
 1391OPC     OW 5765   1.331   2.489   1.458  0.5309 -0.4729  0.1473
 1391OPC    HW1 5766   1.245   2.498   1.453  0.4308 -1.8341 -1.5255
 1391OPC    HW2 5767   1.345   2.467   1.541 -1.1513 -3.4152 -0.1938
 1391OPC     MW 5768   1.320   2.487   1.469  0.2676 -1.1085 -0.1502
 1392OPC     OW 5769   4.024   0.364   3.785  0.4775  0.0808  0.5305
 1392OPC    HW1 5770   4.016   0.436   3.834 -1.1831 -0.4301  1.0837
 1392OPC    HW2 5771   4.072   0.311   3.835 -0.6330 -0.1839  1.3578
 1392OPC     MW 5772   4.030   0.367   3.800  0.0679 -0.0338  0.7344
 1393OPC     OW 5773   3.511   3.221   2.250 -0.7373 -0.0269 -0.3166
 1393OPC    HW1 5774   3.452   3.276   2.284 -0.3851  0.7809 -0.9786
 1393OPC    HW2 5775   3.463   3.153   2.224 -1.3578  0.5337 -0.6738
 1393OPC     MW 5776   3.495   3.219   2.252 -0.7769  0.1751 -0.4672
 1394OPC     OW 5777   3.713   4.331   4.388 -0.5880  0.1386 -0.6812
 1394OPC    HW1 5778   3.725   4.277   4.456 -0.7767 -0.4299 -1.1024
 1394OPC    HW2 5779   3.784   4.319   4.339 -0.2306  0.8836 -0.3729
 1394OPC     MW 5780   3.726   4.321   4.391 -0.5631  0.1645 -0.6979
 1395OPC     OW 5781   4.390   4.084   2.037 -0.5402 -0.0893  0.4006
 1395OPC    HW1 5782   4.318   4.127   2.014 -0.7159  0.7114  2.2730
 1395OPC    HW2 5783   4.360   4.020   2.088  0.0116 -0.2824  0.4864
 1395OPC     MW 5784   4.375   4.081   2.041 -0.4847  0.0002  0.6897
 1396OPC     OW 5785   1.955   1.769   0.030  0.1735  0.2968  0.0800
 1396OPC    HW1 5786   1.943   1.701   0.083  0.9706 -0.7137 -0.9627
 1396OPC    HW2 5787   2.029   1.749  -0.012  0.8703  2.1983  0.2915
 1396OPC     MW 5788   1.964   1.756   0.031  0.3942  0.4285 -0.0428
 1397OPC     OW 5789   1.077   4.609   4.272  0.4054  0.0792 -0.1381
 1397OPC    HW1 5790   1.101   4.674   4.325  1.9861 -0.5380 -0.0525
 1397OPC    HW2 5791   1.091   4.537   4.319 -0.2096 -0.3824 -0.6440
 1397OPC     MW 5792   1.083   4.608   4.287  0.5481 -0.0801 -0.2003
 1398OPC     OW 5793   2.611   1.161   4.637 -1.0092  0.5595  0.8266
 1398OPC    HW1 5794   2.678   1.214   4.619  0.7415 -2.4259 -3.0036
 1398OPC    HW2 5795   2.549   1.186   4.581 -1.1244  0.1676  0.7769
 1398OPC     MW 5796   2.612   1.172   4.626 -0.7676  0.0606  0.2537
[truncated: 583,220 more chars]
