# Supplementary material for: Metallicious: Automated Force-Field Parameterization of Covalently Bound Metals for Supramolecular Structures
Source: J Chem Theory Comput. 2024 Oct 7;20(20):9060–71. doi: 10.1021/acs.jctc.4c00850 (PMC11500408; doi:10.1021/acs.jctc.4c00850)
Supplement: Supplementary file 2 — ct4c00850_si_002.zip [file ct4c00850_si_002.zip › SI_MD_input/Ga4L6/metallicious/topol.top]

[ defaults ]
; nbfunc      comb-rule      gen-pairs       fudgeLJ    fudgeQQ
1             2              yes             1.0    
[ atomtypes ]
Ga            31  69.723000  0.00000000  A     0.39048091        1.73636
o              8  16.000000  0.00000000  A     0.29599219        0.87864
c              6  12.010000  0.00000000  A     0.33996695       0.359824
cc             6  12.010000  0.00000000  A     0.33996695       0.359824
cd             6  12.010000  0.00000000  A     0.33996695       0.359824
n              7  14.010000  0.00000000  A     0.32499985        0.71128
ca             6  12.010000  0.00000000  A     0.33996695       0.359824
ha             1   1.008000  0.00000000  A     0.25996425        0.06276
hn             1   1.008000  0.00000000  A     0.10690785      0.0656888
K           19      39.10    0.0000  A   4.73602e-01  1.37235e-03
OW            OW      0.0000  0.0000  A   3.16655e-01  8.903586e-01
HW            HW      0.0000  0.0000  A   0.00000e+00  0.00000e+00
MW            MW      0.0000  0.0000  A   0.00000e+00  0.00000e+00
[ nonbond_params ]
[ bondtypes ]
[ angletypes ]
[ moleculetype ]
; Name            nrexcl
CAG          3

[ atoms ]
;   nr       type  resnr residue  atom   cgnr    charge       mass  typeB    chargeB      massB
; residue    1 Ga rtp Ga q -0.1
    1         Ga      1     Ga     Ga      1 -0.07181018  69.723000   ; qtot -0.071810
; residue    2 Ga rtp Ga q -0.1
    2         Ga      2     Ga     Ga      2 -0.07181018  69.723000   ; qtot -0.143620
; residue    3 Ga rtp Ga q -0.1
    3         Ga      3     Ga     Ga      3 -0.07181018  69.723000   ; qtot -0.215431
; residue    4 Ga rtp Ga q -0.1
    4         Ga      4     Ga     Ga      4 -0.07181018  69.723000   ; qtot -0.287241
; residue    5 UNL rtp UNL q -2.0
    5          o      5    UNL     O0      5 -0.74318600  16.000000   ; qtot -1.030427
    6          c      5    UNL     C1      6 0.91668797  12.010000   ; qtot -0.113739
    7         cc      5    UNL     C2      7 -0.66913510  12.010000   ; qtot -0.782874
    8          c      5    UNL     C3      8 0.21636085  12.010000   ; qtot -0.566513
    9          o      5    UNL     O4      9 -0.16655936  16.000000   ; qtot -0.733072
   10          c      5    UNL     C5     10 0.11158124  12.010000   ; qtot -0.621491
   11          o      5    UNL     O6     11 -0.30166463  16.000000   ; qtot -0.923156
   12         cc      5    UNL     C7     12 -0.18327175  12.010000   ; qtot -1.106427
   13         cd      5    UNL     C8     13 -0.20575164  12.010000   ; qtot -1.312179
   14         cd      5    UNL     C9     14 0.15017376  12.010000   ; qtot -1.162005
   15          n      5    UNL    N10     15 -0.48818700  14.010000   ; qtot -1.650192
   16         ca      5    UNL    C11     16 0.11701300  12.010000   ; qtot -1.533179
   17         ca      5    UNL    C12     17 -0.04208700  12.010000   ; qtot -1.575266
   18         ca      5    UNL    C13     18 -0.04208700  12.010000   ; qtot -1.617353
   19         ca      5    UNL    C14     19 0.11701300  12.010000   ; qtot -1.500340
   20          n      5    UNL    N15     20 -0.48818700  14.010000   ; qtot -1.988527
   21          c      5    UNL    C16     21 0.91668797  12.010000   ; qtot -1.071839
   22         cc      5    UNL    C17     22 -0.66913510  12.010000   ; qtot -1.740975
   23          c      5    UNL    C18     23 0.21636085  12.010000   ; qtot -1.524614
   24          o      5    UNL    O19     24 -0.16655936  16.000000   ; qtot -1.691173
   25          c      5    UNL    C20     25 0.11158124  12.010000   ; qtot -1.579592
   26          o      5    UNL    O21     26 -0.30166463  16.000000   ; qtot -1.881256
   27         cc      5    UNL    C22     27 -0.18327175  12.010000   ; qtot -2.064528
   28         cd      5    UNL    C23     28 -0.20575164  12.010000   ; qtot -2.270280
   29         cd      5    UNL    C24     29 0.15017376  12.010000   ; qtot -2.120106
   30          o      5    UNL    O25     30 -0.74318700  16.000000   ; qtot -2.863293
   31         ca      5    UNL    C26     31 -0.23508700  12.010000   ; qtot -3.098380
   32         ca      5    UNL    C27     32 -0.14008700  12.010000   ; qtot -3.238467
   33         ca      5    UNL    C28     33 -0.15308700  12.010000   ; qtot -3.391554
   34         ca      5    UNL    C29     34 -0.15308700  12.010000   ; qtot -3.544641
   35         ca      5    UNL    C30     35 -0.14008700  12.010000   ; qtot -3.684728
   36         ca      5    UNL    C31     36 -0.23508700  12.010000   ; qtot -3.919815
   37         ha      5    UNL    H32     37 0.05474060   1.008000   ; qtot -3.865074
   38         ha      5    UNL    H33     38 0.03181656   1.008000   ; qtot -3.833258
   39         ha      5    UNL    H34     39 0.03601423   1.008000   ; qtot -3.797244
   40         hn      5    UNL    H35     40 0.33991300   1.008000   ; qtot -3.457331
   41         hn      5    UNL    H36     41 0.33991300   1.008000   ; qtot -3.117418
   42         ha      5    UNL    H37     42 0.05474060   1.008000   ; qtot -3.062677
   43         ha      5    UNL    H38     43 0.03181656   1.008000   ; qtot -3.030860
   44         ha      5    UNL    H39     44 0.03601423   1.008000   ; qtot -2.994846
   45         ha      5    UNL    H40     45 0.13641300   1.008000   ; qtot -2.858433
   46         ha      5    UNL    H41     46 0.08891300   1.008000   ; qtot -2.769520
   47         ha      5    UNL    H42     47 0.15241300   1.008000   ; qtot -2.617107
   48         ha      5    UNL    H43     48 0.15241300   1.008000   ; qtot -2.464694
   49         ha      5    UNL    H44     49 0.08891300   1.008000   ; qtot -2.375781
   50         ha      5    UNL    H45     50 0.13641300   1.008000   ; qtot -2.239368
; residue    6 UNL rtp UNL q -2.0
   51          o      6    UNL     O0     51 -0.74318600  16.000000   ; qtot -2.982554
   52          c      6    UNL     C1     52 0.91668797  12.010000   ; qtot -2.065866
   53         cc      6    UNL     C2     53 -0.66913510  12.010000   ; qtot -2.735001
   54          c      6    UNL     C3     54 0.21636085  12.010000   ; qtot -2.518641
   55          o      6    UNL     O4     55 -0.16655936  16.000000   ; qtot -2.685200
   56          c      6    UNL     C5     56 0.11158124  12.010000   ; qtot -2.573619
   57          o      6    UNL     O6     57 -0.30166463  16.000000   ; qtot -2.875283
   58         cc      6    UNL     C7     58 -0.18327175  12.010000   ; qtot -3.058555
   59         cd      6    UNL     C8     59 -0.20575164  12.010000   ; qtot -3.264307
   60         cd      6    UNL     C9     60 0.15017376  12.010000   ; qtot -3.114133
   61          n      6    UNL    N10     61 -0.48818700  14.010000   ; qtot -3.602320
   62         ca      6    UNL    C11     62 0.11701300  12.010000   ; qtot -3.485307
   63         ca      6    UNL    C12     63 -0.04208700  12.010000   ; qtot -3.527394
   64         ca      6    UNL    C13     64 -0.04208700  12.010000   ; qtot -3.569481
   65         ca      6    UNL    C14     65 0.11701300  12.010000   ; qtot -3.452468
   66          n      6    UNL    N15     66 -0.48818700  14.010000   ; qtot -3.940655
   67          c      6    UNL    C16     67 0.91668797  12.010000   ; qtot -3.023967
   68         cc      6    UNL    C17     68 -0.66913510  12.010000   ; qtot -3.693102
   69          c      6    UNL    C18     69 0.21636085  12.010000   ; qtot -3.476741
   70          o      6    UNL    O19     70 -0.16655936  16.000000   ; qtot -3.643301
   71          c      6    UNL    C20     71 0.11158124  12.010000   ; qtot -3.531719
   72          o      6    UNL    O21     72 -0.30166463  16.000000   ; qtot -3.833384
   73         cc      6    UNL    C22     73 -0.18327175  12.010000   ; qtot -4.016656
   74         cd      6    UNL    C23     74 -0.20575164  12.010000   ; qtot -4.222407
   75         cd      6    UNL    C24     75 0.15017376  12.010000   ; qtot -4.072234
   76          o      6    UNL    O25     76 -0.74318700  16.000000   ; qtot -4.815421
   77         ca      6    UNL    C26     77 -0.23508700  12.010000   ; qtot -5.050508
   78         ca      6    UNL    C27     78 -0.14008700  12.010000   ; qtot -5.190595
   79         ca      6    UNL    C28     79 -0.15308700  12.010000   ; qtot -5.343682
   80         ca      6    UNL    C29     80 -0.15308700  12.010000   ; qtot -5.496769
   81         ca      6    UNL    C30     81 -0.14008700  12.010000   ; qtot -5.636856
   82         ca      6    UNL    C31     82 -0.23508700  12.010000   ; qtot -5.871943
   83         ha      6    UNL    H32     83 0.05474060   1.008000   ; qtot -5.817202
   84         ha      6    UNL    H33     84 0.03181656   1.008000   ; qtot -5.785385
   85         ha      6    UNL    H34     85 0.03601423   1.008000   ; qtot -5.749371
   86         hn      6    UNL    H35     86 0.33991300   1.008000   ; qtot -5.409458
   87         hn      6    UNL    H36     87 0.33991300   1.008000   ; qtot -5.069545
   88         ha      6    UNL    H37     88 0.05474060   1.008000   ; qtot -5.014805
   89         ha      6    UNL    H38     89 0.03181656   1.008000   ; qtot -4.982988
   90         ha      6    UNL    H39     90 0.03601423   1.008000   ; qtot -4.946974
   91         ha      6    UNL    H40     91 0.13641300   1.008000   ; qtot -4.810561
   92         ha      6    UNL    H41     92 0.08891300   1.008000   ; qtot -4.721648
   93         ha      6    UNL    H42     93 0.15241300   1.008000   ; qtot -4.569235
   94         ha      6    UNL    H43     94 0.15241300   1.008000   ; qtot -4.416822
   95         ha      6    UNL    H44     95 0.08891300   1.008000   ; qtot -4.327909
   96         ha      6    UNL    H45     96 0.13641300   1.008000   ; qtot -4.191496
; residue    7 UNL rtp UNL q -2.0
   97          o      7    UNL     O0     97 -0.74318600  16.000000   ; qtot -4.934682
   98          c      7    UNL     C1     98 0.91668797  12.010000   ; qtot -4.017994
   99         cc      7    UNL     C2     99 -0.66913510  12.010000   ; qtot -4.687129
  100          c      7    UNL     C3    100 0.21636085  12.010000   ; qtot -4.470768
  101          o      7    UNL     O4    101 -0.16655936  16.000000   ; qtot -4.637327
  102          c      7    UNL     C5    102 0.11158124  12.010000   ; qtot -4.525746
  103          o      7    UNL     O6    103 -0.30166463  16.000000   ; qtot -4.827411
  104         cc      7    UNL     C7    104 -0.18327175  12.010000   ; qtot -5.010683
  105         cd      7    UNL     C8    105 -0.20575164  12.010000   ; qtot -5.216434
  106         cd      7    UNL     C9    106 0.15017376  12.010000   ; qtot -5.066260
  107          n      7    UNL    N10    107 -0.48818700  14.010000   ; qtot -5.554447
  108         ca      7    UNL    C11    108 0.11701300  12.010000   ; qtot -5.437434
  109         ca      7    UNL    C12    109 -0.04208700  12.010000   ; qtot -5.479521
  110         ca      7    UNL    C13    110 -0.04208700  12.010000   ; qtot -5.521608
  111         ca      7    UNL    C14    111 0.11701300  12.010000   ; qtot -5.404595
  112          n      7    UNL    N15    112 -0.48818700  14.010000   ; qtot -5.892782
  113          c      7    UNL    C16    113 0.91668797  12.010000   ; qtot -4.976094
  114         cc      7    UNL    C17    114 -0.66913510  12.010000   ; qtot -5.645230
  115          c      7    UNL    C18    115 0.21636085  12.010000   ; qtot -5.428869
  116          o      7    UNL    O19    116 -0.16655936  16.000000   ; qtot -5.595428
  117          c      7    UNL    C20    117 0.11158124  12.010000   ; qtot -5.483847
  118          o      7    UNL    O21    118 -0.30166463  16.000000   ; qtot -5.785511
  119         cc      7    UNL    C22    119 -0.18327175  12.010000   ; qtot -5.968783
  120         cd      7    UNL    C23    120 -0.20575164  12.010000   ; qtot -6.174535
  121         cd      7    UNL    C24    121 0.15017376  12.010000   ; qtot -6.024361
  122          o      7    UNL    O25    122 -0.74318700  16.000000   ; qtot -6.767548
  123         ca      7    UNL    C26    123 -0.23508700  12.010000   ; qtot -7.002635
  124         ca      7    UNL    C27    124 -0.14008700  12.010000   ; qtot -7.142722
  125         ca      7    UNL    C28    125 -0.15308700  12.010000   ; qtot -7.295809
  126         ca      7    UNL    C29    126 -0.15308700  12.010000   ; qtot -7.448896
  127         ca      7    UNL    C30    127 -0.14008700  12.010000   ; qtot -7.588983
  128         ca      7    UNL    C31    128 -0.23508700  12.010000   ; qtot -7.824070
  129         ha      7    UNL    H32    129 0.05474060   1.008000   ; qtot -7.769330
  130         ha      7    UNL    H33    130 0.03181656   1.008000   ; qtot -7.737513
  131         ha      7    UNL    H34    131 0.03601423   1.008000   ; qtot -7.701499
  132         hn      7    UNL    H35    132 0.33991300   1.008000   ; qtot -7.361586
  133         hn      7    UNL    H36    133 0.33991300   1.008000   ; qtot -7.021673
  134         ha      7    UNL    H37    134 0.05474060   1.008000   ; qtot -6.966932
  135         ha      7    UNL    H38    135 0.03181656   1.008000   ; qtot -6.935116
  136         ha      7    UNL    H39    136 0.03601423   1.008000   ; qtot -6.899101
  137         ha      7    UNL    H40    137 0.13641300   1.008000   ; qtot -6.762688
  138         ha      7    UNL    H41    138 0.08891300   1.008000   ; qtot -6.673775
  139         ha      7    UNL    H42    139 0.15241300   1.008000   ; qtot -6.521362
  140         ha      7    UNL    H43    140 0.15241300   1.008000   ; qtot -6.368949
  141         ha      7    UNL    H44    141 0.08891300   1.008000   ; qtot -6.280036
  142         ha      7    UNL    H45    142 0.13641300   1.008000   ; qtot -6.143623
; residue    8 UNL rtp UNL q -2.0
  143          o      8    UNL     O0    143 -0.74318600  16.000000   ; qtot -6.886809
  144          c      8    UNL     C1    144 0.91668797  12.010000   ; qtot -5.970121
  145         cc      8    UNL     C2    145 -0.66913510  12.010000   ; qtot -6.639256
  146          c      8    UNL     C3    146 0.21636085  12.010000   ; qtot -6.422896
  147          o      8    UNL     O4    147 -0.16655936  16.000000   ; qtot -6.589455
  148          c      8    UNL     C5    148 0.11158124  12.010000   ; qtot -6.477874
  149          o      8    UNL     O6    149 -0.30166463  16.000000   ; qtot -6.779538
  150         cc      8    UNL     C7    150 -0.18327175  12.010000   ; qtot -6.962810
  151         cd      8    UNL     C8    151 -0.20575164  12.010000   ; qtot -7.168562
  152         cd      8    UNL     C9    152 0.15017376  12.010000   ; qtot -7.018388
  153          n      8    UNL    N10    153 -0.48818700  14.010000   ; qtot -7.506575
  154         ca      8    UNL    C11    154 0.11701300  12.010000   ; qtot -7.389562
  155         ca      8    UNL    C12    155 -0.04208700  12.010000   ; qtot -7.431649
  156         ca      8    UNL    C13    156 -0.04208700  12.010000   ; qtot -7.473736
  157         ca      8    UNL    C14    157 0.11701300  12.010000   ; qtot -7.356723
  158          n      8    UNL    N15    158 -0.48818700  14.010000   ; qtot -7.844910
  159          c      8    UNL    C16    159 0.91668797  12.010000   ; qtot -6.928222
  160         cc      8    UNL    C17    160 -0.66913510  12.010000   ; qtot -7.597357
  161          c      8    UNL    C18    161 0.21636085  12.010000   ; qtot -7.380996
  162          o      8    UNL    O19    162 -0.16655936  16.000000   ; qtot -7.547556
  163          c      8    UNL    C20    163 0.11158124  12.010000   ; qtot -7.435974
  164          o      8    UNL    O21    164 -0.30166463  16.000000   ; qtot -7.737639
  165         cc      8    UNL    C22    165 -0.18327175  12.010000   ; qtot -7.920911
  166         cd      8    UNL    C23    166 -0.20575164  12.010000   ; qtot -8.126662
  167         cd      8    UNL    C24    167 0.15017376  12.010000   ; qtot -7.976489
  168          o      8    UNL    O25    168 -0.74318700  16.000000   ; qtot -8.719676
  169         ca      8    UNL    C26    169 -0.23508700  12.010000   ; qtot -8.954763
  170         ca      8    UNL    C27    170 -0.14008700  12.010000   ; qtot -9.094850
  171         ca      8    UNL    C28    171 -0.15308700  12.010000   ; qtot -9.247937
  172         ca      8    UNL    C29    172 -0.15308700  12.010000   ; qtot -9.401024
  173         ca      8    UNL    C30    173 -0.14008700  12.010000   ; qtot -9.541111
  174         ca      8    UNL    C31    174 -0.23508700  12.010000   ; qtot -9.776198
  175         ha      8    UNL    H32    175 0.05474060   1.008000   ; qtot -9.721457
  176         ha      8    UNL    H33    176 0.03181656   1.008000   ; qtot -9.689640
  177         ha      8    UNL    H34    177 0.03601423   1.008000   ; qtot -9.653626
  178         hn      8    UNL    H35    178 0.33991300   1.008000   ; qtot -9.313713
  179         hn      8    UNL    H36    179 0.33991300   1.008000   ; qtot -8.973800
  180         ha      8    UNL    H37    180 0.05474060   1.008000   ; qtot -8.919060
  181         ha      8    UNL    H38    181 0.03181656   1.008000   ; qtot -8.887243
  182         ha      8    UNL    H39    182 0.03601423   1.008000   ; qtot -8.851229
  183         ha      8    UNL    H40    183 0.13641300   1.008000   ; qtot -8.714816
  184         ha      8    UNL    H41    184 0.08891300   1.008000   ; qtot -8.625903
  185         ha      8    UNL    H42    185 0.15241300   1.008000   ; qtot -8.473490
  186         ha      8    UNL    H43    186 0.15241300   1.008000   ; qtot -8.321077
  187         ha      8    UNL    H44    187 0.08891300   1.008000   ; qtot -8.232164
  188         ha      8    UNL    H45    188 0.13641300   1.008000   ; qtot -8.095751
; residue    9 UNL rtp UNL q -2.0
  189          o      9    UNL     O0    189 -0.74318600  16.000000   ; qtot -8.838937
  190          c      9    UNL     C1    190 0.91668797  12.010000   ; qtot -7.922249
  191         cc      9    UNL     C2    191 -0.66913510  12.010000   ; qtot -8.591384
  192          c      9    UNL     C3    192 0.21636085  12.010000   ; qtot -8.375023
  193          o      9    UNL     O4    193 -0.16655936  16.000000   ; qtot -8.541583
  194          c      9    UNL     C5    194 0.11158124  12.010000   ; qtot -8.430001
  195          o      9    UNL     O6    195 -0.30166463  16.000000   ; qtot -8.731666
  196         cc      9    UNL     C7    196 -0.18327175  12.010000   ; qtot -8.914938
  197         cd      9    UNL     C8    197 -0.20575164  12.010000   ; qtot -9.120689
  198         cd      9    UNL     C9    198 0.15017376  12.010000   ; qtot -8.970516
  199          n      9    UNL    N10    199 -0.48818700  14.010000   ; qtot -9.458703
  200         ca      9    UNL    C11    200 0.11701300  12.010000   ; qtot -9.341690
  201         ca      9    UNL    C12    201 -0.04208700  12.010000   ; qtot -9.383777
  202         ca      9    UNL    C13    202 -0.04208700  12.010000   ; qtot -9.425864
  203         ca      9    UNL    C14    203 0.11701300  12.010000   ; qtot -9.308851
  204          n      9    UNL    N15    204 -0.48818700  14.010000   ; qtot -9.797038
  205          c      9    UNL    C16    205 0.91668797  12.010000   ; qtot -8.880350
  206         cc      9    UNL    C17    206 -0.66913510  12.010000   ; qtot -9.549485
  207          c      9    UNL    C18    207 0.21636085  12.010000   ; qtot -9.333124
  208          o      9    UNL    O19    208 -0.16655936  16.000000   ; qtot -9.499683
  209          c      9    UNL    C20    209 0.11158124  12.010000   ; qtot -9.388102
  210          o      9    UNL    O21    210 -0.30166463  16.000000   ; qtot -9.689767
  211         cc      9    UNL    C22    211 -0.18327175  12.010000   ; qtot -9.873038
  212         cd      9    UNL    C23    212 -0.20575164  12.010000   ; qtot -10.078790
  213         cd      9    UNL    C24    213 0.15017376  12.010000   ; qtot -9.928616
  214          o      9    UNL    O25    214 -0.74318700  16.000000   ; qtot -10.671803
  215         ca      9    UNL    C26    215 -0.23508700  12.010000   ; qtot -10.906890
  216         ca      9    UNL    C27    216 -0.14008700  12.010000   ; qtot -11.046977
  217         ca      9    UNL    C28    217 -0.15308700  12.010000   ; qtot -11.200064
  218         ca      9    UNL    C29    218 -0.15308700  12.010000   ; qtot -11.353151
  219         ca      9    UNL    C30    219 -0.14008700  12.010000   ; qtot -11.493238
  220         ca      9    UNL    C31    220 -0.23508700  12.010000   ; qtot -11.728325
  221         ha      9    UNL    H32    221 0.05474060   1.008000   ; qtot -11.673585
  222         ha      9    UNL    H33    222 0.03181656   1.008000   ; qtot -11.641768
  223         ha      9    UNL    H34    223 0.03601423   1.008000   ; qtot -11.605754
  224         hn      9    UNL    H35    224 0.33991300   1.008000   ; qtot -11.265841
  225         hn      9    UNL    H36    225 0.33991300   1.008000   ; qtot -10.925928
  226         ha      9    UNL    H37    226 0.05474060   1.008000   ; qtot -10.871187
  227         ha      9    UNL    H38    227 0.03181656   1.008000   ; qtot -10.839371
  228         ha      9    UNL    H39    228 0.03601423   1.008000   ; qtot -10.803356
  229         ha      9    UNL    H40    229 0.13641300   1.008000   ; qtot -10.666943
  230         ha      9    UNL    H41    230 0.08891300   1.008000   ; qtot -10.578030
  231         ha      9    UNL    H42    231 0.15241300   1.008000   ; qtot -10.425617
  232         ha      9    UNL    H43    232 0.15241300   1.008000   ; qtot -10.273204
  233         ha      9    UNL    H44    233 0.08891300   1.008000   ; qtot -10.184291
  234         ha      9    UNL    H45    234 0.13641300   1.008000   ; qtot -10.047878
; residue   10 UNL rtp UNL q -2.0
  235          o     10    UNL     O0    235 -0.74318600  16.000000   ; qtot -10.791064
  236          c     10    UNL     C1    236 0.91668797  12.010000   ; qtot -9.874376
  237         cc     10    UNL     C2    237 -0.66913510  12.010000   ; qtot -10.543512
  238          c     10    UNL     C3    238 0.21636085  12.010000   ; qtot -10.327151
  239          o     10    UNL     O4    239 -0.16655936  16.000000   ; qtot -10.493710
  240          c     10    UNL     C5    240 0.11158124  12.010000   ; qtot -10.382129
  241          o     10    UNL     O6    241 -0.30166463  16.000000   ; qtot -10.683793
  242         cc     10    UNL     C7    242 -0.18327175  12.010000   ; qtot -10.867065
  243         cd     10    UNL     C8    243 -0.20575164  12.010000   ; qtot -11.072817
  244         cd     10    UNL     C9    244 0.15017376  12.010000   ; qtot -10.922643
  245          n     10    UNL    N10    245 -0.48818700  14.010000   ; qtot -11.410830
  246         ca     10    UNL    C11    246 0.11701300  12.010000   ; qtot -11.293817
  247         ca     10    UNL    C12    247 -0.04208700  12.010000   ; qtot -11.335904
  248         ca     10    UNL    C13    248 -0.04208700  12.010000   ; qtot -11.377991
  249         ca     10    UNL    C14    249 0.11701300  12.010000   ; qtot -11.260978
  250          n     10    UNL    N15    250 -0.48818700  14.010000   ; qtot -11.749165
  251          c     10    UNL    C16    251 0.91668797  12.010000   ; qtot -10.832477
  252         cc     10    UNL    C17    252 -0.66913510  12.010000   ; qtot -11.501612
  253          c     10    UNL    C18    253 0.21636085  12.010000   ; qtot -11.285251
  254          o     10    UNL    O19    254 -0.16655936  16.000000   ; qtot -11.451811
  255          c     10    UNL    C20    255 0.11158124  12.010000   ; qtot -11.340229
  256          o     10    UNL    O21    256 -0.30166463  16.000000   ; qtot -11.641894
  257         cc     10    UNL    C22    257 -0.18327175  12.010000   ; qtot -11.825166
  258         cd     10    UNL    C23    258 -0.20575164  12.010000   ; qtot -12.030918
  259         cd     10    UNL    C24    259 0.15017376  12.010000   ; qtot -11.880744
  260          o     10    UNL    O25    260 -0.74318700  16.000000   ; qtot -12.623931
  261         ca     10    UNL    C26    261 -0.23508700  12.010000   ; qtot -12.859018
  262         ca     10    UNL    C27    262 -0.14008700  12.010000   ; qtot -12.999105
  263         ca     10    UNL    C28    263 -0.15308700  12.010000   ; qtot -13.152192
  264         ca     10    UNL    C29    264 -0.15308700  12.010000   ; qtot -13.305279
  265         ca     10    UNL    C30    265 -0.14008700  12.010000   ; qtot -13.445366
  266         ca     10    UNL    C31    266 -0.23508700  12.010000   ; qtot -13.680453
  267         ha     10    UNL    H32    267 0.05474060   1.008000   ; qtot -13.625712
  268         ha     10    UNL    H33    268 0.03181656   1.008000   ; qtot -13.593896
  269         ha     10    UNL    H34    269 0.03601423   1.008000   ; qtot -13.557881
  270         hn     10    UNL    H35    270 0.33991300   1.008000   ; qtot -13.217968
  271         hn     10    UNL    H36    271 0.33991300   1.008000   ; qtot -12.878055
  272         ha     10    UNL    H37    272 0.05474060   1.008000   ; qtot -12.823315
  273         ha     10    UNL    H38    273 0.03181656   1.008000   ; qtot -12.791498
  274         ha     10    UNL    H39    274 0.03601423   1.008000   ; qtot -12.755484
  275         ha     10    UNL    H40    275 0.13641300   1.008000   ; qtot -12.619071
  276         ha     10    UNL    H41    276 0.08891300   1.008000   ; qtot -12.530158
  277         ha     10    UNL    H42    277 0.15241300   1.008000   ; qtot -12.377745
  278         ha     10    UNL    H43    278 0.15241300   1.008000   ; qtot -12.225332
  279         ha     10    UNL    H44    279 0.08891300   1.008000   ; qtot -12.136419
  280         ha     10    UNL    H45    280 0.13641300   1.008000   ; qtot -12.000006

[ bonds ]
;    ai     aj funct         c0         c1         c2         c3
      5      6     1   0.12183 533627.360000
      6      7     1   0.14676 310452.800000
      6     15     1   0.13789 357815.680000
      7      8     1   0.14676 310452.800000
      7     14     1   0.13729 419153.120000
      8      9     1   0.12183 533627.360000
      8     10     1   0.15482 244094.560000
     10     11     1   0.12183 533627.360000
     10     12     1   0.14676 310452.800000
     12     13     1   0.13729 419153.120000
     13     14     1   0.14278 351288.640000
     15     16     1   0.14121 321498.560000
     16     17     1   0.13984 385848.480000
     16     36     1   0.13984 385848.480000
     17     18     1   0.13984 385848.480000
     17     33     1   0.13984 385848.480000
     18     19     1   0.13984 385848.480000
     18     34     1   0.13984 385848.480000
     19     20     1   0.14121 321498.560000
     19     31     1   0.13984 385848.480000
     20     21     1   0.13789 357815.680000
     21     22     1   0.14676 310452.800000
     21     30     1   0.12183 533627.360000
     22     23     1   0.14676 310452.800000
     22     29     1   0.13729 419153.120000
     23     24     1   0.12183 533627.360000
     23     25     1   0.15482 244094.560000
     25     26     1   0.12183 533627.360000
     25     27     1   0.14676 310452.800000
     27     28     1   0.13729 419153.120000
     28     29     1   0.14278 351288.640000
     31     32     1   0.13984 385848.480000
     32     33     1   0.13984 385848.480000
     34     35     1   0.13984 385848.480000
     35     36     1   0.13984 385848.480000
     12     37     1   0.10837 292126.880000
     13     38     1   0.10837 292126.880000
     14     39     1   0.10837 292126.880000
     15     40     1   0.10129 337397.760000
     20     41     1   0.10129 337397.760000
     27     42     1   0.10837 292126.880000
     28     43     1   0.10837 292126.880000
     29     44     1   0.10837 292126.880000
     31     45     1   0.10860 289365.440000
     32     46     1   0.10860 289365.440000
     33     47     1   0.10860 289365.440000
     34     48     1   0.10860 289365.440000
     35     49     1   0.10860 289365.440000
     36     50     1   0.10860 289365.440000
     51     52     1   0.12183 533627.360000
     52     53     1   0.14676 310452.800000
     52     61     1   0.13789 357815.680000
     53     54     1   0.14676 310452.800000
     53     60     1   0.13729 419153.120000
     54     55     1   0.12183 533627.360000
     54     56     1   0.15482 244094.560000
     56     57     1   0.12183 533627.360000
     56     58     1   0.14676 310452.800000
     58     59     1   0.13729 419153.120000
     59     60     1   0.14278 351288.640000
     61     62     1   0.14121 321498.560000
     62     63     1   0.13984 385848.480000
     62     82     1   0.13984 385848.480000
     63     64     1   0.13984 385848.480000
     63     79     1   0.13984 385848.480000
     64     65     1   0.13984 385848.480000
     64     80     1   0.13984 385848.480000
     65     66     1   0.14121 321498.560000
     65     77     1   0.13984 385848.480000
     66     67     1   0.13789 357815.680000
     67     68     1   0.14676 310452.800000
     67     76     1   0.12183 533627.360000
     68     69     1   0.14676 310452.800000
     68     75     1   0.13729 419153.120000
     69     70     1   0.12183 533627.360000
     69     71     1   0.15482 244094.560000
     71     72     1   0.12183 533627.360000
     71     73     1   0.14676 310452.800000
     73     74     1   0.13729 419153.120000
     74     75     1   0.14278 351288.640000
     77     78     1   0.13984 385848.480000
     78     79     1   0.13984 385848.480000
     80     81     1   0.13984 385848.480000
     81     82     1   0.13984 385848.480000
     58     83     1   0.10837 292126.880000
     59     84     1   0.10837 292126.880000
     60     85     1   0.10837 292126.880000
     61     86     1   0.10129 337397.760000
     66     87     1   0.10129 337397.760000
     73     88     1   0.10837 292126.880000
     74     89     1   0.10837 292126.880000
     75     90     1   0.10837 292126.880000
     77     91     1   0.10860 289365.440000
     78     92     1   0.10860 289365.440000
     79     93     1   0.10860 289365.440000
     80     94     1   0.10860 289365.440000
     81     95     1   0.10860 289365.440000
     82     96     1   0.10860 289365.440000
     97     98     1   0.12183 533627.360000
     98     99     1   0.14676 310452.800000
     98    107     1   0.13789 357815.680000
     99    100     1   0.14676 310452.800000
     99    106     1   0.13729 419153.120000
    100    101     1   0.12183 533627.360000
    100    102     1   0.15482 244094.560000
    102    103     1   0.12183 533627.360000
    102    104     1   0.14676 310452.800000
    104    105     1   0.13729 419153.120000
    105    106     1   0.14278 351288.640000
    107    108     1   0.14121 321498.560000
    108    109     1   0.13984 385848.480000
    108    128     1   0.13984 385848.480000
    109    110     1   0.13984 385848.480000
    109    125     1   0.13984 385848.480000
    110    111     1   0.13984 385848.480000
    110    126     1   0.13984 385848.480000
    111    112     1   0.14121 321498.560000
    111    123     1   0.13984 385848.480000
    112    113     1   0.13789 357815.680000
    113    114     1   0.14676 310452.800000
    113    122     1   0.12183 533627.360000
    114    115     1   0.14676 310452.800000
    114    121     1   0.13729 419153.120000
    115    116     1   0.12183 533627.360000
    115    117     1   0.15482 244094.560000
    117    118     1   0.12183 533627.360000
    117    119     1   0.14676 310452.800000
    119    120     1   0.13729 419153.120000
    120    121     1   0.14278 351288.640000
    123    124     1   0.13984 385848.480000
    124    125     1   0.13984 385848.480000
    126    127     1   0.13984 385848.480000
    127    128     1   0.13984 385848.480000
    104    129     1   0.10837 292126.880000
    105    130     1   0.10837 292126.880000
    106    131     1   0.10837 292126.880000
    107    132     1   0.10129 337397.760000
    112    133     1   0.10129 337397.760000
    119    134     1   0.10837 292126.880000
    120    135     1   0.10837 292126.880000
    121    136     1   0.10837 292126.880000
    123    137     1   0.10860 289365.440000
    124    138     1   0.10860 289365.440000
    125    139     1   0.10860 289365.440000
    126    140     1   0.10860 289365.440000
    127    141     1   0.10860 289365.440000
    128    142     1   0.10860 289365.440000
    143    144     1   0.12183 533627.360000
    144    145     1   0.14676 310452.800000
    144    153     1   0.13789 357815.680000
    145    146     1   0.14676 310452.800000
    145    152     1   0.13729 419153.120000
    146    147     1   0.12183 533627.360000
    146    148     1   0.15482 244094.560000
    148    149     1   0.12183 533627.360000
    148    150     1   0.14676 310452.800000
    150    151     1   0.13729 419153.120000
    151    152     1   0.14278 351288.640000
    153    154     1   0.14121 321498.560000
    154    155     1   0.13984 385848.480000
    154    174     1   0.13984 385848.480000
    155    156     1   0.13984 385848.480000
    155    171     1   0.13984 385848.480000
    156    157     1   0.13984 385848.480000
    156    172     1   0.13984 385848.480000
    157    158     1   0.14121 321498.560000
    157    169     1   0.13984 385848.480000
    158    159     1   0.13789 357815.680000
    159    160     1   0.14676 310452.800000
    159    168     1   0.12183 533627.360000
    160    161     1   0.14676 310452.800000
    160    167     1   0.13729 419153.120000
    161    162     1   0.12183 533627.360000
    161    163     1   0.15482 244094.560000
    163    164     1   0.12183 533627.360000
    163    165     1   0.14676 310452.800000
    165    166     1   0.13729 419153.120000
    166    167     1   0.14278 351288.640000
    169    170     1   0.13984 385848.480000
    170    171     1   0.13984 385848.480000
    172    173     1   0.13984 385848.480000
    173    174     1   0.13984 385848.480000
    150    175     1   0.10837 292126.880000
    151    176     1   0.10837 292126.880000
    152    177     1   0.10837 292126.880000
    153    178     1   0.10129 337397.760000
    158    179     1   0.10129 337397.760000
    165    180     1   0.10837 292126.880000
    166    181     1   0.10837 292126.880000
    167    182     1   0.10837 292126.880000
    169    183     1   0.10860 289365.440000
    170    184     1   0.10860 289365.440000
    171    185     1   0.10860 289365.440000
    172    186     1   0.10860 289365.440000
    173    187     1   0.10860 289365.440000
    174    188     1   0.10860 289365.440000
    189    190     1   0.12183 533627.360000
    190    191     1   0.14676 310452.800000
    190    199     1   0.13789 357815.680000
    191    192     1   0.14676 310452.800000
    191    198     1   0.13729 419153.120000
    192    193     1   0.12183 533627.360000
    192    194     1   0.15482 244094.560000
    194    195     1   0.12183 533627.360000
    194    196     1   0.14676 310452.800000
    196    197     1   0.13729 419153.120000
    197    198     1   0.14278 351288.640000
    199    200     1   0.14121 321498.560000
    200    201     1   0.13984 385848.480000
    200    220     1   0.13984 385848.480000
    201    202     1   0.13984 385848.480000
    201    217     1   0.13984 385848.480000
    202    203     1   0.13984 385848.480000
    202    218     1   0.13984 385848.480000
    203    204     1   0.14121 321498.560000
    203    215     1   0.13984 385848.480000
    204    205     1   0.13789 357815.680000
    205    206     1   0.14676 310452.800000
    205    214     1   0.12183 533627.360000
    206    207     1   0.14676 310452.800000
    206    213     1   0.13729 419153.120000
    207    208     1   0.12183 533627.360000
    207    209     1   0.15482 244094.560000
    209    210     1   0.12183 533627.360000
    209    211     1   0.14676 310452.800000
    211    212     1   0.13729 419153.120000
    212    213     1   0.14278 351288.640000
    215    216     1   0.13984 385848.480000
    216    217     1   0.13984 385848.480000
    218    219     1   0.13984 385848.480000
    219    220     1   0.13984 385848.480000
    196    221     1   0.10837 292126.880000
    197    222     1   0.10837 292126.880000
    198    223     1   0.10837 292126.880000
    199    224     1   0.10129 337397.760000
    204    225     1   0.10129 337397.760000
    211    226     1   0.10837 292126.880000
    212    227     1   0.10837 292126.880000
    213    228     1   0.10837 292126.880000
    215    229     1   0.10860 289365.440000
    216    230     1   0.10860 289365.440000
    217    231     1   0.10860 289365.440000
    218    232     1   0.10860 289365.440000
    219    233     1   0.10860 289365.440000
    220    234     1   0.10860 289365.440000
    235    236     1   0.12183 533627.360000
    236    237     1   0.14676 310452.800000
    236    245     1   0.13789 357815.680000
    237    238     1   0.14676 310452.800000
    237    244     1   0.13729 419153.120000
    238    239     1   0.12183 533627.360000
    238    240     1   0.15482 244094.560000
    240    241     1   0.12183 533627.360000
    240    242     1   0.14676 310452.800000
    242    243     1   0.13729 419153.120000
    243    244     1   0.14278 351288.640000
    245    246     1   0.14121 321498.560000
    246    247     1   0.13984 385848.480000
    246    266     1   0.13984 385848.480000
    247    248     1   0.13984 385848.480000
    247    263     1   0.13984 385848.480000
    248    249     1   0.13984 385848.480000
    248    264     1   0.13984 385848.480000
    249    250     1   0.14121 321498.560000
    249    261     1   0.13984 385848.480000
    250    251     1   0.13789 357815.680000
    251    252     1   0.14676 310452.800000
    251    260     1   0.12183 533627.360000
    252    253     1   0.14676 310452.800000
    252    259     1   0.13729 419153.120000
    253    254     1   0.12183 533627.360000
    253    255     1   0.15482 244094.560000
    255    256     1   0.12183 533627.360000
    255    257     1   0.14676 310452.800000
    257    258     1   0.13729 419153.120000
    258    259     1   0.14278 351288.640000
    261    262     1   0.13984 385848.480000
    262    263     1   0.13984 385848.480000
    264    265     1   0.13984 385848.480000
    265    266     1   0.13984 385848.480000
    242    267     1   0.10837 292126.880000
    243    268     1   0.10837 292126.880000
    244    269     1   0.10837 292126.880000
    245    270     1   0.10129 337397.760000
    250    271     1   0.10129 337397.760000
    257    272     1   0.10837 292126.880000
    258    273     1   0.10837 292126.880000
    259    274     1   0.10837 292126.880000
    261    275     1   0.10860 289365.440000
    262    276     1   0.10860 289365.440000
    263    277     1   0.10860 289365.440000
    264    278     1   0.10860 289365.440000
    265    279     1   0.10860 289365.440000
    266    280     1   0.10860 289365.440000
      1    164     1   0.20060 36927.147200
      1    162     1   0.20140 33935.587200
      1    118     1   0.20060 36927.147200
      1    116     1   0.20140 33935.587200
      1    210     1   0.20060 36927.147200
      1    208     1   0.20140 33935.587200
      2    241     1   0.20060 36927.147200
      2    239     1   0.20140 33935.587200
      2    195     1   0.20060 36927.147200
      2    193     1   0.20140 33935.587200
      2     11     1   0.20060 36927.147200
      2      9     1   0.20140 33935.587200
      3    256     1   0.20060 36927.147200
      3    254     1   0.20140 33935.587200
      3     57     1   0.20060 36927.147200
      3     55     1   0.20140 33935.587200
      3    149     1   0.20060 36927.147200
      3    147     1   0.20140 33935.587200
      4     72     1   0.20060 36927.147200
      4     70     1   0.20140 33935.587200
      4     26     1   0.20060 36927.147200
      4     24     1   0.20140 33935.587200
      4    103     1   0.20060 36927.147200
      4    101     1   0.20140 33935.587200

[ pairs ]
;    ai     aj funct         c0         c1         c2         c3
      5      8     1
      5     14     1
      5     16     1
      6      9     1
      6     10     1
      6     13     1
      6     17     1
      6     36     1
      7     16     1
      7     11     1
      7     12     1
      8     15     1
      8     13     1
      9     14     1
      9     12     1
     10     14     1
     11     13     1
     14     15     1
     15     18     1
     15     33     1
     15     35     1
     16     19     1
     16     34     1
     16     32     1
     17     35     1
     17     20     1
     17     31     1
     18     36     1
     18     32     1
     18     21     1
     19     33     1
     19     35     1
     19     22     1
     19     30     1
     20     34     1
     20     32     1
     20     23     1
     20     29     1
     21     31     1
     21     24     1
     21     25     1
     21     28     1
     22     26     1
     22     27     1
     23     30     1
     23     28     1
     24     29     1
     24     27     1
     25     29     1
     26     28     1
     29     30     1
     31     34     1
     33     36     1
     33     34     1
      5     40     1
      6     39     1
      7     40     1
      7     38     1
      8     39     1
      8     37     1
     10     38     1
     11     37     1
     12     39     1
     14     37     1
     15     50     1
     16     47     1
     16     49     1
     17     40     1
     17     50     1
     17     48     1
     17     46     1
     18     47     1
     18     41     1
     18     45     1
     18     49     1
     19     48     1
     19     46     1
     20     45     1
     21     44     1
     22     41     1
     22     43     1
     23     44     1
     23     42     1
     25     43     1
     26     42     1
     27     44     1
     29     42     1
     30     41     1
     31     41     1
     31     47     1
     33     45     1
     34     50     1
     36     40     1
     36     48     1
     37     38     1
     38     39     1
     42     43     1
     43     44     1
     45     46     1
     46     47     1
     48     49     1
     49     50     1
     51     54     1
     51     60     1
     51     62     1
     52     55     1
     52     56     1
     52     59     1
     52     63     1
     52     82     1
     53     62     1
     53     57     1
     53     58     1
     54     61     1
     54     59     1
     55     60     1
     55     58     1
     56     60     1
     57     59     1
     60     61     1
     61     64     1
     61     79     1
     61     81     1
     62     65     1
     62     80     1
     62     78     1
     63     81     1
     63     66     1
     63     77     1
     64     82     1
     64     78     1
     64     67     1
     65     79     1
     65     81     1
     65     68     1
     65     76     1
     66     80     1
     66     78     1
     66     69     1
     66     75     1
     67     77     1
     67     70     1
     67     71     1
     67     74     1
     68     72     1
     68     73     1
     69     76     1
     69     74     1
     70     75     1
     70     73     1
     71     75     1
     72     74     1
     75     76     1
     77     80     1
     79     82     1
     79     80     1
     51     86     1
     52     85     1
     53     86     1
     53     84     1
     54     85     1
     54     83     1
     56     84     1
     57     83     1
     58     85     1
     60     83     1
     61     96     1
     62     93     1
     62     95     1
     63     86     1
     63     96     1
     63     94     1
     63     92     1
     64     93     1
     64     87     1
     64     91     1
     64     95     1
     65     94     1
     65     92     1
     66     91     1
     67     90     1
     68     87     1
     68     89     1
     69     90     1
     69     88     1
     71     89     1
     72     88     1
     73     90     1
     75     88     1
     76     87     1
     77     87     1
     77     93     1
     79     91     1
     80     96     1
     82     86     1
     82     94     1
     83     84     1
     84     85     1
     88     89     1
     89     90     1
     91     92     1
     92     93     1
     94     95     1
     95     96     1
     97    100     1
     97    106     1
     97    108     1
     98    101     1
     98    102     1
     98    105     1
     98    109     1
     98    128     1
     99    108     1
     99    103     1
     99    104     1
    100    107     1
    100    105     1
    101    106     1
    101    104     1
    102    106     1
    103    105     1
    106    107     1
    107    110     1
    107    125     1
    107    127     1
    108    111     1
    108    126     1
    108    124     1
    109    127     1
    109    112     1
    109    123     1
    110    128     1
    110    124     1
    110    113     1
    111    125     1
    111    127     1
    111    114     1
    111    122     1
    112    126     1
    112    124     1
    112    115     1
    112    121     1
    113    123     1
    113    116     1
    113    117     1
    113    120     1
    114    118     1
    114    119     1
    115    122     1
    115    120     1
    116    121     1
    116    119     1
    117    121     1
    118    120     1
    121    122     1
    123    126     1
    125    128     1
    125    126     1
     97    132     1
     98    131     1
     99    132     1
     99    130     1
    100    131     1
    100    129     1
    102    130     1
    103    129     1
    104    131     1
    106    129     1
    107    142     1
    108    139     1
    108    141     1
    109    132     1
    109    142     1
    109    140     1
    109    138     1
    110    139     1
    110    133     1
    110    137     1
    110    141     1
    111    140     1
    111    138     1
    112    137     1
    113    136     1
    114    133     1
    114    135     1
    115    136     1
    115    134     1
    117    135     1
    118    134     1
    119    136     1
    121    134     1
    122    133     1
    123    133     1
    123    139     1
    125    137     1
    126    142     1
    128    132     1
    128    140     1
    129    130     1
    130    131     1
    134    135     1
    135    136     1
    137    138     1
    138    139     1
    140    141     1
    141    142     1
    143    146     1
    143    152     1
    143    154     1
    144    147     1
    144    148     1
    144    151     1
    144    155     1
    144    174     1
    145    154     1
    145    149     1
    145    150     1
    146    153     1
    146    151     1
    147    152     1
    147    150     1
    148    152     1
    149    151     1
    152    153     1
    153    156     1
    153    171     1
    153    173     1
    154    157     1
    154    172     1
    154    170     1
    155    173     1
    155    158     1
    155    169     1
    156    174     1
    156    170     1
    156    159     1
    157    171     1
    157    173     1
    157    160     1
    157    168     1
    158    172     1
    158    170     1
    158    161     1
    158    167     1
    159    169     1
    159    162     1
    159    163     1
    159    166     1
    160    164     1
    160    165     1
    161    168     1
    161    166     1
    162    167     1
    162    165     1
    163    167     1
    164    166     1
    167    168     1
    169    172     1
    171    174     1
    171    172     1
    143    178     1
    144    177     1
    145    178     1
    145    176     1
    146    177     1
    146    175     1
    148    176     1
    149    175     1
    150    177     1
    152    175     1
    153    188     1
    154    185     1
    154    187     1
    155    178     1
    155    188     1
    155    186     1
    155    184     1
    156    185     1
    156    179     1
    156    183     1
    156    187     1
    157    186     1
    157    184     1
    158    183     1
    159    182     1
    160    179     1
    160    181     1
    161    182     1
    161    180     1
    163    181     1
    164    180     1
    165    182     1
    167    180     1
    168    179     1
    169    179     1
    169    185     1
    171    183     1
    172    188     1
    174    178     1
    174    186     1
    175    176     1
    176    177     1
    180    181     1
    181    182     1
    183    184     1
    184    185     1
    186    187     1
    187    188     1
    189    192     1
    189    198     1
    189    200     1
    190    193     1
    190    194     1
    190    197     1
    190    201     1
    190    220     1
    191    200     1
    191    195     1
    191    196     1
    192    199     1
    192    197     1
    193    198     1
    193    196     1
    194    198     1
    195    197     1
    198    199     1
    199    202     1
    199    217     1
    199    219     1
    200    203     1
    200    218     1
    200    216     1
    201    219     1
    201    204     1
    201    215     1
    202    220     1
    202    216     1
    202    205     1
    203    217     1
    203    219     1
    203    206     1
    203    214     1
    204    218     1
    204    216     1
    204    207     1
    204    213     1
    205    215     1
    205    208     1
    205    209     1
    205    212     1
    206    210     1
    206    211     1
    207    214     1
    207    212     1
    208    213     1
    208    211     1
    209    213     1
    210    212     1
    213    214     1
    215    218     1
    217    220     1
    217    218     1
    189    224     1
    190    223     1
    191    224     1
    191    222     1
    192    223     1
    192    221     1
    194    222     1
    195    221     1
    196    223     1
    198    221     1
    199    234     1
    200    231     1
    200    233     1
    201    224     1
    201    234     1
    201    232     1
    201    230     1
    202    231     1
    202    225     1
    202    229     1
    202    233     1
    203    232     1
    203    230     1
    204    229     1
    205    228     1
    206    225     1
    206    227     1
    207    228     1
    207    226     1
    209    227     1
    210    226     1
    211    228     1
    213    226     1
    214    225     1
    215    225     1
    215    231     1
    217    229     1
    218    234     1
    220    224     1
    220    232     1
    221    222     1
    222    223     1
    226    227     1
    227    228     1
    229    230     1
    230    231     1
    232    233     1
    233    234     1
    235    238     1
    235    244     1
    235    246     1
    236    239     1
    236    240     1
    236    243     1
    236    247     1
    236    266     1
    237    246     1
    237    241     1
    237    242     1
    238    245     1
    238    243     1
    239    244     1
    239    242     1
    240    244     1
    241    243     1
    244    245     1
    245    248     1
    245    263     1
    245    265     1
    246    249     1
    246    264     1
    246    262     1
    247    265     1
    247    250     1
    247    261     1
    248    266     1
    248    262     1
    248    251     1
    249    263     1
    249    265     1
    249    252     1
    249    260     1
    250    264     1
    250    262     1
    250    253     1
    250    259     1
    251    261     1
    251    254     1
    251    255     1
    251    258     1
    252    256     1
    252    257     1
    253    260     1
    253    258     1
    254    259     1
    254    257     1
    255    259     1
    256    258     1
    259    260     1
    261    264     1
    263    266     1
    263    264     1
    235    270     1
    236    269     1
    237    270     1
    237    268     1
    238    269     1
    238    267     1
    240    268     1
    241    267     1
    242    269     1
    244    267     1
    245    280     1
    246    277     1
    246    279     1
    247    270     1
    247    280     1
    247    278     1
    247    276     1
    248    277     1
    248    271     1
    248    275     1
    248    279     1
    249    278     1
    249    276     1
    250    275     1
    251    274     1
    252    271     1
    252    273     1
    253    274     1
    253    272     1
    255    273     1
    256    272     1
    257    274     1
    259    272     1
    260    271     1
    261    271     1
    261    277     1
    263    275     1
    264    280     1
    266    270     1
    266    278     1
    267    268     1
    268    269     1
    272    273     1
    273    274     1
    275    276     1
    276    277     1
    278    279     1
    279    280     1
      1    165     1
    208    163     1
    210    163     1
    116    163     1
    118    163     1
    207    164     1
    209    164     1
    115    164     1
    117    164     1
      1    160     1
    208    161     1
    210    161     1
    116    161     1
    118    161     1
    207    162     1
    209    162     1
    115    162     1
    117    162     1
      1    119     1
    208    117     1
    210    117     1
    207    118     1
    209    118     1
      1    114     1
    208    115     1
    210    115     1
    207    116     1
    209    116     1
      1    211     1
      1    206     1
      2    242     1
      9    240     1
     11    240     1
    193    240     1
    195    240     1
      8    241     1
     10    241     1
    192    241     1
    194    241     1
      2    237     1
      9    238     1
     11    238     1
    193    238     1
    195    238     1
      8    239     1
     10    239     1
    192    239     1
    194    239     1
      2    196     1
      9    194     1
     11    194     1
      8    195     1
     10    195     1
      2    191     1
      9    192     1
     11    192     1
      8    193     1
     10    193     1
      2     12     1
      2      7     1
      3    257     1
    147    255     1
    149    255     1
     55    255     1
     57    255     1
    146    256     1
    148    256     1
     54    256     1
     56    256     1
      3    252     1
    147    253     1
    149    253     1
     55    253     1
     57    253     1
    146    254     1
    148    254     1
     54    254     1
     56    254     1
      3     58     1
    147     56     1
    149     56     1
    146     57     1
    148     57     1
      3     53     1
    147     54     1
    149     54     1
    146     55     1
    148     55     1
      3    150     1
      3    145     1
      4     73     1
    101     71     1
    103     71     1
     24     71     1
     26     71     1
    100     72     1
    102     72     1
     23     72     1
     25     72     1
      4     68     1
    101     69     1
    103     69     1
     24     69     1
     26     69     1
    100     70     1
    102     70     1
     23     70     1
     25     70     1
      4     27     1
    101     25     1
    103     25     1
    100     26     1
    102     26     1
      4     22     1
    101     23     1
    103     23     1
    100     24     1
    102     24     1
      4    104     1
      4     99     1

[ angles ]
;    ai     aj     ak funct         c0         c1         c2         c3
      5      6      7     1   123.9300532 578.228800
      5      6     15     1   123.0500530 620.905600
      6      7      8     1   117.3120000 503.720128
      6      7     14     1   122.4290000 527.560560
      6     15     16     1   123.7100528 533.878400
      7      6     15     1   112.7000483 578.228800
      7      8      9     1   123.2870000 511.452160
      7      8     10     1   119.6290000 595.935488
      7     14     13     1   120.4380000 583.283072
      8      7     14     1   120.2590000 590.504656
      8     10     11     1   116.6420000 429.127776
      8     10     12     1   118.2760000 620.721504
      9      8     10     1   117.0840000 416.918864
     10     12     13     1   121.3650000 583.283072
     11     10     12     1   125.0820000 520.799216
     12     13     14     1   120.0330000 577.659776
     15     16     17     1   120.1900517 568.187200
     15     16     36     1   120.1900517 568.187200
     16     17     18     1   120.0200517 557.308800
     16     17     33     1   120.0200517 557.308800
     16     36     35     1   120.0200517 557.308800
     17     16     36     1   120.0200517 557.308800
     17     18     19     1   120.0200517 557.308800
     17     18     34     1   120.0200517 557.308800
     17     33     32     1   120.0200517 557.308800
     18     17     33     1   120.0200517 557.308800
     18     19     20     1   120.1900517 568.187200
     18     19     31     1   120.0200517 557.308800
     18     34     35     1   120.0200517 557.308800
     19     18     34     1   120.0200517 557.308800
     19     20     21     1   123.7100528 533.878400
     19     31     32     1   120.0200517 557.308800
     20     19     31     1   120.1900517 568.187200
     20     21     22     1   112.7000483 578.228800
     20     21     30     1   123.0500530 620.905600
     21     22     23     1   117.3120000 503.720128
     21     22     29     1   122.4290000 527.560560
     22     21     30     1   123.9300532 578.228800
     22     23     24     1   123.2870000 511.452160
     22     23     25     1   119.6290000 595.935488
     22     29     28     1   120.4380000 583.283072
     23     22     29     1   120.2590000 590.504656
     23     25     26     1   116.6420000 429.127776
     23     25     27     1   118.2760000 620.721504
     24     23     25     1   117.0840000 416.918864
     25     27     28     1   121.3650000 583.283072
     26     25     27     1   125.0820000 520.799216
     27     28     29     1   120.0330000 577.659776
     31     32     33     1   120.0200517 557.308800
     34     35     36     1   120.0200517 557.308800
      6     15     40     1   117.5500507 404.174400
      7     14     39     1   119.0410000 237.458736
     10     12     37     1   117.5810000 231.969328
     12     13     38     1   119.8100000 238.245328
     13     12     37     1   121.0530000 234.069696
     13     14     39     1   120.5210000 229.249728
     14     13     38     1   120.1570000 230.479824
     16     15     40     1   116.0000497 398.316800
     16     36     50     1   119.8800511 403.337600
     17     33     47     1   119.8800511 403.337600
     18     34     48     1   119.8800511 403.337600
     19     20     41     1   116.0000497 398.316800
     19     31     45     1   119.8800511 403.337600
     21     20     41     1   117.5500507 404.174400
     22     29     44     1   119.0410000 237.458736
     25     27     42     1   117.5810000 231.969328
     27     28     43     1   119.8100000 238.245328
     28     27     42     1   121.0530000 234.069696
     28     29     44     1   120.5210000 229.249728
     29     28     43     1   120.1570000 230.479824
     31     32     46     1   119.8800511 403.337600
     32     31     45     1   119.8800511 403.337600
     32     33     47     1   119.8800511 403.337600
     33     32     46     1   119.8800511 403.337600
     34     35     49     1   119.8800511 403.337600
     35     34     48     1   119.8800511 403.337600
     35     36     50     1   119.8800511 403.337600
     36     35     49     1   119.8800511 403.337600
     51     52     53     1   123.9300532 578.228800
     51     52     61     1   123.0500530 620.905600
     52     53     54     1   117.3120000 503.720128
     52     53     60     1   122.4290000 527.560560
     52     61     62     1   123.7100528 533.878400
     53     52     61     1   112.7000483 578.228800
     53     54     55     1   123.2870000 511.452160
     53     54     56     1   119.6290000 595.935488
     53     60     59     1   120.4380000 583.283072
     54     53     60     1   120.2590000 590.504656
     54     56     57     1   116.6420000 429.127776
     54     56     58     1   118.2760000 620.721504
     55     54     56     1   117.0840000 416.918864
     56     58     59     1   121.3650000 583.283072
     57     56     58     1   125.0820000 520.799216
     58     59     60     1   120.0330000 577.659776
     61     62     63     1   120.1900517 568.187200
     61     62     82     1   120.1900517 568.187200
     62     63     64     1   120.0200517 557.308800
     62     63     79     1   120.0200517 557.308800
     62     82     81     1   120.0200517 557.308800
     63     62     82     1   120.0200517 557.308800
     63     64     65     1   120.0200517 557.308800
     63     64     80     1   120.0200517 557.308800
     63     79     78     1   120.0200517 557.308800
     64     63     79     1   120.0200517 557.308800
     64     65     66     1   120.1900517 568.187200
     64     65     77     1   120.0200517 557.308800
     64     80     81     1   120.0200517 557.308800
     65     64     80     1   120.0200517 557.308800
     65     66     67     1   123.7100528 533.878400
     65     77     78     1   120.0200517 557.308800
     66     65     77     1   120.1900517 568.187200
     66     67     68     1   112.7000483 578.228800
     66     67     76     1   123.0500530 620.905600
     67     68     69     1   117.3120000 503.720128
     67     68     75     1   122.4290000 527.560560
     68     67     76     1   123.9300532 578.228800
     68     69     70     1   123.2870000 511.452160
     68     69     71     1   119.6290000 595.935488
     68     75     74     1   120.4380000 583.283072
     69     68     75     1   120.2590000 590.504656
     69     71     72     1   116.6420000 429.127776
     69     71     73     1   118.2760000 620.721504
     70     69     71     1   117.0840000 416.918864
     71     73     74     1   121.3650000 583.283072
     72     71     73     1   125.0820000 520.799216
     73     74     75     1   120.0330000 577.659776
     77     78     79     1   120.0200517 557.308800
     80     81     82     1   120.0200517 557.308800
     52     61     86     1   117.5500507 404.174400
     53     60     85     1   119.0410000 237.458736
     56     58     83     1   117.5810000 231.969328
     58     59     84     1   119.8100000 238.245328
     59     58     83     1   121.0530000 234.069696
     59     60     85     1   120.5210000 229.249728
     60     59     84     1   120.1570000 230.479824
     62     61     86     1   116.0000497 398.316800
     62     82     96     1   119.8800511 403.337600
     63     79     93     1   119.8800511 403.337600
     64     80     94     1   119.8800511 403.337600
     65     66     87     1   116.0000497 398.316800
     65     77     91     1   119.8800511 403.337600
     67     66     87     1   117.5500507 404.174400
     68     75     90     1   119.0410000 237.458736
     71     73     88     1   117.5810000 231.969328
     73     74     89     1   119.8100000 238.245328
     74     73     88     1   121.0530000 234.069696
     74     75     90     1   120.5210000 229.249728
     75     74     89     1   120.1570000 230.479824
     77     78     92     1   119.8800511 403.337600
     78     77     91     1   119.8800511 403.337600
     78     79     93     1   119.8800511 403.337600
     79     78     92     1   119.8800511 403.337600
     80     81     95     1   119.8800511 403.337600
     81     80     94     1   119.8800511 403.337600
     81     82     96     1   119.8800511 403.337600
     82     81     95     1   119.8800511 403.337600
     97     98     99     1   123.9300532 578.228800
     97     98    107     1   123.0500530 620.905600
     98     99    100     1   117.3120000 503.720128
     98     99    106     1   122.4290000 527.560560
     98    107    108     1   123.7100528 533.878400
     99     98    107     1   112.7000483 578.228800
     99    100    101     1   123.2870000 511.452160
     99    100    102     1   119.6290000 595.935488
     99    106    105     1   120.4380000 583.283072
    100     99    106     1   120.2590000 590.504656
    100    102    103     1   116.6420000 429.127776
    100    102    104     1   118.2760000 620.721504
    101    100    102     1   117.0840000 416.918864
    102    104    105     1   121.3650000 583.283072
    103    102    104     1   125.0820000 520.799216
    104    105    106     1   120.0330000 577.659776
    107    108    109     1   120.1900517 568.187200
    107    108    128     1   120.1900517 568.187200
    108    109    110     1   120.0200517 557.308800
    108    109    125     1   120.0200517 557.308800
    108    128    127     1   120.0200517 557.308800
    109    108    128     1   120.0200517 557.308800
    109    110    111     1   120.0200517 557.308800
    109    110    126     1   120.0200517 557.308800
    109    125    124     1   120.0200517 557.308800
    110    109    125     1   120.0200517 557.308800
    110    111    112     1   120.1900517 568.187200
    110    111    123     1   120.0200517 557.308800
    110    126    127     1   120.0200517 557.308800
    111    110    126     1   120.0200517 557.308800
    111    112    113     1   123.7100528 533.878400
    111    123    124     1   120.0200517 557.308800
    112    111    123     1   120.1900517 568.187200
    112    113    114     1   112.7000483 578.228800
    112    113    122     1   123.0500530 620.905600
    113    114    115     1   117.3120000 503.720128
    113    114    121     1   122.4290000 527.560560
    114    113    122     1   123.9300532 578.228800
    114    115    116     1   123.2870000 511.452160
    114    115    117     1   119.6290000 595.935488
    114    121    120     1   120.4380000 583.283072
    115    114    121     1   120.2590000 590.504656
    115    117    118     1   116.6420000 429.127776
    115    117    119     1   118.2760000 620.721504
    116    115    117     1   117.0840000 416.918864
    117    119    120     1   121.3650000 583.283072
    118    117    119     1   125.0820000 520.799216
    119    120    121     1   120.0330000 577.659776
    123    124    125     1   120.0200517 557.308800
    126    127    128     1   120.0200517 557.308800
     98    107    132     1   117.5500507 404.174400
     99    106    131     1   119.0410000 237.458736
    102    104    129     1   117.5810000 231.969328
    104    105    130     1   119.8100000 238.245328
    105    104    129     1   121.0530000 234.069696
    105    106    131     1   120.5210000 229.249728
    106    105    130     1   120.1570000 230.479824
    108    107    132     1   116.0000497 398.316800
    108    128    142     1   119.8800511 403.337600
    109    125    139     1   119.8800511 403.337600
    110    126    140     1   119.8800511 403.337600
    111    112    133     1   116.0000497 398.316800
    111    123    137     1   119.8800511 403.337600
    113    112    133     1   117.5500507 404.174400
    114    121    136     1   119.0410000 237.458736
    117    119    134     1   117.5810000 231.969328
    119    120    135     1   119.8100000 238.245328
    120    119    134     1   121.0530000 234.069696
    120    121    136     1   120.5210000 229.249728
    121    120    135     1   120.1570000 230.479824
    123    124    138     1   119.8800511 403.337600
    124    123    137     1   119.8800511 403.337600
    124    125    139     1   119.8800511 403.337600
    125    124    138     1   119.8800511 403.337600
    126    127    141     1   119.8800511 403.337600
    127    126    140     1   119.8800511 403.337600
    127    128    142     1   119.8800511 403.337600
    128    127    141     1   119.8800511 403.337600
    143    144    145     1   123.9300532 578.228800
    143    144    153     1   123.0500530 620.905600
    144    145    146     1   117.3120000 503.720128
    144    145    152     1   122.4290000 527.560560
    144    153    154     1   123.7100528 533.878400
    145    144    153     1   112.7000483 578.228800
    145    146    147     1   123.2870000 511.452160
    145    146    148     1   119.6290000 595.935488
    145    152    151     1   120.4380000 583.283072
    146    145    152     1   120.2590000 590.504656
    146    148    149     1   116.6420000 429.127776
    146    148    150     1   118.2760000 620.721504
    147    146    148     1   117.0840000 416.918864
    148    150    151     1   121.3650000 583.283072
    149    148    150     1   125.0820000 520.799216
    150    151    152     1   120.0330000 577.659776
    153    154    155     1   120.1900517 568.187200
    153    154    174     1   120.1900517 568.187200
    154    155    156     1   120.0200517 557.308800
    154    155    171     1   120.0200517 557.308800
    154    174    173     1   120.0200517 557.308800
    155    154    174     1   120.0200517 557.308800
    155    156    157     1   120.0200517 557.308800
    155    156    172     1   120.0200517 557.308800
    155    171    170     1   120.0200517 557.308800
    156    155    171     1   120.0200517 557.308800
    156    157    158     1   120.1900517 568.187200
    156    157    169     1   120.0200517 557.308800
    156    172    173     1   120.0200517 557.308800
    157    156    172     1   120.0200517 557.308800
    157    158    159     1   123.7100528 533.878400
    157    169    170     1   120.0200517 557.308800
    158    157    169     1   120.1900517 568.187200
    158    159    160     1   112.7000483 578.228800
    158    159    168     1   123.0500530 620.905600
    159    160    161     1   117.3120000 503.720128
    159    160    167     1   122.4290000 527.560560
    160    159    168     1   123.9300532 578.228800
    160    161    162     1   123.2870000 511.452160
    160    161    163     1   119.6290000 595.935488
    160    167    166     1   120.4380000 583.283072
    161    160    167     1   120.2590000 590.504656
    161    163    164     1   116.6420000 429.127776
    161    163    165     1   118.2760000 620.721504
    162    161    163     1   117.0840000 416.918864
    163    165    166     1   121.3650000 583.283072
    164    163    165     1   125.0820000 520.799216
    165    166    167     1   120.0330000 577.659776
    169    170    171     1   120.0200517 557.308800
    172    173    174     1   120.0200517 557.308800
    144    153    178     1   117.5500507 404.174400
    145    152    177     1   119.0410000 237.458736
    148    150    175     1   117.5810000 231.969328
    150    151    176     1   119.8100000 238.245328
    151    150    175     1   121.0530000 234.069696
    151    152    177     1   120.5210000 229.249728
    152    151    176     1   120.1570000 230.479824
    154    153    178     1   116.0000497 398.316800
    154    174    188     1   119.8800511 403.337600
    155    171    185     1   119.8800511 403.337600
    156    172    186     1   119.8800511 403.337600
    157    158    179     1   116.0000497 398.316800
    157    169    183     1   119.8800511 403.337600
    159    158    179     1   117.5500507 404.174400
    160    167    182     1   119.0410000 237.458736
    163    165    180     1   117.5810000 231.969328
    165    166    181     1   119.8100000 238.245328
    166    165    180     1   121.0530000 234.069696
    166    167    182     1   120.5210000 229.249728
    167    166    181     1   120.1570000 230.479824
    169    170    184     1   119.8800511 403.337600
    170    169    183     1   119.8800511 403.337600
    170    171    185     1   119.8800511 403.337600
    171    170    184     1   119.8800511 403.337600
    172    173    187     1   119.8800511 403.337600
    173    172    186     1   119.8800511 403.337600
    173    174    188     1   119.8800511 403.337600
    174    173    187     1   119.8800511 403.337600
    189    190    191     1   123.9300532 578.228800
    189    190    199     1   123.0500530 620.905600
    190    191    192     1   117.3120000 503.720128
    190    191    198     1   122.4290000 527.560560
    190    199    200     1   123.7100528 533.878400
    191    190    199     1   112.7000483 578.228800
    191    192    193     1   123.2870000 511.452160
    191    192    194     1   119.6290000 595.935488
    191    198    197     1   120.4380000 583.283072
    192    191    198     1   120.2590000 590.504656
    192    194    195     1   116.6420000 429.127776
    192    194    196     1   118.2760000 620.721504
    193    192    194     1   117.0840000 416.918864
    194    196    197     1   121.3650000 583.283072
    195    194    196     1   125.0820000 520.799216
    196    197    198     1   120.0330000 577.659776
    199    200    201     1   120.1900517 568.187200
    199    200    220     1   120.1900517 568.187200
    200    201    202     1   120.0200517 557.308800
    200    201    217     1   120.0200517 557.308800
    200    220    219     1   120.0200517 557.308800
    201    200    220     1   120.0200517 557.308800
    201    202    203     1   120.0200517 557.308800
    201    202    218     1   120.0200517 557.308800
    201    217    216     1   120.0200517 557.308800
    202    201    217     1   120.0200517 557.308800
    202    203    204     1   120.1900517 568.187200
    202    203    215     1   120.0200517 557.308800
    202    218    219     1   120.0200517 557.308800
    203    202    218     1   120.0200517 557.308800
    203    204    205     1   123.7100528 533.878400
    203    215    216     1   120.0200517 557.308800
    204    203    215     1   120.1900517 568.187200
    204    205    206     1   112.7000483 578.228800
    204    205    214     1   123.0500530 620.905600
    205    206    207     1   117.3120000 503.720128
    205    206    213     1   122.4290000 527.560560
    206    205    214     1   123.9300532 578.228800
    206    207    208     1   123.2870000 511.452160
    206    207    209     1   119.6290000 595.935488
    206    213    212     1   120.4380000 583.283072
    207    206    213     1   120.2590000 590.504656
    207    209    210     1   116.6420000 429.127776
    207    209    211     1   118.2760000 620.721504
    208    207    209     1   117.0840000 416.918864
    209    211    212     1   121.3650000 583.283072
    210    209    211     1   125.0820000 520.799216
    211    212    213     1   120.0330000 577.659776
    215    216    217     1   120.0200517 557.308800
    218    219    220     1   120.0200517 557.308800
    190    199    224     1   117.5500507 404.174400
    191    198    223     1   119.0410000 237.458736
    194    196    221     1   117.5810000 231.969328
    196    197    222     1   119.8100000 238.245328
    197    196    221     1   121.0530000 234.069696
    197    198    223     1   120.5210000 229.249728
    198    197    222     1   120.1570000 230.479824
    200    199    224     1   116.0000497 398.316800
    200    220    234     1   119.8800511 403.337600
    201    217    231     1   119.8800511 403.337600
    202    218    232     1   119.8800511 403.337600
    203    204    225     1   116.0000497 398.316800
    203    215    229     1   119.8800511 403.337600
    205    204    225     1   117.5500507 404.174400
    206    213    228     1   119.0410000 237.458736
    209    211    226     1   117.5810000 231.969328
    211    212    227     1   119.8100000 238.245328
    212    211    226     1   121.0530000 234.069696
    212    213    228     1   120.5210000 229.249728
    213    212    227     1   120.1570000 230.479824
    215    216    230     1   119.8800511 403.337600
    216    215    229     1   119.8800511 403.337600
    216    217    231     1   119.8800511 403.337600
    217    216    230     1   119.8800511 403.337600
    218    219    233     1   119.8800511 403.337600
    219    218    232     1   119.8800511 403.337600
    219    220    234     1   119.8800511 403.337600
    220    219    233     1   119.8800511 403.337600
    235    236    237     1   123.9300532 578.228800
    235    236    245     1   123.0500530 620.905600
    236    237    238     1   117.3120000 503.720128
    236    237    244     1   122.4290000 527.560560
    236    245    246     1   123.7100528 533.878400
    237    236    245     1   112.7000483 578.228800
    237    238    239     1   123.2870000 511.452160
    237    238    240     1   119.6290000 595.935488
    237    244    243     1   120.4380000 583.283072
    238    237    244     1   120.2590000 590.504656
    238    240    241     1   116.6420000 429.127776
    238    240    242     1   118.2760000 620.721504
    239    238    240     1   117.0840000 416.918864
    240    242    243     1   121.3650000 583.283072
    241    240    242     1   125.0820000 520.799216
    242    243    244     1   120.0330000 577.659776
    245    246    247     1   120.1900517 568.187200
    245    246    266     1   120.1900517 568.187200
    246    247    248     1   120.0200517 557.308800
    246    247    263     1   120.0200517 557.308800
    246    266    265     1   120.0200517 557.308800
    247    246    266     1   120.0200517 557.308800
    247    248    249     1   120.0200517 557.308800
    247    248    264     1   120.0200517 557.308800
    247    263    262     1   120.0200517 557.308800
    248    247    263     1   120.0200517 557.308800
    248    249    250     1   120.1900517 568.187200
    248    249    261     1   120.0200517 557.308800
    248    264    265     1   120.0200517 557.308800
    249    248    264     1   120.0200517 557.308800
    249    250    251     1   123.7100528 533.878400
    249    261    262     1   120.0200517 557.308800
    250    249    261     1   120.1900517 568.187200
    250    251    252     1   112.7000483 578.228800
    250    251    260     1   123.0500530 620.905600
    251    252    253     1   117.3120000 503.720128
    251    252    259     1   122.4290000 527.560560
    252    251    260     1   123.9300532 578.228800
    252    253    254     1   123.2870000 511.452160
    252    253    255     1   119.6290000 595.935488
    252    259    258     1   120.4380000 583.283072
    253    252    259     1   120.2590000 590.504656
    253    255    256     1   116.6420000 429.127776
    253    255    257     1   118.2760000 620.721504
    254    253    255     1   117.0840000 416.918864
    255    257    258     1   121.3650000 583.283072
    256    255    257     1   125.0820000 520.799216
    257    258    259     1   120.0330000 577.659776
    261    262    263     1   120.0200517 557.308800
    264    265    266     1   120.0200517 557.308800
    236    245    270     1   117.5500507 404.174400
    237    244    269     1   119.0410000 237.458736
    240    242    267     1   117.5810000 231.969328
    242    243    268     1   119.8100000 238.245328
    243    242    267     1   121.0530000 234.069696
    243    244    269     1   120.5210000 229.249728
    244    243    268     1   120.1570000 230.479824
    246    245    270     1   116.0000497 398.316800
    246    266    280     1   119.8800511 403.337600
    247    263    277     1   119.8800511 403.337600
    248    264    278     1   119.8800511 403.337600
    249    250    271     1   116.0000497 398.316800
    249    261    275     1   119.8800511 403.337600
    251    250    271     1   117.5500507 404.174400
    252    259    274     1   119.0410000 237.458736
    255    257    272     1   117.5810000 231.969328
    257    258    273     1   119.8100000 238.245328
    258    257    272     1   121.0530000 234.069696
    258    259    274     1   120.5210000 229.249728
    259    258    273     1   120.1570000 230.479824
    261    262    276     1   119.8800511 403.337600
    262    261    275     1   119.8800511 403.337600
    262    263    277     1   119.8800511 403.337600
    263    262    276     1   119.8800511 403.337600
    264    265    279     1   119.8800511 403.337600
    265    264    278     1   119.8800511 403.337600
    265    266    280     1   119.8800511 403.337600
    266    265    279     1   119.8800511 403.337600
      1    164    163     1   112.6720000 238.170016
    162      1    164     1   81.5030000 756.969280
    208      1    164     1   170.2480875 602.385564
    210      1    164     1   92.1489054 328.361893
    116      1    164     1   95.5384597 258.345198
    118      1    164     1   92.0615529 339.497419
      1    162    161     1   112.0980000 204.999264
    208      1    162     1   91.7293583 329.894736
    210      1    162     1   95.4794524 252.386904
    116      1    162     1   91.7352389 332.097029
    118      1    162     1   170.2303452 586.980061
      1    118    117     1   112.6720000 238.170016
    208      1    118     1   95.5244349 256.586286
    210      1    118     1   92.0668362 334.221076
    116      1    118     1   81.5030000 756.969280
      1    116    115     1   112.0980000 204.999264
    208      1    116     1   91.6384234 334.016000
    210      1    116     1   170.1587222 590.078566
      1    210    209     1   112.6720000 238.170016
    208      1    210     1   81.5030000 756.969280
      1    208    207     1   112.0980000 204.999264
      2    241    240     1   112.6720000 238.170016
    239      2    241     1   81.5030000 756.969280
      9      2    241     1   170.2480875 602.385564
     11      2    241     1   92.1489054 328.361893
    193      2    241     1   95.5384597 258.345198
    195      2    241     1   92.0615529 339.497419
      2    239    238     1   112.0980000 204.999264
      9      2    239     1   91.7293583 329.894736
     11      2    239     1   95.4794524 252.386904
    193      2    239     1   91.7352389 332.097029
    195      2    239     1   170.2303452 586.980061
      2    195    194     1   112.6720000 238.170016
      9      2    195     1   95.5244349 256.586286
     11      2    195     1   92.0668362 334.221076
    193      2    195     1   81.5030000 756.969280
      2    193    192     1   112.0980000 204.999264
      9      2    193     1   91.6384234 334.016000
     11      2    193     1   170.1587222 590.078566
      2     11     10     1   112.6720000 238.170016
      9      2     11     1   81.5030000 756.969280
      2      9      8     1   112.0980000 204.999264
      3    256    255     1   112.6720000 238.170016
    254      3    256     1   81.5030000 756.969280
    147      3    256     1   170.2480875 602.385564
    149      3    256     1   92.1489054 328.361893
     55      3    256     1   95.5384597 258.345198
     57      3    256     1   92.0615529 339.497419
      3    254    253     1   112.0980000 204.999264
    147      3    254     1   91.7293583 329.894736
    149      3    254     1   95.4794524 252.386904
     55      3    254     1   91.7352389 332.097029
     57      3    254     1   170.2303452 586.980061
      3     57     56     1   112.6720000 238.170016
    147      3     57     1   95.5244349 256.586286
    149      3     57     1   92.0668362 334.221076
     55      3     57     1   81.5030000 756.969280
      3     55     54     1   112.0980000 204.999264
    147      3     55     1   91.6384234 334.016000
    149      3     55     1   170.1587222 590.078566
      3    149    148     1   112.6720000 238.170016
    147      3    149     1   81.5030000 756.969280
      3    147    146     1   112.0980000 204.999264
      4     72     71     1   112.6720000 238.170016
     70      4     72     1   81.5030000 756.969280
    101      4     72     1   170.2480875 602.385564
    103      4     72     1   92.1489054 328.361893
     24      4     72     1   95.5384597 258.345198
     26      4     72     1   92.0615529 339.497419
      4     70     69     1   112.0980000 204.999264
    101      4     70     1   91.7293583 329.894736
    103      4     70     1   95.4794524 252.386904
     24      4     70     1   91.7352389 332.097029
     26      4     70     1   170.2303452 586.980061
      4     26     25     1   112.6720000 238.170016
    101      4     26     1   95.5244349 256.586286
    103      4     26     1   92.0668362 334.221076
     24      4     26     1   81.5030000 756.969280
      4     24     23     1   112.0980000 204.999264
    101      4     24     1   91.6384234 334.016000
    103      4     24     1   170.1587222 590.078566
      4    103    102     1   112.6720000 238.170016
    101      4    103     1   81.5030000 756.969280
      4    101    100     1   112.0980000 204.999264

[ dihedrals ]
;    ai     aj     ak     al funct         c0         c1         c2         c3         c4         c5
      5      6      7      8     1  180.0000771  12.0290000  2
      5      6      7     14     1  180.0000771  12.0290000  2
      5      6     15     16     1  180.0000771  10.4600000  2
      6      7      8      9     1  180.0000771  12.0290000  2
      6      7      8     10     1  180.0000771  12.0290000  2
      6      7     14     13     1  180.0000771  16.7360000  2
      6     15     16     17     1  180.0000771  1.8828000  2
      6     15     16     36     1  180.0000771  1.8828000  2
      7      6     15     16     1  180.0000771  10.4600000  2
      7      8     10     11     1  180.0000771  1.2552000  2
      7      8     10     12     1  180.0000771  1.2552000  2
      7     14     13     12     1  180.0000771  16.7360000  2
      8      7      6     15     1  180.0000771  12.0290000  2
      8      7     14     13     1  180.0000771  16.7360000  2
      8     10     12     13     1  180.0000771  12.0290000  2
      9      8      7     14     1  180.0000771  12.0290000  2
      9      8     10     11     1  180.0000771  1.2552000  2
      9      8     10     12     1  180.0000771  1.2552000  2
     10      8      7     14     1  180.0000771  12.0290000  2
     10     12     13     14     1  180.0000771  16.7360000  2
     11     10     12     13     1  180.0000771  12.0290000  2
     14      7      6     15     1  180.0000771  12.0290000  2
     15     16     17     18     1  180.0000771  15.1670000  2
     15     16     17     33     1  180.0000771  15.1670000  2
     15     16     36     35     1  180.0000771  15.1670000  2
     16     17     18     19     1  180.0000771  15.1670000  2
     16     17     18     34     1  180.0000771  15.1670000  2
     16     17     33     32     1  180.0000771  15.1670000  2
     16     36     35     34     1  180.0000771  15.1670000  2
     17     16     36     35     1  180.0000771  15.1670000  2
     17     18     19     20     1  180.0000771  15.1670000  2
     17     18     19     31     1  180.0000771  15.1670000  2
     17     18     34     35     1  180.0000771  15.1670000  2
     17     33     32     31     1  180.0000771  15.1670000  2
     18     17     16     36     1  180.0000771  15.1670000  2
     18     17     33     32     1  180.0000771  15.1670000  2
     18     19     20     21     1  180.0000771  1.8828000  2
     18     19     31     32     1  180.0000771  15.1670000  2
     18     34     35     36     1  180.0000771  15.1670000  2
     19     18     17     33     1  180.0000771  15.1670000  2
     19     18     34     35     1  180.0000771  15.1670000  2
     19     20     21     22     1  180.0000771  10.4600000  2
     19     20     21     30     1  180.0000771  10.4600000  2
     19     31     32     33     1  180.0000771  15.1670000  2
     20     19     18     34     1  180.0000771  15.1670000  2
     20     19     31     32     1  180.0000771  15.1670000  2
     20     21     22     23     1  180.0000771  12.0290000  2
     20     21     22     29     1  180.0000771  12.0290000  2
     21     20     19     31     1  180.0000771  1.8828000  2
     21     22     23     24     1  180.0000771  12.0290000  2
     21     22     23     25     1  180.0000771  12.0290000  2
     21     22     29     28     1  180.0000771  16.7360000  2
     22     23     25     26     1  180.0000771  1.2552000  2
     22     23     25     27     1  180.0000771  1.2552000  2
     22     29     28     27     1  180.0000771  16.7360000  2
     23     22     21     30     1  180.0000771  12.0290000  2
     23     22     29     28     1  180.0000771  16.7360000  2
     23     25     27     28     1  180.0000771  12.0290000  2
     24     23     22     29     1  180.0000771  12.0290000  2
     24     23     25     26     1  180.0000771  1.2552000  2
     24     23     25     27     1  180.0000771  1.2552000  2
     25     23     22     29     1  180.0000771  12.0290000  2
     25     27     28     29     1  180.0000771  16.7360000  2
     26     25     27     28     1  180.0000771  12.0290000  2
     29     22     21     30     1  180.0000771  12.0290000  2
     31     19     18     34     1  180.0000771  15.1670000  2
     33     17     16     36     1  180.0000771  15.1670000  2
     33     17     18     34     1  180.0000771  15.1670000  2
      5      6     15      7     4  180.0000771  43.9320000  2
      6      8      7     14     4  180.0000771  4.6024000  2
     10      7      8      9     4  180.0000771  43.9320000  2
      8     12     10     11     4  180.0000771  43.9320000  2
     17     36     16     15     4  180.0000771  4.6024000  2
     16     18     17     33     4  180.0000771  4.6024000  2
     17     19     18     34     4  180.0000771  4.6024000  2
     18     31     19     20     4  180.0000771  4.6024000  2
     22     20     21     30     4  180.0000771  43.9320000  2
     21     23     22     29     4  180.0000771  4.6024000  2
     25     22     23     24     4  180.0000771  43.9320000  2
     23     27     25     26     4  180.0000771  43.9320000  2
      5      6     15     40     1  0.0000000  8.3680000  1
      5      6     15     40     1  180.0000771  10.4600000  2
      6      7     14     39     1  180.0000771  16.7360000  2
      7      6     15     40     1  180.0000771  10.4600000  2
      7     14     13     38     1  180.0000771  16.7360000  2
      8      7     14     39     1  180.0000771  16.7360000  2
      8     10     12     37     1  180.0000771  12.0290000  2
     10     12     13     38     1  180.0000771  16.7360000  2
     11     10     12     37     1  180.0000771  12.0290000  2
     12     13     14     39     1  180.0000771  16.7360000  2
     14     13     12     37     1  180.0000771  16.7360000  2
     15     16     36     50     1  180.0000771  15.1670000  2
     16     17     33     47     1  180.0000771  15.1670000  2
     16     36     35     49     1  180.0000771  15.1670000  2
     17     16     15     40     1  180.0000771  1.8828000  2
     17     16     36     50     1  180.0000771  15.1670000  2
     17     18     34     48     1  180.0000771  15.1670000  2
     17     33     32     46     1  180.0000771  15.1670000  2
     18     17     33     47     1  180.0000771  15.1670000  2
     18     19     20     41     1  180.0000771  1.8828000  2
     18     19     31     45     1  180.0000771  15.1670000  2
     18     34     35     49     1  180.0000771  15.1670000  2
     19     18     34     48     1  180.0000771  15.1670000  2
     19     31     32     46     1  180.0000771  15.1670000  2
     20     19     31     45     1  180.0000771  15.1670000  2
     21     22     29     44     1  180.0000771  16.7360000  2
     22     21     20     41     1  180.0000771  10.4600000  2
     22     29     28     43     1  180.0000771  16.7360000  2
     23     22     29     44     1  180.0000771  16.7360000  2
     23     25     27     42     1  180.0000771  12.0290000  2
     25     27     28     43     1  180.0000771  16.7360000  2
     26     25     27     42     1  180.0000771  12.0290000  2
     27     28     29     44     1  180.0000771  16.7360000  2
     29     28     27     42     1  180.0000771  16.7360000  2
     30     21     20     41     1  0.0000000  8.3680000  1
     30     21     20     41     1  180.0000771  10.4600000  2
     31     19     20     41     1  180.0000771  1.8828000  2
     31     32     33     47     1  180.0000771  15.1670000  2
     33     32     31     45     1  180.0000771  15.1670000  2
     34     35     36     50     1  180.0000771  15.1670000  2
     36     16     15     40     1  180.0000771  1.8828000  2
     36     35     34     48     1  180.0000771  15.1670000  2
     37     12     13     38     1  180.0000771  16.7360000  2
     38     13     14     39     1  180.0000771  16.7360000  2
     42     27     28     43     1  180.0000771  16.7360000  2
     43     28     29     44     1  180.0000771  16.7360000  2
     45     31     32     46     1  180.0000771  15.1670000  2
     46     32     33     47     1  180.0000771  15.1670000  2
     48     34     35     49     1  180.0000771  15.1670000  2
     49     35     36     50     1  180.0000771  15.1670000  2
     10     13     12     37     4  180.0000771  4.6024000  2
     12     14     13     38     4  180.0000771  4.6024000  2
      7     13     14     39     4  180.0000771  4.6024000  2
      6     16     15     40     4  180.0000771  4.6024000  2
     21     19     20     41     4  180.0000771  4.6024000  2
     25     28     27     42     4  180.0000771  4.6024000  2
     27     29     28     43     4  180.0000771  4.6024000  2
     22     28     29     44     4  180.0000771  4.6024000  2
     19     32     31     45     4  180.0000771  4.6024000  2
     31     33     32     46     4  180.0000771  4.6024000  2
     17     32     33     47     4  180.0000771  4.6024000  2
     18     35     34     48     4  180.0000771  4.6024000  2
     34     36     35     49     4  180.0000771  4.6024000  2
     16     35     36     50     4  180.0000771  4.6024000  2
     51     52     53     54     1  180.0000771  12.0290000  2
     51     52     53     60     1  180.0000771  12.0290000  2
     51     52     61     62     1  180.0000771  10.4600000  2
     52     53     54     55     1  180.0000771  12.0290000  2
     52     53     54     56     1  180.0000771  12.0290000  2
     52     53     60     59     1  180.0000771  16.7360000  2
     52     61     62     63     1  180.0000771  1.8828000  2
     52     61     62     82     1  180.0000771  1.8828000  2
     53     52     61     62     1  180.0000771  10.4600000  2
     53     54     56     57     1  180.0000771  1.2552000  2
     53     54     56     58     1  180.0000771  1.2552000  2
     53     60     59     58     1  180.0000771  16.7360000  2
     54     53     52     61     1  180.0000771  12.0290000  2
     54     53     60     59     1  180.0000771  16.7360000  2
     54     56     58     59     1  180.0000771  12.0290000  2
     55     54     53     60     1  180.0000771  12.0290000  2
     55     54     56     57     1  180.0000771  1.2552000  2
     55     54     56     58     1  180.0000771  1.2552000  2
     56     54     53     60     1  180.0000771  12.0290000  2
     56     58     59     60     1  180.0000771  16.7360000  2
     57     56     58     59     1  180.0000771  12.0290000  2
     60     53     52     61     1  180.0000771  12.0290000  2
     61     62     63     64     1  180.0000771  15.1670000  2
     61     62     63     79     1  180.0000771  15.1670000  2
     61     62     82     81     1  180.0000771  15.1670000  2
     62     63     64     65     1  180.0000771  15.1670000  2
     62     63     64     80     1  180.0000771  15.1670000  2
     62     63     79     78     1  180.0000771  15.1670000  2
     62     82     81     80     1  180.0000771  15.1670000  2
     63     62     82     81     1  180.0000771  15.1670000  2
     63     64     65     66     1  180.0000771  15.1670000  2
     63     64     65     77     1  180.0000771  15.1670000  2
     63     64     80     81     1  180.0000771  15.1670000  2
     63     79     78     77     1  180.0000771  15.1670000  2
     64     63     62     82     1  180.0000771  15.1670000  2
     64     63     79     78     1  180.0000771  15.1670000  2
     64     65     66     67     1  180.0000771  1.8828000  2
     64     65     77     78     1  180.0000771  15.1670000  2
     64     80     81     82     1  180.0000771  15.1670000  2
     65     64     63     79     1  180.0000771  15.1670000  2
     65     64     80     81     1  180.0000771  15.1670000  2
     65     66     67     68     1  180.0000771  10.4600000  2
     65     66     67     76     1  180.0000771  10.4600000  2
     65     77     78     79     1  180.0000771  15.1670000  2
     66     65     64     80     1  180.0000771  15.1670000  2
     66     65     77     78     1  180.0000771  15.1670000  2
     66     67     68     69     1  180.0000771  12.0290000  2
     66     67     68     75     1  180.0000771  12.0290000  2
     67     66     65     77     1  180.0000771  1.8828000  2
     67     68     69     70     1  180.0000771  12.0290000  2
     67     68     69     71     1  180.0000771  12.0290000  2
     67     68     75     74     1  180.0000771  16.7360000  2
     68     69     71     72     1  180.0000771  1.2552000  2
     68     69     71     73     1  180.0000771  1.2552000  2
     68     75     74     73     1  180.0000771  16.7360000  2
     69     68     67     76     1  180.0000771  12.0290000  2
     69     68     75     74     1  180.0000771  16.7360000  2
     69     71     73     74     1  180.0000771  12.0290000  2
     70     69     68     75     1  180.0000771  12.0290000  2
     70     69     71     72     1  180.0000771  1.2552000  2
     70     69     71     73     1  180.0000771  1.2552000  2
     71     69     68     75     1  180.0000771  12.0290000  2
     71     73     74     75     1  180.0000771  16.7360000  2
     72     71     73     74     1  180.0000771  12.0290000  2
     75     68     67     76     1  180.0000771  12.0290000  2
     77     65     64     80     1  180.0000771  15.1670000  2
     79     63     62     82     1  180.0000771  15.1670000  2
     79     63     64     80     1  180.0000771  15.1670000  2
     51     52     61     53     4  180.0000771  43.9320000  2
     52     54     53     60     4  180.0000771  4.6024000  2
     56     53     54     55     4  180.0000771  43.9320000  2
     54     58     56     57     4  180.0000771  43.9320000  2
     63     82     62     61     4  180.0000771  4.6024000  2
     62     64     63     79     4  180.0000771  4.6024000  2
     63     65     64     80     4  180.0000771  4.6024000  2
     64     77     65     66     4  180.0000771  4.6024000  2
     68     66     67     76     4  180.0000771  43.9320000  2
     67     69     68     75     4  180.0000771  4.6024000  2
     71     68     69     70     4  180.0000771  43.9320000  2
     69     73     71     72     4  180.0000771  43.9320000  2
     51     52     61     86     1  0.0000000  8.3680000  1
     51     52     61     86     1  180.0000771  10.4600000  2
     52     53     60     85     1  180.0000771  16.7360000  2
     53     52     61     86     1  180.0000771  10.4600000  2
     53     60     59     84     1  180.0000771  16.7360000  2
     54     53     60     85     1  180.0000771  16.7360000  2
     54     56     58     83     1  180.0000771  12.0290000  2
     56     58     59     84     1  180.0000771  16.7360000  2
     57     56     58     83     1  180.0000771  12.0290000  2
     58     59     60     85     1  180.0000771  16.7360000  2
     60     59     58     83     1  180.0000771  16.7360000  2
     61     62     82     96     1  180.0000771  15.1670000  2
     62     63     79     93     1  180.0000771  15.1670000  2
     62     82     81     95     1  180.0000771  15.1670000  2
     63     62     61     86     1  180.0000771  1.8828000  2
     63     62     82     96     1  180.0000771  15.1670000  2
     63     64     80     94     1  180.0000771  15.1670000  2
     63     79     78     92     1  180.0000771  15.1670000  2
     64     63     79     93     1  180.0000771  15.1670000  2
     64     65     66     87     1  180.0000771  1.8828000  2
     64     65     77     91     1  180.0000771  15.1670000  2
     64     80     81     95     1  180.0000771  15.1670000  2
     65     64     80     94     1  180.0000771  15.1670000  2
     65     77     78     92     1  180.0000771  15.1670000  2
     66     65     77     91     1  180.0000771  15.1670000  2
     67     68     75     90     1  180.0000771  16.7360000  2
     68     67     66     87     1  180.0000771  10.4600000  2
     68     75     74     89     1  180.0000771  16.7360000  2
     69     68     75     90     1  180.0000771  16.7360000  2
     69     71     73     88     1  180.0000771  12.0290000  2
     71     73     74     89     1  180.0000771  16.7360000  2
     72     71     73     88     1  180.0000771  12.0290000  2
     73     74     75     90     1  180.0000771  16.7360000  2
     75     74     73     88     1  180.0000771  16.7360000  2
     76     67     66     87     1  0.0000000  8.3680000  1
     76     67     66     87     1  180.0000771  10.4600000  2
     77     65     66     87     1  180.0000771  1.8828000  2
     77     78     79     93     1  180.0000771  15.1670000  2
     79     78     77     91     1  180.0000771  15.1670000  2
     80     81     82     96     1  180.0000771  15.1670000  2
     82     62     61     86     1  180.0000771  1.8828000  2
     82     81     80     94     1  180.0000771  15.1670000  2
     83     58     59     84     1  180.0000771  16.7360000  2
     84     59     60     85     1  180.0000771  16.7360000  2
     88     73     74     89     1  180.0000771  16.7360000  2
     89     74     75     90     1  180.0000771  16.7360000  2
     91     77     78     92     1  180.0000771  15.1670000  2
     92     78     79     93     1  180.0000771  15.1670000  2
     94     80     81     95     1  180.0000771  15.1670000  2
     95     81     82     96     1  180.0000771  15.1670000  2
     56     59     58     83     4  180.0000771  4.6024000  2
     58     60     59     84     4  180.0000771  4.6024000  2
     53     59     60     85     4  180.0000771  4.6024000  2
     52     62     61     86     4  180.0000771  4.6024000  2
     67     65     66     87     4  180.0000771  4.6024000  2
     71     74     73     88     4  180.0000771  4.6024000  2
     73     75     74     89     4  180.0000771  4.6024000  2
     68     74     75     90     4  180.0000771  4.6024000  2
     65     78     77     91     4  180.0000771  4.6024000  2
     77     79     78     92     4  180.0000771  4.6024000  2
     63     78     79     93     4  180.0000771  4.6024000  2
     64     81     80     94     4  180.0000771  4.6024000  2
     80     82     81     95     4  180.0000771  4.6024000  2
     62     81     82     96     4  180.0000771  4.6024000  2
     97     98     99    100     1  180.0000771  12.0290000  2
     97     98     99    106     1  180.0000771  12.0290000  2
     97     98    107    108     1  180.0000771  10.4600000  2
     98     99    100    101     1  180.0000771  12.0290000  2
     98     99    100    102     1  180.0000771  12.0290000  2
     98     99    106    105     1  180.0000771  16.7360000  2
     98    107    108    109     1  180.0000771  1.8828000  2
     98    107    108    128     1  180.0000771  1.8828000  2
     99     98    107    108     1  180.0000771  10.4600000  2
     99    100    102    103     1  180.0000771  1.2552000  2
     99    100    102    104     1  180.0000771  1.2552000  2
     99    106    105    104     1  180.0000771  16.7360000  2
    100     99     98    107     1  180.0000771  12.0290000  2
    100     99    106    105     1  180.0000771  16.7360000  2
    100    102    104    105     1  180.0000771  12.0290000  2
    101    100     99    106     1  180.0000771  12.0290000  2
    101    100    102    103     1  180.0000771  1.2552000  2
    101    100    102    104     1  180.0000771  1.2552000  2
    102    100     99    106     1  180.0000771  12.0290000  2
    102    104    105    106     1  180.0000771  16.7360000  2
    103    102    104    105     1  180.0000771  12.0290000  2
    106     99     98    107     1  180.0000771  12.0290000  2
    107    108    109    110     1  180.0000771  15.1670000  2
    107    108    109    125     1  180.0000771  15.1670000  2
    107    108    128    127     1  180.0000771  15.1670000  2
    108    109    110    111     1  180.0000771  15.1670000  2
    108    109    110    126     1  180.0000771  15.1670000  2
    108    109    125    124     1  180.0000771  15.1670000  2
    108    128    127    126     1  180.0000771  15.1670000  2
    109    108    128    127     1  180.0000771  15.1670000  2
    109    110    111    112     1  180.0000771  15.1670000  2
    109    110    111    123     1  180.0000771  15.1670000  2
    109    110    126    127     1  180.0000771  15.1670000  2
    109    125    124    123     1  180.0000771  15.1670000  2
    110    109    108    128     1  180.0000771  15.1670000  2
    110    109    125    124     1  180.0000771  15.1670000  2
    110    111    112    113     1  180.0000771  1.8828000  2
    110    111    123    124     1  180.0000771  15.1670000  2
    110    126    127    128     1  180.0000771  15.1670000  2
    111    110    109    125     1  180.0000771  15.1670000  2
    111    110    126    127     1  180.0000771  15.1670000  2
    111    112    113    114     1  180.0000771  10.4600000  2
    111    112    113    122     1  180.0000771  10.4600000  2
    111    123    124    125     1  180.0000771  15.1670000  2
    112    111    110    126     1  180.0000771  15.1670000  2
    112    111    123    124     1  180.0000771  15.1670000  2
    112    113    114    115     1  180.0000771  12.0290000  2
    112    113    114    121     1  180.0000771  12.0290000  2
    113    112    111    123     1  180.0000771  1.8828000  2
    113    114    115    116     1  180.0000771  12.0290000  2
    113    114    115    117     1  180.0000771  12.0290000  2
    113    114    121    120     1  180.0000771  16.7360000  2
    114    115    117    118     1  180.0000771  1.2552000  2
    114    115    117    119     1  180.0000771  1.2552000  2
    114    121    120    119     1  180.0000771  16.7360000  2
    115    114    113    122     1  180.0000771  12.0290000  2
    115    114    121    120     1  180.0000771  16.7360000  2
    115    117    119    120     1  180.0000771  12.0290000  2
    116    115    114    121     1  180.0000771  12.0290000  2
    116    115    117    118     1  180.0000771  1.2552000  2
    116    115    117    119     1  180.0000771  1.2552000  2
    117    115    114    121     1  180.0000771  12.0290000  2
    117    119    120    121     1  180.0000771  16.7360000  2
    118    117    119    120     1  180.0000771  12.0290000  2
    121    114    113    122     1  180.0000771  12.0290000  2
    123    111    110    126     1  180.0000771  15.1670000  2
    125    109    108    128     1  180.0000771  15.1670000  2
    125    109    110    126     1  180.0000771  15.1670000  2
     97     98    107     99     4  180.0000771  43.9320000  2
     98    100     99    106     4  180.0000771  4.6024000  2
    102     99    100    101     4  180.0000771  43.9320000  2
    100    104    102    103     4  180.0000771  43.9320000  2
    109    128    108    107     4  180.0000771  4.6024000  2
    108    110    109    125     4  180.0000771  4.6024000  2
    109    111    110    126     4  180.0000771  4.6024000  2
    110    123    111    112     4  180.0000771  4.6024000  2
    114    112    113    122     4  180.0000771  43.9320000  2
    113    115    114    121     4  180.0000771  4.6024000  2
    117    114    115    116     4  180.0000771  43.9320000  2
    115    119    117    118     4  180.0000771  43.9320000  2
     97     98    107    132     1  0.0000000  8.3680000  1
     97     98    107    132     1  180.0000771  10.4600000  2
     98     99    106    131     1  180.0000771  16.7360000  2
     99     98    107    132     1  180.0000771  10.4600000  2
     99    106    105    130     1  180.0000771  16.7360000  2
    100     99    106    131     1  180.0000771  16.7360000  2
    100    102    104    129     1  180.0000771  12.0290000  2
    102    104    105    130     1  180.0000771  16.7360000  2
    103    102    104    129     1  180.0000771  12.0290000  2
    104    105    106    131     1  180.0000771  16.7360000  2
    106    105    104    129     1  180.0000771  16.7360000  2
    107    108    128    142     1  180.0000771  15.1670000  2
    108    109    125    139     1  180.0000771  15.1670000  2
    108    128    127    141     1  180.0000771  15.1670000  2
    109    108    107    132     1  180.0000771  1.8828000  2
    109    108    128    142     1  180.0000771  15.1670000  2
    109    110    126    140     1  180.0000771  15.1670000  2
    109    125    124    138     1  180.0000771  15.1670000  2
    110    109    125    139     1  180.0000771  15.1670000  2
    110    111    112    133     1  180.0000771  1.8828000  2
    110    111    123    137     1  180.0000771  15.1670000  2
    110    126    127    141     1  180.0000771  15.1670000  2
    111    110    126    140     1  180.0000771  15.1670000  2
    111    123    124    138     1  180.0000771  15.1670000  2
    112    111    123    137     1  180.0000771  15.1670000  2
    113    114    121    136     1  180.0000771  16.7360000  2
    114    113    112    133     1  180.0000771  10.4600000  2
    114    121    120    135     1  180.0000771  16.7360000  2
    115    114    121    136     1  180.0000771  16.7360000  2
    115    117    119    134     1  180.0000771  12.0290000  2
    117    119    120    135     1  180.0000771  16.7360000  2
    118    117    119    134     1  180.0000771  12.0290000  2
    119    120    121    136     1  180.0000771  16.7360000  2
    121    120    119    134     1  180.0000771  16.7360000  2
    122    113    112    133     1  0.0000000  8.3680000  1
    122    113    112    133     1  180.0000771  10.4600000  2
    123    111    112    133     1  180.0000771  1.8828000  2
    123    124    125    139     1  180.0000771  15.1670000  2
    125    124    123    137     1  180.0000771  15.1670000  2
    126    127    128    142     1  180.0000771  15.1670000  2
    128    108    107    132     1  180.0000771  1.8828000  2
    128    127    126    140     1  180.0000771  15.1670000  2
    129    104    105    130     1  180.0000771  16.7360000  2
    130    105    106    131     1  180.0000771  16.7360000  2
    134    119    120    135     1  180.0000771  16.7360000  2
    135    120    121    136     1  180.0000771  16.7360000  2
    137    123    124    138     1  180.0000771  15.1670000  2
    138    124    125    139     1  180.0000771  15.1670000  2
    140    126    127    141     1  180.0000771  15.1670000  2
    141    127    128    142     1  180.0000771  15.1670000  2
    102    105    104    129     4  180.0000771  4.6024000  2
    104    106    105    130     4  180.0000771  4.6024000  2
     99    105    106    131     4  180.0000771  4.6024000  2
     98    108    107    132     4  180.0000771  4.6024000  2
    113    111    112    133     4  180.0000771  4.6024000  2
    117    120    119    134     4  180.0000771  4.6024000  2
    119    121    120    135     4  180.0000771  4.6024000  2
    114    120    121    136     4  180.0000771  4.6024000  2
    111    124    123    137     4  180.0000771  4.6024000  2
    123    125    124    138     4  180.0000771  4.6024000  2
    109    124    125    139     4  180.0000771  4.6024000  2
    110    127    126    140     4  180.0000771  4.6024000  2
    126    128    127    141     4  180.0000771  4.6024000  2
    108    127    128    142     4  180.0000771  4.6024000  2
    143    144    145    146     1  180.0000771  12.0290000  2
    143    144    145    152     1  180.0000771  12.0290000  2
    143    144    153    154     1  180.0000771  10.4600000  2
    144    145    146    147     1  180.0000771  12.0290000  2
    144    145    146    148     1  180.0000771  12.0290000  2
    144    145    152    151     1  180.0000771  16.7360000  2
    144    153    154    155     1  180.0000771  1.8828000  2
    144    153    154    174     1  180.0000771  1.8828000  2
    145    144    153    154     1  180.0000771  10.4600000  2
    145    146    148    149     1  180.0000771  1.2552000  2
    145    146    148    150     1  180.0000771  1.2552000  2
    145    152    151    150     1  180.0000771  16.7360000  2
    146    145    144    153     1  180.0000771  12.0290000  2
    146    145    152    151     1  180.0000771  16.7360000  2
    146    148    150    151     1  180.0000771  12.0290000  2
    147    146    145    152     1  180.0000771  12.0290000  2
    147    146    148    149     1  180.0000771  1.2552000  2
    147    146    148    150     1  180.0000771  1.2552000  2
    148    146    145    152     1  180.0000771  12.0290000  2
    148    150    151    152     1  180.0000771  16.7360000  2
    149    148    150    151     1  180.0000771  12.0290000  2
    152    145    144    153     1  180.0000771  12.0290000  2
    153    154    155    156     1  180.0000771  15.1670000  2
    153    154    155    171     1  180.0000771  15.1670000  2
    153    154    174    173     1  180.0000771  15.1670000  2
    154    155    156    157     1  180.0000771  15.1670000  2
    154    155    156    172     1  180.0000771  15.1670000  2
    154    155    171    170     1  180.0000771  15.1670000  2
    154    174    173    172     1  180.0000771  15.1670000  2
    155    154    174    173     1  180.0000771  15.1670000  2
    155    156    157    158     1  180.0000771  15.1670000  2
    155    156    157    169     1  180.0000771  15.1670000  2
    155    156    172    173     1  180.0000771  15.1670000  2
    155    171    170    169     1  180.0000771  15.1670000  2
    156    155    154    174     1  180.0000771  15.1670000  2
    156    155    171    170     1  180.0000771  15.1670000  2
    156    157    158    159     1  180.0000771  1.8828000  2
    156    157    169    170     1  180.0000771  15.1670000  2
    156    172    173    174     1  180.0000771  15.1670000  2
    157    156    155    171     1  180.0000771  15.1670000  2
    157    156    172    173     1  180.0000771  15.1670000  2
    157    158    159    160     1  180.0000771  10.4600000  2
    157    158    159    168     1  180.0000771  10.4600000  2
    157    169    170    171     1  180.0000771  15.1670000  2
    158    157    156    172     1  180.0000771  15.1670000  2
    158    157    169    170     1  180.0000771  15.1670000  2
    158    159    160    161     1  180.0000771  12.0290000  2
    158    159    160    167     1  180.0000771  12.0290000  2
    159    158    157    169     1  180.0000771  1.8828000  2
    159    160    161    162     1  180.0000771  12.0290000  2
    159    160    161    163     1  180.0000771  12.0290000  2
    159    160    167    166     1  180.0000771  16.7360000  2
    160    161    163    164     1  180.0000771  1.2552000  2
    160    161    163    165     1  180.0000771  1.2552000  2
    160    167    166    165     1  180.0000771  16.7360000  2
    161    160    159    168     1  180.0000771  12.0290000  2
    161    160    167    166     1  180.0000771  16.7360000  2
    161    163    165    166     1  180.0000771  12.0290000  2
    162    161    160    167     1  180.0000771  12.0290000  2
    162    161    163    164     1  180.0000771  1.2552000  2
    162    161    163    165     1  180.0000771  1.2552000  2
    163    161    160    167     1  180.0000771  12.0290000  2
    163    165    166    167     1  180.0000771  16.7360000  2
    164    163    165    166     1  180.0000771  12.0290000  2
    167    160    159    168     1  180.0000771  12.0290000  2
    169    157    156    172     1  180.0000771  15.1670000  2
    171    155    154    174     1  180.0000771  15.1670000  2
    171    155    156    172     1  180.0000771  15.1670000  2
    143    144    153    145     4  180.0000771  43.9320000  2
    144    146    145    152     4  180.0000771  4.6024000  2
    148    145    146    147     4  180.0000771  43.9320000  2
    146    150    148    149     4  180.0000771  43.9320000  2
    155    174    154    153     4  180.0000771  4.6024000  2
    154    156    155    171     4  180.0000771  4.6024000  2
    155    157    156    172     4  180.0000771  4.6024000  2
    156    169    157    158     4  180.0000771  4.6024000  2
    160    158    159    168     4  180.0000771  43.9320000  2
    159    161    160    167     4  180.0000771  4.6024000  2
    163    160    161    162     4  180.0000771  43.9320000  2
    161    165    163    164     4  180.0000771  43.9320000  2
    143    144    153    178     1  0.0000000  8.3680000  1
    143    144    153    178     1  180.0000771  10.4600000  2
    144    145    152    177     1  180.0000771  16.7360000  2
    145    144    153    178     1  180.0000771  10.4600000  2
    145    152    151    176     1  180.0000771  16.7360000  2
    146    145    152    177     1  180.0000771  16.7360000  2
    146    148    150    175     1  180.0000771  12.0290000  2
    148    150    151    176     1  180.0000771  16.7360000  2
    149    148    150    175     1  180.0000771  12.0290000  2
    150    151    152    177     1  180.0000771  16.7360000  2
    152    151    150    175     1  180.0000771  16.7360000  2
    153    154    174    188     1  180.0000771  15.1670000  2
    154    155    171    185     1  180.0000771  15.1670000  2
    154    174    173    187     1  180.0000771  15.1670000  2
    155    154    153    178     1  180.0000771  1.8828000  2
    155    154    174    188     1  180.0000771  15.1670000  2
    155    156    172    186     1  180.0000771  15.1670000  2
    155    171    170    184     1  180.0000771  15.1670000  2
    156    155    171    185     1  180.0000771  15.1670000  2
    156    157    158    179     1  180.0000771  1.8828000  2
    156    157    169    183     1  180.0000771  15.1670000  2
    156    172    173    187     1  180.0000771  15.1670000  2
    157    156    172    186     1  180.0000771  15.1670000  2
    157    169    170    184     1  180.0000771  15.1670000  2
    158    157    169    183     1  180.0000771  15.1670000  2
    159    160    167    182     1  180.0000771  16.7360000  2
    160    159    158    179     1  180.0000771  10.4600000  2
    160    167    166    181     1  180.0000771  16.7360000  2
    161    160    167    182     1  180.0000771  16.7360000  2
    161    163    165    180     1  180.0000771  12.0290000  2
    163    165    166    181     1  180.0000771  16.7360000  2
    164    163    165    180     1  180.0000771  12.0290000  2
    165    166    167    182     1  180.0000771  16.7360000  2
    167    166    165    180     1  180.0000771  16.7360000  2
    168    159    158    179     1  0.0000000  8.3680000  1
    168    159    158    179     1  180.0000771  10.4600000  2
    169    157    158    179     1  180.0000771  1.8828000  2
    169    170    171    185     1  180.0000771  15.1670000  2
    171    170    169    183     1  180.0000771  15.1670000  2
    172    173    174    188     1  180.0000771  15.1670000  2
    174    154    153    178     1  180.0000771  1.8828000  2
    174    173    172    186     1  180.0000771  15.1670000  2
    175    150    151    176     1  180.0000771  16.7360000  2
    176    151    152    177     1  180.0000771  16.7360000  2
    180    165    166    181     1  180.0000771  16.7360000  2
    181    166    167    182     1  180.0000771  16.7360000  2
    183    169    170    184     1  180.0000771  15.1670000  2
    184    170    171    185     1  180.0000771  15.1670000  2
    186    172    173    187     1  180.0000771  15.1670000  2
    187    173    174    188     1  180.0000771  15.1670000  2
    148    151    150    175     4  180.0000771  4.6024000  2
    150    152    151    176     4  180.0000771  4.6024000  2
    145    151    152    177     4  180.0000771  4.6024000  2
    144    154    153    178     4  180.0000771  4.6024000  2
    159    157    158    179     4  180.0000771  4.6024000  2
    163    166    165    180     4  180.0000771  4.6024000  2
    165    167    166    181     4  180.0000771  4.6024000  2
    160    166    167    182     4  180.0000771  4.6024000  2
    157    170    169    183     4  180.0000771  4.6024000  2
    169    171    170    184     4  180.0000771  4.6024000  2
    155    170    171    185     4  180.0000771  4.6024000  2
    156    173    172    186     4  180.0000771  4.6024000  2
    172    174    173    187     4  180.0000771  4.6024000  2
    154    173    174    188     4  180.0000771  4.6024000  2
    189    190    191    192     1  180.0000771  12.0290000  2
    189    190    191    198     1  180.0000771  12.0290000  2
    189    190    199    200     1  180.0000771  10.4600000  2
    190    191    192    193     1  180.0000771  12.0290000  2
    190    191    192    194     1  180.0000771  12.0290000  2
    190    191    198    197     1  180.0000771  16.7360000  2
    190    199    200    201     1  180.0000771  1.8828000  2
    190    199    200    220     1  180.0000771  1.8828000  2
    191    190    199    200     1  180.0000771  10.4600000  2
    191    192    194    195     1  180.0000771  1.2552000  2
    191    192    194    196     1  180.0000771  1.2552000  2
    191    198    197    196     1  180.0000771  16.7360000  2
    192    191    190    199     1  180.0000771  12.0290000  2
    192    191    198    197     1  180.0000771  16.7360000  2
    192    194    196    197     1  180.0000771  12.0290000  2
    193    192    191    198     1  180.0000771  12.0290000  2
    193    192    194    195     1  180.0000771  1.2552000  2
    193    192    194    196     1  180.0000771  1.2552000  2
    194    192    191    198     1  180.0000771  12.0290000  2
    194    196    197    198     1  180.0000771  16.7360000  2
    195    194    196    197     1  180.0000771  12.0290000  2
    198    191    190    199     1  180.0000771  12.0290000  2
    199    200    201    202     1  180.0000771  15.1670000  2
    199    200    201    217     1  180.0000771  15.1670000  2
    199    200    220    219     1  180.0000771  15.1670000  2
    200    201    202    203     1  180.0000771  15.1670000  2
    200    201    202    218     1  180.0000771  15.1670000  2
    200    201    217    216     1  180.0000771  15.1670000  2
    200    220    219    218     1  180.0000771  15.1670000  2
    201    200    220    219     1  180.0000771  15.1670000  2
    201    202    203    204     1  180.0000771  15.1670000  2
    201    202    203    215     1  180.0000771  15.1670000  2
    201    202    218    219     1  180.0000771  15.1670000  2
    201    217    216    215     1  180.0000771  15.1670000  2
    202    201    200    220     1  180.0000771  15.1670000  2
    202    201    217    216     1  180.0000771  15.1670000  2
    202    203    204    205     1  180.0000771  1.8828000  2
    202    203    215    216     1  180.0000771  15.1670000  2
    202    218    219    220     1  180.0000771  15.1670000  2
    203    202    201    217     1  180.0000771  15.1670000  2
    203    202    218    219     1  180.0000771  15.1670000  2
    203    204    205    206     1  180.0000771  10.4600000  2
    203    204    205    214     1  180.0000771  10.4600000  2
    203    215    216    217     1  180.0000771  15.1670000  2
    204    203    202    218     1  180.0000771  15.1670000  2
    204    203    215    216     1  180.0000771  15.1670000  2
    204    205    206    207     1  180.0000771  12.0290000  2
    204    205    206    213     1  180.0000771  12.0290000  2
    205    204    203    215     1  180.0000771  1.8828000  2
    205    206    207    208     1  180.0000771  12.0290000  2
    205    206    207    209     1  180.0000771  12.0290000  2
    205    206    213    212     1  180.0000771  16.7360000  2
    206    207    209    210     1  180.0000771  1.2552000  2
    206    207    209    211     1  180.0000771  1.2552000  2
    206    213    212    211     1  180.0000771  16.7360000  2
    207    206    205    214     1  180.0000771  12.0290000  2
    207    206    213    212     1  180.0000771  16.7360000  2
    207    209    211    212     1  180.0000771  12.0290000  2
    208    207    206    213     1  180.0000771  12.0290000  2
    208    207    209    210     1  180.0000771  1.2552000  2
    208    207    209    211     1  180.0000771  1.2552000  2
    209    207    206    213     1  180.0000771  12.0290000  2
    209    211    212    213     1  180.0000771  16.7360000  2
    210    209    211    212     1  180.0000771  12.0290000  2
    213    206    205    214     1  180.0000771  12.0290000  2
    215    203    202    218     1  180.0000771  15.1670000  2
    217    201    200    220     1  180.0000771  15.1670000  2
    217    201    202    218     1  180.0000771  15.1670000  2
    189    190    199    191     4  180.0000771  43.9320000  2
    190    192    191    198     4  180.0000771  4.6024000  2
    194    191    192    193     4  180.0000771  43.9320000  2
    192    196    194    195     4  180.0000771  43.9320000  2
    201    220    200    199     4  180.0000771  4.6024000  2
    200    202    201    217     4  180.0000771  4.6024000  2
    201    203    202    218     4  180.0000771  4.6024000  2
    202    215    203    204     4  180.0000771  4.6024000  2
    206    204    205    214     4  180.0000771  43.9320000  2
    205    207    206    213     4  180.0000771  4.6024000  2
    209    206    207    208     4  180.0000771  43.9320000  2
    207    211    209    210     4  180.0000771  43.9320000  2
    189    190    199    224     1  0.0000000  8.3680000  1
    189    190    199    224     1  180.0000771  10.4600000  2
    190    191    198    223     1  180.0000771  16.7360000  2
    191    190    199    224     1  180.0000771  10.4600000  2
    191    198    197    222     1  180.0000771  16.7360000  2
    192    191    198    223     1  180.0000771  16.7360000  2
    192    194    196    221     1  180.0000771  12.0290000  2
    194    196    197    222     1  180.0000771  16.7360000  2
    195    194    196    221     1  180.0000771  12.0290000  2
    196    197    198    223     1  180.0000771  16.7360000  2
    198    197    196    221     1  180.0000771  16.7360000  2
    199    200    220    234     1  180.0000771  15.1670000  2
    200    201    217    231     1  180.0000771  15.1670000  2
    200    220    219    233     1  180.0000771  15.1670000  2
    201    200    199    224     1  180.0000771  1.8828000  2
    201    200    220    234     1  180.0000771  15.1670000  2
    201    202    218    232     1  180.0000771  15.1670000  2
    201    217    216    230     1  180.0000771  15.1670000  2
    202    201    217    231     1  180.0000771  15.1670000  2
    202    203    204    225     1  180.0000771  1.8828000  2
    202    203    215    229     1  180.0000771  15.1670000  2
    202    218    219    233     1  180.0000771  15.1670000  2
    203    202    218    232     1  180.0000771  15.1670000  2
    203    215    216    230     1  180.0000771  15.1670000  2
    204    203    215    229     1  180.0000771  15.1670000  2
    205    206    213    228     1  180.0000771  16.7360000  2
    206    205    204    225     1  180.0000771  10.4600000  2
    206    213    212    227     1  180.0000771  16.7360000  2
    207    206    213    228     1  180.0000771  16.7360000  2
    207    209    211    226     1  180.0000771  12.0290000  2
    209    211    212    227     1  180.0000771  16.7360000  2
    210    209    211    226     1  180.0000771  12.0290000  2
    211    212    213    228     1  180.0000771  16.7360000  2
    213    212    211    226     1  180.0000771  16.7360000  2
    214    205    204    225     1  0.0000000  8.3680000  1
    214    205    204    225     1  180.0000771  10.4600000  2
    215    203    204    225     1  180.0000771  1.8828000  2
    215    216    217    231     1  180.0000771  15.1670000  2
    217    216    215    229     1  180.0000771  15.1670000  2
    218    219    220    234     1  180.0000771  15.1670000  2
    220    200    199    224     1  180.0000771  1.8828000  2
    220    219    218    232     1  180.0000771  15.1670000  2
    221    196    197    222     1  180.0000771  16.7360000  2
    222    197    198    223     1  180.0000771  16.7360000  2
    226    211    212    227     1  180.0000771  16.7360000  2
    227    212    213    228     1  180.0000771  16.7360000  2
    229    215    216    230     1  180.0000771  15.1670000  2
    230    216    217    231     1  180.0000771  15.1670000  2
    232    218    219    233     1  180.0000771  15.1670000  2
    233    219    220    234     1  180.0000771  15.1670000  2
    194    197    196    221     4  180.0000771  4.6024000  2
    196    198    197    222     4  180.0000771  4.6024000  2
    191    197    198    223     4  180.0000771  4.6024000  2
    190    200    199    224     4  180.0000771  4.6024000  2
    205    203    204    225     4  180.0000771  4.6024000  2
    209    212    211    226     4  180.0000771  4.6024000  2
    211    213    212    227     4  180.0000771  4.6024000  2
    206    212    213    228     4  180.0000771  4.6024000  2
    203    216    215    229     4  180.0000771  4.6024000  2
    215    217    216    230     4  180.0000771  4.6024000  2
    201    216    217    231     4  180.0000771  4.6024000  2
    202    219    218    232     4  180.0000771  4.6024000  2
    218    220    219    233     4  180.0000771  4.6024000  2
    200    219    220    234     4  180.0000771  4.6024000  2
    235    236    237    238     1  180.0000771  12.0290000  2
    235    236    237    244     1  180.0000771  12.0290000  2
    235    236    245    246     1  180.0000771  10.4600000  2
    236    237    238    239     1  180.0000771  12.0290000  2
    236    237    238    240     1  180.0000771  12.0290000  2
    236    237    244    243     1  180.0000771  16.7360000  2
    236    245    246    247     1  180.0000771  1.8828000  2
    236    245    246    266     1  180.0000771  1.8828000  2
    237    236    245    246     1  180.0000771  10.4600000  2
    237    238    240    241     1  180.0000771  1.2552000  2
    237    238    240    242     1  180.0000771  1.2552000  2
    237    244    243    242     1  180.0000771  16.7360000  2
    238    237    236    245     1  180.0000771  12.0290000  2
    238    237    244    243     1  180.0000771  16.7360000  2
    238    240    242    243     1  180.0000771  12.0290000  2
    239    238    237    244     1  180.0000771  12.0290000  2
    239    238    240    241     1  180.0000771  1.2552000  2
    239    238    240    242     1  180.0000771  1.2552000  2
    240    238    237    244     1  180.0000771  12.0290000  2
    240    242    243    244     1  180.0000771  16.7360000  2
    241    240    242    243     1  180.0000771  12.0290000  2
    244    237    236    245     1  180.0000771  12.0290000  2
    245    246    247    248     1  180.0000771  15.1670000  2
    245    246    247    263     1  180.0000771  15.1670000  2
    245    246    266    265     1  180.0000771  15.1670000  2
    246    247    248    249     1  180.0000771  15.1670000  2
    246    247    248    264     1  180.0000771  15.1670000  2
    246    247    263    262     1  180.0000771  15.1670000  2
    246    266    265    264     1  180.0000771  15.1670000  2
    247    246    266    265     1  180.0000771  15.1670000  2
    247    248    249    250     1  180.0000771  15.1670000  2
    247    248    249    261     1  180.0000771  15.1670000  2
    247    248    264    265     1  180.0000771  15.1670000  2
    247    263    262    261     1  180.0000771  15.1670000  2
    248    247    246    266     1  180.0000771  15.1670000  2
    248    247    263    262     1  180.0000771  15.1670000  2
    248    249    250    251     1  180.0000771  1.8828000  2
    248    249    261    262     1  180.0000771  15.1670000  2
    248    264    265    266     1  180.0000771  15.1670000  2
    249    248    247    263     1  180.0000771  15.1670000  2
    249    248    264    265     1  180.0000771  15.1670000  2
    249    250    251    252     1  180.0000771  10.4600000  2
    249    250    251    260     1  180.0000771  10.4600000  2
    249    261    262    263     1  180.0000771  15.1670000  2
    250    249    248    264     1  180.0000771  15.1670000  2
    250    249    261    262     1  180.0000771  15.1670000  2
    250    251    252    253     1  180.0000771  12.0290000  2
    250    251    252    259     1  180.0000771  12.0290000  2
    251    250    249    261     1  180.0000771  1.8828000  2
    251    252    253    254     1  180.0000771  12.0290000  2
    251    252    253    255     1  180.0000771  12.0290000  2
    251    252    259    258     1  180.0000771  16.7360000  2
    252    253    255    256     1  180.0000771  1.2552000  2
    252    253    255    257     1  180.0000771  1.2552000  2
    252    259    258    257     1  180.0000771  16.7360000  2
    253    252    251    260     1  180.0000771  12.0290000  2
    253    252    259    258     1  180.0000771  16.7360000  2
    253    255    257    258     1  180.0000771  12.0290000  2
    254    253    252    259     1  180.0000771  12.0290000  2
    254    253    255    256     1  180.0000771  1.2552000  2
    254    253    255    257     1  180.0000771  1.2552000  2
    255    253    252    259     1  180.0000771  12.0290000  2
    255    257    258    259     1  180.0000771  16.7360000  2
    256    255    257    258     1  180.0000771  12.0290000  2
    259    252    251    260     1  180.0000771  12.0290000  2
    261    249    248    264     1  180.0000771  15.1670000  2
    263    247    246    266     1  180.0000771  15.1670000  2
    263    247    248    264     1  180.0000771  15.1670000  2
    235    236    245    237     4  180.0000771  43.9320000  2
    236    238    237    244     4  180.0000771  4.6024000  2
    240    237    238    239     4  180.0000771  43.9320000  2
    238    242    240    241     4  180.0000771  43.9320000  2
    247    266    246    245     4  180.0000771  4.6024000  2
    246    248    247    263     4  180.0000771  4.6024000  2
    247    249    248    264     4  180.0000771  4.6024000  2
    248    261    249    250     4  180.0000771  4.6024000  2
    252    250    251    260     4  180.0000771  43.9320000  2
    251    253    252    259     4  180.0000771  4.6024000  2
    255    252    253    254     4  180.0000771  43.9320000  2
    253    257    255    256     4  180.0000771  43.9320000  2
    235    236    245    270     1  0.0000000  8.3680000  1
    235    236    245    270     1  180.0000771  10.4600000  2
    236    237    244    269     1  180.0000771  16.7360000  2
    237    236    245    270     1  180.0000771  10.4600000  2
    237    244    243    268     1  180.0000771  16.7360000  2
    238    237    244    269     1  180.0000771  16.7360000  2
    238    240    242    267     1  180.0000771  12.0290000  2
    240    242    243    268     1  180.0000771  16.7360000  2
    241    240    242    267     1  180.0000771  12.0290000  2
    242    243    244    269     1  180.0000771  16.7360000  2
    244    243    242    267     1  180.0000771  16.7360000  2
    245    246    266    280     1  180.0000771  15.1670000  2
    246    247    263    277     1  180.0000771  15.1670000  2
    246    266    265    279     1  180.0000771  15.1670000  2
    247    246    245    270     1  180.0000771  1.8828000  2
    247    246    266    280     1  180.0000771  15.1670000  2
    247    248    264    278     1  180.0000771  15.1670000  2
    247    263    262    276     1  180.0000771  15.1670000  2
    248    247    263    277     1  180.0000771  15.1670000  2
    248    249    250    271     1  180.0000771  1.8828000  2
    248    249    261    275     1  180.0000771  15.1670000  2
    248    264    265    279     1  180.0000771  15.1670000  2
    249    248    264    278     1  180.0000771  15.1670000  2
    249    261    262    276     1  180.0000771  15.1670000  2
    250    249    261    275     1  180.0000771  15.1670000  2
    251    252    259    274     1  180.0000771  16.7360000  2
    252    251    250    271     1  180.0000771  10.4600000  2
    252    259    258    273     1  180.0000771  16.7360000  2
    253    252    259    274     1  180.0000771  16.7360000  2
    253    255    257    272     1  180.0000771  12.0290000  2
    255    257    258    273     1  180.0000771  16.7360000  2
    256    255    257    272     1  180.0000771  12.0290000  2
    257    258    259    274     1  180.0000771  16.7360000  2
    259    258    257    272     1  180.0000771  16.7360000  2
    260    251    250    271     1  0.0000000  8.3680000  1
    260    251    250    271     1  180.0000771  10.4600000  2
    261    249    250    271     1  180.0000771  1.8828000  2
    261    262    263    277     1  180.0000771  15.1670000  2
    263    262    261    275     1  180.0000771  15.1670000  2
    264    265    266    280     1  180.0000771  15.1670000  2
    266    246    245    270     1  180.0000771  1.8828000  2
    266    265    264    278     1  180.0000771  15.1670000  2
    267    242    243    268     1  180.0000771  16.7360000  2
    268    243    244    269     1  180.0000771  16.7360000  2
    272    257    258    273     1  180.0000771  16.7360000  2
    273    258    259    274     1  180.0000771  16.7360000  2
    275    261    262    276     1  180.0000771  15.1670000  2
    276    262    263    277     1  180.0000771  15.1670000  2
    278    264    265    279     1  180.0000771  15.1670000  2
    279    265    266    280     1  180.0000771  15.1670000  2
    240    243    242    267     4  180.0000771  4.6024000  2
    242    244    243    268     4  180.0000771  4.6024000  2
    237    243    244    269     4  180.0000771  4.6024000  2
    236    246    245    270     4  180.0000771  4.6024000  2
    251    249    250    271     4  180.0000771  4.6024000  2
    255    258    257    272     4  180.0000771  4.6024000  2
    257    259    258    273     4  180.0000771  4.6024000  2
    252    258    259    274     4  180.0000771  4.6024000  2
    249    262    261    275     4  180.0000771  4.6024000  2
    261    263    262    276     4  180.0000771  4.6024000  2
    247    262    263    277     4  180.0000771  4.6024000  2
    248    265    264    278     4  180.0000771  4.6024000  2
    264    266    265    279     4  180.0000771  4.6024000  2
    246    265    266    280     4  180.0000771  4.6024000  2

[ moleculetype ]
; molname       nrexcl
K              1

[ atoms ]
; id    at type         res nr  residu name     at name  cg nr  charge
1       K              1       K              K       1      1.00000

[ moleculetype ]
; molname       nrexcl
OPC             2

[ atoms ]
; id  at type     res nr  res name  at name  cg nr  charge    mass
  1   OW          1       OPC       OW       1       0        16.00000
  2   HW          1       OPC       HW1      1       0.67914   1.00800
  3   HW          1       OPC       HW2      1       0.67914   1.00800
  4   MW          1       OPC       MW       1      -1.35828   0.00000

#ifndef FLEXIBLE

[ settles ]
; i     funct   doh     dhh
1       1       0.08724 0.13712

#else

[ bonds ]
; i     j       funct   length  force.c.
1       2       1       0.08724 502416.0 0.08724        502416.0
1       3       1       0.08724 502416.0 0.08724        502416.0

[ angles ]
; i     j       k       funct   angle   force.c.
2       1       3       1       103.6   628.02  103.6  628.02

#endif


[ virtual_sites3 ]
; Vsite from                    funct   a               b
4       1       2       3       1       0.147722363     0.147722363


[ exclusions ]
1       2       3       4
2       1       3       4
3       1       2       4
4       1       2       3


; The position of the virtual site is computed as follows:
;
;               O
;             
;               V
;         
;       H               H
;
; Ewald OPC:
; const = distance (OV) / [ cos (angle(VOH))    * distance (OH) ]
;         0.01594 nm     / [ cos (51.8 deg)     * 0.0872433 nm    ]
;       then a = b = 0.5 * const = 0.147722363
;
; Vsite pos x4 = x1 + a*(x2-x1) + b*(x3-x1)
[ system ]
[ molecules ]

CAG 1

K 12

OPC              3489
