# Supplementary material for: Metallicious: Automated Force-Field Parameterization of Covalently Bound Metals for Supramolecular Structures
Source: J Chem Theory Comput. 2024 Oct 7;20(20):9060–71. doi: 10.1021/acs.jctc.4c00850 (PMC11500408; doi:10.1021/acs.jctc.4c00850)
Supplement: Supplementary file 2 — ct4c00850_si_002.zip [file ct4c00850_si_002.zip › SI_MD_input/Ga4L6/nonbonded/4_prod.gro]

Guyana Rwanda Oman Macau Angola Cameroon Senegal
15696
    1Ga      Ga    1   3.852   3.405   1.067 -0.2257  0.0880 -0.0696
    2Ga      Ga    2   3.127   0.173   0.907 -0.1085 -0.1155  0.0714
    3Ga      Ga    3   3.335   4.418   1.952 -0.1346  0.3490 -0.1454
    4Ga      Ga    4   4.532   4.668   1.170  0.1198  0.2463  0.2650
    5UNL     O0    5   3.600   4.575   0.575  0.4755  0.0747  0.3104
    5UNL     C1    6   3.520   4.633   0.642 -0.0495 -0.1955  0.1360
    5UNL     C2    7   3.376   4.604   0.643  0.2797 -0.0076 -0.3133
    5UNL     C3    8   3.278   4.681   0.728  0.1647 -0.6362 -0.3093
    5UNL     O4    9   3.306   4.767   0.811 -0.2435  0.2813  0.4632
    5UNL     C5   10   3.119   4.651   0.702 -0.4232 -0.5858 -0.6172
    5UNL     O6   11   3.025   4.707   0.764 -0.1438  0.0438  0.5370
    5UNL     C7   12   3.093   4.530   0.615  0.6733 -0.1871 -0.5934
    5UNL     C8   13   3.199   4.462   0.557  0.3572  0.0570  0.2635
    5UNL     C9   14   3.333   4.491   0.576  0.1837  0.4717 -0.3959
    5UNL    N10   15   3.562   4.740   0.722  0.6052  0.2802 -0.6307
    5UNL    C11   16   3.683   4.805   0.719 -0.6967  0.1657  0.6545
    5UNL    C12   17   3.807   4.740   0.767  0.0600  0.3585 -0.1389
    5UNL    C13   18   3.928   4.817   0.774 -1.2086  0.2493  0.2414
    5UNL    C14   19   4.049   4.754   0.814 -0.2824  0.2677  0.6938
    5UNL    N15   20   4.175   4.815   0.815  0.0667 -0.1137 -0.2893
    5UNL    C16   21   4.250   4.859   0.704  0.6267  0.4190 -0.2475
    5UNL    C17   22   4.380   4.905   0.741 -0.0628  0.4377  0.7528
    5UNL    C18   23   4.443   4.852   0.865  0.2602 -0.1793  0.3505
    5UNL    O19   24   4.402   4.743   0.925  0.0536 -0.0370 -0.1606
    5UNL    C20   25   4.583   4.916   0.908  0.1941  0.5765  0.0178
    5UNL    O21   26   4.651   4.881   1.003 -0.0226 -0.2823  0.2011
    5UNL    C22   27   4.641   5.021   0.824  0.7409  0.0713  0.8540
    5UNL    C23   28   4.568   5.060   0.709  0.0949 -0.4306 -0.3288
    5UNL    C24   29   4.445   4.999   0.662  0.2038  0.1715 -0.0399
    5UNL    O25   30   4.198   4.860   0.593 -0.0156  0.6006  0.0439
    5UNL    C26   31   4.046   4.622   0.856  0.3389 -0.1440  0.5580
    5UNL    C27   32   3.925   4.544   0.856  0.5621 -0.0674  0.1773
    5UNL    C28   33   3.804   4.602   0.813  0.2473 -0.0505  0.1292
    5UNL    C29   34   3.913   4.958   0.748 -0.1727 -0.0611  0.4203
    5UNL    C30   35   3.795   5.019   0.708 -0.1567 -0.3444 -0.6572
    5UNL    C31   36   3.682   4.940   0.688 -0.0439 -0.7000  0.3913
    5UNL    H32   37   2.991   4.508   0.588  0.6511 -1.1337  0.1877
    5UNL    H33   38   3.178   4.377   0.493 -1.9866  0.8593 -0.1245
    5UNL    H34   39   3.396   4.423   0.519 -2.5918 -2.5797 -0.1574
    5UNL    H35   40   3.491   4.802   0.758  1.2121  1.4191 -1.3388
    5UNL    H36   41   4.239   4.785   0.887  0.8658  0.9368 -0.5430
    5UNL    H37   42   4.737   5.065   0.846  0.9622  0.2682 -0.4351
    5UNL    H38   43   4.603   5.139   0.643 -0.6934  1.7110  1.6980
    5UNL    H39   44   4.403   5.039   0.571 -0.6160 -1.0056 -0.1974
    5UNL    H40   45   4.141   4.574   0.879  0.3638 -1.2331 -1.5718
    5UNL    H41   46   3.934   4.448   0.906 -2.8567 -0.4076  0.3872
    5UNL    H42   47   3.710   4.548   0.813  0.7412 -0.9180  0.7969
    5UNL    H43   48   3.998   5.024   0.757  0.1743 -0.4273 -0.1350
    5UNL    H44   49   3.783   5.126   0.692 -2.5336 -0.2287  1.2530
    5UNL    H45   50   3.592   4.991   0.655  0.4109  1.2868  2.0394
    6UNL     O0   51   3.898   4.009   1.833 -0.5185 -0.2312  0.0616
    6UNL     C1   52   3.807   4.084   1.868 -0.0414 -0.1070  0.2553
    6UNL     C2   53   3.672   4.042   1.906 -0.3479 -0.4365 -0.0940
    6UNL     C3   54   3.556   4.131   1.914 -0.3036  0.2486  0.3311
    6UNL     O4   55   3.559   4.252   1.880  0.3702  0.1242 -0.3852
    6UNL     C5   56   3.418   4.067   1.959 -0.2934  0.1859  0.1673
    6UNL     O6   57   3.315   4.124   1.969  0.1201 -0.2016  0.2821
    6UNL     C7   58   3.423   3.915   1.978  0.8269 -0.4410  0.1823
    6UNL     C8   59   3.538   3.843   1.979 -0.4723 -0.8822  0.0373
    6UNL     C9   60   3.659   3.906   1.938 -0.0214  0.2690  0.4258
    6UNL    N10   61   3.823   4.219   1.871  0.2343 -0.3943  0.2138
    6UNL    C11   62   3.929   4.305   1.856 -0.1113 -0.2208  0.0844
    6UNL    C12   63   3.941   4.377   1.737  0.3003 -0.2016  0.9352
    6UNL    C13   64   4.055   4.465   1.715  0.2919 -0.2717  0.4682
    6UNL    C14   65   4.068   4.537   1.593 -0.3855 -0.0728  0.0264
    6UNL    N15   66   4.170   4.638   1.570  0.4301 -0.1620 -0.0162
    6UNL    C16   67   4.210   4.743   1.658  0.2402  0.0533 -0.5526
    6UNL    C17   68   4.327   4.827   1.615 -0.2202 -0.0666  0.6852
    6UNL    C18   69   4.387   4.813   1.476  0.3883 -0.1052  0.0446
    6UNL    O19   70   4.347   4.733   1.394  0.3665  0.2951  0.1388
    6UNL    C20   71   4.513   4.899   1.437 -0.1400 -0.6490 -0.5406
    6UNL    O21   72   4.583   4.892   1.334  0.7179  0.0195  0.1167
    6UNL    C22   73   4.552   5.000   1.536  1.0048  0.3883 -0.4854
    6UNL    C23   74   4.486   5.017   1.652  0.6883  0.0166  0.1757
    6UNL    C24   75   4.377   4.927   1.695  0.3587  0.2854  0.6613
    6UNL    O25   76   4.157   4.761   1.774  0.5948 -0.3440  0.3141
    6UNL    C26   77   3.970   4.521   1.500  0.1883  0.0221  0.3006
    6UNL    C27   78   3.856   4.442   1.516 -0.5835  0.5338  0.0131
    6UNL    C28   79   3.850   4.362   1.632  0.8429 -0.0114 -0.0243
    6UNL    C29   80   4.164   4.452   1.809 -0.1877 -0.0392 -0.0582
    6UNL    C30   81   4.152   4.372   1.921 -0.2052 -0.2428  0.6127
    6UNL    C31   82   4.028   4.308   1.953  0.2632 -0.2140  0.6914
    6UNL    H32   83   3.325   3.874   1.999 -0.3650  1.2364 -1.7359
    6UNL    H33   84   3.531   3.738   2.004  0.1390 -0.8127  0.5084
    6UNL    H34   85   3.740   3.834   1.948 -0.2823  0.3009  3.3915
    6UNL    H35   86   3.732   4.254   1.898 -0.2110 -0.8709 -0.6404
    6UNL    H36   87   4.211   4.639   1.477  0.1909 -1.4615 -0.1625
    6UNL    H37   88   4.629   5.069   1.505  1.0233 -0.3078 -2.0882
    6UNL    H38   89   4.512   5.093   1.724 -0.5276 -0.7113  1.4180
    6UNL    H39   90   4.334   4.945   1.792 -0.2200  0.1268  0.4384
    6UNL    H40   91   3.971   4.575   1.405 -0.1499  1.1712  0.9330
    6UNL    H41   92   3.778   4.453   1.441 -2.0870  1.3863  1.6253
    6UNL    H42   93   3.759   4.303   1.626  1.1187 -0.3463 -1.1407
    6UNL    H43   94   4.256   4.509   1.795 -0.9237  1.2758  0.3727
    6UNL    H44   95   4.238   4.372   1.987  1.1134  1.4571 -0.9778
    6UNL    H45   96   4.027   4.238   2.036  0.1576 -1.0231  0.0307
    7UNL     O0   97   0.014   4.060   1.242 -0.1846 -0.3881  1.2503
    7UNL     C1   98  -0.058   4.155   1.221 -0.2161 -0.2805 -0.1273
    7UNL     C2   99   0.003   4.294   1.228  0.3289 -0.1766 -1.1547
    7UNL     C3  100  -0.087   4.413   1.220 -0.1311  0.2600  0.4335
    7UNL     O4  101  -0.212   4.402   1.221 -0.5091  0.5234 -0.2634
    7UNL     C5  102  -0.017   4.558   1.215 -0.4908  0.5850 -0.6036
    7UNL     O6  103  -0.082   4.663   1.212  0.1453  0.1983 -0.0833
    7UNL     C7  104   0.129   4.557   1.221  0.4134  0.8617 -0.4477
    7UNL     C8  105   0.201   4.441   1.230  0.2763 -0.1152 -0.3955
    7UNL     C9  106   0.138   4.310   1.236 -0.7402 -0.0125  0.4503
    7UNL    N10  107  -0.182   4.147   1.172  0.2621  0.1431  0.2846
    7UNL    C11  108  -0.259   4.031   1.153  0.3151 -0.2210 -0.2623
    7UNL    C12  109  -0.227   3.930   1.055  0.0780 -0.1796  0.5239
    7UNL    C13  110  -0.316   3.825   1.037  0.0610  0.2165  0.5047
    7UNL    C14  111  -0.288   3.727   0.934  0.1389 -0.6459  0.5186
    7UNL    N15  112  -0.373   3.616   0.920 -0.0867 -0.7046  0.0249
    7UNL    C16  113  -0.351   3.492   0.875  0.2758  0.2834  0.4946
    7UNL    C17  114  -0.475   3.410   0.848  0.1051 -0.2348  0.0128
    7UNL    C18  115  -0.616   3.461   0.874  0.6811  0.7657  0.0649
    7UNL    O19  116  -0.641   3.575   0.910 -0.3049  0.0500  0.0843
    7UNL    C20  117  -0.732   3.356   0.835 -0.4240 -0.6622 -0.4671
    7UNL    O21  118  -0.851   3.381   0.857  0.3745  0.6587  0.0492
    7UNL    C22  119  -0.688   3.231   0.768 -0.0930 -0.0699 -0.4583
    7UNL    C23  120  -0.557   3.199   0.742 -0.1296  0.4055 -0.6390
    7UNL    C24  121  -0.450   3.287   0.785  0.2234  0.5132  1.4111
    7UNL    O25  122  -0.240   3.450   0.856 -0.5327  0.4885  0.1290
    7UNL    C26  123  -0.179   3.744   0.849 -0.4752 -0.6776  0.4296
    7UNL    C27  124  -0.091   3.855   0.861  0.5518  0.6779 -0.3714
    7UNL    C28  125  -0.123   3.950   0.960 -0.3996 -0.6472 -1.0024
    7UNL    C29  126  -0.433   3.814   1.119 -0.3511  0.0159 -0.6123
    7UNL    C30  127  -0.460   3.904   1.226  0.0763 -0.8627 -0.5383
    7UNL    C31  128  -0.372   4.014   1.241 -0.5200 -0.0329  0.0956
    7UNL    H32  129   0.179   4.653   1.230  2.9237 -0.5435  2.9258
    7UNL    H33  130   0.308   4.445   1.245  0.1964 -0.9980  0.6019
    7UNL    H34  131   0.204   4.224   1.243 -0.2667  0.4079  1.3280
    7UNL    H35  132  -0.229   4.236   1.175  0.5865  0.4105 -1.6026
    7UNL    H36  133  -0.471   3.626   0.946  0.0123  0.2249  0.0933
    7UNL    H37  134  -0.767   3.166   0.733 -0.5098 -0.3695  0.9626
    7UNL    H38  135  -0.525   3.101   0.709  4.5963  1.6271 -0.4583
    7UNL    H39  136  -0.350   3.255   0.758 -0.8136 -1.4019 -0.3982
    7UNL    H40  137  -0.163   3.667   0.775 -2.4786 -0.3624 -0.3952
    7UNL    H41  138  -0.009   3.864   0.790  0.7598 -1.2666 -0.4146
    7UNL    H42  139  -0.058   4.035   0.975  0.2906 -0.7887 -2.8677
    7UNL    H43  140  -0.496   3.726   1.108 -0.8301  0.5423 -2.4473
    7UNL    H44  141  -0.542   3.899   1.297  1.3528 -0.6016  1.0155
    7UNL    H45  142  -0.397   4.083   1.321  1.4715 -0.6422  1.3158
    8UNL     O0  143   3.359   4.153   1.297 -0.2202  0.0250  0.0456
    8UNL     C1  144   3.334   4.182   1.415  0.0734  0.2300 -0.9576
    8UNL     C2  145   3.267   4.306   1.458 -0.4804 -0.1542  0.3225
    8UNL     C3  146   3.256   4.348   1.599 -0.4090 -0.1875 -0.5174
    8UNL     O4  147   3.296   4.288   1.695 -0.7060 -0.5181  0.4182
    8UNL     C5  148   3.186   4.483   1.632 -0.1331 -1.0260  0.3968
    8UNL     O6  149   3.156   4.528   1.741  0.0182 -0.0120 -1.2081
    8UNL     C7  150   3.150   4.565   1.517  0.1037  0.2033 -0.3347
    8UNL     C8  151   3.160   4.517   1.389 -0.3727 -0.1128 -0.5412
    8UNL     C9  152   3.216   4.393   1.358 -0.5697 -0.4308  0.1967
    8UNL    N10  153   3.355   4.094   1.521  0.5192 -0.2793 -0.1070
    8UNL    C11  154   3.431   3.976   1.517  0.5875  0.0999 -0.9212
    8UNL    C12  155   3.375   3.855   1.472  0.4250 -0.3527 -0.4971
    8UNL    C13  156   3.447   3.738   1.470 -0.0895  1.4159  0.0583
    8UNL    C14  157   3.388   3.615   1.429 -0.2498  0.1136  0.0126
    8UNL    N15  158   3.462   3.490   1.422 -0.7704 -1.0182  0.1616
    8UNL    C16  159   3.438   3.374   1.489 -0.3841  0.1021 -0.3561
    8UNL    C17  160   3.525   3.258   1.450 -0.3008 -0.0412 -0.3419
    8UNL    C18  161   3.615   3.278   1.331  0.9156  0.4228 -0.8043
    8UNL    O19  162   3.623   3.381   1.264  0.0692 -0.4536  0.3320
    8UNL    C20  163   3.722   3.159   1.308  0.4843  0.2691 -0.8877
    8UNL    O21  164   3.812   3.164   1.222  0.0562  0.0695 -0.0689
    8UNL    C22  165   3.696   3.031   1.389 -0.5728  0.7236 -0.2310
    8UNL    C23  166   3.605   3.023   1.487 -0.1324  0.0994  0.0340
    8UNL    C24  167   3.518   3.139   1.518  0.6355 -0.0695 -0.0578
    8UNL    O25  168   3.351   3.359   1.575  0.2049 -0.1505  0.2023
    8UNL    C26  169   3.248   3.606   1.399  0.0554  0.0975 -0.8486
    8UNL    C27  170   3.174   3.727   1.391 -1.0509 -0.8168  0.0489
    8UNL    C28  171   3.237   3.846   1.432 -0.1735 -0.2142  0.5591
    8UNL    C29  172   3.574   3.738   1.535 -0.2478 -0.4138 -0.4091
    8UNL    C30  173   3.631   3.859   1.579 -0.3515  0.1450 -0.7279
    8UNL    C31  174   3.562   3.981   1.571 -0.3602 -0.4851  0.3386
    8UNL    H32  175   3.107   4.663   1.535  0.9154  0.2875  1.3001
    8UNL    H33  176   3.115   4.568   1.305 -0.4108  0.8322  0.0381
    8UNL    H34  177   3.213   4.362   1.255  1.0243  0.0738 -0.0292
    8UNL    H35  178   3.338   4.142   1.608  1.1931 -0.3790  0.0888
    8UNL    H36  179   3.543   3.495   1.362 -0.1137 -1.1055  1.0140
    8UNL    H37  180   3.762   2.946   1.373  1.1243  1.8414  0.5443
    8UNL    H38  181   3.597   2.930   1.542 -0.3858  0.6385  0.9170
    8UNL    H39  182   3.453   3.133   1.604  1.7137 -2.8559  0.6764
    8UNL    H40  183   3.210   3.512   1.362  2.0491  0.4219 -4.0775
    8UNL    H41  184   3.074   3.725   1.346  0.1443  1.5971 -3.1006
    8UNL    H42  185   3.169   3.930   1.429 -1.4871 -1.2753 -1.2049
    8UNL    H43  186   3.630   3.646   1.550 -1.3979 -1.0189  0.2714
    8UNL    H44  187   3.726   3.855   1.632 -0.6604  0.1484 -0.1556
    8UNL    H45  188   3.605   4.073   1.609 -0.5810 -0.5540  0.7582
    9UNL     O0  189   2.687   0.417   0.423  0.4611 -0.1752 -0.1150
    9UNL     C1  190   2.748   0.364   0.512  0.5840  0.5610  0.0432
    9UNL     C2  191   2.754   0.400   0.655 -0.6026 -0.3629 -0.2809
    9UNL     C3  192   2.841   0.326   0.752 -0.0523 -0.2165 -0.4219
    9UNL     O4  193   2.914   0.230   0.723 -0.3169 -0.5622  0.3654
    9UNL     C5  194   2.856   0.397   0.898 -0.4082  0.1082 -0.0105
    9UNL     O6  195   2.929   0.359   0.985 -0.0474 -0.5363 -0.5120
    9UNL     C7  196   2.768   0.507   0.925 -0.1231  0.3847  1.4611
    9UNL     C8  197   2.671   0.552   0.837  0.7711  0.6074  0.5118
    9UNL     C9  198   2.674   0.504   0.694 -0.8424 -0.1844 -1.1410
    9UNL    N10  199   2.826   0.258   0.475 -0.1482  0.4231  0.4722
    9UNL    C11  200   2.841   0.190   0.354 -0.1328 -0.6283 -0.3882
    9UNL    C12  201   2.733   0.115   0.295  0.0396  0.0505  0.3427
    9UNL    C13  202   2.755   0.049   0.168 -0.7200 -0.0261  0.6630
    9UNL    C14  203   2.655  -0.033   0.108 -0.1413 -0.2907 -0.2684
    9UNL    N15  204   2.665  -0.097  -0.016 -0.4672  0.1754 -0.1396
    9UNL    C16  205   2.677  -0.233  -0.034  0.4576  0.2567 -0.1963
    9UNL    C17  206   2.659  -0.289  -0.169 -0.5046 -0.2436  0.1544
    9UNL    C18  207   2.652  -0.205  -0.292  0.4492 -0.4328 -0.5457
    9UNL    O19  208   2.658  -0.079  -0.282  0.5440 -0.5653 -0.2630
    9UNL    C20  209   2.637  -0.283  -0.437 -0.6900  0.4056  0.2778
    9UNL    O21  210   2.631  -0.229  -0.547  0.2786 -0.1230  0.1491
    9UNL    C22  211   2.653  -0.430  -0.423  0.1821 -0.3661 -0.1992
    9UNL    C23  212   2.663  -0.499  -0.305 -0.0549  0.9970  0.0374
    9UNL    C24  213   2.670  -0.428  -0.182  0.4425  0.1986 -0.3069
    9UNL    O25  214   2.682  -0.302   0.065  0.1728  0.0975 -0.2140
    9UNL    C26  215   2.534  -0.049   0.179  0.3923 -0.1548  0.3017
    9UNL    C27  216   2.504   0.031   0.292  0.4468  0.6016 -0.4329
    9UNL    C28  217   2.606   0.108   0.356 -0.0267  0.6356  0.7113
    9UNL    C29  218   2.879   0.057   0.106 -0.1522  0.2895 -0.5712
    9UNL    C30  219   2.983   0.135   0.165 -0.3716 -0.3204 -0.5601
    9UNL    C31  220   2.960   0.205   0.285  0.0994  0.0852 -0.1605
    9UNL    H32  221   2.790   0.549   1.022  1.4304  0.6574  1.0201
    9UNL    H33  222   2.613   0.640   0.864 -0.0246 -0.0271  0.8934
    9UNL    H34  223   2.610   0.561   0.627  1.2808  1.1385 -2.1321
    9UNL    H35  224   2.895   0.235   0.546 -0.4479 -1.0379  0.3245
    9UNL    H36  225   2.669  -0.037  -0.098  1.7729  0.2523 -0.0275
    9UNL    H37  226   2.633  -0.480  -0.517  1.1362 -1.2111  0.0314
    9UNL    H38  227   2.669  -0.607  -0.315 -0.7625  0.9530  0.0030
    9UNL    H39  228   2.675  -0.486  -0.090  2.6392  0.2015 -0.3736
    9UNL    H40  229   2.448  -0.101   0.139 -0.1457  0.3870  0.7321
    9UNL    H41  230   2.407   0.037   0.340  1.1696 -1.8238  1.5859
    9UNL    H42  231   2.580   0.163   0.446 -1.9461 -0.3916  0.8418
    9UNL    H43  232   2.901  -0.004   0.019  0.5455  1.1130 -0.9881
    9UNL    H44  233   3.073   0.157   0.109 -1.4734  0.4981 -2.0989
    9UNL    H45  234   3.036   0.264   0.334 -1.1591  0.7212  1.0773
   10UNL     O0  235   3.404   0.686   1.281 -0.1091 -0.2174  0.4966
   10UNL     C1  236   3.367   0.590   1.215 -0.1625  0.0152 -0.2458
   10UNL     C2  237   3.332   0.603   1.070 -0.0454  0.2826  0.3043
   10UNL     C3  238   3.260   0.494   0.998 -0.8564  0.1727 -0.7102
   10UNL     O4  239   3.225   0.392   1.062  0.3064  0.4947  0.4318
   10UNL     C5  240   3.230   0.520   0.845  0.6926  0.2804  0.0254
   10UNL     O6  241   3.178   0.439   0.769  0.0316  0.4245 -0.0924
   10UNL     C7  242   3.272   0.653   0.791 -0.6206 -0.9770  0.3554
   10UNL     C8  243   3.341   0.748   0.869 -0.4938  0.1788 -0.3517
   10UNL     C9  244   3.367   0.726   1.008  0.0578 -0.2235  0.4010
   10UNL    N10  245   3.348   0.471   1.277 -0.4076  0.2805  0.0082
   10UNL    C11  246   3.350   0.434   1.413  0.0840  0.1389  0.4102
   10UNL    C12  247   3.432   0.329   1.462  0.2548 -0.2445  0.4189
   10UNL    C13  248   3.417   0.292   1.604 -0.2182 -0.5559  0.0848
   10UNL    C14  249   3.476   0.172   1.654 -0.1317 -0.4170  0.0970
   10UNL    N15  250   3.456   0.125   1.783 -0.6039  0.5091  0.2669
   10UNL    C16  251   3.497   0.184   1.904 -0.6810  0.0427  0.2342
   10UNL    C17  252   3.465   0.116   2.034 -0.3384  0.6105  0.0837
   10UNL    C18  253   3.401  -0.024   2.034  0.1471 -0.4423 -0.1411
   10UNL    O19  254   3.352  -0.077   1.930  0.1742  0.0206 -0.5781
   10UNL    C20  255   3.410  -0.104   2.173 -0.3248 -0.7977 -0.1142
   10UNL    O21  256   3.379  -0.219   2.183  0.0151  0.3330 -0.4431
   10UNL    C22  257   3.460  -0.024   2.289  1.2040  1.0298 -0.3878
   10UNL    C23  258   3.501   0.104   2.276 -0.7838  0.0148  0.1945
   10UNL    C24  259   3.508   0.174   2.152  0.2440  0.3618  0.6684
   10UNL    O25  260   3.561   0.287   1.897 -0.5762 -0.3260 -0.0542
   10UNL    C26  261   3.556   0.101   1.569 -0.2474 -0.8848 -0.6719
   10UNL    C27  262   3.578   0.136   1.433 -0.3056 -0.0348  0.3036
   10UNL    C28  263   3.508   0.248   1.379  0.8906 -0.1517  0.5781
   10UNL    C29  264   3.330   0.365   1.685 -0.1048  0.1692  0.3611
   10UNL    C30  265   3.264   0.479   1.643  0.5836  0.4433 -0.1406
   10UNL    C31  266   3.260   0.501   1.503 -0.1762 -0.2679 -0.7543
   10UNL    H32  267   3.256   0.674   0.686 -0.3998 -0.2127  0.4668
   10UNL    H33  268   3.375   0.837   0.818  1.1686 -0.6948 -0.8251
   10UNL    H34  269   3.413   0.805   1.066  2.0621  0.6597 -2.2007
   10UNL    H35  270   3.310   0.402   1.212 -1.5621  0.9695 -0.0889
   10UNL    H36  271   3.438   0.026   1.787 -0.2181  0.3719 -0.9874
   10UNL    H37  272   3.481  -0.076   2.382 -0.9685  1.5922  0.4815
   10UNL    H38  273   3.550   0.151   2.360  2.3840 -0.4421 -1.2419
   10UNL    H39  274   3.562   0.268   2.155  0.5207  0.2481 -0.4823
   10UNL    H40  275   3.611   0.017   1.609  0.0859 -1.2488 -1.8681
   10UNL    H41  276   3.634   0.068   1.370  0.6996  0.3262  0.7725
   10UNL    H42  277   3.516   0.280   1.276  0.3875 -2.4039 -0.2184
   10UNL    H43  278   3.316   0.347   1.791 -0.0567  1.2956  0.5658
   10UNL    H44  279   3.191   0.527   1.707  0.3337 -0.4284  0.2398
   10UNL    H45  280   3.193   0.579   1.470  0.4205 -0.1897 -1.8237
   11K        K  281   2.961   1.169   0.713 -0.0611  0.1003  0.0526
   12K        K  282   1.067   2.441   1.830  0.3061  0.3842 -0.0865
   13K        K  283   3.423   1.378   3.387 -0.2113 -0.4057 -0.0859
   14K        K  284   2.573   4.464   0.955  0.0688  0.2100  0.3260
   15K        K  285   0.211   2.466   1.976  0.3939  0.1256 -0.0988
   16K        K  286   2.262   0.224   4.806 -0.3749 -0.1481  0.0891
   17K        K  287   1.346   4.031   2.770 -0.0997  0.1272 -0.1035
   18K        K  288   0.355   3.148   0.671  0.2015 -0.2216 -0.1320
   19K        K  289   0.182   3.530   1.187  0.5312  0.3764  0.7084
   20K        K  290   3.839   0.294   1.843 -0.5646  0.2376 -0.3085
   21K        K  291   2.038   0.489   1.992  0.0724 -0.6285 -0.0452
   22K        K  292   2.556   0.185   4.330 -0.0146  0.2410 -0.2462
   23OPC     OW  293   3.969   2.540   3.435  0.0869  0.0683  0.0872
   23OPC    HW1  294   3.917   2.577   3.495 -1.3942  0.0669 -1.1169
   23OPC    HW2  295   3.956   2.589   3.364  2.9948  1.0248  0.1022
   23OPC     MW  296   3.959   2.552   3.433  0.2977  0.2094 -0.0884
   24OPC     OW  297   3.193   1.962   5.011  1.1265  0.4168  0.4019
   24OPC    HW1  298   3.144   1.892   5.025  0.5081  0.5940 -0.7689
   24OPC    HW2  299   3.274   1.930   5.005  1.0792  0.0314  1.5645
   24OPC     MW  300   3.198   1.947   5.012  1.0282  0.3860  0.4005
   25OPC     OW  301   2.953   2.092   2.729 -0.3302 -0.4058 -0.1733
   25OPC    HW1  302   2.980   2.167   2.695 -0.9780  0.8891  2.0098
   25OPC    HW2  303   2.974   2.099   2.814 -2.1709 -1.8323  0.4655
   25OPC     MW  304   2.960   2.104   2.737 -0.6977 -0.4253  0.2435
   26OPC     OW  305   3.989   0.503   0.707  0.3991  0.0447 -0.2379
   26OPC    HW1  306   3.949   0.502   0.629  0.3732  2.9081 -0.3426
   26OPC    HW2  307   4.051   0.564   0.698 -0.6537  1.6603  2.4471
   26OPC     MW  308   3.993   0.512   0.694  0.2397  0.7063  0.1433
   27OPC     OW  309   3.082   0.731   3.660 -0.9307  0.3127 -0.0782
   27OPC    HW1  310   3.010   0.716   3.613  1.1462 -1.0436 -3.1321
   27OPC    HW2  311   3.095   0.657   3.703 -0.7966  0.1765 -0.3538
   27OPC     MW  312   3.073   0.718   3.660 -0.6041  0.0922 -0.5699
   28OPC     OW  313   2.035   0.782   4.067 -0.2549 -0.5018 -0.6051
   28OPC    HW1  314   2.017   0.818   4.144  2.3595 -1.2683  0.4755
   28OPC    HW2  315   2.045   0.850   4.014 -2.2685  0.0275 -0.3734
   28OPC     MW  316   2.034   0.797   4.070 -0.1660 -0.5369 -0.4113
   29OPC     OW  317   1.335   1.710   4.910 -0.3638  0.5439  0.2558
   29OPC    HW1  318   1.322   1.687   4.827 -1.6467 -4.2959  1.4713
   29OPC    HW2  319   1.265   1.758   4.929 -1.5347 -0.6535 -0.8158
   29OPC     MW  320   1.323   1.714   4.901 -0.7263 -0.3479  0.2772
   30OPC     OW  321   3.345   1.154   0.993 -0.6584 -0.4785 -0.1455
   30OPC    HW1  322   3.384   1.205   1.052 -2.2676  1.1246 -0.3971
   30OPC    HW2  323   3.343   1.076   1.032 -2.4554  0.6815  2.3849
   30OPC     MW  324   3.351   1.150   1.007 -1.1614 -0.0703  0.1912
   31OPC     OW  325   4.533   3.473   2.534  0.0478 -0.2137  0.4360
   31OPC    HW1  326   4.597   3.441   2.484  1.0519  0.6988  1.1005
   31OPC    HW2  327   4.463   3.471   2.481  0.1617 -2.8838  0.2414
   31OPC     MW  328   4.532   3.468   2.519  0.2129 -0.4734  0.5054
   32OPC     OW  329   4.439   2.671   1.481 -0.4717 -0.4992  0.0863
   32OPC    HW1  330   4.505   2.691   1.534 -0.0156 -0.9031 -0.3097
   32OPC    HW2  331   4.372   2.657   1.535 -0.9284  2.2883  0.3951
   32OPC     MW  332   4.439   2.672   1.497 -0.4717 -0.1470  0.0735
   33OPC     OW  333   4.835   2.081   4.799  1.0205  0.4678  0.2163
   33OPC    HW1  334   4.897   2.063   4.741 -0.2680  0.8972 -1.3840
   33OPC    HW2  335   4.819   2.166   4.786 -1.0622  0.0156 -0.7071
   33OPC     MW  336   4.842   2.091   4.788  0.5224  0.4645 -0.1564
   34OPC     OW  337   2.486   2.639   4.644  0.2588  0.0991 -0.4597
   34OPC    HW1  338   2.480   2.650   4.558 -0.8965  0.4119 -0.3634
   34OPC    HW2  339   2.569   2.615   4.657  0.3119 -0.4555 -1.7072
   34OPC     MW  340   2.497   2.637   4.633  0.0959  0.0634 -0.6297
   35OPC     OW  341   3.064   4.488   2.586 -0.1760  0.2312 -0.5257
   35OPC    HW1  342   3.138   4.498   2.540  1.1240  1.9820  1.7614
   35OPC    HW2  343   3.031   4.568   2.589 -1.1724 -0.1942  0.1066
   35OPC     MW  344   3.070   4.501   2.580 -0.1312  0.4271 -0.0944
   36OPC     OW  345   4.486   4.485   1.627  0.2307  0.0175 -0.1149
   36OPC    HW1  346   4.507   4.549   1.683  1.7892 -1.0350  0.5848
   36OPC    HW2  347   4.471   4.417   1.679  0.7428 -0.7364 -0.9388
   36OPC     MW  348   4.487   4.485   1.643  0.5365 -0.2494 -0.1333
   37OPC     OW  349   2.268   2.958   0.953 -0.4174 -0.1440 -0.3147
   37OPC    HW1  350   2.227   3.033   0.973  0.1062 -0.6269  3.2904
   37OPC    HW2  351   2.350   2.972   0.981  0.1602 -1.4743 -1.2470
   37OPC     MW  352   2.274   2.971   0.960 -0.2547 -0.4118  0.0801
   38OPC     OW  353   1.934   2.335   0.210 -0.3260 -0.5406 -0.2883
   38OPC    HW1  354   1.849   2.336   0.229 -0.6656 -2.3450 -1.4545
   38OPC    HW2  355   1.973   2.354   0.286 -1.7531  1.3850  0.0384
   38OPC     MW  356   1.927   2.338   0.224 -0.5869 -0.5226 -0.4123
   39OPC     OW  357   2.653   4.253   1.356 -0.1357 -0.3244 -0.3807
   39OPC    HW1  358   2.721   4.305   1.371  0.7862 -1.9308  1.4570
   39OPC    HW2  359   2.605   4.298   1.299  0.8173  2.3155  0.7444
   39OPC     MW  360   2.656   4.268   1.350  0.1412 -0.1715  0.0569
   40OPC     OW  361   4.855   4.347   3.111 -0.2145  0.4853 -0.0286
   40OPC    HW1  362   4.881   4.369   3.031  0.5553 -2.3912 -0.6657
   40OPC    HW2  363   4.819   4.268   3.100 -2.1096  0.9433  2.1343
   40OPC     MW  364   4.853   4.339   3.097 -0.3806  0.1281  0.1967
   41OPC     OW  365   1.634   4.691   0.891 -0.0005 -0.8203 -1.5147
   41OPC    HW1  366   1.548   4.686   0.879 -0.2730  0.8487 -0.5549
   41OPC    HW2  367   1.656   4.768   0.856  0.5644  0.1881  0.8915
   41OPC     MW  368   1.625   4.702   0.884  0.0428 -0.4249 -1.0175
   42OPC     OW  369   3.426   4.564   0.989  0.5061 -0.4982 -0.0141
   42OPC    HW1  370   3.375   4.499   0.959  0.6487 -0.4944 -0.2696
   42OPC    HW2  371   3.387   4.636   0.958  0.7419 -0.5028 -0.3316
   42OPC     MW  372   3.413   4.565   0.980  0.5619 -0.4982 -0.0987
   43OPC     OW  373   4.862   1.577   2.261  0.3730 -0.0829 -0.0020
   43OPC    HW1  374   4.922   1.587   2.199  2.3815 -1.4439  1.6114
   43OPC    HW2  375   4.792   1.619   2.229  1.7762  0.5331 -2.4763
   43OPC     MW  376   4.860   1.585   2.247  0.8768 -0.1929 -0.1293
   44OPC     OW  377   3.368   3.153   3.941  0.3901 -0.1176 -0.8799
   44OPC    HW1  378   3.376   3.238   3.921  1.4628 -0.0622 -0.2724
   44OPC    HW2  379   3.449   3.122   3.933  0.5651 -0.4902  1.4643
   44OPC     MW  380   3.381   3.161   3.937  0.5744 -0.1645 -0.4440
   45OPC     OW  381   3.457   1.491   2.362 -0.0888 -0.3286 -0.2815
   45OPC    HW1  382   3.397   1.469   2.421  0.7850 -0.5406  0.5613
   45OPC    HW2  383   3.420   1.556   2.318 -1.0170 -0.6052  0.0592
   45OPC     MW  384   3.443   1.497   2.365 -0.0970 -0.4007 -0.1068
   46OPC     OW  385   0.908   3.639   1.537  0.5702 -0.2533  0.2962
   46OPC    HW1  386   0.945   3.685   1.601  1.5619  1.0521 -1.1603
   46OPC    HW2  387   0.975   3.615   1.488 -0.3586  2.8882 -2.9020
   46OPC     MW  388   0.923   3.642   1.540  0.5795  0.4036 -0.3914
   47OPC     OW  389   1.575   0.182   2.622  0.0968  0.3265  0.2408
   47OPC    HW1  390   1.658   0.155   2.616  0.5609  1.6300  0.3669
   47OPC    HW2  391   1.541   0.132   2.685  0.9353  0.1354  0.5520
   47OPC     MW  392   1.582   0.171   2.630  0.2892  0.4909  0.3054
   48OPC     OW  393   0.483   2.178   3.382  0.4761 -0.0495  0.2220
   48OPC    HW1  394   0.431   2.108   3.388 -0.6677  0.8754  1.8878
   48OPC    HW2  395   0.428   2.242   3.358  1.2557  0.5485 -0.0101
   48OPC     MW  396   0.467   2.177   3.379  0.4223  0.1755  0.4338
   49OPC     OW  397   2.056   1.012   4.546  0.1788  0.0493  0.1609
   49OPC    HW1  398   2.134   1.050   4.552  1.1760 -1.6107 -1.5357
   49OPC    HW2  399   2.001   1.077   4.567  1.9202  1.6142  0.1518
   49OPC     MW  400   2.059   1.027   4.550  0.5835  0.0353 -0.0913
   50OPC     OW  401   2.783   0.177   4.194 -0.5605 -0.2909  0.1109
   50OPC    HW1  402   2.848   0.120   4.206 -0.7375 -0.4807  0.1911
   50OPC    HW2  403   2.823   0.254   4.190 -0.0317 -0.6256 -2.5500
   50OPC     MW  404   2.798   0.180   4.195 -0.5086 -0.3683 -0.2704
   51OPC     OW  405   4.756   4.373   4.893  0.3506 -0.5046 -0.2855
   51OPC    HW1  406   4.679   4.413   4.888  0.1320 -0.5327  1.8264
   51OPC    HW2  407   4.754   4.336   4.972  2.7953  0.0838  0.1256
   51OPC     MW  408   4.744   4.373   4.904  0.6796 -0.4214  0.0871
   52OPC     OW  409   4.884   2.905   2.623  1.0114  0.3924 -0.1236
   52OPC    HW1  410   4.859   2.854   2.557 -1.3211 -3.0163  2.9936
   52OPC    HW2  411   4.810   2.938   2.654  1.9169  1.1933  1.3532
   52OPC     MW  412   4.870   2.903   2.618  0.8007  0.0072  0.5551
   53OPC     OW  413   4.195   2.654   4.170  0.4230 -0.0473 -0.0958
   53OPC    HW1  414   4.199   2.604   4.099  0.3010 -0.5683  0.2532
   53OPC    HW2  415   4.219   2.599   4.234 -2.9062 -0.6977  0.8024
   53OPC     MW  416   4.199   2.638   4.169 -0.0868 -0.2205  0.0883
   54OPC     OW  417   0.726   0.826   1.311 -0.2313  0.4645  0.2594
   54OPC    HW1  418   0.810   0.849   1.308 -0.5994  1.8690  0.3899
   54OPC    HW2  419   0.685   0.891   1.271 -1.0773 -1.3323 -2.0368
   54OPC     MW  420   0.733   0.839   1.305 -0.4107  0.4065 -0.0605
   55OPC     OW  421   1.938   2.876   4.994  0.1377  0.4973 -0.0930
   55OPC    HW1  422   1.985   2.825   5.047 -2.4842 -0.4458  1.5032
   55OPC    HW2  423   1.952   2.957   5.026  1.0796  0.3196 -0.0178
   55OPC     MW  424   1.947   2.881   5.007 -0.1105  0.3318  0.1539
   56OPC     OW  425   2.611   2.961   0.779 -0.3353  0.3446  0.2691
   56OPC    HW1  426   2.687   2.985   0.743  0.1189  0.8975  1.5585
   56OPC    HW2  427   2.568   2.924   0.712  0.8597  0.4641 -0.6010
   56OPC     MW  428   2.616   2.959   0.764 -0.0917  0.4439  0.3311
   57OPC     OW  429   3.300   2.558   0.840 -0.4989  0.0024 -0.3083
   57OPC    HW1  430   3.334   2.625   0.884 -0.8735  0.5418 -0.8270
   57OPC    HW2  431   3.222   2.548   0.877  0.1301 -1.1410  0.7837
   57OPC     MW  432   3.293   2.567   0.852 -0.4614 -0.0868 -0.2236
   58OPC     OW  433   0.834   0.431   3.134  0.2520 -0.3436  0.3562
   58OPC    HW1  434   0.772   0.455   3.077 -0.9055 -2.4446  0.6154
   58OPC    HW2  435   0.863   0.356   3.102  0.9897 -0.5691  1.4929
   58OPC     MW  436   0.829   0.423   3.121  0.1900 -0.6873  0.5623
   59OPC     OW  437   3.185   0.863   2.961  0.0873  0.1606  0.3582
   59OPC    HW1  438   3.117   0.902   2.999  0.3082 -0.0223  0.9637
   59OPC    HW2  439   3.156   0.782   2.946 -0.1442  0.3588 -0.2645
   59OPC     MW  440   3.171   0.857   2.965  0.0858  0.1628  0.3556
   60OPC     OW  441   2.093   3.711   3.573  0.4062  0.0510  0.5913
   60OPC    HW1  442   2.054   3.750   3.640  1.9383  1.3742  0.7722
   60OPC    HW2  443   2.175   3.741   3.577  1.2146 -1.8884 -0.3099
   60OPC     MW  444   2.100   3.721   3.583  0.7520 -0.0401  0.4850
   61OPC     OW  445   2.528   3.335   1.032 -0.0971 -0.0902 -0.4261
   61OPC    HW1  446   2.594   3.383   1.000 -0.5168  1.0924  0.4204
   61OPC    HW2  447   2.560   3.304   1.107 -0.8177  1.3506  0.5149
   61OPC     MW  448   2.543   3.338   1.038 -0.2656  0.2973 -0.1620
   62OPC     OW  449   4.204   3.675   3.268 -0.3734  0.2830  0.2426
   62OPC    HW1  450   4.233   3.757   3.257 -0.8292  0.4531  0.2954
   62OPC    HW2  451   4.205   3.642   3.188  2.3135 -0.5260  0.5203
   62OPC     MW  452   4.208   3.682   3.255 -0.0439  0.1886  0.2916
   63OPC     OW  453   4.875   0.114   2.426  0.3324 -0.5023  0.2689
   63OPC    HW1  454   4.828   0.083   2.493 -0.6360 -1.0578 -0.6318
   63OPC    HW2  455   4.873   0.049   2.368 -1.4762  1.0279 -1.5504
   63OPC     MW  456   4.868   0.100   2.428 -0.0778 -0.3584 -0.1329
   64OPC     OW  457   4.866   3.030   2.973 -0.1790 -0.1981  0.9944
   64OPC    HW1  458   4.825   3.076   2.911  0.3619 -0.2115  0.6123
   64OPC    HW2  459   4.924   3.087   3.005  2.1688 -1.1918 -1.1005
   64OPC     MW  460   4.869   3.045   2.968  0.2475 -0.3468  0.6286
   65OPC     OW  461   2.231   1.339   4.253 -0.6478 -0.3082 -0.0179
   65OPC    HW1  462   2.217   1.402   4.194  1.1736 -0.5391 -0.7705
   65OPC    HW2  463   2.184   1.272   4.223  0.7271 -0.6264 -1.6369
   65OPC     MW  464   2.222   1.339   4.240 -0.1756 -0.3893 -0.3681
   66OPC     OW  465   3.904   2.553   2.457  0.0699 -0.0592  0.2453
   66OPC    HW1  466   3.898   2.557   2.544 -0.8484 -0.7724  0.2235
   66OPC    HW2  467   3.985   2.581   2.442  0.2034  0.1990  1.3221
   66OPC     MW  468   3.915   2.558   2.468 -0.0461 -0.1265  0.4012
   67OPC     OW  469   0.945   1.101   4.527 -0.0077 -0.3073 -0.0456
   67OPC    HW1  470   0.874   1.072   4.486  0.0970 -0.1678 -0.3255
   67OPC    HW2  471   0.944   1.187   4.514 -0.5159 -0.1268  1.1049
   67OPC     MW  472   0.934   1.109   4.519 -0.0673 -0.2600  0.0828
   68OPC     OW  473   3.494   4.530   1.391  0.2523  0.1005  0.1659
   68OPC    HW1  474   3.431   4.470   1.387  1.3249 -1.0528 -0.0169
   68OPC    HW2  475   3.550   4.505   1.328  0.9463  1.0227  0.3947
   68OPC     MW  476   3.493   4.517   1.381  0.5134  0.0665  0.1727
   69OPC     OW  477   1.549   1.986   4.600 -0.0216  0.0519  0.0958
   69OPC    HW1  478   1.548   1.902   4.575 -1.9600 -0.2188  0.9127
   69OPC    HW2  479   1.546   2.030   4.525 -1.0145 -0.6783 -0.3179
   69OPC     MW  480   1.548   1.980   4.585 -0.4546 -0.0959  0.1553
   70OPC     OW  481   1.528   1.556   0.100 -0.1790  0.0059 -0.0439
   70OPC    HW1  482   1.614   1.565   0.112 -0.0032 -0.7345 -0.6717
   70OPC    HW2  483   1.503   1.507   0.167  0.2945 -1.6652 -1.0267
   70OPC     MW  484   1.537   1.550   0.111 -0.0830 -0.3503 -0.2818
   71OPC     OW  485   1.900   2.768   4.654  0.2112  0.3528  0.3380
   71OPC    HW1  486   1.940   2.739   4.582  1.9241  0.0036  1.3486
   71OPC    HW2  487   1.898   2.854   4.643 -0.0483  0.2631 -0.3632
   71OPC     MW  488   1.906   2.776   4.642  0.4259  0.2880  0.3838
   72OPC     OW  489   4.736   3.016   4.373  0.2397 -0.4454 -0.4615
   72OPC    HW1  490   4.720   2.939   4.337 -1.2060 -1.2349  1.6596
   72OPC    HW2  491   4.693   3.072   4.322 -1.6896 -1.5046 -0.0955
   72OPC     MW  492   4.728   3.013   4.360 -0.2588 -0.7185 -0.0941
   73OPC     OW  493   0.912   4.266   3.384 -0.2734  0.0041  0.3726
   73OPC    HW1  494   0.976   4.220   3.346 -1.1951  0.4322 -1.8442
   73OPC    HW2  495   0.889   4.217   3.452  1.5057 -0.7867  0.4809
   73OPC     MW  496   0.918   4.252   3.388 -0.1468 -0.0496  0.0611
   74OPC     OW  497   2.278   0.681   4.220  0.1746  0.3126  0.0912
   74OPC    HW1  498   2.297   0.754   4.264 -0.5440 -0.0969  1.1075
   74OPC    HW2  499   2.216   0.706   4.164  0.0468  0.5074  0.3213
   74OPC     MW  500   2.272   0.696   4.218  0.0497  0.2809  0.2755
   75OPC     OW  501   3.193   3.168   1.186  0.8803  0.0056 -0.2970
   75OPC    HW1  502   3.195   3.157   1.273  3.2374  0.1833 -0.2634
   75OPC    HW2  503   3.249   3.233   1.172 -0.5742  0.9884 -1.8727
   75OPC     MW  504   3.201   3.176   1.197  1.0136  0.1770 -0.5249
   76OPC     OW  505   3.230   3.895   3.876 -0.5587 -0.2202  0.3974
   76OPC    HW1  506   3.208   3.872   3.958 -0.2037 -0.0778  0.5322
   76OPC    HW2  507   3.269   3.972   3.886 -2.7631  1.0649 -0.1686
   76OPC     MW  508   3.232   3.903   3.890 -0.8319 -0.0094  0.3337
   77OPC     OW  509   1.917   1.610   2.514  0.4826 -0.0949 -0.0668
   77OPC    HW1  510   1.979   1.664   2.488  1.0608 -0.7940 -0.1660
   77OPC    HW2  511   1.871   1.593   2.442  0.3981  0.1351 -0.0665
   77OPC     MW  512   1.919   1.615   2.500  0.5555 -0.1642 -0.0814
   78OPC     OW  513   1.598   3.317   3.613  0.6885  0.1037  0.2006
   78OPC    HW1  514   1.679   3.294   3.590  0.8556  1.1154 -0.3255
   78OPC    HW2  515   1.568   3.249   3.657  1.8519 -0.2634  0.4467
   78OPC     MW  516   1.605   3.304   3.616  0.8851  0.1989  0.1592
   79OPC     OW  517   3.091   2.127   3.432 -0.5195 -0.1917 -0.2659
   79OPC    HW1  518   3.129   2.048   3.432 -0.3575 -0.1144 -0.1557
   79OPC    HW2  519   3.158   2.182   3.422 -0.7089 -0.1026 -1.0887
   79OPC     MW  520   3.107   2.124   3.431 -0.5236 -0.1670 -0.3712
   80OPC     OW  521   1.414   4.104   3.131 -0.1676 -0.4318  0.1367
   80OPC    HW1  522   1.487   4.146   3.107 -0.4824  0.5934  0.9180
   80OPC    HW2  523   1.428   4.022   3.102  1.1826 -0.2141  0.0710
   80OPC     MW  524   1.427   4.098   3.123 -0.0147 -0.2482  0.2424
   81OPC     OW  525   3.484   3.676   0.771  0.1309  0.2046  0.2233
   81OPC    HW1  526   3.505   3.757   0.747  0.3260  0.1448  0.1879
   81OPC    HW2  527   3.398   3.680   0.784  0.2617  0.6195  1.0300
   81OPC     MW  528   3.474   3.689   0.769  0.1792  0.2571  0.3372
   82OPC     OW  529   1.769   4.065   4.073  0.3567 -0.3179  0.3156
   82OPC    HW1  530   1.711   4.071   4.137 -1.4610 -1.3796 -1.1258
   82OPC    HW2  531   1.830   4.012   4.105  0.0831  0.0649  1.5228
   82OPC     MW  532   1.770   4.058   4.087  0.0478 -0.4183  0.2810
   83OPC     OW  533   1.060   3.571   1.890 -0.9490 -0.2377  0.1998
   83OPC    HW1  534   1.044   3.493   1.854 -1.2004  0.3684 -1.0327
   83OPC    HW2  535   1.144   3.567   1.912 -1.0662 -1.0030  0.5598
   83OPC     MW  536   1.070   3.559   1.888 -1.0035 -0.2612  0.0710
   84OPC     OW  537   0.859   0.132   2.400  0.2313  0.0338 -0.1907
   84OPC    HW1  538   0.784   0.120   2.357 -0.2481  0.5453  0.4774
   84OPC    HW2  539   0.893   0.203   2.361 -1.1916  1.7783  1.5202
   84OPC     MW  540   0.853   0.141   2.388 -0.0497  0.3670  0.1607
   85OPC     OW  541   4.029   4.795   2.421  0.2833 -0.2598  0.0700
   85OPC    HW1  542   3.949   4.783   2.389  0.7942 -0.7337 -1.0912
   85OPC    HW2  543   4.020   4.777   2.506 -1.0647  0.8229  0.1903
   85OPC     MW  544   4.016   4.790   2.429  0.1597 -0.1698 -0.0839
   86OPC     OW  545   4.259   1.108   2.582 -0.2031  0.8353  0.1606
   86OPC    HW1  546   4.276   1.172   2.525  0.9455  0.5495  0.1487
   86OPC    HW2  547   4.298   1.134   2.655 -0.6997  0.6781  0.4783
   86OPC     MW  548   4.268   1.121   2.584 -0.1069  0.7698  0.2059
   87OPC     OW  549   4.806   1.516   2.529  0.0928  0.3213  0.2034
   87OPC    HW1  550   4.814   1.523   2.442 -0.5439 -1.6028 -0.0661
   87OPC    HW2  551   4.729   1.553   2.545 -0.8556 -1.2644 -0.4188
   87OPC     MW  552   4.795   1.522   2.518 -0.1415 -0.1972  0.0718
   88OPC     OW  553   1.339   3.625   0.174  0.0585 -0.2455  0.0492
   88OPC    HW1  554   1.416   3.588   0.157  0.9944  0.8688  1.6434
   88OPC    HW2  555   1.336   3.692   0.118  0.8400  0.4552  0.8287
   88OPC     MW  556   1.350   3.629   0.163  0.3122  0.0227  0.3998
   89OPC     OW  557   1.133   4.443   4.865 -0.9688  0.1593 -0.1993
   89OPC    HW1  558   1.136   4.411   4.946  2.0785 -1.9799 -0.9733
   89OPC    HW2  559   1.194   4.505   4.865  1.1908 -1.7724 -1.3790
   89OPC     MW  560   1.142   4.447   4.877 -0.1996 -0.4421 -0.4876
   90OPC     OW  561   2.362   0.630   1.476  0.2244 -0.0375 -0.2137
   90OPC    HW1  562   2.286   0.591   1.460 -0.0641  1.1567 -1.9798
   90OPC    HW2  563   2.411   0.607   1.407  0.0890  2.4851 -1.2502
   90OPC     MW  564   2.358   0.621   1.463  0.1618  0.5116 -0.6277
   91OPC     OW  565   4.587   3.604   1.409 -0.1876 -0.8052 -0.5514
   91OPC    HW1  566   4.625   3.678   1.385  0.4008 -1.1235 -0.6163
   91OPC    HW2  567   4.503   3.626   1.420  0.2449  0.2337  0.9791
   91OPC     MW  568   4.580   3.618   1.407 -0.0370 -0.6987 -0.3349
   92OPC     OW  569   1.839   3.352   0.058 -0.4242  0.6056  0.5154
   92OPC    HW1  570   1.904   3.393   0.016 -1.2391 -0.9871 -2.5323
   92OPC    HW2  571   1.833   3.397   0.133  3.4613  1.4505  0.5338
   92OPC     MW  572   1.848   3.365   0.063  0.0294  0.4952  0.0679
   93OPC     OW  573   2.410   3.007   2.130  0.1220 -0.7276 -0.1008
   93OPC    HW1  574   2.471   3.010   2.193  0.1344  1.7584 -0.1356
   93OPC    HW2  575   2.399   3.091   2.108 -3.5675 -0.9971  0.1139
   93OPC     MW  576   2.417   3.020   2.136 -0.4211 -0.4001 -0.0742
   94OPC     OW  577   1.756   2.693   2.657  0.1369 -0.2319  0.6215
   94OPC    HW1  578   1.727   2.686   2.575  0.1196 -0.9086  0.6820
   94OPC    HW2  579   1.768   2.610   2.681  1.5644  0.0130  0.8003
   94OPC     MW  580   1.753   2.680   2.648  0.3453 -0.2958  0.6569
   95OPC     OW  581   0.703   4.436   3.596  0.2082  0.5195  0.1388
   95OPC    HW1  582   0.638   4.491   3.616  0.7836  1.5969 -0.8315
   95OPC    HW2  583   0.774   4.478   3.622  0.6348  0.0601 -0.2621
   95OPC     MW  584   0.704   4.450   3.603  0.3562  0.6107 -0.0637
   96OPC     OW  585   3.943   2.337   0.887 -0.1235  0.2934 -0.2150
   96OPC    HW1  586   3.976   2.374   0.816  0.8731  2.0065  1.0762
   96OPC    HW2  587   4.012   2.326   0.940 -0.9514 -0.1465  0.8315
   96OPC     MW  588   3.958   2.341   0.885 -0.0985  0.4816  0.1303
   97OPC     OW  589   0.666   0.072   3.105  0.1835 -0.1488  0.6421
   97OPC    HW1  590   0.690   0.113   3.032  0.5385 -0.6490  0.4782
   97OPC    HW2  591   0.645   0.138   3.159 -0.2277  0.2174  0.0464
   97OPC     MW  592   0.667   0.088   3.103  0.1752 -0.1686  0.5298
   98OPC     OW  593   2.324   4.325   4.410  0.0202  0.0999 -0.5335
   98OPC    HW1  594   2.376   4.257   4.391  0.5470  0.5220 -0.6105
   98OPC    HW2  595   2.367   4.394   4.378 -0.1783  0.5534  0.1573
   98OPC     MW  596   2.338   4.325   4.402  0.0686  0.2292 -0.4430
   99OPC     OW  597   2.114   0.383   0.641 -0.4855 -0.4357  0.3905
   99OPC    HW1  598   2.166   0.424   0.697 -0.5777 -1.4955  1.2782
   99OPC    HW2  599   2.169   0.338   0.590 -0.4753 -0.6679  0.6062
   99OPC     MW  600   2.130   0.383   0.642 -0.4975 -0.6266  0.5535
  100OPC     OW  601   3.790   2.354   3.168 -0.2276 -0.3590  0.0374
  100OPC    HW1  602   3.794   2.340   3.082  0.8931  1.3461 -0.2185
  100OPC    HW2  603   3.850   2.300   3.200  0.6675  0.3425 -0.4400
  100OPC     MW  604   3.799   2.344   3.160  0.0702 -0.0035 -0.0709
  101OPC     OW  605   4.036   0.933   3.006 -0.3278 -0.4435  0.1087
  101OPC    HW1  606   3.984   0.868   2.980 -1.6738  0.6356 -0.0308
  101OPC    HW2  607   3.998   1.004   2.972  0.9093  0.4482  0.5348
  101OPC     MW  608   4.023   0.934   2.997 -0.3437 -0.1524  0.1510
  102OPC     OW  609   3.926   0.669   2.292  0.4413 -0.1400 -0.5420
  102OPC    HW1  610   3.974   0.600   2.314  0.8483  0.5833  1.0076
  102OPC    HW2  611   3.878   0.685   2.363 -0.3959  0.5610 -1.2320
  102OPC     MW  612   3.926   0.661   2.306  0.3778  0.0704 -0.4150
  103OPC     OW  613   0.302   3.340   1.793  0.0849 -0.0274  0.6718
  103OPC    HW1  614   0.377   3.385   1.796  1.2569 -1.8480  0.5618
  103OPC    HW2  615   0.258   3.378   1.728  1.7171 -0.0156 -0.4937
  103OPC     MW  616   0.307   3.353   1.784  0.4991 -0.2946  0.4834
  104OPC     OW  617   3.636   2.169   4.314  0.1237 -0.0786  0.5163
  104OPC    HW1  618   3.576   2.231   4.303  2.1200  1.6399 -1.5984
  104OPC    HW2  619   3.703   2.211   4.352  1.3416 -0.9664 -0.5359
  104OPC     MW  620   3.637   2.184   4.318  0.5985  0.0441  0.0485
  105OPC     OW  621   2.519   0.941   3.743 -0.0887 -0.7051  0.3883
  105OPC    HW1  622   2.507   0.865   3.785 -1.2778 -0.4623  0.5284
  105OPC    HW2  623   2.512   1.001   3.805  0.3831 -0.4585  0.2033
  105OPC     MW  624   2.516   0.938   3.758 -0.1948 -0.6328  0.3815
  106OPC     OW  625   1.651   0.054   3.375  0.1613  0.1460  0.0327
  106OPC    HW1  626   1.580   0.104   3.383  0.0486  0.1741 -0.9890
  106OPC    HW2  627   1.694   0.066   3.450  0.1306  1.7506 -0.1838
  106OPC     MW  628   1.647   0.063   3.387  0.1401  0.3873 -0.1502
  107OPC     OW  629   2.828   1.445   2.453  0.3010  0.1782  0.9896
  107OPC    HW1  630   2.887   1.405   2.403  0.8551 -1.2286  2.6842
  107OPC    HW2  631   2.876   1.475   2.520 -0.1706  3.2996  0.0856
  107OPC     MW  632   2.844   1.444   2.456  0.3131  0.4315  1.1063
  108OPC     OW  633   2.544   2.213   1.083  0.3414 -0.2377 -0.1046
  108OPC    HW1  634   2.466   2.219   1.046 -0.8458 -0.6838  2.1342
  108OPC    HW2  635   2.544   2.277   1.142  1.3088 -0.7802  0.5180
  108OPC     MW  636   2.533   2.224   1.087  0.3090 -0.3838  0.3181
  109OPC     OW  637   2.079   3.814   3.295 -0.6664 -0.2801 -0.7424
  109OPC    HW1  638   2.065   3.789   3.377  0.7810 -1.6057 -0.8391
  109OPC    HW2  639   2.037   3.753   3.248 -2.6153  1.2036 -1.0499
  109OPC     MW  640   2.071   3.801   3.300 -0.7404 -0.2568 -0.8020
  110OPC     OW  641   2.626   4.248   0.775  0.6156 -0.2356  0.1297
  110OPC    HW1  642   2.662   4.266   0.698  0.6146  1.3987  0.4738
  110OPC    HW2  643   2.543   4.230   0.756  0.8960 -1.0968 -0.3517
  110OPC     MW  644   2.619   4.248   0.761  0.6569 -0.1214  0.1094
  111OPC     OW  645   0.374   1.121   0.518 -0.0964  0.1567  0.1273
  111OPC    HW1  646   0.392   1.038   0.540 -0.6609 -0.0275 -0.0867
  111OPC    HW2  647   0.325   1.113   0.447 -1.7745  0.6069  1.1878
  111OPC     MW  648   0.370   1.108   0.511 -0.4277  0.1960  0.2524
  112OPC     OW  649   4.591   4.499   4.525  0.1945  0.5509  0.2222
  112OPC    HW1  650   4.619   4.520   4.444 -2.3165 -0.9930 -1.1766
  112OPC    HW2  651   4.540   4.567   4.546  1.5126  1.3573  0.9404
  112OPC     MW  652   4.587   4.512   4.516  0.0183  0.4421  0.1217
  113OPC     OW  653   3.577   4.602   3.656 -0.4433 -0.4430  0.1731
  113OPC    HW1  654   3.663   4.615   3.646 -0.7715  1.3524 -0.8568
  113OPC    HW2  655   3.566   4.608   3.743  0.3303  0.6274  0.2268
  113OPC     MW  656   3.588   4.605   3.668 -0.3774 -0.0198  0.0289
  114OPC     OW  657   1.708   0.445   3.306  0.2358 -0.1917  0.7514
  114OPC    HW1  658   1.720   0.440   3.219 -0.6213 -2.6432  0.7063
  114OPC    HW2  659   1.643   0.502   3.314  0.2935  0.0344 -0.2269
  114OPC     MW  660   1.700   0.453   3.294  0.1178 -0.5204  0.6003
  115OPC     OW  661   2.300   2.960   3.326  0.4084  0.3174 -0.3593
  115OPC    HW1  662   2.280   2.875   3.326 -0.6871  0.5332 -1.6804
  115OPC    HW2  663   2.309   2.979   3.410 -1.4316 -0.6721  0.1124
  115OPC     MW  664   2.298   2.950   3.338 -0.0253  0.2031 -0.4847
  116OPC     OW  665   4.414   0.619   1.867 -0.2828 -0.2886  0.1700
  116OPC    HW1  666   4.369   0.685   1.830 -0.1614  0.2465  0.9465
  116OPC    HW2  667   4.352   0.560   1.886 -0.4807 -0.1252  0.0304
  116OPC     MW  668   4.398   0.620   1.865 -0.2941 -0.1854  0.2641
  117OPC     OW  669   0.642   1.241   3.771  0.4609  0.3347 -0.1187
  117OPC    HW1  670   0.719   1.235   3.812  0.5752 -2.6692 -0.5050
  117OPC    HW2  671   0.585   1.244   3.836  0.8160  1.4032  0.1732
  117OPC     MW  672   0.645   1.241   3.787  0.5302  0.0488 -0.1328
  118OPC     OW  673   0.691   0.192   4.987 -0.1109  0.6623 -0.4997
  118OPC    HW1  674   0.777   0.182   4.984 -0.0928  0.7806 -0.3574
  118OPC    HW2  675   0.679   0.278   4.978 -0.1546  0.8010  0.6667
  118OPC     MW  676   0.702   0.203   4.985 -0.1147  0.7003 -0.3064
  119OPC     OW  677   1.847   2.124   2.712 -0.1628  0.0485  0.4507
  119OPC    HW1  678   1.912   2.070   2.734 -0.4846 -0.7274 -0.4349
  119OPC    HW2  679   1.862   2.141   2.628 -0.7947  0.3075  0.3837
  119OPC     MW  680   1.859   2.118   2.703 -0.3037 -0.0278  0.3098
  120OPC     OW  681   1.399   0.744   4.255 -0.4993  0.6791  0.2938
  120OPC    HW1  682   1.364   0.666   4.239  0.3058  0.1648  0.9891
  120OPC    HW2  683   1.466   0.727   4.308 -1.1046  1.9757  1.5474
  120OPC     MW  684   1.404   0.730   4.260 -0.4698  0.7946  0.5819
  121OPC     OW  685   2.644   4.652   1.363  0.4003  0.0700 -0.3730
  121OPC    HW1  686   2.673   4.685   1.439 -1.1816  0.8702 -0.0816
  121OPC    HW2  687   2.701   4.587   1.346 -0.4757 -1.6928  2.6791
  121OPC     MW  688   2.657   4.647   1.372  0.0372 -0.0725  0.1209
  122OPC     OW  689   4.180   2.944   0.893 -0.0524 -0.1884  0.4631
  122OPC    HW1  690   4.156   2.900   0.821  1.7959  0.2146 -0.4658
  122OPC    HW2  691   4.210   3.020   0.862  0.5175  0.1140  1.6735
  122OPC     MW  692   4.181   2.949   0.878  0.3047 -0.0841  0.5047
  123OPC     OW  693   3.577   1.091   2.449  0.2277 -0.2140  0.0776
  123OPC    HW1  694   3.636   1.063   2.392 -0.8847  0.3052 -1.3896
  123OPC    HW2  695   3.501   1.075   2.409 -0.5338  3.8677 -0.5139
  123OPC     MW  696   3.574   1.084   2.435 -0.0492  0.4657 -0.2266
  124OPC     OW  697   3.682   2.363   0.174  0.6450  0.3695 -0.0395
  124OPC    HW1  698   3.650   2.442   0.194 -0.7350 -0.2171  0.1787
  124OPC    HW2  699   3.611   2.317   0.154  1.4666 -0.7329 -0.5070
  124OPC     MW  700   3.666   2.368   0.174  0.5624  0.1200 -0.0763
  125OPC     OW  701   2.973   2.334   2.549  0.2209 -0.0984 -0.4343
  125OPC    HW1  702   3.015   2.407   2.574  0.6413 -0.4082 -0.2117
  125OPC    HW2  703   2.987   2.332   2.463  1.7232 -0.8253 -0.2126
  125OPC     MW  704   2.982   2.345   2.540  0.5049 -0.2515 -0.3687
  126OPC     OW  705   3.892   3.504   2.749 -0.1690 -0.4453  0.3817
  126OPC    HW1  706   3.978   3.501   2.763  0.2308 -0.7573 -1.8585
  126OPC    HW2  707   3.874   3.589   2.749  0.1442 -0.3765  0.7404
  126OPC     MW  708   3.902   3.516   2.751 -0.0637 -0.4812  0.1039
  127OPC     OW  709   3.817   1.962   3.944  0.2215 -0.0760 -0.2013
  127OPC    HW1  710   3.894   1.931   3.970  0.0756 -0.6891 -0.4817
  127OPC    HW2  711   3.811   2.039   3.986  0.7569 -0.2483  0.2118
  127OPC     MW  712   3.827   1.969   3.954  0.2790 -0.1921 -0.1815
  128OPC     OW  713   2.727   0.654   2.311 -0.8214  0.5731  0.7764
  128OPC    HW1  714   2.792   0.617   2.356 -1.3546 -1.9932 -0.4169
  128OPC    HW2  715   2.665   0.666   2.371 -1.1397 -1.8335  0.9899
  128OPC     MW  716   2.728   0.651   2.326 -0.9471 -0.1615  0.6318
  129OPC     OW  717   2.640   3.214   3.654  0.1670  0.5058  0.3435
  129OPC    HW1  718   2.690   3.155   3.613  0.1468  1.0228 -0.4460
  129OPC    HW2  719   2.650   3.286   3.606  1.3455  1.5917  2.1261
  129OPC     MW  720   2.649   3.216   3.641  0.3381  0.7427  0.4902
  130OPC     OW  721   2.573   2.735   1.697 -0.9672 -0.7267  0.7782
  130OPC    HW1  722   2.499   2.762   1.660 -0.2385 -0.1546 -0.3255
  130OPC    HW2  723   2.563   2.757   1.781 -1.1652  1.3321  0.2531
  130OPC     MW  724   2.560   2.742   1.704 -0.8889 -0.3380  0.5376
  131OPC     OW  725   2.352   1.826   2.735 -0.2640  0.1183 -0.2925
  131OPC    HW1  726   2.331   1.894   2.685 -1.1655  0.3762  0.4238
  131OPC    HW2  727   2.278   1.806   2.775  0.7228  0.9107  2.1326
  131OPC     MW  728   2.338   1.833   2.734 -0.2514  0.2735  0.1716
  132OPC     OW  729   2.934   0.395   4.216 -0.2837  0.1385  0.6943
  132OPC    HW1  730   2.940   0.385   4.302  1.1505  0.8785  0.7065
  132OPC    HW2  731   2.919   0.480   4.206 -0.2363  0.0916  0.1990
  132OPC     MW  732   2.933   0.406   4.227 -0.0649  0.2409  0.6232
  133OPC     OW  733   3.252   3.487   3.159  0.0195  0.3829  0.6928
  133OPC    HW1  734   3.242   3.491   3.246  0.6668  0.1012  0.7908
  133OPC    HW2  735   3.277   3.404   3.146 -1.3413  0.0349  0.0824
  133OPC     MW  736   3.254   3.475   3.170 -0.0859  0.2899  0.6171
  134OPC     OW  737   4.174   1.108   1.187 -0.8143  0.1093 -0.1159
  134OPC    HW1  738   4.127   1.182   1.189  0.2548  0.7926  0.4207
  134OPC    HW2  739   4.158   1.077   1.107  0.3810  2.0571 -1.1903
  134OPC     MW  740   4.165   1.114   1.175 -0.4798  0.4980 -0.1953
  135OPC     OW  741   0.494   3.638   0.305 -0.1894  0.1999 -0.5419
  135OPC    HW1  742   0.441   3.577   0.272  2.0925 -2.2104 -0.0902
  135OPC    HW2  743   0.532   3.673   0.235 -0.1085 -0.2711 -0.7356
  135OPC     MW  744   0.492   3.634   0.290  0.1596 -0.2257 -0.5038
  136OPC     OW  745   0.379   0.103   1.918 -0.0485 -0.1822  0.5441
  136OPC    HW1  746   0.399   0.153   1.850  0.0195 -1.1320 -0.1549
  136OPC    HW2  747   0.292   0.108   1.922 -0.3123 -1.9927 -1.1526
  136OPC     MW  748   0.369   0.111   1.908 -0.0774 -0.5900  0.1902
  137OPC     OW  749   3.779   2.092   1.545 -0.2757  0.2432 -0.0130
  137OPC    HW1  750   3.838   2.027   1.552  0.2391  0.7865  1.0174
  137OPC    HW2  751   3.778   2.126   1.625 -1.1698  0.9761 -0.3241
  137OPC     MW  752   3.788   2.087   1.558 -0.3316  0.4316  0.0933
  138OPC     OW  753   4.530   1.797   0.076 -0.3733 -0.4019  0.4987
  138OPC    HW1  754   4.579   1.841   0.020 -2.2867  0.6239 -0.4477
  138OPC    HW2  755   4.560   1.715   0.070  0.8789  0.1005 -0.3715
  138OPC     MW  756   4.541   1.791   0.067 -0.4710 -0.1762  0.2303
  139OPC     OW  757   0.673   4.003   0.689 -0.1459 -0.6500 -0.5563
  139OPC    HW1  758   0.588   4.021   0.678  0.0440  0.5221 -0.2218
  139OPC    HW2  759   0.713   4.060   0.637  0.5273  0.6105  1.2530
  139OPC     MW  760   0.666   4.014   0.680 -0.0184 -0.2909 -0.2397
  140OPC     OW  761   4.490   3.097   2.395 -0.2576 -0.3476 -0.1753
  140OPC    HW1  762   4.447   3.131   2.327 -1.2260  2.8977  1.8369
  140OPC    HW2  763   4.574   3.114   2.378 -0.5079  0.5744 -0.5285
  140OPC     MW  764   4.496   3.104   2.383 -0.4376  0.2680  0.0698
  141OPC     OW  765   3.790   1.196   1.883 -0.8186  0.2457 -0.2122
  141OPC    HW1  766   3.790   1.122   1.838 -2.0773  0.7594 -1.0778
  141OPC    HW2  767   3.714   1.234   1.863 -0.5552  1.4074  0.8245
  141OPC     MW  768   3.779   1.191   1.874 -0.9657  0.4932 -0.1870
  142OPC     OW  769   0.234   1.294   1.140  0.3473  0.3258  0.5897
  142OPC    HW1  770   0.258   1.218   1.104  0.5280  0.2660  0.8302
  142OPC    HW2  771   0.167   1.321   1.091  1.8803  1.2821 -1.1094
  142OPC     MW  772   0.228   1.287   1.127  0.6005  0.4582  0.3742
  143OPC     OW  773   2.082   0.230   2.089 -0.1825  0.0467 -0.4768
  143OPC    HW1  774   2.035   0.201   2.156  3.1261 -1.5025  1.3723
  143OPC    HW2  775   2.104   0.157   2.046 -0.7465  0.8686 -2.2731
  143OPC     MW  776   2.078   0.215   2.092  0.2229 -0.0607 -0.4690
  144OPC     OW  777   0.031   4.144   1.525  0.1160  0.2543  0.1849
  144OPC    HW1  778   0.041   4.098   1.451 -1.1107 -1.1836  0.8649
  144OPC    HW2  779  -0.045   4.184   1.514 -1.0248 -1.4726  1.3860
  144OPC     MW  780   0.022   4.143   1.512 -0.2337 -0.2132  0.4628
  145OPC     OW  781   3.347   2.286   4.528 -0.2433  0.3400  0.2735
  145OPC    HW1  782   3.336   2.357   4.577 -1.8403  0.8470 -0.7508
  145OPC    HW2  783   3.293   2.227   4.563  0.1020  0.0510  0.3296
  145OPC     MW  784   3.337   2.288   4.540 -0.4282  0.3721  0.1308
  146OPC     OW  785   2.691   0.633   2.906  0.5005 -0.0208 -0.1445
  146OPC    HW1  786   2.658   0.685   2.968  1.6020  1.7056 -0.9197
  146OPC    HW2  787   2.760   0.596   2.944  0.3495 -0.0721  0.0829
  146OPC     MW  788   2.696   0.635   2.920  0.6410  0.2266 -0.2254
  147OPC     OW  789   0.878   3.134   2.004  0.3393  0.6580  0.0922
  147OPC    HW1  790   0.813   3.156   2.057 -1.1167  0.8266 -1.6685
  147OPC    HW2  791   0.857   3.053   1.979 -0.1558  1.3012 -1.7697
  147OPC     MW  792   0.865   3.125   2.008  0.0511  0.7780 -0.4429
  148OPC     OW  793   4.711   2.403   3.212  0.3856 -0.1103 -0.1001
  148OPC    HW1  794   4.639   2.415   3.259  0.8018 -0.7382  0.7315
  148OPC    HW2  795   4.709   2.468   3.154 -0.1341  0.7270  0.8218
  148OPC     MW  796   4.700   2.414   3.210  0.3703 -0.0794  0.1589
  149OPC     OW  797   4.749   2.333   4.198 -0.0752 -0.1062  0.3871
  149OPC    HW1  798   4.706   2.260   4.223 -0.2124 -0.7204 -1.5057
  149OPC    HW2  799   4.726   2.342   4.114  1.0399  1.3579  0.2158
  149OPC     MW  800   4.739   2.323   4.189  0.0691  0.0193  0.0823
  150OPC     OW  801   2.643   2.279   3.416 -0.4605 -0.0022 -0.1237
  150OPC    HW1  802   2.632   2.364   3.400 -0.9356 -0.3522 -1.7636
  150OPC    HW2  803   2.644   2.243   3.337  0.3256 -1.4652  0.5283
  150OPC     MW  804   2.641   2.286   3.402 -0.4146 -0.2701 -0.2696
  151OPC     OW  805   3.152   0.475   3.778 -0.5284 -0.0254 -0.2066
  151OPC    HW1  806   3.127   0.409   3.830  1.8505 -1.4835 -0.7501
  151OPC    HW2  807   3.213   0.516   3.825 -1.1477  1.0917 -0.3517
  151OPC     MW  808   3.158   0.471   3.793 -0.2686 -0.0758 -0.3083
  152OPC     OW  809   0.815   4.528   4.010  0.4812 -0.3950  0.5016
  152OPC    HW1  810   0.857   4.544   4.085  1.1775 -2.2062  0.5523
  152OPC    HW2  811   0.873   4.482   3.963 -0.6385 -1.0142 -0.3359
  152OPC     MW  812   0.830   4.523   4.014  0.4187 -0.7538  0.3854
  153OPC     OW  813   3.264   3.243   2.029 -0.0444  0.2788  0.4294
  153OPC    HW1  814   3.259   3.210   1.948 -1.1279  0.6840  0.3026
  153OPC    HW2  815   3.189   3.216   2.066  0.3350  0.2970  1.2172
  153OPC     MW  816   3.252   3.234   2.023 -0.1485  0.3414  0.5270
  154OPC     OW  817   2.629   1.143   1.214  0.2135  0.2248 -0.3834
  154OPC    HW1  818   2.700   1.093   1.208 -0.2157 -0.6068  0.9605
  154OPC    HW2  819   2.564   1.086   1.226 -0.5165  1.0317 -0.3740
  154OPC     MW  820   2.630   1.127   1.215  0.0422  0.2211 -0.1835
  155OPC     OW  821   4.142   1.691   3.852  0.3769 -0.2765  0.1178
  155OPC    HW1  822   4.148   1.625   3.908  1.7323 -0.3892 -0.1378
  155OPC    HW2  823   4.215   1.685   3.805  0.1694  0.9566 -0.3941
  155OPC     MW  824   4.154   1.680   3.853  0.5468 -0.1110  0.0044
  156OPC     OW  825   3.387   4.110   0.901  0.1681 -0.0076  0.2583
  156OPC    HW1  826   3.356   4.099   0.820  0.1490 -1.4744  0.4389
  156OPC    HW2  827   3.468   4.140   0.888  0.3086 -0.6205 -0.3103
  156OPC     MW  828   3.394   4.113   0.887  0.1861 -0.3145  0.2009
  157OPC     OW  829   0.877   1.165   3.916 -0.0531  0.0181  0.3306
  157OPC    HW1  830   0.885   1.217   3.986  0.3278  1.0464 -0.4564
  157OPC    HW2  831   0.952   1.176   3.874  0.0521 -1.2276  0.1653
  157OPC     MW  832   0.889   1.174   3.920  0.0187 -0.0139  0.1899
  158OPC     OW  833   1.355   3.551   0.706 -0.1853 -0.2985  0.0278
  158OPC    HW1  834   1.441   3.543   0.697 -0.2866 -0.6855 -0.6684
  158OPC    HW2  835   1.336   3.624   0.663 -0.6151 -1.9399 -2.9127
  158OPC     MW  836   1.365   3.560   0.698 -0.2638 -0.5981 -0.5094
  159OPC     OW  837   2.611   1.630   4.898 -0.3871 -0.0871 -0.3560
  159OPC    HW1  838   2.527   1.646   4.880 -0.7010  0.0103  1.0920
  159OPC    HW2  839   2.615   1.543   4.902 -0.7775 -0.0656  1.0451
  159OPC     MW  840   2.599   1.620   4.896 -0.4913 -0.0696  0.0647
  160OPC     OW  841   2.088   4.081   4.407  0.7536  0.3461 -0.7114
  160OPC    HW1  842   2.123   4.026   4.465  1.2658  0.7310 -0.6356
  160OPC    HW2  843   2.039   4.134   4.456 -0.3213 -0.4809 -0.8777
  160OPC     MW  844   2.086   4.081   4.423  0.6705  0.2812 -0.7246
  161OPC     OW  845   4.732   2.203   1.226 -0.4326  0.3662  0.5536
  161OPC    HW1  846   4.669   2.199   1.286 -1.0591 -0.0679 -0.1250
  161OPC    HW2  847   4.700   2.158   1.159 -0.0170  1.3777 -0.3551
  161OPC     MW  848   4.718   2.196   1.225 -0.4639  0.4517  0.3191
  162OPC     OW  849   3.337   0.617   3.931  0.4345  0.1698 -0.5401
  162OPC    HW1  850   3.385   0.596   4.001  1.4137  0.2166 -1.1789
  162OPC    HW2  851   3.280   0.674   3.963 -0.2039 -1.0112  0.5581
  162OPC     MW  852   3.336   0.622   3.946  0.4848  0.0022 -0.4722
  163OPC     OW  853   1.024   1.977   3.763  0.1887  0.5748 -0.3503
  163OPC    HW1  854   1.020   1.893   3.788 -0.6458  0.3143 -1.2859
  163OPC    HW2  855   0.940   2.002   3.765  0.1911  0.7896 -1.9932
  163OPC     MW  856   1.011   1.968   3.767  0.0658  0.5681 -0.7311
  164OPC     OW  857   3.405   2.752   4.018  0.0031 -0.2441 -0.1581
  164OPC    HW1  858   3.394   2.675   3.979 -0.1604 -0.4301  0.2509
  164OPC    HW2  859   3.481   2.744   4.060 -0.1427 -0.2728  0.0996
  164OPC     MW  860   3.414   2.740   4.018 -0.0426 -0.2759 -0.0595
  165OPC     OW  861   2.859   2.973   1.741  0.1280 -0.2111 -0.1755
  165OPC    HW1  862   2.900   3.023   1.682 -0.3809 -1.7246 -1.9091
  165OPC    HW2  863   2.920   2.914   1.763  0.1704  0.0719  0.4863
  165OPC     MW  864   2.874   2.971   1.736  0.0591 -0.3929 -0.3338
  166OPC     OW  865   4.838   1.749   0.811 -0.3716 -0.3851  0.1380
  166OPC    HW1  866   4.848   1.678   0.762  1.0102  0.6673 -1.2252
  166OPC    HW2  867   4.765   1.785   0.782 -0.0853 -0.2963 -0.4827
  166OPC     MW  868   4.829   1.744   0.800 -0.1250 -0.2165 -0.1551
  167OPC     OW  869   3.816   2.241   2.603 -0.0196  0.2716 -0.2935
  167OPC    HW1  870   3.758   2.256   2.540  0.7327 -1.2143 -1.4048
  167OPC    HW2  871   3.810   2.155   2.617  0.7278  0.3701  0.7475
  167OPC     MW  872   3.807   2.230   2.596  0.2019  0.0667 -0.3039
  168OPC     OW  873   1.626   4.057   1.068 -0.0970  0.2948 -0.5109
  168OPC    HW1  874   1.615   4.138   1.099  0.4253  0.5101 -0.8719
  168OPC    HW2  875   1.705   4.034   1.098 -0.4903 -0.3222  0.0941
  168OPC     MW  876   1.636   4.066   1.077 -0.0780  0.2354 -0.4748
  169OPC     OW  877   3.886   1.114   1.073  0.4031  0.0087 -0.7976
  169OPC    HW1  878   3.905   1.171   1.009  3.2984  0.0366 -0.0649
  169OPC    HW2  879   3.860   1.043   1.030 -0.6854  0.9860 -1.8335
  169OPC     MW  880   3.885   1.112   1.057  0.6699  0.1572 -0.8424
  170OPC     OW  881   1.787   0.792   1.696 -0.1205  0.6858  0.4509
  170OPC    HW1  882   1.840   0.852   1.729  0.4989  0.3094  0.1577
  170OPC    HW2  883   1.735   0.772   1.763  1.2470 -0.2083  1.2934
  170OPC     MW  884   1.787   0.798   1.711  0.1730  0.4981  0.5319
  171OPC     OW  885   3.392   3.455   4.901 -0.2122 -0.0590 -0.1804
  171OPC    HW1  886   3.347   3.483   4.832  0.0927  2.3137  0.4882
  171OPC    HW2  887   3.380   3.518   4.961  1.7785 -0.6464  0.9458
  171OPC     MW  888   3.384   3.469   4.900  0.1267  0.2049  0.0847
  172OPC     OW  889   3.224   3.515   3.436  0.1011  0.5027 -0.3057
  172OPC    HW1  890   3.299   3.539   3.475  0.7312 -0.6532 -0.7497
  172OPC    HW2  891   3.175   3.587   3.439  0.4165  0.6917  1.9069
  172OPC     MW  892   3.228   3.529   3.442  0.2408  0.3600 -0.0445
  173OPC     OW  893   3.755   4.754   2.337  0.4109  0.3485  0.1070
  173OPC    HW1  894   3.674   4.724   2.326 -0.1726  1.7922  0.2036
  173OPC    HW2  895   3.743   4.838   2.360  1.8632 -0.0092  2.5096
  173OPC     MW  896   3.741   4.762   2.339  0.5393  0.5091  0.4761
  174OPC     OW  897   1.966   0.464   0.300 -0.0278 -0.2132 -0.5129
  174OPC    HW1  898   1.889   0.426   0.287  0.0228 -0.3710 -0.3629
  174OPC    HW2  899   1.981   0.507   0.226 -1.5817  2.1744  0.4667
  174OPC     MW  900   1.957   0.465   0.287 -0.2498  0.1162 -0.3461
  175OPC     OW  901   4.500   2.132   0.025 -0.3645  0.0411  0.0669
  175OPC    HW1  902   4.520   2.214   0.002  0.6396 -0.5721 -1.4137
  175OPC    HW2  903   4.556   2.115   0.090 -2.0147  1.1960  1.8812
  175OPC     MW  904   4.512   2.141   0.031 -0.4598  0.1211  0.1162
  176OPC     OW  905   1.907   0.094   3.560  0.2275  0.4092 -0.3753
  176OPC    HW1  906   1.941   0.014   3.550 -0.9286 -0.2542  0.6180
  176OPC    HW2  907   1.839   0.080   3.613  0.2160  2.1276  0.1093
  176OPC     MW  908   1.902   0.080   3.566  0.0550  0.5650 -0.1568
  177OPC     OW  909   2.061   4.568   1.130 -0.3365 -0.0342 -0.5215
  177OPC    HW1  910   2.035   4.499   1.084  1.8993 -1.4222  0.1390
  177OPC    HW2  911   2.139   4.587   1.096  0.0735  0.7485  0.7979
  177OPC     MW  912   2.069   4.561   1.118  0.0543 -0.1235 -0.2290
  178OPC     OW  913   2.818   1.110   2.133 -0.1332 -0.1009 -0.0184
  178OPC    HW1  914   2.869   1.085   2.067  0.2650 -0.1003  0.2884
  178OPC    HW2  915   2.866   1.094   2.204 -0.5974 -0.1913  0.2798
  178OPC     MW  916   2.832   1.104   2.133 -0.1430 -0.1141  0.0710
  179OPC     OW  917   4.801   2.738   4.973 -0.2668 -0.1624  0.2677
  179OPC    HW1  918   4.862   2.781   4.927  0.7013 -0.3170  1.3495
  179OPC    HW2  919   4.742   2.800   4.992 -0.7361 -0.1201 -1.2240
  179OPC     MW  920   4.801   2.753   4.969 -0.1934 -0.1790  0.2071
  180OPC     OW  921   0.477   4.260   3.105  0.7318 -0.7806 -0.5683
  180OPC    HW1  922   0.500   4.265   3.189  0.2466 -0.5853 -0.4462
  180OPC    HW2  923   0.458   4.176   3.093  0.4089 -0.7343 -0.3795
  180OPC     MW  924   0.478   4.249   3.115  0.6125 -0.7450 -0.5223
  181OPC     OW  925   1.826   0.276   1.810 -0.3835  0.2441  0.6892
  181OPC    HW1  926   1.740   0.269   1.815 -0.4877  1.6554  1.3800
  181OPC    HW2  927   1.839   0.315   1.733 -0.5238  1.6772  1.3486
  181OPC     MW  928   1.815   0.281   1.799 -0.4196  0.6643  0.8887
  182OPC     OW  929   3.663   2.287   2.386  0.4738 -0.2178 -0.1465
  182OPC    HW1  930   3.627   2.217   2.350 -0.1259 -1.8636  3.2365
  182OPC    HW2  931   3.598   2.346   2.386  0.4144 -0.2520 -1.3575
  182OPC     MW  932   3.648   2.285   2.381  0.3764 -0.4660  0.1743
  183OPC     OW  933   1.023   0.209   3.110 -0.0971 -0.0383  0.2030
  183OPC    HW1  934   0.990   0.135   3.080 -0.5761  0.1511  0.2471
  183OPC    HW2  935   1.091   0.184   3.158  0.2809 -0.3810 -0.5000
  183OPC     MW  936   1.028   0.195   3.113 -0.1120 -0.0609  0.1057
  184OPC     OW  937   0.350   1.135   3.338  0.1828 -0.4757 -0.3545
  184OPC    HW1  938   0.270   1.170   3.333 -0.4607 -1.7884  0.2629
  184OPC    HW2  939   0.380   1.162   3.415  0.2811 -0.0860 -0.5295
  184OPC     MW  940   0.342   1.144   3.348  0.1023 -0.6120 -0.2891
  185OPC     OW  941   2.295   0.696   4.581 -0.1579 -0.3922  0.0480
  185OPC    HW1  942   2.382   0.686   4.588 -0.2453 -0.2980  1.3493
  185OPC    HW2  943   2.266   0.614   4.575  0.1109 -0.3956 -1.9816
  185OPC     MW  944   2.304   0.682   4.581 -0.1311 -0.3787 -0.0595
  186OPC     OW  945   3.867   1.006   1.338 -0.2600 -0.3676 -0.1142
  186OPC    HW1  946   3.784   0.999   1.362 -0.0308  0.5069  1.0179
  186OPC    HW2  947   3.866   1.063   1.272 -0.5650 -0.4859 -0.2104
  186OPC     MW  948   3.855   1.013   1.332 -0.2713 -0.2559  0.0388
  187OPC     OW  949   0.861   2.908   1.815 -0.3089 -0.5991 -0.4444
  187OPC    HW1  950   0.782   2.920   1.780 -0.8261 -2.1493  0.1125
  187OPC    HW2  951   0.916   2.935   1.752 -1.2534 -0.7782 -1.3728
  187OPC     MW  952   0.858   2.914   1.800 -0.5249 -0.8546 -0.4992
  188OPC     OW  953   3.612   4.653   4.331  0.1830  0.2910  0.1297
  188OPC    HW1  954   3.635   4.703   4.398  2.4838 -0.4416 -0.0223
  188OPC    HW2  955   3.525   4.659   4.329  0.1627  1.4877  2.2386
  188OPC     MW  956   3.603   4.661   4.340  0.5198  0.3594  0.4186
  189OPC     OW  957   1.832   3.485   0.306  0.2974  0.1004  0.5700
  189OPC    HW1  958   1.775   3.542   0.340  1.4311  1.3481  0.4682
  189OPC    HW2  959   1.909   3.525   0.316  1.2506 -1.7790  1.2266
  189OPC     MW  960   1.835   3.499   0.312  0.6057  0.0070  0.6519
  190OPC     OW  961   1.893   3.511   3.396  0.8683  0.5060 -0.1838
  190OPC    HW1  962   1.826   3.557   3.427  1.5992  2.1827 -0.9829
  190OPC    HW2  963   1.960   3.535   3.447  1.3681  0.7246 -0.9252
  190OPC     MW  964   1.893   3.521   3.408  1.0501  0.7859 -0.4114
  191OPC     OW  965   1.335   0.039   3.253  0.3990  0.2915  0.1037
  191OPC    HW1  966   1.368   0.076   3.324  1.1537  0.5347 -0.3652
  191OPC    HW2  967   1.321  -0.044   3.277  1.5605  0.1225  0.2567
  191OPC     MW  968   1.337   0.032   3.267  0.6820  0.3025  0.0569
  192OPC     OW  969   1.131   0.396   2.943 -0.0728 -0.0568  0.2987
  192OPC    HW1  970   1.084   0.368   3.011  1.4590 -1.0422  1.0101
  192OPC    HW2  971   1.175   0.325   2.919  1.8395  1.0526  0.3545
  192OPC     MW  972   1.131   0.382   2.950  0.4360 -0.0385  0.4119
  193OPC     OW  973   1.847   3.576   4.116 -0.3157 -0.2615 -0.4121
  193OPC    HW1  974   1.839   3.639   4.056 -0.9899 -0.5408 -0.6291
  193OPC    HW2  975   1.850   3.620   4.191  1.3397  0.1353 -0.6798
  193OPC     MW  976   1.846   3.592   4.118 -0.1707 -0.2442 -0.4835
  194OPC     OW  977   3.736   1.799   2.201 -0.2524  0.1541  0.1299
  194OPC    HW1  978   3.794   1.736   2.184 -1.5436 -1.1791  0.4424
  194OPC    HW2  979   3.758   1.824   2.282 -0.9539 -1.3480  0.8179
  194OPC     MW  980   3.748   1.793   2.211 -0.5469 -0.2648  0.2778
  195OPC     OW  981   0.550   2.152   2.890  0.7273 -0.1245 -0.1955
  195OPC    HW1  982   0.474   2.122   2.860  0.2481 -0.3533  1.1696
  195OPC    HW2  983   0.605   2.141   2.822 -0.7498  1.4557 -1.7549
  195OPC     MW  984   0.547   2.146   2.875  0.4383  0.0750 -0.2243
  196OPC     OW  985   2.193   3.446   0.840 -0.2937  0.3648  0.3844
  196OPC    HW1  986   2.280   3.449   0.834 -0.1410  0.0875  1.8918
  196OPC    HW2  987   2.173   3.515   0.890 -0.8506 -0.0205  0.7104
  196OPC     MW  988   2.203   3.457   0.847 -0.3535  0.2670  0.6552
  197OPC     OW  989   3.542   3.486   0.579 -0.2870  0.3247  0.2077
  197OPC    HW1  990   3.471   3.454   0.540  0.4030  0.2169 -1.0015
  197OPC    HW2  991   3.511   3.553   0.626 -1.0868  0.7954 -0.9424
  197OPC     MW  992   3.527   3.492   0.580 -0.3033  0.3783 -0.1408
  198OPC     OW  993   2.373   2.520   2.729  0.0285  0.4248 -0.3213
  198OPC    HW1  994   2.406   2.479   2.659  1.1915  1.3588 -0.3423
  198OPC    HW2  995   2.402   2.474   2.796  0.3741  0.5486 -0.3868
  198OPC     MW  996   2.382   2.507   2.728  0.2513  0.5809 -0.3340
  199OPC     OW  997   3.366   2.211   3.314 -0.0350 -0.6838  0.0743
  199OPC    HW1  998   3.401   2.168   3.247 -0.2207  0.5339 -0.8237
  199OPC    HW2  999   3.435   2.229   3.365  0.3095 -0.4252 -0.4725
  199OPC     MW 1000   3.381   2.207   3.312 -0.0116 -0.4656 -0.1391
  200OPC     OW 1001   0.938   3.828   2.240  0.2848 -0.1340 -0.2700
  200OPC    HW1 1002   0.894   3.886   2.193 -0.7126 -0.5937  0.0650
  200OPC    HW2 1003   0.926   3.753   2.198 -1.7566 -0.8218  1.3299
  200OPC     MW 1004   0.929   3.825   2.227 -0.1641 -0.3037  0.0159
  201OPC     OW 1005   0.704   0.225   3.820  0.1754  0.4291  0.0954
  201OPC    HW1 1006   0.699   0.245   3.736  1.4539  1.1974  0.1724
  201OPC    HW2 1007   0.740   0.145   3.821  0.3543  0.5081 -0.0878
  201OPC     MW 1008   0.709   0.216   3.808  0.3907  0.5542  0.0796
  202OPC     OW 1009   3.636   1.335   0.802  0.1795 -0.1372  0.3043
  202OPC    HW1 1010   3.561   1.370   0.829  0.0488 -0.0319 -0.1870
  202OPC    HW2 1011   3.614   1.253   0.781  0.1610 -0.0487 -0.0238
  202OPC     MW 1012   3.622   1.328   0.803  0.1575 -0.1085  0.1832
  203OPC     OW 1013   1.171   4.397   2.162 -0.3730 -0.4331  0.1295
  203OPC    HW1 1014   1.123   4.401   2.089 -0.2887  0.4247  0.1173
  203OPC    HW2 1015   1.223   4.466   2.156 -0.4269 -0.3050  1.0530
  203OPC     MW 1016   1.171   4.408   2.150 -0.3685 -0.2876  0.2642
  204OPC     OW 1017   2.111   1.202   3.183 -0.0711 -0.0133  0.1886
  204OPC    HW1 1018   2.076   1.247   3.249 -0.2984 -0.3205  0.2817
  204OPC    HW2 1019   2.196   1.222   3.186 -0.1796  0.4515  0.1923
  204OPC     MW 1020   2.118   1.211   3.193 -0.1207  0.0101  0.2029
  205OPC     OW 1021   4.769   3.356   0.649 -0.6013  0.2068 -0.7483
  205OPC    HW1 1022   4.740   3.410   0.587  0.4640  1.9782  0.2228
  205OPC    HW2 1023   4.718   3.374   0.717 -0.6919 -0.5568 -0.5984
  205OPC     MW 1024   4.757   3.366   0.650 -0.4574  0.3556 -0.5827
  206OPC     OW 1025   1.643   0.903   5.012 -0.2582  0.7383 -0.2260
  206OPC    HW1 1026   1.622   0.861   4.939  0.6657  0.0482 -0.1149
  206OPC    HW2 1027   1.574   0.891   5.064 -0.5142  0.4116 -0.6423
  206OPC     MW 1028   1.630   0.895   5.009 -0.1595  0.5881 -0.2715
  207OPC     OW 1029   2.796   2.492   0.481 -0.1558  0.3404  0.4133
  207OPC    HW1 1030   2.760   2.566   0.451  1.2899  1.3458  1.0402
  207OPC    HW2 1031   2.777   2.493   0.566  0.6962  0.5199  0.6128
  207OPC     MW 1032   2.788   2.503   0.489  0.1837  0.5152  0.5354
  208OPC     OW 1033   4.309   2.662   0.156  0.0055 -0.1172 -0.4705
  208OPC    HW1 1034   4.241   2.714   0.175 -0.5051 -0.5046 -1.1581
  208OPC    HW2 1035   4.273   2.582   0.153  0.9495 -0.6875  1.5244
  208OPC     MW 1036   4.294   2.657   0.158  0.0696 -0.2587 -0.2773
  209OPC     OW 1037   1.231   0.014   2.199  0.8827 -0.3639  0.0064
  209OPC    HW1 1038   1.293   0.061   2.238  0.2350  1.7140 -1.3525
  209OPC    HW2 1039   1.213   0.059   2.127 -2.8099 -0.3992  0.7344
  209OPC     MW 1040   1.238   0.027   2.194  0.2416 -0.0622 -0.0869
  210OPC     OW 1041   2.805   2.580   1.796 -0.2173 -0.0036 -0.2001
  210OPC    HW1 1042   2.870   2.635   1.814 -1.9151  1.0108  3.7100
  210OPC    HW2 1043   2.737   2.632   1.781 -0.8821 -1.0644 -1.0991
  210OPC     MW 1044   2.804   2.595   1.796 -0.5662 -0.0105  0.2447
  211OPC     OW 1045   1.477   3.416   1.763  0.5618 -0.2919  0.3978
  211OPC    HW1 1046   1.485   3.425   1.676  0.6794 -0.3454  0.4035
  211OPC    HW2 1047   1.464   3.498   1.791 -0.1201 -0.3469  0.2606
  211OPC     MW 1048   1.476   3.430   1.754  0.4784 -0.3080  0.3783
  212OPC     OW 1049   0.172   2.995   2.429  0.7180  0.6433 -0.0197
  212OPC    HW1 1050   0.238   3.037   2.469  0.7338 -0.7723  1.5416
  212OPC    HW2 1051   0.117   2.976   2.494 -0.1118 -0.2338 -0.9498
  212OPC     MW 1052   0.174   2.999   2.445  0.5977  0.3045  0.0736
  213OPC     OW 1053   1.084   1.859   2.410  0.1952 -0.1819 -0.0821
  213OPC    HW1 1054   1.090   1.793   2.354 -0.1045  1.7512 -2.6226
  213OPC    HW2 1055   1.009   1.897   2.388 -0.0010  0.6204  1.7761
  213OPC     MW 1056   1.074   1.855   2.398  0.1220  0.2222 -0.1830
  214OPC     OW 1057   2.198   2.294   3.558 -0.7039 -0.2156 -0.2092
  214OPC    HW1 1058   2.184   2.219   3.516 -0.9187  0.0468 -0.6050
  214OPC    HW2 1059   2.250   2.270   3.625 -0.5748 -0.6741 -0.4686
  214OPC     MW 1060   2.204   2.279   3.562 -0.7166 -0.2445 -0.3061
  215OPC     OW 1061   4.370   3.212   2.617 -0.5062  0.2719  0.1341
  215OPC    HW1 1062   4.407   3.188   2.542 -1.1515  0.3518 -0.2101
  215OPC    HW2 1063   4.439   3.232   2.667 -0.0175 -0.7658 -0.0856
  215OPC     MW 1064   4.386   3.211   2.613 -0.5294  0.1304  0.0507
  216OPC     OW 1065   1.623   2.142   2.870 -0.1545 -0.3436 -0.0639
  216OPC    HW1 1066   1.556   2.097   2.836 -1.7745  2.4580 -0.9915
  216OPC    HW2 1067   1.692   2.115   2.824 -0.9226 -2.1448 -0.2300
  216OPC     MW 1068   1.623   2.132   2.858 -0.5073 -0.1958 -0.2254
  217OPC     OW 1069   0.387   4.548   3.385  0.2784  0.4254  0.4357
  217OPC    HW1 1070   0.433   4.622   3.389  2.3657 -0.8258  1.7287
  217OPC    HW2 1071   0.359   4.545   3.303 -0.0043  2.6941  0.3901
  217OPC     MW 1072   0.390   4.559   3.374  0.5450  0.5757  0.6200
  218OPC     OW 1073   2.595   0.726   2.084  0.0867  0.2429 -0.3801
  218OPC    HW1 1074   2.645   0.723   2.155 -0.5728  1.4921  0.1729
  218OPC    HW2 1075   2.641   0.774   2.028  0.7053 -0.9296 -0.8958
  218OPC     MW 1076   2.609   0.733   2.086  0.0808  0.2543 -0.3746
  219OPC     OW 1077   0.772   2.853   4.126  0.4008  0.2168 -0.3965
  219OPC    HW1 1078   0.746   2.852   4.209  1.3345  0.9678 -0.0747
  219OPC    HW2 1079   0.782   2.768   4.106 -2.9938 -0.2126 -0.8310
  219OPC     MW 1080   0.770   2.840   4.135  0.0372  0.2643 -0.4134
  220OPC     OW 1081   2.970   4.151   2.503  0.0724  0.2150 -0.0048
  220OPC    HW1 1082   2.898   4.121   2.464  0.1832 -0.9213  0.6149
  220OPC    HW2 1083   2.966   4.237   2.490 -1.6233  0.2376  0.3735
  220OPC     MW 1084   2.958   4.160   2.496 -0.1617  0.0503  0.1427
  221OPC     OW 1085   1.566   4.539   1.555 -0.1688 -0.4012 -0.1768
  221OPC    HW1 1086   1.591   4.509   1.633 -0.4157  1.1827  0.5518
  221OPC    HW2 1087   1.642   4.547   1.511  0.2760  0.9438  0.7612
  221OPC     MW 1088   1.581   4.536   1.560 -0.1396  0.0312  0.0693
  222OPC     OW 1089   1.127   0.001   4.667  0.1706  0.3764  0.2604
  222OPC    HW1 1090   1.150  -0.022   4.586 -1.7011 -0.8687  0.0209
  222OPC    HW2 1091   1.193  -0.027   4.716  0.6498 -0.1846 -0.6843
  222OPC     MW 1092   1.140  -0.006   4.662 -0.0352  0.1095  0.0857
  223OPC     OW 1093   2.860   2.082   3.594 -0.3931  0.0436 -0.0473
  223OPC    HW1 1094   2.923   2.122   3.549 -0.1242  0.3495  0.5762
  223OPC    HW2 1095   2.841   2.140   3.657 -0.0695 -0.7526  0.8155
  223OPC     MW 1096   2.867   2.097   3.597 -0.3055 -0.0287  0.1724
  224OPC     OW 1097   2.731   2.393   2.709  0.1086 -0.0942 -0.2434
  224OPC    HW1 1098   2.669   2.422   2.654 -1.0667 -2.4335 -0.2859
  224OPC    HW2 1099   2.803   2.395   2.660 -0.0898  1.6220 -0.5539
  224OPC     MW 1100   2.732   2.398   2.693 -0.0944 -0.1862 -0.2956
  225OPC     OW 1101   0.816   3.310   2.646 -0.7095  0.1542 -0.3290
  225OPC    HW1 1102   0.757   3.318   2.710 -1.3391  0.4063 -0.9196
  225OPC    HW2 1103   0.786   3.243   2.598 -1.1866  1.0123 -1.2888
  225OPC     MW 1104   0.803   3.301   2.648 -0.8730  0.3182 -0.5582
  226OPC     OW 1105   0.527   4.630   0.299  0.0616 -0.2638  0.1024
  226OPC    HW1 1106   0.561   4.551   0.308  0.3482 -0.1735 -0.1855
  226OPC    HW2 1107   0.443   4.614   0.281  0.6178 -0.6109 -2.6191
  226OPC     MW 1108   0.519   4.616   0.298  0.1861 -0.3019 -0.3422
  227OPC     OW 1109   4.629   4.736   1.723 -0.6068  0.6097 -0.0106
  227OPC    HW1 1110   4.572   4.800   1.706 -0.3614  1.3519  1.7464
  227OPC    HW2 1111   4.609   4.712   1.804 -1.3569 -2.3118 -0.9562
  227OPC     MW 1112   4.617   4.742   1.733 -0.6811  0.2881  0.1093
  228OPC     OW 1113   3.475   3.301   3.396 -0.1124 -0.3012 -1.0576
  228OPC    HW1 1114   3.460   3.369   3.449 -0.7615  0.5592 -2.2914
  228OPC    HW2 1115   3.420   3.315   3.330 -0.3548 -2.1159 -1.2905
  228OPC     MW 1116   3.465   3.313   3.394 -0.2441 -0.4421 -1.2743
  229OPC     OW 1117   4.120   0.056   3.451  0.5967  0.0376  0.0722
  229OPC    HW1 1118   4.034   0.069   3.450  0.6631  0.4267 -1.0282
  229OPC    HW2 1119   4.128  -0.026   3.421  0.6299  0.0775 -0.0255
  229OPC     MW 1120   4.108   0.046   3.447  0.6114  0.1010 -0.1047
  230OPC     OW 1121   3.940   1.315   4.999  0.9938 -0.3547  0.4455
  230OPC    HW1 1122   3.909   1.282   5.073 -0.0773  1.8684  1.0916
  230OPC    HW2 1123   3.965   1.396   5.022  0.7230  0.3667 -1.5791
  230OPC     MW 1124   3.939   1.322   5.014  0.7955  0.0803  0.2419
  231OPC     OW 1125   0.706   2.178   2.682  0.4383  0.0243 -0.1249
  231OPC    HW1 1126   0.771   2.225   2.717  0.1578  1.9866 -1.9886
  231OPC    HW2 1127   0.740   2.151   2.606 -0.1652 -0.9741 -0.0533
  231OPC     MW 1128   0.721   2.181   2.676  0.3077  0.1668 -0.3896
  232OPC     OW 1129   4.847   1.056   3.719 -0.0519  0.1014  0.0300
  232OPC    HW1 1130   4.799   0.997   3.761  0.2669  0.1522  0.4765
  232OPC    HW2 1131   4.914   1.070   3.773  0.9385 -0.6274 -0.9739
  232OPC     MW 1132   4.850   1.049   3.733  0.1414  0.0013 -0.0524
  233OPC     OW 1133   4.197   3.270   0.481 -0.5820  0.0636  0.4067
  233OPC    HW1 1134   4.271   3.302   0.449 -0.6629  0.2015  0.3573
  233OPC    HW2 1135   4.222   3.230   0.555 -0.5037  0.3661  0.5434
  233OPC     MW 1136   4.211   3.269   0.487 -0.5822  0.1287  0.4196
  234OPC     OW 1137   0.882   0.544   3.637 -0.5276  0.1630  0.0404
  234OPC    HW1 1138   0.848   0.623   3.644 -1.4477 -0.1954 -0.2539
  234OPC    HW2 1139   0.892   0.534   3.550 -0.4378 -0.0521  0.0744
  234OPC     MW 1140   0.879   0.554   3.625 -0.6503  0.0783  0.0020
  235OPC     OW 1141   0.109   1.492   1.377 -0.0122  0.6992 -0.6746
  235OPC    HW1 1142   0.054   1.425   1.366  0.6330  0.0224  0.0233
  235OPC    HW2 1143   0.078   1.553   1.324 -0.9300  0.0302 -0.9427
  235OPC     MW 1144   0.097   1.491   1.368 -0.0525  0.5004 -0.6110
  236OPC     OW 1145   1.151   0.131   3.647  0.4155 -0.6438 -0.3728
  236OPC    HW1 1146   1.109   0.132   3.571 -0.3815 -2.4292 -0.0227
  236OPC    HW2 1147   1.185   0.211   3.654 -0.9240  0.0928 -1.8052
  236OPC     MW 1148   1.150   0.143   3.637  0.0998 -0.7987 -0.5327
  237OPC     OW 1149   0.862   3.026   3.813 -0.4243 -0.0714  0.2095
  237OPC    HW1 1150   0.793   3.052   3.861 -1.5860 -1.5266 -0.6007
  237OPC    HW2 1151   0.841   2.945   3.789  0.5966  0.2289 -1.9008
  237OPC     MW 1152   0.848   3.018   3.817 -0.4451 -0.2420 -0.2218
  238OPC     OW 1153   2.898   2.038   4.916  0.6499 -0.5885  0.3370
  238OPC    HW1 1154   2.870   2.084   4.984 -2.1423 -2.0130  0.3031
  238OPC    HW2 1155   2.951   2.093   4.873 -1.3461  2.0446  1.0464
  238OPC     MW 1156   2.902   2.053   4.919 -0.0575 -0.4099  0.4367
  239OPC     OW 1157   4.013   1.011   3.303  0.3457 -0.0912  0.3231
  239OPC    HW1 1158   3.992   0.941   3.350  0.1825 -0.3231 -0.0918
  239OPC    HW2 1159   4.019   0.981   3.221  0.5042  0.3291  0.1742
  239OPC     MW 1160   4.011   0.996   3.298  0.3450 -0.0634  0.2397
  240OPC     OW 1161   0.795   0.759   0.753 -0.2465 -0.1255  0.3922
  240OPC    HW1 1162   0.776   0.718   0.679 -0.5211  1.4340 -0.4441
  240OPC    HW2 1163   0.716   0.773   0.789 -0.1608 -0.2201  0.6208
  240OPC     MW 1164   0.780   0.755   0.748 -0.2744  0.0909  0.3024
  241OPC     OW 1165   4.360   2.976   4.011  0.3701  0.1754  0.1902
  241OPC    HW1 1166   4.298   3.029   4.042 -0.8707 -0.2981 -1.3199
  241OPC    HW2 1167   4.321   2.938   3.943  1.4463 -2.1055  0.7455
  241OPC     MW 1168   4.345   2.978   4.006  0.3457 -0.2315  0.0492
  242OPC     OW 1169   4.275   3.480   0.075 -0.9016  0.2046 -0.2520
  242OPC    HW1 1170   4.198   3.520   0.085 -1.6115 -1.1321 -0.1704
  242OPC    HW2 1171   4.261   3.425   0.008 -0.8225 -1.8348  1.3162
  242OPC     MW 1172   4.261   3.478   0.066 -0.9949 -0.2941 -0.0083
  243OPC     OW 1173   0.490   0.491   1.895  0.1946 -0.3283  0.6684
  243OPC    HW1 1174   0.428   0.484   1.956 -1.8209 -0.8556 -1.3313
  243OPC    HW2 1175   0.552   0.538   1.935 -0.9570 -0.7368  3.1330
  243OPC     MW 1176   0.490   0.497   1.910 -0.2733 -0.4665  0.7371
  244OPC     OW 1177   4.582   4.080   3.319  0.0778  0.0887 -0.1918
  244OPC    HW1 1178   4.509   4.122   3.293 -0.4997 -0.8434 -0.1325
  244OPC    HW2 1179   4.613   4.131   3.382 -1.9447 -0.7516  1.6035
  244OPC     MW 1180   4.576   4.094   3.324 -0.3062 -0.1729  0.0822
  245OPC     OW 1181   2.410   2.050   3.156 -0.1819 -0.0623  0.3014
  245OPC    HW1 1182   2.478   2.102   3.145  0.4235 -1.2888 -2.7908
  245OPC    HW2 1183   2.425   2.011   3.232  2.3680  0.0223 -0.1002
  245OPC     MW 1184   2.422   2.052   3.166  0.2842 -0.2311 -0.2147
  246OPC     OW 1185   2.426   2.404   1.707  0.0009  0.3991  0.3628
  246OPC    HW1 1186   2.469   2.332   1.728 -0.2664  0.7905  2.4304
  246OPC    HW2 1187   2.483   2.468   1.724 -0.2665  0.7559 -0.0460
  246OPC     MW 1188   2.440   2.403   1.712 -0.0780  0.5097  0.6079
  247OPC     OW 1189   4.311   1.921   0.761  0.0561  0.6544  0.4806
  247OPC    HW1 1190   4.281   1.861   0.705  1.5352  0.1898  0.1488
  247OPC    HW2 1191   4.317   1.993   0.713  0.9217  0.3615  0.1419
  247OPC     MW 1192   4.307   1.923   0.746  0.4025  0.5424  0.3815
  248OPC     OW 1193   2.396   1.531   0.780  0.1110 -0.4897  0.0834
  248OPC    HW1 1194   2.374   1.559   0.859 -1.2057 -0.6372 -0.2049
  248OPC    HW2 1195   2.408   1.604   0.735  2.7240 -0.3552  0.8385
  248OPC     MW 1196   2.394   1.546   0.785  0.3026 -0.4915  0.1524
  249OPC     OW 1197   4.090   1.644   2.411  0.3229  0.1350  0.2368
  249OPC    HW1 1198   4.095   1.689   2.336  2.3493  2.0877  1.4205
  249OPC    HW2 1199   4.018   1.595   2.401 -0.9446  2.2286 -1.9413
  249OPC     MW 1200   4.080   1.643   2.398  0.4354  0.7328  0.0900
  250OPC     OW 1201   4.434   4.589   0.041 -0.5227  0.2124  0.0108
  250OPC    HW1 1202   4.423   4.582   0.128 -0.0174  0.3648  0.0929
  250OPC    HW2 1203   4.501   4.645   0.034 -1.4092  1.2499 -0.5112
  250OPC     MW 1204   4.443   4.596   0.053 -0.5791  0.3880 -0.0542
  251OPC     OW 1205   0.734   2.118   1.829  0.4376 -0.2722  0.4293
  251OPC    HW1 1206   0.811   2.088   1.804 -0.5204 -1.7675 -0.9141
  251OPC    HW2 1207   0.696   2.142   1.754  0.6359  3.3160  1.2682
  251OPC     MW 1208   0.740   2.117   1.814  0.3254  0.0368  0.3547
  252OPC     OW 1209   2.546   2.021   1.289 -0.4870 -0.2063 -0.2511
  252OPC    HW1 1210   2.581   2.047   1.214 -1.5599  1.6111 -0.1823
  252OPC    HW2 1211   2.522   1.939   1.273 -2.7714  0.7889 -2.7457
  252OPC     MW 1212   2.548   2.013   1.276 -0.9829  0.2090 -0.6095
  253OPC     OW 1213   0.033   0.380   3.968 -0.2083 -0.1362  0.2761
  253OPC    HW1 1214   0.061   0.427   3.900 -1.1115 -1.0256 -0.7441
  253OPC    HW2 1215   0.095   0.319   3.976 -0.2205 -0.1759  0.0881
  253OPC     MW 1216   0.047   0.378   3.959 -0.3435 -0.2734  0.0976
  254OPC     OW 1217   0.750   4.353   3.126  0.2718 -0.2572 -0.7865
  254OPC    HW1 1218   0.777   4.293   3.183  0.7999  0.1931 -0.5445
  254OPC    HW2 1219   0.664   4.341   3.122  0.1336  0.1350  0.6116
  254OPC     MW 1220   0.742   4.342   3.134  0.3294 -0.1328 -0.5442
  255OPC     OW 1221   4.507   1.501   4.753 -0.3178  0.0962 -0.3537
  255OPC    HW1 1222   4.568   1.528   4.698  0.0588  1.1702  0.5507
  255OPC    HW2 1223   4.439   1.554   4.737 -0.1879  0.4515  0.2260
  255OPC     MW 1224   4.506   1.513   4.743 -0.2430  0.3073 -0.1347
  256OPC     OW 1225   4.692   4.312   1.495 -0.2965  0.1314  0.5476
  256OPC    HW1 1226   4.689   4.394   1.524  0.6357 -0.3505  2.1196
  256OPC    HW2 1227   4.666   4.318   1.411  0.6684  2.1342  0.3577
  256OPC     MW 1228   4.688   4.325   1.487 -0.0163  0.3560  0.7518
  257OPC     OW 1229   2.245   1.785   3.549 -0.6120 -0.1086  0.6483
  257OPC    HW1 1230   2.172   1.777   3.595 -1.3243 -1.5080 -0.6643
  257OPC    HW2 1231   2.302   1.734   3.593 -0.0122  1.8383  2.3050
  257OPC     MW 1232   2.243   1.776   3.562 -0.6287 -0.0277  0.6991
  258OPC     OW 1233   3.429   0.546   4.183  0.7632 -0.3755  0.0398
  258OPC    HW1 1234   3.404   0.571   4.263  2.1022 -0.4386  0.5090
  258OPC    HW2 1235   3.468   0.469   4.197 -0.8566 -1.4396 -0.9956
  258OPC     MW 1236   3.431   0.539   4.197  0.7217 -0.5420 -0.0438
  259OPC     OW 1237   1.570   3.129   1.578  0.3818 -0.3835  0.5501
  259OPC    HW1 1238   1.532   3.066   1.532 -0.8037  1.0106 -0.4648
  259OPC    HW2 1239   1.572   3.096   1.659 -0.4367 -1.6050  0.1105
  259OPC     MW 1240   1.565   3.115   1.583  0.0857 -0.3581  0.3352
  260OPC     OW 1241   1.916   4.357   3.653 -0.2029 -0.2814 -0.3621
  260OPC    HW1 1242   1.846   4.383   3.698  0.0328 -0.1060 -0.0921
  260OPC    HW2 1243   1.927   4.275   3.679  2.0117  0.8103  2.6353
  260OPC     MW 1244   1.907   4.349   3.664  0.1590 -0.0944  0.1207
  261OPC     OW 1245   3.492   1.736   1.466 -0.0745  0.0623 -0.5364
  261OPC    HW1 1246   3.521   1.777   1.395  0.2916 -0.0948 -0.4793
  261OPC    HW2 1247   3.536   1.661   1.466  0.5236  0.3898  0.2836
  261OPC     MW 1248   3.503   1.731   1.456  0.0679  0.0875 -0.4068
  262OPC     OW 1249   1.999   3.825   3.807  0.1942 -0.3646  0.0892
  262OPC    HW1 1250   1.929   3.828   3.859 -0.1785 -0.2702 -0.4211
  262OPC    HW2 1251   2.027   3.908   3.806  0.2194 -0.3716  0.1540
  262OPC     MW 1252   1.993   3.838   3.815  0.1429 -0.3516  0.0233
  263OPC     OW 1253   1.627   2.813   4.620 -0.0760 -0.0238  0.5573
  263OPC    HW1 1254   1.714   2.808   4.630  0.0948  0.7632 -0.4667
  263OPC    HW2 1255   1.598   2.742   4.662  1.0228 -0.0274  1.3454
  263OPC     MW 1256   1.635   2.802   4.628  0.1114  0.0918  0.5228
  264OPC     OW 1257   2.281   2.293   1.034  0.2196  0.1115 -0.2178
  264OPC    HW1 1258   2.221   2.242   0.996  1.0842 -1.0284 -0.1092
  264OPC    HW2 1259   2.291   2.358   0.977  0.2336 -0.6601 -1.1350
  264OPC     MW 1260   2.274   2.295   1.020  0.3493 -0.1709 -0.3372
  265OPC     OW 1261   1.667   1.335   0.746 -0.3414 -0.0994  0.2719
  265OPC    HW1 1262   1.706   1.354   0.670  0.0296 -3.5917 -0.5778
  265OPC    HW2 1263   1.717   1.274   0.781 -0.8277  0.9799  3.1701
  265OPC     MW 1264   1.680   1.329   0.740 -0.3584 -0.4558  0.5745
  266OPC     OW 1265   3.365   0.025   4.032  0.0892  0.2367  0.0511
  266OPC    HW1 1266   3.400   0.099   4.003  0.1088  0.3704  0.4032
  266OPC    HW2 1267   3.287   0.022   3.992 -0.4659  1.1186  1.0151
  266OPC     MW 1268   3.358   0.036   4.022  0.0102  0.3868  0.2455
  267OPC     OW 1269   4.120   1.035   1.691  0.5141 -0.0800  0.1906
  267OPC    HW1 1270   4.131   1.017   1.606  0.0553  0.8776 -0.0895
  267OPC    HW2 1271   4.160   1.112   1.701  0.5253 -0.1630  0.8381
  267OPC     MW 1272   4.128   1.044   1.680  0.4478  0.0492  0.2449
  268OPC     OW 1273   1.945   2.556   2.265 -0.5599  0.0454  0.0612
  268OPC    HW1 1274   1.956   2.603   2.193 -0.3879 -0.3001 -0.1367
  268OPC    HW2 1275   2.014   2.577   2.314 -0.6688  0.2677  0.1231
  268OPC     MW 1276   1.957   2.566   2.262 -0.5506  0.0272  0.0412
  269OPC     OW 1277   1.756   4.089   3.778 -0.5195  0.6790  0.1951
  269OPC    HW1 1278   1.769   4.016   3.733 -0.7229  0.7988 -0.0563
  269OPC    HW2 1279   1.741   4.060   3.859 -0.9142  0.4278  0.0329
  269OPC     MW 1280   1.756   4.074   3.784 -0.6079  0.6594  0.1340
  270OPC     OW 1281   2.001   1.618   3.894  0.5744  0.4044 -0.0994
  270OPC    HW1 1282   2.006   1.695   3.854 -0.5273 -0.4446 -2.0335
  270OPC    HW2 1283   1.975   1.564   3.831  3.0835 -1.9725  0.6784
  270OPC     MW 1284   1.998   1.621   3.879  0.7824 -0.0722 -0.2702
  271OPC     OW 1285   3.076   0.242   1.697  0.4080  0.7513 -0.2685
  271OPC    HW1 1286   3.098   0.172   1.745 -1.0412  0.6586  0.3098
  271OPC    HW2 1287   3.149   0.289   1.695  1.2226 -0.4454 -0.0894
  271OPC     MW 1288   3.090   0.238   1.704  0.3144  0.5608 -0.1566
  272OPC     OW 1289   0.792   0.159   2.850 -0.0621  0.7359  0.5073
  272OPC    HW1 1290   0.825   0.093   2.803  0.1649 -0.4063  2.1440
  272OPC    HW2 1291   0.840   0.227   2.827 -0.6995  0.5067 -1.6913
  272OPC     MW 1292   0.804   0.159   2.840 -0.1227  0.5333  0.4243
  273OPC     OW 1293   3.176   4.215   4.663  0.4715 -0.0733  0.2076
  273OPC    HW1 1294   3.098   4.239   4.633  0.1900 -0.0695  0.9289
  273OPC    HW2 1295   3.160   4.191   4.745  1.3551  0.6224  0.5977
  273OPC     MW 1296   3.162   4.215   4.671  0.5605  0.0301  0.3718
  274OPC     OW 1297   0.746   3.444   3.763  0.6001 -0.0475  0.5122
  274OPC    HW1 1298   0.681   3.493   3.796  0.8957  0.9338 -0.3127
  274OPC    HW2 1299   0.715   3.419   3.686  2.2249  2.9573 -1.3442
  274OPC     MW 1300   0.732   3.448   3.756  0.8838  0.5415  0.1161
  275OPC     OW 1301   3.347   1.189   1.423 -0.1170  0.1744 -0.0042
  275OPC    HW1 1302   3.342   1.106   1.396  3.4793 -0.4886  0.8316
  275OPC    HW2 1303   3.382   1.231   1.355 -0.8992  0.8048 -0.0291
  275OPC     MW 1304   3.352   1.183   1.409  0.2988  0.1696  0.1156
  276OPC     OW 1305   0.199   2.856   3.075 -0.4972  0.6217 -0.1435
  276OPC    HW1 1306   0.116   2.869   3.053 -1.4090 -2.1900  1.0900
  276OPC    HW2 1307   0.242   2.860   2.999 -1.9668  0.8737 -0.9920
  276OPC     MW 1308   0.193   2.858   3.061 -0.8490  0.2435 -0.0866
  277OPC     OW 1309   3.223   3.180   1.773  0.3825 -0.6597  0.2794
  277OPC    HW1 1310   3.270   3.238   1.727  1.0931 -0.9949  0.5782
  277OPC    HW2 1311   3.219   3.111   1.720  0.0714 -0.5679  0.1818
  277OPC     MW 1312   3.230   3.179   1.758  0.4417 -0.6957  0.3092
  278OPC     OW 1313   3.002   4.265   3.101 -0.0775  0.3694  0.0752
  278OPC    HW1 1314   3.033   4.184   3.088  2.0118  0.9799  0.8648
  278OPC    HW2 1315   3.030   4.309   3.031 -1.0773  0.4823 -0.2766
  278OPC     MW 1316   3.011   4.260   3.088  0.0835  0.4765  0.1398
  279OPC     OW 1317   3.851   2.364   4.383  0.3914  0.1762  0.1386
  279OPC    HW1 1318   3.915   2.322   4.425  0.8141  1.0285  0.3695
  279OPC    HW2 1319   3.807   2.403   4.447 -0.1921 -0.1720 -0.0472
  279OPC     MW 1320   3.854   2.364   4.398  0.3677  0.2508  0.1451
  280OPC     OW 1321   2.124   2.690   4.830 -0.9754 -0.1023  0.0702
  280OPC    HW1 1322   2.180   2.700   4.763  1.5454 -0.8194  1.9254
  280OPC    HW2 1323   2.083   2.767   4.833  0.3121  0.6820 -1.0631
  280OPC     MW 1324   2.126   2.703   4.820 -0.4128 -0.0923  0.1768
  281OPC     OW 1325   1.529   4.122   3.414  0.1538  0.6893  0.0602
  281OPC    HW1 1326   1.494   4.086   3.343  0.2596  0.1702  0.2690
  281OPC    HW2 1327   1.614   4.107   3.405  0.4049  2.3376 -0.6662
  281OPC     MW 1328   1.536   4.114   3.402  0.2065  0.8561 -0.0163
  282OPC     OW 1329   4.748   1.228   2.471 -0.2087  0.2263 -0.2029
  282OPC    HW1 1330   4.774   1.311   2.467  4.0848 -0.7698  1.4966
  282OPC    HW2 1331   4.737   1.206   2.387  0.5069  2.0184 -0.8065
  282OPC     MW 1332   4.750   1.237   2.458  0.5313  0.3439 -0.0409
  283OPC     OW 1333   4.399   4.694   4.370  0.3954  0.0965 -0.4295
  283OPC    HW1 1334   4.330   4.746   4.387 -0.9611 -1.7311  0.0268
  283OPC    HW2 1335   4.379   4.658   4.293  1.2249  0.0875 -0.6508
  283OPC     MW 1336   4.386   4.696   4.361  0.3178 -0.1748 -0.3948
  284OPC     OW 1337   0.463   4.632   2.022  0.1172  0.5297  0.1200
  284OPC    HW1 1338   0.503   4.661   1.950 -1.3283  0.8674 -0.5897
  284OPC    HW2 1339   0.378   4.638   2.001 -0.3287 -2.9874  0.4171
  284OPC     MW 1340   0.456   4.638   2.008 -0.1622  0.0599  0.0590
  285OPC     OW 1341   0.641   3.755   1.921 -0.1939  0.2161  0.2203
  285OPC    HW1 1342   0.578   3.705   1.885 -0.7097  1.3550 -0.4950
  285OPC    HW2 1343   0.651   3.820   1.864  0.7909  0.6994  0.9226
  285OPC     MW 1344   0.633   3.757   1.907 -0.1246  0.4558  0.2184
  286OPC     OW 1345   2.151   2.749   1.817 -0.1230 -0.2333 -0.4089
  286OPC    HW1 1346   2.199   2.759   1.745 -0.4976 -0.7925 -0.7471
  286OPC    HW2 1347   2.087   2.695   1.791 -1.6989  1.4808 -0.3435
  286OPC     MW 1348   2.148   2.743   1.802 -0.4110 -0.0627 -0.4492
  287OPC     OW 1349   1.743   0.688   0.210 -0.3022 -0.0871 -0.0623
  287OPC    HW1 1350   1.690   0.644   0.263  0.3830 -2.0206 -0.9056
  287OPC    HW2 1351   1.687   0.730   0.157 -0.9725  0.8953  1.3507
  287OPC     MW 1352   1.727   0.688   0.210 -0.3000 -0.2276  0.0219
  288OPC     OW 1353   1.151   0.209   0.420  0.4395 -0.1605  0.1000
  288OPC    HW1 1354   1.106   0.234   0.350  0.4296 -1.4468 -0.3678
  288OPC    HW2 1355   1.139   0.123   0.424  0.4524 -0.1331  1.6781
  288OPC     MW 1356   1.142   0.200   0.410  0.4401 -0.3464  0.2641
  289OPC     OW 1357   3.008   1.036   3.112 -0.8076  0.9076  0.3100
  289OPC    HW1 1358   2.947   1.041   3.049  0.8169  0.4123 -1.3963
  289OPC    HW2 1359   3.057   1.107   3.098 -0.2132  0.5969  0.7722
  289OPC     MW 1360   3.006   1.048   3.101 -0.4797  0.7885  0.1261
  290OPC     OW 1361   0.293   2.618   0.129 -0.0677  0.1082  0.2352
  290OPC    HW1 1362   0.290   2.537   0.096  0.5702  0.1736  0.0028
  290OPC    HW2 1363   0.318   2.606   0.211  2.1411  0.1900 -0.3698
  290OPC     MW 1364   0.296   2.604   0.136  0.3528  0.1300  0.1115
  291OPC     OW 1365   0.641   4.590   2.233  0.7936 -0.0542 -0.4244
  291OPC    HW1 1366   0.569   4.606   2.187  0.7946  2.3995  0.2952
  291OPC    HW2 1367   0.701   4.573   2.171  0.1657  0.3613 -1.1568
  291OPC     MW 1368   0.639   4.590   2.217  0.7010  0.3696 -0.4263
  292OPC     OW 1369   2.860   3.903   2.888  0.4112  0.0775  0.8461
  292OPC    HW1 1370   2.803   3.872   2.830  0.4576  1.2993  0.1264
  292OPC    HW2 1371   2.815   3.966   2.929  0.7707  0.0322  1.3200
  292OPC     MW 1372   2.845   3.908   2.886  0.4712  0.2512  0.8098
  293OPC     OW 1373   3.626   4.545   1.991  0.3214 -0.3259 -0.0755
  293OPC    HW1 1374   3.678   4.566   1.924  0.0314  2.0676  0.3764
  293OPC    HW2 1375   3.679   4.545   2.060  0.3238 -1.2645 -0.0584
  293OPC     MW 1376   3.641   4.548   1.991  0.2788 -0.1109 -0.0062
  294OPC     OW 1377   1.033   1.870   0.218 -0.1145 -0.4809 -0.7228
  294OPC    HW1 1378   1.036   1.807   0.278 -0.7292 -1.8326 -2.0547
  294OPC    HW2 1379   0.968   1.921   0.246  0.1693 -0.6016  0.1956
  294OPC     MW 1380   1.024   1.868   0.231 -0.1633 -0.6984 -0.7839
  295OPC     OW 1381   3.441   1.481   4.568  0.4625  0.2247 -0.0044
  295OPC    HW1 1382   3.390   1.542   4.532 -0.4299  0.0949  0.9887
  295OPC    HW2 1383   3.394   1.452   4.635  1.0614 -1.2228 -0.1638
  295OPC     MW 1384   3.427   1.486   4.572  0.4192 -0.0083  0.1188
  296OPC     OW 1385   4.352   2.491   4.339  0.2705 -0.2914 -0.2389
  296OPC    HW1 1386   4.425   2.527   4.369  0.3975 -0.9206  0.2280
  296OPC    HW2 1387   4.380   2.434   4.279  0.0682  0.4007 -1.0091
  296OPC     MW 1388   4.367   2.488   4.335  0.2594 -0.2820 -0.2837
  297OPC     OW 1389   1.611   1.687   3.563 -0.6041 -0.0787 -0.7924
  297OPC    HW1 1390   1.590   1.746   3.624  0.5202  0.0518 -0.4997
  297OPC    HW2 1391   1.547   1.693   3.505 -0.9223  0.8599 -0.3639
  297OPC     MW 1392   1.599   1.696   3.564 -0.4850  0.0793 -0.6858
  298OPC     OW 1393   2.061   1.505   0.962  0.2352  0.4487  0.0602
  298OPC    HW1 1394   2.113   1.453   0.916  0.3854  0.8439 -0.2167
  298OPC    HW2 1395   2.015   1.548   0.901 -0.6706 -0.1484  0.3008
  298OPC     MW 1396   2.062   1.504   0.946  0.1236  0.4188  0.0549
  299OPC     OW 1397   1.830   4.132   3.437 -0.2749  0.1815 -0.1395
  299OPC    HW1 1398   1.827   4.220   3.435 -0.1682  0.1858 -0.1200
  299OPC    HW2 1399   1.878   4.112   3.368 -1.5098  0.0706 -1.0020
  299OPC     MW 1400   1.836   4.142   3.427 -0.4416  0.1657 -0.2640
  300OPC     OW 1401   1.622   0.323   4.666  0.0326  0.5705 -0.6694
  300OPC    HW1 1402   1.663   0.304   4.592 -1.2872  0.2778 -1.3458
  300OPC    HW2 1403   1.575   0.394   4.647 -0.5599  0.3075 -0.2155
  300OPC     MW 1404   1.621   0.330   4.653 -0.2498  0.4884 -0.7022
  301OPC     OW 1405   4.362   2.295   4.527 -0.2903  0.4332 -0.6524
  301OPC    HW1 1406   4.352   2.371   4.486  1.5371 -0.0864 -2.1942
  301OPC    HW2 1407   4.320   2.239   4.475 -2.4233  0.4402  0.9446
  301OPC     MW 1408   4.354   2.298   4.513 -0.3353  0.3574 -0.6443
  302OPC     OW 1409   4.737   1.677   3.367 -0.3762 -0.2842  0.2187
  302OPC    HW1 1410   4.759   1.707   3.288  0.5835 -1.1979  0.1180
  302OPC    HW2 1411   4.697   1.745   3.404  0.3267  0.5997 -0.5773
  302OPC     MW 1412   4.735   1.691   3.361 -0.1307 -0.2886  0.0862
  303OPC     OW 1413   2.486   3.882   4.200 -0.4201 -0.1234  0.1848
  303OPC    HW1 1414   2.457   3.821   4.254 -0.5840 -0.6780 -0.5147
  303OPC    HW2 1415   2.418   3.898   4.148  0.3383 -1.0769 -1.1539
  303OPC     MW 1416   2.472   3.875   4.200 -0.3325 -0.3463 -0.1165
  304OPC     OW 1417   4.217   2.065   4.385  0.3739  0.1706 -0.6540
  304OPC    HW1 1418   4.143   2.081   4.429  1.4028  1.9307  0.5646
  304OPC    HW2 1419   4.196   2.082   4.302 -0.8126 -0.2467 -0.4569
  304OPC     MW 1420   4.203   2.070   4.379  0.3510  0.3690 -0.4449
  305OPC     OW 1421   3.827   1.632   0.338 -0.3106 -0.2683  0.3237
  305OPC    HW1 1422   3.830   1.595   0.417 -0.3005  0.1731  0.5345
  305OPC    HW2 1423   3.802   1.714   0.355  2.2313  0.6266  0.1284
  305OPC     MW 1424   3.823   1.639   0.352  0.0664 -0.0709  0.3260
  306OPC     OW 1425   1.763   1.704   4.709  0.0554  0.1910  0.1866
  306OPC    HW1 1426   1.750   1.618   4.710  1.6696 -0.0938  1.7237
  306OPC    HW2 1427   1.730   1.730   4.785 -0.3440  0.9243 -0.2317
  306OPC     MW 1428   1.756   1.695   4.721  0.2348  0.2572  0.3518
  307OPC     OW 1429   1.585   4.000   1.834 -0.1119 -0.8937  0.2529
  307OPC    HW1 1430   1.621   3.989   1.913  0.1357 -2.2404 -0.0125
  307OPC    HW2 1431   1.534   3.930   1.826 -1.6702  0.2271  0.0038
  307OPC     MW 1432   1.583   3.988   1.844 -0.3055 -0.9269  0.1769
  308OPC     OW 1433   4.413   1.380   3.721 -0.2379  0.3392  0.2905
  308OPC    HW1 1434   4.331   1.353   3.709 -0.5261  0.3248  2.1092
  308OPC    HW2 1435   4.432   1.353   3.801  1.1372  1.3770  0.3421
  308OPC     MW 1436   4.404   1.372   3.731 -0.0773  0.4904  0.5668
  309OPC     OW 1437   1.657   0.720   0.529 -0.5620 -0.0724  0.1730
  309OPC    HW1 1438   1.630   0.645   0.496 -0.1152  0.7504 -2.2491
  309OPC    HW2 1439   1.587   0.771   0.525 -0.1555  0.4351 -0.8851
  309OPC     MW 1440   1.643   0.717   0.524 -0.4360  0.1242 -0.3411
  310OPC     OW 1441   3.751   4.655   1.753 -0.0802 -0.0275 -0.5492
  310OPC    HW1 1442   3.778   4.734   1.729 -0.5201 -0.0826 -1.2282
  310OPC    HW2 1443   3.808   4.601   1.715  0.7043 -0.0303  0.5545
  310OPC     MW 1444   3.763   4.659   1.744 -0.0294 -0.0360 -0.4865
  311OPC     OW 1445   1.184   3.747   4.633  0.2566  0.5755 -0.1631
  311OPC    HW1 1446   1.177   3.662   4.611  2.5508  0.1579  0.5053
  311OPC    HW2 1447   1.267   3.766   4.614 -0.2568  2.7481 -0.4165
  311OPC     MW 1448   1.195   3.737   4.627  0.5196  0.8348 -0.1018
  312OPC     OW 1449   3.069   2.255   0.539  0.4982  0.2103  0.5932
  312OPC    HW1 1450   3.098   2.312   0.479  0.8492 -1.0041 -0.4331
  312OPC    HW2 1451   3.037   2.306   0.602 -2.1749  1.5637 -1.6874
  312OPC     MW 1452   3.069   2.271   0.540  0.1552  0.2308  0.1047
  313OPC     OW 1453   1.387   2.892   2.319 -0.3073  0.6191 -0.1018
  313OPC    HW1 1454   1.390   2.807   2.335  0.4291  0.8621  1.1182
  313OPC    HW2 1455   1.302   2.907   2.306 -0.4259 -0.3185 -0.5112
  313OPC     MW 1456   1.375   2.882   2.319 -0.2160  0.5165  0.0181
  314OPC     OW 1457   0.346   1.773   0.293  0.0030  0.0547 -0.6713
  314OPC    HW1 1458   0.316   1.853   0.306 -1.5383 -0.6973  0.6251
  314OPC    HW2 1459   0.432   1.780   0.309 -0.2470  1.2611  0.2048
  314OPC     MW 1460   0.355   1.786   0.297 -0.2616  0.1219 -0.3503
  315OPC     OW 1461   1.863   4.543   0.330 -0.2622  0.0213 -0.4588
  315OPC    HW1 1462   1.849   4.586   0.255 -0.8539  2.5449  0.9647
  315OPC    HW2 1463   1.888   4.606   0.385  1.0172 -1.8791  1.2662
  315OPC     MW 1464   1.865   4.559   0.327 -0.1606  0.1133  0.0063
  316OPC     OW 1465   1.338   0.539   0.260 -0.1667 -0.2692 -0.2928
  316OPC    HW1 1466   1.362   0.489   0.328 -1.0851 -1.9470 -1.1137
  316OPC    HW2 1467   1.254   0.557   0.278 -0.1318  0.0961 -0.5056
  316OPC     MW 1468   1.329   0.534   0.273 -0.2973 -0.4631 -0.4455
  317OPC     OW 1469   4.038   3.448   3.100 -0.2730  0.1512  0.4759
  317OPC    HW1 1470   3.989   3.504   3.145  0.2067  0.6002  0.4521
  317OPC    HW2 1471   4.101   3.426   3.156  0.5666  1.0315 -0.0707
  317OPC     MW 1472   4.040   3.453   3.115 -0.0780  0.3477  0.3916
  318OPC     OW 1473   0.196   4.046   0.746 -0.2138  0.3452 -0.1567
  318OPC    HW1 1474   0.169   4.091   0.815  0.6596  0.2626  0.2408
  318OPC    HW2 1475   0.166   4.092   0.678  0.2269  1.2290  0.2490
  318OPC     MW 1476   0.187   4.059   0.746 -0.0197  0.4636 -0.0380
  319OPC     OW 1477   4.084   4.080   3.661 -0.1497  0.0510 -0.3724
  319OPC    HW1 1478   4.161   4.040   3.657 -1.3003 -2.2861 -1.1808
  319OPC    HW2 1479   4.080   4.123   3.585  0.3311  0.1146 -0.3656
  319OPC     MW 1480   4.095   4.080   3.649 -0.2485 -0.2850 -0.4908
  320OPC     OW 1481   3.162   1.197   4.775  0.2556  0.0810 -0.0796
  320OPC    HW1 1482   3.229   1.218   4.828  0.3776 -0.3046 -0.0835
  320OPC    HW2 1483   3.149   1.112   4.790 -2.0803  0.6674  2.0754
  320OPC     MW 1484   3.170   1.188   4.785 -0.0715  0.1107  0.2381
  321OPC     OW 1485   1.953   1.872   2.201  0.4490 -0.2282  0.1418
  321OPC    HW1 1486   1.989   1.910   2.131 -0.5331 -0.8759 -0.7332
  321OPC    HW2 1487   1.886   1.827   2.168 -0.1350 -0.4149  1.5253
  321OPC     MW 1488   1.949   1.871   2.186  0.2176 -0.3515  0.2170
  322OPC     OW 1489   1.789   0.251   4.460  0.2558 -0.3570  0.1727
  322OPC    HW1 1490   1.789   0.170   4.427 -0.3585 -0.6239  0.7861
  322OPC    HW2 1491   1.801   0.302   4.391  0.4823 -0.9683 -0.2484
  322OPC     MW 1492   1.791   0.246   4.445  0.1985 -0.4868  0.2011
  323OPC     OW 1493   0.327   0.239   1.655  0.0604  1.4185  0.1805
  323OPC    HW1 1494   0.242   0.257   1.654  0.0008  1.1326  0.1126
  323OPC    HW2 1495   0.337   0.180   1.592 -0.1286 -0.4591  1.8099
  323OPC     MW 1496   0.316   0.233   1.646  0.0237  1.0989  0.4111
  324OPC     OW 1497   4.560   1.472   3.257 -0.1084 -0.1443 -0.4201
  324OPC    HW1 1498   4.505   1.507   3.199  0.5029 -1.5537 -1.9271
  324OPC    HW2 1499   4.595   1.541   3.297 -0.3017  0.8931 -1.9680
  324OPC     MW 1500   4.557   1.487   3.254 -0.0470 -0.1992 -0.8715
  325OPC     OW 1501   3.764   0.963   2.677 -0.3573 -0.1260  0.6586
  325OPC    HW1 1502   3.844   0.993   2.657  0.0240  0.2592  2.5202
  325OPC    HW2 1503   3.714   0.991   2.612  0.9339  0.1129 -0.2623
  325OPC     MW 1504   3.769   0.971   2.665 -0.1103 -0.0338  0.7975
  326OPC     OW 1505   0.082   2.439   0.917  0.1885  0.0705  0.3792
  326OPC    HW1 1506   0.026   2.434   0.983 -0.0059  1.9326  0.4050
  326OPC    HW2 1507   0.057   2.512   0.875 -0.2675 -1.4754 -2.2834
  326OPC     MW 1508   0.070   2.449   0.920  0.0924  0.1172 -0.0103
  327OPC     OW 1509   3.609   0.033   0.371  0.1004 -0.6609 -0.0731
  327OPC    HW1 1510   3.609  -0.052   0.349 -0.8340 -0.5281 -0.6321
  327OPC    HW2 1511   3.630   0.031   0.456  0.5002 -1.4205 -0.1739
  327OPC     MW 1512   3.612   0.020   0.380  0.0215 -0.7535 -0.1706
  328OPC     OW 1513   1.044   0.660   1.553 -0.0306 -0.3068  0.0440
  328OPC    HW1 1514   1.086   0.622   1.620 -1.4364 -0.0403  1.1414
  328OPC    HW2 1515   1.101   0.656   1.488  0.6159 -2.5491  0.6405
  328OPC     MW 1516   1.058   0.654   1.553 -0.1428 -0.5987  0.2943
  329OPC     OW 1517   3.120   1.564   2.189 -0.0188  0.1978 -0.2196
  329OPC    HW1 1518   3.042   1.594   2.165  0.0841 -0.3237 -1.2418
  329OPC    HW2 1519   3.103   1.484   2.221 -0.0589  0.5922  0.7738
  329OPC     MW 1520   3.106   1.556   2.190 -0.0095  0.1791 -0.2239
  330OPC     OW 1521   0.373   3.899   1.463  0.3171  0.1842 -0.0676
  330OPC    HW1 1522   0.393   3.866   1.541 -0.1438  0.6268  0.2449
  330OPC    HW2 1523   0.305   3.852   1.437 -0.8919  1.4171  0.7651
  330OPC     MW 1524   0.366   3.887   1.470  0.0704  0.4315  0.1016
  331OPC     OW 1525   4.248   0.799   3.110  0.1396 -0.0824  0.1701
  331OPC    HW1 1526   4.193   0.855   3.070  2.1680  0.6894 -1.7803
  331OPC    HW2 1527   4.276   0.748   3.044  0.4532 -1.6031  1.4278
  331OPC     MW 1528   4.244   0.800   3.094  0.4857 -0.1931  0.0676
  332OPC     OW 1529   4.195   2.605   0.868 -0.4110 -0.4149 -0.0974
  332OPC    HW1 1530   4.265   2.583   0.916  0.6982 -0.1913 -1.5485
  332OPC    HW2 1531   4.146   2.652   0.923  0.4940 -0.7153  0.9985
  332OPC     MW 1532   4.198   2.609   0.883 -0.1136 -0.4263 -0.1499
  333OPC     OW 1533   3.962   2.970   3.723  0.0551  0.4461 -0.2283
  333OPC    HW1 1534   3.925   2.945   3.648  2.0709  1.2692 -1.6004
  333OPC    HW2 1535   3.931   3.050   3.735 -0.7052  0.1069  0.1608
  333OPC     MW 1536   3.952   2.978   3.714  0.2406  0.5177 -0.3735
  334OPC     OW 1537   1.161   0.611   3.674  0.3487  0.0323  0.5081
  334OPC    HW1 1538   1.076   0.614   3.659  0.5707  0.1851 -0.7826
  334OPC    HW2 1539   1.167   0.622   3.761 -1.1218 -3.0992  1.1470
  334OPC     MW 1540   1.149   0.613   3.685  0.1642 -0.4077  0.4119
  335OPC     OW 1541   3.991   2.158   4.529 -0.3663 -0.0593 -0.0479
  335OPC    HW1 1542   4.016   2.196   4.604 -0.8783  1.2085 -0.4830
  335OPC    HW2 1543   3.914   2.123   4.549 -0.5155  0.3024  0.0249
  335OPC     MW 1544   3.983   2.159   4.543 -0.4640  0.1815 -0.1015
  336OPC     OW 1545   2.980   3.459   2.319 -0.3020  0.1419 -0.0412
  336OPC    HW1 1546   2.998   3.377   2.342  0.0008  0.4417  0.8441
  336OPC    HW2 1547   2.893   3.463   2.324 -0.2170  0.4051  1.8831
  336OPC     MW 1548   2.970   3.447   2.323 -0.2446  0.2250  0.3739
  337OPC     OW 1549   4.188   1.759   1.534 -0.7691 -0.1965 -0.1731
  337OPC    HW1 1550   4.237   1.812   1.485  0.8912 -1.0078  0.5281
  337OPC    HW2 1551   4.242   1.735   1.598 -2.5367 -0.0205  1.4748
  337OPC     MW 1552   4.203   1.764   1.536 -0.7848 -0.2904  0.1739
  338OPC     OW 1553   2.677   3.322   2.943 -0.2374 -1.1139 -0.3926
  338OPC    HW1 1554   2.689   3.239   2.967 -0.1661 -1.3551 -1.2399
  338OPC    HW2 1555   2.758   3.353   2.935 -0.2640 -0.5879  1.1481
  338OPC     MW 1556   2.691   3.314   2.945 -0.2308 -1.0718 -0.2903
  339OPC     OW 1557   4.690   0.733   4.995 -0.9608 -0.5017 -1.2602
  339OPC    HW1 1558   4.704   0.653   4.964  2.1798 -0.2248 -0.9008
  339OPC    HW2 1559   4.680   0.720   5.081 -1.1033 -0.5547 -1.2844
  339OPC     MW 1560   4.691   0.719   5.003 -0.5175 -0.4686 -1.2106
  340OPC     OW 1561   4.322   2.625   4.658  0.2898 -0.3257 -0.5919
  340OPC    HW1 1562   4.249   2.660   4.625  0.5887 -1.0713 -2.1520
  340OPC    HW2 1563   4.293   2.577   4.725 -0.3316  1.3120  0.3769
  340OPC     MW 1564   4.307   2.623   4.663  0.2420 -0.1939 -0.6796
  341OPC     OW 1565   4.636   2.232   4.565 -0.6160  0.0026 -0.1701
  341OPC    HW1 1566   4.552   2.252   4.567 -0.7321 -0.4984  0.8524
  341OPC    HW2 1567   4.637   2.145   4.557 -0.2248 -0.0799  0.6342
  341OPC     MW 1568   4.624   2.222   4.564 -0.5750 -0.0837  0.0997
  342OPC     OW 1569   3.551   3.046   3.033 -0.1111  0.0109  0.9356
  342OPC    HW1 1570   3.498   3.026   2.966  2.2649  1.5983 -1.6588
  342OPC    HW2 1571   3.600   2.975   3.042  0.0854  0.0663  0.3812
  342OPC     MW 1572   3.550   3.033   3.024  0.2689  0.2537  0.4705
  343OPC     OW 1573   2.815   4.615   2.398  0.1182 -0.3539 -0.1897
  343OPC    HW1 1574   2.849   4.538   2.378  2.7947  0.5466  0.5411
  343OPC    HW2 1575   2.744   4.595   2.445  0.7498 -2.3373 -0.0036
  343OPC     MW 1576   2.809   4.601   2.402  0.6069 -0.5137 -0.0542
  344OPC     OW 1577   3.742   1.983   1.081 -0.3618  0.7118 -0.5897
  344OPC    HW1 1578   3.806   2.028   1.119 -0.6304  1.7972 -1.3848
  344OPC    HW2 1579   3.717   2.034   1.015 -1.8862  0.1982 -0.4447
  344OPC     MW 1580   3.748   1.997   1.077 -0.6265  0.7963 -0.6858
  345OPC     OW 1581   1.035   0.868   0.718 -0.2674 -0.0884 -0.0558
  345OPC    HW1 1582   1.075   0.862   0.640  0.3729 -0.2982  0.2830
  345OPC    HW2 1583   0.961   0.822   0.706 -1.1375  1.4864 -1.1171
  345OPC     MW 1584   1.030   0.860   0.705 -0.3013  0.1132 -0.1626
  346OPC     OW 1585   1.700   0.151   4.862 -0.3043 -0.1921  0.0863
  346OPC    HW1 1586   1.632   0.115   4.903 -0.3301  1.2503  1.4015
  346OPC    HW2 1587   1.663   0.209   4.808 -0.1522  1.3477  1.5560
  346OPC     MW 1588   1.685   0.154   4.860 -0.2857  0.2484  0.4978
  347OPC     OW 1589   0.401   4.163   1.066  0.0479 -0.2953  0.1084
  347OPC    HW1 1590   0.476   4.208   1.070  0.5203 -1.1451  0.9417
  347OPC    HW2 1591   0.348   4.216   1.020  0.5597  1.1555  1.1245
  347OPC     MW 1592   0.404   4.178   1.060  0.1933 -0.2067  0.3816
  348OPC     OW 1593   2.851   4.557   3.125 -0.0753 -0.3046  0.1474
  348OPC    HW1 1594   2.783   4.588   3.080 -1.1161 -1.3172  0.9521
  348OPC    HW2 1595   2.898   4.515   3.064 -0.4432 -0.0317 -0.3346
  348OPC     MW 1596   2.848   4.555   3.109 -0.2835 -0.4137  0.1951
  349OPC     OW 1597   1.994   2.837   3.670  0.2675 -0.1187  0.4846
  349OPC    HW1 1598   2.036   2.765   3.645  0.5898  0.0900  0.4184
  349OPC    HW2 1599   2.058   2.891   3.693 -0.0046 -0.4353  2.1610
  349OPC     MW 1600   2.009   2.834   3.670  0.2749 -0.1345  0.7225
  350OPC     OW 1601   3.807   4.584   4.128 -0.7080  0.1337  0.2373
  350OPC    HW1 1602   3.748   4.592   4.192 -0.6317 -1.4748  0.5465
  350OPC    HW2 1603   3.781   4.642   4.069 -1.6928  0.5507  1.0585
  350OPC     MW 1604   3.794   4.594   4.129 -0.8423 -0.0422  0.4040
  351OPC     OW 1605   3.861   3.615   2.026  0.5387  0.7296 -0.1342
  351OPC    HW1 1606   3.840   3.581   1.949 -1.5795  1.7815 -0.1036
  351OPC    HW2 1607   3.836   3.554   2.083  1.5422  0.2076 -0.2415
  351OPC     MW 1608   3.854   3.601   2.023  0.3740  0.8078 -0.1456
  352OPC     OW 1609   3.259   2.525   1.545  0.1071 -0.4385 -0.1086
  352OPC    HW1 1610   3.321   2.500   1.602  0.2173 -0.7733 -0.3699
  352OPC    HW2 1611   3.185   2.498   1.583  0.1020  0.1168  0.2867
  352OPC     MW 1612   3.257   2.517   1.559  0.1226 -0.4060 -0.0888
  353OPC     OW 1613   3.437   4.258   4.895 -0.2048  0.6304  0.4728
  353OPC    HW1 1614   3.483   4.316   4.941 -0.8843  0.5318  1.3054
  353OPC    HW2 1615   3.354   4.284   4.906 -0.4208  0.3545 -0.3593
  353OPC     MW 1616   3.432   4.271   4.903 -0.3371  0.5750  0.4727
  354OPC     OW 1617   0.985   3.315   1.832 -0.4774  0.0932  0.1612
  354OPC    HW1 1618   0.962   3.248   1.883 -1.7201 -1.9640 -2.8229
  354OPC    HW2 1619   1.068   3.298   1.812 -0.4266  0.1331  0.3310
  354OPC     MW 1620   0.994   3.303   1.837 -0.6535 -0.2048 -0.2546
  355OPC     OW 1621   2.481   2.875   4.765 -0.0358 -0.2884  0.3181
  355OPC    HW1 1622   2.483   2.815   4.701  0.6036 -0.9253  0.9227
  355OPC    HW2 1623   2.496   2.950   4.723  0.7236 -0.7432 -0.2429
  355OPC     MW 1624   2.484   2.877   4.749  0.1711 -0.4496  0.3246
  356OPC     OW 1625   4.196   2.356   2.003  0.2131  0.3612  0.2494
  356OPC    HW1 1626   4.115   2.324   2.005 -0.2865  1.4974 -0.5309
  356OPC    HW2 1627   4.226   2.332   1.924  0.3872  0.4929  0.2742
  356OPC     MW 1628   4.188   2.348   1.991  0.1652  0.5485  0.1379
  357OPC     OW 1629   4.561   1.921   0.493 -0.2445 -0.1007 -0.3063
  357OPC    HW1 1630   4.542   2.006   0.494 -0.5205 -0.1478 -0.8911
  357OPC    HW2 1631   4.497   1.887   0.444 -0.3317 -0.6920  0.2034
  357OPC     MW 1632   4.549   1.928   0.486 -0.2984 -0.1950 -0.3174
  358OPC     OW 1633   2.831   2.699   3.275  0.0082 -0.4369 -1.0587
  358OPC    HW1 1634   2.897   2.642   3.283 -0.3842 -0.7885 -0.2466
  358OPC    HW2 1635   2.762   2.654   3.304 -0.1312  0.8106  0.6543
  358OPC     MW 1636   2.830   2.684   3.280 -0.0704 -0.3045 -0.6857
  359OPC     OW 1637   4.483   1.501   1.186  0.3824  0.3085 -0.1137
  359OPC    HW1 1638   4.474   1.581   1.152 -0.5102  0.2652  0.0022
  359OPC    HW2 1639   4.429   1.502   1.255 -0.1142 -0.5995 -0.4823
  359OPC     MW 1640   4.473   1.513   1.191  0.1771  0.1679 -0.1510
  360OPC     OW 1641   1.190   1.522   0.080 -0.4877 -0.0145 -0.0574
  360OPC    HW1 1642   1.164   1.576   0.143 -1.1621 -0.6812  0.2537
  360OPC    HW2 1643   1.256   1.565   0.042  0.6737 -0.0648  1.7885
  360OPC     MW 1644   1.196   1.537   0.083 -0.4158 -0.1204  0.2613
  361OPC     OW 1645   2.988   4.057   1.561 -0.0749 -1.0168 -0.0651
  361OPC    HW1 1646   2.925   3.999   1.576 -0.4833 -0.4799  0.3949
  361OPC    HW2 1647   3.044   4.045   1.627 -0.3689 -0.6264  0.2641
  361OPC     MW 1648   2.987   4.047   1.573 -0.1787 -0.8799  0.0515
  362OPC     OW 1649   1.552   1.032   1.808  0.1557 -0.7928  0.7932
  362OPC    HW1 1650   1.517   0.958   1.780 -1.7401 -0.4714  2.1011
  362OPC    HW2 1651   1.484   1.086   1.814  1.4258  0.9880  0.1763
  362OPC     MW 1652   1.537   1.029   1.805  0.0632 -0.4822  0.8952
  363OPC     OW 1653   1.979   1.718   4.526  0.1634 -0.4026  0.6408
  363OPC    HW1 1654   1.921   1.731   4.590 -2.8493 -1.8019 -1.5251
  363OPC    HW2 1655   1.952   1.772   4.463  2.1023 -0.1615 -0.0575
  363OPC     MW 1656   1.966   1.728   4.526  0.0048 -0.5738  0.2176
  364OPC     OW 1657   4.866   2.175   0.880  0.3023  0.3822 -0.5565
  364OPC    HW1 1658   4.780   2.178   0.869  0.0582 -0.6795  0.7532
  364OPC    HW2 1659   4.891   2.258   0.871 -1.5366  1.6715  3.5040
  364OPC     MW 1660   4.857   2.187   0.877 -0.0053  0.4157  0.2369
  365OPC     OW 1661   2.440   1.477   3.894  0.8648  0.0534 -0.4024
  365OPC    HW1 1662   2.448   1.535   3.829  2.1502  1.4661  0.9237
  365OPC    HW2 1663   2.522   1.449   3.906  1.0209  1.1887  1.7272
  365OPC     MW 1664   2.453   1.481   3.886  1.0777  0.4298  0.1081
  366OPC     OW 1665   3.964   1.810   3.033  0.3547 -0.5808  0.1716
  366OPC    HW1 1666   3.963   1.777   2.952  1.7738 -2.6720  0.9017
  366OPC    HW2 1667   4.046   1.797   3.059 -0.5832 -2.2316  2.7425
  366OPC     MW 1668   3.976   1.803   3.024  0.4257 -1.1335  0.6593
  367OPC     OW 1669   2.956   3.357   0.919 -0.2590 -0.0138  0.0674
  367OPC    HW1 1670   2.942   3.275   0.948 -0.1631  0.1467  0.5797
  367OPC    HW2 1671   2.887   3.401   0.949  0.1569  0.2873  0.5999
  367OPC     MW 1672   2.944   3.351   0.928 -0.1834  0.0544  0.2218
  368OPC     OW 1673   4.011   0.372   4.605 -0.3238 -0.5627  0.1483
  368OPC    HW1 1674   3.948   0.359   4.547 -0.1621  0.0316 -0.1709
  368OPC    HW2 1675   4.083   0.344   4.564 -0.0998  0.5294 -0.2249
  368OPC     MW 1676   4.012   0.366   4.591 -0.2669 -0.3136  0.0461
  369OPC     OW 1677   1.122   1.244   0.049  0.1804 -0.0934 -0.1465
  369OPC    HW1 1678   1.166   1.242  -0.026  1.4602 -0.8415  0.5839
  369OPC    HW2 1679   1.141   1.322   0.082  0.1743 -0.0388 -0.2716
  369OPC     MW 1680   1.131   1.255   0.043  0.3686 -0.1958 -0.0570
  370OPC     OW 1681   4.001   0.345   2.930  0.2985  0.1157 -0.0578
  370OPC    HW1 1682   4.068   0.328   2.983 -1.5428 -0.8534  2.1032
  370OPC    HW2 1683   3.983   0.268   2.894 -0.5258  0.0617  0.4606
  370OPC     MW 1684   4.008   0.331   2.933 -0.0952 -0.0354  0.3380
  371OPC     OW 1685   3.857   3.628   3.858 -0.0868 -0.2491  0.1257
  371OPC    HW1 1686   3.871   3.714   3.864 -0.0947 -0.1278 -1.3882
  371OPC    HW2 1687   3.783   3.616   3.903  0.5870  0.3104  1.4452
  371OPC     MW 1688   3.848   3.639   3.866  0.0115 -0.1484  0.0970
  372OPC     OW 1689   0.671   3.941   1.707  0.2167 -0.2368  0.6345
  372OPC    HW1 1690   0.717   3.996   1.758  1.4811  0.1940 -0.8817
  372OPC    HW2 1691   0.593   3.980   1.701  0.9647  1.2440 -0.0923
  372OPC     MW 1692   0.667   3.955   1.714  0.5140  0.0456  0.3032
  373OPC     OW 1693   2.732   2.052   3.974  0.8656 -0.2461  0.1854
  373OPC    HW1 1694   2.810   2.049   4.012  2.5302  3.3888 -2.4165
  373OPC    HW2 1695   2.738   1.994   3.909  0.7312 -1.1643  0.9739
  373OPC     MW 1696   2.744   2.043   3.970  1.0914  0.1551 -0.0823
  374OPC     OW 1697   3.368   3.651   1.118 -0.0782 -0.1586 -0.0550
  374OPC    HW1 1698   3.310   3.696   1.071  0.2168  0.4952  0.1980
  374OPC    HW2 1699   3.329   3.640   1.195 -0.3890 -0.8599 -0.3056
  374OPC     MW 1700   3.354   3.656   1.122 -0.0805 -0.1656 -0.0547
  375OPC     OW 1701   1.990   0.613   0.542 -0.2398 -0.4874 -0.0664
  375OPC    HW1 1702   1.968   0.578   0.465  0.0070 -0.1706 -0.2822
  375OPC    HW2 1703   2.037   0.550   0.580 -1.6803 -1.2557  0.4927
  375OPC     MW 1704   1.994   0.598   0.536 -0.4162 -0.5541 -0.0157
  376OPC     OW 1705   0.785   4.751   3.798  0.5381  0.4120 -0.4418
  376OPC    HW1 1706   0.863   4.767   3.762  0.4070  2.0524 -0.0997
  376OPC    HW2 1707   0.805   4.716   3.875  1.0678  2.4289  0.4148
  376OPC     MW 1708   0.799   4.748   3.804  0.5970  0.9520 -0.2648
  377OPC     OW 1709   2.761   3.455   3.274  0.5593 -0.5470 -0.4369
  377OPC    HW1 1710   2.745   3.495   3.198  0.5400 -1.3295 -0.8564
  377OPC    HW2 1711   2.842   3.423   3.264  1.6869  1.6343  0.8983
  377OPC     MW 1712   2.771   3.456   3.261  0.7231 -0.3404 -0.3018
  378OPC     OW 1713   4.627   1.148   4.852  0.6816  0.3987 -0.3692
  378OPC    HW1 1714   4.698   1.139   4.801  0.4187  0.7008 -0.7922
  378OPC    HW2 1715   4.584   1.073   4.839 -0.7582  1.5048 -2.7470
  378OPC     MW 1716   4.631   1.135   4.842  0.4302  0.6067 -0.7831
  379OPC     OW 1717   3.561   4.655   3.920  0.4520  0.3197 -0.2957
  379OPC    HW1 1718   3.480   4.678   3.942  0.5059  1.3419 -1.0914
  379OPC    HW2 1719   3.610   4.716   3.958  1.2016 -1.9629  2.8378
  379OPC     MW 1720   3.556   4.668   3.929  0.5706  0.1335  0.0497
  380OPC     OW 1721   2.379   3.433   2.614 -0.1949 -0.3856 -0.1877
  380OPC    HW1 1722   2.454   3.426   2.658 -0.1980 -0.0740 -0.1310
  380OPC    HW2 1723   2.346   3.352   2.618  0.4389 -0.6785 -0.7662
  380OPC     MW 1724   2.385   3.420   2.621 -0.1016 -0.3829 -0.2649
  381OPC     OW 1725   0.525   3.586   3.825  0.2658  0.1748 -0.6181
  381OPC    HW1 1726   0.507   3.670   3.844  0.7572  0.1682 -0.1255
  381OPC    HW2 1727   0.453   3.559   3.783 -0.6411  0.3208  0.7950
  381OPC     MW 1728   0.511   3.595   3.822  0.2044  0.1954 -0.3365
  382OPC     OW 1729   1.300   4.585   1.523  0.5526  0.0070  0.9530
  382OPC    HW1 1730   1.283   4.646   1.464 -0.3350  1.9002  3.0065
  382OPC    HW2 1731   1.387   4.583   1.527  0.5923  0.9937  0.6831
  382OPC     MW 1732   1.310   4.593   1.515  0.4274  0.4326  1.2165
  383OPC     OW 1733   2.169   2.520   2.454  0.0813  0.5976  0.1934
  383OPC    HW1 1734   2.232   2.579   2.469  0.7003 -0.3961  1.6494
  383OPC    HW2 1735   2.148   2.491   2.534 -1.3711  0.0182 -0.3658
  383OPC     MW 1736   2.175   2.525   2.468 -0.0418  0.3652  0.3258
  384OPC     OW 1737   4.408   4.443   1.350  0.1110  0.3272 -0.0665
  384OPC    HW1 1738   4.342   4.386   1.349 -0.5719  1.0439 -2.9645
  384OPC    HW2 1739   4.441   4.433   1.430 -1.8121 -1.9785  0.5719
  384OPC     MW 1740   4.403   4.433   1.362 -0.2745  0.0928 -0.4003
  385OPC     OW 1741   1.038   1.725   1.813  0.2035 -0.4209  0.2507
  385OPC    HW1 1742   1.031   1.736   1.727  2.9754  1.1487  0.0840
  385OPC    HW2 1743   1.122   1.746   1.829  0.1276 -1.8346  3.1708
  385OPC     MW 1744   1.050   1.730   1.803  0.6017 -0.3979  0.6574
  386OPC     OW 1745   1.581   3.663   1.038 -0.2466  0.2360 -0.0596
  386OPC    HW1 1746   1.561   3.593   0.991  0.8150 -0.2403  0.1664
  386OPC    HW2 1747   1.529   3.726   1.006 -1.1534 -0.6205 -0.3139
  386OPC     MW 1748   1.570   3.662   1.027 -0.2237  0.0391 -0.0638
  387OPC     OW 1749   4.726   1.500   1.049  0.1216  0.3597 -0.0006
  387OPC    HW1 1750   4.694   1.563   0.998  0.1711  2.0193  1.8741
  387OPC    HW2 1751   4.659   1.480   1.101  0.9423  1.1237  1.4342
  387OPC     MW 1752   4.711   1.507   1.049  0.2503  0.7177  0.4883
  388OPC     OW 1753   2.710   2.916   4.142  0.6692 -0.3094 -0.4038
  388OPC    HW1 1754   2.713   2.981   4.083  0.3695  0.4428  0.3852
  388OPC    HW2 1755   2.646   2.864   4.112  0.8127 -0.1606 -0.9701
  388OPC     MW 1756   2.701   2.918   4.129  0.6462 -0.1763 -0.3710
  389OPC     OW 1757   3.794   3.353   3.447  0.0415 -0.4436  0.3320
  389OPC    HW1 1758   3.712   3.324   3.450 -0.4747  0.7019 -1.2245
  389OPC    HW2 1759   3.791   3.417   3.388  1.7823  0.5788  1.2678
  389OPC     MW 1760   3.782   3.358   3.438  0.2224 -0.1234  0.2403
  390OPC     OW 1761   3.443   3.917   4.252 -0.4047  0.3907  0.8588
  390OPC    HW1 1762   3.505   3.965   4.214 -0.8603 -0.6526 -1.3507
  390OPC    HW2 1763   3.412   3.970   4.315  0.6982  2.0525  0.0753
  390OPC     MW 1764   3.448   3.932   4.256 -0.3092  0.4821  0.4169
  391OPC     OW 1765   1.835   1.490   3.064 -0.2706  0.3451  0.3959
  391OPC    HW1 1766   1.789   1.518   2.995 -3.4019 -1.3035  1.6128
  391OPC    HW2 1767   1.900   1.444   3.029 -0.4671  1.3716 -1.4322
  391OPC     MW 1768   1.838   1.488   3.049 -0.7622  0.2531  0.3058
  392OPC     OW 1769   0.203   3.848   2.256  0.4294 -0.1138  0.1244
  392OPC    HW1 1770   0.252   3.846   2.184  0.2958  0.7378  0.0040
  392OPC    HW2 1771   0.240   3.910   2.305  1.1018 -1.3298  1.2189
  392OPC     MW 1772   0.216   3.857   2.252  0.5090 -0.1676  0.2682
  393OPC     OW 1773   1.126   4.727   0.460 -0.3110 -0.5419 -0.0183
  393OPC    HW1 1774   1.056   4.691   0.497  0.9418 -2.6572  0.4538
  393OPC    HW2 1775   1.147   4.670   0.397  0.8407  0.1468 -0.2838
  393OPC     MW 1776   1.119   4.713   0.456  0.0443 -0.7526  0.0122
  394OPC     OW 1777   1.072   1.251   1.090 -0.2805 -0.2823  0.4788
  394OPC    HW1 1778   1.099   1.259   1.173 -0.1095  0.6052  0.3516
  394OPC    HW2 1779   1.022   1.180   1.091 -2.4478  1.1296  1.9475
  394OPC     MW 1780   1.069   1.242   1.102 -0.5754  0.0574  0.6770
  395OPC     OW 1781   1.984   4.175   1.154  0.0271 -0.4643 -0.1074
  395OPC    HW1 1782   2.019   4.232   1.210 -0.5114  0.1685 -0.3960
  395OPC    HW2 1783   1.941   4.119   1.204 -2.2606  1.3043  0.0793
  395OPC     MW 1784   1.983   4.175   1.169 -0.3904 -0.1097 -0.1225
  396OPC     OW 1785   4.816   2.662   2.829 -0.1181  0.0337  0.3741
  396OPC    HW1 1786   4.894   2.629   2.848 -0.4931 -1.1488 -0.0808
  396OPC    HW2 1787   4.834   2.723   2.769  0.4890  0.0671  0.5789
  396OPC     MW 1788   4.830   2.666   2.823 -0.0840 -0.1360  0.3370
  397OPC     OW 1789   4.716   0.771   0.257 -0.2444  0.3112  0.2801
  397OPC    HW1 1790   4.783   0.723   0.285  0.3384  1.9157  1.8470
  397OPC    HW2 1791   4.754   0.845   0.229 -1.1247  0.0336 -1.8659
  397OPC     MW 1792   4.732   0.775   0.257 -0.2881  0.5072  0.1946
  398OPC     OW 1793   3.937   0.707   4.736 -0.5504  0.5350 -0.3619
  398OPC    HW1 1794   3.873   0.650   4.719  0.0857 -0.2404 -0.2369
  398OPC    HW2 1795   3.996   0.658   4.779  0.8261  0.8394 -1.8300
  398OPC     MW 1796   3.936   0.691   4.740 -0.2531  0.4654 -0.5601
  399OPC     OW 1797   3.853   1.992   2.744  0.6376 -0.7730  0.3959
  399OPC    HW1 1798   3.821   1.920   2.706 -0.4211  0.0255 -0.2986
  399OPC    HW2 1799   3.809   1.996   2.819 -0.8759  0.2335 -0.4851
  399OPC     MW 1800   3.842   1.982   2.749  0.2576 -0.5064  0.1632
  400OPC     OW 1801   2.935   4.373   2.312 -0.1422 -0.1449  0.1018
  400OPC    HW1 1802   2.900   4.318   2.254  0.5386  1.3616 -1.8578
  400OPC    HW2 1803   3.015   4.388   2.280  0.7106 -0.1010  2.0831
  400OPC     MW 1804   2.942   4.367   2.299  0.0844  0.0839  0.1051
  401OPC     OW 1805   3.354   4.048   3.334 -0.0735 -0.2211 -0.3680
  401OPC    HW1 1806   3.290   4.028   3.278 -1.8093  0.1060  1.3394
  401OPC    HW2 1807   3.368   3.972   3.376 -2.6159  0.5729  2.2506
  401OPC     MW 1808   3.346   4.034   3.332 -0.7054 -0.0558  0.2711
  402OPC     OW 1809   1.224   0.935   3.429  0.1045  0.3270 -0.4040
  402OPC    HW1 1810   1.285   0.897   3.478  0.3987 -0.6893 -1.5258
  402OPC    HW2 1811   1.259   1.013   3.410  0.7950 -0.0085 -0.5413
  402OPC     MW 1812   1.238   0.941   3.434  0.2500  0.1273 -0.5899
  403OPC     OW 1813   4.359   3.130   0.116  0.6181 -0.2495  0.0842
  403OPC    HW1 1814   4.439   3.141   0.150  0.6008 -0.2830  0.1372
  403OPC    HW2 1815   4.361   3.175   0.042  0.0853  1.3181  0.9700
  403OPC     MW 1816   4.371   3.138   0.110  0.5370 -0.0230  0.2229
  404OPC     OW 1817   3.251   0.159   2.933 -0.3979  0.3643 -0.3230
  404OPC    HW1 1818   3.188   0.105   2.959 -1.0473  0.7420 -1.0568
  404OPC    HW2 1819   3.271   0.131   2.853 -0.3707  0.8777 -0.5031
  404OPC     MW 1820   3.244   0.147   2.925 -0.4897  0.4960 -0.4579
  405OPC     OW 1821   3.787   3.016   4.540 -0.4831 -0.2160  0.0752
  405OPC    HW1 1822   3.755   3.065   4.605 -2.3906  1.1500 -1.7835
  405OPC    HW2 1823   3.747   3.046   4.469  2.2738 -0.9319 -1.9699
  405OPC     MW 1824   3.776   3.027   4.539 -0.3575 -0.1201 -0.5014
  406OPC     OW 1825   4.149   1.863   4.706  0.4961  0.3018 -0.3318
  406OPC    HW1 1826   4.128   1.937   4.748  1.8384  0.4888  0.0668
  406OPC    HW2 1827   4.120   1.877   4.625  0.8664  1.3415 -0.3013
  406OPC     MW 1828   4.142   1.876   4.700  0.7492  0.4830 -0.2682
  407OPC     OW 1829   3.013   0.642   0.308 -0.5178  0.4857  0.1171
  407OPC    HW1 1830   3.049   0.586   0.365 -0.4438  0.3911 -0.0219
  407OPC    HW2 1831   2.927   0.630   0.318 -0.5562  1.5078  1.2599
  407OPC     MW 1832   3.006   0.632   0.318 -0.5126  0.6227  0.2654
  408OPC     OW 1833   1.569   1.920   1.716  0.3006  0.3592 -0.5117
  408OPC    HW1 1834   1.604   1.862   1.662  0.6501 -0.0003  0.0920
  408OPC    HW2 1835   1.637   1.953   1.758  0.0264  0.5949 -0.2448
  408OPC     MW 1836   1.584   1.916   1.714  0.3118  0.3409 -0.3831
  409OPC     OW 1837   3.483   3.227   0.212 -0.3352  0.9591 -0.4438
  409OPC    HW1 1838   3.430   3.166   0.179  0.9478  0.1799 -1.1234
  409OPC    HW2 1839   3.511   3.271   0.142 -1.9452  2.9996  0.0853
  409OPC     MW 1840   3.479   3.224   0.197 -0.3835  1.1455 -0.4660
  410OPC     OW 1841   4.046   0.803   3.495  0.1154  0.2086 -0.2980
  410OPC    HW1 1842   4.125   0.792   3.459 -0.0926 -1.5694 -0.3334
  410OPC    HW2 1843   4.063   0.830   3.576  0.7623  0.0422 -0.3770
  410OPC     MW 1844   4.060   0.805   3.501  0.1802 -0.0787 -0.3151
  411OPC     OW 1845   2.093   1.352   3.435  0.0324  0.4889  0.4389
  411OPC    HW1 1846   2.166   1.321   3.471  0.6685  0.5352 -0.7792
  411OPC    HW2 1847   2.116   1.430   3.403 -0.5832  0.5711  0.1652
  411OPC     MW 1848   2.107   1.359   3.436  0.0354  0.5079  0.2186
  412OPC     OW 1849   0.094   0.438   4.333  0.2712 -0.8475 -0.2604
  412OPC    HW1 1850   0.138   0.466   4.263  0.1888 -0.1808 -0.0494
  412OPC    HW2 1851   0.122   0.489   4.397  0.4671 -1.5615  0.2353
  412OPC     MW 1852   0.104   0.450   4.332  0.2880 -0.8545 -0.1561
  413OPC     OW 1853   0.384   1.413   1.457 -0.4881  0.3314 -0.1000
  413OPC    HW1 1854   0.435   1.413   1.387 -1.2242 -2.4314 -0.7781
  413OPC    HW2 1855   0.306   1.436   1.426 -0.5514  0.3225  0.0513
  413OPC     MW 1856   0.380   1.416   1.442 -0.6062 -0.0781 -0.1778
  414OPC     OW 1857   0.272   0.704   2.227  0.0708 -0.1603  0.0665
  414OPC    HW1 1858   0.353   0.702   2.258  0.3723 -2.0757 -0.7471
  414OPC    HW2 1859   0.223   0.694   2.299  0.4800  1.3635  0.6094
  414OPC     MW 1860   0.277   0.702   2.242  0.1758 -0.2182  0.0264
  415OPC     OW 1861   0.278   2.668   3.310  0.2254 -0.2797  0.1523
  415OPC    HW1 1862   0.280   2.690   3.226 -1.4545  1.3600  0.4890
  415OPC    HW2 1863   0.194   2.676   3.331  0.5935 -0.8094  1.9624
  415OPC     MW 1864   0.266   2.672   3.300  0.0316 -0.1157  0.4694
  416OPC     OW 1865   2.692   3.272   2.458  0.3504 -0.7329 -0.4135
  416OPC    HW1 1866   2.681   3.334   2.397 -0.6664  0.8658  1.3049
  416OPC    HW2 1867   2.650   3.203   2.425 -2.8851  0.9944 -0.2875
  416OPC     MW 1868   2.684   3.271   2.444 -0.2779 -0.2416 -0.1411
  417OPC     OW 1869   0.836   2.530   0.114 -0.2576 -0.5368 -0.4642
  417OPC    HW1 1870   0.820   2.549   0.030 -0.6941  0.0909 -0.2390
  417OPC    HW2 1871   0.799   2.595   0.158  0.3104 -0.6512  0.2079
  417OPC     MW 1872   0.828   2.542   0.108 -0.2382 -0.4611 -0.3316
  418OPC     OW 1873   4.857   0.078   1.374  0.3400  0.4722 -0.2470
  418OPC    HW1 1874   4.771   0.092   1.372 -0.0045 -0.6792  2.1515
  418OPC    HW2 1875   4.868   0.010   1.320 -0.2303  0.6870 -0.6372
  418OPC     MW 1876   4.846   0.070   1.366  0.2048  0.3338  0.0497
  419OPC     OW 1877   1.865   1.380   4.116 -0.2823 -0.8186  0.3626
  419OPC    HW1 1878   1.809   1.413   4.059 -0.4559 -0.9080  0.4824
  419OPC    HW2 1879   1.909   1.450   4.145 -1.7867 -0.4493  1.8750
  419OPC     MW 1880   1.863   1.395   4.112 -0.5301 -0.7773  0.6036
  420OPC     OW 1881   2.644   3.420   0.090 -0.0731 -0.2530 -0.1146
  420OPC    HW1 1882   2.599   3.490   0.114 -0.4084 -1.2035  2.2489
  420OPC    HW2 1883   2.727   3.445   0.099 -0.1813  0.0625  0.0248
  420OPC     MW 1884   2.650   3.434   0.094 -0.1387 -0.3468  0.2551
  421OPC     OW 1885   1.965   2.318   1.682  0.4340 -0.5612 -0.6001
  421OPC    HW1 1886   2.044   2.327   1.646  0.5805 -2.3849 -0.8006
  421OPC    HW2 1887   1.926   2.260   1.630 -1.5164  1.1858 -1.2313
  421OPC     MW 1888   1.971   2.311   1.669  0.1675 -0.5727 -0.7230
  422OPC     OW 1889   4.426   1.695   0.991  0.4236  0.2771 -0.5102
  422OPC    HW1 1890   4.451   1.765   1.037  0.3227 -0.7058  1.1337
  422OPC    HW2 1891   4.343   1.683   1.015  0.5259 -0.5657 -0.5357
  422OPC     MW 1892   4.417   1.704   1.002  0.4237  0.0074 -0.2711
  423OPC     OW 1893   1.936   3.345   2.501 -0.4262 -0.0948 -0.4495
  423OPC    HW1 1894   1.901   3.301   2.567  0.2738  1.1090  0.7847
  423OPC    HW2 1895   1.979   3.284   2.456  0.9879 -0.6355  1.5144
  423OPC     MW 1896   1.937   3.330   2.504 -0.1139  0.0032  0.0230
  424OPC     OW 1897   2.173   4.724   0.771  0.1721  0.4952  1.7644
  424OPC    HW1 1898   2.121   4.793   0.786 -0.2880  0.1954  1.5821
  424OPC    HW2 1899   2.247   4.760   0.743  0.3514  0.9697  2.7940
  424OPC     MW 1900   2.176   4.739   0.769  0.1308  0.5211  1.8895
  425OPC     OW 1901   4.843   4.507   1.654 -0.1792  0.6491 -0.0268
  425OPC    HW1 1902   4.838   4.440   1.710  0.5602  0.3098 -0.3515
  425OPC    HW2 1903   4.820   4.576   1.702  2.9208  0.7969  1.4654
  425OPC     MW 1904   4.839   4.507   1.670  0.3879  0.6207  0.1457
  426OPC     OW 1905   0.115   3.093   1.322 -0.0387  0.6712  0.3515
  426OPC    HW1 1906   0.042   3.134   1.346 -0.1579  0.6286  0.0535
  426OPC    HW2 1907   0.087   3.015   1.294 -0.1509  1.5070 -2.0890
  426OPC     MW 1908   0.100   3.087   1.322 -0.0729  0.7885 -0.0531
  427OPC     OW 1909   4.359   4.555   2.175  0.1285  0.8066  0.1714
  427OPC    HW1 1910   4.435   4.565   2.215  0.3649  0.4034 -0.1748
  427OPC    HW2 1911   4.336   4.473   2.193 -0.1081  0.8509  0.0780
  427OPC     MW 1912   4.367   4.545   2.184  0.1285  0.7538  0.1064
  428OPC     OW 1913   2.954   1.005   1.396  0.5600 -0.7181 -0.1595
  428OPC    HW1 1914   2.871   1.021   1.418  0.5207 -1.5777  0.3510
  428OPC    HW2 1915   2.957   0.918   1.388  1.7079 -0.8254  1.0850
  428OPC     MW 1916   2.942   0.995   1.398  0.7237 -0.8609  0.0997
  429OPC     OW 1917   2.351   4.529   3.899  0.3853 -0.3013 -0.3862
  429OPC    HW1 1918   2.280   4.569   3.930  0.3333 -0.4688 -0.2865
  429OPC    HW2 1919   2.417   4.580   3.926  0.3265 -0.3417 -0.1619
  429OPC     MW 1920   2.351   4.543   3.908  0.3689 -0.3319 -0.3383
  430OPC     OW 1921   0.911   0.389   2.795  0.0095  0.5627 -0.4968
  430OPC    HW1 1922   0.971   0.417   2.852 -0.1521  1.0119 -0.5518
  430OPC    HW2 1923   0.959   0.350   2.733  0.1435 -0.9480  0.4804
  430OPC     MW 1924   0.927   0.387   2.794  0.0054  0.4059 -0.3605
  431OPC     OW 1925   2.776   0.897   1.134  0.1322  0.3108  0.3710
  431OPC    HW1 1926   2.834   0.834   1.121  1.1842  1.2940  0.2049
  431OPC    HW2 1927   2.703   0.853   1.153  0.8011 -0.9531  0.1480
  431OPC     MW 1928   2.773   0.881   1.135  0.3865  0.2693  0.3135
  432OPC     OW 1929   1.618   4.660   2.156  0.5492  0.3088  0.5874
  432OPC    HW1 1930   1.606   4.746   2.161 -0.7739  0.1053  1.3462
  432OPC    HW2 1931   1.546   4.631   2.117  2.0895 -0.2556 -2.1551
  432OPC     MW 1932   1.606   4.669   2.151  0.5813  0.1953  0.2943
  433OPC     OW 1933   3.236   4.756   2.702  0.3079  0.0620 -0.1985
  433OPC    HW1 1934   3.280   4.682   2.684 -1.2633 -1.2332  0.9203
  433OPC    HW2 1935   3.237   4.799   2.627 -0.6278 -2.1767 -1.5957
  433OPC     MW 1936   3.243   4.751   2.688 -0.0624 -0.4600 -0.2396
  434OPC     OW 1937   3.386   1.381   4.877  0.1846 -0.3404 -0.3094
  434OPC    HW1 1938   3.457   1.347   4.915  0.5322 -0.2419 -0.8576
  434OPC    HW2 1939   3.324   1.371   4.937  0.6134 -0.6245  0.0956
  434OPC     MW 1940   3.388   1.374   4.892  0.2991 -0.3678 -0.3305
  435OPC     OW 1941   0.833   4.037   3.173 -0.0284 -0.1992  0.6050
  435OPC    HW1 1942   0.794   3.976   3.124  0.0105  0.5741 -0.4172
  435OPC    HW2 1943   0.806   4.019   3.254 -1.3123 -0.5912  0.1107
  435OPC     MW 1944   0.824   4.025   3.178 -0.2123 -0.1426  0.3810
  436OPC     OW 1945   4.548   1.544   4.286 -0.2674 -0.3680  0.1832
  436OPC    HW1 1946   4.509   1.495   4.226 -1.2673 -0.0964  0.5978
  436OPC    HW2 1947   4.600   1.596   4.238 -0.8537 -0.3286 -0.4317
  436OPC     MW 1948   4.550   1.545   4.270 -0.5015 -0.3220  0.1536
  437OPC     OW 1949   4.697   2.025   3.172 -0.0867  0.1673  0.0943
  437OPC    HW1 1950   4.633   2.066   3.129 -1.5582  0.3869  2.3251
  437OPC    HW2 1951   4.768   2.071   3.152 -1.2251  2.1283  0.2885
  437OPC     MW 1952   4.698   2.038   3.163 -0.4725  0.4895  0.4526
  438OPC     OW 1953   3.012   2.504   3.308  0.1625  0.5986  0.2058
  438OPC    HW1 1954   2.996   2.487   3.392 -0.4975 -1.2141 -0.2462
  438OPC    HW2 1955   3.098   2.517   3.306  0.7119 -2.3957  0.7469
  438OPC     MW 1956   3.022   2.504   3.320  0.1461 -0.1116  0.2190
  439OPC     OW 1957   3.909   2.937   0.285  0.4977 -0.0687 -0.4050
  439OPC    HW1 1958   3.984   2.911   0.249  0.4250 -0.7400 -0.0946
  439OPC    HW2 1959   3.932   3.006   0.333  1.0505 -0.6567  0.2069
  439OPC     MW 1960   3.924   2.943   0.287  0.5685 -0.2546 -0.2687
  440OPC     OW 1961   0.678   3.991   3.703 -0.2933 -0.3844 -0.1813
  440OPC    HW1 1962   0.611   3.940   3.726  0.6215 -1.8635 -0.6341
  440OPC    HW2 1963   0.646   4.072   3.708 -1.7907 -0.9981  0.6096
  440OPC     MW 1964   0.664   3.995   3.707 -0.3793 -0.6935 -0.1313
  441OPC     OW 1965   4.679   1.271   0.096  0.3001 -0.2657 -0.3901
  441OPC    HW1 1966   4.677   1.265   0.009  0.3560 -0.3095 -0.3885
  441OPC    HW2 1967   4.606   1.316   0.115  0.6318  0.3340 -0.5073
  441OPC     MW 1968   4.668   1.277   0.086  0.3572 -0.1836 -0.4072
  442OPC     OW 1969   1.833   3.729   1.110  0.0034 -1.2377 -0.6698
  442OPC    HW1 1970   1.763   3.715   1.061  0.3565 -0.8204 -1.3011
  442OPC    HW2 1971   1.898   3.693   1.065  0.8500  1.7701 -2.0779
  442OPC     MW 1972   1.832   3.721   1.096  0.1807 -0.7316 -0.9711
  443OPC     OW 1973   0.831   0.280   1.198 -0.2867  0.0120  0.6090
  443OPC    HW1 1974   0.830   0.360   1.233  1.4128 -0.4795  1.9080
  443OPC    HW2 1975   0.809   0.228   1.264  0.5834 -0.7522  0.3197
  443OPC     MW 1976   0.827   0.284   1.213  0.0929 -0.1735  0.7582
  444OPC     OW 1977   0.701   4.437   0.819  0.3114 -0.7231 -0.4188
  444OPC    HW1 1978   0.654   4.414   0.888 -0.0771  1.7449  0.2399
  444OPC    HW2 1979   0.783   4.425   0.844  0.1783  0.2505  0.5808
  444OPC     MW 1980   0.706   4.432   0.833  0.2343 -0.2149 -0.1738
  445OPC     OW 1981   4.694   0.912   3.123 -0.4665  0.0589  0.2992
  445OPC    HW1 1982   4.655   0.847   3.167 -1.3398  1.8547  2.3377
  445OPC    HW2 1983   4.764   0.930   3.171 -0.4310  0.8737 -0.0462
  445OPC     MW 1984   4.698   0.905   3.137 -0.5903  0.4445  0.5493
  446OPC     OW 1985   1.323   3.988   4.655  0.0619  0.5263 -0.8084
  446OPC    HW1 1986   1.312   4.069   4.686  2.2236  0.6086 -0.0472
  446OPC    HW2 1987   1.243   3.964   4.631 -0.8225  2.4859 -0.0634
  446OPC     MW 1988   1.310   3.996   4.656  0.2506  0.8280 -0.5861
  447OPC     OW 1989   2.070   1.149   0.573 -0.2485 -0.0289 -0.5426
  447OPC    HW1 1990   2.148   1.121   0.600 -0.0357 -0.0165 -1.1240
  447OPC    HW2 1991   2.031   1.176   0.646  0.1694 -0.3357 -0.2047
  447OPC     MW 1992   2.076   1.149   0.587 -0.1554 -0.0724 -0.5786
  448OPC     OW 1993   0.699   3.210   1.629 -1.3529 -0.3789  0.4238
  448OPC    HW1 1994   0.771   3.203   1.678  0.8946  0.3391 -2.4946
  448OPC    HW2 1995   0.689   3.297   1.619 -1.1800 -0.5135 -1.1105
  448OPC     MW 1996   0.708   3.222   1.635 -0.9953 -0.2927 -0.2340
  449OPC     OW 1997   2.164   0.413   1.217 -0.5346  0.4604 -0.7453
  449OPC    HW1 1998   2.241   0.408   1.177 -0.6824 -1.4089 -0.9264
  449OPC    HW2 1999   2.141   0.496   1.209  1.1566  0.9096 -1.2662
  449OPC     MW 2000   2.172   0.424   1.210 -0.3067  0.2506 -0.8490
  450OPC     OW 2001   2.058   1.417   4.516 -0.4427  0.2112 -0.2611
  450OPC    HW1 2002   2.040   1.501   4.506 -3.6318 -0.2942  0.2314
  450OPC    HW2 2003   2.111   1.399   4.449 -1.4719  2.1414 -1.6770
  450OPC     MW 2004   2.063   1.427   4.505 -1.0659  0.4217 -0.3975
  451OPC     OW 2005   1.297   0.886   4.932  0.1612 -0.6488 -0.1204
  451OPC    HW1 2006   1.352   0.935   4.884 -1.5937 -0.5547 -2.1886
  451OPC    HW2 2007   1.317   0.804   4.909  0.3402 -0.6983  0.1993
  451OPC     MW 2008   1.308   0.881   4.922 -0.0716 -0.6422 -0.3786
  452OPC     OW 2009   2.612   0.220   2.354 -0.0904 -0.0721  0.1536
  452OPC    HW1 2010   2.695   0.211   2.328 -0.2445 -0.8850 -0.1063
  452OPC    HW2 2011   2.593   0.141   2.388 -0.5454  0.3221  0.8372
  452OPC     MW 2012   2.622   0.207   2.355 -0.1803 -0.1340  0.2161
  453OPC     OW 2013   0.138   1.380   2.515  0.4999  0.5728  0.9362
  453OPC    HW1 2014   0.084   1.432   2.559  1.1227  0.9450  1.2697
  453OPC    HW2 2015   0.193   1.435   2.475  0.3681  0.2151  0.2348
  453OPC     MW 2016   0.138   1.396   2.515  0.5725  0.5749  0.8818
  454OPC     OW 2017   0.196   2.369   4.842 -0.3480  0.1872 -0.2716
  454OPC    HW1 2018   0.112   2.387   4.827 -0.7799 -2.0629 -0.8594
  454OPC    HW2 2019   0.236   2.397   4.769 -0.7609  0.1048 -0.5352
  454OPC     MW 2020   0.190   2.376   4.829 -0.4728 -0.1574 -0.3972
  455OPC     OW 2021   3.599   4.787   4.605 -0.1443 -0.5242 -0.3053
  455OPC    HW1 2022   3.683   4.795   4.627 -0.0748 -0.9889 -0.3759
  455OPC    HW2 2023   3.570   4.722   4.656  0.0225 -1.6186 -1.5390
  455OPC     MW 2024   3.607   4.778   4.615 -0.1094 -0.7545 -0.4981
  456OPC     OW 2025   2.914   3.853   3.268 -0.3655 -0.5664  0.3398
  456OPC    HW1 2026   2.910   3.782   3.217  0.3200  0.3687 -1.0778
  456OPC    HW2 2027   2.839   3.895   3.252 -1.1115 -1.2801  1.7320
  456OPC     MW 2028   2.902   3.849   3.258 -0.3744 -0.5336  0.3361
  457OPC     OW 2029   0.131   4.566   0.751 -0.1801  0.1414 -0.0425
  457OPC    HW1 2030   0.105   4.633   0.802 -0.5400 -0.5507  0.7091
  457OPC    HW2 2031   0.206   4.595   0.717 -0.0486  0.7279  0.6941
  457OPC     MW 2032   0.138   4.580   0.753 -0.2138  0.1262  0.1773
  458OPC     OW 2033   1.725   2.804   3.460  0.2128  0.1304  0.3384
  458OPC    HW1 2034   1.759   2.752   3.399  0.1421 -0.1367  0.5258
  458OPC    HW2 2035   1.755   2.883   3.439  1.3771 -0.1734  0.8199
  458OPC     MW 2036   1.734   2.808   3.448  0.3744  0.0460  0.4372
  459OPC     OW 2037   3.580   0.600   3.045 -0.0910 -0.5744 -0.0924
  459OPC    HW1 2038   3.527   0.581   3.112 -0.9514  0.7337 -0.3575
  459OPC    HW2 2039   3.621   0.525   3.030  0.1311 -0.9202  1.8831
  459OPC     MW 2040   3.578   0.586   3.053 -0.1853 -0.4322  0.1603
  460OPC     OW 2041   0.913   0.316   1.875  0.2129 -0.4544  0.1811
  460OPC    HW1 2042   0.830   0.342   1.882  1.0052  2.1526  1.1004
  460OPC    HW2 2043   0.931   0.327   1.791 -0.3684 -1.0486 -0.0260
  460OPC     MW 2044   0.903   0.321   1.864  0.2441 -0.1571  0.2864
  461OPC     OW 2045   3.639   2.694   1.727  0.0850 -0.1940 -0.4153
  461OPC    HW1 2046   3.556   2.722   1.730  0.7591  1.8680  0.5453
  461OPC    HW2 2047   3.665   2.698   1.811  1.8846  1.6488 -1.0015
  461OPC     MW 2048   3.631   2.698   1.740  0.4504  0.3829 -0.3600
  462OPC     OW 2049   1.805   0.647   4.830 -0.1244 -0.0869  0.3765
  462OPC    HW1 2050   1.842   0.633   4.752 -0.7708 -1.7787  0.3128
  462OPC    HW2 2051   1.868   0.629   4.887  0.6332  2.0652  0.2850
  462OPC     MW 2052   1.820   0.642   4.827 -0.1080 -0.0189  0.3537
  463OPC     OW 2053   2.928   3.661   1.738 -0.0986 -0.0863 -0.1394
  463OPC    HW1 2054   2.878   3.600   1.700  0.2367  0.8196 -2.1805
  463OPC    HW2 2055   3.009   3.628   1.731 -0.2608 -1.4351  2.9273
  463OPC     MW 2056   2.933   3.647   1.731 -0.0730 -0.1518  0.0121
  464OPC     OW 2057   0.149   3.773   1.346 -0.1704  0.0093 -0.6057
  464OPC    HW1 2058   0.084   3.786   1.404  0.5172 -1.3672  0.5134
  464OPC    HW2 2059   0.148   3.847   1.299  0.7764  2.3103  2.6414
  464OPC     MW 2060   0.139   3.786   1.348  0.0710  0.1459  0.0393
  465OPC     OW 2061   1.178   0.305   3.996 -0.3265 -0.2500 -0.0424
  465OPC    HW1 2062   1.173   0.376   4.047 -1.3425 -0.8205  0.6778
  465OPC    HW2 2063   1.103   0.306   3.952 -0.4499 -0.9882  0.1399
  465OPC     MW 2064   1.166   0.316   3.997 -0.4948 -0.4433  0.0909
  466OPC     OW 2065   1.029   1.682   3.865 -0.0295  0.3892 -0.3394
  466OPC    HW1 2066   1.092   1.692   3.924 -1.1751  1.1225  0.8264
  466OPC    HW2 2067   1.042   1.601   3.834 -0.4313 -0.7543  2.2348
  466OPC     MW 2068   1.040   1.672   3.869 -0.2580  0.3286  0.2131
  467OPC     OW 2069   0.639   4.306   1.071 -0.4616  0.6427 -0.0766
  467OPC    HW1 2070   0.674   4.370   1.119 -0.7933  0.9838 -0.2812
  467OPC    HW2 2071   0.709   4.262   1.043 -0.2347  0.8311  0.1823
  467OPC     MW 2072   0.654   4.309   1.074 -0.4771  0.7209 -0.0686
  468OPC     OW 2073   3.145   4.492   3.951  0.5443 -0.2022 -0.0590
  468OPC    HW1 2074   3.185   4.454   3.883  0.9835  0.4069 -0.1508
  468OPC    HW2 2075   3.071   4.523   3.916  0.3830 -0.6014 -0.0749
  468OPC     MW 2076   3.140   4.491   3.936  0.5854 -0.1715 -0.0749
  469OPC     OW 2077   4.374   0.969   2.209  0.2632  0.4583 -0.9896
  469OPC    HW1 2078   4.397   0.889   2.183 -0.0206  0.4768 -1.2980
  469OPC    HW2 2079   4.289   0.962   2.227  0.5576  0.2885  0.5517
  469OPC     MW 2080   4.365   0.956   2.208  0.2651  0.4360 -0.8074
  470OPC     OW 2081   3.653   4.297   0.266  0.5360 -0.6384 -0.0898
  470OPC    HW1 2082   3.587   4.260   0.309 -0.5805 -0.0195 -1.1970
  470OPC    HW2 2083   3.643   4.382   0.283  0.7727 -0.4990 -0.6077
  470OPC     MW 2084   3.642   4.304   0.275  0.4062 -0.5261 -0.3298
  471OPC     OW 2085   4.565   1.307   2.204  0.4825  0.0838  0.4360
  471OPC    HW1 2086   4.569   1.394   2.208  0.4778  0.0881  0.3381
  471OPC    HW2 2087   4.496   1.288   2.253  0.4303  0.1407  0.3851
  471OPC     MW 2088   4.555   1.317   2.212  0.4738  0.0928  0.4141
  472OPC     OW 2089   2.194   2.676   3.204  0.5263 -0.2532 -0.0308
  472OPC    HW1 2090   2.235   2.716   3.138  0.8752  0.2187  0.4636
  472OPC    HW2 2091   2.249   2.611   3.226 -0.9987 -2.4621 -2.2539
  472OPC     MW 2092   2.208   2.672   3.198  0.3527 -0.5098 -0.2861
  473OPC     OW 2093   0.035   1.744   1.276  0.1025  0.1589  0.2649
  473OPC    HW1 2094  -0.029   1.709   1.324  0.0840  0.9598  0.8483
  473OPC    HW2 2095  -0.004   1.765   1.201 -0.1091 -0.1725  0.2815
  473OPC     MW 2096   0.020   1.742   1.272  0.0685  0.2283  0.3535
  474OPC     OW 2097   1.386   4.606   3.400 -0.1116  0.1562  0.6020
  474OPC    HW1 2098   1.446   4.594   3.338 -0.6907 -0.7360  0.1866
  474OPC    HW2 2099   1.347   4.528   3.406 -1.5838  0.8322  0.4701
  474OPC     MW 2100   1.389   4.593   3.392 -0.4146  0.1238  0.5212
  475OPC     OW 2101   1.804   1.507   0.539  0.3803 -0.3441 -0.5930
  475OPC    HW1 2102   1.733   1.557   0.538 -0.2809 -1.2707 -1.3741
  475OPC    HW2 2103   1.848   1.535   0.609  0.5345  1.9784 -1.5575
  475OPC     MW 2104   1.800   1.518   0.549  0.3054 -0.1379 -0.8509
  476OPC     OW 2105   1.837   0.524   4.277 -0.1511 -0.3667 -0.4342
  476OPC    HW1 2106   1.804   0.571   4.343 -1.5726 -0.8684 -0.7425
  476OPC    HW2 2107   1.923   0.524   4.292 -0.0565  2.4627 -0.5089
  476OPC     MW 2108   1.845   0.531   4.289 -0.3471 -0.0229 -0.4909
  477OPC     OW 2109   0.966   2.126   1.683  0.1388  0.0979  0.8618
  477OPC    HW1 2110   0.972   2.058   1.628 -1.3914 -1.3403  2.3101
  477OPC    HW2 2111   0.923   2.186   1.637  0.0077 -0.5810  0.0725
  477OPC     MW 2112   0.960   2.125   1.668 -0.1066 -0.2147  0.9591
  478OPC     OW 2113   1.628   1.478   3.974  0.3771  0.3943 -0.7111
  478OPC    HW1 2114   1.610   1.397   3.946  0.9233 -0.1947  0.5715
  478OPC    HW2 2115   1.554   1.522   3.959 -0.3725 -0.6772 -0.2334
  478OPC     MW 2116   1.615   1.473   3.968  0.3471  0.1490 -0.4511
  479OPC     OW 2117   2.113   0.855   3.745  0.3538  0.6296  0.5571
  479OPC    HW1 2118   2.055   0.793   3.767  0.6761  0.5283  1.1730
  479OPC    HW2 2119   2.182   0.809   3.717 -0.7909  0.7530 -2.9142
  479OPC     MW 2120   2.115   0.839   3.744  0.2325  0.6329  0.1353
  480OPC     OW 2121   3.298   3.771   4.502 -0.4331 -0.0507  0.1523
  480OPC    HW1 2122   3.218   3.787   4.534  0.0184 -0.2098  1.3896
  480OPC    HW2 2123   3.339   3.848   4.510  0.4186 -0.6747  2.1904
  480OPC     MW 2124   3.292   3.785   4.508 -0.2405 -0.1663  0.6363
  481OPC     OW 2125   1.471   4.340   4.972 -0.4307  0.2597 -0.3130
  481OPC    HW1 2126   1.422   4.317   5.040 -2.2473  1.7481 -1.0123
  481OPC    HW2 2127   1.426   4.311   4.904  1.2994 -1.1041 -0.9422
  481OPC     MW 2128   1.457   4.332   4.972 -0.4434  0.2783 -0.5093
  482OPC     OW 2129   4.621   1.585   1.680  0.2229 -0.2881 -0.2694
  482OPC    HW1 2130   4.684   1.559   1.734 -2.0346 -0.0394  2.7380
  482OPC    HW2 2131   4.596   1.512   1.640  0.1622 -1.0407  1.0903
  482OPC     MW 2132   4.627   1.571   1.682 -0.1198 -0.3625  0.3757
  483OPC     OW 2133   2.615   3.007   1.870 -0.1684 -0.0582  0.0817
  483OPC    HW1 2134   2.682   3.000   1.814  1.2457  1.6578  1.3999
  483OPC    HW2 2135   2.558   3.058   1.828  0.6882  0.8535 -0.0228
  483OPC     MW 2136   2.617   3.014   1.856  0.1670  0.3299  0.2610
  484OPC     OW 2137   1.457   3.572   4.627  0.0391  0.1929 -0.0554
  484OPC    HW1 2138   1.421   3.543   4.701  0.4009  0.1649  0.1149
  484OPC    HW2 2139   1.480   3.498   4.586  2.4887  0.1651  1.1339
  484OPC     MW 2140   1.455   3.557   4.632  0.4544  0.1846  0.1451
  485OPC     OW 2141   3.478   4.173   0.431  0.7286  0.1639 -0.5198
  485OPC    HW1 2142   3.395   4.166   0.407  0.7245 -0.8656 -0.2655
  485OPC    HW2 2143   3.474   4.185   0.517  0.7444  3.8306 -0.8657
  485OPC     MW 2144   3.465   4.174   0.440  0.7304  0.5533 -0.5333
  486OPC     OW 2145   3.895   2.958   0.700 -0.3958  0.0438  0.3019
  486OPC    HW1 2146   3.875   2.876   0.719 -1.2426  0.4836  1.4442
  486OPC    HW2 2147   3.965   2.951   0.648 -0.1137 -1.3699  0.8347
  486OPC     MW 2148   3.903   2.945   0.695 -0.4793 -0.1000  0.5494
  487OPC     OW 2149   1.480   0.562   4.611  0.0825 -0.6507 -0.4226
  487OPC    HW1 2150   1.399   0.532   4.613 -0.4558  0.6425 -1.4090
  487OPC    HW2 2151   1.481   0.623   4.674 -0.0878  0.1695 -1.1932
  487OPC     MW 2152   1.468   0.567   4.621 -0.0222 -0.3385 -0.6820
  488OPC     OW 2153   0.097   4.236   4.531  0.3442  0.3617 -0.2291
  488OPC    HW1 2154   0.054   4.188   4.472  0.5311  0.5436 -0.5198
  488OPC    HW2 2155   0.152   4.283   4.482  1.9796 -0.9787  0.2445
  488OPC     MW 2156   0.099   4.236   4.515  0.6134  0.1903 -0.2022
  489OPC     OW 2157   1.007   3.160   2.795  0.1083  0.1252 -0.0855
  489OPC    HW1 2158   0.949   3.214   2.759  1.7097  2.6836  0.8333
  489OPC    HW2 2159   0.998   3.175   2.880  1.4186 -0.1161  0.1164
  489OPC     MW 2160   0.997   3.170   2.802  0.5384  0.4675  0.0800
  490OPC     OW 2161   2.046   0.159   0.791  0.0927 -0.2604  0.0255
  490OPC    HW1 2162   2.033   0.203   0.866 -0.2825  2.1399 -1.3542
  490OPC    HW2 2163   2.064   0.222   0.733  1.2394 -2.1075 -1.7609
  490OPC     MW 2164   2.047   0.175   0.794  0.2066 -0.1786 -0.4422
  491OPC     OW 2165   0.486   1.467   1.066  0.4890  0.2216 -0.2305
  491OPC    HW1 2166   0.445   1.539   1.095 -0.5189  0.5043 -2.2064
  491OPC    HW2 2167   0.421   1.413   1.046  1.2169 -0.8059  0.1149
  491OPC     MW 2168   0.471   1.470   1.068  0.4477  0.1115 -0.4714
  492OPC     OW 2169   4.749   0.615   0.914 -0.5197  0.3085  0.0976
  492OPC    HW1 2170   4.787   0.688   0.944 -0.2669 -0.3720  1.5157
  492OPC    HW2 2171   4.811   0.554   0.924 -1.1869 -0.3604  0.2141
  492OPC     MW 2172   4.764   0.617   0.920 -0.5807  0.1091  0.3242
  493OPC     OW 2173   3.284   2.251   2.684  0.4454 -0.2615  0.2259
  493OPC    HW1 2174   3.229   2.310   2.717  0.2841  0.3506 -1.0851
  493OPC    HW2 2175   3.338   2.235   2.751  1.4844  2.5908  0.2047
  493OPC     MW 2176   3.284   2.258   2.699  0.5750  0.2503  0.0290
  494OPC     OW 2177   3.540   2.892   0.084  0.2927 -0.0450 -0.0335
  494OPC    HW1 2178   3.599   2.942   0.045  0.3958  1.2563  1.6713
  494OPC    HW2 2179   3.560   2.899   0.169 -1.7327 -0.2743  0.5256
  494OPC     MW 2180   3.551   2.900   0.091  0.0087  0.1134  0.3009
  495OPC     OW 2181   0.978   1.007   3.540 -0.1993  0.0083 -0.3371
  495OPC    HW1 2182   1.056   0.978   3.512 -0.0966 -0.0388 -0.0081
  495OPC    HW2 2183   0.959   1.071   3.485  0.5066  0.6380  0.1298
  495OPC     MW 2184   0.987   1.012   3.528 -0.0799  0.0944 -0.2197
  496OPC     OW 2185   0.095   4.319   3.393 -0.3866 -0.3104 -0.0713
  496OPC    HW1 2186   0.168   4.273   3.382  0.3622  0.9807 -0.6778
  496OPC    HW2 2187   0.065   4.332   3.312 -2.1852 -2.1326  0.2096
  496OPC     MW 2188   0.101   4.314   3.379 -0.5417 -0.3887 -0.1193
  497OPC     OW 2189   3.364   0.122   1.079 -0.4981 -0.3552  0.4912
  497OPC    HW1 2190   3.449   0.125   1.059 -0.3399 -0.5540  1.1195
  497OPC    HW2 2191   3.360   0.064   1.144 -1.2494 -1.1205 -0.2090
  497OPC     MW 2192   3.376   0.114   1.086 -0.5858 -0.4976  0.4806
  498OPC     OW 2193   2.626   4.476   2.593 -0.1178 -0.6261  0.1244
  498OPC    HW1 2194   2.682   4.431   2.642 -1.8972 -0.4909  2.4322
  498OPC    HW2 2195   2.586   4.414   2.546  0.9060 -0.8615 -0.4737
  498OPC     MW 2196   2.628   4.460   2.593 -0.2293 -0.6405  0.3770
  499OPC     OW 2197   3.882   3.898   3.611 -0.1116 -0.4382 -0.1549
  499OPC    HW1 2198   3.915   3.834   3.563  1.1984  0.2311 -0.2026
  499OPC    HW2 2199   3.948   3.955   3.618 -0.6911  0.1132  1.3069
  499OPC     MW 2200   3.896   3.897   3.605 -0.0037 -0.2579  0.0540
  500OPC     OW 2201   4.809   1.573   3.614  0.1041  0.4482  0.0154
  500OPC    HW1 2202   4.818   1.487   3.612  1.7311  0.4216  3.0583
  500OPC    HW2 2203   4.796   1.594   3.530 -1.3675 -2.7621 -0.7336
  500OPC     MW 2204   4.808   1.564   3.601  0.1271 -0.0299  0.3542
  501OPC     OW 2205   3.812   2.993   2.382  0.2447  0.4094  0.4026
  501OPC    HW1 2206   3.777   2.935   2.327  1.5169  1.7694 -1.9904
  501OPC    HW2 2207   3.898   2.983   2.371  0.5535  0.7684  2.1656
  501OPC     MW 2208   3.820   2.983   2.372  0.4782  0.6634  0.3095
  502OPC     OW 2209   1.182   0.889   4.650 -0.2873 -0.2134  0.4506
  502OPC    HW1 2210   1.211   0.879   4.732  0.1964  1.7582  0.5699
  502OPC    HW2 2211   1.113   0.942   4.659 -0.9952 -0.9649 -0.3303
  502OPC     MW 2212   1.176   0.895   4.664 -0.3204 -0.0331  0.3528
  503OPC     OW 2213   0.351   4.583   4.570  0.1097 -0.1841  0.1496
  503OPC    HW1 2214   0.356   4.653   4.519 -0.6445  1.7510  2.5271
  503OPC    HW2 2215   0.280   4.599   4.619 -0.4098 -2.8963  0.4407
  503OPC     MW 2216   0.341   4.596   4.570 -0.0785 -0.2988  0.5438
  504OPC     OW 2217   2.471   4.528   4.271  0.1919 -0.4836  0.4735
  504OPC    HW1 2218   2.503   4.568   4.200 -1.6634  1.7188  0.7637
  504OPC    HW2 2219   2.524   4.553   4.335 -0.2263  0.5811  0.4290
  504OPC     MW 2220   2.483   4.538   4.270 -0.1441 -0.0007  0.5097
  505OPC     OW 2221   3.935   3.396   1.624 -0.3940  0.3788  0.2423
  505OPC    HW1 2222   3.991   3.404   1.691 -2.1038  0.5491  1.7507
  505OPC    HW2 2223   3.910   3.313   1.629  0.1544  0.1457 -0.7949
  505OPC     MW 2224   3.939   3.385   1.635 -0.5656  0.3695  0.3119
  506OPC     OW 2225   3.168   4.165   4.238 -0.0852 -0.4882 -0.1018
  506OPC    HW1 2226   3.095   4.211   4.225 -0.3719 -1.1124 -0.7364
  506OPC    HW2 2227   3.164   4.103   4.178 -0.5259 -2.3714  1.7518
  506OPC     MW 2228   3.156   4.163   4.227 -0.1928 -0.8585  0.0780
  507OPC     OW 2229   2.826   4.463   3.490 -0.7117  1.3071  0.7429
  507OPC    HW1 2230   2.813   4.378   3.473 -0.8267  0.8599  2.7308
  507OPC    HW2 2231   2.761   4.483   3.545 -0.0336  2.3666  1.2006
  507OPC     MW 2232   2.814   4.453   3.496 -0.6285  1.3974  1.1041
  508OPC     OW 2233   2.932   2.233   3.248 -0.3527 -0.3355  0.2640
  508OPC    HW1 2234   2.979   2.193   3.310 -0.2442 -1.1871 -0.3642
  508OPC    HW2 2235   2.958   2.316   3.254  0.9759 -0.7269  0.1626
  508OPC     MW 2236   2.943   2.239   3.258 -0.1404 -0.5191  0.1561
  509OPC     OW 2237   3.720   3.863   0.946 -0.2272 -0.0593 -0.1987
  509OPC    HW1 2238   3.673   3.875   1.019 -0.4468  2.4053 -0.6593
  509OPC    HW2 2239   3.659   3.843   0.886 -0.6316  1.9601 -0.5350
  509OPC     MW 2240   3.704   3.862   0.948 -0.3195  0.6031 -0.3164
  510OPC     OW 2241   0.065   3.147   0.361  0.0667 -0.1584  0.2785
  510OPC    HW1 2242   0.012   3.197   0.312 -1.4924 -0.7501  1.2878
  510OPC    HW2 2243   0.125   3.120   0.304  0.3801  1.9888 -0.5329
  510OPC     MW 2244   0.066   3.151   0.346 -0.1173  0.0713  0.3077
  511OPC     OW 2245   1.926   4.275   3.972 -0.5066 -0.2582 -0.0225
  511OPC    HW1 2246   1.999   4.259   4.015 -0.2387 -0.3830 -0.5123
  511OPC    HW2 2247   1.868   4.219   4.007 -0.6919  0.6363  1.1668
  511OPC     MW 2248   1.928   4.264   3.983 -0.4945 -0.1445  0.0809
  512OPC     OW 2249   1.176   3.805   0.903 -0.6086  0.0667 -0.3187
  512OPC    HW1 2250   1.259   3.829   0.915 -0.4310 -0.0885 -1.1461
  512OPC    HW2 2251   1.147   3.864   0.845 -1.1250  0.2193  0.0954
  512OPC     MW 2252   1.184   3.817   0.896 -0.6586  0.0663 -0.3797
  513OPC     OW 2253   1.554   3.509   0.110  0.2913 -0.0840 -0.1611
  513OPC    HW1 2254   1.608   3.574   0.130 -0.4734  1.0087 -1.5290
  513OPC    HW2 2255   1.536   3.521   0.026  0.1989 -2.1340 -0.4920
  513OPC     MW 2256   1.559   3.520   0.101  0.1647 -0.2255 -0.4120
  514OPC     OW 2257   3.179   2.206   0.139  1.2737  0.6254  0.0594
  514OPC    HW1 2258   3.260   2.196   0.169  1.1250 -0.2840  0.1818
  514OPC    HW2 2259   3.159   2.127   0.108  0.1644  0.6250  0.7181
  514OPC     MW 2260   3.188   2.193   0.139  1.0879  0.4910  0.1748
  515OPC     OW 2261   2.426   3.899   3.808  0.4926  0.7669 -0.1057
  515OPC    HW1 2262   2.505   3.866   3.791 -0.5438 -0.5637 -2.8800
  515OPC    HW2 2263   2.430   3.919   3.893  3.3835 -0.3816  0.1355
  515OPC     MW 2264   2.438   3.897   3.818  0.7665  0.4008 -0.4799
  516OPC     OW 2265   3.573   4.239   3.280 -0.1989 -0.1572  0.5698
  516OPC    HW1 2266   3.644   4.189   3.280 -1.7677 -2.5713 -0.2633
  516OPC    HW2 2267   3.509   4.184   3.306 -1.7294  1.9890  1.6810
  516OPC     MW 2268   3.574   4.223   3.284 -0.6567 -0.1970  0.6109
  517OPC     OW 2269   2.455   4.303   1.735 -0.4018 -0.0008 -0.1667
  517OPC    HW1 2270   2.421   4.379   1.709  0.6975 -0.0664 -1.9889
  517OPC    HW2 2271   2.502   4.325   1.805 -0.0390  1.0593 -0.7019
  517OPC     MW 2272   2.457   4.318   1.741 -0.1858  0.1459 -0.5150
  518OPC     OW 2273   4.281   4.491   2.537 -0.3192  0.6636 -0.3725
  518OPC    HW1 2274   4.221   4.477   2.599  1.9842  2.0696  2.4535
  518OPC    HW2 2275   4.234   4.495   2.464 -3.4110 -0.0890  1.3675
  518OPC     MW 2276   4.265   4.490   2.535 -0.4357  0.7602  0.3021
  519OPC     OW 2277   0.577   0.564   0.261 -0.1161  0.3791  0.5321
  519OPC    HW1 2278   0.619   0.488   0.275 -0.2560  0.3607  0.8809
  519OPC    HW2 2279   0.501   0.553   0.302 -0.5692  0.3245 -0.3062
  519OPC     MW 2280   0.572   0.551   0.269 -0.2037  0.3683  0.4598
  520OPC     OW 2281   2.464   0.487   2.122 -0.3642 -0.1003  0.1262
  520OPC    HW1 2282   2.521   0.433   2.085  0.4404 -0.7628  2.1900
  520OPC    HW2 2283   2.505   0.564   2.122 -0.5296  0.0020 -0.6240
  520OPC     MW 2284   2.478   0.491   2.116 -0.2698 -0.1831  0.3203
  521OPC     OW 2285   1.374   0.347   0.500 -0.0512  0.5875  0.0529
  521OPC    HW1 2286   1.341   0.403   0.557 -0.2083 -0.3704  0.9289
  521OPC    HW2 2287   1.305   0.303   0.471  0.3392 -1.1288  1.5739
  521OPC     MW 2288   1.359   0.349   0.504 -0.0168  0.1925  0.4070
  522OPC     OW 2289   3.369   3.966   4.812  0.3041 -0.3213  0.0970
  522OPC    HW1 2290   3.400   4.045   4.828 -2.5696  0.8904  0.4065
  522OPC    HW2 2291   3.440   3.915   4.811  2.2477  2.2002 -0.0440
  522OPC     MW 2292   3.384   3.970   4.814  0.1666  0.2301  0.1217
  523OPC     OW 2293   2.718   3.751   4.156  0.0696 -0.5112  0.1392
  523OPC    HW1 2294   2.736   3.764   4.240  0.0843 -1.0840  0.2250
  523OPC    HW2 2295   2.642   3.792   4.146 -0.1610 -0.8259  0.5472
  523OPC     MW 2296   2.709   3.759   4.167  0.0376 -0.6423  0.2121
  524OPC     OW 2297   2.803   3.398   1.675  0.3783  0.1752 -0.0447
  524OPC    HW1 2298   2.743   3.343   1.644  1.7635 -0.1526 -2.3068
  524OPC    HW2 2299   2.848   3.350   1.732 -0.2769 -0.1295  0.2252
  524OPC     MW 2300   2.801   3.383   1.679  0.4861  0.0818 -0.3390
  525OPC     OW 2301   3.074   0.562   3.247  0.2748 -0.5066  0.6735
  525OPC    HW1 2302   3.161   0.575   3.244 -0.0261  1.7582 -0.3012
  525OPC    HW2 2303   3.051   0.595   3.324  0.1520 -0.0380  0.4401
  525OPC     MW 2304   3.084   0.569   3.257  0.2123 -0.1028  0.4950
  526OPC     OW 2305   3.050   2.432   3.593  0.0240 -0.3830 -0.4394
  526OPC    HW1 2306   2.984   2.428   3.651 -1.1591  0.1621 -1.6880
  526OPC    HW2 2307   3.104   2.369   3.619 -0.3978 -0.0848  1.3237
  526OPC     MW 2308   3.048   2.422   3.605 -0.2131 -0.2584 -0.3635
  527OPC     OW 2309   1.581   4.344   4.365  0.4423  0.7641 -0.2601
  527OPC    HW1 2310   1.619   4.390   4.301 -0.3268 -1.1077 -2.1877
  527OPC    HW2 2311   1.598   4.261   4.344 -0.8289  0.0281  1.3369
  527OPC     MW 2312   1.589   4.338   4.353  0.1410  0.3789 -0.3090
  528OPC     OW 2313   3.442   0.337   2.597 -0.1098  0.1777 -0.2964
  528OPC    HW1 2314   3.442   0.413   2.641 -1.4882 -1.5431  2.9955
  528OPC    HW2 2315   3.495   0.286   2.644 -1.2002 -1.6288 -0.9256
  528OPC     MW 2316   3.450   0.341   2.611 -0.4745 -0.3434  0.0970
  529OPC     OW 2317   4.859   0.212   1.088  0.1923  0.0866 -0.0605
  529OPC    HW1 2318   4.820   0.254   1.153  0.0003  0.4788 -0.4246
  529OPC    HW2 2319   4.796   0.162   1.054  0.4563 -0.6234  0.4659
  529OPC     MW 2320   4.844   0.211   1.093  0.2029  0.0397 -0.0365
  530OPC     OW 2321   0.771   1.277   1.725  0.2071  0.3898 -0.3716
  530OPC    HW1 2322   0.786   1.236   1.650 -2.7089 -1.3281 -0.1447
  530OPC    HW2 2323   0.699   1.324   1.710 -0.6751 -0.2851  1.3817
  530OPC     MW 2324   0.763   1.278   1.712 -0.3540  0.0363 -0.0791
  531OPC     OW 2325   4.806   3.121   1.859  0.1021 -0.0426  0.4802
  531OPC    HW1 2326   4.743   3.084   1.812  0.3968  0.2350 -0.1483
  531OPC    HW2 2327   4.859   3.055   1.879  0.4586 -0.0308 -0.3696
  531OPC     MW 2328   4.805   3.106   1.855  0.1984  0.0001  0.2618
  532OPC     OW 2329   1.753   2.210   3.618  0.2460 -0.7265 -0.8655
  532OPC    HW1 2330   1.679   2.165   3.620 -0.8346  0.9785  0.6213
  532OPC    HW2 2331   1.809   2.161   3.662 -0.6543 -1.0063 -0.0068
  532OPC     MW 2332   1.750   2.196   3.625 -0.0466 -0.5160 -0.5192
  533OPC     OW 2333   4.798   4.682   4.578 -0.4297 -0.2001  0.3909
  533OPC    HW1 2334   4.879   4.692   4.608 -0.1474 -0.4186 -0.2866
  533OPC    HW2 2335   4.778   4.600   4.600 -0.6232 -0.0231  0.9039
  533OPC     MW 2336   4.807   4.672   4.586 -0.4167 -0.2060  0.3666
  534OPC     OW 2337   3.702   3.525   4.076 -0.4425 -0.1224  0.2052
  534OPC    HW1 2338   3.741   3.580   4.131 -1.6604 -0.0674  1.0456
  534OPC    HW2 2339   3.617   3.537   4.091 -0.7669 -2.1781  0.4071
  534OPC     MW 2340   3.695   3.535   4.087 -0.6703 -0.4179  0.3592
  535OPC     OW 2341   1.896   3.869   0.476  0.7183 -0.5987 -0.2333
  535OPC    HW1 2342   1.908   3.955   0.467 -0.0270 -0.4660 -0.0995
  535OPC    HW2 2343   1.964   3.843   0.523  0.2076  0.1950  1.0026
  535OPC     MW 2344   1.908   3.878   0.482  0.5328 -0.4618 -0.0309
  536OPC     OW 2345   0.597   3.887   2.554  0.5373  0.6051 -0.1056
  536OPC    HW1 2346   0.673   3.907   2.517  0.7653 -0.4896 -0.2767
  536OPC    HW2 2347   0.576   3.810   2.517  0.2270  0.0114  1.2450
  536OPC     MW 2348   0.605   3.878   2.543  0.5252  0.3556  0.0686
  537OPC     OW 2349   3.308   0.377   4.521 -0.1256 -0.2729  0.0098
  537OPC    HW1 2350   3.320   0.428   4.451 -0.4767 -0.0808  0.0895
  537OPC    HW2 2351   3.345   0.301   4.497  2.1223  0.5437  0.5990
  537OPC     MW 2352   3.315   0.373   4.507  0.1546 -0.1239  0.1086
  538OPC     OW 2353   3.009   1.719   4.157  0.1520  0.3297 -0.3884
  538OPC    HW1 2354   2.977   1.680   4.086 -0.4166  1.1241 -0.5918
  538OPC    HW2 2355   3.025   1.653   4.212  0.5752 -0.2895 -1.2367
  538OPC     MW 2356   3.006   1.703   4.155  0.1305  0.3556 -0.5436
  539OPC     OW 2357   1.908   4.345   2.835  0.4470  0.5077 -0.0605
  539OPC    HW1 2358   1.945   4.408   2.787 -0.3243  0.0440 -1.3319
  539OPC    HW2 2359   1.861   4.389   2.894  0.9559  1.1074 -0.0921
  539OPC     MW 2360   1.907   4.361   2.836  0.4083  0.5280 -0.2528
  540OPC     OW 2361   4.052   0.165   0.417  0.3244  0.3986 -0.3502
  540OPC    HW1 2362   4.101   0.148   0.487 -2.4648 -0.0372  1.6820
  540OPC    HW2 2363   4.076   0.245   0.393  0.9502  0.7997  1.4906
  540OPC     MW 2364   4.063   0.174   0.423  0.0045  0.3935  0.2219
  541OPC     OW 2365   3.609   2.994   0.634 -0.4037  0.3513  0.0148
  541OPC    HW1 2366   3.695   2.992   0.642 -0.5951 -1.1470  2.8827
  541OPC    HW2 2367   3.588   3.077   0.654  0.3127  0.4282  0.4637
  541OPC     MW 2368   3.618   3.006   0.638 -0.3260  0.1413  0.5048
  542OPC     OW 2369   3.320   2.942   4.398 -0.1209 -0.1565 -0.1094
  542OPC    HW1 2370   3.395   2.897   4.389  0.2613  0.6293 -1.0478
  542OPC    HW2 2371   3.295   2.955   4.315  0.0755  1.8281  0.1127
  542OPC     MW 2372   3.328   2.937   4.384 -0.0355  0.2528 -0.2153
  543OPC     OW 2373   3.458   3.906   2.292 -0.2326 -0.2656  0.3681
  543OPC    HW1 2374   3.449   3.944   2.214  1.9827 -0.4741 -0.0456
  543OPC    HW2 2375   3.490   3.968   2.343  2.3080 -1.1522 -0.0191
  543OPC     MW 2376   3.461   3.921   2.288  0.4699 -0.4273  0.2497
  544OPC     OW 2377   4.058   3.964   4.394 -0.1501  0.8909 -0.2915
  544OPC    HW1 2378   4.135   3.938   4.426 -1.4960 -1.9588  0.9402
  544OPC    HW2 2379   4.068   3.957   4.308  0.2634 -2.1296 -0.1067
  544OPC     MW 2380   4.071   3.959   4.386 -0.2879  0.0237 -0.0822
  545OPC     OW 2381   3.758   3.506   2.984 -0.4066  0.0279  0.4145
  545OPC    HW1 2382   3.766   3.420   3.000 -0.7229  0.2671  2.0588
  545OPC    HW2 2383   3.807   3.518   2.913 -1.0903 -1.6653 -0.4335
  545OPC     MW 2384   3.766   3.495   2.976 -0.5544 -0.1867  0.5321
  546OPC     OW 2385   4.673   1.960   3.440  0.4617 -0.0424 -0.2533
  546OPC    HW1 2386   4.627   2.026   3.474  1.1688 -0.1732  1.0028
  546OPC    HW2 2387   4.663   1.971   3.354 -0.0702  1.2400 -0.0536
  546OPC     MW 2388   4.664   1.972   3.432  0.4876  0.1277 -0.0382
  547OPC     OW 2389   1.188   4.260   0.985  0.4519 -0.0651  0.0907
  547OPC    HW1 2390   1.237   4.327   1.014  0.7452  0.4618 -1.5534
  547OPC    HW2 2391   1.175   4.213   1.057  2.5377  0.3041  0.8002
  547OPC     MW 2392   1.193   4.263   1.000  0.8033  0.0675 -0.0473
  548OPC     OW 2393   3.810   3.125   2.791 -0.3915 -0.1262 -0.6790
  548OPC    HW1 2394   3.789   3.192   2.740  0.7646  0.5498 -0.3140
  548OPC    HW2 2395   3.823   3.162   2.869 -0.7349 -0.9334 -0.2265
  548OPC     MW 2396   3.809   3.140   2.795 -0.2714 -0.1456 -0.5583
  549OPC     OW 2397   1.610   1.428   3.228 -0.6688 -0.0624 -0.2234
  549OPC    HW1 2398   1.668   1.475   3.183 -1.6347  1.2785 -0.1095
  549OPC    HW2 2399   1.631   1.346   3.208  0.5780  0.4210 -1.0338
  549OPC     MW 2400   1.622   1.423   3.218 -0.6273  0.2071 -0.3262
  550OPC     OW 2401   3.587   1.953   2.546  0.3121 -0.0783 -0.6589
  550OPC    HW1 2402   3.659   1.921   2.509  0.2147 -0.1087 -0.8224
  550OPC    HW2 2403   3.535   1.883   2.552 -0.4019  0.2830 -2.1956
  550OPC     MW 2404   3.590   1.938   2.542  0.1923 -0.0294 -0.9101
  551OPC     OW 2405   4.009   4.003   0.240  0.2326 -0.0493 -0.1568
  551OPC    HW1 2406   3.980   4.079   0.272 -1.2416  0.3917 -2.3359
  551OPC    HW2 2407   4.011   3.951   0.310 -1.3555  1.2637  0.9402
  551OPC     MW 2408   4.005   4.006   0.255 -0.2199  0.2099 -0.3167
  552OPC     OW 2409   3.421   1.202   0.184  0.3663 -0.1507  0.2537
  552OPC    HW1 2410   3.341   1.194   0.149  0.3396  0.3234  0.2041
  552OPC    HW2 2411   3.440   1.121   0.208  0.3752 -0.4904 -0.8594
  552OPC     MW 2412   3.412   1.189   0.182  0.3637 -0.1309  0.0819
  553OPC     OW 2413   4.113   1.490   0.881 -0.0934 -0.2361 -0.3237
  553OPC    HW1 2414   4.142   1.506   0.801  0.5458  0.2147 -0.0156
  553OPC    HW2 2415   4.178   1.444   0.917 -1.2266 -2.2736 -0.6930
  553OPC     MW 2416   4.127   1.485   0.875 -0.1663 -0.4705 -0.3327
  554OPC     OW 2417   0.667   0.649   2.044  0.3106  0.1052 -0.0039
  554OPC    HW1 2418   0.648   0.727   2.011  0.0339  1.0983  2.2679
  554OPC    HW2 2419   0.611   0.641   2.111  0.7653 -1.7506  0.2099
  554OPC     MW 2420   0.656   0.659   2.049  0.3369 -0.0223  0.3633
  555OPC     OW 2421   2.392   0.605   0.157  0.1898 -0.0579  0.1423
  555OPC    HW1 2422   2.416   0.673   0.108  1.6378 -0.8005 -0.2230
  555OPC    HW2 2423   2.372   0.641   0.234  0.5943  0.8150 -0.1514
  555OPC     MW 2424   2.393   0.620   0.161  0.4634 -0.0387  0.0449
  556OPC     OW 2425   2.705   4.462   3.870  0.4782 -0.0819 -0.4176
  556OPC    HW1 2426   2.646   4.458   3.806  0.1449 -0.8871 -0.0815
  556OPC    HW2 2427   2.745   4.384   3.864  2.9389  1.1839 -1.9620
  556OPC     MW 2428   2.702   4.450   3.860  0.7924 -0.0136 -0.5961
  557OPC     OW 2429   1.149   4.067   4.085  0.5013 -0.4160 -0.1076
  557OPC    HW1 2430   1.172   4.151   4.084 -1.0275  0.2996  3.9641
  557OPC    HW2 2431   1.103   4.057   4.012  1.5827  1.9546 -1.2009
  557OPC     MW 2432   1.145   4.078   4.074  0.4351  0.0398  0.3323
  558OPC     OW 2433   3.874   0.077   3.774 -0.1031 -0.0576 -0.3930
  558OPC    HW1 2434   3.807   0.107   3.726 -0.9485  0.2847  0.9505
  558OPC    HW2 2435   3.931   0.142   3.771 -0.2020  0.0111 -0.8411
  558OPC     MW 2436   3.872   0.091   3.767 -0.2426  0.0031 -0.2608
  559OPC     OW 2437   3.337   1.268   1.964  0.1698  0.4228 -0.0370
  559OPC    HW1 2438   3.276   1.230   2.012  1.0298 -0.9450  0.0082
  559OPC    HW2 2439   3.317   1.244   1.882  1.6497 -1.6145  0.1219
  559OPC     MW 2440   3.325   1.259   1.959  0.5153 -0.0802 -0.0068
  560OPC     OW 2441   2.320   2.823   1.602 -0.3080 -0.2031 -0.2713
  560OPC    HW1 2442   2.275   2.794   1.533 -3.1455  1.4851  0.6823
  560OPC    HW2 2443   2.324   2.909   1.588  2.4776 -0.2251 -0.1136
  560OPC     MW 2444   2.314   2.832   1.590 -0.3155  0.0432 -0.1072
  561OPC     OW 2445   0.026   0.859   0.958 -0.1324 -0.1571  0.5165
  561OPC    HW1 2446   0.016   0.891   1.038  0.4417  1.9876 -0.2233
  561OPC    HW2 2447   0.095   0.806   0.965  1.0433  1.3828  1.0991
  561OPC     MW 2448   0.035   0.856   0.971  0.1261  0.3872  0.4933
  562OPC     OW 2449   1.200   1.362   4.544  0.0742 -0.0447  0.0529
  562OPC    HW1 2450   1.117   1.386   4.531 -0.1927 -0.9536 -0.0250
  562OPC    HW2 2451   1.195   1.310   4.614  0.1047 -2.2681 -1.4603
  562OPC     MW 2452   1.187   1.358   4.552  0.0392 -0.5075 -0.1821
  563OPC     OW 2453   1.048   4.729   2.398  0.2857  0.2988  0.0429
  563OPC    HW1 2454   1.086   4.755   2.324  1.0715 -1.2724 -0.1508
  563OPC    HW2 2455   0.989   4.791   2.414 -1.0310 -0.0737 -2.7591
  563OPC     MW 2456   1.045   4.742   2.389  0.2073  0.0117 -0.3996
  564OPC     OW 2457   4.668   0.913   1.918  0.2785  0.0799 -0.1277
  564OPC    HW1 2458   4.590   0.876   1.929  0.0502  0.1192 -1.4885
  564OPC    HW2 2459   4.695   0.928   2.000 -0.2635 -1.7293  0.4213
  564OPC     MW 2460   4.660   0.910   1.932  0.1645 -0.1816 -0.2476
  565OPC     OW 2461   1.117   2.977   2.329 -0.8659  0.4124  0.2265
  565OPC    HW1 2462   1.033   2.955   2.328 -1.2952  1.8035  1.2878
  565OPC    HW2 2463   1.125   3.022   2.404  0.0544  3.0299 -1.3286
  565OPC     MW 2464   1.106   2.981   2.340 -0.7934  1.0047  0.1534
  566OPC     OW 2465   2.538   4.768   2.451 -0.5798 -0.0076 -0.1329
  566OPC    HW1 2466   2.523   4.748   2.534 -2.3768 -1.5415 -0.7549
  566OPC    HW2 2467   2.494   4.707   2.407  0.3726  0.7246 -2.2186
  566OPC     MW 2468   2.529   4.756   2.457 -0.7046 -0.1259 -0.5328
  567OPC     OW 2469   4.410   2.999   3.196  0.1293  0.1471 -0.0148
  567OPC    HW1 2470   4.426   2.918   3.169  2.5757  0.3567  0.5278
  567OPC    HW2 2471   4.447   3.002   3.275 -0.4260  1.6158  0.2191
  567OPC     MW 2472   4.418   2.988   3.204  0.4085  0.3949  0.0999
  568OPC     OW 2473   3.652   0.181   3.635 -0.0071 -0.0028 -0.4528
  568OPC    HW1 2474   3.625   0.135   3.566 -1.0309  2.2470 -1.6562
  568OPC    HW2 2475   3.579   0.195   3.680  0.1850  0.9659 -0.4394
  568OPC     MW 2476   3.637   0.176   3.632 -0.1299  0.4726 -0.6287
  569OPC     OW 2477   1.617   2.154   0.179  0.3316  0.1982 -0.5819
  569OPC    HW1 2478   1.661   2.178   0.251 -2.1507  2.8244  0.2677
  569OPC    HW2 2479   1.676   2.160   0.116  1.6197  2.0135  0.6864
  569OPC     MW 2480   1.632   2.158   0.181  0.1551  0.8543 -0.2690
  570OPC     OW 2481   1.756   3.320   3.229 -0.1454 -0.0229 -0.1740
  570OPC    HW1 2482   1.785   3.320   3.147  0.4609 -1.2583  0.0029
  570OPC    HW2 2483   1.812   3.373   3.270  0.5062 -0.6176 -0.2761
  570OPC     MW 2484   1.769   3.328   3.223  0.0404 -0.2932 -0.1630
  571OPC     OW 2485   2.311   3.519   0.206  0.0362 -0.1404 -0.0707
  571OPC    HW1 2486   2.280   3.459   0.261 -0.6473 -0.7591 -1.1018
  571OPC    HW2 2487   2.314   3.477   0.130  1.1119  0.6519 -0.4931
  571OPC     MW 2488   2.307   3.504   0.203  0.0942 -0.1146 -0.2854
  572OPC     OW 2489   0.470   0.284   3.574 -0.2443  0.5087 -0.0478
  572OPC    HW1 2490   0.471   0.224   3.637  2.0171  0.3300 -0.1588
  572OPC    HW2 2491   0.437   0.355   3.613 -0.8977 -0.1822  0.6946
  572OPC     MW 2492   0.465   0.286   3.589 -0.0068  0.3802  0.0455
  573OPC     OW 2493   3.942   1.434   3.399 -0.0354 -0.3343 -0.1624
  573OPC    HW1 2494   3.991   1.403   3.333  1.8476  0.7322  0.6421
  573OPC    HW2 2495   3.951   1.373   3.461 -0.5103 -0.5847 -0.3371
  573OPC     MW 2496   3.951   1.420   3.399  0.1725 -0.2138 -0.0694
  574OPC     OW 2497   4.864   3.776   0.266  0.3697 -0.0718  0.0703
  574OPC    HW1 2498   4.778   3.763   0.274  0.4370 -0.1323  0.8593
  574OPC    HW2 2499   4.870   3.847   0.217 -0.2722  2.1778  2.9241
  574OPC     MW 2500   4.852   3.784   0.260  0.2847  0.2515  0.6084
  575OPC     OW 2501   2.175   3.357   0.435 -0.1513 -0.9042  0.6288
  575OPC    HW1 2502   2.208   3.296   0.488 -1.8985 -1.1363  1.5091
  575OPC    HW2 2503   2.146   3.418   0.489  0.4345  0.1425 -0.1994
  575OPC     MW 2504   2.176   3.357   0.451 -0.3228 -0.7840  0.6365
  576OPC     OW 2505   3.748   0.670   4.189 -0.1790  0.2937 -0.8737
  576OPC    HW1 2506   3.826   0.678   4.228 -0.5731 -1.9186  0.5546
  576OPC    HW2 2507   3.692   0.680   4.256 -0.9477 -1.8324 -1.1442
  576OPC     MW 2508   3.751   0.673   4.205 -0.3508 -0.3471 -0.7027
  577OPC     OW 2509   1.862   1.154   3.796 -0.6673  0.1304 -0.3367
  577OPC    HW1 2510   1.863   1.236   3.765 -0.9485  0.7492  1.1896
  577OPC    HW2 2511   1.943   1.143   3.828 -0.4622 -0.3941 -1.0234
  577OPC     MW 2512   1.874   1.164   3.796 -0.6785  0.1443 -0.2128
  578OPC     OW 2513   2.044   4.024   2.611  0.3304 -0.0404  0.1359
  578OPC    HW1 2514   2.083   4.006   2.535 -0.6148 -0.9988 -0.1537
  578OPC    HW2 2515   1.967   3.984   2.604  0.5019 -0.7516  1.8863
  578OPC     MW 2516   2.039   4.015   2.599  0.2161 -0.2869  0.3516
  579OPC     OW 2517   0.763   3.966   3.432 -0.2106 -0.2103 -0.2475
  579OPC    HW1 2518   0.833   3.914   3.429 -1.8547 -2.5251 -0.9101
  579OPC    HW2 2519   0.743   3.968   3.517 -1.4331 -2.6764 -0.3811
  579OPC     MW 2520   0.770   3.958   3.444 -0.6341 -0.9164 -0.3651
  580OPC     OW 2521   0.117   4.217   0.942  1.4019  1.0132 -0.6210
  580OPC    HW1 2522   0.036   4.233   0.915  0.7209 -0.3356  0.5023
  580OPC    HW2 2523   0.115   4.238   1.027  1.4605 -1.3709  0.0424
  580OPC     MW 2524   0.105   4.223   0.951  1.3100  0.4617 -0.3571
  581OPC     OW 2525   0.435   1.533   4.883 -0.6999 -0.4657 -0.5629
  581OPC    HW1 2526   0.493   1.537   4.949 -1.0401 -0.5687 -0.2567
  581OPC    HW2 2527   0.375   1.477   4.911  0.5864 -2.7750 -2.1187
  581OPC     MW 2528   0.435   1.525   4.897 -0.5602 -0.8221 -0.7475
  582OPC     OW 2529   4.833   4.605   3.601 -0.0904 -0.1662  0.3925
  582OPC    HW1 2530   4.831   4.680   3.557 -1.1185 -1.3673 -1.7528
  582OPC    HW2 2531   4.917   4.580   3.594  0.0388  0.3009  0.2500
  582OPC     MW 2532   4.845   4.612   3.593 -0.2233 -0.2747  0.0546
  583OPC     OW 2533   4.242   1.407   2.051  0.6821 -0.0810  0.4977
  583OPC    HW1 2534   4.179   1.382   1.996 -0.3938 -3.6768  2.9993
  583OPC    HW2 2535   4.315   1.380   2.013  0.2927  0.1907 -0.4682
  583OPC     MW 2536   4.243   1.399   2.037  0.4657 -0.5721  0.7245
  584OPC     OW 2537   3.002   1.003   4.880  0.3950 -0.0150  1.0124
  584OPC    HW1 2538   3.011   1.004   4.966 -2.0396 -0.4528  1.3331
  584OPC    HW2 2539   2.925   0.965   4.867  0.4898  0.4092 -1.3439
  584OPC     MW 2540   2.992   0.998   4.891  0.0492 -0.0171  0.7119
  585OPC     OW 2541   0.775   3.582   1.217 -0.4328  0.0327 -0.1135
  585OPC    HW1 2542   0.759   3.538   1.143 -1.3519 -0.2961  0.2645
  585OPC    HW2 2543   0.800   3.520   1.273 -1.0943  0.0677  0.2348
  585OPC     MW 2544   0.776   3.566   1.214 -0.6663 -0.0105 -0.0063
  586OPC     OW 2545   2.054   2.381   0.479  0.0374 -0.0052  0.0522
  586OPC    HW1 2546   2.130   2.402   0.444 -0.0971 -2.1675 -1.7827
  586OPC    HW2 2547   2.075   2.350   0.558  1.1221 -0.7829 -0.5180
  586OPC     MW 2548   2.068   2.380   0.485  0.1777 -0.4395 -0.3031
  587OPC     OW 2549   1.710   2.442   3.773  0.0386 -0.2289 -0.5111
  587OPC    HW1 2550   1.653   2.488   3.725  1.3060  2.0507 -0.0085
  587OPC    HW2 2551   1.732   2.376   3.721 -0.8499  0.5047 -1.8852
  587OPC     MW 2552   1.705   2.439   3.758  0.0946  0.2162 -0.6397
  588OPC     OW 2553   2.541   4.019   1.012  0.3699  0.2392 -0.1449
  588OPC    HW1 2554   2.543   3.950   0.958  2.2508  0.0434  0.1241
  588OPC    HW2 2555   2.588   4.079   0.970  1.0725  0.4005  0.8639
  588OPC     MW 2556   2.548   4.018   0.998  0.7516  0.2339  0.0439
  589OPC     OW 2557   1.447   0.424   1.658 -0.0607 -0.2073  0.7231
  589OPC    HW1 2558   1.506   0.454   1.602 -0.5999 -0.3511  0.0575
  589OPC    HW2 2559   1.488   0.359   1.699  0.1473 -0.5137  0.0417
  589OPC     MW 2560   1.462   0.419   1.656 -0.1096 -0.2738  0.5241
  590OPC     OW 2561   3.835   1.115   2.898  0.3939  0.5790 -0.1033
  590OPC    HW1 2562   3.790   1.121   2.973 -0.7425  1.7133 -0.8372
  590OPC    HW2 2563   3.784   1.064   2.848  1.0915 -0.0816 -0.1533
  590OPC     MW 2564   3.821   1.108   2.902  0.3290  0.6489 -0.2190
  591OPC     OW 2565   0.432   0.550   3.712 -0.8853 -0.4123 -0.5186
  591OPC    HW1 2566   0.416   0.592   3.637 -0.9107 -1.0189 -0.8601
  591OPC    HW2 2567   0.392   0.600   3.772  1.3342  1.5176 -0.5194
  591OPC     MW 2568   0.424   0.564   3.710 -0.5612 -0.2169 -0.5690
  592OPC     OW 2569   4.084   1.813   4.454  0.0589  0.8310 -0.1736
  592OPC    HW1 2570   4.116   1.737   4.425 -0.2507  0.5523  0.1978
  592OPC    HW2 2571   4.137   1.872   4.419  0.8060  0.3942  0.2066
  592OPC     MW 2572   4.097   1.810   4.444  0.1235  0.7254 -0.0626
  593OPC     OW 2573   2.637   3.011   1.479 -0.7545  0.0378 -0.1745
  593OPC    HW1 2574   2.690   2.946   1.503  0.2361  0.0568 -2.1373
  593OPC    HW2 2575   2.573   2.970   1.436 -2.8428 -0.0637  2.7046
  593OPC     MW 2576   2.635   2.995   1.476 -0.9166  0.0256 -0.0392
  594OPC     OW 2577   1.566   2.641   0.412  0.0405 -0.1956  0.3028
  594OPC    HW1 2578   1.479   2.646   0.414  0.0174 -0.3647 -0.2046
  594OPC    HW2 2579   1.587   2.670   0.332  0.4946  0.4530  0.6388
  594OPC     MW 2580   1.556   2.646   0.400  0.1042 -0.1247  0.2775
  595OPC     OW 2581   1.831   2.258   4.756 -0.8243 -0.0012 -0.2319
  595OPC    HW1 2582   1.781   2.328   4.773 -0.3334  0.0394  1.2384
  595OPC    HW2 2583   1.836   2.218   4.834  0.8690 -0.3661 -0.4870
  595OPC     MW 2584   1.824   2.263   4.770 -0.5017 -0.0491 -0.0522
  596OPC     OW 2585   0.748   2.276   1.054 -0.5219  0.4312 -0.5320
  596OPC    HW1 2586   0.669   2.248   1.029 -0.9037 -1.0055  1.8951
  596OPC    HW2 2587   0.786   2.204   1.084  2.1907  0.8939 -2.5506
  596OPC     MW 2588   0.742   2.261   1.055 -0.1776  0.2872 -0.4717
  597OPC     OW 2589   1.375   0.825   3.645  0.5217  0.4865 -0.0976
  597OPC    HW1 2590   1.321   0.766   3.679  0.5569  1.8440  2.5993
  597OPC    HW2 2591   1.447   0.780   3.628 -0.2947 -0.6893 -0.5663
  597OPC     MW 2592   1.378   0.810   3.647  0.4062  0.5133  0.2315
  598OPC     OW 2593   1.071   3.018   0.427  0.1996  0.0669  0.4117
  598OPC    HW1 2594   1.094   3.081   0.371  0.8933  0.1025  0.7288
  598OPC    HW2 2595   1.134   3.020   0.487  1.7814 -2.6783 -0.9234
  598OPC     MW 2596   1.084   3.027   0.427  0.5357 -0.3334  0.2613
  599OPC     OW 2597   0.389   2.163   4.718 -0.0405  0.1245  0.2354
  599OPC    HW1 2598   0.321   2.205   4.752 -0.4115 -0.6715  0.4931
  599OPC    HW2 2599   0.424   2.221   4.664  0.0347  1.1135  1.3138
  599OPC     MW 2600   0.384   2.178   4.715 -0.0842  0.1530  0.4327
  600OPC     OW 2601   1.204   0.603   1.337 -0.5170 -0.0349 -0.0441
  600OPC    HW1 2602   1.263   0.664   1.359 -1.3381  0.9321 -0.4422
  600OPC    HW2 2603   1.164   0.638   1.268 -0.7275 -1.2260 -0.5436
  600OPC     MW 2604   1.207   0.617   1.330 -0.6694 -0.0680 -0.1766
  601OPC     OW 2605   3.589   3.711   0.067 -0.1545  0.6698  0.0933
  601OPC    HW1 2606   3.523   3.668   0.105 -0.1295  0.7253  0.1993
  601OPC    HW2 2607   3.659   3.669   0.097 -0.1884 -0.8682 -1.7688
  601OPC     MW 2608   3.589   3.698   0.077 -0.1559  0.4510 -0.1661
  602OPC     OW 2609   0.094   3.372   3.824  0.2061  0.3059  0.1253
  602OPC    HW1 2610   0.068   3.303   3.777  0.5374  0.4014 -0.1990
  602OPC    HW2 2611   0.036   3.434   3.803  0.8067  0.5811 -0.7592
  602OPC     MW 2612   0.081   3.371   3.814  0.3438  0.3607 -0.0533
  603OPC     OW 2613   2.198   2.190   0.659 -0.4584  0.0130  0.1986
  603OPC    HW1 2614   2.141   2.201   0.725 -0.3512 -0.9833  0.4753
  603OPC    HW2 2615   2.272   2.221   0.692 -0.9270  1.8595 -0.3678
  603OPC     MW 2616   2.200   2.196   0.674 -0.5119  0.1386  0.1558
  604OPC     OW 2617   2.003   0.969   3.073 -0.1620  0.1787  0.0858
  604OPC    HW1 2618   2.047   1.038   3.104  0.4043  0.7446 -1.7921
  604OPC    HW2 2619   1.961   1.002   3.004 -0.9632 -1.0789 -0.0572
  604OPC     MW 2620   2.003   0.984   3.067 -0.1967  0.0765 -0.2128
  605OPC     OW 2621   1.273   3.644   3.102  0.0021  0.6108  0.2565
  605OPC    HW1 2622   1.240   3.571   3.066 -0.3997  0.0177  1.7434
  605OPC    HW2 2623   1.288   3.620   3.185  0.9514  1.8972  0.4782
  605OPC     MW 2624   1.270   3.629   3.109  0.0830  0.7131  0.5090
  606OPC     OW 2625   0.342   3.665   2.427  0.2302 -0.2852 -0.9371
  606OPC    HW1 2626   0.276   3.704   2.385  0.1440  0.6571  0.0329
  606OPC    HW2 2627   0.313   3.660   2.509  1.2564 -0.1156 -0.5527
  606OPC     MW 2628   0.328   3.670   2.433  0.3690 -0.1210 -0.7370
  607OPC     OW 2629   1.409   4.403   4.602  0.5853  0.0149  0.5676
  607OPC    HW1 2630   1.376   4.394   4.522  0.6837  1.8296  0.2785
  607OPC    HW2 2631   1.495   4.403   4.588  0.5953  0.9079  0.5800
  607OPC     MW 2632   1.417   4.402   4.588  0.6013  0.4149  0.5266
  608OPC     OW 2633   1.722   2.680   1.363  0.1625  0.0083  0.7629
  608OPC    HW1 2634   1.674   2.647   1.429 -0.4876 -2.8265 -0.9578
  608OPC    HW2 2635   1.792   2.628   1.361 -1.0731 -1.8141 -2.3058
  608OPC     MW 2636   1.725   2.668   1.373 -0.1161 -0.6796  0.0554
  609OPC     OW 2637   4.173   0.122   4.410 -0.1454  0.1026 -0.6496
  609OPC    HW1 2638   4.217   0.196   4.397 -0.5760  0.6439  0.7392
  609OPC    HW2 2639   4.176   0.112   4.497 -0.4484 -1.2892 -0.7820
  609OPC     MW 2640   4.180   0.131   4.421 -0.2540 -0.0231 -0.4640
  610OPC     OW 2641   0.967   0.276   4.401  0.0424  0.1829 -0.4883
  610OPC    HW1 2642   0.931   0.284   4.322  0.3192  2.3652 -0.4338
  610OPC    HW2 2643   0.904   0.239   4.449 -1.0963  1.2445 -1.1033
  610OPC     MW 2644   0.953   0.271   4.396 -0.0849  0.6621 -0.5711
  611OPC     OW 2645   0.915   0.922   1.932  0.6140  0.1045 -0.2158
  611OPC    HW1 2646   0.855   0.986   1.930  1.6396  1.1646  1.1068
  611OPC    HW2 2647   0.902   0.885   2.010  1.4608  0.1311 -0.0536
  611OPC     MW 2648   0.904   0.926   1.944  0.8906  0.2650  0.0035
  612OPC     OW 2649   3.149   1.945   2.387 -0.2287 -0.1402 -0.2495
  612OPC    HW1 2650   3.173   1.959   2.469 -0.5955  2.3405 -0.4716
  612OPC    HW2 2651   3.062   1.942   2.391 -0.3073  0.9665 -0.6060
  612OPC     MW 2652   3.140   1.947   2.400 -0.2944  0.3897 -0.3350
  613OPC     OW 2653   0.953   4.191   0.314  0.7654  0.3045  0.6964
  613OPC    HW1 2654   0.951   4.115   0.271  0.8750  0.8951 -0.3997
  613OPC    HW2 2655   1.026   4.187   0.361  0.6840 -0.3309  0.7684
  613OPC     MW 2656   0.964   4.179   0.315  0.7696  0.2981  0.5451
  614OPC     OW 2657   4.557   0.088   0.271  0.2850 -0.6778 -0.1768
  614OPC    HW1 2658   4.579   0.056   0.349 -0.2204  0.0026  0.2627
  614OPC    HW2 2659   4.472   0.071   0.266  0.2609 -0.4690 -0.4560
  614OPC     MW 2660   4.548   0.081   0.282  0.2067 -0.5464 -0.1531
  615OPC     OW 2661   1.283   0.404   1.970  0.1923  0.0790  0.2997
  615OPC    HW1 2662   1.369   0.393   1.982  0.7358 -0.3431 -3.0077
  615OPC    HW2 2663   1.252   0.323   1.972  0.1325  0.0943  0.0156
  615OPC     MW 2664   1.291   0.390   1.972  0.2638  0.0189 -0.2308
  616OPC     OW 2665   3.722   4.024   0.387  0.0851 -0.0582 -0.1035
  616OPC    HW1 2666   3.778   4.089   0.370  0.3250 -0.2576 -0.0905
  616OPC    HW2 2667   3.644   4.063   0.387  0.3313  0.4652  1.1490
  616OPC     MW 2668   3.719   4.040   0.384  0.1570 -0.0105  0.0835
  617OPC     OW 2669   4.334   0.439   2.180  0.2972  0.0652  0.4422
  617OPC    HW1 2670   4.357   0.358   2.158 -1.5671 -1.0532  2.1870
  617OPC    HW2 2671   4.287   0.427   2.253 -0.0938  2.7200  0.7077
  617OPC     MW 2672   4.330   0.425   2.187 -0.0358  0.2921  0.7392
  618OPC     OW 2673   1.439   4.592   2.983  0.1388 -0.6596 -1.1807
  618OPC    HW1 2674   1.362   4.591   3.022  1.0019  0.0287  0.6657
  618OPC    HW2 2675   1.445   4.513   2.947 -1.4045 -0.7162 -1.3828
  618OPC     MW 2676   1.429   4.580   2.983  0.0383 -0.5664 -0.9377
  619OPC     OW 2677   1.239   2.463   2.257  0.1566 -0.0487 -0.0690
  619OPC    HW1 2678   1.268   2.402   2.313 -1.4884 -0.6164  0.2168
  619OPC    HW2 2679   1.229   2.534   2.307 -0.1616 -0.2195  0.1159
  619OPC     MW 2680   1.242   2.464   2.272 -0.1334 -0.1577  0.0005
  620OPC     OW 2681   4.077   0.625   4.956 -0.2605  0.1396  0.3066
  620OPC    HW1 2682   4.030   0.622   5.030  0.5262 -0.0265  0.8236
  620OPC    HW2 2683   4.122   0.551   4.958 -0.1150  0.2103 -0.2676
  620OPC     MW 2684   4.077   0.614   4.968 -0.1229  0.1255  0.2984
  621OPC     OW 2685   4.204   0.786   2.622  0.4311 -0.4575 -0.5336
  621OPC    HW1 2686   4.277   0.754   2.587  0.4316 -0.8310 -0.2049
  621OPC    HW2 2687   4.202   0.869   2.595 -0.9550 -1.3489 -3.6897
  621OPC     MW 2688   4.214   0.794   2.613  0.2265 -0.6444 -0.9513
  622OPC     OW 2689   4.245   3.348   1.410  0.3264  0.4832  0.0488
  622OPC    HW1 2690   4.270   3.377   1.488  0.4080  2.4262 -0.6544
  622OPC    HW2 2691   4.237   3.262   1.422  0.0423  0.7591  2.2663
  622OPC     MW 2692   4.247   3.339   1.423  0.2966  0.8109  0.2725
  623OPC     OW 2693   3.698   3.772   2.247 -0.1794 -0.1952 -0.2014
  623OPC    HW1 2694   3.627   3.822   2.250  0.3597  0.5511  0.1920
  623OPC    HW2 2695   3.676   3.710   2.189 -1.0862  0.1144 -0.2053
  623OPC     MW 2696   3.684   3.770   2.239 -0.2337 -0.0392 -0.1438
  624OPC     OW 2697   2.393   3.145   3.085  0.1238 -0.1722  0.2326
  624OPC    HW1 2698   2.416   3.197   3.152  0.4222 -0.9468  0.7433
  624OPC    HW2 2699   2.358   3.076   3.124  2.3714 -1.6869 -0.2660
  624OPC     MW 2700   2.391   3.143   3.101  0.4998 -0.5102  0.2344
  625OPC     OW 2701   2.320   3.413   4.395  0.7673  0.3915  0.1083
  625OPC    HW1 2702   2.385   3.362   4.423  0.6825  0.3260  0.1867
  625OPC    HW2 2703   2.339   3.425   4.311 -0.1153 -1.1899 -0.3728
  625OPC     MW 2704   2.332   3.407   4.387  0.6245  0.1483  0.0487
  626OPC     OW 2705   2.854   3.714   0.328  0.5921 -0.6038 -0.3049
  626OPC    HW1 2706   2.848   3.689   0.412  1.1588 -1.2371 -0.4425
  626OPC    HW2 2707   2.884   3.796   0.333  0.7483 -0.6822  0.1164
  626OPC     MW 2708   2.858   3.722   0.341  0.6989 -0.7088 -0.2630
  627OPC     OW 2709   2.628   2.780   2.026  0.1411 -0.0722  0.0120
  627OPC    HW1 2710   2.586   2.782   2.102  1.3944  1.5445  0.7396
  627OPC    HW2 2711   2.598   2.851   1.984  0.7389  0.0378 -0.2448
  627OPC     MW 2712   2.618   2.791   2.031  0.4145  0.1829  0.0815
  628OPC     OW 2713   3.801   4.202   3.941 -0.1807 -0.0534 -0.7330
  628OPC    HW1 2714   3.846   4.238   4.007  0.1648 -1.2155 -0.3070
  628OPC    HW2 2715   3.795   4.267   3.883  0.3482  0.7120  0.0303
  628OPC     MW 2716   3.807   4.217   3.942 -0.0517 -0.1121 -0.5574
  629OPC     OW 2717   0.119   0.289   0.680  0.0730  0.4379  0.3759
  629OPC    HW1 2718   0.061   0.262   0.621 -0.2413 -1.1326  1.3412
  629OPC    HW2 2719   0.189   0.240   0.664 -0.0441 -0.0679  1.3221
  629OPC     MW 2720   0.121   0.278   0.669  0.0093  0.1312  0.6583
  630OPC     OW 2721   4.505   1.099   3.378 -0.0918 -0.4883 -0.0872
  630OPC    HW1 2722   4.520   1.114   3.294  1.4815 -0.5058  0.1639
  630OPC    HW2 2723   4.541   1.168   3.418 -3.5158  1.1971  0.4903
  630OPC     MW 2724   4.513   1.111   3.371 -0.3651 -0.2419  0.0352
  631OPC     OW 2725   3.673   1.360   2.300  0.3682  0.1177  0.7677
  631OPC    HW1 2726   3.600   1.390   2.338 -0.7133 -0.2382 -0.8874
  631OPC    HW2 2727   3.642   1.313   2.233  2.1332  1.5171 -1.1373
  631OPC     MW 2728   3.657   1.358   2.295  0.4693  0.2719  0.2419
  632OPC     OW 2729   3.959   1.571   0.050  0.2239  0.0332 -0.0100
  632OPC    HW1 2730   3.956   1.620  -0.022 -0.2464  0.7568  0.4896
  632OPC    HW2 2731   3.876   1.551   0.065  0.3668 -0.5236  0.0649
  632OPC     MW 2732   3.946   1.576   0.041  0.1756  0.0578  0.0748
  633OPC     OW 2733   0.724   1.258   4.866 -0.5183  0.1202 -0.4759
  633OPC    HW1 2734   0.640   1.235   4.856 -0.2437 -0.7345 -0.9309
  633OPC    HW2 2735   0.737   1.252   4.952 -0.6570 -0.7410 -0.5059
  633OPC     MW 2736   0.714   1.254   4.877 -0.4982 -0.1333 -0.5477
  634OPC     OW 2737   2.658   2.180   3.137 -0.5711 -0.1308 -0.0171
  634OPC    HW1 2738   2.676   2.247   3.084  0.8362  1.1971  2.0065
  634OPC    HW2 2739   2.734   2.164   3.177 -1.4488 -1.4124  1.2454
  634OPC     MW 2740   2.672   2.188   3.135 -0.4930 -0.1240  0.4683
  635OPC     OW 2741   1.480   0.988   1.094 -0.2803  0.3192 -0.0501
  635OPC    HW1 2742   1.478   1.074   1.083 -0.8885  0.4844  1.2924
  635OPC    HW2 2743   1.461   0.957   1.015 -1.9585  1.4281 -0.1125
  635OPC     MW 2744   1.477   0.996   1.080 -0.6180  0.5074  0.1390
  636OPC     OW 2745   2.414   0.994   3.057  0.3530 -0.2021  0.4603
  636OPC    HW1 2746   2.432   1.078   3.071 -0.6026 -0.2131  2.0491
  636OPC    HW2 2747   2.353   0.976   3.118  0.8848 -2.1540  0.4760
  636OPC     MW 2748   2.407   1.004   3.068  0.2903 -0.4921  0.6972
  637OPC     OW 2749   4.824   4.056   0.494  0.5464  0.6130 -0.1308
  637OPC    HW1 2750   4.873   4.003   0.542 -1.1525  0.4133  1.5079
  637OPC    HW2 2751   4.870   4.130   0.491  0.7929  0.5873  1.7594
  637OPC     MW 2752   4.838   4.059   0.501  0.3319  0.5797  0.3905
  638OPC     OW 2753   1.836   3.879   2.951  0.2490 -0.1840 -0.3198
  638OPC    HW1 2754   1.919   3.904   2.958 -0.1816  1.0176  1.3307
  638OPC    HW2 2755   1.841   3.793   2.940  1.7141 -0.0780 -0.6522
  638OPC     MW 2756   1.849   3.870   2.951  0.4018  0.0092 -0.1250
  639OPC     OW 2757   1.930   3.225   0.405 -0.3093  0.1775  0.2609
  639OPC    HW1 2758   1.893   3.295   0.368 -1.3007  0.9424  2.4706
  639OPC    HW2 2759   2.008   3.255   0.432  1.0644 -0.7779 -2.2943
  639OPC     MW 2760   1.936   3.240   0.404 -0.2529  0.1493  0.2099
  640OPC     OW 2761   2.848   3.497   4.864  0.2364 -0.3005 -0.2717
  640OPC    HW1 2762   2.879   3.416   4.871  0.9740  0.0586  0.8396
  640OPC    HW2 2763   2.762   3.485   4.852  0.1216 -1.2433  1.2235
  640OPC     MW 2764   2.840   3.483   4.863  0.3284 -0.3868  0.1133
  641OPC     OW 2765   2.771   1.892   4.576  0.6559  0.8598 -0.2559
  641OPC    HW1 2766   2.785   1.864   4.495  1.6466 -2.3742  0.8856
  641OPC    HW2 2767   2.846   1.875   4.617  0.7136  3.7852  1.1031
  641OPC     MW 2768   2.784   1.886   4.570  0.8106  0.8143  0.1136
  642OPC     OW 2769   1.481   2.093   3.554  0.7786 -0.6392  0.6536
  642OPC    HW1 2770   1.397   2.115   3.557  1.2933  1.4453  1.2086
  642OPC    HW2 2771   1.496   2.080   3.469  0.1488  0.0452  0.4317
  642OPC     MW 2772   1.471   2.094   3.542  0.7616 -0.2301  0.7028
  643OPC     OW 2773   4.808   0.051   3.890 -0.0081  0.0920 -0.4517
  643OPC    HW1 2774   4.751  -0.015   3.887 -0.1698  0.2669 -1.2775
  643OPC    HW2 2775   4.801   0.079   3.973  0.5291 -1.3105  0.0978
  643OPC     MW 2776   4.798   0.046   3.902  0.0474 -0.0893 -0.4925
  644OPC     OW 2777   0.322   3.289   4.692 -0.5102  0.1234  0.3261
  644OPC    HW1 2778   0.389   3.263   4.741 -0.0185 -0.1295 -0.4726
  644OPC    HW2 2779   0.357   3.306   4.614 -1.7745 -3.0743 -1.1349
  644OPC     MW 2780   0.337   3.288   4.688 -0.6243 -0.3864 -0.0078
  645OPC     OW 2781   4.396   1.025   3.795 -0.0712 -0.1660  0.2119
  645OPC    HW1 2782   4.445   1.007   3.726 -0.0389  0.1573  0.1490
  645OPC    HW2 2783   4.387   0.948   3.835  1.3431 -0.0743  0.7861
  645OPC     MW 2784   4.402   1.011   3.791  0.1423 -0.1047  0.2875
  646OPC     OW 2785   3.232   1.811   2.882 -0.3519 -0.3660  0.2973
  646OPC    HW1 2786   3.317   1.822   2.894 -0.2616 -1.5607  0.9325
  646OPC    HW2 2787   3.216   1.852   2.807 -0.0173  3.2977  2.0295
  646OPC     MW 2788   3.242   1.819   2.873 -0.2890 -0.0012  0.6470
  647OPC     OW 2789   2.383   0.074   1.107  0.6570  0.1624  0.5282
  647OPC    HW1 2790   2.340   0.149   1.092  0.6941  0.2456  0.8379
  647OPC    HW2 2791   2.411   0.082   1.188  1.1040  0.0243  0.3888
  647OPC     MW 2792   2.381   0.086   1.116  0.7285  0.1543  0.5534
  648OPC     OW 2793   2.419   1.863   2.222  0.0105 -0.2213  0.2702
  648OPC    HW1 2794   2.408   1.829   2.302 -1.3821  0.7990  0.5552
  648OPC    HW2 2795   2.411   1.949   2.235  1.0512  0.0643 -0.7949
  648OPC     MW 2796   2.416   1.871   2.236 -0.0415 -0.0284  0.1548
  649OPC     OW 2797   1.299   3.916   1.631 -0.2746 -0.2870  0.7012
  649OPC    HW1 2798   1.313   4.002   1.632 -1.9499  0.0222  0.0534
  649OPC    HW2 2799   1.284   3.899   1.547 -2.0377 -0.8137  1.0828
  649OPC     MW 2800   1.299   3.926   1.619 -0.7825 -0.3189  0.6619
  650OPC     OW 2801   2.667   0.955   3.311  0.3795  0.1757 -0.5759
  650OPC    HW1 2802   2.689   0.923   3.389 -1.3600 -0.6502 -0.3826
  650OPC    HW2 2803   2.727   1.017   3.296  0.0946  1.1770  1.9459
  650OPC     MW 2804   2.679   0.960   3.320  0.0804  0.2016 -0.1748
  651OPC     OW 2805   3.324   1.421   4.211 -0.2375 -0.5886 -1.0309
  651OPC    HW1 2806   3.391   1.468   4.242 -0.4806 -1.4946  1.0580
  651OPC    HW2 2807   3.361   1.346   4.187 -0.4909 -1.2643  0.5461
  651OPC     MW 2808   3.339   1.416   4.212 -0.3108 -0.8222 -0.4893
  652OPC     OW 2809   3.077   0.313   3.356 -0.6341  0.3982  0.0039
  652OPC    HW1 2810   2.996   0.282   3.351 -0.6270  0.5621 -2.8714
  652OPC    HW2 2811   3.070   0.394   3.323  0.8670 -0.1171 -1.7946
  652OPC     MW 2812   3.064   0.321   3.350 -0.4113  0.3463 -0.6866
  653OPC     OW 2813   2.893   2.701   0.750  0.1415  0.2456  0.4041
  653OPC    HW1 2814   2.871   2.748   0.680  1.1470  2.5481  1.5140
  653OPC    HW2 2815   2.968   2.738   0.776  0.4893 -1.4045  1.9283
  653OPC     MW 2816   2.901   2.713   0.744  0.3414  0.3419  0.7932
  654OPC     OW 2817   0.504   3.747   3.145  0.0154 -0.8603 -0.3207
  654OPC    HW1 2818   0.579   3.779   3.116  1.0060 -1.6227  1.2837
  654OPC    HW2 2819   0.480   3.691   3.082 -0.0119  0.4672 -1.5364
  654OPC     MW 2820   0.511   3.744   3.131  0.1577 -0.7768 -0.2633
  655OPC     OW 2821   1.547   3.658   2.834 -0.5632 -0.2024 -0.0678
  655OPC    HW1 2822   1.526   3.573   2.834 -0.3466 -0.2580  0.1132
  655OPC    HW2 2823   1.541   3.681   2.750 -0.8857 -0.3306 -0.0799
  655OPC     MW 2824   1.543   3.649   2.822 -0.5789 -0.2295 -0.0429
  656OPC     OW 2825   1.171   0.868   2.845 -0.1835  0.9917  0.1234
  656OPC    HW1 2826   1.199   0.929   2.901 -0.0530  0.0787  1.0919
  656OPC    HW2 2827   1.174   0.794   2.892  0.7187  0.0530 -1.3269
  656OPC     MW 2828   1.176   0.866   2.861 -0.0310  0.7182  0.0523
  657OPC     OW 2829   4.857   1.989   2.485 -0.1103  0.2319  0.1094
  657OPC    HW1 2830   4.933   1.975   2.444 -0.6794  1.7369 -1.5603
  657OPC    HW2 2831   4.804   1.928   2.451 -0.6225  1.5647 -1.6668
  657OPC     MW 2832   4.860   1.978   2.474 -0.2698  0.6511 -0.3996
  658OPC     OW 2833   3.335   0.705   3.239 -0.6464  0.0399  0.4821
  658OPC    HW1 2834   3.325   0.752   3.312  3.1121  0.3564  0.9908
  658OPC    HW2 2835   3.359   0.764   3.179 -3.1937 -0.2902 -1.0245
  658OPC     MW 2836   3.337   0.720   3.241 -0.4674  0.0379  0.3345
  659OPC     OW 2837   3.043   2.806   3.910  0.0660 -0.6708 -0.2676
  659OPC    HW1 2838   2.968   2.776   3.944  0.8235 -0.9632  1.2699
  659OPC    HW2 2839   3.094   2.817   3.980  1.1206  0.5442 -1.1728
  659OPC     MW 2840   3.040   2.803   3.926  0.3337 -0.5345 -0.1740
  660OPC     OW 2841   3.269   1.788   4.141 -0.1964 -0.5479  0.1872
  660OPC    HW1 2842   3.312   1.723   4.100 -0.0516 -0.9855  1.0157
  660OPC    HW2 2843   3.186   1.762   4.139 -0.0169 -1.3137  1.4687
  660OPC     MW 2844   3.263   1.774   4.135 -0.1484 -0.7257  0.4992
  661OPC     OW 2845   1.901   3.099   0.910  0.1378 -0.2814  0.1600
  661OPC    HW1 2846   1.870   3.115   0.830  0.8324  0.3820  0.0122
  661OPC    HW2 2847   1.945   3.171   0.930  1.2477 -1.0302  0.5225
  661OPC     MW 2848   1.903   3.112   0.902  0.4043 -0.2940  0.1917
  662OPC     OW 2849   1.147   4.746   3.856 -0.2315 -0.0667  0.6277
  662OPC    HW1 2850   1.167   4.774   3.936 -0.3426 -2.0327  1.3957
  662OPC    HW2 2851   1.138   4.820   3.811 -1.1939  1.1617  2.6549
  662OPC     MW 2852   1.149   4.761   3.861 -0.3902 -0.1757  1.0405
  663OPC     OW 2853   3.397   1.895   1.016  0.0655 -0.0009 -0.2173
  663OPC    HW1 2854   3.447   1.923   1.081  0.2824 -0.8314 -0.0087
  663OPC    HW2 2855   3.343   1.962   1.000 -0.9436 -0.2670  1.7653
  663OPC     MW 2856   3.396   1.909   1.023 -0.0514 -0.1629  0.1064
  664OPC     OW 2857   1.013   3.380   4.826 -0.2318  0.1374 -0.1501
  664OPC    HW1 2858   1.065   3.433   4.871 -0.4239  1.3140 -1.2547
  664OPC    HW2 2859   0.942   3.373   4.876  1.7273 -3.4611  2.5961
  664OPC     MW 2860   1.010   3.387   4.840  0.0293 -0.2206  0.0924
  665OPC     OW 2861   3.690   1.731   0.695  0.2666 -0.0896 -0.4038
  665OPC    HW1 2862   3.604   1.717   0.692  0.3249 -0.6682  0.3252
  665OPC    HW2 2863   3.723   1.660   0.656  0.4312 -0.1567 -0.1417
  665OPC     MW 2864   3.682   1.718   0.689  0.2995 -0.1849 -0.2574
  666OPC     OW 2865   0.286   3.844   4.966  0.4155 -0.1965 -0.4137
  666OPC    HW1 2866   0.263   3.906   5.023  1.5025  0.6198 -0.8313
  666OPC    HW2 2867   0.335   3.887   4.908  1.0982 -1.4399 -0.7834
  666OPC     MW 2868   0.290   3.860   4.966  0.6769 -0.2597 -0.5298
  667OPC     OW 2869   0.633   0.056   2.276  0.2631 -0.0046  0.2579
  667OPC    HW1 2870   0.655  -0.023   2.246  0.8039  1.0879 -2.5289
  667OPC    HW2 2871   0.546   0.059   2.264  0.6255  1.1113 -3.6180
  667OPC     MW 2872   0.623   0.045   2.270  0.3965  0.3216 -0.7263
  668OPC     OW 2873   0.563   1.590   2.962 -0.0412  0.4120 -0.1083
  668OPC    HW1 2874   0.646   1.602   2.986  0.2071 -0.7396 -0.3044
  668OPC    HW2 2875   0.521   1.587   3.038  0.2130  0.3141  0.0321
  668OPC     MW 2876   0.569   1.591   2.977  0.0330  0.2274 -0.1164
  669OPC     OW 2877   2.202   3.033   3.810  0.1495 -0.6054 -0.0069
  669OPC    HW1 2878   2.251   3.063   3.876  1.1709 -1.2753 -0.4469
  669OPC    HW2 2879   2.138   3.092   3.804  1.2697  0.6719  0.1320
  669OPC     MW 2880   2.200   3.046   3.819  0.4658 -0.5157 -0.0514
  670OPC     OW 2881   1.834   4.600   1.977 -0.2544 -0.0561 -0.1509
  670OPC    HW1 2882   1.767   4.619   2.030  0.0277 -1.7221  0.8671
  670OPC    HW2 2883   1.847   4.675   1.934 -3.0601  0.2329 -0.7426
  670OPC     MW 2884   1.826   4.614   1.978 -0.6272 -0.2594 -0.0879
  671OPC     OW 2885   0.650   1.688   1.357  0.1769 -0.4694 -0.1076
  671OPC    HW1 2886   0.567   1.712   1.370  0.1218  0.7109 -2.2366
  671OPC    HW2 2887   0.643   1.606   1.328 -0.2348 -0.4073 -0.1877
  671OPC     MW 2888   0.637   1.680   1.355  0.1080 -0.2859 -0.4339
  672OPC     OW 2889   3.611   3.558   1.007 -0.1012  0.2113 -0.4413
  672OPC    HW1 2890   3.586   3.577   0.926 -0.0512  0.5982 -0.3673
  672OPC    HW2 2891   3.562   3.611   1.056 -0.3099 -0.1922 -0.2022
  672OPC     MW 2892   3.600   3.569   1.002 -0.1246  0.2088 -0.3950
  673OPC     OW 2893   4.437   0.945   1.470  0.0072  0.5029  0.3378
  673OPC    HW1 2894   4.467   0.902   1.400 -0.2979  0.8186  0.0049
  673OPC    HW2 2895   4.490   1.014   1.475  0.1573  0.3727  0.5427
  673OPC     MW 2896   4.449   0.949   1.460 -0.0155  0.5303  0.3189
  674OPC     OW 2897   4.104   1.364   3.736  0.0509  0.1403  0.2126
  674OPC    HW1 2898   4.078   1.298   3.685  0.7488 -0.0063  0.0358
  674OPC    HW2 2899   4.043   1.366   3.799 -1.7674  1.4140 -1.4867
  674OPC     MW 2900   4.092   1.354   3.738 -0.1147  0.3067 -0.0644
  675OPC     OW 2901   4.368   1.507   3.032 -0.0169 -0.4509 -0.3326
  675OPC    HW1 2902   4.426   1.516   2.967 -0.2456  0.0553 -0.4766
  675OPC    HW2 2903   4.347   1.423   3.030  2.0415 -1.0607  0.8627
  675OPC     MW 2904   4.374   1.496   3.022  0.2534 -0.4662 -0.1772
  676OPC     OW 2905   0.893   1.816   2.044  0.4900  0.1559 -0.1738
  676OPC    HW1 2906   0.865   1.747   2.089  2.4961 -0.5982  0.0439
  676OPC    HW2 2907   0.930   1.781   1.973  1.8694  0.9368  0.1069
  676OPC     MW 2908   0.894   1.801   2.040  0.9901  0.1600 -0.1001
  677OPC     OW 2909   0.069   2.685   1.874 -0.1483  0.0765 -0.2003
  677OPC    HW1 2910   0.093   2.768   1.864  2.6383 -0.4164  1.3682
  677OPC    HW2 2911  -0.012   2.691   1.908 -1.3198  1.9676 -2.9802
  677OPC     MW 2912   0.060   2.698   1.878  0.0903  0.2831 -0.3793
  678OPC     OW 2913   0.118   3.244   3.110 -0.0535  0.2199 -0.9141
  678OPC    HW1 2914   0.200   3.229   3.136 -1.1016  0.0244  2.8434
  678OPC    HW2 2915   0.113   3.332   3.110  0.3355  0.2471 -1.8775
  678OPC     MW 2916   0.129   3.255   3.114 -0.1509  0.1950 -0.5013
  679OPC     OW 2917   0.422   1.994   4.049  0.6340 -0.1266 -0.3871
  679OPC    HW1 2918   0.440   1.970   3.967 -1.1721  2.9229 -1.8692
  679OPC    HW2 2919   0.377   2.068   4.039  2.2468  1.6663  3.4465
  679OPC     MW 2920   0.418   2.001   4.036  0.6054  0.5887 -0.0398
  680OPC     OW 2921   3.793   3.604   0.242 -0.0070  0.1461  0.0165
  680OPC    HW1 2922   3.759   3.526   0.262  0.6874  0.0627  0.9467
  680OPC    HW2 2923   3.748   3.660   0.293 -0.2042  0.2953 -0.3215
  680OPC     MW 2924   3.781   3.601   0.253  0.0665  0.1557  0.1040
  681OPC     OW 2925   4.660   4.139   2.085 -0.1287  0.3589  0.6249
  681OPC    HW1 2926   4.716   4.078   2.113  1.9058  0.4126 -2.8304
  681OPC    HW2 2927   4.627   4.104   2.012 -0.3408  2.6222 -0.4228
  681OPC     MW 2928   4.663   4.125   2.079  0.1402  0.7011 -0.0404
  682OPC     OW 2929   1.765   1.224   4.315  0.1149  0.3991 -0.0502
  682OPC    HW1 2930   1.809   1.261   4.249  1.3068  1.4880  1.2746
  682OPC    HW2 2931   1.762   1.140   4.293  1.0703  0.6298 -1.1759
  682OPC     MW 2932   1.771   1.217   4.302  0.4321  0.5940 -0.0207
  683OPC     OW 2933   1.062   2.095   2.617 -0.3435 -0.3184 -0.2183
  683OPC    HW1 2934   1.116   2.034   2.587  0.7084 -0.2985  1.4555
  683OPC    HW2 2935   1.114   2.146   2.665 -1.9684 -0.9043  2.3606
  683OPC     MW 2936   1.078   2.094   2.620 -0.4283 -0.4019  0.4099
  684OPC     OW 2937   1.066   4.178   4.458  0.4857  0.4530 -0.1028
  684OPC    HW1 2938   1.031   4.250   4.494 -1.7614 -0.2280 -0.7828
  684OPC    HW2 2939   1.150   4.199   4.450 -0.1283  3.1681 -0.5900
  684OPC     MW 2940   1.073   4.192   4.463  0.0631  0.7538 -0.2754
  685OPC     OW 2941   2.830   1.685   2.867 -0.2501 -0.3554 -0.0559
  685OPC    HW1 2942   2.915   1.666   2.863  0.0365  0.3962  1.6555
  685OPC    HW2 2943   2.817   1.704   2.952 -2.4527 -1.9668  0.0474
  685OPC     MW 2944   2.841   1.685   2.879 -0.5331 -0.4824  0.2121
  686OPC     OW 2945   4.383   3.200   1.060  0.2028  0.0880 -0.2435
  686OPC    HW1 2946   4.413   3.213   0.979 -0.4618  0.8853 -0.3758
  686OPC    HW2 2947   4.400   3.276   1.100 -0.3582  0.0449  0.0811
  686OPC     MW 2948   4.390   3.213   1.054  0.0219  0.1992 -0.2151
  687OPC     OW 2949   3.940   3.874   0.472  0.2969  0.1346  0.2085
  687OPC    HW1 2950   3.859   3.886   0.443 -0.0133 -0.1209  0.9418
  687OPC    HW2 2951   3.944   3.925   0.543  0.6669 -0.1069  0.3644
  687OPC     MW 2952   3.929   3.883   0.478  0.3058  0.0612  0.3399
  688OPC     OW 2953   0.835   1.681   2.966  0.1114  0.8529  0.3559
  688OPC    HW1 2954   0.860   1.641   2.893 -0.8386  2.7879 -1.1077
  688OPC    HW2 2955   0.793   1.752   2.938 -1.3436  1.0782  2.7722
  688OPC     MW 2956   0.832   1.686   2.951 -0.2439  1.1721  0.4967
  689OPC     OW 2957   2.443   2.849   1.297  0.1183 -0.0618 -0.9123
  689OPC    HW1 2958   2.356   2.850   1.310  0.0665  0.2484 -1.2475
  689OPC    HW2 2959   2.455   2.781   1.245  0.0582 -0.0450 -0.9495
  689OPC     MW 2960   2.432   2.839   1.291  0.1018 -0.0135 -0.9674
  690OPC     OW 2961   0.838   3.101   3.036 -0.0456 -0.3381 -0.0895
  690OPC    HW1 2962   0.819   3.106   3.121 -0.2772  0.7267 -0.2000
  690OPC    HW2 2963   0.854   3.016   3.024 -1.3488 -0.7221  0.7239
  690OPC     MW 2964   0.838   3.089   3.047 -0.2723 -0.2376  0.0144
  691OPC     OW 2965   2.897   1.232   2.691 -0.0575 -0.1101  0.1222
  691OPC    HW1 2966   2.858   1.303   2.724 -0.6443 -1.0033  1.4193
  691OPC    HW2 2967   2.850   1.215   2.619 -1.0139 -0.1744  0.7410
  691OPC     MW 2968   2.884   1.240   2.685 -0.2855 -0.2516  0.4051
  692OPC     OW 2969   1.777   0.557   0.729  0.7337  0.2028  0.0165
  692OPC    HW1 2970   1.831   0.559   0.660  3.9610  3.4222  2.2817
  692OPC    HW2 2971   1.716   0.616   0.708  1.1811  0.5157 -0.4345
  692OPC     MW 2972   1.776   0.566   0.715  1.2765  0.7246  0.2845
  693OPC     OW 2973   2.085   0.757   2.587  0.3546 -0.0482 -0.0576
  693OPC    HW1 2974   2.015   0.800   2.615  0.3994 -0.5936  0.9457
  693OPC    HW2 2975   2.127   0.736   2.660  0.5907 -1.3552 -0.5341
  693OPC     MW 2976   2.081   0.760   2.602  0.3962 -0.3219  0.0202
  694OPC     OW 2977   2.826   1.670   3.572 -0.2597 -0.1698 -0.2214
  694OPC    HW1 2978   2.803   1.736   3.519 -1.7732 -0.0329  0.5552
  694OPC    HW2 2979   2.758   1.616   3.567  0.9169 -1.6458 -0.7590
  694OPC     MW 2980   2.813   1.672   3.563 -0.3095 -0.3675 -0.1862
  695OPC     OW 2981   0.856   1.215   0.087  0.1008 -0.0151  0.0578
  695OPC    HW1 2982   0.937   1.217   0.055 -1.0005  0.9982 -3.0382
  695OPC    HW2 2983   0.852   1.287   0.136  0.7595  0.6530 -0.8201
  695OPC     MW 2984   0.867   1.226   0.089  0.0354  0.2332 -0.5292
  696OPC     OW 2985   2.300   2.505   3.874  0.0837  0.1714 -0.2218
  696OPC    HW1 2986   2.360   2.474   3.819  0.9750  1.8278 -0.2708
  696OPC    HW2 2987   2.348   2.554   3.929 -0.9096 -0.5859  1.3917
  696OPC     MW 2988   2.316   2.508   3.874  0.0686  0.3042  0.0092
  697OPC     OW 2989   1.102   1.176   3.746 -0.3348 -0.1194 -0.8735
  697OPC    HW1 2990   1.056   1.125   3.693 -0.0627 -2.3681  0.9146
  697OPC    HW2 2991   1.183   1.170   3.715 -0.1439 -1.5788 -0.1710
  697OPC     MW 2992   1.107   1.168   3.733 -0.2664 -0.6671 -0.5056
  698OPC     OW 2993   3.997   3.891   5.001 -0.1922  0.0943  0.1686
  698OPC    HW1 2994   4.071   3.917   4.962  0.4455 -0.6110  0.8892
  698OPC    HW2 2995   3.996   3.936   5.075  0.8637 -1.7376  1.3792
  698OPC     MW 2996   4.008   3.902   5.006  0.0579 -0.2806  0.4539
  699OPC     OW 2997   1.088   1.448   1.595 -0.1287 -0.4932 -0.4212
  699OPC    HW1 2998   1.175   1.453   1.589 -0.1492 -0.3648 -0.6137
  699OPC    HW2 2999   1.064   1.531   1.611 -0.2303 -0.4923 -0.5763
  699OPC     MW 3000   1.098   1.461   1.596 -0.1467 -0.4741 -0.4725
  700OPC     OW 3001   0.999   3.727   0.102 -0.0187  0.9185 -0.1813
  700OPC    HW1 3002   1.029   3.680   0.169  2.2738  0.0094 -1.7404
  700OPC    HW2 3003   0.940   3.675   0.064  0.6109  0.3565 -0.3922
  700OPC     MW 3004   0.995   3.713   0.107  0.4130  0.7012 -0.4428
  701OPC     OW 3005   0.455   1.899   3.802  0.2293  0.0835  0.0044
  701OPC    HW1 3006   0.428   1.818   3.818 -0.3203  0.0099 -1.1268
  701OPC    HW2 3007   0.396   1.928   3.744  1.4339  0.6421 -0.9878
  701OPC     MW 3008   0.442   1.891   3.796  0.3260  0.1551 -0.3093
  702OPC     OW 3009   2.042   1.416   4.809 -0.5279  0.2812 -0.4283
  702OPC    HW1 3010   2.025   1.412   4.723  0.4414 -3.7253 -0.6090
  702OPC    HW2 3011   2.126   1.440   4.812 -0.2789 -0.5389 -0.6758
  702OPC     MW 3012   2.052   1.419   4.797 -0.3479 -0.4317 -0.4914
  703OPC     OW 3013   2.150   2.715   2.752  0.3571  0.6709  0.0951
  703OPC    HW1 3014   2.121   2.636   2.774 -1.5591  1.8810  2.4503
  703OPC    HW2 3015   2.196   2.701   2.679 -1.3205 -2.3305 -0.5395
  703OPC     MW 3016   2.152   2.702   2.745 -0.1738  0.4065  0.3493
  704OPC     OW 3017   2.876   3.258   4.433  0.2701 -0.3341  0.1167
  704OPC    HW1 3018   2.836   3.182   4.447 -1.3871  0.4461 -0.1871
  704OPC    HW2 3019   2.929   3.241   4.366 -1.6541 -0.7303 -1.3834
  704OPC     MW 3020   2.878   3.244   4.425 -0.2590 -0.2775 -0.1497
  705OPC     OW 3021   2.460   4.294   2.387 -0.1626 -0.3521 -0.1955
  705OPC    HW1 3022   2.535   4.255   2.367  0.0444  0.8834 -2.1943
  705OPC    HW2 3023   2.429   4.248   2.453  1.7598 -1.6552 -0.1313
  705OPC     MW 3024   2.467   4.281   2.394  0.1521 -0.3622 -0.4814
  706OPC     OW 3025   2.890   0.767   3.980  0.2968  0.2717  0.8195
  706OPC    HW1 3026   2.844   0.841   3.979 -0.1612  0.1505 -3.0196
  706OPC    HW2 3027   2.842   0.712   3.932  3.3169 -0.5018 -1.6882
  706OPC     MW 3028   2.876   0.770   3.973  0.6752  0.1395 -0.1180
  707OPC     OW 3029   1.293   2.620   4.526  0.4337 -0.1300  0.2762
  707OPC    HW1 3030   1.301   2.683   4.466 -0.1255 -1.6574 -1.4826
  707OPC    HW2 3031   1.243   2.657   4.587  0.6347  1.3397 -0.3880
  707OPC     MW 3032   1.287   2.635   4.526  0.3808 -0.1384 -0.0815
  708OPC     OW 3033   3.093   3.244   3.495  0.5766 -0.0371  0.0563
  708OPC    HW1 3034   3.129   3.231   3.574  0.0219  0.9321  0.4824
  708OPC    HW2 3035   3.109   3.328   3.478 -0.3280  0.0703 -0.3369
  708OPC     MW 3036   3.101   3.254   3.504  0.3610  0.1220  0.0612
  709OPC     OW 3037   4.803   4.156   3.754  0.8199 -0.1428 -0.1551
  709OPC    HW1 3038   4.796   4.203   3.827  1.1174  0.6931 -0.6507
  709OPC    HW2 3039   4.888   4.135   3.751  0.7011 -0.6749  0.0316
  709OPC     MW 3040   4.814   4.160   3.764  0.8465 -0.0980 -0.2007
  710OPC     OW 3041   0.364   1.030   2.471  0.1962  0.3327  0.2974
  710OPC    HW1 3042   0.344   1.080   2.539  0.6079  0.6785  0.1670
  710OPC    HW2 3043   0.307   1.055   2.410 -0.6767 -0.5085  0.7441
  710OPC     MW 3044   0.353   1.041   2.472  0.1281  0.2595  0.3441
  711OPC     OW 3045   0.032   3.945   3.018  0.1992 -0.4554  0.0691
  711OPC    HW1 3046   0.056   3.947   2.934  0.9307  1.7532  0.2540
  711OPC    HW2 3047   0.005   3.863   3.030 -1.7357 -0.3935 -2.7969
  711OPC     MW 3048   0.032   3.933   3.007  0.0214 -0.1199 -0.3270
  712OPC     OW 3049   0.210   0.895   0.269  0.4339 -0.1118  0.6352
  712OPC    HW1 3050   0.170   0.877   0.344 -1.1655  0.4634 -0.0272
  712OPC    HW2 3051   0.145   0.919   0.216  1.8637  3.1835  0.1301
  712OPC     MW 3052   0.195   0.896   0.272  0.4088  0.4599  0.4628
  713OPC     OW 3053   4.571   2.111   4.249 -0.4906  1.0862  0.0310
  713OPC    HW1 3054   4.567   2.049   4.188 -0.8641  1.2302 -0.0921
  713OPC    HW2 3055   4.568   2.066   4.324 -0.7207  0.9571 -0.0571
  713OPC     MW 3056   4.570   2.095   4.251 -0.5795  1.0884  0.0001
  714OPC     OW 3057   4.560   3.298   4.571 -0.1449  0.0696 -0.1227
  714OPC    HW1 3058   4.520   3.371   4.599 -0.9616 -0.1806 -0.5839
  714OPC    HW2 3059   4.493   3.247   4.548  0.4245 -0.7899  0.1085
  714OPC     MW 3060   4.544   3.301   4.572 -0.1815 -0.0943 -0.1566
  715OPC     OW 3061   3.683   1.527   3.385 -0.0908  0.2817  0.1247
  715OPC    HW1 3062   3.705   1.536   3.301  0.8177 -2.0634  0.0252
  715OPC    HW2 3063   3.753   1.490   3.421 -0.6179  0.8792  1.8543
  715OPC     MW 3064   3.696   1.523   3.378 -0.0344  0.0235  0.3655
  716OPC     OW 3065   1.389   3.968   3.963 -1.0436 -0.3671 -0.5682
  716OPC    HW1 3066   1.313   4.002   3.990  0.1125  1.3121  0.8106
  716OPC    HW2 3067   1.420   4.028   3.908  1.0967  1.1263  2.0009
  716OPC     MW 3068   1.382   3.982   3.959 -0.5566  0.1016  0.0151
  717OPC     OW 3069   1.173   0.542   4.139 -0.2468 -0.0929  0.0842
  717OPC    HW1 3070   1.127   0.546   4.213 -1.2459 -3.1078 -0.2182
  717OPC    HW2 3071   1.137   0.603   4.089  0.3318  1.9011  1.9315
  717OPC     MW 3072   1.161   0.552   4.143 -0.3089 -0.2437  0.3127
  718OPC     OW 3073   1.162   3.131   2.109  0.3030  0.0170  0.3769
  718OPC    HW1 3074   1.080   3.150   2.088  1.1782  2.3770 -1.3654
  718OPC    HW2 3075   1.155   3.087   2.184 -2.5818 -1.0949 -0.4522
  718OPC     MW 3076   1.149   3.127   2.117  0.0062  0.2013 -0.0029
  719OPC     OW 3077   4.575   3.581   4.768 -0.0933 -0.3770  0.0513
  719OPC    HW1 3078   4.605   3.511   4.810 -0.9107  0.6374  2.4983
  719OPC    HW2 3079   4.603   3.648   4.817 -0.0853  0.9939 -1.7236
  719OPC     MW 3080   4.584   3.580   4.781 -0.2130 -0.0247  0.1508
  720OPC     OW 3081   3.591   4.124   4.443 -0.5179 -0.6513  0.2643
  720OPC    HW1 3082   3.511   4.111   4.474 -0.8964 -0.0662 -0.4398
  720OPC    HW2 3083   3.638   4.145   4.513 -1.3234  0.5472  0.4673
  720OPC     MW 3084   3.586   4.125   4.458 -0.6928 -0.3877  0.1904
  721OPC     OW 3085   3.153   1.432   0.377  0.9094  0.6988  0.7868
  721OPC    HW1 3086   3.222   1.387   0.403  0.5612 -0.4835 -0.2564
  721OPC    HW2 3087   3.161   1.435   0.291 -0.6059  0.0433  0.5835
  721OPC     MW 3088   3.164   1.426   0.368  0.6343  0.4272  0.6027
  722OPC     OW 3089   2.918   0.335   4.495 -0.3775 -0.4985  0.1960
  722OPC    HW1 3090   2.890   0.254   4.506 -0.6802 -0.3731  0.3646
  722OPC    HW2 3091   2.848   0.384   4.513 -0.5789 -0.2419 -1.1803
  722OPC     MW 3092   2.903   0.330   4.499 -0.4519 -0.4421  0.0175
  723OPC     OW 3093   0.769   3.114   3.285 -0.0843  0.1829 -0.3099
  723OPC    HW1 3094   0.776   3.188   3.331  1.1421 -0.7441  1.1025
  723OPC    HW2 3095   0.804   3.054   3.338 -0.3695 -1.2877 -1.7168
  723OPC     MW 3096   0.775   3.116   3.300  0.0548 -0.1715 -0.3091
  724OPC     OW 3097   2.433   3.766   2.063  0.1066  0.2341  0.1431
  724OPC    HW1 3098   2.515   3.735   2.060  0.1745  0.4563 -0.5095
  724OPC    HW2 3099   2.407   3.763   1.980 -0.2120  1.0692  0.2044
  724OPC     MW 3100   2.441   3.761   2.050  0.0696  0.3904  0.0556
  725OPC     OW 3101   0.227   3.374   2.407  0.1044  0.1046  0.4231
  725OPC    HW1 3102   0.254   3.320   2.470  1.1488  1.7491  1.4858
  725OPC    HW2 3103   0.284   3.441   2.412 -2.0253  2.0558  0.2724
  725OPC     MW 3104   0.240   3.376   2.417 -0.0559  0.6358  0.5577
  726OPC     OW 3105   3.468   1.839   2.066  1.7128  0.0050 -0.5740
  726OPC    HW1 3106   3.551   1.820   2.087  1.5229 -0.3636 -0.1268
  726OPC    HW2 3107   3.424   1.819   2.139  1.1510 -0.4098 -1.0168
  726OPC     MW 3108   3.474   1.833   2.080  1.6018 -0.1107 -0.5733
  727OPC     OW 3109   4.369   1.810   0.306  0.2934  0.0112  0.4797
  727OPC    HW1 3110   4.414   1.818   0.232  1.0789 -1.6730  0.7284
  727OPC    HW2 3111   4.290   1.840   0.285  0.7065  0.2602 -0.8222
  727OPC     MW 3112   4.364   1.816   0.292  0.4705 -0.2008  0.3241
  728OPC     OW 3113   2.851   2.160   4.593 -0.1513 -0.0072  0.3203
  728OPC    HW1 3114   2.867   2.187   4.512  0.4697  0.4180  0.5711
  728OPC    HW2 3115   2.818   2.080   4.583  2.0824 -0.9443 -0.2757
  728OPC     MW 3116   2.849   2.152   4.580  0.2703 -0.0829  0.2693
  729OPC     OW 3117   4.144   0.641   0.251  0.5866  0.6383  0.1611
  729OPC    HW1 3118   4.109   0.562   0.234  0.7066  0.8667 -1.2541
  729OPC    HW2 3119   4.228   0.623   0.268  0.9672  0.5684 -1.6309
  729OPC     MW 3120   4.151   0.626   0.251  0.6603  0.6617 -0.3127
  730OPC     OW 3121   2.772   2.954   3.270 -0.2304  0.1656  0.2001
  730OPC    HW1 3122   2.787   2.868   3.269 -0.9269  0.0435 -1.0180
  730OPC    HW2 3123   2.757   2.971   3.355  1.1887 -0.6678  0.6460
  730OPC     MW 3124   2.772   2.944   3.283 -0.1237  0.0246  0.0862
  731OPC     OW 3125   2.931   1.471   1.966  0.3265 -0.3295 -0.0001
  731OPC    HW1 3126   2.946   1.448   1.884 -1.0246  2.2595 -1.0995
  731OPC    HW2 3127   2.847   1.496   1.966 -0.4353 -2.3157  2.7568
  731OPC     MW 3128   2.921   1.472   1.954  0.0144 -0.2405  0.2447
  732OPC     OW 3129   4.594   2.965   2.636  0.8085  0.0732  0.1070
  732OPC    HW1 3130   4.549   2.907   2.683  1.2200 -0.3480 -0.0167
  732OPC    HW2 3131   4.551   2.967   2.560 -0.4507  1.4835  0.7993
  732OPC     MW 3132   4.581   2.957   2.632  0.6834  0.2193  0.1911
  733OPC     OW 3133   3.886   0.078   4.289 -0.4644 -0.0171  0.1202
  733OPC    HW1 3134   3.970   0.072   4.263 -0.2525  0.2722  0.7231
  733OPC    HW2 3135   3.842   0.045   4.222  0.1458 -0.3008 -0.1511
  733OPC     MW 3136   3.892   0.072   4.275 -0.3430 -0.0163  0.1691
  734OPC     OW 3137   2.700   1.006   1.525  0.0254 -0.4702  0.2132
  734OPC    HW1 3138   2.636   1.053   1.488  0.0692  0.6735  1.5387
  734OPC    HW2 3139   2.723   1.053   1.594 -0.2129 -2.6538  1.8693
  734OPC     MW 3140   2.694   1.020   1.530 -0.0034 -0.6239  0.6537
  735OPC     OW 3141   1.942   2.319   1.970  1.2139  0.3587 -0.2485
  735OPC    HW1 3142   1.954   2.310   1.884  0.7984 -0.9831 -0.1901
  735OPC    HW2 3143   1.869   2.274   1.985  0.9863  1.0337  0.7280
  735OPC     MW 3144   1.933   2.311   1.959  1.1189  0.2602 -0.0956
  736OPC     OW 3145   3.089   2.239   1.918 -0.0205 -0.7239 -0.5670
  736OPC    HW1 3146   3.100   2.161   1.881  0.1409 -1.3747  0.7909
  736OPC    HW2 3147   3.003   2.249   1.919 -0.0408 -0.8712 -0.7939
  736OPC     MW 3148   3.078   2.229   1.913  0.0003 -0.8418 -0.3999
  737OPC     OW 3149   2.420   0.164   3.522 -0.0391  0.0806  0.2966
  737OPC    HW1 3150   2.489   0.146   3.572  0.8963 -0.6765 -1.1840
  737OPC    HW2 3151   2.358   0.110   3.550  0.5960 -0.6130  0.3754
  737OPC     MW 3152   2.421   0.153   3.533  0.1929 -0.1337  0.0895
  738OPC     OW 3153   0.312   3.719   0.985  0.1756 -0.1696 -0.3739
  738OPC    HW1 3154   0.391   3.735   1.018  0.0153  0.6273 -0.3389
  738OPC    HW2 3155   0.265   3.788   1.012 -0.6916 -0.9339  0.1219
  738OPC     MW 3156   0.317   3.732   0.994  0.0238 -0.1648 -0.2955
  739OPC     OW 3157   1.473   2.478   2.119  0.0925 -0.3564  0.3754
  739OPC    HW1 3158   1.536   2.495   2.177 -1.0506 -1.6248  2.0964
  739OPC    HW2 3159   1.401   2.478   2.167 -1.0258 -0.6884 -1.2270
  739OPC     MW 3160   1.472   2.481   2.134 -0.2415 -0.5928  0.3929
  740OPC     OW 3161   3.318   2.076   3.041  0.4940 -0.4466  0.5920
  740OPC    HW1 3162   3.308   1.989   3.034 -0.8354 -0.4809  2.2636
  740OPC    HW2 3163   3.386   2.093   2.988 -1.1106 -2.0204 -2.2246
  740OPC     MW 3164   3.327   2.065   3.032  0.0606 -0.6842  0.4230
  741OPC     OW 3165   2.177   3.227   1.006 -0.1791 -0.5983  0.4130
  741OPC    HW1 3166   2.179   3.301   0.959  0.0100  0.7044  2.3191
  741OPC    HW2 3167   2.144   3.253   1.083  2.1711 -1.9422  2.0263
  741OPC     MW 3168   2.172   3.242   1.011  0.1960 -0.6044  0.9330
  742OPC     OW 3169   4.231   1.593   4.764  0.1972  0.2737 -0.4703
  742OPC    HW1 3170   4.165   1.538   4.746 -0.5920  1.1175 -0.2345
  742OPC    HW2 3171   4.205   1.668   4.728  2.1501  0.0613 -2.5373
  742OPC     MW 3172   4.217   1.596   4.756  0.3691  0.3670 -0.7409
  743OPC     OW 3173   4.134   4.253   3.950 -0.1496 -0.1758  0.3670
  743OPC    HW1 3174   4.080   4.282   4.013 -1.8713 -1.0922 -0.6104
  743OPC    HW2 3175   4.081   4.244   3.881  1.8484  1.7865 -1.5893
  743OPC     MW 3176   4.118   4.256   3.949 -0.1088 -0.0212 -0.0663
  744OPC     OW 3177   2.037   1.054   4.838 -0.8733 -0.2245 -0.3481
  744OPC    HW1 3178   2.121   1.072   4.855 -0.2865 -1.6100 -1.4916
  744OPC    HW2 3179   2.015   0.998   4.900 -0.3357 -1.3007 -1.0893
  744OPC     MW 3180   2.046   1.049   4.849 -0.7072 -0.5882 -0.6266
  745OPC     OW 3181   0.106   0.212   4.811  0.1123  0.4031  0.0592
  745OPC    HW1 3182   0.097   0.295   4.787 -0.0788  0.2178 -0.5243
  745OPC    HW2 3183   0.096   0.214   4.898 -0.9970  0.8452 -0.0665
  745OPC     MW 3184   0.103   0.224   4.821 -0.0798  0.4410 -0.0457
  746OPC     OW 3185   3.495   2.054   2.819  0.6424 -0.0918  0.0300
  746OPC    HW1 3186   3.536   2.042   2.742  1.1721 -3.3040  0.6803
  746OPC    HW2 3187   3.552   2.099   2.866  1.0594  0.3613 -0.8956
  746OPC     MW 3188   3.509   2.059   2.814  0.7823 -0.4995 -0.0108
  747OPC     OW 3189   3.679   4.209   4.687 -0.1436 -0.0356 -0.3772
  747OPC    HW1 3190   3.697   4.172   4.764  1.4690  1.4694  0.0446
  747OPC    HW2 3191   3.613   4.263   4.705 -0.4145 -0.4016 -0.2708
  747OPC     MW 3192   3.672   4.211   4.701  0.0546  0.1326 -0.2992
  748OPC     OW 3193   1.681   0.923   4.500  0.2685  0.5169  0.5060
  748OPC    HW1 3194   1.711   0.962   4.572  0.5907 -1.9902  1.8257
  748OPC    HW2 3195   1.616   0.976   4.475  0.5311  1.7918  2.2780
  748OPC     MW 3196   1.676   0.936   4.507  0.3550  0.3349  0.9628
  749OPC     OW 3197   0.287   4.511   3.117  0.2096  0.4512  0.2535
  749OPC    HW1 3198   0.333   4.452   3.073 -0.9974 -0.8169  0.6456
  749OPC    HW2 3199   0.261   4.566   3.054  0.2030 -0.1889 -0.3205
  749OPC     MW 3200   0.290   4.511   3.101  0.0303  0.1691  0.2266
  750OPC     OW 3201   1.451   2.671   4.015  0.6457  0.5427  0.3181
  750OPC    HW1 3202   1.402   2.641   3.949 -0.5600 -1.1831  1.8965
  750OPC    HW2 3203   1.417   2.750   4.032 -0.8603 -0.1338  0.6094
  750OPC     MW 3204   1.439   2.678   4.008  0.2451  0.1879  0.5943
  751OPC     OW 3205   1.458   2.313   2.632 -0.2495 -0.0297 -0.3422
  751OPC    HW1 3206   1.461   2.295   2.547  0.5564  1.0668 -0.5673
  751OPC    HW2 3207   1.541   2.305   2.658 -0.2438  1.0435  0.0206
  751OPC     MW 3208   1.471   2.309   2.624 -0.1295  0.2908 -0.3220
  752OPC     OW 3209   2.231   0.027   3.078  0.5645 -0.0948  0.4377
  752OPC    HW1 3210   2.288   0.031   3.144 -0.3353  0.0872  1.2385
  752OPC    HW2 3211   2.183   0.100   3.089  2.3572  1.6730 -2.3183
  752OPC     MW 3212   2.232   0.038   3.090  0.6964  0.1932  0.1489
  753OPC     OW 3213   0.976   0.138   0.023  0.2516  0.0054  0.1484
  753OPC    HW1 3214   0.963   0.058   0.053  0.3794  0.2437  0.8657
  753OPC    HW2 3215   1.041   0.129  -0.035 -0.1946 -0.5057 -0.2774
  753OPC     MW 3216   0.984   0.125   0.019  0.2046 -0.0349  0.1915
  754OPC     OW 3217   4.461   4.044   2.734  0.1156  0.6893  0.5850
  754OPC    HW1 3218   4.548   4.039   2.744  0.3438 -0.4157 -1.3165
  754OPC    HW2 3219   4.452   4.104   2.672 -0.7210  2.7074  2.5418
  754OPC     MW 3220   4.473   4.052   2.726  0.0257  0.8244  0.5933
  755OPC     OW 3221   2.331   0.886   4.803 -0.0452  0.1017  0.1252
  755OPC    HW1 3222   2.320   0.820   4.747  0.2015 -1.1662  1.5202
  755OPC    HW2 3223   2.414   0.880   4.827 -0.1013  0.7345  0.5033
  755OPC     MW 3224   2.341   0.875   4.798 -0.0171  0.0078  0.3871
  756OPC     OW 3225   3.065   2.750   1.522  0.3485 -0.0649  0.1939
  756OPC    HW1 3226   3.114   2.716   1.458 -0.5256 -2.0954  0.5369
  756OPC    HW2 3227   3.009   2.686   1.541 -0.3894  1.0483  1.9845
  756OPC     MW 3228   3.064   2.735   1.515  0.1102 -0.2004  0.5091
  757OPC     OW 3229   4.189   2.598   2.156  0.0486 -0.2298 -0.3541
  757OPC    HW1 3230   4.141   2.642   2.098  0.1745  0.3326 -0.0383
  757OPC    HW2 3231   4.188   2.516   2.126  0.2968  0.0934 -1.2640
  757OPC     MW 3232   4.181   2.592   2.143  0.1039 -0.0990 -0.4418
  758OPC     OW 3233   0.318   4.082   4.586  0.2854  0.2700  0.4228
  758OPC    HW1 3234   0.377   4.132   4.546  0.4418  2.9571  3.6044
  758OPC    HW2 3235   0.244   4.128   4.578 -0.4878 -0.9712  0.1460
  758OPC     MW 3236   0.315   4.096   4.579  0.1943  0.4836  0.8521
  759OPC     OW 3237   4.751   3.140   3.361  0.1065 -0.1056 -0.3586
  759OPC    HW1 3238   4.722   3.206   3.313  0.9669  0.0829 -0.6386
  759OPC    HW2 3239   4.785   3.179   3.432 -1.2309 -0.3834  0.4791
  759OPC     MW 3240   4.752   3.156   3.365  0.0360 -0.1186 -0.2762
  760OPC     OW 3241   1.835   2.726   4.207 -0.1719  0.2428  0.0937
  760OPC    HW1 3242   1.798   2.691   4.136  0.5086  2.0861 -1.2786
  760OPC    HW2 3243   1.768   2.748   4.258 -0.7324 -0.1986 -0.4454
  760OPC     MW 3244   1.820   2.724   4.204 -0.1542  0.4499 -0.1886
  761OPC     OW 3245   1.479   0.228   1.212  0.2261  0.0305 -0.1004
  761OPC    HW1 3246   1.467   0.313   1.225  1.2056  0.0736  0.6448
  761OPC    HW2 3247   1.564   0.222   1.194  0.5152 -0.9258  1.3584
  761OPC     MW 3248   1.490   0.240   1.212  0.4135 -0.1044  0.2252
  762OPC     OW 3249   0.530   2.911   0.305  0.0132  0.3585 -0.0045
  762OPC    HW1 3250   0.587   2.975   0.292  0.1439  0.1273 -0.5994
  762OPC    HW2 3251   0.570   2.840   0.273 -0.1444 -0.0188  0.6072
  762OPC     MW 3252   0.544   2.910   0.298  0.0093  0.2685 -0.0020
  763OPC     OW 3253   0.030   3.691   3.920 -0.1498  0.0105  0.4505
  763OPC    HW1 3254   0.027   3.635   3.987  1.8506  2.6777  3.0569
  763OPC    HW2 3255  -0.040   3.742   3.934 -0.8530 -0.5881 -0.7448
  763OPC     MW 3256   0.019   3.690   3.932  0.0418  0.3160  0.6588
  764OPC     OW 3257   2.210   0.004   3.623 -0.0818  0.0871  0.0291
  764OPC    HW1 3258   2.145   0.029   3.674 -0.9821 -0.3052 -0.8896
  764OPC    HW2 3259   2.173  -0.002   3.544  0.9882 -0.4582 -0.4559
  764OPC     MW 3260   2.195   0.007   3.619 -0.0567 -0.0515 -0.1783
  765OPC     OW 3261   1.856   4.592   0.727  0.1504 -0.7322 -0.4169
  765OPC    HW1 3262   1.849   4.612   0.812  1.2722 -3.5987  0.4804
  765OPC    HW2 3263   1.818   4.659   0.687  1.7601  1.9952  2.2004
  765OPC     MW 3264   1.849   4.605   0.734  0.5539 -0.7526  0.1023
  766OPC     OW 3265   1.269   3.015   1.034 -0.4144  0.5782  0.7864
  766OPC    HW1 3266   1.344   3.047   1.063 -1.2794  2.0317  1.5578
  766OPC    HW2 3267   1.259   3.052   0.956 -0.4063  0.5155  0.7555
  766OPC     MW 3268   1.278   3.025   1.027 -0.5410  0.7837  0.8958
  767OPC     OW 3269   1.987   4.412   3.288  0.0411 -0.5355 -0.1175
  767OPC    HW1 3270   2.023   4.332   3.292 -0.8341 -0.9695 -0.4745
  767OPC    HW2 3271   1.929   4.411   3.353  0.3690  0.0023  0.1906
  767OPC     MW 3272   1.984   4.400   3.298 -0.0398 -0.5203 -0.1249
  768OPC     OW 3273   3.567   2.260   4.691 -0.3811 -0.1917 -0.2551
  768OPC    HW1 3274   3.489   2.249   4.654 -0.9486  1.6496  0.2861
  768OPC    HW2 3275   3.593   2.337   4.661  1.4242 -0.9232 -0.6933
  768OPC     MW 3276   3.559   2.269   4.681 -0.1983 -0.0277 -0.2398
  769OPC     OW 3277   2.014   2.488   2.983  0.0838 -0.3825  0.3494
  769OPC    HW1 3278   1.932   2.514   2.995 -0.0750 -0.0788 -1.1795
  769OPC    HW2 3279   2.053   2.505   3.060 -0.5022  2.5082  0.1312
  769OPC     MW 3280   2.008   2.495   2.996 -0.0262  0.0893  0.0913
  770OPC     OW 3281   0.185   0.054   3.488 -0.0997 -0.5327 -0.2452
  770OPC    HW1 3282   0.249   0.050   3.547 -0.8469  1.6232  0.7949
  770OPC    HW2 3283   0.218   0.105   3.425 -0.5665  0.1032  0.0181
  770OPC     MW 3284   0.199   0.061   3.488 -0.2790 -0.1203 -0.0526
  771OPC     OW 3285   1.359   1.104   0.432  0.0897  0.7141  0.2710
  771OPC    HW1 3286   1.381   1.021   0.447  0.0248  0.8204  1.0172
  771OPC    HW2 3287   1.384   1.145   0.505  0.3173  1.3859 -0.1790
  771OPC     MW 3288   1.366   1.098   0.445  0.1138  0.8291  0.3148
  772OPC     OW 3289   3.034   2.139   3.004 -0.2058  0.0786 -0.0945
  772OPC    HW1 3290   2.989   2.181   3.066  2.9814  2.3942  0.9231
  772OPC    HW2 3291   3.104   2.110   3.046  0.8612 -0.4957 -2.1558
  772OPC     MW 3292   3.037   2.141   3.019  0.4226  0.3359 -0.2485
  773OPC     OW 3293   0.916   1.568   2.240  0.4044  0.2829 -0.1502
  773OPC    HW1 3294   0.878   1.490   2.236 -0.1393  0.5442 -0.0808
  773OPC    HW2 3295   0.873   1.609   2.303  0.4040  0.7926 -0.4781
  773OPC     MW 3296   0.904   1.562   2.249  0.3240  0.3968 -0.1884
  774OPC     OW 3297   0.050   0.210   3.697 -0.4079  0.5140  0.2609
  774OPC    HW1 3298   0.028   0.147   3.753 -2.1249 -0.2698 -1.1924
  774OPC    HW2 3299   0.103   0.170   3.641 -0.6303  0.6491 -0.0468
  774OPC     MW 3300   0.054   0.195   3.697 -0.6944  0.4182  0.0008
  775OPC     OW 3301   1.787   4.135   0.134  0.4209 -0.5462 -0.0833
  775OPC    HW1 3302   1.740   4.196   0.175  1.0449 -0.2859  0.2543
  775OPC    HW2 3303   1.854   4.179   0.101  1.7279 -1.2521  1.5000
  775OPC     MW 3304   1.790   4.150   0.135  0.7062 -0.6121  0.2005
  776OPC     OW 3305   0.101  -0.000   0.900  0.1905 -0.4684 -0.1747
  776OPC    HW1 3306   0.077  -0.040   0.974  1.5062 -0.4098  0.2960
  776OPC    HW2 3307   0.161   0.057   0.925 -0.9015  1.1096 -1.0003
  776OPC     MW 3308   0.106   0.002   0.914  0.2236 -0.2267 -0.2271
  777OPC     OW 3309   0.191   2.235   3.608  0.0638  0.0513 -0.0634
  777OPC    HW1 3310   0.264   2.276   3.630 -0.1315 -0.3039  1.3732
  777OPC    HW2 3311   0.156   2.286   3.546  0.9363  0.8381  0.0719
  777OPC     MW 3312   0.197   2.248   3.602  0.1639  0.1152  0.1687
  778OPC     OW 3313   4.757   3.552   4.575 -0.0082 -0.2370  0.5245
  778OPC    HW1 3314   4.818   3.614   4.581 -2.3689  2.7749 -2.7083
  778OPC    HW2 3315   4.703   3.569   4.641  0.2120  0.1045  0.6161
  778OPC     MW 3316   4.758   3.564   4.585 -0.3244  0.2583  0.0602
  779OPC     OW 3317   2.837   2.436   4.162  0.3529  0.5156  0.1820
  779OPC    HW1 3318   2.894   2.386   4.117  0.8835 -0.6495  2.0478
  779OPC    HW2 3319   2.885   2.470   4.226 -1.1248 -1.2074  2.3520
  779OPC     MW 3320   2.853   2.433   4.165  0.2130  0.0890  0.7782
  780OPC     OW 3321   2.356   0.157   4.110 -0.1107 -0.6678 -0.4464
  780OPC    HW1 3322   2.412   0.143   4.045  0.2675 -1.2001 -0.0175
  780OPC    HW2 3323   2.328   0.238   4.096  2.2040  0.3538  0.3989
  780OPC     MW 3324   2.360   0.167   4.098  0.2870 -0.5956 -0.2584
  781OPC     OW 3325   3.541   0.793   5.001  0.4540  0.6089  0.3810
  781OPC    HW1 3326   3.608   0.848   4.998  1.2537 -0.2287  1.8750
  781OPC    HW2 3327   3.575   0.717   4.974 -0.5368  0.7029 -1.2714
  781OPC     MW 3328   3.556   0.790   4.997  0.4257  0.4991  0.3573
  782OPC     OW 3329   0.188   4.379   2.195  0.1509  0.0297  0.0369
  782OPC    HW1 3330   0.106   4.367   2.169 -0.1787  1.6884  0.1901
  782OPC    HW2 3331   0.234   4.326   2.143 -0.9820 -0.7478 -0.2079
  782OPC     MW 3332   0.183   4.370   2.183 -0.0651  0.1598  0.0234
  783OPC     OW 3333   2.796   4.168   4.344  0.0914  0.0962 -0.4287
  783OPC    HW1 3334   2.817   4.243   4.307 -0.0824  0.0045 -0.7155
  783OPC    HW2 3335   2.845   4.109   4.302 -0.8634 -0.1419 -1.2361
  783OPC     MW 3336   2.806   4.170   4.333 -0.0753  0.0472 -0.5904
  784OPC     OW 3337   1.296   1.335   4.300 -0.5789 -0.3544  0.1944
  784OPC    HW1 3338   1.379   1.350   4.320 -0.7857 -0.0024  0.8476
  784OPC    HW2 3339   1.256   1.336   4.378 -1.3310  0.4178 -0.1800
  784OPC     MW 3340   1.302   1.338   4.315 -0.7205 -0.1883  0.2354
  785OPC     OW 3341   2.186   1.545   2.290  0.2373 -0.0195 -0.3568
  785OPC    HW1 3342   2.119   1.570   2.240 -1.6385  0.5565  2.2476
  785OPC    HW2 3343   2.192   1.607   2.350  2.0331 -0.9256  0.4868
  785OPC     MW 3344   2.177   1.558   2.291  0.2254 -0.0683  0.1526
  786OPC     OW 3345   1.930   0.088   0.286 -0.0617 -0.6390 -0.5860
  786OPC    HW1 3346   2.003   0.125   0.314 -0.4065  0.1678 -0.7365
  786OPC    HW2 3347   1.936   0.091   0.199 -1.7001  2.4652 -0.7253
  786OPC     MW 3348   1.941   0.094   0.277 -0.3546 -0.0612 -0.6288
  787OPC     OW 3349   1.686   4.648   2.435 -0.4326 -0.0503  0.5705
  787OPC    HW1 3350   1.660   4.651   2.352  0.3698  1.8977  0.3485
  787OPC    HW2 3351   1.673   4.564   2.458 -0.9630 -0.5445 -1.4018
  787OPC     MW 3352   1.680   4.636   2.426 -0.3924  0.1645  0.2462
  788OPC     OW 3353   3.259   2.981   4.121 -0.0857  0.3483  1.1099
  788OPC    HW1 3354   3.302   2.929   4.065  2.6023  1.6357  1.8419
  788OPC    HW2 3355   3.263   3.059   4.083 -1.1224  0.6575  1.6100
  788OPC     MW 3356   3.266   2.985   4.107  0.1582  0.5840  1.2921
  789OPC     OW 3357   2.885   3.514   4.100 -0.0304 -0.3718  0.3143
  789OPC    HW1 3358   2.846   3.470   4.035  0.6448 -1.2006  0.4521
  789OPC    HW2 3359   2.872   3.597   4.078 -0.7109 -0.6368 -0.3435
  789OPC     MW 3360   2.878   3.519   4.087 -0.0310 -0.5335  0.2378
  790OPC     OW 3361   0.892   2.817   2.240 -0.0457  0.0045 -0.3827
  790OPC    HW1 3362   0.935   2.776   2.176  2.1336  0.2113  0.8275
  790OPC    HW2 3363   0.815   2.838   2.204  0.8752 -0.3588 -2.7352
  790OPC     MW 3364   0.887   2.814   2.225  0.4122 -0.0186 -0.5513
  791OPC     OW 3365   0.870   3.212   0.349  0.0753 -0.3471  0.2249
  791OPC    HW1 3366   0.794   3.252   0.365 -0.2626 -0.7871 -0.2584
  791OPC    HW2 3367   0.929   3.276   0.360 -0.1013 -0.5379  3.0159
  791OPC     MW 3368   0.868   3.228   0.353 -0.0007 -0.4403  0.5658
  792OPC     OW 3369   4.000   2.169   3.255  0.1521  0.5205 -0.1157
  792OPC    HW1 3370   4.054   2.130   3.199  0.2557  1.3211 -0.5928
  792OPC    HW2 3371   4.053   2.211   3.310  0.0371  0.2332  0.2171
  792OPC     MW 3372   4.016   2.169   3.255  0.1504  0.5963 -0.1371
  793OPC     OW 3373   1.381   0.380   4.345 -0.0195 -0.3714  0.0938
  793OPC    HW1 3374   1.418   0.401   4.269 -0.6173 -0.2415 -0.1611
  793OPC    HW2 3375   1.299   0.407   4.336  0.2469  0.9908  1.3231
  793OPC     MW 3376   1.375   0.387   4.332 -0.0684 -0.1510  0.2378
  794OPC     OW 3377   4.732   3.216   2.325 -0.3964  0.7085 -0.4611
  794OPC    HW1 3378   4.767   3.269   2.385 -1.5287  0.9520  0.0128
  794OPC    HW2 3379   4.759   3.250   2.249 -0.0195  1.1663 -0.1299
  794OPC     MW 3380   4.742   3.229   2.323 -0.5077  0.8122 -0.3420
  795OPC     OW 3381   3.792   1.742   4.409 -0.6242 -0.2563  0.3531
  795OPC    HW1 3382   3.868   1.781   4.427 -1.4410  1.4155  0.4477
  795OPC    HW2 3383   3.786   1.679   4.468  1.4078 -1.4867 -0.6739
  795OPC     MW 3384   3.802   1.739   4.421 -0.4448 -0.1911  0.2152
  796OPC     OW 3385   2.263   3.921   4.036  0.3309  0.1293 -0.2956
  796OPC    HW1 3386   2.224   3.911   4.113  2.0594 -0.2125  0.5754
  796OPC    HW2 3387   2.205   3.968   3.990 -0.8239  0.1566  1.1084
  796OPC     MW 3388   2.248   3.926   4.040  0.4156  0.0829  0.0406
  797OPC     OW 3389   0.379   3.790   4.579 -0.0899 -0.7142 -0.2485
  797OPC    HW1 3390   0.341   3.868   4.575  0.9739 -0.1643 -0.0389
  797OPC    HW2 3391   0.318   3.736   4.549  0.2263  0.5762 -3.7019
  797OPC     MW 3392   0.365   3.794   4.574  0.1140 -0.4424 -0.7280
  798OPC     OW 3393   3.053   4.680   3.285  0.4597 -0.1213  0.0223
  798OPC    HW1 3394   3.121   4.625   3.281 -0.9904 -2.1695  1.6993
  798OPC    HW2 3395   2.992   4.642   3.236 -0.4235  0.2430  0.8017
  798OPC     MW 3396   3.054   4.667   3.277  0.1150 -0.3699  0.3851
  799OPC     OW 3397   1.609   1.196   2.186 -0.1045  0.1197 -0.4763
  799OPC    HW1 3398   1.626   1.129   2.133 -2.0274  0.0948 -1.1510
  799OPC    HW2 3399   1.688   1.227   2.206  0.8342 -2.0397 -0.5128
  799OPC     MW 3400   1.623   1.190   2.181 -0.2498 -0.2031 -0.5813
  800OPC     OW 3401   3.805   0.681   3.217  0.2373  0.1231 -0.4308
  800OPC    HW1 3402   3.881   0.642   3.199 -0.2726 -0.7224 -0.7818
  800OPC    HW2 3403   3.751   0.649   3.157 -0.6029  0.0867  0.3371
  800OPC     MW 3404   3.808   0.671   3.206  0.0378 -0.0072 -0.3692
  801OPC     OW 3405   0.877   1.050   4.783  0.3579  0.2396  0.3819
  801OPC    HW1 3406   0.915   1.091   4.717 -1.0097  0.8478 -0.0578
  801OPC    HW2 3407   0.834   1.113   4.825  1.0484 -0.1580  1.7748
  801OPC     MW 3408   0.876   1.065   4.780  0.2579  0.2707  0.5226
  802OPC     OW 3409   2.449   1.509   2.751 -0.0751 -0.3668  0.8597
  802OPC    HW1 3410   2.480   1.569   2.695  2.1959 -0.8721  1.4584
  802OPC    HW2 3411   2.434   1.440   2.700  1.3336 -0.6045  0.7158
  802OPC     MW 3412   2.452   1.508   2.735  0.4683 -0.4765  0.9270
  803OPC     OW 3413   3.424   0.349   0.526 -0.8463  0.4032 -0.2024
  803OPC    HW1 3414   3.442   0.419   0.574  0.4855 -0.5393  0.7494
  803OPC    HW2 3415   3.399   0.382   0.450 -0.1280  1.9216  0.1870
  803OPC     MW 3416   3.423   0.364   0.522 -0.5434  0.4883 -0.0042
  804OPC     OW 3417   0.666   0.352   1.519  0.3657 -0.2567  0.6861
  804OPC    HW1 3418   0.597   0.399   1.545 -0.1242  0.2819 -1.3937
  804OPC    HW2 3419   0.703   0.401   1.458  1.8937 -1.1055  0.8702
  804OPC     MW 3420   0.661   0.366   1.514  0.5191 -0.3025  0.4061
  805OPC     OW 3421   0.631   2.879   2.074  0.3844  0.3737  0.3431
  805OPC    HW1 3422   0.587   2.830   2.018  3.2523 -1.6473 -0.3248
  805OPC    HW2 3423   0.612   2.961   2.049 -0.0520 -0.4339 -2.2100
  805OPC     MW 3424   0.621   2.884   2.062  0.7436 -0.0441 -0.1328
  806OPC     OW 3425   1.996   4.424   4.287  0.3434 -0.7088 -0.2050
  806OPC    HW1 3426   2.061   4.482   4.295  1.1919 -1.7079  0.3114
  806OPC    HW2 3427   2.033   4.357   4.245  0.0864 -1.9067  1.3646
  806OPC     MW 3428   2.011   4.423   4.282  0.4309 -1.0333  0.1033
  807OPC     OW 3429   3.025   4.680   3.601  0.0510  0.5999 -0.7452
  807OPC    HW1 3430   3.069   4.755   3.592 -0.4485  0.8839 -0.8564
  807OPC    HW2 3431   2.952   4.694   3.556  0.6449 -0.5259 -2.1309
  807OPC     MW 3432   3.021   4.693   3.593  0.0651  0.4755 -0.9663
  808OPC     OW 3433   0.083   0.395   2.964  0.0012 -0.5540  0.9055
  808OPC    HW1 3434   0.118   0.455   3.017 -1.2018 -0.6200  1.8365
  808OPC    HW2 3435   0.136   0.327   2.973  1.0551  0.1443  0.2872
  808OPC     MW 3436   0.096   0.394   2.973 -0.0208 -0.4606  0.9516
  809OPC     OW 3437   2.259   0.905   3.282  0.0912  0.5457  0.0300
  809OPC    HW1 3438   2.272   0.820   3.265  0.0035  0.1645  1.6469
  809OPC    HW2 3439   2.187   0.904   3.332  0.7269  1.4681  0.9927
  809OPC     MW 3440   2.250   0.892   3.287  0.1721  0.6257  0.4112
  810OPC     OW 3441   3.710   1.135   3.135  0.7998 -0.1752  0.0572
  810OPC    HW1 3442   3.723   1.157   3.218  0.4245 -2.8943  0.9489
  810OPC    HW2 3443   3.670   1.058   3.141 -1.6527  0.7214 -2.6596
  810OPC     MW 3444   3.706   1.127   3.148  0.3822 -0.4444 -0.2125
  811OPC     OW 3445   0.045   2.052   1.108 -0.0038 -0.4914  0.1790
  811OPC    HW1 3446   0.047   2.102   1.179 -1.8575 -0.5123  0.2810
  811OPC    HW2 3447   0.046   2.110   1.042 -0.4010 -0.3849  0.2651
  811OPC     MW 3448   0.045   2.068   1.108 -0.3363 -0.4788  0.2068
  812OPC     OW 3449   0.074   0.621   0.306 -0.2250 -0.2677 -0.3816
  812OPC    HW1 3450   0.159   0.624   0.327 -0.0131 -1.4563 -1.0007
  812OPC    HW2 3451   0.042   0.557   0.356 -0.3533 -1.0627 -1.4480
  812OPC     MW 3452   0.082   0.612   0.316 -0.2126 -0.5607 -0.6306
  813OPC     OW 3453   0.829   0.899   3.933  0.0028 -0.0358 -0.4796
  813OPC    HW1 3454   0.840   0.986   3.928  0.6989 -0.0850  0.0232
  813OPC    HW2 3455   0.745   0.890   3.955 -0.8687  0.4134 -3.2219
  813OPC     MW 3456   0.818   0.911   3.936 -0.0231  0.0233 -0.8104
  814OPC     OW 3457   1.853   2.751   1.022  0.3997 -0.3252 -0.2551
  814OPC    HW1 3458   1.830   2.819   1.072 -0.6941 -0.9040  0.0484
  814OPC    HW2 3459   1.808   2.684   1.056 -0.6584 -0.6908 -2.2148
  814OPC     MW 3460   1.843   2.751   1.035  0.0819 -0.4647 -0.4997
  815OPC     OW 3461   3.563   2.575   2.548 -0.3395  0.4840 -0.6056
  815OPC    HW1 3462   3.634   2.525   2.545 -0.4268  0.2447  0.6238
  815OPC    HW2 3463   3.548   2.596   2.465 -0.3100 -1.5425 -1.1515
  815OPC     MW 3464   3.571   2.571   2.535 -0.3481  0.1493 -0.5045
  816OPC     OW 3465   2.449   4.009   4.646  0.2386 -0.9928  0.1749
  816OPC    HW1 3466   2.473   4.034   4.566 -0.2855 -0.9390  0.0246
  816OPC    HW2 3467   2.522   3.976   4.681  1.2090  1.5803  0.7431
  816OPC     MW 3468   2.463   4.008   4.639  0.3045 -0.6048  0.2366
  817OPC     OW 3469   2.058   4.103   3.223 -0.2413  0.1735  0.1225
  817OPC    HW1 3470   2.073   4.017   3.217 -0.5954  0.0745  0.5873
  817OPC    HW2 3471   2.081   4.133   3.144 -0.2068 -0.3609 -0.0797
  817OPC     MW 3472   2.063   4.094   3.210 -0.2885  0.0799  0.1614
  818OPC     OW 3473   2.439   0.840   3.495  0.0251 -0.2280  0.0298
  818OPC    HW1 3474   2.438   0.904   3.554  0.0649 -1.1515  1.0650
  818OPC    HW2 3475   2.384   0.868   3.433 -1.9113 -0.2667  1.6390
  818OPC     MW 3476   2.431   0.854   3.494 -0.2551 -0.3701  0.4205
  819OPC     OW 3477   0.299   2.583   3.679  0.4414 -0.0119 -0.4389
  819OPC    HW1 3478   0.214   2.596   3.670  0.3400 -0.2746  0.1206
  819OPC    HW2 3479   0.330   2.663   3.694 -0.0175 -0.1847  1.6988
  819OPC     MW 3480   0.291   2.597   3.680  0.3586 -0.0763 -0.0402
  820OPC     OW 3481   2.686   0.652   0.048 -0.0727  0.0164 -0.1450
  820OPC    HW1 3482   2.724   0.651   0.126 -0.1821 -0.8826 -0.0933
  820OPC    HW2 3483   2.658   0.569   0.037 -0.4235  0.2273 -0.9491
  820OPC     MW 3484   2.687   0.639   0.058 -0.1407 -0.0852 -0.2561
  821OPC     OW 3485   2.419   3.667   4.480 -0.0850 -0.2311  0.3718
  821OPC    HW1 3486   2.457   3.659   4.558  0.8142  0.1153 -0.0184
  821OPC    HW2 3487   2.387   3.588   4.465  4.7082 -2.2029 -1.4190
  821OPC     MW 3488   2.420   3.654   4.489  0.7559 -0.4711  0.0494
  822OPC     OW 3489   1.846   0.951   2.856 -0.2936 -0.0292 -0.6028
  822OPC    HW1 3490   1.798   0.890   2.895  1.2327 -0.9123  0.0215
  822OPC    HW2 3491   1.868   0.914   2.780 -0.7152  0.4324 -0.9570
  822OPC     MW 3492   1.842   0.937   2.850 -0.1304 -0.0914 -0.5628
  823OPC     OW 3493   3.509   2.503   1.138 -0.1669  0.5371 -0.3376
  823OPC    HW1 3494   3.479   2.583   1.117 -1.9086 -0.4077 -1.7323
  823OPC    HW2 3495   3.450   2.474   1.196  1.0958  0.6692  1.0492
  823OPC     MW 3496   3.496   2.511   1.143 -0.2376  0.4171 -0.3387
  824OPC     OW 3497   2.259   3.856   0.913  0.4855  0.0255 -0.3197
  824OPC    HW1 3498   2.263   3.932   0.957  0.5823 -0.4231  0.4640
  824OPC    HW2 3499   2.343   3.835   0.902  0.4613 -0.2792  0.0347
  824OPC     MW 3500   2.272   3.864   0.918  0.4962 -0.0857 -0.1516
  825OPC     OW 3501   3.428   2.484   3.942 -0.0899 -0.0312  0.7716
  825OPC    HW1 3502   3.491   2.424   3.949 -0.0657 -0.4355 -1.8512
  825OPC    HW2 3503   3.363   2.452   3.992  0.3807 -1.6323  0.4171
  825OPC     MW 3504   3.427   2.470   3.950 -0.0169 -0.3274  0.3318
  826OPC     OW 3505   4.397   3.592   3.472  0.2725  0.4595 -0.2369
  826OPC    HW1 3506   4.443   3.665   3.457  1.2359 -0.1389 -0.3130
  826OPC    HW2 3507   4.351   3.581   3.399  0.7948  0.5198 -0.5797
  826OPC     MW 3508   4.397   3.601   3.459  0.4919  0.3800 -0.2987
  827OPC     OW 3509   0.040   2.587   3.609  0.0264 -0.5257 -0.5022
  827OPC    HW1 3510  -0.008   2.584   3.681 -0.1027 -1.5570 -0.6131
  827OPC    HW2 3511   0.019   2.664   3.573  0.7979  0.4423  1.0207
  827OPC     MW 3512   0.030   2.598   3.614  0.1213 -0.5351 -0.2936
  828OPC     OW 3513   0.524   2.120   2.088  0.2083  0.6140 -0.4550
  828OPC    HW1 3514   0.557   2.108   2.008  1.4409  0.7290  0.0142
  828OPC    HW2 3515   0.592   2.149   2.133  0.4049 -2.3147  1.4072
  828OPC     MW 3516   0.539   2.122   2.083  0.4194  0.1983 -0.1105
  829OPC     OW 3517   3.007   1.534   1.357 -0.3661  0.8569 -0.1933
  829OPC    HW1 3518   3.073   1.582   1.387  0.3423 -0.4265  0.3651
  829OPC    HW2 3519   3.034   1.452   1.368 -1.0921  0.3094 -2.0919
  829OPC     MW 3520   3.020   1.529   1.363 -0.3687  0.5865 -0.3912
  830OPC     OW 3521   4.164   0.447   1.968  0.4658  0.4744 -0.2562
  830OPC    HW1 3522   4.129   0.367   1.967  0.4601  0.4658  0.4426
  830OPC    HW2 3523   4.203   0.452   2.045  0.7355  1.0377 -0.4193
  830OPC     MW 3524   4.165   0.436   1.979  0.5048  0.5563 -0.1771
  831OPC     OW 3525   0.021   2.966   4.041  0.7615 -0.0937 -0.1987
  831OPC    HW1 3526  -0.019   3.040   4.063 -0.0866 -0.1079 -1.5931
  831OPC    HW2 3527   0.084   2.958   4.102  0.3691  1.3333  0.4411
  831OPC     MW 3528   0.025   2.975   4.053  0.5783  0.1151 -0.3102
  832OPC     OW 3529   4.671   0.351   1.265 -0.5262  0.2215  0.1727
  832OPC    HW1 3530   4.625   0.372   1.194 -0.1222  0.8497  0.0928
  832OPC    HW2 3531   4.623   0.288   1.302 -1.8063  1.3014  0.4580
  832OPC     MW 3532   4.657   0.345   1.260 -0.6558  0.4739  0.2031
  833OPC     OW 3533   2.673   1.648   1.028 -0.3617  0.0684  0.6255
  833OPC    HW1 3534   2.587   1.638   1.018 -0.3808 -0.3197  1.1004
  833OPC    HW2 3535   2.704   1.568   1.013 -0.0296  0.3206 -0.0534
  833OPC     MW 3536   2.665   1.635   1.025 -0.3154  0.0483  0.5953
  834OPC     OW 3537   0.594   4.188   2.053  0.3576 -0.5559  0.1616
  834OPC    HW1 3538   0.573   4.230   2.126  0.4584 -0.5520  0.1889
  834OPC    HW2 3539   0.571   4.105   2.070  2.4816 -1.0351  1.1001
  834OPC     MW 3540   0.588   4.182   2.066  0.6863 -0.6262  0.3042
  835OPC     OW 3541   4.626   2.954   4.634  0.6839  0.0571 -0.1561
  835OPC    HW1 3542   4.605   2.875   4.603 -0.6990  0.6971 -0.9046
  835OPC    HW2 3543   4.663   2.993   4.565  1.4958  0.0377  0.2536
  835OPC     MW 3544   4.629   2.948   4.619  0.5995  0.1487 -0.2060
  836OPC     OW 3545   1.360   1.216   2.620 -0.3905 -0.1565 -0.3316
  836OPC    HW1 3546   1.275   1.195   2.615  0.0069 -1.9643 -0.2658
  836OPC    HW2 3547   1.397   1.158   2.566  1.0927 -1.3696  1.8460
  836OPC     MW 3548   1.353   1.204   2.611 -0.1128 -0.6027 -0.0003
  837OPC     OW 3549   0.825   4.618   2.015 -0.3089  0.3209 -0.4570
  837OPC    HW1 3550   0.829   4.697   1.979  1.0372  0.1969 -0.6252
  837OPC    HW2 3551   0.869   4.567   1.959  0.4604 -0.1788  0.5589
  837OPC     MW 3552   0.832   4.622   2.001  0.0036  0.2289 -0.3318
  838OPC     OW 3553   0.827   3.744   3.895 -0.6611 -0.0318 -0.7233
  838OPC    HW1 3554   0.789   3.809   3.850  0.4596 -0.4813 -2.4170
  838OPC    HW2 3555   0.843   3.684   3.835 -0.5991 -1.4059  0.6102
  838OPC     MW 3556   0.824   3.745   3.880 -0.4864 -0.3012 -0.7765
  839OPC     OW 3557   0.203   1.720   4.666  0.2607 -0.2072  0.2688
  839OPC    HW1 3558   0.161   1.682   4.733  0.9273  0.3990  1.0523
  839OPC    HW2 3559   0.201   1.805   4.686  2.1119 -0.1783  0.4946
  839OPC     MW 3560   0.197   1.727   4.679  0.6326 -0.1134  0.4179
  840OPC     OW 3561   2.505   3.051   4.554  0.1881  0.0226  0.0901
  840OPC    HW1 3562   2.507   3.136   4.575 -0.0494  0.6214 -2.1172
  840OPC    HW2 3563   2.431   3.042   4.510  0.7263 -1.1098 -0.6301
  840OPC     MW 3564   2.494   3.062   4.551  0.2326 -0.0563 -0.3426
  841OPC     OW 3565   1.051   1.343   2.894 -0.2099  0.1537 -1.0749
  841OPC    HW1 3566   1.008   1.372   2.965 -1.0621 -2.5682 -0.3485
  841OPC    HW2 3567   1.131   1.374   2.904 -0.5867  0.6952  0.5530
  841OPC     MW 3568   1.056   1.352   2.906 -0.3914 -0.1683 -0.7271
  842OPC     OW 3569   1.330   4.308   4.007  0.6402 -0.2137 -0.1370
  842OPC    HW1 3570   1.372   4.377   4.041 -0.5962 -0.4630  2.1302
  842OPC    HW2 3571   1.389   4.271   3.954  1.6468  2.0150 -0.6738
  842OPC     MW 3572   1.345   4.313   4.004  0.6063  0.0789  0.1188
  843OPC     OW 3573   2.788   1.671   1.275  0.2495  0.2165  0.4387
  843OPC    HW1 3574   2.862   1.628   1.292  1.1374  1.6409  0.3190
  843OPC    HW2 3575   2.752   1.625   1.209  0.6125 -0.9365  1.0245
  843OPC     MW 3576   2.793   1.657   1.267  0.4344  0.2565  0.5077
  844OPC     OW 3577   0.994   1.560   4.270  0.7282 -0.1340  0.9557
  844OPC    HW1 3578   1.075   1.586   4.252  1.6261 -3.4288 -0.7360
  844OPC    HW2 3579   0.945   1.630   4.254  3.1591  1.7650  1.3674
  844OPC     MW 3580   0.998   1.574   4.265  1.2200 -0.3402  0.7667
  845OPC     OW 3581   3.917   0.741   2.019  0.3541  0.5346 -0.2401
  845OPC    HW1 3582   3.983   0.795   2.000  1.6676 -1.3467 -1.4673
  845OPC    HW2 3583   3.923   0.730   2.105  1.8335  0.2480 -0.3446
  845OPC     MW 3584   3.928   0.747   2.029  0.7666  0.2144 -0.4367
  846OPC     OW 3585   0.523   2.738   0.720 -0.0786 -0.3868 -0.1512
  846OPC    HW1 3586   0.561   2.681   0.666  1.3362 -0.8380  1.2454
  846OPC    HW2 3587   0.506   2.691   0.791 -1.0124  0.4134  0.1744
  846OPC     MW 3588   0.526   2.723   0.722 -0.0076 -0.3353  0.1032
  847OPC     OW 3589   2.175   1.633   0.104 -0.5007 -0.6901  0.2995
  847OPC    HW1 3590   2.224   1.563   0.089 -0.7631 -0.5627 -1.3075
  847OPC    HW2 3591   2.155   1.626   0.189  0.6949 -1.7525  0.5193
  847OPC     MW 3592   2.179   1.622   0.114 -0.3629 -0.8282  0.0946
  848OPC     OW 3593   0.226   0.715   3.768 -0.2318 -0.3029 -0.0610
  848OPC    HW1 3594   0.176   0.644   3.755 -2.0749  0.9360 -0.2390
  848OPC    HW2 3595   0.192   0.773   3.713  0.5816  1.0215  0.7928
  848OPC     MW 3596   0.213   0.713   3.758 -0.3839  0.0758  0.0389
  849OPC     OW 3597   1.108   0.510   4.396  0.4866  0.0387 -0.1811
  849OPC    HW1 3598   1.047   0.572   4.406  0.1565 -0.0130 -1.6774
  849OPC    HW2 3599   1.063   0.436   4.401  0.6625 -0.0441  0.1915
  849OPC     MW 3600   1.093   0.508   4.398  0.4638  0.0188 -0.3471
  850OPC     OW 3601   3.880   4.300   3.209 -0.2990  0.0435  0.4591
  850OPC    HW1 3602   3.941   4.248   3.243 -0.3244  0.1970  0.7426
  850OPC    HW2 3603   3.860   4.354   3.275 -0.3811  0.3142  0.2142
  850OPC     MW 3604   3.886   4.301   3.224 -0.3149  0.1061  0.4648
  851OPC     OW 3605   4.659   3.924   1.757 -0.0049  0.6441 -1.0644
  851OPC    HW1 3606   4.593   3.886   1.800  0.7552 -2.4072 -2.3463
  851OPC    HW2 3607   4.621   3.959   1.687 -0.5200  0.5707 -0.8248
  851OPC     MW 3608   4.644   3.923   1.753  0.0314  0.1824 -1.2184
  852OPC     OW 3609   1.272   4.225   1.633  0.1552  0.4109  0.3662
  852OPC    HW1 3610   1.197   4.213   1.589  0.4162 -1.8282  0.4019
  852OPC    HW2 3611   1.330   4.240   1.570 -0.0088  0.2916  0.1822
  852OPC     MW 3612   1.269   4.225   1.617  0.1695  0.0625  0.3444
  853OPC     OW 3613   2.080   2.005   1.466  0.0950  0.1468 -0.0489
  853OPC    HW1 3614   2.079   1.923   1.437 -0.5007  0.8960 -2.3219
  853OPC    HW2 3615   2.163   2.030   1.454  0.8124 -0.6232  2.4852
  853OPC     MW 3616   2.092   1.996   1.460  0.1130  0.1437 -0.0103
  854OPC     OW 3617   4.448   2.606   3.834 -0.4890 -0.2756  0.5666
  854OPC    HW1 3618   4.403   2.532   3.846 -0.9855 -0.0476  0.1594
  854OPC    HW2 3619   4.455   2.639   3.915 -1.5970 -0.0090  0.5698
  854OPC     MW 3620   4.442   2.600   3.848 -0.7262 -0.2026  0.5068
  855OPC     OW 3621   4.519   1.343   0.798 -0.1144  0.4567 -0.2795
  855OPC    HW1 3622   4.470   1.330   0.869 -1.8623 -1.3227 -1.7132
  855OPC    HW2 3623   4.496   1.279   0.744  1.7239  1.2670 -2.1904
  855OPC     MW 3624   4.509   1.332   0.801 -0.1009  0.3135 -0.7736
  856OPC     OW 3625   1.677   2.567   0.674  0.0802  0.1884  0.7814
  856OPC    HW1 3626   1.633   2.589   0.602  0.1703 -3.7041 -0.7499
  856OPC    HW2 3627   1.616   2.531   0.725  0.6602 -0.8750  0.7556
  856OPC     MW 3628   1.662   2.565   0.671  0.1792 -0.5437  0.5514
  857OPC     OW 3629   4.864   3.540   3.226 -0.1532  0.2062 -0.1186
  857OPC    HW1 3630   4.802   3.482   3.246  0.3519 -0.2057  0.3090
  857OPC    HW2 3631   4.862   3.594   3.294  0.2744 -0.0875  0.1328
  857OPC     MW 3632   4.854   3.539   3.239 -0.0153  0.1018 -0.0184
  858OPC     OW 3633   2.018   1.959   4.076  0.2314  0.0324  0.0173
  858OPC    HW1 3634   2.056   2.026   4.034 -0.0328  0.5976  0.6635
  858OPC    HW2 3635   1.965   1.998   4.133 -0.4149 -0.7405 -0.0418
  858OPC     MW 3636   2.016   1.975   4.078  0.0969  0.0017  0.1038
  859OPC     OW 3637   4.544   0.665   3.166  0.4327 -0.0324  0.3846
  859OPC    HW1 3638   4.621   0.626   3.177  1.2605  1.7797  1.5134
  859OPC    HW2 3639   4.492   0.627   3.225  1.3950  0.9191  1.9025
  859OPC     MW 3640   4.547   0.654   3.176  0.6972  0.3759  0.7756
  860OPC     OW 3641   2.425   0.041   0.660 -0.3390 -0.7021  0.6632
  860OPC    HW1 3642   2.467   0.073   0.729 -2.2551 -0.1895  1.6527
  860OPC    HW2 3643   2.398   0.112   0.618 -0.8255 -1.0282  0.4228
  860OPC     MW 3644   2.428   0.056   0.664 -0.6939 -0.6745  0.7738
  861OPC     OW 3645   1.340   4.501   2.564 -0.1674 -0.0219 -0.0008
  861OPC    HW1 3646   1.287   4.449   2.519 -0.0246  0.0586 -0.2608
  861OPC    HW2 3647   1.420   4.472   2.544 -0.0851  0.3227 -0.1755
  861OPC     MW 3648   1.344   4.489   2.555 -0.1342  0.0410 -0.0650
  862OPC     OW 3649   0.756   4.542   2.883 -0.2967 -0.1226  0.8214
  862OPC    HW1 3650   0.699   4.556   2.947 -0.1013 -1.6549  1.3733
  862OPC    HW2 3651   0.713   4.488   2.829  0.1701 -0.2475  0.5695
  862OPC     MW 3652   0.741   4.536   2.885 -0.1989 -0.3672  0.8656
  863OPC     OW 3653   3.501   2.646   2.294  0.9818 -0.4722 -0.1272
  863OPC    HW1 3654   3.477   2.728   2.277 -0.4769 -1.1481 -1.6048
  863OPC    HW2 3655   3.574   2.636   2.248  0.6812 -0.2508 -0.6615
  863OPC     MW 3656   3.508   2.656   2.285  0.7220 -0.5394 -0.4243
  864OPC     OW 3657   0.260   0.567   3.066  0.4976  0.7718 -0.7725
  864OPC    HW1 3658   0.244   0.539   3.147  0.8768 -2.7210 -1.7146
  864OPC    HW2 3659   0.216   0.642   3.061 -1.7926 -0.2227  1.8304
  864OPC     MW 3660   0.251   0.574   3.077  0.2153  0.1090 -0.5271
  865OPC     OW 3661   4.107   1.350   0.344  0.1090  0.7380  0.0053
  865OPC    HW1 3662   4.147   1.343   0.266  2.3135 -0.3098  1.1312
  865OPC    HW2 3663   4.106   1.435   0.358 -1.6644  1.0820 -1.7689
  865OPC     MW 3664   4.113   1.361   0.334  0.1726  0.6340 -0.0905
  866OPC     OW 3665   0.410   0.830   0.587 -0.6644 -0.7328 -0.1522
  866OPC    HW1 3666   0.468   0.825   0.522  0.0115 -1.0068  0.4663
  866OPC    HW2 3667   0.339   0.791   0.553 -0.5009 -0.3850 -0.9157
  866OPC     MW 3668   0.408   0.823   0.572 -0.5404 -0.7219 -0.1736
  867OPC     OW 3669   4.590   0.681   3.738  0.3529 -0.6471  0.2245
  867OPC    HW1 3670   4.528   0.644   3.788  0.4362  1.4020  1.9752
  867OPC    HW2 3671   4.544   0.736   3.688  0.2759 -2.6387 -2.0938
  867OPC     MW 3672   4.574   0.683   3.738  0.3541 -0.6386  0.1408
  868OPC     OW 3673   2.896   3.506   0.143 -0.2533 -0.2294  0.3319
  868OPC    HW1 3674   2.961   3.451   0.163 -0.7696 -0.4311  1.5684
  868OPC    HW2 3675   2.899   3.565   0.208 -0.1322  0.8318 -0.6114
  868OPC     MW 3676   2.906   3.507   0.156 -0.3117 -0.1024  0.3752
  869OPC     OW 3677   0.650   1.692   4.378  0.2230 -0.3581 -0.2134
  869OPC    HW1 3678   0.595   1.673   4.443  2.9403 -0.3462  2.3665
  869OPC    HW2 3679   0.711   1.741   4.417  1.0381  1.3804 -3.3148
  869OPC     MW 3680   0.651   1.697   4.394  0.7448 -0.0995 -0.2904
  870OPC     OW 3681   0.942   3.389   4.284 -0.3483  0.2770  0.6868
  870OPC    HW1 3682   1.024   3.372   4.308 -0.0922  1.6558  0.9138
  870OPC    HW2 3683   0.951   3.456   4.228 -1.3075  0.3108  0.5591
  870OPC     MW 3684   0.956   3.397   4.279 -0.4522  0.4856  0.7016
  871OPC     OW 3685   2.407   0.943   2.120 -0.3109  0.5324  0.0201
  871OPC    HW1 3686   2.462   0.876   2.107 -0.2334  0.7971 -1.1866
  871OPC    HW2 3687   2.453   1.012   2.094 -0.5909  0.9965  0.7243
  871OPC     MW 3688   2.422   0.944   2.114 -0.3408  0.6401 -0.0541
  872OPC     OW 3689   1.673   3.768   2.317 -0.2977 -0.0118  0.4504
  872OPC    HW1 3690   1.685   3.689   2.282  3.0079  0.5827 -0.1111
  872OPC    HW2 3691   1.612   3.804   2.266 -0.3609 -1.4847 -0.5815
  872OPC     MW 3692   1.666   3.761   2.304  0.1813 -0.1416  0.2149
  873OPC     OW 3693   4.294   2.882   4.331  0.1598 -0.4588 -0.0870
  873OPC    HW1 3694   4.233   2.848   4.383  0.7577  0.0778  0.9990
  873OPC    HW2 3695   4.286   2.837   4.257 -1.4874 -0.4496  0.0633
  873OPC     MW 3696   4.284   2.870   4.328  0.0050 -0.3782  0.0955
  874OPC     OW 3697   3.580   3.867   3.008 -0.2494 -0.6932  0.4048
  874OPC    HW1 3698   3.646   3.898   2.961  0.0324 -2.1552 -0.2166
  874OPC    HW2 3699   3.524   3.934   3.011 -0.1367 -0.4221 -1.7501
  874OPC     MW 3700   3.581   3.882   3.002 -0.1912 -0.8692 -0.0052
  875OPC     OW 3701   3.101   0.399   2.849 -0.5127  0.1881 -0.2392
  875OPC    HW1 3702   3.132   0.323   2.879 -1.7104 -0.9243 -1.6662
  875OPC    HW2 3703   3.051   0.428   2.913 -0.1049 -0.2598  0.2903
  875OPC     MW 3704   3.098   0.392   2.863 -0.6294 -0.0423 -0.3718
  876OPC     OW 3705   4.310   4.117   0.292 -0.0442  0.7098 -0.2061
  876OPC    HW1 3706   4.286   4.033   0.286  0.8195  0.5145 -1.3239
  876OPC    HW2 3707   4.397   4.113   0.287  0.0061  1.6717 -0.1875
  876OPC     MW 3708   4.319   4.104   0.290  0.0908  0.8232 -0.3685
  877OPC     OW 3709   0.169   1.394   3.905 -0.0135 -0.2340  0.5082
  877OPC    HW1 3710   0.200   1.438   3.836  1.7766 -3.3447 -0.8649
  877OPC    HW2 3711   0.221   1.419   3.970  1.0538 -0.3179 -0.2723
  877OPC     MW 3712   0.181   1.404   3.904  0.4086 -0.7059  0.1900
  878OPC     OW 3713   2.778   2.612   3.928 -0.8568  0.1381  0.0807
  878OPC    HW1 3714   2.743   2.664   3.989 -0.1022  0.5546  0.1644
  878OPC    HW2 3715   2.824   2.555   3.973 -1.8717 -0.7719  0.0012
  878OPC     MW 3716   2.780   2.612   3.943 -0.8954  0.0653  0.0814
  879OPC     OW 3717   4.435   2.740   3.077 -0.0963  0.3317 -0.3562
  879OPC    HW1 3718   4.372   2.685   3.102 -0.9240  1.4222 -0.0076
  879OPC    HW2 3719   4.507   2.702   3.109 -0.4329 -1.3250 -1.4171
  879OPC     MW 3720   4.437   2.726   3.086 -0.2686  0.2479 -0.4614
  880OPC     OW 3721   0.295   3.079   0.931  0.0749 -0.0529  0.3427
  880OPC    HW1 3722   0.249   3.138   0.975  0.6098  2.3618 -2.1103
  880OPC    HW2 3723   0.371   3.076   0.974 -0.1575  0.6200  0.8231
  880OPC     MW 3724   0.300   3.087   0.944  0.1196  0.4033  0.0513
  881OPC     OW 3725   1.465   3.853   3.459  0.3205 -0.0863  0.3237
  881OPC    HW1 3726   1.491   3.936   3.469  0.3169  0.0041 -0.3878
  881OPC    HW2 3727   1.385   3.860   3.426  0.4272 -0.3722 -0.0054
  881OPC     MW 3728   1.457   3.866   3.456  0.3358 -0.1152  0.1700
  882OPC     OW 3729   3.198   4.754   0.396  0.1098 -0.5354 -0.2727
  882OPC    HW1 3730   3.118   4.750   0.362 -0.5921 -1.6184  1.4183
  882OPC    HW2 3731   3.197   4.694   0.459  1.7599  0.5240  0.8230
  882OPC     MW 3732   3.186   4.744   0.400  0.2500 -0.5389  0.1390
  883OPC     OW 3733   0.242   1.902   2.447  0.3064  0.3909  0.6434
  883OPC    HW1 3734   0.268   1.861   2.375  1.9353 -1.0189  1.9588
  883OPC    HW2 3735   0.212   1.838   2.498 -1.1480  1.3979  1.1197
  883OPC     MW 3736   0.242   1.886   2.444  0.3322  0.3315  0.9082
  884OPC     OW 3737   0.550   2.374   4.626 -0.2013  0.0595 -0.0036
  884OPC    HW1 3738   0.570   2.459   4.622  1.0755 -0.2046  0.3256
  884OPC    HW2 3739   0.617   2.335   4.587 -0.3370 -0.8471  0.6243
  884OPC     MW 3740   0.563   2.381   4.620 -0.0327 -0.1134  0.1377
  885OPC     OW 3741   0.345   4.383   0.879  0.2333  0.6888 -0.0579
  885OPC    HW1 3742   0.262   4.368   0.859  0.3283  0.4363 -0.2684
  885OPC    HW2 3743   0.342   4.457   0.924 -0.3597 -0.3947  1.7906
  885OPC     MW 3744   0.332   4.392   0.883  0.1597  0.4915  0.1841
  886OPC     OW 3745   3.080   2.422   4.308 -0.0697  0.7565  0.2118
  886OPC    HW1 3746   3.139   2.481   4.281  0.9044  0.4239  1.5019
  886OPC    HW2 3747   3.087   2.424   4.395 -1.9409  0.6344  0.4065
  886OPC     MW 3748   3.090   2.431   4.317 -0.2021  0.6894  0.4312
  887OPC     OW 3749   4.111   3.552   1.123 -0.5605  0.0778  0.7556
  887OPC    HW1 3750   4.113   3.631   1.159  1.3763  0.1877  0.5300
  887OPC    HW2 3751   4.148   3.564   1.045  0.3132 -1.1096  0.9395
  887OPC     MW 3752   4.117   3.565   1.117 -0.1453 -0.0814  0.7495
  888OPC     OW 3753   3.581   3.960   0.160  0.3031  0.3371 -0.1759
  888OPC    HW1 3754   3.641   3.966   0.223 -1.8143 -0.8827  2.1335
  888OPC    HW2 3755   3.598   3.882   0.123  1.3918  0.9409 -1.0009
  888OPC     MW 3756   3.592   3.949   0.164  0.1511  0.2461  0.0434
  889OPC     OW 3757   4.780   2.908   3.206 -0.1467 -0.3487 -0.3508
  889OPC    HW1 3758   4.807   2.950   3.135  2.8431 -1.4526  0.0113
  889OPC    HW2 3759   4.742   2.971   3.254 -0.2259  0.8468 -1.9067
  889OPC     MW 3760   4.778   2.923   3.202  0.2835 -0.3352 -0.5270
  890OPC     OW 3761   3.815   1.166   4.697 -0.6295 -0.2152  0.2728
  890OPC    HW1 3762   3.814   1.083   4.722  0.3589 -0.0935  0.7604
  890OPC    HW2 3763   3.851   1.208   4.765  0.9919  0.2880 -0.8443
  890OPC     MW 3764   3.820   1.160   4.711 -0.2439 -0.1229  0.1799
  891OPC     OW 3765   2.534   3.007   1.050 -0.2783  0.3640  0.1576
  891OPC    HW1 3766   2.538   2.945   1.112  0.8014  0.2247 -0.0430
  891OPC    HW2 3767   2.565   2.967   0.980  1.6106  1.4765  0.3049
  891OPC     MW 3768   2.539   2.992   1.049  0.1602  0.5078  0.1497
  892OPC     OW 3769   1.601   0.763   3.900  0.0317 -0.0425  0.0924
  892OPC    HW1 3770   1.560   0.811   3.961 -1.0134 -0.4215 -0.2839
  892OPC    HW2 3771   1.659   0.717   3.946 -0.2780  0.1800  0.7148
  892OPC     MW 3772   1.603   0.763   3.916 -0.1683 -0.0656  0.1288
  893OPC     OW 3773   1.730   3.187   4.766 -0.7196  0.1480 -0.4697
  893OPC    HW1 3774   1.716   3.254   4.712  0.5342  0.5127 -0.3880
  893OPC    HW2 3775   1.685   3.208   4.837 -0.6869  0.7123 -0.6072
  893OPC     MW 3776   1.722   3.200   4.769 -0.5296  0.2852 -0.4781
  894OPC     OW 3777   1.665   2.258   0.640  0.5164  0.9269  0.3865
  894OPC    HW1 3778   1.688   2.176   0.653 -0.9006  0.6264  1.2136
  894OPC    HW2 3779   1.578   2.257   0.648  0.1839  2.0687 -1.9777
  894OPC     MW 3780   1.655   2.246   0.643  0.2580  1.0512  0.1594
  895OPC     OW 3781   2.868   1.765   4.836 -0.1029  0.4345 -0.1097
  895OPC    HW1 3782   2.789   1.729   4.849  0.2019  0.3329  1.6636
  895OPC    HW2 3783   2.858   1.848   4.861 -0.0666  0.8886 -1.5186
  895OPC     MW 3784   2.855   1.772   4.842 -0.0526  0.4866 -0.0560
  896OPC     OW 3785   1.804   0.636   4.017  0.4206 -0.6968 -0.4192
  896OPC    HW1 3786   1.888   0.662   4.011  0.6705 -1.5571 -0.8743
  896OPC    HW2 3787   1.795   0.617   4.102  0.3968  0.2886 -0.1845
  896OPC     MW 3788   1.815   0.637   4.029  0.4540 -0.6783 -0.4518
  897OPC     OW 3789   1.527   3.427   4.409 -0.0381  0.3100  0.1644
  897OPC    HW1 3790   1.501   3.343   4.410 -1.1415  0.6217 -0.4049
  897OPC    HW2 3791   1.457   3.469   4.379  0.6778  1.3883 -0.0324
  897OPC     MW 3792   1.513   3.421   4.405 -0.0953  0.5153  0.0511
  898OPC     OW 3793   4.771   4.072   2.386 -0.3492  0.0584  0.3477
  898OPC    HW1 3794   4.823   4.140   2.399 -0.5717  0.0827  1.1321
  898OPC    HW2 3795   4.816   4.022   2.330 -0.1220  0.7700 -0.1131
  898OPC     MW 3796   4.785   4.075   2.379 -0.3484  0.1672  0.3956
  899OPC     OW 3797   0.606   1.880   2.612  0.3028  0.0447 -0.2173
  899OPC    HW1 3798   0.540   1.841   2.654  0.8504 -0.5813  0.0765
  899OPC    HW2 3799   0.566   1.944   2.568 -0.6265 -0.8437 -0.7296
  899OPC     MW 3800   0.590   1.884   2.611  0.2464 -0.1790 -0.2496
  900OPC     OW 3801   3.701   4.368   3.735  0.4650 -0.7571  0.5348
  900OPC    HW1 3802   3.655   4.298   3.709 -0.4627 -0.2936  0.9015
  900OPC    HW2 3803   3.648   4.435   3.720  0.5317 -0.3176  2.0517
  900OPC     MW 3804   3.687   4.367   3.729  0.3379 -0.6238  0.8131
  901OPC     OW 3805   1.735   1.670   2.303  0.0596 -0.0485  0.6352
  901OPC    HW1 3806   1.748   1.588   2.278 -0.0187 -0.0196  0.5009
  901OPC    HW2 3807   1.655   1.689   2.273  0.7939  0.6806 -0.9469
  901OPC     MW 3808   1.725   1.661   2.295  0.1565  0.0634  0.3819
  902OPC     OW 3809   2.121   2.912   2.456  0.1518  0.2134  0.1567
  902OPC    HW1 3810   2.095   2.940   2.377  1.4199  0.1061 -0.3149
  902OPC    HW2 3811   2.047   2.910   2.502 -0.6567  0.0607 -1.0935
  902OPC     MW 3812   2.106   2.916   2.451  0.2197  0.1750 -0.0976
  903OPC     OW 3813   1.393   3.281   2.165  0.0393  0.1197  0.6928
  903OPC    HW1 3814   1.311   3.259   2.147  0.3956 -1.6492  1.0865
  903OPC    HW2 3815   1.388   3.314   2.246 -0.2370 -0.3325  0.8619
  903OPC     MW 3816   1.380   3.283   2.175  0.0512 -0.2084  0.7759
  904OPC     OW 3817   2.443   0.001   1.658 -0.5334  0.2034 -0.0045
  904OPC    HW1 3818   2.411  -0.079   1.671 -1.4102  0.5005 -0.2330
  904OPC    HW2 3819   2.409   0.048   1.723 -0.1267  0.4198  0.0575
  904OPC     MW 3820   2.433  -0.004   1.669 -0.6029  0.2793 -0.0290
  905OPC     OW 3821   2.926   1.331   4.865  0.0243 -0.5155 -0.3294
  905OPC    HW1 3822   2.986   1.273   4.843  1.3645  0.5111  0.4468
  905OPC    HW2 3823   2.945   1.401   4.816 -0.7046 -0.2674 -0.2722
  905OPC     MW 3824   2.937   1.333   4.855  0.1145 -0.3272 -0.2062
  906OPC     OW 3825   0.673   4.441   4.338 -0.0497 -0.0730 -0.1931
  906OPC    HW1 3826   0.759   4.443   4.322  0.6245 -1.1713  2.6407
  906OPC    HW2 3827   0.650   4.525   4.340  0.5514  0.2221 -2.4817
  906OPC     MW 3828   0.683   4.453   4.336  0.1387 -0.1915 -0.1127
  907OPC     OW 3829   1.977   3.590   3.138  0.0600  0.3026  0.4544
  907OPC    HW1 3830   1.937   3.570   3.212  0.6798  0.7335  0.9164
  907OPC    HW2 3831   1.912   3.593   3.080 -0.1092 -2.8816  0.3173
  907OPC     MW 3832   1.962   3.588   3.140  0.1265 -0.1043  0.5024
  908OPC     OW 3833   1.847   3.879   0.801  0.0155  0.2232  0.5850
  908OPC    HW1 3834   1.880   3.886   0.881  0.1395 -0.4154  0.5936
  908OPC    HW2 3835   1.835   3.962   0.776  1.3061  0.4605  0.7093
  908OPC     MW 3836   1.850   3.892   0.809  0.2245  0.1638  0.6046
  909OPC     OW 3837   2.618   2.196   1.746 -0.1294 -0.2167  0.1365
  909OPC    HW1 3838   2.687   2.241   1.775 -0.5952 -0.1131  1.1029
  909OPC    HW2 3839   2.651   2.149   1.680  1.2008 -1.2366  1.4728
  909OPC     MW 3840   2.633   2.196   1.740 -0.0017 -0.3520  0.4767
  910OPC     OW 3841   3.018   2.450   0.286 -0.0133  0.1427 -0.0721
  910OPC    HW1 3842   2.943   2.407   0.298  0.9736 -1.5820  0.2486
  910OPC    HW2 3843   3.008   2.523   0.332 -0.5527 -1.2358  2.1162
  910OPC     MW 3844   3.005   2.455   0.295  0.0529 -0.3157  0.2985
  911OPC     OW 3845   3.808   3.245   3.036  0.0982  0.2533 -0.5694
  911OPC    HW1 3846   3.868   3.239   3.099 -1.6218  1.2368  1.2914
  911OPC    HW2 3847   3.737   3.208   3.072 -0.4974 -0.8069 -2.6434
  911OPC     MW 3848   3.806   3.238   3.051 -0.2439  0.2419 -0.6008
  912OPC     OW 3849   4.588   3.464   1.908 -0.0253  0.2533 -0.5115
  912OPC    HW1 3850   4.672   3.446   1.926  0.0186  0.9486  0.0271
  912OPC    HW2 3851   4.586   3.469   1.821  0.2234 -1.0120 -0.6051
  912OPC     MW 3852   4.600   3.462   1.898  0.0178  0.1691 -0.4458
  913OPC     OW 3853   4.039   4.785   1.270  0.1138 -0.7078  0.0885
  913OPC    HW1 3854   4.021   4.844   1.208  0.7640  0.4052  0.9087
  913OPC    HW2 3855   4.041   4.833   1.343 -0.1571 -1.9030  0.9091
  913OPC     MW 3856   4.037   4.801   1.271  0.1697 -0.7202  0.3309
  914OPC     OW 3857   1.756   4.658   2.737  0.1480 -0.2159  0.8158
  914OPC    HW1 3858   1.825   4.677   2.786  0.6399 -0.0639  0.0837
  914OPC    HW2 3859   1.693   4.708   2.771  0.9867  1.4745  0.0319
  914OPC     MW 3860   1.757   4.668   2.749  0.3445  0.0563  0.5920
  915OPC     OW 3861   0.028   3.211   3.579  0.1738 -0.0925 -0.2714
  915OPC    HW1 3862   0.046   3.132   3.609  2.0115  1.1819  2.3897
  915OPC    HW2 3863  -0.042   3.236   3.625  0.5173  0.3572  0.0232
  915OPC     MW 3864   0.020   3.203   3.590  0.4961  0.1623  0.1653
  916OPC     OW 3865   0.496   0.660   4.525  0.4182 -0.9659 -0.0071
  916OPC    HW1 3866   0.541   0.717   4.574 -0.1306 -0.4617 -0.0753
  916OPC    HW2 3867   0.519   0.583   4.557  0.3139 -0.6589  0.8380
  916OPC     MW 3868   0.506   0.657   4.537  0.3217 -0.8461  0.1074
  917OPC     OW 3869   1.296   1.582   3.652  0.6534  0.0654 -0.2408
  917OPC    HW1 3870   1.215   1.552   3.637  0.4087  1.8304 -3.4572
  917OPC    HW2 3871   1.346   1.512   3.638 -0.1921 -1.4708  3.3021
  917OPC     MW 3872   1.291   1.567   3.648  0.4923  0.0992 -0.1925
  918OPC     OW 3873   1.627   0.676   4.409  0.2774 -0.0076 -0.1754
  918OPC    HW1 3874   1.644   0.749   4.454 -2.2750  0.5681  0.0308
  918OPC    HW2 3875   1.582   0.627   4.466 -0.9201 -0.2997 -1.3394
  918OPC     MW 3876   1.623   0.680   4.424 -0.2766  0.0343 -0.3166
  919OPC     OW 3877   3.819   1.471   2.953  0.5740 -0.3197 -0.1822
  919OPC    HW1 3878   3.879   1.409   2.963 -0.6322 -1.1630  3.0567
  919OPC    HW2 3879   3.746   1.427   2.935  0.0803  0.2972  0.2611
  919OPC     MW 3880   3.817   1.455   2.952  0.3228 -0.3532  0.3618
  920OPC     OW 3881   2.498   0.063   2.144  0.0474 -0.2196 -0.0791
  920OPC    HW1 3882   2.530   0.127   2.193 -0.6024  1.5068 -1.7630
  920OPC    HW2 3883   2.566   0.011   2.130  0.5890  0.0649  1.3456
  920OPC     MW 3884   2.513   0.065   2.149  0.0314  0.0774 -0.1175
  921OPC     OW 3885   1.940   0.154   2.314 -0.1183 -0.3733 -0.1487
  921OPC    HW1 3886   1.981   0.225   2.344 -0.4618 -0.2049 -0.0662
  921OPC    HW2 3887   1.933   0.103   2.385  1.0710 -0.9652 -0.4240
  921OPC     MW 3888   1.945   0.157   2.329  0.0067 -0.4359 -0.1771
  922OPC     OW 3889   0.744   1.531   0.629  0.9888 -0.1699 -0.6132
  922OPC    HW1 3890   0.771   1.459   0.670 -0.8022  0.9980  3.0689
  922OPC    HW2 3891   0.659   1.517   0.616  0.7216  0.9779 -0.3158
  922OPC     MW 3892   0.736   1.519   0.633  0.6848  0.1722 -0.0254
  923OPC     OW 3893   1.421   1.928   2.794  0.3499 -0.0455 -0.7542
  923OPC    HW1 3894   1.369   1.927   2.864 -0.8758 -3.1389 -1.5674
  923OPC    HW2 3895   1.431   1.844   2.774  3.0790  0.5805 -2.6041
  923OPC     MW 3896   1.415   1.916   2.802  0.5720 -0.4100 -1.1477
  924OPC     OW 3897   2.108   2.428   4.455 -0.6720  0.7023  0.4931
  924OPC    HW1 3898   2.099   2.435   4.541  0.6857  1.9447  0.5767
  924OPC    HW2 3899   2.176   2.373   4.446 -1.3255 -0.0723  0.1809
  924OPC     MW 3900   2.117   2.421   4.466 -0.5680  0.7715  0.4596
  925OPC     OW 3901   2.751   1.880   3.738  0.1344 -0.6753 -0.0324
  925OPC    HW1 3902   2.792   1.939   3.689  0.9274 -2.2790 -1.4129
  925OPC    HW2 3903   2.763   1.805   3.695 -1.1964 -1.7985  1.4056
  925OPC     MW 3904   2.759   1.878   3.725  0.0550 -1.0781 -0.0239
  926OPC     OW 3905   3.371   3.409   3.864 -0.0896 -0.2823 -0.8894
  926OPC    HW1 3906   3.418   3.466   3.910  1.4239 -0.2916 -2.3397
  926OPC    HW2 3907   3.292   3.445   3.860 -0.0623  0.0598  1.0466
  926OPC     MW 3908   3.366   3.423   3.870  0.1380 -0.2331 -0.8176
  927OPC     OW 3909   3.776   3.271   4.082 -0.0503 -0.1492  0.5330
  927OPC    HW1 3910   3.839   3.278   4.141 -0.9448  1.0457  1.4057
  927OPC    HW2 3911   3.743   3.352   4.077 -2.1721 -0.9062  0.9022
  927OPC     MW 3912   3.780   3.284   4.090 -0.4958 -0.0845  0.7164
  928OPC     OW 3913   1.085   2.919   4.537 -0.0209 -0.3440 -0.4752
  928OPC    HW1 3914   1.123   2.951   4.465 -0.0819 -1.3459 -0.9798
  928OPC    HW2 3915   1.019   2.871   4.505 -0.9690  0.3760  0.3309
  928OPC     MW 3916   1.081   2.916   4.521 -0.1700 -0.3856 -0.4306
  929OPC     OW 3917   2.141   2.993   2.159  0.4087 -0.5123  0.0972
  929OPC    HW1 3918   2.125   3.020   2.078  0.6989  0.1306  0.2501
  929OPC    HW2 3919   2.228   2.994   2.165  0.3871 -0.4682  0.4465
  929OPC     MW 3920   2.151   2.997   2.148  0.4484 -0.4109  0.1715
  930OPC     OW 3921   3.543   0.277   3.970 -0.1371  0.4376 -0.1545
  930OPC    HW1 3922   3.591   0.350   3.963 -2.0344  1.7506 -0.3424
  930OPC    HW2 3923   3.483   0.286   3.907  0.0532 -1.6979 -0.6966
  930OPC     MW 3924   3.541   0.289   3.960 -0.3892  0.3161 -0.2622
  931OPC     OW 3925   4.445   3.779   2.235 -0.0811  0.3230  0.0304
  931OPC    HW1 3926   4.378   3.752   2.283  1.2821 -0.8047  1.4318
  931OPC    HW2 3927   4.461   3.859   2.266  1.2531 -0.6588  2.1539
  931OPC     MW 3928   4.438   3.787   2.247  0.3174  0.0113  0.5511
  932OPC     OW 3929   1.062   1.449   3.687 -0.1242  0.4741 -0.2517
  932OPC    HW1 3930   1.099   1.370   3.692  1.8256  1.3709  0.1761
  932OPC    HW2 3931   1.025   1.449   3.608  3.0383  0.4096 -1.8748
  932OPC     MW 3932   1.062   1.437   3.676  0.6310  0.5970 -0.4282
  933OPC     OW 3933   0.347   1.933   3.383 -0.3834  0.0430  0.2653
  933OPC    HW1 3934   0.276   1.922   3.334  0.5391  1.0695 -1.3695
  933OPC    HW2 3935   0.316   1.934   3.465 -2.4478  1.7703 -0.4597
  933OPC     MW 3936   0.332   1.932   3.388 -0.5521  0.4498 -0.0835
  934OPC     OW 3937   3.026   2.518   4.867 -0.5732  0.1375 -0.2411
  934OPC    HW1 3938   3.036   2.435   4.892 -2.7327 -0.1282 -0.0317
  934OPC    HW2 3939   3.106   2.551   4.870  0.0377 -1.3804  1.6978
  934OPC     MW 3940   3.039   2.511   4.871 -0.8020 -0.1260  0.0759
  935OPC     OW 3941   1.193   0.036   4.118 -0.7898 -0.4305 -0.6451
  935OPC    HW1 3942   1.267   0.011   4.156 -2.1427 -1.4083  1.6278
  935OPC    HW2 3943   1.201   0.122   4.112 -0.3204 -0.2190  1.7613
  935OPC     MW 3944   1.205   0.045   4.123 -0.9203 -0.5437  0.0461
  936OPC     OW 3945   4.118   0.468   2.356  0.1692 -0.2422 -0.5963
  936OPC    HW1 3946   4.078   0.411   2.305 -1.9697  0.4948  0.1501
  936OPC    HW2 3947   4.112   0.433   2.436 -1.2769  0.9779 -0.1081
  936OPC     MW 3948   4.112   0.455   2.360 -0.3604  0.0469 -0.4139
  937OPC     OW 3949   4.173   1.456   0.606  0.4108 -0.4707  0.0328
  937OPC    HW1 3950   4.237   1.507   0.578  2.3427 -2.2897  0.8604
  937OPC    HW2 3951   4.196   1.376   0.579 -1.1054 -1.3098  1.0353
  937OPC     MW 3952   4.186   1.452   0.598  0.4724 -0.8633  0.3031
  938OPC     OW 3953   1.754   0.163   0.840  0.3652 -0.1606 -0.0226
  938OPC    HW1 3954   1.709   0.228   0.803 -0.7645 -0.5446  0.6305
  938OPC    HW2 3955   1.821   0.151   0.785  0.2183  1.0767 -0.5151
  938OPC     MW 3956   1.758   0.171   0.826  0.1766 -0.0346  0.0011
  939OPC     OW 3957   0.902   1.112   2.886  0.4726  0.3850  0.5392
  939OPC    HW1 3958   0.939   1.054   2.832  1.2014  0.5267  0.8748
  939OPC    HW2 3959   0.952   1.183   2.877 -0.4526  0.9955  0.0788
  939OPC     MW 3960   0.915   1.114   2.877  0.4436  0.4961  0.5208
  940OPC     OW 3961   2.098   3.546   0.612  0.2180  0.5446  0.1821
  940OPC    HW1 3962   2.120   3.630   0.616  2.1339  0.1322 -0.6114
  940OPC    HW2 3963   2.125   3.513   0.687 -1.1033  0.7110  0.7667
  940OPC     MW 3964   2.105   3.554   0.623  0.3058  0.5083  0.1512
  941OPC     OW 3965   4.605   3.413   3.551  0.0166 -0.1349  0.1275
  941OPC    HW1 3966   4.564   3.339   3.573 -0.6390  0.4211  0.8307
  941OPC    HW2 3967   4.541   3.463   3.519  0.3748  0.2824  0.0510
  941OPC     MW 3968   4.589   3.409   3.549 -0.0272  0.0088  0.2202
  942OPC     OW 3969   0.443   1.219   4.775  0.0771  0.1150 -0.4962
  942OPC    HW1 3970   0.402   1.260   4.840  0.5249  1.8178 -1.2475
  942OPC    HW2 3971   0.434   1.135   4.796 -1.0960  0.5563  0.9686
  942OPC     MW 3972   0.436   1.213   4.788 -0.0300  0.4317 -0.3905
  943OPC     OW 3973   2.259   3.161   2.520  0.3413 -0.1727 -0.0176
  943OPC    HW1 3974   2.218   3.085   2.508  0.5888 -0.0763 -1.5908
  943OPC    HW2 3975   2.246   3.177   2.605 -1.7520 -0.7829 -0.1743
  943OPC     MW 3976   2.251   3.152   2.531  0.0686 -0.2485 -0.2732
  944OPC     OW 3977   1.747   3.874   3.613  0.0276 -0.1668  0.5341
  944OPC    HW1 3978   1.693   3.806   3.604 -0.0722 -0.1752  1.1540
  944OPC    HW2 3979   1.772   3.891   3.531 -0.7570 -0.2913  0.2590
  944OPC     MW 3980   1.743   3.867   3.599 -0.1031 -0.1865  0.5852
  945OPC     OW 3981   1.528   1.989   1.113  0.1267  0.1737 -0.1394
  945OPC    HW1 3982   1.506   1.969   1.031 -2.0623 -0.5006  0.5372
  945OPC    HW2 3983   1.493   2.067   1.125 -1.3949 -0.5952  0.7326
  945OPC     MW 3984   1.520   1.997   1.102 -0.4214 -0.0395  0.0894
  946OPC     OW 3985   3.470   0.005   3.152 -0.2745 -0.5369  0.2382
  946OPC    HW1 3986   3.447  -0.014   3.070 -1.2410  0.3031  0.3001
  946OPC    HW2 3987   3.398   0.041   3.186 -0.1528 -1.5686  1.6993
  946OPC     MW 3988   3.456   0.007   3.145 -0.3992 -0.5652  0.4632
  947OPC     OW 3989   3.383   3.527   4.613 -0.2543  0.2073  0.4899
  947OPC    HW1 3990   3.349   3.463   4.564 -0.8069  0.0248  1.0964
  947OPC    HW2 3991   3.346   3.599   4.580  0.8905  0.3074 -0.6413
  947OPC     MW 3992   3.372   3.529   4.601 -0.1669  0.1952  0.4121
  948OPC     OW 3993   1.750   3.199   0.620 -0.2250 -0.7007 -0.2683
  948OPC    HW1 3994   1.740   3.285   0.624  0.4923 -0.6554  1.4186
  948OPC    HW2 3995   1.805   3.188   0.553 -2.4542 -0.1406 -2.3588
  948OPC     MW 3996   1.757   3.210   0.611 -0.4484 -0.6112 -0.3279
  949OPC     OW 3997   1.452   1.658   3.191  0.3063  0.1533  0.1517
  949OPC    HW1 3998   1.497   1.585   3.209  0.6241  0.3042 -0.0214
  949OPC    HW2 3999   1.419   1.681   3.268 -1.5393 -1.3152 -0.1141
  949OPC     MW 4000   1.454   1.650   3.205  0.0806 -0.0413  0.0868
  950OPC     OW 4001   1.539   1.881   3.771  0.7511 -0.1912 -0.5221
  950OPC    HW1 4002   1.575   1.926   3.836 -2.5267  2.0496  0.0184
  950OPC    HW2 4003   1.508   1.943   3.718  2.0194 -1.9421 -3.5721
  950OPC     MW 4004   1.539   1.897   3.773  0.4542 -0.1189 -0.8929
  951OPC     OW 4005   2.976   4.333   4.192  0.3619 -0.0972  0.2315
  951OPC    HW1 4006   2.935   4.405   4.219 -0.4630 -0.0566 -1.0159
  951OPC    HW2 4007   2.945   4.322   4.111  1.0573 -1.4210  0.1246
  951OPC     MW 4008   2.965   4.342   4.184  0.3428 -0.2866  0.0315
  952OPC     OW 4009   3.218   0.877   2.565 -0.0305  0.3171  0.1774
  952OPC    HW1 4010   3.161   0.826   2.606 -0.1253 -0.7382 -1.1682
  952OPC    HW2 4011   3.289   0.874   2.615  0.4643 -2.3679 -0.5318
  952OPC     MW 4012   3.220   0.869   2.578  0.0286 -0.2354 -0.1262
  953OPC     OW 4013   4.648   3.771   3.600 -0.1818 -0.1058  0.1516
  953OPC    HW1 4014   4.575   3.805   3.566 -0.0556  0.4343  0.4161
  953OPC    HW2 4015   4.707   3.781   3.536 -0.2259 -0.1245  0.1075
  953OPC     MW 4016   4.646   3.777   3.585 -0.1696 -0.0287  0.1843
  954OPC     OW 4017   0.772   2.206   2.241  0.3571  0.2895 -0.3811
  954OPC    HW1 4018   0.779   2.152   2.310  1.1212  0.0921 -0.5963
  954OPC    HW2 4019   0.814   2.278   2.268 -0.9399  0.9230  0.0244
  954OPC     MW 4020   0.779   2.208   2.255  0.2784  0.3540 -0.3531
  955OPC     OW 4021   4.581   0.835   4.573 -0.2763 -0.1052 -0.2284
  955OPC    HW1 4022   4.588   0.859   4.657  0.9670 -0.5571 -0.1863
  955OPC    HW2 4023   4.576   0.748   4.576 -2.9501 -0.0390 -0.4937
  955OPC     MW 4024   4.581   0.826   4.586 -0.4875 -0.1622 -0.2615
  956OPC     OW 4025   1.255   0.658   3.005  0.3813  0.3357 -0.0674
  956OPC    HW1 4026   1.325   0.645   2.955 -0.4651  1.1074 -1.5305
  956OPC    HW2 4027   1.211   0.583   2.999 -0.5340  0.9712 -1.9018
  956OPC     MW 4028   1.259   0.645   2.997  0.1210  0.5436 -0.5546
  957OPC     OW 4029   3.132   2.100   4.604  0.5190 -0.4459  0.1429
  957OPC    HW1 4030   3.123   2.013   4.613  1.4801 -0.6739 -0.8923
  957OPC    HW2 4031   3.050   2.127   4.591  0.2967 -1.3435 -0.5008
  957OPC     MW 4032   3.118   2.091   4.603  0.6281 -0.6123 -0.1051
  958OPC     OW 4033   4.848   4.708   2.237 -0.1154 -0.1744 -0.0952
  958OPC    HW1 4034   4.831   4.765   2.173 -2.4286  2.4831  2.5825
  958OPC    HW2 4035   4.769   4.678   2.259  0.6036 -1.0348  1.4733
  958OPC     MW 4036   4.834   4.712   2.230 -0.3511  0.0911  0.5322
  959OPC     OW 4037   1.355   3.666   3.598 -0.6160 -0.2745 -0.4185
  959OPC    HW1 4038   1.397   3.649   3.673 -2.5203 -0.5217  0.6915
  959OPC    HW2 4039   1.402   3.729   3.561  1.0447 -0.9775  0.4006
  959OPC     MW 4040   1.368   3.673   3.604 -0.6520 -0.4149 -0.1335
  960OPC     OW 4041   2.740   3.139   3.953 -0.0137 -0.5039  0.2114
  960OPC    HW1 4042   2.825   3.121   3.954  0.7738  2.6088  0.5097
  960OPC    HW2 4043   2.713   3.107   3.876  1.9085  0.1942 -0.8208
  960OPC     MW 4044   2.748   3.132   3.942  0.3865  0.0591  0.1028
  961OPC     OW 4045   0.266   2.786   1.512  0.0104 -0.0583 -0.5651
  961OPC    HW1 4046   0.324   2.847   1.488 -0.3771  0.3901 -0.3761
  961OPC    HW2 4047   0.190   2.829   1.513 -0.0212 -0.0728  1.3245
  961OPC     MW 4048   0.264   2.802   1.509 -0.0515  0.0058 -0.2581
  962OPC     OW 4049   1.186   1.177   2.327  0.2867  0.2015 -0.4837
  962OPC    HW1 4050   1.131   1.180   2.259  0.5977 -0.4127 -0.7658
  962OPC    HW2 4051   1.226   1.100   2.317  1.3806  0.7548 -0.4207
  962OPC     MW 4052   1.184   1.166   2.315  0.4942  0.1925 -0.5161
  963OPC     OW 4053   4.449   3.967   3.932 -0.8691 -0.9332  0.3603
  963OPC    HW1 4054   4.478   4.024   3.991 -0.7948 -0.5987  0.0077
  963OPC    HW2 4055   4.522   3.931   3.900 -0.7828  0.2096 -0.8248
  963OPC     MW 4056   4.464   3.970   3.936 -0.8454 -0.7149  0.1331
  964OPC     OW 4057   2.124   0.717   3.044  0.0831 -0.9686 -0.5730
  964OPC    HW1 4058   2.090   0.794   3.067 -2.3834 -2.1884  0.2454
  964OPC    HW2 4059   2.176   0.697   3.112 -1.1526 -1.0681  0.3763
  964OPC     MW 4060   2.127   0.725   3.058 -0.4637 -1.1635 -0.3119
  965OPC     OW 4061   0.754   2.042   3.812 -0.1572  0.3979  0.8444
  965OPC    HW1 4062   0.689   2.079   3.768  0.2409 -2.1872 -2.2723
  965OPC    HW2 4063   0.716   2.015   3.886 -2.1013  0.8986  0.0953
  965OPC     MW 4064   0.739   2.043   3.816 -0.3856  0.0899  0.2734
  966OPC     OW 4065   3.049   2.754   1.829 -0.7163  0.4569  0.5241
  966OPC    HW1 4066   3.101   2.685   1.815 -2.6630 -1.6790  2.7750
  966OPC    HW2 4067   3.089   2.797   1.893 -1.4406 -1.0298  2.0609
  966OPC     MW 4068   3.062   2.750   1.836 -1.1108 -0.0782  1.0837
  967OPC     OW 4069   1.090   0.268   4.747 -0.4059  0.5805 -0.0203
  967OPC    HW1 4070   1.137   0.252   4.819  0.2847  1.6780 -0.2097
  967OPC    HW2 4071   1.089   0.191   4.706  0.7205  0.3900  0.2906
  967OPC     MW 4072   1.097   0.254   4.752 -0.1375  0.7145 -0.0026
  968OPC     OW 4073   1.583   1.191   3.935 -0.1005 -0.0415  0.3748
  968OPC    HW1 4074   1.573   1.148   4.011  0.8103  0.8469  1.0306
  968OPC    HW2 4075   1.663   1.169   3.909  0.1778  0.8357  0.4580
  968OPC     MW 4076   1.593   1.181   3.943  0.0751  0.2194  0.4840
  969OPC     OW 4077   2.815   0.236   3.374 -0.1886  0.1331  0.8428
  969OPC    HW1 4078   2.786   0.301   3.324  0.6786  1.4716  2.0022
  969OPC    HW2 4079   2.791   0.260   3.455  0.9907 -0.5025  1.4081
  969OPC     MW 4080   2.807   0.249   3.379  0.1138  0.2369  1.0976
  970OPC     OW 4081   3.252   2.722   1.330  0.2704  0.4212 -0.0272
  970OPC    HW1 4082   3.304   2.792   1.340  1.5548 -0.4959  0.0122
  970OPC    HW2 4083   3.288   2.662   1.382 -1.3722  0.0009  0.6827
  970OPC     MW 4084   3.265   2.723   1.339  0.2176  0.2236  0.0835
  971OPC     OW 4085   3.171   1.147   2.473  0.4510 -0.1760  0.4244
  971OPC    HW1 4086   3.244   1.144   2.424  0.2153 -0.5764  0.0854
  971OPC    HW2 4087   3.172   1.071   2.516 -0.1288 -0.5194 -0.1344
  971OPC     MW 4088   3.182   1.135   2.472  0.3305 -0.2859  0.2917
  972OPC     OW 4089   0.645   0.193   2.616 -0.6792  0.4436 -0.2515
  972OPC    HW1 4090   0.693   0.198   2.688 -0.8220  0.1854 -0.1352
  972OPC    HW2 4091   0.703   0.198   2.551 -0.5274  0.4365 -0.1152
  972OPC     MW 4092   0.661   0.195   2.617 -0.6778  0.4044 -0.2142
  973OPC     OW 4093   4.000   1.026   2.528 -0.1078  0.6037  0.5109
  973OPC    HW1 4094   4.074   1.067   2.550  0.3637  0.3767 -0.5983
  973OPC    HW2 4095   3.952   1.089   2.491  1.2878 -0.0305 -2.7934
  973OPC     MW 4096   4.004   1.042   2.526  0.1678  0.4765 -0.1411
  974OPC     OW 4097   3.724   2.671   3.605  0.1705 -0.1747 -0.2948
  974OPC    HW1 4098   3.664   2.636   3.552  0.5794 -1.5192  0.1002
  974OPC    HW2 4099   3.736   2.751   3.571 -1.7160  0.1000 -0.4707
  974OPC     MW 4100   3.717   2.678   3.592 -0.0477 -0.3328 -0.2625
  975OPC     OW 4101   0.776   3.049   0.143  0.2068 -0.1869  0.3633
  975OPC    HW1 4102   0.828   3.086   0.203 -0.5511  1.5687 -0.0129
  975OPC    HW2 4103   0.828   2.992   0.104  1.8687  1.4154  0.0841
  975OPC     MW 4104   0.792   3.046   0.146  0.3404  0.3091  0.2665
  976OPC     OW 4105   3.159   3.220   4.987  0.0979  0.0341  0.3403
  976OPC    HW1 4106   3.207   3.157   5.025 -0.8011 -0.8474  0.0698
  976OPC    HW2 4107   3.216   3.261   4.935  0.8523 -0.1295  1.0082
  976OPC     MW 4108   3.175   3.217   4.985  0.0765 -0.1202  0.3993
  977OPC     OW 4109   1.837   1.235   4.579 -0.2104 -0.5192 -0.2171
  977OPC    HW1 4110   1.810   1.231   4.496 -1.2089  0.9067  0.0054
  977OPC    HW2 4111   1.904   1.291   4.576  0.7688 -1.6422 -0.2656
  977OPC     MW 4112   1.843   1.243   4.566 -0.2133 -0.4745 -0.1914
  978OPC     OW 4113   4.850   3.929   2.157  0.0494  0.3530 -0.2960
  978OPC    HW1 4114   4.810   3.852   2.164  0.1421  0.4451  2.9524
  978OPC    HW2 4115   4.930   3.913   2.187  0.7899  1.2979 -1.6884
  978OPC     MW 4116   4.856   3.915   2.163  0.1724  0.5060 -0.0219
  979OPC     OW 4117   1.049   2.678   3.631 -0.1798 -0.1952  0.6195
  979OPC    HW1 4118   1.134   2.687   3.613  0.1590  0.9297  2.4701
  979OPC    HW2 4119   1.037   2.592   3.626  0.6057 -0.2463 -1.3908
  979OPC     MW 4120   1.060   2.667   3.628 -0.0137 -0.0366  0.5959
  980OPC     OW 4121   1.158   3.576   2.217 -0.2910  0.2077 -0.8032
  980OPC    HW1 4122   1.191   3.532   2.285 -1.6504 -1.5292 -1.1749
  980OPC    HW2 4123   1.224   3.579   2.160 -0.2617 -1.9782 -0.9907
  980OPC     MW 4124   1.173   3.570   2.218 -0.4875 -0.3718 -0.8857
  981OPC     OW 4125   1.618   3.169   0.031 -0.4563  0.5199  0.1279
  981OPC    HW1 4126   1.665   3.236   0.060 -1.1142  0.4684  1.3757
  981OPC    HW2 4127   1.672   3.101   0.039 -0.5298  0.5519  1.0255
  981OPC     MW 4128   1.633   3.169   0.037 -0.5644  0.5171  0.4448
  982OPC     OW 4129   3.375   1.330   0.484 -0.8878 -0.5019  0.0961
  982OPC    HW1 4130   3.457   1.347   0.509 -1.1708  0.6996  0.2901
  982OPC    HW2 4131   3.380   1.250   0.450  0.1088 -0.9849  1.2796
  982OPC     MW 4132   3.388   1.321   0.483 -0.7825 -0.3958  0.2996
  983OPC     OW 4133   0.260   3.504   3.177  0.5637  0.7624 -0.5444
  983OPC    HW1 4134   0.179   3.531   3.160 -0.1967 -1.2917 -0.5056
  983OPC    HW2 4135   0.251   3.461   3.253  1.6587  0.4339 -0.5857
  983OPC     MW 4136   0.247   3.502   3.186  0.6132  0.4104 -0.5448
  984OPC     OW 4137   4.541   2.394   5.005  0.0436  0.4483  0.7061
  984OPC    HW1 4138   4.578   2.430   4.935  0.2639  0.4206  0.8056
  984OPC    HW2 4139   4.568   2.445   5.070 -0.2579  0.5450  0.7555
  984OPC     MW 4140   4.550   2.407   5.004  0.0317  0.4585  0.7281
  985OPC     OW 4141   1.581   1.520   0.927  0.0450 -0.3596  0.0664
  985OPC    HW1 4142   1.505   1.543   0.889 -0.7565 -2.4400  0.2802
  985OPC    HW2 4143   1.610   1.456   0.876  2.2703  1.0709 -0.6116
  985OPC     MW 4144   1.574   1.514   0.914  0.2554 -0.4556 -0.0022
  986OPC     OW 4145   2.218   1.546   4.054  0.2466  0.7434 -0.1255
  986OPC    HW1 4146   2.288   1.537   4.002 -0.4722  0.2919 -1.0631
  986OPC    HW2 4147   2.153   1.559   3.998 -0.4290  1.1301  0.7292
  986OPC     MW 4148   2.219   1.546   4.038  0.0405  0.7338 -0.1378
  987OPC     OW 4149   1.827   4.794   0.520 -0.4764 -0.3053  0.1395
  987OPC    HW1 4150   1.753   4.839   0.526  0.8900  2.1245  0.0913
  987OPC    HW2 4151   1.862   4.821   0.445  1.0357 -0.3753  0.7631
  987OPC     MW 4152   1.822   4.805   0.510 -0.0513  0.0434  0.2245
  988OPC     OW 4153   0.725   4.472   0.547  0.8974 -0.7248  0.2750
  988OPC    HW1 4154   0.716   4.457   0.632  1.6115 -1.7115  0.1830
  988OPC    HW2 4155   0.664   4.422   0.510 -0.1369  0.5106  0.2460
  988OPC     MW 4156   0.715   4.463   0.554  0.8501 -0.6877  0.2571
  989OPC     OW 4157   1.938   0.352   3.463  0.8870 -0.2478  0.1297
  989OPC    HW1 4158   1.910   0.289   3.516  0.4518 -1.7939 -1.7951
  989OPC    HW2 4159   1.866   0.379   3.423  1.4178 -0.5864 -1.1224
  989OPC     MW 4160   1.923   0.347   3.465  0.9012 -0.5262 -0.3395
  990OPC     OW 4161   1.543   1.076   0.672  0.3529 -0.3833  0.1263
  990OPC    HW1 4162   1.609   1.065   0.616  1.1840  1.5815  0.6254
  990OPC    HW2 4163   1.545   1.161   0.689 -1.1291 -0.6002  1.6366
  990OPC     MW 4164   1.553   1.087   0.666  0.2567 -0.1250  0.4231
  991OPC     OW 4165   1.277   3.111   0.758  0.0684  0.1816  0.2227
  991OPC    HW1 4166   1.362   3.129   0.759 -0.2560  1.8936  0.6593
  991OPC    HW2 4167   1.241   3.183   0.722 -1.2114 -0.3947  0.2870
  991OPC     MW 4168   1.284   3.124   0.753 -0.1686  0.3495  0.2967
  992OPC     OW 4169   1.436   0.781   0.150 -0.3512 -0.4265 -0.1071
  992OPC    HW1 4170   1.392   0.711   0.178 -0.9281 -0.5733 -1.3212
  992OPC    HW2 4171   1.374   0.832   0.115  0.2223  0.1454 -0.3133
  992OPC     MW 4172   1.421   0.778   0.149 -0.3516 -0.3637 -0.3169
  993OPC     OW 4173   0.991   3.036   1.577  0.5083  0.2114  0.0795
  993OPC    HW1 4174   0.989   2.963   1.529 -1.2397 -1.3786  2.4148
  993OPC    HW2 4175   0.935   3.089   1.536  1.7691  0.3392 -1.6142
  993OPC     MW 4176   0.983   3.033   1.564  0.4363 -0.0046  0.1743
  994OPC     OW 4177   0.129   0.921   1.715  0.1768  0.3921 -0.0146
  994OPC    HW1 4178   0.197   0.877   1.747 -0.4238 -0.1862  0.5030
  994OPC    HW2 4179   0.061   0.867   1.728 -0.4034  1.0078 -0.3927
  994OPC     MW 4180   0.129   0.907   1.722  0.0024  0.3977  0.0060
  995OPC     OW 4181   1.699   4.237   4.854 -0.1227  0.2640 -0.1217
  995OPC    HW1 4182   1.780   4.246   4.886  0.4430 -1.0903 -1.0620
  995OPC    HW2 4183   1.648   4.253   4.923  0.9199  1.5748  0.3817
  995OPC     MW 4184   1.704   4.241   4.869  0.1150  0.2576 -0.1859
  996OPC     OW 4185   0.374   4.029   2.418 -0.1201 -0.6246 -0.1876
  996OPC    HW1 4186   0.426   4.005   2.484 -0.2074  0.4483  0.2872
  996OPC    HW2 4187   0.338   4.103   2.446  0.3543  0.2235 -1.6897
  996OPC     MW 4188   0.376   4.036   2.432 -0.0629 -0.3405 -0.3395
  997OPC     OW 4189   1.527   2.000   2.126  0.0313  0.2792  0.3890
  997OPC    HW1 4190   1.487   2.046   2.064 -0.7715  1.9727  2.0620
  997OPC    HW2 4191   1.483   1.925   2.127 -0.2292  0.3955 -0.7452
  997OPC     MW 4192   1.514   1.996   2.117 -0.1258  0.5466  0.4687
  998OPC     OW 4193   1.606   3.045   4.232  0.2320  0.0001  0.2601
  998OPC    HW1 4194   1.592   2.959   4.241 -3.2625  0.4569  0.6160
  998OPC    HW2 4195   1.575   3.062   4.153  0.7516  0.9691  0.2602
  998OPC     MW 4196   1.599   3.035   4.222 -0.2075  0.2108  0.3129
  999OPC     OW 4197   0.171   0.497   1.192 -0.2778  0.0931 -0.0955
  999OPC    HW1 4198   0.165   0.445   1.122 -0.6693  0.4258 -0.3092
  999OPC    HW2 4199   0.093   0.490   1.230 -0.1156  0.0263  0.2341
  999OPC     MW 4200   0.158   0.488   1.187 -0.3117  0.1324 -0.0784
 1000OPC     OW 4201   4.197   0.705   0.666 -0.0143  0.6197 -0.1051
 1000OPC    HW1 4202   4.187   0.740   0.745  0.6276 -3.2671  1.9687
 1000OPC    HW2 4203   4.279   0.675   0.668 -0.7487 -1.6648 -1.2352
 1000OPC     MW 4204   4.208   0.706   0.678 -0.0279 -0.2919  0.0343
 1001OPC     OW 4205   0.157   1.998   0.297 -0.0086  0.2331  0.1647
 1001OPC    HW1 4206   0.087   1.957   0.328  0.5336 -0.6640  0.2168
 1001OPC    HW2 4207   0.130   2.031   0.221 -0.2104 -0.9583 -0.2918
 1001OPC     MW 4208   0.143   1.997   0.291  0.0417 -0.0754  0.1050
 1002OPC     OW 4209   3.935   1.136   4.425  0.6413  0.1249  0.1819
 1002OPC    HW1 4210   4.000   1.098   4.469  0.6163  0.7316  0.7634
 1002OPC    HW2 4211   3.866   1.124   4.476  0.1785 -0.9404 -0.6626
 1002OPC     MW 4212   3.935   1.129   4.439  0.5693  0.0571  0.1429
 1003OPC     OW 4213   1.524   2.745   1.194 -0.1789  0.0166  0.1486
 1003OPC    HW1 4214   1.488   2.822   1.212 -2.7030 -1.2221  0.7929
 1003OPC    HW2 4215   1.580   2.733   1.260 -1.3376  0.3747  1.2388
 1003OPC     MW 4216   1.527   2.755   1.207 -0.7229 -0.1136  0.4049
 1004OPC     OW 4217   3.263   3.684   2.134 -0.0802 -0.4115 -0.1995
 1004OPC    HW1 4218   3.305   3.760   2.124  2.7705 -1.5654  1.7979
 1004OPC    HW2 4219   3.247   3.681   2.220 -1.9793 -1.2622 -0.5328
 1004OPC     MW 4220   3.267   3.695   2.145  0.0604 -0.7075  0.0463
 1005OPC     OW 4221   0.093   4.261   0.531 -0.0745  0.3376  0.0553
 1005OPC    HW1 4222   0.167   4.273   0.486  0.1862 -0.3407  0.2869
 1005OPC    HW2 4223   0.052   4.337   0.524 -0.2704  0.1149 -1.7423
 1005OPC     MW 4224   0.098   4.274   0.523 -0.0649  0.2044 -0.1761
 1006OPC     OW 4225   1.401   0.130   4.642 -0.8145  0.1782  0.1250
 1006OPC    HW1 4226   1.468   0.186   4.634 -0.2976  0.1003  2.8690
 1006OPC    HW2 4227   1.332   0.182   4.655 -0.5836  0.2213  1.2314
 1006OPC     MW 4228   1.401   0.146   4.643 -0.7041  0.1731  0.6940
 1007OPC     OW 4229   3.743   2.090   2.048 -0.1122  0.0028 -0.0404
 1007OPC    HW1 4230   3.784   2.015   2.029 -3.1531 -1.3255 -2.2815
 1007OPC    HW2 4231   3.694   2.069   2.116 -1.6221 -0.4303 -1.2001
 1007OPC     MW 4232   3.742   2.076   2.055 -0.7845 -0.2574 -0.5428
 1008OPC     OW 4233   3.204   3.060   3.332  0.6222  0.4144  0.0134
 1008OPC    HW1 4234   3.145   3.030   3.276  1.3178 -0.6331 -0.1960
 1008OPC    HW2 4235   3.162   3.122   3.377 -0.4495  0.0669 -0.4970
 1008OPC     MW 4236   3.189   3.065   3.331  0.5668  0.2084 -0.0931
 1009OPC     OW 4237   4.640   2.279   0.702 -0.0640 -0.2867  0.3931
 1009OPC    HW1 4238   4.696   2.231   0.654 -0.5687 -1.2264  0.7168
 1009OPC    HW2 4239   4.637   2.354   0.659 -0.5414 -1.1155 -1.1118
 1009OPC     MW 4240   4.648   2.283   0.688 -0.2089 -0.5480  0.2187
 1010OPC     OW 4241   1.341   1.585   0.787  0.1878 -0.3664 -0.7869
 1010OPC    HW1 4242   1.309   1.510   0.755  1.1655 -1.6214  1.0088
 1010OPC    HW2 4243   1.278   1.614   0.839 -1.3114  1.5644 -3.4090
 1010OPC     MW 4244   1.327   1.578   0.790  0.1108 -0.2666 -0.9090
 1011OPC     OW 4245   1.787   0.973   3.444 -0.2320 -0.0210  0.4365
 1011OPC    HW1 4246   1.792   0.897   3.402  0.5077 -1.0039  2.1770
 1011OPC    HW2 4247   1.742   0.954   3.516 -0.4138  1.2955  0.6988
 1011OPC     MW 4248   1.781   0.959   3.448 -0.1496  0.0283  0.7323
 1012OPC     OW 4249   0.385   1.332   4.520 -0.5338 -0.0235 -0.0355
 1012OPC    HW1 4250   0.391   1.259   4.568 -0.4989 -0.3549 -0.5371
 1012OPC    HW2 4251   0.441   1.387   4.560 -1.2148  0.0355  0.8681
 1012OPC     MW 4252   0.394   1.329   4.533 -0.6292 -0.0638  0.0239
 1013OPC     OW 4253   3.120   0.494   0.520 -0.5080  0.1458  0.4687
 1013OPC    HW1 4254   3.161   0.431   0.476 -1.9274 -1.3589  1.2003
 1013OPC    HW2 4255   3.135   0.474   0.603 -2.0653 -0.0387  0.7411
 1013OPC     MW 4256   3.128   0.482   0.526 -0.9477 -0.1037  0.6170
 1014OPC     OW 4257   3.954   3.189   3.267  0.5428 -0.3399 -0.4164
 1014OPC    HW1 4258   3.940   3.104   3.281 -0.1059 -0.2192 -0.2643
 1014OPC    HW2 4259   3.891   3.227   3.314 -0.7662  0.1299 -2.4456
 1014OPC     MW 4260   3.942   3.182   3.276  0.2536 -0.2527 -0.6936
 1015OPC     OW 4261   0.541   0.836   0.845 -0.0476 -0.2324  0.0338
 1015OPC    HW1 4262   0.511   0.780   0.904 -0.2043  2.1836  2.4425
 1015OPC    HW2 4263   0.500   0.813   0.771 -2.5613 -1.2795  1.6465
 1015OPC     MW 4264   0.531   0.824   0.843 -0.4421 -0.0302  0.6278
 1016OPC     OW 4265   0.590   3.366   2.318 -0.8087 -0.0243 -0.4927
 1016OPC    HW1 4266   0.650   3.424   2.341  2.9668 -2.2217 -3.6719
 1016OPC    HW2 4267   0.552   3.402   2.248  0.4689 -0.6889 -1.5526
 1016OPC     MW 4268   0.593   3.380   2.311 -0.0622 -0.4470 -1.1190
 1017OPC     OW 4269   4.449   4.325   4.971  0.2633  0.3707  0.1349
 1017OPC    HW1 4270   4.425   4.403   5.000 -0.5271 -0.3642  1.5981
 1017OPC    HW2 4271   4.492   4.291   5.039 -1.4919 -1.3613  0.4858
 1017OPC     MW 4272   4.452   4.331   4.986 -0.1126  0.0064  0.4031
 1018OPC     OW 4273   2.557   2.482   4.126  0.1870  0.6320 -0.3686
 1018OPC    HW1 4274   2.530   2.403   4.098 -1.9339 -0.0593  3.0723
 1018OPC    HW2 4275   2.643   2.471   4.137 -0.0178 -1.1479 -0.2115
 1018OPC     MW 4276   2.566   2.469   4.123 -0.1566  0.2670  0.1629
 1019OPC     OW 4277   3.972   0.162   1.071 -0.2960  0.4992  0.1894
 1019OPC    HW1 4278   3.959   0.248   1.062  1.0233  0.7422  0.3506
 1019OPC    HW2 4279   3.973   0.132   0.989 -0.7858  0.6254  0.1345
 1019OPC     MW 4280   3.971   0.170   1.057 -0.1734  0.5538  0.2050
 1020OPC     OW 4281   2.708   2.402   4.591 -0.5296  0.0707 -0.0250
 1020OPC    HW1 4282   2.764   2.335   4.600 -1.5681 -0.8108  0.1025
 1020OPC    HW2 4283   2.643   2.368   4.543 -1.4661  0.7368  0.7289
 1020OPC     MW 4284   2.707   2.387   4.586 -0.8213  0.0389  0.1052
 1021OPC     OW 4285   1.400   1.628   2.750  0.6991  0.1740 -0.4499
 1021OPC    HW1 4286   1.429   1.580   2.683 -0.4501  0.6516 -1.3105
 1021OPC    HW2 4287   1.324   1.659   2.722  0.6151  1.1143  0.7467
 1021OPC     MW 4288   1.393   1.626   2.736  0.5170  0.3835 -0.4003
 1022OPC     OW 4289   1.584   0.120   0.514  0.3912 -0.1380 -0.6258
 1022OPC    HW1 4290   1.565   0.187   0.565 -1.8940 -0.2917 -1.1578
 1022OPC    HW2 4291   1.526   0.059   0.537  2.3326 -1.9643 -0.2066
 1022OPC     MW 4292   1.573   0.121   0.525  0.3405 -0.4305 -0.6425
 1023OPC     OW 4293   3.202   3.133   1.469 -0.0976 -0.1695 -0.4432
 1023OPC    HW1 4294   3.244   3.204   1.497  1.5280 -1.6793  1.1594
 1023OPC    HW2 4295   3.233   3.069   1.519 -1.7573 -1.9889 -1.5874
 1023OPC     MW 4296   3.213   3.134   1.480 -0.1026 -0.6613 -0.3755
 1024OPC     OW 4297   2.792   3.593   0.559 -0.6726  0.3496  0.3930
 1024OPC    HW1 4298   2.828   3.520   0.590 -0.1429  0.5152  0.1820
 1024OPC    HW2 4299   2.799   3.650   0.626 -1.9302 -0.0451  0.8927
 1024OPC     MW 4300   2.799   3.591   0.574 -0.7802  0.3159  0.4357
 1025OPC     OW 4301   2.965   3.480   1.212 -0.4628  0.0666  0.3713
 1025OPC    HW1 4302   2.929   3.459   1.290  1.4151  0.0013  1.2699
 1025OPC    HW2 4303   2.991   3.403   1.181 -1.7838  0.0020 -0.6895
 1025OPC     MW 4304   2.963   3.465   1.219 -0.3805  0.0475  0.3473
 1026OPC     OW 4305   2.837   1.789   1.711  0.3216 -0.3374  0.1276
 1026OPC    HW1 4306   2.772   1.735   1.690 -1.7214  1.3831  1.6319
 1026OPC    HW2 4307   2.866   1.818   1.633 -0.1461 -1.7303 -0.5895
 1026OPC     MW 4308   2.832   1.786   1.696 -0.0494 -0.2891  0.2440
 1027OPC     OW 4309   0.060   2.153   0.077  0.0256  0.1721 -0.2499
 1027OPC    HW1 4310   0.026   2.152  -0.004  0.0897 -2.2101 -0.3189
 1027OPC    HW2 4311   0.123   2.213   0.072  0.5734 -0.4692 -2.2732
 1027OPC     MW 4312   0.065   2.161   0.064  0.1160 -0.2745 -0.5590
 1028OPC     OW 4313   0.119   3.099   4.399 -0.1003  0.3083 -1.1482
 1028OPC    HW1 4314   0.168   3.050   4.345 -0.0037 -4.0966  2.3909
 1028OPC    HW2 4315   0.040   3.063   4.394 -0.2868  0.2983  0.9641
 1028OPC     MW 4316   0.114   3.087   4.390 -0.1136 -0.3439 -0.3135
 1029OPC     OW 4317   3.419   3.579   4.107  0.3627  0.0810 -0.3874
 1029OPC    HW1 4318   3.397   3.656   4.142  0.7070  0.1763 -0.3850
 1029OPC    HW2 4319   3.370   3.522   4.152  1.1465  0.1487  0.5980
 1029OPC     MW 4320   3.408   3.582   4.119  0.5292  0.1051 -0.2415
 1030OPC     OW 4321   0.720   3.705   2.768 -0.1052  0.8288  0.0158
 1030OPC    HW1 4322   0.696   3.748   2.695  0.9060  0.7288 -0.3928
 1030OPC    HW2 4323   0.806   3.697   2.759 -0.1807 -0.6989  0.4022
 1030OPC     MW 4324   0.729   3.710   2.756  0.0330  0.5884  0.0126
 1031OPC     OW 4325   0.356   4.576   1.723  0.2976 -0.1305 -0.1044
 1031OPC    HW1 4326   0.377   4.661   1.723  0.0108 -0.0566  0.2872
 1031OPC    HW2 4327   0.291   4.571   1.665 -0.9531  0.2558  1.1869
 1031OPC     MW 4328   0.349   4.588   1.714  0.0705 -0.0625  0.1442
 1032OPC     OW 4329   2.146   4.680   0.160 -0.0287 -0.2717  0.0410
 1032OPC    HW1 4330   2.166   4.607   0.203 -1.2484 -0.3267  0.5609
 1032OPC    HW2 4331   2.119   4.734   0.223  1.5454  0.9046 -0.2451
 1032OPC     MW 4332   2.145   4.677   0.175  0.0238 -0.1061  0.0755
 1033OPC     OW 4333   1.987   1.149   2.107  0.3572 -0.1550 -0.1563
 1033OPC    HW1 4334   1.957   1.168   2.028 -1.2221 -0.0191  0.4522
 1033OPC    HW2 4335   2.069   1.180   2.105 -0.0078  0.8267 -1.3630
 1033OPC     MW 4336   1.995   1.157   2.095  0.0700  0.0100 -0.2447
 1034OPC     OW 4337   2.461   1.188   4.220  0.0610 -0.0185 -0.0182
 1034OPC    HW1 4338   2.522   1.239   4.254 -0.8044  1.2013 -0.2233
 1034OPC    HW2 4339   2.387   1.231   4.236 -0.7972 -1.5830  0.4925
 1034OPC     MW 4340   2.459   1.202   4.227 -0.1936 -0.0693  0.0270
 1035OPC     OW 4341   4.610   0.351   0.244  0.1468 -0.1670 -0.0316
 1035OPC    HW1 4342   4.677   0.352   0.188  0.2210  0.6614  0.0595
 1035OPC    HW2 4343   4.591   0.266   0.252  0.7454 -0.3592 -0.5813
 1035OPC     MW 4344   4.617   0.338   0.237  0.2463 -0.0730 -0.0993
 1036OPC     OW 4345   4.848   1.760   4.508 -0.4436  0.2336 -0.1002
 1036OPC    HW1 4346   4.916   1.746   4.560 -0.6597  0.8932  0.3874
 1036OPC    HW2 4347   4.871   1.725   4.432  0.0782 -0.3150  0.3071
 1036OPC     MW 4348   4.861   1.753   4.505 -0.3985  0.2500  0.0320
 1037OPC     OW 4349   1.854   0.061   2.562 -0.3892 -0.1806  0.4607
 1037OPC    HW1 4350   1.818  -0.015   2.586 -0.8463  0.1973  0.9884
 1037OPC    HW2 4351   1.892   0.089   2.635  1.5618 -0.8721 -0.2244
 1037OPC     MW 4352   1.854   0.054   2.577 -0.1685 -0.2270  0.4374
 1038OPC     OW 4353   0.588   4.273   0.352 -0.1856  0.2470 -0.2531
 1038OPC    HW1 4354   0.588   4.186   0.350  1.0795  0.1963  0.7871
 1038OPC    HW2 4355   0.643   4.295   0.288  0.4575  0.2371  0.2928
 1038OPC     MW 4356   0.596   4.264   0.342  0.0963  0.2378 -0.0188
 1039OPC     OW 4357   1.952   3.461   1.977  0.0933  0.7443  0.2557
 1039OPC    HW1 4358   2.020   3.480   1.926  0.5967  0.6032  0.8642
 1039OPC    HW2 4359   1.912   3.537   1.988  0.1286  0.8199 -0.1426
 1039OPC     MW 4360   1.956   3.475   1.971  0.1728  0.7346  0.2868
 1040OPC     OW 4361   1.667   0.447   4.966  0.4289 -0.1838  0.1013
 1040OPC    HW1 4362   1.693   0.522   4.930 -3.1992  1.3360  0.2086
 1040OPC    HW2 4363   1.677   0.389   4.901  3.6874  0.1254  0.1354
 1040OPC     MW 4364   1.673   0.449   4.951  0.3742  0.0864  0.1224
 1041OPC     OW 4365   4.428   0.995   3.089 -0.0466 -0.1191  0.1033
 1041OPC    HW1 4366   4.515   0.991   3.084 -0.1026 -0.1686 -1.0791
 1041OPC    HW2 4367   4.405   0.912   3.101  0.1072  0.0366  1.7990
 1041OPC     MW 4368   4.438   0.982   3.090 -0.0322 -0.1033  0.1792
 1042OPC     OW 4369   3.944   1.368   3.950  0.3402 -0.4124  0.2527
 1042OPC    HW1 4370   3.983   1.401   4.020  0.0627 -1.6715  1.0229
 1042OPC    HW2 4371   3.860   1.391   3.959  0.3874 -0.1674  0.0813
 1042OPC     MW 4372   3.937   1.376   3.962  0.3062 -0.5622  0.3412
 1043OPC     OW 4373   2.670   2.041   1.534 -0.3541 -0.5608 -0.5534
 1043OPC    HW1 4374   2.616   2.067   1.471  0.7425  0.2657 -1.2049
 1043OPC    HW2 4375   2.727   1.990   1.491 -0.3465 -1.0393  0.0203
 1043OPC     MW 4376   2.671   2.037   1.518 -0.1912 -0.5094 -0.5649
 1044OPC     OW 4377   4.411   2.310   4.127  0.1189 -0.6066 -0.5921
 1044OPC    HW1 4378   4.472   2.312   4.065 -0.2453  1.1168 -0.9473
 1044OPC    HW2 4379   4.424   2.233   4.166  1.1938 -1.1624 -1.9540
 1044OPC     MW 4380   4.422   2.299   4.123  0.2239 -0.4341 -0.8460
 1045OPC     OW 4381   2.250   0.276   2.619  0.4625  0.5431  0.1334
 1045OPC    HW1 4382   2.179   0.282   2.569 -0.9002  2.1731  2.1348
 1045OPC    HW2 4383   2.242   0.198   2.657 -0.0902  0.5913  0.1146
 1045OPC     MW 4384   2.239   0.265   2.617  0.1795  0.7910  0.4262
 1046OPC     OW 4385   2.788   0.469   1.389 -0.4838 -0.0816 -0.0372
 1046OPC    HW1 4386   2.810   0.398   1.434 -1.2543  1.0962  2.3232
 1046OPC    HW2 4387   2.856   0.481   1.335  2.3188  0.4666  3.3071
 1046OPC     MW 4388   2.802   0.460   1.388 -0.1837  0.1734  0.8055
 1047OPC     OW 4389   4.720   0.019   2.636  0.3483  0.7619 -0.1752
 1047OPC    HW1 4390   4.636  -0.003   2.622  0.4532  0.7035 -0.7724
 1047OPC    HW2 4391   4.716   0.077   2.700 -0.1162  0.4670  0.0680
 1047OPC     MW 4392   4.707   0.024   2.643  0.2954  0.7097 -0.2274
 1048OPC     OW 4393   4.827   3.375   0.243 -0.1269  0.1521  0.3369
 1048OPC    HW1 4394   4.851   3.429   0.179  0.6760 -1.4621 -0.7824
 1048OPC    HW2 4395   4.792   3.429   0.303 -0.5172  1.7506 -1.2467
 1048OPC     MW 4396   4.825   3.391   0.243 -0.0661  0.1498 -0.0624
 1049OPC     OW 4397   2.792   0.809   4.830  0.3085  0.7621 -0.3744
 1049OPC    HW1 4398   2.852   0.770   4.780  0.0760  0.6912 -0.5986
 1049OPC    HW2 4399   2.788   0.757   4.901  0.7634  0.9591 -0.2006
 1049OPC     MW 4400   2.801   0.796   4.833  0.3413  0.7808 -0.3817
 1050OPC     OW 4401   1.808   0.800   2.602  0.1306 -0.0022  0.6000
 1050OPC    HW1 4402   1.761   0.872   2.588  0.1000 -0.1027  0.1800
 1050OPC    HW2 4403   1.748   0.738   2.616  0.1474 -0.0133  0.6225
 1050OPC     MW 4404   1.792   0.801   2.602  0.1285 -0.0187  0.5412
 1051OPC     OW 4405   1.320   3.283   3.902 -0.5916  0.1074  0.1740
 1051OPC    HW1 4406   1.260   3.263   3.961  0.2661 -0.8037  0.7564
 1051OPC    HW2 4407   1.283   3.258   3.826 -0.3043 -2.0376  0.6814
 1051OPC     MW 4408   1.305   3.277   3.899 -0.4225 -0.3442  0.3350
 1052OPC     OW 4409   4.091   2.629   3.736  0.8303  0.0385  0.1622
 1052OPC    HW1 4410   4.123   2.564   3.785  0.5838  0.9795  1.6514
 1052OPC    HW2 4411   4.015   2.648   3.774 -0.4504 -0.6153 -1.9287
 1052OPC     MW 4412   4.085   2.622   3.749  0.6050  0.0810  0.0734
 1053OPC     OW 4413   0.475   3.586   0.572 -0.1365 -0.3248  0.1712
 1053OPC    HW1 4414   0.423   3.653   0.593  0.8800  0.6484 -0.3066
 1053OPC    HW2 4415   0.479   3.590   0.485 -0.9421 -1.7192  0.0355
 1053OPC     MW 4416   0.468   3.597   0.563 -0.1053 -0.3869  0.0806
 1054OPC     OW 4417   0.640   4.070   2.766 -0.0049  0.4016 -0.0755
 1054OPC    HW1 4418   0.564   4.070   2.809 -0.4856 -2.5376 -0.7150
 1054OPC    HW2 4419   0.624   4.022   2.696  2.0091  1.2251 -1.1803
 1054OPC     MW 4420   0.626   4.063   2.762  0.2216  0.0890 -0.3331
 1055OPC     OW 4421   1.906   4.135   0.409  0.1136 -0.4679 -0.1116
 1055OPC    HW1 4422   1.897   4.117   0.324 -1.0944  0.9160 -0.3249
 1055OPC    HW2 4423   1.987   4.168   0.415 -0.6551  1.8766 -1.2770
 1055OPC     MW 4424   1.917   4.137   0.397 -0.1784  0.0832 -0.3153
 1056OPC     OW 4425   4.604   3.325   1.220 -0.6550 -0.2514 -0.2125
 1056OPC    HW1 4426   4.561   3.286   1.284  0.7570 -2.1097 -0.3224
 1056OPC    HW2 4427   4.552   3.391   1.197 -0.4841  1.6233  3.9518
 1056OPC     MW 4428   4.590   3.329   1.226 -0.4212 -0.2490  0.3864
 1057OPC     OW 4429   1.515   1.394   4.880  0.1647  0.0663 -0.0761
 1057OPC    HW1 4430   1.538   1.322   4.923  0.4876  0.9212  1.2549
 1057OPC    HW2 4431   1.500   1.452   4.944 -2.2684  0.5685 -1.0267
 1057OPC     MW 4432   1.516   1.392   4.896 -0.1471  0.2668 -0.0202
 1058OPC     OW 4433   1.599   3.531   0.590  0.1081  0.1425  0.0827
 1058OPC    HW1 4434   1.670   3.547   0.638  0.1659  0.4618 -0.1075
 1058OPC    HW2 4435   1.614   3.574   0.516 -0.8717  1.3133  0.5368
 1058OPC     MW 4436   1.612   3.540   0.586 -0.0281  0.3624  0.1217
 1059OPC     OW 4437   4.062   3.047   1.893 -0.1788  0.1425  0.1940
 1059OPC    HW1 4438   4.013   3.098   1.944 -0.0095  0.5167 -0.0131
 1059OPC    HW2 4439   4.032   2.967   1.909 -0.6770  0.3438  0.2667
 1059OPC     MW 4440   4.051   3.043   1.903 -0.2275  0.2275  0.1741
 1060OPC     OW 4441   1.732   4.658   3.982  0.6372  1.0636  0.5346
 1060OPC    HW1 4442   1.772   4.731   4.009 -0.2131  1.3966  0.9444
 1060OPC    HW2 4443   1.656   4.688   3.950 -0.1156  0.2773  1.5369
 1060OPC     MW 4444   1.726   4.673   3.981  0.4004  0.9966  0.7433
 1061OPC     OW 4445   2.094   1.129   2.732 -0.5787  0.0575 -0.1373
 1061OPC    HW1 4446   2.092   1.216   2.724 -0.8583  0.2290  1.4849
 1061OPC    HW2 4447   2.094   1.101   2.650 -1.1780  1.5769 -0.6867
 1061OPC     MW 4448   2.094   1.137   2.719 -0.7087  0.3072  0.0211
 1062OPC     OW 4449   3.851   2.833   1.637 -0.2093  0.5545  0.0479
 1062OPC    HW1 4450   3.826   2.916   1.648 -0.8048  0.4840 -0.7209
 1062OPC    HW2 4451   3.776   2.789   1.639  0.0604  0.0858 -0.0750
 1062OPC     MW 4452   3.836   2.839   1.639 -0.2574  0.4749 -0.0839
 1063OPC     OW 4453   0.878   2.877   4.974 -0.4356 -0.5298 -0.5777
 1063OPC    HW1 4454   0.933   2.814   4.997  0.1257  0.0697 -0.2525
 1063OPC    HW2 4455   0.805   2.834   4.954 -0.4010 -1.2144  0.6850
 1063OPC     MW 4456   0.875   2.861   4.974 -0.3476 -0.5424 -0.3433
 1064OPC     OW 4457   3.198   3.732   0.730  0.2130  0.2729 -0.5525
 1064OPC    HW1 4458   3.139   3.797   0.733  0.1894  0.2468 -0.4574
 1064OPC    HW2 4459   3.153   3.661   0.752  0.1117  0.1304 -1.1972
 1064OPC     MW 4460   3.183   3.731   0.734  0.1947  0.2479 -0.6337
 1065OPC     OW 4461   1.540   3.905   1.303  0.1635 -0.2491 -0.1660
 1065OPC    HW1 4462   1.453   3.914   1.298  0.1607  1.7505  2.1272
 1065OPC    HW2 4463   1.569   3.947   1.232 -0.6693  2.4996  1.0191
 1065OPC     MW 4464   1.532   3.913   1.292  0.0401  0.4523  0.3479
 1066OPC     OW 4465   1.967   3.609   2.686 -0.4074 -0.3249  0.1208
 1066OPC    HW1 4466   1.950   3.668   2.625  0.5261 -0.0701  0.0866
 1066OPC    HW2 4467   1.969   3.533   2.642  2.5676  0.0838 -0.6853
 1066OPC     MW 4468   1.965   3.606   2.671  0.1700 -0.2269 -0.0033
 1067OPC     OW 4469   3.922   4.536   4.855 -0.6377 -0.2176 -0.1046
 1067OPC    HW1 4470   3.877   4.500   4.789  2.5192 -1.5327 -1.7323
 1067OPC    HW2 4471   3.958   4.468   4.896 -0.1798  0.7583  1.1835
 1067OPC     MW 4472   3.921   4.521   4.851 -0.1037 -0.2676 -0.1547
 1068OPC     OW 4473   0.085   3.224   0.761 -0.9597 -0.3241  0.3909
 1068OPC    HW1 4474   0.024   3.267   0.715 -2.2182 -2.1900  0.2055
 1068OPC    HW2 4475   0.089   3.268   0.836 -2.5307 -0.1181  0.3860
 1068OPC     MW 4476   0.076   3.237   0.765 -1.3777 -0.5691  0.3628
 1069OPC     OW 4477   4.659   1.863   1.707  0.2023  0.2639 -0.2684
 1069OPC    HW1 4478   4.592   1.919   1.705  0.3687  0.5849  1.2909
 1069OPC    HW2 4479   4.621   1.785   1.698 -0.0597  0.5764 -2.1663
 1069OPC     MW 4480   4.643   1.860   1.706  0.1879  0.3575 -0.3184
 1070OPC     OW 4481   2.106   4.694   0.449  0.0768 -0.3551 -0.8642
 1070OPC    HW1 4482   2.173   4.641   0.465 -0.5837 -1.2824 -1.0787
 1070OPC    HW2 4483   2.096   4.738   0.523 -0.7960 -2.1681  0.1559
 1070OPC     MW 4484   2.115   4.693   0.462 -0.1498 -0.7598 -0.7452
 1071OPC     OW 4485   2.478   1.915   1.727 -0.3640 -0.6187  0.1784
 1071OPC    HW1 4486   2.454   1.991   1.764 -0.4965  0.6377 -2.2349
 1071OPC    HW2 4487   2.546   1.938   1.677 -0.7117 -1.9798 -0.9720
 1071OPC     MW 4488   2.484   1.930   1.725 -0.4349 -0.6342 -0.3481
 1072OPC     OW 4489   0.431   1.483   3.204 -0.9439 -0.3277 -0.5258
 1072OPC    HW1 4490   0.438   1.401   3.174 -1.8002 -0.7303  0.3215
 1072OPC    HW2 4491   0.352   1.508   3.178 -1.5322 -0.5330  0.9545
 1072OPC     MW 4492   0.420   1.474   3.196 -1.1573 -0.4174 -0.1821
 1073OPC     OW 4493   4.733   2.758   2.047 -0.3251  0.0111  0.2193
 1073OPC    HW1 4494   4.718   2.819   2.107 -2.0448  0.3566 -0.5042
 1073OPC    HW2 4495   4.678   2.694   2.068  1.1986 -1.1987  0.7584
 1073OPC     MW 4496   4.723   2.757   2.059 -0.3542 -0.1165  0.1920
 1074OPC     OW 4497   4.808   0.646   0.630  0.4751 -0.2711 -0.0838
 1074OPC    HW1 4498   4.793   0.574   0.583 -0.9245  1.0239 -1.7891
 1074OPC    HW2 4499   4.744   0.645   0.689  1.2435 -1.0637  0.7551
 1074OPC     MW 4500   4.796   0.635   0.632  0.3817 -0.1969 -0.2118
 1075OPC     OW 4501   3.909   1.158   2.126  0.9633 -0.1819  0.2477
 1075OPC    HW1 4502   3.866   1.183   2.055  0.9365 -1.0711 -0.0560
 1075OPC    HW2 4503   3.853   1.106   2.167  1.1163  0.0304  0.7368
 1075OPC     MW 4504   3.894   1.154   2.122  0.9819 -0.2820  0.2751
 1076OPC     OW 4505   2.530   4.098   4.379 -0.2722  0.0075 -0.3416
 1076OPC    HW1 4506   2.538   4.035   4.319  1.5406  0.6209 -0.8251
 1076OPC    HW2 4507   2.611   4.130   4.385 -0.8803  1.4246  0.8541
 1076OPC     MW 4508   2.543   4.093   4.371 -0.0942  0.3072 -0.2367
 1077OPC     OW 4509   3.192   2.115   2.169 -0.1275 -0.3413 -0.5987
 1077OPC    HW1 4510   3.168   2.056   2.228 -0.4279 -0.2719 -0.6518
 1077OPC    HW2 4511   3.123   2.121   2.116 -1.3597  2.2347  1.0787
 1077OPC     MW 4512   3.178   2.107   2.170 -0.3539  0.0496 -0.3588
 1078OPC     OW 4513   1.328   2.704   3.534  0.2520  0.3781  0.5832
 1078OPC    HW1 4514   1.392   2.655   3.569  0.2123  0.7483  1.1927
 1078OPC    HW2 4515   1.366   2.782   3.522 -0.2333  0.7888  1.5374
 1078OPC     MW 4516   1.343   2.708   3.538  0.1744  0.4934  0.8142
 1079OPC     OW 4517   1.230   2.329   1.224  0.1113 -0.5898  0.3285
 1079OPC    HW1 4518   1.314   2.350   1.235  0.6254 -2.0984 -0.3522
 1079OPC    HW2 4519   1.197   2.396   1.180  0.6283  0.6173  1.7083
 1079OPC     MW 4520   1.238   2.342   1.219  0.2636 -0.6343  0.4318
 1080OPC     OW 4521   4.224   3.764   3.961  0.0174 -0.1359 -0.2194
 1080OPC    HW1 4522   4.257   3.845   3.962 -0.6516  0.1492  1.1818
 1080OPC    HW2 4523   4.216   3.746   3.876  1.8258  0.5612 -0.5813
 1080OPC     MW 4524   4.228   3.773   3.949  0.1860  0.0092 -0.0659
 1081OPC     OW 4525   0.626   1.431   1.286 -0.0748 -0.4273 -0.5960
 1081OPC    HW1 4526   0.666   1.357   1.263  1.9902  0.4120  0.0698
 1081OPC    HW2 4527   0.591   1.460   1.212 -0.0382 -1.5305 -1.0631
 1081OPC     MW 4528   0.627   1.425   1.272  0.2357 -0.4662 -0.5667
 1082OPC     OW 4529   1.209   0.984   3.938  0.0392 -0.2061 -0.3649
 1082OPC    HW1 4530   1.197   1.036   3.869 -0.3337  0.4597  0.1863
 1082OPC    HW2 4531   1.173   1.029   4.004 -0.9341 -1.4848  0.0150
 1082OPC     MW 4532   1.202   0.998   3.938 -0.1596 -0.2966 -0.2273
 1083OPC     OW 4533   0.287   3.000   0.214  0.2055 -0.0339 -0.6241
 1083OPC    HW1 4534   0.364   2.987   0.252 -0.2957 -0.2828  0.3354
 1083OPC    HW2 4535   0.282   2.937   0.153  0.4007 -0.5291 -0.1302
 1083OPC     MW 4536   0.297   2.989   0.210  0.1603 -0.1438 -0.4094
 1084OPC     OW 4537   4.710   1.172   1.112 -0.3423 -0.2658 -0.0817
 1084OPC    HW1 4538   4.746   1.201   1.038  1.8266 -0.4584  0.8141
 1084OPC    HW2 4539   4.627   1.156   1.090 -0.4602  2.1800 -1.7607
 1084OPC     MW 4540   4.703   1.174   1.098 -0.0392  0.0671 -0.1974
 1085OPC     OW 4541   0.825   1.154   2.304  0.6580 -0.1867 -0.7071
 1085OPC    HW1 4542   0.779   1.228   2.302  0.6466 -0.1857 -0.4595
 1085OPC    HW2 4543   0.883   1.164   2.241  1.9878  0.9001  0.6169
 1085OPC     MW 4544   0.826   1.167   2.295  0.8527 -0.0260 -0.4750
 1086OPC     OW 4545   0.686   0.231   4.464 -0.5897 -0.5267  0.1852
 1086OPC    HW1 4546   0.638   0.276   4.522  0.3483 -1.6312  1.9020
 1086OPC    HW2 4547   0.632   0.221   4.396 -0.7293  3.5020 -0.5363
 1086OPC     MW 4548   0.671   0.236   4.462 -0.4718 -0.0947  0.3325
 1087OPC     OW 4549   4.414   0.564   0.324  0.0412  0.2830 -0.0698
 1087OPC    HW1 4550   4.452   0.629   0.369  0.0547  0.1423  0.1231
 1087OPC    HW2 4551   4.480   0.511   0.305  0.5128  1.6137 -2.5314
 1087OPC     MW 4552   4.429   0.566   0.328  0.1128  0.4588 -0.4049
 1088OPC     OW 4553   0.640   4.011   0.297 -0.1730  0.6620  0.3636
 1088OPC    HW1 4554   0.719   3.989   0.266 -0.1949 -2.3489  2.0035
 1088OPC    HW2 4555   0.585   3.960   0.252 -1.0123  1.4891  0.4136
 1088OPC     MW 4556   0.643   4.000   0.286 -0.3002  0.3396  0.6133
 1089OPC     OW 4557   2.913   1.867   1.430  0.6350  0.4211  0.1149
 1089OPC    HW1 4558   2.870   1.809   1.380  1.8396 -1.8083  1.5147
 1089OPC    HW2 4559   2.982   1.888   1.381 -0.4064  1.6920 -0.8934
 1089OPC     MW 4560   2.916   1.862   1.415  0.6591  0.2796  0.1727
 1090OPC     OW 4561   3.667   4.437   2.519  0.1804  0.2117 -0.0065
 1090OPC    HW1 4562   3.739   4.397   2.491  0.3742  1.0230 -0.7008
 1090OPC    HW2 4563   3.695   4.482   2.589 -0.2251 -1.5144  1.3337
 1090OPC     MW 4564   3.682   4.438   2.525  0.1491  0.0763  0.0888
 1091OPC     OW 4565   0.950   0.126   0.981  0.0280  0.3574 -0.2311
 1091OPC    HW1 4566   0.906   0.174   1.039 -0.5939  2.2421 -2.1372
 1091OPC    HW2 4567   0.887   0.091   0.932  0.5673  0.0676 -0.7231
 1091OPC     MW 4568   0.934   0.128   0.983  0.0158  0.5930 -0.5854
 1092OPC     OW 4569   0.496   1.212   2.073 -0.0419 -0.5036  0.3542
 1092OPC    HW1 4570   0.418   1.194   2.038  1.0129 -1.7660 -1.5432
 1092OPC    HW2 4571   0.490   1.296   2.094 -1.9459 -0.5961  0.3406
 1092OPC     MW 4572   0.483   1.222   2.071 -0.1673 -0.7038  0.0718
 1093OPC     OW 4573   1.825   2.919   2.011  0.7736  0.0924  0.3803
 1093OPC    HW1 4574   1.755   2.898   1.963  0.0918  0.3454  1.2271
 1093OPC    HW2 4575   1.881   2.854   1.995  0.3996 -0.0411 -0.4209
 1093OPC     MW 4576   1.823   2.906   2.001  0.6176  0.1101  0.3871
 1094OPC     OW 4577   1.350   2.916   3.978 -0.4597 -0.0209 -0.4114
 1094OPC    HW1 4578   1.310   2.975   4.028 -1.8017 -0.9878 -0.2809
 1094OPC    HW2 4579   1.290   2.897   3.918  0.5024 -0.1569 -1.3561
 1094OPC     MW 4580   1.335   2.922   3.976 -0.5159 -0.1839 -0.5318
 1095OPC     OW 4581   4.844   3.477   1.301  0.1926 -0.1886 -0.2422
 1095OPC    HW1 4582   4.784   3.540   1.301 -1.3990 -1.6126 -0.7882
 1095OPC    HW2 4583   4.797   3.404   1.314  1.7925 -1.3858 -0.8397
 1095OPC     MW 4584   4.828   3.475   1.303  0.1938 -0.5758 -0.4111
 1096OPC     OW 4585   0.080   1.140   0.665  0.4618  0.2186  0.1425
 1096OPC    HW1 4586   0.012   1.136   0.719 -0.1358  1.5506 -0.4741
 1096OPC    HW2 4587   0.146   1.167   0.715  0.0796  0.7865  0.3364
 1096OPC     MW 4588   0.080   1.143   0.680  0.3171  0.4993  0.0801
 1097OPC     OW 4589   4.786   0.021   0.700  0.1393  0.2531  0.1132
 1097OPC    HW1 4590   4.850   0.038   0.757  1.1231 -0.4005 -0.7489
 1097OPC    HW2 4591   4.723   0.077   0.723  1.8912  2.6465 -0.4527
 1097OPC     MW 4592   4.786   0.032   0.712  0.5432  0.5101 -0.0978
 1098OPC     OW 4593   2.609   3.488   2.755 -0.1194 -0.0925 -0.4030
 1098OPC    HW1 4594   2.686   3.513   2.722 -1.0586  2.2039 -1.0526
 1098OPC    HW2 4595   2.630   3.454   2.833  1.5665  0.3108 -0.6416
 1098OPC     MW 4596   2.624   3.487   2.762 -0.0090  0.3062 -0.5343
 1099OPC     OW 4597   1.066   3.797   1.733  0.0391  0.1312  0.5394
 1099OPC    HW1 4598   1.073   3.728   1.785  0.1878 -0.4143 -0.1889
 1099OPC    HW2 4599   1.139   3.842   1.748 -0.9359  1.1882  2.4717
 1099OPC     MW 4600   1.077   3.794   1.743 -0.0829  0.2066  0.7173
 1100OPC     OW 4601   2.245   3.525   3.012 -0.3244 -0.0742 -0.0505
 1100OPC    HW1 4602   2.262   3.548   2.929  0.6873  2.2053  0.7022
 1100OPC    HW2 4603   2.162   3.552   3.023 -1.0150 -1.7735 -0.7010
 1100OPC     MW 4604   2.235   3.533   3.001 -0.2769  0.0115 -0.0355
 1101OPC     OW 4605   2.735   3.750   3.531 -0.1217 -0.2373 -0.6263
 1101OPC    HW1 4606   2.743   3.663   3.534  1.4044 -0.0927  1.3990
 1101OPC    HW2 4607   2.762   3.769   3.450  1.0571 -1.5545 -0.6027
 1101OPC     MW 4608   2.740   3.740   3.519  0.2778 -0.4105 -0.3237
 1102OPC     OW 4609   1.031   2.360   4.899 -0.3469 -0.1042 -0.3794
 1102OPC    HW1 4610   1.089   2.423   4.887 -0.6055 -0.3975 -5.0144
 1102OPC    HW2 4611   0.954   2.401   4.893 -0.5857 -0.4215  0.3543
 1102OPC     MW 4612   1.028   2.375   4.896 -0.4203 -0.1945 -0.9555
 1103OPC     OW 4613   2.492   1.897   4.067 -0.5749  0.1904  0.0765
 1103OPC    HW1 4614   2.533   1.943   4.128 -0.0897 -0.3524  0.1776
 1103OPC    HW2 4615   2.416   1.876   4.104 -2.0006  3.1128 -0.9269
 1103OPC     MW 4616   2.486   1.900   4.081 -0.7139  0.5420 -0.0567
 1104OPC     OW 4617   0.112   3.871   2.769  0.6118  0.2061  0.2402
 1104OPC    HW1 4618   0.143   3.796   2.738 -0.1687 -1.5043  3.2225
 1104OPC    HW2 4619   0.036   3.881   2.727 -0.4458 -2.0442  1.4149
 1104OPC     MW 4620   0.105   3.862   2.759  0.3403 -0.3789  0.8541
 1105OPC     OW 4621   0.018   0.952   3.278  0.4977  0.3855 -0.4691
 1105OPC    HW1 4622   0.014   1.037   3.296 -1.6929  0.3340 -0.5328
 1105OPC    HW2 4623   0.044   0.917   3.354 -1.3040  0.8809  0.4230
 1105OPC     MW 4624   0.021   0.959   3.292 -0.0920  0.4511 -0.3468
 1106OPC     OW 4625   3.946   0.790   1.541 -0.0920 -0.3761 -0.1174
 1106OPC    HW1 4626   3.987   0.777   1.616  1.3026 -1.8256 -1.0443
 1106OPC    HW2 4627   4.010   0.813   1.486 -1.0009  0.2193 -0.9597
 1106OPC     MW 4628   3.961   0.791   1.544 -0.0201 -0.5022 -0.3788
 1107OPC     OW 4629   0.511   0.102   4.019 -0.0392 -0.1768 -0.1912
 1107OPC    HW1 4630   0.526   0.016   4.016  1.0516  0.0063 -0.2776
 1107OPC    HW2 4631   0.567   0.135   3.962  0.4505  0.7064  0.7595
 1107OPC     MW 4632   0.521   0.094   4.010  0.1943 -0.0193 -0.0634
 1108OPC     OW 4633   0.401   4.654   0.704 -0.1263  0.6815 -0.4780
 1108OPC    HW1 4634   0.477   4.664   0.747 -0.2473 -1.2494  0.2700
 1108OPC    HW2 4635   0.413   4.581   0.658 -1.9618 -0.4656  0.7281
 1108OPC     MW 4636   0.414   4.645   0.704 -0.4153  0.2268 -0.1893
 1109OPC     OW 4637   2.666   1.585   1.654 -0.0348 -0.7063 -0.0366
 1109OPC    HW1 4638   2.646   1.571   1.738 -2.0311 -1.9278 -0.6581
 1109OPC    HW2 4639   2.588   1.597   1.616  0.9150  3.0224 -1.2407
 1109OPC     MW 4640   2.652   1.585   1.661 -0.1893 -0.3359 -0.3062
 1110OPC     OW 4641   1.989   3.966   4.724  0.2520 -0.5765  0.2735
 1110OPC    HW1 4642   1.989   3.949   4.809 -0.6183 -0.0951  0.3890
 1110OPC    HW2 4643   2.065   3.935   4.696  1.0634  0.3022  1.4296
 1110OPC     MW 4644   2.000   3.959   4.732  0.2434 -0.3757  0.4613
 1111OPC     OW 4645   2.842   2.200   4.326 -0.5904 -0.3331 -0.4451
 1111OPC    HW1 4646   2.812   2.275   4.292 -0.5202  0.4889  1.2087
 1111OPC    HW2 4647   2.906   2.177   4.272  1.0194  2.1238  0.2685
 1111OPC     MW 4648   2.847   2.208   4.313 -0.3422  0.1513 -0.0956
 1112OPC     OW 4649   0.917   4.168   2.353 -0.4894  0.4505 -0.0835
 1112OPC    HW1 4650   0.861   4.233   2.365 -2.2282 -0.7398 -1.2815
 1112OPC    HW2 4651   0.899   4.140   2.272  1.4475 -0.3643 -0.2950
 1112OPC     MW 4652   0.906   4.173   2.343 -0.4601  0.1543 -0.2919
 1113OPC     OW 4653   2.071   3.370   4.093 -0.3864  0.2040 -0.0033
 1113OPC    HW1 4654   2.122   3.429   4.131 -0.9742 -1.0009  2.9999
 1113OPC    HW2 4655   1.994   3.410   4.087 -0.0247  0.7802 -1.0726
 1113OPC     MW 4656   2.067   3.384   4.098 -0.4198  0.1110  0.2822
 1114OPC     OW 4657   0.981   3.046   4.130  0.5951 -0.1931  0.0423
 1114OPC    HW1 4658   0.933   2.989   4.084  2.9573 -1.1746 -1.4159
 1114OPC    HW2 4659   0.940   3.050   4.207 -1.7686 -0.9334 -1.0704
 1114OPC     MW 4660   0.968   3.038   4.134  0.5948 -0.4474 -0.3374
 1115OPC     OW 4661   4.631   4.633   4.809 -0.2406  0.2954  0.2012
 1115OPC    HW1 4662   4.673   4.672   4.744  0.3985 -1.8585 -0.7513
 1115OPC    HW2 4663   4.548   4.632   4.782 -0.1165  0.1632 -0.1690
 1115OPC     MW 4664   4.625   4.639   4.796 -0.1276 -0.0424  0.0058
 1116OPC     OW 4665   4.376   4.038   3.680 -0.7573  0.0910 -0.2132
 1116OPC    HW1 4666   4.397   4.122   3.675  0.2768 -0.1461 -0.0954
 1116OPC    HW2 4667   4.390   4.018   3.764  0.8789 -0.6342 -0.6106
 1116OPC     MW 4668   4.381   4.047   3.691 -0.3628 -0.0515 -0.2545
 1117OPC     OW 4669   0.151   3.520   0.629  0.4540 -0.2859  0.2554
 1117OPC    HW1 4670   0.148   3.596   0.587  1.1968 -0.4516 -0.1205
 1117OPC    HW2 4671   0.073   3.515   0.668 -0.3878 -0.2608 -1.3303
 1117OPC     MW 4672   0.139   3.530   0.628  0.4393 -0.3068 -0.0344
 1118OPC     OW 4673   2.379   3.815   3.182 -0.2347 -0.4042  0.1899
 1118OPC    HW1 4674   2.397   3.869   3.248  1.4212 -0.5657 -0.0842
 1118OPC    HW2 4675   2.300   3.783   3.202 -0.3166  0.5088  1.4270
 1118OPC     MW 4676   2.370   3.818   3.194 -0.0022 -0.2931  0.3320
 1119OPC     OW 4677   4.189   1.703   3.173  0.2000 -0.1627  0.4974
 1119OPC    HW1 4678   4.207   1.646   3.110 -1.9082  0.8428 -1.1210
 1119OPC    HW2 4679   4.257   1.695   3.228  2.0044 -1.2604 -1.7428
 1119OPC     MW 4680   4.202   1.693   3.172  0.1552 -0.1763 -0.0725
 1120OPC     OW 4681   2.898   1.742   0.365 -0.2223  0.2173  0.3134
 1120OPC    HW1 4682   2.973   1.776   0.395 -0.2509  0.3914  0.1942
 1120OPC    HW2 4683   2.838   1.802   0.389 -0.1586  0.6873 -0.6577
 1120OPC     MW 4684   2.900   1.756   0.373 -0.2171  0.3125  0.1523
 1121OPC     OW 4685   2.157   4.416   1.953 -0.1428  0.1709  0.2884
 1121OPC    HW1 4686   2.209   4.348   1.938  0.3120  0.5574  0.0976
 1121OPC    HW2 4687   2.209   4.475   1.991  0.1110  1.3880 -1.8088
 1121OPC     MW 4688   2.172   4.415   1.957 -0.0382  0.4078 -0.0497
 1122OPC     OW 4689   4.511   0.864   2.770  0.7902  1.1513  0.5176
 1122OPC    HW1 4690   4.467   0.812   2.824  1.8183 -0.3060  0.0058
 1122OPC    HW2 4691   4.472   0.852   2.693  1.8825  0.0338  0.1121
 1122OPC     MW 4692   4.499   0.855   2.767  1.1034  0.7709  0.3822
 1123OPC     OW 4693   3.596   2.633   4.941  0.0191  1.0622  0.1481
 1123OPC    HW1 4694   3.681   2.628   4.922  0.0634  0.7620  0.4189
 1123OPC    HW2 4695   3.576   2.716   4.923  0.3359  1.0969 -0.0546
 1123OPC     MW 4696   3.606   2.644   4.935  0.0726  1.0229  0.1579
 1124OPC     OW 4697   1.498   0.620   2.873  0.0730  0.1677 -0.1300
 1124OPC    HW1 4698   1.520   0.540   2.847 -1.0726 -0.4451  0.7128
 1124OPC    HW2 4699   1.476   0.660   2.799  1.6035  0.0405 -0.6825
 1124OPC     MW 4700   1.498   0.614   2.858  0.1299  0.0584 -0.0872
 1125OPC     OW 4701   2.728   1.413   2.827  0.2429 -0.4265 -0.1748
 1125OPC    HW1 4702   2.658   1.405   2.776 -0.2862 -0.1787  0.4999
 1125OPC    HW2 4703   2.739   1.499   2.832  0.3373 -0.4537  0.0757
 1125OPC     MW 4704   2.720   1.425   2.820  0.1788 -0.3939 -0.0381
 1126OPC     OW 4705   0.874   0.287   4.146  0.3684 -0.3365  0.2431
 1126OPC    HW1 4706   0.805   0.336   4.168  1.0378  0.3775  0.8275
 1126OPC    HW2 4707   0.911   0.333   4.081  0.4098 -0.6104  0.0736
 1126OPC     MW 4708   0.869   0.301   4.139  0.4734 -0.2715  0.3046
 1127OPC     OW 4709   2.989   2.765   2.384  0.1348 -0.0180  0.0325
 1127OPC    HW1 4710   2.965   2.723   2.311 -1.0242 -1.2708  1.0820
 1127OPC    HW2 4711   2.914   2.779   2.426  0.8385 -0.0414  1.3622
 1127OPC     MW 4712   2.975   2.761   2.379  0.0674 -0.2066  0.3841
 1128OPC     OW 4713   0.249   1.346   4.980  0.5280  0.2824 -0.3548
 1128OPC    HW1 4714   0.243   1.352   5.067  2.3148 -0.8336 -0.1142
 1128OPC    HW2 4715   0.204   1.274   4.961  0.3914  0.3594 -0.3248
 1128OPC     MW 4716   0.241   1.336   4.990  0.7718  0.1290 -0.3150
 1129OPC     OW 4717   3.071   0.173   1.204 -0.4051  0.0927 -0.6309
 1129OPC    HW1 4718   2.991   0.190   1.234 -1.4366 -2.4761 -1.6407
 1129OPC    HW2 4719   3.114   0.149   1.276 -0.9895  0.0014 -0.3020
 1129OPC     MW 4720   3.066   0.172   1.219 -0.6438 -0.3002 -0.7314
 1130OPC     OW 4721   4.824   2.442   1.150  0.6980 -0.3338 -0.1641
 1130OPC    HW1 4722   4.798   2.362   1.175  0.2707  0.1372  0.9632
 1130OPC    HW2 4723   4.768   2.495   1.191  1.0752  0.5591 -0.7813
 1130OPC     MW 4724   4.812   2.438   1.160  0.6908 -0.1322 -0.0888
 1131OPC     OW 4725   0.475   0.200   4.277  0.2169  0.2481 -0.3257
 1131OPC    HW1 4726   0.426   0.137   4.313 -1.0795 -0.3589 -2.9101
 1131OPC    HW2 4727   0.501   0.164   4.202 -0.0758  2.5642 -1.6213
 1131OPC     MW 4728   0.471   0.185   4.271 -0.0178  0.5006 -0.8987
 1132OPC     OW 4729   3.402   0.258   0.832 -0.4978  0.0999  0.0731
 1132OPC    HW1 4730   3.480   0.243   0.867 -1.5188 -0.2438  2.3828
 1132OPC    HW2 4731   3.420   0.303   0.760  1.8330 -0.1929  0.4045
 1132OPC     MW 4732   3.416   0.263   0.827 -0.3043  0.0058  0.4632
 1133OPC     OW 4733   4.193   0.101   2.823 -0.4667 -0.0978 -0.9900
 1133OPC    HW1 4734   4.177   0.102   2.909 -0.4727 -1.4574 -0.9620
 1133OPC    HW2 4735   4.274   0.069   2.818 -0.8029 -0.8660 -1.5376
 1133OPC     MW 4736   4.202   0.097   2.835 -0.5173 -0.4121 -1.0667
 1134OPC     OW 4737   1.423   3.208   3.080 -0.7997 -0.1059 -0.0360
 1134OPC    HW1 4738   1.444   3.124   3.072 -0.6485  0.0284 -1.1476
 1134OPC    HW2 4739   1.452   3.228   3.160  1.3031 -0.5029 -0.6260
 1134OPC     MW 4740   1.430   3.198   3.091 -0.4667 -0.1447 -0.2873
 1135OPC     OW 4741   3.893   3.180   0.867 -0.0956 -0.2223 -0.1704
 1135OPC    HW1 4742   3.880   3.114   0.812 -0.3104 -0.5462  0.2656
 1135OPC    HW2 4743   3.960   3.223   0.831 -0.0705 -0.5711 -0.5512
 1135OPC     MW 4744   3.901   3.177   0.853 -0.1236 -0.3217 -0.1623
 1136OPC     OW 4745   2.133   4.219   4.154  0.4943  0.0877 -0.2282
 1136OPC    HW1 4746   2.220   4.215   4.156  0.5091  0.7611  0.6621
 1136OPC    HW2 4747   2.108   4.180   4.228  0.0780  0.7410 -0.0153
 1136OPC     MW 4748   2.142   4.212   4.165  0.4349  0.2835 -0.0657
 1137OPC     OW 4749   3.278   0.730   4.685 -0.3899  0.0764  0.4290
 1137OPC    HW1 4750   3.328   0.673   4.729  0.8195  0.5783 -0.2264
 1137OPC    HW2 4751   3.197   0.703   4.700  0.1348 -2.9157 -1.2887
 1137OPC     MW 4752   3.274   0.717   4.694 -0.1337 -0.2915  0.0785
 1138OPC     OW 4753   2.154   3.425   4.625 -0.1207 -0.3850  0.1915
 1138OPC    HW1 4754   2.082   3.452   4.583 -0.0052  0.3117  0.4282
 1138OPC    HW2 4755   2.207   3.401   4.559 -0.6104 -1.0322  0.0228
 1138OPC     MW 4756   2.151   3.426   4.609 -0.1760 -0.3777  0.2018
 1139OPC     OW 4757   2.550   2.811   2.957 -0.2175 -0.5165 -0.1943
 1139OPC    HW1 4758   2.570   2.885   3.000  0.3688 -1.3582  1.0380
 1139OPC    HW2 4759   2.624   2.765   2.961 -0.8715 -1.5776 -0.0767
 1139OPC     MW 4760   2.564   2.815   2.964 -0.2277 -0.7977  0.0051
 1140OPC     OW 4761   3.046   4.692   4.873 -0.4849  0.0694 -0.8796
 1140OPC    HW1 4762   3.117   4.719   4.830 -0.6109  2.6373  0.2986
 1140OPC    HW2 4763   3.079   4.660   4.947 -0.4569 -1.4287 -1.4981
 1140OPC     MW 4764   3.062   4.692   4.878 -0.4993  0.2275 -0.7967
 1141OPC     OW 4765   4.178   4.332   1.203 -0.0354 -0.3872 -0.1040
 1141OPC    HW1 4766   4.139   4.310   1.128 -0.3218 -0.0791 -0.0492
 1141OPC    HW2 4767   4.121   4.309   1.264 -0.8735  1.5105 -0.0883
 1141OPC     MW 4768   4.164   4.325   1.201 -0.2016 -0.0613 -0.0936
 1142OPC     OW 4769   2.000   1.651   0.365  0.0502  0.1725  0.6140
 1142OPC    HW1 4770   1.953   1.598   0.416 -3.1151  2.8432  0.8220
 1142OPC    HW2 4771   2.034   1.708   0.422  1.4919 -0.2244  0.1945
 1142OPC     MW 4772   1.998   1.652   0.381 -0.2045  0.5084  0.5828
 1143OPC     OW 4773   0.978   4.385   4.619 -0.2985 -0.2725 -0.2695
 1143OPC    HW1 4774   0.908   4.361   4.665  0.7281  1.3837  2.4048
 1143OPC    HW2 4775   1.039   4.399   4.681  2.1822 -0.8975 -2.3995
 1143OPC     MW 4776   0.977   4.383   4.635  0.2196 -0.1202 -0.1890
 1144OPC     OW 4777   1.334   0.098   1.014 -0.5869  0.2219 -0.2151
 1144OPC    HW1 4778   1.323   0.149   0.945 -0.6995  0.9663  0.3344
 1144OPC    HW2 4779   1.385   0.145   1.067  0.3889 -0.7622 -0.2297
 1144OPC     MW 4780   1.340   0.112   1.012 -0.4594  0.1865 -0.1361
 1145OPC     OW 4781   2.038   1.923   1.755  0.0887 -0.0031 -0.4220
 1145OPC    HW1 4782   2.055   1.938   1.671 -0.2957 -2.9061 -1.1527
 1145OPC    HW2 4783   2.117   1.918   1.791  0.2713  0.8688 -0.6939
 1145OPC     MW 4784   2.052   1.924   1.748  0.0589 -0.3031 -0.5701
 1146OPC     OW 4785   2.531   3.536   0.521 -0.8366  0.6164 -0.2326
 1146OPC    HW1 4786   2.541   3.456   0.489 -1.0465  0.7070 -0.5357
 1146OPC    HW2 4787   2.613   3.566   0.528 -0.7555  0.3578 -0.0646
 1146OPC     MW 4788   2.544   3.529   0.517 -0.8558  0.5916 -0.2525
 1147OPC     OW 4789   2.555   0.970   0.237  0.0878 -0.4555 -0.0070
 1147OPC    HW1 4790   2.574   0.948   0.319 -1.7466 -0.2960  0.5133
 1147OPC    HW2 4791   2.497   1.035   0.246  1.4583  1.0503 -1.4685
 1147OPC     MW 4792   2.549   0.976   0.251  0.0194 -0.2095 -0.1460
 1148OPC     OW 4793   4.542   4.068   1.557 -0.2528  0.0300 -0.0728
 1148OPC    HW1 4794   4.460   4.077   1.529 -0.6400  0.1515  1.0431
 1148OPC    HW2 4795   4.577   4.147   1.547 -0.7994  0.4278  1.0024
 1148OPC     MW 4796   4.535   4.081   1.551 -0.3907  0.1066  0.2509
 1149OPC     OW 4797   2.907   4.654   0.331  0.0707 -0.2680  0.2190
 1149OPC    HW1 4798   2.864   4.720   0.294  0.2054 -1.0111 -1.3584
 1149OPC    HW2 4799   2.899   4.669   0.416  0.4272  1.9957 -0.0848
 1149OPC     MW 4800   2.900   4.666   0.338  0.1432 -0.0432 -0.0589
 1150OPC     OW 4801   2.753   2.878   2.540  0.7779  0.0428  0.3197
 1150OPC    HW1 4802   2.676   2.868   2.580  0.7523 -1.6263 -0.0906
 1150OPC    HW2 4803   2.791   2.942   2.586  0.1815 -0.8485  2.1705
 1150OPC     MW 4804   2.747   2.886   2.553  0.6860 -0.3354  0.5325
 1151OPC     OW 4805   2.858   3.839   2.548  0.0816 -0.2995 -0.7286
 1151OPC    HW1 4806   2.822   3.915   2.527 -0.5514 -1.0109 -2.3764
 1151OPC    HW2 4807   2.902   3.816   2.476  0.2168 -1.5112 -0.2884
 1151OPC     MW 4808   2.859   3.847   2.535  0.0081 -0.5835 -0.9071
 1152OPC     OW 4809   2.752   0.965   3.578 -0.5076 -0.4947 -0.0491
 1152OPC    HW1 4810   2.832   0.986   3.608 -0.5158 -1.2731  0.5593
 1152OPC    HW2 4811   2.704   0.959   3.651 -1.5788  1.6316 -0.4921
 1152OPC     MW 4812   2.757   0.967   3.593 -0.6672 -0.2956 -0.0246
 1153OPC     OW 4813   3.454   4.584   4.731  0.5944  0.2157 -0.5637
 1153OPC    HW1 4814   3.385   4.637   4.720  0.2508 -0.3514 -1.2980
 1153OPC    HW2 4815   3.427   4.509   4.694  1.4979 -0.1034 -0.5837
 1153OPC     MW 4816   3.440   4.581   4.724  0.6771  0.0849 -0.6753
 1154OPC     OW 4817   1.492   0.055   5.007  0.2197  0.3028  0.2223
 1154OPC    HW1 4818   1.508   0.063   5.093  0.1215 -0.6640  0.3432
 1154OPC    HW2 4819   1.499  -0.031   4.994  1.8446  0.5789 -1.0504
 1154OPC     MW 4820   1.496   0.044   5.018  0.4453  0.2007  0.0523
 1155OPC     OW 4821   0.303   3.232   0.027  0.7293  0.1276 -0.5682
 1155OPC    HW1 4822   0.227   3.227  -0.016  0.6716 -0.1341 -0.4357
 1155OPC    HW2 4823   0.319   3.149   0.051  1.8860 -0.1332 -2.0277
 1155OPC     MW 4824   0.294   3.219   0.024  0.8916  0.0504 -0.7643
 1156OPC     OW 4825   4.212   0.372   0.794 -0.2142  0.6512  0.3279
 1156OPC    HW1 4826   4.162   0.388   0.724 -1.3646 -0.7040  0.7897
 1156OPC    HW2 4827   4.271   0.314   0.764 -2.0183 -1.6273  0.8923
 1156OPC     MW 4828   4.214   0.366   0.779 -0.6504  0.1144  0.4795
 1157OPC     OW 4829   2.605   0.870   0.498  0.0900  0.3713  0.2287
 1157OPC    HW1 4830   2.533   0.846   0.542 -0.0436 -0.1665 -0.2672
 1157OPC    HW2 4831   2.658   0.900   0.561 -1.0483  2.0564  0.4614
 1157OPC     MW 4832   2.602   0.871   0.514 -0.0978  0.5408  0.1899
 1158OPC     OW 4833   0.110   3.271   2.691  0.2135 -0.6021 -0.2981
 1158OPC    HW1 4834   0.184   3.238   2.724  0.5448 -0.5688 -0.9831
 1158OPC    HW2 4835   0.047   3.225   2.731  0.6584 -3.3350 -2.3819
 1158OPC     MW 4836   0.111   3.259   2.701  0.3282 -1.0009 -0.7072
 1159OPC     OW 4837   1.624   4.432   2.612 -0.0410 -0.1890  0.1143
 1159OPC    HW1 4838   1.669   4.492   2.658  2.2420  0.9011 -3.2076
 1159OPC    HW2 4839   1.679   4.365   2.607 -0.7198 -0.7403 -0.0800
 1159OPC     MW 4840   1.639   4.431   2.618  0.1960 -0.1092 -0.4051
 1160OPC     OW 4841   4.257   2.394   3.022  0.1933 -0.0704  0.7733
 1160OPC    HW1 4842   4.234   2.389   2.939 -1.0450 -1.1735  1.1592
 1160OPC    HW2 4843   4.327   2.342   3.027  1.3902  1.3768  0.1090
 1160OPC     MW 4844   4.264   2.385   3.011  0.1874 -0.0195  0.7322
 1161OPC     OW 4845   0.770   3.141   1.324 -0.8558 -0.2819  0.1835
 1161OPC    HW1 4846   0.830   3.126   1.262  0.6919  0.9118  1.3195
 1161OPC    HW2 4847   0.725   3.067   1.327 -0.8521 -0.4549 -2.2083
 1161OPC     MW 4848   0.773   3.128   1.315 -0.6266 -0.1312 -0.0020
 1162OPC     OW 4849   3.538   1.058   0.800 -0.2159  0.3977  0.4070
 1162OPC    HW1 4850   3.503   1.001   0.745 -0.5706 -0.5730  1.5998
 1162OPC    HW2 4851   3.471   1.081   0.851  0.3574  0.3448  1.2008
 1162OPC     MW 4852   3.523   1.053   0.799 -0.1835  0.2465  0.7005
 1163OPC     OW 4853   3.878   0.250   2.471 -0.2321  0.4994 -0.1783
 1163OPC    HW1 4854   3.897   0.214   2.549 -0.6767  2.1371  0.7296
 1163OPC    HW2 4855   3.814   0.306   2.489 -1.7095 -0.4520 -2.0981
 1163OPC     MW 4856   3.871   0.253   2.485 -0.5160  0.6008 -0.3277
 1164OPC     OW 4857   2.392   3.286   2.243 -0.8664 -0.3275 -0.3046
 1164OPC    HW1 4858   2.320   3.316   2.204 -1.5489 -1.5626 -0.0515
 1164OPC    HW2 4859   2.361   3.240   2.310  0.2459  0.8033  1.0435
 1164OPC     MW 4860   2.377   3.284   2.247 -0.8030 -0.3429 -0.0680
 1165OPC     OW 4861   2.922   4.638   3.854  0.1203 -0.3674 -0.2500
 1165OPC    HW1 4862   2.857   4.580   3.852  0.6827 -1.0086 -0.4748
 1165OPC    HW2 4863   2.961   4.628   3.777  0.0271  0.5507 -0.4232
 1165OPC     MW 4864   2.918   4.628   3.843  0.1895 -0.3267 -0.3086
 1166OPC     OW 4865   4.725   2.437   2.340  0.7739 -0.2100  0.3239
 1166OPC    HW1 4866   4.702   2.510   2.382  5.0540  0.8023  1.4430
 1166OPC    HW2 4867   4.661   2.426   2.281 -0.6433  3.8626  0.7760
 1166OPC     MW 4868   4.712   2.446   2.337  1.1966  0.5412  0.5561
 1167OPC     OW 4869   2.071   4.523   1.706  0.0754  0.0259 -0.0106
 1167OPC    HW1 4870   2.095   4.504   1.787  0.4658  0.0363 -0.1241
 1167OPC    HW2 4871   2.004   4.469   1.692 -1.0222  1.0932  0.8650
 1167OPC     MW 4872   2.064   4.512   1.716 -0.0291  0.1853  0.1019
 1168OPC     OW 4873   1.497   0.876   0.848  0.4290 -0.0374  0.1089
 1168OPC    HW1 4874   1.584   0.880   0.856  0.4629 -0.6564  0.0956
 1168OPC    HW2 4875   1.478   0.943   0.795  0.7494  0.9575  1.1901
 1168OPC     MW 4876   1.507   0.887   0.842  0.4814  0.0181  0.2666
 1169OPC     OW 4877   3.658   0.392   2.413  0.3886  0.2412  0.2069
 1169OPC    HW1 4878   3.655   0.427   2.333  1.0987 -1.3852 -0.5791
 1169OPC    HW2 4879   3.579   0.358   2.424  0.5831 -0.3492 -0.2040
 1169OPC     MW 4880   3.646   0.392   2.403  0.5222 -0.0862  0.0302
 1170OPC     OW 4881   1.024   1.921   4.651 -0.1848  0.1217 -0.1389
 1170OPC    HW1 4882   1.026   2.006   4.632  2.1308 -0.0796 -1.1097
 1170OPC    HW2 4883   1.080   1.913   4.717  0.3722 -0.7544 -0.6869
 1170OPC     MW 4884   1.033   1.932   4.658  0.2396 -0.0374 -0.3631
 1171OPC     OW 4885   4.818   2.349   4.747 -0.2808  0.2662 -0.2768
 1171OPC    HW1 4886   4.775   2.334   4.672 -0.3829  0.6916 -0.3030
 1171OPC    HW2 4887   4.772   2.412   4.785 -0.0777  0.2342  0.0265
 1171OPC     MW 4888   4.805   2.356   4.741 -0.2659  0.3243 -0.2358
 1172OPC     OW 4889   2.484   4.133   0.066 -0.4162 -0.1191  0.6569
 1172OPC    HW1 4890   2.460   4.142  -0.017 -0.3008 -1.1853  0.4919
 1172OPC    HW2 4891   2.481   4.214   0.097  1.5891  0.6476 -0.9241
 1172OPC     MW 4892   2.480   4.146   0.058 -0.1031 -0.1636  0.3990
 1173OPC     OW 4893   3.506   3.431   1.796  0.1260 -0.0315 -0.0704
 1173OPC    HW1 4894   3.449   3.404   1.736  1.8052 -1.1188 -1.2663
 1173OPC    HW2 4895   3.457   3.445   1.866 -1.6286 -0.7229 -1.1027
 1173OPC     MW 4896   3.491   3.429   1.797  0.1149 -0.2943 -0.3995
 1174OPC     OW 4897   0.608   2.945   1.673 -0.2329 -0.2310 -0.5955
 1174OPC    HW1 4898   0.534   2.961   1.717  0.0342 -0.9877  0.1661
 1174OPC    HW2 4899   0.626   3.021   1.634 -0.6521  0.3840  0.3771
 1174OPC     MW 4900   0.600   2.959   1.674 -0.2554 -0.2519 -0.3393
 1175OPC     OW 4901   4.739   4.391   4.009 -0.2797  0.0682 -0.0769
 1175OPC    HW1 4902   4.815   4.350   4.018 -0.0707  0.5061  0.2207
 1175OPC    HW2 4903   4.680   4.330   4.025  0.0287 -0.0589  0.6067
 1175OPC     MW 4904   4.742   4.376   4.013 -0.2032  0.1140  0.0685
 1176OPC     OW 4905   3.790   4.530   2.781 -0.1697  0.1526  0.6611
 1176OPC    HW1 4906   3.867   4.561   2.751 -1.5440  2.0837 -1.1842
 1176OPC    HW2 4907   3.766   4.589   2.841 -0.6425  0.0804  0.5457
 1176OPC     MW 4908   3.798   4.544   2.785 -0.4426  0.4273  0.3714
 1177OPC     OW 4909   1.917   1.666   3.260  0.2122  0.4098 -0.2525
 1177OPC    HW1 4910   1.924   1.737   3.210  0.2590  0.8274  0.3458
 1177OPC    HW2 4911   1.894   1.604   3.203  0.7068  0.7779 -0.8766
 1177OPC     MW 4912   1.915   1.667   3.244  0.2922  0.5258 -0.2562
 1178OPC     OW 4913   1.453   1.400   0.310  0.4119  0.1644 -0.0274
 1178OPC    HW1 4914   1.374   1.389   0.345 -0.3789  0.1874 -1.6633
 1178OPC    HW2 4915   1.481   1.318   0.297  0.0732  0.1327 -0.6147
 1178OPC     MW 4916   1.445   1.386   0.313  0.2450  0.1632 -0.3558
 1179OPC     OW 4917   3.048   0.949   4.318  0.2941 -0.2792 -0.2255
 1179OPC    HW1 4918   3.082   0.953   4.398  1.3743  0.3890 -0.6970
 1179OPC    HW2 4919   2.968   0.981   4.329  0.8305  0.9239  0.3900
 1179OPC     MW 4920   3.041   0.954   4.332  0.5328 -0.0028 -0.2043
 1180OPC     OW 4921   3.034   1.872   0.938 -0.3309  0.0345  0.1415
 1180OPC    HW1 4922   2.985   1.940   0.963 -0.8082 -0.6128  0.9932
 1180OPC    HW2 4923   2.993   1.841   0.869  0.5231  1.3051 -0.9958
 1180OPC     MW 4924   3.021   1.878   0.932 -0.2751  0.1265  0.0994
 1181OPC     OW 4925   0.680   1.231   0.357  0.4868  0.3669 -0.0435
 1181OPC    HW1 4926   0.641   1.178   0.414  1.4564 -0.0473  0.2678
 1181OPC    HW2 4927   0.689   1.181   0.286  2.6046 -0.3918  0.6849
 1181OPC     MW 4928   0.676   1.215   0.355  0.9429  0.1936  0.1101
 1182OPC     OW 4929   1.838   2.568   0.070  0.3229 -0.5785  0.4528
 1182OPC    HW1 4930   1.879   2.639   0.098  3.0158 -1.0096 -1.9118
 1182OPC    HW2 4931   1.894   2.503   0.088  0.3287 -1.3449 -1.9822
 1182OPC     MW 4932   1.852   2.569   0.077  0.7215 -0.7556 -0.2562
 1183OPC     OW 4933   1.243   2.214   4.267 -0.5332  0.1259 -0.2519
 1183OPC    HW1 4934   1.173   2.173   4.299 -0.3536  0.0791  0.0897
 1183OPC    HW2 4935   1.257   2.175   4.190 -0.4651 -0.3397 -0.0084
 1183OPC     MW 4936   1.235   2.202   4.261 -0.4965  0.0503 -0.1654
 1184OPC     OW 4937   1.047   2.176   3.982 -0.1480 -0.0203 -0.4232
 1184OPC    HW1 4938   1.023   2.124   3.917 -0.9970  1.8251 -1.6701
 1184OPC    HW2 4939   1.041   2.257   3.948  3.8090  0.9076  0.4583
 1184OPC     MW 4940   1.043   2.181   3.968  0.3111  0.3893 -0.4772
 1185OPC     OW 4941   0.793   0.125   1.418  0.5006 -0.4791  0.2270
 1185OPC    HW1 4942   0.863   0.094   1.460  1.9692  2.2763  0.0116
 1185OPC    HW2 4943   0.770   0.195   1.464 -1.7172 -0.8884 -0.1384
 1185OPC     MW 4944   0.800   0.130   1.431  0.3899 -0.1325  0.1412
 1186OPC     OW 4945   1.321   4.486   0.637 -0.1621 -0.2320  0.2075
 1186OPC    HW1 4946   1.314   4.545   0.700 -1.2828  1.0118 -1.0376
 1186OPC    HW2 4947   1.367   4.422   0.675  3.8112  2.5899  0.7549
 1186OPC     MW 4948   1.327   4.485   0.652  0.2594  0.3684  0.1045
 1187OPC     OW 4949   0.227   1.616   1.648  0.2482  0.1187  0.0576
 1187OPC    HW1 4950   0.150   1.652   1.668  0.9386  1.3780  0.5546
 1187OPC    HW2 4951   0.212   1.577   1.571 -0.3608  2.2351 -0.9802
 1187OPC     MW 4952   0.214   1.616   1.640  0.2602  0.6173 -0.0223
 1188OPC     OW 4953   0.059   1.865   1.701  0.4426 -0.1672 -0.4227
 1188OPC    HW1 4954  -0.028   1.867   1.709  0.6096  1.0627  2.4549
 1188OPC    HW2 4955   0.074   1.897   1.622 -1.7028  0.8052 -0.4894
 1188OPC     MW 4956   0.048   1.870   1.691  0.1504  0.1581 -0.0074
 1189OPC     OW 4957   4.675   0.285   3.689  0.2847  0.2245 -0.0054
 1189OPC    HW1 4958   4.755   0.258   3.709  0.4331 -0.0314 -0.9330
 1189OPC    HW2 4959   4.646   0.318   3.765  0.9365 -0.4535  0.5555
 1189OPC     MW 4960   4.683   0.286   3.703  0.4030  0.0865 -0.0597
 1190OPC     OW 4961   1.631   1.688   1.535 -0.0280 -0.3045 -0.0033
 1190OPC    HW1 4962   1.708   1.651   1.518  1.0412  1.5518  0.4167
 1190OPC    HW2 4963   1.608   1.723   1.459  0.5530  0.7865  0.2923
 1190OPC     MW 4964   1.639   1.688   1.521  0.2158  0.1309  0.1025
 1191OPC     OW 4965   0.357   2.861   3.707 -0.0083 -0.5035  0.0540
 1191OPC    HW1 4966   0.361   2.936   3.751 -1.3051 -0.7001  0.5618
 1191OPC    HW2 4967   0.394   2.880   3.630 -0.9028  0.8370 -0.0731
 1191OPC     MW 4968   0.363   2.875   3.702 -0.3320 -0.3346  0.1102
 1192OPC     OW 4969   4.784   2.965   2.206 -0.6676 -0.1057 -0.3337
 1192OPC    HW1 4970   4.754   3.032   2.254 -0.3964 -0.5937  0.5317
 1192OPC    HW2 4971   4.858   2.997   2.172 -1.3418  0.5665 -1.2164
 1192OPC     MW 4972   4.790   2.980   2.208 -0.7271 -0.0785 -0.3363
 1193OPC     OW 4973   3.367   0.138   0.267 -0.4758  0.0104 -0.4926
 1193OPC    HW1 4974   3.440   0.108   0.304 -0.6378 -0.7362 -0.7651
 1193OPC    HW2 4975   3.307   0.080   0.290 -1.0714  0.8136  0.0348
 1193OPC     MW 4976   3.369   0.125   0.276 -0.5876  0.0188 -0.4549
 1194OPC     OW 4977   0.295   3.026   4.626  1.0063 -0.6653  0.2327
 1194OPC    HW1 4978   0.301   3.107   4.658 -0.1042 -0.4199 -0.1606
 1194OPC    HW2 4979   0.255   3.037   4.550 -0.2273 -1.7057  0.7040
 1194OPC     MW 4980   0.290   3.040   4.620  0.6600 -0.7827  0.2443
 1195OPC     OW 4981   3.259   0.390   0.301 -0.2288  0.0886 -0.9968
 1195OPC    HW1 4982   3.311   0.444   0.256  0.8600  0.6356  0.8503
 1195OPC    HW2 4983   3.266   0.314   0.258  1.3895  0.3943 -1.3145
 1195OPC     MW 4984   3.268   0.387   0.288  0.1712  0.2146 -0.7708
 1196OPC     OW 4985   1.294   2.731   4.277 -0.0651 -0.0584 -0.1018
 1196OPC    HW1 4986   1.253   2.806   4.292 -1.3744 -0.7402 -0.1751
 1196OPC    HW2 4987   1.246   2.693   4.214 -0.4139 -1.7076  1.1018
 1196OPC     MW 4988   1.281   2.736   4.270 -0.3101 -0.4028  0.0654
 1197OPC     OW 4989   1.765   2.128   2.106  0.0630 -0.2841 -0.0758
 1197OPC    HW1 4990   1.814   2.079   2.160  0.2145  0.7036  0.7237
 1197OPC    HW2 4991   1.686   2.091   2.111  0.4296 -1.1348 -0.3873
 1197OPC     MW 4992   1.761   2.115   2.115  0.1396 -0.2639 -0.0037
 1198OPC     OW 4993   3.559   2.132   4.969  0.2006 -0.2117 -0.3891
 1198OPC    HW1 4994   3.520   2.172   5.036  1.5577  1.4208 -0.4898
 1198OPC    HW2 4995   3.522   2.169   4.898 -0.6240 -1.3131 -0.5567
 1198OPC     MW 4996   3.548   2.143   4.968  0.2792 -0.1332 -0.4287
 1199OPC     OW 4997   2.198   1.324   0.367 -0.1310 -0.7073  0.0262
 1199OPC    HW1 4998   2.174   1.257   0.317 -0.7351 -1.3408  1.1285
 1199OPC    HW2 4999   2.135   1.328   0.428  0.3447  0.3209  0.4778
 1199OPC     MW 5000   2.185   1.315   0.369 -0.1502 -0.6490  0.2558
 1200OPC     OW 5001   3.288   0.136   2.490  0.4837  0.3496  0.2701
 1200OPC    HW1 5002   3.317   0.195   2.547 -1.6870  2.0323 -0.2441
 1200OPC    HW2 5003   3.344   0.143   2.423  1.6390  0.0696  1.1801
 1200OPC     MW 5004   3.300   0.146   2.489  0.3337  0.5568  0.3286
 1201OPC     OW 5005   1.658   1.607   2.871 -0.4188 -0.0554 -0.1987
 1201OPC    HW1 5006   1.698   1.666   2.820  0.1072  0.7400  1.0867
 1201OPC    HW2 5007   1.586   1.586   2.826  0.9954 -0.8765 -2.1678
 1201OPC     MW 5008   1.653   1.613   2.857 -0.1322 -0.0591 -0.2998
 1202OPC     OW 5009   2.956   3.387   0.658 -0.1505 -0.3414  0.1148
 1202OPC    HW1 5010   2.954   3.398   0.744 -2.0623 -1.9968  0.3639
 1202OPC    HW2 5011   3.005   3.316   0.647 -1.4151 -1.2395  0.0481
 1202OPC     MW 5012   2.963   3.378   0.669 -0.6197 -0.7186  0.1417
 1203OPC     OW 5013   4.491   0.091   4.061 -0.5706  0.3525  0.1863
 1203OPC    HW1 5014   4.493   0.029   3.999  2.2706  0.6246 -0.1423
 1203OPC    HW2 5015   4.435   0.060   4.120 -0.3876 -1.8019 -0.6878
 1203OPC     MW 5016   4.483   0.077   4.060 -0.1240  0.0744  0.0087
 1204OPC     OW 5017   4.247   3.519   4.775  0.0344 -0.0715  0.2674
 1204OPC    HW1 5018   4.234   3.596   4.737  0.9566 -0.1424 -0.2270
 1204OPC    HW2 5019   4.181   3.470   4.747  0.1054  0.2011 -0.3917
 1204OPC     MW 5020   4.236   3.523   4.765  0.1812 -0.0417  0.0971
 1205OPC     OW 5021   0.105   0.481   3.726  0.1163 -0.1565  0.0713
 1205OPC    HW1 5022   0.103   0.394   3.726 -3.3623 -0.1896  0.5331
 1205OPC    HW2 5023   0.061   0.502   3.653 -0.1870  1.1961  0.6218
 1205OPC     MW 5024   0.098   0.471   3.715 -0.4424  0.0384  0.2209
 1206OPC     OW 5025   0.996   4.069   3.868  0.1150  0.4183 -0.0774
 1206OPC    HW1 5026   0.910   4.080   3.858 -0.1511  0.2783  1.7801
 1206OPC    HW2 5027   1.021   4.034   3.792 -1.7087 -0.8212 -0.1812
 1206OPC     MW 5028   0.987   4.065   3.855 -0.1937  0.2144  0.1818
 1207OPC     OW 5029   1.482   1.037   4.738  0.0450 -0.0720  0.1309
 1207OPC    HW1 5030   1.560   1.075   4.736 -0.5895  1.2613 -1.0538
 1207OPC    HW2 5031   1.459   1.033   4.654 -1.5684  0.4888  0.5106
 1207OPC     MW 5032   1.490   1.042   4.726 -0.2870  0.2078  0.0120
 1208OPC     OW 5033   0.559   0.006   1.054 -0.0892 -0.1423  0.1312
 1208OPC    HW1 5034   0.494  -0.051   1.042 -1.0072  1.2207 -2.0462
 1208OPC    HW2 5035   0.567   0.009   1.141 -1.1756 -2.2498  0.3747
 1208OPC     MW 5036   0.550  -0.002   1.065 -0.3853 -0.2523 -0.1545
 1209OPC     OW 5037   1.236   2.821   4.740 -0.1719 -0.8962 -0.1861
 1209OPC    HW1 5038   1.313   2.862   4.746 -1.2442  1.1036  0.6552
 1209OPC    HW2 5039   1.192   2.869   4.683 -1.3594 -1.0801  0.5516
 1209OPC     MW 5040   1.241   2.834   4.732 -0.5058 -0.6280  0.0470
 1210OPC     OW 5041   1.821   4.464   3.087  0.4336  0.5508  0.3862
 1210OPC    HW1 5042   1.878   4.456   3.152 -0.0056  2.5385  1.1022
 1210OPC    HW2 5043   1.771   4.531   3.112 -1.5045 -0.3973 -0.7444
 1210OPC     MW 5044   1.822   4.473   3.100  0.0823  0.7044  0.3249
 1211OPC     OW 5045   1.201   3.909   2.231  0.3851  0.5478 -0.5935
 1211OPC    HW1 5046   1.199   3.992   2.258  0.6351  0.0139  1.1898
 1211OPC    HW2 5047   1.122   3.879   2.250  0.0672  0.5320 -1.8587
 1211OPC     MW 5048   1.189   3.917   2.237  0.3751  0.4667 -0.5169
 1212OPC     OW 5049   4.031   0.250   2.237 -0.0820  0.2036 -0.6090
 1212OPC    HW1 5050   3.991   0.226   2.311  0.6465  3.7382  1.1833
 1212OPC    HW2 5051   3.969   0.289   2.191 -0.1615 -0.5166 -1.1313
 1212OPC     MW 5052   4.016   0.252   2.241  0.0138  0.6194 -0.4213
 1213OPC     OW 5053   2.394   4.559   2.338  0.6134 -0.2408 -0.4128
 1213OPC    HW1 5054   2.394   4.476   2.366  2.6119  0.4001  1.8570
 1213OPC    HW2 5055   2.309   4.577   2.328  0.0582 -2.1452  0.4221
 1213OPC     MW 5056   2.381   4.550   2.341  0.8266 -0.4276  0.0460
 1214OPC     OW 5057   3.379   1.474   0.870  0.3031  0.0309 -0.0338
 1214OPC    HW1 5058   3.344   1.477   0.950  0.1147 -1.3847 -0.0354
 1214OPC    HW2 5059   3.369   1.555   0.840 -0.9815  0.2093  0.8132
 1214OPC     MW 5060   3.373   1.486   0.877  0.0854 -0.1518  0.0911
 1215OPC     OW 5061   1.259   0.361   3.618  0.5233 -0.0052  0.2975
 1215OPC    HW1 5062   1.247   0.443   3.645  2.4402  0.7253 -0.8789
 1215OPC    HW2 5063   1.224   0.361   3.538  0.5932 -0.3029  0.2665
 1215OPC     MW 5064   1.252   0.373   3.610  0.8168  0.0587  0.1193
 1216OPC     OW 5065   4.192   3.317   3.609  0.0907  0.1373 -0.7990
 1216OPC    HW1 5066   4.201   3.312   3.696  0.8808  1.6139 -0.7668
 1216OPC    HW2 5067   4.128   3.375   3.598 -1.1753 -1.2855 -1.2165
 1216OPC     MW 5068   4.184   3.325   3.620  0.0207  0.1452 -0.8559
 1217OPC     OW 5069   0.261   2.260   2.148 -0.2247  0.2513  0.0565
 1217OPC    HW1 5070   0.298   2.287   2.223  1.4983  1.1786 -1.0667
 1217OPC    HW2 5071   0.328   2.225   2.104 -1.4912 -1.6592 -0.4863
 1217OPC     MW 5072   0.277   2.259   2.153 -0.1573  0.1060 -0.1895
 1218OPC     OW 5073   1.085   4.074   3.589  0.0947 -0.3921 -0.4609
 1218OPC    HW1 5074   1.148   4.127   3.561 -0.8572  0.8016 -0.4302
 1218OPC    HW2 5075   1.099   4.000   3.545 -0.0724  0.7352 -2.5455
 1218OPC     MW 5076   1.096   4.071   3.578 -0.0706 -0.0491 -0.7643
 1219OPC     OW 5077   3.318   4.455   0.211 -0.3343  0.5451 -0.7803
 1219OPC    HW1 5078   3.342   4.492   0.136  0.8094 -0.1345 -0.7722
 1219OPC    HW2 5079   3.231   4.460   0.209 -0.2812  1.5497 -1.6183
 1219OPC     MW 5080   3.309   4.461   0.200 -0.1574  0.5931 -0.9029
 1220OPC     OW 5081   1.131   3.200   3.167 -0.3474  0.4604 -0.8306
 1220OPC    HW1 5082   1.214   3.216   3.148 -0.1940  1.8492  0.7889
 1220OPC    HW2 5083   1.087   3.254   3.114 -0.1189  1.0736 -0.4075
 1220OPC     MW 5084   1.137   3.211   3.156 -0.2910  0.7563 -0.5290
 1221OPC     OW 5085   1.263   0.948   4.387 -0.2874 -0.2047 -0.5823
 1221OPC    HW1 5086   1.284   0.881   4.336  0.4656 -0.6804  0.3349
 1221OPC    HW2 5087   1.239   0.911   4.462  3.4218  0.5565  1.1664
 1221OPC     MW 5088   1.262   0.933   4.390  0.3718 -0.1625 -0.1886
 1222OPC     OW 5089   1.252   2.600   1.961 -0.1275  0.2956 -0.3377
 1222OPC    HW1 5090   1.261   2.686   1.950 -0.9460  0.0448 -4.5733
 1222OPC    HW2 5091   1.331   2.574   1.987  0.0521  2.2628  1.3473
 1222OPC     MW 5092   1.265   2.609   1.963 -0.2219  0.5492 -0.7144
 1223OPC     OW 5093   3.915   1.277   0.857  0.0837  0.3919 -0.6575
 1223OPC    HW1 5094   3.966   1.345   0.840 -0.4375  0.3160 -2.8886
 1223OPC    HW2 5095   3.834   1.308   0.842 -0.1277 -0.7859 -2.2695
 1223OPC     MW 5096   3.910   1.292   0.852 -0.0244  0.2067 -1.2252
 1224OPC     OW 5097   4.665   0.267   2.314  0.3767  0.3535 -0.2357
 1224OPC    HW1 5098   4.729   0.230   2.360  1.4091  3.2192  0.8917
 1224OPC    HW2 5099   4.708   0.319   2.259 -0.8988  2.4376  0.6350
 1224OPC     MW 5100   4.681   0.269   2.313  0.3407  1.0847  0.0596
 1225OPC     OW 5101   4.816   2.335   1.810  0.4708  0.2503  0.2833
 1225OPC    HW1 5102   4.803   2.281   1.743 -0.3941  1.1528 -0.3041
 1225OPC    HW2 5103   4.751   2.315   1.865 -1.2233  2.0929 -0.9011
 1225OPC     MW 5104   4.804   2.324   1.808  0.0930  0.6558  0.0216
 1226OPC     OW 5105   4.381   4.201   4.593  0.4008 -0.2092 -0.2623
 1226OPC    HW1 5106   4.344   4.182   4.669  0.3339  0.0383 -0.2314
 1226OPC    HW2 5107   4.466   4.203   4.611  0.5027 -1.4962 -0.4857
 1226OPC     MW 5108   4.388   4.199   4.607  0.4058 -0.3627 -0.2906
 1227OPC     OW 5109   2.507   1.296   4.569 -0.4810  0.0494  0.2537
 1227OPC    HW1 5110   2.580   1.256   4.597 -0.6193 -1.6156 -1.5222
 1227OPC    HW2 5111   2.530   1.327   4.491 -1.7402 -0.8755 -0.5329
 1227OPC     MW 5112   2.521   1.294   4.562 -0.6874 -0.3333 -0.1249
 1228OPC     OW 5113   2.923   1.210   3.515 -0.7164 -0.3389 -0.0246
 1228OPC    HW1 5114   2.893   1.177   3.441 -2.1846 -0.1153  0.4381
 1228OPC    HW2 5115   2.945   1.292   3.495  0.8233 -0.8723 -0.6533
 1228OPC     MW 5116   2.922   1.217   3.501 -0.7059 -0.3846 -0.0492
 1229OPC     OW 5117   0.878   4.170   2.897 -0.1422  0.0194  0.3939
 1229OPC    HW1 5118   0.841   4.212   2.963 -1.5705  1.3017 -1.1259
 1229OPC    HW2 5119   0.811   4.135   2.854  0.7374 -0.8084 -0.3694
 1229OPC     MW 5120   0.863   4.171   2.900 -0.2233  0.0866  0.0566
 1230OPC     OW 5121   4.454   0.272   2.507 -0.3854  0.1630 -0.1860
 1230OPC    HW1 5122   4.506   0.291   2.440  1.7560 -2.6233  0.5156
 1230OPC    HW2 5123   4.384   0.236   2.469  0.7723 -1.3371 -0.9931
 1230OPC     MW 5124   4.451   0.270   2.492  0.1020 -0.4702 -0.2016
 1231OPC     OW 5125   0.642   1.389   4.204  0.1340  0.1391 -0.2805
 1231OPC    HW1 5126   0.728   1.383   4.189 -0.1479  1.0963 -2.8003
 1231OPC    HW2 5127   0.633   1.464   4.247  0.4058  1.5645 -2.5448
 1231OPC     MW 5128   0.653   1.399   4.208  0.1325  0.4911 -0.9870
 1232OPC     OW 5129   2.476   1.794   3.038 -0.0939  0.0826  0.0441
 1232OPC    HW1 5130   2.532   1.825   2.978  1.3995 -1.0804  0.7500
 1232OPC    HW2 5131   2.434   1.865   3.066  3.0207  1.5943  1.4617
 1232OPC     MW 5132   2.478   1.809   3.034  0.5867  0.1341  0.3579
 1233OPC     OW 5133   2.549   1.206   2.119 -0.2987 -0.2748 -0.3415
 1233OPC    HW1 5134   2.631   1.178   2.120  0.2118  1.1420  0.7962
 1233OPC    HW2 5135   2.521   1.189   2.200 -1.8691 -2.6569 -1.2643
 1233OPC     MW 5136   2.557   1.199   2.131 -0.4553 -0.4174 -0.3098
 1234OPC     OW 5137   2.706   1.172   4.776 -0.3033  0.6649 -0.2404
 1234OPC    HW1 5138   2.760   1.237   4.795 -0.7975  1.8509 -2.5258
 1234OPC    HW2 5139   2.756   1.117   4.731 -0.2869  0.2566  0.2705
 1234OPC     MW 5140   2.721   1.174   4.772 -0.3740  0.7797 -0.5024
 1235OPC     OW 5141   3.593   4.110   2.396 -0.3428 -0.3452  0.7246
 1235OPC    HW1 5142   3.625   4.094   2.476 -0.2130  1.1060  0.9800
 1235OPC    HW2 5143   3.660   4.095   2.343  0.4858  1.6047  1.1640
 1235OPC     MW 5144   3.608   4.105   2.400 -0.2012  0.1572  0.8272
 1236OPC     OW 5145   1.723   3.714   3.902  0.3228 -0.1507 -0.5014
 1236OPC    HW1 5146   1.735   3.631   3.878 -0.6882 -0.9786  1.5787
 1236OPC    HW2 5147   1.636   3.722   3.906  0.3225  1.6356 -2.5025
 1236OPC     MW 5148   1.712   3.703   3.899  0.1734 -0.0092 -0.4897
 1237OPC     OW 5149   4.787   2.121   0.523  0.0441  0.2384  0.1074
 1237OPC    HW1 5150   4.773   2.108   0.438  0.8642  0.7044 -0.1115
 1237OPC    HW2 5151   4.844   2.059   0.544 -1.0144 -0.6023  0.6026
 1237OPC     MW 5152   4.793   2.110   0.513  0.0088  0.1829  0.1482
 1238OPC     OW 5153   1.901   1.496   1.194  0.0820 -0.2077 -0.1219
 1238OPC    HW1 5154   1.838   1.551   1.170 -0.5779 -1.3027 -0.9779
 1238OPC    HW2 5155   1.954   1.494   1.125  0.1696 -0.5432 -0.0469
 1238OPC     MW 5156   1.899   1.504   1.180 -0.0025 -0.4190 -0.2372
 1239OPC     OW 5157   0.245   3.321   0.476 -0.4749 -0.3432 -0.2518
 1239OPC    HW1 5158   0.184   3.288   0.422 -0.7279 -0.2997  0.0050
 1239OPC    HW2 5159   0.204   3.387   0.516 -0.2897 -0.3750 -0.0052
 1239OPC     MW 5160   0.230   3.326   0.474 -0.4849 -0.3414 -0.1774
 1240OPC     OW 5161   1.713   1.078   1.560 -0.8284  0.4480 -0.3033
 1240OPC    HW1 5162   1.628   1.092   1.543 -1.0020  1.5360  1.2311
 1240OPC    HW2 5163   1.714   1.061   1.645  0.4886  0.3614 -0.3226
 1240OPC     MW 5164   1.700   1.078   1.570 -0.6595  0.5959 -0.0795
 1241OPC     OW 5165   2.582   1.486   2.371  0.2527 -0.4872  0.0343
 1241OPC    HW1 5166   2.566   1.564   2.409  1.3585  0.4307 -1.2869
 1241OPC    HW2 5167   2.647   1.454   2.420  0.0116 -0.4409  0.3929
 1241OPC     MW 5168   2.590   1.493   2.384  0.3804 -0.3448 -0.1078
 1242OPC     OW 5169   4.534   2.357   2.161  0.2589  0.4411  0.0861
 1242OPC    HW1 5170   4.574   2.313   2.098 -0.6393 -0.9118  0.4344
 1242OPC    HW2 5171   4.484   2.298   2.200  0.3003  1.3761  1.6780
 1242OPC     MW 5172   4.533   2.342   2.158  0.1323  0.3794  0.3727
 1243OPC     OW 5173   0.674   3.682   0.753 -0.1340  0.0628  0.0072
 1243OPC    HW1 5174   0.621   3.675   0.683 -1.1577 -0.6735  0.8053
 1243OPC    HW2 5175   0.642   3.751   0.796 -1.6776 -1.4192  1.4080
 1243OPC     MW 5176   0.661   3.691   0.749 -0.5132 -0.2649  0.3320
 1244OPC     OW 5177   0.997   3.960   4.709  0.4730  0.2838  0.0988
 1244OPC    HW1 5178   0.929   4.015   4.712  0.2728  0.4340 -3.3768
 1244OPC    HW2 5179   1.040   3.977   4.783 -0.3321  4.0885 -0.1064
 1244OPC     MW 5180   0.993   3.970   4.721  0.3245  0.8679 -0.4449
 1245OPC     OW 5181   2.650   1.479   0.447 -0.2478 -0.2711  0.5696
 1245OPC    HW1 5182   2.709   1.417   0.429 -1.6902 -1.5370 -0.0551
 1245OPC    HW2 5183   2.669   1.542   0.391  0.7934 -0.4432  0.7041
 1245OPC     MW 5184   2.661   1.479   0.436 -0.3071 -0.4835  0.4972
 1246OPC     OW 5185   2.088   2.417   4.090 -0.5736  0.0057 -0.5643
 1246OPC    HW1 5186   2.099   2.492   4.046 -1.4294  0.9201  0.7296
 1246OPC    HW2 5187   2.162   2.410   4.135 -1.9702  2.2979  2.4536
 1246OPC     MW 5188   2.101   2.427   4.090 -0.9062  0.4794  0.0728
 1247OPC     OW 5189   2.816   2.903   1.180  0.1534 -0.2074 -0.1218
 1247OPC    HW1 5190   2.809   2.898   1.266 -0.4756 -2.1627 -0.2396
 1247OPC    HW2 5191   2.784   2.982   1.161  1.2244  0.6638  1.4785
 1247OPC     MW 5192   2.810   2.914   1.190  0.2188 -0.3675  0.0972
 1248OPC     OW 5193   1.207   0.726   2.530 -0.2785 -0.4657  0.3930
 1248OPC    HW1 5194   1.238   0.673   2.467 -0.3373 -0.2847  0.2122
 1248OPC    HW2 5195   1.132   0.756   2.496  1.0482  1.9114 -0.6901
 1248OPC     MW 5196   1.200   0.722   2.515 -0.0913 -0.0878  0.2062
 1249OPC     OW 5197   1.077   1.688   3.109 -0.3158 -0.2299  0.0020
 1249OPC    HW1 5198   1.008   1.708   3.060 -0.7648  0.8066  1.0115
 1249OPC    HW2 5199   1.053   1.616   3.151  0.2178 -1.3496 -1.5378
 1249OPC     MW 5200   1.063   1.681   3.108 -0.3034 -0.2422 -0.0762
 1250OPC     OW 5201   2.245   4.153   1.922 -0.1947  0.2144 -0.2178
 1250OPC    HW1 5202   2.284   4.114   1.990 -1.4901 -0.3754  0.2154
 1250OPC    HW2 5203   2.301   4.140   1.856 -0.4114 -2.1509 -0.0145
 1250OPC     MW 5204   2.259   4.145   1.922 -0.4181 -0.2220 -0.1238
 1251OPC     OW 5205   3.307   4.421   4.171  0.1750  0.2035 -0.3962
 1251OPC    HW1 5206   3.251   4.438   4.106  0.4203  0.1199 -0.6274
 1251OPC    HW2 5207   3.272   4.352   4.210 -2.1657  2.4799  2.0300
 1251OPC     MW 5208   3.293   4.414   4.167 -0.1345  0.5273 -0.0722
 1252OPC     OW 5209   1.176   1.969   3.476 -0.4948 -0.2700  0.2475
 1252OPC    HW1 5210   1.116   1.911   3.451  0.6439 -0.9233 -1.1551
 1252OPC    HW2 5211   1.152   1.991   3.556 -0.8181 -2.9487  0.9748
 1252OPC     MW 5212   1.164   1.964   3.484 -0.3744 -0.7622  0.1478
 1253OPC     OW 5213   1.979   0.729   4.592 -0.1475  0.1039 -0.0481
 1253OPC    HW1 5214   2.043   0.699   4.542 -0.5685  0.0387 -0.5571
 1253OPC    HW2 5215   2.006   0.809   4.614 -0.0962  0.2525 -0.6375
 1253OPC     MW 5216   1.992   0.737   4.588 -0.2021  0.1162 -0.2105
 1254OPC     OW 5217   2.916   4.341   0.044 -0.1175 -0.5223  0.3078
 1254OPC    HW1 5218   2.910   4.300   0.120  0.4930  0.2145  0.7668
 1254OPC    HW2 5219   2.839   4.381   0.036  0.2754  0.4561  1.1805
 1254OPC     MW 5220   2.904   4.341   0.054  0.0308 -0.2690  0.5045
 1255OPC     OW 5221   4.419   1.141   2.831 -0.0020  0.5207 -0.0790
 1255OPC    HW1 5222   4.417   1.054   2.837 -1.2007  0.3925 -1.5765
 1255OPC    HW2 5223   4.400   1.168   2.912  1.6692 -0.5512  0.7285
 1255OPC     MW 5224   4.416   1.132   2.844  0.0674  0.3434 -0.1808
 1256OPC     OW 5225   4.410   3.721   0.047  0.2249 -0.3666 -0.1116
 1256OPC    HW1 5226   4.368   3.775  -0.007  0.1919 -1.6208 -1.4178
 1256OPC    HW2 5227   4.370   3.644   0.033 -0.4675 -0.5736  2.4814
 1256OPC     MW 5228   4.398   3.718   0.037  0.1180 -0.5825  0.0785
 1257OPC     OW 5229   4.709   2.905   3.668  0.0859  0.6152  0.6286
 1257OPC    HW1 5230   4.796   2.912   3.673  0.5526 -2.8063 -0.4374
 1257OPC    HW2 5231   4.693   2.919   3.583 -0.3643  0.6903  0.7256
 1257OPC     MW 5232   4.720   2.908   3.656  0.0884  0.1208  0.4855
 1258OPC     OW 5233   4.796   0.340   1.875 -0.1141 -0.3716 -0.2232
 1258OPC    HW1 5234   4.852   0.353   1.810 -0.0423 -1.5879 -0.4279
 1258OPC    HW2 5235   4.729   0.392   1.855  1.1170  1.5015  0.3002
 1258OPC     MW 5236   4.794   0.350   1.862  0.0782 -0.2746 -0.1761
 1259OPC     OW 5237   2.921   2.775   4.205 -0.2269 -0.4254 -0.5920
 1259OPC    HW1 5238   2.864   2.832   4.173  0.3527  1.4670  1.4988
 1259OPC    HW2 5239   2.875   2.732   4.266 -0.2020 -1.0831 -1.0180
 1259OPC     MW 5240   2.906   2.777   4.209 -0.1376 -0.2429 -0.3460
 1260OPC     OW 5241   4.146   2.079   1.165 -0.0040 -0.1227  0.4381
 1260OPC    HW1 5242   4.105   2.037   1.101  0.0059  1.1750 -0.4584
 1260OPC    HW2 5243   4.083   2.094   1.224 -0.3807  0.1260 -0.0259
 1260OPC     MW 5244   4.131   2.075   1.165 -0.0582  0.1058  0.2370
 1261OPC     OW 5245   3.878   2.537   1.928 -0.1365  0.3139  0.1037
 1261OPC    HW1 5246   3.865   2.474   1.988 -1.7791  0.9001  0.4320
 1261OPC    HW2 5247   3.912   2.494   1.860 -0.0859 -0.7169  0.7570
 1261OPC     MW 5248   3.881   2.521   1.927 -0.3717  0.2483  0.2487
 1262OPC     OW 5249   3.893   3.966   0.714  0.0572 -0.0055  0.1071
 1262OPC    HW1 5250   3.947   3.898   0.720 -1.3696 -1.3547 -1.2969
 1262OPC    HW2 5251   3.850   3.965   0.791 -0.5882 -1.3212 -0.2353
 1262OPC     MW 5252   3.894   3.956   0.726 -0.2489 -0.3991 -0.1509
 1263OPC     OW 5253   3.337   2.960   2.846 -0.1748  0.6550  0.0832
 1263OPC    HW1 5254   3.344   2.892   2.792 -1.7992  0.8501 -0.4307
 1263OPC    HW2 5255   3.311   3.025   2.794  1.2799  1.6829  0.5839
 1263OPC     MW 5256   3.334   2.960   2.830 -0.1999  0.8357  0.0814
 1264OPC     OW 5257   0.357   0.202   4.697 -0.0092 -0.2467  0.2379
 1264OPC    HW1 5258   0.274   0.188   4.718 -0.0595  0.0340  0.2299
 1264OPC    HW2 5259   0.402   0.156   4.756 -0.1387  0.8529  1.2361
 1264OPC     MW 5260   0.352   0.193   4.709 -0.0358 -0.0428  0.3840
 1265OPC     OW 5261   4.286   0.662   1.571 -0.0872  0.2914  0.0907
 1265OPC    HW1 5262   4.351   0.712   1.542 -0.3951  0.2186 -0.7659
 1265OPC    HW2 5263   4.306   0.582   1.542 -0.7920  0.3558 -0.6399
 1265OPC     MW 5264   4.299   0.658   1.562 -0.2368  0.2902 -0.1438
 1266OPC     OW 5265   1.510   4.400   2.003 -0.4180 -0.6518 -0.2513
 1266OPC    HW1 5266   1.445   4.458   2.013 -0.2430  0.0339 -2.4835
 1266OPC    HW2 5267   1.468   4.328   1.977 -0.5057 -1.1479  1.1772
 1266OPC     MW 5268   1.494   4.398   2.000 -0.4051 -0.6241 -0.3699
 1267OPC     OW 5269   4.423   1.580   0.470  0.1507 -0.7187  0.2973
 1267OPC    HW1 5270   4.414   1.662   0.442 -0.3532 -1.2602 -1.2106
 1267OPC    HW2 5271   4.466   1.589   0.546  1.2121  0.8595 -0.4315
 1267OPC     MW 5272   4.428   1.594   0.477  0.2327 -0.5655 -0.0331
 1268OPC     OW 5273   1.572   2.588   0.070 -0.3456 -0.4509  0.3923
 1268OPC    HW1 5274   1.657   2.584   0.088 -0.6017 -0.2203  1.7304
 1268OPC    HW2 5275   1.570   2.595  -0.017  1.0933  1.8761  0.4635
 1268OPC     MW 5276   1.584   2.588   0.059 -0.1709 -0.0732  0.6005
 1269OPC     OW 5277   0.360   2.882   0.533  0.9666  0.5832 -0.0149
 1269OPC    HW1 5278   0.419   2.857   0.591  0.3055 -1.4249 -0.1401
 1269OPC    HW2 5279   0.401   2.871   0.456  1.0589  1.0047 -0.0274
 1269OPC     MW 5280   0.375   2.877   0.530  0.8826  0.3488 -0.0353
 1270OPC     OW 5281   1.311   1.431   2.370 -0.3004 -0.5554  0.1123
 1270OPC    HW1 5282   1.290   1.346   2.375  0.4935 -0.8071 -0.6429
 1270OPC    HW2 5283   1.387   1.435   2.412  0.0087 -0.3493 -0.4652
 1270OPC     MW 5284   1.319   1.419   2.377 -0.1375 -0.5621 -0.0847
 1271OPC     OW 5285   2.861   4.530   4.345  0.1114 -0.2342  0.3191
 1271OPC    HW1 5286   2.782   4.536   4.382  0.2538  0.5307  0.5310
 1271OPC    HW2 5287   2.914   4.515   4.413  0.2010 -0.2779  0.2396
 1271OPC     MW 5288   2.857   4.529   4.361  0.1458 -0.1278  0.3387
 1272OPC     OW 5289   4.164   1.850   2.177 -0.1298 -0.1013  0.2198
 1272OPC    HW1 5290   4.092   1.850   2.129 -0.3188  1.1607  0.4747
 1272OPC    HW2 5291   4.201   1.774   2.158 -1.5778 -0.8298  0.1629
 1272OPC     MW 5292   4.159   1.839   2.167 -0.3718 -0.0225  0.2490
 1273OPC     OW 5293   3.467   1.314   1.182  0.1617  0.5722  0.4617
 1273OPC    HW1 5294   3.469   1.401   1.178  0.5348  0.6751  2.0737
 1273OPC    HW2 5295   3.539   1.294   1.227 -1.8926 -0.2481  3.7052
 1273OPC     MW 5296   3.478   1.324   1.188 -0.0867  0.4663  1.1790
 1274OPC     OW 5297   0.396   3.086   3.863 -0.0167  0.0256 -0.5060
 1274OPC    HW1 5298   0.470   3.068   3.905 -0.1704 -0.0120 -0.2535
 1274OPC    HW2 5299   0.342   3.112   3.926 -0.3983 -0.5039 -0.6067
 1274OPC     MW 5300   0.399   3.087   3.878 -0.0958 -0.0582 -0.4835
 1275OPC     OW 5301   2.310   2.751   4.022  0.7021  0.3891  0.1388
 1275OPC    HW1 5302   2.302   2.769   4.106 -0.8769  0.0678  0.0820
 1275OPC    HW2 5303   2.237   2.784   3.986  2.1336  2.1307 -1.4110
 1275OPC     MW 5304   2.298   2.759   4.029  0.6802  0.5989 -0.0987
 1276OPC     OW 5305   2.467   1.647   3.285 -0.1273 -0.2184 -0.2060
 1276OPC    HW1 5306   2.380   1.649   3.289 -0.1413 -0.9557 -0.0576
 1276OPC    HW2 5307   2.485   1.693   3.213 -0.5108  1.9366  0.9802
 1276OPC     MW 5308   2.456   1.654   3.275 -0.1861 -0.0089 -0.0088
 1277OPC     OW 5309   2.831   1.867   3.123  0.4817  0.7861 -0.0053
 1277OPC    HW1 5310   2.790   1.895   3.195 -0.3391  0.9919 -0.5319
 1277OPC    HW2 5311   2.798   1.918   3.061  0.6173  0.1079 -0.6439
 1277OPC     MW 5312   2.820   1.879   3.125  0.3806  0.7163 -0.1774
 1278OPC     OW 5313   4.121   1.686   0.253 -0.1360  0.1490 -0.3249
 1278OPC    HW1 5314   4.045   1.647   0.236  0.1565 -0.9777  0.7928
 1278OPC    HW2 5315   4.152   1.706   0.174 -1.9095  1.3488 -0.7923
 1278OPC     MW 5316   4.114   1.683   0.239 -0.3544  0.1599 -0.2289
 1279OPC     OW 5317   3.910   2.670   2.730 -0.8734  0.5052  0.4425
 1279OPC    HW1 5318   3.972   2.700   2.783 -0.7832 -0.5308  0.9423
 1279OPC    HW2 5319   3.865   2.742   2.708 -0.3454  1.0712  1.1870
 1279OPC     MW 5320   3.912   2.685   2.735 -0.7821  0.4357  0.6263
 1280OPC     OW 5321   0.490   1.017   1.199 -0.3618 -0.9285  0.2226
 1280OPC    HW1 5322   0.440   1.006   1.270 -0.4659  1.7875  0.6710
 1280OPC    HW2 5323   0.433   1.016   1.133 -0.4150 -2.1341  0.2531
 1280OPC     MW 5324   0.474   1.015   1.200 -0.3850 -0.7054  0.2934
 1281OPC     OW 5325   1.524   1.807   1.309 -0.0264 -0.0303 -0.0049
 1281OPC    HW1 5326   1.563   1.865   1.257  0.8979 -0.6636 -0.0461
 1281OPC    HW2 5327   1.443   1.802   1.277 -0.7242  2.5730  1.1170
 1281OPC     MW 5328   1.518   1.814   1.296  0.0071  0.2607  0.1548
 1282OPC     OW 5329   1.165   2.603   0.300  0.7001  0.3930 -0.0519
 1282OPC    HW1 5330   1.189   2.617   0.383 -1.0496  2.1478  0.2344
 1282OPC    HW2 5331   1.216   2.537   0.275  0.4032 -1.0970  2.8340
 1282OPC     MW 5332   1.176   2.595   0.309  0.3977  0.4321  0.4167
 1283OPC     OW 5333   3.247   0.673   1.926 -0.3874  0.5877  1.2612
 1283OPC    HW1 5334   3.302   0.609   1.904 -0.5269  0.2814  1.7964
 1283OPC    HW2 5335   3.179   0.630   1.960 -1.1460  0.9269  0.2348
 1283OPC     MW 5336   3.245   0.657   1.928 -0.5200  0.5926  1.1886
 1284OPC     OW 5337   4.027   4.586   4.506 -0.0330 -0.2201  0.0240
 1284OPC    HW1 5338   3.961   4.541   4.540 -0.5863 -0.2942 -1.0994
 1284OPC    HW2 5339   4.097   4.537   4.524 -0.2581 -0.0836  1.3281
 1284OPC     MW 5340   4.028   4.572   4.513 -0.1481 -0.2110  0.0504
 1285OPC     OW 5341   0.377   0.777   1.767  0.3551  0.0113 -0.2289
 1285OPC    HW1 5342   0.432   0.767   1.700 -0.0958  1.4124 -0.8389
 1285OPC    HW2 5343   0.420   0.829   1.822 -0.7652  2.1700 -1.2789
 1285OPC     MW 5344   0.391   0.783   1.765  0.1230  0.5372 -0.4741
 1286OPC     OW 5345   2.728   1.369   3.915  0.0267  0.5761  0.5557
 1286OPC    HW1 5346   2.801   1.345   3.958  1.2672  2.1926 -0.5296
 1286OPC    HW2 5347   2.724   1.313   3.849  1.0872  1.2877 -0.1447
 1286OPC     MW 5348   2.739   1.357   3.912  0.3667  0.9200  0.2920
 1287OPC     OW 5349   4.636   0.520   1.724  0.4859  0.2502  0.3957
 1287OPC    HW1 5350   4.560   0.522   1.766 -0.7117 -0.2440 -1.5913
 1287OPC    HW2 5351   4.613   0.503   1.641  2.4991  3.0267 -0.8941
 1287OPC     MW 5352   4.622   0.517   1.718  0.6064  0.5873 -0.0883
 1288OPC     OW 5353   3.933   2.880   3.227  0.4607 -0.8422  0.1893
 1288OPC    HW1 5354   3.922   2.804   3.186  0.3879 -0.8507  0.2243
 1288OPC    HW2 5355   4.006   2.912   3.192  0.1899 -0.6700 -0.2255
 1288OPC     MW 5356   3.942   2.874   3.216  0.4100 -0.8179  0.1331
 1289OPC     OW 5357   1.253   1.885   0.613 -0.0291 -0.2489 -0.6075
 1289OPC    HW1 5358   1.191   1.931   0.572  0.8349  0.9962 -0.5779
 1289OPC    HW2 5359   1.296   1.845   0.549 -0.7886 -1.0365 -0.6353
 1289OPC     MW 5360   1.250   1.886   0.598 -0.0136 -0.1813 -0.6072
 1290OPC     OW 5361   0.746   3.086   2.505 -0.3288 -0.0046  0.6307
 1290OPC    HW1 5362   0.754   3.085   2.419  0.8073 -0.6139  0.7240
 1290OPC    HW2 5363   0.674   3.038   2.520 -1.2799  1.1755 -0.0170
 1290OPC     MW 5364   0.736   3.079   2.495 -0.3014  0.0798  0.5487
 1291OPC     OW 5365   2.571   3.228   1.655 -0.0472  0.4222 -0.5510
 1291OPC    HW1 5366   2.484   3.217   1.658 -0.2964  1.5611 -2.1207
 1291OPC    HW2 5367   2.601   3.151   1.628 -0.6611  0.3266 -0.9692
 1291OPC     MW 5368   2.562   3.215   1.652 -0.1747  0.5764 -0.8446
 1292OPC     OW 5369   2.762   2.608   3.660  0.4791 -0.0781  0.3113
 1292OPC    HW1 5370   2.819   2.669   3.634  1.0431 -1.5168 -2.0626
 1292OPC    HW2 5371   2.773   2.606   3.747 -0.1964  3.7209  0.6509
 1292OPC     MW 5372   2.772   2.617   3.669  0.4627  0.2705  0.0108
 1293OPC     OW 5373   0.347   2.292   1.229  0.3826  0.5580  0.7302
 1293OPC    HW1 5374   0.312   2.371   1.238 -0.5570  0.2741 -0.2538
 1293OPC    HW2 5375   0.390   2.297   1.153 -0.9239 -0.2837 -0.1099
 1293OPC     MW 5376   0.348   2.305   1.219  0.0508  0.3917  0.4607
 1294OPC     OW 5377   0.300   0.625   4.978 -0.1325 -0.6094 -0.4788
 1294OPC    HW1 5378   0.291   0.564   5.040 -2.1907  1.2746  1.2344
 1294OPC    HW2 5379   0.377   0.661   4.995  0.3124 -1.5398 -0.4406
 1294OPC     MW 5380   0.310   0.621   4.989 -0.3708 -0.4686 -0.2203
 1295OPC     OW 5381   4.032   3.095   1.400 -0.3712  0.1242  0.1439
 1295OPC    HW1 5382   3.946   3.101   1.394 -0.2454  0.7405 -1.4782
 1295OPC    HW2 5383   4.048   3.012   1.377 -0.5938 -0.4294  1.8369
 1295OPC     MW 5384   4.022   3.084   1.396 -0.3854  0.1334  0.1544
 1296OPC     OW 5385   0.485   0.678   2.999 -0.2088 -0.2362 -0.7662
 1296OPC    HW1 5386   0.414   0.632   3.022 -0.1333  0.2897  0.5527
 1296OPC    HW2 5387   0.540   0.617   2.971 -0.0680 -1.0028  1.0521
 1296OPC     MW 5388   0.482   0.662   2.998 -0.1769 -0.2718 -0.3029
 1297OPC     OW 5389   2.432   1.666   3.719 -0.4528 -0.2220  0.3259
 1297OPC    HW1 5390   2.455   1.747   3.741 -1.9232  0.5225 -0.7037
 1297OPC    HW2 5391   2.501   1.637   3.674 -0.0553  0.5939  0.3889
 1297OPC     MW 5392   2.445   1.673   3.715 -0.6115  0.0085  0.1832
 1298OPC     OW 5393   4.657   4.707   0.476 -0.3480 -0.6079 -0.1758
 1298OPC    HW1 5394   4.680   4.741   0.553  0.5495  0.3750 -0.8342
 1298OPC    HW2 5395   4.718   4.646   0.462 -0.2308 -0.4663 -0.2975
 1298OPC     MW 5396   4.670   4.703   0.485 -0.1980 -0.4419 -0.2910
 1299OPC     OW 5397   3.680   1.352   4.885 -0.1333  0.0277 -0.3688
 1299OPC    HW1 5398   3.663   1.438   4.882  0.6950  0.2146  0.0363
 1299OPC    HW2 5399   3.747   1.347   4.940 -2.0294 -1.1935  2.0144
 1299OPC     MW 5400   3.687   1.364   4.893 -0.2910 -0.1251  0.0430
 1300OPC     OW 5401   2.774   4.252   1.099 -0.4168  0.1521  0.2479
 1300OPC    HW1 5402   2.746   4.225   1.177  1.2372 -0.5077  0.6411
 1300OPC    HW2 5403   2.834   4.312   1.118 -1.5638  1.6416 -0.5809
 1300OPC     MW 5404   2.778   4.257   1.113 -0.3419  0.2747  0.1835
 1301OPC     OW 5405   4.026   1.432   4.636 -0.4044  0.4243  0.0077
 1301OPC    HW1 5406   3.947   1.469   4.639 -1.1757 -1.1502  0.0761
 1301OPC    HW2 5407   4.010   1.348   4.656  1.7397  0.6769  3.5486
 1301OPC     MW 5408   4.012   1.425   4.639 -0.2018  0.2291  0.5412
 1302OPC     OW 5409   2.615   3.825   0.600  0.2198 -0.2761 -0.4825
 1302OPC    HW1 5410   2.667   3.887   0.567 -1.9728  2.0229  0.0662
 1302OPC    HW2 5411   2.548   3.823   0.545 -1.2469  0.1718  1.2156
 1302OPC     MW 5412   2.613   3.834   0.587 -0.3208  0.1296 -0.1506
 1303OPC     OW 5413   3.976   1.932   1.691  0.3625 -0.7780 -0.1367
 1303OPC    HW1 5414   4.053   1.961   1.664  0.5749 -1.3610 -0.1704
 1303OPC    HW2 5415   3.980   1.846   1.676 -0.2680 -0.8213 -0.0827
 1303OPC     MW 5416   3.988   1.924   1.685  0.3007 -0.8705 -0.1337
 1304OPC     OW 5417   2.387   2.437   4.829 -0.2027  0.5914 -0.2673
 1304OPC    HW1 5418   2.399   2.478   4.753 -1.1833 -0.9881 -1.3352
 1304OPC    HW2 5419   2.346   2.496   4.879  0.8972  1.8161 -0.7535
 1304OPC     MW 5420   2.383   2.452   4.825 -0.1851  0.5389 -0.4967
 1305OPC     OW 5421   1.433   4.327   0.229  0.2094  0.1439 -0.5176
 1305OPC    HW1 5422   1.412   4.282   0.301 -0.3863 -1.0343 -1.4033
 1305OPC    HW2 5423   1.482   4.393   0.260 -1.9817  1.0698  1.2650
 1305OPC     MW 5424   1.437   4.330   0.244 -0.2023  0.1066 -0.3851
 1306OPC     OW 5425   1.190   1.084   1.601  0.2969 -0.4604 -0.4919
 1306OPC    HW1 5426   1.132   1.020   1.613  0.2697 -0.6694 -1.5962
 1306OPC    HW2 5427   1.176   1.138   1.668 -1.3541 -0.3841 -0.8442
 1306OPC     MW 5428   1.179   1.083   1.612  0.0490 -0.4800 -0.7071
 1307OPC     OW 5429   1.233   3.135   1.408  0.6513  0.1695  0.2496
 1307OPC    HW1 5430   1.171   3.120   1.468 -1.7550  3.2390 -1.1526
 1307OPC    HW2 5431   1.188   3.139   1.333  2.8053  1.0660 -1.0761
 1307OPC     MW 5432   1.217   3.134   1.406  0.6141  0.7554 -0.1534
 1308OPC     OW 5433   0.328   2.050   2.781  0.0234 -0.8782  0.2235
 1308OPC    HW1 5434   0.334   1.964   2.769  0.1112 -0.7278 -1.0104
 1308OPC    HW2 5435   0.242   2.065   2.774 -0.0573 -0.9316  1.0332
 1308OPC     MW 5436   0.316   2.039   2.778  0.0244 -0.8640  0.1608
 1309OPC     OW 5437   1.423   2.948   0.481 -0.7784  0.0520  0.1429
 1309OPC    HW1 5438   1.376   2.936   0.408  1.0693 -0.6699 -1.0126
 1309OPC    HW2 5439   1.492   2.994   0.453  0.2609 -0.7261  1.3023
 1309OPC     MW 5440   1.426   2.953   0.466 -0.3518 -0.1697  0.1435
 1310OPC     OW 5441   4.578   4.182   4.044 -0.1384  0.1089 -0.2190
 1310OPC    HW1 5442   4.528   4.168   4.114  1.0639  0.3827  0.7321
 1310OPC    HW2 5443   4.524   4.218   3.986 -1.5232 -1.4834  0.0111
 1310OPC     MW 5444   4.563   4.185   4.046 -0.1653 -0.0861 -0.0448
 1311OPC     OW 5445   1.597   1.137   3.289 -1.1083 -0.2872 -0.5371
 1311OPC    HW1 5446   1.635   1.105   3.361 -0.1260  2.0219  0.0683
 1311OPC    HW2 5447   1.513   1.143   3.312 -0.6599  1.4070  0.8833
 1311OPC     MW 5448   1.590   1.133   3.303 -0.8970  0.3042 -0.2378
 1312OPC     OW 5449   0.337   1.737   1.179  0.5584 -0.0157 -0.2264
 1312OPC    HW1 5450   0.253   1.728   1.200  1.0050  0.9933  2.4581
 1312OPC    HW2 5451   0.346   1.823   1.166  1.0518 -0.2157 -1.3244
 1312OPC     MW 5452   0.326   1.748   1.180  0.6972  0.1039  0.0079
 1313OPC     OW 5453   3.104   4.369   3.343 -0.8195  0.0111 -0.1395
 1313OPC    HW1 5454   3.031   4.413   3.359 -1.4202 -1.2048  0.6356
 1313OPC    HW2 5455   3.096   4.346   3.259 -1.2958 -0.0448 -0.0799
 1313OPC     MW 5456   3.092   4.372   3.333 -0.9786 -0.1767 -0.0161
 1314OPC     OW 5457   4.179   3.723   2.732 -0.2146  0.1626 -0.0957
 1314OPC    HW1 5458   4.218   3.718   2.654 -1.1895 -1.0480 -0.5567
 1314OPC    HW2 5459   4.096   3.744   2.712 -0.4405 -0.0138  0.6133
 1314OPC     MW 5460   4.172   3.725   2.717 -0.3919 -0.0424 -0.0591
 1315OPC     OW 5461   4.680   3.796   2.956 -0.6340 -0.3537  0.1154
 1315OPC    HW1 5462   4.629   3.786   2.885 -0.7497 -0.8888  0.2673
 1315OPC    HW2 5463   4.624   3.823   3.017 -1.0127 -2.1516  0.6219
 1315OPC     MW 5464   4.664   3.799   2.954 -0.7069 -0.6984  0.2125
 1316OPC     OW 5465   3.697   0.573   4.677 -0.1824  0.0810 -0.1329
 1316OPC    HW1 5466   3.667   0.590   4.758  2.2811 -1.9338  1.3507
 1316OPC    HW2 5467   3.699   0.486   4.674  1.6044  0.1139 -1.5971
 1316OPC     MW 5468   3.693   0.563   4.689  0.4455 -0.2118 -0.1299
 1317OPC     OW 5469   1.121   1.705   2.688  0.4098 -0.2127  0.2903
 1317OPC    HW1 5470   1.097   1.765   2.747 -1.3161 -0.0915 -0.4670
 1317OPC    HW2 5471   1.093   1.738   2.613 -1.5144 -2.3579 -0.0375
 1317OPC     MW 5472   1.113   1.718   2.686 -0.1294 -0.5116  0.1300
 1318OPC     OW 5473   2.306   2.292   4.220 -0.3694 -0.0036 -0.3137
 1318OPC    HW1 5474   2.356   2.286   4.149  0.5087 -1.1993  0.3750
 1318OPC    HW2 5475   2.307   2.211   4.253 -1.1424  0.4185  0.8109
 1318OPC     MW 5476   2.313   2.279   4.214 -0.3538 -0.1180 -0.0460
 1319OPC     OW 5477   0.928   2.919   2.650 -0.2763 -0.2819 -0.9701
 1319OPC    HW1 5478   0.974   2.985   2.683 -1.3897  0.3163 -0.5591
 1319OPC    HW2 5479   0.881   2.956   2.587 -0.7625 -0.7135 -0.8713
 1319OPC     MW 5480   0.928   2.934   2.646 -0.5126 -0.2573 -0.8947
 1320OPC     OW 5481   3.804   3.553   3.263 -0.4196  0.0209 -0.3766
 1320OPC    HW1 5482   3.759   3.544   3.189 -0.2121 -0.1128 -0.4853
 1320OPC    HW2 5483   3.827   3.637   3.263  1.7422 -0.5052 -1.7063
 1320OPC     MW 5484   3.801   3.564   3.252 -0.0697 -0.0764 -0.5891
 1321OPC     OW 5485   2.886   0.397   1.821 -0.5545 -0.4536 -0.1629
 1321OPC    HW1 5486   2.901   0.467   1.771 -1.4248 -0.6828 -0.7763
 1321OPC    HW2 5487   2.947   0.340   1.797 -1.1348 -0.6656 -1.2047
 1321OPC     MW 5488   2.897   0.399   1.810 -0.7689 -0.5188 -0.4073
 1322OPC     OW 5489   1.750   3.332   1.540  0.0237 -0.5239  0.5090
 1322OPC    HW1 5490   1.702   3.260   1.550 -0.2894 -0.4242 -0.2303
 1322OPC    HW2 5491   1.775   3.352   1.621 -2.4293  0.2910  1.1419
 1322OPC     MW 5492   1.747   3.324   1.553 -0.3849 -0.3888  0.4933
 1323OPC     OW 5493   0.259   3.654   2.702  0.3792  0.4262 -0.3554
 1323OPC    HW1 5494   0.204   3.593   2.731  2.4297 -1.4030  0.0079
 1323OPC    HW2 5495   0.321   3.656   2.763  1.7410  0.8751 -1.6824
 1323OPC     MW 5496   0.260   3.645   2.715  0.8832  0.2224 -0.4977
 1324OPC     OW 5497   2.062   2.683   0.201  0.0447 -0.0415 -0.2503
 1324OPC    HW1 5498   2.015   2.673   0.274 -0.2045  0.3100 -0.3635
 1324OPC    HW2 5499   2.115   2.750   0.220  1.3009 -1.1273  0.2912
 1324OPC     MW 5500   2.063   2.691   0.215  0.1935 -0.1501 -0.1870
 1325OPC     OW 5501   1.277   0.207   4.951  0.6053 -0.3614  0.2185
 1325OPC    HW1 5502   1.335   0.142   4.954  0.9348 -0.0754 -0.0463
 1325OPC    HW2 5503   1.323   0.278   4.972  1.3050  0.5439 -3.6572
 1325OPC     MW 5504   1.292   0.208   4.955  0.7573 -0.1854 -0.3934
 1326OPC     OW 5505   4.083   4.105   2.483 -0.0853 -0.2867 -0.4154
 1326OPC    HW1 5506   4.078   4.040   2.425 -1.3020 -0.2229 -0.3967
 1326OPC    HW2 5507   4.094   4.063   2.559 -1.2426 -0.4978 -0.3573
 1326OPC     MW 5508   4.084   4.089   2.486 -0.4360 -0.3086 -0.4040
 1327OPC     OW 5509   1.278   3.503   4.306  0.2954  0.2496  0.2554
 1327OPC    HW1 5510   1.227   3.572   4.324  1.1894  0.9886  0.0627
 1327OPC    HW2 5511   1.313   3.524   4.228  0.6229 -0.3991  0.2241
 1327OPC     MW 5512   1.276   3.517   4.297  0.4758  0.2629  0.2223
 1328OPC     OW 5513   1.635   3.394   4.143 -0.3156  0.7779 -0.0319
 1328OPC    HW1 5514   1.706   3.434   4.113  1.0499 -0.6691  1.1384
 1328OPC    HW2 5515   1.634   3.413   4.228  1.0754 -2.4675  0.8540
 1328OPC     MW 5516   1.645   3.402   4.151  0.0916  0.0848  0.2719
 1329OPC     OW 5517   2.733   0.673   0.320  0.1305 -0.5832 -0.7309
 1329OPC    HW1 5518   2.697   0.729   0.376  0.5736 -0.3109 -0.7136
 1329OPC    HW2 5519   2.715   0.595   0.355  0.4545 -0.4159 -0.1784
 1329OPC     MW 5520   2.725   0.669   0.333  0.2438 -0.5182 -0.6467
 1330OPC     OW 5521   3.538   1.153   3.795 -0.2494 -0.1913 -0.3689
 1330OPC    HW1 5522   3.565   1.074   3.769  0.0832 -0.5589  1.0365
 1330OPC    HW2 5523   3.608   1.204   3.783  0.1947 -0.5505  0.6238
 1330OPC     MW 5524   3.552   1.149   3.789 -0.1347 -0.2987 -0.0147
 1331OPC     OW 5525   4.805   1.760   0.156  0.0710 -0.0914 -0.1673
 1331OPC    HW1 5526   4.751   1.708   0.111 -0.8994  0.3302  0.4677
 1331OPC    HW2 5527   4.884   1.732   0.132 -0.2377  1.6287 -4.0307
 1331OPC     MW 5528   4.809   1.748   0.146 -0.1183  0.2249 -0.6442
 1332OPC     OW 5529   2.658   4.682   2.956  0.1231  0.5180  0.5566
 1332OPC    HW1 5530   2.582   4.649   2.928 -1.3433  2.6571  1.7738
 1332OPC    HW2 5531   2.636   4.759   2.990  2.9088  1.3457  0.7126
 1332OPC     MW 5532   2.644   4.688   2.957  0.3181  0.9560  0.7595
 1333OPC     OW 5533   4.544   2.953   1.061 -0.3916 -0.2276 -0.2014
 1333OPC    HW1 5534   4.503   3.030   1.065  0.5850  0.3246 -0.4286
 1333OPC    HW2 5535   4.504   2.912   0.994  0.4115  0.9072 -1.4232
 1333OPC     MW 5536   4.532   2.958   1.051 -0.1288  0.0216 -0.4154
 1334OPC     OW 5537   3.190   0.967   4.580 -0.1070 -0.0082 -0.5534
 1334OPC    HW1 5538   3.243   1.035   4.596 -0.5222  0.0605  0.6487
 1334OPC    HW2 5539   3.224   0.903   4.628  0.1331 -0.5951 -1.4860
 1334OPC     MW 5540   3.203   0.968   4.590 -0.1329 -0.0847 -0.5138
 1335OPC     OW 5541   2.608   1.506   3.573  0.5313  0.0719 -0.3399
 1335OPC    HW1 5542   2.612   1.429   3.615  0.5352  0.7639  0.9735
 1335OPC    HW2 5543   2.593   1.483   3.490 -1.4694 -1.3080  0.3182
 1335OPC     MW 5544   2.606   1.491   3.567  0.2363 -0.0297 -0.0487
 1336OPC     OW 5545   2.890   3.034   2.805 -0.0298 -0.7078  0.2067
 1336OPC    HW1 5546   2.948   2.988   2.851  1.8084  1.0358 -0.2806
 1336OPC    HW2 5547   2.819   3.032   2.855  1.0382 -1.2703  1.7657
 1336OPC     MW 5548   2.888   3.027   2.819  0.3996 -0.5332  0.3649
 1337OPC     OW 5549   1.178   4.023   1.983 -0.1522  0.0393  0.5784
 1337OPC    HW1 5550   1.246   4.071   1.958  0.2010 -0.3689  0.7557
 1337OPC    HW2 5551   1.207   3.979   2.052 -0.3333 -0.7659  0.1544
 1337OPC     MW 5552   1.192   4.024   1.989 -0.1267 -0.1400  0.5420
 1338OPC     OW 5553   4.701   3.883   3.841 -0.1734 -0.2667 -0.2590
 1338OPC    HW1 5554   4.676   3.867   3.759 -0.5806 -0.8104 -0.0365
 1338OPC    HW2 5555   4.746   3.957   3.835  0.2945 -0.6063 -1.0639
 1338OPC     MW 5556   4.704   3.891   3.828 -0.1644 -0.3970 -0.3450
 1339OPC     OW 5557   3.999   1.392   4.241  0.0666 -0.0992  0.6090
 1339OPC    HW1 5558   3.965   1.371   4.319  0.6037  1.8875  1.4515
 1339OPC    HW2 5559   4.085   1.381   4.253  0.1546  0.2807  0.3250
 1339OPC     MW 5560   4.007   1.388   4.255  0.1588  0.2503  0.6914
 1340OPC     OW 5561   4.799   1.779   3.109  0.2447  0.6553 -0.1856
 1340OPC    HW1 5562   4.761   1.854   3.133 -0.9913 -0.1116  0.3806
 1340OPC    HW2 5563   4.782   1.773   3.024 -1.0018  0.3096  0.0644
 1340OPC     MW 5564   4.791   1.789   3.100 -0.1221  0.4909 -0.0650
 1341OPC     OW 5565   1.418   4.256   0.731  0.5057  0.4750  0.1623
 1341OPC    HW1 5566   1.400   4.211   0.803  0.6442 -0.7325 -0.5380
 1341OPC    HW2 5567   1.501   4.280   0.741  0.4436  0.5445  0.5179
 1341OPC     MW 5568   1.427   4.253   0.743  0.5170  0.3072  0.1114
 1342OPC     OW 5569   2.852   0.670   4.231 -0.6604  0.5381 -0.0634
 1342OPC    HW1 5570   2.880   0.704   4.156  1.7808 -0.2235  0.4323
 1342OPC    HW2 5571   2.922   0.672   4.282 -1.1779 -2.5067  0.9336
 1342OPC     MW 5572   2.866   0.675   4.227 -0.3762 -0.0242  0.1570
 1343OPC     OW 5573   2.324   1.086   4.573 -0.3027  0.6849 -0.9890
 1343OPC    HW1 5574   2.310   1.056   4.654  0.1535  0.4095 -1.0095
 1343OPC    HW2 5575   2.387   1.145   4.584  1.2800 -0.8408 -1.4071
 1343OPC     MW 5576   2.331   1.090   4.587 -0.0016  0.4189 -1.0535
 1344OPC     OW 5577   0.741   3.813   3.024  0.0085  0.0366 -0.0587
 1344OPC    HW1 5578   0.720   3.778   2.947 -2.6776 -3.0625  1.8496
 1344OPC    HW2 5579   0.817   3.775   3.044 -0.0813 -0.3671 -0.4674
 1344OPC     MW 5580   0.749   3.802   3.015 -0.4016 -0.4808  0.1627
 1345OPC     OW 5581   0.503   2.773   4.176  0.3316  0.2754  0.2353
 1345OPC    HW1 5582   0.469   2.693   4.180 -0.7433  0.6740 -0.5696
 1345OPC    HW2 5583   0.554   2.771   4.105 -0.8556  0.7180 -0.6509
 1345OPC     MW 5584   0.506   2.761   4.166 -0.0025  0.3996 -0.0147
 1346OPC     OW 5585   2.931   2.498   1.553  0.1925  0.4359 -0.5402
 1346OPC    HW1 5586   2.875   2.511   1.618 -0.2367  0.6004 -0.9337
 1346OPC    HW2 5587   2.949   2.413   1.558 -1.0606  0.1114 -1.1597
 1346OPC     MW 5588   2.926   2.487   1.563 -0.0558  0.4122 -0.6899
 1347OPC     OW 5589   0.056   2.274   3.835 -1.0686 -0.1630  0.0343
 1347OPC    HW1 5590   0.061   2.361   3.847  0.2250 -0.2731  0.4929
 1347OPC    HW2 5591   0.090   2.263   3.755 -0.2735 -0.3224  0.3846
 1347OPC     MW 5592   0.062   2.285   3.825 -0.7601 -0.2028  0.1539
 1348OPC     OW 5593   4.367   3.462   1.197 -0.3490 -0.0723  0.1711
 1348OPC    HW1 5594   4.293   3.489   1.160 -1.2115  0.1162  1.9234
 1348OPC    HW2 5595   4.340   3.423   1.270  1.3291  1.2093  1.5595
 1348OPC     MW 5596   4.352   3.460   1.202 -0.2285  0.1450  0.6351
 1349OPC     OW 5597   1.366   2.237   2.372 -0.3787 -0.3498 -0.1745
 1349OPC    HW1 5598   1.340   2.157   2.396 -1.2944  0.4360  1.6467
 1349OPC    HW2 5599   1.440   2.222   2.329 -0.3908 -2.1604  0.3413
 1349OPC     MW 5600   1.373   2.223   2.370 -0.5158 -0.5013  0.1707
 1350OPC     OW 5601   0.612   1.812   0.003  0.6095  0.0557 -0.2222
 1350OPC    HW1 5602   0.532   1.817  -0.030  0.4537  0.6521  0.2307
 1350OPC    HW2 5603   0.662   1.843  -0.062  0.3395  0.8940 -0.0439
 1350OPC     MW 5604   0.608   1.817  -0.012  0.5466  0.2676 -0.1292
 1351OPC     OW 5605   3.695   4.560   3.068  0.7160 -0.1137  0.1031
 1351OPC    HW1 5606   3.663   4.548   3.148  0.0036 -0.2195 -0.1831
 1351OPC    HW2 5607   3.658   4.634   3.042  1.8977  0.5681  0.3188
 1351OPC     MW 5608   3.685   4.569   3.076  0.7852 -0.0286  0.0926
 1352OPC     OW 5609   0.916   4.263   4.261 -0.1727  0.6288 -0.1126
 1352OPC    HW1 5610   0.891   4.195   4.211  1.2382  0.2555 -0.3554
 1352OPC    HW2 5611   0.977   4.228   4.313  0.8023  1.7718 -0.4601
 1352OPC     MW 5612   0.921   4.248   4.261  0.1798  0.7421 -0.1998
 1353OPC     OW 5613   3.892   0.315   4.838  0.7778 -0.6404  0.2417
 1353OPC    HW1 5614   3.953   0.265   4.875  1.2754 -1.5855 -1.7311
 1353OPC    HW2 5615   3.926   0.336   4.761  0.5493  2.7344  0.8701
 1353OPC     MW 5616   3.906   0.311   4.832  0.8174 -0.2815  0.0432
 1354OPC     OW 5617   1.800   4.224   2.609 -0.2537  0.3701 -0.3297
 1354OPC    HW1 5618   1.768   4.152   2.648  1.2775 -0.2883 -0.2397
 1354OPC    HW2 5619   1.848   4.261   2.671 -0.2915  1.0001 -0.6671
 1354OPC     MW 5620   1.802   4.219   2.624 -0.0330  0.3661 -0.3662
 1355OPC     OW 5621   2.184   4.733   4.053  0.0189 -0.4213  0.1955
 1355OPC    HW1 5622   2.141   4.764   3.984  0.9048 -0.2884 -0.3139
 1355OPC    HW2 5623   2.240   4.797   4.073  0.8722 -1.0946  0.0278
 1355OPC     MW 5624   2.186   4.747   4.046  0.2759 -0.5013  0.0957
 1356OPC     OW 5625   1.770   2.410   2.706 -0.3454  0.0554  0.4680
 1356OPC    HW1 5626   1.736   2.424   2.785 -0.9988 -2.6358  0.7713
 1356OPC    HW2 5627   1.808   2.332   2.713  1.4442  0.6846 -1.3269
 1356OPC     MW 5628   1.770   2.401   2.719 -0.1776 -0.2492  0.2476
 1357OPC     OW 5629   2.496   2.314   4.443 -0.1510 -0.2329 -0.1283
 1357OPC    HW1 5630   2.438   2.274   4.494 -1.0763  2.1615  0.8190
 1357OPC    HW2 5631   2.451   2.331   4.370  0.1419 -0.5866 -0.3975
 1357OPC     MW 5632   2.481   2.311   4.439 -0.2446  0.0686 -0.0281
 1358OPC     OW 5633   1.110   2.616   4.086  0.2234 -0.3896 -0.3432
 1358OPC    HW1 5634   1.114   2.685   4.032  0.8041  0.3701  0.6376
 1358OPC    HW2 5635   1.114   2.548   4.032  0.7753  0.3490 -1.2700
 1358OPC     MW 5636   1.111   2.616   4.070  0.3907 -0.1684 -0.3350
 1359OPC     OW 5637   2.612   4.149   2.052 -0.2879  0.3385 -0.1149
 1359OPC    HW1 5638   2.638   4.122   1.973  1.4689  1.3174  0.0807
 1359OPC    HW2 5639   2.587   4.231   2.038 -2.3077 -0.1984 -0.0501
 1359OPC     MW 5640   2.612   4.157   2.038 -0.3266  0.4037 -0.0764
 1360OPC     OW 5641   2.440   4.637   2.734  0.2117  0.2973 -0.1926
 1360OPC    HW1 5642   2.509   4.591   2.708  0.1260 -0.8119  1.3825
 1360OPC    HW2 5643   2.401   4.584   2.792 -0.2170  2.1394  1.2913
 1360OPC     MW 5644   2.444   4.622   2.738  0.1358  0.4054  0.2593
 1361OPC     OW 5645   0.141   3.406   4.272  0.5432 -0.3268  0.4207
 1361OPC    HW1 5646   0.145   3.330   4.315  0.5136  0.7055  2.3245
 1361OPC    HW2 5647   0.221   3.413   4.238  0.9282 -0.6660  1.2224
 1361OPC     MW 5648   0.154   3.396   4.273  0.5957 -0.2244  0.8202
 1362OPC     OW 5649   2.892   1.322   0.475 -0.2874 -0.0197 -0.0550
 1362OPC    HW1 5650   2.961   1.365   0.443 -0.4711  0.1182 -0.2741
 1362OPC    HW2 5651   2.906   1.240   0.450 -0.1914  0.0040 -0.0822
 1362OPC     MW 5652   2.904   1.316   0.466 -0.3004  0.0042 -0.0914
 1363OPC     OW 5653   0.561   1.850   2.158 -0.3642 -0.9479 -0.7605
 1363OPC    HW1 5654   0.550   1.935   2.168 -1.6824 -1.2174  0.4005
 1363OPC    HW2 5655   0.560   1.839   2.071 -0.5200  0.1739 -0.9131
 1363OPC     MW 5656   0.559   1.861   2.146 -0.5819 -0.8220 -0.6116
 1364OPC     OW 5657   2.705   3.480   4.454 -0.0984 -0.1910 -0.0455
 1364OPC    HW1 5658   2.755   3.419   4.416 -1.0266 -0.7189 -0.4640
 1364OPC    HW2 5659   2.653   3.507   4.389 -2.8858 -2.3005  1.1217
 1364OPC     MW 5660   2.704   3.475   4.439 -0.6473 -0.5807  0.0652
 1365OPC     OW 5661   3.531   0.539   0.704 -0.3194  0.2440 -0.1405
 1365OPC    HW1 5662   3.578   0.581   0.643  0.4679  0.3839  0.5318
 1365OPC    HW2 5663   3.473   0.599   0.729 -0.2182  0.4075 -0.2923
 1365OPC     MW 5664   3.530   0.554   0.699 -0.1882  0.2888 -0.0636
 1366OPC     OW 5665   2.885   0.171   2.744 -0.4883 -0.3685 -0.5189
 1366OPC    HW1 5666   2.926   0.214   2.809  1.7278 -1.5670 -1.0087
 1366OPC    HW2 5667   2.802   0.196   2.752  0.3299  2.4731  0.4159
 1366OPC     MW 5668   2.879   0.181   2.755 -0.0400 -0.1258 -0.4533
 1367OPC     OW 5669   3.954   2.458   4.836  0.3081  0.3290  0.3766
 1367OPC    HW1 5670   3.961   2.523   4.894  0.0402  0.0706  0.6997
 1367OPC    HW2 5671   3.914   2.395   4.881  1.4258 -0.4201  0.3422
 1367OPC     MW 5672   3.949   2.459   4.851  0.4337  0.1803  0.4193
 1368OPC     OW 5673   2.342   1.051   0.660  0.3326  0.2300 -0.6377
 1368OPC    HW1 5674   2.383   1.071   0.733 -0.8563  1.6368 -0.3168
 1368OPC    HW2 5675   2.379   1.103   0.600  1.8618 -1.4803 -1.2681
 1368OPC     MW 5676   2.354   1.061   0.662  0.3829  0.1852 -0.6835
 1369OPC     OW 5677   4.257   1.285   1.757 -0.0720  0.2383  0.6651
 1369OPC    HW1 5678   4.275   1.230   1.823 -1.9585 -2.0721 -0.6047
 1369OPC    HW2 5679   4.177   1.314   1.776 -0.2114  0.3598 -0.0960
 1369OPC     MW 5680   4.248   1.282   1.770 -0.3711 -0.0850  0.3650
 1370OPC     OW 5681   2.957   1.168   1.163 -0.2038 -0.1153 -0.0473
 1370OPC    HW1 5682   2.958   1.098   1.214 -0.5777  0.5131  0.8493
 1370OPC    HW2 5683   2.996   1.141   1.089 -1.6046 -1.6358 -0.2644
 1370OPC     MW 5684   2.963   1.154   1.159 -0.4660 -0.2471  0.0530
 1371OPC     OW 5685   4.271   4.441   4.489 -0.0547 -0.2123 -0.3795
 1371OPC    HW1 5686   4.317   4.461   4.417 -1.1865  0.0728 -1.0505
 1371OPC    HW2 5687   4.311   4.370   4.519  1.2331  0.4202 -0.5496
 1371OPC     MW 5688   4.284   4.433   4.483 -0.0318 -0.0768 -0.5036
 1372OPC     OW 5689   4.619   1.592   2.109 -0.3340  0.2029  0.2934
 1372OPC    HW1 5690   4.639   1.672   2.080  1.1250  0.0120  0.6803
 1372OPC    HW2 5691   4.632   1.541   2.040  0.3342  0.1049  0.4871
 1372OPC     MW 5692   4.624   1.596   2.095 -0.0196  0.1602  0.3791
 1373OPC     OW 5693   4.352   0.386   1.198  0.9378  0.0487  0.9780
 1373OPC    HW1 5694   4.276   0.430   1.193  0.3591 -1.0113  0.1565
 1373OPC    HW2 5695   4.391   0.404   1.122 -0.0965 -2.1912 -0.1787
 1373OPC     MW 5696   4.346   0.395   1.186  0.6994 -0.4388  0.6858
 1374OPC     OW 5697   4.563   0.225   2.775  0.3977  0.1680 -0.3590
 1374OPC    HW1 5698   4.524   0.214   2.698  0.1370  1.5880 -0.4679
 1374OPC    HW2 5699   4.610   0.298   2.763  1.9524 -0.6915  0.2264
 1374OPC     MW 5700   4.564   0.234   2.762  0.5885  0.2508 -0.2886
 1375OPC     OW 5701   3.973   2.872   4.814  0.0227  0.1918 -0.5108
 1375OPC    HW1 5702   4.039   2.913   4.774 -0.8471  1.0694 -1.0845
 1375OPC    HW2 5703   3.907   2.929   4.809 -0.5120 -0.2580  0.9372
 1375OPC     MW 5704   3.973   2.887   4.808 -0.1849  0.2552 -0.3817
 1376OPC     OW 5705   4.810   0.722   1.785  0.3572 -0.0395  0.1316
 1376OPC    HW1 5706   4.755   0.656   1.772  0.2664  0.1088 -0.2460
 1376OPC    HW2 5707   4.770   0.770   1.846  0.8984 -0.8638  1.1542
 1376OPC     MW 5708   4.796   0.719   1.792  0.4237 -0.1394  0.2269
 1377OPC     OW 5709   3.254   4.778   4.711 -0.2992 -0.3594 -0.5916
 1377OPC    HW1 5710   3.304   4.842   4.742  2.4760 -2.6441  0.1681
 1377OPC    HW2 5711   3.209   4.815   4.647 -0.7299  2.8527  1.3876
 1377OPC     MW 5712   3.255   4.793   4.707  0.0473 -0.2225 -0.1869
 1378OPC     OW 5713   0.641   0.998   3.530 -0.5840 -0.2453 -0.1129
 1378OPC    HW1 5714   0.683   0.966   3.599 -0.1222 -4.2276 -1.9535
 1378OPC    HW2 5715   0.689   1.068   3.508  0.6091 -0.2461  2.1735
 1378OPC     MW 5716   0.654   1.004   3.537 -0.3395 -0.8337 -0.0471
 1379OPC     OW 5717   3.396   2.954   1.260  0.2125  0.0486  0.1957
 1379OPC    HW1 5718   3.468   2.992   1.291  0.0203  0.7242 -0.1544
 1379OPC    HW2 5719   3.345   3.022   1.238  0.3543 -0.3819 -1.6201
 1379OPC     MW 5720   3.399   2.970   1.261  0.2050  0.0849 -0.1243
 1380OPC     OW 5721   2.720   1.043   0.030  0.4254  0.3643 -0.8591
 1380OPC    HW1 5722   2.644   1.021   0.066  0.9050 -2.3251 -1.3322
 1380OPC    HW2 5723   2.703   1.046  -0.056  0.9335 -0.8782 -1.0298
 1380OPC     MW 5724   2.706   1.041   0.022  0.5713 -0.2165 -0.9542
 1381OPC     OW 5725   0.133   1.113   3.918  0.4275 -0.1205  0.1781
 1381OPC    HW1 5726   0.071   1.099   3.977  0.2125 -0.6542 -0.1712
 1381OPC    HW2 5727   0.124   1.198   3.900 -0.6645 -0.3304 -0.3687
 1381OPC     MW 5728   0.122   1.124   3.924  0.2344 -0.2304  0.0457
 1382OPC     OW 5729   3.478   1.921   0.572 -0.0795  0.5187  0.4523
 1382OPC    HW1 5730   3.417   1.980   0.592  0.0514  0.8092  0.0295
 1382OPC    HW2 5731   3.552   1.957   0.602 -0.1352  0.0834  1.1294
 1382OPC     MW 5732   3.480   1.935   0.579 -0.0685  0.4973  0.4899
 1383OPC     OW 5733   1.932   2.905   2.673  0.0621  0.2287  0.5518
 1383OPC    HW1 5734   2.004   2.873   2.711 -0.1486  2.4898  3.2723
 1383OPC    HW2 5735   1.873   2.843   2.686  0.6207 -0.0642  1.9757
 1383OPC     MW 5736   1.934   2.891   2.681  0.1135  0.5194  1.1640
 1384OPC     OW 5737   1.476   1.904   0.212  0.8505 -0.2442  0.1884
 1384OPC    HW1 5738   1.493   1.857   0.140 -1.6839  0.2475 -0.8356
 1384OPC    HW2 5739   1.530   1.972   0.205  1.9398 -1.1151 -0.2467
 1384OPC     MW 5740   1.487   1.907   0.200  0.6370 -0.3003 -0.0271
 1385OPC     OW 5741   2.837   2.745   0.218  0.3717 -0.7117  0.2828
 1385OPC    HW1 5742   2.757   2.749   0.251  1.0703 -0.1674  2.0377
 1385OPC    HW2 5743   2.825   2.718   0.136 -1.5520 -1.0201  0.6358
 1385OPC     MW 5744   2.824   2.742   0.211  0.1909 -0.6769  0.5942
 1386OPC     OW 5745   2.727   3.850   1.137 -0.0470 -0.6221  0.2020
 1386OPC    HW1 5746   2.669   3.903   1.099  0.2013 -0.5864 -0.1295
 1386OPC    HW2 5747   2.800   3.897   1.139  0.0875 -0.8282  0.2146
 1386OPC     MW 5748   2.729   3.865   1.132  0.0097 -0.6473  0.1548
 1387OPC     OW 5749   3.239   0.377   2.051 -0.3142  0.4116  0.2564
 1387OPC    HW1 5750   3.320   0.346   2.059 -0.4758  0.4854  4.2478
 1387OPC    HW2 5751   3.189   0.307   2.066 -0.9668  0.7747 -0.1769
 1387OPC     MW 5752   3.243   0.362   2.054 -0.4344  0.4761  0.7820
 1388OPC     OW 5753   1.698   3.602   3.575 -0.1062 -0.1408 -0.0461
 1388OPC    HW1 5754   1.641   3.536   3.576  0.8235 -0.9713 -0.0285
 1388OPC    HW2 5755   1.735   3.598   3.654  0.7997 -0.3633 -0.4700
 1388OPC     MW 5756   1.695   3.592   3.587  0.1649 -0.2964 -0.1062
 1389OPC     OW 5757   1.800   2.013   1.109 -0.0964  0.7240  0.6850
 1389OPC    HW1 5758   1.839   1.965   1.047  0.6850 -2.0083  3.0849
 1389OPC    HW2 5759   1.716   1.990   1.103  0.0419  0.1582  0.8618
 1389OPC     MW 5760   1.794   2.002   1.099  0.0395  0.2368  1.0656
 1390OPC     OW 5761   1.860   3.234   3.616 -0.6437  0.4305  0.2825
 1390OPC    HW1 5762   1.911   3.241   3.686 -1.1223 -1.9429  0.9301
 1390OPC    HW2 5763   1.878   3.155   3.584 -1.3607  0.9496 -1.5581
 1390OPC     MW 5764   1.870   3.224   3.621 -0.8204  0.1564  0.1063
 1391OPC     OW 5765   4.051   4.661   4.224  0.0416 -0.4128  0.4309
 1391OPC    HW1 5766   3.971   4.660   4.189  0.9622  1.3634 -2.0221
 1391OPC    HW2 5767   4.036   4.665   4.310 -2.5016  0.0280  0.0464
 1391OPC     MW 5768   4.037   4.661   4.232 -0.1982 -0.0854  0.0118
 1392OPC     OW 5769   0.862   2.086   0.262 -0.0314 -0.0193  0.0499
 1392OPC    HW1 5770   0.902   2.162   0.278 -2.3361  0.9515  1.8159
 1392OPC    HW2 5771   0.840   2.092   0.178  4.2350 -1.0918 -1.3640
 1392OPC     MW 5772   0.865   2.098   0.252  0.2584 -0.0343  0.1019
 1393OPC     OW 5773   0.997   0.136   3.417 -0.3147  0.4748 -0.6216
 1393OPC    HW1 5774   0.916   0.141   3.448 -0.5121  0.6862 -1.1610
 1393OPC    HW2 5775   1.001   0.055   3.384  0.2938 -0.2042  1.0127
 1393OPC     MW 5776   0.986   0.125   3.416 -0.2540  0.4057 -0.4599
 1394OPC     OW 5777   2.062   0.996   3.470 -0.4678 -0.2589 -0.0172
 1394OPC    HW1 5778   1.979   1.001   3.443 -0.8606 -1.9901  0.6883
 1394OPC    HW2 5779   2.055   0.959   3.549  1.0358 -1.4211 -0.3853
 1394OPC     MW 5780   2.049   0.991   3.478 -0.3039 -0.6863  0.0326
 1395OPC     OW 5781   0.234   4.017   0.176  0.1685 -0.2440  0.4369
 1395OPC    HW1 5782   0.155   4.048   0.157  0.4423  0.2350  0.0856
 1395OPC    HW2 5783   0.283   4.088   0.185  0.1054 -0.4125  2.7716
 1395OPC     MW 5784   0.229   4.032   0.175  0.1996 -0.1982  0.7299
 1396OPC     OW 5785   2.348   2.411   3.246  0.4282 -0.5535  0.9492
 1396OPC    HW1 5786   2.285   2.352   3.238 -0.4449  0.4932 -0.2960
 1396OPC    HW2 5787   2.345   2.433   3.331 -0.2841 -1.1519  1.0856
 1396OPC     MW 5788   2.338   2.405   3.258  0.1941 -0.4872  0.7855
 1397OPC     OW 5789   1.000   2.312   3.118 -0.0082  0.1776  0.0972
 1397OPC    HW1 5790   0.964   2.238   3.147  0.3138  0.0050  0.0678
 1397OPC    HW2 5791   0.981   2.370   3.180 -0.5808  0.1628 -0.0559
 1397OPC     MW 5792   0.992   2.310   3.131 -0.0452  0.1499  0.0703
 1398OPC     OW 5793   1.103   0.305   2.612 -0.0757 -0.2575  0.4176
 1398OPC    HW1 5794   1.181   0.294   2.651 -0.2083 -0.7032  0.5613
 1398OPC    HW2 5795   1.124   0.321   2.529  0.2247  1.0838  0.7358
 1398OPC     MW 5796   1.118   0.305   2.605 -0.0508 -0.1252  0.4858
[truncated: 683,132 more chars]
