# Supplementary material for: Metallicious: Automated Force-Field Parameterization of Covalently Bound Metals for Supramolecular Structures
Source: J Chem Theory Comput. 2024 Oct 7;20(20):9060–71. doi: 10.1021/acs.jctc.4c00850 (PMC11500408; doi:10.1021/acs.jctc.4c00850)
Supplement: Supplementary file 2 — ct4c00850_si_002.zip [file ct4c00850_si_002.zip › SI_MD_input/Ga4L6/nonbonded/3_npt.gro]

GROup of MAchos and Cynical Suckers
15696
    1Ga      Ga    1   1.942   1.862   2.953  0.0406  0.3790  0.1423
    2Ga      Ga    2   3.242   1.996   2.666 -0.2089  0.2184  0.1952
    3Ga      Ga    3   2.284   2.315   1.559  0.0049 -0.0095 -0.3062
    4Ga      Ga    4   2.356   3.102   2.711  0.1774 -0.0519 -0.1071
    5UNL     O0    5   3.133   2.621   2.371  0.2296 -0.4203 -0.0059
    5UNL     C1    6   3.121   2.499   2.382  0.4455  0.0044  0.0704
    5UNL     C2    7   3.228   2.402   2.348 -0.3825 -0.4998 -0.1058
    5UNL     C3    8   3.240   2.273   2.421 -0.1920 -0.2904 -0.2670
    5UNL     O4    9   3.152   2.232   2.495 -0.3737  0.0724  0.1177
    5UNL     C5   10   3.374   2.195   2.403  0.1249  0.7982  0.0712
    5UNL     O6   11   3.411   2.094   2.462  0.3423 -0.1042 -1.0627
    5UNL     C7   12   3.464   2.247   2.304  0.5594 -0.1614  0.0569
    5UNL     C8   13   3.453   2.371   2.246 -0.6912  0.4905  0.7682
    5UNL     C9   14   3.336   2.452   2.269  0.6462  0.4447  0.0009
    5UNL    N10   15   3.019   2.459   2.470 -0.1228 -0.2153  0.7469
    5UNL    C11   16   2.911   2.530   2.527  0.6649 -0.9018  0.1621
    5UNL    C12   17   2.885   2.515   2.665  0.1713 -0.2125 -0.0523
    5UNL    C13   18   2.776   2.593   2.725  0.1028 -0.7590  0.3511
    5UNL    C14   19   2.750   2.593   2.867  0.0648 -0.2156  0.0323
    5UNL    N15   20   2.657   2.686   2.935  0.0295  0.0885  0.5054
    5UNL    C16   21   2.668   2.749   3.049  0.6182  0.6238 -1.2156
    5UNL    C17   22   2.549   2.828   3.080 -0.4125 -0.0242  0.7302
    5UNL    C18   23   2.461   2.889   2.978 -0.6124 -0.2235  0.4117
    5UNL    O19   24   2.487   2.892   2.860 -0.2506  0.4163  0.1499
    5UNL    C20   25   2.323   2.967   3.035 -0.3880  0.2599  0.3318
    5UNL    O21   26   2.244   3.026   2.965 -0.2524  0.0982 -0.1046
    5UNL    C22   27   2.317   2.975   3.179  0.0581  0.3366 -0.4786
    5UNL    C23   28   2.404   2.916   3.268 -0.1198 -0.9399 -0.3231
    5UNL    C24   29   2.519   2.844   3.222 -0.0990  0.5831 -0.1510
    5UNL    O25   30   2.764   2.739   3.125 -0.5803  0.6377  0.1396
    5UNL    C26   31   2.835   2.514   2.951 -0.4213  0.9287  0.4849
    5UNL    C27   32   2.939   2.434   2.896 -0.5463  0.4361 -0.8197
    5UNL    C28   33   2.966   2.445   2.756  0.2618  0.1788 -0.6721
    5UNL    C29   34   2.696   2.673   2.639  0.4660 -0.5692  0.4491
    5UNL    C30   35   2.712   2.667   2.499  0.2265 -0.2418  0.4045
    5UNL    C31   36   2.825   2.602   2.447  0.5696 -0.0352 -0.0243
    5UNL    H32   37   3.553   2.188   2.289  0.4595 -1.2230  2.9917
    5UNL    H33   38   3.531   2.410   2.182 -1.0622  0.1548  0.0991
    5UNL    H34   39   3.318   2.540   2.208 -0.2709 -0.2351 -0.7357
    5UNL    H35   40   3.029   2.363   2.500  0.4457 -0.3113  0.2658
    5UNL    H36   41   2.581   2.728   2.883  0.0209 -0.9025 -0.3324
    5UNL    H37   42   2.240   3.045   3.209  0.2351  1.4841 -2.5675
    5UNL    H38   43   2.384   2.917   3.375  0.9141 -0.4680 -0.1208
    5UNL    H39   44   2.572   2.796   3.303  1.0181  0.5531 -0.8856
    5UNL    H40   45   2.832   2.511   3.059 -1.6157  0.6810  0.4512
    5UNL    H41   46   3.002   2.377   2.964 -0.6375  1.0227 -0.2233
    5UNL    H42   47   3.058   2.393   2.728  1.3633  2.1024 -0.8112
    5UNL    H43   48   2.606   2.724   2.671  0.8566 -0.0856  0.7884
    5UNL    H44   49   2.643   2.712   2.429 -0.2536  0.4526  1.3005
    5UNL    H45   50   2.828   2.605   2.338 -0.9298  0.4722 -0.0825
    6UNL     O0   51   1.905   2.575   2.090 -0.1281  0.8478  0.7040
    6UNL     C1   52   1.977   2.535   2.000  0.4295  0.5291  0.1607
    6UNL     C2   53   1.928   2.489   1.867  0.9382 -0.3173 -0.4088
    6UNL     C3   54   2.016   2.432   1.763 -0.6840 -0.4466 -1.0103
    6UNL     O4   55   2.138   2.433   1.773  0.2231 -0.2910 -0.8088
    6UNL     C5   56   1.944   2.390   1.625  0.0691 -0.2497 -0.1846
    6UNL     O6   57   1.999   2.350   1.527 -0.3575 -1.0913  0.7258
    6UNL     C7   58   1.799   2.412   1.613 -0.6058  0.3208 -0.5674
    6UNL     C8   59   1.731   2.458   1.726  0.6071 -0.0842  0.2913
    6UNL     C9   60   1.790   2.495   1.850 -0.7044 -0.0227  0.6018
    6UNL    N10   61   2.115   2.535   2.015  0.5832 -0.1081 -0.2116
    6UNL    C11   62   2.186   2.603   2.115  0.3707  0.1491 -0.1997
    6UNL    C12   63   2.298   2.684   2.078  0.0088 -0.2311 -0.1793
    6UNL    C13   64   2.372   2.749   2.187  0.1023  0.7965  0.3943
    6UNL    C14   65   2.476   2.840   2.146  0.4147  1.3030  0.0732
    6UNL    N15   66   2.555   2.906   2.244  0.4525 -0.3501  0.5260
    6UNL    C16   67   2.686   2.915   2.262 -0.4298  0.1042 -0.0273
    6UNL    C17   68   2.735   2.980   2.386 -1.0276  0.4306 -0.8275
    6UNL    C18   69   2.638   3.021   2.495 -0.3598  0.3350 -0.2942
    6UNL    O19   70   2.519   2.988   2.495 -0.8832 -0.6151 -0.2502
    6UNL    C20   71   2.706   3.093   2.616  0.3521  0.4684  0.4404
    6UNL    O21   72   2.638   3.119   2.717 -0.0911  0.3565  0.0983
    6UNL    C22   73   2.847   3.114   2.619 -0.1626  0.3758  0.2103
    6UNL    C23   74   2.928   3.074   2.519  0.2775  0.5042  0.3584
    6UNL    C24   75   2.872   3.011   2.401  0.4593 -0.0859  0.5683
    6UNL    O25   76   2.766   2.871   2.175  0.2617 -0.5249 -0.6523
    6UNL    C26   77   2.497   2.870   2.012  0.2666 -0.2866  0.1001
    6UNL    C27   78   2.431   2.799   1.914 -0.6879 -0.3779  0.3683
    6UNL    C28   79   2.327   2.710   1.941  0.0754 -0.5838 -0.7484
    6UNL    C29   80   2.340   2.723   2.321 -0.2505  0.0078  0.3981
    6UNL    C30   81   2.237   2.636   2.359 -0.5206 -0.6616  0.2574
    6UNL    C31   82   2.157   2.577   2.253  0.3118  0.2631  0.2041
    6UNL    H32   83   1.760   2.385   1.516  1.7155 -0.9983 -1.2038
    6UNL    H33   84   1.624   2.473   1.721  0.8440  1.4790 -0.9287
    6UNL    H34   85   1.716   2.533   1.919 -0.6404  1.9236 -0.3580
    6UNL    H35   86   2.170   2.514   1.933 -0.7303  1.3694 -1.5297
    6UNL    H36   87   2.504   2.932   2.328  1.0492 -1.1855  1.1675
    6UNL    H37   88   2.892   3.165   2.703  1.2416 -1.7173  0.7948
    6UNL    H38   89   3.035   3.087   2.514  0.0181  2.5133 -1.8541
    6UNL    H39   90   2.936   2.999   2.314 -2.1042 -0.5394 -1.3677
    6UNL    H40   91   2.578   2.937   1.986 -1.6837  1.4881 -1.8021
    6UNL    H41   92   2.459   2.815   1.810 -0.1998 -0.1359  0.5331
    6UNL    H42   93   2.280   2.660   1.857 -0.0195  1.8417 -2.2337
    6UNL    H43   94   2.396   2.763   2.405  2.4678  0.5639 -1.5594
    6UNL    H44   95   2.211   2.621   2.463 -0.6814 -2.6741 -0.0265
    6UNL    H45   96   2.086   2.498   2.276  1.7731 -2.0950 -2.7464
    7UNL     O0   97   1.852   2.647   2.554 -0.3070  0.4117  0.2459
    7UNL     C1   98   1.944   2.722   2.582 -0.4100 -0.6260 -0.5440
    7UNL     C2   99   1.954   2.853   2.511 -0.5045 -0.5672  0.1297
    7UNL     C3  100   2.079   2.934   2.537  0.5053 -0.1341 -0.1131
    7UNL     O4  101   2.170   2.908   2.619  0.1069  0.5045  0.3644
    7UNL     C5  102   2.092   3.064   2.447  0.7672  0.0152  0.2090
    7UNL     O6  103   2.184   3.146   2.457  0.7304 -0.0607  0.0886
    7UNL     C7  104   1.973   3.100   2.364 -0.8024 -0.1603  0.5745
    7UNL     C8  105   1.863   3.019   2.351  0.1314 -0.5366  0.3159
    7UNL     C9  106   1.855   2.896   2.424  0.1012  0.0601 -0.1082
    7UNL    N10  107   2.031   2.693   2.690  0.4612  0.5823 -0.0208
    7UNL    C11  108   2.039   2.578   2.761  0.0018 -0.2723 -0.0777
    7UNL    C12  109   2.046   2.585   2.904  0.7768 -0.2332  0.5161
    7UNL    C13  110   2.043   2.463   2.978  0.5601  0.2539  0.0359
    7UNL    C14  111   2.063   2.472   3.121 -0.8513  0.7029  0.2718
    7UNL    N15  112   2.064   2.351   3.198  0.7950 -0.2794 -0.7367
    7UNL    C16  113   2.101   2.321   3.330 -0.1827 -0.2309  0.6342
    7UNL    C17  114   2.109   2.169   3.354 -0.4108 -0.2050 -0.2947
    7UNL    C18  115   2.048   2.070   3.262  0.0344  0.0068  0.0454
    7UNL    O19  116   1.992   2.095   3.155 -0.2841 -0.3877  0.4138
    7UNL    C20  117   2.054   1.917   3.309  0.1412  0.8519 -0.2244
    7UNL    O21  118   2.006   1.823   3.233 -0.5858  0.0801 -0.9179
    7UNL    C22  119   2.126   1.893   3.427 -0.0649  0.1503 -0.0713
    7UNL    C23  120   2.173   1.992   3.511  0.1240 -0.1407 -1.1061
    7UNL    C24  121   2.160   2.130   3.475 -0.2221  0.5925 -0.1060
    7UNL    O25  122   2.125   2.407   3.412 -0.1111  0.7463 -0.1757
    7UNL    C26  123   2.092   2.596   3.179  1.0034  0.3601 -0.1420
    7UNL    C27  124   2.076   2.711   3.110  0.2521 -0.2042  0.2138
    7UNL    C28  125   2.047   2.709   2.971 -0.0342 -0.5679 -0.6237
    7UNL    C29  126   2.037   2.336   2.913 -0.3558  0.2417 -0.5561
    7UNL    C30  127   2.027   2.335   2.774  0.1951  0.4086 -0.0981
    7UNL    C31  128   2.027   2.452   2.698 -0.7427  0.1101  0.4032
    7UNL    H32  129   1.981   3.190   2.304  0.5118 -0.0950  0.8062
    7UNL    H33  130   1.786   3.052   2.283  2.3751 -1.7027 -3.0342
    7UNL    H34  131   1.767   2.835   2.408  0.9322 -1.0123 -0.6853
    7UNL    H35  132   2.106   2.759   2.709 -0.5946  1.8243 -0.0272
    7UNL    H36  133   2.030   2.268   3.151 -1.4332 -0.1342  0.4735
    7UNL    H37  134   2.144   1.787   3.445  0.4044 -0.2180 -2.3500
    7UNL    H38  135   2.223   1.977   3.606 -2.2093  2.2752  0.6451
    7UNL    H39  136   2.197   2.200   3.549  2.1575 -1.0206  0.3337
    7UNL    H40  137   2.115   2.606   3.285  0.9108 -0.7504 -0.0043
    7UNL    H41  138   2.094   2.805   3.162 -1.5388 -0.8058  2.0633
    7UNL    H42  139   2.049   2.803   2.916 -0.5150 -0.8984 -1.2183
    7UNL    H43  140   2.037   2.244   2.971  0.2062  1.2389  1.1036
    7UNL    H44  141   2.020   2.237   2.728  1.1637  0.0125  0.5648
    7UNL    H45  142   2.019   2.449   2.590  0.6956 -0.1548  0.2848
    8UNL     O0  143   2.298   1.846   2.065 -0.2844 -0.1677 -0.5535
    8UNL     C1  144   2.315   1.939   1.989 -0.2714  0.2332  0.9672
    8UNL     C2  145   2.389   1.915   1.856 -0.5606 -0.2683 -0.4332
    8UNL     C3  146   2.379   2.028   1.764 -0.5165 -0.2578 -0.5210
    8UNL     O4  147   2.326   2.140   1.781 -0.3519  0.4510  0.0752
    8UNL     C5  148   2.450   1.999   1.621 -0.3102 -1.0128  0.0367
    8UNL     O6  149   2.445   2.088   1.532  0.1892 -0.3343  0.1255
    8UNL     C7  150   2.506   1.865   1.598  0.6855 -0.6535 -0.2588
    8UNL     C8  151   2.506   1.769   1.691 -0.0123  0.1297  0.2658
    8UNL     C9  152   2.438   1.794   1.816  0.0965  0.1530  0.0804
    8UNL    N10  153   2.253   2.051   2.017  0.0689 -0.1655  0.0655
    8UNL    C11  154   2.191   2.081   2.142 -0.1081 -0.3491  0.3978
    8UNL    C12  155   2.064   2.027   2.173 -0.3236  0.4445 -0.1258
    8UNL    C13  156   2.013   2.049   2.311 -0.6916 -0.2759  0.1640
    8UNL    C14  157   1.882   2.006   2.346 -0.3933 -0.2857  0.1199
    8UNL    N15  158   1.821   2.049   2.468 -0.4652  0.0037 -0.3676
    8UNL    C16  159   1.709   2.122   2.490 -0.7489 -0.0542  0.3218
    8UNL    C17  160   1.656   2.126   2.630  0.3394 -0.2051 -0.1521
    8UNL    C18  161   1.726   2.067   2.747  0.1327 -0.2544 -0.0916
    8UNL    O19  162   1.838   2.025   2.735 -0.0168  0.1749 -0.4819
    8UNL    C20  163   1.647   2.075   2.883 -0.4874  0.8970  0.2677
    8UNL    O21  164   1.695   2.021   2.987  0.1320  0.0329 -0.8596
    8UNL    C22  165   1.520   2.152   2.886 -0.1098 -0.0935 -0.3936
    8UNL    C23  166   1.473   2.220   2.780 -0.3441 -0.1421  0.1446
    8UNL    C24  167   1.530   2.196   2.650 -0.4491  0.2426  0.5037
    8UNL    O25  168   1.642   2.160   2.396  0.0435 -0.0344 -0.1887
    8UNL    C26  169   1.807   1.939   2.249 -0.8194 -0.6328 -0.0446
    8UNL    C27  170   1.857   1.894   2.125  0.0026 -0.5081  0.0762
    8UNL    C28  171   1.992   1.941   2.090  0.4608 -0.1682  0.2160
    8UNL    C29  172   2.093   2.120   2.404  0.8173 -0.3807 -0.2168
    8UNL    C30  173   2.210   2.180   2.361 -0.7564  0.8906  0.0259
    8UNL    C31  174   2.260   2.166   2.231 -0.3907 -0.0795  0.6900
    8UNL    H32  175   2.563   1.858   1.506 -0.8161  0.4216 -1.3146
    8UNL    H33  176   2.547   1.672   1.668  0.2917  0.7012 -1.7953
    8UNL    H34  177   2.433   1.712   1.887 -0.9958  2.0867  2.3776
    8UNL    H35  178   2.260   2.130   1.954 -0.6430  0.1079  0.3086
    8UNL    H36  179   1.861   2.028   2.558  1.2532  2.0967 -0.5707
    8UNL    H37  180   1.468   2.163   2.981  0.2233 -0.6784 -0.1447
    8UNL    H38  181   1.385   2.282   2.782 -0.3229 -0.0723 -0.5391
    8UNL    H39  182   1.474   2.225   2.561 -1.1754 -0.5893  0.6813
    8UNL    H40  183   1.704   1.920   2.277 -1.1656  1.4707  0.2910
    8UNL    H41  184   1.793   1.829   2.065  0.3442  1.1795 -2.2907
    8UNL    H42  185   2.029   1.919   1.990 -0.7597 -2.4246  0.1803
    8UNL    H43  186   2.049   2.155   2.497 -1.8771 -0.4710 -1.3778
    8UNL    H44  187   2.267   2.245   2.427  0.3580 -1.7948  1.9214
    8UNL    H45  188   2.354   2.217   2.211  0.9155 -1.8185  2.0776
    9UNL     O0  189   2.772   2.058   3.197 -0.2236 -0.0934 -0.1114
    9UNL     C1  190   2.844   2.054   3.100  0.0604 -0.3649 -0.6110
    9UNL     C2  191   2.998   2.078   3.120  0.4874 -0.7039  0.6855
    9UNL     C3  192   3.087   2.064   3.002 -0.1367 -0.0172 -0.1076
    9UNL     O4  193   3.053   2.038   2.886  0.3684 -0.2447  0.7575
    9UNL     C5  194   3.246   2.075   3.041 -0.0226 -0.6321  0.3353
    9UNL     O6  195   3.326   2.071   2.949  0.3616 -0.0737  0.6118
    9UNL     C7  196   3.278   2.098   3.178  0.0370 -0.3036 -1.1365
    9UNL     C8  197   3.183   2.113   3.283 -0.3882 -0.1956 -0.1787
    9UNL     C9  198   3.041   2.104   3.253 -0.6857  0.2841  1.0488
    9UNL    N10  199   2.797   2.027   2.971  0.5081 -0.2149  0.1669
    9UNL    C11  200   2.687   1.962   2.923  0.4023  0.0966  0.7328
    9UNL    C12  201   2.619   2.005   2.805  0.0646 -0.3911 -0.1726
    9UNL    C13  202   2.515   1.927   2.753 -1.0750 -0.0448  0.5449
    9UNL    C14  203   2.445   1.973   2.636  0.0493  0.4374 -0.3985
    9UNL    N15  204   2.331   1.909   2.584  0.1145 -0.8363  0.4854
    9UNL    C16  205   2.329   1.788   2.524  0.1049 -0.1295 -0.2206
    9UNL    C17  206   2.220   1.693   2.561 -0.0295 -0.0125  0.1943
    9UNL    C18  207   2.116   1.728   2.655 -0.1954  0.0495  0.2912
    9UNL    O19  208   2.092   1.841   2.701  0.3411  0.0051  0.1427
    9UNL    C20  209   2.023   1.601   2.703 -0.1691 -0.4490  1.0106
    9UNL    O21  210   1.936   1.617   2.786  0.2816 -0.4226 -0.5052
    9UNL    C22  211   2.039   1.475   2.626 -0.7979  0.2372  0.3925
    9UNL    C23  212   2.145   1.453   2.541 -0.1411  0.3060  0.8689
    9UNL    C24  213   2.231   1.562   2.509 -0.7721 -0.6435 -0.0769
    9UNL    O25  214   2.426   1.751   2.458 -0.4552 -0.0364 -0.2568
    9UNL    C26  215   2.494   2.087   2.559 -0.1668  0.6655  0.1436
    9UNL    C27  216   2.608   2.154   2.608 -0.3718  0.0667  0.1040
    9UNL    C28  217   2.663   2.122   2.735  0.5590  0.3576  0.0917
    9UNL    C29  218   2.471   1.806   2.818  0.1832  0.2395 -0.1794
    9UNL    C30  219   2.533   1.767   2.938  0.2689  0.0485  0.2690
    9UNL    C31  220   2.642   1.841   2.986  0.3770  1.0124 -0.0776
    9UNL    H32  221   3.383   2.105   3.205 -0.8553  0.4293  2.8468
    9UNL    H33  222   3.209   2.145   3.383  0.1616 -0.7888 -0.1241
    9UNL    H34  223   2.974   2.115   3.337 -0.4524  0.0370  1.2702
    9UNL    H35  224   2.861   2.052   2.897 -0.2284  1.5128  0.0549
    9UNL    H36  225   2.244   1.923   2.634 -0.8648 -1.6497 -0.9216
    9UNL    H37  226   1.969   1.392   2.635  1.2537 -1.9753 -2.4614
    9UNL    H38  227   2.160   1.361   2.486 -0.1508  0.0951  1.2213
    9UNL    H39  228   2.309   1.542   2.436 -0.1540 -0.9958  0.6633
    9UNL    H40  229   2.446   2.120   2.467 -1.0482  1.7821  0.9726
    9UNL    H41  230   2.638   2.246   2.558 -1.9592  1.1353  1.0476
    9UNL    H42  231   2.748   2.182   2.766  0.9418 -0.5152  0.7600
    9UNL    H43  232   2.390   1.743   2.782  0.7420 -0.0776 -0.9042
    9UNL    H44  233   2.500   1.680   2.993 -0.8835  0.5088  0.3352
    9UNL    H45  234   2.697   1.803   3.071  2.9798  0.0261 -2.0590
   10UNL     O0  235   2.955   1.802   2.031 -0.2674  1.0100  0.5028
   10UNL     C1  236   3.013   1.849   2.133 -0.0973 -0.3616  0.4288
   10UNL     C2  237   3.101   1.770   2.222 -0.9758 -0.0017 -0.2037
   10UNL     C3  238   3.168   1.829   2.350 -0.8005  0.3099  0.1370
   10UNL     O4  239   3.141   1.934   2.399  0.5065  0.5104 -0.1258
   10UNL     C5  240   3.263   1.723   2.429  1.0712  0.6017 -0.1960
   10UNL     O6  241   3.325   1.766   2.530  0.1441  0.0655  0.1090
   10UNL     C7  242   3.270   1.586   2.371 -0.2685  0.1952 -0.1823
   10UNL     C8  243   3.210   1.549   2.262 -1.0302  0.1833  0.3037
   10UNL     C9  244   3.128   1.638   2.187  0.8673  0.4972 -0.0061
   10UNL    N10  245   2.997   1.974   2.171  0.1435  0.3897  0.3065
   10UNL    C11  246   2.915   2.070   2.107  0.6005  0.1349 -0.0054
   10UNL    C12  247   2.936   2.117   1.970 -0.4827 -0.0956  0.9067
   10UNL    C13  248   2.855   2.222   1.910 -0.4221  0.0062  0.0711
   10UNL    C14  249   2.881   2.267   1.782  0.1170 -0.3252 -0.1455
   10UNL    N15  250   2.795   2.365   1.718 -0.6064  0.3500  0.9083
   10UNL    C16  251   2.824   2.480   1.657 -0.3998 -0.9876 -0.3167
   10UNL    C17  252   2.714   2.566   1.614  0.6350  0.0038  0.8083
   10UNL    C18  253   2.574   2.515   1.618  0.5622  0.5107  0.2119
   10UNL    O19  254   2.545   2.402   1.658  0.3932 -0.0077  0.1735
   10UNL    C20  255   2.457   2.623   1.585 -0.0311  0.2383  0.8316
   10UNL    O21  256   2.337   2.599   1.590  0.3609 -0.1764 -0.1881
   10UNL    C22  257   2.503   2.753   1.522 -0.0675 -0.8035 -0.3603
   10UNL    C23  258   2.635   2.785   1.519  0.6870 -0.0553  0.1500
   10UNL    C24  259   2.740   2.695   1.563  0.3908 -0.1562 -0.4525
   10UNL    O25  260   2.942   2.522   1.649  0.0914 -0.3861 -0.3441
   10UNL    C26  261   2.982   2.211   1.706 -0.4330 -0.2988  0.1120
   10UNL    C27  262   3.066   2.107   1.764  0.0409 -0.2879  0.1792
   10UNL    C28  263   3.043   2.064   1.896  0.0767  0.2516  0.6620
   10UNL    C29  264   2.753   2.270   1.987 -0.0296 -0.1987 -0.6697
   10UNL    C30  265   2.724   2.222   2.119  0.0084  0.1978  0.6951
   10UNL    C31  266   2.801   2.125   2.177 -0.8021 -0.3160  0.0338
   10UNL    H32  267   3.332   1.518   2.429 -0.9307  0.0141  0.3251
   10UNL    H33  268   3.220   1.448   2.222 -1.1736 -0.4598  1.8343
   10UNL    H34  269   3.090   1.604   2.092 -1.7077  1.7391  0.4798
   10UNL    H35  270   3.041   1.996   2.259  0.0413  3.1312 -0.2390
   10UNL    H36  271   2.697   2.341   1.706 -0.4869  0.6826 -1.2179
   10UNL    H37  272   2.426   2.822   1.489 -0.3809 -0.4346  1.0856
   10UNL    H38  273   2.665   2.878   1.472  1.2699 -0.7897 -0.9655
   10UNL    H39  274   2.841   2.730   1.547  1.3005 -1.6769  1.5378
   10UNL    H40  275   3.000   2.236   1.602 -1.0994 -1.3690 -0.2790
   10UNL    H41  276   3.145   2.051   1.715 -1.3181  1.0225 -3.9091
   10UNL    H42  277   3.111   1.989   1.937  0.8484  0.5070 -0.1356
   10UNL    H43  278   2.699   2.358   1.953  1.6912  0.6448 -1.3395
   10UNL    H44  279   2.653   2.272   2.185  0.6992  0.2605  1.4115
   10UNL    H45  280   2.784   2.105   2.282 -0.5071 -2.2762 -0.2486
   11K        K  281   0.060   3.159   2.530  0.0234 -0.0105  0.3783
   12K        K  282   0.919   2.353   1.757 -0.1159  0.1294 -0.1938
   13K        K  283   1.322   0.606   3.975 -0.5820  0.5757  0.1486
   14K        K  284   3.715   3.241   3.627 -0.1846 -0.2905 -0.1974
   15K        K  285   2.183   2.968   2.023  0.0168 -0.0839 -0.1832
   16K        K  286   3.831   2.790   2.355 -0.1033 -0.1957 -0.0686
   17K        K  287   2.255   4.774   4.537  0.5740  0.1213 -0.1378
   18K        K  288   4.162   1.854   2.641 -0.0267  0.3450  0.3061
   19K        K  289   1.866   2.191   4.538 -0.0569  0.0650 -0.0873
   20K        K  290   1.339   0.987   1.967  0.2621  0.2932 -0.2700
   21K        K  291   0.555   1.107   4.908  0.1138  0.1803  0.1239
   22K        K  292   1.614   2.068   5.026  0.4409  0.1757  0.1866
   23OPC     OW  293   3.935   3.425   3.735  0.4257  0.3204  0.0438
   23OPC    HW1  294   3.864   3.471   3.756  0.2156  0.1924 -0.3609
   23OPC    HW2  295   3.969   3.402   3.811 -0.7576 -0.8380  0.2575
   23OPC     MW  296   3.929   3.428   3.749  0.2199  0.1304  0.0155
   24OPC     OW  297   2.305   0.733   2.556 -0.1375 -0.1534  0.2488
   24OPC    HW1  298   2.307   0.712   2.471 -0.4012  0.6165  0.0429
   24OPC    HW2  299   2.291   0.819   2.555 -1.2117 -0.3059  1.0896
   24OPC     MW  300   2.303   0.742   2.543 -0.3351 -0.0622  0.3426
   25OPC     OW  301   2.931   4.785   1.409  0.0629 -0.0494  0.1667
   25OPC    HW1  302   2.877   4.787   1.341  0.0854  1.5332  0.1549
   25OPC    HW2  303   3.004   4.823   1.378  1.0011 -1.6324  0.3404
   25OPC     MW  304   2.934   4.791   1.395  0.2047 -0.0494  0.1906
   26OPC     OW  305   4.539   1.733   2.402  0.6642 -0.1444  0.6556
   26OPC    HW1  306   4.559   1.789   2.465  0.3271  0.0591  0.5867
   26OPC    HW2  307   4.464   1.698   2.428  0.2733  0.2949  0.1436
   26OPC     MW  308   4.531   1.736   2.415  0.5567 -0.0494  0.5698
   27OPC     OW  309   4.150   1.434   2.528 -0.2169  0.0058 -0.1302
   27OPC    HW1  310   4.084   1.430   2.470 -1.1049  1.7767  0.6584
   27OPC    HW2  311   4.177   1.517   2.522  0.6649 -0.1812  0.9310
   27OPC     MW  312   4.144   1.446   2.518 -0.2177  0.2398  0.1432
   28OPC     OW  313   1.848   0.160   1.661  0.0892  0.2291 -0.2596
   28OPC    HW1  314   1.805   0.159   1.736 -0.1741 -1.0937 -0.4178
   28OPC    HW2  315   1.930   0.138   1.683  0.5681  2.0262 -0.0660
   28OPC     MW  316   1.854   0.157   1.675  0.1211  0.2991 -0.2544
   29OPC     OW  317   1.044   3.761   2.566 -0.0118 -0.2338  0.0133
   29OPC    HW1  318   0.984   3.814   2.600  0.7982 -0.0626  1.2351
   29OPC    HW2  319   1.001   3.719   2.502 -1.2830  0.2292  0.5426
   29OPC     MW  320   1.029   3.763   2.561 -0.0800 -0.1402  0.2720
   30OPC     OW  321   3.569   2.486   0.728 -0.0212  0.8161 -0.2103
   30OPC    HW1  322   3.577   2.462   0.645  0.0379  1.6599 -0.4541
   30OPC    HW2  323   3.496   2.447   0.754 -0.6026  1.3758 -0.9616
   30OPC     MW  324   3.560   2.477   0.720 -0.0985  1.0235 -0.3573
   31OPC     OW  325   1.203   3.433   2.185  0.4379 -0.2185  0.1260
   31OPC    HW1  326   1.241   3.436   2.106  0.1249  0.2148 -0.0118
   31OPC    HW2  327   1.167   3.354   2.187  0.0314 -0.0508 -0.3634
   31OPC     MW  328   1.203   3.421   2.173  0.3316 -0.1299  0.0334
   32OPC     OW  329   0.940   4.483   2.493  0.1260 -0.8362 -0.4262
   32OPC    HW1  330   0.865   4.513   2.463  0.2274  0.3213  0.4081
   32OPC    HW2  331   0.917   4.421   2.551 -0.3554  1.1388  1.6399
   32OPC     MW  332   0.926   4.478   2.497  0.0699 -0.3736  0.0021
   33OPC     OW  333   0.918   3.348   0.444  0.1272 -0.1495 -0.6276
   33OPC    HW1  334   0.942   3.286   0.501 -0.7316  0.8144  0.8558
   33OPC    HW2  335   0.988   3.359   0.394  1.1189 -0.6774  0.5995
   33OPC     MW  336   0.932   3.341   0.445  0.1468 -0.0851 -0.2272
   34OPC     OW  337   0.163   0.712   3.759 -0.3548 -0.6219 -0.0400
   34OPC    HW1  338   0.153   0.650   3.698 -0.7052  0.6725 -1.3521
   34OPC    HW2  339   0.124   0.678   3.829  0.3203 -2.2803 -0.4223
   34OPC     MW  340   0.156   0.698   3.760 -0.3068 -0.6757 -0.2903
   35OPC     OW  341   4.045   2.232   0.943  0.3175  0.1438  0.7471
   35OPC    HW1  342   4.061   2.317   0.955  1.1003 -0.1949  2.2912
   35OPC    HW2  343   4.114   2.204   0.897  0.7775  0.0770  1.4616
   35OPC     MW  344   4.058   2.240   0.938  0.5012  0.0838  1.0808
   36OPC     OW  345   0.896   2.696   2.132  0.7695  0.8238 -0.0971
   36OPC    HW1  346   0.886   2.688   2.218 -1.7412  2.4687 -0.1155
   36OPC    HW2  347   0.982   2.693   2.121  1.2234  1.3338  2.5663
   36OPC     MW  348   0.907   2.694   2.143  0.4656  1.1421  0.2936
   37OPC     OW  349   1.512   2.764   3.760  0.3087 -0.2975 -0.1584
   37OPC    HW1  350   1.460   2.831   3.782  1.7395  0.4758  1.0771
   37OPC    HW2  351   1.486   2.743   3.680 -2.8307 -0.8810  0.8754
   37OPC     MW  352   1.501   2.771   3.752  0.0563 -0.2694  0.1768
   38OPC     OW  353   0.827   0.504   1.122 -0.8551 -0.3553 -0.8916
   38OPC    HW1  354   0.887   0.455   1.082  0.7177  1.8994 -1.5113
   38OPC    HW2  355   0.848   0.586   1.099 -3.9088  0.6172 -0.7344
   38OPC     MW  356   0.839   0.509   1.113 -1.0738  0.1214 -0.9599
   39OPC     OW  357   0.213   4.804   1.245 -0.5587  0.3544 -0.6341
   39OPC    HW1  358   0.287   4.837   1.278  0.0339  0.8402 -2.3564
   39OPC    HW2  359   0.197   4.736   1.297  1.7401 -0.4426 -0.8367
   39OPC     MW  360   0.222   4.798   1.258 -0.1316  0.3085 -0.9185
   40OPC     OW  361   4.448   2.467   4.252  0.3012  0.4238  0.2433
   40OPC    HW1  362   4.438   2.404   4.312 -0.6989  0.7737  0.4666
   40OPC    HW2  363   4.531   2.460   4.229 -0.0011 -1.5645 -0.4092
   40OPC     MW  364   4.459   2.457   4.258  0.1090  0.1818  0.1800
   41OPC     OW  365   2.131   4.175   0.939  0.0222 -0.8985  0.2782
   41OPC    HW1  366   2.093   4.099   0.917 -2.4101 -0.2497  1.8289
   41OPC    HW2  367   2.155   4.162   1.022 -0.3813 -0.0225  0.5478
   41OPC     MW  368   2.129   4.162   0.948 -0.3968 -0.6735  0.5471
   42OPC     OW  369   2.768   0.663   4.418 -0.4911 -0.1671  0.4243
   42OPC    HW1  370   2.790   0.728   4.472 -0.0388  0.1957 -0.1866
   42OPC    HW2  371   2.759   0.703   4.341 -0.7485 -0.7436  0.1531
   42OPC     MW  372   2.770   0.678   4.415 -0.4623 -0.1987  0.2937
   43OPC     OW  373   0.375   1.140   2.049  0.2735  0.5223 -0.4180
   43OPC    HW1  374   0.367   1.063   2.008  0.1098  0.4065 -0.1678
   43OPC    HW2  375   0.404   1.193   1.986  0.2579  0.2878 -0.6259
   43OPC     MW  376   0.378   1.136   2.033  0.2470  0.4706 -0.4116
   44OPC     OW  377   0.886   4.514   2.884  0.0916 -0.3907  1.3194
   44OPC    HW1  378   0.862   4.434   2.858  1.3287 -0.6232  0.8101
   44OPC    HW2  379   0.950   4.535   2.828 -1.0369  1.5020  0.6313
   44OPC     MW  380   0.892   4.505   2.872  0.1076 -0.1454  1.1425
   45OPC     OW  381   0.163   3.256   3.933 -0.0861 -0.1718  0.0518
   45OPC    HW1  382   0.195   3.280   4.011  1.2218 -2.1683  0.1806
   45OPC    HW2  383   0.117   3.185   3.950 -3.1497  1.5180 -0.4689
   45OPC     MW  384   0.161   3.249   3.947 -0.3455 -0.2171 -0.0063
   46OPC     OW  385   4.305   3.482   2.337  0.5047 -0.1770  0.2002
   46OPC    HW1  386   4.319   3.567   2.319  0.3220 -0.1867  0.0047
   46OPC    HW2  387   4.276   3.450   2.261  1.3204 -0.5862  0.0415
   46OPC     MW  388   4.303   3.490   2.323  0.5982 -0.2389  0.1479
   47OPC     OW  389   3.889   1.934   4.747 -0.0538 -0.3711  0.0488
   47OPC    HW1  390   3.964   1.945   4.705 -0.1195  0.3656  0.1228
   47OPC    HW2  391   3.874   1.848   4.739  0.9354 -0.5841  0.2710
   47OPC     MW  392   3.898   1.923   4.740  0.0826 -0.2937  0.0923
   48OPC     OW  393   2.415   4.397   1.789  0.3846 -0.8157  0.0311
   48OPC    HW1  394   2.420   4.413   1.703  2.1781  1.6398  0.4680
   48OPC    HW2  395   2.330   4.387   1.803 -0.1777  0.7166 -1.7590
   48OPC     MW  396   2.403   4.398   1.778  0.5665 -0.2263 -0.1687
   49OPC     OW  397   0.437   0.168   4.053 -0.7534 -0.5229 -0.9281
   49OPC    HW1  398   0.456   0.247   4.084 -0.7897 -0.1556 -1.8021
   49OPC    HW2  399   0.477   0.167   3.975  1.6831 -2.4302  0.1977
   49OPC     MW  400   0.446   0.179   4.046 -0.3988 -0.7504 -0.8912
   50OPC     OW  401   1.524   3.733   2.040  0.0016 -0.1167  0.3331
   50OPC    HW1  402   1.608   3.742   2.062  0.1916  0.2316 -0.4972
   50OPC    HW2  403   1.499   3.814   2.021 -1.4300  0.3795  3.5686
   50OPC     MW  404   1.533   3.746   2.041 -0.1819  0.0081  0.6883
   51OPC     OW  405   3.582   0.511   2.296  0.2928  0.7221 -0.3937
   51OPC    HW1  406   3.587   0.542   2.378  0.8760  2.0225 -0.9037
   51OPC    HW2  407   3.662   0.524   2.264  0.7170 -1.6992 -0.5419
   51OPC     MW  408   3.594   0.518   2.304  0.4418  0.5566 -0.4909
   52OPC     OW  409   3.400   3.795   3.187  0.1024 -0.5198 -0.1909
   52OPC    HW1  410   3.439   3.795   3.108  0.7771 -1.4714  0.1215
   52OPC    HW2  411   3.466   3.801   3.243 -0.4558  1.4885  0.3149
   52OPC     MW  412   3.415   3.796   3.183  0.1196 -0.3636 -0.0701
   53OPC     OW  413   2.129   3.866   0.901 -0.0001  0.3412 -0.4199
   53OPC    HW1  414   2.209   3.870   0.934 -0.0128  0.3743 -0.3935
   53OPC    HW2  415   2.080   3.839   0.968  0.3349 -1.9227 -1.0058
   53OPC     MW  416   2.134   3.862   0.916  0.0474  0.0116 -0.5026
   54OPC     OW  417   2.950   3.711   4.946 -0.1677 -0.0054 -0.2577
   54OPC    HW1  418   2.938   3.661   4.876  1.6647  1.7579 -2.0002
   54OPC    HW2  419   2.895   3.777   4.933 -0.3249 -0.0197  0.3465
   54OPC     MW  420   2.940   3.713   4.933  0.0799  0.2531 -0.4258
   55OPC     OW  421   3.660   3.418   4.109 -0.3246 -0.7935 -0.3695
   55OPC    HW1  422   3.651   3.369   4.181 -2.2022 -1.0548 -0.7523
   55OPC    HW2  423   3.683   3.361   4.048  1.4232 -0.5493  0.0070
   55OPC     MW  424   3.662   3.402   4.111 -0.3438 -0.7961 -0.3703
   56OPC     OW  425   1.266   4.141   3.417 -0.1601  0.2387 -0.2534
   56OPC    HW1  426   1.266   4.219   3.458 -2.2099  0.2871 -0.2440
   56OPC    HW2  427   1.336   4.145   3.366  1.4918  0.8959  1.9205
   56OPC     MW  428   1.276   4.153   3.416 -0.2189  0.3428  0.0691
   57OPC     OW  429   1.658   4.498   1.694  0.0023 -0.2066 -0.1430
   57OPC    HW1  430   1.674   4.416   1.717 -0.5509 -0.6172 -1.1844
   57OPC    HW2  431   1.635   4.536   1.770 -0.6112 -1.2301  0.2027
   57OPC     MW  432   1.657   4.492   1.709 -0.1700 -0.4184 -0.2459
   58OPC     OW  433   2.620   1.518   3.580 -0.1890 -0.5866 -0.3414
   58OPC    HW1  434   2.626   1.440   3.617 -0.3923 -0.6892 -0.5211
   58OPC    HW2  435   2.620   1.573   3.647 -0.4786 -0.7661 -0.1956
   58OPC     MW  436   2.621   1.515   3.595 -0.2618 -0.6282 -0.3463
   59OPC     OW  437   1.386   2.126   0.895  0.2363  0.7927 -0.0838
   59OPC    HW1  438   1.467   2.117   0.864 -0.4247 -1.0990 -1.4952
   59OPC    HW2  439   1.388   2.083   0.971  0.5904  0.8981 -0.0330
   59OPC     MW  440   1.398   2.118   0.902  0.1910  0.5288 -0.2848
   60OPC     OW  441   3.591   1.771   4.998 -0.4832 -0.0400  0.1882
   60OPC    HW1  442   3.506   1.793   4.993 -0.5290 -0.3075 -0.1959
   60OPC    HW2  443   3.622   1.792   4.920  0.1007  1.2772  0.7513
   60OPC     MW  444   3.583   1.777   4.986 -0.4038  0.1151  0.2148
   61OPC     OW  445   3.896   3.796   4.854 -0.5393 -0.0869 -0.8960
   61OPC    HW1  446   3.946   3.813   4.785 -0.1631  0.4972 -0.4911
   61OPC    HW2  447   3.824   3.761   4.819  0.4618 -1.6943 -1.4200
   61OPC     MW  448   3.892   3.793   4.838 -0.3358 -0.2381 -0.9136
   62OPC     OW  449   2.151   1.582   0.179 -0.2000  0.3451 -0.1198
   62OPC    HW1  450   2.124   1.652   0.135 -0.1582  0.3254 -0.1770
   62OPC    HW2  451   2.115   1.515   0.136  1.7413  0.1602 -1.5589
   62OPC     MW  452   2.141   1.582   0.166  0.0930  0.3149 -0.3408
   63OPC     OW  453   3.351   1.249   3.943  0.0001  0.2184  0.1191
   63OPC    HW1  454   3.355   1.237   3.857 -0.5700 -0.9793  0.2419
   63OPC    HW2  455   3.435   1.262   3.965  0.1590  0.4629 -0.6038
   63OPC     MW  456   3.364   1.249   3.934 -0.0607  0.0777  0.0305
   64OPC     OW  457   1.194   2.650   3.020 -0.3954 -0.2804  0.2965
   64OPC    HW1  458   1.227   2.633   2.941 -0.3587 -3.0620  0.8178
   64OPC    HW2  459   1.257   2.626   3.075 -1.5996 -1.5112  1.1989
   64OPC     MW  460   1.208   2.644   3.017 -0.5679 -0.8731  0.5069
   65OPC     OW  461   0.230   0.524   2.836 -0.3125 -0.0921 -0.1474
   65OPC    HW1  462   0.184   0.560   2.901 -0.5836 -1.2251  0.3171
   65OPC    HW2  463   0.223   0.581   2.771 -1.5662  0.2100  0.2391
   65OPC     MW  464   0.222   0.538   2.836 -0.5377 -0.2148 -0.0217
   66OPC     OW  465   1.828   2.819   4.161 -0.3319  0.0266 -0.5346
   66OPC    HW1  466   1.838   2.749   4.110  0.1387 -1.0404  0.9553
   66OPC    HW2  467   1.878   2.879   4.122 -1.4285 -0.1493 -2.3174
   66OPC     MW  468   1.837   2.818   4.148 -0.4244 -0.1571 -0.5777
   67OPC     OW  469   0.924   2.732   1.577  0.1516  0.3025  0.6396
   67OPC    HW1  470   0.875   2.791   1.536 -1.1099  0.5235  2.3463
   67OPC    HW2  471   0.869   2.694   1.633  1.3836 -1.1678  0.9237
   67OPC     MW  472   0.909   2.735   1.579  0.1472  0.1180  0.9336
   68OPC     OW  473   3.914   2.666   3.198  0.3170  0.3071  0.1693
   68OPC    HW1  474   3.949   2.658   3.118 -0.6671 -2.5308 -0.0817
   68OPC    HW2  475   3.842   2.714   3.184 -0.6017 -1.3125 -0.9838
   68OPC     MW  476   3.908   2.672   3.184  0.0359 -0.3513 -0.0380
   69OPC     OW  477   1.380   1.495   3.042 -0.5198 -0.4179  0.2958
   69OPC    HW1  478   1.465   1.494   3.063 -0.3293  1.6030 -0.1357
   69OPC    HW2  479   1.360   1.580   3.043 -2.5116 -0.8393  0.2280
   69OPC     MW  480   1.389   1.507   3.045 -0.7858 -0.1816  0.2220
   70OPC     OW  481   1.537   2.120   4.022  0.0503  0.1191  1.4274
   70OPC    HW1  482   1.486   2.148   3.957  0.4957  1.9905  1.8361
   70OPC    HW2  483   1.491   2.054   4.056 -1.8714  1.3704  1.4302
   70OPC     MW  484   1.523   2.114   4.017 -0.1677  0.5803  1.4882
   71OPC     OW  485   0.416   4.046   2.688 -0.9281  0.4118 -0.1437
   71OPC    HW1  486   0.490   4.005   2.710 -1.4160 -1.3512 -1.4576
   71OPC    HW2  487   0.443   4.123   2.657  0.3472 -0.0909 -0.3377
   71OPC     MW  488   0.431   4.051   2.687 -0.8118  0.0770 -0.3663
   72OPC     OW  489   4.455   3.749   4.214  0.7323  0.1787  0.0950
   72OPC    HW1  490   4.422   3.825   4.188 -2.6417 -1.6136 -1.4486
   72OPC    HW2  491   4.433   3.744   4.298  0.8080  0.7935  0.1564
   72OPC     MW  492   4.447   3.760   4.222  0.2453  0.0045 -0.1240
   73OPC     OW  493   1.521   4.100   0.945  0.5114 -0.2680  0.2754
   73OPC    HW1  494   1.583   4.113   1.004  0.2199 -2.0693  1.0151
   73OPC    HW2  495   1.565   4.100   0.869  0.6396  4.3237  0.0371
   73OPC     MW  496   1.537   4.102   0.942  0.4873  0.1442  0.3495
   74OPC     OW  497   4.101   3.897   3.942  0.0178 -0.0124  0.1648
   74OPC    HW1  498   4.134   3.820   3.918  1.4877  0.3688  0.8162
   74OPC    HW2  499   4.058   3.880   4.016  0.4546 -0.2075  0.3811
   74OPC     MW  500   4.100   3.883   3.949  0.2997  0.0150  0.2929
   75OPC     OW  501   2.739   3.417   3.893 -0.1106 -0.2810  0.0538
   75OPC    HW1  502   2.808   3.470   3.899 -1.8001  1.9507  1.0136
   75OPC    HW2  503   2.737   3.377   3.970 -0.1206 -0.0463  0.1756
   75OPC     MW  504   2.749   3.419   3.905 -0.3617  0.0833  0.2135
   76OPC     OW  505   0.064   0.345   4.905 -0.4920  0.6755 -0.3172
   76OPC    HW1  506   0.061   0.382   4.826 -0.6190 -0.7418 -1.0125
   76OPC    HW2  507   0.016   0.273   4.896  0.8857 -0.4040  0.5622
   76OPC     MW  508   0.056   0.340   4.892 -0.3072  0.3067 -0.2902
   77OPC     OW  509   0.155   3.920   1.470  0.0168 -0.4128  0.0313
   77OPC    HW1  510   0.182   3.905   1.551 -1.7926  0.3901  0.8370
   77OPC    HW2  511   0.069   3.906   1.474 -0.1110 -0.3987 -1.7645
   77OPC     MW  512   0.146   3.916   1.482 -0.2694 -0.2919 -0.1150
   78OPC     OW  513   0.445   0.631   3.798 -0.0799  0.2031  0.0204
   78OPC    HW1  514   0.420   0.548   3.806  0.5507  0.1559  1.9241
   78OPC    HW2  515   0.375   0.670   3.765 -0.2346 -1.1416 -1.3484
   78OPC     MW  516   0.431   0.625   3.794 -0.0096 -0.0025  0.0994
   79OPC     OW  517   1.798   3.032   1.341  0.7288  0.6085 -0.5382
   79OPC    HW1  518   1.837   2.970   1.295  1.1544  0.7843 -0.4228
   79OPC    HW2  519   1.830   3.106   1.307 -0.2889  0.7862 -1.1303
   79OPC     MW  520   1.809   3.034   1.329  0.6413  0.6609 -0.6086
   80OPC     OW  521   3.240   1.944   0.847  0.2482  0.6032 -0.0401
   80OPC    HW1  522   3.214   1.861   0.850 -1.2156  1.0513  0.4378
   80OPC    HW2  523   3.215   1.976   0.924  0.2499  1.6554 -0.4593
   80OPC     MW  524   3.233   1.936   0.859  0.0322  0.8249 -0.0314
   81OPC     OW  525   1.256   3.287   3.737 -0.2733 -0.0240  0.0171
   81OPC    HW1  526   1.289   3.207   3.720  1.1302  0.5040  0.1201
   81OPC    HW2  527   1.322   3.327   3.777 -1.0498  1.1269  0.1614
   81OPC     MW  528   1.271   3.281   3.740 -0.1807  0.2240  0.0535
   82OPC     OW  529   2.111   3.188   0.747  0.3379  0.8168 -0.3025
   82OPC    HW1  530   2.111   3.237   0.819  0.0023  0.4640 -0.0644
   82OPC    HW2  531   2.035   3.146   0.749  0.1790  1.0444 -1.0297
   82OPC     MW  532   2.100   3.189   0.758  0.2648  0.7982 -0.3747
   83OPC     OW  533   2.260   0.891   3.115  0.2661  0.5504 -0.4254
   83OPC    HW1  534   2.344   0.916   3.112  0.8623 -1.1331  0.4836
   83OPC    HW2  535   2.221   0.955   3.159  1.5383  0.3625  1.0699
   83OPC     MW  536   2.267   0.904   3.121  0.5420  0.2740 -0.0702
   84OPC     OW  537   0.645   2.785   4.017 -0.0066 -0.1779 -0.3714
   84OPC    HW1  538   0.687   2.800   4.092  0.5191  1.6861 -0.9735
   84OPC    HW2  539   0.598   2.713   4.033  1.2093 -0.6559  1.2497
   84OPC     MW  540   0.644   2.777   4.031  0.2507  0.0268 -0.2208
   85OPC     OW  541   2.329   4.745   0.255 -0.0808  1.0123  0.1278
   85OPC    HW1  542   2.273   4.737   0.189 -0.5891  0.8159  0.5801
   85OPC    HW2  543   2.280   4.732   0.326  0.5343  0.8237  0.5281
   85OPC     MW  544   2.314   4.742   0.256 -0.0650  0.9553  0.2538
   86OPC     OW  545   0.808   2.076   0.720  0.1440 -0.3258  0.8471
   86OPC    HW1  546   0.771   2.133   0.774 -1.5208 -1.1184  0.6272
   86OPC    HW2  547   0.893   2.091   0.729 -0.2131  2.2095  0.7498
   86OPC     MW  548   0.815   2.086   0.729 -0.1547 -0.0684  0.8002
   87OPC     OW  549   4.016   1.327   0.574  0.6424  0.6641 -0.4598
   87OPC    HW1  550   3.984   1.379   0.637 -1.2440 -0.4082 -0.4518
   87OPC    HW2  551   4.081   1.375   0.539  0.1563  2.2713  0.6873
   87OPC     MW  552   4.021   1.342   0.578  0.2916  0.7431 -0.2892
   88OPC     OW  553   4.777   3.167   0.633 -0.4114 -0.1277  0.0444
   88OPC    HW1  554   4.846   3.184   0.684  1.1754 -0.7379 -1.7667
   88OPC    HW2  555   4.788   3.220   0.565 -1.1561 -0.9709 -0.7724
   88OPC     MW  556   4.789   3.177   0.630 -0.2868 -0.3424 -0.3438
   89OPC     OW  557   3.563   2.937   4.788  0.0621  0.3912 -0.3265
   89OPC    HW1  558   3.549   2.970   4.708 -0.1045 -2.4956 -1.6271
   89OPC    HW2  559   3.625   2.988   4.821  1.1968  0.8543 -2.9281
   89OPC     MW  560   3.570   2.949   4.781  0.2052  0.0331 -0.9031
   90OPC     OW  561   2.941   3.013   3.611 -0.3438  0.4293 -0.3411
   90OPC    HW1  562   2.954   3.066   3.543 -0.1509  0.5866 -0.1806
   90OPC    HW2  563   2.882   3.056   3.659 -0.9291  0.0510 -0.7001
   90OPC     MW  564   2.934   3.027   3.608 -0.4016  0.3967 -0.3705
   91OPC     OW  565   4.686   3.117   0.076  0.2390 -0.7069  0.3867
   91OPC    HW1  566   4.666   3.099  -0.007 -0.1369  0.7997  0.1269
   91OPC    HW2  567   4.627   3.071   0.122 -1.6104  0.8832 -0.2844
   91OPC     MW  568   4.674   3.107   0.071 -0.0896 -0.2495  0.2492
   92OPC     OW  569   2.389   4.164   4.792 -0.0055  0.0578  0.0721
   92OPC    HW1  570   2.408   4.142   4.874  1.1743  2.9665  0.6706
   92OPC    HW2  571   2.464   4.154   4.750 -0.7372 -1.9758 -0.8753
   92OPC     MW  572   2.403   4.159   4.798  0.0608  0.1869  0.0205
   93OPC     OW  573   2.943   2.196   1.364  0.6205  0.0531 -0.4357
   93OPC    HW1  574   2.944   2.220   1.280 -0.2221  0.1039 -0.4326
   93OPC    HW2  575   2.860   2.177   1.380  1.0463 -1.6347 -0.0692
   93OPC     MW  576   2.931   2.197   1.354  0.5591 -0.1888 -0.3811
   94OPC     OW  577   3.304   0.854   3.032 -0.6078 -0.4975  0.0882
   94OPC    HW1  578   3.223   0.888   3.034 -1.1961 -1.7311 -1.2233
   94OPC    HW2  579   3.297   0.782   3.080  0.0640  0.0079  0.9879
   94OPC     MW  580   3.291   0.848   3.040 -0.5956 -0.6050  0.0273
   95OPC     OW  581   1.275   2.939   3.317  0.1898 -0.0477 -0.0591
   95OPC    HW1  582   1.292   3.020   3.290 -1.4264  0.1581 -0.5449
   95OPC    HW2  583   1.192   2.926   3.295 -0.9081 -0.3679  3.6521
   95OPC     MW  584   1.266   2.949   3.310 -0.2111 -0.0646  0.4174
   96OPC     OW  585   2.211   3.374   0.913 -0.1639  0.2269  0.1036
   96OPC    HW1  586   2.167   3.443   0.884  0.5073  0.0268 -1.4687
   96OPC    HW2  587   2.196   3.374   0.999 -2.6862  0.5263 -0.2818
   96OPC     MW  588   2.203   3.384   0.922 -0.4373  0.2416 -0.1856
   97OPC     OW  589   2.888   0.444   1.907  0.0647  0.0033  0.1768
   97OPC    HW1  590   2.974   0.459   1.902 -0.1471  0.9759 -1.3788
   97OPC    HW2  591   2.873   0.439   1.992  1.5336  0.7773  0.5189
   97OPC     MW  592   2.899   0.446   1.919  0.2503  0.2613 -0.0026
   98OPC     OW  593   2.643   1.239   1.160  0.3173 -0.2770 -0.2544
   98OPC    HW1  594   2.684   1.314   1.173  0.7536 -0.3582 -1.0922
   98OPC    HW2  595   2.559   1.261   1.156  0.4114  0.1094 -0.0851
   98OPC     MW  596   2.636   1.253   1.161  0.3957 -0.2320 -0.3532
   99OPC     OW  597   1.328   3.084   1.685  0.2319  0.2584 -0.2345
   99OPC    HW1  598   1.336   3.091   1.772  1.4936 -1.0091 -0.2076
   99OPC    HW2  599   1.319   2.998   1.672 -1.0856  0.5315 -1.3013
   99OPC     MW  600   1.328   3.072   1.696  0.2237  0.1113 -0.3881
  100OPC     OW  601   1.258   1.841   0.822 -0.1736  0.4768  0.0071
  100OPC    HW1  602   1.241   1.893   0.891  2.0366  0.2405  0.8078
  100OPC    HW2  603   1.295   1.896   0.765 -1.9900  0.6693 -1.0834
  100OPC     MW  604   1.261   1.857   0.824 -0.1155  0.4703 -0.0358
  101OPC     OW  605   1.240   2.867   2.284 -0.2688 -0.2975 -0.0611
  101OPC    HW1  606   1.316   2.908   2.295 -0.2155 -0.3658 -0.1787
  101OPC    HW2  607   1.181   2.925   2.315 -0.2292  0.0352 -0.5914
  101OPC     MW  608   1.242   2.882   2.291 -0.2551 -0.2586 -0.1569
  102OPC     OW  609   1.025   2.881   3.150  0.2315 -0.2000  0.4220
  102OPC    HW1  610   1.068   2.805   3.145  0.3776 -0.2653  2.2277
  102OPC    HW2  611   1.021   2.907   3.066 -1.3581 -3.0175 -0.5341
  102OPC     MW  612   1.031   2.874   3.137  0.0182 -0.6260  0.5476
  103OPC     OW  613   4.533   2.950   1.442 -0.0820 -0.8971 -0.3752
  103OPC    HW1  614   4.449   2.963   1.422 -0.1344 -0.5636  0.0368
  103OPC    HW2  615   4.533   2.947   1.529  0.4895  0.3365 -0.3117
  103OPC     MW  616   4.521   2.952   1.452 -0.0050 -0.6657 -0.3049
  104OPC     OW  617   2.431   0.345   4.104 -0.0817  0.1308  0.4221
  104OPC    HW1  618   2.460   0.352   4.022 -1.6752 -1.0588 -0.2806
  104OPC    HW2  619   2.460   0.419   4.141  2.1452 -0.0914 -0.6928
  104OPC     MW  620   2.439   0.357   4.097  0.0119 -0.0777  0.1533
  105OPC     OW  621   2.980   4.309   3.893  0.1894  0.3038 -0.2950
  105OPC    HW1  622   2.986   4.395   3.902  0.6000  0.0632  3.1852
  105OPC    HW2  623   2.898   4.291   3.920  0.4942 -0.4640  0.1491
  105OPC     MW  624   2.968   4.319   3.899  0.2952  0.1547  0.2847
  106OPC     OW  625   2.146   2.819   4.686  0.2388 -0.2586 -0.0972
  106OPC    HW1  626   2.090   2.796   4.622  1.3114  0.1050 -1.2036
  106OPC    HW2  627   2.217   2.771   4.669  1.1756  1.1344 -0.2580
  106OPC     MW  628   2.148   2.809   4.674  0.5356  0.0008 -0.2844
  107OPC     OW  629   3.916   4.321   0.397 -0.4811  0.1977 -0.5904
  107OPC    HW1  630   3.885   4.283   0.325  0.7951  0.4980 -1.3178
  107OPC    HW2  631   3.846   4.323   0.450 -1.1201 -1.1599 -1.3316
  107OPC     MW  632   3.901   4.316   0.394 -0.3870  0.0415 -0.8073
  108OPC     OW  633   3.631   3.384   1.758 -0.2343  0.0916  0.0460
  108OPC    HW1  634   3.682   3.434   1.808  1.6906 -0.2164 -1.4482
  108OPC    HW2  635   3.619   3.433   1.687  0.0948 -0.7938 -0.6445
  108OPC     MW  636   3.637   3.399   1.755  0.0986 -0.0845 -0.2767
  109OPC     OW  637   1.577   1.836   2.511  0.0263  0.4928  0.1670
  109OPC    HW1  638   1.595   1.920   2.496  0.8034  0.3455  0.2405
  109OPC    HW2  639   1.645   1.794   2.477  0.6700  0.0023  1.9626
  109OPC     MW  640   1.589   1.842   2.504  0.2362  0.3985  0.4432
  110OPC     OW  641   3.880   4.174   1.722 -0.2553  0.2756 -0.0332
  110OPC    HW1  642   3.928   4.128   1.779 -0.5783 -1.3689 -1.0255
  110OPC    HW2  643   3.823   4.115   1.691 -0.1224  1.1078 -1.9946
  110OPC     MW  644   3.879   4.158   1.726 -0.2834  0.1557 -0.4696
  111OPC     OW  645   1.487   2.034   3.423  0.3187  0.3881 -0.1271
  111OPC    HW1  646   1.568   2.065   3.432  0.2377  1.1070 -1.6662
  111OPC    HW2  647   1.441   2.103   3.396 -0.6030 -0.2505 -0.2597
  111OPC     MW  648   1.492   2.049   3.421  0.1706  0.4001 -0.3740
  112OPC     OW  649   4.319   4.756   0.520  0.3221  0.0426 -0.2766
  112OPC    HW1  650   4.299   4.676   0.549 -0.1443  0.4756  0.6844
  112OPC    HW2  651   4.257   4.773   0.461 -0.8959  0.4956  1.0617
  112OPC     MW  652   4.307   4.747   0.516  0.0734  0.1736  0.0630
  113OPC     OW  653   3.857   1.785   2.092  0.0859  0.2157 -0.2179
  113OPC    HW1  654   3.778   1.783   2.056  0.1996  1.9146 -0.6368
  113OPC    HW2  655   3.841   1.772   2.177 -0.4731 -0.9262 -0.4821
  113OPC     MW  656   3.843   1.783   2.099  0.0200  0.2980 -0.3189
  114OPC     OW  657   2.331   1.862   4.511 -0.5412 -0.3064  0.5689
  114OPC    HW1  658   2.398   1.909   4.483  0.3153 -1.2462  0.9732
  114OPC    HW2  659   2.331   1.793   4.458 -0.2267 -1.0508  1.5132
  114OPC     MW  660   2.341   1.859   4.499 -0.3682 -0.5552  0.7679
  115OPC     OW  661   2.605   4.299   0.583  0.2033 -0.6695 -0.0090
  115OPC    HW1  662   2.530   4.341   0.568 -0.0390 -1.2017 -0.3069
  115OPC    HW2  663   2.602   4.231   0.528 -1.0097 -3.0952  2.8055
  115OPC     MW  664   2.593   4.295   0.572 -0.0117 -1.1065  0.3628
  116OPC     OW  665   0.929   4.383   0.348  0.2426 -0.2782 -0.2476
  116OPC    HW1  666   0.877   4.409   0.283  0.1327  0.0704 -0.0170
  116OPC    HW2  667   0.942   4.298   0.330 -0.6580 -0.4535 -0.1368
  116OPC     MW  668   0.923   4.374   0.336  0.0933 -0.2527 -0.1972
  117OPC     OW  669   0.388   1.653   0.310  0.2993  0.1263  0.1644
  117OPC    HW1  670   0.454   1.662   0.366  2.2295  0.0102 -1.9553
  117OPC    HW2  671   0.390   1.569   0.288  0.2105  0.3583 -0.7963
  117OPC     MW  672   0.398   1.642   0.315  0.5714  0.1434 -0.2907
  118OPC     OW  673   4.650   3.765   2.583  0.1652 -0.6630 -0.2304
  118OPC    HW1  674   4.670   3.774   2.668 -0.2650  0.5718 -0.2418
  118OPC    HW2  675   4.563   3.755   2.584 -0.2217  1.9012 -0.6296
  118OPC     MW  676   4.640   3.765   2.596  0.0446 -0.1018 -0.2910
  119OPC     OW  677   1.675   2.708   0.424 -0.3194  0.0612  0.3232
  119OPC    HW1  678   1.638   2.686   0.348  1.5520 -0.1818 -0.5719
  119OPC    HW2  679   1.628   2.665   0.483 -1.1495 -0.5983 -0.7865
  119OPC     MW  680   1.663   2.699   0.422 -0.1656 -0.0721  0.0270
  120OPC     OW  681   1.419   1.652   0.963 -0.4460 -0.3393  0.0394
  120OPC    HW1  682   1.462   1.587   0.925  1.6905 -0.5162  2.5297
  120OPC    HW2  683   1.398   1.704   0.896 -0.5492 -2.5752 -1.8001
  120OPC     MW  684   1.422   1.650   0.947 -0.1456 -0.6958  0.1355
  121OPC     OW  685   4.213   3.952   1.313  0.1556  0.2929 -0.6455
  121OPC    HW1  686   4.254   3.876   1.298 -0.7589 -0.0844 -1.3685
  121OPC    HW2  687   4.186   3.944   1.396 -0.6481 -0.5529 -0.9675
  121OPC     MW  688   4.215   3.939   1.323 -0.0982  0.1123 -0.7998
  122OPC     OW  689   0.693   2.163   4.864  0.5983  0.5914 -0.1374
  122OPC    HW1  690   0.721   2.114   4.798 -0.8536  0.6858 -0.8884
  122OPC    HW2  691   0.721   2.122   4.935  0.7894 -0.4198 -0.7825
  122OPC     MW  692   0.701   2.150   4.865  0.4120  0.4560 -0.3436
  123OPC     OW  693   4.070   2.271   3.143  0.7657  0.3392 -0.5927
  123OPC    HW1  694   4.033   2.271   3.064 -0.6611 -0.6725  0.0357
  123OPC    HW2  695   4.150   2.239   3.128  0.9424  1.2708 -1.7754
  123OPC     MW  696   4.076   2.266   3.129  0.5808  0.3273 -0.6745
  124OPC     OW  697   4.851   2.091   2.944  0.2865  0.3422 -0.4149
  124OPC    HW1  698   4.868   2.120   3.024  0.3294  1.1537 -0.7082
  124OPC    HW2  699   4.810   2.158   2.906  0.8627  0.2228 -1.2819
  124OPC     MW  700   4.848   2.105   2.950  0.3777  0.4443 -0.5864
  125OPC     OW  701   0.012   0.022   3.607 -0.7980 -0.1709  0.7042
  125OPC    HW1  702   0.081   0.056   3.566  0.0583  0.6514  2.6986
  125OPC    HW2  703   0.035  -0.062   3.618 -1.7501 -0.8568 -1.8217
  125OPC     MW  704   0.026   0.014   3.603 -0.8122 -0.1508  0.6257
  126OPC     OW  705   1.744   1.657   0.167 -1.1249 -0.3030 -0.8588
  126OPC    HW1  706   1.811   1.701   0.202 -0.6142 -0.7161 -1.2950
  126OPC    HW2  707   1.710   1.614   0.235 -2.1110  1.3172 -0.2742
  126OPC     MW  708   1.749   1.657   0.182 -1.1951 -0.1247 -0.8369
  127OPC     OW  709   1.832   2.520   0.695  0.3273  0.3468  0.7092
  127OPC    HW1  710   1.859   2.501   0.614  1.7294  2.3889  0.6296
  127OPC    HW2  711   1.902   2.557   0.732 -0.5323  0.1981  2.6127
  127OPC     MW  712   1.846   2.523   0.689  0.4075  0.6264  0.9786
  128OPC     OW  713   4.476   2.291   0.129  0.7095 -0.2247 -0.2886
  128OPC    HW1  714   4.476   2.205   0.138  0.1192  0.0329  3.7999
  128OPC    HW2  715   4.394   2.314   0.145  1.4698  1.2169  2.0413
  128OPC     MW  716   4.464   2.282   0.133  0.7348  0.0263  0.6595
  129OPC     OW  717   3.276   1.186   0.435 -0.1021  0.5391  0.7926
  129OPC    HW1  718   3.303   1.132   0.372  0.7059  0.6687  1.0226
  129OPC    HW2  719   3.203   1.147   0.464 -0.5472  0.5337 -0.2843
  129OPC     MW  720   3.269   1.172   0.430 -0.0484  0.5574  0.6675
  130OPC     OW  721   2.230   3.659   3.085 -0.1640  0.5180  0.0169
  130OPC    HW1  722   2.199   3.577   3.083 -0.8159  0.7689 -0.4856
  130OPC    HW2  723   2.171   3.702   3.131  0.2043  0.7070  0.3210
  130OPC     MW  724   2.217   3.653   3.092 -0.2060  0.5831 -0.0124
  131OPC     OW  725   3.789   2.077   1.419  0.2207 -0.3502  0.0679
  131OPC    HW1  726   3.836   2.006   1.437 -2.0919 -1.4707  2.3177
  131OPC    HW2  727   3.707   2.046   1.413 -0.6519  1.9014 -0.4665
  131OPC     MW  728   3.784   2.062   1.421 -0.2499 -0.1831  0.3213
  132OPC     OW  729   0.821   1.513   0.877 -0.5345 -0.3033  0.6344
  132OPC    HW1  730   0.799   1.491   0.795 -1.4235  0.0610  0.7600
  132OPC    HW2  731   0.822   1.437   0.919  1.1869 -0.6576  0.0290
  132OPC     MW  732   0.818   1.499   0.871 -0.4116 -0.3018  0.5635
  133OPC     OW  733   4.638   2.392   3.113  0.2015  0.7674  0.2948
  133OPC    HW1  734   4.557   2.381   3.142 -0.2509 -0.7622 -1.3559
  133OPC    HW2  735   4.683   2.327   3.150  0.4057  0.8997  0.2832
  133OPC     MW  736   4.633   2.380   3.123  0.1650  0.5610  0.0492
  134OPC     OW  737   0.911   2.114   1.074 -0.5350 -0.6026  0.0841
  134OPC    HW1  738   0.892   2.075   1.149 -1.5807 -1.2827 -0.5052
  134OPC    HW2  739   0.936   2.194   1.098 -0.5246 -0.9215  1.1644
  134OPC     MW  740   0.912   2.120   1.088 -0.6880 -0.7502  0.1566
  135OPC     OW  741   2.949   2.166   4.018 -0.0100 -0.4794  1.0325
  135OPC    HW1  742   2.916   2.091   4.049 -3.0115 -0.8421 -2.4906
  135OPC    HW2  743   3.034   2.147   4.007  0.1133 -2.0020  3.6480
  135OPC     MW  744   2.957   2.152   4.021 -0.4351 -0.7578  0.8986
  136OPC     OW  745   4.326   3.762   2.312 -0.2620  0.0029  0.8871
  136OPC    HW1  746   4.407   3.791   2.325  0.2986 -1.8147  1.7105
  136OPC    HW2  747   4.310   3.783   2.229  0.5057  1.5983  1.1009
  136OPC     MW  748   4.336   3.769   2.301 -0.0658 -0.0299  1.0403
  137OPC     OW  749   2.803   1.052   0.502  0.4676  0.2101 -0.6699
  137OPC    HW1  750   2.775   0.980   0.461  0.0747 -0.1715  0.2372
  137OPC    HW2  751   2.889   1.043   0.503  0.4519  0.0054 -1.0151
  137OPC     MW  752   2.811   1.040   0.496  0.4071  0.1234 -0.5869
  138OPC     OW  753   2.733   2.211   1.028  0.0264 -0.7041  0.0888
  138OPC    HW1  754   2.721   2.264   0.960  1.2874 -2.5471 -1.6964
  138OPC    HW2  755   2.811   2.235   1.060  0.1826 -0.8760 -0.1570
  138OPC     MW  756   2.743   2.222   1.023  0.2356 -1.0017 -0.2112
  139OPC     OW  757   0.922   2.811   0.423  0.1591  0.1782  0.1429
  139OPC    HW1  758   0.866   2.838   0.484  2.4756  0.8694  2.1450
  139OPC    HW2  759   0.929   2.881   0.371  1.0376  1.0848  1.3988
  139OPC     MW  760   0.915   2.825   0.425  0.6311  0.4143  0.6242
  140OPC     OW  761   1.101   0.015   0.693 -0.0920  0.6175  0.3629
  140OPC    HW1  762   1.017   0.020   0.716  0.1946 -0.6783  1.8460
  140OPC    HW2  763   1.123  -0.066   0.716  1.9658  1.4182  1.4293
  140OPC     MW  764   1.091   0.003   0.700  0.2544  0.5443  0.7395
  141OPC     OW  765   3.225   0.335   1.138  0.3144  0.5554  1.2134
  141OPC    HW1  766   3.187   0.400   1.183 -0.2849 -0.5597  2.4074
  141OPC    HW2  767   3.310   0.344   1.156  0.4604  1.9774  0.0059
  141OPC     MW  768   3.232   0.346   1.147  0.2474  0.6007  1.2115
  142OPC     OW  769   0.334   4.060   3.626 -0.2115  0.6698 -0.3425
  142OPC    HW1  770   0.385   4.025   3.688 -1.1256  2.3018  1.4386
  142OPC    HW2  771   0.310   4.136   3.661 -2.2260  0.8574 -1.9796
  142OPC     MW  772   0.338   4.066   3.641 -0.6441  0.9387 -0.3211
  143OPC     OW  773   0.757   4.666   4.065  0.2911  0.4003 -0.0322
  143OPC    HW1  774   0.757   4.654   3.979 -0.5835 -1.3209  0.1703
  143OPC    HW2  775   0.722   4.745   4.075 -1.0732 -0.0080 -1.2205
  143OPC     MW  776   0.752   4.676   4.054 -0.0397  0.0856 -0.1776
  144OPC     OW  777   1.121   1.692   2.448 -0.6170 -0.5785 -0.2778
  144OPC    HW1  778   1.087   1.706   2.368 -0.1372  0.3028 -0.3438
  144OPC    HW2  779   1.082   1.619   2.474 -1.1903 -0.5878 -1.1044
  144OPC     MW  780   1.110   1.683   2.440 -0.6309 -0.4497 -0.4096
  145OPC     OW  781   0.773   1.982   0.054  0.0596 -0.4719 -0.0438
  145OPC    HW1  782   0.805   1.923  -0.002 -0.1992  0.2906 -1.0367
  145OPC    HW2  783   0.701   1.944   0.086  1.4797 -1.8902  1.6365
  145OPC     MW  784   0.767   1.968   0.050  0.2311 -0.5689  0.0577
  146OPC     OW  785   4.061   1.878   0.588  0.2031  0.1782 -0.2462
  146OPC    HW1  786   4.030   1.797   0.588  1.1476 -0.2101  0.6321
  146OPC    HW2  787   4.027   1.913   0.661  0.0860  0.4561 -0.4312
  146OPC     MW  788   4.051   1.872   0.599  0.3252  0.1619 -0.1438
  147OPC     OW  789   1.731   2.258   3.131  0.0122  0.0757 -0.2747
  147OPC    HW1  790   1.741   2.183   3.087  0.8816  0.3048 -0.4804
  147OPC    HW2  791   1.666   2.298   3.089  1.0814  0.4710 -1.6250
  147OPC     MW  792   1.723   2.253   3.118  0.2986  0.1680 -0.5045
  148OPC     OW  793   2.018   0.336   4.236 -0.0382  0.2285 -0.0118
  148OPC    HW1  794   2.071   0.277   4.199 -1.7586 -1.0750 -0.5220
  148OPC    HW2  795   1.957   0.287   4.275 -1.4024  1.6431 -0.2624
  148OPC     MW  796   2.017   0.320   4.236 -0.4938  0.2449 -0.1240
  149OPC     OW  797   1.837   4.340   3.985  0.7182 -0.3831 -0.3729
  149OPC    HW1  798   1.789   4.278   4.024 -0.4390  0.8520  0.2814
  149OPC    HW2  799   1.828   4.409   4.038 -0.1158  1.1020 -2.2942
  149OPC     MW  800   1.828   4.341   3.999  0.4240  0.0186 -0.5599
  150OPC     OW  801   3.364   3.094   4.292 -1.0661 -0.2703  0.3067
  150OPC    HW1  802   3.297   3.075   4.240 -0.8215 -0.4689  0.0601
  150OPC    HW2  803   3.383   3.018   4.329 -0.7021 -0.3094  0.0462
  150OPC     MW  804   3.357   3.080   4.290 -0.9762 -0.3054  0.2320
  151OPC     OW  805   4.045   2.430   1.848  0.0184  0.3337  0.0519
  151OPC    HW1  806   4.066   2.364   1.902  1.4432 -1.6443 -2.6883
  151OPC    HW2  807   4.051   2.500   1.899 -0.0168 -1.4620  2.7694
  151OPC     MW  808   4.049   2.431   1.863  0.2234 -0.2238  0.0485
  152OPC     OW  809   1.568   1.338   2.673 -1.0369 -0.6094  0.0347
  152OPC    HW1  810   1.488   1.363   2.696  0.0246  0.0487  3.6420
  152OPC    HW2  811   1.611   1.413   2.665 -0.5119 -0.9933 -0.8853
  152OPC     MW  812   1.562   1.353   2.675 -0.8026 -0.5689  0.4315
  153OPC     OW  813   4.771   0.522   0.613  1.2296 -0.1171 -0.6339
  153OPC    HW1  814   4.784   0.576   0.546  0.1261  1.0615  0.0480
  153OPC    HW2  815   4.702   0.475   0.588  0.4793  0.6904 -0.1451
  153OPC     MW  816   4.763   0.523   0.600  0.9558  0.1763 -0.4610
  154OPC     OW  817   0.370   1.827   4.064 -0.1962  0.3060  0.0550
  154OPC    HW1  818   0.435   1.773   4.046 -0.2402  0.9040 -2.1158
  154OPC    HW2  819   0.302   1.792   4.023  0.2018  2.9098 -3.1993
  154OPC     MW  820   0.370   1.814   4.056 -0.1439  0.7789 -0.7463
  155OPC     OW  821   2.777   3.600   1.785  0.1086  0.0076  0.6912
  155OPC    HW1  822   2.705   3.641   1.759 -1.1559 -1.3950  1.8325
  155OPC    HW2  823   2.768   3.519   1.753  0.8367 -0.3910  1.4437
  155OPC     MW  824   2.765   3.594   1.776  0.0293 -0.2586  0.9709
  156OPC     OW  825   0.287   2.447   0.585  0.0068 -0.5535 -0.2662
  156OPC    HW1  826   0.327   2.485   0.653 -1.0827  0.9469 -0.4178
  156OPC    HW2  827   0.216   2.410   0.622  0.5517 -1.6519 -0.2760
  156OPC     MW  828   0.282   2.447   0.601 -0.0736 -0.4941 -0.2900
  157OPC     OW  829   2.619   2.064   3.717  0.2957 -0.9259 -0.5497
  157OPC    HW1  830   2.652   2.141   3.741  2.4444 -2.2863  1.1768
  157OPC    HW2  831   2.599   2.076   3.632 -0.5684  1.8224 -0.0607
  157OPC     MW  832   2.621   2.077   3.708  0.4855 -0.7207 -0.2224
  158OPC     OW  833   4.868   3.564   3.357 -0.6472  0.0331  0.0494
  158OPC    HW1  834   4.919   3.554   3.427  1.0199 -0.0217 -1.1064
  158OPC    HW2  835   4.807   3.620   3.383 -0.1850 -0.1472  1.5923
  158OPC     MW  836   4.867   3.571   3.371 -0.3327 -0.0017  0.1065
  159OPC     OW  837   1.027   0.680   2.455  0.6786  0.4936 -0.1730
  159OPC    HW1  838   1.064   0.756   2.477 -1.2642  1.5197 -0.2327
  159OPC    HW2  839   0.990   0.653   2.528 -0.3384  0.6417 -0.6182
  159OPC     MW  840   1.027   0.687   2.469  0.2413  0.6670 -0.2475
  160OPC     OW  841   0.391   1.226   1.163  0.2963  0.5155  0.7613
  160OPC    HW1  842   0.349   1.259   1.094  1.4894 -0.4122 -0.4361
  160OPC    HW2  843   0.327   1.186   1.208 -0.4566  0.9238  0.0854
  160OPC     MW  844   0.375   1.225   1.160  0.3613  0.4387  0.4846
  161OPC     OW  845   0.651   3.255   5.024  0.0646  0.2184 -0.0808
  161OPC    HW1  846   0.684   3.252   4.943  1.1401  1.6936  0.2569
  161OPC    HW2  847   0.678   3.181   5.061  0.3170 -0.0474 -0.7933
  161OPC     MW  848   0.660   3.244   5.017  0.2607  0.3970 -0.1361
  162OPC     OW  849   3.705   4.351   0.608 -0.2755 -0.0295  0.4433
  162OPC    HW1  850   3.695   4.269   0.637  1.1354 -0.6641 -0.7273
  162OPC    HW2  851   3.751   4.389   0.670  0.3193 -0.5674  0.3453
  162OPC     MW  852   3.710   4.344   0.621  0.0207 -0.2024  0.2559
  163OPC     OW  853   0.576   3.161   4.141  0.5805 -0.1299 -0.0802
  163OPC    HW1  854   0.623   3.205   4.083  1.4875 -2.2561 -1.0776
  163OPC    HW2  855   0.540   3.097   4.094 -0.4523 -0.6249  1.3096
  163OPC     MW  856   0.578   3.158   4.125  0.5619 -0.5172 -0.0224
  164OPC     OW  857   2.210   3.195   4.060  0.6838  0.3608  0.8061
  164OPC    HW1  858   2.155   3.260   4.042  0.5328  0.1745  0.5892
  164OPC    HW2  859   2.156   3.129   4.081  0.8428  0.4513  1.5205
  164OPC     MW  860   2.194   3.195   4.061  0.6850  0.3467  0.8793
  165OPC     OW  861   0.866   3.969   4.669 -0.1426 -0.3983  0.2321
  165OPC    HW1  862   0.932   4.025   4.658 -0.6647 -0.0905 -1.8923
  165OPC    HW2  863   0.818   4.006   4.731 -0.1158  1.2118 -0.6508
  165OPC     MW  864   0.869   3.983   4.676 -0.2157 -0.1150 -0.2122
  166OPC     OW  865   2.989   1.497   4.362 -0.1707 -0.3325 -0.3121
  166OPC    HW1  866   3.024   1.423   4.331  0.8932 -0.3624  0.8300
  166OPC    HW2  867   3.025   1.559   4.313  1.1850 -0.4041  0.5315
  166OPC     MW  868   3.000   1.495   4.350  0.1867 -0.3475 -0.0191
  167OPC     OW  869   4.064   3.823   3.208 -0.2708  0.3854  0.5605
  167OPC    HW1  870   4.085   3.762   3.266 -0.8437 -1.3869 -0.9866
  167OPC    HW2  871   4.141   3.848   3.174 -0.0396  0.5086  1.1715
  167OPC     MW  872   4.078   3.818   3.211 -0.3214  0.1417  0.4222
  168OPC     OW  873   4.863   0.781   3.530 -0.1660  0.4324  0.1779
  168OPC    HW1  874   4.857   0.750   3.612 -0.9348 -1.4942 -0.5398
  168OPC    HW2  875   4.947   0.801   3.522  0.8364 -3.0730  0.2623
  168OPC     MW  876   4.875   0.779   3.541 -0.1315 -0.3701  0.0844
  169OPC     OW  877   2.162   4.339   4.368  0.3077 -0.1103  0.3249
  169OPC    HW1  878   2.221   4.279   4.393  0.1426  0.2252  1.5817
  169OPC    HW2  879   2.153   4.390   4.438 -1.7947 -0.4061  0.3402
  169OPC     MW  880   2.169   4.337   4.382 -0.0273 -0.1044  0.5128
  170OPC     OW  881   2.394   1.455   1.964  0.3212 -0.3907 -0.0665
  170OPC    HW1  882   2.460   1.498   1.925  0.0109 -0.2803 -0.4860
  170OPC    HW2  883   2.368   1.510   2.027  0.8132 -0.5578  0.2847
  170OPC     MW  884   2.400   1.470   1.967  0.3481 -0.3991 -0.0766
  171OPC     OW  885   3.124   4.220   3.088 -0.4732 -0.2794  0.3066
  171OPC    HW1  886   3.100   4.167   3.153 -0.7574  0.7647  1.0949
  171OPC    HW2  887   3.080   4.190   3.019  2.1968 -3.3973 -0.2796
  171OPC     MW  888   3.114   4.208   3.088 -0.1208 -0.5856  0.3364
  172OPC     OW  889   0.008   1.891   4.869 -0.4220  0.0224 -0.4131
  172OPC    HW1  890   0.043   1.811   4.869  0.0419  0.2012  0.8614
  172OPC    HW2  891  -0.072   1.878   4.837  0.2241 -0.6436 -1.9091
  172OPC     MW  892   0.002   1.877   4.864 -0.2580 -0.0496 -0.4456
  173OPC     OW  893   4.435   4.446   3.265 -0.1170  0.0134 -0.2120
  173OPC    HW1  894   4.452   4.528   3.241  0.3434 -0.4504 -1.5985
  173OPC    HW2  895   4.483   4.435   3.336  1.1278  0.4438 -0.9608
  173OPC     MW  896   4.444   4.457   3.272  0.1347  0.0086 -0.5275
  174OPC     OW  897   4.253   1.155   3.890 -0.1586  0.2992 -0.7564
  174OPC    HW1  898   4.306   1.224   3.888  0.2486  0.0210  0.1972
  174OPC    HW2  899   4.192   1.178   3.949  1.4224 -1.1456  1.6172
  174OPC     MW  900   4.252   1.169   3.899  0.1352  0.0447 -0.2649
  175OPC     OW  901   3.685   3.526   1.499 -0.0204  0.3564  0.6245
  175OPC    HW1  902   3.755   3.492   1.460 -0.7057  1.6747 -2.0209
  175OPC    HW2  903   3.688   3.610   1.476 -3.1873  0.1926 -0.9215
  175OPC     MW  904   3.696   3.533   1.490 -0.5895  0.5269  0.0054
  176OPC     OW  905   0.718   0.168   1.085  0.3749 -0.0781  0.4499
  176OPC    HW1  906   0.733   0.194   1.167  1.4914  0.5763  0.0608
  176OPC    HW2  907   0.780   0.209   1.039 -2.1566  2.1965 -1.2245
  176OPC     MW  908   0.729   0.177   1.091  0.1659  0.3546  0.1451
  177OPC     OW  909   4.698   0.288   1.133  0.2517  0.4195  0.1259
  177OPC    HW1  910   4.700   0.201   1.136  0.3034  0.4335  0.9646
  177OPC    HW2  911   4.782   0.311   1.122  0.2958  0.3619  0.3267
  177OPC     MW  912   4.711   0.279   1.132  0.2658  0.4130  0.2795
  178OPC     OW  913   0.621   3.189   0.745 -0.3176  0.0748 -0.1048
  178OPC    HW1  914   0.648   3.235   0.676 -0.5000  1.1832  0.5457
  178OPC    HW2  915   0.693   3.147   0.771  0.2417  1.1968  0.2109
  178OPC     MW  916   0.636   3.190   0.739 -0.2619  0.4044  0.0379
  179OPC     OW  917   1.623   1.379   3.626 -0.1263  0.2222  0.2018
  179OPC    HW1  918   1.547   1.421   3.636  0.5628  1.9871 -1.4286
  179OPC    HW2  919   1.647   1.399   3.545  1.0844 -2.0497 -0.0801
  179OPC     MW  920   1.616   1.388   3.616  0.1544  0.1472 -0.0807
  180OPC     OW  921   2.639   1.975   0.483  0.2782 -0.2321  0.2384
  180OPC    HW1  922   2.572   1.937   0.442  0.2558  0.2178 -0.1414
  180OPC    HW2  923   2.692   1.908   0.501  0.4752 -0.4041 -0.8759
  180OPC     MW  924   2.637   1.959   0.480  0.3040 -0.1911  0.0177
  181OPC     OW  925   2.564   1.512   0.345 -0.2984  1.2268  0.0353
  181OPC    HW1  926   2.637   1.545   0.308  0.8355 -0.7572  0.3595
  181OPC    HW2  927   2.583   1.510   0.430 -1.0458  1.4035  0.2112
  181OPC     MW  928   2.578   1.517   0.352 -0.2413  0.9598  0.1092
  182OPC     OW  929   1.389   0.028   3.087 -0.4514  0.3797  0.4787
  182OPC    HW1  930   1.378   0.094   3.032  0.8696 -0.9468 -1.5391
  182OPC    HW2  931   1.335  -0.034   3.055  0.2565 -0.3748  0.7023
  182OPC     MW  932   1.380   0.028   3.074 -0.1518  0.0723  0.2136
  183OPC     OW  933   1.010   4.713   3.199  0.1156  0.5318 -0.0401
  183OPC    HW1  934   1.012   4.757   3.274  0.7318  1.4287 -0.5668
  183OPC    HW2  935   0.955   4.758   3.149 -0.6517 -0.3169  0.0004
  183OPC     MW  936   1.002   4.726   3.202  0.0933  0.5391 -0.1119
  184OPC     OW  937   4.166   1.284   2.007 -0.4531  0.3086  0.1647
  184OPC    HW1  938   4.133   1.205   1.990 -0.6447  0.1596  1.1155
  184OPC    HW2  939   4.100   1.324   2.048 -0.3725  0.9839 -0.3557
  184OPC     MW  940   4.151   1.278   2.011 -0.4697  0.3864  0.2284
  185OPC     OW  941   4.509   3.424   1.284  0.6219  0.0887 -0.4534
  185OPC    HW1  942   4.552   3.413   1.208  2.2226 -2.2204  0.6884
  185OPC    HW2  943   4.437   3.376   1.273  1.0547 -0.5965 -0.4146
  185OPC     MW  944   4.505   3.415   1.271  0.9222 -0.3535 -0.2789
  186OPC     OW  945   3.802   3.253   0.680 -0.6576 -0.1250 -0.1836
  186OPC    HW1  946   3.837   3.328   0.651 -0.4619 -0.3638 -0.5747
  186OPC    HW2  947   3.735   3.239   0.625 -0.1050 -0.7324 -0.7148
  186OPC     MW  948   3.797   3.262   0.668 -0.5471 -0.2501 -0.3198
  187OPC     OW  949   3.310   0.551   4.751  0.1928 -0.5741  0.9942
  187OPC    HW1  950   3.323   0.636   4.737 -1.3632 -0.2963  1.0975
  187OPC    HW2  951   3.369   0.513   4.699  0.7702  0.5508  0.7851
  187OPC     MW  952   3.321   0.558   4.742  0.0483 -0.3669  0.9785
  188OPC     OW  953   3.033   3.671   1.782  0.1789 -0.5518 -0.1778
  188OPC    HW1  954   2.950   3.658   1.759 -1.5547  2.4829  3.2313
  188OPC    HW2  955   3.038   3.637   1.862  2.2646 -0.6242 -0.2841
  188OPC     MW  956   3.022   3.664   1.791  0.2309 -0.1142  0.3101
  189OPC     OW  957   4.772   1.140   2.699 -0.8479  0.5592 -0.4753
  189OPC    HW1  958   4.708   1.127   2.642 -0.8431  0.9331 -0.5649
  189OPC    HW2  959   4.800   1.221   2.682  0.6451 -0.1204 -1.4231
  189OPC     MW  960   4.766   1.150   2.688 -0.6266  0.5141 -0.6285
  190OPC     OW  961   1.560   1.311   1.915 -0.1994 -0.1268  0.2430
  190OPC    HW1  962   1.634   1.351   1.940  0.3307 -0.9655  0.0689
  190OPC    HW2  963   1.577   1.286   1.833 -0.3640 -1.0465  0.4806
  190OPC     MW  964   1.574   1.313   1.907 -0.1454 -0.3865  0.2524
  191OPC     OW  965   3.611   3.847   2.032  0.7491 -0.1734  0.2748
  191OPC    HW1  966   3.589   3.849   2.117  0.6516 -1.0841  0.2850
  191OPC    HW2  967   3.669   3.912   2.024 -0.0725  0.6500  0.7878
  191OPC     MW  968   3.616   3.857   2.044  0.6133 -0.1864  0.3520
  192OPC     OW  969   1.900   3.875   1.829  0.0432  0.4438 -0.0578
  192OPC    HW1  970   1.978   3.841   1.812 -0.2068  0.0217 -0.3763
  192OPC    HW2  971   1.905   3.956   1.797 -0.5887 -0.4634 -2.7081
  192OPC     MW  972   1.912   3.882   1.822 -0.0871  0.2475 -0.4963
  193OPC     OW  973   4.672   1.982   3.443 -0.4557  0.1648  0.2641
  193OPC    HW1  974   4.712   1.928   3.499 -0.8163 -0.1096  0.2630
  193OPC    HW2  975   4.598   2.004   3.485 -0.3172  0.6481  0.2565
  193OPC     MW  976   4.667   1.977   3.458 -0.4885  0.1956  0.2627
  194OPC     OW  977   1.407   2.037   2.317 -0.3298  0.0216  0.3514
  194OPC    HW1  978   1.417   2.017   2.233 -0.6182  0.2158  0.2712
  194OPC    HW2  979   1.484   2.072   2.339  0.0207 -0.7338  0.3720
  194OPC     MW  980   1.420   2.039   2.308 -0.3206 -0.0613  0.3427
  195OPC     OW  981   1.497   1.926   1.670  0.4121 -0.4251  0.0194
  195OPC    HW1  982   1.535   1.927   1.592 -0.5695  1.4743 -0.4997
  195OPC    HW2  983   1.422   1.883   1.657 -0.2414  0.7867 -0.3854
  195OPC     MW  984   1.492   1.920   1.657  0.1705  0.0345 -0.1171
  196OPC     OW  985   0.266   4.782   3.921 -0.0597 -0.3644 -0.3727
  196OPC    HW1  986   0.214   4.751   3.983 -1.8388  1.6740 -0.7499
  196OPC    HW2  987   0.322   4.833   3.965  1.0450 -1.7496 -0.0925
  196OPC     MW  988   0.267   4.785   3.937 -0.1593 -0.2677 -0.3871
  197OPC     OW  989   3.386   3.154   3.467  0.3836  0.5182  0.2245
  197OPC    HW1  990   3.438   3.222   3.481  0.2955  0.5494  0.3994
  197OPC    HW2  991   3.411   3.096   3.527  0.9364  0.1207 -0.3763
  197OPC     MW  992   3.397   3.155   3.478  0.4522  0.4640  0.1615
  198OPC     OW  993   0.488   0.603   4.074 -0.0560 -0.1911 -0.4685
  198OPC    HW1  994   0.415   0.642   4.101  0.6210  2.3659 -2.0484
  198OPC    HW2  995   0.477   0.595   3.988  0.5152 -2.2014 -0.4132
  198OPC     MW  996   0.476   0.607   4.066  0.1284 -0.1104 -0.6933
  199OPC     OW  997   0.902   2.041   2.183 -0.1491  0.6334 -0.3221
  199OPC    HW1  998   0.830   2.090   2.183 -0.8858 -0.4101  0.8280
  199OPC    HW2  999   0.958   2.088   2.231 -0.6882  0.5615  0.3751
  199OPC     MW 1000   0.900   2.055   2.190 -0.3376  0.4686 -0.0492
  200OPC     OW 1001   4.315   0.642   2.137 -0.0917 -0.0982  0.3086
  200OPC    HW1 1002   4.395   0.612   2.155  0.4924  0.8546 -0.5513
  200OPC    HW2 1003   4.328   0.727   2.121 -0.8817 -0.3587 -2.1551
  200OPC     MW 1004   4.329   0.650   2.137 -0.1221  0.0041 -0.1824
  201OPC     OW 1005   0.914   4.557   4.508  0.6709  0.1148 -0.2069
  201OPC    HW1 1006   0.944   4.586   4.584 -1.5249  0.0014  0.7870
  201OPC    HW2 1007   0.923   4.625   4.455  0.6035  0.8000  0.6358
  201OPC     MW 1008   0.920   4.571   4.511  0.3366  0.1991  0.0644
  202OPC     OW 1009   1.044   2.614   1.218 -0.1632  0.0176  0.0925
  202OPC    HW1 1010   1.086   2.672   1.167  0.0954  0.4467  0.7789
  202OPC    HW2 1011   1.068   2.637   1.299  0.7838 -1.6794  0.3469
  202OPC     MW 1012   1.054   2.626   1.222  0.0149 -0.1698  0.2314
  203OPC     OW 1013   4.574   1.027   4.696  0.1138  0.2535 -0.2493
  203OPC    HW1 1014   4.639   1.068   4.736  0.8748  1.3260 -2.4172
  203OPC    HW2 1015   4.612   0.992   4.626 -1.5114  0.4645 -1.2947
  203OPC     MW 1016   4.589   1.028   4.691 -0.0138  0.4431 -0.7241
  204OPC     OW 1017   2.304   4.696   1.428 -0.1481 -0.0386 -0.3543
  204OPC    HW1 1018   2.378   4.741   1.441 -0.2565 -0.2826  1.2811
  204OPC    HW2 1019   2.245   4.739   1.475 -0.8357 -0.4486 -0.8137
  204OPC     MW 1020   2.306   4.709   1.437 -0.2657 -0.1349 -0.1805
  205OPC     OW 1021   0.711   2.165   3.241 -0.0544  0.0163 -0.0064
  205OPC    HW1 1022   0.642   2.130   3.203  0.4886 -0.0174 -0.9892
  205OPC    HW2 1023   0.778   2.121   3.207  0.4426 -0.1897  1.1871
  205OPC     MW 1024   0.711   2.153   3.231  0.0992 -0.0190  0.0247
  206OPC     OW 1025   1.771   1.784   1.793 -0.1694  0.5251  0.3332
  206OPC    HW1 1026   1.844   1.756   1.754 -0.3611  0.7861 -0.2307
  206OPC    HW2 1027   1.777   1.871   1.787 -1.7356  0.5848 -2.1288
  206OPC     MW 1028   1.783   1.793   1.786 -0.4291  0.5725 -0.1138
  207OPC     OW 1029   3.678   0.097   3.411 -0.3772  0.1551 -0.6301
  207OPC    HW1 1030   3.735   0.071   3.472 -1.0580  0.1112 -0.0046
  207OPC    HW2 1031   3.728   0.109   3.341  0.1808 -1.3996 -0.5336
  207OPC     MW 1032   3.694   0.095   3.410 -0.3953 -0.0810 -0.5234
  208OPC     OW 1033   0.483   2.426   3.015  0.2098 -0.1381 -0.4898
  208OPC    HW1 1034   0.473   2.513   3.016 -0.6033 -0.2032 -1.3542
  208OPC    HW2 1035   0.569   2.416   3.011  0.3589  0.6095  0.5101
  208OPC     MW 1036   0.494   2.438   3.014  0.1117 -0.0373 -0.4698
  209OPC     OW 1037   3.969   4.375   2.426 -0.4012  0.0709 -0.2937
  209OPC    HW1 1038   3.941   4.414   2.499 -1.2849  0.2613 -0.7262
  209OPC    HW2 1039   3.899   4.376   2.374  0.3321  0.2891 -1.3022
  209OPC     MW 1040   3.954   4.381   2.429 -0.4236  0.1311 -0.5066
  210OPC     OW 1041   0.953   4.338   4.756 -0.3102  0.3206  0.1424
  210OPC    HW1 1042   1.006   4.384   4.703 -0.3653  0.1127 -0.0919
  210OPC    HW2 1043   0.897   4.398   4.785 -0.0964  0.4951  0.2038
  210OPC     MW 1044   0.953   4.354   4.752 -0.2868  0.3154  0.1168
  211OPC     OW 1045   3.143   0.471   2.779 -0.5787 -0.2733  0.1127
  211OPC    HW1 1046   3.190   0.467   2.852  0.7046  0.6357 -0.6278
  211OPC    HW2 1047   3.118   0.389   2.766  2.0009 -1.0749 -0.2249
  211OPC     MW 1048   3.146   0.459   2.788 -0.0081 -0.2575 -0.0466
  212OPC     OW 1049   1.830   0.174   2.264  0.6751  0.0002 -0.6492
  212OPC    HW1 1050   1.767   0.133   2.219  1.5109 -1.2833 -0.6913
  212OPC    HW2 1051   1.899   0.171   2.210  1.8619 -2.0384  0.8394
  212OPC     MW 1052   1.831   0.168   2.249  0.9738 -0.4906 -0.4356
  213OPC     OW 1053   2.767   3.938   1.539  0.2339  0.0548  0.0302
  213OPC    HW1 1054   2.782   3.891   1.468  0.9559  1.4851 -0.8059
  213OPC    HW2 1055   2.832   3.916   1.593 -0.3066 -1.0206  0.2605
  213OPC     MW 1056   2.779   3.928   1.537  0.2607  0.1072 -0.0593
  214OPC     OW 1057   1.984   1.061   4.005 -0.1987  0.3993 -0.5166
  214OPC    HW1 1058   1.984   0.974   3.997  2.5963  0.2042  0.3173
  214OPC    HW2 1059   1.957   1.074   4.087  0.3395  0.2287 -0.3087
  214OPC     MW 1060   1.980   1.050   4.016  0.2937  0.3453 -0.3626
  215OPC     OW 1061   4.398   1.392   3.910  0.2209  0.2431 -0.6578
  215OPC    HW1 1062   4.463   1.376   3.854  1.1285 -0.8790  0.6478
  215OPC    HW2 1063   4.439   1.400   3.987 -1.2169 -1.2027  0.3292
  215OPC     MW 1064   4.414   1.391   3.913  0.1426 -0.1363 -0.3192
  216OPC     OW 1065   0.413   4.768   0.470 -0.2096 -0.5325 -1.0558
  216OPC    HW1 1066   0.473   4.707   0.450 -1.2198 -2.3574  0.9910
  216OPC    HW2 1067   0.425   4.781   0.555 -2.5528 -0.8187 -0.6101
  216OPC     MW 1068   0.424   4.761   0.480 -0.7050 -0.8445 -0.6876
  217OPC     OW 1069   3.256   4.364   1.743  0.4854  0.7326  0.0336
  217OPC    HW1 1070   3.182   4.376   1.698  0.6245 -0.3058 -0.4929
  217OPC    HW2 1071   3.244   4.413   1.814 -0.3915  1.1729 -0.3967
  217OPC     MW 1072   3.243   4.373   1.747  0.3763  0.6442 -0.1077
  218OPC     OW 1073   2.356   0.446   1.672 -0.1335 -0.2258 -0.4124
  218OPC    HW1 1074   2.362   0.446   1.759 -2.6931 -2.9110 -0.0829
  218OPC    HW2 1075   2.381   0.366   1.650  0.8373  0.5383 -2.2503
  218OPC     MW 1076   2.361   0.435   1.682 -0.3682 -0.5096 -0.6352
  219OPC     OW 1077   0.015   4.055   2.737  0.7082  0.7551  0.4412
  219OPC    HW1 1078  -0.060   4.065   2.694  0.4983 -0.7525  0.4224
  219OPC    HW2 1079  -0.009   4.033   2.818  1.1205 -0.0610  0.3500
  219OPC     MW 1080   0.001   4.053   2.742  0.7381  0.4117  0.4251
  220OPC     OW 1081   1.557   0.254   4.243 -0.1880 -0.5029  0.0992
  220OPC    HW1 1082   1.520   0.300   4.307 -0.9866 -0.5571 -0.3032
  220OPC    HW2 1083   1.572   0.177   4.279 -0.8588 -0.6115  0.1688
  220OPC     MW 1084   1.553   0.250   4.258 -0.4051 -0.5269  0.0501
  221OPC     OW 1085   2.043   2.439   5.024 -0.6275 -0.3992 -0.3585
  221OPC    HW1 1086   2.036   2.507   4.970 -0.4753 -0.1364 -0.0503
  221OPC    HW2 1087   2.080   2.377   4.975 -0.2897 -0.0915 -0.4944
  221OPC     MW 1088   2.047   2.440   5.009 -0.5550 -0.3150 -0.3331
  222OPC     OW 1089   1.712   0.662   1.394 -0.0417 -0.8495 -0.1180
  222OPC    HW1 1090   1.797   0.661   1.372  0.7534  0.1675  2.5171
  222OPC    HW2 1091   1.697   0.580   1.419  0.4966 -0.7972  0.4103
  222OPC     MW 1092   1.722   0.650   1.394  0.1553 -0.6915  0.3493
  223OPC     OW 1093   3.198   1.577   0.196 -0.3458  0.4777 -0.4135
  223OPC    HW1 1094   3.142   1.568   0.261  1.3319 -0.0672  1.0322
  223OPC    HW2 1095   3.198   1.662   0.179 -2.0970  0.4021 -0.9585
  223OPC     MW 1096   3.190   1.588   0.203 -0.3568  0.3860 -0.2805
  224OPC     OW 1097   4.419   3.787   3.411 -0.2615 -0.3848  0.0393
  224OPC    HW1 1098   4.387   3.734   3.472 -2.9125  0.5820 -0.3987
  224OPC    HW2 1099   4.434   3.862   3.454 -1.3178  0.0281 -0.2766
  224OPC     MW 1100   4.417   3.790   3.427 -0.8094 -0.1811 -0.0721
  225OPC     OW 1101   1.882   0.472   1.163  0.0113 -0.1098 -0.5240
  225OPC    HW1 1102   1.953   0.448   1.117  0.2479 -2.7688  1.0367
  225OPC    HW2 1103   1.836   0.519   1.105  0.8029 -2.2629 -3.1443
  225OPC     MW 1104   1.886   0.476   1.147  0.1633 -0.8207 -0.6806
  226OPC     OW 1105   4.794   2.098   1.770  0.6705 -0.0481  1.0207
  226OPC    HW1 1106   4.760   2.038   1.823 -0.2343  0.3950  0.9575
  226OPC    HW2 1107   4.734   2.162   1.770  1.6178  0.8737  1.1166
  226OPC     MW 1108   4.780   2.099   1.778  0.6769  0.1534  1.0256
  227OPC     OW 1109   1.390   0.648   2.668  0.2042 -0.2860 -0.3024
  227OPC    HW1 1110   1.331   0.701   2.705 -0.9340 -0.0982 -2.2628
  227OPC    HW2 1111   1.436   0.619   2.736 -1.5615  0.2729  1.2313
  227OPC     MW 1112   1.388   0.651   2.684 -0.2248 -0.1757 -0.3655
  228OPC     OW 1113   3.997   3.236   1.630  0.1851 -1.1829  0.4583
  228OPC    HW1 1114   3.957   3.159   1.642  0.6852 -1.4298  0.5809
  228OPC    HW2 1115   4.077   3.222   1.661  0.9577 -1.2609 -1.4243
  228OPC     MW 1116   4.003   3.222   1.636  0.3731 -1.2310  0.1983
  229OPC     OW 1117   4.507   2.197   0.758 -0.2864  0.2091  0.1282
  229OPC    HW1 1118   4.554   2.249   0.811  0.4476  1.4088 -1.6227
  229OPC    HW2 1119   4.550   2.121   0.761  0.3695  0.5817  0.4148
  229OPC     MW 1120   4.520   2.194   0.766 -0.0815  0.4412 -0.0881
  230OPC     OW 1121   1.064   1.993   4.722  0.0837 -0.0541  0.3843
  230OPC    HW1 1122   1.019   1.954   4.785 -0.3240  0.1517  0.2245
  230OPC    HW2 1123   1.072   2.075   4.750 -0.4657  0.1437 -0.0202
  230OPC     MW 1124   1.058   1.999   4.735 -0.0577  0.0055  0.3009
  231OPC     OW 1125   4.360   1.296   3.123  0.6664  0.0392  0.1295
  231OPC    HW1 1126   4.339   1.300   3.038  2.7955 -2.7905 -0.6798
  231OPC    HW2 1127   4.425   1.353   3.131 -0.0885  0.9332  0.1200
  231OPC     MW 1128   4.366   1.305   3.112  0.8693 -0.2467  0.0086
  232OPC     OW 1129   2.864   2.222   4.655  0.5611  0.5557  0.0187
  232OPC    HW1 1130   2.943   2.216   4.692 -0.2001  1.5320  1.9425
  232OPC    HW2 1131   2.875   2.283   4.593  1.1327  1.3353  0.8630
  232OPC     MW 1132   2.877   2.230   4.651  0.5330  0.8150  0.4277
  233OPC     OW 1133   3.518   1.386   2.730  0.2416 -0.0999 -0.3378
  233OPC    HW1 1134   3.439   1.422   2.722  0.4907  0.4051 -0.5398
  233OPC    HW2 1135   3.525   1.335   2.660 -1.4011 -3.1074  1.4621
  233OPC     MW 1136   3.507   1.383   2.719  0.0356 -0.4696 -0.1017
  234OPC     OW 1137   4.327   3.390   0.049 -0.1611 -0.0578 -0.4271
  234OPC    HW1 1138   4.323   3.326  -0.009  0.4042 -1.1814  0.7205
  234OPC    HW2 1139   4.412   3.398   0.067 -0.0596  1.9210 -1.4633
  234OPC     MW 1140   4.339   3.382   0.043 -0.0627  0.0684 -0.4107
  235OPC     OW 1141   0.986   0.026   3.471  0.1311 -0.1070 -0.2095
  235OPC    HW1 1142   0.991   0.030   3.558  0.4499  2.6077 -0.2552
  235OPC    HW2 1143   0.917   0.075   3.452  2.0029  2.2678 -1.5146
  235OPC     MW 1144   0.977   0.034   3.481  0.4547  0.6448 -0.4092
  236OPC     OW 1145   1.710   2.660   2.956 -0.4948 -0.4088 -0.1967
  236OPC    HW1 1146   1.729   2.635   3.038  0.5937 -0.0332 -0.3143
  236OPC    HW2 1147   1.754   2.604   2.907 -1.3719 -0.8051 -0.5391
  236OPC     MW 1148   1.719   2.648   2.961 -0.4635 -0.4117 -0.2646
  237OPC     OW 1149   0.397   4.344   1.049 -0.2358 -0.0940 -0.0929
  237OPC    HW1 1150   0.415   4.275   1.099 -0.6974 -0.3761 -0.3007
  237OPC    HW2 1151   0.329   4.317   1.001 -0.7155  0.6648  0.1422
  237OPC     MW 1152   0.390   4.330   1.049 -0.3749 -0.0236 -0.0889
  238OPC     OW 1153   2.166   4.372   5.008  0.3844  0.3421 -0.4113
  238OPC    HW1 1154   2.107   4.311   4.987  0.5415 -0.2040  0.6154
  238OPC    HW2 1155   2.206   4.390   4.933 -2.3847  2.2043 -1.5891
  238OPC     MW 1156   2.163   4.365   4.994 -0.0015  0.5364 -0.4336
  239OPC     OW 1157   2.552   2.852   0.116 -0.7076 -0.4229  0.3676
  239OPC    HW1 1158   2.485   2.840   0.062 -0.4958 -0.6511  0.1468
  239OPC    HW2 1159   2.592   2.774   0.115  0.1945  0.0238 -0.3893
  239OPC     MW 1160   2.548   2.838   0.108 -0.5431 -0.3906  0.2232
  240OPC     OW 1161   2.098   4.467   3.159  0.4826 -0.2162 -0.1785
  240OPC    HW1 1162   2.108   4.554   3.158 -2.1028  0.1544 -1.0634
  240OPC    HW2 1163   2.171   4.438   3.120  1.7196  1.4746  0.7451
  240OPC     MW 1164   2.110   4.475   3.153  0.2834  0.0885 -0.1729
  241OPC     OW 1165   1.514   4.480   2.292  0.1283 -0.2895  0.4433
  241OPC    HW1 1166   1.457   4.517   2.346  0.2487 -0.8402  0.9514
  241OPC    HW2 1167   1.533   4.404   2.330  0.0231 -0.7981 -0.5088
  241OPC     MW 1168   1.509   4.474   2.306  0.1305 -0.4458  0.3778
  242OPC     OW 1169   3.638   0.619   3.821  0.5400 -0.2461  0.2208
  242OPC    HW1 1170   3.686   0.647   3.888  0.9992  0.2676 -0.3121
  242OPC    HW2 1171   3.647   0.533   3.824  2.5762 -0.1076 -0.6395
  242OPC     MW 1172   3.647   0.611   3.832  0.9085 -0.1497  0.0150
  243OPC     OW 1173   3.803   4.486   0.811  0.3514 -0.1299  0.1072
  243OPC    HW1 1174   3.813   4.545   0.875  0.8449  2.4168 -2.1260
  243OPC    HW2 1175   3.873   4.435   0.819  1.5201  1.4376  0.3738
  243OPC     MW 1176   3.815   4.487   0.821  0.5970  0.4778 -0.1833
  244OPC     OW 1177   0.823   2.369   4.587  0.4040  0.3795 -0.3882
  244OPC    HW1 1178   0.903   2.373   4.552 -0.8247 -0.4730 -3.6717
  244OPC    HW2 1179   0.802   2.285   4.582  0.2296  0.0584  3.1137
  244OPC     MW 1180   0.832   2.357   4.581  0.1967  0.2062 -0.3557
  245OPC     OW 1181   2.309   3.300   4.687  0.3955 -0.3912  0.3001
  245OPC    HW1 1182   2.394   3.318   4.691  0.0530  1.5102 -0.0198
  245OPC    HW2 1183   2.297   3.279   4.603  0.7626 -2.1136  0.6356
  245OPC     MW 1184   2.320   3.300   4.675  0.3992 -0.3648  0.3023
  246OPC     OW 1185   2.403   1.041   2.284 -0.6902  0.2110  0.0265
  246OPC    HW1 1186   2.463   1.092   2.248 -0.9469 -0.1333 -0.9144
  246OPC    HW2 1187   2.345   1.029   2.220 -0.5570 -1.3914  0.1570
  246OPC     MW 1188   2.403   1.046   2.269 -0.7085 -0.0766 -0.0932
  247OPC     OW 1189   3.921   2.148   3.335  0.1633  0.3964 -0.6011
  247OPC    HW1 1190   3.954   2.205   3.279 -1.0794  0.1810 -1.6121
  247OPC    HW2 1191   3.982   2.086   3.342  0.8107  1.0143 -0.8118
  247OPC     MW 1192   3.935   2.147   3.328  0.0755  0.4557 -0.7815
  248OPC     OW 1193   1.272   3.721   4.524  0.3861 -0.1879  0.1314
  248OPC    HW1 1194   1.323   3.699   4.592 -1.0225  0.8257  1.5950
  248OPC    HW2 1195   1.311   3.791   4.491  0.1321  0.4303  1.0852
  248OPC     MW 1196   1.285   3.728   4.529  0.1405  0.0532  0.4888
  249OPC     OW 1197   4.263   0.355   0.485  0.2795  0.4683 -0.4043
  249OPC    HW1 1198   4.232   0.425   0.525  1.0594  1.0508 -0.7883
  249OPC    HW2 1199   4.240   0.367   0.402  0.5372  0.3428 -0.4947
  249OPC     MW 1200   4.255   0.367   0.478  0.4330  0.5358 -0.4744
  250OPC     OW 1201   0.659   4.736   3.256 -0.2243 -0.6345 -0.2691
  250OPC    HW1 1202   0.625   4.694   3.188  0.8183  0.5669 -1.5905
  250OPC    HW2 1203   0.696   4.673   3.303 -1.9484 -1.6292 -0.1720
  250OPC     MW 1204   0.659   4.720   3.253 -0.3250 -0.6039 -0.4499
  251OPC     OW 1205   2.484   2.251   3.498  0.0827 -0.1475  0.0664
  251OPC    HW1 1206   2.426   2.215   3.443 -0.4721  0.6353  0.1191
  251OPC    HW2 1207   2.474   2.337   3.484  3.0141  0.0553 -1.8097
  251OPC     MW 1208   2.474   2.259   3.488  0.4338 -0.0018 -0.2030
  252OPC     OW 1209   4.865   1.657   0.791  0.6912  0.2311  0.4412
  252OPC    HW1 1210   4.785   1.667   0.825  0.4763 -0.4703  0.1501
  252OPC    HW2 1211   4.916   1.702   0.846  0.1870  0.1148  1.0170
  252OPC     MW 1212   4.861   1.665   0.804  0.5853  0.1102  0.4833
  253OPC     OW 1213   0.793   4.495   0.126  0.5771 -0.0198  0.3112
  253OPC    HW1 1214   0.770   4.470   0.045  1.6679 -1.3227  0.3750
  253OPC    HW2 1215   0.837   4.569   0.112  0.9359 -0.3410 -0.3182
  253OPC     MW 1216   0.796   4.503   0.112  0.7913 -0.2596  0.2276
  254OPC     OW 1217   4.648   0.616   1.297  0.0617  0.0575 -0.5539
  254OPC    HW1 1218   4.670   0.692   1.333 -0.9294 -0.2189  0.7216
  254OPC    HW2 1219   4.566   0.630   1.268  0.2620 -0.2157 -1.2877
  254OPC     MW 1220   4.639   0.629   1.298 -0.0553 -0.0237 -0.4739
  255OPC     OW 1221   4.334   3.862   0.904  0.0820  0.1122 -0.0258
  255OPC    HW1 1222   4.396   3.885   0.847  0.9844 -1.3895  0.2944
  255OPC    HW2 1223   4.261   3.863   0.857  0.3590  1.6700 -0.4755
  255OPC     MW 1224   4.333   3.866   0.889  0.2565  0.1206 -0.0449
  256OPC     OW 1225   2.808   0.426   2.199  0.3272  0.2849 -0.2140
  256OPC    HW1 1226   2.804   0.476   2.270  1.3031  0.9622 -0.6115
  256OPC    HW2 1227   2.811   0.345   2.230  0.1048  0.5478  0.4953
  256OPC     MW 1228   2.808   0.421   2.214  0.4386  0.4238 -0.1680
  257OPC     OW 1229   1.042   4.775   0.332  0.4155  0.0125  0.6441
  257OPC    HW1 1230   0.959   4.747   0.330 -0.2247  1.6981  1.6186
  257OPC    HW2 1231   1.039   4.843   0.387  2.8413 -1.1209  2.3371
  257OPC     MW 1232   1.029   4.781   0.340  0.6792  0.0939  1.0381
  258OPC     OW 1233   1.773   2.353   4.136  0.2201  0.8770  0.1258
  258OPC    HW1 1234   1.737   2.422   4.175  1.2710  1.3563  0.2831
  258OPC    HW2 1235   1.746   2.361   4.053 -3.6341 -1.2024  0.9327
  258OPC     MW 1236   1.764   2.364   4.129 -0.1940  0.6406  0.2680
  259OPC     OW 1237   2.093   1.676   1.985 -0.0535  0.4549  0.0557
  259OPC    HW1 1238   2.056   1.672   2.064 -1.1706 -0.1972 -0.4653
  259OPC    HW2 1239   2.156   1.735   1.994  1.3613 -1.2231  2.0395
  259OPC     MW 1240   2.097   1.684   1.998 -0.0095  0.1107  0.2718
  260OPC     OW 1241   1.188   3.146   4.171  0.3876 -0.5371 -0.3825
  260OPC    HW1 1242   1.137   3.177   4.108 -0.8395 -0.8087  0.4320
  260OPC    HW2 1243   1.229   3.078   4.134  0.1899 -0.2803 -1.0706
  260OPC     MW 1244   1.186   3.140   4.156  0.1771 -0.5392 -0.3638
  261OPC     OW 1245   3.345   4.748   1.119 -0.2428 -0.0245 -0.3011
  261OPC    HW1 1246   3.378   4.745   1.038 -2.3429 -0.3169 -1.2107
  261OPC    HW2 1247   3.267   4.784   1.108 -0.1347  1.0141  1.8101
  261OPC     MW 1248   3.339   4.753   1.106 -0.5370  0.0858 -0.1237
  262OPC     OW 1249   1.686   1.341   2.913  0.6010  0.2327 -0.0358
  262OPC    HW1 1250   1.653   1.343   2.832  0.6791  0.5234 -0.0605
  262OPC    HW2 1251   1.770   1.322   2.900  1.0804  2.2672 -0.1695
  262OPC     MW 1252   1.694   1.338   2.899  0.6834  0.5761 -0.0590
  263OPC     OW 1253   2.352   1.689   1.330 -0.2413  0.6471  0.3247
  263OPC    HW1 1254   2.418   1.638   1.357 -0.2189  0.5918  0.1628
  263OPC    HW2 1255   2.392   1.761   1.301 -0.1551  0.1047 -0.9776
  263OPC     MW 1256   2.368   1.692   1.330 -0.2253  0.5588  0.1084
  264OPC     OW 1257   4.413   4.209   4.691 -0.1628 -0.1773  0.0320
  264OPC    HW1 1258   4.337   4.191   4.651 -0.6142  1.7845 -0.1137
  264OPC    HW2 1259   4.456   4.134   4.688 -1.0718 -0.6957 -2.2111
  264OPC     MW 1260   4.408   4.196   4.684 -0.3638  0.0358 -0.3209
  265OPC     OW 1261   2.459   2.950   4.456  0.0961  0.6272 -0.2309
  265OPC    HW1 1262   2.496   2.961   4.534 -0.0249  1.4984 -0.2839
  265OPC    HW2 1263   2.397   3.012   4.454 -1.6217 -1.0044 -0.0095
  265OPC     MW 1264   2.455   2.961   4.467 -0.1755  0.5150 -0.2060
  266OPC     OW 1265   1.375   3.936   0.479  0.3141 -0.6320 -0.6536
  266OPC    HW1 1266   1.317   3.872   0.467 -1.7402  0.7950  0.7915
  266OPC    HW2 1267   1.395   3.929   0.563  1.2299 -0.2907 -0.8382
  266OPC     MW 1268   1.369   3.926   0.490  0.1459 -0.3707 -0.4674
  267OPC     OW 1269   1.019   0.286   0.027 -0.0016  0.1425  0.8024
  267OPC    HW1 1270   0.957   0.281  -0.034 -0.4810 -0.4245  1.3268
  267OPC    HW2 1271   0.974   0.303   0.100  0.4889  0.0255  1.1365
  267OPC     MW 1272   1.004   0.288   0.029  0.0001  0.0415  0.9291
  268OPC     OW 1273   4.614   4.553   0.137 -0.0553 -0.5051  0.1145
  268OPC    HW1 1274   4.579   4.623   0.100 -0.3269  0.0144  1.2958
  268OPC    HW2 1275   4.605   4.568   0.222 -0.0188 -1.9308  0.3988
  268OPC     MW 1276   4.608   4.566   0.144 -0.0899 -0.6390  0.3310
  269OPC     OW 1277   1.130   4.384   4.539  0.3521 -0.1803 -0.0973
  269OPC    HW1 1278   1.081   4.440   4.493  1.5479 -1.0605 -2.6211
  269OPC    HW2 1279   1.185   4.351   4.479  1.1551 -2.4142  1.7302
  269OPC     MW 1280   1.131   4.387   4.523  0.6473 -0.6406 -0.1998
  270OPC     OW 1281   4.773   0.646   4.242  0.6613  0.4982 -0.1181
  270OPC    HW1 1282   4.860   0.648   4.245  0.8322 -1.2064 -1.6997
  270OPC    HW2 1283   4.749   0.729   4.254  2.5443  1.1283 -0.4562
  270OPC     MW 1284   4.782   0.658   4.244  0.9649  0.3395 -0.4020
  271OPC     OW 1285   0.662   1.704   1.002 -0.4978 -0.6220 -0.1473
  271OPC    HW1 1286   0.706   1.639   0.964  0.3571 -2.2966  3.3038
  271OPC    HW2 1287   0.703   1.714   1.078 -3.6587  0.5229  1.5785
  271OPC     MW 1288   0.675   1.696   1.008 -0.8384 -0.7003  0.6174
  272OPC     OW 1289   3.138   2.588   3.123 -0.2979 -0.0335 -0.0227
  272OPC    HW1 1290   3.099   2.546   3.190 -1.1354 -0.6157 -0.8425
  272OPC    HW2 1291   3.070   2.615   3.075  0.2857  0.8183 -0.3694
  272OPC     MW 1292   3.122   2.585   3.126 -0.3356  0.0063 -0.1950
  273OPC     OW 1293   0.554   1.867   0.143 -0.1986 -0.7260 -0.1125
  273OPC    HW1 1294   0.520   1.901   0.215 -0.9706 -1.3006 -0.1832
  273OPC    HW2 1295   0.592   1.794   0.171 -0.5088 -0.9557 -0.2705
  273OPC     MW 1296   0.554   1.861   0.158 -0.3584 -0.8447 -0.1463
  274OPC     OW 1297   1.010   0.015   2.154  0.1394 -0.2042  0.2572
  274OPC    HW1 1298   1.084   0.055   2.132 -0.6774  2.6035  2.0099
  274OPC    HW2 1299   0.948   0.071   2.127 -1.1420 -0.6921  1.9867
  274OPC     MW 1300   1.012   0.029   2.147 -0.1705  0.1385  0.7715
  275OPC     OW 1301   4.298   1.604   1.574  0.0672  0.2065  0.4444
  275OPC    HW1 1302   4.333   1.525   1.566 -0.1150  0.2007 -0.3564
  275OPC    HW2 1303   4.227   1.590   1.623 -0.1030 -0.1671  0.0903
  275OPC     MW 1304   4.292   1.590   1.580  0.0153  0.1505  0.2738
  276OPC     OW 1305   3.162   4.564   4.338 -0.3266  0.3734  0.1117
  276OPC    HW1 1306   3.204   4.637   4.315  0.3311  0.2785  0.9666
  276OPC    HW2 1307   3.212   4.501   4.304 -0.5281  0.2960 -0.0443
  276OPC     MW 1308   3.176   4.565   4.330 -0.2592  0.3479  0.2148
  277OPC     OW 1309   3.033   0.382   2.434 -0.5801 -0.3231  0.2432
  277OPC    HW1 1310   3.063   0.343   2.506 -0.3496  1.1801  0.9987
  277OPC    HW2 1311   2.952   0.407   2.456  0.0607  1.5929  0.6140
  277OPC     MW 1312   3.026   0.380   2.448 -0.4513  0.1820  0.4096
  278OPC     OW 1313   3.205   2.910   3.657  0.3071  0.2931  0.2303
  278OPC    HW1 1314   3.219   2.958   3.728 -2.2925 -0.6708  1.5195
  278OPC    HW2 1315   3.118   2.913   3.647  0.3440 -1.7298 -1.3751
  278OPC     MW 1316   3.194   2.918   3.666 -0.0714 -0.1483  0.1837
  279OPC     OW 1317   0.595   0.508   0.973  0.3682  0.1071 -0.6993
  279OPC    HW1 1318   0.549   0.571   1.013 -0.6449 -1.1205  0.1628
  279OPC    HW2 1319   0.664   0.496   1.025 -0.4726 -0.8469  0.2415
  279OPC     MW 1320   0.598   0.516   0.987  0.0943 -0.2151 -0.4329
  280OPC     OW 1321   0.238   2.444   4.474 -0.4823 -0.3569 -0.1038
  280OPC    HW1 1322   0.258   2.452   4.390  4.0745  0.9192  0.8597
  280OPC    HW2 1323   0.264   2.363   4.493  0.6492  0.1344  0.4988
  280OPC     MW 1324   0.245   2.433   4.464  0.3580 -0.0958  0.1278
  281OPC     OW 1325   1.032   2.995   2.875  0.2251 -0.3650 -0.3972
  281OPC    HW1 1326   1.054   3.079   2.882  1.7699 -0.6142 -1.5375
  281OPC    HW2 1327   1.056   2.975   2.793  0.1312 -1.9778 -0.0653
  281OPC     MW 1328   1.039   3.004   2.864  0.4395 -0.6400 -0.5165
  282OPC     OW 1329   3.275   4.465   2.814 -0.1272  0.1603 -0.3772
  282OPC    HW1 1330   3.332   4.525   2.786 -0.0300 -0.0262 -0.5801
  282OPC    HW2 1331   3.306   4.442   2.892  0.4963 -0.4797 -0.8038
  282OPC     MW 1332   3.288   4.470   2.822 -0.0207  0.0381 -0.4702
  283OPC     OW 1333   4.844   4.333   4.492 -0.3349  0.6251 -0.1021
  283OPC    HW1 1334   4.884   4.263   4.526  1.4354  0.7388 -1.7837
  283OPC    HW2 1335   4.868   4.397   4.546  1.8526  0.6831 -1.0302
  283OPC     MW 1336   4.854   4.332   4.505  0.2496  0.6504 -0.4876
  284OPC     OW 1337   2.634   0.824   1.965  0.9150  0.1107 -0.0197
  284OPC    HW1 1338   2.632   0.749   1.920  2.8123 -0.6909  1.1467
  284OPC    HW2 1339   2.590   0.880   1.914 -1.0268 -1.8843 -0.6766
  284OPC     MW 1340   2.627   0.822   1.951  0.9084 -0.3025  0.0556
  285OPC     OW 1341   2.338   1.476   0.632  0.2207  0.1503  0.0254
  285OPC    HW1 1342   2.282   1.483   0.566  0.5584 -1.0153 -0.4055
  285OPC    HW2 1343   2.286   1.464   0.701 -0.0857 -0.1245 -0.2500
  285OPC     MW 1344   2.322   1.475   0.632  0.2253 -0.0625 -0.0790
  286OPC     OW 1345   1.596   1.274   4.030 -0.0976  0.1186 -0.1117
  286OPC    HW1 1346   1.629   1.344   4.070 -1.5443 -0.1156  1.6237
  286OPC    HW2 1347   1.657   1.253   3.971  2.3086  0.3908  2.0959
  286OPC     MW 1348   1.610   1.281   4.028  0.0442  0.1241  0.4706
  287OPC     OW 1349   3.434   1.660   1.515 -0.1127  0.9353 -0.3859
  287OPC    HW1 1350   3.387   1.604   1.468  1.4445 -1.3202  0.5812
  287OPC    HW2 1351   3.375   1.694   1.570 -0.9188 -0.7628 -0.1195
  287OPC     MW 1352   3.418   1.657   1.516 -0.0017  0.3512 -0.2037
  288OPC     OW 1353   1.169   4.511   0.788 -0.2634  0.4468 -0.4463
  288OPC    HW1 1354   1.099   4.481   0.745 -0.5470 -0.2096  0.4361
  288OPC    HW2 1355   1.213   4.439   0.809 -0.1710  0.7358  0.4156
  288OPC     MW 1356   1.165   4.496   0.785 -0.2916  0.3924 -0.1886
  289OPC     OW 1357   3.717   1.519   1.251  0.0307 -0.0682  0.0137
  289OPC    HW1 1358   3.643   1.504   1.208  0.1208  1.1446 -0.6037
  289OPC    HW2 1359   3.702   1.594   1.292  0.2933 -0.7196  1.3637
  289OPC     MW 1360   3.704   1.527   1.251  0.0826  0.0148  0.1220
  290OPC     OW 1361   2.223   3.419   1.569  0.1047  0.0540 -0.0476
  290OPC    HW1 1362   2.286   3.477   1.585 -0.2076  0.3184  0.2596
  290OPC    HW2 1363   2.199   3.392   1.648 -0.5661  0.3960 -0.1195
  290OPC     MW 1364   2.229   3.423   1.583 -0.0405  0.1435 -0.0128
  291OPC     OW 1365   1.481   3.899   1.232  0.0793 -0.0176  0.5200
  291OPC    HW1 1366   1.424   3.843   1.266 -0.3519  0.9660  1.4667
  291OPC    HW2 1367   1.533   3.848   1.184  0.1126 -1.3096  1.8659
  291OPC     MW 1368   1.480   3.883   1.230  0.0205 -0.0632  0.8586
  292OPC     OW 1369   1.531   4.768   4.801  0.5227  0.0121 -0.7618
  292OPC    HW1 1370   1.484   4.766   4.874  1.7966  0.2676  0.1024
  292OPC    HW2 1371   1.487   4.716   4.747 -0.2149 -0.5626  0.3410
  292OPC     MW 1372   1.518   4.760   4.804  0.6019 -0.0350 -0.4714
  293OPC     OW 1373   3.543   1.195   1.130 -0.0258 -0.0949 -0.1393
  293OPC    HW1 1374   3.475   1.239   1.161  0.8928  1.1314  0.1867
  293OPC    HW2 1375   3.517   1.112   1.135 -1.5572  0.3421 -0.1848
  293OPC     MW 1376   3.529   1.189   1.135 -0.1165  0.1508 -0.0979
  294OPC     OW 1377   4.660   0.219   4.035 -0.2676 -0.0185  0.0952
  294OPC    HW1 1378   4.618   0.264   4.096 -0.5581 -1.4890  1.0047
  294OPC    HW2 1379   4.597   0.179   3.991  0.0958 -1.6653  1.0141
  294OPC     MW 1380   4.645   0.220   4.037 -0.2568 -0.4790  0.3653
  295OPC     OW 1381   3.525   3.336   4.347  0.5302  0.1458 -0.6357
  295OPC    HW1 1382   3.535   3.317   4.432  0.3132 -1.0620 -0.8603
  295OPC    HW2 1383   3.471   3.273   4.318  1.2855  0.0187 -1.8392
  295OPC     MW 1384   3.519   3.324   4.356  0.6098 -0.0514 -0.8466
  296OPC     OW 1385   3.491   0.857   3.339  0.3077 -0.0691 -0.2960
  296OPC    HW1 1386   3.472   0.844   3.255 -0.0968 -0.8098 -0.0931
  296OPC    HW2 1387   3.559   0.912   3.336 -0.5797  1.0570 -1.0738
  296OPC     MW 1388   3.498   0.863   3.327  0.1168 -0.0122 -0.3810
  297OPC     OW 1389   0.459   1.792   3.743  0.4792  0.3976  0.0662
  297OPC    HW1 1390   0.391   1.736   3.745  0.0561  0.9213  0.6997
  297OPC    HW2 1391   0.478   1.797   3.658 -0.8607  0.9273 -0.2276
  297OPC     MW 1392   0.451   1.784   3.731  0.2188  0.5532  0.1165
  298OPC     OW 1393   1.894   0.896   3.401 -0.2499 -0.4186  0.3350
  298OPC    HW1 1394   1.844   0.960   3.434 -0.0325 -0.1894  0.2140
  298OPC    HW2 1395   1.928   0.859   3.473 -1.2346 -1.0998  0.4657
  298OPC     MW 1396   1.891   0.900   3.417 -0.3632 -0.4853  0.3365
  299OPC     OW 1397   0.251   0.898   0.219 -0.2952  0.1643  0.2594
  299OPC    HW1 1398   0.282   0.950   0.282 -0.5978 -0.7240  1.1768
  299OPC    HW2 1399   0.165   0.909   0.224 -0.3379 -0.1463  0.2281
  299OPC     MW 1400   0.243   0.907   0.229 -0.3462 -0.0128  0.3903
  300OPC     OW 1401   3.871   0.602   1.971  0.4395 -0.2655  0.4516
  300OPC    HW1 1402   3.785   0.617   1.973  0.4689  1.0649 -2.4376
  300OPC    HW2 1403   3.888   0.565   2.047 -2.4126  1.0006  1.8365
  300OPC     MW 1404   3.861   0.599   1.982  0.0225  0.1181  0.2294
  301OPC     OW 1405   1.971   3.161   2.066  0.1980  0.4332  1.1444
  301OPC    HW1 1406   1.957   3.123   2.143  1.2498  0.3551  1.3168
  301OPC    HW2 1407   2.026   3.227   2.086  0.0811  0.7187  0.5389
  301OPC     MW 1408   1.977   3.165   2.080  0.3361  0.4637  1.0804
  302OPC     OW 1409   3.695   4.152   4.715 -0.0641 -0.1373 -0.2094
  302OPC    HW1 1410   3.782   4.146   4.711 -0.1640 -1.6082 -1.0421
  302OPC    HW2 1411   3.677   4.230   4.680  1.0260  1.3679  2.3440
  302OPC     MW 1412   3.705   4.162   4.709  0.0823 -0.1326  0.0446
  303OPC     OW 1413   4.804   3.832   1.482 -0.5824 -0.2520 -0.0347
  303OPC    HW1 1414   4.773   3.897   1.533  3.0416  1.0970  0.8134
  303OPC    HW2 1415   4.782   3.857   1.402 -0.4281  1.3874  0.3828
  303OPC     MW 1416   4.796   3.846   1.478 -0.0246  0.1897  0.1523
  304OPC     OW 1417   2.627   3.663   2.346  0.0914  0.4726  0.7456
  304OPC    HW1 1418   2.615   3.677   2.261  0.8928 -1.5769  0.2374
  304OPC    HW2 1419   2.552   3.628   2.373  0.8606 -1.8763  0.0893
  304OPC     MW 1420   2.614   3.660   2.338  0.3234 -0.1771  0.5736
  305OPC     OW 1421   2.119   4.749   3.262 -0.0905  0.0404 -0.1705
  305OPC    HW1 1422   2.146   4.827   3.290 -0.5456  0.4687 -0.8852
  305OPC    HW2 1423   2.032   4.754   3.267 -0.2095  0.2540 -1.8878
  305OPC     MW 1424   2.110   4.761   3.267 -0.1755  0.1354 -0.5299
  306OPC     OW 1425   2.377   2.223   4.615 -0.0190 -0.3578  0.7729
  306OPC    HW1 1426   2.393   2.286   4.673  1.2265  0.7115 -0.6679
  306OPC    HW2 1427   2.441   2.165   4.630 -0.7180 -0.9484  1.5860
  306OPC     MW 1428   2.389   2.223   4.626  0.0618 -0.2872  0.6802
  307OPC     OW 1429   3.612   1.006   4.973  0.2781  0.0529  0.4935
  307OPC    HW1 1430   3.624   0.921   4.992  3.8348 -0.5018 -2.8657
  307OPC    HW2 1431   3.639   1.047   5.045  0.1370 -1.6804  1.5917
  307OPC     MW 1432   3.618   0.999   4.986  0.7826 -0.2851  0.1593
  308OPC     OW 1433   2.313   1.219   3.718 -0.0202 -0.1369  0.0797
  308OPC    HW1 1434   2.399   1.211   3.705  0.0364 -2.1041  1.2142
  308OPC    HW2 1435   2.283   1.252   3.643  1.5824 -0.5271 -0.7594
  308OPC     MW 1436   2.321   1.222   3.705  0.2248 -0.4851  0.1234
  309OPC     OW 1437   4.365   0.019   3.613 -0.4444 -0.0582 -0.3275
  309OPC    HW1 1438   4.416   0.013   3.542  0.1468 -0.4294  0.1133
  309OPC    HW2 1439   4.303   0.075   3.589  0.4060  0.7414 -0.7522
  309OPC     MW 1440   4.363   0.026   3.599 -0.2315  0.0050 -0.3251
  310OPC     OW 1441   4.140   4.370   4.357  0.2581 -0.1342  0.0726
  310OPC    HW1 1442   4.158   4.445   4.316  0.5988  0.6217  1.5558
  310OPC    HW2 1443   4.054   4.373   4.369  0.3340  0.2247  0.5238
  310OPC     MW 1444   4.130   4.381   4.352  0.3195  0.0305  0.3583
  311OPC     OW 1445   4.212   2.821   3.482 -0.1271  0.1382 -0.3470
  311OPC    HW1 1446   4.127   2.803   3.494  0.1113 -1.2733 -0.6524
  311OPC    HW2 1447   4.220   2.821   3.396  0.3669 -0.6764 -0.3065
  311OPC     MW 1448   4.200   2.819   3.471 -0.0191 -0.1907 -0.3860
  312OPC     OW 1449   1.565   4.237   3.472 -0.0499  0.0952 -0.5661
  312OPC    HW1 1450   1.648   4.225   3.495 -0.0168 -0.8804 -1.1355
  312OPC    HW2 1451   1.520   4.207   3.540  0.0496  0.5812 -0.2771
  312OPC     MW 1452   1.571   4.231   3.485 -0.0303  0.0229 -0.6076
  313OPC     OW 1453   0.317   2.212   3.829  0.1050  0.3519  0.1865
  313OPC    HW1 1454   0.270   2.273   3.869 -1.4240 -0.9921  0.5303
  313OPC    HW2 1455   0.265   2.186   3.764 -0.1267 -1.9209  1.2129
  313OPC     MW 1456   0.303   2.217   3.825 -0.1551 -0.1825  0.3889
  314OPC     OW 1457   4.596   1.248   0.184 -0.4031 -0.4881 -0.6756
  314OPC    HW1 1458   4.545   1.217   0.248 -0.1124 -0.0224 -0.2069
  314OPC    HW2 1459   4.574   1.200   0.115  0.3126 -2.0029  0.1225
  314OPC     MW 1460   4.585   1.237   0.183 -0.2546 -0.6431 -0.4885
  315OPC     OW 1461   0.156   0.571   4.284  0.3616  0.0786 -0.0897
  315OPC    HW1 1462   0.142   0.498   4.238  2.4776  0.4348 -1.4566
  315OPC    HW2 1463   0.208   0.544   4.349 -1.0331 -0.0595  1.0232
  315OPC     MW 1464   0.162   0.556   4.287  0.4682  0.1108 -0.1273
  316OPC     OW 1465   0.124   4.260   1.021  0.2912 -0.2792 -0.2382
  316OPC    HW1 1466   0.113   4.176   1.043  1.0261 -0.5957 -1.0203
  316OPC    HW2 1467   0.042   4.289   1.008 -0.1017 -0.3342  1.8638
  316OPC     MW 1468   0.110   4.252   1.022  0.3417 -0.3340 -0.0433
  317OPC     OW 1469   0.325   0.421   1.603 -0.5996  0.4909  0.0562
  317OPC    HW1 1470   0.282   0.350   1.631 -0.2850 -0.3658 -1.5144
  317OPC    HW2 1471   0.398   0.421   1.652  0.2905 -1.3921 -1.1636
  317OPC     MW 1472   0.330   0.410   1.615 -0.4216  0.0861 -0.3560
  318OPC     OW 1473   0.592   0.982   4.452  0.0617  0.5077  0.1556
  318OPC    HW1 1474   0.509   0.989   4.427 -0.4551  0.3756  1.7269
  318OPC    HW2 1475   0.620   0.910   4.412 -1.3788 -0.9504  1.6404
  318OPC     MW 1476   0.584   0.973   4.442 -0.2275  0.2728  0.6073
  319OPC     OW 1477   0.720   1.771   1.266 -0.6077  0.1783  0.4015
  319OPC    HW1 1478   0.698   1.699   1.311 -0.6629  0.5570  0.9911
  319OPC    HW2 1479   0.674   1.834   1.306 -1.5552  0.3521 -0.9129
  319OPC     MW 1480   0.710   1.770   1.279 -0.7558  0.2599  0.2944
  320OPC     OW 1481   3.568   4.627   3.438 -0.0752 -0.7756 -0.2838
  320OPC    HW1 1482   3.508   4.582   3.393  0.3491  0.7891 -2.6094
  320OPC    HW2 1483   3.585   4.696   3.386  0.1911  1.4434  2.4895
  320OPC     MW 1484   3.561   4.631   3.424  0.0268 -0.2167 -0.2177
  321OPC     OW 1485   1.618   0.372   4.757 -0.4497 -0.5698 -0.0083
  321OPC    HW1 1486   1.669   0.362   4.827 -2.6816 -0.6155  1.7493
  321OPC    HW2 1487   1.592   0.455   4.762  0.4299 -0.1623 -1.6349
  321OPC     MW 1488   1.621   0.383   4.768 -0.6495 -0.5164  0.0110
  322OPC     OW 1489   2.664   1.496   1.844 -0.1920 -0.3054  0.2474
  322OPC    HW1 1490   2.721   1.444   1.885 -1.3985  0.0322  2.5233
  322OPC    HW2 1491   2.706   1.572   1.840  0.2800 -0.5705  0.0267
  322OPC     MW 1492   2.679   1.499   1.849 -0.3005 -0.2947  0.5509
  323OPC     OW 1493   1.380   0.893   4.955 -0.0560  0.2585  0.2241
  323OPC    HW1 1494   1.386   0.806   4.958 -0.6998  0.0876 -1.6327
  323OPC    HW2 1495   1.421   0.919   5.027 -3.7623 -1.6992  3.4154
  323OPC     MW 1496   1.387   0.884   4.966 -0.6986 -0.0560  0.4210
  324OPC     OW 1497   1.776   3.685   4.079 -0.2190 -0.1390 -0.4536
  324OPC    HW1 1498   1.803   3.613   4.038 -0.8156 -0.4493 -0.3184
  324OPC    HW2 1499   1.817   3.683   4.155 -1.4985 -1.2454  0.2496
  324OPC     MW 1500   1.786   3.674   4.084 -0.4961 -0.3482 -0.3295
  325OPC     OW 1501   1.482   0.759   3.728 -0.1265 -0.1780  0.4934
  325OPC    HW1 1502   1.517   0.804   3.794  1.0855 -1.1307  0.5369
  325OPC    HW2 1503   1.544   0.701   3.707 -0.0378  0.7710 -2.1987
  325OPC     MW 1504   1.496   0.757   3.735  0.0656 -0.1785  0.1022
  326OPC     OW 1505   4.885   3.868   0.692 -0.2275 -0.1357  0.1889
  326OPC    HW1 1506   4.799   3.880   0.698 -0.7258 -2.1668 -1.6462
  326OPC    HW2 1507   4.900   3.868   0.606  1.2139 -2.0153  0.3824
  326OPC     MW 1508   4.874   3.870   0.680 -0.0882 -0.7135 -0.0536
  327OPC     OW 1509   3.735   1.825   0.634 -0.4231 -0.3470  0.4244
  327OPC    HW1 1510   3.761   1.895   0.588  0.3114  0.9859  2.6953
  327OPC    HW2 1511   3.796   1.817   0.695 -1.9075 -1.3230  1.8472
  327OPC     MW 1512   3.748   1.834   0.636 -0.5339 -0.2943  0.9700
  328OPC     OW 1513   1.878   1.245   1.091  0.4004  0.3040  0.4851
  328OPC    HW1 1514   1.848   1.324   1.068  0.3142 -0.0770 -0.7582
  328OPC    HW2 1515   1.940   1.229   1.032  0.2061 -0.7059  0.5505
  328OPC     MW 1516   1.883   1.254   1.079  0.3589  0.0986  0.3111
  329OPC     OW 1517   3.667   3.094   1.895 -0.0898 -0.3412  0.5399
  329OPC    HW1 1518   3.602   3.066   1.844  1.8211  0.5387 -2.7089
  329OPC    HW2 1519   3.661   3.181   1.889  1.6599 -0.2418 -0.3106
  329OPC     MW 1520   3.656   3.103   1.887  0.4510 -0.1965 -0.0656
  330OPC     OW 1521   3.386   1.660   3.087  0.2295  0.1765  0.1561
  330OPC    HW1 1522   3.375   1.574   3.088 -1.5328  0.3426 -1.0158
  330OPC    HW2 1523   3.320   1.690   3.136  0.6341  0.8808  0.2865
  330OPC     MW 1524   3.375   1.652   3.095  0.0288  0.3051  0.0023
  331OPC     OW 1525   1.107   2.507   4.820  0.0696 -0.8747 -0.6650
  331OPC    HW1 1526   1.036   2.550   4.846  0.3992  0.0525 -1.2473
  331OPC    HW2 1527   1.138   2.555   4.754  1.2474 -1.2369 -0.4166
  331OPC     MW 1528   1.101   2.521   4.814  0.2923 -0.7912 -0.7145
  332OPC     OW 1529   0.081   0.325   2.401 -0.6014 -0.4954  0.2463
  332OPC    HW1 1530   0.119   0.280   2.466 -1.5361 -0.8104  0.5941
  332OPC    HW2 1531   0.016   0.272   2.376 -0.7757  0.0062 -0.3649
  332OPC     MW 1532   0.077   0.310   2.407 -0.7652 -0.4678  0.2073
  333OPC     OW 1533   1.619   0.218   3.768  0.0511 -0.2616  0.2562
  333OPC    HW1 1534   1.549   0.269   3.774  2.2355  2.8497  1.8723
  333OPC    HW2 1535   1.678   0.257   3.819  2.6812 -3.2618 -0.1505
  333OPC     MW 1536   1.617   0.231   3.776  0.7623 -0.2452  0.4349
  334OPC     OW 1537   1.715   1.003   0.430 -0.0697 -0.0249  0.0471
  334OPC    HW1 1538   1.672   0.960   0.492  0.0035 -0.3542 -0.1280
  334OPC    HW2 1539   1.798   1.002   0.458 -0.2179  0.9007  0.5502
  334OPC     MW 1540   1.721   0.997   0.443 -0.0808  0.0632  0.0955
  335OPC     OW 1541   2.569   1.829   2.232  0.2853  0.3218  0.4789
  335OPC    HW1 1542   2.509   1.801   2.290  0.1583  2.5081  1.5003
  335OPC    HW2 1543   2.522   1.847   2.161  0.1781 -0.7165  0.2773
  335OPC     MW 1544   2.553   1.828   2.230  0.2508  0.4915  0.5999
  336OPC     OW 1545   2.361   2.261   3.763  0.0072  0.1079  0.1755
  336OPC    HW1 1546   2.411   2.242   3.694  1.7445  1.6566  0.9303
  336OPC    HW2 1547   2.415   2.253   3.830 -0.2989  3.2029  0.9204
  336OPC     MW 1548   2.376   2.257   3.762  0.2186  0.7938  0.3971
  337OPC     OW 1549   1.316   0.989   3.715  0.3902 -0.3705  0.4524
  337OPC    HW1 1550   1.365   0.917   3.712  0.9485 -0.2187  3.2626
  337OPC    HW2 1551   1.257   0.976   3.652  2.2168 -1.9076 -1.0862
  337OPC     MW 1552   1.314   0.977   3.705  0.7425 -0.5752  0.6403
  338OPC     OW 1553   4.653   0.595   3.456 -0.0628  0.0070  0.1290
  338OPC    HW1 1554   4.704   0.645   3.506 -0.6699  0.6898  0.0851
  338OPC    HW2 1555   4.709   0.560   3.399  0.3970  0.5364  0.2459
  338OPC     MW 1556   4.669   0.597   3.455 -0.0846  0.1860  0.1397
  339OPC     OW 1557   1.255   3.704   4.187 -0.1790 -0.3633 -0.6332
  339OPC    HW1 1558   1.266   3.754   4.258 -1.0176  0.4072 -1.0190
  339OPC    HW2 1559   1.336   3.678   4.167  0.3748  1.3074 -0.7320
  339OPC     MW 1560   1.268   3.707   4.194 -0.2211 -0.0027 -0.7048
  340OPC     OW 1561   4.884   0.170   2.133  0.1369 -0.3428 -0.3308
  340OPC    HW1 1562   4.818   0.168   2.076  2.7298 -0.5531 -3.7268
  340OPC    HW2 1563   4.954   0.186   2.082  2.9372 -1.7294  2.6826
  340OPC     MW 1564   4.885   0.172   2.117  0.9336 -0.5787 -0.3873
  341OPC     OW 1565   4.708   2.315   2.843  0.1487 -0.3336 -0.3192
  341OPC    HW1 1566   4.719   2.384   2.791 -0.3431 -0.1440 -0.1786
  341OPC    HW2 1567   4.671   2.349   2.914 -2.0816 -1.0355 -1.0716
  341OPC     MW 1568   4.704   2.330   2.846 -0.2534 -0.4094 -0.4097
  342OPC     OW 1569   3.230   0.745   0.447  0.0745 -0.3808  0.2823
  342OPC    HW1 1570   3.161   0.708   0.409  0.1470 -1.2938  0.9919
  342OPC    HW2 1571   3.274   0.677   0.479  0.4581  0.2940  1.2269
  342OPC     MW 1572   3.226   0.730   0.446  0.1419 -0.4160  0.5267
  343OPC     OW 1573   3.128   0.621   2.477 -0.5525  0.2350 -0.2319
  343OPC    HW1 1574   3.184   0.590   2.537 -0.7115 -1.4049 -0.8855
  343OPC    HW2 1575   3.102   0.550   2.434  0.0372  1.4059 -2.7130
  343OPC     MW 1576   3.132   0.606   2.480 -0.4889  0.1657 -0.6951
  344OPC     OW 1577   1.127   3.201   1.528  0.1645  0.5910  0.0139
  344OPC    HW1 1578   1.189   3.151   1.562  0.0752  0.9457  0.7172
  344OPC    HW2 1579   1.068   3.208   1.592 -1.0015 -0.3810 -0.9033
  344OPC     MW 1580   1.127   3.195   1.543 -0.0209  0.4998 -0.0176
  345OPC     OW 1581   4.259   2.920   0.023 -0.1039 -0.2075 -0.0158
  345OPC    HW1 1582   4.207   2.853   0.003  1.9018 -1.1991 -2.6243
  345OPC    HW2 1583   4.320   2.918  -0.040  1.9355  2.0705  1.6663
  345OPC     MW 1584   4.260   2.910   0.011  0.4935 -0.0175 -0.1527
  346OPC     OW 1585   0.721   0.235   4.470  0.3763 -0.1241  0.8240
  346OPC    HW1 1586   0.732   0.321   4.473  2.8245 -0.3876  1.7747
  346OPC    HW2 1587   0.703   0.219   4.386  0.9401  1.2212  0.4220
  346OPC     MW 1588   0.720   0.245   4.458  0.8212  0.0357  0.9050
  347OPC     OW 1589   3.505   1.414   2.185 -0.4140  0.4985 -0.4036
  347OPC    HW1 1590   3.429   1.425   2.228  0.3280 -1.2393  1.5261
  347OPC    HW2 1591   3.559   1.383   2.247  1.3039 -0.2905 -2.2017
  347OPC     MW 1592   3.502   1.411   2.201 -0.0505  0.1252 -0.3841
  348OPC     OW 1593   4.679   0.727   1.018  0.2253  0.0670 -0.0945
  348OPC    HW1 1594   4.753   0.693   0.987  1.6448  1.7913  1.2745
  348OPC    HW2 1595   4.662   0.678   1.088  0.8213  0.5082  0.3640
  348OPC     MW 1596   4.687   0.715   1.024  0.5229  0.3869  0.1754
  349OPC     OW 1597   4.413   1.055   0.676 -1.1634  0.0309 -0.1475
  349OPC    HW1 1598   4.421   0.970   0.658 -0.7622  0.1915 -0.7659
  349OPC    HW2 1599   4.327   1.066   0.686 -1.1085 -0.7015  1.2725
  349OPC     MW 1600   4.402   1.044   0.675 -1.0962 -0.0535 -0.0291
  350OPC     OW 1601   2.467   1.312   2.450 -0.0713  0.6534 -0.1660
  350OPC    HW1 1602   2.496   1.386   2.484 -1.6889  0.9826  0.6129
  350OPC    HW2 1603   2.382   1.327   2.437 -0.1362 -0.5497 -1.4340
  350OPC     MW 1604   2.459   1.325   2.453 -0.3198  0.5244 -0.2381
  351OPC     OW 1605   0.476   1.335   0.767 -0.1688  0.1013 -0.0719
  351OPC    HW1 1606   0.417   1.272   0.779  2.7463 -2.7810  0.6286
  351OPC    HW2 1607   0.472   1.382   0.840  0.4077 -1.9326  1.3400
  351OPC     MW 1608   0.467   1.333   0.779  0.3469 -0.6249  0.2401
  352OPC     OW 1609   0.507   1.374   3.843 -0.3452  0.0827 -0.6293
  352OPC    HW1 1610   0.535   1.313   3.787  0.6855 -0.4913  0.4672
  352OPC    HW2 1611   0.581   1.409   3.874 -0.9106  0.9557 -0.2361
  352OPC     MW 1612   0.522   1.370   3.840 -0.2764  0.1269 -0.4092
  353OPC     OW 1613   4.607   1.725   0.893  0.3909 -0.6673  0.4911
  353OPC    HW1 1614   4.588   1.758   0.971  0.4577  1.0612 -0.1776
  353OPC    HW2 1615   4.548   1.763   0.840  0.7002 -1.3649 -0.3731
  353OPC     MW 1616   4.596   1.736   0.897  0.4463 -0.5150  0.2646
  354OPC     OW 1617   1.722   2.220   3.440 -0.6172  0.2090  0.5246
  354OPC    HW1 1618   1.735   2.252   3.360 -0.0042 -1.4781 -0.0819
  354OPC    HW2 1619   1.708   2.292   3.488  0.1847  1.3526 -0.8606
  354OPC     MW 1620   1.722   2.236   3.435 -0.4081  0.1287  0.2304
  355OPC     OW 1621   2.625   1.633   1.389 -0.0824  0.6488  0.0326
  355OPC    HW1 1622   2.621   1.706   1.436 -0.6329  1.9233 -1.8822
  355OPC    HW2 1623   2.603   1.571   1.447 -0.0356  2.0133  1.6040
  355OPC     MW 1624   2.621   1.635   1.405 -0.1568  1.0386 -0.0181
  356OPC     OW 1625   0.643   0.938   3.575  0.0743  0.6493 -0.2063
  356OPC    HW1 1626   0.587   0.876   3.553 -2.0939  0.6246  4.2652
  356OPC    HW2 1627   0.599   1.012   3.559  1.0493  0.9567 -1.7052
  356OPC     MW 1628   0.628   0.940   3.569 -0.1019  0.6911  0.2328
  357OPC     OW 1629   0.489   0.932   4.097 -0.7977  0.0165  0.3166
  357OPC    HW1 1630   0.553   0.886   4.134 -1.4891 -1.1240  0.1532
  357OPC    HW2 1631   0.417   0.889   4.120 -1.3232 -0.1925 -1.5500
  357OPC     MW 1632   0.488   0.919   4.106 -0.9775 -0.1828  0.0167
  358OPC     OW 1633   2.072   0.898   4.718 -0.4243 -0.2667  0.3703
  358OPC    HW1 1634   1.987   0.896   4.734 -0.4187 -1.5257  0.3387
  358OPC    HW2 1635   2.105   0.944   4.785 -1.2856  1.8984 -0.5936
  358OPC     MW 1636   2.065   0.905   4.730 -0.5506 -0.1329  0.2232
  359OPC     OW 1637   0.034   0.215   0.329 -0.1813 -0.0436 -0.5566
  359OPC    HW1 1638   0.024   0.146   0.277  0.8919 -1.0918  0.5525
  359OPC    HW2 1639   0.119   0.214   0.347 -0.3650  0.8713  0.4224
  359OPC     MW 1640   0.045   0.204   0.324 -0.0499 -0.0633 -0.2481
  360OPC     OW 1641   2.047   2.214   0.217  0.6669  0.1067  0.1841
  360OPC    HW1 1642   2.013   2.183   0.291  0.2623  0.0502 -0.0182
  360OPC    HW2 1643   2.124   2.174   0.211 -0.6719 -2.5277 -1.1109
  360OPC     MW 1644   2.053   2.203   0.227  0.4095 -0.2909 -0.0371
  361OPC     OW 1645   3.216   4.733   0.614 -0.1467  0.1075  0.1285
  361OPC    HW1 1646   3.220   4.665   0.559 -0.9538 -0.6420  0.9622
  361OPC    HW2 1647   3.133   4.732   0.641  0.3843  0.0351  1.8529
  361OPC     MW 1648   3.204   4.723   0.610 -0.1876 -0.0136  0.5064
  362OPC     OW 1649   2.879   1.502   3.176  0.2668 -0.1977  0.5655
  362OPC    HW1 1650   2.821   1.520   3.238  0.5536  0.6844  0.5953
  362OPC    HW2 1651   2.830   1.485   3.106 -0.0301  0.6925  0.5509
  362OPC     MW 1652   2.863   1.502   3.175  0.2652  0.0641  0.5678
  363OPC     OW 1653   2.675   0.590   1.802 -0.3455  0.5806  0.1781
  363OPC    HW1 1654   2.605   0.559   1.844 -0.1915  1.3706  1.0746
  363OPC    HW2 1655   2.742   0.544   1.835 -0.4304 -0.2495 -0.7568
  363OPC     MW 1656   2.675   0.579   1.813 -0.3352  0.5747  0.1725
  364OPC     OW 1657   2.275   4.343   2.680 -0.1749 -0.6207  0.0373
  364OPC    HW1 1658   2.195   4.308   2.680  0.3333 -1.9049  1.2705
  364OPC    HW2 1659   2.321   4.289   2.731  2.2045 -1.5062 -2.7618
  364OPC     MW 1660   2.270   4.330   2.688  0.2517 -0.9415 -0.1941
  365OPC     OW 1661   4.008   2.101   4.270  0.1673  0.3602  0.1062
  365OPC    HW1 1662   4.047   2.097   4.348 -0.8403  0.9418  0.6552
  365OPC    HW2 1663   4.051   2.041   4.223 -0.1858 -1.0966  1.5525
  365OPC     MW 1664   4.020   2.091   4.274 -0.0336  0.2310  0.4010
  366OPC     OW 1665   1.345   2.934   3.930 -0.1472  0.3393 -0.0949
  366OPC    HW1 1666   1.388   2.901   3.998 -0.1722  1.1573  0.3183
  366OPC    HW2 1667   1.263   2.907   3.943 -0.6620  2.4550  1.4998
  366OPC     MW 1668   1.339   2.925   3.942 -0.2269  0.7727  0.2018
  367OPC     OW 1669   3.045   1.693   4.154 -0.1525  0.1111  0.2234
  367OPC    HW1 1670   3.111   1.727   4.108  0.4049 -0.5441  0.5209
  367OPC    HW2 1671   2.999   1.648   4.094  0.0360  0.0393  0.1326
  367OPC     MW 1672   3.048   1.691   4.138 -0.0423  0.0036  0.2542
  368OPC     OW 1673   3.538   0.407   1.479 -0.0690 -0.0415 -0.0761
  368OPC    HW1 1674   3.520   0.383   1.397 -0.3496 -1.1055  0.2796
  368OPC    HW2 1675   3.511   0.340   1.527  0.5277  0.3537  0.8595
  368OPC     MW 1676   3.531   0.394   1.474 -0.0224 -0.1403  0.1147
  369OPC     OW 1677   4.798   4.647   4.896  0.7460  0.0229  0.2772
  369OPC    HW1 1678   4.721   4.610   4.879  0.7106 -0.5898  1.6989
  369OPC    HW2 1679   4.824   4.609   4.970  1.0838  2.2115  1.3887
  369OPC     MW 1680   4.791   4.636   4.904  0.7906  0.2556  0.6514
  370OPC     OW 1681   3.127   3.778   3.938  0.2208  0.0274  0.0231
  370OPC    HW1 1682   3.185   3.733   3.984 -0.7294 -0.2454  1.0044
  370OPC    HW2 1683   3.127   3.857   3.976  0.7193  0.3706 -0.6665
  370OPC     MW 1684   3.135   3.783   3.951  0.1541  0.0377  0.0660
  371OPC     OW 1685   1.467   4.132   2.997 -0.5410  0.3371  0.4483
  371OPC    HW1 1686   1.550   4.155   2.989  0.1104 -1.7789  0.6553
  371OPC    HW2 1687   1.449   4.148   3.081  0.3740 -1.2689  0.9917
  371OPC     MW 1688   1.476   4.138   3.008 -0.3096 -0.2127  0.5592
  372OPC     OW 1689   1.831   3.003   1.613  0.4486  0.4809  0.4870
  372OPC    HW1 1690   1.824   2.917   1.624 -1.0142  0.5029 -0.0444
  372OPC    HW2 1691   1.818   3.015   1.528  1.8856  1.1390  0.3378
  372OPC     MW 1692   1.828   2.992   1.602  0.4448  0.5814  0.3864
  373OPC     OW 1693   2.282   0.186   3.726 -0.3226  0.2890 -0.3597
  373OPC    HW1 1694   2.274   0.114   3.773 -0.6774  0.6645  0.1570
  373OPC    HW2 1695   2.237   0.169   3.653  0.2868 -0.3147 -0.6046
  373OPC     MW 1696   2.274   0.173   3.722 -0.2849  0.2553 -0.3197
  374OPC     OW 1697   4.313   1.044   3.633  0.4163  0.4467 -0.5808
  374OPC    HW1 1698   4.297   1.116   3.587  1.4522  0.0583 -1.5975
  374OPC    HW2 1699   4.309   1.070   3.716 -3.0676  0.8657 -0.7481
  374OPC     MW 1700   4.310   1.058   3.639  0.0548  0.4512 -0.7558
  375OPC     OW 1701   3.905   4.036   3.329  0.3335 -0.1946 -0.2098
  375OPC    HW1 1702   3.977   4.014   3.284 -0.3404  1.4646 -2.2804
  375OPC    HW2 1703   3.919   4.120   3.349 -0.4786 -0.2216  0.5185
  375OPC     MW 1704   3.918   4.045   3.325  0.1140  0.0465 -0.4082
  376OPC     OW 1705   0.393   1.991   0.370  0.7057 -0.8554  0.1727
  376OPC    HW1 1706   0.426   2.043   0.432 -0.8056 -0.6324  0.8383
  376OPC    HW2 1707   0.382   1.915   0.412 -1.8653 -0.2656  0.7388
  376OPC     MW 1708   0.396   1.987   0.386  0.1026 -0.7353  0.3546
  377OPC     OW 1709   3.431   0.940   1.149 -0.6773 -0.3339  0.2832
  377OPC    HW1 1710   3.373   0.954   1.085 -0.2920 -0.0463 -0.0031
  377OPC    HW2 1711   3.381   0.923   1.218 -1.1017 -1.8334 -0.3508
  377OPC     MW 1712   3.415   0.940   1.150 -0.6832 -0.5129  0.1472
  378OPC     OW 1713   0.420   4.802   1.630 -0.0979  0.0190 -0.4723
  378OPC    HW1 1714   0.433   4.732   1.680 -0.2830 -0.5050 -1.1407
  378OPC    HW2 1715   0.479   4.860   1.659  1.6694 -1.2167 -1.3861
  378OPC     MW 1716   0.431   4.801   1.641  0.1358 -0.2410 -0.7060
  379OPC     OW 1717   1.415   3.050   4.515 -0.7296 -0.2924 -0.3873
  379OPC    HW1 1718   1.401   3.041   4.600  1.6777  1.5405  0.3029
  379OPC    HW2 1719   1.352   3.106   4.490 -1.0337 -0.3067  0.3192
  379OPC     MW 1720   1.404   3.057   4.523 -0.4189 -0.0236 -0.1810
  380OPC     OW 1721   4.267   3.167   4.918 -0.2555 -0.0822 -0.1011
  380OPC    HW1 1722   4.257   3.091   4.960  0.9707 -0.5615 -0.6294
  380OPC    HW2 1723   4.281   3.142   4.835 -0.0096  0.7333 -0.3056
  380OPC     MW 1724   4.267   3.152   4.912 -0.0379 -0.0325 -0.2093
  381OPC     OW 1725   0.915   3.463   3.705 -0.3276  0.4519  0.2364
  381OPC    HW1 1726   0.992   3.454   3.665 -0.2168  1.6386  0.1625
  381OPC    HW2 1727   0.857   3.455   3.640 -0.2813 -0.3585  0.2802
  381OPC     MW 1728   0.918   3.460   3.689 -0.3044  0.5075  0.2319
  382OPC     OW 1729   3.622   1.733   1.968  0.2763  0.3100  0.0555
  382OPC    HW1 1730   3.568   1.726   2.036 -1.3840 -0.0991 -1.2427
  382OPC    HW2 1731   3.652   1.651   1.957  1.0544  0.5027  0.6673
  382OPC     MW 1732   3.619   1.720   1.976  0.1460  0.2781 -0.0459
  383OPC     OW 1733   2.245   0.581   0.060 -0.7121  0.1757 -0.2874
  383OPC    HW1 1734   2.220   0.627  -0.009  4.2314  0.0764 -2.5848
  383OPC    HW2 1735   2.330   0.567   0.046  0.3560 -1.2589  5.1079
  383OPC     MW 1736   2.254   0.586   0.048  0.1760 -0.0509  0.1703
  384OPC     OW 1737   0.182   1.775   3.877  0.1388 -0.2349  0.1301
  384OPC    HW1 1738   0.164   1.811   3.800  0.1374 -1.0310 -0.2544
  384OPC    HW2 1739   0.208   1.694   3.857  0.7258 -0.2583  0.9223
  384OPC     MW 1740   0.183   1.768   3.863  0.2253 -0.3559  0.1903
  385OPC     OW 1741   4.685   2.293   0.971 -0.1315 -0.4375 -0.5286
  385OPC    HW1 1742   4.710   2.376   0.983  1.2973 -1.0881  1.5984
  385OPC    HW2 1743   4.634   2.277   1.040  0.5127 -1.6301 -0.3080
  385OPC     MW 1744   4.682   2.303   0.983  0.1750 -0.7098 -0.1818
  386OPC     OW 1745   0.467   3.405   2.878 -0.4473  0.3797 -0.0537
  386OPC    HW1 1746   0.518   3.338   2.855 -0.2768  0.7238 -0.6834
  386OPC    HW2 1747   0.504   3.435   2.952 -1.9238 -1.7499  1.6723
  386OPC     MW 1748   0.480   3.400   2.886 -0.6402  0.1160  0.1084
  387OPC     OW 1749   3.889   4.219   3.785 -0.7418  0.4702  0.1757
  387OPC    HW1 1750   3.951   4.277   3.804 -0.0141  0.1821 -1.1800
  387OPC    HW2 1751   3.930   4.160   3.737 -2.0141  0.1489 -0.5644
  387OPC     MW 1752   3.904   4.219   3.781 -0.8221  0.3800 -0.1339
  388OPC     OW 1753   3.346   0.836   2.487  0.0609 -0.1656  0.1471
  388OPC    HW1 1754   3.335   0.788   2.559  1.5167 -1.5754 -0.4944
  388OPC    HW2 1755   3.345   0.776   2.423  0.4583  0.8423 -0.8329
  388OPC     MW 1756   3.344   0.820   2.488  0.3347 -0.2250 -0.0925
  389OPC     OW 1757   1.374   3.032   3.660 -0.5642 -0.2559 -0.2096
  389OPC    HW1 1758   1.395   3.035   3.744 -0.5275  0.8853 -0.2370
  389OPC    HW2 1759   1.447   3.059   3.620 -0.7123 -0.3933 -0.5751
  389OPC     MW 1760   1.388   3.037   3.666 -0.5807 -0.1075 -0.2677
  390OPC     OW 1761   0.943   2.219   3.817  0.3631 -0.2428  0.5498
  390OPC    HW1 1762   0.969   2.217   3.734 -1.4499 -0.7753 -0.0420
  390OPC    HW2 1763   0.862   2.188   3.814 -0.2468  1.0271  2.3302
  390OPC     MW 1764   0.935   2.214   3.805  0.0052 -0.1338  0.7254
  391OPC     OW 1765   0.375   2.769   2.230  0.6554 -0.1313  0.4699
  391OPC    HW1 1766   0.429   2.700   2.230  1.3475  0.2975 -2.1492
  391OPC    HW2 1767   0.299   2.735   2.255  1.3279 -1.4972  0.7704
  391OPC     MW 1768   0.372   2.754   2.234  0.8570 -0.2697  0.1273
  392OPC     OW 1769   3.804   1.172   4.146 -0.4903 -0.9050 -0.0290
  392OPC    HW1 1770   3.850   1.102   4.122  0.6536 -0.1819 -0.0356
  392OPC    HW2 1771   3.779   1.152   4.227  1.0043 -0.8001  0.5025
  392OPC     MW 1772   3.807   1.159   4.155 -0.1004 -0.7827  0.0486
  393OPC     OW 1773   4.856   1.088   3.033 -0.6734 -0.3693  0.4379
  393OPC    HW1 1774   4.841   1.049   2.957 -0.3150 -1.7874  1.0679
  393OPC    HW2 1775   4.868   1.172   3.011  2.0955 -1.1123 -1.4012
  393OPC     MW 1776   4.855   1.095   3.018 -0.2115 -0.6885  0.2592
  394OPC     OW 1777   0.114   3.426   2.043 -0.4075  0.7694  0.5841
  394OPC    HW1 1778   0.067   3.358   2.015 -1.3749  2.0527 -1.1345
  394OPC    HW2 1779   0.074   3.449   2.117 -0.2680 -0.3268  1.0133
  394OPC     MW 1780   0.101   3.419   2.050 -0.5298  0.7970  0.3937
  395OPC     OW 1781   0.058   4.101   2.425  0.4604 -0.4947 -0.5354
  395OPC    HW1 1782   0.120   4.072   2.371  0.2344 -2.0914  0.0153
  395OPC    HW2 1783   0.039   4.031   2.474 -0.3121  0.5251  0.6906
  395OPC     MW 1784   0.064   4.087   2.425  0.3129 -0.5803 -0.2729
  396OPC     OW 1785   4.652   0.734   2.135  0.1395 -0.5391 -0.0176
  396OPC    HW1 1786   4.659   0.768   2.055 -0.8553 -1.4033 -0.4973
  396OPC    HW2 1787   4.725   0.759   2.175  1.5292 -1.5901 -1.7662
  396OPC     MW 1788   4.664   0.743   2.129  0.1976 -0.8220 -0.3468
  397OPC     OW 1789   4.118   4.262   4.038 -0.2115 -0.1684  0.0418
  397OPC    HW1 1790   4.133   4.288   4.120 -1.8622 -2.0940  1.0452
  397OPC    HW2 1791   4.044   4.216   4.044 -1.1158  0.7171 -2.7916
  397OPC     MW 1792   4.110   4.259   4.051 -0.5891 -0.3223 -0.2286
  398OPC     OW 1793   3.310   3.553   0.590 -0.1962  0.1433  0.0071
  398OPC    HW1 1794   3.374   3.527   0.642  0.2434  0.5263 -0.3364
  398OPC    HW2 1795   3.254   3.486   0.590  0.4515 -0.4012 -0.1017
  398OPC     MW 1796   3.311   3.540   0.597 -0.0356  0.1193 -0.0598
  399OPC     OW 1797   2.641   1.642   3.318 -0.8469 -0.3029 -0.0843
  399OPC    HW1 1798   2.706   1.700   3.312 -0.7225 -0.5904 -2.1787
  399OPC    HW2 1799   2.634   1.628   3.404 -1.8752  3.8798  0.7499
  399OPC     MW 1800   2.650   1.649   3.330 -0.9805  0.2726 -0.2705
  400OPC     OW 1801   2.355   0.918   1.064 -0.0979  0.0173 -0.7629
  400OPC    HW1 1802   2.338   0.842   1.024 -0.7187  0.0880 -0.6350
  400OPC    HW2 1803   2.441   0.915   1.077  0.0102 -0.3103 -1.4939
  400OPC     MW 1804   2.365   0.906   1.060 -0.1736 -0.0207 -0.8520
  401OPC     OW 1805   2.631   2.918   4.211  0.0932 -0.2116 -0.3497
  401OPC    HW1 1806   2.558   2.933   4.256  0.9215  0.9541  0.6812
  401OPC    HW2 1807   2.608   2.935   4.129 -0.5783  1.0119  0.0637
  401OPC     MW 1808   2.617   2.922   4.206  0.1165  0.1414 -0.1364
  402OPC     OW 1809   4.333   2.212   2.852  0.1341  0.3400 -0.2751
  402OPC    HW1 1810   4.352   2.174   2.929  0.6846 -0.4375 -0.7826
  402OPC    HW2 1811   4.345   2.297   2.868 -1.2046  0.3612  0.9119
  402OPC     MW 1812   4.337   2.219   2.866  0.0179  0.2282 -0.1748
  403OPC     OW 1813   1.576   1.065   2.043 -0.4412 -0.3826 -0.3675
  403OPC    HW1 1814   1.634   1.068   2.109 -2.2624 -0.5219  1.3154
  403OPC    HW2 1815   1.576   1.147   2.013 -0.4080 -0.0358  0.5485
  403OPC     MW 1816   1.585   1.078   2.048 -0.7054 -0.3519  0.0166
  404OPC     OW 1817   0.033   1.436   4.129 -0.3265 -0.0859 -0.0512
  404OPC    HW1 1818   0.113   1.420   4.097  0.0619  1.2526  0.2039
  404OPC    HW2 1819   0.046   1.502   4.185 -2.4657  5.3770 -4.9499
  404OPC     MW 1820   0.047   1.443   4.133 -0.5851  0.9188 -0.7372
  405OPC     OW 1821   0.091   1.701   3.366 -0.0050 -0.4073 -0.0680
  405OPC    HW1 1822   0.163   1.730   3.326 -0.2691  0.1551 -0.1360
  405OPC    HW2 1823   0.118   1.626   3.403  0.3849 -0.6625 -0.8342
  405OPC     MW 1824   0.106   1.694   3.366  0.0136 -0.3619 -0.1912
  406OPC     OW 1825   2.176   0.681   3.626 -0.0464 -0.0093  0.2775
  406OPC    HW1 1826   2.122   0.730   3.674 -0.1031 -0.7454  0.9896
  406OPC    HW2 1827   2.124   0.619   3.593 -0.1020  0.7590 -1.1680
  406OPC     MW 1828   2.160   0.679   3.628 -0.0629 -0.0046  0.1692
  407OPC     OW 1829   1.244   3.383   1.112  0.0930  0.0048  0.1523
  407OPC    HW1 1830   1.326   3.399   1.087 -0.0758  2.1024  0.7424
  407OPC    HW2 1831   1.241   3.414   1.194 -1.2928  0.0587  0.1061
  407OPC     MW 1832   1.256   3.390   1.121 -0.1367  0.3226  0.2326
  408OPC     OW 1833   3.445   2.667   3.273  0.4833  0.3065 -0.1879
  408OPC    HW1 1834   3.434   2.582   3.256  0.5232  0.5952 -1.7902
  408OPC    HW2 1835   3.374   2.689   3.319 -0.2914 -0.2611 -1.0908
  408OPC     MW 1836   3.433   2.658   3.278  0.3748  0.2654 -0.5580
  409OPC     OW 1837   1.335   0.375   2.667 -0.3294  0.2594  0.3648
  409OPC    HW1 1838   1.347   0.461   2.654  0.6406 -0.1252 -1.7399
  409OPC    HW2 1839   1.280   0.353   2.603  0.0578 -0.8175  0.3868
  409OPC     MW 1840   1.328   0.384   2.656 -0.1290  0.0435  0.0572
  410OPC     OW 1841   1.292   1.675   0.323  0.2407 -0.5428 -0.3374
  410OPC    HW1 1842   1.266   1.668   0.405 -1.2586 -1.5390 -0.8665
  410OPC    HW2 1843   1.373   1.707   0.330  0.4465 -1.3577  1.5410
  410OPC     MW 1844   1.300   1.679   0.336  0.0496 -0.8103 -0.1381
  411OPC     OW 1845   0.879   3.669   1.357  0.5661  0.8669  0.3841
  411OPC    HW1 1846   0.927   3.637   1.292 -0.0507 -1.0273  0.8110
  411OPC    HW2 1847   0.920   3.640   1.429  0.3216  1.5534  0.8087
  411OPC     MW 1848   0.892   3.660   1.358  0.4388  0.6886  0.5099
  412OPC     OW 1849   1.428   4.182   3.732 -0.0828  0.6153 -0.5192
  412OPC    HW1 1850   1.353   4.160   3.693 -0.2647  0.4873 -0.1079
  412OPC    HW2 1851   1.439   4.119   3.792  1.3309 -0.4509 -1.8065
  412OPC     MW 1852   1.418   4.169   3.735  0.0991  0.4389 -0.6485
  413OPC     OW 1853   0.995   2.850   4.594  0.4095  0.2060 -0.0982
  413OPC    HW1 1854   0.949   2.781   4.623  1.4806 -0.9022 -0.9034
  413OPC    HW2 1855   0.940   2.890   4.540  0.2871 -1.0028 -0.9235
  413OPC     MW 1856   0.980   2.846   4.591  0.5496 -0.1364 -0.3390
  414OPC     OW 1857   0.290   2.655   3.772 -0.3023 -0.0286  0.0300
  414OPC    HW1 1858   0.260   2.718   3.825  0.0373  2.3326 -2.3132
  414OPC    HW2 1859   0.342   2.608   3.823  2.0227  3.5572  1.4197
  414OPC     MW 1860   0.294   2.658   3.787  0.0913  0.8498 -0.1110
  415OPC     OW 1861   4.440   3.597   4.855 -0.0030  0.1810 -0.3235
  415OPC    HW1 1862   4.468   3.648   4.920 -0.7609 -1.8358  1.7134
  415OPC    HW2 1863   4.354   3.609   4.855 -0.0229  0.0787 -0.9078
  415OPC     MW 1864   4.432   3.606   4.864 -0.1180 -0.1320 -0.1087
  416OPC     OW 1865   3.335   1.648   0.808 -0.3089  0.9137  0.2217
  416OPC    HW1 1866   3.373   1.668   0.884 -0.3117  1.0846  0.1771
  416OPC    HW2 1867   3.252   1.632   0.830 -0.3286  1.0447  0.2411
  416OPC     MW 1868   3.329   1.649   0.823 -0.3122  0.9583  0.2180
  417OPC     OW 1869   1.434   3.457   2.039  0.4962 -0.2094 -0.4036
  417OPC    HW1 1870   1.483   3.529   2.042 -0.2096  0.2913 -0.4597
  417OPC    HW2 1871   1.423   3.443   1.954 -0.3869  0.3527 -0.3980
  417OPC     MW 1872   1.440   3.466   2.027  0.2615 -0.0525 -0.4110
  418OPC     OW 1873   2.413   4.442   1.534  0.4076  0.7904 -0.0902
  418OPC    HW1 1874   2.382   4.521   1.514 -1.5474  0.2729  0.7032
  418OPC    HW2 1875   2.363   4.387   1.489  1.7611 -0.0361 -0.6631
  418OPC     MW 1876   2.401   4.446   1.525  0.3186  0.5918 -0.0576
  419OPC     OW 1877   1.725   0.610   3.663 -0.4096  0.0888 -0.3935
  419OPC    HW1 1878   1.799   0.652   3.682  1.5884 -3.1273 -0.2954
  419OPC    HW2 1879   1.731   0.596   3.577 -2.6430  2.6016 -1.0862
  419OPC     MW 1880   1.737   0.614   3.653 -0.4444 -0.0151 -0.4812
  420OPC     OW 1881   2.883   1.346   1.916  0.3664  0.4691  0.0625
  420OPC    HW1 1882   2.959   1.389   1.923  1.0238 -0.4111 -1.2785
  420OPC    HW2 1883   2.907   1.267   1.888 -0.9918 -0.1039  0.4679
  420OPC     MW 1884   2.898   1.341   1.913  0.2629  0.2544 -0.0757
  421OPC     OW 1885   2.173   0.950   5.015  0.0558 -0.1782  0.8994
  421OPC    HW1 1886   2.158   1.030   5.048  1.1137  0.5771 -0.3278
  421OPC    HW2 1887   2.100   0.906   5.034 -0.4746  1.0181  1.7820
  421OPC     MW 1888   2.160   0.956   5.022  0.1338  0.1101  0.8483
  422OPC     OW 1889   4.511   3.175   0.684  0.6400  0.3498  0.8305
  422OPC    HW1 1890   4.596   3.186   0.673  0.6133 -0.3670 -0.1712
  422OPC    HW2 1891   4.492   3.228   0.751  1.3754  2.6269 -0.6516
  422OPC     MW 1892   4.521   3.184   0.692  0.7443  0.5802  0.4635
  423OPC     OW 1893   2.703   2.541   1.299  0.1803  0.4494 -0.0331
  423OPC    HW1 1894   2.790   2.544   1.294  0.3450 -0.5740  1.6897
  423OPC    HW2 1895   2.684   2.593   1.367 -0.6417  1.2130 -0.8038
  423OPC     MW 1896   2.713   2.549   1.308  0.0832  0.4109  0.1076
  424OPC     OW 1897   0.885   0.369   3.038  0.0962  0.6111  0.3102
  424OPC    HW1 1898   0.966   0.400   3.027  0.1872  0.3892  0.3487
  424OPC    HW2 1899   0.852   0.420   3.101  0.9820 -0.7086  1.9325
  424OPC     MW 1900   0.892   0.381   3.046  0.2404  0.3834  0.5556
  425OPC     OW 1901   4.415   3.752   1.434 -0.3914 -0.1153  1.0120
  425OPC    HW1 1902   4.483   3.697   1.441 -0.6622 -0.5173  0.5286
  425OPC    HW2 1903   4.346   3.702   1.450 -0.7262 -0.1718 -0.4333
  425OPC     MW 1904   4.415   3.737   1.437 -0.4811 -0.1831  0.7271
  426OPC     OW 1905   2.878   3.654   0.959 -0.0803 -0.0729 -0.7829
  426OPC    HW1 1906   2.847   3.582   0.997  0.9213 -0.6679 -1.0676
  426OPC    HW2 1907   2.934   3.686   1.018  1.7337 -1.1794 -1.7931
  426OPC     MW 1908   2.882   3.648   0.973  0.3356 -0.3242 -0.9741
  427OPC     OW 1909   3.604   0.287   0.056 -0.1694  0.4636 -0.0316
  427OPC    HW1 1910   3.570   0.336   0.120  0.9648  1.4334 -0.1291
  427OPC    HW2 1911   3.650   0.345   0.009  1.8440 -0.8078  0.2855
  427OPC     MW 1912   3.606   0.303   0.059  0.2956  0.4190  0.0009
  428OPC     OW 1913   1.160   1.201   3.788 -0.1913 -0.1567  0.2699
  428OPC    HW1 1914   1.213   1.266   3.815  0.2368  0.1181 -1.1219
  428OPC    HW2 1915   1.216   1.136   3.772  0.1387  0.7921 -3.2573
  428OPC     MW 1916   1.176   1.201   3.790 -0.0793  0.0241 -0.4568
  429OPC     OW 1917   1.473   4.419   4.173 -0.8201 -0.6389  0.1003
  429OPC    HW1 1918   1.445   4.451   4.097 -0.2810 -0.2983  0.0372
  429OPC    HW2 1919   1.515   4.346   4.150 -0.4529 -0.4110  0.0434
  429OPC     MW 1920   1.475   4.413   4.159 -0.6862 -0.5550  0.0825
  430OPC     OW 1921   1.049   0.737   0.544  0.3374  0.1628 -0.2261
  430OPC    HW1 1922   1.027   0.685   0.610 -0.3315  0.5309 -0.1501
  430OPC    HW2 1923   0.997   0.712   0.478 -1.2005  1.7815  0.2836
  430OPC     MW 1924   1.038   0.726   0.544  0.0114  0.4563 -0.1396
  431OPC     OW 1925   1.962   1.819   0.295  0.6576 -0.3406 -0.2092
  431OPC    HW1 1926   1.952   1.872   0.227 -3.6823 -1.6169 -0.8700
  431OPC    HW2 1927   1.937   1.867   0.363  0.1090 -0.4854 -0.3017
  431OPC     MW 1928   1.957   1.834   0.295 -0.0646 -0.5505 -0.3204
  432OPC     OW 1929   3.260   3.345   2.165 -0.0678 -0.2486 -0.0776
  432OPC    HW1 1930   3.222   3.279   2.123  0.0356 -0.6032  0.3833
  432OPC    HW2 1931   3.247   3.327   2.249 -0.5404  0.6107  0.0541
  432OPC     MW 1932   3.253   3.333   2.171 -0.1224 -0.1740  0.0099
  433OPC     OW 1933   1.210   1.352   0.565  0.0532 -0.4464 -0.3234
  433OPC    HW1 1934   1.142   1.367   0.512  0.2390 -0.3818 -0.5474
  433OPC    HW2 1935   1.230   1.432   0.595  0.1573 -0.4373 -0.4164
  433OPC     MW 1936   1.203   1.366   0.561  0.0960 -0.4355 -0.3702
  434OPC     OW 1937   4.066   1.598   1.719 -0.2140  0.0392 -0.0202
  434OPC    HW1 1938   4.094   1.621   1.798 -0.3951  0.9141 -0.2030
  434OPC    HW2 1939   4.041   1.515   1.730 -0.3596  0.1918  0.8743
  434OPC     MW 1940   4.066   1.589   1.733 -0.2623  0.1910  0.0850
  435OPC     OW 1941   1.229   0.321   1.950  0.0487  0.0861  0.3595
  435OPC    HW1 1942   1.218   0.278   1.874 -3.3429 -0.4194  0.9702
  435OPC    HW2 1943   1.252   0.258   2.006  1.8205  0.3349 -0.0381
  435OPC     MW 1944   1.230   0.305   1.947 -0.1906  0.0482  0.3911
  436OPC     OW 1945   4.818   0.463   3.277 -0.0140  0.1293 -0.3543
  436OPC    HW1 1946   4.750   0.433   3.232  0.7893  1.2639 -2.4691
  436OPC    HW2 1947   4.828   0.404   3.340 -3.8663  0.6932  1.0689
  436OPC     MW 1948   4.809   0.450   3.280 -0.4642  0.3802 -0.4565
  437OPC     OW 1949   3.039   3.337   3.737 -0.0625 -0.1395 -0.0161
  437OPC    HW1 1950   3.030   3.389   3.807  1.0327  0.4983 -0.3109
  437OPC    HW2 1951   3.018   3.258   3.767 -0.8885  0.3304  0.6871
  437OPC     MW 1952   3.035   3.333   3.752 -0.0228  0.0241  0.0441
  438OPC     OW 1953   3.324   2.432   1.827  0.1812  0.0665  0.4919
  438OPC    HW1 1954   3.308   2.386   1.899  0.4808 -2.1625 -0.7407
  438OPC    HW2 1955   3.255   2.484   1.820 -0.4092 -0.5040  1.7902
  438OPC     MW 1956   3.311   2.433   1.836  0.1382 -0.3470  0.5016
  439OPC     OW 1957   1.882   3.016   0.483 -0.0885  0.0777  0.1433
  439OPC    HW1 1958   1.858   3.014   0.567  1.7933  0.0949  0.7293
  439OPC    HW2 1959   1.912   3.097   0.472 -0.7488  0.2218 -0.6992
  439OPC     MW 1960   1.883   3.028   0.494  0.0919  0.1017  0.1054
  440OPC     OW 1961   2.288   1.640   4.080 -0.9581 -0.0274  0.2839
  440OPC    HW1 1962   2.315   1.644   4.163 -0.1705  0.3288  0.0229
  440OPC    HW2 1963   2.283   1.724   4.055  0.3895 -0.1436 -0.4988
  440OPC     MW 1964   2.291   1.653   4.088 -0.6427  0.0080  0.1297
  441OPC     OW 1965   3.061   4.739   4.772 -0.3872 -0.0698  0.2300
  441OPC    HW1 1966   3.125   4.680   4.762 -1.2599 -0.9542 -0.4074
  441OPC    HW2 1967   3.088   4.807   4.725 -0.1722 -0.6654 -0.5467
  441OPC     MW 1968   3.075   4.740   4.763 -0.4842 -0.2885  0.0210
  442OPC     OW 1969   1.311   4.212   0.563  0.0984  0.2029  0.3054
  442OPC    HW1 1970   1.322   4.263   0.493  0.6999 -1.2024 -0.6638
  442OPC    HW2 1971   1.314   4.131   0.531 -0.4498 -0.4781  1.8484
  442OPC     MW 1972   1.313   4.208   0.548  0.1064 -0.1054  0.3902
  443OPC     OW 1973   3.828   3.013   1.672 -0.6738 -0.0260  0.1547
  443OPC    HW1 1974   3.774   3.032   1.738 -1.9038 -1.6783 -0.3111
  443OPC    HW2 1975   3.775   3.004   1.604  0.4823  0.7631 -0.8888
  443OPC     MW 1976   3.812   3.014   1.672 -0.6847 -0.1533 -0.0683
  444OPC     OW 1977   0.714   2.404   5.018 -0.3641 -0.6591  0.3376
  444OPC    HW1 1978   0.637   2.424   5.054 -0.4961 -0.0650 -0.2484
  444OPC    HW2 1979   0.697   2.334   4.969 -0.0171 -1.9477  1.9958
  444OPC     MW 1980   0.700   2.397   5.016 -0.3323 -0.7616  0.4959
  445OPC     OW 1981   0.930   1.995   4.077  0.3825  0.1337  0.1113
  445OPC    HW1 1982   1.007   2.029   4.053  0.7279 -1.1160 -0.6428
  445OPC    HW2 1983   0.938   1.911   4.056 -0.5565 -0.3681  1.6062
  445OPC     MW 1984   0.943   1.988   4.071  0.2948 -0.1251  0.2208
  446OPC     OW 1985   4.279   0.357   0.813 -0.2635  0.0052 -0.3761
  446OPC    HW1 1986   4.361   0.354   0.844 -0.2098 -3.8825 -0.4133
  446OPC    HW2 1987   4.277   0.292   0.754 -3.1271  0.6644 -1.1589
  446OPC     MW 1988   4.291   0.347   0.809 -0.6790 -0.4717 -0.4973
  447OPC     OW 1989   4.178   4.274   0.496 -0.0795 -0.0010 -0.0837
  447OPC    HW1 1990   4.103   4.302   0.461 -0.3575 -1.4215 -0.7013
  447OPC    HW2 1991   4.152   4.226   0.564  0.2842 -0.2352 -0.1081
  447OPC     MW 1992   4.163   4.271   0.501 -0.0668 -0.2456 -0.1785
  448OPC     OW 1993   4.132   3.614   4.527 -0.1181  0.1685  0.0477
  448OPC    HW1 1994   4.167   3.640   4.451 -0.4438 -0.1402 -0.2088
  448OPC    HW2 1995   4.154   3.678   4.582 -3.4308  2.6930 -1.1844
  448OPC     MW 1996   4.140   3.628   4.524 -0.6554  0.4958 -0.1721
  449OPC     OW 1997   0.967   0.272   0.969 -0.2750  0.1274 -0.3450
  449OPC    HW1 1998   0.959   0.186   0.957  1.2890 -0.0982 -0.0136
  449OPC    HW2 1999   1.020   0.297   0.904  1.4670  0.3352  1.0840
  449OPC     MW 2000   0.973   0.263   0.958  0.2134  0.1248 -0.0850
  450OPC     OW 2001   0.757   3.260   3.973 -0.3060 -0.1614  0.5125
  450OPC    HW1 2002   0.793   3.318   4.027 -3.5971  0.7647  1.9457
  450OPC    HW2 2003   0.781   3.289   3.894  2.0843  0.2584  1.3129
  450OPC     MW 2004   0.766   3.273   3.969 -0.4391  0.0374  0.8423
  451OPC     OW 2005   3.898   3.894   1.849 -0.5706  0.7491  0.0833
  451OPC    HW1 2006   3.882   3.920   1.930 -0.3146 -0.8576  0.6860
  451OPC    HW2 2007   3.862   3.815   1.845 -0.9748  0.9627 -1.5208
  451OPC     MW 2008   3.890   3.886   1.860 -0.5926  0.5432 -0.0647
  452OPC     OW 2009   1.322   3.717   2.216 -0.0787  0.1181 -0.3709
  452OPC    HW1 2010   1.390   3.741   2.167 -0.2256  0.2823 -0.4973
  452OPC    HW2 2011   1.319   3.630   2.205  0.1900  0.0934 -0.2580
  452OPC     MW 2012   1.332   3.708   2.207 -0.0607  0.1388 -0.3728
  453OPC     OW 2013   3.135   3.264   3.465  0.4347 -0.0187 -0.0430
  453OPC    HW1 2014   3.191   3.219   3.514  1.1241  1.0007  0.1449
  453OPC    HW2 2015   3.131   3.342   3.505 -1.9020 -0.3443  0.5412
  453OPC     MW 2016   3.142   3.269   3.478  0.1912  0.0839  0.0710
  454OPC     OW 2017   2.974   2.801   3.295 -0.0324  0.2472 -0.4986
  454OPC    HW1 2018   3.010   2.880   3.283 -0.1815  0.3827 -0.0832
  454OPC    HW2 2019   2.907   2.800   3.239 -0.8191  0.9317  0.3996
  454OPC     MW 2020   2.970   2.812   3.285 -0.1707  0.3682 -0.3046
  455OPC     OW 2021   4.176   4.303   4.829  0.4026 -0.1163  0.1775
  455OPC    HW1 2022   4.238   4.356   4.797  0.1591 -0.2771 -0.5843
  455OPC    HW2 2023   4.163   4.333   4.910  2.8198 -1.2485  1.0928
  455OPC     MW 2024   4.183   4.315   4.836  0.7236 -0.3073  0.2000
  456OPC     OW 2025   3.468   1.489   0.216  0.1482  0.2964 -0.3764
  456OPC    HW1 2026   3.503   1.552   0.265 -0.7126 -0.8586  1.9062
  456OPC    HW2 2027   3.385   1.514   0.207 -0.3352 -0.6775  0.9952
  456OPC     MW 2028   3.461   1.502   0.222 -0.0504 -0.0181  0.1634
  457OPC     OW 2029   0.559   2.649   1.966 -0.4282  0.7649  0.0984
  457OPC    HW1 2030   0.502   2.596   1.926 -1.1891  0.5813  1.3768
  457OPC    HW2 2031   0.560   2.621   2.048  1.4978  0.8017  0.1482
  457OPC     MW 2032   0.551   2.637   1.972 -0.2561  0.7433  0.2947
  458OPC     OW 2033   3.917   3.126   3.479  0.6460 -0.8679  0.3643
  458OPC    HW1 2034   3.939   3.079   3.549  0.2977 -0.7163  0.5804
  458OPC    HW2 2035   3.968   3.094   3.415 -0.7692 -2.7575  0.0606
  458OPC     MW 2036   3.928   3.114   3.480  0.3854 -1.1245  0.3514
  459OPC     OW 2037   4.107   2.109   0.111 -0.6861  0.1803  0.2071
  459OPC    HW1 2038   4.074   2.185   0.084  1.9538  1.8747  1.3257
  459OPC    HW2 2039   4.134   2.126   0.192  0.8151 -1.6788  0.1615
  459OPC     MW 2040   4.106   2.123   0.119 -0.0744  0.1559  0.3656
  460OPC     OW 2041   4.366   4.143   4.975  0.1608  0.2684  0.2618
  460OPC    HW1 2042   4.366   4.165   4.891  2.6210 -0.0607  0.0895
  460OPC    HW2 2043   4.310   4.077   4.980 -1.1641  1.2717 -0.7875
  460OPC     MW 2044   4.358   4.137   4.964  0.3288  0.3681  0.0813
  461OPC     OW 2045   0.764   1.318   4.687  0.6669  0.0872 -0.3335
  461OPC    HW1 2046   0.722   1.275   4.623 -0.5108  0.3243  0.2713
  461OPC    HW2 2047   0.765   1.401   4.659 -1.4844  0.5329  0.7482
  461OPC     MW 2048   0.758   1.324   4.673  0.1751  0.1881 -0.0844
  462OPC     OW 2049   1.472   2.459   1.023 -0.2925 -0.6682  0.0422
  462OPC    HW1 2050   1.408   2.407   0.995 -0.2348 -0.9691  0.4636
  462OPC    HW2 2051   1.496   2.423   1.098 -0.3834  0.0753  0.4381
  462OPC     MW 2052   1.466   2.446   1.030 -0.2973 -0.6026  0.1629
  463OPC     OW 2053   1.122   2.042   0.419  0.0787 -0.2089  0.5102
  463OPC    HW1 2054   1.058   1.988   0.445  0.4110  0.4289  2.8064
  463OPC    HW2 2055   1.103   2.055   0.335 -1.5089 -1.8152  0.5383
  463OPC     MW 2056   1.109   2.036   0.410 -0.1068 -0.3521  0.8535
  464OPC     OW 2057   2.364   1.720   3.250  0.3906  0.1020  0.0433
  464OPC    HW1 2058   2.443   1.710   3.285 -0.4629  1.1313  2.5218
  464OPC    HW2 2059   2.331   1.789   3.294 -1.8460 -0.2608 -0.9276
  464OPC     MW 2060   2.371   1.729   3.262 -0.0658  0.2005  0.2660
  465OPC     OW 2061   3.132   4.616   3.949 -0.1712  0.6776 -0.8210
  465OPC    HW1 2062   3.112   4.695   3.919 -0.2924  1.5079  1.2627
  465OPC    HW2 2063   3.198   4.631   4.004 -1.6234 -0.2515  1.3198
  465OPC     MW 2064   3.139   4.630   3.953 -0.4035  0.6628 -0.1971
  466OPC     OW 2065   2.760   3.835   2.549 -0.1187 -0.1804  0.2390
  466OPC    HW1 2066   2.777   3.782   2.616  0.2044  1.0504  1.1850
  466OPC    HW2 2067   2.719   3.784   2.491 -0.0520 -1.3726  1.2093
  466OPC     MW 2068   2.756   3.820   2.550 -0.0609 -0.1748  0.5219
  467OPC     OW 2069   3.780   3.943   0.868 -0.0105 -0.2003 -0.1802
  467OPC    HW1 2070   3.747   4.005   0.920  1.3491 -0.1236  0.6317
  467OPC    HW2 2071   3.711   3.895   0.847 -0.7545  0.3593  0.8847
  467OPC     MW 2072   3.765   3.945   0.872  0.0806 -0.1062  0.0970
  468OPC     OW 2073   0.754   3.370   2.781  0.1020  0.3935 -0.0781
  468OPC    HW1 2074   0.768   3.427   2.716  1.2049 -1.4201 -1.5309
  468OPC    HW2 2075   0.810   3.394   2.843  0.3792  1.0320 -0.5674
  468OPC     MW 2076   0.764   3.382   2.780  0.3059  0.2199 -0.3650
  469OPC     OW 2077   2.378   0.092   3.135  0.0883  0.1801 -0.0609
  469OPC    HW1 2078   2.382   0.010   3.167  1.1138  0.3565  0.2919
  469OPC    HW2 2079   2.435   0.091   3.069  0.7511  0.8433  0.4972
  469OPC     MW 2080   2.387   0.080   3.130  0.3376  0.3041  0.0736
  470OPC     OW 2081   2.344   0.674   2.287  0.2881 -0.0453  0.1484
  470OPC    HW1 2082   2.371   0.593   2.275  0.8907 -0.0645  1.4218
  470OPC    HW2 2083   2.416   0.722   2.276  0.1379  0.2192  0.3051
  470OPC     MW 2084   2.358   0.669   2.284  0.3549 -0.0091  0.3597
  471OPC     OW 2085   0.963   3.256   0.965  0.7541  0.0583  0.1727
  471OPC    HW1 2086   0.998   3.180   0.944  1.2653  0.3818 -0.1479
  471OPC    HW2 2087   0.972   3.260   1.052  1.4687  0.1170  0.0969
  471OPC     MW 2088   0.969   3.246   0.975  0.9352  0.1148  0.1141
  472OPC     OW 2089   3.497   2.105   0.424 -0.5003 -0.8295 -0.0701
  472OPC    HW1 2090   3.517   2.043   0.366  0.8083 -2.2474  1.7899
  472OPC    HW2 2091   3.453   2.061   0.486 -3.8319  1.0191 -0.8641
  472OPC     MW 2092   3.493   2.089   0.425 -0.7992 -0.7659  0.0874
  473OPC     OW 2093   1.755   2.252   2.163  0.2299 -0.0818 -0.2145
  473OPC    HW1 2094   1.807   2.316   2.192 -1.0585  0.0036  2.1352
  473OPC    HW2 2095   1.722   2.218   2.236 -2.3520 -0.6946 -1.5497
  473OPC     MW 2096   1.758   2.257   2.178 -0.3418 -0.1597 -0.0646
  474OPC     OW 2097   4.639   3.610   1.472 -0.0340 -0.1025  0.5214
  474OPC    HW1 2098   4.654   3.563   1.400 -0.2890  2.0423 -1.0306
  474OPC    HW2 2099   4.705   3.667   1.473 -0.4085  0.3418  1.6276
  474OPC     MW 2100   4.651   3.611   1.461 -0.1268  0.2800  0.4556
  475OPC     OW 2101   0.714   0.854   2.430 -0.0450 -0.0832  0.4004
  475OPC    HW1 2102   0.704   0.923   2.378  0.2911 -0.5021 -0.2294
  475OPC    HW2 2103   0.641   0.807   2.416 -0.2986  0.1662  0.8684
  475OPC     MW 2104   0.701   0.857   2.420 -0.0328 -0.1082  0.3763
  476OPC     OW 2105   1.346   1.943   3.652  0.3386  0.2263 -0.1990
  476OPC    HW1 2106   1.286   1.899   3.607 -0.3433  2.3518 -1.4888
  476OPC    HW2 2107   1.399   1.975   3.590  1.8783 -0.2586  0.8115
  476OPC     MW 2108   1.345   1.941   3.636  0.4653  0.4687 -0.2403
  477OPC     OW 2109   0.153   4.412   3.405 -0.1556  0.0309  0.2774
  477OPC    HW1 2110   0.240   4.402   3.403 -0.2692 -1.1583  0.6126
  477OPC    HW2 2111   0.123   4.332   3.386 -1.1910  0.7206 -1.1484
  477OPC     MW 2112   0.161   4.398   3.402 -0.3253 -0.0427  0.1163
  478OPC     OW 2113   4.482   3.454   0.450 -0.0026 -0.2924 -0.4531
  478OPC    HW1 2114   4.512   3.488   0.376 -0.4344  2.8945  0.6762
  478OPC    HW2 2115   4.552   3.415   0.485  0.2609 -1.6096 -2.3103
  478OPC     MW 2116   4.497   3.453   0.444 -0.0272 -0.0163 -0.5606
  479OPC     OW 2117   3.559   2.027   1.235  0.2944  0.9895 -0.0492
  479OPC    HW1 2118   3.545   2.113   1.226  1.0358  1.2684  1.1693
  479OPC    HW2 2119   3.613   2.008   1.168 -0.4235  1.3170 -0.7300
  479OPC     MW 2120   3.565   2.037   1.224  0.2979  1.0790  0.0302
  480OPC     OW 2121   0.816   1.298   1.300  0.0385  0.3901  0.1170
  480OPC    HW1 2122   0.780   1.277   1.223 -1.0706 -0.7405  0.8994
  480OPC    HW2 2123   0.779   1.242   1.355  2.0905  0.0133  1.2129
  480OPC     MW 2124   0.805   1.287   1.297  0.1778  0.1674  0.3945
  481OPC     OW 2125   0.107   4.054   1.843  0.0951  0.4536 -0.5521
  481OPC    HW1 2126   0.166   3.999   1.809  2.0017  1.7239  0.4865
  481OPC    HW2 2127   0.053   4.001   1.886  0.0884 -0.8191 -2.0426
  481OPC     MW 2128   0.108   4.038   1.845  0.3757  0.4535 -0.6189
  482OPC     OW 2129   2.958   1.497   1.604 -0.4109  0.4055 -0.0699
  482OPC    HW1 2130   2.917   1.573   1.591  0.1125  0.6075 -0.5895
  482OPC    HW2 2131   2.897   1.448   1.643 -1.0470  0.7960 -0.5409
  482OPC     MW 2132   2.943   1.501   1.608 -0.4276  0.4930 -0.2162
  483OPC     OW 2133   1.645   4.672   1.910  0.1291 -0.4951  0.2093
  483OPC    HW1 2134   1.583   4.651   1.968  0.1821  0.5443  0.6650
  483OPC    HW2 2135   1.608   4.737   1.865  0.4390 -0.6848 -0.3285
  483OPC     MW 2136   1.630   4.679   1.912  0.1827 -0.3693  0.1972
  484OPC     OW 2137   4.567   4.486   4.839 -0.2804 -0.4831 -0.0539
  484OPC    HW1 2138   4.571   4.449   4.760 -1.8617 -0.0879 -0.3643
  484OPC    HW2 2139   4.483   4.509   4.847  0.2340  1.3462  0.8967
  484OPC     MW 2140   4.555   4.484   4.829 -0.4380 -0.1543  0.0405
  485OPC     OW 2141   2.105   0.130   3.528 -0.2367 -0.0817 -0.1441
  485OPC    HW1 2142   2.055   0.102   3.594  0.4716  0.5990  0.6928
  485OPC    HW2 2143   2.047   0.168   3.474 -0.7155  0.1448  0.5150
  485OPC     MW 2144   2.089   0.131   3.529 -0.2027  0.0523  0.0768
  486OPC     OW 2145   0.429   0.866   1.610  0.1305 -0.1779  0.1129
  486OPC    HW1 2146   0.482   0.889   1.675  0.5854 -0.6844 -0.0688
  486OPC    HW2 2147   0.479   0.814   1.560 -0.0330  0.6361 -0.9407
  486OPC     MW 2148   0.444   0.861   1.612  0.1736 -0.1324 -0.0696
  487OPC     OW 2149   4.658   2.461   0.304  0.1952  0.2153 -0.1206
  487OPC    HW1 2150   4.602   2.400   0.277 -0.3593  0.4105  0.5793
  487OPC    HW2 2151   4.618   2.536   0.285 -0.1889  0.3583  1.1735
  487OPC     MW 2152   4.644   2.463   0.297  0.0565  0.2654  0.1739
  488OPC     OW 2153   0.211   2.992   1.202  0.0413 -0.0287 -0.2745
  488OPC    HW1 2154   0.145   3.047   1.220 -2.3261 -1.6456 -3.0673
  488OPC    HW2 2155   0.172   2.914   1.203  2.0420 -1.1118 -1.6256
  488OPC     MW 2156   0.195   2.989   1.205 -0.0128 -0.4276 -0.8867
  489OPC     OW 2157   2.963   0.663   1.114 -0.2274  0.2386  0.6056
  489OPC    HW1 2158   2.980   0.616   1.043 -0.1952  1.2936 -0.1211
  489OPC    HW2 2159   3.011   0.625   1.177 -1.0610 -1.3457  0.3315
  489OPC     MW 2160   2.973   0.651   1.113 -0.3458  0.1604  0.4578
  490OPC     OW 2161   1.388   4.691   3.588 -0.6188  0.3200 -0.3438
  490OPC    HW1 2162   1.471   4.665   3.587 -0.7483 -0.1393  0.2001
  490OPC    HW2 2163   1.383   4.746   3.521 -0.1092 -0.3645 -0.9580
  490OPC     MW 2164   1.399   4.695   3.578 -0.5627  0.1509 -0.3543
  491OPC     OW 2165   2.796   1.981   1.633  0.1260  0.1344  0.1811
  491OPC    HW1 2166   2.837   2.040   1.683  0.6350 -0.1634  0.1211
  491OPC    HW2 2167   2.759   1.927   1.691  1.4218 -0.7086  0.2790
  491OPC     MW 2168   2.796   1.982   1.649  0.3927 -0.0342  0.1867
  492OPC     OW 2169   1.741   2.602   2.299 -0.4455 -0.1716 -0.3112
  492OPC    HW1 2170   1.783   2.610   2.374  1.2180  1.5127 -1.3396
  492OPC    HW2 2171   1.805   2.594   2.240 -1.6545 -0.4377 -1.6635
  492OPC     MW 2172   1.756   2.602   2.301 -0.3784  0.0379 -0.6628
  493OPC     OW 2173   1.563   1.887   4.567 -0.6468  0.0421 -0.9547
  493OPC    HW1 2174   1.624   1.877   4.506  0.7157 -3.2900  0.7569
  493OPC    HW2 2175   1.497   1.837   4.538 -0.6697 -0.1719 -0.5375
  493OPC     MW 2176   1.562   1.878   4.554 -0.4489 -0.4817 -0.6402
  494OPC     OW 2177   1.802   0.567   2.877 -0.1739  0.0010 -0.3309
  494OPC    HW1 2178   1.834   0.643   2.906 -2.0323  0.5558  0.3773
  494OPC    HW2 2179   1.716   0.577   2.882 -0.5034 -1.6197 -1.6657
  494OPC     MW 2180   1.794   0.580   2.882 -0.4972 -0.1564 -0.4236
  495OPC     OW 2181   2.095   4.220   2.943 -0.0097 -0.5110 -0.1025
  495OPC    HW1 2182   2.049   4.147   2.927  1.3311 -1.9110  1.8510
  495OPC    HW2 2183   2.133   4.203   3.020  0.5619  2.1985  0.3088
  495OPC     MW 2184   2.094   4.207   2.952  0.2728 -0.3173  0.2470
  496OPC     OW 2185   2.242   3.619   1.944 -0.4559  0.2230 -0.3677
  496OPC    HW1 2186   2.249   3.647   2.026  0.5159 -0.2053 -0.2906
  496OPC    HW2 2187   2.308   3.563   1.935 -0.3363  0.5070 -1.5393
  496OPC     MW 2188   2.253   3.615   1.955 -0.2946  0.2016 -0.5295
  497OPC     OW 2189   3.338   2.784   4.231 -0.4777  0.1254  0.2302
  497OPC    HW1 2190   3.286   2.732   4.184 -0.3938 -0.9585  1.3066
  497OPC    HW2 2191   3.418   2.763   4.203 -0.5003  0.4190 -0.0607
  497OPC     MW 2192   3.342   2.774   4.220 -0.4686  0.0087  0.3462
  498OPC     OW 2193   4.816   2.169   3.752  0.3732  0.0360  0.5968
  498OPC    HW1 2194   4.763   2.238   3.741  1.2651  0.8772  1.3328
  498OPC    HW2 2195   4.762   2.103   3.768 -0.5078  0.5573 -0.1764
  498OPC     MW 2196   4.800   2.170   3.753  0.3746  0.2373  0.5913
  499OPC     OW 2197   0.285   3.096   0.204 -0.3583 -0.3042 -0.1903
  499OPC    HW1 2198   0.216   3.042   0.206 -0.6261  0.0219  1.7132
  499OPC    HW2 2199   0.353   3.043   0.215 -0.4108 -0.4792 -0.6722
  499OPC     MW 2200   0.285   3.080   0.206 -0.4056 -0.2819  0.0197
  500OPC     OW 2201   3.302   1.691   3.586 -0.1977  0.0960  0.2179
  500OPC    HW1 2202   3.290   1.608   3.565  0.8606 -0.3892  1.4211
  500OPC    HW2 2203   3.240   1.707   3.645 -0.5046  0.2227 -0.1335
  500OPC     MW 2204   3.291   1.681   3.591 -0.0865  0.0430  0.3436
  501OPC     OW 2205   3.727   1.526   4.370  0.0883 -0.4875  0.2091
  501OPC    HW1 2206   3.659   1.506   4.318  0.0167  0.5885 -0.1374
  501OPC    HW2 2207   3.730   1.459   4.426 -1.3062 -0.5303  0.2687
  501OPC     MW 2208   3.717   1.513   4.370 -0.1283 -0.3350  0.1667
  502OPC     OW 2209   1.158   4.183   0.262 -0.4105 -0.1993  0.0536
  502OPC    HW1 2210   1.110   4.223   0.202  0.9498  0.2907 -0.7562
  502OPC    HW2 2211   1.100   4.138   0.309 -1.6685  0.6432 -0.6610
  502OPC     MW 2212   1.142   4.182   0.260 -0.3954 -0.0024 -0.1716
  503OPC     OW 2213   4.381   3.792   4.481  0.3573 -0.0402 -0.4864
  503OPC    HW1 2214   4.415   3.848   4.539  2.5780  0.9440 -2.5662
  503OPC    HW2 2215   4.422   3.717   4.500  0.5650  0.1067 -0.3350
  503OPC     MW 2216   4.392   3.789   4.492  0.7160  0.1270 -0.7713
  504OPC     OW 2217   3.499   0.366   4.661 -0.3501 -0.0516  0.0120
  504OPC    HW1 2218   3.559   0.429   4.668  1.5700 -1.6520 -0.8427
  504OPC    HW2 2219   3.476   0.368   4.577 -0.8789  0.0180  0.1548
  504OPC     MW 2220   3.504   0.376   4.650 -0.1445 -0.2778 -0.0932
  505OPC     OW 2221   4.473   3.408   1.628 -0.0384  0.0544 -0.0614
  505OPC    HW1 2222   4.417   3.472   1.647 -0.3931  0.3879 -2.0210
  505OPC    HW2 2223   4.509   3.434   1.553  1.2063 -1.1806  0.0638
  505OPC     MW 2224   4.470   3.422   1.620  0.0930 -0.0788 -0.3324
  506OPC     OW 2225   4.079   0.227   1.428 -0.4373 -0.0409  0.3059
  506OPC    HW1 2226   4.156   0.267   1.433 -0.4545 -0.0377  0.5501
  506OPC    HW2 2227   4.084   0.165   1.489 -0.1184 -0.9209 -0.5901
  506OPC     MW 2228   4.091   0.224   1.438 -0.3927 -0.1704  0.2096
  507OPC     OW 2229   2.036   1.271   3.179  0.3547 -0.3560 -0.3138
  507OPC    HW1 2230   2.080   1.344   3.196 -1.4651  0.4316  1.4428
  507OPC    HW2 2231   1.999   1.287   3.102  0.6639  0.2246 -0.3424
  507OPC     MW 2232   2.037   1.284   3.170  0.1315 -0.1539 -0.0585
  508OPC     OW 2233   4.662   3.469   3.167 -0.0403  0.3185  0.1005
  508OPC    HW1 2234   4.675   3.478   3.253  1.8395  2.1489 -0.2796
  508OPC    HW2 2235   4.743   3.456   3.136 -0.8352 -1.7666 -1.2920
  508OPC     MW 2236   4.676   3.469   3.175  0.1202  0.2810 -0.1614
  509OPC     OW 2237   1.084   2.827   3.964 -0.4828  0.2351  0.8930
  509OPC    HW1 2238   1.059   2.846   4.045 -0.9023  1.8392  0.4284
  509OPC    HW2 2239   1.026   2.869   3.914  1.9629  2.6420 -0.2204
  509OPC     MW 2240   1.072   2.836   3.968 -0.1835  0.8277  0.6598
  510OPC     OW 2241   1.376   4.617   4.019  0.0972 -0.5077 -0.3777
  510OPC    HW1 2242   1.330   4.629   3.946  1.5781 -0.5814 -1.3677
  510OPC    HW2 2243   1.436   4.681   4.016 -1.4866  1.3357  2.2437
  510OPC     MW 2244   1.378   4.628   4.008  0.0820 -0.2463 -0.1369
  511OPC     OW 2245   4.252   1.649   2.788 -0.0248  0.5640  0.4087
  511OPC    HW1 2246   4.333   1.658   2.820 -1.0155  0.3151  3.2585
  511OPC    HW2 2247   4.248   1.564   2.767  1.1121  1.0123 -2.0912
  511OPC     MW 2248   4.264   1.638   2.789 -0.0033  0.5935  0.4603
  512OPC     OW 2249   3.040   1.950   4.381 -0.0293 -0.6344 -0.5085
  512OPC    HW1 2250   3.121   1.939   4.348 -0.0028 -0.4325 -0.5125
  512OPC    HW2 2251   2.989   1.946   4.310  0.2438  2.6103 -1.0211
  512OPC     MW 2252   3.045   1.947   4.365  0.0149 -0.1253 -0.5846
  513OPC     OW 2253   1.176   2.992   0.157  0.2156  0.1848 -0.0250
  513OPC    HW1 2254   1.260   2.988   0.180 -0.4132 -0.1630  2.5208
  513OPC    HW2 2255   1.155   2.909   0.141  0.2858  0.2404 -0.4132
  513OPC     MW 2256   1.186   2.979   0.158  0.1331  0.1416  0.2938
  514OPC     OW 2257   2.611   0.348   3.055  0.2214 -0.8472  0.1395
  514OPC    HW1 2258   2.672   0.352   3.118 -1.1681 -1.2352  1.5525
  514OPC    HW2 2259   2.637   0.280   3.007  1.4686 -0.3636  0.0732
  514OPC     MW 2260   2.624   0.339   3.057  0.2004 -0.8331  0.3384
  515OPC     OW 2261   3.569   3.002   0.597 -0.1942  0.2074  0.2221
  515OPC    HW1 2262   3.595   2.988   0.679  0.1858  0.5210  0.1595
  515OPC    HW2 2263   3.533   2.926   0.573 -2.0530  0.6878  1.3121
  515OPC     MW 2264   3.568   2.989   0.605 -0.4126  0.3247  0.3739
  516OPC     OW 2265   1.728   0.376   3.072  0.5686  0.3603 -1.3307
  516OPC    HW1 2266   1.789   0.314   3.077  0.9391  0.7432 -0.9597
  516OPC    HW2 2267   1.762   0.433   3.014  1.5120  1.5657  0.3039
  516OPC     MW 2268   1.742   0.376   3.064  0.7627  0.5949 -1.0345
  517OPC     OW 2269   1.113   2.211   4.030 -0.4810  0.0466 -0.0229
  517OPC    HW1 2270   1.152   2.289   4.023  0.9246 -0.7777 -3.4184
  517OPC    HW2 2271   1.054   2.213   3.967  0.5269 -2.0540 -1.1161
  517OPC     MW 2272   1.110   2.223   4.020 -0.1245 -0.3855 -0.6857
  518OPC     OW 2273   1.754   1.873   4.340  0.1173  0.5926  0.1027
  518OPC    HW1 2274   1.836   1.903   4.330  0.5993 -0.3633  1.0002
  518OPC    HW2 2275   1.718   1.885   4.262  1.1616  0.9125 -0.3485
  518OPC     MW 2276   1.761   1.879   4.327  0.3427  0.4987  0.1686
  519OPC     OW 2277   3.714   3.243   3.902 -0.6353 -0.4097 -0.4835
  519OPC    HW1 2278   3.786   3.213   3.941 -0.9812 -0.2055  0.3300
  519OPC    HW2 2279   3.652   3.186   3.928 -1.4676  1.3514  1.7121
  519OPC     MW 2280   3.715   3.230   3.912 -0.8093 -0.1193 -0.0390
  520OPC     OW 2281   2.888   4.263   2.519  0.3251  0.4431  0.2662
  520OPC    HW1 2282   2.859   4.229   2.594  1.2761 -0.1688  0.3844
  520OPC    HW2 2283   2.918   4.193   2.476 -0.1565  0.7965 -0.6681
  520OPC     MW 2284   2.888   4.247   2.523  0.3945  0.4051  0.1457
  521OPC     OW 2285   3.202   3.127   0.984  0.4010 -0.5532  0.1088
  521OPC    HW1 2286   3.228   3.140   0.901  1.0622 -1.1980  0.1979
  521OPC    HW2 2287   3.277   3.112   1.026 -0.0143 -1.2364  0.6317
  521OPC     MW 2288   3.217   3.127   0.978  0.4373 -0.7493  0.1992
  522OPC     OW 2289   1.428   2.626   0.577  0.7770 -0.1274 -0.3933
  522OPC    HW1 2290   1.361   2.658   0.531 -0.6076 -0.6171  1.1918
  522OPC    HW2 2291   1.408   2.542   0.587  1.5753 -0.2616  0.1913
  522OPC     MW 2292   1.416   2.619   0.572  0.6904 -0.2196 -0.0728
  523OPC     OW 2293   2.175   4.732   1.099  0.0528  0.5124  0.1002
  523OPC    HW1 2294   2.152   4.677   1.035  1.0647 -1.1021  1.0415
  523OPC    HW2 2295   2.259   4.748   1.084  0.8075 -1.2656  1.8648
  523OPC     MW 2296   2.184   4.726   1.088  0.3138  0.0112  0.5000
  524OPC     OW 2297   0.318   0.184   0.345 -0.1137 -0.2759 -0.0247
  524OPC    HW1 2298   0.346   0.159   0.266  1.1679 -0.1405  0.3610
  524OPC    HW2 2299   0.335   0.115   0.396  0.2417  0.1011  0.3732
  524OPC     MW 2300   0.324   0.170   0.341  0.1281 -0.2002  0.0910
  525OPC     OW 2301   3.266   2.566   4.698 -0.0521  0.4613  0.1921
  525OPC    HW1 2302   3.279   2.608   4.773  1.2084  0.3214  0.0634
  525OPC    HW2 2303   3.310   2.492   4.707  0.4797  0.6256 -0.8246
  525OPC     MW 2304   3.274   2.561   4.710  0.2127  0.4649  0.0231
  526OPC     OW 2305   3.541   3.474   4.859 -0.0811 -0.3688  0.2765
  526OPC    HW1 2306   3.541   3.422   4.929  1.1959  1.2068  1.4853
  526OPC    HW2 2307   3.468   3.521   4.869 -0.2947 -0.6515  0.1081
  526OPC     MW 2308   3.530   3.473   4.871  0.0759 -0.1777  0.4303
  527OPC     OW 2309   2.460   0.684   3.753  0.2635  0.1155 -0.3830
  527OPC    HW1 2310   2.401   0.648   3.699  0.3176 -1.0903  0.3069
  527OPC    HW2 2311   2.422   0.677   3.831  0.0850  2.0444 -0.2617
  527OPC     MW 2312   2.445   0.678   3.757  0.2452  0.2223 -0.2631
  528OPC     OW 2313   3.826   0.139   3.198  0.2726 -0.0424 -0.3475
  528OPC    HW1 2314   3.806   0.106   3.120 -1.9875  1.3781 -0.4762
  528OPC    HW2 2315   3.825   0.225   3.185  1.2996  0.1879  0.9512
  528OPC     MW 2316   3.823   0.147   3.185  0.0904  0.2014 -0.1748
  529OPC     OW 2317   1.380   0.791   3.305 -0.0555 -0.2083  0.3787
  529OPC    HW1 2318   1.348   0.738   3.367  1.4954  0.8309  2.1699
  529OPC    HW2 2319   1.433   0.844   3.349  1.8190  0.0439 -1.9685
  529OPC     MW 2320   1.384   0.791   3.321  0.4505 -0.0175  0.2967
  530OPC     OW 2321   4.621   0.044   0.714  0.1267  0.1379 -0.0136
  530OPC    HW1 2322   4.642   0.073   0.634  0.3678  0.1503  0.0540
  530OPC    HW2 2323   4.615  -0.042   0.703  1.3088  0.0185  0.2098
  530OPC     MW 2324   4.623   0.036   0.701  0.3366  0.1221  0.0294
  531OPC     OW 2325   3.557   1.907   0.210  0.0695 -0.1906  0.2293
  531OPC    HW1 2326   3.580   1.873   0.133  0.7398 -0.1611  0.4086
  531OPC    HW2 2327   3.579   1.845   0.267 -3.0775 -1.4639  0.2177
  531OPC     MW 2328   3.564   1.893   0.207 -0.2964 -0.3743  0.2541
  532OPC     OW 2329   3.429   3.716   4.613  0.4807 -0.2405 -0.2564
  532OPC    HW1 2330   3.373   3.709   4.680 -1.0085 -2.6047 -1.5929
  532OPC    HW2 2331   3.504   3.737   4.652 -0.8083  0.8317  1.8785
  532OPC     MW 2332   3.432   3.718   4.629  0.0703 -0.4314 -0.1385
  533OPC     OW 2333   1.230   3.283   0.558  0.5443 -0.5858  0.3070
  533OPC    HW1 2334   1.297   3.243   0.598  0.9805  0.5227  0.7143
  533OPC    HW2 2335   1.192   3.328   0.623  1.0050  0.8972 -0.4208
  533OPC     MW 2336   1.234   3.284   0.574  0.6768 -0.2029  0.2597
  534OPC     OW 2337   3.757   1.412   3.753 -0.1804  0.1683  0.3995
  534OPC    HW1 2338   3.692   1.467   3.775  0.2118 -0.3158  3.1876
  534OPC    HW2 2339   3.827   1.446   3.794  0.6902 -0.8936 -0.1560
  534OPC     MW 2340   3.758   1.425   3.762  0.0061 -0.0600  0.7292
  535OPC     OW 2341   3.536   3.851   2.727 -0.1771  0.3604 -0.3377
  535OPC    HW1 2342   3.537   3.852   2.814 -0.7061 -0.9592 -0.2834
  535OPC    HW2 2343   3.494   3.776   2.709  2.1798 -0.7249 -1.7173
  535OPC     MW 2344   3.530   3.840   2.737  0.0927  0.0050 -0.5336
  536OPC     OW 2345   0.360   2.447   2.517  0.7500  0.2518  0.9039
  536OPC    HW1 2346   0.380   2.413   2.595  3.5171  2.0729  1.1314
  536OPC    HW2 2347   0.399   2.525   2.518 -0.9892  1.2963 -1.5169
  536OPC     MW 2348   0.368   2.454   2.529  0.9018  0.6751  0.5800
  537OPC     OW 2349   3.169   1.487   3.949  0.3122 -0.7347 -0.5908
  537OPC    HW1 2350   3.107   1.487   3.887  1.0559  0.5613 -1.3884
  537OPC    HW2 2351   3.213   1.413   3.934 -0.4211 -1.1628 -0.6645
  537OPC     MW 2352   3.166   1.476   3.938  0.3138 -0.6064 -0.7195
  538OPC     OW 2353   0.712   1.498   3.995  0.4103 -0.1836 -0.1616
  538OPC    HW1 2354   0.798   1.490   3.999  0.4584 -1.0450 -1.9403
  538OPC    HW2 2355   0.700   1.583   3.980  1.0731 -0.2947 -1.4877
  538OPC     MW 2356   0.723   1.510   3.993  0.5153 -0.3272 -0.6204
  539OPC     OW 2357   1.211   0.554   0.242  0.2188  0.0588  0.8237
  539OPC    HW1 2358   1.282   0.592   0.277 -0.3459  1.0583  0.9027
  539OPC    HW2 2359   1.240   0.474   0.221  0.6597 -0.5183  3.3302
  539OPC     MW 2360   1.226   0.548   0.244  0.2005  0.1211  1.2056
  540OPC     OW 2361   0.262   0.758   4.122 -0.0285 -0.3995  0.0438
  540OPC    HW1 2362   0.219   0.698   4.168  1.7634 -1.8329 -0.0612
  540OPC    HW2 2363   0.215   0.765   4.048 -1.3524 -0.1563  0.8717
  540OPC     MW 2364   0.249   0.750   4.118  0.0406 -0.5753  0.1504
  541OPC     OW 2365   1.084   2.174   0.729  0.3462 -0.2882  0.0771
  541OPC    HW1 2366   1.133   2.171   0.800  0.0623 -1.6129  0.2411
  541OPC    HW2 2367   1.062   2.258   0.722  2.3234  0.2714  0.1806
  541OPC     MW 2368   1.088   2.186   0.738  0.5963 -0.4011  0.1166
  542OPC     OW 2369   3.921   1.425   4.169 -0.5610  0.8181  0.2265
  542OPC    HW1 2370   3.867   1.466   4.224 -1.1227  0.2976  0.0716
  542OPC    HW2 2371   3.893   1.342   4.170  0.6867  0.3845  0.6936
  542OPC     MW 2372   3.909   1.419   4.177 -0.4598  0.6772  0.2728
  543OPC     OW 2373   1.904   0.737   0.928 -0.4178  0.2258 -0.1156
  543OPC    HW1 2374   1.819   0.719   0.926 -0.6533  0.9040  1.8832
  543OPC    HW2 2375   1.919   0.759   1.011  1.9121 -0.8104 -0.1644
  543OPC     MW 2376   1.894   0.738   0.940 -0.1084  0.1729  0.1724
  544OPC     OW 2377   3.667   1.475   1.572  0.0435 -0.1362 -0.4413
  544OPC    HW1 2378   3.612   1.543   1.568 -0.8329 -0.8565 -1.2930
  544OPC    HW2 2379   3.693   1.465   1.489  0.2699 -0.7417 -0.3021
  544OPC     MW 2380   3.662   1.484   1.559 -0.0526 -0.3320 -0.5466
  545OPC     OW 2381   0.048   2.936   0.202 -0.6508 -0.0530  0.4791
  545OPC    HW1 2382   0.016   2.967   0.278 -0.4027  1.2824  0.0611
  545OPC    HW2 2383   0.020   2.853   0.201 -2.7694  0.5832  0.8786
  545OPC     MW 2384   0.039   2.928   0.213 -0.9271  0.2382  0.4764
  546OPC     OW 2385   0.378   3.480   4.392  0.3265  0.7411  0.0464
  546OPC    HW1 2386   0.393   3.546   4.447 -0.4450 -0.3175  1.6027
  546OPC    HW2 2387   0.410   3.411   4.435  0.1246 -0.0565 -1.0549
  546OPC     MW 2388   0.385   3.479   4.406  0.1827  0.4668  0.1137
  547OPC     OW 2389   4.867   2.912   1.792 -0.1961  0.3378 -0.2897
  547OPC    HW1 2390   4.905   2.866   1.729 -0.8434  1.8916 -1.8911
  547OPC    HW2 2391   4.863   2.856   1.859  0.0157 -1.5603 -1.7930
  547OPC     MW 2392   4.872   2.897   1.793 -0.2606  0.2869 -0.7483
  548OPC     OW 2393   2.487   4.282   2.498  0.4593  0.0880  0.2492
  548OPC    HW1 2394   2.413   4.281   2.544  0.5186  0.6607  0.3729
  548OPC    HW2 2395   2.546   4.250   2.553  0.1718 -1.0754 -0.1038
  548OPC     MW 2396   2.485   4.277   2.513  0.4255  0.0007  0.2153
  549OPC     OW 2397   1.156   3.146   1.219 -0.3042  0.7343 -0.5936
  549OPC    HW1 2398   1.143   3.230   1.200 -1.0251  1.3849  2.3128
  549OPC    HW2 2399   1.105   3.132   1.289 -0.2127 -2.1458 -0.9630
  549OPC     MW 2400   1.146   3.156   1.227 -0.3971  0.4051 -0.2188
  550OPC     OW 2401   1.910   1.952   4.616 -0.5988 -0.3664 -0.3573
  550OPC    HW1 2402   1.959   1.903   4.562 -0.6940 -0.0065 -0.7714
  550OPC    HW2 2403   1.968   1.980   4.675 -0.4780 -0.7019 -0.3127
  550OPC     MW 2404   1.926   1.949   4.617 -0.5950 -0.3628 -0.4120
  551OPC     OW 2405   1.251   0.213   0.812  0.3803 -0.2164 -0.2068
  551OPC    HW1 2406   1.227   0.136   0.778  1.6169  0.1791 -2.1648
  551OPC    HW2 2407   1.297   0.191   0.882 -0.5092 -1.1841  0.1099
  551OPC     MW 2408   1.254   0.198   0.817  0.4315 -0.3009 -0.4492
  552OPC     OW 2409   3.754   3.926   0.078 -0.4650  0.3013  0.2321
  552OPC    HW1 2410   3.710   3.893   0.010 -0.5031  2.2224 -0.7441
  552OPC    HW2 2411   3.826   3.960   0.042 -0.3980  1.2059  1.1667
  552OPC     MW 2412   3.758   3.926   0.063 -0.4607  0.7186  0.2260
  553OPC     OW 2413   1.654   1.514   3.128  0.5076  0.2912 -0.1253
  553OPC    HW1 2414   1.695   1.590   3.122  1.7349 -0.3200  0.0833
  553OPC    HW2 2415   1.686   1.468   3.061  0.0238 -0.1478 -0.0621
  553OPC     MW 2416   1.665   1.518   3.117  0.6174  0.1361 -0.0851
  554OPC     OW 2417   2.498   3.995   3.887  0.2779 -0.7114  0.1085
  554OPC    HW1 2418   2.544   3.928   3.917 -1.5633 -1.6812  0.9549
  554OPC    HW2 2419   2.459   3.964   3.815  0.8233  0.0438 -0.5257
  554OPC     MW 2420   2.499   3.981   3.881  0.0867 -0.7430  0.1398
  555OPC     OW 2421   4.647   0.745   3.826  0.5339 -0.0680 -0.2375
  555OPC    HW1 2422   4.605   0.768   3.753  1.1863  1.0513 -0.2854
  555OPC    HW2 2423   4.657   0.821   3.868  3.3559 -0.1151 -0.6795
  555OPC     MW 2424   4.642   0.760   3.821  1.0471  0.0904 -0.3098
  556OPC     OW 2425   1.243   2.263   2.012  0.3382 -0.1848 -0.0145
  556OPC    HW1 2426   1.300   2.215   1.966  0.2482 -0.6097  0.3107
  556OPC    HW2 2427   1.292   2.302   2.072  0.6986  1.5657 -1.3773
  556OPC     MW 2428   1.258   2.262   2.014  0.3782  0.0110 -0.1678
  557OPC     OW 2429   4.693   1.724   1.611  0.2152 -0.1335  0.1863
  557OPC    HW1 2430   4.655   1.762   1.543 -0.5047 -1.4193 -0.1647
  557OPC    HW2 2431   4.660   1.766   1.680  0.5549  0.8330 -0.2293
  557OPC     MW 2432   4.683   1.736   1.611  0.1590 -0.1807  0.0731
  558OPC     OW 2433   3.672   1.485   2.932  0.6870  0.0388  0.4715
  558OPC    HW1 2434   3.605   1.442   2.895 -2.4333  1.8132  3.4603
  558OPC    HW2 2435   3.693   1.435   3.000  0.7289  0.6655  0.9194
  558OPC     MW 2436   3.665   1.471   2.937  0.2323  0.3935  0.9792
  559OPC     OW 2437   0.712   4.798   2.531  0.0090  0.2056 -0.7233
  559OPC    HW1 2438   0.781   4.846   2.506  0.2938  0.0173 -0.2999
  559OPC    HW2 2439   0.720   4.793   2.617 -0.1821 -0.3508 -0.7306
  559OPC     MW 2440   0.723   4.804   2.540  0.0229  0.0954 -0.6618
  560OPC     OW 2441   4.409   1.092   0.029  0.1733  0.4566  0.2531
  560OPC    HW1 2442   4.340   1.107   0.080 -1.9641 -1.0182 -2.0040
  560OPC    HW2 2443   4.423   1.006   0.038  0.1056  0.2773 -1.1305
  560OPC     MW 2444   4.401   1.081   0.038 -0.1526  0.2123 -0.2847
  561OPC     OW 2445   2.646   3.379   1.444 -0.3816  0.1762  0.3879
  561OPC    HW1 2446   2.572   3.336   1.458  0.0101 -0.8259 -0.4927
  561OPC    HW2 2447   2.624   3.441   1.386 -0.8157  0.8245  1.2148
  561OPC     MW 2448   2.632   3.382   1.437 -0.3879  0.1239  0.3800
  562OPC     OW 2449   3.117   3.125   2.011 -0.5302  0.8390  0.2597
  562OPC    HW1 2450   3.137   3.049   1.975 -0.9601  2.1622 -3.1826
  562OPC    HW2 2451   3.030   3.122   2.019 -0.4882  0.7508  0.7002
  562OPC     MW 2452   3.107   3.113   2.007 -0.5876  1.0213 -0.1837
  563OPC     OW 2453   0.297   1.537   3.776  0.0688 -0.4210  0.2740
  563OPC    HW1 2454   0.241   1.471   3.765 -0.5026  0.0930  0.0390
  563OPC    HW2 2455   0.369   1.499   3.806  0.7932 -1.6063 -2.5784
  563OPC     MW 2456   0.299   1.522   3.779  0.0914 -0.5202 -0.1820
  564OPC     OW 2457   3.830   3.667   2.800  0.2992  0.4945  0.8583
  564OPC    HW1 2458   3.850   3.647   2.883 -0.3373 -0.4937  0.7841
  564OPC    HW2 2459   3.795   3.594   2.769 -0.3375  1.1470 -0.0094
  564OPC     MW 2460   3.828   3.653   2.808  0.1111  0.4448  0.7193
  565OPC     OW 2461   3.752   1.994   1.773 -0.7784 -0.2909 -0.1040
  565OPC    HW1 2462   3.801   2.064   1.757 -2.0392  0.6937  0.2417
  565OPC    HW2 2463   3.683   2.004   1.721 -0.5801 -1.7390 -0.6926
  565OPC     MW 2464   3.749   2.006   1.763 -0.9353 -0.3594 -0.1400
  566OPC     OW 2465   0.888   3.933   0.634 -0.9069 -0.7584  0.1659
  566OPC    HW1 2466   0.882   3.852   0.667 -1.3784 -0.2899  1.2890
  566OPC    HW2 2467   0.821   3.975   0.671 -0.1489  0.3787  0.3012
  566OPC     MW 2468   0.877   3.927   0.644 -0.8646 -0.5213  0.3518
  567OPC     OW 2469   0.657   0.109   4.991  0.0313 -0.0325  0.5650
  567OPC    HW1 2470   0.643   0.050   4.928  1.0878  0.9281 -0.6150
  567OPC    HW2 2471   0.732   0.083   5.027 -0.0046  0.0434  0.6957
  567OPC     MW 2472   0.666   0.096   4.987  0.1821  0.1206  0.4101
  568OPC     OW 2473   2.128   2.899   3.489 -0.0945 -0.2351 -0.3370
  568OPC    HW1 2474   2.177   2.895   3.417 -0.8365 -1.8201 -0.8137
  568OPC    HW2 2475   2.073   2.832   3.479 -1.0237  0.2729  1.1302
  568OPC     MW 2476   2.127   2.888   3.477 -0.3414 -0.3941 -0.1907
  569OPC     OW 2477   2.604   3.674   0.344  0.1039  0.5942 -1.0000
  569OPC    HW1 2478   2.662   3.619   0.380 -0.0432  1.3068  0.3644
  569OPC    HW2 2479   2.604   3.650   0.260  0.2675 -1.2876 -0.5145
  569OPC     MW 2480   2.613   3.662   0.337  0.1063  0.4215 -0.7267
  570OPC     OW 2481   0.126   2.426   3.891  0.2077 -0.2744 -0.4308
  570OPC    HW1 2482   0.162   2.491   3.846  0.0696  0.2847  0.2392
  570OPC    HW2 2483   0.052   2.409   3.848  0.2259  0.0448 -0.5930
  570OPC     MW 2484   0.120   2.433   3.878  0.1900 -0.1446 -0.3558
  571OPC     OW 2485   1.972   0.506   0.774  0.0834  0.0217  0.2545
  571OPC    HW1 2486   1.926   0.439   0.805  0.1395 -0.5118 -0.7436
  571OPC    HW2 2487   1.981   0.559   0.842 -1.1992 -0.3075  0.7064
  571OPC     MW 2488   1.967   0.504   0.788 -0.0978 -0.1057  0.1738
  572OPC     OW 2489   2.434   3.294   4.230  0.5421 -0.2636 -0.5709
  572OPC    HW1 2490   2.407   3.376   4.222  1.2077  0.2083  1.4877
  572OPC    HW2 2491   2.391   3.252   4.166 -0.6243  1.4619 -0.9899
  572OPC     MW 2492   2.424   3.300   4.219  0.4683  0.0610 -0.3285
  573OPC     OW 2493   1.717   0.646   2.531 -0.1534 -0.3479 -0.3056
  573OPC    HW1 2494   1.668   0.574   2.529 -0.0486 -0.4105 -0.6588
  573OPC    HW2 2495   1.661   0.709   2.508 -0.4057 -0.2176  0.6251
  573OPC     MW 2496   1.702   0.645   2.528 -0.1752 -0.3379 -0.2203
  574OPC     OW 2497   2.399   3.805   0.926  0.0898  0.3513 -0.1437
  574OPC    HW1 2498   2.428   3.795   0.844  0.2840  0.0955 -0.0442
  574OPC    HW2 2499   2.455   3.863   0.960  1.2088 -1.0194  0.4061
  574OPC     MW 2500   2.411   3.812   0.919  0.2837  0.1112 -0.0478
  575OPC     OW 2501   3.181   2.512   4.022 -0.4391  0.5210 -0.0679
  575OPC    HW1 2502   3.149   2.477   3.949  0.3956  0.3615 -0.3666
  575OPC    HW2 2503   3.267   2.502   4.014 -0.3302  0.5146  0.9326
  575OPC     MW 2504   3.189   2.506   4.010 -0.2997  0.4965  0.0360
  576OPC     OW 2505   1.924   3.670   4.334  0.6044 -0.1302 -0.6796
  576OPC    HW1 2506   1.865   3.630   4.384  0.3519 -0.3011 -1.1078
  576OPC    HW2 2507   1.987   3.610   4.325  0.8859  0.0872 -0.1428
  576OPC     MW 2508   1.925   3.655   4.340  0.6087 -0.1234 -0.6633
  577OPC     OW 2509   4.012   4.679   4.524  0.1877 -0.4504  0.7270
  577OPC    HW1 2510   4.008   4.632   4.598  3.0876  0.7015  1.7695
  577OPC    HW2 2511   4.095   4.707   4.522 -0.5567  1.9934 -1.4640
  577OPC     MW 2512   4.024   4.676   4.535  0.5059  0.0806  0.5572
  578OPC     OW 2513   0.091   2.535   3.602  0.0047 -0.5382  0.1461
  578OPC    HW1 2514   0.169   2.564   3.627  0.9106 -0.7869 -2.1323
  578OPC    HW2 2515   0.109   2.486   3.531 -2.1727 -0.8968 -0.2317
  578OPC     MW 2516   0.105   2.532   3.595 -0.1831 -0.6279 -0.2463
  579OPC     OW 2517   1.676   2.460   3.607  0.0121  1.0475  0.8528
  579OPC    HW1 2518   1.668   2.535   3.563  1.9385  1.3211  0.9032
  579OPC    HW2 2519   1.593   2.435   3.620 -0.6446  2.5756 -0.1496
  579OPC     MW 2520   1.663   2.467   3.603  0.1996  1.3137  0.7122
  580OPC     OW 2521   2.023   2.120   0.670  0.2515 -0.0803  0.2717
  580OPC    HW1 2522   2.048   2.202   0.654 -1.3345  0.2190 -0.7982
  580OPC    HW2 2523   2.064   2.074   0.608 -1.9798  0.4561 -1.7120
  580OPC     MW 2524   2.033   2.125   0.659 -0.3124  0.0430 -0.1794
  581OPC     OW 2525   0.565   3.861   2.847  0.6685  0.2284 -0.2319
  581OPC    HW1 2526   0.641   3.856   2.891  0.5359 -0.3338 -0.0603
  581OPC    HW2 2527   0.554   3.781   2.817 -1.2488 -0.4838  2.0908
  581OPC     MW 2528   0.575   3.849   2.849  0.3657  0.0402  0.1365
  582OPC     OW 2529   3.184   0.991   2.107  0.4202 -0.1356  0.0004
  582OPC    HW1 2530   3.103   0.985   2.139  0.0032 -0.9797 -1.1382
  582OPC    HW2 2531   3.232   1.015   2.176 -0.9280  1.3143  0.4852
  582OPC     MW 2532   3.179   0.994   2.122  0.1594 -0.0461 -0.0963
  583OPC     OW 2533   4.194   0.254   1.858  0.1995  0.6354  0.4764
  583OPC    HW1 2534   4.134   0.310   1.828 -0.4522  0.1518  0.8706
  583OPC    HW2 2535   4.269   0.299   1.850  0.2516  0.2716 -2.6827
  583OPC     MW 2536   4.196   0.269   1.852  0.1111  0.5102  0.0680
  584OPC     OW 2537   2.414   0.401   2.215 -0.6456 -0.0409 -0.0480
  584OPC    HW1 2538   2.365   0.339   2.254 -1.7012  1.7663  1.7275
  584OPC    HW2 2539   2.485   0.406   2.266 -0.7052  0.3799 -0.0016
  584OPC     MW 2540   2.417   0.393   2.229 -0.8103  0.2882  0.2210
  585OPC     OW 2541   4.899   0.463   1.334 -0.2097  0.0973  0.5510
  585OPC    HW1 2542   4.817   0.482   1.312 -0.3172  1.3376  1.8348
  585OPC    HW2 2543   4.900   0.376   1.340 -1.2920  0.0373  0.0589
  585OPC     MW 2544   4.887   0.453   1.332 -0.3854  0.2716  0.6679
  586OPC     OW 2545   1.283   1.425   1.291 -0.3204 -0.1048 -0.2264
  586OPC    HW1 2546   1.337   1.448   1.356  0.5019 -0.1512 -0.8668
  586OPC    HW2 2547   1.210   1.401   1.332 -0.3379  1.2348  0.6075
  586OPC     MW 2548   1.280   1.425   1.307 -0.2015  0.0862 -0.1979
  587OPC     OW 2549   3.346   2.370   4.346  0.7541 -0.4088 -0.6230
  587OPC    HW1 2550   3.287   2.398   4.287  1.2502  0.3799 -0.7580
  587OPC    HW2 2551   3.317   2.291   4.367 -0.5243  0.0688 -0.4694
  587OPC     MW 2552   3.333   2.363   4.340  0.6386 -0.2217 -0.6199
  588OPC     OW 2553   0.810   2.871   4.218 -0.0828 -0.0047 -0.5678
  588OPC    HW1 2554   0.786   2.907   4.293  2.9796  0.2258  0.4290
  588OPC    HW2 2555   0.818   2.939   4.164  1.6028  0.3850  0.1131
  588OPC     MW 2556   0.807   2.886   4.221  0.6186  0.0868 -0.3200
  589OPC     OW 2557   4.797   2.265   4.833  0.2174 -0.1643  0.1888
  589OPC    HW1 2558   4.762   2.341   4.807  1.6946  0.0088 -1.5486
  589OPC    HW2 2559   4.823   2.281   4.915  0.3382  1.1733 -0.0813
  589OPC     MW 2560   4.796   2.279   4.841  0.4532  0.0590 -0.1075
  590OPC     OW 2561   1.759   1.198   3.817  0.1631 -0.5966  0.0088
  590OPC    HW1 2562   1.842   1.190   3.791  0.1051  0.7400 -0.7086
  590OPC    HW2 2563   1.731   1.267   3.772 -1.0731 -0.4705  0.9285
  590OPC     MW 2564   1.767   1.207   3.807 -0.0281 -0.3806  0.0387
  591OPC     OW 2565   0.287   2.609   3.260 -0.7685 -0.2407 -0.2504
  591OPC    HW1 2566   0.217   2.635   3.306 -0.3986  1.1105 -0.4162
  591OPC    HW2 2567   0.333   2.683   3.249  1.0320 -1.1881  0.4247
  591OPC     MW 2568   0.284   2.624   3.265 -0.4479 -0.1811 -0.1752
  592OPC     OW 2569   1.356   1.989   0.603 -0.0543 -0.2938 -0.2705
  592OPC    HW1 2570   1.285   1.995   0.554  1.1635  1.5260 -1.9915
  592OPC    HW2 2571   1.365   2.070   0.635  1.1404 -0.5331  0.0428
  592OPC     MW 2572   1.347   2.002   0.601  0.3021 -0.0603 -0.4784
  593OPC     OW 2573   1.477   3.834   0.785  0.4418 -0.8458 -0.1674
  593OPC    HW1 2574   1.528   3.809   0.851  2.6680  1.0844 -0.9689
  593OPC    HW2 2575   1.448   3.913   0.811 -0.1364 -0.8613 -0.7523
  593OPC     MW 2576   1.480   3.842   0.799  0.6853 -0.5629 -0.3722
  594OPC     OW 2577   1.642   0.944   3.188  0.0029 -0.3325 -0.6972
  594OPC    HW1 2578   1.668   0.957   3.270 -0.8539 -0.2847 -0.4299
  594OPC    HW2 2579   1.717   0.924   3.146  0.3245 -1.2059  0.2577
  594OPC     MW 2580   1.657   0.943   3.194 -0.0762 -0.4544 -0.5167
  595OPC     OW 2581   1.091   3.378   0.761 -0.5282  0.3965  0.1772
  595OPC    HW1 2582   1.083   3.461   0.785 -1.3557 -0.3160  2.7734
  595OPC    HW2 2583   1.061   3.334   0.831  3.7803 -2.1791  0.7891
  595OPC     MW 2584   1.086   3.384   0.775 -0.0139 -0.0893  0.6511
  596OPC     OW 2585   3.665   0.671   4.351  0.1561 -0.0726 -0.0554
  596OPC    HW1 2586   3.656   0.700   4.433 -1.5163  1.7504 -0.7803
  596OPC    HW2 2587   3.594   0.622   4.339  1.5047 -2.1761  0.2255
  596OPC     MW 2588   3.653   0.668   4.361  0.1084 -0.1141 -0.1211
  597OPC     OW 2589   4.016   4.548   4.778 -0.6298 -0.2216 -0.7106
  597OPC    HW1 2590   3.976   4.559   4.854  1.9229 -0.1017  0.6996
  597OPC    HW2 2591   4.029   4.462   4.774  1.2495 -0.0149  0.1434
  597OPC     MW 2592   4.012   4.537   4.788  0.0246 -0.1733 -0.3762
  598OPC     OW 2593   0.540   3.431   2.224 -0.3843 -0.2950  0.9135
  598OPC    HW1 2594   0.467   3.402   2.186  0.1094 -1.6984  0.9900
  598OPC    HW2 2595   0.547   3.513   2.194 -0.4565 -1.0496 -1.4127
  598OPC     MW 2596   0.530   3.439   2.214 -0.3220 -0.6138  0.5811
  599OPC     OW 2597   2.243   4.500   0.913  0.6926 -0.3140 -0.1652
  599OPC    HW1 2598   2.197   4.479   0.842  2.8824  0.3355 -1.8723
  599OPC    HW2 2599   2.246   4.425   0.958 -1.2709 -0.5757 -0.3624
  599OPC     MW 2600   2.236   4.486   0.910  0.7260 -0.2565 -0.4465
  600OPC     OW 2601   4.382   4.182   3.920  0.5487 -0.4637 -0.2218
  600OPC    HW1 2602   4.318   4.226   3.959 -0.8639 -2.1526 -0.4844
  600OPC    HW2 2603   4.454   4.214   3.956 -0.5603 -0.1438  1.8817
  600OPC     MW 2604   4.383   4.193   3.931  0.1762 -0.6657  0.0502
  601OPC     OW 2605   2.778   3.022   2.950  0.4906  0.0056  0.2682
  601OPC    HW1 2606   2.837   2.981   2.901 -1.0641 -0.6620 -1.1077
  601OPC    HW2 2607   2.728   3.064   2.892 -0.1823  0.8789  1.4311
  601OPC     MW 2608   2.780   3.022   2.934  0.1616  0.0360  0.2366
  602OPC     OW 2609   2.730   0.248   1.795  0.2616 -0.0957  0.3237
  602OPC    HW1 2610   2.784   0.304   1.834 -0.3891  0.4094  0.5089
  602OPC    HW2 2611   2.772   0.227   1.722  1.0693 -0.3317  0.8508
  602OPC     MW 2612   2.744   0.253   1.790  0.2848 -0.0559  0.4289
  603OPC     OW 2613   0.835   4.047   2.796  0.1186  0.0759 -0.0822
  603OPC    HW1 2614   0.780   4.086   2.851 -0.6432 -1.3156  0.1706
  603OPC    HW2 2615   0.903   4.025   2.846 -0.3079 -0.6467  0.1880
  603OPC     MW 2616   0.837   4.050   2.811 -0.0570 -0.2365 -0.0050
  604OPC     OW 2617   4.570   4.178   0.133 -0.3783 -0.1431 -0.2354
  604OPC    HW1 2618   4.537   4.238   0.187  0.2251 -0.7718  0.8440
  604OPC    HW2 2619   4.507   4.170   0.072 -2.1410 -1.0733  1.5793
  604OPC     MW 2620   4.556   4.186   0.132 -0.5496 -0.3734  0.1922
  605OPC     OW 2621   1.159   2.256   3.191  0.4308 -0.1206  0.5917
  605OPC    HW1 2622   1.162   2.204   3.121 -0.3316 -0.8165  1.0542
  605OPC    HW2 2623   1.234   2.239   3.232  0.4411 -0.4368  0.4467
  605OPC     MW 2624   1.170   2.246   3.186  0.3197 -0.2701  0.6386
  606OPC     OW 2625   0.761   1.267   4.989  0.3869  0.2059 -0.1983
  606OPC    HW1 2626   0.776   1.332   5.046  2.2169  2.0339 -2.5298
  606OPC    HW2 2627   0.786   1.301   4.913  0.7512 -3.0522 -1.6895
  606OPC     MW 2628   0.767   1.282   4.986  0.7110 -0.0054 -0.7630
  607OPC     OW 2629   0.764   2.582   0.785 -0.0130  0.5583 -0.4343
  607OPC    HW1 2630   0.777   2.599   0.870  1.0610  0.4607 -0.5602
  607OPC    HW2 2631   0.831   2.529   0.765 -1.7535 -1.6955 -0.6902
  607OPC     MW 2632   0.776   2.576   0.795 -0.1115  0.2110 -0.4908
  608OPC     OW 2633   3.389   0.275   2.450 -0.7567 -0.0691  0.0465
  608OPC    HW1 2634   3.414   0.314   2.377  1.6507 -0.4636  0.5739
  608OPC    HW2 2635   3.342   0.207   2.422  0.0552 -0.1684 -1.1423
  608OPC     MW 2636   3.386   0.271   2.435 -0.2812 -0.1420 -0.0511
  609OPC     OW 2637   1.409   0.057   0.003  0.1915 -0.1976  0.1167
  609OPC    HW1 2638   1.450   0.121   0.046  1.3672 -1.2609  0.6371
  609OPC    HW2 2639   1.449  -0.015   0.030  0.0179 -1.0367 -1.6906
  609OPC     MW 2640   1.421   0.056   0.013  0.3395 -0.4786 -0.0734
  610OPC     OW 2641   2.852   2.821   3.872  0.0423  0.5503 -0.0362
  610OPC    HW1 2642   2.840   2.755   3.816 -1.3786  1.0559 -0.3622
  610OPC    HW2 2643   2.859   2.891   3.820  2.1360  0.6479  0.2725
  610OPC     MW 2644   2.851   2.821   3.856  0.1417  0.6393 -0.0387
  611OPC     OW 2645   1.862   4.560   4.544  0.0210  0.2695  0.3595
  611OPC    HW1 2646   1.833   4.491   4.589 -1.4838  0.5304 -0.1468
  611OPC    HW2 2647   1.792   4.588   4.501  0.9751  1.1591 -0.7071
  611OPC     MW 2648   1.848   4.554   4.544 -0.0603  0.4394  0.1271
  612OPC     OW 2649   1.504   1.603   3.981 -0.4133 -0.6170  0.2959
  612OPC    HW1 2650   1.585   1.588   4.011  0.0753  1.9102  0.4827
  612OPC    HW2 2651   1.514   1.603   3.894 -0.3892 -1.0606  0.2954
  612OPC     MW 2652   1.518   1.601   3.972 -0.3375 -0.3092  0.3233
  613OPC     OW 2653   0.797   0.746   4.617  0.1133 -0.7203 -0.6976
  613OPC    HW1 2654   0.861   0.723   4.671 -0.6200 -0.0530  0.5245
  613OPC    HW2 2655   0.727   0.705   4.649 -0.4682  0.2201 -0.7047
  613OPC     MW 2656   0.796   0.737   4.630 -0.0809 -0.4828 -0.5181
  614OPC     OW 2657   0.774   2.354   2.404 -0.4559 -0.0221  0.2336
  614OPC    HW1 2658   0.732   2.280   2.422 -0.8565  0.0199 -0.4995
  614OPC    HW2 2659   0.845   2.328   2.360 -0.0009 -0.0495  0.9690
  614OPC     MW 2660   0.778   2.339   2.400 -0.4479 -0.0200  0.2339
  615OPC     OW 2661   4.639   4.491   1.374 -0.2888 -0.2372  0.0389
  615OPC    HW1 2662   4.713   4.535   1.363  0.8246 -2.1002 -0.3381
  615OPC    HW2 2663   4.664   4.407   1.373 -2.4945 -0.9772 -1.0714
  615OPC     MW 2664   4.654   4.485   1.372 -0.4499 -0.6220 -0.1808
  616OPC     OW 2665   2.588   1.641   4.057  1.1084 -0.1531 -0.0350
  616OPC    HW1 2666   2.621   1.614   4.133 -0.0508 -1.2198  0.1155
  616OPC    HW2 2667   2.503   1.621   4.063  1.0411 -0.5354 -1.7263
  616OPC     MW 2668   2.580   1.634   4.069  0.9273 -0.3672 -0.2627
  617OPC     OW 2669   0.971   2.712   2.614  0.8402  0.1407  0.7192
  617OPC    HW1 2670   0.963   2.669   2.539  1.3267 -0.8384  1.2046
  617OPC    HW2 2671   1.003   2.652   2.669 -3.7091 -0.6075  3.0000
  617OPC     MW 2672   0.975   2.697   2.611  0.2400 -0.1144  1.1277
  618OPC     OW 2673   4.194   1.806   3.571  0.2808 -0.5147  0.1529
  618OPC    HW1 2674   4.108   1.817   3.565  0.3272 -0.1946  0.0819
  618OPC    HW2 2675   4.203   1.749   3.636 -0.0478 -1.4481 -0.5970
  618OPC     MW 2676   4.183   1.799   3.579  0.2394 -0.6053  0.0316
  619OPC     OW 2677   4.659   1.537   0.485 -0.5258  0.6153  0.3306
  619OPC    HW1 2678   4.590   1.494   0.514 -0.2176 -1.2122 -1.4010
  619OPC    HW2 2679   4.723   1.512   0.539 -0.4090 -1.0144 -0.4790
  619OPC     MW 2680   4.658   1.527   0.497 -0.4632  0.1046 -0.0448
  620OPC     OW 2681   2.082   1.321   3.959 -0.2992  0.7159 -0.4222
  620OPC    HW1 2682   2.051   1.245   3.988  0.8111  0.1173 -0.7828
  620OPC    HW2 2683   2.061   1.321   3.874 -3.1463  2.2698  0.1471
  620OPC     MW 2684   2.074   1.310   3.951 -0.5558  0.8570 -0.3914
  621OPC     OW 2685   0.192   4.540   3.085  0.2809  0.2766  0.2021
  621OPC    HW1 2686   0.161   4.494   3.153  1.3084  3.7309  3.3611
  621OPC    HW2 2687   0.278   4.534   3.095  0.4581  2.9255  0.9541
  621OPC     MW 2688   0.200   4.532   3.097  0.4589  1.1780  0.7799
  622OPC     OW 2689   1.361   4.696   0.686  0.1191  0.1826  0.2797
  622OPC    HW1 2690   1.351   4.665   0.605 -0.0160  1.0379 -0.0430
  622OPC    HW2 2691   1.318   4.638   0.735 -1.7220  0.8029 -0.4969
  622OPC     MW 2692   1.353   4.683   0.681 -0.1729  0.4005  0.1173
  623OPC     OW 2693   3.034   0.307   4.401 -0.2781 -0.9806  0.3758
  623OPC    HW1 2694   2.948   0.301   4.411 -0.5643  1.1878 -0.2144
  623OPC    HW2 2695   3.049   0.263   4.327 -1.1104 -0.3346 -0.2045
  623OPC     MW 2696   3.023   0.300   4.391 -0.4435 -0.5648  0.2031
  624OPC     OW 2697   3.167   0.196   4.140 -0.1875  0.6688  0.4362
  624OPC    HW1 2698   3.187   0.262   4.087 -1.5620  0.3060 -0.6091
  624OPC    HW2 2699   3.242   0.179   4.182  0.5512  1.9313 -0.3224
  624OPC     MW 2700   3.181   0.203   4.138 -0.2812  0.8017  0.1698
  625OPC     OW 2701   4.597   0.556   4.702  0.4315  0.1422  0.1472
  625OPC    HW1 2702   4.519   0.583   4.673  1.0042  0.9687 -0.7314
  625OPC    HW2 2703   4.647   0.559   4.630  1.0846 -1.1419  0.5279
  625OPC     MW 2704   4.593   0.561   4.687  0.6127  0.0746  0.0737
  626OPC     OW 2705   1.970   4.358   3.754  0.4787  0.2907 -0.0206
  626OPC    HW1 2706   2.002   4.278   3.737  1.9676  0.8138  0.1987
  626OPC    HW2 2707   1.930   4.347   3.830  1.2712 -0.1115  0.3556
  626OPC     MW 2708   1.969   4.344   3.763  0.8156  0.3088  0.0675
  627OPC     OW 2709   1.253   4.136   2.789 -0.3316  0.0127  0.2199
  627OPC    HW1 2710   1.269   4.098   2.712  0.6081  0.5017  0.1628
  627OPC    HW2 2711   1.326   4.123   2.835 -1.2260 -1.0958  1.3875
  627OPC     MW 2712   1.266   4.129   2.784 -0.3250 -0.0787  0.3840
  628OPC     OW 2713   0.872   4.487   3.609 -0.0300  0.1674 -0.0029
  628OPC    HW1 2714   0.949   4.447   3.611 -0.2145 -0.2804 -1.2204
  628OPC    HW2 2715   0.863   4.511   3.525 -0.6070  1.4145  0.3845
  628OPC     MW 2716   0.882   4.485   3.597 -0.1425  0.2856 -0.1255
  629OPC     OW 2717   0.584   0.854   1.336  0.2472  0.0228  0.4351
  629OPC    HW1 2718   0.508   0.843   1.295 -0.5055  0.7995  1.5666
  629OPC    HW2 2719   0.598   0.777   1.374  0.4974 -0.4127 -0.5211
  629OPC     MW 2720   0.575   0.841   1.336  0.1730  0.0731  0.4610
  630OPC     OW 2721   3.726   0.908   0.935  0.3140 -0.3156 -0.3208
  630OPC    HW1 2722   3.762   0.829   0.924  1.1200 -0.0587  0.3193
  630OPC    HW2 2723   3.646   0.900   0.901  0.4176 -1.3840 -0.3358
  630OPC     MW 2724   3.720   0.895   0.929  0.4482 -0.4355 -0.2284
  631OPC     OW 2725   2.389   4.314   1.115 -0.3143 -0.5627  0.2486
  631OPC    HW1 2726   2.416   4.272   1.044 -2.1715  0.5579 -1.2148
  631OPC    HW2 2727   2.328   4.260   1.149 -2.0133  0.4333 -1.0945
  631OPC     MW 2728   2.384   4.299   1.110 -0.8398 -0.2499 -0.1659
  632OPC     OW 2729   4.330   1.174   2.445  0.5685 -0.0015  0.7432
  632OPC    HW1 2730   4.347   1.158   2.361  0.1904  0.2782  0.6131
  632OPC    HW2 2731   4.249   1.145   2.456 -0.8234  3.2329  0.0840
  632OPC     MW 2732   4.321   1.167   2.435  0.3071  0.5177  0.6267
  633OPC     OW 2733   3.093   3.833   3.670  0.4863  0.1613 -0.0805
  633OPC    HW1 2734   3.121   3.827   3.752 -1.9977 -2.8900  0.7647
  633OPC    HW2 2735   3.007   3.820   3.677  0.0625  0.5768 -3.1286
  633OPC     MW 2736   3.084   3.830   3.683  0.0567 -0.2280 -0.4060
  634OPC     OW 2737   2.853   3.972   0.832 -0.1182 -0.4239 -0.1862
  634OPC    HW1 2738   2.834   3.955   0.748  0.9848  0.5481 -0.6845
  634OPC    HW2 2739   2.922   3.921   0.848  1.6592  1.5640 -0.9240
  634OPC     MW 2740   2.861   3.962   0.822  0.3072  0.0132 -0.3688
  635OPC     OW 2741   1.172   3.697   3.052 -0.2954  0.3441 -0.2217
  635OPC    HW1 2742   1.242   3.749   3.057 -0.4272  0.8132 -2.4948
  635OPC    HW2 2743   1.148   3.689   3.136 -0.0344  3.6266  0.3136
  635OPC     MW 2744   1.179   3.704   3.065 -0.2763  0.8984 -0.4785
  636OPC     OW 2745   2.511   3.971   0.684  0.3016 -0.4553 -0.3402
  636OPC    HW1 2746   2.461   3.912   0.645  0.1112  1.1935 -2.7903
  636OPC    HW2 2747   2.592   3.945   0.667  0.2201  0.2163 -1.9013
  636OPC     MW 2748   2.516   3.959   0.676  0.2614 -0.1125 -0.9328
  637OPC     OW 2749   0.511   1.855   3.491  0.0020 -0.1200 -0.4885
  637OPC    HW1 2750   0.547   1.935   3.493 -0.6212  0.2640 -2.4274
  637OPC    HW2 2751   0.558   1.813   3.430 -0.3898 -0.8785 -0.2761
  637OPC     MW 2752   0.523   1.861   3.482 -0.1479 -0.1753 -0.7436
  638OPC     OW 2753   4.442   0.533   3.978  0.0690  0.0163  0.6414
  638OPC    HW1 2754   4.427   0.511   3.895 -1.6410  1.1597  0.6015
  638OPC    HW2 2755   4.436   0.620   3.978  1.7026  0.1746  1.6836
  638OPC     MW 2756   4.439   0.542   3.966  0.0575  0.2086  0.7895
  639OPC     OW 2757   4.437   3.028   3.853  0.1620  0.0032 -0.2451
  639OPC    HW1 2758   4.468   3.074   3.785 -1.3049 -1.4606 -2.0464
  639OPC    HW2 2759   4.504   3.025   3.908  1.7809  0.4546 -2.0739
  639OPC     MW 2760   4.451   3.034   3.851  0.1845 -0.1463 -0.7812
  640OPC     OW 2761   4.201   4.801   1.555  0.0649 -0.2253  0.0433
  640OPC    HW1 2762   4.283   4.821   1.576  0.6554 -2.5024  0.1314
  640OPC    HW2 2763   4.172   4.756   1.624 -0.6971 -0.8671 -0.6718
  640OPC     MW 2764   4.209   4.798   1.568  0.0396 -0.6566 -0.0494
  641OPC     OW 2765   4.625   3.185   4.795 -0.0463 -0.1022 -0.2689
  641OPC    HW1 2766   4.595   3.253   4.748  1.0838  0.2461 -0.5230
  641OPC    HW2 2767   4.712   3.188   4.782  0.0628 -1.3657  0.0331
  641OPC     MW 2768   4.634   3.196   4.786  0.1364 -0.2373 -0.2618
  642OPC     OW 2769   2.497   4.526   0.804  0.6757 -0.4250 -0.5627
  642OPC    HW1 2770   2.459   4.509   0.727  0.3384  0.1828 -0.5301
  642OPC    HW2 2771   2.431   4.536   0.859  0.8891  0.2363 -0.4198
  642OPC     MW 2772   2.482   4.525   0.800  0.6573 -0.2375 -0.5368
  643OPC     OW 2773   2.067   0.366   3.800  0.0796  0.3717  0.4265
  643OPC    HW1 2774   2.063   0.390   3.716 -0.3411 -2.1270 -0.3502
  643OPC    HW2 2775   2.139   0.317   3.804 -0.3997 -0.2891  1.3082
  643OPC     MW 2776   2.077   0.362   3.788 -0.0534 -0.0950  0.4420
  644OPC     OW 2777   3.050   3.399   0.219 -0.5094  1.4138  0.6680
  644OPC    HW1 2778   3.005   3.470   0.198  0.0878  1.6828  0.2770
  644OPC    HW2 2779   3.125   3.430   0.250  0.3685  0.9776 -0.8813
  644OPC     MW 2780   3.054   3.414   0.220 -0.2915  1.3891  0.3814
  645OPC     OW 2781   0.699   4.555   2.391  0.0739 -0.3990  0.6078
  645OPC    HW1 2782   0.655   4.482   2.409 -1.7182  0.5562  0.2809
  645OPC    HW2 2783   0.681   4.607   2.459  1.6583 -0.3616  1.0346
  645OPC     MW 2784   0.690   4.552   2.404  0.0432 -0.2522  0.6225
  646OPC     OW 2785   3.888   2.984   0.505  0.1029 -0.1171 -0.1142
  646OPC    HW1 2786   3.876   2.989   0.591 -0.8703 -2.1534 -0.0718
  646OPC    HW2 2787   3.937   3.054   0.487  0.1289  0.4946  2.0360
  646OPC     MW 2788   3.893   2.995   0.515 -0.0371 -0.3276  0.2097
  647OPC     OW 2789   1.659   2.686   3.447 -0.0001 -0.5129  0.3173
  647OPC    HW1 2790   1.577   2.706   3.424  0.7936  1.5411 -0.9754
  647OPC    HW2 2791   1.693   2.653   3.374  1.1429  1.4683 -0.1166
  647OPC     MW 2792   1.652   2.684   3.433  0.2859  0.0832  0.0621
  648OPC     OW 2793   2.026   3.904   2.131  0.2367  0.4639 -0.1798
  648OPC    HW1 2794   2.046   3.955   2.063  3.6162 -0.7211 -0.2678
  648OPC    HW2 2795   2.054   3.951   2.200  1.0478 -0.1691 -0.0602
  648OPC     MW 2796   2.033   3.919   2.131  0.8557  0.1954 -0.1752
  649OPC     OW 2797   4.432   3.616   2.668 -0.0580 -0.2311  0.0731
  649OPC    HW1 2798   4.348   3.596   2.659  0.5112 -2.4872 -1.0529
  649OPC    HW2 2799   4.449   3.593   2.751 -0.4026 -0.3841  0.1041
  649OPC     MW 2800   4.422   3.610   2.679 -0.0246 -0.5870 -0.0886
  650OPC     OW 2801   3.779   4.335   4.936 -0.1657  0.1637  0.1643
  650OPC    HW1 2802   3.745   4.266   4.894  0.7302  0.0571 -0.4089
  650OPC    HW2 2803   3.752   4.403   4.888  0.1712  0.1002 -0.1214
  650OPC     MW 2804   3.770   4.335   4.923  0.0163  0.1383  0.0374
  651OPC     OW 2805   4.490   2.190   1.161 -0.0448  0.5870 -0.1791
  651OPC    HW1 2806   4.436   2.136   1.119 -1.1047  0.8487  0.8017
  651OPC    HW2 2807   4.448   2.266   1.161  0.6190  0.9604  0.0278
  651OPC     MW 2808   4.476   2.193   1.155 -0.1035  0.6808 -0.0036
  652OPC     OW 2809   4.490   4.269   2.475 -0.0573  0.7878  0.2575
  652OPC    HW1 2810   4.488   4.357   2.476  1.7496  0.8586 -0.0922
  652OPC    HW2 2811   4.482   4.249   2.391 -2.1141  0.5067  0.4648
  652OPC     MW 2812   4.488   4.279   2.463 -0.0944  0.7567  0.2365
  653OPC     OW 2813   2.981   4.005   2.405 -0.2876  0.3640 -0.5571
  653OPC    HW1 2814   3.014   3.964   2.335 -0.1839  1.6636 -1.2984
  653OPC    HW2 2815   2.934   3.943   2.444  1.9574 -1.2006 -0.1605
  653OPC     MW 2816   2.979   3.990   2.400  0.0594  0.3250 -0.6081
  654OPC     OW 2817   1.319   1.410   2.757  0.0373  0.6941 -0.3225
  654OPC    HW1 2818   1.339   1.488   2.723 -1.5565  1.6164  0.7111
  654OPC    HW2 2819   1.342   1.418   2.841  2.7205 -1.0968 -0.7482
  654OPC     MW 2820   1.326   1.423   2.764  0.1982  0.5658 -0.2326
  655OPC     OW 2821   4.672   2.455   3.752 -0.2166 -0.1466  0.0888
  655OPC    HW1 2822   4.702   2.468   3.671  1.3432 -0.5420  0.5649
  655OPC    HW2 2823   4.659   2.536   3.783  0.8231  0.0675  0.0007
  655OPC     MW 2824   4.674   2.469   3.745  0.1676 -0.1733  0.1462
  656OPC     OW 2825   1.931   0.146   2.001  0.0088  0.1853  0.4819
  656OPC    HW1 2826   2.007   0.186   1.985  0.1855 -0.9296 -1.9229
  656OPC    HW2 2827   1.871   0.208   1.986  0.2567 -0.2710 -3.4359
  656OPC     MW 2828   1.934   0.161   1.996  0.0716 -0.0468 -0.4520
  657OPC     OW 2829   1.581   0.894   3.491  0.7323  0.2237  0.2147
  657OPC    HW1 2830   1.558   0.976   3.507 -0.4932  0.1214 -0.8634
  657OPC    HW2 2831   1.604   0.863   3.569 -1.9832  0.5964  1.2581
  657OPC     MW 2832   1.581   0.901   3.505  0.1501  0.2637  0.2096
  658OPC     OW 2833   4.049   3.902   0.908 -0.1316 -0.0277  0.1657
  658OPC    HW1 2834   3.963   3.913   0.899  0.0535  1.0636 -0.3786
  658OPC    HW2 2835   4.071   3.955   0.973  0.3341  0.7850 -0.6248
  658OPC     MW 2836   4.040   3.911   0.916 -0.0355  0.2536 -0.0315
  659OPC     OW 2837   4.795   4.754   4.470 -0.2335  0.2212  0.3550
  659OPC    HW1 2838   4.776   4.755   4.385  0.6557  1.3634  0.1482
  659OPC    HW2 2839   4.806   4.838   4.489  4.3158 -0.1921  0.4706
  659OPC     MW 2840   4.794   4.767   4.460  0.5701  0.3290  0.3414
  660OPC     OW 2841   1.673   3.737   4.998 -0.0677 -0.3686 -0.1731
  660OPC    HW1 2842   1.732   3.682   4.966 -0.5419  0.2138 -2.2395
  660OPC    HW2 2843   1.598   3.693   4.994 -0.2663  0.0080 -0.7012
  660OPC     MW 2844   1.671   3.723   4.993 -0.1671 -0.2269 -0.5562
  661OPC     OW 2845   2.367   2.719   1.258  0.0547  0.3221 -0.1831
  661OPC    HW1 2846   2.420   2.732   1.326  0.8534  1.3946 -0.9755
  661OPC    HW2 2847   2.421   2.691   1.196 -0.7168 -0.9439 -0.3034
  661OPC     MW 2848   2.383   2.717   1.259  0.0588  0.2936 -0.3178
  662OPC     OW 2849   0.698   3.995   4.171  0.1514 -0.0716  1.0092
  662OPC    HW1 2850   0.702   3.996   4.259  1.5796  4.3056  1.1424
  662OPC    HW2 2851   0.770   3.951   4.148  0.2650 -0.4597  2.0568
  662OPC     MW 2852   0.709   3.989   4.181  0.3792  0.5177  1.1835
  663OPC     OW 2853   0.191   3.056   4.426  0.3763  0.4252  0.1779
  663OPC    HW1 2854   0.230   3.039   4.502  0.4234  2.5476  0.6994
  663OPC    HW2 2855   0.163   3.138   4.436 -0.7100  0.3187 -1.6557
  663OPC     MW 2856   0.193   3.065   4.439  0.2228  0.7230 -0.0162
  664OPC     OW 2857   1.321   0.285   3.813  0.5586 -0.0349 -0.7149
  664OPC    HW1 2858   1.272   0.228   3.770  0.7638 -0.7201 -0.0657
  664OPC    HW2 2859   1.324   0.355   3.760 -0.2759 -0.3610 -1.2019
  664OPC     MW 2860   1.314   0.287   3.799  0.4656 -0.1843 -0.6909
  665OPC     OW 2861   1.486   4.100   2.259  0.6674 -0.3893 -0.0916
  665OPC    HW1 2862   1.413   4.106   2.307 -0.1505 -1.8489 -1.0745
  665OPC    HW2 2863   1.546   4.143   2.307 -0.8086  0.8433  0.7391
  665OPC     MW 2864   1.484   4.107   2.274  0.3286 -0.4230 -0.1141
  666OPC     OW 2865   0.335   1.358   1.631 -0.6366 -0.1520  0.4898
  666OPC    HW1 2866   0.402   1.326   1.677 -0.6910 -0.1561  0.5651
  666OPC    HW2 2867   0.374   1.405   1.569 -0.5841  0.6229  1.0976
  666OPC     MW 2868   0.351   1.360   1.629 -0.6369 -0.0381  0.5907
  667OPC     OW 2869   4.475   2.139   4.807  0.0850  0.0437 -0.7401
  667OPC    HW1 2870   4.444   2.071   4.854 -0.6312  0.0547 -1.1917
  667OPC    HW2 2871   4.559   2.117   4.794  0.1833 -0.1698  0.1703
  667OPC     MW 2872   4.483   2.126   4.812 -0.0064  0.0137 -0.6723
  668OPC     OW 2873   3.688   3.735   4.330 -0.3791 -0.3350  0.0415
  668OPC    HW1 2874   3.620   3.682   4.345  0.0334 -0.3333  2.1455
  668OPC    HW2 2875   3.680   3.796   4.391 -0.1815  1.4584 -1.6282
  668OPC     MW 2876   3.676   3.736   4.341 -0.2888 -0.0699  0.1059
  669OPC     OW 2877   4.678   2.052   2.187 -0.3249  0.3162 -0.5482
  669OPC    HW1 2878   4.735   1.992   2.160 -0.9700 -0.3870 -0.3866
  669OPC    HW2 2879   4.700   2.123   2.142 -0.2267 -0.3327 -1.5669
  669OPC     MW 2880   4.690   2.053   2.177 -0.4055  0.1166 -0.6748
  670OPC     OW 2881   0.505   4.744   0.761 -0.1296  0.0427 -0.4446
  670OPC    HW1 2882   0.499   4.827   0.786 -2.6185 -0.4606  0.9706
  670OPC    HW2 2883   0.544   4.705   0.829 -0.0709 -0.1400 -0.5818
  670OPC     MW 2884   0.510   4.751   0.775 -0.4885 -0.0587 -0.2558
  671OPC     OW 2885   4.067   2.849   1.703 -0.3605  0.0461  0.5370
  671OPC    HW1 2886   3.986   2.875   1.683 -0.2429 -0.4839 -0.7221
  671OPC    HW2 2887   4.099   2.820   1.627  2.1622  3.1748  0.1445
  671OPC     MW 2888   4.060   2.849   1.689  0.0296  0.4299  0.2929
  672OPC     OW 2889   2.748   4.664   1.678 -0.2986 -0.4775 -0.7221
  672OPC    HW1 2890   2.722   4.625   1.752  1.2264 -0.1741  0.0174
  672OPC    HW2 2891   2.746   4.600   1.619 -0.8565 -0.9043 -0.2500
  672OPC     MW 2892   2.744   4.649   1.681 -0.1557 -0.4957 -0.5431
  673OPC     OW 2893   2.939   0.667   2.810 -0.6615 -0.2422  1.0609
  673OPC    HW1 2894   3.004   0.609   2.799  0.1237  0.5697  1.2950
  673OPC    HW2 2895   2.981   0.741   2.826 -1.6409  0.5288  0.1892
  673OPC     MW 2896   2.955   0.669   2.811 -0.6901 -0.0084  0.9665
  674OPC     OW 2897   3.142   0.893   4.875  0.3772  0.4762 -0.2065
  674OPC    HW1 2898   3.056   0.877   4.871  0.3204  0.9530 -1.2372
  674OPC    HW2 2899   3.147   0.964   4.926  0.1736  0.4141 -0.0991
  674OPC     MW 2900   3.130   0.901   4.882  0.3388  0.5375 -0.3433
  675OPC     OW 2901   1.575   3.358   4.317  0.0311  0.0456  0.5482
  675OPC    HW1 2902   1.563   3.406   4.246  1.9687 -0.9143 -0.5371
  675OPC    HW2 2903   1.495   3.345   4.348 -0.8578  0.6741 -1.3583
  675OPC     MW 2904   1.562   3.363   4.311  0.1860 -0.0033  0.1061
  676OPC     OW 2905   4.754   2.376   2.475  0.3467  0.0491  0.2947
  676OPC    HW1 2906   4.767   2.299   2.434  1.7280  1.7405 -2.8429
  676OPC    HW2 2907   4.829   2.419   2.461 -0.5313  2.1416  1.6034
  676OPC     MW 2908   4.767   2.371   2.467  0.4210  0.6081  0.0246
  677OPC     OW 2909   4.167   4.728   0.039 -0.1801  0.4828 -0.4394
  677OPC    HW1 2910   4.083   4.716   0.019 -0.4121 -2.4427  1.5929
  677OPC    HW2 2911   4.175   4.687   0.116  3.5331 -1.3340 -1.5550
  677OPC     MW 2912   4.156   4.720   0.048  0.3338 -0.2179 -0.3040
  678OPC     OW 2913   3.809   4.053   2.074  0.1532  0.0007 -0.3423
  678OPC    HW1 2914   3.845   4.129   2.051  0.0707 -0.0307 -0.5792
  678OPC    HW2 2915   3.873   4.012   2.117  0.6891 -0.4104 -1.4947
  678OPC     MW 2916   3.824   4.058   2.077  0.2202 -0.0644 -0.5476
  679OPC     OW 2917   3.585   4.546   3.745  0.3856  0.1688  0.3387
  679OPC    HW1 2918   3.627   4.479   3.709 -0.5981 -1.3930  1.9813
  679OPC    HW2 2919   3.514   4.556   3.694  1.1652  0.8368 -0.6515
  679OPC     MW 2920   3.581   4.538   3.732  0.3555  0.0370  0.4351
  680OPC     OW 2921   2.775   1.821   4.445 -0.1541  0.2281 -0.1538
  680OPC    HW1 2922   2.854   1.858   4.443  0.6665 -1.4178  0.4391
  680OPC    HW2 2923   2.778   1.770   4.515 -1.3468 -0.7481 -0.7766
  680OPC     MW 2924   2.787   1.819   4.455 -0.2091 -0.1592 -0.1583
  681OPC     OW 2925   3.747   3.855   3.176  0.0185 -0.3519 -0.1954
  681OPC    HW1 2926   3.821   3.883   3.213 -0.0709 -1.5170  0.9351
  681OPC    HW2 2927   3.760   3.869   3.091  1.5853 -0.6343 -0.0344
  681OPC     MW 2928   3.760   3.861   3.169  0.2367 -0.5656 -0.0046
  682OPC     OW 2929   0.547   0.762   0.439  0.1280  0.3303  0.5413
  682OPC    HW1 2930   0.572   0.823   0.381 -0.9235  0.3489  0.0799
  682OPC    HW2 2931   0.468   0.789   0.463 -0.4580 -0.9731  0.1516
  682OPC     MW 2932   0.539   0.775   0.434 -0.1139  0.1405  0.4155
  683OPC     OW 2933   2.136   4.231   4.052  0.0468  0.3274 -0.3111
  683OPC    HW1 2934   2.118   4.314   4.072  1.6333  1.2962 -2.5182
  683OPC    HW2 2935   2.061   4.190   4.068 -1.4757  2.5820 -1.0629
  683OPC     MW 2936   2.122   4.237   4.057  0.0563  0.8037 -0.7484
  684OPC     OW 2937   4.317   0.931   4.720  0.1320 -0.0200 -0.0701
  684OPC    HW1 2938   4.398   0.951   4.746  0.4857 -0.1107 -1.0698
  684OPC    HW2 2939   4.288   0.880   4.785  0.0361  1.7988  1.3891
  684OPC     MW 2940   4.325   0.926   4.734  0.1702  0.2353 -0.0024
  685OPC     OW 2941   1.458   2.358   0.594  0.0574  0.0485 -0.3502
  685OPC    HW1 2942   1.526   2.355   0.540 -0.2617 -1.9951 -0.7075
  685OPC    HW2 2943   1.495   2.359   0.673  0.5898 -2.2789 -0.4965
  685OPC     MW 2944   1.474   2.358   0.598  0.0890 -0.5972 -0.4246
  686OPC     OW 2945   3.533   0.678   1.195  0.4832 -0.3943  0.4089
  686OPC    HW1 2946   3.619   0.688   1.208  0.7001 -1.0441 -0.4400
  686OPC    HW2 2947   3.506   0.759   1.179  1.0426 -0.2618  0.1086
  686OPC     MW 2948   3.542   0.692   1.195  0.5980 -0.4707  0.2391
  687OPC     OW 2949   3.061   2.808   2.203  0.3575 -0.4831  0.8426
  687OPC    HW1 2950   2.976   2.829   2.211  0.6086  1.0987 -0.1422
  687OPC    HW2 2951   3.069   2.737   2.253 -1.6394 -0.9294  0.6224
  687OPC     MW 2952   3.050   2.801   2.212  0.0997 -0.3154  0.6646
  688OPC     OW 2953   3.054   0.438   0.424 -0.1413  0.1378 -0.0530
  688OPC    HW1 2954   3.105   0.403   0.486  1.1527  1.9665  0.0034
  688OPC    HW2 2955   3.001   0.491   0.469 -1.6222 -1.1306 -0.2047
  688OPC     MW 2956   3.054   0.441   0.440 -0.1688  0.2206 -0.0670
  689OPC     OW 2957   1.988   2.568   3.752  0.0361 -0.3265 -0.1165
  689OPC    HW1 2958   1.978   2.500   3.698  0.2427 -0.5683  0.1423
  689OPC    HW2 2959   2.067   2.554   3.787  0.3936  0.4400 -0.5998
  689OPC     MW 2960   1.999   2.556   3.749  0.1194 -0.2489 -0.1497
  690OPC     OW 2961   2.841   2.315   0.429 -0.1185 -0.3930 -0.3922
  690OPC    HW1 2962   2.823   2.285   0.509 -0.4358 -2.2413 -1.0989
  690OPC    HW2 2963   2.922   2.286   0.414 -0.2680 -0.5534 -0.9351
  690OPC     MW 2964   2.850   2.306   0.438 -0.1875 -0.6896 -0.5768
  691OPC     OW 2965   3.108   0.536   1.311 -0.4305  0.2767  0.1981
  691OPC    HW1 2966   3.177   0.552   1.362 -0.2935  2.6276 -0.5665
  691OPC    HW2 2967   3.050   0.500   1.364  0.2424  1.2566  1.6655
  691OPC     MW 2968   3.110   0.533   1.326 -0.3109  0.7688  0.3019
  692OPC     OW 2969   1.448   2.560   3.935  0.3363  0.2519  0.1436
  692OPC    HW1 2970   1.461   2.632   3.887 -0.9760 -0.2234 -1.0138
  692OPC    HW2 2971   1.498   2.500   3.897  1.8169  0.6166  1.4108
  692OPC     MW 2972   1.457   2.562   3.922  0.3611  0.2356  0.1597
  693OPC     OW 2973   3.385   4.760   3.613 -0.0204 -0.0953 -0.1339
  693OPC    HW1 2974   3.314   4.731   3.572 -0.6161  1.7807 -0.4911
  693OPC    HW2 2975   3.451   4.721   3.571 -0.7966 -1.8708  0.2149
  693OPC     MW 2976   3.384   4.750   3.601 -0.2230 -0.0801 -0.1352
  694OPC     OW 2977   0.954   3.047   0.297 -0.4018 -0.6219 -0.1186
  694OPC    HW1 2978   0.965   3.087   0.374 -0.4237  0.7967 -0.8153
  694OPC    HW2 2979   1.036   3.040   0.267 -0.5354  0.9361 -0.9499
  694OPC     MW 2980   0.968   3.052   0.304 -0.4247 -0.1822 -0.3444
  695OPC     OW 2981   3.418   4.294   4.459  0.1473 -0.1518  0.1776
  695OPC    HW1 2982   3.354   4.241   4.485  0.5017 -1.3507 -1.1968
  695OPC    HW2 2983   3.390   4.323   4.382  1.4020 -1.0830 -0.6778
  695OPC     MW 2984   3.405   4.290   4.451  0.3850 -0.4666 -0.1521
  696OPC     OW 2985   4.093   1.262   0.956  0.2207  0.1873  0.2842
  696OPC    HW1 2986   4.082   1.324   1.016  1.5666  0.6722  0.0719
  696OPC    HW2 2987   4.041   1.198   0.983  0.3743  0.6138  1.6724
  696OPC     MW 2988   4.084   1.262   0.969  0.4420  0.3219  0.4579
  697OPC     OW 2989   1.392   3.283   0.319  0.0082 -0.7438 -0.3179
  697OPC    HW1 2990   1.407   3.204   0.283  3.2667 -0.9788  1.1507
  697OPC    HW2 2991   1.403   3.268   0.404 -1.3832  0.9752  0.2087
  697OPC     MW 2992   1.396   3.269   0.326  0.2840 -0.5246 -0.0231
  698OPC     OW 2993   0.227   3.366   2.370 -0.2608  0.0630  0.7324
  698OPC    HW1 2994   0.250   3.449   2.354 -1.5251  0.1941 -0.6218
  698OPC    HW2 2995   0.250   3.324   2.297  2.6874 -1.3597  2.3284
  698OPC     MW 2996   0.234   3.372   2.357 -0.0120 -0.1279  0.7681
  699OPC     OW 2997   3.454   3.588   4.367 -0.0472 -0.2038 -0.5292
  699OPC    HW1 2998   3.464   3.501   4.369 -0.2324 -0.2169  0.0164
  699OPC    HW2 2999   3.442   3.609   4.451  0.8850  0.4598 -0.5530
  699OPC     MW 3000   3.453   3.578   4.379  0.0631 -0.1076 -0.4520
  700OPC     OW 3001   1.474   4.378   1.336 -0.0237 -0.2869  0.1164
  700OPC    HW1 3002   1.472   4.293   1.358 -1.6879 -0.3136 -0.0148
  700OPC    HW2 3003   1.440   4.417   1.406  1.5225  0.4043  0.5326
  700OPC     MW 3004   1.469   4.371   1.350 -0.0411 -0.1886  0.1585
  701OPC     OW 3005   0.820   1.976   4.365 -0.6327 -0.1576  0.3300
  701OPC    HW1 3006   0.751   2.024   4.342  0.3274 -0.0478 -2.7685
  701OPC    HW2 3007   0.858   1.956   4.289 -0.2618 -4.8447  1.4184
  701OPC     MW 3008   0.816   1.980   4.350 -0.4361 -0.8338  0.0331
  702OPC     OW 3009   2.879   0.943   0.118 -0.2294  0.0617  0.4975
  702OPC    HW1 3010   2.950   0.983   0.085 -0.3033 -0.3303 -0.1516
  702OPC    HW2 3011   2.814   0.976   0.070 -0.5352  0.6380  1.2813
  702OPC     MW 3012   2.880   0.954   0.106 -0.2856  0.0890  0.5174
  703OPC     OW 3013   2.578   3.277   3.279 -0.0724  0.5472  0.1012
  703OPC    HW1 3014   2.622   3.210   3.246  0.6998  1.1059 -0.0126
  703OPC    HW2 3015   2.500   3.272   3.239  1.3906  2.3428 -3.4416
  703OPC     MW 3016   2.573   3.267   3.268  0.2577  0.8949 -0.4389
  704OPC     OW 3017   3.014   0.955   1.116 -0.3579  0.3589 -0.3717
  704OPC    HW1 3018   3.010   0.872   1.090  0.3799  0.3683 -0.5604
  704OPC    HW2 3019   3.042   0.997   1.045  0.6833  0.5401  0.1166
  704OPC     MW 3020   3.018   0.949   1.102 -0.0951  0.3870 -0.3275
  705OPC     OW 3021   3.987   2.617   4.255 -0.0680  0.1635  0.1106
  705OPC    HW1 3022   4.056   2.655   4.217  0.6825  2.2163  3.1424
  705OPC    HW2 3023   4.013   2.535   4.268  0.8307  0.2668 -0.8830
  705OPC     MW 3024   4.001   2.611   4.251  0.1757  0.4821  0.4115
  706OPC     OW 3025   0.667   3.506   3.068 -0.5255  0.1439 -0.6535
  706OPC    HW1 3026   0.739   3.460   3.051 -1.5385 -0.5243 -3.7149
  706OPC    HW2 3027   0.690   3.588   3.051  0.0105  0.2188  0.3400
  706OPC     MW 3028   0.681   3.511   3.063 -0.5960  0.0563 -0.9589
  707OPC     OW 3029   3.547   1.280   1.962 -0.7750  0.3065  0.3506
  707OPC    HW1 3030   3.472   1.235   1.951 -0.9489  0.1105  2.0203
  707OPC    HW2 3031   3.535   1.321   2.039  2.1149 -2.4913  2.5656
  707OPC     MW 3032   3.534   1.279   1.972 -0.3738 -0.1358  0.9245
  708OPC     OW 3033   3.037   3.387   3.143  0.3544 -0.5549  1.0323
  708OPC    HW1 3034   3.031   3.464   3.182  0.3530 -0.4608  0.8487
  708OPC    HW2 3035   3.123   3.373   3.137  0.3535 -0.7520  1.4199
  708OPC     MW 3036   3.049   3.396   3.148  0.3541 -0.5701  1.0624
  709OPC     OW 3037   4.438   1.427   2.568  0.0724 -0.2587  0.7187
  709OPC    HW1 3038   4.458   1.365   2.510  0.4011 -0.2330  0.7986
  709OPC    HW2 3039   4.353   1.415   2.583  0.1271 -0.6711  0.7123
  709OPC     MW 3040   4.429   1.416   2.561  0.1290 -0.3158  0.7296
  710OPC     OW 3041   3.867   3.635   1.120 -0.0774  0.2037 -0.3588
  710OPC    HW1 3042   3.782   3.654   1.116  0.0914  0.8921 -1.2530
  710OPC    HW2 3043   3.904   3.712   1.140  0.3566 -0.0189 -0.2944
  710OPC     MW 3044   3.860   3.649   1.122  0.0116  0.2725 -0.4814
  711OPC     OW 3045   3.825   0.990   4.612 -0.1585 -0.0784 -0.1585
  711OPC    HW1 3046   3.769   1.053   4.635 -1.4016 -0.7861 -1.1164
  711OPC    HW2 3047   3.883   0.989   4.677 -0.0969  2.0449 -0.1390
  711OPC     MW 3048   3.825   0.999   4.625 -0.3330  0.1307 -0.2973
  712OPC     OW 3049   2.377   2.315   4.952 -0.3874  0.2083  0.2095
  712OPC    HW1 3050   2.368   2.390   4.995  1.8872  0.6023  0.1244
  712OPC    HW2 3051   2.463   2.305   4.947 -0.6406 -2.3946  0.1349
  712OPC     MW 3052   2.388   2.325   4.957 -0.0887 -0.1179  0.1860
  713OPC     OW 3053   3.541   1.649   4.645  0.6098  0.6958  0.4085
  713OPC    HW1 3054   3.533   1.735   4.653 -0.0359  0.8034 -1.0410
  713OPC    HW2 3055   3.477   1.617   4.696  0.0511  1.1306 -0.0064
  713OPC     MW 3056   3.530   1.657   4.654  0.4319  0.7759  0.1333
  714OPC     OW 3057   3.756   2.922   3.254  0.4349 -0.5757  0.0401
  714OPC    HW1 3058   3.841   2.933   3.241  0.5025 -1.0004  0.1098
  714OPC    HW2 3059   3.721   2.932   3.175  0.6311 -1.1368 -0.1244
  714OPC     MW 3060   3.763   2.925   3.241  0.4739 -0.7212  0.0260
  715OPC     OW 3061   1.278   4.437   3.455  0.0303 -0.5595 -0.3419
  715OPC    HW1 3062   1.319   4.510   3.478  0.4645 -0.7750 -0.4359
  715OPC    HW2 3063   1.249   4.454   3.374  0.9145 -0.8191 -0.7192
  715OPC     MW 3064   1.280   4.451   3.446  0.2251 -0.6294 -0.4114
  716OPC     OW 3065   2.176   4.277   1.430  0.2427 -0.2836 -0.5900
  716OPC    HW1 3066   2.180   4.209   1.375  2.3835 -1.0003  0.3112
  716OPC    HW2 3067   2.125   4.334   1.389 -0.7745 -2.0088 -1.8682
  716OPC     MW 3068   2.169   4.275   1.416  0.4086 -0.6444 -0.6457
  717OPC     OW 3069   2.772   2.027   5.007 -0.2028 -0.5107 -0.3812
  717OPC    HW1 3070   2.701   1.996   4.967 -0.7158  1.3209 -0.9787
  717OPC    HW2 3071   2.753   2.017   5.092 -1.7403  1.0277 -0.4892
  717OPC     MW 3072   2.759   2.021   5.014 -0.5057 -0.0130 -0.4854
  718OPC     OW 3073   3.610   0.061   2.513 -0.3991  0.1944  0.4857
  718OPC    HW1 3074   3.531   0.054   2.477 -0.6533 -0.5637  1.1682
  718OPC    HW2 3075   3.643  -0.019   2.506  0.5015  0.6121 -0.2054
  718OPC     MW 3076   3.603   0.048   2.507 -0.3036  0.1442  0.4846
  719OPC     OW 3077   3.078   1.008   0.528  0.3303 -0.0534 -0.5479
  719OPC    HW1 3078   3.070   0.942   0.471 -1.1278 -1.5013  1.1943
  719OPC    HW2 3079   3.097   0.967   0.603 -0.8945  1.4740  0.6554
  719OPC     MW 3080   3.080   0.992   0.531 -0.0660 -0.0416 -0.1128
  720OPC     OW 3081   4.364   2.610   3.554  0.1383  0.5149  0.1773
  720OPC    HW1 3082   4.382   2.588   3.637 -1.2662  1.5316  0.7873
  720OPC    HW2 3083   4.305   2.673   3.562  0.6556  1.2833 -1.6077
  720OPC     MW 3084   4.358   2.616   3.567  0.0072  0.7784  0.0037
  721OPC     OW 3085   1.236   0.627   3.482 -0.9553 -0.0019 -0.1243
  721OPC    HW1 3086   1.195   0.605   3.408  0.0405  1.1201 -1.0501
  721OPC    HW2 3087   1.283   0.557   3.501  0.1593  0.3244 -1.5722
  721OPC     MW 3088   1.237   0.613   3.474 -0.6435  0.2120 -0.4748
  722OPC     OW 3089   4.851   2.976   4.910 -0.3441 -0.3165  0.5590
  722OPC    HW1 3090   4.814   2.897   4.910  0.7928 -0.8913 -0.3680
  722OPC    HW2 3091   4.845   3.002   4.993  0.0064 -1.7529  1.0627
  722OPC     MW 3092   4.845   2.968   4.922 -0.1242 -0.6136  0.4966
  723OPC     OW 3093   3.582   2.696   2.436 -0.5685  0.0154 -0.1981
  723OPC    HW1 3094   3.571   2.618   2.474 -0.9978  0.2596  0.1861
  723OPC    HW2 3095   3.506   2.712   2.398 -0.7226  0.5615  0.3208
  723OPC     MW 3096   3.569   2.687   2.436 -0.6547  0.1321 -0.0646
  724OPC     OW 3097   4.447   1.269   4.548  0.1939  0.1214  0.1951
  724OPC    HW1 3098   4.470   1.195   4.587  0.0904 -0.1232 -0.2003
  724OPC    HW2 3099   4.484   1.263   4.469  0.0054  0.3904  0.0833
  724OPC     MW 3100   4.456   1.257   4.542  0.1509  0.1250  0.1202
  725OPC     OW 3101   3.201   4.211   2.724  0.0454 -0.4583 -0.6033
  725OPC    HW1 3102   3.237   4.289   2.737 -0.8162 -0.0658 -0.4608
  725OPC    HW2 3103   3.261   4.168   2.678 -0.0868  0.8293 -2.0563
  725OPC     MW 3104   3.215   4.216   2.719 -0.1014 -0.2103 -0.7969
  726OPC     OW 3105   3.937   1.687   2.598  0.3297 -0.0573  0.4301
  726OPC    HW1 3106   3.877   1.698   2.660 -0.3197 -0.1166 -0.1736
  726OPC    HW2 3107   3.955   1.602   2.601  0.6367  0.0167  0.8294
  726OPC     MW 3108   3.931   1.676   2.607  0.2792 -0.0551  0.3999
  727OPC     OW 3109   2.431   0.266   0.155 -0.5890  0.9621  0.2790
  727OPC    HW1 3110   2.446   0.349   0.134  0.0836  0.9083  0.5455
  727OPC    HW2 3111   2.344   0.259   0.148 -0.5786  1.4608 -0.5548
  727OPC     MW 3112   2.420   0.277   0.151 -0.4882  1.0278  0.1952
  728OPC     OW 3113   2.488   0.783   1.374  0.7119 -0.2732  0.0228
  728OPC    HW1 3114   2.446   0.739   1.312  1.3006  1.5881 -1.7975
  728OPC    HW2 3115   2.539   0.722   1.411 -1.0665 -1.8362  0.0300
  728OPC     MW 3116   2.489   0.767   1.370  0.5362 -0.2292 -0.2450
  729OPC     OW 3117   0.479   3.008   2.031  0.5064  0.3070 -0.3329
  729OPC    HW1 3118   0.428   2.937   2.022 -1.4326  1.6739 -0.7192
  729OPC    HW2 3119   0.532   2.987   2.097  1.4647 -2.2877 -1.7807
  729OPC     MW 3120   0.479   2.994   2.040  0.3616  0.1258 -0.6038
  730OPC     OW 3121   4.673   3.391   4.333  0.3588 -0.6395  0.0125
  730OPC    HW1 3122   4.624   3.324   4.308 -0.4165  0.2086 -0.8411
  730OPC    HW2 3123   4.699   3.427   4.257  0.8678 -0.0521  0.4518
  730OPC     MW 3124   4.670   3.387   4.318  0.3195 -0.4274 -0.0489
  731OPC     OW 3125   2.548   0.122   4.237 -0.3478  0.6156  0.3686
  731OPC    HW1 3126   2.490   0.129   4.303  0.7835 -1.2102  1.6260
  731OPC    HW2 3127   2.530   0.192   4.188 -2.8581  0.7422  1.2977
  731OPC     MW 3128   2.537   0.134   4.240 -0.5515  0.3646  0.6917
  732OPC     OW 3129   3.530   2.680   4.050 -0.4441 -0.3733  0.2776
  732OPC    HW1 3130   3.485   2.688   3.976 -0.0980 -0.7802  0.0138
  732OPC    HW2 3131   3.553   2.596   4.050  0.5019 -0.1290  0.2832
  732OPC     MW 3132   3.527   2.669   4.039 -0.2531 -0.3972  0.2394
  733OPC     OW 3133   1.840   3.940   3.088 -0.6959  0.0989 -0.4244
  733OPC    HW1 3134   1.794   3.867   3.077  0.9804 -0.8322 -1.5886
  733OPC    HW2 3135   1.910   3.914   3.134  0.7666  0.5717 -2.2793
  733OPC     MW 3136   1.843   3.925   3.093 -0.2323  0.0311 -0.8703
  734OPC     OW 3137   0.082   4.602   1.437  0.3609 -0.2701 -0.4772
  734OPC    HW1 3138   0.120   4.611   1.515  0.3279  1.1196 -0.6084
  734OPC    HW2 3139   0.099   4.519   1.416  3.9764  0.3739 -0.8070
  734OPC     MW 3140   0.090   4.591   1.445  0.8901  0.0303 -0.5453
  735OPC     OW 3141   3.546   1.512   4.104  0.3224 -0.6169 -0.4167
  735OPC    HW1 3142   3.591   1.584   4.084  1.2413 -0.5131  1.7655
  735OPC    HW2 3143   3.569   1.456   4.040  2.8931 -0.2565  0.0609
  735OPC     MW 3144   3.556   1.514   4.092  0.8380 -0.5483 -0.0238
  736OPC     OW 3145   4.887   0.928   0.247 -0.1868 -0.3146 -0.2938
  736OPC    HW1 3146   4.899   1.013   0.258  0.1224 -0.3865 -0.0628
  736OPC    HW2 3147   4.816   0.923   0.196 -0.2183  0.0767 -0.2860
  736OPC     MW 3148   4.878   0.940   0.241 -0.1459 -0.2674 -0.2585
  737OPC     OW 3149   3.523   4.593   4.313 -0.3522  0.4370 -0.2995
  737OPC    HW1 3150   3.601   4.623   4.337  0.0430 -0.6685 -0.1175
  737OPC    HW2 3151   3.542   4.514   4.279 -1.1689  0.9284 -2.0103
  737OPC     MW 3152   3.538   4.586   4.312 -0.4145  0.3464 -0.5252
  738OPC     OW 3153   0.049   0.699   2.982 -0.2298  0.1628 -0.3672
  738OPC    HW1 3154   0.011   0.715   3.059  0.7631 -0.4504  0.2753
  738OPC    HW2 3155  -0.018   0.681   2.930 -1.1184  2.6522 -0.2133
  738OPC     MW 3156   0.033   0.699   2.986 -0.2144  0.4400 -0.2495
  739OPC     OW 3157   1.755   3.966   0.570  0.5266  0.1523  0.1196
  739OPC    HW1 3158   1.842   3.965   0.582  0.5099  2.2324  0.8227
  739OPC    HW2 3159   1.746   3.984   0.485  0.7607 -0.7159 -0.0987
  739OPC     MW 3160   1.766   3.968   0.559  0.5587  0.3312  0.1912
  740OPC     OW 3161   1.538   0.482   0.767 -0.4371 -0.2519  0.1305
  740OPC    HW1 3162   1.582   0.406   0.760 -1.3999 -0.7645 -0.5937
  740OPC    HW2 3163   1.577   0.533   0.708  1.6475  0.6036  2.0769
  740OPC     MW 3164   1.550   0.478   0.757 -0.2714 -0.2013  0.3110
  741OPC     OW 3165   4.141   3.759   1.781  0.6231  0.2272 -0.2291
  741OPC    HW1 3166   4.073   3.813   1.788  1.0231  0.8346 -0.8311
  741OPC    HW2 3167   4.207   3.813   1.759  1.0689 -0.4934 -0.6865
  741OPC     MW 3168   4.141   3.775   1.779  0.7479  0.2105 -0.3856
  742OPC     OW 3169   1.309   4.046   2.540  0.3820 -0.5475  0.2788
  742OPC    HW1 3170   1.254   4.088   2.487 -0.4106  0.0816  1.5472
  742OPC    HW2 3171   1.303   3.963   2.513 -1.6888 -0.6063  0.7629
  742OPC     MW 3172   1.300   4.040   2.528 -0.0410 -0.4632  0.5378
  743OPC     OW 3173   4.743   1.067   3.283 -0.0014 -0.3406  0.1964
  743OPC    HW1 3174   4.751   1.075   3.197  0.8781  0.3707  0.3392
  743OPC    HW2 3175   4.785   0.992   3.301  0.6993  0.0271  0.1237
  743OPC     MW 3176   4.750   1.057   3.273  0.2322 -0.1812  0.2067
  744OPC     OW 3177   2.276   1.461   2.956 -0.2834  0.3329 -0.2680
  744OPC    HW1 3178   2.337   1.444   2.895 -0.6300  0.1106 -0.5541
  744OPC    HW2 3179   2.312   1.432   3.030 -0.7986 -1.5783 -0.7136
  744OPC     MW 3180   2.290   1.454   2.958 -0.4108  0.0177 -0.3761
  745OPC     OW 3181   3.019   4.080   3.298  0.0806  0.2763  0.2829
  745OPC    HW1 3182   3.008   4.100   3.382 -0.1779 -0.8166  0.5223
  745OPC    HW2 3183   3.061   4.004   3.300  2.9404  1.6550 -0.5954
  745OPC     MW 3184   3.024   4.072   3.311  0.4648  0.3185  0.1886
  746OPC     OW 3185   4.315   3.540   1.907  0.5517 -0.0742 -0.1780
  746OPC    HW1 3186   4.276   3.500   1.839  0.5219 -1.3617  0.5753
  746OPC    HW2 3187   4.269   3.614   1.916  0.4497  0.0404 -1.4464
  746OPC     MW 3188   4.302   3.545   1.898  0.5324 -0.2475 -0.2541
  747OPC     OW 3189   0.687   3.872   2.363  0.1443 -0.5522 -0.1845
  747OPC    HW1 3190   0.691   3.937   2.305 -0.8572 -0.3806 -0.0718
  747OPC    HW2 3191   0.690   3.800   2.313 -0.3739 -0.4054 -0.4327
  747OPC     MW 3192   0.688   3.871   2.347 -0.0802 -0.5050 -0.2044
  748OPC     OW 3193   4.648   3.768   0.310  0.5018  0.1466 -0.5343
  748OPC    HW1 3194   4.711   3.828   0.306 -0.3893  1.3224  1.2990
  748OPC    HW2 3195   4.581   3.811   0.348 -0.6584 -1.6148 -0.4534
  748OPC     MW 3196   4.647   3.784   0.315  0.1986  0.0601 -0.2515
  749OPC     OW 3197   0.534   3.788   1.486 -0.2388 -0.1318  0.1167
  749OPC    HW1 3198   0.473   3.730   1.510  0.9790 -0.9428  1.3356
  749OPC    HW2 3199   0.488   3.846   1.438 -2.3792  0.3308  2.4995
  749OPC     MW 3200   0.518   3.788   1.482 -0.3751 -0.1833  0.6487
  750OPC     OW 3201   4.020   4.361   0.040  0.1360  0.5379 -0.2939
  750OPC    HW1 3202   4.024   4.278   0.066 -0.9787  0.7288  0.5412
  750OPC    HW2 3203   3.944   4.366  -0.002 -0.1954  1.3297  0.3804
  750OPC     MW 3204   4.009   4.350   0.037 -0.0775  0.6831 -0.0709
  751OPC     OW 3205   2.602   3.854   1.829  0.4770 -0.2717 -0.1806
  751OPC    HW1 3206   2.588   3.939   1.838  1.3911 -0.1957  0.6982
  751OPC    HW2 3207   2.689   3.846   1.830  0.4146 -1.1966 -0.4572
  751OPC     MW 3208   2.613   3.865   1.831  0.6027 -0.3972 -0.0917
  752OPC     OW 3209   1.492   0.704   1.216 -0.4334  0.4163  0.2476
  752OPC    HW1 3210   1.555   0.684   1.273 -0.4165  0.7561  0.3559
  752OPC    HW2 3211   1.481   0.790   1.228  0.7035  0.8269 -1.4011
  752OPC     MW 3212   1.500   0.714   1.226 -0.2630  0.5271  0.0200
  753OPC     OW 3213   0.499   2.694   2.932  0.0499  0.0065 -0.2130
  753OPC    HW1 3214   0.465   2.772   2.915  0.9955  0.4418 -0.1366
  753OPC    HW2 3215   0.583   2.702   2.910 -0.0111 -1.2575 -1.0398
  753OPC     MW 3216   0.507   2.707   2.926  0.1806 -0.1161 -0.3239
  754OPC     OW 3217   1.129   3.050   0.855 -0.0573  0.3077  0.4280
  754OPC    HW1 3218   1.196   3.052   0.911  0.5310 -1.6766 -0.1161
  754OPC    HW2 3219   1.077   2.988   0.888 -0.1461 -0.2531 -0.7335
  754OPC     MW 3220   1.131   3.041   0.868  0.0166 -0.0683  0.1761
  755OPC     OW 3221   1.087   4.163   0.706 -0.1811  0.1620  0.4964
  755OPC    HW1 3222   1.159   4.188   0.662 -1.7599  1.1120 -1.7503
  755OPC    HW2 3223   1.070   4.084   0.674 -0.3079  0.0642  0.8023
  755OPC     MW 3224   1.095   4.155   0.695 -0.4330  0.2878  0.2097
  756OPC     OW 3225   3.626   0.593   2.558 -0.1760  0.3371 -0.2791
  756OPC    HW1 3226   3.700   0.557   2.588 -0.1854  0.6157  0.0846
  756OPC    HW2 3227   3.564   0.550   2.602 -0.4470 -1.9789 -2.6396
  756OPC     MW 3228   3.628   0.581   2.569 -0.2174  0.0361 -0.5740
  757OPC     OW 3229   2.763   0.255   4.399 -0.5935 -0.3570  0.5149
  757OPC    HW1 3230   2.701   0.281   4.455 -1.7167 -0.0005 -0.8371
  757OPC    HW2 3231   2.717   0.220   4.333  0.4075  2.3607 -1.8253
  757OPC     MW 3232   2.747   0.254   4.398 -0.6115  0.0971 -0.0305
  758OPC     OW 3233   2.052   3.397   4.037 -0.2823 -0.0802 -0.3529
  758OPC    HW1 3234   2.080   3.415   4.117 -0.9797  0.3751 -0.2029
  758OPC    HW2 3235   1.966   3.383   4.047 -0.4589  0.4268 -1.0820
  758OPC     MW 3236   2.043   3.397   4.050 -0.4115  0.0620 -0.4385
  759OPC     OW 3237   1.498   1.208   1.606 -0.1953 -0.1794 -0.4803
  759OPC    HW1 3238   1.560   1.181   1.552  2.2505  1.1553  1.4344
  759OPC    HW2 3239   1.495   1.294   1.593 -1.5564 -0.1775 -0.3730
  759OPC     MW 3240   1.507   1.217   1.596 -0.0352  0.0181 -0.1816
  760OPC     OW 3241   2.610   1.951   4.118 -0.2604  0.0676 -0.0637
  760OPC    HW1 3242   2.587   1.949   4.202 -1.2409  0.5187 -0.3024
  760OPC    HW2 3243   2.606   1.867   4.094  1.4762 -0.2775  0.6791
  760OPC     MW 3244   2.606   1.938   4.127 -0.1488  0.0833  0.0110
  761OPC     OW 3245   1.125   4.407   3.678  0.4187 -0.7708  0.1900
  761OPC    HW1 3246   1.189   4.412   3.619 -0.1922  0.5069 -0.4171
  761OPC    HW2 3247   1.126   4.324   3.703  2.5188 -0.7201  0.4527
  761OPC     MW 3248   1.134   4.395   3.673  0.6387 -0.5746  0.1391
  762OPC     OW 3249   1.790   2.732   3.857 -0.4967  0.1601 -0.1415
  762OPC    HW1 3250   1.855   2.712   3.802 -1.4328 -2.1875 -0.4942
  762OPC    HW2 3251   1.718   2.718   3.810 -1.3077  1.2637  0.7127
  762OPC     MW 3252   1.789   2.727   3.842 -0.7548 -0.0236 -0.0674
  763OPC     OW 3253   0.145   3.728   3.965  0.4265  0.0600  0.3415
  763OPC    HW1 3254   0.143   3.803   3.920 -0.0672 -0.0804  0.1245
  763OPC    HW2 3255   0.135   3.754   4.048  0.6471  0.2646  0.3053
  763OPC     MW 3256   0.143   3.743   3.971  0.3862  0.0694  0.3041
  764OPC     OW 3257   2.465   0.465   0.629  0.5603  0.4475  0.1985
  764OPC    HW1 3258   2.505   0.391   0.654 -1.5751 -0.5788  0.7582
  764OPC    HW2 3259   2.480   0.520   0.695  0.8867  0.0390  0.4724
  764OPC     MW 3260   2.473   0.462   0.642  0.2930  0.2355  0.3216
  765OPC     OW 3261   0.515   3.922   4.979 -0.0983  0.1512 -0.2070
  765OPC    HW1 3262   0.590   3.954   4.947  0.4466  0.2621  1.1263
  765OPC    HW2 3263   0.499   3.854   4.927  1.9143 -0.9934  0.5097
  765OPC     MW 3264   0.524   3.917   4.967  0.2795 -0.0015  0.0958
  766OPC     OW 3265   3.825   0.643   0.855 -0.0544 -0.7943 -0.0528
  766OPC    HW1 3266   3.803   0.669   0.775 -1.9566  0.0605  0.6936
  766OPC    HW2 3267   3.818   0.556   0.851  2.5468 -1.0731 -1.4892
  766OPC     MW 3268   3.821   0.634   0.842  0.0488 -0.7092 -0.1547
  767OPC     OW 3269   4.315   2.355   1.438  0.4059 -0.4874 -0.1563
  767OPC    HW1 3270   4.285   2.403   1.372 -0.4283 -1.7656 -0.7586
  767OPC    HW2 3271   4.292   2.400   1.509 -1.7969 -0.7455 -0.6388
  767OPC     MW 3272   4.307   2.368   1.439 -0.0427 -0.7143 -0.3166
  768OPC     OW 3273   3.196   3.296   4.519  0.4200 -0.3338 -0.5905
  768OPC    HW1 3274   3.217   3.259   4.442  0.4827  0.8394 -1.1572
  768OPC    HW2 3275   3.273   3.301   4.560  0.2878 -1.5693 -0.1606
  768OPC     MW 3276   3.211   3.291   4.514  0.4098 -0.3430 -0.6106
  769OPC     OW 3277   1.647   0.229   0.819  0.0393 -0.0119 -0.0555
  769OPC    HW1 3278   1.594   0.205   0.884  0.6920  0.8164  0.8328
  769OPC    HW2 3279   1.727   0.218   0.854  0.4454 -0.8629 -1.2151
  769OPC     MW 3280   1.651   0.224   0.834  0.1956 -0.0153 -0.0955
  770OPC     OW 3281   0.805   2.390   1.322  0.1383 -0.1663  0.4797
  770OPC    HW1 3282   0.719   2.377   1.328  0.1247  0.4210  2.0418
  770OPC    HW2 3283   0.836   2.313   1.297 -0.9859  0.0997 -1.9321
  770OPC     MW 3284   0.797   2.377   1.319 -0.0298 -0.0403  0.3542
  771OPC     OW 3285   1.542   2.945   0.547  0.2708 -0.2551  0.1808
  771OPC    HW1 3286   1.466   2.903   0.551 -0.1075  0.4340  0.3698
  771OPC    HW2 3287   1.597   2.884   0.517  0.0024 -1.2231  1.5757
  771OPC     MW 3288   1.539   2.930   0.543  0.1752 -0.2964  0.4148
  772OPC     OW 3289   0.657   0.072   4.227  0.5148 -0.5095 -0.1198
  772OPC    HW1 3290   0.586   0.098   4.182 -0.8269 -0.2400  2.0419
  772OPC    HW2 3291   0.624   0.031   4.296  2.4426  0.3562  1.4039
  772OPC     MW 3292   0.642   0.070   4.230  0.6014 -0.3418  0.4244
  773OPC     OW 3293   3.124   4.491   3.095 -0.1848 -0.8463 -0.3813
  773OPC    HW1 3294   3.039   4.493   3.113 -0.2685 -0.0101 -0.8265
  773OPC    HW2 3295   3.141   4.406   3.086 -0.4338 -1.2486  2.1954
  773OPC     MW 3296   3.114   4.478   3.096 -0.2339 -0.7825 -0.0665
  774OPC     OW 3297   0.911   0.293   0.261 -0.2581 -0.3847 -0.3742
  774OPC    HW1 3298   0.832   0.282   0.296 -0.5793 -0.4259 -1.0901
  774OPC    HW2 3299   0.964   0.250   0.315 -0.9582 -1.9644 -0.8933
  774OPC     MW 3300   0.907   0.285   0.274 -0.4090 -0.6242 -0.5567
  775OPC     OW 3301   1.924   2.625   4.606  0.1471  0.2348  0.1717
  775OPC    HW1 3302   1.857   2.641   4.659 -0.1910 -0.2740 -0.0889
  775OPC    HW2 3303   1.958   2.551   4.639 -0.8389 -0.7905 -1.0514
  775OPC     MW 3304   1.919   2.616   4.619 -0.0485  0.0082 -0.0472
  776OPC     OW 3305   1.134   1.525   3.585 -0.6513  0.7117 -0.0437
  776OPC    HW1 3306   1.064   1.520   3.637 -0.5254  0.1782  0.0811
  776OPC    HW2 3307   1.129   1.452   3.537  0.8757 -0.3615  1.3193
  776OPC     MW 3308   1.123   1.514   3.585 -0.4072  0.4743  0.1760
  777OPC     OW 3309   3.371   3.165   1.209 -0.4607 -0.3698  0.0493
  777OPC    HW1 3310   3.374   3.103   1.270 -1.3100 -1.0250 -0.5527
  777OPC    HW2 3311   3.325   3.229   1.247  2.5955  1.0890  1.6646
  777OPC     MW 3312   3.365   3.166   1.224 -0.1347 -0.2511  0.1990
  778OPC     OW 3313   2.566   0.746   3.483 -0.1412 -0.2642 -0.4205
  778OPC    HW1 3314   2.515   0.806   3.522  0.5578 -0.4339  0.8131
  778OPC    HW2 3315   2.526   0.670   3.501  0.1166 -0.3324 -0.1187
  778OPC     MW 3316   2.552   0.744   3.491  0.0001 -0.2993 -0.1936
  779OPC     OW 3317   2.840   1.616   2.407  0.1609 -0.4838  0.1817
  779OPC    HW1 3318   2.857   1.613   2.321  2.6944  0.3734  0.5665
  779OPC    HW2 3319   2.833   1.702   2.423  1.5659 -0.5220  1.1021
  779OPC     MW 3320   2.841   1.628   2.396  0.7427 -0.3628  0.3746
  780OPC     OW 3321   4.378   0.908   2.724 -0.0608 -0.1124  0.0411
  780OPC    HW1 3322   4.326   0.870   2.665 -1.9053 -0.3584  1.7018
  780OPC    HW2 3323   4.424   0.965   2.677 -1.1671 -0.5658 -1.6921
  780OPC     MW 3324   4.377   0.911   2.709 -0.4969 -0.2157  0.0303
  781OPC     OW 3325   2.706   3.360   3.515  0.0285  0.5690 -0.1763
  781OPC    HW1 3326   2.662   3.342   3.441 -0.1649  1.4618 -0.2932
  781OPC    HW2 3327   2.651   3.412   3.559 -0.0778 -0.3733  0.8451
  781OPC     MW 3328   2.691   3.365   3.511 -0.0159  0.5616 -0.0427
  782OPC     OW 3329   4.736   0.664   2.815 -0.2939  0.4827 -0.1848
  782OPC    HW1 3330   4.656   0.673   2.849 -0.6612 -0.9030 -0.6329
  782OPC    HW2 3331   4.741   0.579   2.795  1.7927  0.2461  1.0683
  782OPC     MW 3332   4.725   0.653   2.817 -0.0401  0.2431 -0.0658
  783OPC     OW 3333   0.274   0.918   1.887  0.0158  0.5187  0.0629
  783OPC    HW1 3334   0.301   0.836   1.875 -2.9272 -0.6094  0.1759
  783OPC    HW2 3335   0.274   0.952   1.806 -1.3093 -0.5630 -0.4306
  783OPC     MW 3336   0.278   0.911   1.873 -0.6147  0.1923  0.0067
  784OPC     OW 3337   0.881   0.535   3.548 -0.4777  0.0168  0.2949
  784OPC    HW1 3338   0.856   0.539   3.465 -1.1281  4.7576  0.4701
  784OPC    HW2 3339   0.897   0.618   3.569 -1.1618 -0.7767  5.1614
  784OPC     MW 3340   0.880   0.548   3.539 -0.6749  0.5999  1.0396
  785OPC     OW 3341   4.882   0.309   0.777  0.0342  0.0249 -0.4352
  785OPC    HW1 3342   4.852   0.370   0.723  0.0236  0.0081 -0.4483
  785OPC    HW2 3343   4.968   0.307   0.760  0.0741  0.2130 -0.2577
  785OPC     MW 3344   4.891   0.317   0.766  0.0386  0.0502 -0.4109
  786OPC     OW 3345   4.231   2.793   3.202  0.3005  0.3915 -0.0503
  786OPC    HW1 3346   4.213   2.824   3.122  1.5375 -1.5610 -1.1689
  786OPC    HW2 3347   4.225   2.707   3.192 -0.0888  0.1009  2.1654
  786OPC     MW 3348   4.227   2.785   3.189  0.4258  0.0602  0.1118
  787OPC     OW 3349   3.955   2.265   4.994  0.1367 -0.2051 -0.0810
  787OPC    HW1 3350   3.897   2.327   5.012  1.3170  1.0544 -0.4960
  787OPC    HW2 3351   3.956   2.261   4.907 -0.6712 -1.5746 -0.0689
  787OPC     MW 3352   3.947   2.273   4.984  0.1916 -0.2214 -0.1407
  788OPC     OW 3353   3.164   0.362   3.469 -0.4092 -0.0702 -0.4975
  788OPC    HW1 3354   3.117   0.430   3.497 -0.7449 -0.1249 -0.9218
  788OPC    HW2 3355   3.118   0.293   3.493 -0.7375 -0.1171 -1.2333
  788OPC     MW 3356   3.150   0.362   3.477 -0.5074 -0.0852 -0.6690
  789OPC     OW 3357   4.443   4.021   2.814 -0.1071 -0.1369  0.1189
  789OPC    HW1 3358   4.511   4.003   2.763  0.5771 -0.2932  1.0596
  789OPC    HW2 3359   4.390   4.067   2.762  0.4917 -0.4222 -0.7692
  789OPC     MW 3360   4.445   4.025   2.799  0.0825 -0.2022  0.1266
  790OPC     OW 3361   0.338   4.578   3.745 -0.1996  0.5268 -0.1659
  790OPC    HW1 3362   0.326   4.654   3.786 -2.3192  0.7605 -1.1174
  790OPC    HW2 3363   0.367   4.525   3.808 -2.0950  1.2149  1.3790
  790OPC     MW 3364   0.341   4.582   3.760 -0.7927  0.6628 -0.0781
  791OPC     OW 3365   1.800   2.071   1.144 -0.4445 -1.2037 -0.2989
  791OPC    HW1 3366   1.751   2.007   1.110 -2.2361 -0.9279  1.5976
  791OPC    HW2 3367   1.803   2.130   1.079  0.0766 -2.5616 -1.5746
  791OPC     MW 3368   1.793   2.070   1.129 -0.6322 -1.3638 -0.2072
  792OPC     OW 3369   0.909   0.819   3.653  0.2021 -0.0462  0.0079
  792OPC    HW1 3370   0.929   0.881   3.711  1.3838 -0.6703  0.2791
  792OPC    HW2 3371   0.825   0.836   3.634  0.8679  2.6184 -1.1147
  792OPC     MW 3372   0.899   0.831   3.659  0.4750  0.2552 -0.1178
  793OPC     OW 3373   4.562   4.147   3.039  0.6057 -0.1686 -0.1891
  793OPC    HW1 3374   4.494   4.177   3.085  0.5003  0.0400 -0.4802
  793OPC    HW2 3375   4.525   4.112   2.969  0.6751 -1.5365  0.4219
  793OPC     MW 3376   4.547   4.146   3.036  0.6006 -0.3400 -0.1419
  794OPC     OW 3377   2.428   0.521   1.967  0.0089  0.7923  0.0262
  794OPC    HW1 3378   2.447   0.495   2.048 -2.0266 -0.4502  0.1722
  794OPC    HW2 3379   2.358   0.571   1.978 -1.1239 -0.4788 -1.0394
  794OPC     MW 3380   2.420   0.524   1.981 -0.4590  0.4210 -0.1096
  795OPC     OW 3381   0.080   0.260   3.801 -0.0498  0.2873  0.1580
  795OPC    HW1 3382   0.007   0.308   3.795  0.9419  2.0054  0.9365
  795OPC    HW2 3383   0.057   0.183   3.768 -2.0885  0.9122 -0.0175
  795OPC     MW 3384   0.066   0.256   3.795 -0.2045  0.6334  0.2471
  796OPC     OW 3385   1.737   4.711   0.611  0.1825  0.3704  0.7161
  796OPC    HW1 3386   1.788   4.749   0.551  0.4730  2.3006  2.0663
  796OPC    HW2 3387   1.660   4.750   0.599 -0.1477 -0.2867  0.6787
  796OPC     MW 3388   1.733   4.723   0.601  0.1766  0.5586  0.9100
  797OPC     OW 3389   0.784   4.775   0.380  0.0191  0.8829 -0.0941
  797OPC    HW1 3390   0.784   4.759   0.466  0.4175  0.2766 -0.2070
  797OPC    HW2 3391   0.724   4.838   0.371  0.9161  1.9124  0.8055
  797OPC     MW 3392   0.775   4.782   0.391  0.2105  0.9451  0.0221
  798OPC     OW 3393   1.176   0.748   2.071  0.1952 -0.1090  0.0675
  798OPC    HW1 3394   1.213   0.727   2.147  0.1942 -1.1576 -0.2047
  798OPC    HW2 3395   1.170   0.672   2.030 -1.2022  0.2160 -0.3704
  798OPC     MW 3396   1.181   0.734   2.076 -0.0115 -0.2159 -0.0376
  799OPC     OW 3397   0.842   3.941   1.328 -0.0043 -0.2555  0.2284
  799OPC    HW1 3398   0.926   3.964   1.335 -0.1251 -0.1119  1.4362
  799OPC    HW2 3399   0.843   3.855   1.339 -0.0153 -0.2407  0.3537
  799OPC     MW 3400   0.854   3.932   1.331 -0.0237 -0.2321  0.4253
  800OPC     OW 3401   3.665   0.211   2.729  0.3607  0.1110 -0.1377
  800OPC    HW1 3402   3.626   0.164   2.667 -0.2791 -0.4884  0.6950
  800OPC    HW2 3403   3.676   0.154   2.794 -1.8453  1.3969  1.5120
  800OPC     MW 3404   3.661   0.196   2.730 -0.0597  0.2124  0.2291
  801OPC     OW 3405   3.687   2.160   2.530 -1.0147  0.1691  0.1620
  801OPC    HW1 3406   3.609   2.150   2.493 -0.8623 -0.9134  0.0935
  801OPC    HW2 3407   3.739   2.111   2.480 -1.0325 -2.5529  2.5528
  801OPC     MW 3408   3.683   2.151   2.517 -0.9948 -0.3929  0.5051
  802OPC     OW 3409   4.838   0.497   2.175  0.4608  0.7403  0.2583
  802OPC    HW1 3410   4.871   0.422   2.204  0.2033  0.6537  0.3356
  802OPC    HW2 3411   4.841   0.489   2.088 -0.0173  0.4363  0.2678
  802OPC     MW 3412   4.843   0.485   2.167  0.3521  0.6826  0.2712
  803OPC     OW 3413   4.155   1.766   4.368 -0.2067  0.2214 -0.3845
  803OPC    HW1 3414   4.133   1.812   4.297  0.1438  1.1563  0.1073
  803OPC    HW2 3415   4.230   1.801   4.394  1.2350 -2.0171 -1.2178
  803OPC     MW 3416   4.162   1.778   4.361  0.0582  0.0288 -0.4349
  804OPC     OW 3417   3.935   3.844   3.537  0.0802 -0.1064 -0.5323
  804OPC    HW1 3418   3.858   3.841   3.578 -0.3287 -0.6963 -1.3211
  804OPC    HW2 3419   3.926   3.912   3.483  0.0001 -0.3769 -0.8560
  804OPC     MW 3420   3.922   3.854   3.535  0.0079 -0.2334 -0.6965
  805OPC     OW 3421   1.062   3.799   2.179 -0.4502 -0.6048 -0.2582
  805OPC    HW1 3422   1.039   3.883   2.178 -0.2261 -0.5439 -0.2974
  805OPC    HW2 3423   1.148   3.801   2.192 -0.1914 -0.7838 -1.7836
  805OPC     MW 3424   1.071   3.812   2.181 -0.3789 -0.6223 -0.4892
  806OPC     OW 3425   3.442   0.436   4.374 -0.1955 -0.3338  0.4830
  806OPC    HW1 3426   3.384   0.491   4.339  0.9075 -1.1049 -2.9708
  806OPC    HW2 3427   3.416   0.358   4.345  0.4316 -1.1996  2.1182
  806OPC     MW 3428   3.429   0.432   4.365  0.0600 -0.5756  0.2143
  807OPC     OW 3429   0.934   4.796   0.969  0.3042  1.0793 -0.2599
  807OPC    HW1 3430   0.900   4.785   1.048  0.3356  1.3792 -0.2048
  807OPC    HW2 3431   0.889   4.739   0.920  0.8129  0.3350  0.1195
  807OPC     MW 3432   0.922   4.786   0.973  0.3840  1.0138 -0.1957
  808OPC     OW 3433   0.446   3.856   4.069 -0.2391 -0.2459 -0.2955
  808OPC    HW1 3434   0.484   3.778   4.073 -2.3304 -1.2808  1.0495
  808OPC    HW2 3435   0.513   3.912   4.074  1.2395 -1.9366 -0.3577
  808OPC     MW 3436   0.461   3.853   4.070 -0.3296 -0.6484 -0.1061
  809OPC     OW 3437   4.101   1.877   4.134 -0.0731 -0.9193 -0.2450
  809OPC    HW1 3438   4.165   1.866   4.077 -0.1797  0.2789 -0.6221
  809OPC    HW2 3439   4.029   1.878   4.085 -0.1841 -0.1162 -0.0895
  809OPC     MW 3440   4.100   1.875   4.119 -0.1054 -0.6238 -0.2778
  810OPC     OW 3441   1.820   3.178   0.143  0.8865  0.4824  0.0705
  810OPC    HW1 3442   1.869   3.195   0.073  0.9578 -0.7051 -0.1775
  810OPC    HW2 3443   1.859   3.109   0.180  0.6392  0.8580  1.0903
  810OPC     MW 3444   1.833   3.170   0.138  0.8606  0.3624  0.1845
  811OPC     OW 3445   0.907   3.740   3.259 -0.1992 -0.0986 -0.0514
  811OPC    HW1 3446   0.879   3.809   3.304 -0.6951 -0.7063  0.5855
  811OPC    HW2 3447   0.988   3.728   3.288  0.4718  1.1324 -1.2732
  811OPC     MW 3448   0.914   3.749   3.270 -0.1733 -0.0064 -0.1378
  812OPC     OW 3449   3.558   2.372   0.147 -0.3041  0.2912 -0.7141
  812OPC    HW1 3450   3.486   2.422   0.143  0.0653  0.7860 -2.8111
  812OPC    HW2 3451   3.528   2.292   0.133 -0.6940  0.1399  0.8478
  812OPC     MW 3452   3.543   2.368   0.144 -0.3070  0.3419 -0.7931
  813OPC     OW 3453   3.711   3.898   2.517  0.5753  0.5581 -0.5519
  813OPC    HW1 3454   3.659   3.869   2.581  0.7509  0.1165 -0.6086
  813OPC    HW2 3455   3.781   3.928   2.560  0.6493  0.3570 -0.5354
  813OPC     MW 3456   3.714   3.898   2.533  0.6120  0.4632 -0.5578
  814OPC     OW 3457   4.899   0.488   0.287 -0.2886  0.3952 -0.4988
  814OPC    HW1 3458   4.964   0.510   0.233  1.9376  0.3382  1.9509
  814OPC    HW2 3459   4.916   0.404   0.305 -1.2790  0.2767 -0.0620
  814OPC     MW 3460   4.912   0.479   0.282 -0.1061  0.3693 -0.0724
  815OPC     OW 3461   2.717   2.655   2.023  0.4041  0.3509 -0.6059
  815OPC    HW1 3462   2.727   2.725   2.074  1.5554  0.2921 -0.7354
  815OPC    HW2 3463   2.630   2.644   2.021  0.3198  0.3151  1.3719
  815OPC     MW 3464   2.706   2.664   2.030  0.5617  0.3370 -0.3327
  816OPC     OW 3465   0.482   1.368   0.289 -0.1267 -0.6303 -0.0797
  816OPC    HW1 3466   0.454   1.350   0.208  0.3795  0.7541 -0.5998
  816OPC    HW2 3467   0.554   1.320   0.297 -0.6363 -1.4211 -0.1130
  816OPC     MW 3468   0.488   1.358   0.278 -0.1272 -0.5426 -0.1615
  817OPC     OW 3469   3.864   2.353   1.410  0.3139 -0.1162 -0.2465
  817OPC    HW1 3470   3.934   2.380   1.366 -0.1032  1.8000  0.1894
  817OPC    HW2 3471   3.845   2.276   1.373 -0.7897  1.8705 -4.3898
  817OPC     MW 3472   3.872   2.346   1.398  0.0893  0.4603 -0.7942
  818OPC     OW 3473   2.214   1.730   3.014  0.3944  0.0225 -0.1223
  818OPC    HW1 3474   2.237   1.649   2.991  2.2803  0.1814  1.0344
  818OPC    HW2 3475   2.240   1.737   3.097 -1.9032  1.0499  0.6208
  818OPC     MW 3476   2.221   1.719   3.023  0.3337  0.1978  0.1583
  819OPC     OW 3477   2.404   4.346   3.487  0.2148 -0.2464 -0.6456
  819OPC    HW1 3478   2.364   4.422   3.477 -0.3822 -0.2065  1.5347
  819OPC    HW2 3479   2.480   4.357   3.446  0.4852  1.8303  0.2769
  819OPC     MW 3480   2.409   4.359   3.480  0.1667  0.0663 -0.1873
  820OPC     OW 3481   3.897   0.392   0.477  0.1248 -0.1091 -0.8354
  820OPC    HW1 3482   3.957   0.456   0.473  1.2402 -1.1299 -1.3229
  820OPC    HW2 3483   3.917   0.349   0.551  0.3855 -0.8000 -1.2926
  820OPC     MW 3484   3.909   0.395   0.487  0.3281 -0.3619 -0.9749
  821OPC     OW 3485   3.015   1.300   1.182 -0.2096 -0.0578  0.7171
  821OPC    HW1 3486   3.019   1.281   1.267  1.3145  1.0016  0.9108
  821OPC    HW2 3487   2.951   1.359   1.177  0.3279  0.5891  1.2859
  821OPC     MW 3488   3.006   1.306   1.194  0.0950  0.1943  0.8298
  822OPC     OW 3489   1.500   3.890   2.712  0.1316  0.4143  0.5671
  822OPC    HW1 3490   1.480   3.855   2.790  1.4071  1.3328  1.3549
  822OPC    HW2 3491   1.462   3.836   2.655 -0.7507 -0.3456  1.8224
  822OPC     MW 3492   1.492   3.877   2.715  0.1897  0.4380  0.8688
  823OPC     OW 3493   4.144   2.479   4.534  0.2439 -0.3215  0.3695
  823OPC    HW1 3494   4.226   2.505   4.550  0.6592 -0.8230 -0.8104
  823OPC    HW2 3495   4.096   2.548   4.555  1.2065  0.9642 -1.4285
  823OPC     MW 3496   4.149   2.493   4.539  0.4475 -0.2058 -0.0706
  824OPC     OW 3497   1.549   4.517   3.213  0.2229 -0.3790  0.3083
  824OPC    HW1 3498   1.620   4.468   3.203 -0.5549 -1.2552 -1.3130
  824OPC    HW2 3499   1.559   4.581   3.154  0.3180  0.2930  1.0462
  824OPC     MW 3500   1.561   4.519   3.203  0.1220 -0.4091  0.1779
  825OPC     OW 3501   2.256   0.701   3.301  0.3552  0.2126  0.8818
  825OPC    HW1 3502   2.236   0.772   3.254 -0.4300 -1.3403 -1.3084
  825OPC    HW2 3503   2.340   0.687   3.281 -0.0926 -0.6956 -0.5399
  825OPC     MW 3504   2.265   0.709   3.291  0.1731 -0.1510  0.3481
  826OPC     OW 3505   3.149   2.866   4.481 -0.3951  0.0470 -0.2164
  826OPC    HW1 3506   3.143   2.780   4.469  2.6132 -0.1958 -0.9160
  826OPC    HW2 3507   3.127   2.899   4.403 -2.6169  0.0434  0.3656
  826OPC     MW 3508   3.145   2.858   4.468 -0.2791  0.0105 -0.2339
  827OPC     OW 3509   1.957   2.841   2.128  0.2827 -0.1558  1.2095
  827OPC    HW1 3510   1.956   2.864   2.213 -0.9709  1.6146  0.7848
  827OPC    HW2 3511   1.968   2.755   2.130  2.4879  0.0597  3.0880
  827OPC     MW 3512   1.958   2.832   2.141  0.4234  0.1376  1.4242
  828OPC     OW 3513   0.820   3.915   0.191  0.5112  0.5164 -0.4298
  828OPC    HW1 3514   0.751   3.863   0.178  0.8329 -0.0395  0.0209
  828OPC    HW2 3515   0.878   3.886   0.133  1.4280 -1.0193  1.1330
  828OPC     MW 3516   0.818   3.903   0.181  0.6941  0.2073 -0.1324
  829OPC     OW 3517   2.678   1.002   4.953  0.3471 -0.3194  0.0491
  829OPC    HW1 3518   2.595   0.982   4.935  0.1539  0.0284  0.5149
  829OPC    HW2 3519   2.692   1.075   4.906 -0.0742  0.4389  1.0651
  829OPC     MW 3520   2.668   1.010   4.943  0.2563 -0.1560  0.2677
  830OPC     OW 3521   2.853   1.444   4.061  0.1644 -0.3341 -0.1610
  830OPC    HW1 3522   2.859   1.361   4.089  0.8398 -0.3112 -0.2410
  830OPC    HW2 3523   2.884   1.440   3.980  0.6735  0.0931  0.0132
  830OPC     MW 3524   2.858   1.431   4.053  0.3394 -0.2676 -0.1469
  831OPC     OW 3525   4.136   4.558   0.901 -0.0996 -0.4925  0.4439
  831OPC    HW1 3526   4.109   4.639   0.916 -0.3666 -0.7170  1.2297
  831OPC    HW2 3527   4.223   4.566   0.897  0.1467 -0.5414  3.3641
  831OPC     MW 3528   4.145   4.571   0.903 -0.1030 -0.5329  0.9913
  832OPC     OW 3529   4.200   2.030   0.376 -0.6002  0.0647 -0.1512
  832OPC    HW1 3530   4.240   2.095   0.417 -0.0261 -0.1648 -0.3470
  832OPC    HW2 3531   4.139   2.004   0.434  0.2825 -0.3371  0.6272
  832OPC     MW 3532   4.197   2.036   0.391 -0.3848 -0.0285 -0.0652
  833OPC     OW 3533   0.252   4.001   0.469 -0.2336  0.0667 -0.3529
  833OPC    HW1 3534   0.284   3.990   0.550 -0.4951  0.0589 -0.2483
  833OPC    HW2 3535   0.297   3.943   0.421 -1.0438 -0.9252  0.0440
  833OPC     MW 3536   0.264   3.991   0.474 -0.3919 -0.0811 -0.2788
  834OPC     OW 3537   3.105   2.611   1.433  0.3924  0.8889  0.6256
  834OPC    HW1 3538   3.172   2.556   1.443  0.7435  0.8780 -1.4687
  834OPC    HW2 3539   3.058   2.599   1.506  0.9112 -1.5497  0.6417
  834OPC     MW 3540   3.108   2.601   1.446  0.5208  0.5271  0.3186
  835OPC     OW 3541   2.100   0.634   4.825 -0.3772 -0.0022 -0.0611
  835OPC    HW1 3542   2.098   0.711   4.785  1.1443  0.6008  0.9402
  835OPC    HW2 3543   2.028   0.636   4.876  0.4936  1.4984  1.1937
  835OPC     MW 3544   2.089   0.646   4.827 -0.0237  0.3085  0.2723
  836OPC     OW 3545   4.637   0.915   0.093 -0.5611  0.5061  0.0331
  836OPC    HW1 3546   4.638   0.843   0.043  0.4233  0.1779  0.5139
  836OPC    HW2 3547   4.592   0.891   0.163 -1.6770  0.8766 -0.5223
  836OPC     MW 3548   4.630   0.901   0.096 -0.5803  0.5123  0.0221
  837OPC     OW 3549   3.085   3.580   2.074  0.3910 -0.0259 -0.0931
  837OPC    HW1 3550   3.030   3.583   2.142  0.9369 -2.6369  0.5833
  837OPC    HW2 3551   3.148   3.526   2.102  0.4384 -1.5224 -2.7844
  837OPC     MW 3552   3.086   3.573   2.088  0.4785 -0.6328 -0.3908
  838OPC     OW 3553   4.434   1.475   0.097  0.2557  0.9595  0.3204
  838OPC    HW1 3554   4.414   1.442   0.019 -0.9118  0.6193  0.7387
  838OPC    HW2 3555   4.474   1.409   0.137  0.2330  0.9048  0.2533
  838OPC     MW 3556   4.437   1.460   0.092  0.0796  0.9012  0.3723
  839OPC     OW 3557   4.103   2.246   2.039 -0.3283 -0.4590  0.2378
  839OPC    HW1 3558   4.047   2.180   2.055  0.6464 -0.7421  2.9619
  839OPC    HW2 3559   4.089   2.301   2.105  0.6772  0.8256 -0.5786
  839OPC     MW 3560   4.092   2.244   2.051 -0.0358 -0.3110  0.5195
  840OPC     OW 3561   3.559   2.426   3.423 -0.3421  0.0876 -0.0209
  840OPC    HW1 3562   3.495   2.387   3.378  0.0997  0.3628 -0.9234
  840OPC    HW2 3563   3.610   2.360   3.448  0.3128  0.0181 -1.3939
  840OPC     MW 3564   3.557   2.411   3.420 -0.1800  0.1180 -0.3569
  841OPC     OW 3565   4.354   0.403   2.404 -0.0096 -0.4024 -0.0805
  841OPC    HW1 3566   4.359   0.469   2.461  2.1739  0.6599 -1.3441
  841OPC    HW2 3567   4.279   0.418   2.362 -0.2684  0.4265  0.6414
  841OPC     MW 3568   4.344   0.415   2.406  0.2749 -0.1231 -0.1605
  842OPC     OW 3569   3.849   1.081   0.170 -0.7411 -0.2090  0.5967
  842OPC    HW1 3570   3.911   1.110   0.115  1.3827 -0.9796  2.4581
  842OPC    HW2 3571   3.845   1.144   0.230 -0.3398 -1.0422  1.5177
  842OPC     MW 3572   3.858   1.095   0.171 -0.3680 -0.4459  1.0078
  843OPC     OW 3573   1.131   1.902   4.438 -0.4737  0.5225  0.0155
  843OPC    HW1 3574   1.177   1.964   4.397  0.6062  0.0012  0.4003
  843OPC    HW2 3575   1.089   1.946   4.501  1.8118  0.6475  1.5623
  843OPC     MW 3576   1.132   1.918   4.441  0.0234  0.4640  0.3006
  844OPC     OW 3577   2.595   0.863   4.267  0.1750  0.3204  0.0486
  844OPC    HW1 3578   2.513   0.890   4.257 -0.2231 -0.2069  1.6900
  844OPC    HW2 3579   2.627   0.918   4.327  1.0123  0.4839 -0.5343
  844OPC     MW 3580   2.588   0.875   4.274  0.2400  0.2667  0.2050
  845OPC     OW 3581   4.234   4.726   4.046 -0.9092  0.6734  0.1770
  845OPC    HW1 3582   4.274   4.693   4.117  0.1608  0.6446 -0.4118
  845OPC    HW2 3583   4.247   4.812   4.054 -1.7838  0.7730  0.5893
  845OPC     MW 3584   4.242   4.734   4.058 -0.8802  0.6838  0.1507
  846OPC     OW 3585   0.494   1.772   0.569  0.2215 -0.1791 -0.5888
  846OPC    HW1 3586   0.539   1.792   0.641  0.5831 -0.1292 -0.8245
  846OPC    HW2 3587   0.484   1.686   0.575 -2.0407  0.1146  0.8336
  846OPC     MW 3588   0.499   1.762   0.580 -0.0593 -0.1283 -0.4135
  847OPC     OW 3589   0.333   2.190   0.153  0.3189 -0.5033  0.3306
  847OPC    HW1 3590   0.327   2.126   0.212 -0.1995 -1.2439 -0.4849
  847OPC    HW2 3591   0.298   2.154   0.081  1.4448  0.1565 -0.5858
  847OPC     MW 3592   0.327   2.175   0.151  0.4086 -0.5152  0.0748
  848OPC     OW 3593   4.288   3.629   3.633 -0.3488 -0.5221  0.2137
  848OPC    HW1 3594   4.306   3.543   3.633 -0.8378 -0.6303  0.1199
  848OPC    HW2 3595   4.216   3.634   3.583 -0.2093 -0.0341  0.0623
  848OPC     MW 3596   4.280   3.617   3.625 -0.4003 -0.4660  0.1774
  849OPC     OW 3597   4.417   1.860   0.453 -0.7636 -0.2765  0.0250
  849OPC    HW1 3598   4.361   1.927   0.449  0.0523  0.6334  2.2146
  849OPC    HW2 3599   4.495   1.899   0.454 -0.2055 -1.3647 -0.2571
  849OPC     MW 3600   4.420   1.876   0.453 -0.5605 -0.3028  0.3068
  850OPC     OW 3601   4.064   2.361   0.295 -0.0116 -0.4361 -0.1967
  850OPC    HW1 3602   4.098   2.357   0.375 -0.4354  0.6096  0.0560
  850OPC    HW2 3603   3.987   2.321   0.303 -0.4699  0.4743  0.1750
  850OPC     MW 3604   4.058   2.355   0.308 -0.1419 -0.1471 -0.1044
  851OPC     OW 3605   3.651   0.698   2.827 -0.5171 -0.5407 -0.0499
  851OPC    HW1 3606   3.683   0.749   2.763 -0.5853 -0.5351 -0.0800
  851OPC    HW2 3607   3.668   0.744   2.899  0.2507 -0.8944  0.0120
  851OPC     MW 3608   3.659   0.713   2.828 -0.4138 -0.5921 -0.0452
  852OPC     OW 3609   2.418   3.724   0.536  0.0903 -0.5233  0.1721
  852OPC    HW1 3610   2.473   3.704   0.471 -0.1857 -0.2091 -0.1603
  852OPC    HW2 3611   2.387   3.646   0.561  0.4302 -0.6734  0.1376
  852OPC     MW 3612   2.422   3.709   0.530  0.0997 -0.4989  0.1179
  853OPC     OW 3613   0.896   2.299   0.202  0.1754 -0.3551  0.2734
  853OPC    HW1 3614   0.856   2.251   0.263  0.0363 -0.6597 -0.0549
  853OPC    HW2 3615   0.830   2.326   0.151  0.0462  1.4468  1.2998
  853OPC     MW 3616   0.880   2.296   0.203  0.1357 -0.1338  0.3765
  854OPC     OW 3617   4.369   1.255   3.464  0.1448 -0.2789  0.1240
  854OPC    HW1 3618   4.394   1.190   3.412  1.6771  0.3747 -0.0147
  854OPC    HW2 3619   4.316   1.302   3.412 -0.6006 -1.1423  0.0821
  854OPC     MW 3620   4.365   1.253   3.448  0.2611 -0.3099  0.0973
  855OPC     OW 3621   0.285   1.559   2.137 -0.2589  0.3398  0.0658
  855OPC    HW1 3622   0.248   1.481   2.127  4.3566 -2.1143 -0.3372
  855OPC    HW2 3623   0.262   1.601   2.064 -1.7868 -1.0794 -0.3420
  855OPC     MW 3624   0.276   1.554   2.125  0.1972 -0.2324 -0.0541
  856OPC     OW 3625   0.729   3.938   4.440  0.2699  0.1509 -0.1099
  856OPC    HW1 3626   0.771   3.946   4.516 -2.3819 -0.0010  1.5121
  856OPC    HW2 3627   0.732   3.852   4.424 -0.9340 -0.1218  0.9890
  856OPC     MW 3628   0.736   3.926   4.449 -0.2996  0.0882  0.2921
  857OPC     OW 3629   2.138   2.141   4.486 -0.3067  0.6577 -0.3250
  857OPC    HW1 3630   2.212   2.156   4.529  0.1829 -0.8522 -0.5852
  857OPC    HW2 3631   2.162   2.141   4.402 -1.0622  2.5241 -0.5879
  857OPC     MW 3632   2.152   2.143   4.480 -0.3461  0.7104 -0.4022
  858OPC     OW 3633   3.354   2.771   0.335  0.6238  0.0673 -0.5097
  858OPC    HW1 3634   3.391   2.765   0.414  0.7574  0.0210 -0.5747
  858OPC    HW2 3635   3.396   2.838   0.298  0.1823  0.4417 -0.3408
  858OPC     MW 3636   3.366   2.780   0.341  0.5783  0.1159 -0.4944
  859OPC     OW 3637   0.115   0.112   4.637  0.2766 -0.7496  0.1239
  859OPC    HW1 3638   0.054   0.127   4.697 -0.2076 -1.0571 -0.2853
  859OPC    HW2 3639   0.129   0.190   4.602 -0.5939 -0.8276 -0.4434
  859OPC     MW 3640   0.108   0.125   4.641  0.0765 -0.8065 -0.0203
  860OPC     OW 3641   3.094   0.100   3.898  0.8067  0.3539 -0.3978
  860OPC    HW1 3642   3.036   0.159   3.869 -0.0650 -0.4149 -0.2933
  860OPC    HW2 3643   3.113   0.128   3.978 -0.2220  0.0835 -0.0352
  860OPC     MW 3644   3.088   0.113   3.905  0.5261  0.2004 -0.3287
  861OPC     OW 3645   0.230   0.676   1.652 -0.0490  0.0242 -0.7386
  861OPC    HW1 3646   0.303   0.723   1.641  1.6983 -2.2319  0.3458
  861OPC    HW2 3647   0.257   0.594   1.640 -2.0646 -1.0342  1.3079
  861OPC     MW 3648   0.245   0.671   1.648 -0.0887 -0.4655 -0.2761
  862OPC     OW 3649   4.543   0.480   2.098 -0.4866  0.1267 -0.1409
  862OPC    HW1 3650   4.571   0.408   2.138 -0.6661  0.0382 -0.1737
  862OPC    HW2 3651   4.611   0.534   2.104 -1.0194  0.6585  1.5939
  862OPC     MW 3652   4.557   0.477   2.104 -0.5918  0.1922  0.1105
  863OPC     OW 3653   0.075   1.365   0.847  0.6659 -0.4283 -0.0045
  863OPC    HW1 3654   0.100   1.392   0.768  1.4779 -1.0847  0.0129
  863OPC    HW2 3655   0.071   1.438   0.894  0.5532 -0.0781 -0.5554
  863OPC     MW 3656   0.078   1.380   0.842  0.7692 -0.4736 -0.0833
  864OPC     OW 3657   0.094   1.692   0.158 -0.1447  0.6608  0.2772
  864OPC    HW1 3658   0.119   1.679   0.075 -0.9947  2.3561 -0.2978
  864OPC    HW2 3659   0.170   1.702   0.201  0.3273 -0.8926 -0.1448
  864OPC     MW 3660   0.109   1.692   0.152 -0.2005  0.6818  0.1299
  865OPC     OW 3661   1.266   3.423   4.881  0.0928  0.1432 -0.3719
  865OPC    HW1 3662   1.220   3.409   4.808 -1.2909 -0.0544  0.5138
  865OPC    HW2 3663   1.258   3.349   4.926  1.2773  0.1156 -0.1690
  865OPC     MW 3664   1.258   3.410   4.877  0.0634  0.1099 -0.2110
  866OPC     OW 3665   1.485   3.731   4.723  0.3042 -0.1395  0.8047
  866OPC    HW1 3666   1.495   3.753   4.807 -3.4846 -0.1396  1.4086
  866OPC    HW2 3667   1.521   3.798   4.680 -0.3247  1.3593  2.4964
  866OPC     MW 3668   1.492   3.744   4.729 -0.3484  0.0819  1.1437
  867OPC     OW 3669   0.529   1.187   3.353  0.9048 -1.1055 -0.2681
  867OPC    HW1 3670   0.540   1.135   3.283  1.5312 -0.5216 -0.6179
  867OPC    HW2 3671   0.610   1.213   3.371  0.6103 -0.3754  0.0024
  867OPC     MW 3672   0.543   1.183   3.345  0.9538 -0.9115 -0.2798
  868OPC     OW 3673   3.689   0.562   4.699  0.3050  1.3272  0.8190
  868OPC    HW1 3674   3.695   0.566   4.786  0.4329  0.3249  0.8684
  868OPC    HW2 3675   3.690   0.646   4.675  0.2891  1.6193  1.7785
  868OPC     MW 3676   3.690   0.575   4.709  0.3215  1.2222  0.9680
  869OPC     OW 3677   1.482   1.099   0.093 -0.1286  0.3132 -0.3273
  869OPC    HW1 3678   1.447   1.135   0.164 -0.0622  0.1765 -0.2263
  869OPC    HW2 3679   1.527   1.164   0.057 -0.2781  0.4213 -0.3221
  869OPC     MW 3680   1.483   1.114   0.098 -0.1409  0.3089 -0.3116
  870OPC     OW 3681   3.728   4.348   2.648  0.3475  0.2929 -0.2889
  870OPC    HW1 3682   3.694   4.288   2.595 -0.6392  1.0131 -0.5125
  870OPC    HW2 3683   3.663   4.365   2.704  1.7053 -1.2068  1.8645
  870OPC     MW 3684   3.713   4.342   2.648  0.4025  0.1776 -0.0039
  871OPC     OW 3685   1.674   0.599   0.983  0.5429  0.0991 -0.0878
  871OPC    HW1 3686   1.639   0.562   0.913 -0.4302 -1.4760  1.1639
  871OPC    HW2 3687   1.611   0.651   1.012  0.4615 -0.2150  0.3089
  871OPC     MW 3688   1.660   0.601   0.977  0.3872 -0.1800  0.1557
  872OPC     OW 3689   2.124   0.043   2.843 -0.3331 -0.3322  0.3427
  872OPC    HW1 3690   2.120   0.066   2.759 -0.9564 -0.4718  0.3256
  872OPC    HW2 3691   2.170  -0.031   2.842 -1.5394 -1.1036 -0.0557
  872OPC     MW 3692   2.130   0.035   2.830 -0.6033 -0.4668  0.2812
  873OPC     OW 3693   1.267   0.107   2.100 -0.1738 -0.0690  0.0088
  873OPC    HW1 3694   1.277   0.096   2.186 -1.3614 -0.7272  0.0956
  873OPC    HW2 3695   1.347   0.096   2.068  0.4532  1.0848  1.0997
  873OPC     MW 3696   1.280   0.104   2.108 -0.2566  0.0042  0.1827
  874OPC     OW 3697   3.765   2.462   5.009  0.3731  0.4231 -0.5667
  874OPC    HW1 3698   3.696   2.424   5.047  1.4522  1.3009  2.5736
  874OPC    HW2 3699   3.738   2.544   4.994  0.1726  0.2681 -1.0726
  874OPC     MW 3700   3.751   2.468   5.012  0.5028  0.5298 -0.1776
  875OPC     OW 3701   3.483   0.404   1.216 -0.0203  0.0973  0.5867
  875OPC    HW1 3702   3.499   0.489   1.209 -0.4324  0.2542  1.4787
  875OPC    HW2 3703   3.560   0.367   1.197  0.4457  0.7013  1.2651
  875OPC     MW 3704   3.497   0.411   1.212 -0.0124  0.2097  0.8186
  876OPC     OW 3705   3.126   4.425   2.431 -0.5744  0.0103  0.2026
  876OPC    HW1 3706   3.117   4.383   2.355 -0.0711 -1.2705  0.8206
  876OPC    HW2 3707   3.074   4.382   2.486  1.0697 -0.8011  1.2107
  876OPC     MW 3708   3.117   4.412   2.428 -0.2571 -0.2987  0.4427
  877OPC     OW 3709   0.424   3.350   2.575  0.2551  0.3514  0.0166
  877OPC    HW1 3710   0.411   3.410   2.637  0.6017 -0.1903  0.6336
  877OPC    HW2 3711   0.357   3.361   2.520 -0.7904 -0.0161  1.1779
  877OPC     MW 3712   0.412   3.360   2.576  0.1518  0.2172  0.2793
  878OPC     OW 3713   3.737   0.858   0.285 -0.0261  0.2824 -0.1326
  878OPC    HW1 3714   3.676   0.910   0.319 -0.2196 -0.8914  1.3831
  878OPC    HW2 3715   3.780   0.911   0.230 -2.5722  1.0663 -1.5525
  878OPC     MW 3716   3.735   0.874   0.282 -0.4308  0.2248 -0.1184
  879OPC     OW 3717   4.170   0.391   1.066 -0.0217  0.0976 -0.1290
  879OPC    HW1 3718   4.142   0.472   1.047  1.5881  1.1330  1.4976
  879OPC    HW2 3719   4.199   0.361   0.989  0.1341  1.4325 -0.6299
  879OPC     MW 3720   4.170   0.399   1.052  0.2391  0.4477  0.0373
  880OPC     OW 3721   3.642   4.657   1.776 -0.5088 -0.3851  0.0608
  880OPC    HW1 3722   3.643   4.576   1.810 -2.2175 -1.7472 -2.7592
  880OPC    HW2 3723   3.570   4.658   1.727  0.5820  2.1001 -1.7143
  880OPC     MW 3724   3.632   4.645   1.773 -0.6001 -0.2191 -0.6181
  881OPC     OW 3725   3.541   0.973   1.816  0.0155  0.0286  0.3510
  881OPC    HW1 3726   3.600   0.984   1.879  1.2796  1.6334 -1.0039
  881OPC    HW2 3727   3.583   0.923   1.758 -0.9765 -1.0874  0.5676
  881OPC     MW 3728   3.556   0.967   1.817  0.0556  0.1008  0.1828
  882OPC     OW 3729   4.814   1.493   1.463 -0.6041  0.3388 -0.1191
  882OPC    HW1 3730   4.754   1.499   1.400 -0.5334  3.5273 -0.0413
  882OPC    HW2 3731   4.770   1.516   1.535  0.3254  1.0502  0.2353
  882OPC     MW 3732   4.799   1.497   1.464 -0.4563  0.9149 -0.0553
  883OPC     OW 3733   3.687   2.210   3.566  0.3708 -0.1192 -0.5657
  883OPC    HW1 3734   3.607   2.179   3.582 -0.5058  1.6889 -1.0513
  883OPC    HW2 3735   3.725   2.146   3.521 -0.2968 -1.5736  0.8271
  883OPC     MW 3736   3.680   2.196   3.562  0.1426 -0.0669 -0.4318
  884OPC     OW 3737   4.235   2.527   1.652 -0.6682  0.1482  0.9401
  884OPC    HW1 3738   4.302   2.554   1.700 -0.3518  0.1338  0.5087
  884OPC    HW2 3739   4.168   2.527   1.709 -0.5315  1.1590  1.1166
  884OPC     MW 3740   4.235   2.531   1.668 -0.6011  0.2954  0.9024
  885OPC     OW 3741   1.729   1.024   1.149  1.3693 -0.2361  0.6248
  885OPC    HW1 3742   1.750   1.087   1.093  1.5653  0.3573  1.3426
  885OPC    HW2 3743   1.800   0.974   1.151  0.2514 -2.1327 -2.0531
  885OPC     MW 3744   1.743   1.026   1.141  1.2331 -0.4286  0.3352
  886OPC     OW 3745   4.656   3.684   2.130  0.0450  0.0406  0.1218
  886OPC    HW1 3746   4.606   3.727   2.073  0.8028  0.2062 -0.4311
  886OPC    HW2 3747   4.649   3.731   2.203 -0.0599  0.4431 -0.1444
  886OPC     MW 3748   4.647   3.697   2.132  0.1414  0.1245  0.0007
  887OPC     OW 3749   0.996   0.692   1.753  0.0507  0.3508 -0.0719
  887OPC    HW1 3750   0.940   0.749   1.788  0.4930 -0.0905  1.4259
  887OPC    HW2 3751   1.071   0.737   1.749 -0.3319  0.8889 -1.9211
  887OPC     MW 3752   0.999   0.707   1.758  0.0595  0.3651 -0.1238
  888OPC     OW 3753   2.055   3.068   4.351 -0.7460 -0.7127 -0.0822
  888OPC    HW1 3754   2.064   2.981   4.358  1.0806 -0.8098 -2.4261
  888OPC    HW2 3755   1.998   3.078   4.286 -0.3945 -0.1826 -0.3165
  888OPC     MW 3756   2.048   3.057   4.342 -0.4244 -0.6487 -0.4630
  889OPC     OW 3757   4.678   1.498   3.808  0.6238  0.3881  0.0936
  889OPC    HW1 3758   4.640   1.573   3.831  1.2070  0.3462  1.2330
  889OPC    HW2 3759   4.631   1.472   3.739  0.5157  1.8828 -0.4422
  889OPC     MW 3760   4.666   1.505   3.801  0.6938  0.6028  0.1827
  890OPC     OW 3761   2.789   0.208   3.947 -0.3376  0.2807 -0.3979
  890OPC    HW1 3762   2.707   0.231   3.928 -0.3347  1.6459  1.0541
  890OPC    HW2 3763   2.780   0.132   3.989 -0.7517 -0.1181 -1.1908
  890OPC     MW 3764   2.776   0.200   3.950 -0.3985  0.4235 -0.3005
  891OPC     OW 3765   4.058   2.316   0.605  0.1533 -0.3229 -0.7693
  891OPC    HW1 3766   3.984   2.306   0.651  0.3685 -2.5001 -0.8246
  891OPC    HW2 3767   4.115   2.264   0.645  1.3828  0.5254 -1.3569
  891OPC     MW 3768   4.055   2.307   0.618  0.3667 -0.5192 -0.8643
  892OPC     OW 3769   4.523   1.126   0.922  0.3113 -0.0475  0.7024
  892OPC    HW1 3770   4.497   1.113   0.840 -0.1419 -1.7233  1.0790
  892OPC    HW2 3771   4.452   1.106   0.969  1.2238 -1.3817  1.5842
  892OPC     MW 3772   4.509   1.121   0.917  0.3791 -0.4921  0.8883
  893OPC     OW 3773   4.563   1.477   3.153 -0.3553 -0.1833  0.1976
  893OPC    HW1 3774   4.515   1.544   3.180 -0.3693 -0.6346  1.3629
  893OPC    HW2 3775   4.637   1.484   3.200  0.1103 -0.3245 -0.5023
  893OPC     MW 3776   4.567   1.488   3.164 -0.2885 -0.2708  0.2664
  894OPC     OW 3777   0.488   3.452   3.739 -0.1709  0.1190 -0.7998
  894OPC    HW1 3778   0.483   3.365   3.735  1.3624  0.0463 -1.6530
  894OPC    HW2 3779   0.467   3.470   3.822  0.6342 -1.1700 -0.2967
  894OPC     MW 3780   0.484   3.442   3.751  0.1745 -0.0821 -0.8515
  895OPC     OW 3781   0.463   0.387   4.251 -0.1989  0.2469  0.1003
  895OPC    HW1 3782   0.506   0.427   4.316  0.7026  2.1645 -1.5586
  895OPC    HW2 3783   0.468   0.444   4.185 -1.0196 -1.6184 -1.6888
  895OPC     MW 3784   0.470   0.401   4.251 -0.1870  0.2546 -0.4086
  896OPC     OW 3785   1.815   3.298   4.095 -0.0240 -0.3156  0.2807
  896OPC    HW1 3786   1.775   3.277   4.020  0.1307  0.3308  0.0048
  896OPC    HW2 3787   1.782   3.242   4.152 -0.3882 -0.6122 -0.2074
  896OPC     MW 3788   1.804   3.287   4.092 -0.0550 -0.2640  0.1678
  897OPC     OW 3789   0.090   3.966   3.786  0.1359 -0.6929 -0.2522
  897OPC    HW1 3790   0.014   3.961   3.743  0.4703 -1.4264 -0.7813
  897OPC    HW2 3791   0.144   4.000   3.728 -0.0506  1.0367  0.5241
  897OPC     MW 3792   0.087   3.970   3.771  0.1577 -0.5456 -0.2155
  898OPC     OW 3793   2.064   2.889   0.089 -0.7112 -0.4439 -0.3907
  898OPC    HW1 3794   2.113   2.843   0.145  0.2723  0.7738 -0.2006
  898OPC    HW2 3795   1.984   2.880   0.121 -0.2045  0.0226  1.1211
  898OPC     MW 3796   2.060   2.881   0.102 -0.4911 -0.1951 -0.1393
  899OPC     OW 3797   1.995   0.144   1.148 -0.1520 -0.3512 -0.5129
  899OPC    HW1 3798   2.042   0.073   1.130 -0.9331 -0.6122 -1.6490
  899OPC    HW2 3799   2.028   0.173   1.223  2.3327 -0.0885 -1.6215
  899OPC     MW 3800   2.007   0.138   1.156  0.0995 -0.3510 -0.8445
  900OPC     OW 3801   1.037   1.733   0.738  0.6584  0.4181 -0.8870
  900OPC    HW1 3802   0.997   1.694   0.805  0.8235  1.8203  0.0629
  900OPC    HW2 3803   1.103   1.775   0.775  1.0424  0.8372 -2.0056
  900OPC     MW 3804   1.041   1.733   0.754  0.7395  0.6871 -0.9120
  901OPC     OW 3805   3.767   1.623   3.549  0.0238  0.0022  0.1970
  901OPC    HW1 3806   3.754   1.604   3.464 -2.2246  0.0298  0.4989
  901OPC    HW2 3807   3.763   1.545   3.588 -0.6177  0.1699  0.4679
  901OPC     MW 3808   3.765   1.608   3.542 -0.4032  0.0311  0.2815
  902OPC     OW 3809   2.993   2.759   0.106 -0.3434  0.0035 -0.5290
  902OPC    HW1 3810   2.984   2.824   0.163  1.5021 -0.2785  0.1238
  902OPC    HW2 3811   2.999   2.800   0.029  0.4519  0.5875 -0.1627
  902OPC     MW 3812   2.992   2.774   0.103  0.0466  0.0482 -0.3785
  903OPC     OW 3813   0.702   1.654   2.882 -0.2651 -0.1340  0.0894
  903OPC    HW1 3814   0.660   1.730   2.879  0.5908  0.3309 -3.0956
  903OPC    HW2 3815   0.653   1.601   2.832  1.4435 -0.3335 -1.4527
  903OPC     MW 3816   0.688   1.658   2.875  0.1137 -0.0948 -0.6089
  904OPC     OW 3817   0.025   3.874   0.405  0.2209 -0.5787  0.0924
  904OPC    HW1 3818   0.105   3.904   0.423  0.6591 -1.1088 -0.9028
  904OPC    HW2 3819  -0.011   3.938   0.358  0.1113 -0.4095  0.4025
  904OPC     MW 3820   0.032   3.888   0.400  0.2695 -0.6320 -0.0088
  905OPC     OW 3821   0.049   4.153   0.663  0.4666  0.1356  0.3976
  905OPC    HW1 3822   0.120   4.181   0.705  1.5701 -1.6173 -0.2279
  905OPC    HW2 3823   0.056   4.066   0.666 -2.0671 -0.1432  1.0017
  905OPC     MW 3824   0.060   4.144   0.670  0.2554 -0.1647  0.3944
  906OPC     OW 3825   2.166   3.822   1.762  0.3162  0.1953 -0.4183
  906OPC    HW1 3826   2.194   3.898   1.796 -1.1403  0.9855 -0.8910
  906OPC    HW2 3827   2.200   3.762   1.816  1.2094  1.1840  0.1825
  906OPC     MW 3828   2.175   3.824   1.775  0.2329  0.4581 -0.3994
  907OPC     OW 3829   2.693   4.690   0.587 -0.3760  0.2461  0.5129
  907OPC    HW1 3830   2.636   4.655   0.642  0.6001 -0.7824  0.9027
  907OPC    HW2 3831   2.733   4.621   0.552 -0.0110  0.9216 -0.4477
  907OPC     MW 3832   2.690   4.675   0.590 -0.1779  0.1943  0.4286
  908OPC     OW 3833   3.495   1.122   2.632  0.5484  0.5549 -0.5361
  908OPC    HW1 3834   3.425   1.117   2.580  0.2161 -0.1917 -0.0432
  908OPC    HW2 3835   3.460   1.134   2.711  1.0605  2.1002 -0.5112
  908OPC     MW 3836   3.479   1.123   2.636  0.5749  0.6729 -0.4597
  909OPC     OW 3837   2.063   0.481   3.258  0.0755 -0.2643 -0.1705
  909OPC    HW1 3838   2.137   0.526   3.256  0.9865 -1.6787 -2.2615
  909OPC    HW2 3839   2.003   0.538   3.229  0.3442  0.8001  1.2660
  909OPC     MW 3840   2.065   0.496   3.253  0.2497 -0.3160 -0.2673
  910OPC     OW 3841   2.852   3.040   1.977  0.0206  0.2166 -0.1446
  910OPC    HW1 3842   2.839   2.987   2.046  0.3232  0.0475 -0.2179
  910OPC    HW2 3843   2.855   2.985   1.910 -2.6357  0.5149 -0.6437
  910OPC     MW 3844   2.850   3.024   1.978 -0.3271  0.2357 -0.2291
  911OPC     OW 3845   1.853   3.298   0.926  0.0542  0.2246  0.0848
  911OPC    HW1 3846   1.827   3.379   0.908 -2.2291 -0.1196  1.4013
  911OPC    HW2 3847   1.838   3.290   1.011  2.0727 -1.0000  0.3879
  911OPC     MW 3848   1.847   3.309   0.936  0.0151 -0.0072  0.3240
  912OPC     OW 3849   0.069   0.736   2.124  0.5143  0.1075 -0.7626
  912OPC    HW1 3850   0.066   0.728   2.037 -0.4544 -1.7997 -0.6155
  912OPC    HW2 3851   0.035   0.661   2.153  1.2202  0.4949  1.2843
  912OPC     MW 3852   0.064   0.724   2.116  0.4755 -0.1169 -0.4385
  913OPC     OW 3853   0.675   1.197   0.382  0.3101  0.0417  0.6761
  913OPC    HW1 3854   0.688   1.114   0.360 -0.6574 -0.0459  0.3949
  913OPC    HW2 3855   0.686   1.197   0.469 -1.8012 -0.8311  0.9916
  913OPC     MW 3856   0.679   1.185   0.391 -0.1447 -0.1001  0.6812
  914OPC     OW 3857   3.046   3.104   3.889 -0.2179  0.3201  0.1059
  914OPC    HW1 3858   3.042   3.137   3.970  1.3916  1.5073 -0.2633
  914OPC    HW2 3859   3.129   3.078   3.880 -0.3305  0.3223 -1.2168
  914OPC     MW 3860   3.057   3.105   3.900  0.0032  0.4959 -0.1440
  915OPC     OW 3861   0.114   4.577   2.187 -0.0727 -0.4339 -0.2105
  915OPC    HW1 3862   0.147   4.623   2.121  1.0090  1.6948  1.6892
  915OPC    HW2 3863   0.031   4.603   2.190 -0.0626 -0.3505 -0.5719
  915OPC     MW 3864   0.107   4.588   2.178  0.0886 -0.1070  0.0167
  916OPC     OW 3865   2.704   3.285   4.153  0.1857 -0.6675  0.4634
  916OPC    HW1 3866   2.620   3.275   4.176  0.1192 -0.0837  0.5033
  916OPC    HW2 3867   2.729   3.356   4.198  0.9148 -1.2519  1.0165
  916OPC     MW 3868   2.695   3.294   4.163  0.2834 -0.6676  0.5507
  917OPC     OW 3869   0.013   3.285   4.454 -0.2550 -1.0718  0.2488
  917OPC    HW1 3870  -0.062   3.312   4.419 -1.2348 -1.4965  1.9262
  917OPC    HW2 3871   0.065   3.356   4.448 -0.3600 -1.0872 -1.8811
  917OPC     MW 3872   0.010   3.300   4.448 -0.4153 -1.1368  0.1819
  918OPC     OW 3873   3.662   3.984   4.496 -0.3947  0.2920  0.1358
  918OPC    HW1 3874   3.575   3.981   4.485 -0.3491  1.1757 -0.5069
  918OPC    HW2 3875   3.672   4.036   4.565 -0.3330  1.1292 -0.4943
  918OPC     MW 3876   3.650   3.991   4.504 -0.3787  0.5462 -0.0525
  919OPC     OW 3877   4.256   2.287   2.492  0.2992 -0.0953 -0.2190
  919OPC    HW1 3878   4.199   2.222   2.484  0.9941 -0.7126 -0.2792
  919OPC    HW2 3879   4.326   2.249   2.530  0.0867  0.9891  1.3754
  919OPC     MW 3880   4.258   2.272   2.497  0.3703 -0.0263  0.0077
  920OPC     OW 3881   1.650   3.286   1.140 -0.3091 -0.3024 -0.0852
  920OPC    HW1 3882   1.590   3.231   1.174 -0.4000  1.0096  2.0830
  920OPC    HW2 3883   1.709   3.293   1.204  0.7241  0.5886 -1.1049
  920OPC     MW 3884   1.650   3.279   1.155 -0.1699  0.0230  0.0845
  921OPC     OW 3885   2.660   1.018   4.498  0.2924 -0.0377 -0.4208
  921OPC    HW1 3886   2.599   0.977   4.545  0.7910 -0.6252 -0.2580
  921OPC    HW2 3887   2.734   0.976   4.521  0.6631  0.2459 -1.0736
  921OPC     MW 3888   2.662   1.006   4.508  0.4208 -0.0826 -0.4935
  922OPC     OW 3889   3.925   2.680   4.570  0.3484  0.1685  0.7780
  922OPC    HW1 3890   3.917   2.698   4.485 -0.1232 -1.5729  0.4114
  922OPC    HW2 3891   3.842   2.682   4.599  0.5943  1.8466  1.4846
  922OPC     MW 3892   3.911   2.683   4.562  0.3150  0.1591  0.8283
  923OPC     OW 3893   1.418   0.928   2.247  0.3741 -0.9507  0.3075
  923OPC    HW1 3894   1.481   0.981   2.219 -0.0665  0.0130  1.0605
  923OPC    HW2 3895   1.438   0.915   2.331 -0.0644 -1.1721  0.3801
  923OPC     MW 3896   1.430   0.934   2.256  0.2442 -0.8410  0.4294
  924OPC     OW 3897   0.840   2.636   4.696 -0.0992 -0.1174 -0.8247
  924OPC    HW1 3898   0.818   2.560   4.659  1.1622 -0.4126 -1.0195
  924OPC    HW2 3899   0.854   2.616   4.779  1.5521 -0.3982 -1.1431
  924OPC     MW 3900   0.839   2.622   4.703  0.3311 -0.2025 -0.9003
  925OPC     OW 3901   4.132   0.138   3.520 -0.2731  1.1847 -0.0950
  925OPC    HW1 3902   4.068   0.083   3.538 -0.1826  1.3942  0.9346
  925OPC    HW2 3903   4.135   0.139   3.433  0.6153 -1.4525 -0.1804
  925OPC     MW 3904   4.123   0.130   3.510 -0.1287  0.8261  0.0445
  926OPC     OW 3905   0.153   3.511   2.654  0.4114  0.8364 -0.1824
  926OPC    HW1 3906   0.196   3.584   2.675 -0.6356  1.2397  0.6175
  926OPC    HW2 3907   0.102   3.497   2.722 -2.1359  1.4581 -1.8221
  926OPC     MW 3908   0.152   3.520   2.667 -0.1196  0.9879 -0.3064
  927OPC     OW 3909   3.843   0.401   3.089 -0.1326  0.1881 -0.1800
  927OPC    HW1 3910   3.770   0.421   3.044 -0.6398  0.4893  0.7505
  927OPC    HW2 3911   3.902   0.388   3.026 -1.1224 -0.6491 -1.0018
  927OPC     MW 3912   3.841   0.402   3.073 -0.3538  0.1089 -0.1639
  928OPC     OW 3913   1.154   2.777   4.305  0.3542  0.4329  0.0274
  928OPC    HW1 3914   1.106   2.706   4.286  0.6598  0.3334 -0.3850
  928OPC    HW2 3915   1.097   2.829   4.347 -0.3836  0.7006 -1.2605
  928OPC     MW 3916   1.138   2.774   4.309  0.2903  0.4576 -0.2236
  929OPC     OW 3917   0.756   2.403   2.842  0.8817  0.1467  0.8490
  929OPC    HW1 3918   0.721   2.328   2.870  2.1968 -1.4547 -1.3974
  929OPC    HW2 3919   0.824   2.416   2.895  1.5099 -1.1290  0.4196
  929OPC     MW 3920   0.761   2.394   2.854  1.1688 -0.2782  0.4537
  930OPC     OW 3921   0.710   3.083   1.215 -0.2749 -0.2585 -0.1383
  930OPC    HW1 3922   0.790   3.053   1.199 -0.7200 -0.4788 -2.2148
  930OPC    HW2 3923   0.708   3.161   1.176 -1.0864 -0.2930 -0.1937
  930OPC     MW 3924   0.722   3.090   1.207 -0.4605 -0.2961 -0.4532
  931OPC     OW 3925   1.582   0.159   2.137 -0.3730 -0.0846  0.1895
  931OPC    HW1 3926   1.561   0.211   2.204  0.1612 -1.1525  1.2175
  931OPC    HW2 3927   1.606   0.214   2.074  0.8804  0.8963  1.4862
  931OPC     MW 3928   1.582   0.175   2.137 -0.1089 -0.0974  0.5329
  932OPC     OW 3929   2.139   1.404   4.428 -0.3836  0.2107 -0.4446
  932OPC    HW1 3930   2.123   1.355   4.499 -0.0043  0.1423 -0.4056
  932OPC    HW2 3931   2.176   1.348   4.372  0.4700  0.5564 -0.2327
  932OPC     MW 3932   2.142   1.388   4.430 -0.2015  0.2516 -0.4077
  933OPC     OW 3933   1.759   1.884   3.791  0.2271 -0.4492 -0.1177
  933OPC    HW1 3934   1.786   1.932   3.723  1.0153 -0.6347  0.0549
  933OPC    HW2 3935   1.688   1.842   3.760  0.3817 -0.2789 -0.7160
  933OPC     MW 3936   1.752   1.885   3.776  0.3663 -0.4514 -0.1806
  934OPC     OW 3937   3.877   3.621   3.080  0.2362 -0.4704  0.0950
  934OPC    HW1 3938   3.800   3.623   3.120 -0.8833 -0.5410 -1.9015
  934OPC    HW2 3939   3.926   3.678   3.125 -1.9184  1.8541 -0.2818
  934OPC     MW 3940   3.873   3.630   3.093 -0.2475 -0.1376 -0.2556
  935OPC     OW 3941   3.912   3.574   2.467 -0.3187 -0.5884 -0.0214
  935OPC    HW1 3942   3.955   3.498   2.466  0.0387 -0.4019 -1.6583
  935OPC    HW2 3943   3.838   3.556   2.510  0.5556 -1.3786  1.2030
  935OPC     MW 3944   3.907   3.560   2.473 -0.1369 -0.6777 -0.0823
  936OPC     OW 3945   1.680   4.181   4.196 -0.0973  0.1205  0.0546
  936OPC    HW1 3946   1.616   4.140   4.239 -0.2421  0.5366  0.2437
  936OPC    HW2 3947   1.753   4.145   4.227 -0.2409 -0.4535 -0.2598
  936OPC     MW 3948   1.681   4.170   4.207 -0.1399  0.0973  0.0365
  937OPC     OW 3949   2.180   3.324   1.815 -0.1649 -0.1775  0.0570
  937OPC    HW1 3950   2.106   3.279   1.826  0.1703 -0.4879  1.1718
  937OPC    HW2 3951   2.242   3.268   1.841  0.2762  0.8239  1.2529
  937OPC     MW 3952   2.178   3.309   1.821 -0.0502 -0.0753  0.3983
  938OPC     OW 3953   2.440   1.911   3.438 -0.3024 -0.1731 -0.0551
  938OPC    HW1 3954   2.455   1.965   3.371 -0.7612  1.4391  1.0758
  938OPC    HW2 3955   2.356   1.925   3.458  0.1923  0.5305  1.7741
  938OPC     MW 3956   2.430   1.921   3.431 -0.2971  0.1690  0.3822
  939OPC     OW 3957   0.158   2.105   2.050  0.3855  0.5181  0.5425
  939OPC    HW1 3958   0.167   2.164   2.114 -2.8271  0.2576  1.3821
  939OPC    HW2 3959   0.124   2.036   2.090  1.5960 -1.0088 -0.9069
  939OPC     MW 3960   0.154   2.104   2.065  0.0897  0.2542  0.4525
  940OPC     OW 3961   3.285   1.835   5.027  0.4003 -0.0355  0.4042
  940OPC    HW1 3962   3.278   1.918   5.052  1.5624  0.3139 -0.3152
  940OPC    HW2 3963   3.237   1.832   4.953  0.0608 -0.1019  0.6255
  940OPC     MW 3964   3.277   1.847   5.020  0.5218  0.0064  0.3306
  941OPC     OW 3965   0.407   3.066   3.093  0.5070  0.2295 -0.7514
  941OPC    HW1 3966   0.382   2.995   3.136 -1.0010  0.8893 -0.4621
  941OPC    HW2 3967   0.491   3.076   3.115  0.1752 -0.2987  0.8271
  941OPC     MW 3968   0.416   3.057   3.103  0.2352  0.2489 -0.4755
  942OPC     OW 3969   1.798   4.157   1.053 -0.1392 -0.3511 -0.1915
  942OPC    HW1 3970   1.853   4.215   1.019  0.7612 -1.2270 -0.2537
  942OPC    HW2 3971   1.777   4.192   1.130  1.5454 -0.6011  0.4226
  942OPC     MW 3972   1.803   4.171   1.060  0.2427 -0.5174 -0.1100
  943OPC     OW 3973   1.070   4.446   2.270 -0.2352  0.5081  0.4596
  943OPC    HW1 3974   1.032   4.490   2.205  0.8241  0.5080 -0.1733
  943OPC    HW2 3975   1.015   4.457   2.337 -0.6233  1.7076 -0.0438
  943OPC     MW 3976   1.056   4.454   2.270 -0.1360  0.6855  0.2917
  944OPC     OW 3977   0.843   4.084   1.082  0.1183  0.2475  0.3304
  944OPC    HW1 3978   0.790   4.022   1.051  0.1559 -0.2478  1.2384
  944OPC    HW2 3979   0.869   4.053   1.159  4.0865 -0.9464 -1.2287
  944OPC     MW 3980   0.839   4.070   1.089  0.7101 -0.0021  0.2342
  945OPC     OW 3981   1.681   3.708   3.636 -0.0847 -0.0121 -0.1891
  945OPC    HW1 3982   1.730   3.659   3.582 -0.4347 -0.3264 -0.2208
  945OPC    HW2 3983   1.736   3.770   3.662  0.2133 -0.1118 -0.5691
  945OPC     MW 3984   1.696   3.710   3.632 -0.0924 -0.0734 -0.2500
  946OPC     OW 3985   2.632   3.106   5.005  0.2240 -0.0022  0.1382
  946OPC    HW1 3986   2.556   3.123   4.966  1.4616 -1.7624 -3.5216
  946OPC    HW2 3987   2.620   3.025   5.038 -0.2978  0.8675  2.3016
  946OPC     MW 3988   2.619   3.096   5.004  0.3297 -0.1338 -0.0830
  947OPC     OW 3989   4.807   0.116   4.867  0.0654 -0.0794 -0.0928
  947OPC    HW1 3990   4.730   0.153   4.846 -0.0868 -0.3350  0.0133
  947OPC    HW2 3991   4.788   0.031   4.872  0.5762 -0.2604 -1.0806
  947OPC     MW 3992   4.793   0.109   4.865  0.1185 -0.1439 -0.2229
  948OPC     OW 3993   3.807   2.038   2.308 -0.1341 -0.3490  0.7398
  948OPC    HW1 3994   3.737   1.987   2.298 -0.6306  0.3376  0.6233
  948OPC    HW2 3995   3.836   2.048   2.227  0.6846 -1.4093  0.8778
  948OPC     MW 3996   3.801   2.032   2.294 -0.0865 -0.4041  0.7430
  949OPC     OW 3997   0.060   3.503   3.108  0.0119  0.4698  0.4631
  949OPC    HW1 3998   0.098   3.425   3.102 -1.1778 -0.0823 -0.3613
  949OPC    HW2 3999   0.046   3.513   3.194 -1.0256 -0.8396  0.4640
  949OPC     MW 4000   0.064   3.493   3.120 -0.3171  0.1949  0.3414
  950OPC     OW 4001   3.695   1.726   0.976  0.3928  0.3873  0.0420
  950OPC    HW1 4002   3.642   1.674   1.023  1.1318 -0.5316 -0.0954
  950OPC    HW2 4003   3.702   1.684   0.899 -0.0716  1.3998 -0.5741
  950OPC     MW 4004   3.688   1.712   0.971  0.4332  0.4011 -0.0693
  951OPC     OW 4005   3.588   2.798   2.689  0.3110  0.5047 -0.0827
  951OPC    HW1 4006   3.584   2.762   2.610  0.6274 -2.0125  0.9524
  951OPC    HW2 4007   3.505   2.796   2.716  0.5527 -1.2386  0.6561
  951OPC     MW 4008   3.575   2.792   2.681  0.3934 -0.1247  0.1794
  952OPC     OW 4009   0.689   3.040   3.664  0.0325 -0.2930 -0.1665
  952OPC    HW1 4010   0.678   3.049   3.578 -0.5147 -1.0574 -0.1797
  952OPC    HW2 4011   0.612   3.063   3.698  0.1423 -0.3126  0.1018
  952OPC     MW 4012   0.676   3.045   3.657 -0.0322 -0.4088 -0.1287
  953OPC     OW 4013   1.510   1.467   4.601  0.0026 -0.3961  0.0325
  953OPC    HW1 4014   1.498   1.443   4.518  0.7298 -0.8129  0.0340
  953OPC    HW2 4015   1.446   1.524   4.616  0.5727  0.6371 -1.2124
  953OPC     MW 4016   1.499   1.472   4.591  0.1943 -0.3051 -0.1509
  954OPC     OW 4017   1.382   2.718   0.835 -0.0651 -0.0832 -0.1356
  954OPC    HW1 4018   1.411   2.685   0.759  0.2354 -0.2527  0.0492
  954OPC    HW2 4019   1.455   2.731   0.880 -0.3443 -2.7546  1.2788
  954OPC     MW 4020   1.397   2.715   0.830 -0.0620 -0.5029  0.1006
  955OPC     OW 4021   1.638   4.010   4.944  0.3553  0.1998 -0.2463
  955OPC    HW1 4022   1.553   4.022   4.955  0.3629  1.0685 -1.0326
  955OPC    HW2 4023   1.650   3.926   4.967 -0.7185  0.0325 -0.2491
  955OPC     MW 4024   1.627   3.999   4.949  0.1978  0.3033 -0.3624
  956OPC     OW 4025   0.494   2.964   2.531 -0.0592 -0.3779  0.5708
  956OPC    HW1 4026   0.409   2.955   2.545  0.0932 -0.8023  1.2762
  956OPC    HW2 4027   0.520   3.021   2.592 -0.1600  1.3297 -0.8763
  956OPC     MW 4028   0.485   2.971   2.542 -0.0516 -0.1882  0.4611
  957OPC     OW 4029   4.303   4.623   4.295  0.4458 -0.0501 -0.0951
  957OPC    HW1 4030   4.382   4.588   4.303  0.9067  1.0244  0.2319
  957OPC    HW2 4031   4.290   4.661   4.373 -0.8941 -1.1888  0.2913
  957OPC     MW 4032   4.313   4.624   4.308  0.3161 -0.0596  0.0105
  958OPC     OW 4033   3.409   4.374   2.302 -0.6502  0.4160  0.1649
  958OPC    HW1 4034   3.489   4.403   2.287 -1.3195  1.7787 -1.0383
  958OPC    HW2 4035   3.373   4.438   2.350 -0.8569 -0.4564  1.2191
  958OPC     MW 4036   3.415   4.388   2.307 -0.7796  0.4880  0.1428
  959OPC     OW 4037   0.492   2.916   0.269 -0.0135 -0.1823 -0.2069
  959OPC    HW1 4038   0.452   2.864   0.212 -0.7523 -2.7400  2.4079
  959OPC    HW2 4039   0.483   2.875   0.345  2.5693  2.0403  1.5140
  959OPC     MW 4040   0.485   2.903   0.272  0.2589 -0.2319  0.4336
  960OPC     OW 4041   0.362   4.360   3.957 -0.4023  0.5994 -0.1447
  960OPC    HW1 4042   0.389   4.420   4.014  0.2380 -0.9731  1.2926
  960OPC    HW2 4043   0.434   4.312   3.941 -0.9086  0.1333 -1.1765
  960OPC     MW 4044   0.377   4.362   3.963 -0.3825  0.2980 -0.0849
  961OPC     OW 4045   1.779   0.475   3.408 -0.7477  0.1368 -0.5660
  961OPC    HW1 4046   1.740   0.518   3.342 -0.1320 -0.4945 -1.3571
  961OPC    HW2 4047   1.817   0.407   3.369 -0.5611 -0.3839  0.4802
  961OPC     MW 4048   1.779   0.472   3.392 -0.6291 -0.0334 -0.5282
  962OPC     OW 4049   4.529   1.452   0.918  0.3638  0.0175  0.5312
  962OPC    HW1 4050   4.598   1.409   0.887  1.2750  2.0599 -0.5184
  962OPC    HW2 4051   4.548   1.536   0.900 -2.9023  0.5908 -0.8504
  962OPC     MW 4052   4.542   1.458   0.911  0.0160  0.4039  0.1721
  963OPC     OW 4053   2.017   1.671   1.718 -0.5634  0.5320 -0.4735
  963OPC    HW1 4054   2.088   1.714   1.690 -0.7501  1.3050  0.2217
  963OPC    HW2 4055   2.029   1.666   1.804  0.5019 -2.7207 -0.6677
  963OPC     MW 4056   2.029   1.677   1.727 -0.4334  0.1657 -0.3995
  964OPC     OW 4057   0.311   3.615   0.365 -0.1203  0.1135 -0.2155
  964OPC    HW1 4058   0.380   3.562   0.360 -0.0422  0.0539  1.2211
  964OPC    HW2 4059   0.347   3.695   0.363  0.1609  0.0933  1.9337
  964OPC     MW 4060   0.327   3.619   0.364 -0.0672  0.1017  0.3142
  965OPC     OW 4061   0.889   2.624   4.955 -0.6317 -0.3386 -0.3418
  965OPC    HW1 4062   0.831   2.688   4.963 -1.3732 -1.0560  0.1479
  965OPC    HW2 4063   0.850   2.556   4.992  0.3125 -0.9735 -0.4738
  965OPC     MW 4064   0.875   2.624   4.962 -0.6018 -0.5385 -0.2890
  966OPC     OW 4065   3.925   0.763   4.342 -0.4047  0.2202 -0.4275
  966OPC    HW1 4066   3.955   0.835   4.382 -0.4017 -0.5494  0.9951
  966OPC    HW2 4067   3.838   0.771   4.348 -0.4470 -1.2578  2.4020
  966OPC     MW 4068   3.917   0.775   4.348 -0.4106 -0.1118  0.2005
  967OPC     OW 4069   0.321   3.424   0.042  0.1006  0.1748  0.3428
  967OPC    HW1 4070   0.289   3.349   0.010 -2.3226  1.2337  0.0536
  967OPC    HW2 4071   0.395   3.435  -0.003 -2.1554  0.6309 -3.7528
  967OPC     MW 4072   0.327   3.414   0.031 -0.5906  0.3985 -0.3049
  968OPC     OW 4073   1.171   2.701   0.469 -0.4373 -0.4562  0.7647
  968OPC    HW1 4074   1.091   2.730   0.450 -0.6913 -0.1265  2.2193
  968OPC    HW2 4075   1.203   2.762   0.523  1.4073  0.2090 -0.9669
  968OPC     MW 4076   1.164   2.715   0.474 -0.2023 -0.3091  0.7238
  969OPC     OW 4077   2.761   3.515   0.509  0.3858  0.0013 -0.5046
  969OPC    HW1 4078   2.799   3.551   0.578 -0.4114 -0.4862  0.2041
  969OPC    HW2 4079   2.800   3.438   0.500  0.6290  0.1484 -0.7278
  969OPC     MW 4080   2.772   3.509   0.518  0.3040 -0.0489 -0.4329
  970OPC     OW 4081   0.130   2.845   4.229 -0.2737 -0.2631  0.0078
  970OPC    HW1 4082   0.182   2.787   4.267  1.1182 -0.5925 -2.1992
  970OPC    HW2 4083   0.139   2.916   4.279 -0.1511 -1.2213  1.4107
  970OPC     MW 4084   0.139   2.847   4.242 -0.0500 -0.4532 -0.1111
  971OPC     OW 4085   1.545   2.416   3.010 -0.4943  0.0355  0.0091
  971OPC    HW1 4086   1.541   2.342   2.965 -1.0159  0.2496 -0.3013
  971OPC    HW2 4087   1.589   2.470   2.957  1.2583 -0.4749  0.8517
  971OPC     MW 4088   1.551   2.413   2.996 -0.3124 -0.0083  0.0876
  972OPC     OW 4089   1.621   1.656   1.593  0.0800 -0.2829  0.5157
  972OPC    HW1 4090   1.686   1.606   1.620  1.4796  1.9608  1.6536
  972OPC    HW2 4091   1.632   1.730   1.638 -0.2507  2.0344 -2.8485
  972OPC     MW 4092   1.632   1.660   1.604  0.2379  0.3908  0.1869
  973OPC     OW 4093   3.414   4.266   3.085  0.1724  0.2002  0.4878
  973OPC    HW1 4094   3.458   4.203   3.125 -1.3476 -0.4393  1.2181
  973OPC    HW2 4095   3.332   4.236   3.084 -0.2936  1.4215 -0.6688
  973OPC     MW 4096   3.408   4.252   3.091 -0.1209  0.2861  0.4247
  974OPC     OW 4097   3.330   3.995   2.610 -0.4954 -0.3066 -0.0920
  974OPC    HW1 4098   3.263   3.942   2.629 -0.7624 -0.4833 -1.4672
  974OPC    HW2 4099   3.399   3.952   2.642 -0.7608 -1.2865 -0.7939
  974OPC     MW 4100   3.331   3.981   2.618 -0.5741 -0.4774 -0.3988
  975OPC     OW 4101   1.210   1.609   2.148 -0.2428  0.3378  0.1217
  975OPC    HW1 4102   1.132   1.635   2.120 -0.3628 -1.1597 -1.0763
  975OPC    HW2 4103   1.248   1.576   2.077  1.5724  1.1771  0.6429
  975OPC     MW 4104   1.204   1.608   2.134  0.0076  0.2406  0.0216
  976OPC     OW 4105   2.762   3.322   1.708  0.2514  0.0469  0.5719
  976OPC    HW1 4106   2.849   3.310   1.706  0.2737 -0.2643  2.2140
  976OPC    HW2 4107   2.742   3.334   1.624  2.0554  1.4348  0.2751
  976OPC     MW 4108   2.772   3.322   1.695  0.5212  0.2060  0.7706
  977OPC     OW 4109   0.496   0.450   1.379 -0.2948 -0.3892  0.2683
  977OPC    HW1 4110   0.434   0.432   1.437 -1.2621 -0.4121 -0.7633
  977OPC    HW2 4111   0.453   0.482   1.311  0.7738 -0.9017 -0.6776
  977OPC     MW 4112   0.481   0.452   1.378 -0.2798 -0.4683 -0.0238
  978OPC     OW 4113   4.677   4.043   1.630  0.1973  0.6509  0.2554
  978OPC    HW1 4114   4.708   4.122   1.610  0.5977  0.6804  0.9522
  978OPC    HW2 4115   4.603   4.037   1.583 -0.0866  1.6240  0.5558
  978OPC     MW 4116   4.671   4.054   1.620  0.2146  0.7992  0.4027
  979OPC     OW 4117   3.725   2.356   1.102  0.1707 -0.4286 -1.1663
  979OPC    HW1 4118   3.652   2.326   1.138  0.0340  0.5547 -0.5919
  979OPC    HW2 4119   3.728   2.440   1.127  1.1861 -0.2941 -1.6640
  979OPC     MW 4120   3.715   2.364   1.111  0.3005 -0.2635 -1.1550
  980OPC     OW 4121   4.769   1.848   0.240 -0.7018  0.0150  0.3331
  980OPC    HW1 4122   4.710   1.783   0.234 -0.8760  0.2356 -0.4545
  980OPC    HW2 4123   4.836   1.819   0.193 -1.1226  0.7607 -0.7596
  980OPC     MW 4124   4.770   1.834   0.232 -0.7896  0.1577  0.0553
  981OPC     OW 4125   4.371   2.447   1.166 -0.5068 -0.1526 -0.4421
  981OPC    HW1 4126   4.440   2.481   1.207 -1.0652  0.0278  0.3642
  981OPC    HW2 4127   4.364   2.496   1.094 -0.6490  0.7578  0.1784
  981OPC     MW 4128   4.380   2.459   1.161 -0.6106  0.0086 -0.2313
  982OPC     OW 4129   2.349   3.555   4.181  0.1904  0.1574 -0.0119
  982OPC    HW1 4130   2.412   3.576   4.124 -0.4280  1.6780 -0.1666
  982OPC    HW2 4131   2.318   3.632   4.207 -0.4365 -0.5302  1.4028
  982OPC     MW 4132   2.354   3.569   4.177  0.0064  0.2804  0.1745
  983OPC     OW 4133   4.531   1.245   4.285  0.2833 -0.0551 -0.0078
  983OPC    HW1 4134   4.613   1.215   4.285  0.8593  1.1058  3.5686
  983OPC    HW2 4135   4.535   1.314   4.231  2.1306  0.9181  1.2672
  983OPC     MW 4136   4.544   1.251   4.277  0.6413  0.2601  0.7088
  984OPC     OW 4137   1.087   1.274   1.424 -0.2916  0.1682 -0.9194
  984OPC    HW1 4138   1.054   1.300   1.500  0.0103 -1.5666 -0.1643
  984OPC    HW2 4139   1.017   1.262   1.373 -0.7842 -2.0028  0.1850
  984OPC     MW 4140   1.072   1.276   1.428 -0.3198 -0.4087 -0.6447
  985OPC     OW 4141   4.389   3.859   0.194  0.1457 -0.0114 -0.4996
  985OPC    HW1 4142   4.357   3.939   0.209 -0.5546 -0.2448 -0.7331
  985OPC    HW2 4143   4.318   3.810   0.181  0.4318 -1.1558  1.8018
  985OPC     MW 4144   4.374   3.864   0.194  0.0844 -0.2148 -0.1941
  986OPC     OW 4145   0.859   1.886   1.708 -0.4142 -0.0469 -0.4102
  986OPC    HW1 4146   0.883   1.812   1.669  1.8983  0.0895  0.6008
  986OPC    HW2 4147   0.835   1.861   1.788 -3.8764 -0.1590 -1.3259
  986OPC     MW 4148   0.859   1.872   1.714 -0.5840 -0.0433 -0.3961
  987OPC     OW 4149   2.127   1.219   0.913  0.2087 -0.2995  0.0164
  987OPC    HW1 4150   2.090   1.164   0.857  0.4645 -2.6068  1.9616
  987OPC    HW2 4151   2.206   1.185   0.927  0.5520  0.8132  0.9658
  987OPC     MW 4152   2.133   1.206   0.907  0.2973 -0.4759  0.4440
  988OPC     OW 4153   0.653   3.603   0.983  0.0720 -0.5499  0.0297
  988OPC    HW1 4154   0.619   3.524   0.966  0.4451 -0.5914 -0.5788
  988OPC    HW2 4155   0.641   3.613   1.068 -2.8759  0.0842 -0.3442
  988OPC     MW 4156   0.646   3.593   0.993 -0.3084 -0.4623 -0.1154
  989OPC     OW 4157   3.098   1.646   4.612 -0.7844  1.0019  0.0288
  989OPC    HW1 4158   3.054   1.587   4.565 -1.5406 -0.3254  2.2455
  989OPC    HW2 4159   3.178   1.644   4.577 -1.4070  0.4330 -1.4652
  989OPC     MW 4160   3.104   1.637   4.600 -0.9881  0.7218  0.1354
  990OPC     OW 4161   0.040   2.344   0.752  0.6653 -0.4101 -0.1595
  990OPC    HW1 4162   0.062   2.260   0.741  2.1388  0.0909 -1.3283
  990OPC    HW2 4163  -0.032   2.353   0.703 -0.3970 -1.3194  1.1723
  990OPC     MW 4164   0.033   2.333   0.743  0.7261 -0.4704 -0.1354
  991OPC     OW 4165   3.665   2.862   1.447 -0.0859 -0.1781 -0.0480
  991OPC    HW1 4166   3.731   2.808   1.430 -1.4084 -1.3961 -1.5236
  991OPC    HW2 4167   3.627   2.826   1.517  1.7261  1.4723  1.9290
  991OPC     MW 4168   3.669   2.849   1.455 -0.0135 -0.1142  0.0261
  992OPC     OW 4169   4.094   2.363   4.274  0.9805  0.0966 -0.1608
  992OPC    HW1 4170   4.070   2.279   4.283  0.8408  0.0982 -0.5353
  992OPC    HW2 4171   4.110   2.387   4.357 -4.6610  1.4205  0.9975
  992OPC     MW 4172   4.092   2.354   4.288  0.1268  0.2924 -0.0451
  993OPC     OW 4173   4.066   1.879   3.000  0.0228 -0.2858  0.0282
  993OPC    HW1 4174   4.063   1.953   2.953  0.5472  0.5251  1.2213
  993OPC    HW2 4175   3.982   1.861   3.014 -0.2277  2.5298  3.3217
  993OPC     MW 4176   4.053   1.887   2.995  0.0629  0.2499  0.6909
  994OPC     OW 4177   4.669   4.133   2.656 -0.4888 -0.2119  0.0997
  994OPC    HW1 4178   4.695   4.189   2.718  0.2422 -2.0218  1.5306
  994OPC    HW2 4179   4.623   4.183   2.602  1.3046  2.0541  0.4779
  994OPC     MW 4180   4.666   4.149   2.657 -0.1159 -0.1445  0.3669
  995OPC     OW 4181   3.863   1.786   1.636  0.2812 -0.5245 -1.0305
  995OPC    HW1 4182   3.837   1.845   1.695  0.2584 -0.4692 -1.0954
  995OPC    HW2 4183   3.921   1.737   1.679  0.8436 -0.0045 -1.1862
  995OPC     MW 4184   3.868   1.787   1.651  0.3610 -0.4396 -1.0630
  996OPC     OW 4185   4.612   0.020   0.973  0.1300 -0.0856  0.4351
  996OPC    HW1 4186   4.628   0.028   0.887 -0.0861 -0.4225  0.3627
  996OPC    HW2 4187   4.661  -0.049   0.996  0.6726  0.3815  0.7119
  996OPC     MW 4188   4.622   0.011   0.963  0.1781 -0.0664  0.4653
  997OPC     OW 4189   0.508   1.667   1.816  0.1776  0.2571 -0.3500
  997OPC    HW1 4190   0.560   1.597   1.812 -0.9866 -0.5935 -1.2602
  997OPC    HW2 4191   0.436   1.637   1.856 -0.4209  0.8573 -0.9473
  997OPC     MW 4192   0.505   1.652   1.821 -0.0828  0.2201 -0.5727
  998OPC     OW 4193   3.819   0.115   0.060 -0.1889  0.4740 -0.1157
  998OPC    HW1 4194   3.739   0.147   0.047 -0.5126 -0.4668 -0.5794
  998OPC    HW2 4195   3.868   0.156   0.001 -0.8897 -0.9211 -1.7504
  998OPC     MW 4196   3.814   0.126   0.050 -0.3402  0.1289 -0.4257
  999OPC     OW 4197   4.049   3.376   3.488  0.1593 -0.8217  0.2493
  999OPC    HW1 4198   4.024   3.293   3.485  1.4282 -1.2863  1.3647
  999OPC    HW2 4199   4.024   3.402   3.567 -0.5090 -0.0199 -0.2087
  999OPC     MW 4200   4.042   3.368   3.499  0.2482 -0.7720  0.3463
 1000OPC     OW 4201   1.169   2.819   1.683 -0.4965 -0.3277  0.6955
 1000OPC    HW1 4202   1.135   2.839   1.761 -1.4971  1.6907 -0.1909
 1000OPC    HW2 4203   1.100   2.789   1.638  0.2505 -2.3897  0.8038
 1000OPC     MW 4204   1.154   2.817   1.688 -0.5339 -0.3341  0.5805
 1001OPC     OW 4205   2.226   3.738   4.798 -0.3436 -0.3231 -0.0892
 1001OPC    HW1 4206   2.295   3.757   4.847 -1.2343  0.8030  0.7873
 1001OPC    HW2 4207   2.249   3.763   4.717 -0.4445  2.0278  0.5438
 1001OPC     MW 4208   2.239   3.744   4.793 -0.4901  0.1904  0.1338
 1002OPC     OW 4209   2.545   3.364   1.075  0.3351  0.5212 -0.5545
 1002OPC    HW1 4210   2.631   3.360   1.092 -0.0713 -1.1568  1.5905
 1002OPC    HW2 4211   2.516   3.284   1.094 -1.7286  1.0572 -1.1518
 1002OPC     MW 4212   2.553   3.352   1.081 -0.0298  0.3526 -0.3259
 1003OPC     OW 4213   0.999   3.638   2.832 -0.7563  0.1345 -0.2048
 1003OPC    HW1 4214   1.001   3.682   2.756 -0.0718  2.9995  1.3231
 1003OPC    HW2 4215   1.069   3.668   2.874 -0.4524 -2.2822  1.1484
 1003OPC     MW 4216   1.010   3.649   2.827 -0.6103  0.2009  0.2208
 1004OPC     OW 4217   0.405   4.368   0.101  0.6525  0.2910 -0.0268
 1004OPC    HW1 4218   0.373   4.413   0.034  0.7070  0.7114  0.2226
 1004OPC    HW2 4219   0.349   4.386   0.166  0.0011 -0.9354 -0.2088
 1004OPC     MW 4220   0.392   4.377   0.101  0.5644  0.1719 -0.0168
 1005OPC     OW 4221   4.465   3.086   1.096 -0.0280  0.0177  0.0028
 1005OPC    HW1 4222   4.417   3.018   1.069  0.6353  0.0261 -1.2298
 1005OPC    HW2 4223   4.465   3.140   1.028  0.1418  0.9011  0.6806
 1005OPC     MW 4224   4.458   3.084   1.082  0.0949  0.1495 -0.0792
 1006OPC     OW 4225   2.987   1.136   2.621  0.5955 -0.6347  0.1176
 1006OPC    HW1 4226   3.023   1.061   2.647  0.6472 -0.8091 -0.4394
 1006OPC    HW2 4227   2.960   1.118   2.540 -1.9032 -0.9207  0.9393
 1006OPC     MW 4228   2.988   1.122   2.613  0.2340 -0.7027  0.1568
 1007OPC     OW 4229   0.486   2.998   4.339  0.5494  0.0574  0.2261
 1007OPC    HW1 4230   0.403   3.024   4.340  0.0782 -1.3915  0.1857
 1007OPC    HW2 4231   0.523   3.051   4.280 -0.2841  0.8647  0.4046
 1007OPC     MW 4232   0.479   3.010   4.330  0.3566 -0.0373  0.2468
 1008OPC     OW 4233   4.812   3.201   2.299 -0.0993 -0.2550  0.0795
 1008OPC    HW1 4234   4.729   3.175   2.291 -0.3343 -0.1080  1.6582
 1008OPC    HW2 4235   4.810   3.284   2.272 -0.4333 -0.2973 -0.0293
 1008OPC     MW 4236   4.799   3.210   2.294 -0.1833 -0.2395  0.2967
 1009OPC     OW 4237   1.965   4.452   2.847  0.0294 -0.2483 -0.0970
 1009OPC    HW1 4238   1.966   4.449   2.760  1.3304  0.7579 -0.1365
 1009OPC    HW2 4239   1.996   4.373   2.870 -1.1805 -0.8727 -0.4962
 1009OPC     MW 4240   1.969   4.440   2.837  0.0429 -0.1919 -0.1618
 1010OPC     OW 4241   3.680   1.726   2.773  0.1935  0.3301  0.0727
 1010OPC    HW1 4242   3.659   1.724   2.688 -0.1175  1.7048  0.0785
 1010OPC    HW2 4243   3.650   1.650   2.803 -1.9796  0.8311 -0.5803
 1010OPC     MW 4244   3.672   1.715   2.765 -0.1734  0.6072 -0.0228
 1011OPC     OW 4245   2.938   4.396   4.351 -0.0982  0.1571 -0.1633
 1011OPC    HW1 4246   2.860   4.435   4.348  0.6810  1.7652 -0.1599
 1011OPC    HW2 4247   2.994   4.461   4.364  1.1069 -1.1735  1.8047
 1011OPC     MW 4248   2.935   4.411   4.352  0.1950  0.1984  0.1278
 1012OPC     OW 4249   3.306   3.192   2.850  0.1340 -0.0583 -0.1036
 1012OPC    HW1 4250   3.321   3.134   2.787 -0.6916  0.5008 -0.8569
 1012OPC    HW2 4251   3.280   3.144   2.918 -1.7364 -0.5429 -1.0849
 1012OPC     MW 4252   3.304   3.177   2.850 -0.2642 -0.0474 -0.3599
 1013OPC     OW 4253   3.231   3.282   2.442  0.7384 -0.2956 -0.2961
 1013OPC    HW1 4254   3.171   3.326   2.486  0.5811  0.0728 -0.8792
 1013OPC    HW2 4255   3.306   3.310   2.477  0.6013 -0.3253  0.0280
 1013OPC     MW 4256   3.234   3.292   2.454  0.6950 -0.2455 -0.3344
 1014OPC     OW 4257   1.364   1.166   0.333 -0.7004 -0.0049  0.3745
 1014OPC    HW1 4258   1.314   1.109   0.374  0.6037  0.0341  2.1482
 1014OPC    HW2 4259   1.428   1.183   0.391  0.8596  0.6056 -1.4096
 1014OPC     MW 4260   1.366   1.160   0.348 -0.2773  0.0910  0.3729
 1015OPC     OW 4261   0.896   1.262   3.783  0.6452  0.0709 -0.2479
 1015OPC    HW1 4262   0.905   1.347   3.800  1.3119 -0.2191  1.0136
 1015OPC    HW2 4263   0.978   1.236   3.769  0.7994 -0.8483  2.0205
 1015OPC     MW 4264   0.910   1.271   3.783  0.7665 -0.1076  0.2736
 1016OPC     OW 4265   3.915   2.237   1.717  0.1400  0.3807 -0.2616
 1016OPC    HW1 4266   3.941   2.309   1.758 -0.7640  0.5774 -0.0236
 1016OPC    HW2 4267   3.866   2.267   1.652 -0.0268 -0.0148 -0.3179
 1016OPC     MW 4268   3.912   2.252   1.713 -0.0180  0.3513 -0.2347
 1017OPC     OW 4269   3.162   3.373   4.249 -0.1187 -0.5770  0.1505
 1017OPC    HW1 4270   3.109   3.308   4.225 -1.0550  0.1730  0.1027
 1017OPC    HW2 4271   3.225   3.372   4.189 -0.3194 -1.1993 -0.0614
 1017OPC     MW 4272   3.163   3.363   4.237 -0.2867 -0.5583  0.1118
 1018OPC     OW 4273   1.945   4.348   4.788  0.1599  0.3274  0.7706
 1018OPC    HW1 4274   1.864   4.346   4.819 -1.3106 -0.7350 -2.6358
 1018OPC    HW2 4275   1.980   4.273   4.817 -0.6604  0.0159  0.9816
 1018OPC     MW 4276   1.938   4.336   4.797 -0.1785  0.1245  0.2987
 1019OPC     OW 4277   1.147   2.564   3.623  0.4810  0.0807 -0.7274
 1019OPC    HW1 4278   1.117   2.551   3.542  1.7285  1.6633 -1.5220
 1019OPC    HW2 4279   1.075   2.571   3.671 -0.3563  0.7505 -2.0067
 1019OPC     MW 4280   1.132   2.563   3.618  0.5416  0.4135 -1.0338
 1020OPC     OW 4281   3.873   2.656   1.381  0.0384  0.2359 -0.1731
 1020OPC    HW1 4282   3.868   2.576   1.414 -1.0971  0.6424  0.7394
 1020OPC    HW2 4283   3.958   2.670   1.372  0.2321 -1.4913 -1.4778
 1020OPC     MW 4284   3.885   2.646   1.385 -0.1007  0.0408 -0.2311
 1021OPC     OW 4285   2.636   1.036   4.003  0.2700  0.1621 -0.3443
 1021OPC    HW1 4286   2.638   1.123   4.006 -0.0632  0.1945 -0.9583
 1021OPC    HW2 4287   2.679   1.012   4.075  0.1077  0.8346 -0.0180
 1021OPC     MW 4288   2.643   1.045   4.014  0.1967  0.2663 -0.3865
 1022OPC     OW 4289   3.814   3.814   1.506  0.6061  1.2828 -0.2707
 1022OPC    HW1 4290   3.859   3.817   1.431  1.5734  1.1118  0.2783
 1022OPC    HW2 4291   3.735   3.843   1.484  0.7763  0.9180 -1.4195
 1022OPC     MW 4292   3.809   3.819   1.492  0.7743  1.2037 -0.3594
 1023OPC     OW 4293   0.940   0.156   1.385 -0.2685 -0.0178  0.5537
 1023OPC    HW1 4294   0.919   0.075   1.359 -2.1753  0.3670  0.7659
 1023OPC    HW2 4295   0.869   0.203   1.367  0.4040  1.4039  1.4085
 1023OPC     MW 4296   0.926   0.151   1.379 -0.4508  0.2490  0.7113
 1024OPC     OW 4297   2.163   1.861   0.530  0.1214  0.0375  0.1614
 1024OPC    HW1 4298   2.111   1.793   0.543  1.6715 -0.8992  2.1038
 1024OPC    HW2 4299   2.190   1.851   0.448 -0.9643 -0.7252 -0.1269
 1024OPC     MW 4300   2.159   1.849   0.520  0.1901 -0.2135  0.4057
 1025OPC     OW 4301   3.611   2.780   1.706 -0.4812  0.1934 -0.2238
 1025OPC    HW1 4302   3.697   2.763   1.707 -0.4787  0.2065  0.8503
 1025OPC    HW2 4303   3.577   2.717   1.756 -1.0571  0.4312 -0.3067
 1025OPC     MW 4304   3.619   2.768   1.714 -0.5659  0.2304 -0.0773
 1026OPC     OW 4305   1.457   1.062   4.482  0.1435 -0.6458  0.2004
 1026OPC    HW1 4306   1.461   1.084   4.566  1.5445 -1.0078  0.2631
 1026OPC    HW2 4307   1.533   1.020   4.468  0.1498 -0.2062 -1.3471
 1026OPC     MW 4308   1.469   1.059   4.492  0.3514 -0.6344 -0.0188
 1027OPC     OW 4309   4.469   2.055   4.519  0.1619  0.0634  0.5571
 1027OPC    HW1 4310   4.452   2.057   4.605  1.7994  0.1449  0.9007
 1027OPC    HW2 4311   4.452   1.972   4.496 -0.3190  0.0523  0.9300
 1027OPC     MW 4312   4.464   2.043   4.528  0.3326  0.0738  0.6628
 1028OPC     OW 4313   0.212   1.767   0.701 -0.3142  0.0552  0.0380
 1028OPC    HW1 4314   0.144   1.789   0.651  0.7448  1.2693 -0.9143
 1028OPC    HW2 4315   0.280   1.805   0.662  0.7749 -0.2142  1.5773
 1028OPC     MW 4316   0.212   1.776   0.688  0.0031  0.1948  0.1248
 1029OPC     OW 4317   1.853   3.865   1.365 -0.1328  0.0417 -0.2913
 1029OPC    HW1 4318   1.836   3.947   1.388 -0.7002 -0.0122 -0.5003
 1029OPC    HW2 4319   1.777   3.824   1.380 -0.1923 -0.2138 -1.2363
 1029OPC     MW 4320   1.839   3.871   1.371 -0.2254 -0.0039 -0.4618
 1030OPC     OW 4321   1.732   0.641   4.865 -0.5116  0.2373  0.8919
 1030OPC    HW1 4322   1.667   0.667   4.918 -0.3000  1.4331  0.6012
 1030OPC    HW2 4323   1.736   0.705   4.806  0.7317  0.0195  0.7310
 1030OPC     MW 4324   1.723   0.654   4.864 -0.2967  0.3818  0.8254
 1031OPC     OW 4325   4.170   3.408   2.101 -0.1724 -0.0893  0.5400
 1031OPC    HW1 4326   4.088   3.436   2.086 -0.0292 -0.1360 -0.3505
 1031OPC    HW2 4327   4.211   3.421   2.026  1.0723  1.3440  1.4109
 1031OPC     MW 4328   4.164   3.414   2.088  0.0327  0.1156  0.5372
 1032OPC     OW 4329   1.240   2.092   4.261 -0.0749  0.2815  0.1164
 1032OPC    HW1 4330   1.172   2.127   4.219  0.1829  1.1865  0.4239
 1032OPC    HW2 4331   1.303   2.151   4.250  0.7711 -0.6782 -0.4215
 1032OPC     MW 4332   1.239   2.106   4.253  0.0882  0.2735  0.0823
 1033OPC     OW 4333   3.178   1.739   1.885  0.0698  0.3556 -0.5410
 1033OPC    HW1 4334   3.238   1.802   1.897  0.6189 -0.5266  2.0258
 1033OPC    HW2 4335   3.106   1.773   1.922  1.0265 -1.2943  3.4043
 1033OPC     MW 4336   3.176   1.754   1.892  0.2923 -0.0184  0.4209
 1034OPC     OW 4337   2.974   2.794   2.978  0.1218  0.0244 -0.3615
 1034OPC    HW1 4338   2.962   2.783   2.892  2.6298 -1.0850 -0.6504
 1034OPC    HW2 4339   2.905   2.755   3.014 -0.1356 -0.9455 -1.8372
 1034OPC     MW 4340   2.962   2.787   2.971  0.4543 -0.2828 -0.6223
 1035OPC     OW 4341   0.502   3.225   4.769  0.4528  0.2531 -0.2820
 1035OPC    HW1 4342   0.425   3.189   4.791  0.5250 -0.2878 -0.8557
 1035OPC    HW2 4343   0.505   3.299   4.815  1.3396 -1.5323  2.8578
 1035OPC     MW 4344   0.491   3.230   4.779  0.5945 -0.0907  0.0970
 1036OPC     OW 4345   1.799   3.578   1.207  0.5623 -0.0540 -0.3947
 1036OPC    HW1 4346   1.879   3.597   1.236  0.4217  0.6360 -0.4390
 1036OPC    HW2 4347   1.751   3.577   1.280  0.1871  1.7909 -0.5584
 1036OPC     MW 4348   1.804   3.581   1.222  0.4861  0.3204 -0.4255
 1037OPC     OW 4349   0.993   0.062   3.736  0.3552 -0.1419  0.1525
 1037OPC    HW1 4350   0.989   0.147   3.755 -0.1246  0.0211 -0.6302
 1037OPC    HW2 4351   1.066   0.035   3.777  1.0091  0.8425 -0.3201
 1037OPC     MW 4352   1.003   0.071   3.745  0.3810  0.0276 -0.0329
 1038OPC     OW 4353   4.527   2.697   2.600 -0.2896  0.4511 -0.2924
 1038OPC    HW1 4354   4.485   2.771   2.579  0.4147  1.1125  0.5501
 1038OPC    HW2 4355   4.505   2.684   2.683  0.1594  0.0951 -0.2291
 1038OPC     MW 4356   4.517   2.706   2.609 -0.1192  0.4964 -0.1585
 1039OPC     OW 4357   0.670   1.504   1.390  0.2313 -0.0638  0.0735
 1039OPC    HW1 4358   0.722   1.440   1.361  0.6037  0.5275 -0.5975
 1039OPC    HW2 4359   0.591   1.478   1.364  0.5727  0.5170 -1.6577
 1039OPC     MW 4360   0.666   1.490   1.382  0.3367  0.1093 -0.2814
 1040OPC     OW 4361   0.513   1.978   1.025  0.2521 -0.1019  0.7105
 1040OPC    HW1 4362   0.572   1.920   1.053 -0.5343 -1.0262  0.5025
 1040OPC    HW2 4363   0.441   1.930   1.013 -0.0209  0.6410 -0.8762
 1040OPC     MW 4364   0.511   1.963   1.028  0.0956 -0.1287  0.4453
 1041OPC     OW 4365   1.741   3.288   1.950 -0.6912  0.0811 -0.0072
 1041OPC    HW1 4366   1.819   3.264   1.980  0.9011  2.6878 -1.7195
 1041OPC    HW2 4367   1.727   3.233   1.884 -0.0545 -0.0908 -0.0084
 1041OPC     MW 4368   1.750   3.276   1.945 -0.3619  0.4407 -0.2604
 1042OPC     OW 4369   3.876   1.702   0.344  0.3891  0.4787  0.2688
 1042OPC    HW1 4370   3.896   1.774   0.299 -1.1355  0.5165 -0.4125
 1042OPC    HW2 4371   3.876   1.639   0.284 -1.1705  0.4423  0.2611
 1042OPC     MW 4372   3.879   1.703   0.329 -0.0665  0.4789  0.1670
 1043OPC     OW 4373   4.645   3.467   2.509 -0.6499 -0.2490 -0.7675
 1043OPC    HW1 4374   4.719   3.502   2.480 -2.3917  2.0844 -2.8140
 1043OPC    HW2 4375   4.600   3.536   2.539 -2.3304 -1.4604 -0.3515
 1043OPC     MW 4376   4.649   3.482   2.509 -1.1554 -0.0833 -1.0083
 1044OPC     OW 4377   4.468   2.694   3.295 -0.1828 -0.4293  0.2850
 1044OPC    HW1 4378   4.392   2.734   3.286 -0.0235 -0.2295 -0.1779
 1044OPC    HW2 4379   4.456   2.643   3.365 -0.3568  0.4826  0.9326
 1044OPC     MW 4380   4.455   2.692   3.304 -0.1848 -0.2650  0.3123
 1045OPC     OW 4381   0.448   4.274   1.520  0.2277  0.2147 -0.3300
 1045OPC    HW1 4382   0.501   4.216   1.483  0.0723 -0.2338  0.1283
 1045OPC    HW2 4383   0.501   4.336   1.550  0.5861 -0.7038  0.9706
 1045OPC     MW 4384   0.464   4.275   1.519  0.2576  0.0126 -0.0702
 1046OPC     OW 4385   2.672   0.398   3.617  0.7411  0.3000  0.2403
 1046OPC    HW1 4386   2.687   0.468   3.666 -3.1086  1.0008  0.6714
 1046OPC    HW2 4387   2.591   0.410   3.587  0.4327 -3.3158 -0.8519
 1046OPC     MW 4388   2.662   0.410   3.620  0.1270 -0.1306  0.1428
 1047OPC     OW 4389   4.415   0.923   1.570 -0.0617  0.0289  0.4286
 1047OPC    HW1 4390   4.479   0.976   1.598  0.8342 -1.4020  1.2121
 1047OPC    HW2 4391   4.456   0.848   1.554 -1.0997 -0.1682 -1.7538
 1047OPC     MW 4392   4.431   0.920   1.572 -0.0825 -0.2116  0.2220
 1048OPC     OW 4393   2.725   1.153   0.893 -0.5790 -0.3447 -0.6038
 1048OPC    HW1 4394   2.674   1.170   0.961  0.2935 -0.8612  0.1988
 1048OPC    HW2 4395   2.669   1.147   0.826 -1.3714  0.8880 -0.0860
 1048OPC     MW 4396   2.709   1.155   0.893 -0.5671 -0.2389 -0.4087
 1049OPC     OW 4397   1.113   3.987   1.323 -0.4034  0.2785  0.1253
 1049OPC    HW1 4398   1.143   3.977   1.242 -1.7651  1.0077 -0.4970
 1049OPC    HW2 4399   1.138   4.068   1.344 -0.5738  0.3112  0.2026
 1049OPC     MW 4400   1.121   3.998   1.314 -0.6297  0.3910  0.0447
 1050OPC     OW 4401   1.467   0.963   1.268 -0.6388 -0.6744  0.4792
 1050OPC    HW1 4402   1.478   0.965   1.355  0.0600 -1.1524  0.4078
 1050OPC    HW2 4403   1.547   0.976   1.237 -0.8998 -0.4162 -0.1025
 1050OPC     MW 4404   1.480   0.965   1.276 -0.5741 -0.7069  0.3827
 1051OPC     OW 4405   1.959   0.375   2.407 -0.5975  0.5978 -0.2911
 1051OPC    HW1 4406   1.893   0.319   2.397 -0.4961  0.6771 -1.5870
 1051OPC    HW2 4407   1.956   0.396   2.492 -2.4416  0.8530 -0.3776
 1051OPC     MW 4408   1.949   0.370   2.418 -0.8550  0.6472 -0.4953
 1052OPC     OW 4409   1.113   3.776   0.993 -0.5228 -0.3933 -0.4812
 1052OPC    HW1 4410   1.124   3.767   0.907  0.5665  0.1418 -0.4207
 1052OPC    HW2 4411   1.152   3.852   1.011 -1.0279 -0.3350  0.4356
 1052OPC     MW 4412   1.121   3.786   0.983 -0.4365 -0.3057 -0.3368
 1053OPC     OW 4413   1.102   0.963   3.487 -0.7025 -0.1216 -0.1131
 1053OPC    HW1 4414   1.035   0.919   3.522 -2.9560  2.6377 -0.6306
 1053OPC    HW2 4415   1.107   0.931   3.406 -0.3884 -1.3423  0.3615
 1053OPC     MW 4416   1.093   0.951   3.480 -0.9890  0.1057 -0.1196
 1054OPC     OW 4417   1.130   2.230   2.583 -0.1573 -0.5242 -0.3398
 1054OPC    HW1 4418   1.099   2.163   2.629 -3.3338  0.9831 -0.0480
 1054OPC    HW2 4419   1.067   2.290   2.588  1.0351  1.2431 -3.3970
 1054OPC     MW 4420   1.116   2.229   2.590 -0.4504 -0.0405 -0.7483
 1055OPC     OW 4421   3.391   3.927   4.428  0.1531 -0.4515  0.6602
 1055OPC    HW1 4422   3.331   3.983   4.458 -0.6319 -0.6917 -0.4132
 1055OPC    HW2 4423   3.378   3.856   4.477 -0.4796 -0.5209  0.3981
 1055OPC     MW 4424   3.380   3.925   4.440 -0.0561 -0.4973  0.4630
 1056OPC     OW 4425   1.879   4.616   3.504  0.1111 -0.5330 -0.1509
 1056OPC    HW1 4426   1.803   4.575   3.519  0.2210 -0.7225 -0.1016
 1056OPC    HW2 4427   1.859   4.675   3.443  0.2746 -1.7035 -1.3876
 1056OPC     MW 4428   1.865   4.618   3.498  0.1515 -0.7339 -0.3263
 1057OPC     OW 4429   2.250   0.505   2.697 -0.3424 -0.3196 -0.5923
 1057OPC    HW1 4430   2.280   0.580   2.662 -1.7004  0.9585  0.8034
 1057OPC    HW2 4431   2.305   0.490   2.762 -0.8610  0.2887  0.0081
 1057OPC     MW 4432   2.263   0.514   2.701 -0.6196 -0.0409 -0.2974
 1058OPC     OW 4433   1.083   0.219   0.483 -0.0384 -0.1634  0.2199
 1058OPC    HW1 4434   1.025   0.276   0.516  0.1740 -0.1442  0.5651
 1058OPC    HW2 4435   1.089   0.158   0.545 -1.9102 -1.7480 -1.0367
 1058OPC     MW 4436   1.075   0.219   0.497 -0.2835 -0.3947  0.0853
 1059OPC     OW 4437   2.056   2.292   4.036 -0.5890  0.0379  0.2097
 1059OPC    HW1 4438   1.973   2.313   4.020 -0.8268 -1.0679 -0.0903
 1059OPC    HW2 4439   2.079   2.246   3.965  0.8626  1.8486 -0.5748
 1059OPC     MW 4440   2.047   2.288   4.023 -0.4096  0.1421  0.0494
 1060OPC     OW 4441   3.701   4.151   2.314  0.5438  0.1681  0.1023
 1060OPC    HW1 4442   3.624   4.131   2.350  0.7903 -0.3764  0.3442
 1060OPC    HW2 4443   3.692   4.126   2.231  1.4243 -2.7150  0.7601
 1060OPC     MW 4444   3.688   4.145   2.307  0.7102 -0.3386  0.2351
 1061OPC     OW 4445   3.063   0.111   3.571  0.3366 -0.0871  0.7622
 1061OPC    HW1 4446   2.978   0.112   3.594  0.0340  2.6637 -0.1480
 1061OPC    HW2 4447   3.105   0.122   3.647 -0.2210  0.5350  0.9895
 1061OPC     MW 4448   3.056   0.113   3.586  0.2096  0.4111  0.6614
 1062OPC     OW 4449   0.113   4.266   4.883 -0.4022  0.0761 -0.3504
 1062OPC    HW1 4450   0.031   4.296   4.884 -0.4983 -0.1835 -0.0684
 1062OPC    HW2 4451   0.121   4.227   4.961  0.0769  0.3375 -0.2664
 1062OPC     MW 4452   0.102   4.265   4.895 -0.3456  0.0763 -0.2961
 1063OPC     OW 4453   1.492   3.602   4.104  0.4933  0.0040 -0.0318
 1063OPC    HW1 4454   1.568   3.642   4.091  0.2512 -0.2273 -2.6976
 1063OPC    HW2 4455   1.491   3.540   4.043 -1.7858 -0.0561 -0.0106
 1063OPC     MW 4456   1.503   3.599   4.093  0.1208 -0.0390 -0.4227
 1064OPC     OW 4457   2.935   1.913   1.273  0.8167  0.4410  0.0431
 1064OPC    HW1 4458   2.852   1.916   1.248  0.5352  0.7325  0.9760
 1064OPC    HW2 4459   2.954   1.995   1.295  1.8312  0.6865 -1.5917
 1064OPC     MW 4460   2.926   1.925   1.273  0.9249  0.5204 -0.0606
 1065OPC     OW 4461   4.360   2.464   2.925  0.5392 -0.4681 -0.4907
 1065OPC    HW1 4462   4.355   2.447   3.010  2.1394 -2.1224 -0.6525
 1065OPC    HW2 4463   4.409   2.536   2.921  1.2681 -0.9203 -0.0010
 1065OPC     MW 4464   4.367   2.472   2.937  0.8836 -0.7793 -0.4423
 1066OPC     OW 4465   3.659   1.523   0.019 -0.4543  0.0355 -0.1826
 1066OPC    HW1 4466   3.595   1.499   0.073 -0.9628 -0.9939 -1.2109
 1066OPC    HW2 4467   3.632   1.599  -0.014 -1.0397 -0.2835 -0.4417
 1066OPC     MW 4468   3.646   1.531   0.022 -0.6158 -0.1637 -0.3728
 1067OPC     OW 4469   1.011   3.802   0.012  0.2790 -0.1454  0.2440
 1067OPC    HW1 4470   1.054   3.877   0.002  2.6669 -1.6314 -1.7033
 1067OPC    HW2 4471   0.983   3.783  -0.069  1.2140 -2.1328  0.3238
 1067OPC     MW 4472   1.013   3.810  -0.001  0.7699 -0.6584 -0.0319
 1068OPC     OW 4473   3.115   0.482   1.625 -0.0500 -0.2084  0.0939
 1068OPC    HW1 4474   3.106   0.546   1.684  2.1322 -0.9359  1.3625
 1068OPC    HW2 4475   3.189   0.503   1.584 -2.1378  0.9591 -3.4751
 1068OPC     MW 4476   3.125   0.495   1.628 -0.0361 -0.1434 -0.2459
 1069OPC     OW 4477   0.568   4.068   0.871 -0.3577  0.1294 -0.1882
 1069OPC    HW1 4478   0.575   4.046   0.787 -0.0857 -0.8753  0.0871
 1069OPC    HW2 4479   0.615   4.142   0.876 -1.4151  0.9040 -1.1582
 1069OPC     MW 4480   0.576   4.076   0.859 -0.4737  0.0954 -0.2908
 1070OPC     OW 4481   2.388   3.603   1.124  0.0532 -0.3618  0.2636
 1070OPC    HW1 4482   2.430   3.533   1.093  0.4752  0.3472 -0.8577
 1070OPC    HW2 4483   2.393   3.660   1.058  0.2591  0.9462  1.3717
 1070OPC     MW 4484   2.395   3.601   1.110  0.1459 -0.0639  0.2616
 1071OPC     OW 4485   2.291   1.174   2.740 -0.3072 -0.2663  0.1012
 1071OPC    HW1 4486   2.230   1.153   2.799  0.5369 -0.2885  0.9864
 1071OPC    HW2 4487   2.322   1.250   2.768 -0.3681  0.0697 -0.7059
 1071OPC     MW 4488   2.287   1.182   2.753 -0.1916 -0.2199  0.1127
 1072OPC     OW 4489   4.084   2.881   0.816  0.8034 -0.2543 -0.6007
 1072OPC    HW1 4490   4.004   2.914   0.828  0.7482 -0.4627 -0.3639
 1072OPC    HW2 4491   4.114   2.922   0.746  0.6674  0.1606 -0.4165
 1072OPC     MW 4492   4.077   2.892   0.807  0.7751 -0.2239 -0.5385
 1073OPC     OW 4493   1.826   2.341   1.019 -0.3229  0.4951  0.3174
 1073OPC    HW1 4494   1.774   2.379   0.960 -1.2062  0.0323  0.7674
 1073OPC    HW2 4495   1.905   2.368   0.997 -0.8484  2.0355  0.2204
 1073OPC     MW 4496   1.830   2.350   1.007 -0.5310  0.6543  0.3695
 1074OPC     OW 4497   1.199   4.490   3.171 -0.8442 -0.7919 -0.3021
 1074OPC    HW1 4498   1.253   4.507   3.104  1.6132 -0.3192  1.6311
 1074OPC    HW2 4499   1.143   4.556   3.169 -1.3209 -1.2024 -2.3086
 1074OPC     MW 4500   1.199   4.502   3.161 -0.5516 -0.7827 -0.3128
 1075OPC     OW 4501   0.983   4.084   2.159  0.0980 -0.0321  0.3581
 1075OPC    HW1 4502   1.010   4.115   2.082 -0.3395  1.4915  0.7866
 1075OPC    HW2 4503   0.897   4.091   2.156  0.1551  1.8631  1.6759
 1075OPC     MW 4504   0.975   4.089   2.147  0.0418  0.4728  0.6161
 1076OPC     OW 4505   4.511   4.364   4.216  0.3572  0.0361  0.0706
 1076OPC    HW1 4506   4.552   4.319   4.153  1.4073 -0.8801  1.3475
 1076OPC    HW2 4507   4.470   4.302   4.261 -1.7352  0.8479 -0.6133
 1076OPC     MW 4508   4.511   4.348   4.213  0.2034  0.0205  0.1583
 1077OPC     OW 4509   1.897   2.121   0.423  0.1820 -0.0948 -0.1099
 1077OPC    HW1 4510   1.817   2.085   0.434  0.3867 -0.7390 -0.6648
 1077OPC    HW2 4511   1.916   2.152   0.502 -0.8787  0.6188 -0.1122
 1077OPC     MW 4512   1.888   2.120   0.436  0.0556 -0.0845 -0.1922
 1078OPC     OW 4513   1.888   4.688   2.053 -0.2134  0.5094 -0.1094
 1078OPC    HW1 4514   1.819   4.690   2.000 -0.4876  0.8461  0.2570
 1078OPC    HW2 4515   1.915   4.771   2.056 -1.0784  0.7773  1.4039
 1078OPC     MW 4516   1.882   4.701   2.046 -0.3816  0.5987  0.1682
 1079OPC     OW 4517   3.293   1.782   0.457 -0.4069 -0.1524 -0.4426
 1079OPC    HW1 4518   3.352   1.824   0.506 -1.2511  1.3836 -0.6701
 1079OPC    HW2 4519   3.334   1.709   0.433  0.4401 -0.4230  1.6021
 1079OPC     MW 4520   3.308   1.777   0.461 -0.4064  0.0346 -0.1741
 1080OPC     OW 4521   1.657   1.543   2.205 -0.0978  0.4640  0.4454
 1080OPC    HW1 4522   1.646   1.466   2.245 -1.5604 -0.1111 -0.9471
 1080OPC    HW2 4523   1.591   1.592   2.236  1.3628  1.5535  2.0448
 1080OPC     MW 4524   1.646   1.539   2.216 -0.0981  0.5400  0.4760
 1081OPC     OW 4525   1.087   3.195   5.016  0.0768 -0.6287 -0.6721
 1081OPC    HW1 4526   1.108   3.124   4.969  0.5673 -2.1148  1.6384
 1081OPC    HW2 4527   1.093   3.168   5.098 -0.2651  1.9853  0.3158
 1081OPC     MW 4528   1.091   3.181   5.021  0.0988 -0.4621 -0.1850
 1082OPC     OW 4529   3.175   4.512   0.412 -0.0329  0.2395 -0.7429
 1082OPC    HW1 4530   3.241   4.516   0.355  0.5424 -0.8307 -0.1962
 1082OPC    HW2 4531   3.195   4.443   0.462 -0.7342  0.8868  0.4905
 1082OPC     MW 4532   3.187   4.502   0.411 -0.0515  0.1769 -0.4800
 1083OPC     OW 4533   0.179   0.739   4.951  0.3594 -0.3755  0.2288
 1083OPC    HW1 4534   0.108   0.779   4.919  1.6591  2.1711  0.2576
 1083OPC    HW2 4535   0.146   0.670   4.994 -2.0373  0.4239 -0.1616
 1083OPC     MW 4536   0.164   0.735   4.953  0.1974  0.1187  0.1755
 1084OPC     OW 4537   2.165   3.148   0.071 -0.4198  0.4483 -0.1597
 1084OPC    HW1 4538   2.106   3.196   0.027 -1.5561 -0.6915  0.0872
 1084OPC    HW2 4539   2.141   3.066   0.055  2.4796 -0.2051 -1.9792
 1084OPC     MW 4540   2.153   3.143   0.062 -0.1593  0.1833 -0.3920
 1085OPC     OW 4541   3.856   3.345   0.015 -0.0584 -0.4310  0.1297
 1085OPC    HW1 4542   3.862   3.292   0.083 -0.0052 -1.1479 -0.4204
 1085OPC    HW2 4543   3.848   3.424   0.051 -2.0268 -0.9748  0.9979
 1085OPC     MW 4544   3.856   3.349   0.030 -0.3414 -0.6173  0.1767
 1086OPC     OW 4545   4.546   3.854   1.940 -0.8710  0.0553 -0.8489
 1086OPC    HW1 4546   4.579   3.935   1.939 -0.7026 -0.0063 -0.5252
 1086OPC    HW2 4547   4.467   3.863   1.903 -1.2519  0.5469  0.0455
 1086OPC     MW 4548   4.539   3.867   1.934 -0.9024  0.1187 -0.6690
 1087OPC     OW 4549   0.618   1.867   0.781  0.0187  0.5359  0.0198
 1087OPC    HW1 4550   0.649   1.825   0.851 -0.0373  0.2923 -0.1002
 1087OPC    HW2 4551   0.675   1.932   0.769 -0.8086  1.5519  1.2479
 1087OPC     MW 4552   0.631   1.870   0.790 -0.1118  0.6499  0.1835
 1088OPC     OW 4553   2.121   0.422   1.032 -0.0178  0.6924  0.4610
 1088OPC    HW1 4554   2.115   0.386   0.953 -0.1538 -1.8949  1.5608
 1088OPC    HW2 4555   2.186   0.379   1.070 -1.3298  0.3142  2.4732
 1088OPC     MW 4556   2.129   0.411   1.026 -0.2315  0.2543  0.9207
 1089OPC     OW 4557   0.037   2.168   4.280  0.4178  0.1649 -0.3834
 1089OPC    HW1 4558   0.051   2.151   4.196 -1.0947  0.3859 -0.7124
 1089OPC    HW2 4559  -0.047   2.146   4.292  0.4543  0.6207  0.9404
 1089OPC     MW 4560   0.027   2.162   4.269  0.1997  0.2649 -0.2360
 1090OPC     OW 4561   1.299   0.323   4.089 -0.2221  0.2481 -0.1150
 1090OPC    HW1 4562   1.303   0.310   4.003  0.7015 -1.8222  0.1706
 1090OPC    HW2 4563   1.372   0.286   4.119 -0.3834  1.1612  1.5467
 1090OPC     MW 4564   1.310   0.316   4.081 -0.1095  0.0772  0.1726
 1091OPC     OW 4565   3.565   3.092   4.564  0.1234 -0.1095  0.8376
 1091OPC    HW1 4566   3.521   3.022   4.535  1.0563  0.0309 -1.0414
 1091OPC    HW2 4567   3.647   3.063   4.570  0.3398  0.5389  1.0449
 1091OPC     MW 4568   3.570   3.077   4.561  0.2933  0.0070  0.5908
 1092OPC     OW 4569   0.058   4.127   4.628  0.2755  0.3370  0.1719
 1092OPC    HW1 4570   0.101   4.082   4.567  0.1272  0.3402  0.0658
 1092OPC    HW2 4571   0.121   4.154   4.682  0.5910  1.5286 -0.7298
 1092OPC     MW 4572   0.074   4.125   4.627  0.3002  0.5133  0.0234
 1093OPC     OW 4573   0.499   2.359   3.609 -0.6773 -0.1984  0.5434
 1093OPC    HW1 4574   0.567   2.400   3.645  1.5683 -3.1592  0.1103
 1093OPC    HW2 4575   0.456   2.327   3.678  0.4533 -1.2435  0.7987
 1093OPC     MW 4576   0.502   2.360   3.624 -0.1786 -0.7901  0.5171
 1094OPC     OW 4577   1.408   3.657   4.976 -0.2787  0.0364 -0.4067
 1094OPC    HW1 4578   1.366   3.674   5.050  0.3529 -1.7188  0.4249
 1094OPC    HW2 4579   1.354   3.602   4.934  0.7384 -1.5732  0.2956
 1094OPC     MW 4580   1.394   3.651   4.981 -0.0352 -0.4607 -0.1800
 1095OPC     OW 4581   1.634   0.629   3.241 -0.1374  0.4035 -0.5512
 1095OPC    HW1 4582   1.570   0.588   3.197 -0.4022 -1.4150  1.3710
 1095OPC    HW2 4583   1.593   0.696   3.278 -0.2562  0.9883 -1.6856
 1095OPC     MW 4584   1.619   0.633   3.240 -0.1941  0.2212 -0.4349
 1096OPC     OW 4585   2.445   2.662   4.415  0.3630  0.1671 -0.2769
 1096OPC    HW1 4586   2.453   2.749   4.422 -1.6831  0.2342  3.2859
 1096OPC    HW2 4587   2.382   2.652   4.355 -0.1973  1.1985  0.1195
 1096OPC     MW 4588   2.437   2.674   4.407 -0.0221  0.3295  0.3083
 1097OPC     OW 4589   1.309   1.087   2.584  0.1615  0.5514  0.2888
 1097OPC    HW1 4590   1.250   1.112   2.643 -1.0341 -0.9034 -0.2235
 1097OPC    HW2 4591   1.384   1.090   2.627 -0.2796  2.3048  1.0071
 1097OPC     MW 4592   1.311   1.091   2.599 -0.0802  0.5955  0.3192
 1098OPC     OW 4593   1.982   0.650   1.348  0.4859 -0.5452 -0.1017
 1098OPC    HW1 4594   1.962   0.587   1.291  0.9485 -0.6801 -0.1179
 1098OPC    HW2 4595   2.042   0.613   1.400  1.1719  0.0509 -0.4480
 1098OPC     MW 4596   1.988   0.635   1.347  0.6556 -0.4771 -0.1553
 1099OPC     OW 4597   4.410   0.062   2.901  0.4832  0.0880  0.2277
 1099OPC    HW1 4598   4.430   0.145   2.883  0.5087  0.6517  2.5887
 1099OPC    HW2 4599   4.398   0.027   2.822  0.5564  2.2961 -0.8520
 1099OPC     MW 4600   4.411   0.069   2.887  0.4978  0.4974  0.4170
 1100OPC     OW 4601   1.860   3.003   2.757 -0.1990 -0.2256  0.0784
 1100OPC    HW1 4602   1.791   2.964   2.793 -0.3135 -0.6525 -0.5775
 1100OPC    HW2 4603   1.851   2.986   2.672  2.1094 -2.6053  0.1758
 1100OPC     MW 4604   1.849   2.994   2.750  0.1251 -0.6402 -0.0041
 1101OPC     OW 4605   3.124   1.797   3.218  0.1521 -0.4119  0.4722
 1101OPC    HW1 4606   3.048   1.785   3.259  0.0356 -0.9346  0.1062
 1101OPC    HW2 4607   3.125   1.883   3.202 -0.0560 -0.2961  1.0608
 1101OPC     MW 4608   3.113   1.808   3.222  0.1041 -0.4719  0.5051
 1102OPC     OW 4609   0.592   4.472   1.597 -0.2285  0.4208  0.2019
 1102OPC    HW1 4610   0.637   4.436   1.662  0.0581  0.4817  0.0396
 1102OPC    HW2 4611   0.654   4.500   1.542 -0.4606 -1.4238 -1.0844
 1102OPC     MW 4612   0.608   4.471   1.599 -0.2204  0.1574 -0.0121
 1103OPC     OW 4613   1.956   2.827   4.422 -0.0739  0.1486  0.1031
 1103OPC    HW1 4614   1.926   2.821   4.340  0.0355  0.7360  0.0140
 1103OPC    HW2 4615   1.942   2.748   4.455 -0.3922 -0.0060 -0.3919
 1103OPC     MW 4616   1.950   2.815   4.414 -0.1048  0.2126  0.0167
 1104OPC     OW 4617   3.276   0.053   2.286 -0.7958  0.0166 -0.1914
 1104OPC    HW1 4618   3.198   0.049   2.247 -1.0756 -1.1033  0.4375
 1104OPC    HW2 4619   3.278  -0.019   2.336  0.0064  0.8204  0.9878
 1104OPC     MW 4620   3.265   0.042   2.288 -0.7186 -0.0301  0.0757
 1105OPC     OW 4621   1.279   0.849   4.313  0.1565 -0.6652 -0.0651
 1105OPC    HW1 4622   1.197   0.822   4.303  0.0273 -1.4867  2.4679
 1105OPC    HW2 4623   1.280   0.928   4.276 -1.3327 -1.2753 -1.4865
 1105OPC     MW 4624   1.267   0.857   4.306 -0.0826 -0.8767  0.0992
 1106OPC     OW 4625   3.027   0.573   4.482 -0.0399  0.5628 -0.0964
 1106OPC    HW1 4626   3.039   0.494   4.446  0.4483  1.7205 -2.7216
 1106OPC    HW2 4627   2.951   0.599   4.447  0.3656  1.6994 -0.1450
 1106OPC     MW 4628   3.017   0.565   4.471  0.0920  0.9018 -0.4911
 1107OPC     OW 4629   2.886   1.936   4.123 -0.4920  0.0848  0.2704
 1107OPC    HW1 4630   2.800   1.919   4.122 -0.2758 -1.1159 -1.2324
 1107OPC    HW2 4631   2.922   1.860   4.101  0.9514  0.7083  0.3688
 1107OPC     MW 4632   2.879   1.922   4.120 -0.2469 -0.0005  0.0629
 1108OPC     OW 4633   2.503   1.404   2.769  0.5019 -0.9197  0.0454
 1108OPC    HW1 4634   2.522   1.420   2.685  0.2318  0.1067  0.1570
 1108OPC    HW2 4635   2.581   1.402   2.808  0.5747  1.3851  0.1906
 1108OPC     MW 4636   2.517   1.406   2.762  0.4727 -0.4276  0.0832
 1109OPC     OW 4637   1.078   1.446   3.164  0.3675  0.2325  0.0678
 1109OPC    HW1 4638   1.084   1.403   3.088 -1.5141  1.4486 -0.8606
 1109OPC    HW2 4639   1.082   1.382   3.224 -0.3418 -1.0275 -1.1538
 1109OPC     MW 4640   1.079   1.430   3.161 -0.0151  0.2260 -0.2497
 1110OPC     OW 4641   0.548   1.504   2.168  0.4637  0.8467 -0.1617
 1110OPC    HW1 4642   0.548   1.425   2.204  1.4902  0.5506 -0.7541
 1110OPC    HW2 4643   0.464   1.522   2.155  0.2709 -1.3261 -2.5241
 1110OPC     MW 4644   0.536   1.495   2.171  0.5869  0.4820 -0.5982
 1111OPC     OW 4645   2.092   4.636   0.107 -0.1949  0.2969 -0.2311
 1111OPC    HW1 4646   2.066   4.624   0.025 -0.1039 -1.2828 -0.0530
 1111OPC    HW2 4647   2.100   4.555   0.139  1.0586  0.8235  0.9278
 1111OPC     MW 4648   2.090   4.623   0.100  0.0036  0.1411 -0.0336
 1112OPC     OW 4649   0.050   1.820   4.515  0.2318 -0.0051  0.3966
 1112OPC    HW1 4650   0.023   1.891   4.557 -0.8849 -1.4648  2.2841
 1112OPC    HW2 4651   0.131   1.807   4.546  0.4543  0.4191  0.0165
 1112OPC     MW 4652   0.058   1.828   4.526  0.0997 -0.1581  0.6194
 1113OPC     OW 4653   2.742   1.351   2.145 -0.0013  0.0738 -0.0595
 1113OPC    HW1 4654   2.787   1.340   2.071 -3.1781 -0.1660 -2.1763
 1113OPC    HW2 4655   2.738   1.438   2.153 -0.0054  0.1123 -0.4345
 1113OPC     MW 4656   2.748   1.362   2.135 -0.4711  0.0441 -0.4276
 1114OPC     OW 4657   4.245   1.415   0.426 -0.4524  0.1950 -0.7994
 1114OPC    HW1 4658   4.291   1.445   0.493 -0.2614 -1.0665 -0.3337
 1114OPC    HW2 4659   4.248   1.480   0.368  1.5671  0.3386 -0.6216
 1114OPC     MW 4660   4.253   1.429   0.427 -0.1261  0.0299 -0.7044
 1115OPC     OW 4661   3.038   1.111   4.527 -0.1117 -0.2295 -0.1108
 1115OPC    HW1 4662   3.065   1.088   4.447 -1.3422 -1.0200 -0.3239
 1115OPC    HW2 4663   2.971   1.164   4.511 -1.4725 -1.7440  0.3529
 1115OPC     MW 4664   3.032   1.115   4.513 -0.4945 -0.5700 -0.0739
 1116OPC     OW 4665   0.135   1.507   0.614 -0.3558  0.0262 -0.1144
 1116OPC    HW1 4666   0.082   1.554   0.664  0.8218 -0.2218  1.4626
 1116OPC    HW2 4667   0.199   1.562   0.593  0.4013 -0.4850  0.7308
 1116OPC     MW 4668   0.137   1.522   0.618 -0.0700 -0.0859  0.2434
 1117OPC     OW 4669   2.314   1.613   4.367  0.4092  0.0025  0.1760
 1117OPC    HW1 4670   2.379   1.587   4.419  0.4584  0.6075  0.4194
 1117OPC    HW2 4671   2.245   1.568   4.395  0.3457  0.6017  1.0238
 1117OPC     MW 4672   2.314   1.603   4.378  0.4072  0.1803  0.3371
 1118OPC     OW 4673   1.527   3.202   2.151  0.0097 -0.1852 -0.2766
 1118OPC    HW1 4674   1.590   3.242   2.106 -1.8017  3.1141 -0.1453
 1118OPC    HW2 4675   1.454   3.239   2.123 -1.9272 -3.3514  0.1034
 1118OPC     MW 4676   1.526   3.213   2.140 -0.5440 -0.1656 -0.2010
 1119OPC     OW 4677   3.027   0.895   3.012  0.8047  0.1113 -0.5219
 1119OPC    HW1 4678   3.003   0.974   3.039  0.7131  0.5211 -1.7096
 1119OPC    HW2 4679   2.994   0.840   3.071  0.3105  0.9220 -0.0442
 1119OPC     MW 4680   3.019   0.898   3.025  0.7181  0.2916 -0.6267
 1120OPC     OW 4681   4.867   4.796   0.524  0.2824  0.2325 -0.0639
 1120OPC    HW1 4682   4.881   4.865   0.473 -0.5871 -0.0351 -0.6875
 1120OPC    HW2 4683   4.890   4.824   0.603  1.4544  0.7201 -0.5556
 1120OPC     MW 4684   4.872   4.810   0.528  0.3273  0.2649 -0.2286
 1121OPC     OW 4685   3.156   2.179   3.655  0.2143 -0.0310 -0.4673
 1121OPC    HW1 4686   3.081   2.160   3.615 -0.1040 -0.6239  0.3801
 1121OPC    HW2 4687   3.134   2.242   3.711  0.1763 -0.6773  0.2700
 1121OPC     MW 4688   3.142   2.185   3.657  0.1618 -0.2141 -0.2332
 1122OPC     OW 4689   0.633   1.069   2.778  0.2629 -0.1315 -0.3905
 1122OPC    HW1 4690   0.642   0.982   2.785  1.5747 -0.1048 -1.3291
 1122OPC    HW2 4691   0.678   1.098   2.847  0.2713 -0.1927 -0.3691
 1122OPC     MW 4692   0.641   1.060   2.789  0.4579 -0.1366 -0.5261
 1123OPC     OW 4693   1.974   1.019   0.550 -0.4858  0.2332 -0.1074
 1123OPC    HW1 4694   1.987   1.037   0.634  0.9880  2.4497 -0.7119
 1123OPC    HW2 4695   2.006   0.938   0.541  3.3731  1.4617  0.7280
 1123OPC     MW 4696   1.980   1.010   0.561  0.3020  0.7421 -0.0733
 1124OPC     OW 4697   2.620   3.672   3.393 -0.4427  0.0724  0.2480
 1124OPC    HW1 4698   2.630   3.681   3.306 -0.3997  0.8512  0.3232
 1124OPC    HW2 4699   2.595   3.752   3.418 -0.0465 -0.0374  1.0064
 1124OPC     MW 4700   2.618   3.685   3.384 -0.3779  0.1713  0.3711
 1125OPC     OW 4701   3.920   2.206   4.029  0.4689 -0.2607 -0.1479
 1125OPC    HW1 4702   3.956   2.282   4.006  0.2149 -0.1659 -0.2330
 1125OPC    HW2 4703   3.933   2.202   4.115  0.1307  0.0649 -0.0795
 1125OPC     MW 4704   3.927   2.216   4.038  0.3815 -0.1988 -0.1502
 1126OPC     OW 4705   1.243   1.639   0.600  0.0121  0.1735  0.4152
 1126OPC    HW1 4706   1.180   1.657   0.657 -0.4193 -3.8273  1.5544
 1126OPC    HW2 4707   1.316   1.664   0.642 -0.5699  1.3135  0.7720
 1126OPC     MW 4708   1.245   1.645   0.615 -0.1376 -0.2491  0.6362
 1127OPC     OW 4709   4.326   1.845   3.931  0.0710 -0.0878  0.4037
 1127OPC    HW1 4710   4.408   1.814   3.933  0.3436  0.5246 -0.4689
 1127OPC    HW2 4711   4.286   1.791   3.875  0.4994  0.9688 -0.9763
 1127OPC     MW 4712   4.332   1.832   3.923  0.1745  0.1587  0.0709
 1128OPC     OW 4713   2.858   0.824   4.848  0.1604 -0.1173  0.1078
 1128OPC    HW1 4714   2.802   0.873   4.892 -0.5750 -1.6980  0.9980
 1128OPC    HW2 4715   2.837   0.743   4.870  1.3979 -0.8594 -1.2351
 1128OPC     MW 4716   2.847   0.819   4.858  0.2347 -0.4604  0.0410
 1129OPC     OW 4717   4.422   3.743   1.129  0.4882 -0.0881 -0.0783
 1129OPC    HW1 4718   4.375   3.772   1.062  1.6437 -0.0511 -0.9072
 1129OPC    HW2 4719   4.377   3.675   1.158 -0.3100  0.2261 -0.5453
 1129OPC     MW 4720   4.408   3.737   1.123  0.5412 -0.0362 -0.2697
 1130OPC     OW 4721   1.418   2.614   2.027 -0.0507  0.6147 -0.3388
 1130OPC    HW1 4722   1.449   2.536   2.053 -0.3097  0.9489  1.0831
 1130OPC    HW2 4723   1.420   2.609   1.940  1.3261 -0.4383 -0.2951
 1130OPC     MW 4724   1.423   2.602   2.018  0.1144  0.5085 -0.1223
 1131OPC     OW 4725   4.064   0.168   2.260  0.5318  0.3910 -0.2195
 1131OPC    HW1 4726   4.128   0.218   2.227 -0.5194  0.9816 -1.4465
 1131OPC    HW2 4727   4.001   0.173   2.200 -1.0889  0.6942  1.4223
 1131OPC     MW 4728   4.064   0.176   2.246  0.1371  0.5230 -0.1583
 1132OPC     OW 4729   2.747   3.879   0.585 -0.5953  0.1662  0.0698
 1132OPC    HW1 4730   2.707   3.812   0.624 -0.5633  0.3954  0.4969
 1132OPC    HW2 4731   2.773   3.845   0.509 -2.9881  0.4133 -0.9363
 1132OPC     MW 4732   2.745   3.864   0.579 -0.9441  0.2365 -0.0157
 1133OPC     OW 4733   2.312   0.383   4.816 -0.3070 -0.0425  0.7009
 1133OPC    HW1 4734   2.247   0.433   4.788  0.6767 -0.2938 -2.4098
 1133OPC    HW2 4735   2.379   0.438   4.823  0.3241 -0.5451 -0.9765
 1133OPC     MW 4736   2.312   0.398   4.813 -0.0685 -0.1539 -0.0064
 1134OPC     OW 4737   0.191   1.966   1.421  0.0292 -0.5721 -0.2954
 1134OPC    HW1 4738   0.106   1.980   1.432  0.8368  4.4413  2.7477
 1134OPC    HW2 4739   0.211   2.018   1.354  0.8821 -0.8658 -0.2778
 1134OPC     MW 4740   0.181   1.976   1.412  0.2745  0.1251  0.1568
 1135OPC     OW 4741   1.040   2.461   3.390 -0.4076  0.9208 -0.7865
 1135OPC    HW1 4742   1.096   2.417   3.340 -1.5033  0.7339 -1.9014
 1135OPC    HW2 4743   0.965   2.457   3.346 -1.4082  0.8646  0.8258
 1135OPC     MW 4744   1.037   2.454   3.376 -0.7173  0.8849 -0.7130
 1136OPC     OW 4745   3.324   3.926   3.543 -0.1484  0.0360  0.7818
 1136OPC    HW1 4746   3.256   3.933   3.597 -1.2089 -0.0076 -0.5105
 1136OPC    HW2 4747   3.346   4.009   3.526  0.2260  0.0493  1.3150
 1136OPC     MW 4748   3.317   3.939   3.548 -0.2497  0.0314  0.6696
 1137OPC     OW 4749   4.195   0.195   4.977 -0.3166  0.2920  0.6509
 1137OPC    HW1 4750   4.126   0.208   4.925  1.3762 -0.0210 -1.8494
 1137OPC    HW2 4751   4.188   0.112   5.001  0.4118 -0.5355 -1.7075
 1137OPC     MW 4752   4.184   0.185   4.972  0.0412  0.1235 -0.0670
 1138OPC     OW 4753   2.925   2.506   0.786 -0.4033  0.4195  0.2716
 1138OPC    HW1 4754   2.938   2.561   0.852  0.4095  2.1933 -1.2769
 1138OPC    HW2 4755   2.953   2.550   0.716  0.6932 -2.1042 -1.0452
 1138OPC     MW 4756   2.931   2.521   0.785 -0.1212  0.3086 -0.1517
 1139OPC     OW 4757   3.735   0.267   3.984  0.0049 -0.0435 -0.4020
 1139OPC    HW1 4758   3.738   0.248   4.069 -0.9575  0.4671 -0.2398
 1139OPC    HW2 4759   3.669   0.323   3.978  0.8653  0.9171 -1.3059
 1139OPC     MW 4760   3.726   0.272   3.996 -0.0103  0.1738 -0.5115
 1140OPC     OW 4761   4.397   1.834   0.734 -0.0468  0.5154  0.0321
 1140OPC    HW1 4762   4.319   1.793   0.729  0.1709 -0.2075  1.7654
 1140OPC    HW2 4763   4.421   1.841   0.651 -1.5541 -0.0674 -0.5046
 1140OPC     MW 4764   4.389   1.829   0.721 -0.2375  0.3225  0.2089
 1141OPC     OW 4765   2.135   0.383   2.996 -0.2132  0.7937  0.2262
 1141OPC    HW1 4766   2.140   0.470   2.984 -0.0403  0.9433  1.2619
 1141OPC    HW2 4767   2.104   0.376   3.077 -2.9008 -0.1153 -0.7813
 1141OPC     MW 4768   2.131   0.395   3.006 -0.5846  0.6816  0.2304
 1142OPC     OW 4769   0.727   4.277   0.784  0.1531  0.6776 -0.0343
 1142OPC    HW1 4770   0.658   4.311   0.742 -0.4802  0.6148  0.9286
 1142OPC    HW2 4771   0.730   4.322   0.859  0.0573 -0.5331  0.7174
 1142OPC     MW 4772   0.717   4.289   0.789  0.0454  0.4895  0.2190
 1143OPC     OW 4773   2.971   3.983   4.599  0.0497  0.3051  0.2828
 1143OPC    HW1 4774   2.956   4.065   4.574 -0.3142  0.0541 -0.3485
 1143OPC    HW2 4775   2.964   3.938   4.525  0.8527 -0.2255  0.5156
 1143OPC     MW 4776   2.968   3.989   4.584  0.1146  0.1897  0.2239
 1144OPC     OW 4777   3.599   0.742   2.057  0.2170  0.0093 -0.3131
 1144OPC    HW1 4778   3.549   0.732   2.127  0.8808  1.5908  0.4507
 1144OPC    HW2 4779   3.542   0.742   1.990 -0.4290 -1.4111  0.2003
 1144OPC     MW 4780   3.583   0.741   2.057  0.2196  0.0331 -0.1246
 1145OPC     OW 4781   2.657   2.383   0.244 -0.3597  0.2309 -0.2017
 1145OPC    HW1 4782   2.585   2.384   0.294  0.5707 -0.5062  1.1842
 1145OPC    HW2 4783   2.717   2.346   0.294  0.8261  0.1610 -1.6097
 1145OPC     MW 4784   2.655   2.378   0.259 -0.0470  0.1118 -0.2050
 1146OPC     OW 4785   4.554   2.218   2.608  0.1643  0.0548  0.4540
 1146OPC    HW1 4786   4.568   2.248   2.688 -0.4993  1.0625  0.2106
 1146OPC    HW2 4787   4.596   2.276   2.557  0.7981 -0.7188  0.0768
 1146OPC     MW 4788   4.563   2.231   2.612  0.1595  0.0894  0.3624
 1147OPC     OW 4789   1.026   2.356   2.251  0.0514  0.5705 -0.3526
 1147OPC    HW1 4790   1.078   2.292   2.279 -0.0644 -0.3321 -2.0746
 1147OPC    HW2 4791   1.062   2.428   2.284  0.0058 -0.3636  1.9282
 1147OPC     MW 4792   1.039   2.357   2.260  0.0275  0.2992 -0.2700
 1148OPC     OW 4793   2.150   4.763   4.279  0.7035 -0.6067  0.0881
 1148OPC    HW1 4794   2.161   4.689   4.234 -0.1677  0.2068 -1.5652
 1148OPC    HW2 4795   2.174   4.825   4.222 -1.4292  0.5393  0.3132
 1148OPC     MW 4796   2.155   4.761   4.264  0.2599 -0.3171 -0.1228
 1149OPC     OW 4797   4.764   2.082   2.435  0.3356  0.0119 -0.1315
 1149OPC    HW1 4798   4.735   2.057   2.357  0.9973 -0.5533 -0.2106
 1149OPC    HW2 4799   4.702   2.054   2.490  0.4332 -0.6533 -0.3481
 1149OPC     MW 4800   4.751   2.074   2.431  0.4475 -0.1699 -0.1752
 1150OPC     OW 4801   2.384   4.465   0.571  0.2432 -0.6115  0.1884
 1150OPC    HW1 4802   2.304   4.432   0.557 -0.6508  1.4309  0.1254
 1150OPC    HW2 4803   2.411   4.486   0.491 -0.1498  0.7575  0.3815
 1150OPC     MW 4804   2.376   4.463   0.557  0.0530 -0.1075  0.2077
 1151OPC     OW 4805   4.516   0.886   3.637 -0.1362  0.6610  0.4679
 1151OPC    HW1 4806   4.588   0.930   3.616 -0.7585  0.9430 -1.2550
 1151OPC    HW2 4807   4.453   0.946   3.633 -0.3152  0.8741  3.8616
 1151OPC     MW 4808   4.518   0.901   3.633 -0.2546  0.7342  0.7147
 1152OPC     OW 4809   2.521   0.291   2.585 -0.2806  0.3661 -0.1988
 1152OPC    HW1 4810   2.530   0.206   2.569 -1.8983  0.2602 -0.6923
 1152OPC    HW2 4811   2.458   0.294   2.645 -0.1036  1.2207 -0.0424
 1152OPC     MW 4812   2.513   0.279   2.592 -0.4934  0.4767 -0.2486
 1153OPC     OW 4813   4.790   1.093   1.252  0.2119 -0.0130 -0.0418
 1153OPC    HW1 4814   4.776   1.066   1.170  0.3882 -2.3013  0.6104
 1153OPC    HW2 4815   4.710   1.110   1.282  0.0061 -0.5770 -0.2586
 1153OPC     MW 4816   4.776   1.092   1.245  0.2077 -0.4343  0.0225
 1154OPC     OW 4817   2.546   3.631   1.341  0.0096  0.4523  0.1730
 1154OPC    HW1 4818   2.596   3.703   1.337  0.7960 -0.1364 -1.5945
 1154OPC    HW2 4819   2.495   3.638   1.271 -0.4221 -0.3616  0.3999
 1154OPC     MW 4820   2.546   3.643   1.330  0.0620  0.2451 -0.0545
 1155OPC     OW 4821   3.317   3.220   3.780  0.1632  0.2098 -0.7339
 1155OPC    HW1 4822   3.247   3.272   3.781 -0.0729 -0.0099  1.9019
 1155OPC    HW2 4823   3.334   3.207   3.865  2.1581 -1.4191 -1.2968
 1155OPC     MW 4824   3.309   3.226   3.793  0.4230 -0.0632 -0.4277
 1156OPC     OW 4825   3.243   3.241   1.510  0.2366 -0.1050 -0.0070
 1156OPC    HW1 4826   3.270   3.308   1.461 -0.8327 -0.4432 -1.1044
 1156OPC    HW2 4827   3.306   3.182   1.501  0.8905  0.4959  0.4774
 1156OPC     MW 4828   3.256   3.242   1.502  0.1752 -0.0662 -0.0975
 1157OPC     OW 4829   0.490   2.547   3.933  0.4997  0.0735 -0.2743
 1157OPC    HW1 4830   0.489   2.486   3.994 -0.4239 -0.1928 -0.5446
 1157OPC    HW2 4831   0.560   2.527   3.885  0.0127 -0.9802 -0.5652
 1157OPC     MW 4832   0.500   2.535   3.935  0.2913 -0.1215 -0.3573
 1158OPC     OW 4833   0.233   2.566   0.022 -0.0832 -0.0090  0.7643
 1158OPC    HW1 4834   0.201   2.550  -0.058  0.5591  0.5620  0.3809
 1158OPC    HW2 4835   0.295   2.506   0.032  1.2383  1.1428 -0.0280
 1158OPC     MW 4836   0.237   2.555   0.011  0.2069  0.2456  0.5908
 1159OPC     OW 4837   1.513   3.920   3.483  1.0175  0.7326 -0.1444
 1159OPC    HW1 4838   1.490   3.858   3.541  0.1018  0.0190 -1.2291
 1159OPC    HW2 4839   1.599   3.909   3.476  1.0748  0.5124  0.7262
 1159OPC     MW 4840   1.522   3.909   3.491  0.8907  0.5946 -0.1761
 1160OPC     OW 4841   2.510   3.245   2.946 -0.1929  0.5500  0.0072
 1160OPC    HW1 4842   2.455   3.267   3.010 -0.4034 -0.1194  0.0596
 1160OPC    HW2 4843   2.588   3.273   2.976 -0.0072 -1.2132  1.3223
 1160OPC     MW 4844   2.514   3.253   2.960 -0.1963  0.1907  0.2091
 1161OPC     OW 4845   1.746   2.961   4.539  0.3121 -0.3032  0.3171
 1161OPC    HW1 4846   1.694   2.891   4.534  1.0493 -0.8456  0.0877
 1161OPC    HW2 4847   1.821   2.933   4.504 -0.2395  1.4329 -2.5821
 1161OPC     MW 4848   1.749   2.946   4.533  0.3395 -0.1270 -0.1450
 1162OPC     OW 4849   1.625   3.708   1.019 -0.2559 -0.4702  0.1147
 1162OPC    HW1 4850   1.675   3.697   1.090  0.4250 -0.9995 -0.4344
 1162OPC    HW2 4851   1.582   3.632   1.011  0.8198 -1.0126 -0.8959
 1162OPC     MW 4852   1.626   3.695   1.028  0.0036 -0.6285 -0.1157
 1163OPC     OW 4853   0.067   2.779   3.387  0.1079 -0.2428  0.1355
 1163OPC    HW1 4854   0.083   2.792   3.303  0.6652  0.2123  0.3012
 1163OPC    HW2 4855  -0.019   2.792   3.395 -0.0328 -0.8040 -0.4463
 1163OPC     MW 4856   0.057   2.783   3.376  0.1694 -0.2584  0.0740
 1164OPC     OW 4857   0.852   1.005   1.105 -0.8017  0.5028 -0.2721
 1164OPC    HW1 4858   0.854   0.980   1.189 -2.0312 -1.9549 -0.8990
 1164OPC    HW2 4859   0.767   1.003   1.085 -0.4006 -0.9567 -2.0959
 1164OPC     MW 4860   0.840   1.001   1.115 -0.9241 -0.0759 -0.6341
 1165OPC     OW 4861   2.913   3.309   1.360  0.0322  0.0217 -0.0131
 1165OPC    HW1 4862   2.844   3.337   1.406  0.1607  1.1414 -0.4708
 1165OPC    HW2 4863   2.904   3.223   1.361 -1.6509  0.1427 -0.4325
 1165OPC     MW 4864   2.901   3.301   1.367 -0.1974  0.2050 -0.1427
 1166OPC     OW 4865   2.635   0.887   1.090  0.2892 -0.6057  0.3850
 1166OPC    HW1 4866   2.698   0.919   1.039 -1.1107  1.6430 -0.0645
 1166OPC    HW2 4867   2.662   0.908   1.170  0.6872 -0.7715  0.2991
 1166OPC     MW 4868   2.648   0.894   1.094  0.1413 -0.2980  0.3059
 1167OPC     OW 4869   2.420   0.497   3.510  0.1252 -0.0760 -0.0396
 1167OPC    HW1 4870   2.428   0.463   3.430  3.1594  1.2908 -0.4382
 1167OPC    HW2 4871   2.339   0.530   3.509 -0.1240 -0.5536 -2.3770
 1167OPC     MW 4872   2.409   0.497   3.498  0.5367  0.0553 -0.4439
 1168OPC     OW 4873   2.739   2.328   4.073  0.2910 -0.0388  0.5344
 1168OPC    HW1 4874   2.816   2.289   4.063  0.3836 -0.0052  1.1340
 1168OPC    HW2 4875   2.759   2.413   4.074  0.4083 -0.0698  2.0819
 1168OPC     MW 4876   2.753   2.335   4.071  0.3221 -0.0383  0.8512
 1169OPC     OW 4877   2.749   0.557   3.838 -0.6592 -0.2008  0.0323
 1169OPC    HW1 4878   2.824   0.600   3.842 -0.8274  0.0190  1.0127
 1169OPC    HW2 4879   2.689   0.619   3.853 -0.9672 -0.5587  0.3050
 1169OPC     MW 4880   2.751   0.572   3.841 -0.7294 -0.2212  0.2174
 1170OPC     OW 4881   0.034   0.714   1.853  0.2074  0.2690 -0.1897
 1170OPC    HW1 4882   0.011   0.629   1.855  1.1485  0.0107  1.1453
 1170OPC    HW2 4883   0.095   0.717   1.791 -1.3686  0.4415 -1.8287
 1170OPC     MW 4884   0.039   0.702   1.844  0.1136  0.2563 -0.2347
 1171OPC     OW 4885   3.009   0.030   2.185 -0.4467  0.2699  0.1398
 1171OPC    HW1 4886   2.977   0.009   2.107 -0.5137  0.4049  0.1327
 1171OPC    HW2 4887   2.949   0.082   2.220 -0.2679  0.4689  0.1532
 1171OPC     MW 4888   2.996   0.034   2.179 -0.4301  0.3192  0.1407
 1172OPC     OW 4889   1.379   2.919   4.797  0.4973  0.5005  0.1042
 1172OPC    HW1 4890   1.371   2.852   4.853  0.7588 -0.0478 -0.5069
 1172OPC    HW2 4891   1.427   2.977   4.841 -0.4748  0.6644  0.9731
 1172OPC     MW 4892   1.385   2.918   4.812  0.3923  0.4436  0.1423
 1173OPC     OW 4893   1.352   2.722   3.524 -0.7576 -0.3088  0.6824
 1173OPC    HW1 4894   1.335   2.806   3.515  1.3515  0.1688  0.5307
 1173OPC    HW2 4895   1.280   2.689   3.560 -2.3541  1.1630 -1.0112
 1173OPC     MW 4896   1.339   2.729   3.528 -0.6819 -0.0210  0.4100
 1174OPC     OW 4897   1.381   0.127   0.360 -0.3032 -0.4025 -0.1669
 1174OPC    HW1 4898   1.388   0.040   0.358  1.9442 -0.2702 -1.8146
 1174OPC    HW2 4899   1.405   0.147   0.441  1.7093 -1.2345 -0.4946
 1174OPC     MW 4900   1.386   0.117   0.372  0.3261 -0.5058 -0.4587
 1175OPC     OW 4901   4.546   2.043   1.407  0.3492 -0.5744 -0.0008
 1175OPC    HW1 4902   4.468   2.016   1.435  0.6269 -1.8918 -0.4411
 1175OPC    HW2 4903   4.527   2.092   1.337 -0.2073  1.0011  1.1875
 1175OPC     MW 4904   4.532   2.046   1.401  0.3080 -0.5364  0.1097
 1176OPC     OW 4905   0.793   2.794   3.056  0.0980  0.3191 -0.0937
 1176OPC    HW1 4906   0.870   2.816   3.092 -0.2272  0.2064  0.6970
 1176OPC    HW2 4907   0.746   2.768   3.125 -0.3195 -0.5588 -0.6968
 1176OPC     MW 4908   0.798   2.793   3.072 -0.0117  0.1727 -0.0659
 1177OPC     OW 4909   1.781   3.790   2.072 -0.2920 -0.0152 -0.3811
 1177OPC    HW1 4910   1.825   3.840   2.128  0.5787 -1.0648 -0.0783
 1177OPC    HW2 4911   1.820   3.806   1.996  2.8972 -3.1525  0.3049
 1177OPC     MW 4912   1.793   3.799   2.069  0.3077 -0.6337 -0.2351
 1178OPC     OW 4913   2.015   0.468   1.967  0.3374  0.4759 -0.0044
 1178OPC    HW1 4914   2.076   0.531   1.959 -0.1727  0.9540 -0.1893
 1178OPC    HW2 4915   1.993   0.473   2.051  0.1508  0.6865 -0.0646
 1178OPC     MW 4916   2.021   0.478   1.978  0.2345  0.5776 -0.0406
 1179OPC     OW 4917   2.013   1.701   0.745 -0.0601 -0.3890  0.3055
 1179OPC    HW1 4918   2.051   1.640   0.793  1.6174 -0.0317 -0.4856
 1179OPC    HW2 4919   1.973   1.657   0.682  0.8069 -0.7015 -0.0333
 1179OPC     MW 4920   2.013   1.686   0.743  0.3158 -0.3824  0.1386
 1180OPC     OW 4921   2.997   2.525   1.203 -0.2098  0.3662  0.2461
 1180OPC    HW1 4922   3.020   2.589   1.149  2.4779  0.2158  1.0209
 1180OPC    HW2 4923   3.021   2.555   1.282 -0.6187 -0.8359  0.8665
 1180OPC     MW 4924   3.004   2.539   1.207  0.1270  0.1664  0.4523
 1181OPC     OW 4925   2.694   3.959   1.073 -1.0532  0.7291  0.2364
 1181OPC    HW1 4926   2.726   3.948   0.993  1.9339 -0.8711  1.4874
 1181OPC    HW2 4927   2.710   4.043   1.090 -2.1815  1.2262 -0.9216
 1181OPC     MW 4928   2.701   3.970   1.064 -0.7786  0.5661  0.2502
 1182OPC     OW 4929   0.835   0.672   0.063 -0.0124 -0.2373  0.1977
 1182OPC    HW1 4930   0.852   0.692   0.146  0.8311  0.1313 -0.0564
 1182OPC    HW2 4931   0.910   0.638   0.035 -0.2246 -0.1448 -0.4814
 1182OPC     MW 4932   0.848   0.670   0.071  0.0809 -0.1692  0.0598
 1183OPC     OW 4933   2.639   2.680   4.818  0.7041 -0.1463 -0.0997
 1183OPC    HW1 4934   2.698   2.669   4.882  0.8949 -1.4712 -0.4615
 1183OPC    HW2 4935   2.683   2.724   4.757  1.1075 -0.4741 -0.0541
 1183OPC     MW 4936   2.654   2.685   4.819  0.7918 -0.3904 -0.1464
 1184OPC     OW 4937   4.561   3.875   0.708  0.6047 -0.2887 -0.4608
 1184OPC    HW1 4938   4.540   3.903   0.628 -0.9343 -1.1737 -0.4094
 1184OPC    HW2 4939   4.517   3.800   0.715 -2.3906  1.4983  2.5836
 1184OPC     MW 4940   4.552   3.868   0.697 -0.0651 -0.1554 -0.0035
 1185OPC     OW 4941   2.707   0.991   2.991 -0.1256  0.6803 -0.0955
 1185OPC    HW1 4942   2.676   1.034   2.921 -2.5593 -0.5045  0.1850
 1185OPC    HW2 4943   2.707   0.908   2.966 -1.6375  0.1619  1.4934
 1185OPC     MW 4944   2.703   0.985   2.977 -0.7085  0.4287  0.1807
 1186OPC     OW 4945   2.827   2.934   4.396 -0.1788 -0.0272  0.2001
 1186OPC    HW1 4946   2.764   2.903   4.345 -1.7113 -0.0034  1.9824
 1186OPC    HW2 4947   2.809   2.899   4.474 -0.0745  2.7099  1.5543
 1186OPC     MW 4948   2.815   2.924   4.400 -0.3899  0.3808  0.6633
 1187OPC     OW 4949   0.159   3.543   3.588 -0.4102  0.1490  0.2184
 1187OPC    HW1 4950   0.112   3.542   3.661  0.2313  0.6469  0.6598
 1187OPC    HW2 4951   0.235   3.507   3.612 -0.0244  0.7408 -0.0632
 1187OPC     MW 4952   0.163   3.538   3.602 -0.2584  0.3101  0.2420
 1188OPC     OW 4953   1.137   0.971   4.863  0.4988  0.1803  0.0442
 1188OPC    HW1 4954   1.110   1.037   4.914  0.9694 -0.2038  0.8064
 1188OPC    HW2 4955   1.216   0.953   4.894  0.5190 -0.5099 -0.3997
 1188OPC     MW 4956   1.144   0.978   4.875  0.5714  0.0216  0.0911
 1189OPC     OW 4957   3.314   1.388   3.080 -0.4855 -0.2975 -0.7088
 1189OPC    HW1 4958   3.234   1.398   3.048 -1.1480  0.7775  1.1193
 1189OPC    HW2 4959   3.301   1.373   3.165  1.2206 -1.4800 -0.6013
 1189OPC     MW 4960   3.301   1.388   3.088 -0.3314 -0.3134 -0.4227
 1190OPC     OW 4961   0.366   3.561   1.584 -0.6038 -0.2583 -0.0345
 1190OPC    HW1 4962   0.403   3.536   1.659 -0.5998 -1.6796 -0.4773
 1190OPC    HW2 4963   0.368   3.489   1.535 -1.0533  0.5080 -1.2318
 1190OPC     MW 4964   0.372   3.547   1.587 -0.6696 -0.3551 -0.2767
 1191OPC     OW 4965   4.803   3.497   0.039 -0.5198  0.0062 -0.3040
 1191OPC    HW1 4966   4.865   3.544   0.079  0.6738 -1.0802 -0.7811
 1191OPC    HW2 4967   4.796   3.533  -0.040 -0.6483  0.2588 -0.1774
 1191OPC     MW 4968   4.811   3.509   0.033 -0.3622 -0.1169 -0.3558
 1192OPC     OW 4969   4.682   2.512   2.180 -0.4453  0.8857 -0.0265
 1192OPC    HW1 4970   4.744   2.451   2.180 -0.1341  1.1742  1.6491
 1192OPC    HW2 4971   4.613   2.471   2.213 -0.5412  1.1483  0.0976
 1192OPC     MW 4972   4.681   2.497   2.185 -0.4137  0.9671  0.2393
 1193OPC     OW 4973   4.474   1.045   3.299  0.5992 -0.0965  0.1919
 1193OPC    HW1 4974   4.561   1.051   3.300  0.5827  0.0962  0.8165
 1193OPC    HW2 4975   4.451   1.097   3.233  0.9759 -0.4874 -0.2574
 1193OPC     MW 4976   4.484   1.053   3.289  0.6523 -0.1258  0.2178
 1194OPC     OW 4977   2.734   2.668   4.076 -0.1913 -0.4142  0.1296
 1194OPC    HW1 4978   2.656   2.651   4.040 -2.7967  3.5537  2.9966
 1194OPC    HW2 4979   2.761   2.738   4.033  0.6931 -0.4447  0.6231
 1194OPC     MW 4980   2.726   2.676   4.065 -0.4456  0.1675  0.6261
 1195OPC     OW 4981   3.796   4.221   3.068  0.1276 -0.1867  0.1446
 1195OPC    HW1 4982   3.847   4.276   3.112 -0.4363  1.2185 -0.8534
 1195OPC    HW2 4983   3.851   4.185   3.010 -0.2257  3.0124 -2.4901
 1195OPC     MW 4984   3.812   4.224   3.066 -0.0079  0.4935 -0.3921
 1196OPC     OW 4985   3.748   0.961   2.037 -0.0002 -0.2214  0.0889
 1196OPC    HW1 4986   3.715   1.012   2.100 -2.0280 -0.7420 -0.4656
 1196OPC    HW2 4987   3.703   0.887   2.046  0.4472 -0.6818 -1.2788
 1196OPC     MW 4988   3.736   0.958   2.047 -0.2337 -0.3663 -0.1950
 1197OPC     OW 4989   2.293   3.779   2.184 -0.1992 -0.3224  0.3623
 1197OPC    HW1 4990   2.271   3.732   2.254  0.4814 -1.1078  0.0664
 1197OPC    HW2 4991   2.220   3.822   2.164  0.0677  1.3239  2.6147
 1197OPC     MW 4992   2.279   3.778   2.191 -0.0592 -0.1951  0.6514
 1198OPC     OW 4993   4.543   1.699   0.222  0.2245 -0.0643  0.1691
 1198OPC    HW1 4994   4.487   1.639   0.194 -0.2341  1.7011 -3.2932
 1198OPC    HW2 4995   4.514   1.719   0.302 -3.2497 -0.2715 -0.8795
 1198OPC     MW 4996   4.531   1.693   0.230 -0.3564  0.1658 -0.4972
 1199OPC     OW 4997   4.764   2.770   2.351 -0.0676  0.4123 -0.4835
 1199OPC    HW1 4998   4.749   2.817   2.279 -1.3035  0.1973 -0.3930
 1199OPC    HW2 4999   4.688   2.729   2.365  0.2551  0.1838  0.7499
 1199OPC     MW 5000   4.750   2.771   2.342 -0.2027  0.3469 -0.2879
 1200OPC     OW 5001   2.437   0.357   3.265 -0.7684 -0.4772  0.0762
 1200OPC    HW1 5002   2.472   0.409   3.205  0.6683 -0.4537  0.8968
 1200OPC    HW2 5003   2.415   0.286   3.220  1.3931 -0.9592 -0.3375
 1200OPC     MW 5004   2.439   0.354   3.250 -0.2370 -0.5449  0.1363
 1201OPC     OW 5005   1.642   0.111   0.209  0.3096  0.6138  0.3229
 1201OPC    HW1 5006   1.598   0.150   0.273  1.4195  0.6537  1.0887
 1201OPC    HW2 5007   1.687   0.175   0.172 -1.7361  0.9820 -1.8213
 1201OPC     MW 5008   1.642   0.126   0.213  0.1714  0.6741  0.1193
 1202OPC     OW 5009   2.425   4.249   4.338 -0.2515 -0.1873  0.5934
 1202OPC    HW1 5010   2.511   4.234   4.337 -0.0643  0.6762 -1.5908
 1202OPC    HW2 5011   2.400   4.227   4.257 -1.4087  2.9241 -0.0259
 1202OPC     MW 5012   2.434   4.244   4.326 -0.3947  0.3998  0.1791
 1203OPC     OW 5013   1.633   3.622   2.800  0.4218  0.1002  0.1274
 1203OPC    HW1 5014   1.644   3.566   2.734 -0.9352 -0.1037  0.0538
 1203OPC    HW2 5015   1.550   3.610   2.824  0.4810  1.1766  0.9454
 1203OPC     MW 5016   1.622   3.612   2.793  0.2301  0.2291  0.2373
 1204OPC     OW 5017   4.481   4.756   0.011 -0.0571 -0.1262 -0.3486
 1204OPC    HW1 5018   4.430   4.793   0.072 -0.3919 -1.2849  0.1073
 1204OPC    HW2 5019   4.424   4.719  -0.044  0.2530 -1.5637  0.2452
 1204OPC     MW 5020   4.465   4.756   0.012 -0.0603 -0.5097 -0.1936
 1205OPC     OW 5021   3.469   4.006   4.802  0.3235  0.0933  0.3064
 1205OPC    HW1 5022   3.533   4.060   4.776 -0.8470  1.3522 -0.1138
 1205OPC    HW2 5023   3.398   4.057   4.799 -0.8741 -1.5456 -0.3097
 1205OPC     MW 5024   3.468   4.022   4.797 -0.0262  0.0372  0.1531
 1206OPC     OW 5025   2.161   3.385   2.398  0.0588 -0.4144 -0.5234
 1206OPC    HW1 5026   2.161   3.299   2.412  0.1529 -0.2256  0.7393
 1206OPC    HW2 5027   2.118   3.393   2.322 -0.2395 -1.5485 -0.4955
 1206OPC     MW 5028   2.154   3.374   2.389  0.0286 -0.5541 -0.3328
 1207OPC     OW 5029   0.847   0.257   3.994  0.2723  0.0448  0.5444
 1207OPC    HW1 5030   0.865   0.299   3.920 -1.3863  2.6738  1.5115
 1207OPC    HW2 5031   0.787   0.198   3.970  1.2014 -0.5287 -0.4910
 1207OPC     MW 5032   0.841   0.254   3.979  0.1646  0.3484  0.5342
 1208OPC     OW 5033   2.638   0.061   0.066 -0.3290  0.6618  0.2913
 1208OPC    HW1 5034   2.576   0.115   0.095 -0.8755 -0.7778  1.9477
 1208OPC    HW2 5035   2.678   0.034   0.139  0.1924 -0.8647 -0.5078
 1208OPC     MW 5036   2.635   0.065   0.081 -0.3327  0.2237  0.4179
 1209OPC     OW 5037   4.778   3.902   1.068  0.0240  0.0517 -0.6765
 1209OPC    HW1 5038   4.835   3.839   1.046  1.3387  0.4320  1.3750
 1209OPC    HW2 5039   4.704   3.859   1.082  1.1891 -1.3064  1.8965
 1209OPC     MW 5040   4.776   3.886   1.067  0.3901 -0.0927  0.0066
 1210OPC     OW 5041   2.067   1.815   4.462  0.1996 -0.4047  0.8128
 1210OPC    HW1 5042   2.152   1.819   4.482  0.4715  1.3334 -0.4638
 1210OPC    HW2 5043   2.066   1.819   4.375 -1.2168  0.4866  0.8330
 1210OPC     MW 5044   2.079   1.816   4.452  0.0305 -0.0162  0.6273
 1211OPC     OW 5045   0.399   4.054   0.164  0.1865  0.5084 -0.3760
 1211OPC    HW1 5046   0.426   4.009   0.094  1.0447  1.0584 -0.3961
 1211OPC    HW2 5047   0.444   4.128   0.160 -0.3359  0.8708  0.3368
 1211OPC     MW 5048   0.409   4.058   0.153  0.2361  0.6433 -0.2737
 1212OPC     OW 5049   4.609   4.594   4.108  0.0782  0.0334  0.8827
 1212OPC    HW1 5050   4.600   4.574   4.024 -3.4054  1.7876  0.6522
 1212OPC    HW2 5051   4.568   4.529   4.149  1.3961 -0.5983  1.2511
 1212OPC     MW 5052   4.602   4.581   4.102 -0.2415  0.1991  0.9029
 1213OPC     OW 5053   4.842   2.565   4.696  0.0495 -0.1243  0.6202
 1213OPC    HW1 5054   4.921   2.595   4.718  0.2625 -1.5790  1.9929
 1213OPC    HW2 5055   4.858   2.517   4.624 -0.4152  3.3917 -2.0999
 1213OPC     MW 5056   4.856   2.562   4.688  0.0124  0.1801  0.4208
 1214OPC     OW 5057   1.301   2.699   4.992  0.1621  0.1471 -0.4890
 1214OPC    HW1 5058   1.233   2.713   5.045  0.1201 -1.9042  0.0845
 1214OPC    HW2 5059   1.368   2.692   5.047  0.0675 -2.3143 -0.5789
 1214OPC     MW 5060   1.301   2.700   5.008  0.1419 -0.5196 -0.4175
 1215OPC     OW 5061   1.189   1.887   1.937  0.1422  0.3688 -0.1413
 1215OPC    HW1 5062   1.266   1.906   1.972  0.2330  1.2041 -0.7670
 1215OPC    HW2 5063   1.155   1.965   1.919 -1.4189  0.0893  1.2937
 1215OPC     MW 5064   1.195   1.901   1.940 -0.0750  0.4509 -0.0217
 1216OPC     OW 5065   3.955   3.157   1.986  0.3005  0.2357  0.3397
 1216OPC    HW1 5066   3.965   3.216   1.922  0.7754  0.8131  0.9369
 1216OPC    HW2 5067   3.915   3.202   2.049  1.9007  0.3200  1.3403
 1216OPC     MW 5068   3.951   3.172   1.986  0.6071  0.3335  0.5757
 1217OPC     OW 5069   3.457   3.008   1.734 -0.2207 -0.2277  0.2421
 1217OPC    HW1 5070   3.451   3.032   1.650  0.2380 -0.3146  0.1817
 1217OPC    HW2 5071   3.487   2.926   1.729 -0.8232 -0.4663  0.4739
 1217OPC     MW 5072   3.460   2.999   1.721 -0.2421 -0.2757  0.2674
 1218OPC     OW 5073   0.886   3.462   3.334  0.1520  0.5840  0.0094
 1218OPC    HW1 5074   0.814   3.457   3.383  0.9247 -1.0314  1.0547
 1218OPC    HW2 5075   0.866   3.524   3.275 -1.5549  1.1614  1.1088
 1218OPC     MW 5076   0.872   3.470   3.332  0.0140  0.4307  0.3262
 1219OPC     OW 5077   2.081   3.407   2.120  0.4037  0.0294 -0.2745
 1219OPC    HW1 5078   2.015   3.451   2.157 -0.4332 -1.1672 -0.2558
 1219OPC    HW2 5079   2.090   3.446   2.042 -0.6623 -0.0606 -0.4693
 1219OPC     MW 5080   2.072   3.419   2.114  0.1225 -0.1605 -0.3004
 1220OPC     OW 5081   2.811   4.672   4.682 -0.1607 -0.6262  0.2342
 1220OPC    HW1 5082   2.815   4.713   4.605 -0.3313  2.0568  1.5214
 1220OPC    HW2 5083   2.889   4.686   4.717 -1.3433  2.0468  2.2039
 1220OPC     MW 5084   2.823   4.680   4.676 -0.3606  0.1647  0.7150
 1221OPC     OW 5085   3.395   2.314   3.926 -0.0881 -0.3194 -0.0679
 1221OPC    HW1 5086   3.372   2.314   3.842 -0.0085  0.6563 -0.0974
 1221OPC    HW2 5087   3.478   2.339   3.925 -0.0014 -0.5858  0.2816
 1221OPC     MW 5088   3.404   2.317   3.913 -0.0633 -0.2146 -0.0206
 1222OPC     OW 5089   2.066   1.600   1.156  0.1580 -0.3846  0.1521
 1222OPC    HW1 5090   2.096   1.536   1.206  0.2415  0.3532  1.0773
 1222OPC    HW2 5091   2.135   1.654   1.148  0.4642 -0.9571 -1.6052
 1222OPC     MW 5092   2.081   1.599   1.162  0.2156 -0.3602  0.0293
 1223OPC     OW 5093   4.222   3.659   3.899  0.0766 -0.3315 -0.0020
 1223OPC    HW1 5094   4.152   3.614   3.925 -1.0530  0.9893 -0.5973
 1223OPC    HW2 5095   4.219   3.652   3.812  1.1931 -0.9542 -0.0029
 1223OPC     MW 5096   4.211   3.651   3.890  0.0749 -0.2284 -0.0899
 1224OPC     OW 5097   2.219   4.779   3.907 -0.1412 -0.3283  0.6389
 1224OPC    HW1 5098   2.161   4.751   3.849  0.4970 -0.8365  0.2235
 1224OPC    HW2 5099   2.255   4.706   3.937  0.0352 -0.0387  1.1495
 1224OPC     MW 5100   2.216   4.764   3.903 -0.0209 -0.3605  0.6531
 1225OPC     OW 5101   0.493   2.086   1.983 -0.4942  0.1725  0.1345
 1225OPC    HW1 5102   0.540   2.080   1.911  1.2118  2.1731  0.9768
 1225OPC    HW2 5103   0.427   2.138   1.960 -0.6656 -0.2276 -0.2925
 1225OPC     MW 5104   0.490   2.093   1.969 -0.2675  0.4089  0.1959
 1226OPC     OW 5105   4.411   1.948   2.785 -0.0927  0.1935  0.5565
 1226OPC    HW1 5106   4.383   1.895   2.849 -1.0329 -0.2519 -0.2024
 1226OPC    HW2 5107   4.381   2.026   2.810 -1.9365 -0.2398 -0.1377
 1226OPC     MW 5108   4.402   1.951   2.798 -0.5043  0.0637  0.3419
 1227OPC     OW 5109   4.263   3.094   4.639  0.3614  0.5351 -0.4086
 1227OPC    HW1 5110   4.260   3.170   4.596  0.6945 -0.1485 -1.6698
 1227OPC    HW2 5111   4.180   3.068   4.641 -0.2741  2.2432  2.5760
 1227OPC     MW 5112   4.250   3.102   4.633  0.3169  0.6864 -0.1543
 1228OPC     OW 5113   3.504   0.876   0.771 -0.1495 -0.7920 -0.1447
 1228OPC    HW1 5114   3.530   0.883   0.688 -2.1825  1.5621 -0.7164
 1228OPC    HW2 5115   3.449   0.809   0.770 -1.1865  0.0285 -1.0727
 1228OPC     MW 5116   3.499   0.867   0.758 -0.6030 -0.3231 -0.3662
 1229OPC     OW 5117   4.151   3.652   4.819  0.6234  0.4388 -0.7132
 1229OPC    HW1 5118   4.150   3.566   4.832  0.1808  0.3593 -1.2585
 1229OPC    HW2 5119   4.094   3.682   4.878  3.0950  0.7118  1.7346
 1229OPC     MW 5120   4.143   3.644   4.830  0.9232  0.4674 -0.4320
 1230OPC     OW 5121   2.606   3.418   0.807  0.5953 -0.0122 -0.5033
 1230OPC    HW1 5122   2.543   3.373   0.766  1.2938 -1.7157  0.1576
 1230OPC    HW2 5123   2.585   3.409   0.892  1.5168 -0.3357 -0.2916
 1230OPC     MW 5124   2.594   3.410   0.814  0.8346 -0.3116 -0.3744
 1231OPC     OW 5125   2.286   4.614   3.495  0.0863 -0.1626 -0.1376
 1231OPC    HW1 5126   2.215   4.599   3.544  0.5887 -1.1895  0.2978
 1231OPC    HW2 5127   2.255   4.662   3.429 -1.0671 -0.7773 -0.0709
 1231OPC     MW 5128   2.271   4.619   3.492 -0.0099 -0.4048 -0.0635
 1232OPC     OW 5129   3.622   4.098   1.587  0.0203  0.4148 -0.1328
 1232OPC    HW1 5130   3.588   4.027   1.623  1.1891  1.2594  2.9335
 1232OPC    HW2 5131   3.553   4.136   1.549 -1.6028 -0.1236  2.0482
 1232OPC     MW 5132   3.607   4.093   1.586 -0.0467  0.4601  0.6423
 1233OPC     OW 5133   3.408   4.501   3.246 -0.2853  0.0323 -0.1102
 1233OPC    HW1 5134   3.385   4.571   3.198 -0.5619  0.3031  0.3999
 1233OPC    HW2 5135   3.392   4.434   3.193 -0.7323  0.3148 -0.3450
 1233OPC     MW 5136   3.402   4.502   3.231 -0.3922  0.1140 -0.0695
 1234OPC     OW 5137   0.138   0.594   2.551 -0.3360  0.3187  0.2084
 1234OPC    HW1 5138   0.134   0.513   2.518 -0.9040  0.1522  0.6619
 1234OPC    HW2 5139   0.066   0.633   2.520 -0.4282  0.4265  0.5522
 1234OPC     MW 5140   0.127   0.588   2.542 -0.4335  0.3100  0.3262
 1235OPC     OW 5141   1.523   4.554   0.852  0.5684  0.4189 -0.2514
 1235OPC    HW1 5142   1.489   4.612   0.797  2.7039  0.5728 -1.4915
 1235OPC    HW2 5143   1.465   4.489   0.852 -0.0082  0.9057 -1.8060
 1235OPC     MW 5144   1.509   4.553   0.844  0.7986  0.5136 -0.6642
 1236OPC     OW 5145   2.603   0.463   2.405  0.4533  1.1181 -0.2326
 1236OPC    HW1 5146   2.583   0.404   2.466  1.6876  1.1988  0.2916
 1236OPC    HW2 5147   2.573   0.538   2.437  0.3006  1.0213 -0.1495
 1236OPC     MW 5148   2.596   0.465   2.419  0.6131  1.1157 -0.1429
 1237OPC     OW 5149   1.201   2.468   3.971 -0.0506 -0.0604  0.2504
 1237OPC    HW1 5150   1.148   2.523   3.930 -3.2590 -2.3515  0.9296
 1237OPC    HW2 5151   1.280   2.503   3.960 -1.3525  2.3312 -2.9631
 1237OPC     MW 5152   1.205   2.481   3.963 -0.7169 -0.0454 -0.1240
 1238OPC     OW 5153   2.888   0.860   4.178 -0.5127  0.0573  0.1874
 1238OPC    HW1 5154   2.926   0.859   4.100 -0.9100 -0.9701 -0.0068
 1238OPC    HW2 5155   2.952   0.886   4.232 -0.0254  0.0173 -0.3638
 1238OPC     MW 5156   2.903   0.864   4.175 -0.4994 -0.1004  0.0775
 1239OPC     OW 5157   1.984   3.969   1.157  0.1816  0.2568 -0.0927
 1239OPC    HW1 5158   1.917   4.012   1.120  0.1025 -1.0752 -1.5913
 1239OPC    HW2 5159   1.946   3.922   1.220 -0.0716  0.6220  0.0295
 1239OPC     MW 5160   1.968   3.969   1.161  0.1325  0.1138 -0.2960
 1240OPC     OW 5161   0.279   4.224   0.793 -0.4007  0.1407  0.5257
 1240OPC    HW1 5162   0.305   4.140   0.792  0.9274  0.4470  2.6966
 1240OPC    HW2 5163   0.235   4.231   0.868 -0.2010  1.4667  0.5405
 1240OPC     MW 5164   0.276   4.212   0.804 -0.1750  0.3822  0.8485
 1241OPC     OW 5165   3.965   1.356   4.556 -0.3877  0.1804  0.4606
 1241OPC    HW1 5166   4.030   1.313   4.517  0.5178  1.4421  0.4786
 1241OPC    HW2 5167   3.912   1.293   4.584  1.3325 -0.9780  1.3150
 1241OPC     MW 5168   3.967   1.341   4.555  0.0002  0.1957  0.5896
 1242OPC     OW 5169   3.568   3.063   4.084 -0.2592  0.3578 -0.1684
 1242OPC    HW1 5170   3.511   3.076   4.149 -0.5461  0.5360 -0.4552
 1242OPC    HW2 5171   3.632   3.017   4.122 -0.0730  1.0876  0.4219
 1242OPC     MW 5172   3.569   3.058   4.099 -0.2741  0.4921 -0.1235
 1243OPC     OW 5173   1.282   3.401   3.218  0.5282  0.0882 -0.4222
 1243OPC    HW1 5174   1.250   3.475   3.252  0.5354  0.1196 -0.4837
 1243OPC    HW2 5175   1.301   3.423   3.136 -0.6951 -0.3339 -0.8355
 1243OPC     MW 5176   1.280   3.415   3.211  0.3486  0.0306 -0.4922
 1244OPC     OW 5177   3.731   1.348   3.168  0.4839  0.0687 -0.2056
 1244OPC    HW1 5178   3.793   1.287   3.161  1.4084  0.8375  0.8190
 1244OPC    HW2 5179   3.667   1.307   3.211  1.8941  0.3004  2.3123
 1244OPC     MW 5180   3.731   1.333   3.173  0.8289  0.2166  0.3178
 1245OPC     OW 5181   3.060   1.492   2.517 -0.6820  0.1062 -0.2327
 1245OPC    HW1 5182   2.994   1.540   2.487  0.8903  1.9381 -0.9079
 1245OPC    HW2 5183   3.130   1.523   2.476  0.6167 -1.9927  0.1891
 1245OPC     MW 5184   3.060   1.503   2.507 -0.2578  0.0669 -0.2701
 1246OPC     OW 5185   3.041   4.245   4.145  0.2325 -0.6892 -0.4544
 1246OPC    HW1 5186   3.017   4.271   4.065  0.5691 -2.8451 -1.3237
 1246OPC    HW2 5187   2.990   4.293   4.198 -2.5959 -1.6327 -2.0754
 1246OPC     MW 5188   3.030   4.256   4.141 -0.1357 -1.1473 -0.8223
 1247OPC     OW 5189   2.314   0.099   4.772  0.6436  0.5510  0.7958
 1247OPC    HW1 5190   2.398   0.093   4.796  0.2743 -0.2852  1.9923
 1247OPC    HW2 5191   2.302   0.185   4.762  1.4096  0.7587  1.5401
 1247OPC     MW 5192   2.324   0.111   4.774  0.7021  0.4582  1.0827
 1248OPC     OW 5193   3.645   2.430   3.927 -0.6138 -0.5524  0.6060
 1248OPC    HW1 5194   3.697   2.426   3.996 -1.0000 -0.6257  0.8971
 1248OPC    HW2 5195   3.697   2.459   3.863 -0.1087 -1.0925  0.7709
 1248OPC     MW 5196   3.660   2.434   3.928 -0.5962 -0.6430  0.6734
 1249OPC     OW 5197   0.269   3.765   2.690 -0.1674 -0.1268  0.6404
 1249OPC    HW1 5198   0.351   3.734   2.697 -0.2356  0.0788  2.8802
 1249OPC    HW2 5199   0.279   3.851   2.698 -0.6074 -0.1044  0.9651
 1249OPC     MW 5200   0.283   3.773   2.692 -0.2425 -0.0931  1.0192
 1250OPC     OW 5201   1.041   1.311   2.917 -0.5159  0.4717 -0.8527
 1250OPC    HW1 5202   1.025   1.364   2.849 -2.3013  1.6201  0.3646
 1250OPC    HW2 5203   0.962   1.289   2.945  0.1151  0.6616  1.3009
 1250OPC     MW 5204   1.027   1.316   2.911 -0.6864  0.6694 -0.3546
 1251OPC     OW 5205   4.218   0.700   3.184  0.0447  0.0153 -0.3672
 1251OPC    HW1 5206   4.146   0.726   3.224  0.0750 -2.0297  1.2064
 1251OPC    HW2 5207   4.280   0.712   3.244  0.7101  0.1007 -1.0554
 1251OPC     MW 5208   4.217   0.706   3.199  0.1473 -0.2742 -0.2363
 1252OPC     OW 5209   0.613   1.790   2.241 -0.2481  0.0218 -0.3818
 1252OPC    HW1 5210   0.546   1.778   2.296  1.2091 -0.7166  1.3062
 1252OPC    HW2 5211   0.613   1.717   2.193 -0.7561  0.1158 -0.5316
 1252OPC     MW 5212   0.603   1.777   2.242 -0.1079 -0.0734 -0.1546
 1253OPC     OW 5213   2.507   3.856   1.568 -0.0554 -0.5416 -0.0484
 1253OPC    HW1 5214   2.507   3.867   1.655  0.5432 -0.9010  0.0001
 1253OPC    HW2 5215   2.586   3.884   1.544  1.0622 -3.3693 -0.0774
 1253OPC     MW 5216   2.519   3.862   1.578  0.1981 -1.0124 -0.0455
 1254OPC     OW 5217   3.330   3.477   0.317 -0.2521 -0.5517  0.5678
 1254OPC    HW1 5218   3.347   3.391   0.325 -0.5087 -0.5383  1.3947
 1254OPC    HW2 5219   3.326   3.504   0.400  0.8191  0.4691  0.2915
 1254OPC     MW 5220   3.332   3.468   0.330 -0.1317 -0.3989  0.6492
 1255OPC     OW 5221   0.230   0.858   2.857  0.3662  0.3377 -0.1188
 1255OPC    HW1 5222   0.193   0.908   2.795  0.2033 -0.1743 -0.4404
 1255OPC    HW2 5223   0.162   0.821   2.897  0.5129 -0.3033 -0.4539
 1255OPC     MW 5224   0.215   0.860   2.854  0.3638  0.1674 -0.2158
 1256OPC     OW 5225   3.961   3.888   1.210 -0.6625  0.3489  0.0893
 1256OPC    HW1 5226   4.038   3.886   1.249  0.9731  0.5381 -2.8324
 1256OPC    HW2 5227   3.926   3.964   1.235  2.0451  2.3822 -1.6702
 1256OPC     MW 5228   3.967   3.899   1.219 -0.0209  0.6772 -0.6022
 1257OPC     OW 5229   1.355   1.567   4.230 -0.0390  0.0285  0.4163
 1257OPC    HW1 5230   1.380   1.577   4.147 -1.4616  0.6860  0.0320
 1257OPC    HW2 5231   1.352   1.481   4.241 -0.5830 -0.0796 -0.4765
 1257OPC     MW 5232   1.358   1.556   4.219 -0.3295  0.1098  0.2275
 1258OPC     OW 5233   3.317   1.131   2.852 -0.0762  0.0656  0.5088
 1258OPC    HW1 5234   3.262   1.188   2.890 -0.1140 -0.3407  1.0795
 1258OPC    HW2 5235   3.264   1.070   2.820 -0.1301  0.9852 -1.2514
 1258OPC     MW 5236   3.301   1.131   2.853 -0.0898  0.1414  0.3331
 1259OPC     OW 5237   4.258   2.372   4.031 -0.1728 -0.1398 -0.0001
 1259OPC    HW1 5238   4.179   2.391   4.064 -0.4680 -1.3164 -0.0083
 1259OPC    HW2 5239   4.312   2.393   4.097 -0.5748 -0.3388  0.3996
 1259OPC     MW 5240   4.255   2.378   4.046 -0.2759 -0.3431  0.0577
 1260OPC     OW 5241   0.981   3.467   0.054 -0.5074  0.2613 -0.1357
 1260OPC    HW1 5242   1.019   3.473   0.133 -1.8562 -0.0593  0.5684
 1260OPC    HW2 5243   1.013   3.392   0.023 -1.6361 -0.7630  1.0718
 1260OPC     MW 5244   0.992   3.457   0.061 -0.8734  0.0627  0.1467
 1261OPC     OW 5245   1.321   3.266   2.732  0.6894 -0.3882 -0.4422
 1261OPC    HW1 5246   1.407   3.257   2.731  0.7329  0.0497 -1.0177
 1261OPC    HW2 5247   1.302   3.295   2.652  0.3673  3.0111  0.7264
 1261OPC     MW 5248   1.331   3.269   2.720  0.6483  0.1786 -0.3545
 1262OPC     OW 5249   3.009   3.111   0.138  0.5514  0.3165  0.1108
 1262OPC    HW1 5250   3.056   3.127   0.066  1.9403  0.9073  1.0880
 1262OPC    HW2 5251   2.976   3.188   0.159  0.6884  0.2908  0.4409
 1262OPC     MW 5252   3.011   3.124   0.131  0.7768  0.3999  0.3039
 1263OPC     OW 5253   1.440   1.942   2.050 -0.1156 -0.1698 -0.2605
 1263OPC    HW1 5254   1.455   2.003   1.990  0.5917  0.5997  0.6584
 1263OPC    HW2 5255   1.500   1.881   2.033  0.4819  0.3247  0.0044
 1263OPC     MW 5256   1.451   1.942   2.039  0.0771  0.0168 -0.0856
 1264OPC     OW 5257   3.954   1.898   0.096  0.2753  0.5186 -0.7012
 1264OPC    HW1 5258   4.010   1.965   0.101 -0.7486  1.3575 -0.0678
 1264OPC    HW2 5259   3.884   1.933   0.057 -0.4506 -0.0450  0.0627
 1264OPC     MW 5260   3.952   1.913   0.091  0.0168  0.5593 -0.4948
 1265OPC     OW 5261   4.271   1.989   4.959  0.7014 -0.1087  0.1294
 1265OPC    HW1 5262   4.312   1.990   5.036  0.1812 -1.1238  0.4335
 1265OPC    HW2 5263   4.203   2.042   4.970  0.2289 -0.7941  0.6135
 1265OPC     MW 5264   4.267   1.997   4.972  0.5550 -0.3599  0.2458
 1266OPC     OW 5265   2.789   3.804   1.285  0.1822 -0.0369 -0.4172
 1266OPC    HW1 5266   2.864   3.769   1.258  1.1927  1.3938  0.3491
 1266OPC    HW2 5267   2.759   3.846   1.215  0.1194 -0.5689 -0.7119
 1266OPC     MW 5268   2.796   3.805   1.271  0.3223  0.0958 -0.3476
 1267OPC     OW 5269   1.189   1.781   3.496 -0.0057  0.4732 -0.3326
 1267OPC    HW1 5270   1.144   1.713   3.528 -0.8547  0.9819 -0.4221
 1267OPC    HW2 5271   1.245   1.744   3.441 -1.6407 -0.0611 -1.7404
 1267OPC     MW 5272   1.191   1.765   3.492 -0.3726  0.4694 -0.5537
 1268OPC     OW 5273   1.005   1.718   4.244 -0.0317  0.0554  0.1573
 1268OPC    HW1 5274   1.018   1.789   4.292  1.4135  0.3807 -0.6574
 1268OPC    HW2 5275   0.988   1.656   4.303 -2.0735  1.1549  0.8547
 1268OPC     MW 5276   1.004   1.719   4.260 -0.1198  0.2659  0.1402
 1269OPC     OW 5277   4.245   2.878   2.579 -0.7072 -0.5283  0.6432
 1269OPC    HW1 5278   4.205   2.889   2.503 -0.1658 -0.1942  0.3978
 1269OPC    HW2 5279   4.308   2.939   2.578  0.1275 -1.3543  0.8004
 1269OPC     MW 5280   4.249   2.889   2.568 -0.5040 -0.6009  0.6303
 1270OPC     OW 5281   3.399   2.423   3.657  0.6808 -0.4145  0.1180
 1270OPC    HW1 5282   3.447   2.426   3.584 -0.7609  1.3354 -0.8240
 1270OPC    HW2 5283   3.317   2.427   3.628  0.0837  1.6118  1.8733
 1270OPC     MW 5284   3.394   2.424   3.642  0.3796  0.1434  0.2382
 1271OPC     OW 5285   4.588   1.623   2.698 -0.1408 -0.1789 -0.6608
 1271OPC    HW1 5286   4.623   1.576   2.762  0.4568  0.2150 -0.6811
 1271OPC    HW2 5287   4.572   1.565   2.635 -1.6437 -0.7286  0.1932
 1271OPC     MW 5288   4.591   1.608   2.698 -0.2744 -0.2019 -0.5376
 1272OPC     OW 5289   3.644   0.805   4.586  0.5835 -0.2340 -0.2947
 1272OPC    HW1 5290   3.712   0.851   4.615  1.0590 -1.4815  0.6270
 1272OPC    HW2 5291   3.584   0.816   4.647  0.8976 -1.2637  0.2225
 1272OPC     MW 5292   3.645   0.814   4.599  0.7001 -0.5704 -0.0820
 1273OPC     OW 5293   4.537   0.361   0.906  0.8666  0.2614 -0.2538
 1273OPC    HW1 5294   4.578   0.353   0.982 -0.7296  2.1219  0.8887
 1273OPC    HW2 5295   4.590   0.321   0.850  3.3990  1.1201  1.3697
 1273OPC     MW 5296   4.551   0.354   0.909  1.0049  0.6631  0.1548
 1274OPC     OW 5297   1.919   3.973   4.688  0.3759 -0.1078 -0.2373
 1274OPC    HW1 5298   1.865   4.021   4.640  0.7047  0.3899 -0.1253
 1274OPC    HW2 5299   1.975   4.032   4.721 -0.7139 -0.1852  1.9754
 1274OPC     MW 5300   1.920   3.989   4.686  0.2635 -0.0458  0.1063
 1275OPC     OW 5301   0.717   1.554   3.433 -0.1759 -0.2315  0.1946
 1275OPC    HW1 5302   0.632   1.539   3.427 -0.0459 -0.5130 -1.3316
 1275OPC    HW2 5303   0.746   1.544   3.351  1.6537 -2.1678  0.9777
 1275OPC     MW 5304   0.709   1.550   3.420  0.1136 -0.5591  0.0849
 1276OPC     OW 5305   4.342   0.293   1.442  0.3030 -0.2072  0.2840
 1276OPC    HW1 5306   4.334   0.380   1.442 -0.4663 -0.2785  0.2528
 1276OPC    HW2 5307   4.352   0.275   1.357  1.8315 -0.0382  0.3963
 1276OPC     MW 5308   4.343   0.303   1.429  0.4153 -0.1927  0.2960
 1277OPC     OW 5309   1.696   0.376   2.008  0.3518 -0.1184  0.6080
 1277OPC    HW1 5310   1.630   0.398   2.061 -0.7582 -0.3836 -0.6057
 1277OPC    HW2 5311   1.659   0.376   1.929  1.3308 -2.1836  0.0960
 1277OPC     MW 5312   1.681   0.379   2.004  0.3324 -0.4626  0.3532
 1278OPC     OW 5313   4.079   3.213   1.372 -0.1953 -0.1221 -0.0895
 1278OPC    HW1 5314   4.017   3.158   1.344 -0.6154  0.1739  0.2578
 1278OPC    HW2 5315   4.048   3.242   1.448  1.1842 -1.3639  0.9994
 1278OPC     MW 5316   4.065   3.209   1.379 -0.0536 -0.2618  0.1226
 1279OPC     OW 5317   3.097   4.684   2.795  0.7236  0.1109  0.3839
 1279OPC    HW1 5318   3.126   4.601   2.799  4.3085  1.1904  0.4065
 1279OPC    HW2 5319   3.090   4.706   2.879 -3.1742 -0.8438  0.5276
 1279OPC     MW 5320   3.100   4.675   2.808  0.6773  0.1292  0.4085
 1280OPC     OW 5321   2.840   0.424   1.408 -0.1747 -0.3759 -0.7487
 1280OPC    HW1 5322   2.814   0.497   1.448 -0.8601 -0.6003 -0.7750
 1280OPC    HW2 5323   2.857   0.369   1.474  1.8288  0.2682 -0.6614
 1280OPC     MW 5324   2.839   0.427   1.424  0.0199 -0.3138 -0.7396
 1281OPC     OW 5325   3.936   1.338   1.697  0.0319  0.7280  0.4392
 1281OPC    HW1 5326   3.889   1.368   1.630  0.7642 -0.2483 -0.5401
 1281OPC    HW2 5327   3.876   1.301   1.749 -0.3960  0.3210 -0.3248
 1281OPC     MW 5328   3.920   1.337   1.695  0.0769  0.5237  0.1817
 1282OPC     OW 5329   0.149   2.402   2.956 -0.2775  0.2257  0.0445
 1282OPC    HW1 5330   0.204   2.469   2.968 -0.3490  0.0736  1.4090
 1282OPC    HW2 5331   0.072   2.433   2.981 -0.4278 -0.1605  0.0764
 1282OPC     MW 5332   0.146   2.416   2.962 -0.3103  0.1460  0.2508
 1283OPC     OW 5333   4.771   3.296   2.702  0.2197 -0.4636 -0.0661
 1283OPC    HW1 5334   4.703   3.317   2.651  1.2035 -0.7965 -1.5913
 1283OPC    HW2 5335   4.790   3.371   2.742  0.3910  0.2533 -1.4207
 1283OPC     MW 5336   4.764   3.310   2.700  0.3903 -0.4070 -0.4915
 1284OPC     OW 5337   0.267   2.245   1.728  0.2425 -0.0931  0.5801
 1284OPC    HW1 5338   0.249   2.162   1.749 -0.8854  0.3139  1.3297
 1284OPC    HW2 5339   0.260   2.246   1.641  1.0942 -0.9467  0.4759
 1284OPC     MW 5340   0.263   2.233   1.718  0.2017 -0.1591  0.6754
 1285OPC     OW 5341   2.578   0.010   4.837  0.4114 -0.3529 -0.3029
 1285OPC    HW1 5342   2.588   0.033   4.921  0.0520  1.7556 -0.7919
 1285OPC    HW2 5343   2.656  -0.024   4.816  0.6338 -0.5436  0.7490
 1285OPC     MW 5344   2.591   0.008   4.846  0.3912 -0.0696 -0.2198
 1286OPC     OW 5345   0.493   0.680   1.958 -0.1394  0.6549  0.3330
 1286OPC    HW1 5346   0.532   0.676   2.036 -1.2591 -0.6942  0.8483
 1286OPC    HW2 5347   0.460   0.600   1.947 -0.2779  0.9131 -1.3905
 1286OPC     MW 5348   0.494   0.668   1.968 -0.3253  0.4937  0.1546
 1287OPC     OW 5349   1.060   0.084   2.729  0.3831 -0.1638 -0.0221
 1287OPC    HW1 5350   0.997   0.137   2.758  2.1667  1.0353  1.9151
 1287OPC    HW2 5351   1.070   0.108   2.645 -1.4436 -0.1446 -0.2714
 1287OPC     MW 5352   1.052   0.096   2.721  0.3768  0.0161  0.2273
 1288OPC     OW 5353   0.165   0.291   1.941 -0.8196 -0.2953 -0.2505
 1288OPC    HW1 5354   0.241   0.328   1.964 -1.8378  0.8486  1.5486
 1288OPC    HW2 5355   0.184   0.248   1.867  0.7770  2.8931 -1.9044
 1288OPC     MW 5356   0.179   0.290   1.933 -0.7341  0.3446 -0.2291
 1289OPC     OW 5357   2.916   0.240   3.030  0.6722 -0.0673  0.0874
 1289OPC    HW1 5358   2.896   0.263   2.949 -2.3788 -0.1672  0.6770
 1289OPC    HW2 5359   2.903   0.313   3.076 -1.3755 -0.8408  0.8914
 1289OPC     MW 5360   2.911   0.254   3.025 -0.0809 -0.1963  0.2933
 1290OPC     OW 5361   3.271   0.834   1.621 -0.1637  0.8366 -0.3390
 1290OPC    HW1 5362   3.328   0.875   1.674 -0.1805  0.7065 -0.2209
 1290OPC    HW2 5363   3.288   0.869   1.543  1.5654 -0.7006 -0.7326
 1290OPC     MW 5364   3.282   0.846   1.618  0.0893  0.5903 -0.3797
 1291OPC     OW 5365   1.059   1.770   0.179 -0.0084 -0.2609  0.0147
 1291OPC    HW1 5366   1.071   1.852   0.205 -1.2139 -0.2181  0.4712
 1291OPC    HW2 5367   1.126   1.727   0.215  0.2776  0.4064  0.2936
 1291OPC     MW 5368   1.071   1.776   0.188 -0.1442 -0.1559  0.1234
 1292OPC     OW 5369   2.046   1.700   2.275  0.1967 -0.1547  0.3667
 1292OPC    HW1 5370   2.058   1.786   2.278  1.4041 -0.3205  1.1033
 1292OPC    HW2 5371   2.127   1.668   2.283 -0.1561 -1.3507 -0.5747
 1292OPC     MW 5372   2.060   1.708   2.277  0.3229 -0.3558  0.3365
 1293OPC     OW 5373   1.502   4.047   1.693  0.6935  0.2139 -0.1390
 1293OPC    HW1 5374   1.544   3.971   1.698  2.4348  1.1592  0.7941
 1293OPC    HW2 5375   1.551   4.101   1.741 -1.5341  1.4748  0.9164
 1293OPC     MW 5376   1.515   4.044   1.701  0.6216  0.5400  0.1547
 1294OPC     OW 5377   4.760   1.096   2.342 -0.4723 -0.1806 -0.3521
 1294OPC    HW1 5378   4.740   1.101   2.257  0.8799 -0.1746 -0.6933
 1294OPC    HW2 5379   4.847   1.092   2.342 -0.4639 -0.3755  1.0339
 1294OPC     MW 5380   4.770   1.096   2.329 -0.2716 -0.2085 -0.1976
 1295OPC     OW 5381   0.548   2.743   1.238 -0.8880  0.0268  0.3539
 1295OPC    HW1 5382   0.599   2.775   1.301 -1.1762 -0.4000  0.8103
 1295OPC    HW2 5383   0.525   2.815   1.193  0.6552  0.1409 -0.2891
 1295OPC     MW 5384   0.552   2.759   1.241 -0.7026 -0.0194  0.3263
 1296OPC     OW 5385   0.243   3.171   2.715 -0.3804  0.7133  0.3555
 1296OPC    HW1 5386   0.232   3.230   2.779  0.4382 -0.5429  1.7298
 1296OPC    HW2 5387   0.309   3.202   2.669 -0.6422  1.3847  0.4286
 1296OPC     MW 5388   0.251   3.184   2.718 -0.2981  0.6268  0.5692
 1297OPC     OW 5389   4.219   1.677   0.300 -0.7138 -0.1366  0.3320
 1297OPC    HW1 5390   4.169   1.677   0.229 -1.7562 -0.3503  1.0491
 1297OPC    HW2 5391   4.181   1.736   0.352  0.0006 -0.0309  0.7478
 1297OPC     MW 5392   4.206   1.686   0.297 -0.7620 -0.1526  0.4993
 1298OPC     OW 5393   3.984   0.178   1.140  0.2423  0.1812 -0.2248
 1298OPC    HW1 5394   4.023   0.103   1.161 -0.1986 -0.0006 -0.0400
 1298OPC    HW2 5395   4.046   0.238   1.152  0.3564 -0.0609  0.3995
 1298OPC     MW 5396   3.999   0.176   1.145  0.1941  0.1186 -0.1053
 1299OPC     OW 5397   2.703   4.601   4.324  0.0798 -0.4098 -0.5764
 1299OPC    HW1 5398   2.748   4.634   4.257  0.5974  0.9063  0.3718
 1299OPC    HW2 5399   2.628   4.576   4.288  0.4573  0.0018 -1.6947
 1299OPC     MW 5400   2.699   4.603   4.309  0.2121 -0.1545 -0.6015
 1300OPC     OW 5401   2.065   4.203   0.537  0.0362  0.1677 -0.5876
 1300OPC    HW1 5402   2.053   4.127   0.576 -2.2255  1.0377  0.6543
 1300OPC    HW2 5403   2.151   4.209   0.526  0.2801 -2.4451 -0.6007
 1300OPC     MW 5404   2.076   4.193   0.541 -0.2618 -0.0899 -0.4061
 1301OPC     OW 5405   4.634   1.557   1.200 -0.0047 -0.0252  0.1833
 1301OPC    HW1 5406   4.564   1.564   1.251  0.4535  0.5716  0.7502
 1301OPC    HW2 5407   4.604   1.515   1.129 -0.5899 -1.0771  1.0300
 1301OPC     MW 5408   4.619   1.552   1.197 -0.0236 -0.0924  0.3921
 1302OPC     OW 5409   4.093   0.528   2.385 -0.5760 -0.2178  0.0414
 1302OPC    HW1 5410   4.146   0.584   2.344 -0.0803 -0.7289 -0.0230
 1302OPC    HW2 5411   4.094   0.557   2.468  0.8129 -0.9393  0.3188
 1302OPC     MW 5412   4.101   0.541   2.391 -0.2978 -0.3999  0.0728
 1303OPC     OW 5413   1.787   0.730   4.155 -0.6805 -0.5117  0.1185
 1303OPC    HW1 5414   1.716   0.782   4.154 -1.4944 -1.4929  2.3121
 1303OPC    HW2 5415   1.754   0.650   4.149  0.1380 -1.0341  1.9730
 1303OPC     MW 5416   1.772   0.726   4.154 -0.6797 -0.7338  0.7162
 1304OPC     OW 5417   0.877   3.098   2.405  0.2591 -0.0651  1.1553
 1304OPC    HW1 5418   0.825   3.164   2.428 -0.9489 -0.4755 -0.2675
 1304OPC    HW2 5419   0.828   3.027   2.414  0.4145 -0.4370 -0.4815
 1304OPC     MW 5420   0.862   3.097   2.410  0.1036 -0.1806  0.7033
 1305OPC     OW 5421   0.358   1.825   2.366  0.1550 -0.4112 -0.1629
 1305OPC    HW1 5422   0.319   1.883   2.417  1.3566 -0.2608  0.6371
 1305OPC    HW2 5423   0.292   1.780   2.332 -0.7210 -1.4143  2.5598
 1305OPC     MW 5424   0.343   1.827   2.369  0.2031 -0.5372  0.3575
 1306OPC     OW 5425   4.367   1.632   2.003  0.0953  0.9266 -0.4072
 1306OPC    HW1 5426   4.392   1.712   1.978  1.4351  1.9314  3.4384
 1306OPC    HW2 5427   4.287   1.646   2.036  0.8943  1.1545  1.6244
 1306OPC     MW 5428   4.359   1.646   2.004  0.4113  1.1086  0.4610
 1307OPC     OW 5429   3.748   0.374   1.099  0.9490 -0.1905 -0.2746
 1307OPC    HW1 5430   3.807   0.316   1.125  1.5305 -0.3017 -1.7946
 1307OPC    HW2 5431   3.772   0.448   1.139  1.2527 -0.5741  0.2506
 1307OPC     MW 5432   3.760   0.377   1.109  1.0797 -0.2636 -0.4216
 1308OPC     OW 5433   0.457   0.115   1.962 -0.2873  0.8546 -0.1231
 1308OPC    HW1 5434   0.399   0.052   1.981 -0.3324  1.2962  1.3801
 1308OPC    HW2 5435   0.505   0.080   1.898 -1.1682 -0.1664 -0.2666
 1308OPC     MW 5436   0.456   0.100   1.956 -0.4241  0.7690  0.0777
 1309OPC     OW 5437   4.457   0.064   1.627 -0.5438  0.3096 -0.1860
 1309OPC    HW1 5438   4.545   0.064   1.625 -0.4662 -1.2471  1.2514
 1309OPC    HW2 5439   4.436   0.127   1.570  1.4740 -0.4856 -1.9684
 1309OPC     MW 5440   4.467   0.074   1.618 -0.2344 -0.0378 -0.2369
 1310OPC     OW 5441   0.034   3.260   0.874 -0.0879  0.4001 -0.2162
 1310OPC    HW1 5442  -0.003   3.305   0.939 -1.1613 -0.5156 -0.1695
 1310OPC    HW2 5443   0.117   3.286   0.877  0.1012 -0.2457  2.0939
 1310OPC     MW 5444   0.041   3.271   0.884 -0.2186  0.1695  0.1319
 1311OPC     OW 5445   4.455   2.011   3.622  0.1980 -0.0846 -0.1313
 1311OPC    HW1 5446   4.403   2.046   3.561 -0.6231 -0.2901  0.4367
 1311OPC    HW2 5447   4.421   2.041   3.697 -0.4987 -2.0012  0.3861
 1311OPC     MW 5448   4.442   2.021   3.624 -0.0260 -0.3980  0.0290
 1312OPC     OW 5449   3.334   2.275   2.751 -0.3596  0.6227  0.5241
 1312OPC    HW1 5450   3.302   2.354   2.731 -0.7952  0.9295  2.2828
 1312OPC    HW2 5451   3.376   2.288   2.826  0.9666 -0.5131  0.0159
 1312OPC     MW 5452   3.335   2.288   2.759 -0.2280  0.5003  0.7088
 1313OPC     OW 5453   0.948   0.563   2.693 -0.0353  0.6189  0.3457
 1313OPC    HW1 5454   0.936   0.478   2.708 -0.9262  0.2588 -1.8625
 1313OPC    HW2 5455   0.872   0.598   2.717 -1.2856  0.1095 -2.4150
 1313OPC     MW 5456   0.935   0.555   2.698 -0.3516  0.4905 -0.3883
 1314OPC     OW 5457   2.362   1.295   1.099  0.0377  0.1763  0.0557
 1314OPC    HW1 5458   2.296   1.297   1.156  1.0472 -0.8287  1.3084
 1314OPC    HW2 5459   2.373   1.380   1.079 -0.2346  0.5888  1.5015
 1314OPC     MW 5460   2.354   1.308   1.105  0.1466  0.0887  0.4543
 1315OPC     OW 5461   4.385   2.646   4.541 -0.1565 -0.2511 -0.1500
 1315OPC    HW1 5462   4.364   2.680   4.463 -0.0528 -0.9273 -0.4841
 1315OPC    HW2 5463   4.458   2.688   4.562 -0.5829  0.4716 -0.0584
 1315OPC     MW 5464   4.393   2.658   4.532 -0.2041 -0.2443 -0.1860
 1316OPC     OW 5465   0.600   2.509   4.280  0.5000  0.3171 -0.0342
 1316OPC    HW1 5466   0.549   2.467   4.338  1.2644  0.3071  0.6475
 1316OPC    HW2 5467   0.602   2.591   4.311 -0.6491  0.7986 -1.1302
 1316OPC     MW 5468   0.593   2.515   4.293  0.4432  0.3868 -0.0956
 1317OPC     OW 5469   3.101   2.090   0.661  0.0276  0.6766  0.0690
 1317OPC    HW1 5470   3.131   2.039   0.725 -0.6083  0.8880  0.5575
 1317OPC    HW2 5471   3.102   2.170   0.697 -0.2954  0.8056 -0.2022
 1317OPC     MW 5472   3.105   2.094   0.676 -0.1141  0.7268  0.1011
 1318OPC     OW 5473   0.465   3.381   1.174  0.2507  0.1502  0.1315
 1318OPC    HW1 5474   0.525   3.352   1.117  0.6938  1.2137  0.0188
 1318OPC    HW2 5475   0.509   3.441   1.219  0.3134 -1.5925  2.5630
 1318OPC     MW 5476   0.481   3.386   1.172  0.3254  0.0501  0.4741
 1319OPC     OW 5477   1.003   3.127   0.597 -0.0458  0.2954  0.0308
 1319OPC    HW1 5478   0.974   3.073   0.658  1.5649 -1.6054 -0.7830
 1319OPC    HW2 5479   1.071   3.167   0.634 -0.4894  0.8919  0.2221
 1319OPC     MW 5480   1.009   3.125   0.611  0.1266  0.1028 -0.0611
 1320OPC     OW 5481   3.462   1.894   0.646 -0.1857  0.0218 -0.7449
 1320OPC    HW1 5482   3.404   1.864   0.704 -0.7014  0.4064 -1.0621
 1320OPC    HW2 5483   3.531   1.842   0.658 -0.5435 -0.3531 -0.2754
 1320OPC     MW 5484   3.464   1.882   0.657 -0.3147  0.0232 -0.7224
 1321OPC     OW 5485   3.654   2.789   3.467  0.1534 -0.6502 -0.3884
 1321OPC    HW1 5486   3.685   2.832   3.398  1.0429 -0.2757  0.2233
 1321OPC    HW2 5487   3.583   2.749   3.437  0.1315  0.0836 -1.3376
 1321OPC     MW 5488   3.648   2.789   3.453  0.2816 -0.4864 -0.4382
 1322OPC     OW 5489   2.246   3.808   0.157 -0.3749  0.2566 -0.1392
 1322OPC    HW1 5490   2.178   3.855   0.128  0.3141 -0.7905 -3.9071
 1322OPC    HW2 5491   2.221   3.725   0.145  1.4835 -0.1520 -1.5631
 1322OPC     MW 5492   2.232   3.803   0.151  0.0013  0.0415 -0.9061
 1323OPC     OW 5493   3.486   0.437   0.262  0.6574 -0.0773  0.3894
 1323OPC    HW1 5494   3.489   0.474   0.341  0.5410  2.3962 -0.6752
 1323OPC    HW2 5495   3.403   0.445   0.238  0.6648 -0.9101  0.0489
 1323OPC     MW 5496   3.474   0.444   0.270  0.6413  0.1651  0.1819
 1324OPC     OW 5497   4.679   0.117   1.902 -0.1006  0.2937 -0.2018
 1324OPC    HW1 5498   4.620   0.090   1.960 -0.8890 -1.0787 -1.5512
 1324OPC    HW2 5499   4.651   0.196   1.879 -0.1891  0.5431  0.7178
 1324OPC     MW 5500   4.666   0.125   1.907 -0.2301  0.1278 -0.2652
 1325OPC     OW 5501   3.500   2.047   4.156  0.1078  0.1667  0.2965
 1325OPC    HW1 5502   3.557   2.097   4.199  1.3203 -0.5309 -0.4561
 1325OPC    HW2 5503   3.515   2.065   4.072 -1.1605  0.3513  0.0845
 1325OPC     MW 5504   3.511   2.057   4.150  0.0995  0.0910  0.1543
 1326OPC     OW 5505   3.488   1.547   0.605 -0.1521  0.1614  0.7114
 1326OPC    HW1 5506   3.452   1.468   0.592 -2.1394  1.3336 -1.7842
 1326OPC    HW2 5507   3.436   1.583   0.666 -0.4354  0.1893  0.4599
 1326OPC     MW 5508   3.475   1.541   0.612 -0.4874  0.3386  0.3056
 1327OPC     OW 5509   0.242   2.081   0.925  0.4562 -0.1988  0.1314
 1327OPC    HW1 5510   0.194   2.054   0.858 -0.7972  0.9091  0.5451
 1327OPC    HW2 5511   0.317   2.107   0.888  1.5396 -3.5467 -0.3415
 1327OPC     MW 5512   0.246   2.081   0.910  0.4311 -0.5298  0.1226
 1328OPC     OW 5513   2.220   3.857   2.862  0.2540 -0.0977  0.0675
 1328OPC    HW1 5514   2.224   3.789   2.917 -1.6120  0.3495  0.8009
 1328OPC    HW2 5515   2.139   3.886   2.870  0.4329  1.0396 -1.7059
 1328OPC     MW 5516   2.209   3.851   2.871  0.0046  0.1364 -0.0861
 1329OPC     OW 5517   1.742   3.141   4.329 -0.2571  0.1009 -0.6437
 1329OPC    HW1 5518   1.711   3.088   4.391 -0.7708 -0.7551 -1.6014
 1329OPC    HW2 5519   1.681   3.202   4.321  0.3631  0.9102  0.5065
 1329OPC     MW 5520   1.729   3.142   4.337 -0.2414  0.0941 -0.6151
 1330OPC     OW 5521   2.946   4.348   3.395 -0.3111 -0.3384 -0.0171
 1330OPC    HW1 5522   2.945   4.354   3.308 -0.0285  0.0007  0.0002
 1330OPC    HW2 5523   2.925   4.429   3.421  3.0909  0.6487  0.2314
 1330OPC     MW 5524   2.943   4.361   3.386  0.2331 -0.1423  0.0222
 1331OPC     OW 5525   1.642   3.801   1.753 -0.1880 -0.3049  0.3147
 1331OPC    HW1 5526   1.721   3.813   1.788 -0.6895  1.3703  0.9636
 1331OPC    HW2 5527   1.629   3.715   1.760  1.7698 -0.6959 -0.2768
 1331OPC     MW 5528   1.652   3.790   1.759  0.0271 -0.1153  0.3232
 1332OPC     OW 5529   1.605   0.020   3.992 -0.0852 -0.1250 -0.6847
 1332OPC    HW1 5530   1.589   0.089   3.942  0.9728 -0.4173 -1.4806
 1332OPC    HW2 5531   1.651   0.052   4.059  0.5669 -0.0593 -1.1490
 1332OPC     MW 5532   1.610   0.035   3.994  0.1674 -0.1585 -0.8708
 1333OPC     OW 5533   1.783   1.660   1.231  0.4505 -0.3328 -0.3107
 1333OPC    HW1 5534   1.735   1.599   1.271 -0.9310  1.8742  1.6317
 1333OPC    HW2 5535   1.864   1.628   1.236 -0.1186 -1.7218  1.2232
 1333OPC     MW 5536   1.788   1.646   1.238  0.1624 -0.2120  0.2028
 1334OPC     OW 5537   0.974   2.450   3.040 -0.1911 -0.4403 -0.6187
 1334OPC    HW1 5538   1.028   2.399   3.086 -0.4101 -0.5683 -0.5006
 1334OPC    HW2 5539   1.022   2.521   3.023  0.4594 -1.1074 -1.6765
 1334OPC     MW 5540   0.989   2.453   3.044 -0.1273 -0.5575 -0.7577
 1335OPC     OW 5541   1.597   4.169   0.671 -0.3843  0.3743  0.5395
 1335OPC    HW1 5542   1.547   4.202   0.607  0.0277 -0.1911 -0.0864
 1335OPC    HW2 5543   1.635   4.100   0.633  2.8314  2.1634  0.1585
 1335OPC     MW 5544   1.595   4.163   0.656  0.1516  0.5553  0.3907
 1336OPC     OW 5545   2.394   4.333   3.777  0.6248 -0.1931  0.0613
 1336OPC    HW1 5546   2.379   4.340   3.692 -0.9288 -0.7108  0.2625
 1336OPC    HW2 5547   2.480   4.318   3.782  1.0995  1.7453 -1.2733
 1336OPC     MW 5548   2.405   4.332   3.766  0.4655  0.0167 -0.1062
 1337OPC     OW 5549   4.567   1.697   3.984 -1.0848  0.2037 -0.4719
 1337OPC    HW1 5550   4.559   1.633   4.043  0.6017 -0.6922 -1.1759
 1337OPC    HW2 5551   4.643   1.734   4.004 -1.5678  1.3640 -0.7054
 1337OPC     MW 5552   4.577   1.693   3.996 -0.9069  0.2428 -0.6105
 1338OPC     OW 5553   2.339   3.902   1.346 -0.4349  0.3148 -0.2185
 1338OPC    HW1 5554   2.281   3.841   1.369  1.1411 -0.7372  1.1294
 1338OPC    HW2 5555   2.395   3.904   1.412  1.8988  0.2771 -2.0379
 1338OPC     MW 5556   2.338   3.894   1.359  0.1427  0.1538 -0.2881
 1339OPC     OW 5557   1.969   0.964   4.463  0.5840  0.1633 -0.4542
 1339OPC    HW1 5558   1.978   0.877   4.457 -0.9322 -0.1445  1.0461
 1339OPC    HW2 5559   1.964   0.978   4.549 -0.0559  1.6405 -0.7039
 1339OPC     MW 5560   1.970   0.953   4.475  0.2654  0.3361 -0.2694
 1340OPC     OW 5561   1.820   0.869   4.735 -0.2375 -0.1795  0.1582
 1340OPC    HW1 5562   1.791   0.909   4.663  0.1724  2.3126  1.2714
 1340OPC    HW2 5563   1.795   0.922   4.799 -1.0797 -2.6114  1.9658
 1340OPC     MW 5564   1.812   0.883   4.733 -0.3014 -0.1706  0.5896
 1341OPC     OW 5565   3.406   2.673   3.790 -0.1330 -0.0145 -0.1605
 1341OPC    HW1 5566   3.342   2.727   3.763 -0.3666 -0.4705 -0.5307
 1341OPC    HW2 5567   3.402   2.607   3.734  1.9162  0.8203 -1.4368
 1341OPC     MW 5568   3.396   2.671   3.778  0.1353  0.0415 -0.4038
 1342OPC     OW 5569   1.148   0.672   4.606 -0.2628 -0.0630 -0.3968
 1342OPC    HW1 5570   1.083   0.690   4.660 -0.8606 -3.7634  0.4036
 1342OPC    HW2 5571   1.187   0.749   4.594 -3.8196  2.0706  0.2552
 1342OPC     MW 5572   1.144   0.686   4.612 -0.8765 -0.2944 -0.1824
 1343OPC     OW 5573   3.732   3.257   1.346 -0.1955  0.0644  0.2149
 1343OPC    HW1 5574   3.749   3.176   1.320  2.9853  1.1509 -1.6514
 1343OPC    HW2 5575   3.663   3.281   1.298 -0.1118 -0.9882 -0.4552
 1343OPC     MW 5576   3.724   3.249   1.335  0.2868  0.0693 -0.1599
 1344OPC     OW 5577   3.131   0.928   2.738 -0.5135 -0.9272  0.0505
 1344OPC    HW1 5578   3.104   0.906   2.819  1.3079  1.8977  1.5609
 1344OPC    HW2 5579   3.206   0.884   2.729 -0.2770 -0.5677  0.2620
 1344OPC     MW 5580   3.138   0.918   2.749 -0.2096 -0.4568  0.3048
 1345OPC     OW 5581   0.816   4.399   1.008 -0.2503 -0.2849 -0.7028
 1345OPC    HW1 5582   0.888   4.355   0.986  0.7091  0.1820  1.2757
 1345OPC    HW2 5583   0.783   4.352   1.073  0.5446  1.5678  1.1497
 1345OPC     MW 5584   0.822   4.385   1.014  0.0089  0.0579 -0.1369
 1346OPC     OW 5585   3.644   1.817   4.081  0.5151  0.1679  0.1032
 1346OPC    HW1 5586   3.593   1.880   4.113  0.0383 -0.0624 -0.1946
 1346OPC    HW2 5587   3.703   1.805   4.144  0.1106  0.3340  0.5234
 1346OPC     MW 5588   3.645   1.824   4.095  0.3849  0.1584  0.1211
 1347OPC     OW 5589   0.208   4.705   4.426  0.2025 -0.3289 -0.1554
 1347OPC    HW1 5590   0.167   4.749   4.490 -1.0123 -1.1063 -0.3666
 1347OPC    HW2 5591   0.236   4.633   4.466 -0.7001 -0.8916 -0.5071
 1347OPC     MW 5592   0.206   4.701   4.442 -0.1103 -0.5269 -0.2384
 1348OPC     OW 5593   0.047   1.933   2.705 -0.2754 -0.1205 -0.6994
 1348OPC    HW1 5594   0.030   1.990   2.769  1.2620  0.1747 -0.5098
 1348OPC    HW2 5595  -0.025   1.934   2.657 -0.8844  0.7943  0.1954
 1348OPC     MW 5596   0.034   1.942   2.707 -0.1383  0.0582 -0.5392
 1349OPC     OW 5597   3.518   2.391   0.469 -0.3475  0.1316 -0.3330
 1349OPC    HW1 5598   3.518   2.304   0.469  1.2225  0.0534  1.9608
 1349OPC    HW2 5599   3.433   2.412   0.475 -0.6475 -1.3135  0.9820
 1349OPC     MW 5600   3.505   2.381   0.470 -0.1599 -0.0935  0.2001
 1350OPC     OW 5601   1.684   1.771   2.840 -0.2697 -0.1512  0.0689
 1350OPC    HW1 5602   1.676   1.697   2.793  0.9360  0.1677 -0.6806
 1350OPC    HW2 5603   1.611   1.815   2.822 -0.1190 -0.3245 -1.0153
 1350OPC     MW 5604   1.672   1.766   2.830 -0.0694 -0.1298 -0.2021
 1351OPC     OW 5605   1.376   1.516   1.914  0.1734  0.6080  0.6121
 1351OPC    HW1 5606   1.422   1.589   1.923 -0.5428  1.3728 -1.3301
 1351OPC    HW2 5607   1.437   1.454   1.907  0.9441  1.4758 -0.9978
 1351OPC     MW 5608   1.392   1.517   1.915  0.1814  0.8491  0.0874
 1352OPC     OW 5609   3.038   3.118   0.680  0.0202 -0.0382  0.1992
 1352OPC    HW1 5610   3.038   3.120   0.593  0.4189 -1.0180  0.1578
 1352OPC    HW2 5611   2.970   3.167   0.702  0.8192  1.5183 -0.6177
 1352OPC     MW 5612   3.028   3.125   0.670  0.1972  0.0471  0.0724
 1353OPC     OW 5613   3.716   0.860   2.377 -0.1538  0.4371  0.5498
 1353OPC    HW1 5614   3.687   0.935   2.343  0.3989  0.7050  0.6513
 1353OPC    HW2 5615   3.643   0.820   2.404 -0.6213  0.1657 -1.0167
 1353OPC     MW 5616   3.701   0.865   2.376 -0.1411  0.4366  0.3334
 1354OPC     OW 5617   1.720   4.360   1.250  0.4952  0.4664  0.0990
 1354OPC    HW1 5618   1.637   4.370   1.276  1.0311  2.6218  1.1263
 1354OPC    HW2 5619   1.729   4.421   1.188  1.0428 -0.4927 -0.8055
 1354OPC     MW 5620   1.709   4.370   1.244  0.6552  0.6430  0.1171
 1355OPC     OW 5621   0.169   1.092   1.287 -0.0852 -0.4458  0.0830
 1355OPC    HW1 5622   0.082   1.080   1.282 -0.3159  1.1117 -0.0046
 1355OPC    HW2 5623   0.181   1.113   1.371 -0.2757  2.4640 -0.5193
 1355OPC     MW 5624   0.158   1.093   1.299 -0.1474  0.2142 -0.0189
 1356OPC     OW 5625   4.583   3.089   3.372 -0.2420  0.2549  0.5626
 1356OPC    HW1 5626   4.532   3.133   3.317  0.9782  0.0558 -0.7726
 1356OPC    HW2 5627   4.656   3.074   3.326  0.0996 -1.5579  1.5739
 1356OPC     MW 5628   4.586   3.093   3.357 -0.0112 -0.0423  0.5147
 1357OPC     OW 5629   3.982   2.631   0.311 -0.0191 -0.0814  0.1622
 1357OPC    HW1 5630   3.895   2.633   0.307  0.0077  0.0320 -0.5465
 1357OPC    HW2 5631   4.002   2.550   0.288  0.0947  0.1575 -0.6086
 1357OPC     MW 5632   3.972   2.620   0.307  0.0018 -0.0293 -0.0563
 1358OPC     OW 5633   2.929   0.603   0.619 -0.0644 -0.4318  0.2113
 1358OPC    HW1 5634   2.871   0.666   0.601  0.7332  0.1163 -0.5117
 1358OPC    HW2 5635   2.936   0.606   0.706 -0.8510 -0.2694  0.2753
 1358OPC     MW 5636   2.922   0.613   0.629 -0.0626 -0.3268  0.1139
 1359OPC     OW 5637   1.626   4.088   3.915 -0.6289  0.1755 -0.3788
 1359OPC    HW1 5638   1.711   4.078   3.903 -0.9650 -1.8777 -1.4284
 1359OPC    HW2 5639   1.619   4.107   4.000  0.9346  2.1295 -0.6152
 1359OPC     MW 5640   1.637   4.090   3.926 -0.4476  0.1609 -0.5687
 1360OPC     OW 5641   4.787   1.776   3.642  0.3655 -0.1409  0.1873
 1360OPC    HW1 5642   4.778   1.689   3.636  1.7692 -0.2238 -1.7563
 1360OPC    HW2 5643   4.871   1.789   3.623  0.3703  1.6210  1.2053
 1360OPC     MW 5644   4.798   1.765   3.639  0.5736  0.1070  0.0505
 1361OPC     OW 5645   4.300   4.058   2.279 -0.3101  0.2744 -0.2943
 1361OPC    HW1 5646   4.266   3.993   2.230 -0.8135  1.3153 -1.3617
 1361OPC    HW2 5647   4.247   4.125   2.262  0.4736  1.0913  0.4580
 1361OPC     MW 5648   4.287   4.058   2.269 -0.2687  0.5488 -0.3409
 1362OPC     OW 5649   2.176   0.070   5.000 -0.0331  0.1651 -0.2934
 1362OPC    HW1 5650   2.215   0.053   4.924  0.7663 -0.2556  0.1938
 1362OPC    HW2 5651   2.152  -0.009   5.029 -0.1555  0.3036 -0.0172
 1362OPC     MW 5652   2.178   0.056   4.993  0.0670  0.1234 -0.1805
 1363OPC     OW 5653   3.307   1.764   1.227  0.6517  0.8021 -0.1321
 1363OPC    HW1 5654   3.324   1.807   1.301  1.3622 -0.1160  0.2640
 1363OPC    HW2 5655   3.356   1.806   1.168  1.1100  0.7430  0.1922
 1363OPC     MW 5656   3.317   1.777   1.229  0.8243  0.6577 -0.0256
 1364OPC     OW 5657   3.081   1.773   4.867 -0.0345  0.2031 -0.5143
 1364OPC    HW1 5658   3.089   1.717   4.800 -0.6477 -0.0370 -0.3942
 1364OPC    HW2 5659   3.001   1.757   4.897 -0.2562  1.2101 -0.5284
 1364OPC     MW 5660   3.071   1.762   4.861 -0.1577  0.3163 -0.4985
 1365OPC     OW 5661   3.914   0.849   3.816  0.3821 -0.1812 -0.0609
 1365OPC    HW1 5662   3.900   0.764   3.823  0.7845 -0.2107  0.4913
 1365OPC    HW2 5663   3.968   0.856   3.747  0.6427 -0.4076  0.1187
 1365OPC     MW 5664   3.920   0.838   3.807  0.4801 -0.2190  0.0472
 1366OPC     OW 5665   3.148   1.966   3.885  0.2042 -0.7809  0.1595
 1366OPC    HW1 5666   3.143   2.026   3.822  0.9880 -1.0640 -0.1887
 1366OPC    HW2 5667   3.233   1.963   3.904 -0.1524  0.1857  2.1098
 1366OPC     MW 5668   3.160   1.974   3.878  0.2673 -0.6799  0.3963
 1367OPC     OW 5669   4.351   2.869   0.958 -0.1199  0.3917 -0.1994
 1367OPC    HW1 5670   4.275   2.867   0.917  0.2564  1.1870 -0.9694
 1367OPC    HW2 5671   4.410   2.873   0.894  0.6471 -1.1865  0.3415
 1367OPC     MW 5672   4.349   2.869   0.943  0.0491  0.2761 -0.2332
 1368OPC     OW 5673   1.515   3.388   3.918  0.6779 -0.1230  0.0665
 1368OPC    HW1 5674   1.546   3.308   3.903  0.7050  0.1509 -1.4499
 1368OPC    HW2 5675   1.516   3.426   3.840 -1.3886  0.6375  0.3414
 1368OPC     MW 5676   1.519   3.382   3.904  0.3766  0.0298 -0.1168
 1369OPC     OW 5677   2.617   1.390   0.003 -0.1103  0.3662 -0.0381
 1369OPC    HW1 5678   2.597   1.472   0.026 -2.1174 -0.6569  2.3199
 1369OPC    HW2 5679   2.539   1.354  -0.015  0.4548 -1.5330  1.0289
 1369OPC     MW 5680   2.602   1.397   0.004 -0.3233 -0.0654  0.4678
 1370OPC     OW 5681   0.922   0.893   2.896 -0.0984  0.3025 -0.2459
 1370OPC    HW1 5682   0.880   0.867   2.824 -0.2104  1.5655 -0.6626
 1370OPC    HW2 5683   0.919   0.980   2.891  0.3021  0.4108  1.0553
 1370OPC     MW 5684   0.915   0.902   2.885 -0.0558  0.5051 -0.1153
 1371OPC     OW 5685   3.430   4.781   2.077  0.5090  0.2316 -0.1843
 1371OPC    HW1 5686   3.388   4.819   2.144  0.1004 -0.2697 -0.1525
 1371OPC    HW2 5687   3.365   4.752   2.026  0.7820 -1.5226  0.4140
 1371OPC     MW 5688   3.414   4.783   2.080  0.4890 -0.1013 -0.0912
 1372OPC     OW 5689   3.507   2.625   1.934 -0.8827  0.1675 -0.1096
 1372OPC    HW1 5690   3.480   2.678   1.998 -0.6492  1.6997 -1.1956
 1372OPC    HW2 5691   3.439   2.573   1.920 -1.7053  1.1733  0.0265
 1372OPC     MW 5692   3.493   2.625   1.941 -0.9696  0.5424 -0.2499
 1373OPC     OW 5693   3.196   2.071   0.209  0.1504  0.1549 -0.1952
 1373OPC    HW1 5694   3.160   2.023   0.272  0.9069  1.0362  0.9360
 1373OPC    HW2 5695   3.143   2.059   0.141 -0.0871 -1.6764  0.2705
 1373OPC     MW 5696   3.183   2.062   0.208  0.2272  0.0145  0.0407
 1374OPC     OW 5697   0.470   0.735   2.406  0.0363  0.3355  0.0949
 1374OPC    HW1 5698   0.428   0.804   2.440  0.4258  0.5794  0.0883
 1374OPC    HW2 5699   0.452   0.671   2.461 -3.1403 -0.4394 -1.6287
 1374OPC     MW 5700   0.461   0.736   2.419 -0.3754  0.2571 -0.1606
 1375OPC     OW 5701   4.711   0.426   2.435 -0.4894 -0.0769 -0.0176
 1375OPC    HW1 5702   4.794   0.443   2.415 -0.7308 -0.1841 -1.1549
 1375OPC    HW2 5703   4.668   0.495   2.404 -0.5206  1.9033  3.8564
 1375OPC     MW 5704   4.717   0.438   2.427 -0.5298  0.1998  0.3868
 1376OPC     OW 5705   1.174   0.817   1.233  0.6100 -0.1631  0.2567
 1376OPC    HW1 5706   1.186   0.893   1.274 -1.5850  2.3630 -3.1881
 1376OPC    HW2 5707   1.155   0.761   1.298 -1.1995  3.0611  2.8020
 1376OPC     MW 5708   1.173   0.820   1.249  0.0184  0.6863  0.1238
 1377OPC     OW 5709   2.246   3.795   3.907  0.2828 -0.1258 -0.0158
 1377OPC    HW1 5710   2.267   3.720   3.946  0.5647 -0.1435 -0.1979
 1377OPC    HW2 5711   2.184   3.829   3.958  0.5130 -0.2407  0.3351
 1377OPC     MW 5712   2.240   3.789   3.920  0.3583 -0.1454  0.0092
 1378OPC     OW 5713   1.904   0.005   2.508  0.1429  0.2900  0.3993
 1378OPC    HW1 5714   1.892  -0.065   2.559  0.7478  1.1838  1.8342
 1378OPC    HW2 5715   1.858  -0.014   2.436 -0.1450 -1.3391  0.9679
 1378OPC     MW 5716   1.895  -0.008   2.505  0.1898  0.1810  0.6953
 1379OPC     OW 5717   0.693   2.208   2.143  0.7984  0.0468 -0.0155
 1379OPC    HW1 5718   0.622   2.179   2.101 -0.9250  0.3591  2.4293
 1379OPC    HW2 5719   0.712   2.282   2.101 -0.3187 -0.0481 -0.7503
 1379OPC     MW 5720   0.685   2.215   2.131  0.3788  0.0788  0.2370
 1380OPC     OW 5721   4.225   1.563   4.854  0.5528  0.0813 -0.1210
 1380OPC    HW1 5722   4.255   1.483   4.834  1.0411  0.2489 -0.0760
 1380OPC    HW2 5723   4.171   1.581   4.789 -0.2767 -0.6631  0.3350
 1380OPC     MW 5724   4.222   1.554   4.841  0.5023 -0.0039 -0.0470
 1381OPC     OW 5725   1.062   1.672   4.945 -0.2221 -0.2968 -0.3201
 1381OPC    HW1 5726   1.076   1.695   5.028 -0.6478 -0.9843 -0.0489
 1381OPC    HW2 5727   1.138   1.636   4.921 -0.3565 -0.8502  0.0469
 1381OPC     MW 5728   1.076   1.670   4.954 -0.3049 -0.4801 -0.2260
 1382OPC     OW 5729   0.984   3.823   4.300  0.5169 -0.3375 -0.0566
 1382OPC    HW1 5730   0.999   3.898   4.342  0.9320 -0.0835 -0.6372
 1382OPC    HW2 5731   1.003   3.762   4.359  1.6101  0.0056 -0.0353
 1382OPC     MW 5732   0.989   3.825   4.315  0.7397 -0.2493 -0.1392
 1383OPC     OW 5733   4.856   4.673   0.971 -0.7635  0.3970  0.3675
 1383OPC    HW1 5734   4.937   4.661   1.002 -0.6376  0.1558 -0.0549
 1383OPC    HW2 5735   4.867   4.732   0.908 -1.1171  1.4118  1.2254
 1383OPC     MW 5736   4.870   4.680   0.967 -0.7970  0.5112  0.4319
 1384OPC     OW 5737   3.487   2.988   0.240 -0.1685 -0.2883  0.1472
 1384OPC    HW1 5738   3.472   2.964   0.158  0.3577  1.0830 -0.3678
 1384OPC    HW2 5739   3.566   2.955   0.256  0.0555  0.0918 -0.1627
 1384OPC     MW 5740   3.497   2.979   0.230 -0.0577 -0.0294  0.0253
 1385OPC     OW 5741   1.742   0.590   0.634  0.5181 -0.1938  0.3847
 1385OPC    HW1 5742   1.774   0.555   0.561  3.0403 -1.8108  2.1086
 1385OPC    HW2 5743   1.802   0.571   0.694 -0.3979  2.8434  2.5356
 1385OPC     MW 5744   1.756   0.582   0.632  0.7554  0.0159  0.9571
 1386OPC     OW 5745   1.129   0.934   2.421  0.5366  0.1911 -0.3941
 1386OPC    HW1 5746   1.103   1.003   2.374  1.0733  0.0431 -0.9221
 1386OPC    HW2 5747   1.193   0.967   2.471  1.4546 -0.1314 -1.3426
 1386OPC     MW 5748   1.135   0.949   2.422  0.7515  0.1216 -0.6121
 1387OPC     OW 5749   3.731   3.546   0.551 -0.0501 -0.3577  0.4504
 1387OPC    HW1 5750   3.813   3.558   0.577  0.2843 -1.7314  0.1245
 1387OPC    HW2 5751   3.740   3.509   0.472 -0.9791 -0.6009  0.4474
 1387OPC     MW 5752   3.744   3.542   0.543 -0.1378 -0.5966  0.4018
 1388OPC     OW 5753   4.453   1.731   4.848 -0.0405 -0.0678 -0.3346
 1388OPC    HW1 5754   4.402   1.665   4.823  1.3988 -1.8507  1.1289
 1388OPC    HW2 5755   4.400   1.782   4.894 -0.7746 -1.2603  0.1766
 1388OPC     MW 5756   4.438   1.729   4.851  0.0637 -0.5073 -0.0429
 1389OPC     OW 5757   1.533   0.096   0.604  0.0126 -0.5227 -0.3106
 1389OPC    HW1 5758   1.484   0.044   0.653  0.1207 -1.6682 -1.3651
 1389OPC    HW2 5759   1.579   0.142   0.662 -2.1049  0.4320  0.6995
 1389OPC     MW 5760   1.532   0.095   0.620 -0.2842 -0.5509 -0.3172
 1390OPC     OW 5761   2.805   2.596   3.395  0.2742  0.4009  0.0115
 1390OPC    HW1 5762   2.854   2.649   3.346  0.6313 -1.0196 -1.2285
 1390OPC    HW2 5763   2.732   2.586   3.349  1.0269 -1.7886 -0.8670
 1390OPC     MW 5764   2.802   2.602   3.381  0.4381 -0.1324 -0.3015
 1391OPC     OW 5765   2.564   0.205   0.645  0.0157 -1.0828  0.0756
 1391OPC    HW1 5766   2.532   0.137   0.688 -0.2972 -1.0874 -0.1625
 1391OPC    HW2 5767   2.537   0.192   0.563  0.9413 -1.2824 -0.2046
 1391OPC     MW 5768   2.555   0.193   0.639  0.1062 -1.1130 -0.0010
 1392OPC     OW 5769   4.830   4.021   2.158  0.7302 -0.9158  0.7102
 1392OPC    HW1 5770   4.749   4.043   2.132  1.1153 -1.3130 -0.9246
 1392OPC    HW2 5771   4.832   4.045   2.242 -0.6476  0.3100  0.4231
 1392OPC     MW 5772   4.818   4.028   2.167  0.5834 -0.7937  0.4263
 1393OPC     OW 5773   4.456   0.639   0.837 -0.7503 -0.1964 -0.1124
 1393OPC    HW1 5774   4.457   0.552   0.841  1.9029 -0.2937 -1.0613
 1393OPC    HW2 5775   4.506   0.664   0.904 -0.6737  0.5622 -0.4385
 1393OPC     MW 5776   4.463   0.630   0.847 -0.3471 -0.0987 -0.3007
 1394OPC     OW 5777   2.418   3.964   4.473  0.0962 -0.2791  0.1514
 1394OPC    HW1 5778   2.376   3.960   4.549 -0.7802 -0.0643 -0.3075
 1394OPC    HW2 5779   2.405   4.046   4.447  0.8221 -0.2008 -0.0015
 1394OPC     MW 5780   2.410   3.976   4.480  0.0740 -0.2358  0.0615
 1395OPC     OW 5781   4.603   0.288   4.758 -0.4331  0.2623  0.4546
 1395OPC    HW1 5782   4.597   0.374   4.746  2.0387  0.7130  1.7714
 1395OPC    HW2 5783   4.522   0.265   4.782 -1.0249  2.3066  0.6058
 1395OPC     MW 5784   4.590   0.298   4.760 -0.1554  0.6308  0.6714
 1396OPC     OW 5785   1.532   2.867   1.652 -0.4318 -0.1460 -0.4137
 1396OPC    HW1 5786   1.555   2.944   1.685  0.5431 -1.5539  2.5883
 1396OPC    HW2 5787   1.585   2.811   1.693 -1.2687 -2.4546 -2.2756
 1396OPC     MW 5788   1.543   2.870   1.663 -0.4115 -0.6950 -0.2452
 1397OPC     OW 5789   1.205   3.690   0.158 -0.3934  0.4290  0.4681
 1397OPC    HW1 5790   1.176   3.711   0.237  1.7888 -1.5077  1.8994
 1397OPC    HW2 5791   1.139   3.711   0.106 -2.2429  0.9972  2.8733
 1397OPC     MW 5792   1.191   3.696   0.162 -0.3443  0.2267  1.0348
 1398OPC     OW 5793   3.387   1.887   3.362  0.2286 -0.4812 -0.4889
 1398OPC    HW1 5794   3.352   1.826   3.413  0.2071 -0.5738 -0.6119
 1398OPC    HW2 5795   3.318   1.927   3.327  0.2427 -0.4442 -0.4744
 1398OPC     MW 5796   3.372   1.884   3.364  0.2275 -0.4894 -0.5049
[truncated: 683,132 more chars]
