# Supplementary material for: Metallicious: Automated Force-Field Parameterization of Covalently Bound Metals for Supramolecular Structures
Source: J Chem Theory Comput. 2024 Oct 7;20(20):9060–71. doi: 10.1021/acs.jctc.4c00850 (PMC11500408; doi:10.1021/acs.jctc.4c00850)
Supplement: Supplementary file 2 — ct4c00850_si_002.zip [file ct4c00850_si_002.zip › SI_MD_input/Ga4L6/nonbonded/1_em.gro]

God Rules Over Mankind, Animals, Cosmos and Such
15696
    1Ga      Ga    1   1.890   2.052   3.036
    2Ga      Ga    2   3.228   2.140   2.822
    3Ga      Ga    3   2.287   2.346   1.761
    4Ga      Ga    4   2.508   3.269   2.810
    5UNL     O0    5   3.125   2.609   2.307
    5UNL     C1    6   3.122   2.519   2.390
    5UNL     C2    7   3.222   2.409   2.390
    5UNL     C3    8   3.245   2.325   2.511
    5UNL     O4    9   3.182   2.334   2.617
    5UNL     C5   10   3.368   2.222   2.505
    5UNL     O6   11   3.406   2.157   2.603
    5UNL     C7   12   3.439   2.215   2.377
    5UNL     C8   13   3.405   2.291   2.267
    5UNL     C9   14   3.300   2.389   2.275
    5UNL    N10   15   3.034   2.521   2.496
    5UNL    C11   16   2.957   2.627   2.554
    5UNL    C12   17   2.933   2.628   2.695
    5UNL    C13   18   2.877   2.744   2.758
    5UNL    C14   19   2.861   2.746   2.900
    5UNL    N15   20   2.803   2.856   2.970
    5UNL    C16   21   2.833   2.905   3.094
    5UNL    C17   22   2.739   3.003   3.154
    5UNL    C18   23   2.634   3.067   3.072
    5UNL    O19   24   2.624   3.052   2.949
    5UNL    C20   25   2.539   3.172   3.146
    5UNL    O21   26   2.456   3.241   3.086
    5UNL    C22   27   2.562   3.189   3.290
    5UNL    C23   28   2.662   3.125   3.359
    5UNL    C24   29   2.751   3.034   3.290
    5UNL    O25   30   2.937   2.872   3.150
    5UNL    C26   31   2.896   2.633   2.976
    5UNL    C27   32   2.945   2.517   2.914
    5UNL    C28   33   2.963   2.515   2.775
    5UNL    C29   34   2.836   2.853   2.677
    5UNL    C30   35   2.851   2.847   2.537
    5UNL    C31   36   2.911   2.735   2.476
    5UNL    H32   37   3.521   2.145   2.373
    5UNL    H33   38   3.461   2.281   2.174
    5UNL    H34   39   3.282   2.448   2.186
    5UNL    H35   40   3.048   2.440   2.554
    5UNL    H36   41   2.718   2.896   2.932
    5UNL    H37   42   2.495   3.259   3.341
    5UNL    H38   43   2.676   3.142   3.465
    5UNL    H39   44   2.828   2.986   3.350
    5UNL    H40   45   2.879   2.633   3.083
    5UNL    H41   46   2.964   2.428   2.974
    5UNL    H42   47   2.994   2.422   2.730
    5UNL    H43   48   2.791   2.941   2.721
    5UNL    H44   49   2.814   2.929   2.475
    5UNL    H45   50   2.922   2.733   2.368
    6UNL     O0   51   1.999   2.818   2.167
    6UNL     C1   52   2.053   2.717   2.125
    6UNL     C2   53   1.978   2.612   2.048
    6UNL     C3   54   2.050   2.505   1.975
    6UNL     O4   55   2.174   2.497   1.970
    6UNL     C5   56   1.959   2.400   1.894
    6UNL     O6   57   2.006   2.310   1.823
    6UNL     C7   58   1.814   2.416   1.906
    6UNL     C8   59   1.757   2.519   1.977
    6UNL     C9   60   1.838   2.618   2.045
    6UNL    N10   61   2.188   2.699   2.141
    6UNL    C11   62   2.280   2.770   2.225
    6UNL    C12   63   2.373   2.868   2.177
    6UNL    C13   64   2.462   2.934   2.268
    6UNL    C14   65   2.552   3.035   2.222
    6UNL    N15   66   2.636   3.108   2.312
    6UNL    C16   67   2.758   3.170   2.295
    6UNL    C17   68   2.816   3.240   2.413
    6UNL    C18   69   2.748   3.240   2.545
    6UNL    O19   70   2.640   3.185   2.569
    6UNL    C20   71   2.821   3.322   2.663
    6UNL    O21   72   2.782   3.321   2.780
    6UNL    C22   73   2.940   3.398   2.625
    6UNL    C23   74   2.997   3.390   2.500
    6UNL    C24   75   2.937   3.309   2.397
    6UNL    O25   76   2.816   3.169   2.187
    6UNL    C26   77   2.551   3.068   2.084
    6UNL    C27   78   2.468   3.000   1.993
    6UNL    C28   79   2.381   2.900   2.039
    6UNL    C29   80   2.459   2.896   2.405
    6UNL    C30   81   2.369   2.797   2.451
    6UNL    C31   82   2.280   2.736   2.362
    6UNL    H32   83   1.753   2.341   1.856
    6UNL    H33   84   1.649   2.528   1.982
    6UNL    H34   85   1.786   2.696   2.099
    6UNL    H35   86   2.220   2.611   2.103
    6UNL    H36   87   2.603   3.115   2.407
    6UNL    H37   88   2.987   3.456   2.704
    6UNL    H38   89   3.090   3.442   2.479
    6UNL    H39   90   2.990   3.305   2.303
    6UNL    H40   91   2.616   3.147   2.047
    6UNL    H41   92   2.471   3.026   1.888
    6UNL    H42   93   2.319   2.847   1.967
    6UNL    H43   94   2.526   2.941   2.477
    6UNL    H44   95   2.369   2.768   2.556
    6UNL    H45   96   2.210   2.661   2.399
    7UNL     O0   97   1.960   2.910   2.591
    7UNL     C1   98   2.077   2.938   2.615
    7UNL     C2   99   2.146   3.049   2.543
    7UNL     C3  100   2.252   3.127   2.609
    7UNL     O4  101   2.303   3.097   2.718
    7UNL     C5  102   2.295   3.262   2.534
    7UNL     O6  103   2.355   3.355   2.589
    7UNL     C7  104   2.255   3.274   2.394
    7UNL     C8  105   2.168   3.185   2.335
    7UNL     C9  106   2.107   3.080   2.412
    7UNL    N10  107   2.148   2.875   2.716
    7UNL    C11  108   2.115   2.763   2.800
    7UNL    C12  109   2.188   2.733   2.921
    7UNL    C13  110   2.150   2.621   3.004
    7UNL    C14  111   2.223   2.588   3.122
    7UNL    N15  112   2.190   2.473   3.203
    7UNL    C16  113   2.228   2.431   3.328
    7UNL    C17  114   2.179   2.297   3.373
    7UNL    C18  115   2.079   2.219   3.294
    7UNL    O19  116   2.038   2.251   3.182
    7UNL    C20  117   2.030   2.080   3.360
    7UNL    O21  118   1.946   2.006   3.308
    7UNL    C22  119   2.098   2.038   3.482
    7UNL    C23  120   2.194   2.115   3.545
    7UNL    C24  121   2.231   2.244   3.492
    7UNL    O25  122   2.298   2.501   3.401
    7UNL    C26  123   2.336   2.667   3.155
    7UNL    C27  124   2.374   2.777   3.075
    7UNL    C28  125   2.300   2.810   2.960
    7UNL    C29  126   2.038   2.543   2.964
    7UNL    C30  127   1.970   2.571   2.845
    7UNL    C31  128   2.010   2.677   2.763
    7UNL    H32  129   2.295   3.359   2.340
    7UNL    H33  130   2.142   3.198   2.231
    7UNL    H34  131   2.033   3.018   2.361
    7UNL    H35  132   2.239   2.916   2.727
    7UNL    H36  133   2.132   2.404   3.158
    7UNL    H37  134   2.071   1.940   3.519
    7UNL    H38  135   2.243   2.077   3.634
    7UNL    H39  136   2.306   2.299   3.548
    7UNL    H40  137   2.398   2.644   3.240
    7UNL    H41  138   2.461   2.836   3.102
    7UNL    H42  139   2.333   2.894   2.899
    7UNL    H43  140   2.004   2.459   3.024
    7UNL    H44  141   1.887   2.509   2.814
    7UNL    H45  142   1.958   2.690   2.669
    8UNL     O0  143   2.524   2.018   2.331
    8UNL     C1  144   2.490   2.091   2.239
    8UNL     C2  145   2.531   2.065   2.098
    8UNL     C3  146   2.468   2.134   1.984
    8UNL     O4  147   2.390   2.230   1.995
    8UNL     C5  148   2.502   2.077   1.837
    8UNL     O6  149   2.446   2.112   1.732
    8UNL     C7  150   2.607   1.975   1.830
    8UNL     C8  151   2.670   1.926   1.942
    8UNL     C9  152   2.631   1.970   2.074
    8UNL    N10  153   2.399   2.192   2.261
    8UNL    C11  154   2.319   2.224   2.376
    8UNL    C12  155   2.180   2.253   2.364
    8UNL    C13  156   2.101   2.286   2.479
    8UNL    C14  157   1.960   2.313   2.466
    8UNL    N15  158   1.874   2.333   2.580
    8UNL    C16  159   1.749   2.390   2.591
    8UNL    C17  160   1.675   2.376   2.720
    8UNL    C18  161   1.733   2.305   2.837
    8UNL    O19  162   1.847   2.256   2.838
    8UNL    C20  163   1.639   2.289   2.965
    8UNL    O21  164   1.673   2.228   3.068
    8UNL    C22  165   1.505   2.347   2.955
    8UNL    C23  166   1.461   2.416   2.844
    8UNL    C24  167   1.546   2.431   2.729
    8UNL    O25  168   1.695   2.444   2.495
    8UNL    C26  169   1.904   2.312   2.336
    8UNL    C27  170   1.981   2.279   2.224
    8UNL    C28  171   2.117   2.249   2.237
    8UNL    C29  172   2.166   2.293   2.605
    8UNL    C30  173   2.305   2.268   2.616
    8UNL    C31  174   2.380   2.233   2.503
    8UNL    H32  175   2.635   1.940   1.731
    8UNL    H33  176   2.748   1.851   1.933
    8UNL    H34  177   2.684   1.926   2.156
    8UNL    H35  178   2.377   2.241   2.175
    8UNL    H36  179   1.907   2.296   2.669
    8UNL    H37  180   1.442   2.334   3.042
    8UNL    H38  181   1.362   2.459   2.842
    8UNL    H39  182   1.505   2.487   2.645
    8UNL    H40  183   1.800   2.337   2.320
    8UNL    H41  184   1.936   2.279   2.126
    8UNL    H42  185   2.174   2.224   2.148
    8UNL    H43  186   2.111   2.321   2.695
    8UNL    H44  187   2.354   2.275   2.713
    8UNL    H45  188   2.486   2.211   2.513
    9UNL     O0  189   2.746   2.076   3.320
    9UNL     C1  190   2.818   2.115   3.229
    9UNL     C2  191   2.959   2.158   3.249
    9UNL     C3  192   3.054   2.166   3.135
    9UNL     O4  193   3.023   2.143   3.017
    9UNL     C5  194   3.206   2.203   3.171
    9UNL     O6  195   3.298   2.199   3.088
    9UNL     C7  196   3.229   2.246   3.310
    9UNL     C8  197   3.132   2.243   3.407
    9UNL     C9  198   3.000   2.193   3.378
    9UNL    N10  199   2.768   2.126   3.102
    9UNL    C11  200   2.633   2.113   3.055
    9UNL    C12  201   2.602   2.049   2.931
    9UNL    C13  202   2.466   2.043   2.884
    9UNL    C14  203   2.434   1.978   2.761
    9UNL    N15  204   2.299   1.965   2.715
    9UNL    C16  205   2.237   1.882   2.624
    9UNL    C17  206   2.089   1.893   2.609
    9UNL    C18  207   2.007   1.961   2.713
    9UNL    O19  208   2.056   2.013   2.813
    9UNL    C20  209   1.847   1.949   2.697
    9UNL    O21  210   1.765   1.978   2.785
    9UNL    C22  211   1.799   1.891   2.571
    9UNL    C23  212   1.884   1.840   2.475
    9UNL    C24  213   2.027   1.835   2.497
    9UNL    O25  214   2.298   1.797   2.561
    9UNL    C26  215   2.540   1.929   2.682
    9UNL    C27  216   2.674   1.934   2.726
    9UNL    C28  217   2.704   1.992   2.851
    9UNL    C29  218   2.366   2.108   2.962
    9UNL    C30  219   2.398   2.171   3.083
    9UNL    C31  220   2.530   2.171   3.131
    9UNL    H32  221   3.329   2.281   3.333
    9UNL    H33  222   3.155   2.278   3.507
    9UNL    H34  223   2.930   2.190   3.460
    9UNL    H35  224   2.839   2.150   3.034
    9UNL    H36  225   2.232   2.029   2.755
    9UNL    H37  226   1.692   1.889   2.558
    9UNL    H38  227   1.844   1.798   2.383
    9UNL    H39  228   2.087   1.788   2.420
    9UNL    H40  229   2.520   1.889   2.583
    9UNL    H41  230   2.753   1.895   2.663
    9UNL    H42  231   2.808   1.994   2.882
    9UNL    H43  232   2.264   2.113   2.926
    9UNL    H44  233   2.320   2.221   3.139
    9UNL    H45  234   2.551   2.221   3.225
   10UNL     O0  235   2.942   1.903   2.237
   10UNL     C1  236   2.994   1.954   2.335
   10UNL     C2  237   3.070   1.872   2.434
   10UNL     C3  238   3.107   1.928   2.566
   10UNL     O4  239   3.084   2.044   2.601
   10UNL     C5  240   3.183   1.828   2.666
   10UNL     O6  241   3.216   1.861   2.781
   10UNL     C7  242   3.217   1.696   2.612
   10UNL     C8  243   3.180   1.655   2.486
   10UNL     C9  244   3.104   1.741   2.399
   10UNL    N10  245   2.983   2.089   2.355
   10UNL    C11  246   2.914   2.185   2.275
   10UNL    C12  247   2.955   2.224   2.143
   10UNL    C13  248   2.874   2.312   2.065
   10UNL    C14  249   2.912   2.345   1.931
   10UNL    N15  250   2.825   2.417   1.842
   10UNL    C16  251   2.854   2.504   1.741
   10UNL    C17  252   2.741   2.555   1.658
   10UNL    C18  253   2.605   2.497   1.668
   10UNL    O19  254   2.571   2.412   1.752
   10UNL    C20  255   2.498   2.548   1.559
   10UNL    O21  256   2.387   2.495   1.548
   10UNL    C22  257   2.540   2.662   1.477
   10UNL    C23  258   2.666   2.716   1.482
   10UNL    C24  259   2.767   2.660   1.569
   10UNL    O25  260   2.969   2.539   1.718
   10UNL    C26  261   3.034   2.296   1.880
   10UNL    C27  262   3.117   2.214   1.959
   10UNL    C28  263   3.077   2.177   2.088
   10UNL    C29  264   2.755   2.364   2.123
   10UNL    C30  265   2.719   2.331   2.255
   10UNL    C31  266   2.797   2.241   2.329
   10UNL    H32  267   3.272   1.630   2.678
   10UNL    H33  268   3.208   1.556   2.452
   10UNL    H34  269   3.077   1.701   2.302
   10UNL    H35  270   3.016   2.118   2.446
   10UNL    H36  271   2.726   2.400   1.852
   10UNL    H37  272   2.464   2.701   1.410
   10UNL    H38  273   2.693   2.800   1.419
   10UNL    H39  274   2.865   2.706   1.565
   10UNL    H40  275   3.065   2.319   1.779
   10UNL    H41  276   3.211   2.177   1.919
   10UNL    H42  277   3.142   2.112   2.147
   10UNL    H43  278   2.692   2.433   2.068
   10UNL    H44  279   2.628   2.373   2.298
   10UNL    H45  280   2.764   2.211   2.428
   11K        K  281   4.844   3.112   3.184
   12K        K  282   0.411   2.681   1.772
   13K        K  283   1.051   0.049   4.483
   14K        K  284   3.946   3.098   4.210
   15K        K  285   2.694   3.797   2.037
   16K        K  286   3.654   2.620   2.648
   17K        K  287   2.387   4.662   4.565
   18K        K  288   4.375   1.799   2.607
   19K        K  289   2.718   2.457   0.038
   20K        K  290   1.186   0.879   1.646
   21K        K  291   0.842   1.299   4.975
   22K        K  292   1.931   2.376   0.235
   23OPC     OW  293   3.696   3.772   4.899
   23OPC    HW1  294   3.745   3.746   4.832
   23OPC    HW2  295   3.742   3.838   4.934
   23OPC     MW  296   3.710   3.778   4.894
   24OPC     OW  297   1.983   0.324   2.584
   24OPC    HW1  298   1.962   0.405   2.610
   24OPC    HW2  299   2.066   0.332   2.557
   24OPC     MW  300   1.992   0.337   2.584
   25OPC     OW  301   3.227   0.178   0.785
   25OPC    HW1  302   3.225   0.169   0.698
   25OPC    HW2  303   3.186   0.254   0.799
   25OPC     MW  304   3.221   0.188   0.774
   26OPC     OW  305   0.210   1.439   2.355
   26OPC    HW1  306   0.179   1.493   2.294
   26OPC    HW2  307   0.187   1.477   2.430
   26OPC     MW  308   0.202   1.453   2.357
   27OPC     OW  309   4.117   1.289   3.066
   27OPC    HW1  310   4.082   1.349   3.013
   27OPC    HW2  311   4.065   1.220   3.056
   27OPC     MW  312   4.104   1.288   3.057
   28OPC     OW  313   2.797   4.233   1.338
   28OPC    HW1  314   2.727   4.198   1.376
   28OPC    HW2  315   2.863   4.183   1.365
   28OPC     MW  316   2.796   4.221   1.348
   29OPC     OW  317   1.392   3.895   2.178
   29OPC    HW1  318   1.309   3.884   2.203
   29OPC    HW2  319   1.416   3.814   2.154
   29OPC     MW  320   1.383   3.881   2.178
   30OPC     OW  321   3.463   2.251   1.047
   30OPC    HW1  322   3.430   2.216   0.974
   30OPC    HW2  323   3.421   2.327   1.054
   30OPC     MW  324   3.452   2.257   1.037
   31OPC     OW  325   1.594   3.852   1.846
   31OPC    HW1  326   1.579   3.917   1.902
   31OPC    HW2  327   1.524   3.801   1.854
   31OPC     MW  328   1.582   3.854   1.855
   32OPC     OW  329   0.938   4.687   2.664
   32OPC    HW1  330   0.927   4.604   2.687
   32OPC    HW2  331   0.971   4.682   2.584
   32OPC     MW  332   0.941   4.674   2.656
   33OPC     OW  333   0.225   3.641   1.300
   33OPC    HW1  334   0.248   3.714   1.341
   33OPC    HW2  335   0.175   3.669   1.234
   33OPC     MW  336   0.221   3.656   1.296
   34OPC     OW  337   4.864   1.327   4.023
   34OPC    HW1  338   4.784   1.356   4.002
   34OPC    HW2  339   4.850   1.245   4.047
   34OPC     MW  340   4.850   1.319   4.023
   35OPC     OW  341   4.285   1.779   1.474
   35OPC    HW1  342   4.312   1.861   1.460
   35OPC    HW2  343   4.198   1.786   1.480
   35OPC     MW  344   4.276   1.792   1.473
   36OPC     OW  345   0.528   2.610   2.011
   36OPC    HW1  346   0.610   2.578   2.012
   36OPC    HW2  347   0.528   2.669   2.075
   36OPC     MW  348   0.540   2.614   2.021
   37OPC     OW  349   1.289   3.941   3.951
   37OPC    HW1  350   1.341   3.893   3.900
   37OPC    HW2  351   1.210   3.931   3.914
   37OPC     MW  352   1.285   3.932   3.938
   38OPC     OW  353   0.775   0.474   1.120
   38OPC    HW1  354   0.780   0.420   1.052
   38OPC    HW2  355   0.733   0.427   1.180
   38OPC     MW  356   0.770   0.459   1.119
   39OPC     OW  357   0.164   0.020   1.468
   39OPC    HW1  358   0.235   4.901   1.505
   39OPC    HW2  359   0.107   4.869   1.467
   39OPC     MW  360   0.166   0.005   1.473
   40OPC     OW  361   4.961   1.462   4.454
   40OPC    HW1  362   4.958   1.536   4.499
   40OPC    HW2  363   4.981   1.488   4.373
   40OPC     MW  364   4.964   1.477   4.449
   41OPC     OW  365   2.096   0.466   1.586
   41OPC    HW1  366   2.144   0.415   1.534
   41OPC    HW2  367   2.105   0.429   1.665
   41OPC     MW  368   2.104   0.453   1.590
   42OPC     OW  369   2.103   0.911   3.899
   42OPC    HW1  370   2.039   0.963   3.927
   42OPC    HW2  371   2.165   0.966   3.875
   42OPC     MW  372   2.103   0.927   3.900
   43OPC     OW  373   0.613   0.757   2.079
   43OPC    HW1  374   0.561   0.827   2.091
   43OPC    HW2  375   0.618   0.750   1.992
   43OPC     MW  376   0.606   0.766   2.068
   44OPC     OW  377   0.891   4.197   3.019
   44OPC    HW1  378   0.957   4.235   2.977
   44OPC    HW2  379   0.930   4.154   3.084
   44OPC     MW  380   0.906   4.196   3.022
   45OPC     OW  381   0.802   2.830   4.660
   45OPC    HW1  382   0.834   2.895   4.611
   45OPC    HW2  383   0.763   2.872   4.726
   45OPC     MW  384   0.801   2.846   4.663
   46OPC     OW  385   4.015   2.941   2.307
   46OPC    HW1  386   4.071   2.961   2.243
   46OPC    HW2  387   3.954   3.003   2.301
   46OPC     MW  388   4.014   2.953   2.297
   47OPC     OW  389   3.626   2.115   4.844
   47OPC    HW1  390   3.620   2.078   4.765
   47OPC    HW2  391   3.615   2.048   4.899
   47OPC     MW  392   3.623   2.100   4.841
   48OPC     OW  393   3.032   4.277   1.936
   48OPC    HW1  394   2.983   4.225   1.986
   48OPC    HW2  395   3.011   4.357   1.963
   48OPC     MW  396   3.022   4.281   1.947
   49OPC     OW  397   4.821   0.604   4.572
   49OPC    HW1  398   4.738   0.580   4.582
   49OPC    HW2  399   4.853   0.602   4.653
   49OPC     MW  400   4.814   0.600   4.585
   50OPC     OW  401   1.939   3.901   2.594
   50OPC    HW1  402   1.877   3.956   2.566
   50OPC    HW2  403   1.954   3.850   2.525
   50OPC     MW  404   1.932   3.902   2.580
   51OPC     OW  405   3.852   0.179   2.233
   51OPC    HW1  406   3.930   0.216   2.235
   51OPC    HW2  407   3.797   0.245   2.219
   51OPC     MW  408   3.855   0.194   2.231
   52OPC     OW  409   3.409   3.996   3.896
   52OPC    HW1  410   3.332   3.977   3.932
   52OPC    HW2  411   3.453   3.922   3.902
   52OPC     MW  412   3.404   3.982   3.902
   53OPC     OW  413   1.345   3.459   1.074
   53OPC    HW1  414   1.327   3.544   1.068
   53OPC    HW2  415   1.324   3.439   1.156
   53OPC     MW  416   1.339   3.469   1.085
   54OPC     OW  417   2.844   4.675   4.924
   54OPC    HW1  418   2.915   4.624   4.917
   54OPC    HW2  419   2.849   4.706   5.005
   54OPC     MW  420   2.855   4.672   4.935
   55OPC     OW  421   3.602   3.585   5.080
   55OPC    HW1  422   3.628   3.640   5.017
   55OPC    HW2  423   3.524   3.616   5.104
   55OPC     MW  424   3.594   3.598   5.074
   56OPC     OW  425   0.878   0.114   2.585
   56OPC    HW1  426   0.821   0.048   2.593
   56OPC    HW2  427   0.934   0.100   2.650
   56OPC     MW  428   0.878   0.102   2.596
   57OPC     OW  429   1.688   4.247   1.351
   57OPC    HW1  430   1.717   4.206   1.422
   57OPC    HW2  431   1.729   4.324   1.353
   57OPC     MW  432   1.698   4.252   1.362
   58OPC     OW  433   2.268   1.193   2.864
   58OPC    HW1  434   2.344   1.232   2.880
   58OPC    HW2  435   2.209   1.245   2.902
   58OPC     MW  436   2.270   1.206   2.872
   59OPC     OW  437   1.334   2.277   0.491
   59OPC    HW1  438   1.315   2.198   0.459
   59OPC    HW2  439   1.386   2.311   0.430
   59OPC     MW  440   1.339   2.270   0.477
   60OPC     OW  441   3.576   2.219   0.481
   60OPC    HW1  442   3.571   2.139   0.446
   60OPC    HW2  443   3.570   2.272   0.412
   60OPC     MW  444   3.574   2.215   0.466
   61OPC     OW  445   4.453   3.547   4.921
   61OPC    HW1  446   4.501   3.576   4.988
   61OPC    HW2  447   4.461   3.460   4.926
   61OPC     MW  448   4.461   3.538   4.932
   62OPC     OW  449   1.732   1.143   0.027
   62OPC    HW1  450   1.716   1.180   0.105
   62OPC    HW2  451   1.793   1.195   5.135
   62OPC     MW  452   1.739   1.156   0.033
   63OPC     OW  453   3.283   0.837   3.642
   63OPC    HW1  454   3.293   0.912   3.599
   63OPC    HW2  455   3.347   0.838   3.702
   63OPC     MW  456   3.294   0.848   3.645
   64OPC     OW  457   1.362   2.528   3.304
   64OPC    HW1  458   1.314   2.490   3.242
   64OPC    HW2  459   1.439   2.488   3.297
   64OPC     MW  460   1.366   2.516   3.294
   65OPC     OW  461   0.526   0.425   3.538
   65OPC    HW1  462   0.595   0.445   3.488
   65OPC    HW2  463   0.492   0.503   3.557
   65OPC     MW  464   0.531   0.440   3.533
   66OPC     OW  465   1.476   2.801   4.577
   66OPC    HW1  466   1.395   2.831   4.588
   66OPC    HW2  467   1.482   2.737   4.636
   66OPC     MW  468   1.465   2.796   4.587
   67OPC     OW  469   0.835   3.652   1.836
   67OPC    HW1  470   0.883   3.648   1.909
   67OPC    HW2  471   0.753   3.650   1.865
   67OPC     MW  472   0.830   3.651   1.851
   68OPC     OW  473   3.631   2.446   2.864
   68OPC    HW1  474   3.546   2.437   2.879
   68OPC    HW2  475   3.654   2.368   2.832
   68OPC     MW  476   3.622   2.433   2.861
   69OPC     OW  477   0.737   1.639   3.267
   69OPC    HW1  478   0.782   1.611   3.336
   69OPC    HW2  479   0.761   1.583   3.204
   69OPC     MW  480   0.747   1.626   3.268
   70OPC     OW  481   1.312   2.449   3.572
   70OPC    HW1  482   1.329   2.524   3.614
   70OPC    HW2  483   1.325   2.469   3.488
   70OPC     MW  484   1.316   2.463   3.566
   71OPC     OW  485   4.351   4.068   3.063
   71OPC    HW1  486   4.291   4.012   3.035
   71OPC    HW2  487   4.417   4.017   3.087
   71OPC     MW  488   4.352   4.052   3.062
   72OPC     OW  489   0.552   2.774   4.287
   72OPC    HW1  490   0.572   2.689   4.290
   72OPC    HW2  491   0.610   2.806   4.230
   72OPC     MW  492   0.564   2.766   4.279
   73OPC     OW  493   2.230   4.565   1.108
   73OPC    HW1  494   2.269   4.620   1.164
   73OPC    HW2  495   2.282   4.495   1.111
   73OPC     MW  496   2.244   4.563   1.117
   74OPC     OW  497   4.282   3.749   3.776
   74OPC    HW1  498   4.365   3.729   3.756
   74OPC    HW2  499   4.276   3.730   3.861
   74OPC     MW  500   4.293   3.743   3.786
   75OPC     OW  501   3.474   3.387   0.179
   75OPC    HW1  502   3.398   3.372   0.139
   75OPC    HW2  503   3.481   3.473   0.179
   75OPC     MW  504   3.464   3.397   0.173
   76OPC     OW  505   4.402   0.553   0.322
   76OPC    HW1  506   4.471   0.595   0.353
   76OPC    HW2  507   4.381   0.598   0.250
   76OPC     MW  508   4.409   0.566   0.316
   77OPC     OW  509   4.843   3.458   1.625
   77OPC    HW1  510   4.794   3.530   1.614
   77OPC    HW2  511   4.915   3.476   1.579
   77OPC     MW  512   4.846   3.471   1.616
   78OPC     OW  513   0.087   0.970   4.018
   78OPC    HW1  514   0.129   1.041   3.991
   78OPC    HW2  515   0.122   0.906   3.970
   78OPC     MW  516   0.098   0.971   4.007
   79OPC     OW  517   2.118   2.622   1.208
   79OPC    HW1  518   2.053   2.634   1.151
   79OPC    HW2  519   2.130   2.701   1.242
   79OPC     MW  520   2.110   2.635   1.205
   80OPC     OW  521   3.321   1.992   1.720
   80OPC    HW1  522   3.262   1.989   1.656
   80OPC    HW2  523   3.277   1.968   1.791
   80OPC     MW  524   3.306   1.988   1.721
   81OPC     OW  525   1.184   3.821   4.372
   81OPC    HW1  526   1.209   3.861   4.445
   81OPC    HW2  527   1.255   3.825   4.321
   81OPC     MW  528   1.198   3.827   4.375
   82OPC     OW  529   2.156   3.971   0.548
   82OPC    HW1  530   2.227   4.015   0.575
   82OPC    HW2  531   2.096   3.989   0.609
   82OPC     MW  532   2.158   3.980   0.561
   83OPC     OW  533   2.235   0.598   2.414
   83OPC    HW1  534   2.187   0.647   2.468
   83OPC    HW2  535   2.280   0.656   2.368
   83OPC     MW  536   2.234   0.614   2.415
   84OPC     OW  537   1.461   3.851   4.274
   84OPC    HW1  538   1.471   3.920   4.326
   84OPC    HW2  539   1.505   3.788   4.316
   84OPC     MW  540   1.469   3.852   4.288
   85OPC     OW  541   2.239   4.497   0.043
   85OPC    HW1  542   2.153   4.482   0.050
   85OPC    HW2  543   2.273   4.448   0.108
   85OPC     MW  544   2.231   4.487   0.054
   86OPC     OW  545   0.995   2.003   0.917
   86OPC    HW1  546   0.922   1.959   0.934
   86OPC    HW2  547   0.979   2.040   0.840
   86OPC     MW  548   0.982   2.002   0.908
   87OPC     OW  549   4.281   1.106   0.799
   87OPC    HW1  550   4.245   1.049   0.744
   87OPC    HW2  551   4.366   1.102   0.782
   87OPC     MW  552   4.288   1.097   0.789
   88OPC     OW  553   0.888   3.016   0.598
   88OPC    HW1  554   0.926   3.049   0.670
   88OPC    HW2  555   0.846   3.085   0.564
   88OPC     MW  556   0.887   3.031   0.604
   89OPC     OW  557   2.874   3.264   4.542
   89OPC    HW1  558   2.894   3.335   4.495
   89OPC    HW2  559   2.928   3.203   4.510
   89OPC     MW  560   2.885   3.265   4.530
   90OPC     OW  561   3.012   2.751   3.771
   90OPC    HW1  562   3.092   2.717   3.766
   90OPC    HW2  563   3.000   2.764   3.857
   90OPC     MW  564   3.022   2.748   3.783
   91OPC     OW  565   4.460   2.864   5.136
   91OPC    HW1  566   4.431   2.946   5.139
   91OPC    HW2  567   4.543   2.871   0.021
   91OPC     MW  568   4.468   2.877   5.141
   92OPC     OW  569   2.791   4.899   4.764
   92OPC    HW1  570   2.872   0.006   4.740
   92OPC    HW2  571   2.803   4.827   4.812
   92OPC     MW  572   2.805   4.892   4.768
   93OPC     OW  573   3.264   2.369   1.392
   93OPC    HW1  574   3.299   2.328   1.460
   93OPC    HW2  575   3.330   2.415   1.359
   93OPC     MW  576   3.279   2.370   1.397
   94OPC     OW  577   3.268   0.706   3.016
   94OPC    HW1  578   3.307   0.688   2.940
   94OPC    HW2  579   3.237   0.787   3.005
   94OPC     MW  580   3.269   0.715   3.003
   95OPC     OW  581   1.574   3.354   3.494
   95OPC    HW1  582   1.613   3.384   3.422
   95OPC    HW2  583   1.584   3.419   3.552
   95OPC     MW  584   1.581   3.368   3.492
   96OPC     OW  585   2.010   3.873   0.976
   96OPC    HW1  586   2.079   3.898   1.023
   96OPC    HW2  587   1.946   3.867   1.035
   96OPC     MW  588   2.011   3.876   0.992
   97OPC     OW  589   2.994   0.763   1.492
   97OPC    HW1  590   3.076   0.793   1.499
   97OPC    HW2  591   2.967   0.758   1.575
   97OPC     MW  592   3.002   0.767   1.505
   98OPC     OW  593   2.775   0.626   1.352
   98OPC    HW1  594   2.836   0.678   1.387
   98OPC    HW2  595   2.737   0.590   1.422
   98OPC     MW  596   2.778   0.628   1.368
   99OPC     OW  597   0.922   2.772   1.137
   99OPC    HW1  598   0.933   2.841   1.086
   99OPC    HW2  599   0.951   2.799   1.215
   99OPC     MW  600   0.928   2.786   1.141
  100OPC     OW  601   1.262   1.278   0.862
  100OPC    HW1  602   1.223   1.268   0.939
  100OPC    HW2  603   1.198   1.301   0.809
  100OPC     MW  604   1.247   1.280   0.866
  101OPC     OW  605   1.266   3.510   2.329
  101OPC    HW1  606   1.322   3.497   2.394
  101OPC    HW2  607   1.188   3.499   2.366
  101OPC     MW  608   1.263   3.506   2.344
  102OPC     OW  609   0.530   1.871   4.265
  102OPC    HW1  610   0.473   1.901   4.324
  102OPC    HW2  611   0.524   1.784   4.273
  102OPC     MW  612   0.521   1.863   4.275
  103OPC     OW  613   0.206   3.205   1.853
  103OPC    HW1  614   0.287   3.218   1.882
  103OPC    HW2  615   0.210   3.125   1.817
  103OPC     MW  616   0.219   3.195   1.852
  104OPC     OW  617   2.341   0.618   3.485
  104OPC    HW1  618   2.407   0.666   3.517
  104OPC    HW2  619   2.270   0.657   3.518
  104OPC     MW  620   2.340   0.631   3.495
  105OPC     OW  621   3.243   4.555   3.230
  105OPC    HW1  622   3.314   4.583   3.272
  105OPC    HW2  623   3.214   4.626   3.189
  105OPC     MW  624   3.249   4.570   3.230
  106OPC     OW  625   2.547   3.020   3.781
  106OPC    HW1  626   2.515   2.994   3.704
  106OPC    HW2  627   2.487   2.993   3.838
  106OPC     MW  628   2.533   3.012   3.778
  107OPC     OW  629   3.160   4.391   0.268
  107OPC    HW1  630   3.101   4.426   0.214
  107OPC    HW2  631   3.233   4.435   0.249
  107OPC     MW  632   3.162   4.403   0.257
  108OPC     OW  633   3.447   3.792   1.402
  108OPC    HW1  634   3.507   3.854   1.389
  108OPC    HW2  635   3.424   3.768   1.322
  108OPC     MW  636   3.452   3.798   1.388
  109OPC     OW  637   1.621   1.639   2.487
  109OPC    HW1  638   1.699   1.601   2.480
  109OPC    HW2  639   1.638   1.723   2.471
  109OPC     MW  640   1.635   1.646   2.484
  110OPC     OW  641   4.383   3.656   1.273
  110OPC    HW1  642   4.313   3.696   1.240
  110OPC    HW2  643   4.351   3.581   1.306
  110OPC     MW  644   4.368   3.651   1.273
  111OPC     OW  645   1.719   2.472   3.795
  111OPC    HW1  646   1.794   2.426   3.793
  111OPC    HW2  647   1.663   2.421   3.751
  111OPC     MW  648   1.722   2.457   3.788
  112OPC     OW  649   4.671   0.374   0.512
  112OPC    HW1  650   4.724   0.366   0.443
  112OPC    HW2  651   4.603   0.323   0.492
  112OPC     MW  652   4.669   0.365   0.499
  113OPC     OW  653   3.959   1.655   2.228
  113OPC    HW1  654   3.905   1.668   2.161
  113OPC    HW2  655   4.034   1.631   2.190
  113OPC     MW  656   3.962   1.653   2.213
  114OPC     OW  657   2.739   1.840   4.674
  114OPC    HW1  658   2.817   1.801   4.678
  114OPC    HW2  659   2.708   1.834   4.755
  114OPC     MW  660   2.746   1.833   4.686
  115OPC     OW  661   2.999   4.908   0.660
  115OPC    HW1  662   2.999   0.078   0.640
  115OPC    HW2  663   2.930   4.877   0.617
  115OPC     MW  664   2.989   0.001   0.651
  116OPC     OW  665   0.219   3.851   0.871
  116OPC    HW1  666   0.177   3.814   0.938
  116OPC    HW2  667   0.182   3.814   0.801
  116OPC     MW  668   0.207   3.840   0.871
  117OPC     OW  669   0.098   1.873   4.990
  117OPC    HW1  670   0.085   1.925   5.059
  117OPC    HW2  671   0.185   1.864   4.988
  117OPC     MW  672   0.109   1.879   5.000
  118OPC     OW  673   4.830   4.032   2.230
  118OPC    HW1  674   4.767   4.074   2.186
  118OPC    HW2  675   4.801   3.950   2.233
  118OPC     MW  676   4.816   4.026   2.224
  119OPC     OW  677   1.281   2.318   0.133
  119OPC    HW1  678   1.240   2.383   0.173
  119OPC    HW2  679   1.264   2.331   0.049
  119OPC     MW  680   1.273   2.329   0.127
  120OPC     OW  681   1.458   2.435   0.983
  120OPC    HW1  682   1.444   2.434   1.069
  120OPC    HW2  683   1.431   2.357   0.957
  120OPC     MW  684   1.452   2.423   0.992
  121OPC     OW  685   4.712   3.910   1.052
  121OPC    HW1  686   4.669   3.834   1.055
  121OPC    HW2  687   4.793   3.889   1.076
  121OPC     MW  688   4.718   3.896   1.056
  122OPC     OW  689   0.548   1.801   4.656
  122OPC    HW1  690   0.630   1.819   4.632
  122OPC    HW2  691   0.551   1.716   4.677
  122OPC     MW  692   0.561   1.791   4.656
  123OPC     OW  693   4.174   2.015   3.197
  123OPC    HW1  694   4.092   2.040   3.211
  123OPC    HW2  695   4.212   2.023   3.276
  123OPC     MW  696   4.168   2.020   3.211
  124OPC     OW  697   4.060   1.755   2.894
  124OPC    HW1  698   4.047   1.684   2.846
  124OPC    HW2  699   3.979   1.784   2.910
  124OPC     MW  700   4.046   1.749   2.889
  125OPC     OW  701   4.594   0.455   3.830
  125OPC    HW1  702   4.535   0.467   3.767
  125OPC    HW2  703   4.550   0.475   3.903
  125OPC     MW  704   4.579   0.460   3.832
  126OPC     OW  705   1.404   1.570   0.510
  126OPC    HW1  706   1.456   1.581   0.580
  126OPC    HW2  707   1.331   1.613   0.532
  126OPC     MW  708   1.401   1.578   0.524
  127OPC     OW  709   1.909   2.660   1.027
  127OPC    HW1  710   1.947   2.640   0.951
  127OPC    HW2  711   1.854   2.593   1.041
  127OPC     MW  712   1.906   2.647   1.018
  128OPC     OW  713   4.847   1.853   0.153
  128OPC    HW1  714   4.773   1.900   0.146
  128OPC    HW2  715   4.909   1.910   0.131
  128OPC     MW  716   4.845   1.868   0.149
  129OPC     OW  717   2.917   0.235   5.061
  129OPC    HW1  718   2.955   0.275   4.994
  129OPC    HW2  719   2.841   0.207   5.028
  129OPC     MW  720   2.911   0.237   5.046
  130OPC     OW  721   2.146   3.484   3.288
  130OPC    HW1  722   2.174   3.403   3.270
  130OPC    HW2  723   2.196   3.509   3.354
  130OPC     MW  724   2.157   3.476   3.295
  131OPC     OW  725   4.159   2.454   1.625
  131OPC    HW1  726   4.117   2.465   1.701
  131OPC    HW2  727   4.188   2.372   1.629
  131OPC     MW  728   4.157   2.444   1.637
  132OPC     OW  729   0.797   1.176   1.135
  132OPC    HW1  730   0.745   1.243   1.114
  132OPC    HW2  731   0.877   1.208   1.121
  132OPC     MW  732   0.801   1.191   1.130
  133OPC     OW  733   0.275   2.761   2.972
  133OPC    HW1  734   0.331   2.819   2.938
  133OPC    HW2  735   0.250   2.799   3.046
  133OPC     MW  736   0.280   2.775   2.978
  134OPC     OW  737   0.946   2.157   0.675
  134OPC    HW1  738   0.906   2.187   0.604
  134OPC    HW2  739   1.009   2.216   0.689
  134OPC     MW  740   0.949   2.170   0.667
  135OPC     OW  741   2.983   1.855   4.471
  135OPC    HW1  742   2.985   1.934   4.508
  135OPC    HW2  743   2.936   1.867   4.398
  135OPC     MW  744   2.976   1.868   4.466
  136OPC     OW  745   4.635   4.439   2.467
  136OPC    HW1  746   4.624   4.506   2.412
  136OPC    HW2  747   4.576   4.381   2.440
  136OPC     MW  748   4.625   4.440   2.455
  137OPC     OW  749   2.820   1.211   4.991
  137OPC    HW1  750   2.836   1.142   4.940
  137OPC    HW2  751   2.899   1.244   5.007
  137OPC     MW  752   2.834   1.205   4.986
  138OPC     OW  753   2.934   2.669   0.580
  138OPC    HW1  754   2.979   2.733   0.542
  138OPC    HW2  755   2.988   2.601   0.576
  138OPC     MW  756   2.949   2.668   0.574
  139OPC     OW  757   1.282   2.950   0.692
  139OPC    HW1  758   1.358   2.936   0.731
  139OPC    HW2  759   1.274   2.882   0.638
  139OPC     MW  760   1.292   2.938   0.690
  140OPC     OW  761   1.277   4.519   0.227
  140OPC    HW1  762   1.262   4.482   0.149
  140OPC    HW2  763   1.363   4.532   0.228
  140OPC     MW  764   1.287   4.515   0.216
  141OPC     OW  765   3.266   0.816   0.812
  141OPC    HW1  766   3.202   0.804   0.871
  141OPC    HW2  767   3.296   0.735   0.798
  141OPC     MW  768   3.261   0.802   0.819
  142OPC     OW  769   0.589   3.965   3.132
  142OPC    HW1  770   0.571   4.046   3.159
  142OPC    HW2  771   0.531   3.915   3.174
  142OPC     MW  772   0.578   3.970   3.142
  143OPC     OW  773   0.481   4.512   3.915
  143OPC    HW1  774   0.521   4.580   3.953
  143OPC    HW2  775   0.409   4.547   3.881
  143OPC     MW  776   0.476   4.527   3.916
  144OPC     OW  777   1.228   1.432   2.762
  144OPC    HW1  778   1.156   1.477   2.784
  144OPC    HW2  779   1.278   1.491   2.721
  144OPC     MW  780   1.225   1.447   2.759
  145OPC     OW  781   0.933   2.553   0.099
  145OPC    HW1  782   0.976   2.603   0.042
  145OPC    HW2  783   0.996   2.520   0.150
  145OPC     MW  784   0.949   2.555   0.098
  146OPC     OW  785   4.364   1.642   0.546
  146OPC    HW1  786   4.304   1.611   0.601
  146OPC    HW2  787   4.381   1.574   0.494
  146OPC     MW  788   4.358   1.627   0.546
  147OPC     OW  789   1.608   2.391   3.274
  147OPC    HW1  790   1.680   2.440   3.270
  147OPC    HW2  791   1.613   2.341   3.202
  147OPC     MW  792   1.619   2.391   3.263
  148OPC     OW  793   1.953   0.306   4.594
  148OPC    HW1  794   1.950   0.241   4.653
  148OPC    HW2  795   1.870   0.332   4.588
  148OPC     MW  796   1.940   0.300   4.602
  149OPC     OW  797   1.338   4.852   4.074
  149OPC    HW1  798   1.379   0.013   4.058
  149OPC    HW2  799   1.386   4.816   4.137
  149OPC     MW  800   1.351   4.858   4.081
  150OPC     OW  801   2.747   3.696   3.984
  150OPC    HW1  802   2.745   3.769   3.936
  150OPC    HW2  803   2.745   3.725   4.066
  150OPC     MW  804   2.746   3.711   3.989
  151OPC     OW  805   4.888   2.246   1.883
  151OPC    HW1  806   4.819   2.262   1.934
  151OPC    HW2  807   4.949   2.218   1.939
  151OPC     MW  808   4.887   2.244   1.899
  152OPC     OW  809   1.715   1.657   2.798
  152OPC    HW1  810   1.717   1.718   2.736
  152OPC    HW2  811   1.724   1.582   2.754
  152OPC     MW  812   1.717   1.655   2.782
  153OPC     OW  813   1.060   0.220   0.663
  153OPC    HW1  814   1.042   0.135   0.653
  153OPC    HW2  815   1.039   0.255   0.586
  153OPC     MW  816   1.054   0.213   0.650
  154OPC     OW  817   0.237   1.824   3.938
  154OPC    HW1  818   0.192   1.897   3.949
  154OPC    HW2  819   0.230   1.808   3.852
  154OPC     MW  820   0.229   1.832   3.927
  155OPC     OW  821   2.749   3.924   1.514
  155OPC    HW1  822   2.819   3.976   1.505
  155OPC    HW2  823   2.738   3.891   1.434
  155OPC     MW  824   2.758   3.927   1.501
  156OPC     OW  825   0.368   2.191   1.063
  156OPC    HW1  826   0.398   2.263   1.022
  156OPC    HW2  827   0.349   2.220   1.143
  156OPC     MW  828   0.370   2.206   1.069
  157OPC     OW  829   2.728   2.238   3.962
  157OPC    HW1  830   2.780   2.237   3.892
  157OPC    HW2  831   2.708   2.323   3.972
  157OPC     MW  832   2.733   2.251   3.953
  158OPC     OW  833   0.513   3.307   3.765
  158OPC    HW1  834   0.507   3.271   3.844
  158OPC    HW2  835   0.598   3.303   3.746
  158OPC     MW  836   0.525   3.301   3.774
  159OPC     OW  837   1.306   1.130   2.018
  159OPC    HW1  838   1.250   1.125   1.951
  159OPC    HW2  839   1.253   1.135   2.088
  159OPC     MW  840   1.290   1.130   2.019
  160OPC     OW  841   0.518   1.413   1.690
  160OPC    HW1  842   0.471   1.347   1.659
  160OPC    HW2  843   0.477   1.484   1.659
  160OPC     MW  844   0.505   1.414   1.681
  161OPC     OW  845   0.474   3.099   5.041
  161OPC    HW1  846   0.529   3.060   4.985
  161OPC    HW2  847   0.437   3.162   4.992
  161OPC     MW  848   0.477   3.103   5.025
  162OPC     OW  849   3.897   0.224   0.971
  162OPC    HW1  850   3.832   0.166   0.969
  162OPC    HW2  851   3.951   0.192   1.031
  162OPC     MW  852   3.895   0.211   0.980
  163OPC     OW  853   0.142   3.204   4.796
  163OPC    HW1  854   0.218   3.235   4.825
  163OPC    HW2  855   0.083   3.240   4.849
  163OPC     MW  856   0.144   3.214   4.808
  164OPC     OW  857   1.993   3.219   4.658
  164OPC    HW1  858   1.934   3.230   4.595
  164OPC    HW2  859   1.983   3.135   4.680
  164OPC     MW  860   1.983   3.208   4.652
  165OPC     OW  861   0.366   4.317   4.071
  165OPC    HW1  862   0.413   4.376   4.027
  165OPC    HW2  863   0.427   4.261   4.101
  165OPC     MW  864   0.382   4.317   4.069
  166OPC     OW  865   3.151   2.246   3.801
  166OPC    HW1  866   3.143   2.290   3.876
  166OPC    HW2  867   3.071   2.249   3.767
  166OPC     MW  868   3.138   2.253   3.807
  167OPC     OW  869   4.787   3.763   4.241
  167OPC    HW1  870   4.849   3.806   4.285
  167OPC    HW2  871   4.783   3.804   4.165
  167OPC     MW  872   4.796   3.775   4.236
  168OPC     OW  873   4.642   0.953   3.957
  168OPC    HW1  874   4.598   0.883   3.931
  168OPC    HW2  875   4.582   1.017   3.955
  168OPC     MW  876   4.627   0.952   3.953
  169OPC     OW  877   1.772   4.396   4.532
  169OPC    HW1  878   1.809   4.340   4.588
  169OPC    HW2  879   1.825   4.465   4.535
  169OPC     MW  880   1.785   4.398   4.541
  170OPC     OW  881   2.668   1.401   2.256
  170OPC    HW1  882   2.683   1.482   2.226
  170OPC    HW2  883   2.702   1.402   2.336
  170OPC     MW  884   2.675   1.413   2.263
  171OPC     OW  885   3.296   4.801   3.073
  171OPC    HW1  886   3.375   4.764   3.072
  171OPC    HW2  887   3.306   4.872   3.022
  171OPC     MW  888   3.309   4.806   3.065
  172OPC     OW  889   0.352   1.902   4.488
  172OPC    HW1  890   0.308   1.830   4.465
  172OPC    HW2  891   0.411   1.874   4.544
  172OPC     MW  892   0.354   1.887   4.493
  173OPC     OW  893   4.776   4.889   4.249
  173OPC    HW1  894   4.741   4.811   4.267
  173OPC    HW2  895   4.718   0.011   4.195
  173OPC     MW  896   4.762   4.883   4.244
  174OPC     OW  897   3.914   1.316   3.695
  174OPC    HW1  898   3.887   1.386   3.650
  174OPC    HW2  899   3.977   1.283   3.645
  174OPC     MW  900   3.919   1.322   3.681
  175OPC     OW  901   3.460   3.621   2.009
  175OPC    HW1  902   3.496   3.675   1.950
  175OPC    HW2  903   3.385   3.596   1.972
  175OPC     MW  904   3.454   3.625   1.995
  176OPC     OW  905   0.710   0.560   0.099
  176OPC    HW1  906   0.629   0.542   0.124
  176OPC    HW2  907   0.703   0.578   0.014
  176OPC     MW  908   0.697   0.560   0.090
  177OPC     OW  909   0.031   1.139   1.077
  177OPC    HW1  910   0.004   1.222   1.069
  177OPC    HW2  911   0.007   1.103   1.001
  177OPC     MW  912   0.023   1.146   1.064
  178OPC     OW  913   0.502   3.882   0.904
  178OPC    HW1  914   0.539   3.830   0.964
  178OPC    HW2  915   0.417   3.863   0.910
  178OPC     MW  916   0.495   3.871   0.914
  179OPC     OW  917   1.863   1.262   3.789
  179OPC    HW1  918   1.802   1.271   3.727
  179OPC    HW2  919   1.845   1.325   3.846
  179OPC     MW  920   1.851   1.272   3.788
  180OPC     OW  921   2.667   1.566   0.782
  180OPC    HW1  922   2.661   1.635   0.836
  180OPC    HW2  923   2.585   1.558   0.752
  180OPC     MW  924   2.654   1.575   0.786
  181OPC     OW  925   2.860   1.799   0.578
  181OPC    HW1  926   2.932   1.829   0.539
  181OPC    HW2  927   2.883   1.721   0.608
  181OPC     MW  928   2.874   1.792   0.577
  182OPC     OW  929   1.426   0.052   2.682
  182OPC    HW1  930   1.503   0.085   2.705
  182OPC    HW2  931   1.369   0.089   2.737
  182OPC     MW  932   1.429   0.062   2.693
  183OPC     OW  933   0.686   3.913   2.629
  183OPC    HW1  934   0.605   3.880   2.631
  183OPC    HW2  935   0.698   3.942   2.710
  183OPC     MW  936   0.676   3.912   2.641
  184OPC     OW  937   4.116   1.096   2.582
  184OPC    HW1  938   4.172   1.034   2.558
  184OPC    HW2  939   4.098   1.137   2.508
  184OPC     MW  940   4.122   1.093   2.568
  185OPC     OW  941   4.777   3.223   1.758
  185OPC    HW1  942   4.836   3.209   1.821
  185OPC    HW2  943   4.804   3.297   1.720
  185OPC     MW  944   4.790   3.232   1.762
  186OPC     OW  945   3.562   3.356   0.811
  186OPC    HW1  946   3.598   3.284   0.846
  186OPC    HW2  947   3.584   3.351   0.727
  186OPC     MW  948   3.571   3.345   0.804
  187OPC     OW  949   3.476   4.776   4.286
  187OPC    HW1  950   3.492   4.862   4.284
  187OPC    HW2  951   3.399   4.769   4.246
  187OPC     MW  952   3.467   4.788   4.280
  188OPC     OW  953   2.922   3.835   1.892
  188OPC    HW1  954   2.957   3.911   1.867
  188OPC    HW2  955   2.983   3.802   1.945
  188OPC     MW  956   2.936   3.841   1.896
  189OPC     OW  957   0.043   0.973   2.370
  189OPC    HW1  958   0.080   0.950   2.445
  189OPC    HW2  959   0.086   0.926   2.310
  189OPC     MW  960   0.055   0.963   2.372
  190OPC     OW  961   1.827   1.141   1.838
  190OPC    HW1  962   1.815   1.208   1.892
  190OPC    HW2  963   1.872   1.084   1.885
  190OPC     MW  964   1.832   1.143   1.853
  191OPC     OW  965   3.449   3.994   1.906
  191OPC    HW1  966   3.393   3.971   1.968
  191OPC    HW2  967   3.467   4.078   1.924
  191OPC     MW  968   3.444   4.003   1.918
  192OPC     OW  969   1.964   3.653   2.726
  192OPC    HW1  970   2.044   3.632   2.699
  192OPC    HW2  971   1.956   3.737   2.703
  192OPC     MW  972   1.975   3.662   2.719
  193OPC     OW  973   0.173   2.260   3.169
  193OPC    HW1  974   0.198   2.277   3.087
  193OPC    HW2  975   0.142   2.179   3.164
  193OPC     MW  976   0.172   2.251   3.156
  194OPC     OW  977   1.375   2.257   2.156
  194OPC    HW1  978   1.427   2.225   2.094
  194OPC    HW2  979   1.430   2.280   2.219
  194OPC     MW  980   1.391   2.256   2.156
  195OPC     OW  981   2.103   3.563   1.557
  195OPC    HW1  982   2.102   3.486   1.515
  195OPC    HW2  983   2.177   3.560   1.603
  195OPC     MW  984   2.114   3.551   1.558
  196OPC     OW  985   0.167   0.073   4.671
  196OPC    HW1  986   0.115   0.005   4.656
  196OPC    HW2  987   0.189   0.064   4.755
  196OPC     MW  988   0.163   0.062   4.681
  197OPC     OW  989   3.911   3.012   3.038
  197OPC    HW1  990   3.967   2.951   3.064
  197OPC    HW2  991   3.913   3.007   2.951
  197OPC     MW  992   3.919   3.002   3.029
  198OPC     OW  993   0.331   1.149   3.493
  198OPC    HW1  994   0.388   1.086   3.516
  198OPC    HW2  995   0.337   1.206   3.558
  198OPC     MW  996   0.340   1.148   3.506
  199OPC     OW  997   0.762   1.780   2.200
  199OPC    HW1  998   0.818   1.782   2.133
  199OPC    HW2  999   0.720   1.856   2.195
  199OPC     MW 1000   0.764   1.791   2.189
  200OPC     OW 1001   4.571   0.084   3.361
  200OPC    HW1 1002   4.644   0.126   3.337
  200OPC    HW2 1003   4.541   0.051   3.287
  200OPC     MW 1004   4.577   0.085   3.347
  201OPC     OW 1005   0.074   3.959   4.939
  201OPC    HW1 1006   0.025   3.952   4.868
  201OPC    HW2 1007   0.019   3.991   4.999
  201OPC     MW 1008   0.059   3.963   4.938
  202OPC     OW 1009   1.023   2.580   2.922
  202OPC    HW1 1010   1.070   2.586   2.849
  202OPC    HW2 1011   0.965   2.517   2.905
  202OPC     MW 1012   1.021   2.572   2.909
  203OPC     OW 1013   4.641   0.830   4.214
  203OPC    HW1 1014   4.634   0.882   4.145
  203OPC    HW2 1015   4.689   0.763   4.184
  203OPC     MW 1016   4.647   0.828   4.199
  204OPC     OW 1017   2.500   0.005   1.425
  204OPC    HW1 1018   2.543   4.877   1.487
  204OPC    HW2 1019   2.433   0.042   1.468
  204OPC     MW 1020   2.496   0.004   1.440
  205OPC     OW 1021   1.179   1.806   3.117
  205OPC    HW1 1022   1.121   1.856   3.159
  205OPC    HW2 1023   1.249   1.858   3.109
  205OPC     MW 1024   1.181   1.821   3.122
  206OPC     OW 1025   2.309   1.861   2.302
  206OPC    HW1 1026   2.374   1.918   2.313
  206OPC    HW2 1027   2.289   1.837   2.383
  206OPC     MW 1028   2.316   1.866   2.316
  207OPC     OW 1029   3.089   0.235   3.102
  207OPC    HW1 1030   3.014   0.275   3.120
  207OPC    HW2 1031   3.084   0.218   3.017
  207OPC     MW 1032   3.077   0.238   3.092
  208OPC     OW 1033   0.260   2.353   2.913
  208OPC    HW1 1034   0.235   2.376   2.832
  208OPC    HW2 1035   0.331   2.304   2.899
  208OPC     MW 1036   0.267   2.349   2.899
  209OPC     OW 1037   3.812   0.031   1.302
  209OPC    HW1 1038   3.839   0.026   1.385
  209OPC    HW2 1039   3.779   4.867   1.287
  209OPC     MW 1040   3.811   0.019   1.312
  210OPC     OW 1041   0.745   4.500   4.864
  210OPC    HW1 1042   0.697   4.429   4.846
  210OPC    HW2 1043   0.723   4.518   4.947
  210OPC     MW 1044   0.735   4.492   4.874
  211OPC     OW 1045   3.637   0.418   2.865
  211OPC    HW1 1046   3.682   0.492   2.867
  211OPC    HW2 1047   3.679   0.367   2.921
  211OPC     MW 1048   3.650   0.421   2.873
  212OPC     OW 1049   1.997   0.537   2.021
  212OPC    HW1 1050   2.042   0.478   1.974
  212OPC    HW2 1051   2.055   0.601   2.033
  212OPC     MW 1052   2.012   0.538   2.016
  213OPC     OW 1053   2.328   4.060   1.560
  213OPC    HW1 1054   2.292   4.136   1.586
  213OPC    HW2 1055   2.332   4.014   1.634
  213OPC     MW 1056   2.323   4.065   1.575
  214OPC     OW 1057   1.600   0.963   4.258
  214OPC    HW1 1058   1.520   0.978   4.289
  214OPC    HW2 1059   1.590   0.892   4.209
  214OPC     MW 1060   1.587   0.955   4.255
  215OPC     OW 1061   4.053   2.304   4.395
  215OPC    HW1 1062   4.078   2.373   4.348
  215OPC    HW2 1063   4.122   2.252   4.393
  215OPC     MW 1064   4.067   2.307   4.388
  216OPC     OW 1065   0.466   4.699   0.460
  216OPC    HW1 1066   0.515   4.643   0.415
  216OPC    HW2 1067   0.403   4.722   0.404
  216OPC     MW 1068   0.464   4.694   0.445
  217OPC     OW 1069   3.166   4.741   0.502
  217OPC    HW1 1070   3.242   4.777   0.479
  217OPC    HW2 1071   3.128   4.801   0.551
  217OPC     MW 1072   3.172   4.755   0.506
  218OPC     OW 1073   2.388   0.345   1.889
  218OPC    HW1 1074   2.406   0.276   1.938
  218OPC    HW2 1075   2.399   0.412   1.943
  218OPC     MW 1076   2.392   0.345   1.904
  219OPC     OW 1077   4.652   3.490   3.118
  219OPC    HW1 1078   4.703   3.511   3.186
  219OPC    HW2 1079   4.572   3.490   3.152
  219OPC     MW 1080   4.648   3.493   3.133
  220OPC     OW 1081   1.627   0.454   4.257
  220OPC    HW1 1082   1.706   0.431   4.227
  220OPC    HW2 1083   1.611   0.529   4.215
  220OPC     MW 1084   1.636   0.462   4.246
  221OPC     OW 1085   2.307   3.150   0.285
  221OPC    HW1 1086   2.253   3.119   0.224
  221OPC    HW2 1087   2.323   3.231   0.259
  221OPC     MW 1088   2.301   3.157   0.272
  222OPC     OW 1089   1.774   0.441   0.456
  222OPC    HW1 1090   1.858   0.464   0.458
  222OPC    HW2 1091   1.756   0.421   0.539
  222OPC     MW 1092   1.784   0.441   0.469
  223OPC     OW 1093   3.279   2.143   0.098
  223OPC    HW1 1094   3.314   2.221   0.078
  223OPC    HW2 1095   3.193   2.158   0.096
  223OPC     MW 1096   3.272   2.157   0.095
  224OPC     OW 1097   0.093   3.215   3.687
  224OPC    HW1 1098   0.115   3.300   3.691
  224OPC    HW2 1099   0.168   3.176   3.665
  224OPC     MW 1100   0.107   3.222   3.684
  225OPC     OW 1101   1.361   0.660   1.069
  225OPC    HW1 1102   1.390   0.650   1.151
  225OPC    HW2 1103   1.416   0.717   1.033
  225OPC     MW 1104   1.373   0.667   1.076
  226OPC     OW 1105   4.850   2.676   1.978
  226OPC    HW1 1106   4.808   2.653   1.904
  226OPC    HW2 1107   4.929   2.700   1.950
  226OPC     MW 1108   4.855   2.676   1.963
  227OPC     OW 1109   1.494   0.399   2.613
  227OPC    HW1 1110   1.449   0.421   2.542
  227OPC    HW2 1111   1.565   0.360   2.582
  227OPC     MW 1112   1.498   0.397   2.598
  228OPC     OW 1113   4.330   2.459   2.659
  228OPC    HW1 1114   4.358   2.482   2.580
  228OPC    HW2 1115   4.354   2.376   2.666
  228OPC     MW 1116   4.338   2.450   2.648
  229OPC     OW 1117   4.330   1.762   0.895
  229OPC    HW1 1118   4.274   1.710   0.852
  229OPC    HW2 1119   4.297   1.842   0.883
  229OPC     MW 1120   4.317   1.766   0.887
  230OPC     OW 1121   1.302   2.008   4.693
  230OPC    HW1 1122   1.373   2.044   4.658
  230OPC    HW2 1123   1.281   2.062   4.758
  230OPC     MW 1124   1.309   2.021   4.697
  231OPC     OW 1125   0.142   1.481   3.221
  231OPC    HW1 1126   0.067   1.437   3.215
  231OPC    HW2 1127   0.126   1.555   3.177
  231OPC     MW 1128   0.128   1.486   3.214
  232OPC     OW 1129   2.994   2.273   4.418
  232OPC    HW1 1130   2.959   2.246   4.343
  232OPC    HW2 1131   3.075   2.298   4.394
  232OPC     MW 1132   3.001   2.273   4.403
  233OPC     OW 1133   3.698   2.096   3.057
  233OPC    HW1 1134   3.658   2.143   3.118
  233OPC    HW2 1135   3.745   2.155   3.012
  233OPC     MW 1136   3.699   2.112   3.059
  234OPC     OW 1137   4.884   3.245   0.730
  234OPC    HW1 1138   4.960   3.218   0.761
  234OPC    HW2 1139   4.834   3.173   0.731
  234OPC     MW 1140   4.888   3.230   0.735
  235OPC     OW 1141   1.494   0.154   3.062
  235OPC    HW1 1142   1.554   0.094   3.041
  235OPC    HW2 1143   1.470   0.186   2.985
  235OPC     MW 1144   1.499   0.150   3.048
  236OPC     OW 1145   1.982   2.768   3.850
  236OPC    HW1 1146   1.896   2.783   3.844
  236OPC    HW2 1147   2.017   2.847   3.838
  236OPC     MW 1148   1.974   2.782   3.847
  237OPC     OW 1149   0.344   4.304   1.932
  237OPC    HW1 1150   0.321   4.278   2.012
  237OPC    HW2 1151   0.273   4.343   1.901
  237OPC     MW 1152   0.330   4.306   1.939
  238OPC     OW 1153   2.574   0.404   4.862
  238OPC    HW1 1154   2.621   0.474   4.884
  238OPC    HW2 1155   2.501   0.413   4.908
  238OPC     MW 1156   2.570   0.416   4.872
  239OPC     OW 1157   2.194   3.348   0.638
  239OPC    HW1 1158   2.231   3.400   0.579
  239OPC    HW2 1159   2.116   3.385   0.652
  239OPC     MW 1160   2.188   3.361   0.631
  240OPC     OW 1161   2.157   4.718   3.236
  240OPC    HW1 1162   2.088   4.726   3.183
  240OPC    HW2 1163   2.220   4.688   3.183
  240OPC     MW 1164   2.156   4.715   3.220
  241OPC     OW 1165   1.097   4.517   2.164
  241OPC    HW1 1166   1.143   4.442   2.167
  241OPC    HW2 1167   1.136   4.562   2.100
  241OPC     MW 1168   1.110   4.512   2.155
  242OPC     OW 1169   4.167   0.221   3.741
  242OPC    HW1 1170   4.214   0.174   3.798
  242OPC    HW2 1171   4.191   0.303   3.758
  242OPC     MW 1172   4.178   0.226   3.752
  243OPC     OW 1173   3.589   4.598   0.443
  243OPC    HW1 1174   3.537   4.561   0.384
  243OPC    HW2 1175   3.572   4.553   0.516
  243OPC     MW 1176   3.579   4.586   0.445
  244OPC     OW 1177   1.119   1.786   4.370
  244OPC    HW1 1178   1.089   1.794   4.289
  244OPC    HW2 1179   1.130   1.868   4.396
  244OPC     MW 1180   1.116   1.799   4.362
  245OPC     OW 1181   1.886   2.820   0.329
  245OPC    HW1 1182   1.878   2.906   0.341
  245OPC    HW2 1183   1.955   2.813   0.275
  245OPC     MW 1184   1.895   2.832   0.323
  246OPC     OW 1185   2.868   1.360   3.111
  246OPC    HW1 1186   2.856   1.417   3.046
  246OPC    HW2 1187   2.837   1.285   3.078
  246OPC     MW 1188   2.862   1.357   3.096
  247OPC     OW 1189   4.678   2.807   2.947
  247OPC    HW1 1190   4.721   2.847   2.883
  247OPC    HW2 1191   4.610   2.860   2.963
  247OPC     MW 1192   4.674   2.821   2.940
  248OPC     OW 1193   0.611   4.263   4.813
  248OPC    HW1 1194   0.688   4.226   4.828
  248OPC    HW2 1195   0.558   4.226   4.872
  248OPC     MW 1196   0.614   4.252   4.824
  249OPC     OW 1197   0.178   0.551   0.541
  249OPC    HW1 1198   0.140   0.560   0.619
  249OPC    HW2 1199   0.165   0.629   0.504
  249OPC     MW 1200   0.170   0.564   0.547
  250OPC     OW 1201   0.343   0.184   3.054
  250OPC    HW1 1202   0.316   0.266   3.044
  250OPC    HW2 1203   0.290   0.138   3.002
  250OPC     MW 1204   0.331   0.189   3.045
  251OPC     OW 1205   2.526   2.245   3.728
  251OPC    HW1 1206   2.576   2.198   3.675
  251OPC    HW2 1207   2.572   2.247   3.803
  251OPC     MW 1208   2.540   2.238   3.732
  252OPC     OW 1209   0.696   1.876   1.550
  252OPC    HW1 1210   0.675   1.842   1.627
  252OPC    HW2 1211   0.642   1.944   1.542
  252OPC     MW 1212   0.685   1.881   1.560
  253OPC     OW 1213   0.845   4.433   0.585
  253OPC    HW1 1214   0.783   4.486   0.616
  253OPC    HW2 1215   0.801   4.378   0.533
  253OPC     MW 1216   0.829   4.433   0.582
  254OPC     OW 1217   4.438   0.469   1.896
  254OPC    HW1 1218   4.435   0.543   1.850
  254OPC    HW2 1219   4.494   0.487   1.960
  254OPC     MW 1220   4.446   0.483   1.899
  255OPC     OW 1221   0.158   4.106   0.996
  255OPC    HW1 1222   0.115   4.083   1.069
  255OPC    HW2 1223   0.168   4.030   0.954
  255OPC     MW 1224   0.153   4.091   1.001
  256OPC     OW 1225   3.248   0.558   2.157
  256OPC    HW1 1226   3.268   0.474   2.164
  256OPC    HW2 1227   3.321   0.599   2.181
  256OPC     MW 1228   3.262   0.552   2.162
  257OPC     OW 1229   1.187   0.014   4.940
  257OPC    HW1 1230   1.204   0.044   5.020
  257OPC    HW2 1231   1.154   4.850   4.954
  257OPC     MW 1232   1.185   0.007   4.954
  258OPC     OW 1233   1.530   2.116   4.578
  258OPC    HW1 1234   1.551   2.067   4.509
  258OPC    HW2 1235   1.548   2.197   4.552
  258OPC     MW 1236   1.536   2.121   4.564
  259OPC     OW 1237   2.108   1.913   2.101
  259OPC    HW1 1238   2.150   1.920   2.177
  259OPC    HW2 1239   2.155   1.854   2.057
  259OPC     MW 1240   2.121   1.905   2.106
  260OPC     OW 1241   1.303   3.187   4.610
  260OPC    HW1 1242   1.390   3.194   4.611
  260OPC    HW2 1243   1.289   3.103   4.593
  260OPC     MW 1244   1.314   3.176   4.608
  261OPC     OW 1245   3.253   4.532   0.668
  261OPC    HW1 1246   3.221   4.598   0.621
  261OPC    HW2 1247   3.204   4.534   0.740
  261OPC     MW 1248   3.241   4.542   0.672
  262OPC     OW 1249   1.798   1.338   2.982
  262OPC    HW1 1250   1.750   1.378   3.043
  262OPC    HW2 1251   1.768   1.372   2.907
  262OPC     MW 1252   1.786   1.349   2.980
  263OPC     OW 1253   2.759   1.462   1.539
  263OPC    HW1 1254   2.677   1.487   1.554
  263OPC    HW2 1255   2.803   1.495   1.607
  263OPC     MW 1256   2.753   1.471   1.551
  264OPC     OW 1257   4.799   4.051   4.519
  264OPC    HW1 1258   4.826   4.131   4.539
  264OPC    HW2 1259   4.723   4.064   4.478
  264OPC     MW 1260   4.792   4.065   4.516
  265OPC     OW 1261   2.470   2.750   0.031
  265OPC    HW1 1262   2.458   2.778   5.092
  265OPC    HW2 1263   2.488   2.823   0.075
  265OPC     MW 1264   2.471   2.765   0.025
  266OPC     OW 1265   1.230   4.373   5.135
  266OPC    HW1 1266   1.286   4.400   5.073
  266OPC    HW2 1267   1.152   4.388   5.100
  266OPC     MW 1268   1.227   4.379   5.121
  267OPC     OW 1269   0.472   0.466   4.835
  267OPC    HW1 1270   0.406   0.421   4.870
  267OPC    HW2 1271   0.435   0.540   4.808
  267OPC     MW 1272   0.457   0.470   4.836
  268OPC     OW 1273   4.680   4.419   0.690
  268OPC    HW1 1274   4.735   4.351   0.695
  268OPC    HW2 1275   4.628   4.397   0.624
  268OPC     MW 1276   4.681   4.406   0.681
  269OPC     OW 1277   0.619   4.376   4.332
  269OPC    HW1 1278   0.574   4.451   4.328
  269OPC    HW2 1279   0.606   4.348   4.414
  269OPC     MW 1280   0.610   4.383   4.344
  270OPC     OW 1281   4.194   1.052   3.998
  270OPC    HW1 1282   4.120   1.098   3.997
  270OPC    HW2 1283   4.192   1.013   4.077
  270OPC     MW 1284   4.183   1.053   4.010
  271OPC     OW 1285   1.055   1.936   0.523
  271OPC    HW1 1286   1.028   2.006   0.569
  271OPC    HW2 1287   1.118   1.968   0.472
  271OPC     MW 1288   1.060   1.951   0.522
  272OPC     OW 1289   3.339   3.135   3.113
  272OPC    HW1 1290   3.375   3.055   3.119
  272OPC    HW2 1291   3.325   3.158   3.196
  272OPC     MW 1292   3.342   3.126   3.126
  273OPC     OW 1293   1.040   1.976   0.091
  273OPC    HW1 1294   1.005   1.978   0.011
  273OPC    HW2 1295   1.087   1.903   0.091
  273OPC     MW 1296   1.042   1.966   0.079
  274OPC     OW 1297   0.789   0.219   1.913
  274OPC    HW1 1298   0.805   0.192   1.831
  274OPC    HW2 1299   0.832   0.162   1.962
  274OPC     MW 1300   0.798   0.207   1.908
  275OPC     OW 1301   4.244   1.358   1.422
  275OPC    HW1 1302   4.216   1.300   1.364
  275OPC    HW2 1303   4.249   1.432   1.377
  275OPC     MW 1304   4.241   1.360   1.407
  276OPC     OW 1305   3.506   0.164   4.648
  276OPC    HW1 1306   3.580   0.146   4.605
  276OPC    HW2 1307   3.484   0.088   4.684
  276OPC     MW 1308   3.514   0.150   4.647
  277OPC     OW 1309   3.471   0.029   2.169
  277OPC    HW1 1310   3.389   0.016   2.197
  277OPC    HW2 1311   3.519   0.023   2.241
  277OPC     MW 1312   3.466   0.026   2.184
  278OPC     OW 1313   3.416   2.411   4.024
  278OPC    HW1 1314   3.441   2.483   4.065
  278OPC    HW2 1315   3.333   2.401   4.050
  278OPC     MW 1316   3.407   2.420   4.034
  279OPC     OW 1317   0.237   0.522   1.528
  279OPC    HW1 1318   0.169   0.575   1.536
  279OPC    HW2 1319   0.206   0.445   1.554
  279OPC     MW 1320   0.222   0.518   1.533
  280OPC     OW 1321   0.315   2.592   4.781
  280OPC    HW1 1322   0.351   2.534   4.727
  280OPC    HW2 1323   0.249   2.625   4.735
  280OPC     MW 1324   0.311   2.588   4.766
  281OPC     OW 1325   1.377   3.177   3.123
  281OPC    HW1 1326   1.397   3.262   3.130
  281OPC    HW2 1327   1.452   3.140   3.100
  281OPC     MW 1328   1.391   3.184   3.121
  282OPC     OW 1329   3.369   0.093   2.909
  282OPC    HW1 1330   3.374   0.096   2.822
  282OPC    HW2 1331   3.452   0.095   2.934
  282OPC     MW 1332   3.382   0.094   2.900
  283OPC     OW 1333   4.465   4.133   0.067
  283OPC    HW1 1334   4.482   4.103   5.130
  283OPC    HW2 1335   4.420   4.068   0.104
  283OPC     MW 1336   4.461   4.119   0.061
  284OPC     OW 1337   2.413   0.564   2.050
  284OPC    HW1 1338   2.458   0.566   2.125
  284OPC    HW2 1339   2.341   0.609   2.068
  284OPC     MW 1340   2.409   0.571   2.064
  285OPC     OW 1341   2.664   1.732   0.405
  285OPC    HW1 1342   2.725   1.753   0.463
  285OPC    HW2 1343   2.663   1.645   0.407
  285OPC     MW 1344   2.673   1.723   0.414
  286OPC     OW 1345   1.423   1.320   4.766
  286OPC    HW1 1346   1.453   1.268   4.829
  286OPC    HW2 1347   1.484   1.382   4.759
  286OPC     MW 1348   1.436   1.322   4.774
  287OPC     OW 1349   3.757   1.076   2.077
  287OPC    HW1 1350   3.725   1.156   2.087
  287OPC    HW2 1351   3.698   1.036   2.028
  287OPC     MW 1352   3.744   1.082   2.071
  288OPC     OW 1353   1.559   4.526   0.233
  288OPC    HW1 1354   1.638   4.553   0.256
  288OPC    HW2 1355   1.567   4.439   0.229
  288OPC     MW 1356   1.572   4.517   0.236
  289OPC     OW 1357   3.370   1.631   1.467
  289OPC    HW1 1358   3.414   1.673   1.530
  289OPC    HW2 1359   3.309   1.587   1.511
  289OPC     MW 1360   3.368   1.631   1.483
  290OPC     OW 1361   3.148   3.022   1.900
  290OPC    HW1 1362   3.122   2.943   1.875
  290OPC    HW2 1363   3.201   3.048   1.835
  290OPC     MW 1364   3.152   3.014   1.887
  291OPC     OW 1365   1.399   4.119   0.961
  291OPC    HW1 1366   1.454   4.184   0.982
  291OPC    HW2 1367   1.360   4.148   0.888
  291OPC     MW 1368   1.401   4.133   0.953
  292OPC     OW 1369   2.240   0.124   4.426
  292OPC    HW1 1370   2.213   0.109   4.507
  292OPC    HW2 1371   2.320   0.158   4.436
  292OPC     MW 1372   2.248   0.127   4.439
  293OPC     OW 1373   3.026   1.137   0.978
  293OPC    HW1 1374   3.052   1.219   0.963
  293OPC    HW2 1375   2.967   1.145   1.042
  293OPC     MW 1376   3.021   1.150   0.985
  294OPC     OW 1377   4.855   4.532   4.617
  294OPC    HW1 1378   4.774   4.550   4.588
  294OPC    HW2 1379   4.895   4.609   4.613
  294OPC     MW 1380   4.849   4.546   4.612
  295OPC     OW 1381   3.070   4.079   4.803
  295OPC    HW1 1382   3.154   4.096   4.821
  295OPC    HW2 1383   3.040   4.156   4.774
  295OPC     MW 1384   3.078   4.093   4.801
  296OPC     OW 1385   3.463   0.625   3.416
  296OPC    HW1 1386   3.458   0.684   3.352
  296OPC    HW2 1387   3.385   0.629   3.454
  296OPC     MW 1388   3.451   0.634   3.412
  297OPC     OW 1389   4.880   1.950   4.093
  297OPC    HW1 1390   4.942   1.923   4.148
  297OPC    HW2 1391   4.864   2.032   4.118
  297OPC     MW 1392   4.887   1.958   4.105
  298OPC     OW 1393   2.125   1.237   3.674
  298OPC    HW1 1394   2.105   1.203   3.596
  298OPC    HW2 1395   2.048   1.252   3.711
  298OPC     MW 1396   2.111   1.234   3.668
  299OPC     OW 1397   0.660   0.632   4.975
  299OPC    HW1 1398   0.598   0.686   5.005
  299OPC    HW2 1399   0.614   0.567   4.939
  299OPC     MW 1400   0.644   0.630   4.974
  300OPC     OW 1401   3.654   0.258   1.287
  300OPC    HW1 1402   3.699   0.183   1.282
  300OPC    HW2 1403   3.571   0.232   1.283
  300OPC     MW 1404   3.648   0.243   1.286
  301OPC     OW 1405   2.050   3.801   1.428
  301OPC    HW1 1406   1.988   3.781   1.369
  301OPC    HW2 1407   2.059   3.728   1.475
  301OPC     MW 1408   2.042   3.787   1.426
  302OPC     OW 1409   4.099   3.708   5.141
  302OPC    HW1 1410   4.022   3.672   0.021
  302OPC    HW2 1411   4.078   3.790   5.123
  302OPC     MW 1412   4.084   3.715   5.142
  303OPC     OW 1413   0.027   3.962   1.855
  303OPC    HW1 1414   4.978   3.906   1.837
  303OPC    HW2 1415   5.010   4.039   1.830
  303OPC     MW 1416   0.013   3.965   1.849
  304OPC     OW 1417   3.090   4.061   2.270
  304OPC    HW1 1418   3.103   4.143   2.296
  304OPC    HW2 1419   3.068   4.019   2.344
  304OPC     MW 1420   3.089   4.067   2.285
  305OPC     OW 1421   2.277   0.200   3.578
  305OPC    HW1 1422   2.250   0.236   3.503
  305OPC    HW2 1423   2.226   0.130   3.587
  305OPC     MW 1424   2.266   0.195   3.568
  306OPC     OW 1425   2.339   2.263   0.055
  306OPC    HW1 1426   2.301   2.185   0.050
  306OPC    HW2 1427   2.423   2.245   0.066
  306OPC     MW 1428   2.346   2.249   0.056
  307OPC     OW 1429   4.317   0.931   4.894
  307OPC    HW1 1430   4.392   0.889   4.909
  307OPC    HW2 1431   4.338   1.015   4.904
  307OPC     MW 1432   4.331   0.937   4.898
  308OPC     OW 1433   2.239   1.004   3.261
  308OPC    HW1 1434   2.192   1.037   3.326
  308OPC    HW2 1435   2.310   0.972   3.301
  308OPC     MW 1436   2.243   1.004   3.276
  309OPC     OW 1437   4.643   4.892   3.611
  309OPC    HW1 1438   4.666   0.051   3.652
  309OPC    HW2 1439   4.619   0.004   3.531
  309OPC     MW 1440   4.643   4.907   3.605
  310OPC     OW 1441   4.371   3.872   4.481
  310OPC    HW1 1442   4.288   3.876   4.456
  310OPC    HW2 1443   4.374   3.798   4.529
  310OPC     MW 1444   4.359   3.861   4.485
  311OPC     OW 1445   4.075   2.550   3.074
  311OPC    HW1 1446   4.038   2.504   3.139
  311OPC    HW2 1447   4.008   2.568   3.021
  311OPC     MW 1448   4.059   2.546   3.076
  312OPC     OW 1449   1.805   4.552   3.593
  312OPC    HW1 1450   1.871   4.551   3.536
  312OPC    HW2 1451   1.821   4.483   3.643
  312OPC     MW 1452   1.817   4.542   3.592
  313OPC     OW 1453   4.360   2.150   3.784
  313OPC    HW1 1454   4.401   2.076   3.763
  313OPC    HW2 1455   4.355   2.193   3.708
  313OPC     MW 1456   4.365   2.146   3.770
  314OPC     OW 1457   0.037   1.705   0.303
  314OPC    HW1 1458   0.061   1.699   0.219
  314OPC    HW2 1459   4.969   1.734   0.298
  314OPC     MW 1460   0.028   1.708   0.290
  315OPC     OW 1461   0.303   4.053   4.822
  315OPC    HW1 1462   0.235   4.029   4.872
  315OPC    HW2 1463   0.304   3.994   4.758
  315OPC     MW 1464   0.293   4.041   4.820
  316OPC     OW 1465   0.286   4.480   1.229
  316OPC    HW1 1466   0.340   4.502   1.294
  316OPC    HW2 1467   0.325   4.410   1.193
  316OPC     MW 1468   0.300   4.473   1.233
  317OPC     OW 1469   4.987   0.495   1.715
  317OPC    HW1 1470   5.014   0.418   1.683
  317OPC    HW2 1471   0.001   0.495   1.797
  317OPC     MW 1472   4.995   0.484   1.722
  318OPC     OW 1473   0.169   1.248   4.204
  318OPC    HW1 1474   0.189   1.241   4.119
  318OPC    HW2 1475   0.124   1.323   4.208
  318OPC     MW 1476   0.165   1.258   4.192
  319OPC     OW 1477   0.700   2.188   0.821
  319OPC    HW1 1478   0.655   2.124   0.784
  319OPC    HW2 1479   0.778   2.185   0.782
  319OPC     MW 1480   0.705   2.178   0.810
  320OPC     OW 1481   3.464   4.664   3.368
  320OPC    HW1 1482   3.443   4.656   3.452
  320OPC    HW2 1483   3.484   4.748   3.359
  320OPC     MW 1484   3.464   4.675   3.379
  321OPC     OW 1485   1.873   0.649   5.121
  321OPC    HW1 1486   1.868   0.642   5.034
  321OPC    HW2 1487   1.875   0.735   5.135
  321OPC     MW 1488   1.873   0.661   5.110
  322OPC     OW 1489   3.524   2.019   2.062
  322OPC    HW1 1490   3.458   2.068   2.092
  322OPC    HW2 1491   3.584   2.026   2.125
  322OPC     MW 1492   3.523   2.027   2.076
  323OPC     OW 1493   1.585   0.363   0.093
  323OPC    HW1 1494   1.615   0.437   0.128
  323OPC    HW2 1495   1.586   0.307   0.160
  323OPC     MW 1496   1.590   0.366   0.108
  324OPC     OW 1497   1.623   3.969   3.678
  324OPC    HW1 1498   1.629   4.035   3.735
  324OPC    HW2 1499   1.571   3.912   3.719
  324OPC     MW 1500   1.616   3.970   3.693
  325OPC     OW 1501   1.710   1.256   4.213
  325OPC    HW1 1502   1.735   1.307   4.147
  325OPC    HW2 1503   1.719   1.175   4.181
  325OPC     MW 1504   1.715   1.251   4.199
  326OPC     OW 1505   0.125   3.182   0.830
  326OPC    HW1 1506   0.192   3.185   0.775
  326OPC    HW2 1507   0.134   3.106   0.871
  326OPC     MW 1508   0.136   3.171   0.828
  327OPC     OW 1509   3.913   1.992   0.407
  327OPC    HW1 1510   3.932   1.914   0.440
  327OPC    HW2 1511   3.986   2.014   0.364
  327OPC     MW 1512   3.927   1.984   0.405
  328OPC     OW 1513   2.177   1.888   1.500
  328OPC    HW1 1514   2.208   1.941   1.438
  328OPC    HW2 1515   2.178   1.809   1.462
  328OPC     MW 1516   2.182   1.884   1.485
  329OPC     OW 1517   3.371   2.706   2.386
  329OPC    HW1 1518   3.327   2.757   2.441
  329OPC    HW2 1519   3.309   2.668   2.338
  329OPC     MW 1520   3.355   2.708   2.387
  330OPC     OW 1521   3.914   2.095   3.239
  330OPC    HW1 1522   3.852   2.079   3.179
  330OPC    HW2 1523   3.887   2.050   3.309
  330OPC     MW 1524   3.901   2.086   3.240
  331OPC     OW 1525   0.667   2.962   4.876
  331OPC    HW1 1526   0.706   2.913   4.936
  331OPC    HW2 1527   0.603   2.911   4.846
  331OPC     MW 1528   0.663   2.947   4.880
  332OPC     OW 1529   0.187   4.555   2.681
  332OPC    HW1 1530   0.260   4.509   2.694
  332OPC    HW2 1531   0.136   4.502   2.635
  332OPC     MW 1532   0.190   4.541   2.676
  333OPC     OW 1533   1.273   0.451   4.377
  333OPC    HW1 1534   1.261   0.475   4.294
  333OPC    HW2 1535   1.304   0.369   4.370
  333OPC     MW 1536   1.276   0.442   4.364
  334OPC     OW 1537   1.811   1.692   0.776
  334OPC    HW1 1538   1.848   1.771   0.781
  334OPC    HW2 1539   1.805   1.668   0.860
  334OPC     MW 1540   1.816   1.700   0.789
  335OPC     OW 1541   2.712   1.833   2.386
  335OPC    HW1 1542   2.655   1.898   2.375
  335OPC    HW2 1543   2.784   1.862   2.348
  335OPC     MW 1544   2.714   1.847   2.379
  336OPC     OW 1545   1.386   1.483   3.951
  336OPC    HW1 1546   1.308   1.470   3.988
  336OPC    HW2 1547   1.436   1.510   4.017
  336OPC     MW 1548   1.382   1.485   3.966
  337OPC     OW 1549   1.288   1.164   4.045
  337OPC    HW1 1550   1.328   1.163   3.967
  337OPC    HW2 1551   1.246   1.087   4.047
  337OPC     MW 1552   1.288   1.152   4.034
  338OPC     OW 1553   4.741   1.265   3.361
  338OPC    HW1 1554   4.738   1.181   3.339
  338OPC    HW2 1555   4.663   1.295   3.336
  338OPC     MW 1556   4.729   1.257   3.354
  339OPC     OW 1557   1.285   3.997   4.563
  339OPC    HW1 1558   1.371   3.989   4.555
  339OPC    HW2 1559   1.266   4.070   4.519
  339OPC     MW 1560   1.295   4.007   4.555
  340OPC     OW 1561   0.501   4.733   2.040
  340OPC    HW1 1562   0.462   4.687   2.103
  340OPC    HW2 1563   0.493   4.815   2.067
  340OPC     MW 1564   0.494   4.738   2.053
  341OPC     OW 1565   4.117   2.852   2.550
  341OPC    HW1 1566   4.080   2.864   2.472
  341OPC    HW2 1567   4.054   2.812   2.596
  341OPC     MW 1568   4.102   2.848   2.545
  342OPC     OW 1569   3.674   1.341   0.620
  342OPC    HW1 1570   3.737   1.359   0.678
  342OPC    HW2 1571   3.602   1.375   0.655
  342OPC     MW 1572   3.673   1.349   0.634
  343OPC     OW 1573   2.774   0.081   1.638
  343OPC    HW1 1574   2.710   0.137   1.657
  343OPC    HW2 1575   2.817   0.074   1.714
  343OPC     MW 1576   2.771   0.088   1.652
  344OPC     OW 1577   1.151   3.495   1.936
  344OPC    HW1 1578   1.111   3.441   1.879
  344OPC    HW2 1579   1.190   3.441   1.992
  344OPC     MW 1580   1.151   3.479   1.936
  345OPC     OW 1581   4.016   2.659   4.969
  345OPC    HW1 1582   4.012   2.696   5.048
  345OPC    HW2 1583   3.936   2.625   4.958
  345OPC     MW 1584   4.004   2.659   4.979
  346OPC     OW 1585   2.040   4.638   4.796
  346OPC    HW1 1586   2.010   4.630   4.715
  346OPC    HW2 1587   2.041   4.556   4.826
  346OPC     MW 1588   2.036   4.625   4.789
  347OPC     OW 1589   3.885   0.936   2.289
  347OPC    HW1 1590   3.827   0.983   2.243
  347OPC    HW2 1591   3.857   0.943   2.371
  347OPC     MW 1592   3.872   0.944   2.294
  348OPC     OW 1593   4.644   0.857   1.106
  348OPC    HW1 1594   4.594   0.788   1.089
  348OPC    HW2 1595   4.705   0.853   1.043
  348OPC     MW 1596   4.646   0.846   1.094
  349OPC     OW 1597   4.917   1.167   0.229
  349OPC    HW1 1598   4.960   1.113   0.176
  349OPC    HW2 1599   4.973   1.181   0.294
  349OPC     MW 1600   4.932   1.161   0.231
  350OPC     OW 1601   2.374   1.104   2.187
  350OPC    HW1 1602   2.443   1.116   2.239
  350OPC    HW2 1603   2.322   1.171   2.207
  350OPC     MW 1604   2.377   1.116   2.198
  351OPC     OW 1605   0.384   1.206   4.484
  351OPC    HW1 1606   0.359   1.153   4.419
  351OPC    HW2 1607   0.471   1.204   4.481
  351OPC     MW 1608   0.393   1.198   4.474
  352OPC     OW 1609   0.904   1.461   4.204
  352OPC    HW1 1610   0.987   1.447   4.180
  352OPC    HW2 1611   0.912   1.508   4.277
  352OPC     MW 1612   0.918   1.466   4.211
  353OPC     OW 1613   4.696   1.538   0.915
  353OPC    HW1 1614   4.781   1.556   0.905
  353OPC    HW2 1615   4.663   1.552   0.835
  353OPC     MW 1616   4.704   1.543   0.902
  354OPC     OW 1617   1.978   2.768   3.569
  354OPC    HW1 1618   1.984   2.750   3.654
  354OPC    HW2 1619   2.061   2.765   3.542
  354OPC     MW 1620   1.991   2.765   3.578
  355OPC     OW 1621   2.568   2.011   1.089
  355OPC    HW1 1622   2.554   2.059   1.161
  355OPC    HW2 1623   2.492   2.017   1.046
  355OPC     MW 1624   2.555   2.019   1.093
  356OPC     OW 1625   0.638   0.476   3.065
  356OPC    HW1 1626   0.594   0.487   2.991
  356OPC    HW2 1627   0.690   0.408   3.048
  356OPC     MW 1628   0.639   0.468   3.052
  357OPC     OW 1629   4.560   1.267   4.402
  357OPC    HW1 1630   4.530   1.285   4.323
  357OPC    HW2 1631   4.635   1.225   4.387
  357OPC     MW 1632   4.567   1.263   4.388
  358OPC     OW 1633   1.838   1.672   4.705
  358OPC    HW1 1634   1.912   1.630   4.684
  358OPC    HW2 1635   1.816   1.713   4.631
  358OPC     MW 1636   1.846   1.672   4.691
  359OPC     OW 1637   4.916   0.092   5.088
  359OPC    HW1 1638   4.857   0.117   0.004
  359OPC    HW2 1639   4.870   0.047   5.030
  359OPC     MW 1640   4.901   0.089   5.088
  360OPC     OW 1641   2.513   2.986   0.168
  360OPC    HW1 1642   2.467   3.026   0.231
  360OPC    HW2 1643   2.585   2.958   0.209
  360OPC     MW 1644   2.517   2.988   0.183
  361OPC     OW 1645   3.309   0.421   0.084
  361OPC    HW1 1646   3.328   0.478   0.147
  361OPC    HW2 1647   3.239   0.379   0.115
  361OPC     MW 1648   3.301   0.423   0.097
  362OPC     OW 1649   2.717   1.231   2.740
  362OPC    HW1 1650   2.649   1.244   2.793
  362OPC    HW2 1651   2.786   1.250   2.790
  362OPC     MW 1652   2.717   1.236   2.755
  363OPC     OW 1653   2.506   0.139   2.035
  363OPC    HW1 1654   2.503   0.123   2.121
  363OPC    HW2 1655   2.578   0.187   2.026
  363OPC     MW 1656   2.516   0.144   2.046
  364OPC     OW 1657   2.384   4.358   3.247
  364OPC    HW1 1658   2.378   4.273   3.228
  364OPC    HW2 1659   2.458   4.364   3.293
  364OPC     MW 1660   2.394   4.346   3.251
  365OPC     OW 1661   3.534   2.635   4.160
  365OPC    HW1 1662   3.618   2.651   4.144
  365OPC    HW2 1663   3.529   2.639   4.247
  365OPC     MW 1664   3.546   2.638   4.171
  366OPC     OW 1665   1.513   3.769   3.872
  366OPC    HW1 1666   1.560   3.820   3.926
  366OPC    HW2 1667   1.470   3.716   3.927
  366OPC     MW 1668   1.514   3.769   3.888
  367OPC     OW 1669   3.183   2.028   3.597
  367OPC    HW1 1670   3.178   2.074   3.523
  367OPC    HW2 1671   3.177   2.088   3.660
  367OPC     MW 1672   3.181   2.044   3.595
  368OPC     OW 1673   3.379   0.767   1.337
  368OPC    HW1 1674   3.361   0.682   1.337
  368OPC    HW2 1675   3.342   0.796   1.411
  368OPC     MW 1676   3.371   0.759   1.348
  369OPC     OW 1677   4.406   4.153   0.683
  369OPC    HW1 1678   4.443   4.190   0.614
  369OPC    HW2 1679   4.459   4.174   0.749
  369OPC     MW 1680   4.419   4.161   0.683
  370OPC     OW 1681   3.059   0.110   3.520
  370OPC    HW1 1682   3.118   0.095   3.457
  370OPC    HW2 1683   3.104   0.154   3.580
  370OPC     MW 1684   3.074   0.114   3.519
  371OPC     OW 1685   1.433   4.124   2.590
  371OPC    HW1 1686   1.464   4.076   2.524
  371OPC    HW2 1687   1.495   4.185   2.602
  371OPC     MW 1688   1.447   4.126   2.582
  372OPC     OW 1689   2.079   3.159   1.766
  372OPC    HW1 1690   2.075   3.103   1.833
  372OPC    HW2 1691   2.027   3.224   1.791
  372OPC     MW 1692   2.071   3.160   1.780
  373OPC     OW 1693   2.407   4.822   3.972
  373OPC    HW1 1694   2.336   4.871   3.982
  373OPC    HW2 1695   2.466   4.860   4.024
  373OPC     MW 1696   2.405   4.835   3.981
  374OPC     OW 1697   4.062   1.386   3.926
  374OPC    HW1 1698   4.031   1.462   3.955
  374OPC    HW2 1699   4.005   1.364   3.863
  374OPC     MW 1700   4.049   1.394   3.921
  375OPC     OW 1701   3.548   3.761   3.938
  375OPC    HW1 1702   3.509   3.686   3.915
  375OPC    HW2 1703   3.611   3.770   3.878
  375OPC     MW 1704   3.552   3.751   3.926
  376OPC     OW 1705   0.517   2.385   0.912
  376OPC    HW1 1706   0.575   2.329   0.878
  376OPC    HW2 1707   0.556   2.463   0.903
  376OPC     MW 1708   0.531   2.388   0.906
  377OPC     OW 1709   3.639   0.639   0.701
  377OPC    HW1 1710   3.649   0.675   0.780
  377OPC    HW2 1711   3.669   0.558   0.711
  377OPC     MW 1712   3.645   0.632   0.714
  378OPC     OW 1713   0.324   4.670   1.830
  378OPC    HW1 1714   0.249   4.636   1.860
  378OPC    HW2 1715   0.366   4.695   1.902
  378OPC     MW 1716   0.319   4.669   1.845
  379OPC     OW 1717   1.615   3.689   4.439
  379OPC    HW1 1718   1.670   3.750   4.467
  379OPC    HW2 1719   1.569   3.669   4.510
  379OPC     MW 1720   1.616   3.695   4.453
  380OPC     OW 1721   4.730   2.894   0.077
  380OPC    HW1 1722   4.745   2.884   0.163
  380OPC    HW2 1723   4.755   2.976   0.061
  380OPC     MW 1724   4.736   2.905   0.087
  381OPC     OW 1725   0.792   3.220   3.723
  381OPC    HW1 1726   0.873   3.250   3.710
  381OPC    HW2 1727   0.767   3.195   3.643
  381OPC     MW 1728   0.800   3.221   3.709
  382OPC     OW 1729   4.110   2.095   2.276
  382OPC    HW1 1730   4.054   2.088   2.210
  382OPC    HW2 1731   4.072   2.152   2.330
  382OPC     MW 1732   4.096   2.102   2.274
  383OPC     OW 1733   2.435   0.868   4.913
  383OPC    HW1 1734   2.509   0.861   4.960
  383OPC    HW2 1735   2.397   0.791   4.924
  383OPC     MW 1736   2.441   0.856   4.922
  384OPC     OW 1737   0.242   2.107   4.216
  384OPC    HW1 1738   0.204   2.101   4.138
  384OPC    HW2 1739   0.320   2.142   4.198
  384OPC     MW 1740   0.248   2.111   4.202
  385OPC     OW 1741   4.852   2.308   1.080
  385OPC    HW1 1742   4.889   2.383   1.105
  385OPC    HW2 1743   4.874   2.301   0.996
  385OPC     MW 1744   4.861   2.318   1.071
  386OPC     OW 1745   0.743   3.337   3.121
  386OPC    HW1 1746   0.715   3.263   3.084
  386OPC    HW2 1747   0.829   3.334   3.111
  386OPC     MW 1748   0.751   3.326   3.114
  387OPC     OW 1749   4.258   4.031   3.741
  387OPC    HW1 1750   4.341   4.055   3.754
  387OPC    HW2 1751   4.258   3.946   3.760
  387OPC     MW 1752   4.271   4.022   3.746
  388OPC     OW 1753   3.682   0.386   2.167
  388OPC    HW1 1754   3.697   0.405   2.083
  388OPC    HW2 1755   3.598   0.363   2.167
  388OPC     MW 1756   3.672   0.385   2.154
  389OPC     OW 1757   1.506   3.392   4.137
  389OPC    HW1 1758   1.528   3.377   4.054
  389OPC    HW2 1759   1.463   3.468   4.134
  389OPC     MW 1760   1.503   3.401   4.124
  390OPC     OW 1761   1.405   2.698   4.215
  390OPC    HW1 1762   1.422   2.710   4.131
  390OPC    HW2 1763   1.422   2.776   4.251
  390OPC     MW 1764   1.410   2.712   4.208
  391OPC     OW 1765   4.741   3.306   2.301
  391OPC    HW1 1766   4.720   3.361   2.237
  391OPC    HW2 1767   4.756   3.358   2.369
  391OPC     MW 1768   4.740   3.322   2.302
  392OPC     OW 1769   3.824   1.135   3.897
  392OPC    HW1 1770   3.833   1.183   3.824
  392OPC    HW2 1771   3.864   1.060   3.877
  392OPC     MW 1772   3.831   1.131   3.883
  393OPC     OW 1773   4.765   0.774   2.828
  393OPC    HW1 1774   4.725   0.729   2.891
  393OPC    HW2 1775   4.849   0.773   2.852
  393OPC     MW 1776   4.771   0.767   2.841
  394OPC     OW 1777   4.265   2.904   1.876
  394OPC    HW1 1778   4.285   2.952   1.806
  394OPC    HW2 1779   4.179   2.890   1.867
  394OPC     MW 1780   4.255   2.909   1.864
  395OPC     OW 1781   4.214   3.015   2.130
  395OPC    HW1 1782   4.237   2.978   2.054
  395OPC    HW2 1783   4.278   2.993   2.184
  395OPC     MW 1784   4.227   3.006   2.127
  396OPC     OW 1785   4.769   0.934   2.397
  396OPC    HW1 1786   4.851   0.948   2.372
  396OPC    HW2 1787   4.732   0.896   2.328
  396OPC     MW 1788   4.776   0.930   2.383
  397OPC     OW 1789   3.908   0.095   3.812
  397OPC    HW1 1790   3.901   0.120   3.895
  397OPC    HW2 1791   3.988   0.121   3.790
  397OPC     MW 1792   3.919   0.103   3.821
  398OPC     OW 1793   2.959   3.142   0.487
  398OPC    HW1 1794   3.030   3.191   0.474
  398OPC    HW2 1795   2.924   3.174   0.560
  398OPC     MW 1796   2.964   3.154   0.496
  399OPC     OW 1797   2.514   1.287   2.944
  399OPC    HW1 1798   2.484   1.275   3.025
  399OPC    HW2 1799   2.524   1.373   2.938
  399OPC     MW 1800   2.511   1.298   2.955
  400OPC     OW 1801   2.373   0.766   1.231
  400OPC    HW1 1802   2.351   0.681   1.235
  400OPC    HW2 1803   2.452   0.764   1.193
  400OPC     MW 1804   2.382   0.753   1.226
  401OPC     OW 1805   2.183   3.389   4.324
  401OPC    HW1 1806   2.253   3.442   4.325
  401OPC    HW2 1807   2.152   3.399   4.243
  401OPC     MW 1808   2.189   3.398   4.312
  402OPC     OW 1809   4.442   2.370   3.253
  402OPC    HW1 1810   4.495   2.303   3.238
  402OPC    HW2 1811   4.398   2.379   3.178
  402OPC     MW 1812   4.443   2.362   3.240
  403OPC     OW 1813   1.116   1.147   2.219
  403OPC    HW1 1814   1.075   1.207   2.267
  403OPC    HW2 1815   1.099   1.072   2.261
  403OPC     MW 1816   1.107   1.145   2.232
  404OPC     OW 1817   4.742   1.721   3.988
  404OPC    HW1 1818   4.790   1.784   4.024
  404OPC    HW2 1819   4.774   1.714   3.907
  404OPC     MW 1820   4.754   1.729   3.981
  405OPC     OW 1821   0.503   1.879   3.984
  405OPC    HW1 1822   0.418   1.871   3.967
  405OPC    HW2 1823   0.507   1.883   4.071
  405OPC     MW 1824   0.491   1.878   3.994
  406OPC     OW 1825   1.424   0.683   4.422
  406OPC    HW1 1826   1.501   0.677   4.382
  406OPC    HW2 1827   1.386   0.607   4.403
  406OPC     MW 1828   1.430   0.671   4.413
  407OPC     OW 1829   1.251   4.202   0.729
  407OPC    HW1 1830   1.281   4.280   0.705
  407OPC    HW2 1831   1.168   4.217   0.748
  407OPC     MW 1832   1.243   4.216   0.728
  408OPC     OW 1833   3.511   2.018   3.763
  408OPC    HW1 1834   3.480   1.958   3.709
  408OPC    HW2 1835   3.447   2.028   3.822
  408OPC     MW 1836   3.497   2.011   3.764
  409OPC     OW 1837   1.721   0.255   2.524
  409OPC    HW1 1838   1.724   0.168   2.518
  409OPC    HW2 1839   1.805   0.278   2.529
  409OPC     MW 1840   1.734   0.246   2.524
  410OPC     OW 1841   1.573   1.108   0.962
  410OPC    HW1 1842   1.563   1.193   0.947
  410OPC    HW2 1843   1.567   1.073   0.882
  410OPC     MW 1844   1.571   1.115   0.948
  411OPC     OW 1845   1.213   3.339   1.590
  411OPC    HW1 1846   1.147   3.318   1.643
  411OPC    HW2 1847   1.228   3.423   1.608
  411OPC     MW 1848   1.205   3.348   1.600
  412OPC     OW 1849   1.887   4.549   2.960
  412OPC    HW1 1850   1.837   4.481   2.938
  412OPC    HW2 1851   1.966   4.527   2.930
  412OPC     MW 1852   1.891   4.536   2.952
  413OPC     OW 1853   1.182   2.301   4.354
  413OPC    HW1 1854   1.258   2.342   4.338
  413OPC    HW2 1855   1.144   2.351   4.415
  413OPC     MW 1856   1.188   2.315   4.361
  414OPC     OW 1857   0.674   2.569   4.620
  414OPC    HW1 1858   0.704   2.650   4.612
  414OPC    HW2 1859   0.720   2.524   4.561
  414OPC     MW 1860   0.685   2.574   4.610
  415OPC     OW 1861   3.940   3.441   4.492
  415OPC    HW1 1862   3.974   3.380   4.440
  415OPC    HW2 1863   3.913   3.397   4.562
  415OPC     MW 1864   3.941   3.426   4.495
  416OPC     OW 1865   3.085   1.300   5.005
  416OPC    HW1 1866   3.139   1.235   5.026
  416OPC    HW2 1867   3.114   1.326   4.927
  416OPC     MW 1868   3.097   1.294   4.997
  417OPC     OW 1869   1.825   3.817   2.021
  417OPC    HW1 1870   1.765   3.805   1.959
  417OPC    HW2 1871   1.881   3.752   2.009
  417OPC     MW 1872   1.824   3.806   2.010
  418OPC     OW 1873   2.319   4.491   1.786
  418OPC    HW1 1874   2.295   4.408   1.776
  418OPC    HW2 1875   2.275   4.518   1.856
  418OPC     MW 1876   2.309   4.483   1.795
  419OPC     OW 1877   1.442   0.789   3.726
  419OPC    HW1 1878   1.379   0.843   3.699
  419OPC    HW2 1879   1.427   0.716   3.680
  419OPC     MW 1880   1.430   0.786   3.715
  420OPC     OW 1881   3.536   1.757   1.960
  420OPC    HW1 1882   3.518   1.761   1.875
  420OPC    HW2 1883   3.521   1.838   1.988
  420OPC     MW 1884   3.531   1.770   1.952
  421OPC     OW 1885   2.412   1.211   0.091
  421OPC    HW1 1886   2.333   1.214   0.055
  421OPC    HW2 1887   2.399   1.240   0.173
  421OPC     MW 1888   2.399   1.216   0.098
  422OPC     OW 1889   4.298   3.088   0.656
  422OPC    HW1 1890   4.371   3.052   0.625
  422OPC    HW2 1891   4.278   3.039   0.725
  422OPC     MW 1892   4.306   3.076   0.662
  423OPC     OW 1893   2.374   2.760   0.871
  423OPC    HW1 1894   2.360   2.799   0.948
  423OPC    HW2 1895   2.457   2.733   0.877
  423OPC     MW 1896   2.384   2.762   0.883
  424OPC     OW 1897   0.594   0.102   3.407
  424OPC    HW1 1898   0.527   0.157   3.414
  424OPC    HW2 1899   0.563   0.037   3.358
  424OPC     MW 1900   0.580   0.101   3.401
  425OPC     OW 1901   4.083   3.879   1.664
  425OPC    HW1 1902   4.137   3.931   1.709
  425OPC    HW2 1903   4.084   3.804   1.708
  425OPC     MW 1904   4.091   3.876   1.677
  426OPC     OW 1905   3.480   4.397   0.961
  426OPC    HW1 1906   3.541   4.337   0.978
  426OPC    HW2 1907   3.501   4.426   0.881
  426OPC     MW 1908   3.492   4.392   0.952
  427OPC     OW 1909   3.097   0.291   4.581
  427OPC    HW1 1910   3.078   0.210   4.608
  427OPC    HW2 1911   3.020   0.325   4.561
  427OPC     MW 1912   3.083   0.284   4.582
  428OPC     OW 1913   0.980   1.829   4.138
  428OPC    HW1 1914   1.023   1.871   4.075
  428OPC    HW2 1915   0.916   1.885   4.160
  428OPC     MW 1916   0.977   1.844   4.132
  429OPC     OW 1917   1.558   4.025   4.483
  429OPC    HW1 1918   1.610   4.075   4.434
  429OPC    HW2 1919   1.578   4.050   4.565
  429OPC     MW 1920   1.569   4.036   4.488
  430OPC     OW 1921   1.579   0.230   0.607
  430OPC    HW1 1922   1.642   0.269   0.654
  430OPC    HW2 1923   1.506   0.250   0.650
  430OPC     MW 1924   1.578   0.239   0.620
  431OPC     OW 1925   1.766   1.477   0.401
  431OPC    HW1 1926   1.737   1.405   0.361
  431OPC    HW2 1927   1.710   1.539   0.374
  431OPC     MW 1928   1.753   1.476   0.391
  432OPC     OW 1929   3.348   3.456   2.421
  432OPC    HW1 1930   3.337   3.460   2.507
  432OPC    HW2 1931   3.323   3.375   2.400
  432OPC     MW 1932   3.343   3.445   2.430
  433OPC     OW 1933   1.547   1.611   0.747
  433OPC    HW1 1934   1.550   1.539   0.798
  433OPC    HW2 1935   1.630   1.639   0.748
  433OPC     MW 1936   1.560   1.604   0.755
  434OPC     OW 1937   4.317   1.480   1.808
  434OPC    HW1 1938   4.366   1.445   1.746
  434OPC    HW2 1939   4.361   1.464   1.882
  434OPC     MW 1940   4.331   1.473   1.810
  435OPC     OW 1941   0.766   0.493   1.937
  435OPC    HW1 1942   0.788   0.410   1.925
  435OPC    HW2 1943   0.702   0.489   1.996
  435OPC     MW 1944   0.760   0.480   1.944
  436OPC     OW 1945   3.895   0.959   3.234
  436OPC    HW1 1946   3.922   0.991   3.158
  436OPC    HW2 1947   3.841   0.894   3.212
  436OPC     MW 1948   3.891   0.954   3.220
  437OPC     OW 1949   3.118   3.948   3.428
  437OPC    HW1 1950   3.161   3.920   3.498
  437OPC    HW2 1951   3.177   3.940   3.364
  437OPC     MW 1952   3.133   3.943   3.429
  438OPC     OW 1953   3.806   1.699   1.994
  438OPC    HW1 1954   3.720   1.717   1.992
  438OPC    HW2 1955   3.841   1.762   1.946
  438OPC     MW 1956   3.798   1.711   1.987
  439OPC     OW 1957   1.663   3.495   0.685
  439OPC    HW1 1958   1.749   3.480   0.683
  439OPC    HW2 1959   1.655   3.563   0.738
  439OPC     MW 1960   1.675   3.503   0.692
  440OPC     OW 1961   2.834   1.364   4.329
  440OPC    HW1 1962   2.758   1.331   4.356
  440OPC    HW2 1963   2.812   1.414   4.261
  440OPC     MW 1964   2.820   1.367   4.323
  441OPC     OW 1965   3.548   3.949   0.288
  441OPC    HW1 1966   3.544   3.863   0.274
  441OPC    HW2 1967   3.511   3.959   0.367
  441OPC     MW 1968   3.542   3.938   0.298
  442OPC     OW 1969   0.648   4.267   0.440
  442OPC    HW1 1970   0.700   4.236   0.377
  442OPC    HW2 1971   0.661   4.212   0.506
  442OPC     MW 1972   0.658   4.254   0.440
  443OPC     OW 1973   3.913   3.962   2.215
  443OPC    HW1 1974   3.842   4.000   2.250
  443OPC    HW2 1975   3.891   3.877   2.211
  443OPC     MW 1976   3.899   3.955   2.220
  444OPC     OW 1977   1.024   3.307   0.160
  444OPC    HW1 1978   0.993   3.226   0.169
  444OPC    HW2 1979   1.110   3.296   0.168
  444OPC     MW 1980   1.032   3.293   0.163
  445OPC     OW 1981   1.104   1.957   3.934
  445OPC    HW1 1982   1.190   1.955   3.924
  445OPC    HW2 1983   1.073   1.960   3.852
  445OPC     MW 1984   1.112   1.957   3.920
  446OPC     OW 1985   4.346   0.078   0.223
  446OPC    HW1 1986   4.262   0.082   0.247
  446OPC    HW2 1987   4.349   0.011   0.167
  446OPC     MW 1988   4.334   0.069   0.218
  447OPC     OW 1989   3.999   4.466   0.863
  447OPC    HW1 1990   4.049   4.530   0.830
  447OPC    HW2 1991   4.054   4.421   0.914
  447OPC     MW 1992   4.015   4.469   0.866
  448OPC     OW 1993   3.806   3.434   4.132
  448OPC    HW1 1994   3.729   3.472   4.146
  448OPC    HW2 1995   3.858   3.500   4.109
  448OPC     MW 1996   3.802   3.449   4.131
  449OPC     OW 1997   0.723   0.974   0.959
  449OPC    HW1 1998   0.740   1.031   1.023
  449OPC    HW2 1999   0.707   0.900   1.001
  449OPC     MW 2000   0.723   0.972   0.975
  450OPC     OW 2001   4.882   3.058   4.093
  450OPC    HW1 2002   4.836   3.027   4.026
  450OPC    HW2 2003   4.834   3.037   4.163
  450OPC     MW 2004   4.868   3.050   4.094
  451OPC     OW 2005   4.338   3.666   2.074
  451OPC    HW1 2006   4.303   3.608   2.019
  451OPC    HW2 2007   4.274   3.679   2.133
  451OPC     MW 2008   4.323   3.659   2.075
  452OPC     OW 2009   0.700   3.686   2.341
  452OPC    HW1 2010   0.722   3.744   2.279
  452OPC    HW2 2011   0.762   3.697   2.402
  452OPC     MW 2012   0.713   3.696   2.341
  453OPC     OW 2013   3.177   3.589   3.743
  453OPC    HW1 2014   3.116   3.604   3.804
  453OPC    HW2 2015   3.132   3.554   3.677
  453OPC     MW 2016   3.161   3.586   3.742
  454OPC     OW 2017   3.071   3.083   3.065
  454OPC    HW1 2018   3.154   3.081   3.091
  454OPC    HW2 2019   3.036   3.012   3.101
  454OPC     MW 2020   3.078   3.072   3.074
  455OPC     OW 2021   4.242   3.909   4.886
  455OPC    HW1 2022   4.319   3.925   4.924
  455OPC    HW2 2023   4.239   3.822   4.883
  455OPC     MW 2024   4.253   3.898   4.891
  456OPC     OW 2025   3.019   1.531   0.004
  456OPC    HW1 2026   2.961   1.569   5.094
  456OPC    HW2 2027   3.048   1.464   5.100
  456OPC     MW 2028   3.015   1.527   5.132
  457OPC     OW 2029   0.278   2.804   1.988
  457OPC    HW1 2030   0.225   2.846   1.933
  457OPC    HW2 2031   0.227   2.743   2.023
  457OPC     MW 2032   0.263   2.801   1.985
  458OPC     OW 2033   3.301   3.169   3.385
  458OPC    HW1 2034   3.228   3.180   3.431
  458OPC    HW2 2035   3.336   3.097   3.420
  458OPC     MW 2036   3.295   3.160   3.397
  459OPC     OW 2037   4.011   1.522   4.762
  459OPC    HW1 2038   4.083   1.529   4.810
  459OPC    HW2 2039   4.034   1.466   4.699
  459OPC     MW 2040   4.025   1.515   4.760
  460OPC     OW 2041   3.904   4.804   0.649
  460OPC    HW1 2042   3.892   4.757   0.576
  460OPC    HW2 2043   3.980   4.775   0.680
  460OPC     MW 2044   3.913   4.793   0.643
  461OPC     OW 2045   0.580   0.365   4.202
  461OPC    HW1 2046   0.620   0.391   4.275
  461OPC    HW2 2047   0.563   0.281   4.216
  461OPC     MW 2048   0.583   0.357   4.215
  462OPC     OW 2049   2.182   2.185   1.097
  462OPC    HW1 2050   2.219   2.265   1.095
  462OPC    HW2 2051   2.228   2.140   1.038
  462OPC     MW 2052   2.194   2.190   1.088
  463OPC     OW 2053   2.063   2.330   0.486
  463OPC    HW1 2054   2.128   2.374   0.450
  463OPC    HW2 2055   2.093   2.310   0.566
  463OPC     MW 2056   2.077   2.333   0.493
  464OPC     OW 2057   1.832   1.798   3.445
  464OPC    HW1 2058   1.891   1.855   3.415
  464OPC    HW2 2059   1.756   1.831   3.418
  464OPC     MW 2060   1.830   1.811   3.437
  465OPC     OW 2061   3.169   4.687   4.414
  465OPC    HW1 2062   3.194   4.747   4.472
  465OPC    HW2 2063   3.176   4.612   4.458
  465OPC     MW 2064   3.174   4.685   4.429
  466OPC     OW 2065   2.702   3.843   3.119
  466OPC    HW1 2066   2.768   3.886   3.158
  466OPC    HW2 2067   2.737   3.766   3.098
  466OPC     MW 2068   2.717   3.838   3.122
  467OPC     OW 2069   4.317   3.922   0.829
  467OPC    HW1 2070   4.313   3.961   0.907
  467OPC    HW2 2071   4.323   3.989   0.773
  467OPC     MW 2072   4.317   3.938   0.832
  468OPC     OW 2073   4.548   3.576   2.228
  468OPC    HW1 2074   4.512   3.539   2.299
  468OPC    HW2 2075   4.480   3.609   2.185
  468OPC     MW 2076   4.533   3.575   2.232
  469OPC     OW 2077   2.166   4.484   2.900
  469OPC    HW1 2078   2.225   4.522   2.952
  469OPC    HW2 2079   2.161   4.403   2.931
  469OPC     MW 2080   2.174   4.478   2.912
  470OPC     OW 2081   2.722   0.301   1.966
  470OPC    HW1 2082   2.742   0.353   2.033
  470OPC    HW2 2083   2.751   0.345   1.897
  470OPC     MW 2084   2.729   0.315   1.966
  471OPC     OW 2085   1.455   3.132   1.244
  471OPC    HW1 2086   1.418   3.093   1.175
  471OPC    HW2 2087   1.454   3.069   1.305
  471OPC     MW 2088   1.449   3.117   1.243
  472OPC     OW 2089   3.374   2.151   0.806
  472OPC    HW1 2090   3.425   2.084   0.783
  472OPC    HW2 2091   3.386   2.209   0.742
  472OPC     MW 2092   3.383   2.150   0.793
  473OPC     OW 2093   1.621   2.674   2.388
  473OPC    HW1 2094   1.689   2.723   2.364
  473OPC    HW2 2095   1.656   2.599   2.413
  473OPC     MW 2096   1.636   2.670   2.388
  474OPC     OW 2097   4.589   3.664   1.082
  474OPC    HW1 2098   4.524   3.655   1.140
  474OPC    HW2 2099   4.560   3.621   1.012
  474OPC     MW 2100   4.575   3.656   1.080
  475OPC     OW 2101   0.407   1.047   2.579
  475OPC    HW1 2102   0.478   1.012   2.543
  475OPC    HW2 2103   0.406   1.128   2.547
  475OPC     MW 2104   0.417   1.054   2.569
  476OPC     OW 2105   1.517   2.306   3.685
  476OPC    HW1 2106   1.479   2.273   3.757
  476OPC    HW2 2107   1.453   2.349   3.645
  476OPC     MW 2108   1.502   2.307   3.690
  477OPC     OW 2109   0.270   4.388   3.421
  477OPC    HW1 2110   0.233   4.379   3.500
  477OPC    HW2 2111   0.349   4.354   3.432
  477OPC     MW 2112   0.276   4.382   3.434
  478OPC     OW 2113   4.530   2.976   0.555
  478OPC    HW1 2114   4.535   2.895   0.524
  478OPC    HW2 2115   4.565   3.024   0.491
  478OPC     MW 2116   4.536   2.971   0.541
  479OPC     OW 2117   4.011   1.810   1.498
  479OPC    HW1 2118   3.927   1.788   1.497
  479OPC    HW2 2119   4.012   1.887   1.539
  479OPC     MW 2120   3.999   1.818   1.504
  480OPC     OW 2121   0.772   1.338   1.600
  480OPC    HW1 2122   0.811   1.409   1.567
  480OPC    HW2 2123   0.699   1.369   1.636
  480OPC     MW 2124   0.767   1.353   1.600
  481OPC     OW 2125   4.498   4.071   1.601
  481OPC    HW1 2126   4.495   4.137   1.544
  481OPC    HW2 2127   4.503   4.000   1.550
  481OPC     MW 2128   4.498   4.070   1.585
  482OPC     OW 2129   2.988   1.822   1.782
  482OPC    HW1 2130   2.955   1.898   1.757
  482OPC    HW2 2131   3.011   1.835   1.865
  482OPC     MW 2132   2.987   1.835   1.791
  483OPC     OW 2133   1.489   4.697   2.151
  483OPC    HW1 2134   1.446   4.635   2.195
  483OPC    HW2 2135   1.502   4.660   2.073
  483OPC     MW 2136   1.485   4.682   2.146
  484OPC     OW 2137   4.082   4.579   4.637
  484OPC    HW1 2138   4.028   4.598   4.702
  484OPC    HW2 2139   4.043   4.512   4.597
  484OPC     MW 2140   4.068   4.572   4.641
  485OPC     OW 2141   1.993   0.526   3.620
  485OPC    HW1 2142   2.008   0.521   3.534
  485OPC    HW2 2143   2.035   0.598   3.644
  485OPC     MW 2144   2.001   0.536   3.611
  486OPC     OW 2145   0.644   1.398   1.031
  486OPC    HW1 2146   0.684   1.458   0.982
  486OPC    HW2 2147   0.577   1.373   0.981
  486OPC     MW 2148   0.640   1.403   1.016
  487OPC     OW 2149   4.551   1.981   0.504
  487OPC    HW1 2150   4.467   1.965   0.521
  487OPC    HW2 2151   4.568   1.929   0.436
  487OPC     MW 2152   4.541   1.971   0.496
  488OPC     OW 2153   0.809   3.864   2.158
  488OPC    HW1 2154   0.764   3.891   2.089
  488OPC    HW2 2155   0.865   3.806   2.125
  488OPC     MW 2156   0.811   3.859   2.143
  489OPC     OW 2157   3.509   0.963   0.838
  489OPC    HW1 2158   3.493   1.010   0.910
  489OPC    HW2 2159   3.436   0.917   0.828
  489OPC     MW 2160   3.496   0.963   0.847
  490OPC     OW 2161   1.103   4.805   3.046
  490OPC    HW1 2162   1.163   4.753   3.009
  490OPC    HW2 2163   1.040   4.749   3.071
  490OPC     MW 2164   1.102   4.789   3.044
  491OPC     OW 2165   2.877   2.084   1.426
  491OPC    HW1 2166   2.916   2.157   1.396
  491OPC    HW2 2167   2.820   2.114   1.485
  491OPC     MW 2168   2.874   2.099   1.430
  492OPC     OW 2169   1.826   2.861   2.365
  492OPC    HW1 2170   1.878   2.871   2.434
  492OPC    HW2 2171   1.881   2.845   2.299
  492OPC     MW 2172   1.842   2.860   2.365
  493OPC     OW 2173   1.628   2.175   4.844
  493OPC    HW1 2174   1.683   2.240   4.825
  493OPC    HW2 2175   1.609   2.141   4.765
  493OPC     MW 2176   1.633   2.180   4.829
  494OPC     OW 2177   1.811   0.680   2.411
  494OPC    HW1 2178   1.850   0.749   2.375
  494OPC    HW2 2179   1.798   0.626   2.343
  494OPC     MW 2180   1.815   0.682   2.396
  495OPC     OW 2181   2.004   4.535   3.400
  495OPC    HW1 2182   2.033   4.454   3.414
  495OPC    HW2 2183   2.075   4.578   3.373
  495OPC     MW 2184   2.018   4.529   3.398
  496OPC     OW 2185   2.787   3.349   1.840
  496OPC    HW1 2186   2.826   3.376   1.767
  496OPC    HW2 2187   2.777   3.263   1.827
  496OPC     MW 2188   2.791   3.340   1.827
  497OPC     OW 2189   3.009   3.906   4.302
  497OPC    HW1 2190   2.933   3.871   4.276
  497OPC    HW2 2191   3.058   3.906   4.230
  497OPC     MW 2192   3.005   3.901   4.288
  498OPC     OW 2193   0.443   2.490   3.458
  498OPC    HW1 2194   0.392   2.560   3.446
  498OPC    HW2 2195   0.455   2.488   3.544
  498OPC     MW 2196   0.437   2.500   3.469
  499OPC     OW 2197   4.736   3.010   0.737
  499OPC    HW1 2198   4.670   2.996   0.682
  499OPC    HW2 2199   4.785   2.938   0.730
  499OPC     MW 2200   4.734   2.997   0.728
  500OPC     OW 2201   3.388   1.410   3.323
  500OPC    HW1 2202   3.305   1.385   3.310
  500OPC    HW2 2203   3.403   1.465   3.257
  500OPC     MW 2204   3.378   1.415   3.312
  501OPC     OW 2205   2.939   2.177   4.149
  501OPC    HW1 2206   2.965   2.101   4.115
  501OPC    HW2 2207   2.870   2.199   4.100
  501OPC     MW 2208   2.933   2.169   4.137
  502OPC     OW 2209   1.776   4.397   5.036
  502OPC    HW1 2210   1.824   4.390   5.108
  502OPC    HW2 2211   1.725   4.326   5.038
  502OPC     MW 2212   1.775   4.385   5.047
  503OPC     OW 2213   4.093   3.299   4.303
  503OPC    HW1 2214   4.169   3.273   4.337
  503OPC    HW2 2215   4.108   3.380   4.277
  503OPC     MW 2216   4.106   3.307   4.304
  504OPC     OW 2217   3.011   0.019   4.103
  504OPC    HW1 2218   2.969   0.047   4.174
  504OPC    HW2 2219   2.947   0.005   4.045
  504OPC     MW 2220   2.995   0.021   4.105
  505OPC     OW 2221   4.863   3.604   1.081
  505OPC    HW1 2222   4.861   3.529   1.036
  505OPC    HW2 2223   4.779   3.620   1.098
  505OPC     MW 2224   4.850   3.596   1.077
  506OPC     OW 2225   4.669   4.888   1.426
  506OPC    HW1 2226   4.724   0.040   1.438
  506OPC    HW2 2227   4.702   4.825   1.477
  506OPC     MW 2228   4.682   4.889   1.435
  507OPC     OW 2229   1.765   1.390   2.695
  507OPC    HW1 2230   1.829   1.425   2.646
  507OPC    HW2 2231   1.786   1.305   2.697
  507OPC     MW 2232   1.778   1.383   2.688
  508OPC     OW 2233   4.965   3.733   3.904
  508OPC    HW1 2234   0.008   3.714   3.966
  508OPC    HW2 2235   5.010   3.720   3.830
  508OPC     MW 2236   4.980   3.728   3.902
  509OPC     OW 2237   1.386   3.641   4.085
  509OPC    HW1 2238   1.303   3.616   4.086
  509OPC    HW2 2239   1.387   3.712   4.136
  509OPC     MW 2240   1.374   3.648   4.093
  510OPC     OW 2241   1.067   0.152   3.624
  510OPC    HW1 2242   1.064   0.120   3.543
  510OPC    HW2 2243   0.985   0.177   3.639
  510OPC     MW 2244   1.054   0.151   3.614
  511OPC     OW 2245   4.842   1.308   2.783
  511OPC    HW1 2246   4.923   1.293   2.811
  511OPC    HW2 2247   4.804   1.229   2.786
  511OPC     MW 2248   4.848   1.294   2.788
  512OPC     OW 2249   2.934   2.551   4.121
  512OPC    HW1 2250   2.859   2.512   4.145
  512OPC    HW2 2251   2.907   2.620   4.074
  512OPC     MW 2252   2.919   2.555   4.118
  513OPC     OW 2253   0.934   3.443   0.945
  513OPC    HW1 2254   0.905   3.479   0.871
  513OPC    HW2 2255   1.014   3.414   0.924
  513OPC     MW 2256   0.942   3.444   0.931
  514OPC     OW 2257   2.503   0.774   2.723
  514OPC    HW1 2258   2.542   0.824   2.783
  514OPC    HW2 2259   2.422   0.763   2.754
  514OPC     MW 2260   2.497   0.780   2.736
  515OPC     OW 2261   3.998   2.821   0.051
  515OPC    HW1 2262   4.001   2.794   0.133
  515OPC    HW2 2263   3.924   2.866   0.046
  515OPC     MW 2264   3.988   2.824   0.062
  516OPC     OW 2265   1.666   0.183   2.786
  516OPC    HW1 2266   1.694   0.213   2.709
  516OPC    HW2 2267   1.680   0.251   2.839
  516OPC     MW 2268   1.672   0.198   2.782
  517OPC     OW 2269   1.420   2.441   4.323
  517OPC    HW1 2270   1.416   2.525   4.300
  517OPC    HW2 2271   1.479   2.440   4.387
  517OPC     MW 2272   1.428   2.453   4.329
  518OPC     OW 2273   1.557   1.593   4.469
  518OPC    HW1 2274   1.473   1.616   4.478
  518OPC    HW2 2275   1.576   1.557   4.547
  518OPC     MW 2276   1.547   1.591   4.482
  519OPC     OW 2277   3.347   3.306   4.182
  519OPC    HW1 2278   3.268   3.299   4.144
  519OPC    HW2 2279   3.330   3.291   4.267
  519OPC     MW 2280   3.333   3.303   4.189
  520OPC     OW 2281   2.395   4.069   3.223
  520OPC    HW1 2282   2.474   4.074   3.260
  520OPC    HW2 2283   2.341   4.070   3.292
  520OPC     MW 2284   2.399   4.070   3.239
  521OPC     OW 2285   3.657   4.302   1.576
  521OPC    HW1 2286   3.584   4.256   1.563
  521OPC    HW2 2287   3.710   4.246   1.616
  521OPC     MW 2288   3.654   4.287   1.580
  522OPC     OW 2289   1.496   1.957   0.588
  522OPC    HW1 2290   1.517   2.035   0.622
  522OPC    HW2 2291   1.463   1.913   0.656
  522OPC     MW 2292   1.494   1.962   0.603
  523OPC     OW 2293   2.218   0.069   1.247
  523OPC    HW1 2294   2.221   0.076   1.160
  523OPC    HW2 2295   2.232   4.899   1.262
  523OPC     MW 2296   2.221   0.058   1.236
  524OPC     OW 2297   0.002   0.446   0.081
  524OPC    HW1 2298   0.054   0.502   0.038
  524OPC    HW2 2299   0.048   0.372   0.080
  524OPC     MW 2300   0.017   0.443   0.074
  525OPC     OW 2301   2.608   3.019   4.720
  525OPC    HW1 2302   2.612   2.956   4.660
  525OPC    HW2 2303   2.689   3.024   4.750
  525OPC     MW 2304   2.620   3.010   4.716
  526OPC     OW 2305   3.076   3.718   0.045
  526OPC    HW1 2306   3.049   3.764   5.119
  526OPC    HW2 2307   3.161   3.707   0.030
  526OPC     MW 2308   3.085   3.723   0.033
  527OPC     OW 2309   1.894   1.074   3.996
  527OPC    HW1 2310   1.875   1.125   3.927
  527OPC    HW2 2311   1.841   1.006   3.986
  527OPC     MW 2312   1.883   1.072   3.984
  528OPC     OW 2313   4.015   0.148   2.900
  528OPC    HW1 2314   4.001   0.062   2.905
  528OPC    HW2 2315   4.001   0.167   2.816
  528OPC     MW 2316   4.011   0.138   2.888
  529OPC     OW 2317   1.464   0.550   3.574
  529OPC    HW1 2318   1.408   0.483   3.569
  529OPC    HW2 2319   1.538   0.513   3.602
  529OPC     MW 2320   1.467   0.535   3.577
  530OPC     OW 2321   1.065   0.373   0.898
  530OPC    HW1 2322   1.057   0.455   0.871
  530OPC    HW2 2323   1.050   0.326   0.826
  530OPC     MW 2324   1.062   0.378   0.883
  531OPC     OW 2325   3.433   1.817   0.375
  531OPC    HW1 2326   3.509   1.860   0.373
  531OPC    HW2 2327   3.435   1.776   0.451
  531OPC     MW 2328   3.445   1.817   0.386
  532OPC     OW 2329   3.691   4.390   4.144
  532OPC    HW1 2330   3.630   4.348   4.098
  532OPC    HW2 2331   3.758   4.334   4.147
  532OPC     MW 2332   3.692   4.376   4.138
  533OPC     OW 2333   0.923   3.549   0.239
  533OPC    HW1 2334   0.857   3.558   0.183
  533OPC    HW2 2335   0.957   3.471   0.218
  533OPC     MW 2336   0.918   3.539   0.228
  534OPC     OW 2337   3.479   1.717   4.080
  534OPC    HW1 2338   3.440   1.710   4.002
  534OPC    HW2 2339   3.548   1.665   4.074
  534OPC     MW 2340   3.483   1.708   4.068
  535OPC     OW 2341   3.772   4.088   3.186
  535OPC    HW1 2342   3.727   4.078   3.259
  535OPC    HW2 2343   3.712   4.080   3.123
  535OPC     MW 2344   3.757   4.085   3.187
  536OPC     OW 2345   0.177   2.859   3.214
  536OPC    HW1 2346   0.102   2.815   3.217
  536OPC    HW2 2347   0.226   2.821   3.275
  536OPC     MW 2348   0.173   2.847   3.223
  537OPC     OW 2349   3.185   1.460   3.807
  537OPC    HW1 2350   3.138   1.501   3.746
  537OPC    HW2 2351   3.251   1.514   3.822
  537OPC     MW 2352   3.188   1.474   3.800
  538OPC     OW 2353   0.223   1.200   3.935
  538OPC    HW1 2354   0.171   1.247   3.883
  538OPC    HW2 2355   0.303   1.216   3.904
  538OPC     MW 2356   0.227   1.209   3.923
  539OPC     OW 2357   1.201   0.581   5.061
  539OPC    HW1 2358   1.164   0.547   4.989
  539OPC    HW2 2359   1.229   0.511   5.105
  539OPC     MW 2360   1.200   0.566   5.057
  540OPC     OW 2361   4.470   1.145   3.656
  540OPC    HW1 2362   4.492   1.229   3.648
  540OPC    HW2 2363   4.547   1.104   3.655
  540OPC     MW 2364   4.485   1.151   3.655
  541OPC     OW 2365   1.187   1.809   1.003
  541OPC    HW1 2366   1.129   1.871   0.981
  541OPC    HW2 2367   1.212   1.831   1.083
  541OPC     MW 2368   1.182   1.821   1.011
  542OPC     OW 2369   3.095   1.054   4.478
  542OPC    HW1 2370   3.172   1.026   4.510
  542OPC    HW2 2371   3.119   1.111   4.417
  542OPC     MW 2372   3.110   1.058   4.474
  543OPC     OW 2373   2.219   1.082   1.598
  543OPC    HW1 2374   2.223   1.045   1.677
  543OPC    HW2 2375   2.289   1.051   1.557
  543OPC     MW 2376   2.230   1.072   1.604
  544OPC     OW 2377   4.214   1.952   2.771
  544OPC    HW1 2378   4.228   2.009   2.836
  544OPC    HW2 2379   4.158   1.895   2.805
  544OPC     MW 2380   4.208   1.952   2.786
  545OPC     OW 2381   4.532   2.492   0.288
  545OPC    HW1 2382   4.526   2.416   0.246
  545OPC    HW2 2383   4.474   2.543   0.247
  545OPC     MW 2384   4.523   2.488   0.276
  546OPC     OW 2385   0.683   3.379   4.575
  546OPC    HW1 2386   0.597   3.384   4.590
  546OPC    HW2 2387   0.690   3.309   4.524
  546OPC     MW 2388   0.671   3.369   4.570
  547OPC     OW 2389   0.693   2.881   1.464
  547OPC    HW1 2390   0.676   2.933   1.396
  547OPC    HW2 2391   0.659   2.925   1.532
  547OPC     MW 2392   0.685   2.895   1.464
  548OPC     OW 2393   3.070   0.115   2.411
  548OPC    HW1 2394   3.036   0.189   2.442
  548OPC    HW2 2395   3.001   0.062   2.405
  548OPC     MW 2396   3.055   0.118   2.415
  549OPC     OW 2397   1.013   3.105   2.519
  549OPC    HW1 2398   0.966   3.159   2.470
  549OPC    HW2 2399   1.087   3.096   2.473
  549OPC     MW 2400   1.017   3.112   2.505
  550OPC     OW 2401   2.112   2.215   4.816
  550OPC    HW1 2402   2.118   2.134   4.784
  550OPC    HW2 2403   2.079   2.260   4.749
  550OPC     MW 2404   2.108   2.210   4.801
  551OPC     OW 2405   1.295   0.656   0.575
  551OPC    HW1 2406   1.340   0.623   0.508
  551OPC    HW2 2407   1.220   0.612   0.574
  551OPC     MW 2408   1.291   0.645   0.565
  552OPC     OW 2409   3.701   3.694   0.470
  552OPC    HW1 2410   3.752   3.637   0.511
  552OPC    HW2 2411   3.641   3.714   0.530
  552OPC     MW 2412   3.700   3.689   0.485
  553OPC     OW 2413   1.307   1.413   3.284
  553OPC    HW1 2414   1.373   1.359   3.301
  553OPC    HW2 2415   1.311   1.423   3.197
  553OPC     MW 2416   1.317   1.407   3.274
  554OPC     OW 2417   2.962   4.310   4.675
  554OPC    HW1 2418   2.951   4.266   4.601
  554OPC    HW2 2419   2.888   4.355   4.684
  554OPC     MW 2420   2.950   4.310   4.666
  555OPC     OW 2421   3.989   1.622   4.051
  555OPC    HW1 2422   4.016   1.625   4.133
  555OPC    HW2 2423   3.902   1.618   4.058
  555OPC     MW 2424   3.980   1.622   4.064
  556OPC     OW 2425   0.827   2.477   1.431
  556OPC    HW1 2426   0.753   2.522   1.440
  556OPC    HW2 2427   0.822   2.445   1.350
  556OPC     MW 2428   0.815   2.479   1.420
  557OPC     OW 2429   4.545   1.906   1.099
  557OPC    HW1 2430   4.631   1.902   1.113
  557OPC    HW2 2431   4.520   1.823   1.095
  557OPC     MW 2432   4.554   1.893   1.100
  558OPC     OW 2433   4.283   1.405   2.764
  558OPC    HW1 2434   4.274   1.393   2.678
  558OPC    HW2 2435   4.299   1.325   2.794
  558OPC     MW 2436   4.284   1.391   2.756
  559OPC     OW 2437   0.541   0.195   2.857
  559OPC    HW1 2438   0.484   0.196   2.924
  559OPC    HW2 2439   0.619   0.200   2.896
  559OPC     MW 2440   0.544   0.196   2.873
  560OPC     OW 2441   0.309   1.072   4.718
  560OPC    HW1 2442   0.368   1.009   4.704
  560OPC    HW2 2443   0.324   1.128   4.653
  560OPC     MW 2444   0.320   1.071   4.706
  561OPC     OW 2445   2.318   3.842   1.373
  561OPC    HW1 2446   2.339   3.901   1.434
  561OPC    HW2 2447   2.236   3.820   1.392
  561OPC     MW 2448   2.309   3.847   1.385
  562OPC     OW 2449   3.489   3.213   2.101
  562OPC    HW1 2450   3.524   3.266   2.042
  562OPC    HW2 2451   3.403   3.227   2.093
  562OPC     MW 2452   3.481   3.223   2.091
  563OPC     OW 2453   0.726   1.279   3.583
  563OPC    HW1 2454   0.681   1.351   3.604
  563OPC    HW2 2455   0.667   1.215   3.594
  563OPC     MW 2456   0.710   1.280   3.588
  564OPC     OW 2457   4.028   4.237   3.494
  564OPC    HW1 2458   4.077   4.224   3.423
  564OPC    HW2 2459   4.069   4.300   3.537
  564OPC     MW 2460   4.041   4.244   3.490
  565OPC     OW 2461   4.259   1.588   1.269
  565OPC    HW1 2462   4.323   1.601   1.211
  565OPC    HW2 2463   4.271   1.652   1.327
  565OPC     MW 2464   4.270   1.599   1.269
  566OPC     OW 2465   0.322   4.051   0.670
  566OPC    HW1 2466   0.316   3.993   0.734
  566OPC    HW2 2467   0.250   4.039   0.623
  566OPC     MW 2468   0.311   4.041   0.672
  567OPC     OW 2469   0.120   4.697   4.989
  567OPC    HW1 2470   0.098   4.638   5.050
  567OPC    HW2 2471   0.121   4.651   4.915
  567OPC     MW 2472   0.117   4.681   4.987
  568OPC     OW 2473   1.936   3.126   3.445
  568OPC    HW1 2474   1.933   3.213   3.447
  568OPC    HW2 2475   1.897   3.102   3.519
  568OPC     MW 2476   1.930   3.135   3.456
  569OPC     OW 2477   3.296   3.338   0.715
  569OPC    HW1 2478   3.234   3.369   0.767
  569OPC    HW2 2479   3.370   3.363   0.755
  569OPC     MW 2480   3.298   3.346   0.729
  570OPC     OW 2481   0.119   2.577   3.867
  570OPC    HW1 2482   0.038   2.571   3.900
  570OPC    HW2 2483   0.137   2.662   3.871
  570OPC     MW 2484   0.110   2.589   3.872
  571OPC     OW 2485   2.847   0.521   0.549
  571OPC    HW1 2486   2.896   0.569   0.603
  571OPC    HW2 2487   2.788   0.577   0.519
  571OPC     MW 2488   2.846   0.536   0.553
  572OPC     OW 2489   2.300   3.513   4.740
  572OPC    HW1 2490   2.300   3.561   4.813
  572OPC    HW2 2491   2.232   3.544   4.695
  572OPC     MW 2492   2.290   3.525   4.744
  573OPC     OW 2493   1.713   4.728   1.778
  573OPC    HW1 2494   1.645   4.688   1.815
  573OPC    HW2 2495   1.722   4.801   1.825
  573OPC     MW 2496   1.704   4.733   1.790
  574OPC     OW 2497   2.895   4.459   1.471
  574OPC    HW1 2498   2.910   4.521   1.411
  574OPC    HW2 2499   2.867   4.391   1.424
  574OPC     MW 2500   2.893   4.458   1.455
  575OPC     OW 2501   3.454   2.949   4.845
  575OPC    HW1 2502   3.539   2.965   4.859
  575OPC    HW2 2503   3.425   2.920   4.922
  575OPC     MW 2504   3.462   2.947   4.858
  576OPC     OW 2505   0.930   3.874   4.913
  576OPC    HW1 2506   1.005   3.903   4.878
  576OPC    HW2 2507   0.950   3.794   4.939
  576OPC     MW 2508   0.944   3.867   4.912
  577OPC     OW 2509   4.723   4.204   3.947
  577OPC    HW1 2510   4.663   4.189   4.008
  577OPC    HW2 2511   4.712   4.288   3.927
  577OPC     MW 2512   4.713   4.214   3.953
  578OPC     OW 2513   0.605   2.763   3.663
  578OPC    HW1 2514   0.573   2.803   3.592
  578OPC    HW2 2515   0.566   2.685   3.662
  578OPC     MW 2516   0.595   2.757   3.652
  579OPC     OW 2517   1.224   2.920   4.585
  579OPC    HW1 2518   1.174   2.895   4.518
  579OPC    HW2 2519   1.167   2.927   4.651
  579OPC     MW 2520   1.208   2.917   4.585
  580OPC     OW 2521   2.303   2.672   0.236
  580OPC    HW1 2522   2.357   2.691   0.170
  580OPC    HW2 2523   2.340   2.712   0.304
  580OPC     MW 2524   2.317   2.681   0.236
  581OPC     OW 2525   0.165   3.774   3.182
  581OPC    HW1 2526   0.149   3.853   3.148
  581OPC    HW2 2527   0.131   3.720   3.122
  581OPC     MW 2528   0.157   3.778   3.168
  582OPC     OW 2529   4.141   1.652   2.581
  582OPC    HW1 2530   4.169   1.581   2.540
  582OPC    HW2 2531   4.119   1.706   2.516
  582OPC     MW 2532   4.142   1.650   2.565
  583OPC     OW 2533   4.270   0.261   1.823
  583OPC    HW1 2534   4.316   0.328   1.855
  583OPC    HW2 2535   4.189   0.292   1.820
  583OPC     MW 2536   4.265   0.276   1.827
  584OPC     OW 2537   2.765   0.223   2.296
  584OPC    HW1 2538   2.681   0.205   2.307
  584OPC    HW2 2539   2.805   0.148   2.314
  584OPC     MW 2540   2.759   0.209   2.300
  585OPC     OW 2541   0.403   0.724   1.431
  585OPC    HW1 2542   0.350   0.751   1.367
  585OPC    HW2 2543   0.360   0.656   1.466
  585OPC     MW 2544   0.389   0.718   1.427
  586OPC     OW 2545   1.209   1.526   1.847
  586OPC    HW1 2546   1.274   1.479   1.881
  586OPC    HW2 2547   1.153   1.465   1.819
  586OPC     MW 2548   1.210   1.510   1.848
  587OPC     OW 2549   3.082   2.929   4.907
  587OPC    HW1 2550   3.104   2.967   4.983
  587OPC    HW2 2551   3.060   2.848   4.931
  587OPC     MW 2552   3.082   2.923   4.922
  588OPC     OW 2553   0.801   2.387   4.447
  588OPC    HW1 2554   0.804   2.300   4.445
  588OPC    HW2 2555   0.883   2.410   4.466
  588OPC     MW 2556   0.814   2.377   4.450
  589OPC     OW 2557   0.560   1.537   4.745
  589OPC    HW1 2558   0.480   1.506   4.763
  589OPC    HW2 2559   0.599   1.540   4.823
  589OPC     MW 2560   0.554   1.533   4.759
  590OPC     OW 2561   0.801   1.241   4.054
  590OPC    HW1 2562   0.822   1.317   4.091
  590OPC    HW2 2563   0.816   1.183   4.117
  590OPC     MW 2564   0.806   1.244   4.069
  591OPC     OW 2565   4.950   3.330   4.035
  591OPC    HW1 2566   0.020   3.331   4.015
  591OPC    HW2 2567   4.937   3.248   4.062
  591OPC     MW 2568   4.961   3.318   4.036
  592OPC     OW 2569   0.937   1.989   1.467
  592OPC    HW1 2570   0.938   1.963   1.384
  592OPC    HW2 2571   0.861   1.959   1.498
  592OPC     MW 2572   0.926   1.981   1.459
  593OPC     OW 2573   1.396   4.518   1.037
  593OPC    HW1 2574   1.442   4.450   1.067
  593OPC    HW2 2575   1.443   4.545   0.968
  593OPC     MW 2576   1.410   4.512   1.031
  594OPC     OW 2577   1.507   1.762   3.510
  594OPC    HW1 2578   1.485   1.716   3.581
  594OPC    HW2 2579   1.446   1.739   3.452
  594OPC     MW 2580   1.495   1.752   3.512
  595OPC     OW 2581   0.506   3.867   1.681
  595OPC    HW1 2582   0.498   3.780   1.684
  595OPC    HW2 2583   0.507   3.885   1.596
  595OPC     MW 2584   0.505   3.857   1.669
  596OPC     OW 2585   3.449   0.195   4.009
  596OPC    HW1 2586   3.469   0.189   3.924
  596OPC    HW2 2587   3.363   0.210   4.009
  596OPC     MW 2588   3.439   0.196   3.996
  597OPC     OW 2589   4.589   4.696   4.928
  597OPC    HW1 2590   4.638   4.767   4.919
  597OPC    HW2 2591   4.635   4.634   4.888
  597OPC     MW 2592   4.603   4.697   4.921
  598OPC     OW 2593   0.569   3.334   2.393
  598OPC    HW1 2594   0.546   3.411   2.426
  598OPC    HW2 2595   0.568   3.281   2.463
  598OPC     MW 2596   0.565   3.337   2.408
  599OPC     OW 2597   2.341   4.723   1.314
  599OPC    HW1 2598   2.400   4.786   1.329
  599OPC    HW2 2599   2.352   4.668   1.381
  599OPC     MW 2600   2.351   4.724   1.326
  600OPC     OW 2601   0.387   3.574   3.740
  600OPC    HW1 2602   0.459   3.622   3.723
  600OPC    HW2 2603   0.419   3.494   3.753
  600OPC     MW 2604   0.403   3.569   3.739
  601OPC     OW 2605   3.264   3.263   2.861
  601OPC    HW1 2606   3.275   3.239   2.944
  601OPC    HW2 2607   3.185   3.231   2.841
  601OPC     MW 2608   3.254   3.255   2.870
  602OPC     OW 2609   2.841   0.166   1.376
  602OPC    HW1 2610   2.882   0.104   1.330
  602OPC    HW2 2611   2.814   0.123   1.447
  602OPC     MW 2612   2.843   0.150   1.380
  603OPC     OW 2613   0.136   3.273   2.998
  603OPC    HW1 2614   0.200   3.224   3.030
  603OPC    HW2 2615   0.073   3.216   2.979
  603OPC     MW 2616   0.136   3.258   3.000
  604OPC     OW 2617   4.353   4.645   0.399
  604OPC    HW1 2618   4.315   4.576   0.436
  604OPC    HW2 2619   4.286   4.694   0.371
  604OPC     MW 2620   4.338   4.642   0.400
  605OPC     OW 2621   1.037   1.609   2.940
  605OPC    HW1 2622   0.999   1.560   3.001
  605OPC    HW2 2623   1.086   1.664   2.985
  605OPC     MW 2624   1.039   1.610   2.955
  606OPC     OW 2625   0.888   0.561   4.610
  606OPC    HW1 2626   0.937   0.533   4.677
  606OPC    HW2 2627   0.927   0.635   4.585
  606OPC     MW 2628   0.901   0.568   4.616
  607OPC     OW 2629   1.161   2.339   0.696
  607OPC    HW1 2630   1.192   2.409   0.737
  607OPC    HW2 2631   1.219   2.324   0.633
  607OPC     MW 2632   1.174   2.347   0.693
  608OPC     OW 2633   4.002   4.487   2.052
  608OPC    HW1 2634   4.049   4.416   2.071
  608OPC    HW2 2635   4.046   4.552   2.089
  608OPC     MW 2636   4.015   4.486   2.060
  609OPC     OW 2637   1.183   0.131   0.057
  609OPC    HW1 2638   1.171   0.096   0.136
  609OPC    HW2 2639   1.110   0.178   0.044
  609OPC     MW 2640   1.170   0.133   0.067
  610OPC     OW 2641   2.782   3.571   3.509
  610OPC    HW1 2642   2.818   3.651   3.518
  610OPC    HW2 2643   2.779   3.541   3.591
  610OPC     MW 2644   2.787   3.579   3.523
  611OPC     OW 2645   1.466   4.738   4.294
  611OPC    HW1 2646   1.537   4.772   4.331
  611OPC    HW2 2647   1.494   4.661   4.262
  611OPC     MW 2648   1.481   4.731   4.295
  612OPC     OW 2649   1.813   1.795   3.732
  612OPC    HW1 2650   1.780   1.876   3.733
  612OPC    HW2 2651   1.819   1.776   3.648
  612OPC     MW 2652   1.809   1.804   3.720
  613OPC     OW 2653   0.857   1.022   5.040
  613OPC    HW1 2654   0.771   1.017   5.022
  613OPC    HW2 2655   0.882   0.938   5.039
  613OPC     MW 2656   0.848   1.009   5.037
  614OPC     OW 2657   0.957   2.172   2.800
  614OPC    HW1 2658   0.964   2.213   2.877
  614OPC    HW2 2659   1.039   2.146   2.784
  614OPC     MW 2660   0.970   2.174   2.809
  615OPC     OW 2661   0.014   4.698   1.478
  615OPC    HW1 2662   0.010   4.669   1.396
  615OPC    HW2 2663   0.064   4.640   1.518
  615OPC     MW 2664   0.021   4.685   1.472
  616OPC     OW 2665   2.751   1.508   4.109
  616OPC    HW1 2666   2.785   1.449   4.055
  616OPC    HW2 2667   2.665   1.498   4.098
  616OPC     MW 2668   2.743   1.498   4.099
  617OPC     OW 2669   0.858   2.422   3.310
  617OPC    HW1 2670   0.886   2.503   3.295
  617OPC    HW2 2671   0.785   2.416   3.264
  617OPC     MW 2672   0.852   2.433   3.301
  618OPC     OW 2673   4.107   2.531   4.233
  618OPC    HW1 2674   4.135   2.506   4.154
  618OPC    HW2 2675   4.170   2.585   4.261
  618OPC     MW 2676   4.121   2.535   4.225
  619OPC     OW 2677   4.980   1.385   0.060
  619OPC    HW1 2678   4.924   1.452   0.060
  619OPC    HW2 2679   4.939   1.324   0.108
  619OPC     MW 2680   4.966   1.386   0.067
  620OPC     OW 2681   1.868   1.256   4.450
  620OPC    HW1 2682   1.829   1.273   4.373
  620OPC    HW2 2683   1.941   1.304   4.447
  620OPC     MW 2684   1.873   1.266   4.438
  621OPC     OW 2685   0.114   4.710   3.111
  621OPC    HW1 2686   0.097   4.643   3.057
  621OPC    HW2 2687   0.046   4.764   3.099
  621OPC     MW 2688   0.101   4.708   3.101
  622OPC     OW 2689   1.613   4.109   5.015
  622OPC    HW1 2690   1.663   4.040   5.033
  622OPC    HW2 2691   1.537   4.089   5.054
  622OPC     MW 2692   1.609   4.096   5.024
  623OPC     OW 2693   3.025   0.640   4.884
  623OPC    HW1 2694   2.939   0.639   4.900
  623OPC    HW2 2695   3.045   0.556   4.874
  623OPC     MW 2696   3.015   0.628   4.885
  624OPC     OW 2697   2.879   0.879   4.463
  624OPC    HW1 2698   2.943   0.938   4.462
  624OPC    HW2 2699   2.817   0.915   4.413
  624OPC     MW 2700   2.879   0.893   4.455
  625OPC     OW 2701   4.687   0.186   4.642
  625OPC    HW1 2702   4.609   0.204   4.608
  625OPC    HW2 2703   4.687   0.227   4.719
  625OPC     MW 2704   4.676   0.195   4.648
  626OPC     OW 2705   2.025   4.266   3.501
  626OPC    HW1 2706   1.969   4.221   3.453
  626OPC    HW2 2707   1.983   4.278   3.576
  626OPC     MW 2708   2.011   4.261   3.505
  627OPC     OW 2709   1.704   4.891   2.964
  627OPC    HW1 2710   1.705   0.036   2.901
  627OPC    HW2 2711   1.785   4.894   2.997
  627OPC     MW 2712   1.716   4.900   2.960
  628OPC     OW 2713   0.891   4.658   3.646
  628OPC    HW1 2714   0.933   4.725   3.684
  628OPC    HW2 2715   0.926   4.654   3.566
  628OPC     MW 2716   0.902   4.667   3.640
  629OPC     OW 2717   0.921   0.995   0.393
  629OPC    HW1 2718   0.872   0.952   0.452
  629OPC    HW2 2719   0.997   0.951   0.394
  629OPC     MW 2720   0.925   0.982   0.402
  630OPC     OW 2721   4.216   0.505   0.897
  630OPC    HW1 2722   4.202   0.561   0.963
  630OPC    HW2 2723   4.286   0.540   0.856
  630OPC     MW 2724   4.225   0.519   0.901
  631OPC     OW 2725   3.531   4.516   0.707
  631OPC    HW1 2726   3.568   4.586   0.743
  631OPC    HW2 2727   3.447   4.537   0.703
  631OPC     MW 2728   3.524   4.529   0.712
  632OPC     OW 2729   4.556   0.973   1.972
  632OPC    HW1 2730   4.588   1.054   1.973
  632OPC    HW2 2731   4.479   0.983   1.932
  632OPC     MW 2732   4.549   0.987   1.966
  633OPC     OW 2733   2.699   4.168   3.954
  633OPC    HW1 2734   2.727   4.240   3.914
  633OPC    HW2 2735   2.613   4.180   3.963
  633OPC     MW 2736   2.691   4.180   3.950
  634OPC     OW 2737   2.935   3.913   0.603
  634OPC    HW1 2738   2.854   3.919   0.634
  634OPC    HW2 2739   2.976   3.981   0.640
  634OPC     MW 2740   2.929   3.924   0.613
  635OPC     OW 2741   1.128   3.074   3.032
  635OPC    HW1 2742   1.110   3.088   2.948
  635OPC    HW2 2743   1.210   3.102   3.040
  635OPC     MW 2744   1.137   3.080   3.021
  636OPC     OW 2745   2.454   4.004   0.953
  636OPC    HW1 2746   2.441   4.080   0.913
  636OPC    HW2 2747   2.536   4.009   0.980
  636OPC     MW 2748   2.464   4.016   0.951
  637OPC     OW 2749   0.241   2.193   3.755
  637OPC    HW1 2750   0.312   2.220   3.798
  637OPC    HW2 2751   0.274   2.161   3.680
  637OPC     MW 2752   0.257   2.192   3.750
  638OPC     OW 2753   4.735   0.013   4.885
  638OPC    HW1 2754   4.752   0.019   4.800
  638OPC    HW2 2755   4.689   0.086   4.902
  638OPC     MW 2756   4.731   0.025   4.875
  639OPC     OW 2757   4.674   2.688   4.019
  639OPC    HW1 2758   4.681   2.712   4.103
  639OPC    HW2 2759   4.697   2.760   3.975
  639OPC     MW 2760   4.678   2.702   4.025
  640OPC     OW 2761   4.683   0.217   1.950
  640OPC    HW1 2762   4.611   0.193   1.993
  640OPC    HW2 2763   4.730   0.258   2.010
  640OPC     MW 2764   4.679   0.219   1.965
  641OPC     OW 2765   4.821   3.154   0.034
  641OPC    HW1 2766   4.799   3.167   5.094
  641OPC    HW2 2767   4.791   3.225   0.075
  641OPC     MW 2768   4.813   3.166   0.028
  642OPC     OW 2769   2.643   0.490   0.953
  642OPC    HW1 2770   2.580   0.432   0.970
  642OPC    HW2 2771   2.715   0.442   0.948
  642OPC     MW 2772   2.644   0.474   0.955
  643OPC     OW 2773   1.991   0.049   2.923
  643OPC    HW1 2774   1.972   0.047   2.837
  643OPC    HW2 2775   2.078   0.053   2.924
  643OPC     MW 2776   2.001   0.049   2.910
  644OPC     OW 2777   2.755   3.417   5.041
  644OPC    HW1 2778   2.762   3.333   5.064
  644OPC    HW2 2779   2.779   3.418   4.957
  644OPC     MW 2780   2.760   3.405   5.032
  645OPC     OW 2781   0.054   0.472   1.980
  645OPC    HW1 2782   0.096   0.397   1.966
  645OPC    HW2 2783   0.096   0.506   2.048
  645OPC     MW 2784   0.066   0.466   1.988
  646OPC     OW 2785   4.126   2.527   0.109
  646OPC    HW1 2786   4.060   2.506   0.056
  646OPC    HW2 2787   4.128   2.462   0.166
  646OPC     MW 2788   4.117   2.514   0.109
  647OPC     OW 2789   1.366   3.018   3.947
  647OPC    HW1 2790   1.366   3.063   4.021
  647OPC    HW2 2791   1.364   3.079   3.885
  647OPC     MW 2792   1.366   3.033   3.949
  648OPC     OW 2793   2.168   4.043   2.645
  648OPC    HW1 2794   2.099   3.991   2.630
  648OPC    HW2 2795   2.131   4.121   2.659
  648OPC     MW 2796   2.152   4.047   2.645
  649OPC     OW 2797   4.292   3.240   3.094
  649OPC    HW1 2798   4.300   3.165   3.138
  649OPC    HW2 2799   4.206   3.251   3.087
  649OPC     MW 2800   4.281   3.231   3.099
  650OPC     OW 2801   3.557   3.973   4.763
  650OPC    HW1 2802   3.562   3.954   4.678
  650OPC    HW2 2803   3.576   3.897   4.802
  650OPC     MW 2804   3.561   3.959   4.756
  651OPC     OW 2805   4.572   2.588   1.104
  651OPC    HW1 2806   4.491   2.619   1.099
  651OPC    HW2 2807   4.560   2.501   1.105
  651OPC     MW 2808   4.558   2.579   1.103
  652OPC     OW 2809   4.323   3.865   2.632
  652OPC    HW1 2810   4.242   3.888   2.652
  652OPC    HW2 2811   4.364   3.942   2.622
  652OPC     MW 2812   4.317   3.880   2.633
  653OPC     OW 2813   2.435   4.534   2.497
  653OPC    HW1 2814   2.381   4.574   2.441
  653OPC    HW2 2815   2.382   4.491   2.551
  653OPC     MW 2816   2.419   4.534   2.497
  654OPC     OW 2817   1.333   1.460   3.014
  654OPC    HW1 2818   1.395   1.522   3.014
  654OPC    HW2 2819   1.307   1.457   2.931
  654OPC     MW 2820   1.338   1.469   3.002
  655OPC     OW 2821   4.475   2.464   4.247
  655OPC    HW1 2822   4.470   2.391   4.200
  655OPC    HW2 2823   4.505   2.437   4.324
  655OPC     MW 2824   4.479   2.449   4.251
  656OPC     OW 2825   2.112   0.360   1.841
  656OPC    HW1 2826   2.071   0.283   1.845
  656OPC    HW2 2827   2.195   0.340   1.863
  656OPC     MW 2828   2.118   0.346   1.845
  657OPC     OW 2829   1.521   1.239   3.319
  657OPC    HW1 2830   1.568   1.295   3.271
  657OPC    HW2 2831   1.561   1.241   3.397
  657OPC     MW 2832   1.534   1.248   3.324
  658OPC     OW 2833   4.144   3.775   1.191
  658OPC    HW1 2834   4.115   3.820   1.122
  658OPC    HW2 2835   4.131   3.830   1.258
  658OPC     MW 2836   4.138   3.790   1.191
  659OPC     OW 2837   4.264   4.314   0.135
  659OPC    HW1 2838   4.320   4.261   0.094
  659OPC    HW2 2839   4.244   4.271   0.207
  659OPC     MW 2840   4.269   4.300   0.139
  660OPC     OW 2841   2.064   4.262   0.822
  660OPC    HW1 2842   2.021   4.287   0.894
  660OPC    HW2 2843   2.148   4.271   0.844
  660OPC     MW 2844   2.070   4.267   0.836
  661OPC     OW 2845   2.297   2.509   0.760
  661OPC    HW1 2846   2.313   2.570   0.820
  661OPC    HW2 2847   2.371   2.506   0.715
  661OPC     MW 2848   2.310   2.518   0.762
  662OPC     OW 2849   0.389   4.035   4.379
  662OPC    HW1 2850   0.414   4.078   4.451
  662OPC    HW2 2851   0.436   3.961   4.382
  662OPC     MW 2852   0.400   4.030   4.390
  663OPC     OW 2853   4.812   2.538   0.247
  663OPC    HW1 2854   4.726   2.534   0.240
  663OPC    HW2 2855   4.836   2.585   0.177
  663OPC     MW 2856   4.803   2.544   0.236
  664OPC     OW 2857   1.718   0.824   3.684
  664OPC    HW1 2858   1.632   0.821   3.695
  664OPC    HW2 2859   1.735   0.752   3.638
  664OPC     MW 2860   1.708   0.813   3.679
  665OPC     OW 2861   1.367   0.258   2.194
  665OPC    HW1 2862   1.409   0.191   2.157
  665OPC    HW2 2863   1.342   0.226   2.271
  665OPC     MW 2864   1.369   0.243   2.200
  666OPC     OW 2865   0.181   1.332   1.730
  666OPC    HW1 2866   0.233   1.288   1.676
  666OPC    HW2 2867   0.186   1.287   1.805
  666OPC     MW 2868   0.189   1.319   1.733
  667OPC     OW 2869   4.884   1.661   4.637
  667OPC    HW1 2870   4.898   1.668   4.723
  667OPC    HW2 2871   4.802   1.632   4.632
  667OPC     MW 2872   4.874   1.658   4.649
  668OPC     OW 2873   3.336   3.961   5.051
  668OPC    HW1 2874   3.370   4.008   5.116
  668OPC    HW2 2875   3.339   4.015   4.982
  668OPC     MW 2876   3.341   3.976   5.050
  669OPC     OW 2877   0.172   2.704   2.362
  669OPC    HW1 2878   0.172   2.664   2.285
  669OPC    HW2 2879   0.096   2.746   2.365
  669OPC     MW 2880   0.161   2.704   2.351
  670OPC     OW 2881   0.558   4.431   0.885
  670OPC    HW1 2882   0.607   4.449   0.955
  670OPC    HW2 2883   0.564   4.344   0.877
  670OPC     MW 2884   0.566   4.421   0.894
  671OPC     OW 2885   3.687   2.905   1.189
  671OPC    HW1 2886   3.670   2.987   1.214
  671OPC    HW2 2887   3.631   2.892   1.124
  671OPC     MW 2888   3.676   2.915   1.183
  672OPC     OW 2889   2.588   4.794   1.662
  672OPC    HW1 2890   2.552   4.804   1.740
  672OPC    HW2 2891   2.655   4.850   1.663
  672OPC     MW 2892   2.593   4.804   1.674
  673OPC     OW 2893   3.618   0.336   2.595
  673OPC    HW1 2894   3.626   0.369   2.675
  673OPC    HW2 2895   3.637   0.252   2.606
  673OPC     MW 2896   3.622   0.328   2.608
  674OPC     OW 2897   3.366   1.093   0.364
  674OPC    HW1 2898   3.351   1.144   0.434
  674OPC    HW2 2899   3.453   1.091   0.359
  674OPC     MW 2900   3.377   1.100   0.374
  675OPC     OW 2901   0.892   3.562   4.582
  675OPC    HW1 2902   0.857   3.631   4.623
  675OPC    HW2 2903   0.827   3.504   4.580
  675OPC     MW 2904   0.877   3.564   4.588
  676OPC     OW 2905   0.364   2.406   2.093
  676OPC    HW1 2906   0.424   2.465   2.070
  676OPC    HW2 2907   0.406   2.354   2.149
  676OPC     MW 2908   0.379   2.407   2.098
  677OPC     OW 2909   4.071   4.635   0.226
  677OPC    HW1 2910   4.054   4.557   0.191
  677OPC    HW2 2911   4.005   4.647   0.282
  677OPC     MW 2912   4.059   4.625   0.229
  678OPC     OW 2913   2.869   4.503   2.450
  678OPC    HW1 2914   2.867   4.573   2.503
  678OPC    HW2 2915   2.851   4.536   2.371
  678OPC     MW 2916   2.866   4.518   2.446
  679OPC     OW 2917   3.265   4.815   4.096
  679OPC    HW1 2918   3.308   4.878   4.053
  679OPC    HW2 2919   3.188   4.850   4.114
  679OPC     MW 2920   3.260   4.829   4.092
  680OPC     OW 2921   3.324   2.100   4.213
  680OPC    HW1 2922   3.402   2.110   4.252
  680OPC    HW2 2923   3.302   2.017   4.233
  680OPC     MW 2924   3.332   2.089   4.222
  681OPC     OW 2925   4.450   4.296   3.435
  681OPC    HW1 2926   4.384   4.271   3.383
  681OPC    HW2 2927   4.410   4.338   3.500
  681OPC     MW 2928   4.434   4.298   3.437
  682OPC     OW 2929   0.548   0.753   0.429
  682OPC    HW1 2930   0.549   0.666   0.429
  682OPC    HW2 2931   0.624   0.775   0.465
  682OPC     MW 2932   0.559   0.743   0.434
  683OPC     OW 2933   1.878   4.216   4.710
  683OPC    HW1 2934   1.936   4.152   4.697
  683OPC    HW2 2935   1.918   4.269   4.766
  683OPC     MW 2936   1.892   4.214   4.716
  684OPC     OW 2937   4.359   1.215   4.598
  684OPC    HW1 2938   4.329   1.134   4.590
  684OPC    HW2 2939   4.425   1.218   4.541
  684OPC     MW 2940   4.364   1.204   4.588
  685OPC     OW 2941   1.947   2.230   0.861
  685OPC    HW1 2942   1.932   2.228   0.947
  685OPC    HW2 2943   1.878   2.272   0.829
  685OPC     MW 2944   1.935   2.236   0.869
  686OPC     OW 2945   4.760   0.418   1.303
  686OPC    HW1 2946   4.703   0.400   1.239
  686OPC    HW2 2947   4.721   0.484   1.346
  686OPC     MW 2948   4.746   0.425   1.300
  687OPC     OW 2949   3.569   2.949   1.765
  687OPC    HW1 2950   3.579   2.870   1.730
  687OPC    HW2 2951   3.562   2.933   1.851
  687OPC     MW 2952   3.569   2.935   1.773
  688OPC     OW 2953   3.721   0.106   4.476
  688OPC    HW1 2954   3.791   0.157   4.469
  688OPC    HW2 2955   3.677   0.120   4.402
  688OPC     MW 2956   3.725   0.115   4.464
  689OPC     OW 2957   2.460   2.497   3.616
  689OPC    HW1 2958   2.480   2.413   3.628
  689OPC    HW2 2959   2.404   2.495   3.549
  689OPC     MW 2960   2.455   2.484   3.608
  690OPC     OW 2961   3.163   2.992   0.046
  690OPC    HW1 2962   3.239   2.956   0.021
  690OPC    HW2 2963   3.115   2.923   0.069
  690OPC     MW 2964   3.167   2.976   0.046
  691OPC     OW 2965   2.958   0.659   1.753
  691OPC    HW1 2966   2.880   0.667   1.791
  691OPC    HW2 2967   3.013   0.688   1.813
  691OPC     MW 2968   2.954   0.664   1.767
  692OPC     OW 2969   2.177   2.274   4.213
  692OPC    HW1 2970   2.252   2.314   4.192
  692OPC    HW2 2971   2.116   2.335   4.198
  692OPC     MW 2972   2.179   2.289   4.208
  693OPC     OW 2973   3.854   4.744   3.915
  693OPC    HW1 2974   3.785   4.738   3.969
  693OPC    HW2 2975   3.853   4.828   3.892
  693OPC     MW 2976   3.843   4.756   3.920
  694OPC     OW 2977   0.353   3.224   0.684
  694OPC    HW1 2978   0.411   3.167   0.717
  694OPC    HW2 2979   0.373   3.299   0.724
  694OPC     MW 2980   0.365   3.227   0.695
  695OPC     OW 2981   3.395   4.122   4.191
  695OPC    HW1 2982   3.438   4.165   4.129
  695OPC    HW2 2983   3.428   4.154   4.265
  695OPC     MW 2984   3.406   4.133   4.193
  696OPC     OW 2985   4.683   1.257   0.949
  696OPC    HW1 2986   4.686   1.343   0.938
  696OPC    HW2 2987   4.691   1.247   1.035
  696OPC     MW 2988   4.685   1.268   0.960
  697OPC     OW 2989   1.139   3.725   0.197
  697OPC    HW1 2990   1.201   3.674   0.163
  697OPC    HW2 2991   1.072   3.670   0.209
  697OPC     MW 2992   1.138   3.709   0.194
  698OPC     OW 2993   4.791   3.875   2.848
  698OPC    HW1 2994   4.768   3.881   2.764
  698OPC    HW2 2995   4.772   3.955   2.880
  698OPC     MW 2996   4.785   3.888   2.840
  699OPC     OW 2997   2.343   3.671   4.964
  699OPC    HW1 2998   2.370   3.750   4.938
  699OPC    HW2 2999   2.408   3.644   5.016
  699OPC     MW 3000   2.357   3.679   4.968
  700OPC     OW 3001   1.588   4.301   1.076
  700OPC    HW1 3002   1.658   4.292   1.024
  700OPC    HW2 3003   1.619   4.283   1.156
  700OPC     MW 3004   1.603   4.297   1.080
  701OPC     OW 3005   1.116   1.130   4.410
  701OPC    HW1 3006   1.180   1.074   4.389
  701OPC    HW2 3007   1.160   1.203   4.431
  701OPC     MW 3008   1.132   1.133   4.410
  702OPC     OW 3009   3.644   1.037   0.359
  702OPC    HW1 3010   3.670   0.957   0.335
  702OPC    HW2 3011   3.651   1.035   0.446
  702OPC     MW 3012   3.649   1.025   0.368
  703OPC     OW 3013   3.096   3.208   3.574
  703OPC    HW1 3014   3.056   3.132   3.559
  703OPC    HW2 3015   3.162   3.187   3.626
  703OPC     MW 3016   3.100   3.194   3.579
  704OPC     OW 3017   3.730   1.395   1.590
  704OPC    HW1 3018   3.720   1.447   1.521
  704OPC    HW2 3019   3.808   1.358   1.578
  704OPC     MW 3020   3.740   1.397   1.578
  705OPC     OW 3021   4.736   2.093   4.619
  705OPC    HW1 3022   4.806   2.052   4.652
  705OPC    HW2 3023   4.708   2.143   4.686
  705OPC     MW 3024   4.742   2.094   4.634
  706OPC     OW 3025   1.208   2.439   3.078
  706OPC    HW1 3026   1.162   2.495   3.030
  706OPC    HW2 3027   1.278   2.422   3.029
  706OPC     MW 3028   1.212   2.445   3.064
  707OPC     OW 3029   4.140   1.056   1.591
  707OPC    HW1 3030   4.201   1.051   1.529
  707OPC    HW2 3031   4.098   1.130   1.572
  707OPC     MW 3032   4.143   1.066   1.579
  708OPC     OW 3033   3.164   3.628   3.265
  708OPC    HW1 3034   3.134   3.594   3.340
  708OPC    HW2 3035   3.190   3.708   3.288
  708OPC     MW 3036   3.163   3.635   3.280
  709OPC     OW 3037   4.588   1.419   2.295
  709OPC    HW1 3038   4.670   1.433   2.268
  709OPC    HW2 3039   4.590   1.339   2.328
  709OPC     MW 3040   4.600   1.409   2.296
  710OPC     OW 3041   3.654   0.068   0.916
  710OPC    HW1 3042   3.574   0.084   0.948
  710OPC    HW2 3043   3.653   4.897   0.900
  710OPC     MW 3044   3.642   0.058   0.918
  711OPC     OW 3045   4.266   1.496   4.889
  711OPC    HW1 3046   4.285   1.411   4.893
  711OPC    HW2 3047   4.283   1.524   4.970
  711OPC     MW 3048   4.271   1.488   4.902
  712OPC     OW 3049   2.693   2.647   0.448
  712OPC    HW1 3050   2.767   2.652   0.495
  712OPC    HW2 3051   2.702   2.572   0.404
  712OPC     MW 3052   2.705   2.637   0.448
  713OPC     OW 3053   3.663   1.870   0.064
  713OPC    HW1 3054   3.737   1.823   0.066
  713OPC    HW2 3055   3.601   1.810   0.081
  713OPC     MW 3056   3.665   1.854   0.067
  714OPC     OW 3057   3.309   3.488   2.700
  714OPC    HW1 3058   3.239   3.539   2.693
  714OPC    HW2 3059   3.280   3.419   2.745
  714OPC     MW 3060   3.294   3.485   2.706
  715OPC     OW 3061   1.264   0.069   3.189
  715OPC    HW1 3062   1.222   0.008   3.142
  715OPC    HW2 3063   1.333   0.089   3.139
  715OPC     MW 3064   1.268   0.063   3.175
  716OPC     OW 3065   2.720   3.998   1.039
  716OPC    HW1 3066   2.773   3.936   1.008
  716OPC    HW2 3067   2.762   4.072   1.019
  716OPC     MW 3068   2.734   4.000   1.031
  717OPC     OW 3069   2.084   2.090   0.350
  717OPC    HW1 3070   2.079   2.160   0.402
  717OPC    HW2 3071   2.044   2.027   0.396
  717OPC     MW 3072   2.077   2.091   0.365
  718OPC     OW 3073   3.703   0.074   2.627
  718OPC    HW1 3074   3.690   0.008   2.682
  718OPC    HW2 3075   3.785   0.099   2.644
  718OPC     MW 3076   3.713   0.068   2.638
  719OPC     OW 3077   3.311   0.654   4.584
  719OPC    HW1 3078   3.226   0.644   4.568
  719OPC    HW2 3079   3.318   0.638   4.669
  719OPC     MW 3080   3.300   0.650   4.594
  720OPC     OW 3081   4.689   2.223   3.546
  720OPC    HW1 3082   4.740   2.280   3.587
  720OPC    HW2 3083   4.609   2.242   3.575
  720OPC     MW 3084   4.685   2.234   3.556
  721OPC     OW 3085   0.779   0.750   3.433
  721OPC    HW1 3086   0.763   0.768   3.517
  721OPC    HW2 3087   0.737   0.814   3.391
  721OPC     MW 3088   0.770   0.762   3.439
  722OPC     OW 3089   4.357   2.670   0.170
  722OPC    HW1 3090   4.379   2.730   0.111
  722OPC    HW2 3091   4.284   2.634   0.138
  722OPC     MW 3092   4.349   2.673   0.157
  723OPC     OW 3093   4.055   2.375   2.735
  723OPC    HW1 3094   4.120   2.424   2.704
  723OPC    HW2 3095   3.987   2.398   2.685
  723OPC     MW 3096   4.054   2.386   2.723
  724OPC     OW 3097   4.554   0.529   4.609
  724OPC    HW1 3098   4.494   0.587   4.584
  724OPC    HW2 3099   4.522   0.453   4.579
  724OPC     MW 3100   4.540   0.526   4.601
  725OPC     OW 3101   3.722   4.262   2.832
  725OPC    HW1 3102   3.801   4.230   2.815
  725OPC    HW2 3103   3.721   4.338   2.788
  725OPC     MW 3104   3.733   4.269   2.823
  726OPC     OW 3105   4.436   1.760   2.299
  726OPC    HW1 3106   4.481   1.756   2.225
  726OPC    HW2 3107   4.484   1.714   2.355
  726OPC     MW 3108   4.450   1.753   2.296
  727OPC     OW 3109   3.038   0.650   4.500
  727OPC    HW1 3110   2.982   0.587   4.520
  727OPC    HW2 3111   2.987   0.720   4.489
  727OPC     MW 3112   3.022   0.651   4.501
  728OPC     OW 3113   2.961   1.048   1.394
  728OPC    HW1 3114   2.962   0.961   1.407
  728OPC    HW2 3115   2.929   1.079   1.469
  728OPC     MW 3116   2.956   1.040   1.407
  729OPC     OW 3117   0.145   4.037   3.086
  729OPC    HW1 3118   0.129   4.082   3.159
  729OPC    HW2 3119   0.211   4.079   3.049
  729OPC     MW 3120   0.152   4.050   3.091
  730OPC     OW 3121   4.361   2.630   4.567
  730OPC    HW1 3122   4.412   2.560   4.563
  730OPC    HW2 3123   4.299   2.607   4.624
  730OPC     MW 3124   4.359   2.616   4.575
  731OPC     OW 3125   2.187   0.327   4.057
  731OPC    HW1 3126   2.183   0.356   3.975
  731OPC    HW2 3127   2.199   0.400   4.103
  731OPC     MW 3128   2.188   0.342   4.052
  732OPC     OW 3129   3.462   3.256   3.926
  732OPC    HW1 3130   3.456   3.339   3.899
  732OPC    HW2 3131   3.437   3.259   4.009
  732OPC     MW 3132   3.457   3.269   3.934
  733OPC     OW 3133   1.456   3.456   3.146
  733OPC    HW1 3134   1.530   3.449   3.191
  733OPC    HW2 3135   1.482   3.483   3.067
  733OPC     MW 3136   1.471   3.459   3.141
  734OPC     OW 3137   4.857   4.388   1.345
  734OPC    HW1 3138   4.910   4.442   1.302
  734OPC    HW2 3139   4.819   4.440   1.404
  734OPC     MW 3140   4.859   4.404   1.347
  735OPC     OW 3141   3.794   2.023   4.428
  735OPC    HW1 3142   3.803   1.981   4.352
  735OPC    HW2 3143   3.874   2.022   4.461
  735OPC     MW 3144   3.807   2.017   4.422
  736OPC     OW 3145   0.175   0.592   5.059
  736OPC    HW1 3146   0.194   0.519   5.015
  736OPC    HW2 3147   0.141   0.645   4.999
  736OPC     MW 3148   0.173   0.589   5.044
  737OPC     OW 3149   3.808   3.953   4.162
  737OPC    HW1 3150   3.846   3.896   4.215
  737OPC    HW2 3151   3.723   3.938   4.172
  737OPC     MW 3152   3.801   3.943   4.171
  738OPC     OW 3153   0.245   0.474   3.258
  738OPC    HW1 3154   0.232   0.467   3.172
  738OPC    HW2 3155   0.250   0.560   3.271
  738OPC     MW 3156   0.244   0.486   3.247
  739OPC     OW 3157   1.715   4.173   0.797
  739OPC    HW1 3158   1.791   4.131   0.793
  739OPC    HW2 3159   1.661   4.123   0.749
  739OPC     MW 3160   1.718   4.159   0.789
  740OPC     OW 3161   2.943   0.256   0.569
  740OPC    HW1 3162   2.910   0.335   0.585
  740OPC    HW2 3163   2.991   0.268   0.497
  740OPC     MW 3164   2.945   0.269   0.561
  741OPC     OW 3165   4.799   4.658   2.187
  741OPC    HW1 3166   4.817   4.742   2.173
  741OPC    HW2 3167   4.723   4.660   2.230
  741OPC     MW 3168   4.790   4.671   2.191
  742OPC     OW 3169   2.455   3.727   1.903
  742OPC    HW1 3170   2.412   3.678   1.961
  742OPC    HW2 3171   2.395   3.785   1.877
  742OPC     MW 3172   2.440   3.728   1.908
  743OPC     OW 3173   0.321   1.238   3.230
  743OPC    HW1 3174   0.277   1.313   3.231
  743OPC    HW2 3175   0.329   1.218   3.315
  743OPC     MW 3176   0.316   1.246   3.243
  744OPC     OW 3177   2.542   1.559   2.925
  744OPC    HW1 3178   2.503   1.606   2.988
  744OPC    HW2 3179   2.489   1.568   2.857
  744OPC     MW 3180   2.528   1.567   2.924
  745OPC     OW 3181   3.592   4.055   2.978
  745OPC    HW1 3182   3.622   4.104   2.912
  745OPC    HW2 3183   3.607   3.973   2.951
  745OPC     MW 3184   3.599   4.050   2.964
  746OPC     OW 3185   4.524   3.849   1.427
  746OPC    HW1 3186   4.475   3.789   1.386
  746OPC    HW2 3187   4.541   3.907   1.364
  746OPC     MW 3188   4.519   3.849   1.411
  747OPC     OW 3189   4.228   4.176   3.290
  747OPC    HW1 3190   4.247   4.111   3.345
  747OPC    HW2 3191   4.268   4.153   3.216
  747OPC     MW 3192   4.237   4.163   3.287
  748OPC     OW 3193   4.733   3.388   0.927
  748OPC    HW1 3194   4.776   3.343   0.866
  748OPC    HW2 3195   4.681   3.440   0.880
  748OPC     MW 3196   4.732   3.389   0.911
  749OPC     OW 3197   0.241   3.979   1.675
  749OPC    HW1 3198   0.180   3.962   1.735
  749OPC    HW2 3199   0.313   3.943   1.708
  749OPC     MW 3200   0.243   3.971   1.689
  750OPC     OW 3201   4.354   4.624   4.676
  750OPC    HW1 3202   4.274   4.596   4.657
  750OPC    HW2 3203   4.343   4.673   4.747
  750OPC     MW 3204   4.341   4.627   4.684
  751OPC     OW 3205   3.453   4.136   1.484
  751OPC    HW1 3206   3.511   4.091   1.437
  751OPC    HW2 3207   3.401   4.173   1.424
  751OPC     MW 3208   3.454   4.135   1.468
  752OPC     OW 3209   2.281   0.497   1.210
  752OPC    HW1 3210   2.316   0.458   1.140
  752OPC    HW2 3211   2.203   0.523   1.182
  752OPC     MW 3212   2.275   0.495   1.196
  753OPC     OW 3213   0.090   2.807   3.612
  753OPC    HW1 3214   0.004   2.815   3.622
  753OPC    HW2 3215   0.122   2.831   3.689
  753OPC     MW 3216   0.082   2.812   3.625
  754OPC     OW 3217   0.909   3.033   1.022
  754OPC    HW1 3218   0.954   3.087   1.073
  754OPC    HW2 3219   0.956   3.028   0.949
  754OPC     MW 3220   0.922   3.040   1.019
  755OPC     OW 3221   1.150   4.870   0.997
  755OPC    HW1 3222   1.092   4.869   1.062
  755OPC    HW2 3223   1.154   4.787   0.971
  755OPC     MW 3224   1.142   4.858   1.003
  756OPC     OW 3225   3.718   0.767   3.126
  756OPC    HW1 3226   3.743   0.701   3.178
  756OPC    HW2 3227   3.635   0.780   3.147
  756OPC     MW 3228   3.710   0.759   3.137
  757OPC     OW 3229   2.793   0.402   4.259
  757OPC    HW1 3230   2.751   0.371   4.189
  757OPC    HW2 3231   2.877   0.396   4.237
  757OPC     MW 3232   2.799   0.397   4.245
  758OPC     OW 3233   1.578   3.590   3.669
  758OPC    HW1 3234   1.528   3.619   3.604
  758OPC    HW2 3235   1.564   3.647   3.733
  758OPC     MW 3236   1.569   3.603   3.669
  759OPC     OW 3237   1.161   1.008   1.043
  759OPC    HW1 3238   1.148   0.964   1.118
  759OPC    HW2 3239   1.123   1.085   1.057
  759OPC     MW 3240   1.154   1.013   1.056
  760OPC     OW 3241   2.627   1.964   4.034
  760OPC    HW1 3242   2.660   1.933   3.959
  760OPC    HW2 3243   2.643   2.050   4.030
  760OPC     MW 3244   2.634   1.972   4.022
  761OPC     OW 3245   0.958   4.564   3.383
  761OPC    HW1 3246   0.900   4.499   3.386
  761OPC    HW2 3247   0.939   4.606   3.310
  761OPC     MW 3248   0.947   4.561   3.373
  762OPC     OW 3249   1.559   2.830   3.573
  762OPC    HW1 3250   1.617   2.811   3.511
  762OPC    HW2 3251   1.545   2.915   3.564
  762OPC     MW 3252   1.565   2.840   3.563
  763OPC     OW 3253   1.000   3.527   3.840
  763OPC    HW1 3254   0.917   3.553   3.840
  763OPC    HW2 3255   1.042   3.589   3.796
  763OPC     MW 3256   0.994   3.540   3.834
  764OPC     OW 3257   2.293   0.290   0.162
  764OPC    HW1 3258   2.359   0.246   0.125
  764OPC    HW2 3259   2.222   0.249   0.131
  764OPC     MW 3260   2.292   0.277   0.152
  765OPC     OW 3261   0.571   3.304   0.302
  765OPC    HW1 3262   0.510   3.247   0.328
  765OPC    HW2 3263   0.594   3.274   0.223
  765OPC     MW 3264   0.565   3.291   0.294
  766OPC     OW 3265   4.397   0.319   1.581
  766OPC    HW1 3266   4.342   0.311   1.648
  766OPC    HW2 3267   4.381   0.399   1.551
  766OPC     MW 3268   4.387   0.330   1.586
  767OPC     OW 3269   3.392   1.759   1.211
  767OPC    HW1 3270   3.408   1.845   1.217
  767OPC    HW2 3271   3.373   1.736   1.293
  767OPC     MW 3272   3.392   1.768   1.224
  768OPC     OW 3273   3.522   4.025   0.890
  768OPC    HW1 3274   3.550   3.945   0.911
  768OPC    HW2 3275   3.562   4.077   0.948
  768OPC     MW 3276   3.532   4.021   0.902
  769OPC     OW 3277   1.736   0.072   0.079
  769OPC    HW1 3278   1.690   0.022   0.134
  769OPC    HW2 3279   1.762   0.138   0.130
  769OPC     MW 3280   1.733   0.074   0.095
  770OPC     OW 3281   0.667   2.627   0.860
  770OPC    HW1 3282   0.751   2.631   0.838
  770OPC    HW2 3283   0.660   2.682   0.927
  770OPC     MW 3284   0.678   2.636   0.867
  771OPC     OW 3285   1.695   2.813   1.132
  771OPC    HW1 3286   1.761   2.764   1.103
  771OPC    HW2 3287   1.689   2.877   1.072
  771OPC     MW 3288   1.704   2.815   1.119
  772OPC     OW 3289   0.235   4.577   3.782
  772OPC    HW1 3290   0.269   4.616   3.712
  772OPC    HW2 3291   0.216   4.497   3.754
  772OPC     MW 3292   0.237   4.571   3.768
  773OPC     OW 3293   3.352   0.448   2.854
  773OPC    HW1 3294   3.438   0.434   2.848
  773OPC    HW2 3295   3.336   0.443   2.939
  773OPC     MW 3296   3.362   0.445   2.865
  774OPC     OW 3297   1.395   4.457   4.921
  774OPC    HW1 3298   1.410   4.542   4.936
  774OPC    HW2 3299   1.449   4.438   4.855
  774OPC     MW 3300   1.405   4.467   4.913
  775OPC     OW 3301   1.784   3.136   4.479
  775OPC    HW1 3302   1.796   3.148   4.394
  775OPC    HW2 3303   1.777   3.050   4.487
  775OPC     MW 3304   1.785   3.125   4.468
  776OPC     OW 3305   1.172   1.240   3.677
  776OPC    HW1 3306   1.099   1.242   3.725
  776OPC    HW2 3307   1.152   1.287   3.607
  776OPC     MW 3308   1.158   1.247   3.674
  777OPC     OW 3309   2.956   2.962   1.644
  777OPC    HW1 3310   2.961   2.893   1.698
  777OPC    HW2 3311   2.900   3.015   1.685
  777OPC     MW 3312   2.948   2.960   1.658
  778OPC     OW 3313   3.281   0.437   3.120
  778OPC    HW1 3314   3.211   0.385   3.118
  778OPC    HW2 3315   3.248   0.517   3.113
  778OPC     MW 3316   3.266   0.441   3.119
  779OPC     OW 3317   3.062   1.346   2.441
  779OPC    HW1 3318   3.082   1.415   2.490
  779OPC    HW2 3319   3.068   1.377   2.359
  779OPC     MW 3320   3.066   1.361   2.436
  780OPC     OW 3321   3.684   1.148   3.236
  780OPC    HW1 3322   3.716   1.224   3.266
  780OPC    HW2 3323   3.750   1.092   3.246
  780OPC     MW 3324   3.698   1.151   3.242
  781OPC     OW 3325   2.780   3.822   2.538
  781OPC    HW1 3326   2.719   3.866   2.583
  781OPC    HW2 3327   2.851   3.872   2.545
  781OPC     MW 3328   2.781   3.836   2.546
  782OPC     OW 3329   0.023   0.090   3.083
  782OPC    HW1 3330   5.010   0.169   3.057
  782OPC    HW2 3331   0.032   0.099   3.169
  782OPC     MW 3332   0.020   0.103   3.092
  783OPC     OW 3333   0.664   0.615   1.402
  783OPC    HW1 3334   0.684   0.644   1.322
  783OPC    HW2 3335   0.583   0.645   1.415
  783OPC     MW 3336   0.655   0.624   1.392
  784OPC     OW 3337   0.724   4.848   4.270
  784OPC    HW1 3338   0.654   4.898   4.286
  784OPC    HW2 3339   0.773   4.898   4.218
  784OPC     MW 3340   0.721   4.863   4.265
  785OPC     OW 3341   0.126   1.214   0.398
  785OPC    HW1 3342   0.142   1.292   0.362
  785OPC    HW2 3343   0.184   1.161   0.360
  785OPC     MW 3344   0.137   1.218   0.387
  786OPC     OW 3345   3.799   2.982   3.595
  786OPC    HW1 3346   3.741   3.007   3.655
  786OPC    HW2 3347   3.833   3.057   3.567
  786OPC     MW 3348   3.795   2.997   3.600
  787OPC     OW 3349   4.513   2.259   0.128
  787OPC    HW1 3350   4.543   2.177   0.128
  787OPC    HW2 3351   4.436   2.252   0.087
  787OPC     MW 3352   4.506   2.246   0.122
  788OPC     OW 3353   2.876   0.397   3.180
  788OPC    HW1 3354   2.804   0.364   3.217
  788OPC    HW2 3355   2.857   0.400   3.095
  788OPC     MW 3356   2.863   0.393   3.173
  789OPC     OW 3357   4.085   4.385   2.620
  789OPC    HW1 3358   4.027   4.434   2.578
  789OPC    HW2 3359   4.146   4.442   2.646
  789OPC     MW 3360   4.086   4.401   2.618
  790OPC     OW 3361   0.056   4.243   4.300
  790OPC    HW1 3362   0.043   4.157   4.305
  790OPC    HW2 3363   0.135   4.253   4.336
  790OPC     MW 3364   0.066   4.232   4.306
  791OPC     OW 3365   1.308   2.035   1.505
  791OPC    HW1 3366   1.384   2.035   1.548
  791OPC    HW2 3367   1.254   1.993   1.558
  791OPC     MW 3368   1.311   2.029   1.519
  792OPC     OW 3369   0.496   0.934   3.545
  792OPC    HW1 3370   0.525   0.920   3.464
  792OPC    HW2 3371   0.480   0.853   3.574
  792OPC     MW 3372   0.498   0.920   3.537
  793OPC     OW 3373   4.815   4.529   3.502
  793OPC    HW1 3374   4.829   4.580   3.433
  793OPC    HW2 3375   4.871   4.560   3.561
  793OPC     MW 3376   4.825   4.541   3.501
  794OPC     OW 3377   3.040   0.268   1.544
  794OPC    HW1 3378   3.102   0.207   1.537
  794OPC    HW2 3379   2.976   0.237   1.493
  794OPC     MW 3380   3.040   0.254   1.535
  795OPC     OW 3381   4.822   0.213   4.398
  795OPC    HW1 3382   4.785   0.199   4.476
  795OPC    HW2 3383   4.818   0.134   4.360
  795OPC     MW 3384   4.816   0.199   4.404
  796OPC     OW 3385   1.893   0.673   0.764
  796OPC    HW1 3386   1.886   0.588   0.744
  796OPC    HW2 3387   1.901   0.711   0.686
  796OPC     MW 3388   1.893   0.666   0.749
  797OPC     OW 3389   0.752   4.838   0.616
  797OPC    HW1 3390   0.719   4.763   0.647
  797OPC    HW2 3391   0.830   4.844   0.655
  797OPC     MW 3392   0.759   4.828   0.626
  798OPC     OW 3393   1.146   0.191   2.017
  798OPC    HW1 3394   1.209   0.211   2.074
  798OPC    HW2 3395   1.151   0.254   1.957
  798OPC     MW 3396   1.156   0.203   2.017
  799OPC     OW 3397   1.257   3.604   1.636
  799OPC    HW1 3398   1.308   3.631   1.571
  799OPC    HW2 3399   1.177   3.632   1.613
  799OPC     MW 3400   1.253   3.612   1.623
  800OPC     OW 3401   4.071   0.655   2.845
  800OPC    HW1 3402   4.064   0.684   2.763
  800OPC    HW2 3403   3.989   0.644   2.870
  800OPC     MW 3404   4.058   0.658   2.837
  801OPC     OW 3405   3.650   2.213   2.686
  801OPC    HW1 3406   3.573   2.204   2.647
  801OPC    HW2 3407   3.682   2.131   2.688
  801OPC     MW 3408   3.644   2.199   2.681
  802OPC     OW 3409   0.370   0.393   2.303
  802OPC    HW1 3410   0.444   0.353   2.328
  802OPC    HW2 3411   0.320   0.327   2.274
  802OPC     MW 3412   0.374   0.377   2.302
  803OPC     OW 3413   4.043   1.994   4.557
  803OPC    HW1 3414   4.112   2.043   4.538
  803OPC    HW2 3415   4.068   1.913   4.535
  803OPC     MW 3416   4.057   1.989   4.551
  804OPC     OW 3417   3.292   3.124   3.746
  804OPC    HW1 3418   3.292   3.040   3.771
  804OPC    HW2 3419   3.338   3.164   3.808
  804OPC     MW 3420   3.299   3.117   3.759
  805OPC     OW 3421   0.968   4.148   2.603
  805OPC    HW1 3422   0.966   4.097   2.533
  805OPC    HW2 3423   0.981   4.092   2.669
  805OPC     MW 3424   0.970   4.132   2.603
  806OPC     OW 3425   4.324   4.814   4.447
  806OPC    HW1 3426   4.261   4.853   4.493
  806OPC    HW2 3427   4.354   4.752   4.501
  806OPC     MW 3428   4.319   4.811   4.462
  807OPC     OW 3429   1.552   0.199   0.326
  807OPC    HW1 3430   1.564   0.212   0.412
  807OPC    HW2 3431   1.558   0.112   0.318
  807OPC     MW 3432   1.555   0.188   0.338
  808OPC     OW 3433   0.164   3.685   4.080
  808OPC    HW1 3434   0.174   3.745   4.142
  808OPC    HW2 3435   0.235   3.695   4.030
  808OPC     MW 3436   0.176   3.695   4.082
  809OPC     OW 3437   3.942   2.147   3.632
  809OPC    HW1 3438   3.916   2.087   3.574
  809OPC    HW2 3439   3.979   2.208   3.583
  809OPC     MW 3440   3.944   2.147   3.616
  810OPC     OW 3441   1.527   3.733   0.301
  810OPC    HW1 3442   1.561   3.662   0.339
  810OPC    HW2 3443   1.481   3.770   0.365
  810OPC     MW 3444   1.525   3.728   0.316
  811OPC     OW 3445   0.175   3.345   2.734
  811OPC    HW1 3446   0.154   3.333   2.818
  811OPC    HW2 3447   0.107   3.389   2.702
  811OPC     MW 3448   0.162   3.350   2.742
  812OPC     OW 3449   3.414   2.376   0.023
  812OPC    HW1 3450   3.402   2.462   0.037
  812OPC    HW2 3451   3.455   2.374   5.089
  812OPC     MW 3452   3.418   2.389   0.014
  813OPC     OW 3453   3.988   4.182   2.796
  813OPC    HW1 3454   4.022   4.248   2.750
  813OPC    HW2 3455   4.006   4.203   2.878
  813OPC     MW 3456   3.996   4.195   2.801
  814OPC     OW 3457   4.904   0.354   4.990
  814OPC    HW1 3458   4.921   0.269   5.003
  814OPC    HW2 3459   4.926   0.391   5.066
  814OPC     MW 3460   4.910   0.347   5.003
  815OPC     OW 3461   2.928   2.959   2.070
  815OPC    HW1 3462   2.884   3.023   2.110
  815OPC    HW2 3463   2.979   3.002   2.014
  815OPC     MW 3464   2.929   2.975   2.068
  816OPC     OW 3465   0.623   1.891   0.478
  816OPC    HW1 3466   0.609   1.914   0.561
  816OPC    HW2 3467   0.696   1.844   0.481
  816OPC     MW 3468   0.632   1.888   0.491
  817OPC     OW 3469   4.504   2.328   1.697
  817OPC    HW1 3470   4.529   2.261   1.747
  817OPC    HW2 3471   4.423   2.307   1.672
  817OPC     MW 3472   4.496   2.315   1.701
  818OPC     OW 3473   2.158   1.922   3.094
  818OPC    HW1 3474   2.214   1.896   3.032
  818OPC    HW2 3475   2.207   1.925   3.166
  818OPC     MW 3476   2.174   1.919   3.095
  819OPC     OW 3477   2.408   0.067   3.121
  819OPC    HW1 3478   2.425   0.062   3.207
  819OPC    HW2 3479   2.466   0.012   3.086
  819OPC     MW 3480   2.419   0.058   3.129
  820OPC     OW 3481   3.394   0.584   0.312
  820OPC    HW1 3482   3.348   0.657   0.326
  820OPC    HW2 3483   3.368   0.531   0.376
  820OPC     MW 3484   3.383   0.587   0.324
  821OPC     OW 3485   3.348   1.431   1.265
  821OPC    HW1 3486   3.279   1.387   1.295
  821OPC    HW2 3487   3.360   1.492   1.326
  821OPC     MW 3488   3.339   1.434   1.279
  822OPC     OW 3489   1.726   4.706   2.737
  822OPC    HW1 3490   1.740   4.729   2.820
  822OPC    HW2 3491   1.786   4.643   2.724
  822OPC     MW 3492   1.737   4.700   2.747
  823OPC     OW 3493   3.758   2.773   4.737
  823OPC    HW1 3494   3.708   2.811   4.677
  823OPC    HW2 3495   3.830   2.750   4.692
  823OPC     MW 3496   3.761   2.775   4.721
  824OPC     OW 3497   1.882   0.040   2.188
  824OPC    HW1 3498   1.833   0.108   2.212
  824OPC    HW2 3499   1.848   4.889   2.234
  824OPC     MW 3500   1.870   0.040   2.198
  825OPC     OW 3501   2.221   0.317   3.326
  825OPC    HW1 3502   2.157   0.376   3.326
  825OPC    HW2 3503   2.291   0.362   3.301
  825OPC     MW 3504   2.222   0.332   3.322
  826OPC     OW 3505   3.021   3.661   3.963
  826OPC    HW1 3506   2.935   3.672   3.967
  826OPC    HW2 3507   3.040   3.614   4.033
  826OPC     MW 3508   3.011   3.656   3.974
  827OPC     OW 3509   2.354   3.338   2.080
  827OPC    HW1 3510   2.351   3.280   2.145
  827OPC    HW2 3511   2.439   3.355   2.071
  827OPC     MW 3512   2.366   3.332   2.088
  828OPC     OW 3513   1.332   4.121   0.066
  828OPC    HW1 3514   1.274   4.086   0.121
  828OPC    HW2 3515   1.294   4.197   0.043
  828OPC     MW 3516   1.318   4.127   0.071
  829OPC     OW 3517   2.220   0.972   4.582
  829OPC    HW1 3518   2.160   0.989   4.521
  829OPC    HW2 3519   2.239   1.051   4.614
  829OPC     MW 3520   2.214   0.986   4.578
  830OPC     OW 3521   2.816   1.477   3.672
  830OPC    HW1 3522   2.784   1.431   3.606
  830OPC    HW2 3523   2.746   1.501   3.718
  830OPC     MW 3524   2.801   1.474   3.669
  831OPC     OW 3525   4.034   3.988   0.618
  831OPC    HW1 3526   3.982   3.939   0.668
  831OPC    HW2 3527   4.073   4.042   0.674
  831OPC     MW 3528   4.032   3.989   0.633
  832OPC     OW 3529   3.888   1.715   0.040
  832OPC    HW1 3530   3.905   1.669   0.113
  832OPC    HW2 3531   3.870   1.653   5.124
  832OPC     MW 3532   3.888   1.699   0.042
  833OPC     OW 3533   0.306   3.796   5.142
  833OPC    HW1 3534   0.299   3.880   0.022
  833OPC    HW2 3535   0.378   3.769   0.040
  833OPC     MW 3536   0.316   3.804   0.008
  834OPC     OW 3537   2.821   2.495   1.230
  834OPC    HW1 3538   2.885   2.464   1.179
  834OPC    HW2 3539   2.858   2.498   1.309
  834OPC     MW 3540   2.836   2.491   1.234
  835OPC     OW 3541   1.791   0.854   4.428
  835OPC    HW1 3542   1.731   0.892   4.378
  835OPC    HW2 3543   1.778   0.890   4.506
  835OPC     MW 3544   1.780   0.865   4.432
  836OPC     OW 3545   0.251   0.700   0.169
  836OPC    HW1 3546   0.315   0.641   0.175
  836OPC    HW2 3547   0.210   0.678   0.095
  836OPC     MW 3548   0.254   0.688   0.159
  837OPC     OW 3549   3.690   4.111   2.289
  837OPC    HW1 3550   3.657   4.156   2.355
  837OPC    HW2 3551   3.697   4.170   2.225
  837OPC     MW 3552   3.686   4.126   2.289
  838OPC     OW 3553   3.823   1.712   4.652
  838OPC    HW1 3554   3.879   1.646   4.669
  838OPC    HW2 3555   3.805   1.701   4.568
  838OPC     MW 3556   3.829   1.700   4.642
  839OPC     OW 3557   3.334   1.576   2.041
  839OPC    HW1 3558   3.397   1.635   2.030
  839OPC    HW2 3559   3.277   1.595   1.978
  839OPC     MW 3560   3.335   1.587   2.030
  840OPC     OW 3561   3.217   2.520   3.084
  840OPC    HW1 3562   3.145   2.507   3.132
  840OPC    HW2 3563   3.279   2.536   3.143
  840OPC     MW 3564   3.215   2.520   3.100
  841OPC     OW 3565   4.368   0.118   2.718
  841OPC    HW1 3566   4.354   0.157   2.641
  841OPC    HW2 3567   4.344   0.179   2.776
  841OPC     MW 3568   4.362   0.133   2.715
  842OPC     OW 3569   4.650   0.705   0.038
  842OPC    HW1 3570   4.724   0.727   0.077
  842OPC    HW2 3571   4.664   0.622   0.013
  842OPC     MW 3572   4.663   0.696   0.040
  843OPC     OW 3573   2.110   1.994   4.628
  843OPC    HW1 3574   2.117   1.923   4.579
  843OPC    HW2 3575   2.145   2.057   4.578
  843OPC     MW 3576   2.116   1.993   4.613
  844OPC     OW 3577   2.839   1.278   3.970
  844OPC    HW1 3578   2.812   1.269   3.888
  844OPC    HW2 3579   2.820   1.201   4.007
  844OPC     MW 3580   2.832   1.265   3.964
  845OPC     OW 3581   0.028   4.747   4.606
  845OPC    HW1 3582   0.075   4.688   4.651
  845OPC    HW2 3583   0.056   4.737   4.524
  845OPC     MW 3584   0.039   4.737   4.601
  846OPC     OW 3585   0.861   1.742   0.471
  846OPC    HW1 3586   0.884   1.708   0.394
  846OPC    HW2 3587   0.920   1.805   0.484
  846OPC     MW 3588   0.873   1.746   0.462
  847OPC     OW 3589   1.285   1.344   4.495
  847OPC    HW1 3590   1.338   1.326   4.429
  847OPC    HW2 3591   1.330   1.320   4.565
  847OPC     MW 3592   1.299   1.338   4.496
  848OPC     OW 3593   4.688   3.678   3.934
  848OPC    HW1 3594   4.652   3.674   3.855
  848OPC    HW2 3595   4.772   3.691   3.918
  848OPC     MW 3596   4.695   3.679   3.920
  849OPC     OW 3597   3.997   1.467   1.235
  849OPC    HW1 3598   4.069   1.516   1.238
  849OPC    HW2 3599   4.028   1.386   1.227
  849OPC     MW 3600   4.012   1.462   1.234
  850OPC     OW 3601   4.182   2.027   0.322
  850OPC    HW1 3602   4.213   2.004   0.400
  850OPC    HW2 3603   4.219   1.970   0.267
  850OPC     MW 3604   4.192   2.015   0.325
  851OPC     OW 3605   4.254   1.235   3.300
  851OPC    HW1 3606   4.206   1.267   3.234
  851OPC    HW2 3607   4.244   1.148   3.292
  851OPC     MW 3608   4.245   1.227   3.289
  852OPC     OW 3609   1.920   3.527   0.374
  852OPC    HW1 3610   1.833   3.530   0.378
  852OPC    HW2 3611   1.944   3.610   0.383
  852OPC     MW 3612   1.911   3.540   0.376
  853OPC     OW 3613   1.668   2.997   4.822
  853OPC    HW1 3614   1.599   2.971   4.869
  853OPC    HW2 3615   1.634   3.053   4.765
  853OPC     MW 3616   1.653   3.001   4.821
  854OPC     OW 3617   4.687   0.575   3.450
  854OPC    HW1 3618   4.762   0.572   3.494
  854OPC    HW2 3619   4.667   0.660   3.448
  854OPC     MW 3620   4.695   0.587   3.456
  855OPC     OW 3621   0.386   1.653   1.632
  855OPC    HW1 3622   0.313   1.646   1.679
  855OPC    HW2 3623   0.371   1.722   1.581
  855OPC     MW 3624   0.373   1.662   1.631
  856OPC     OW 3625   0.245   3.840   4.653
  856OPC    HW1 3626   0.162   3.867   4.647
  856OPC    HW2 3627   0.247   3.794   4.726
  856OPC     MW 3628   0.233   3.837   4.663
  857OPC     OW 3629   2.815   2.160   0.413
  857OPC    HW1 3630   2.895   2.167   0.447
  857OPC    HW2 3631   2.820   2.090   0.361
  857OPC     MW 3632   2.827   2.151   0.410
  858OPC     OW 3633   3.089   3.248   4.976
  858OPC    HW1 3634   3.092   3.318   5.027
  858OPC    HW2 3635   3.172   3.233   4.955
  858OPC     MW 3636   3.102   3.256   4.980
  859OPC     OW 3637   4.654   0.282   4.903
  859OPC    HW1 3638   4.729   0.312   4.936
  859OPC    HW2 3639   4.601   0.352   4.906
  859OPC     MW 3640   4.657   0.297   4.908
  860OPC     OW 3641   2.867   0.014   3.270
  860OPC    HW1 3642   2.831   0.060   3.206
  860OPC    HW2 3643   2.952   0.036   3.266
  860OPC     MW 3644   2.874   0.024   3.260
  861OPC     OW 3645   4.632   0.561   2.078
  861OPC    HW1 3646   4.700   0.508   2.093
  861OPC    HW2 3647   4.662   0.616   2.017
  861OPC     MW 3648   4.647   0.561   2.071
  862OPC     OW 3649   4.550   0.910   2.602
  862OPC    HW1 3650   4.606   0.923   2.536
  862OPC    HW2 3651   4.579   0.964   2.664
  862OPC     MW 3652   4.563   0.920   2.601
  863OPC     OW 3653   0.343   1.521   0.022
  863OPC    HW1 3654   0.362   1.446   5.124
  863OPC    HW2 3655   0.328   1.495   0.104
  863OPC     MW 3656   0.344   1.506   0.028
  864OPC     OW 3657   0.411   1.262   5.018
  864OPC    HW1 3658   0.397   1.307   4.944
  864OPC    HW2 3659   0.341   1.211   5.025
  864OPC     MW 3660   0.399   1.261   5.008
  865OPC     OW 3661   1.276   2.982   0.348
  865OPC    HW1 3662   1.199   2.952   0.375
  865OPC    HW2 3663   1.284   3.059   0.388
  865OPC     MW 3664   1.266   2.989   0.358
  866OPC     OW 3665   1.207   3.621   4.740
  866OPC    HW1 3666   1.211   3.621   4.827
  866OPC    HW2 3667   1.132   3.580   4.722
  866OPC     MW 3668   1.197   3.615   4.750
  867OPC     OW 3669   0.590   1.632   3.890
  867OPC    HW1 3670   0.560   1.712   3.909
  867OPC    HW2 3671   0.672   1.633   3.919
  867OPC     MW 3672   0.598   1.644   3.897
  868OPC     OW 3673   3.408   0.704   4.253
  868OPC    HW1 3674   3.429   0.688   4.169
  868OPC    HW2 3675   3.455   0.645   4.297
  868OPC     MW 3676   3.418   0.693   4.247
  869OPC     OW 3677   1.317   1.135   0.050
  869OPC    HW1 3678   1.381   1.128   5.133
  869OPC    HW2 3679   1.338   1.207   0.093
  869OPC     MW 3680   1.330   1.144   0.047
  870OPC     OW 3681   3.672   0.003   2.361
  870OPC    HW1 3682   3.735   0.050   2.324
  870OPC    HW2 3683   3.677   0.024   2.445
  870OPC     MW 3684   3.682   0.013   2.368
  871OPC     OW 3685   2.312   1.732   1.269
  871OPC    HW1 3686   2.310   1.817   1.251
  871OPC    HW2 3687   2.336   1.695   1.194
  871OPC     MW 3688   2.315   1.739   1.255
  872OPC     OW 3689   2.113   0.404   2.246
  872OPC    HW1 3690   2.066   0.451   2.189
  872OPC    HW2 3691   2.149   0.465   2.298
  872OPC     MW 3692   2.111   0.420   2.245
  873OPC     OW 3693   1.660   0.382   1.795
  873OPC    HW1 3694   1.634   0.395   1.877
  873OPC    HW2 3695   1.723   0.442   1.784
  873OPC     MW 3696   1.666   0.393   1.805
  874OPC     OW 3697   3.001   2.110   0.118
  874OPC    HW1 3698   3.031   2.034   0.150
  874OPC    HW2 3699   2.932   2.087   0.070
  874OPC     MW 3700   2.995   2.095   0.116
  875OPC     OW 3701   3.892   0.585   1.327
  875OPC    HW1 3702   3.908   0.530   1.392
  875OPC    HW2 3703   3.865   0.533   1.262
  875OPC     MW 3704   3.890   0.569   1.327
  876OPC     OW 3705   3.546   4.689   3.030
  876OPC    HW1 3706   3.613   4.729   3.070
  876OPC    HW2 3707   3.568   4.604   3.035
  876OPC     MW 3708   3.559   4.682   3.037
  877OPC     OW 3709   0.316   3.598   2.267
  877OPC    HW1 3710   0.362   3.590   2.341
  877OPC    HW2 3711   0.287   3.518   2.252
  877OPC     MW 3712   0.319   3.585   2.276
  878OPC     OW 3713   3.968   0.885   0.090
  878OPC    HW1 3714   3.938   0.955   0.047
  878OPC    HW2 3715   4.050   0.907   0.110
  878OPC     MW 3716   3.976   0.899   0.087
  879OPC     OW 3717   4.836   0.518   0.685
  879OPC    HW1 3718   4.858   0.578   0.626
  879OPC    HW2 3719   4.784   0.463   0.640
  879OPC     MW 3720   4.831   0.519   0.670
  880OPC     OW 3721   3.379   0.213   1.289
  880OPC    HW1 3722   3.368   0.177   1.211
  880OPC    HW2 3723   3.342   0.156   1.344
  880OPC     MW 3724   3.372   0.199   1.286
  881OPC     OW 3725   4.248   0.743   1.979
  881OPC    HW1 3726   4.304   0.738   1.912
  881OPC    HW2 3727   4.176   0.776   1.942
  881OPC     MW 3728   4.246   0.747   1.963
  882OPC     OW 3729   4.942   1.711   1.853
  882OPC    HW1 3730   4.903   1.744   1.783
  882OPC    HW2 3731   4.977   1.781   1.893
  882OPC     MW 3732   4.942   1.726   1.849
  883OPC     OW 3733   3.856   1.940   3.458
  883OPC    HW1 3734   3.779   1.903   3.479
  883OPC    HW2 3735   3.907   1.871   3.442
  883OPC     MW 3736   3.852   1.924   3.459
  884OPC     OW 3737   4.045   2.451   1.878
  884OPC    HW1 3738   4.107   2.454   1.939
  884OPC    HW2 3739   3.987   2.511   1.905
  884OPC     MW 3740   4.045   2.460   1.891
  885OPC     OW 3741   1.923   1.147   1.224
  885OPC    HW1 3742   1.903   1.218   1.270
  885OPC    HW2 3743   2.009   1.139   1.236
  885OPC     MW 3744   1.933   1.156   1.233
  886OPC     OW 3745   4.296   3.277   2.115
  886OPC    HW1 3746   4.376   3.257   2.087
  886OPC    HW2 3747   4.252   3.201   2.110
  886OPC     MW 3748   4.301   3.263   2.110
  887OPC     OW 3749   0.857   1.090   1.931
  887OPC    HW1 3750   0.795   1.066   1.875
  887OPC    HW2 3751   0.834   1.170   1.956
  887OPC     MW 3752   0.845   1.098   1.926
  888OPC     OW 3753   2.798   3.487   3.773
  888OPC    HW1 3754   2.777   3.545   3.835
  888OPC    HW2 3755   2.737   3.425   3.783
  888OPC     MW 3756   2.786   3.486   3.784
  889OPC     OW 3757   4.696   2.483   3.208
  889OPC    HW1 3758   4.703   2.500   3.123
  889OPC    HW2 3759   4.610   2.472   3.220
  889OPC     MW 3760   4.684   2.484   3.197
  890OPC     OW 3761   2.655   0.315   3.341
  890OPC    HW1 3762   2.602   0.246   3.347
  890OPC    HW2 3763   2.708   0.307   3.410
  890OPC     MW 3764   2.655   0.304   3.352
  891OPC     OW 3765   3.885   2.179   0.871
  891OPC    HW1 3766   3.826   2.237   0.898
  891OPC    HW2 3767   3.864   2.166   0.788
  891OPC     MW 3768   3.873   2.186   0.863
  892OPC     OW 3769   4.978   1.561   0.850
  892OPC    HW1 3770   4.999   1.508   0.916
  892OPC    HW2 3771   0.002   1.523   0.781
  892OPC     MW 3772   4.987   1.547   0.849
  893OPC     OW 3773   4.838   1.727   2.938
  893OPC    HW1 3774   4.916   1.709   2.973
  893OPC    HW2 3775   4.824   1.810   2.961
  893OPC     MW 3776   4.847   1.737   2.947
  894OPC     OW 3777   1.001   4.207   4.301
  894OPC    HW1 3778   0.963   4.284   4.316
  894OPC    HW2 3779   1.079   4.215   4.338
  894OPC     MW 3780   1.007   4.220   4.309
  895OPC     OW 3781   0.443   0.427   4.550
  895OPC    HW1 3782   0.524   0.410   4.522
  895OPC    HW2 3783   0.452   0.429   4.637
  895OPC     MW 3784   0.456   0.425   4.559
  896OPC     OW 3785   1.714   2.842   3.805
  896OPC    HW1 3786   1.677   2.821   3.729
  896OPC    HW2 3787   1.652   2.823   3.864
  896OPC     MW 3788   1.699   2.836   3.803
  897OPC     OW 3789   0.441   4.078   3.676
  897OPC    HW1 3790   0.512   4.043   3.713
  897OPC    HW2 3791   0.387   4.093   3.743
  897OPC     MW 3792   0.443   4.075   3.691
  898OPC     OW 3793   2.863   3.263   0.719
  898OPC    HW1 3794   2.809   3.330   0.705
  898OPC    HW2 3795   2.809   3.196   0.734
  898OPC     MW 3796   2.847   3.263   0.719
  899OPC     OW 3797   2.031   0.900   0.900
  899OPC    HW1 3798   1.993   0.830   0.864
  899OPC    HW2 3799   1.964   0.954   0.916
  899OPC     MW 3800   2.015   0.898   0.897
  900OPC     OW 3801   1.102   2.727   5.106
  900OPC    HW1 3802   1.149   2.720   5.033
  900OPC    HW2 3803   1.162   2.742   0.025
  900OPC     MW 3804   1.118   2.728   5.104
  901OPC     OW 3805   4.037   1.732   3.400
  901OPC    HW1 3806   4.075   1.723   3.322
  901OPC    HW2 3807   4.104   1.749   3.454
  901OPC     MW 3808   4.053   1.733   3.397
  902OPC     OW 3809   2.841   3.058   4.859
  902OPC    HW1 3810   2.918   3.019   4.865
  902OPC    HW2 3811   2.826   3.087   4.940
  902OPC     MW 3812   2.850   3.057   4.872
  903OPC     OW 3813   0.839   1.451   3.088
  903OPC    HW1 3814   0.855   1.398   3.155
  903OPC    HW2 3815   0.795   1.401   3.031
  903OPC     MW 3816   0.835   1.436   3.089
  904OPC     OW 3817   4.659   3.936   0.306
  904OPC    HW1 3818   4.579   3.948   0.338
  904OPC    HW2 3819   4.681   3.856   0.334
  904OPC     MW 3820   4.651   3.926   0.315
  905OPC     OW 3821   4.530   3.819   0.681
  905OPC    HW1 3822   4.539   3.735   0.704
  905OPC    HW2 3823   4.468   3.848   0.735
  905OPC     MW 3824   4.522   3.811   0.692
  906OPC     OW 3825   1.918   4.564   1.885
  906OPC    HW1 3826   1.863   4.620   1.847
  906OPC    HW2 3827   1.885   4.554   1.965
  906OPC     MW 3828   1.905   4.571   1.891
  907OPC     OW 3829   2.877   4.441   0.734
  907OPC    HW1 3830   2.952   4.466   0.772
  907OPC    HW2 3831   2.901   4.426   0.651
  907OPC     MW 3832   2.892   4.443   0.727
  908OPC     OW 3833   3.445   0.930   2.767
  908OPC    HW1 3834   3.515   0.981   2.756
  908OPC    HW2 3835   3.397   0.947   2.696
  908OPC     MW 3836   3.448   0.940   2.755
  909OPC     OW 3837   1.731   0.388   2.960
  909OPC    HW1 3838   1.811   0.363   2.985
  909OPC    HW2 3839   1.686   0.389   3.034
  909OPC     MW 3840   1.736   0.384   2.975
  910OPC     OW 3841   2.956   3.353   2.057
  910OPC    HW1 3842   2.913   3.295   2.106
  910OPC    HW2 3843   2.911   3.353   1.982
  910OPC     MW 3844   2.943   3.344   2.053
  911OPC     OW 3845   1.100   3.200   1.130
  911OPC    HW1 3846   1.125   3.248   1.061
  911OPC    HW2 3847   1.139   3.239   1.198
  911OPC     MW 3848   1.109   3.213   1.130
  912OPC     OW 3849   0.656   4.828   1.616
  912OPC    HW1 3850   0.690   4.907   1.630
  912OPC    HW2 3851   0.679   4.784   1.688
  912OPC     MW 3852   0.665   4.833   1.629
  913OPC     OW 3853   1.553   0.966   0.717
  913OPC    HW1 3854   1.470   0.990   0.707
  913OPC    HW2 3855   1.549   0.895   0.768
  913OPC     MW 3856   1.540   0.959   0.723
  914OPC     OW 3857   2.084   3.022   3.807
  914OPC    HW1 3858   2.133   3.043   3.738
  914OPC    HW2 3859   2.116   3.072   3.871
  914OPC     MW 3860   2.096   3.032   3.806
  915OPC     OW 3861   4.863   0.014   2.188
  915OPC    HW1 3862   4.785   0.036   2.221
  915OPC    HW2 3863   4.918   0.029   2.254
  915OPC     MW 3864   4.860   0.019   2.203
  916OPC     OW 3865   1.732   3.490   4.277
  916OPC    HW1 3866   1.691   3.543   4.333
  916OPC    HW2 3867   1.668   3.450   4.234
  916OPC     MW 3868   1.717   3.492   4.279
  917OPC     OW 3869   4.926   3.443   4.517
  917OPC    HW1 3870   4.907   3.459   4.433
  917OPC    HW2 3871   4.983   3.377   4.513
  917OPC     MW 3872   4.932   3.436   4.504
  918OPC     OW 3873   4.128   3.157   4.944
  918OPC    HW1 3874   4.141   3.071   4.943
  918OPC    HW2 3875   4.175   3.186   4.877
  918OPC     MW 3876   4.137   3.149   4.934
  919OPC     OW 3877   4.285   2.127   2.973
  919OPC    HW1 3878   4.285   2.214   2.979
  919OPC    HW2 3879   4.243   2.102   3.046
  919OPC     MW 3880   4.279   2.136   2.985
  920OPC     OW 3881   1.886   2.754   1.512
  920OPC    HW1 3882   1.878   2.823   1.460
  920OPC    HW2 3883   1.924   2.786   1.583
  920OPC     MW 3884   1.890   2.769   1.515
  921OPC     OW 3885   2.736   0.814   4.690
  921OPC    HW1 3886   2.655   0.832   4.665
  921OPC    HW2 3887   2.783   0.828   4.617
  921OPC     MW 3888   2.731   0.819   4.675
  922OPC     OW 3889   4.195   2.880   4.941
  922OPC    HW1 3890   4.133   2.818   4.942
  922OPC    HW2 3891   4.238   2.867   5.016
  922OPC     MW 3892   4.192   2.869   4.952
  923OPC     OW 3893   1.217   1.509   2.323
  923OPC    HW1 3894   1.199   1.553   2.250
  923OPC    HW2 3895   1.153   1.451   2.329
  923OPC     MW 3896   1.205   1.507   2.313
  924OPC     OW 3897   0.830   2.259   0.446
  924OPC    HW1 3898   0.765   2.215   0.407
  924OPC    HW2 3899   0.897   2.249   0.390
  924OPC     MW 3900   0.830   2.251   0.432
  925OPC     OW 3901   4.722   0.226   3.723
  925OPC    HW1 3902   4.799   0.256   3.695
  925OPC    HW2 3903   4.680   0.299   3.747
  925OPC     MW 3904   4.727   0.241   3.722
  926OPC     OW 3905   4.700   3.210   2.662
  926OPC    HW1 3906   4.638   3.194   2.603
  926OPC    HW2 3907   4.728   3.290   2.642
  926OPC     MW 3908   4.695   3.219   2.650
  927OPC     OW 3909   3.467   0.364   3.311
  927OPC    HW1 3910   3.412   0.379   3.245
  927OPC    HW2 3911   3.488   0.445   3.339
  927OPC     MW 3912   3.462   0.378   3.305
  928OPC     OW 3913   1.095   2.977   4.834
  928OPC    HW1 3914   1.131   3.053   4.856
  928OPC    HW2 3915   1.032   2.966   4.894
  928OPC     MW 3916   1.091   2.987   4.846
  929OPC     OW 3917   0.626   2.148   3.635
  929OPC    HW1 3918   0.655   2.079   3.591
  929OPC    HW2 3919   0.682   2.211   3.613
  929OPC     MW 3920   0.639   2.147   3.625
  930OPC     OW 3921   1.366   2.574   1.845
  930OPC    HW1 3922   1.427   2.636   1.847
  930OPC    HW2 3923   1.404   2.508   1.802
  930OPC     MW 3924   1.380   2.573   1.839
  931OPC     OW 3925   1.621   4.662   1.519
  931OPC    HW1 3926   1.633   4.732   1.468
  931OPC    HW2 3927   1.649   4.688   1.597
  931OPC     MW 3928   1.627   4.676   1.523
  932OPC     OW 3929   1.940   1.698   4.252
  932OPC    HW1 3930   1.903   1.720   4.176
  932OPC    HW2 3931   1.971   1.618   4.237
  932OPC     MW 3932   1.939   1.689   4.239
  933OPC     OW 3933   1.646   2.191   3.465
  933OPC    HW1 3934   1.602   2.222   3.534
  933OPC    HW2 3935   1.638   2.254   3.405
  933OPC     MW 3936   1.638   2.205   3.466
  934OPC     OW 3937   4.136   4.467   3.615
  934OPC    HW1 3938   4.070   4.486   3.668
  934OPC    HW2 3939   4.207   4.484   3.662
  934OPC     MW 3940   4.137   4.472   3.630
  935OPC     OW 3941   3.838   4.143   1.718
  935OPC    HW1 3942   3.913   4.168   1.681
  935OPC    HW2 3943   3.860   4.132   1.802
  935OPC     MW 3944   3.852   4.145   1.725
  936OPC     OW 3945   1.762   4.686   4.330
  936OPC    HW1 3946   1.820   4.645   4.379
  936OPC    HW2 3947   1.717   4.621   4.293
  936OPC     MW 3948   1.764   4.670   4.332
  937OPC     OW 3949   2.292   3.727   2.378
  937OPC    HW1 3950   2.320   3.808   2.398
  937OPC    HW2 3951   2.282   3.689   2.456
  937OPC     MW 3952   2.295   3.734   2.393
  938OPC     OW 3953   2.444   1.775   3.805
  938OPC    HW1 3954   2.437   1.846   3.857
  938OPC    HW2 3955   2.437   1.808   3.725
  938OPC     MW 3956   2.442   1.791   3.801
  939OPC     OW 3957   0.474   2.075   1.793
  939OPC    HW1 3958   0.410   2.124   1.827
  939OPC    HW2 3959   0.483   2.011   1.852
  939OPC     MW 3960   0.466   2.073   1.807
  940OPC     OW 3961   2.351   2.307   4.924
  940OPC    HW1 3962   2.276   2.283   4.886
  940OPC    HW2 3963   2.333   2.301   5.010
  940OPC     MW 3964   2.337   2.303   4.931
  941OPC     OW 3965   0.879   2.744   3.733
  941OPC    HW1 3966   0.866   2.821   3.772
  941OPC    HW2 3967   0.800   2.724   3.701
  941OPC     MW 3968   0.865   2.752   3.734
  942OPC     OW 3969   2.594   0.177   1.225
  942OPC    HW1 3970   2.554   0.123   1.280
  942OPC    HW2 3971   2.673   0.187   1.261
  942OPC     MW 3972   2.600   0.171   1.238
  943OPC     OW 3973   0.813   4.391   1.813
  943OPC    HW1 3974   0.780   4.469   1.834
  943OPC    HW2 3975   0.754   4.335   1.843
  943OPC     MW 3976   0.799   4.394   1.820
  944OPC     OW 3977   1.053   4.675   0.295
  944OPC    HW1 3978   0.995   4.622   0.258
  944OPC    HW2 3979   1.129   4.634   0.282
  944OPC     MW 3980   1.056   4.661   0.288
  945OPC     OW 3981   1.431   3.937   2.794
  945OPC    HW1 3982   1.437   3.993   2.728
  945OPC    HW2 3983   1.367   3.969   2.843
  945OPC     MW 3984   1.423   3.950   2.792
  946OPC     OW 3985   2.528   3.550   0.008
  946OPC    HW1 3986   2.567   3.578   0.080
  946OPC    HW2 3987   2.591   3.505   5.109
  946OPC     MW 3988   2.543   3.547   0.012
  947OPC     OW 3989   4.565   4.174   4.777
  947OPC    HW1 3990   4.542   4.252   4.808
  947OPC    HW2 3991   4.491   4.142   4.745
  947OPC     MW 3992   4.551   4.181   4.777
  948OPC     OW 3993   4.542   2.132   1.894
  948OPC    HW1 3994   4.585   2.171   1.959
  948OPC    HW2 3995   4.460   2.128   1.924
  948OPC     MW 3996   4.536   2.137   1.908
  949OPC     OW 3997   4.921   3.130   2.919
  949OPC    HW1 3998   4.911   3.065   2.862
  949OPC    HW2 3999   4.849   3.178   2.909
  949OPC     MW 4000   4.909   3.128   2.909
  950OPC     OW 4001   3.762   1.412   0.361
  950OPC    HW1 4002   3.729   1.396   0.440
  950OPC    HW2 4003   3.798   1.336   0.338
  950OPC     MW 4004   3.762   1.398   0.369
  951OPC     OW 4005   3.229   2.766   2.954
  951OPC    HW1 4006   3.153   2.798   2.927
  951OPC    HW2 4007   3.207   2.694   2.998
  951OPC     MW 4008   3.215   2.760   2.957
  952OPC     OW 4009   1.263   3.660   3.177
  952OPC    HW1 4010   1.216   3.639   3.247
  952OPC    HW2 4011   1.322   3.597   3.171
  952OPC     MW 4012   1.265   3.648   3.186
  953OPC     OW 4013   0.490   2.261   3.863
  953OPC    HW1 4014   0.506   2.255   3.949
  953OPC    HW2 4015   0.554   2.215   3.827
  953OPC     MW 4016   0.502   2.253   3.871
  954OPC     OW 4017   1.509   2.851   0.809
  954OPC    HW1 4018   1.557   2.784   0.781
  954OPC    HW2 4019   1.564   2.898   0.856
  954OPC     MW 4020   1.524   2.848   0.812
  955OPC     OW 4021   2.197   4.515   4.418
  955OPC    HW1 4022   2.188   4.432   4.393
  955OPC    HW2 4023   2.178   4.560   4.346
  955OPC     MW 4024   2.193   4.509   4.404
  956OPC     OW 4025   0.370   3.130   3.108
  956OPC    HW1 4026   0.387   3.049   3.136
  956OPC    HW2 4027   0.442   3.152   3.063
  956OPC     MW 4028   0.383   3.121   3.105
  957OPC     OW 4029   0.294   3.969   3.473
  957OPC    HW1 4030   0.219   3.957   3.515
  957OPC    HW2 4031   0.348   3.999   3.535
  957OPC     MW 4032   0.291   3.972   3.488
  958OPC     OW 4033   3.065   4.299   2.873
  958OPC    HW1 4034   3.088   4.257   2.800
  958OPC    HW2 4035   3.141   4.327   2.904
  958OPC     MW 4036   3.080   4.297   2.867
  959OPC     OW 4037   0.796   3.576   0.733
  959OPC    HW1 4038   0.736   3.632   0.705
  959OPC    HW2 4039   0.828   3.542   0.659
  959OPC     MW 4040   0.792   3.579   0.718
  960OPC     OW 4041   0.005   4.672   4.123
  960OPC    HW1 4042   4.946   4.707   4.153
  960OPC    HW2 4043   0.037   4.733   4.069
  960OPC     MW 4044   5.014   4.686   4.119
  961OPC     OW 4045   1.239   0.908   3.387
  961OPC    HW1 4046   1.242   0.932   3.471
  961OPC    HW2 4047   1.306   0.852   3.380
  961OPC     MW 4048   1.249   0.903   3.398
  962OPC     OW 4049   0.196   2.016   0.901
  962OPC    HW1 4050   0.246   2.066   0.952
  962OPC    HW2 4051   0.193   1.940   0.942
  962OPC     MW 4052   0.203   2.012   0.914
  963OPC     OW 4053   1.591   1.699   2.151
  963OPC    HW1 4054   1.559   1.765   2.197
  963OPC    HW2 4055   1.667   1.729   2.121
  963OPC     MW 4056   1.597   1.713   2.153
  964OPC     OW 4057   0.100   3.136   0.373
  964OPC    HW1 4058   0.186   3.142   0.386
  964OPC    HW2 4059   0.080   3.058   0.407
  964OPC     MW 4060   0.110   3.125   0.380
  965OPC     OW 4061   0.964   2.273   4.788
  965OPC    HW1 4062   0.901   2.213   4.781
  965OPC    HW2 4063   0.922   2.343   4.818
  965OPC     MW 4064   0.948   2.274   4.791
  966OPC     OW 4065   3.595   0.958   4.710
  966OPC    HW1 4066   3.629   0.890   4.753
  966OPC    HW2 4067   3.647   0.966   4.641
  966OPC     MW 4068   3.608   0.949   4.706
  967OPC     OW 4069   0.365   3.321   4.911
  967OPC    HW1 4070   0.333   3.351   4.987
  967OPC    HW2 4071   0.443   3.359   4.906
  967OPC     MW 4072   0.372   3.331   4.922
  968OPC     OW 4073   1.158   2.525   0.266
  968OPC    HW1 4074   1.197   2.602   0.250
  968OPC    HW2 4075   1.124   2.536   0.345
  968OPC     MW 4076   1.159   2.538   0.275
  969OPC     OW 4077   2.336   3.572   1.073
  969OPC    HW1 4078   2.250   3.583   1.079
  969OPC    HW2 4079   2.358   3.622   1.004
  969OPC     MW 4080   2.327   3.581   1.064
  970OPC     OW 4081   4.711   2.937   3.899
  970OPC    HW1 4082   4.758   2.914   3.829
  970OPC    HW2 4083   4.648   2.988   3.867
  970OPC     MW 4084   4.709   2.941   3.884
  971OPC     OW 4085   1.767   2.781   3.398
  971OPC    HW1 4086   1.834   2.776   3.454
  971OPC    HW2 4087   1.793   2.841   3.341
  971OPC     MW 4088   1.781   2.789   3.398
  972OPC     OW 4089   1.562   1.193   2.176
  972OPC    HW1 4090   1.492   1.168   2.131
  972OPC    HW2 4091   1.536   1.267   2.215
  972OPC     MW 4092   1.548   1.200   2.175
  973OPC     OW 4093   3.155   0.261   3.734
  973OPC    HW1 4094   3.114   0.337   3.748
  973OPC    HW2 4095   3.225   0.284   3.688
  973OPC     MW 4096   3.159   0.276   3.729
  974OPC     OW 4097   3.988   4.249   3.074
  974OPC    HW1 4098   3.922   4.205   3.111
  974OPC    HW2 4099   4.053   4.241   3.131
  974OPC     MW 4100   3.988   4.241   3.088
  975OPC     OW 4101   1.221   1.294   1.311
  975OPC    HW1 4102   1.209   1.254   1.388
  975OPC    HW2 4103   1.294   1.259   1.280
  975OPC     MW 4104   1.230   1.283   1.318
  976OPC     OW 4105   2.499   3.651   1.285
  976OPC    HW1 4106   2.445   3.708   1.323
  976OPC    HW2 4107   2.453   3.620   1.218
  976OPC     MW 4108   2.484   3.655   1.281
  977OPC     OW 4109   0.425   0.277   1.462
  977OPC    HW1 4110   0.397   0.248   1.539
  977OPC    HW2 4111   0.374   0.237   1.404
  977OPC     MW 4112   0.414   0.267   1.465
  978OPC     OW 4113   0.164   4.501   1.600
  978OPC    HW1 4114   0.191   4.421   1.578
  978OPC    HW2 4115   0.152   4.495   1.686
  978OPC     MW 4116   0.166   4.488   1.609
  979OPC     OW 4117   3.731   1.803   0.922
  979OPC    HW1 4118   3.693   1.749   0.979
  979OPC    HW2 4119   3.776   1.857   0.972
  979OPC     MW 4120   3.732   1.803   0.938
  980OPC     OW 4121   4.326   1.787   0.241
  980OPC    HW1 4122   4.404   1.783   0.279
  980OPC    HW2 4123   4.274   1.743   0.296
  980OPC     MW 4124   4.330   1.780   0.255
  981OPC     OW 4125   4.259   2.473   2.070
  981OPC    HW1 4126   4.318   2.422   2.110
  981OPC    HW2 4127   4.303   2.547   2.054
  981OPC     MW 4128   4.274   2.476   2.074
  982OPC     OW 4129   1.944   3.633   4.171
  982OPC    HW1 4130   1.876   3.585   4.199
  982OPC    HW2 4131   1.994   3.575   4.129
  982OPC     MW 4132   1.941   3.617   4.169
  983OPC     OW 4133   4.531   1.423   3.693
  983OPC    HW1 4134   4.568   1.434   3.771
  983OPC    HW2 4135   4.445   1.424   3.710
  983OPC     MW 4136   4.524   1.425   3.707
  984OPC     OW 4137   1.558   0.822   0.965
  984OPC    HW1 4138   1.566   0.902   0.998
  984OPC    HW2 4139   1.633   0.783   0.986
  984OPC     MW 4140   1.570   0.828   0.973
  985OPC     OW 4141   4.708   3.310   4.621
  985OPC    HW1 4142   4.717   3.328   4.706
  985OPC    HW2 4143   4.777   3.350   4.585
  985OPC     MW 4144   4.720   3.319   4.628
  986OPC     OW 4145   0.607   1.737   1.774
  986OPC    HW1 4146   0.575   1.776   1.846
  986OPC    HW2 4147   0.535   1.708   1.733
  986OPC     MW 4148   0.591   1.739   1.779
  987OPC     OW 4149   2.533   1.576   1.665
  987OPC    HW1 4150   2.470   1.516   1.664
  987OPC    HW2 4151   2.489   1.651   1.668
  987OPC     MW 4152   2.517   1.578   1.665
  988OPC     OW 4153   1.183   3.337   0.887
  988OPC    HW1 4154   1.246   3.375   0.935
  988OPC    HW2 4155   1.197   3.369   0.807
  988OPC     MW 4156   1.195   3.347   0.882
  989OPC     OW 4157   2.976   1.692   4.695
  989OPC    HW1 4158   2.947   1.617   4.661
  989OPC    HW2 4159   3.000   1.739   4.625
  989OPC     MW 4160   2.975   1.688   4.680
  990OPC     OW 4161   0.278   2.022   0.634
  990OPC    HW1 4162   0.244   2.019   0.715
  990OPC    HW2 4163   0.263   2.104   0.609
  990OPC     MW 4164   0.271   2.033   0.643
  991OPC     OW 4165   3.221   3.520   1.891
  991OPC    HW1 4166   3.189   3.445   1.922
  991OPC    HW2 4167   3.208   3.514   1.805
  991OPC     MW 4168   3.214   3.508   1.883
  992OPC     OW 4169   3.968   2.692   4.573
  992OPC    HW1 4170   3.914   2.634   4.537
  992OPC    HW2 4171   4.025   2.643   4.618
  992OPC     MW 4172   3.969   2.676   4.574
  993OPC     OW 4173   4.177   1.741   3.150
  993OPC    HW1 4174   4.180   1.828   3.163
  993OPC    HW2 4175   4.135   1.733   3.075
  993OPC     MW 4176   4.171   1.753   3.141
  994OPC     OW 4177   4.645   0.133   2.669
  994OPC    HW1 4178   4.679   0.053   2.679
  994OPC    HW2 4179   4.561   0.121   2.690
  994OPC     MW 4180   4.638   0.119   2.674
  995OPC     OW 4181   4.016   2.048   1.636
  995OPC    HW1 4182   3.978   2.011   1.705
  995OPC    HW2 4183   3.950   2.087   1.594
  995OPC     MW 4184   4.001   2.048   1.640
  996OPC     OW 4185   0.020   0.695   1.533
  996OPC    HW1 4186   5.005   0.637   1.590
  996OPC    HW2 4187   5.008   0.664   1.456
  996OPC     MW 4188   0.012   0.682   1.530
  997OPC     OW 4189   0.246   1.870   2.457
  997OPC    HW1 4190   0.323   1.837   2.482
  997OPC    HW2 4191   0.256   1.956   2.467
  997OPC     MW 4192   0.259   1.878   2.462
  998OPC     OW 4193   4.449   0.283   4.536
  998OPC    HW1 4194   4.371   0.274   4.574
  998OPC    HW2 4195   4.438   0.246   4.458
  998OPC     MW 4196   4.436   0.276   4.530
  999OPC     OW 4197   4.159   3.179   3.459
  999OPC    HW1 4198   4.198   3.257   3.454
  999OPC    HW2 4199   4.180   3.151   3.539
  999OPC     MW 4200   4.168   3.186   3.470
 1000OPC     OW 4201   1.058   2.775   2.323
 1000OPC    HW1 4202   1.054   2.688   2.317
 1000OPC    HW2 4203   1.142   2.790   2.341
 1000OPC     MW 4204   1.070   2.764   2.325
 1001OPC     OW 4205   2.019   3.914   4.948
 1001OPC    HW1 4206   2.058   3.849   4.992
 1001OPC    HW2 4207   1.936   3.910   4.976
 1001OPC     MW 4208   2.012   3.904   4.959
 1002OPC     OW 4209   2.486   3.440   1.475
 1002OPC    HW1 4210   2.451   3.479   1.545
 1002OPC    HW2 4211   2.487   3.504   1.415
 1002OPC     MW 4212   2.481   3.455   1.476
 1003OPC     OW 4213   1.021   3.507   2.449
 1003OPC    HW1 4214   0.964   3.442   2.437
 1003OPC    HW2 4215   0.973   3.568   2.490
 1003OPC     MW 4216   1.005   3.506   2.453
 1004OPC     OW 4217   0.817   4.828   0.344
 1004OPC    HW1 4218   0.791   4.821   0.428
 1004OPC    HW2 4219   0.884   4.772   0.339
 1004OPC     MW 4220   0.823   4.819   0.356
 1005OPC     OW 4221   0.200   2.670   0.910
 1005OPC    HW1 4222   0.236   2.640   0.984
 1005OPC    HW2 4223   0.186   2.754   0.927
 1005OPC     MW 4224   0.203   2.678   0.924
 1006OPC     OW 4225   2.614   0.622   2.243
 1006OPC    HW1 4226   2.618   0.690   2.188
 1006OPC    HW2 4227   2.685   0.576   2.224
 1006OPC     MW 4228   2.625   0.625   2.232
 1007OPC     OW 4229   0.206   2.993   4.409
 1007OPC    HW1 4230   0.175   2.927   4.457
 1007OPC    HW2 4231   0.291   2.995   4.430
 1007OPC     MW 4232   0.214   2.984   4.419
 1008OPC     OW 4233   4.609   2.979   1.835
 1008OPC    HW1 4234   4.630   2.941   1.911
 1008OPC    HW2 4235   4.684   3.012   1.807
 1008OPC     MW 4236   4.623   2.978   1.842
 1009OPC     OW 4237   1.927   4.522   2.644
 1009OPC    HW1 4238   1.995   4.573   2.662
 1009OPC    HW2 4239   1.951   4.444   2.673
 1009OPC     MW 4240   1.940   4.518   2.651
 1010OPC     OW 4241   3.584   1.670   2.888
 1010OPC    HW1 4242   3.523   1.725   2.859
 1010OPC    HW2 4243   3.601   1.620   2.818
 1010OPC     MW 4244   3.578   1.671   2.873
 1011OPC     OW 4245   2.770   4.246   4.212
 1011OPC    HW1 4246   2.756   4.214   4.132
 1011OPC    HW2 4247   2.853   4.273   4.209
 1011OPC     MW 4248   2.780   4.245   4.200
 1012OPC     OW 4249   3.661   3.320   3.008
 1012OPC    HW1 4250   3.594   3.374   2.993
 1012OPC    HW2 4251   3.724   3.349   2.956
 1012OPC     MW 4252   3.660   3.332   2.998
 1013OPC     OW 4253   3.539   2.494   2.439
 1013OPC    HW1 4254   3.514   2.419   2.401
 1013OPC    HW2 4255   3.471   2.547   2.425
 1013OPC     MW 4256   3.525   2.491   2.431
 1014OPC     OW 4257   1.530   1.361   0.867
 1014OPC    HW1 4258   1.562   1.333   0.791
 1014OPC    HW2 4259   1.445   1.347   0.861
 1014OPC     MW 4260   1.522   1.355   0.855
 1015OPC     OW 4261   1.817   1.428   4.014
 1015OPC    HW1 4262   1.791   1.510   4.006
 1015OPC    HW2 4263   1.893   1.435   4.057
 1015OPC     MW 4264   1.825   1.441   4.019
 1016OPC     OW 4265   4.269   2.109   1.948
 1016OPC    HW1 4266   4.248   2.025   1.951
 1016OPC    HW2 4267   4.214   2.146   2.004
 1016OPC     MW 4268   4.258   2.102   1.957
 1017OPC     OW 4269   2.933   3.671   4.764
 1017OPC    HW1 4270   2.926   3.584   4.770
 1017OPC    HW2 4271   2.974   3.684   4.688
 1017OPC     MW 4272   2.938   3.660   4.754
 1018OPC     OW 4273   1.797   3.600   5.061
 1018OPC    HW1 4274   1.829   3.585   4.981
 1018OPC    HW2 4275   1.860   3.571   5.114
 1018OPC     MW 4276   1.811   3.593   5.057
 1019OPC     OW 4277   0.404   3.360   4.589
 1019OPC    HW1 4278   0.366   3.431   4.555
 1019OPC    HW2 4279   0.359   3.346   4.663
 1019OPC     MW 4280   0.392   3.368   4.595
 1020OPC     OW 4281   3.973   3.090   1.590
 1020OPC    HW1 4282   3.976   3.003   1.588
 1020OPC    HW2 4283   3.963   3.112   1.506
 1020OPC     MW 4284   3.972   3.081   1.577
 1021OPC     OW 4285   2.361   1.423   4.320
 1021OPC    HW1 4286   2.391   1.416   4.239
 1021OPC    HW2 4287   2.365   1.508   4.337
 1021OPC     MW 4288   2.366   1.434   4.311
 1022OPC     OW 4289   4.639   4.182   2.064
 1022OPC    HW1 4290   4.688   4.254   2.058
 1022OPC    HW2 4291   4.656   4.140   1.989
 1022OPC     MW 4292   4.649   4.186   2.052
 1023OPC     OW 4293   1.096   0.367   1.171
 1023OPC    HW1 4294   1.033   0.317   1.206
 1023OPC    HW2 4295   1.082   0.360   1.085
 1023OPC     MW 4296   1.085   0.358   1.163
 1024OPC     OW 4297   2.394   1.527   0.711
 1024OPC    HW1 4298   2.326   1.535   0.766
 1024OPC    HW2 4299   2.362   1.556   0.635
 1024OPC     MW 4300   2.379   1.533   0.708
 1025OPC     OW 4301   3.948   1.899   1.863
 1025OPC    HW1 4302   4.028   1.869   1.878
 1025OPC    HW2 4303   3.934   1.954   1.930
 1025OPC     MW 4304   3.958   1.903   1.875
 1026OPC     OW 4305   1.883   1.886   5.101
 1026OPC    HW1 4306   1.905   1.899   5.017
 1026OPC    HW2 4307   1.910   1.959   5.140
 1026OPC     MW 4308   1.890   1.899   5.094
 1027OPC     OW 4309   4.312   2.065   4.836
 1027OPC    HW1 4310   4.236   2.078   4.878
 1027OPC    HW2 4311   4.338   1.987   4.866
 1027OPC     MW 4312   4.304   2.055   4.847
 1028OPC     OW 4313   0.465   2.324   0.191
 1028OPC    HW1 4314   0.489   2.407   0.202
 1028OPC    HW2 4315   0.524   2.279   0.237
 1028OPC     MW 4316   0.477   2.330   0.199
 1029OPC     OW 4317   2.048   4.091   1.761
 1029OPC    HW1 4318   2.037   4.095   1.675
 1029OPC    HW2 4319   1.970   4.112   1.794
 1029OPC     MW 4320   2.035   4.095   1.753
 1030OPC     OW 4321   1.516   1.140   4.991
 1030OPC    HW1 4322   1.526   1.063   4.952
 1030OPC    HW2 4323   1.584   1.145   5.045
 1030OPC     MW 4324   1.527   1.129   4.993
 1031OPC     OW 4325   4.157   3.735   2.272
 1031OPC    HW1 4326   4.135   3.705   2.351
 1031OPC    HW2 4327   4.171   3.820   2.285
 1031OPC     MW 4328   4.156   3.743   2.286
 1032OPC     OW 4329   0.596   2.485   4.282
 1032OPC    HW1 4330   0.634   2.501   4.205
 1032OPC    HW2 4331   0.661   2.451   4.330
 1032OPC     MW 4332   0.611   2.482   4.278
 1033OPC     OW 4333   3.688   1.343   2.086
 1033OPC    HW1 4334   3.606   1.343   2.056
 1033OPC    HW2 4335   3.733   1.380   2.021
 1033OPC     MW 4336   3.682   1.348   2.072
 1034OPC     OW 4337   3.409   3.529   3.186
 1034OPC    HW1 4338   3.326   3.550   3.201
 1034OPC    HW2 4339   3.413   3.522   3.099
 1034OPC     MW 4340   3.397   3.531   3.175
 1035OPC     OW 4341   0.280   3.687   4.881
 1035OPC    HW1 4342   0.361   3.667   4.856
 1035OPC    HW2 4343   0.291   3.728   4.957
 1035OPC     MW 4344   0.293   3.690   4.888
 1036OPC     OW 4345   1.544   3.245   0.740
 1036OPC    HW1 4346   1.578   3.325   0.736
 1036OPC    HW2 4347   1.579   3.212   0.813
 1036OPC     MW 4348   1.554   3.252   0.750
 1037OPC     OW 4349   1.556   0.114   4.573
 1037OPC    HW1 4350   1.623   0.064   4.548
 1037OPC    HW2 4351   1.591   0.194   4.576
 1037OPC     MW 4352   1.571   0.118   4.570
 1038OPC     OW 4353   3.666   2.851   2.508
 1038OPC    HW1 4354   3.600   2.908   2.505
 1038OPC    HW2 4355   3.663   2.812   2.430
 1038OPC     MW 4356   3.656   2.854   2.496
 1039OPC     OW 4357   0.118   1.697   1.273
 1039OPC    HW1 4358   0.125   1.719   1.189
 1039OPC    HW2 4359   0.151   1.616   1.275
 1039OPC     MW 4360   0.124   1.688   1.261
 1040OPC     OW 4361   0.744   1.589   0.849
 1040OPC    HW1 4362   0.820   1.579   0.807
 1040OPC    HW2 4363   0.685   1.593   0.785
 1040OPC     MW 4364   0.747   1.588   0.833
 1041OPC     OW 4365   1.705   3.222   1.726
 1041OPC    HW1 4366   1.724   3.230   1.811
 1041OPC    HW2 4367   1.620   3.240   1.722
 1041OPC     MW 4368   1.695   3.226   1.738
 1042OPC     OW 4369   4.171   1.595   0.742
 1042OPC    HW1 4370   4.088   1.621   0.752
 1042OPC    HW2 4371   4.164   1.508   0.740
 1042OPC     MW 4372   4.158   1.586   0.743
 1043OPC     OW 4373   4.200   3.582   2.764
 1043OPC    HW1 4374   4.176   3.665   2.772
 1043OPC    HW2 4375   4.285   3.587   2.744
 1043OPC     MW 4376   4.209   3.595   2.762
 1044OPC     OW 4377   4.774   2.591   3.461
 1044OPC    HW1 4378   4.708   2.646   3.478
 1044OPC    HW2 4379   4.755   2.560   3.381
 1044OPC     MW 4380   4.761   2.595   3.452
 1045OPC     OW 4381   0.683   3.945   1.917
 1045OPC    HW1 4382   0.653   4.027   1.918
 1045OPC    HW2 4383   0.620   3.901   1.876
 1045OPC     MW 4384   0.669   3.951   1.911
 1046OPC     OW 4385   2.904   0.925   3.468
 1046OPC    HW1 4386   2.873   0.847   3.490
 1046OPC    HW2 4387   2.938   0.956   3.542
 1046OPC     MW 4388   2.904   0.918   3.482
 1047OPC     OW 4389   0.206   0.844   2.181
 1047OPC    HW1 4390   0.191   0.759   2.191
 1047OPC    HW2 4391   0.177   0.861   2.101
 1047OPC     MW 4392   0.200   0.834   2.171
 1048OPC     OW 4393   3.440   1.438   0.731
 1048OPC    HW1 4394   3.382   1.383   0.696
 1048OPC    HW2 4395   3.411   1.450   0.812
 1048OPC     MW 4396   3.427   1.432   0.738
 1049OPC     OW 4397   1.372   4.908   1.346
 1049OPC    HW1 4398   1.349   0.059   1.294
 1049OPC    HW2 4399   1.334   4.839   1.310
 1049OPC     MW 4400   1.363   4.908   1.333
 1050OPC     OW 4401   1.455   0.662   1.333
 1050OPC    HW1 4402   1.398   0.639   1.395
 1050OPC    HW2 4403   1.519   0.603   1.340
 1050OPC     MW 4404   1.456   0.650   1.343
 1051OPC     OW 4405   1.716   0.251   2.246
 1051OPC    HW1 4406   1.738   0.332   2.221
 1051OPC    HW2 4407   1.704   0.259   2.332
 1051OPC     MW 4408   1.718   0.264   2.255
 1052OPC     OW 4409   1.150   4.601   0.917
 1052OPC    HW1 4410   1.147   4.588   0.831
 1052OPC    HW2 4411   1.228   4.570   0.940
 1052OPC     MW 4412   1.161   4.595   0.908
 1053OPC     OW 4413   1.150   0.913   4.043
 1053OPC    HW1 4414   1.104   0.872   4.105
 1053OPC    HW2 4415   1.097   0.912   3.974
 1053OPC     MW 4416   1.135   0.907   4.042
 1054OPC     OW 4417   0.977   2.274   2.516
 1054OPC    HW1 4418   1.061   2.261   2.536
 1054OPC    HW2 4419   0.935   2.259   2.591
 1054OPC     MW 4420   0.983   2.270   2.530
 1055OPC     OW 4421   2.767   4.412   3.841
 1055OPC    HW1 4422   2.692   4.419   3.797
 1055OPC    HW2 4423   2.828   4.410   3.778
 1055OPC     MW 4424   2.765   4.413   3.825
 1056OPC     OW 4425   1.212   0.550   4.123
 1056OPC    HW1 4426   1.262   0.599   4.071
 1056OPC    HW2 4427   1.141   0.599   4.134
 1056OPC     MW 4428   1.209   0.565   4.117
 1057OPC     OW 4429   2.344   0.369   2.818
 1057OPC    HW1 4430   2.274   0.412   2.845
 1057OPC    HW2 4431   2.391   0.358   2.890
 1057OPC     MW 4432   2.341   0.374   2.832
 1058OPC     OW 4433   1.307   0.027   0.541
 1058OPC    HW1 4434   1.365   4.898   0.589
 1058OPC    HW2 4435   1.327   0.111   0.558
 1058OPC     MW 4436   1.319   0.033   0.551
 1059OPC     OW 4437   2.441   1.726   4.761
 1059OPC    HW1 4438   2.470   1.656   4.717
 1059OPC    HW2 4439   2.430   1.786   4.699
 1059OPC     MW 4440   2.444   1.724   4.745
 1060OPC     OW 4441   3.481   4.261   1.986
 1060OPC    HW1 4442   3.563   4.283   2.005
 1060OPC    HW2 4443   3.444   4.250   2.064
 1060OPC     MW 4444   3.488   4.263   2.000
 1061OPC     OW 4445   3.175   0.216   4.005
 1061OPC    HW1 4446   3.120   0.151   4.026
 1061OPC    HW2 4447   3.162   0.227   3.920
 1061OPC     MW 4448   3.165   0.208   3.996
 1062OPC     OW 4449   4.934   4.032   0.022
 1062OPC    HW1 4450   4.926   4.113   0.054
 1062OPC    HW2 4451   4.995   3.995   0.073
 1062OPC     MW 4452   4.942   4.038   0.034
 1063OPC     OW 4453   1.625   3.947   4.052
 1063OPC    HW1 4454   1.708   3.928   4.073
 1063OPC    HW2 4455   1.580   3.922   4.123
 1063OPC     MW 4456   1.631   3.940   4.066
 1064OPC     OW 4457   2.616   1.388   0.985
 1064OPC    HW1 4458   2.684   1.383   1.039
 1064OPC    HW2 4459   2.645   1.440   0.921
 1064OPC     MW 4460   2.630   1.395   0.983
 1065OPC     OW 4461   4.305   2.406   3.004
 1065OPC    HW1 4462   4.334   2.444   2.931
 1065OPC    HW2 4463   4.232   2.450   3.023
 1065OPC     MW 4464   4.298   2.418   2.996
 1066OPC     OW 4465   3.809   1.556   4.958
 1066OPC    HW1 4466   3.755   1.617   4.926
 1066OPC    HW2 4467   3.868   1.546   4.895
 1066OPC     MW 4468   3.810   1.564   4.944
 1067OPC     OW 4469   0.283   3.376   0.031
 1067OPC    HW1 4470   0.224   3.321   0.063
 1067OPC    HW2 4471   0.291   3.436   0.094
 1067OPC     MW 4472   0.276   3.377   0.045
 1068OPC     OW 4473   3.260   0.834   1.590
 1068OPC    HW1 4474   3.205   0.878   1.642
 1068OPC    HW2 4475   3.291   0.771   1.642
 1068OPC     MW 4476   3.256   0.831   1.605
 1069OPC     OW 4477   0.592   4.147   0.937
 1069OPC    HW1 4478   0.645   4.142   1.006
 1069OPC    HW2 4479   0.564   4.065   0.927
 1069OPC     MW 4480   0.596   4.134   0.946
 1070OPC     OW 4481   1.657   3.696   0.879
 1070OPC    HW1 4482   1.659   3.635   0.941
 1070OPC    HW2 4483   1.618   3.764   0.918
 1070OPC     MW 4484   1.652   3.697   0.894
 1071OPC     OW 4485   2.065   1.367   2.671
 1071OPC    HW1 4486   2.074   1.357   2.758
 1071OPC    HW2 4487   2.128   1.317   2.638
 1071OPC     MW 4488   2.076   1.358   2.679
 1072OPC     OW 4489   3.884   1.984   1.072
 1072OPC    HW1 4490   3.886   2.048   1.012
 1072OPC    HW2 4491   3.968   1.973   1.092
 1072OPC     MW 4492   3.897   1.992   1.066
 1073OPC     OW 4493   2.334   2.009   0.938
 1073OPC    HW1 4494   2.279   1.941   0.942
 1073OPC    HW2 4495   2.354   2.015   0.854
 1073OPC     MW 4496   2.329   2.000   0.926
 1074OPC     OW 4497   1.604   4.544   2.470
 1074OPC    HW1 4498   1.546   4.512   2.413
 1074OPC    HW2 4499   1.554   4.587   2.527
 1074OPC     MW 4500   1.588   4.546   2.470
 1075OPC     OW 4501   1.352   4.062   1.585
 1075OPC    HW1 4502   1.286   4.071   1.528
 1075OPC    HW2 4503   1.311   4.041   1.659
 1075OPC     MW 4504   1.336   4.060   1.587
 1076OPC     OW 4505   0.156   4.332   3.671
 1076OPC    HW1 4506   0.078   4.297   3.654
 1076OPC    HW2 4507   0.191   4.276   3.728
 1076OPC     MW 4508   0.150   4.318   3.677
 1077OPC     OW 4509   2.535   1.451   0.028
 1077OPC    HW1 4510   2.491   1.380   0.053
 1077OPC    HW2 4511   2.613   1.442   0.067
 1077OPC     MW 4512   2.540   1.439   0.037
 1078OPC     OW 4513   2.433   4.588   1.554
 1078OPC    HW1 4514   2.392   4.562   1.627
 1078OPC    HW2 4515   2.476   4.659   1.580
 1078OPC     MW 4516   2.433   4.595   1.569
 1079OPC     OW 4517   3.600   1.434   0.126
 1079OPC    HW1 4518   3.553   1.508   0.127
 1079OPC    HW2 4519   3.639   1.433   0.204
 1079OPC     MW 4520   3.599   1.445   0.138
 1080OPC     OW 4521   1.488   1.927   2.278
 1080OPC    HW1 4522   1.420   1.968   2.314
 1080OPC    HW2 4523   1.556   1.978   2.298
 1080OPC     MW 4524   1.488   1.941   2.286
 1081OPC     OW 4525   1.534   2.885   0.380
 1081OPC    HW1 4526   1.451   2.912   0.379
 1081OPC    HW2 4527   1.574   2.942   0.432
 1081OPC     MW 4528   1.528   2.897   0.387
 1082OPC     OW 4529   3.935   0.146   4.794
 1082OPC    HW1 4530   3.940   0.133   4.708
 1082OPC    HW2 4531   3.966   0.072   4.828
 1082OPC     MW 4532   3.940   0.133   4.786
 1083OPC     OW 4533   0.393   4.708   5.023
 1083OPC    HW1 4534   0.308   4.701   5.005
 1083OPC    HW2 4535   0.402   4.662   5.097
 1083OPC     MW 4536   0.382   4.700   5.031
 1084OPC     OW 4537   1.868   3.165   0.721
 1084OPC    HW1 4538   1.846   3.207   0.794
 1084OPC    HW2 4539   1.938   3.118   0.745
 1084OPC     MW 4540   1.875   3.164   0.735
 1085OPC     OW 4541   4.285   3.425   0.301
 1085OPC    HW1 4542   4.354   3.375   0.283
 1085OPC    HW2 4543   4.298   3.497   0.252
 1085OPC     MW 4544   4.297   3.428   0.291
 1086OPC     OW 4545   4.533   4.201   0.923
 1086OPC    HW1 4546   4.472   4.161   0.970
 1086OPC    HW2 4547   4.580   4.244   0.983
 1086OPC     MW 4548   4.531   4.202   0.939
 1087OPC     OW 4549   0.666   1.669   1.363
 1087OPC    HW1 4550   0.678   1.731   1.423
 1087OPC    HW2 4551   0.747   1.653   1.333
 1087OPC     MW 4552   0.680   1.676   1.367
 1088OPC     OW 4553   1.809   0.941   1.373
 1088OPC    HW1 4554   1.829   1.008   1.322
 1088OPC    HW2 4555   1.886   0.917   1.406
 1088OPC     MW 4556   1.823   0.947   1.370
 1089OPC     OW 4557   4.791   2.290   4.420
 1089OPC    HW1 4558   4.788   2.214   4.463
 1089OPC    HW2 4559   4.821   2.268   4.341
 1089OPC     MW 4560   4.795   2.276   4.415
 1090OPC     OW 4561   0.996   0.480   4.362
 1090OPC    HW1 4562   0.959   0.492   4.440
 1090OPC    HW2 4563   1.079   0.464   4.381
 1090OPC     MW 4564   1.003   0.479   4.376
 1091OPC     OW 4565   3.223   3.278   0.107
 1091OPC    HW1 4566   3.152   3.329   0.099
 1091OPC    HW2 4567   3.194   3.200   0.082
 1091OPC     MW 4568   3.208   3.274   0.102
 1092OPC     OW 4569   4.667   3.820   4.652
 1092OPC    HW1 4570   4.738   3.771   4.668
 1092OPC    HW2 4571   4.701   3.895   4.623
 1092OPC     MW 4572   4.683   3.824   4.650
 1093OPC     OW 4573   0.478   2.511   3.736
 1093OPC    HW1 4574   0.490   2.431   3.769
 1093OPC    HW2 4575   0.462   2.561   3.806
 1093OPC     MW 4576   0.477   2.507   3.751
 1094OPC     OW 4577   1.322   3.926   5.011
 1094OPC    HW1 4578   1.275   3.963   4.947
 1094OPC    HW2 4579   1.318   3.984   5.076
 1094OPC     MW 4580   1.314   3.940   5.011
 1095OPC     OW 4581   0.901   0.961   2.546
 1095OPC    HW1 4582   0.893   1.037   2.588
 1095OPC    HW2 4583   0.925   0.905   2.609
 1095OPC     MW 4584   0.903   0.964   2.562
 1096OPC     OW 4585   2.054   2.940   4.461
 1096OPC    HW1 4586   2.009   2.945   4.536
 1096OPC    HW2 4587   2.137   2.948   4.487
 1096OPC     MW 4588   2.059   2.942   4.476
 1097OPC     OW 4589   1.950   0.942   1.994
 1097OPC    HW1 4590   1.954   0.946   2.081
 1097OPC    HW2 4591   1.882   0.890   1.979
 1097OPC     MW 4592   1.941   0.935   2.005
 1098OPC     OW 4593   1.883   1.627   1.405
 1098OPC    HW1 4594   1.822   1.678   1.441
 1098OPC    HW2 4595   1.936   1.609   1.471
 1098OPC     MW 4596   1.882   1.632   1.420
 1099OPC     OW 4597   4.608   4.622   3.673
 1099OPC    HW1 4598   4.659   4.589   3.611
 1099OPC    HW2 4599   4.613   4.708   3.661
 1099OPC     MW 4600   4.616   4.630   3.662
 1100OPC     OW 4601   1.435   3.492   2.547
 1100OPC    HW1 4602   1.438   3.420   2.597
 1100OPC    HW2 4603   1.408   3.554   2.601
 1100OPC     MW 4604   1.432   3.490   2.562
 1101OPC     OW 4605   3.580   2.252   3.296
 1101OPC    HW1 4606   3.497   2.248   3.269
 1101OPC    HW2 4607   3.575   2.232   3.381
 1101OPC     MW 4608   3.567   2.248   3.305
 1102OPC     OW 4609   0.446   4.584   1.435
 1102OPC    HW1 4610   0.412   4.657   1.468
 1102OPC    HW2 4611   0.465   4.536   1.505
 1102OPC     MW 4612   0.444   4.588   1.450
 1103OPC     OW 4613   1.075   3.083   4.186
 1103OPC    HW1 4614   1.017   3.148   4.182
 1103OPC    HW2 4615   1.152   3.124   4.189
 1103OPC     MW 4616   1.078   3.099   4.186
 1104OPC     OW 4617   2.348   4.210   2.254
 1104OPC    HW1 4618   2.406   4.275   2.255
 1104OPC    HW2 4619   2.294   4.231   2.189
 1104OPC     MW 4620   2.349   4.223   2.245
 1105OPC     OW 4621   1.542   0.447   4.782
 1105OPC    HW1 4622   1.571   0.389   4.840
 1105OPC    HW2 4623   1.466   0.412   4.755
 1105OPC     MW 4624   1.535   0.433   4.787
 1106OPC     OW 4625   2.453   0.937   4.154
 1106OPC    HW1 4626   2.383   0.886   4.144
 1106OPC    HW2 4627   2.516   0.896   4.110
 1106OPC     MW 4628   2.452   0.924   4.146
 1107OPC     OW 4629   2.369   1.858   4.105
 1107OPC    HW1 4630   2.311   1.921   4.087
 1107OPC    HW2 4631   2.446   1.897   4.091
 1107OPC     MW 4632   2.372   1.873   4.100
 1108OPC     OW 4633   1.878   1.538   2.480
 1108OPC    HW1 4634   1.922   1.613   2.469
 1108OPC    HW2 4635   1.916   1.484   2.423
 1108OPC     MW 4636   1.890   1.541   2.470
 1109OPC     OW 4637   1.030   1.082   2.866
 1109OPC    HW1 4638   1.067   1.134   2.925
 1109OPC    HW2 4639   1.098   1.046   2.826
 1109OPC     MW 4640   1.046   1.084   2.869
 1110OPC     OW 4641   0.762   1.368   1.983
 1110OPC    HW1 4642   0.789   1.429   1.926
 1110OPC    HW2 4643   0.675   1.369   1.974
 1110OPC     MW 4644   0.753   1.377   1.973
 1111OPC     OW 4645   3.087   0.260   0.147
 1111OPC    HW1 4646   3.040   0.250   0.074
 1111OPC    HW2 4647   3.037   0.310   0.197
 1111OPC     MW 4648   3.073   0.266   0.143
 1112OPC     OW 4649   4.522   1.969   4.466
 1112OPC    HW1 4650   4.588   2.006   4.509
 1112OPC    HW2 4651   4.532   1.997   4.384
 1112OPC     MW 4652   4.533   1.979   4.460
 1113OPC     OW 4653   2.569   1.155   2.378
 1113OPC    HW1 4654   2.531   1.221   2.421
 1113OPC    HW2 4655   2.631   1.195   2.331
 1113OPC     MW 4656   2.573   1.171   2.377
 1114OPC     OW 4657   4.633   1.302   0.566
 1114OPC    HW1 4658   4.718   1.283   0.561
 1114OPC    HW2 4659   4.631   1.380   0.606
 1114OPC     MW 4660   4.645   1.311   0.571
 1115OPC     OW 4661   3.065   0.966   3.987
 1115OPC    HW1 4662   2.988   0.979   4.026
 1115OPC    HW2 4663   3.106   1.043   3.996
 1115OPC     MW 4664   3.060   0.979   3.994
 1116OPC     OW 4665   0.139   1.957   0.373
 1116OPC    HW1 4666   0.117   1.873   0.364
 1116OPC    HW2 4667   0.191   1.957   0.442
 1116OPC     MW 4668   0.143   1.945   0.382
 1117OPC     OW 4669   2.811   1.761   4.223
 1117OPC    HW1 4670   2.794   1.687   4.180
 1117OPC    HW2 4671   2.778   1.823   4.171
 1117OPC     MW 4672   2.804   1.759   4.209
 1118OPC     OW 4673   1.451   3.302   2.767
 1118OPC    HW1 4674   1.535   3.280   2.766
 1118OPC    HW2 4675   1.410   3.225   2.769
 1118OPC     MW 4676   1.457   3.287   2.767
 1119OPC     OW 4677   2.732   0.271   2.689
 1119OPC    HW1 4678   2.683   0.342   2.682
 1119OPC    HW2 4679   2.799   0.287   2.635
 1119OPC     MW 4680   2.735   0.284   2.680
 1120OPC     OW 4681   0.732   0.303   0.529
 1120OPC    HW1 4682   0.676   0.236   0.530
 1120OPC    HW2 4683   0.724   0.338   0.608
 1120OPC     MW 4684   0.723   0.298   0.541
 1121OPC     OW 4685   3.634   2.244   4.089
 1121OPC    HW1 4686   3.567   2.291   4.059
 1121OPC    HW2 4687   3.678   2.222   4.017
 1121OPC     MW 4688   3.631   2.248   4.074
 1122OPC     OW 4689   0.152   1.023   2.916
 1122OPC    HW1 4690   0.133   1.106   2.900
 1122OPC    HW2 4691   0.235   1.015   2.891
 1122OPC     MW 4692   0.161   1.034   2.910
 1123OPC     OW 4693   2.416   0.953   1.440
 1123OPC    HW1 4694   2.397   0.890   1.384
 1123OPC    HW2 4695   2.466   1.008   1.394
 1123OPC     MW 4696   2.421   0.952   1.425
 1124OPC     OW 4697   2.498   4.136   3.573
 1124OPC    HW1 4698   2.551   4.127   3.504
 1124OPC    HW2 4699   2.510   4.061   3.617
 1124OPC     MW 4700   2.508   4.123   3.569
 1125OPC     OW 4701   3.779   2.483   3.858
 1125OPC    HW1 4702   3.800   2.399   3.857
 1125OPC    HW2 4703   3.798   2.508   3.940
 1125OPC     MW 4704   3.785   2.474   3.870
 1126OPC     OW 4705   1.376   1.821   0.799
 1126OPC    HW1 4706   1.330   1.818   0.873
 1126OPC    HW2 4707   1.431   1.753   0.806
 1126OPC     MW 4708   1.377   1.810   0.811
 1127OPC     OW 4709   4.566   2.423   4.515
 1127OPC    HW1 4710   4.523   2.366   4.566
 1127OPC    HW2 4711   4.637   2.378   4.490
 1127OPC     MW 4712   4.570   2.408   4.519
 1128OPC     OW 4713   2.666   1.094   0.045
 1128OPC    HW1 4714   2.589   1.135   0.043
 1128OPC    HW2 4715   2.712   1.135   5.126
 1128OPC     MW 4716   2.661   1.106   0.035
 1129OPC     OW 4717   0.268   3.907   1.405
 1129OPC    HW1 4718   0.245   3.920   1.488
 1129OPC    HW2 4719   0.323   3.972   1.388
 1129OPC     MW 4720   0.273   3.918   1.415
 1130OPC     OW 4721   1.065   2.501   2.284
 1130OPC    HW1 4722   1.114   2.479   2.353
 1130OPC    HW2 4723   1.117   2.487   2.216
 1130OPC     MW 4724   1.080   2.496   2.284
 1131OPC     OW 4725   4.006   4.486   1.766
 1131OPC    HW1 4726   4.008   4.483   1.854
 1131OPC    HW2 4727   4.033   4.406   1.743
 1131OPC     MW 4728   4.010   4.474   1.776
 1132OPC     OW 4729   3.075   4.133   0.700
 1132OPC    HW1 4730   3.137   4.120   0.760
 1132OPC    HW2 4731   3.115   4.182   0.640
 1132OPC     MW 4732   3.090   4.138   0.700
 1133OPC     OW 4733   2.476   0.408   4.601
 1133OPC    HW1 4734   2.502   0.411   4.685
 1133OPC    HW2 4735   2.389   0.415   4.607
 1133OPC     MW 4736   2.467   0.409   4.615
 1134OPC     OW 4737   0.161   2.664   1.435
 1134OPC    HW1 4738   0.190   2.614   1.371
 1134OPC    HW2 4739   0.080   2.684   1.411
 1134OPC     MW 4740   0.153   2.660   1.422
 1135OPC     OW 4741   0.280   1.867   3.438
 1135OPC    HW1 4742   0.195   1.864   3.457
 1135OPC    HW2 4743   0.307   1.942   3.475
 1135OPC     MW 4744   0.272   1.878   3.446
 1136OPC     OW 4745   3.869   4.002   3.550
 1136OPC    HW1 4746   3.798   4.021   3.503
 1136OPC    HW2 4747   3.918   4.073   3.543
 1136OPC     MW 4748   3.866   4.015   3.542
 1137OPC     OW 4749   3.790   0.482   4.483
 1137OPC    HW1 4750   3.819   0.544   4.429
 1137OPC    HW2 4751   3.703   0.487   4.474
 1137OPC     MW 4752   3.781   0.492   4.474
 1138OPC     OW 4753   2.636   2.659   0.920
 1138OPC    HW1 4754   2.631   2.679   1.005
 1138OPC    HW2 4755   2.650   2.573   0.920
 1138OPC     MW 4756   2.637   2.649   0.933
 1139OPC     OW 4757   3.936   4.500   3.810
 1139OPC    HW1 4758   3.906   4.578   3.833
 1139OPC    HW2 4759   3.986   4.477   3.878
 1139OPC     MW 4760   3.939   4.508   3.824
 1140OPC     OW 4761   4.139   1.326   0.692
 1140OPC    HW1 4762   4.152   1.314   0.607
 1140OPC    HW2 4763   4.183   1.259   0.729
 1140OPC     MW 4764   4.148   1.314   0.685
 1141OPC     OW 4765   2.105   0.502   2.875
 1141OPC    HW1 4766   2.069   0.447   2.933
 1141OPC    HW2 4767   2.040   0.518   2.819
 1141OPC     MW 4768   2.090   0.496   2.875
 1142OPC     OW 4769   0.966   3.920   1.545
 1142OPC    HW1 4770   0.926   3.928   1.467
 1142OPC    HW2 4771   0.976   3.834   1.554
 1142OPC     MW 4772   0.961   3.909   1.535
 1143OPC     OW 4773   2.497   4.067   5.067
 1143OPC    HW1 4774   2.510   4.133   5.123
 1143OPC    HW2 4775   2.570   4.019   5.075
 1143OPC     MW 4776   2.510   4.070   5.077
 1144OPC     OW 4777   3.321   0.581   1.733
 1144OPC    HW1 4778   3.260   0.549   1.679
 1144OPC    HW2 4779   3.346   0.511   1.779
 1144OPC     MW 4780   3.316   0.566   1.732
 1145OPC     OW 4781   2.828   2.815   0.794
 1145OPC    HW1 4782   2.862   2.762   0.734
 1145OPC    HW2 4783   2.770   2.765   0.835
 1145OPC     MW 4784   2.824   2.800   0.791
 1146OPC     OW 4785   3.909   2.744   2.713
 1146OPC    HW1 4786   3.899   2.709   2.792
 1146OPC    HW2 4787   3.881   2.826   2.723
 1146OPC     MW 4788   3.903   2.751   2.726
 1147OPC     OW 4789   0.790   2.468   2.305
 1147OPC    HW1 4790   0.877   2.467   2.312
 1147OPC    HW2 4791   0.764   2.407   2.362
 1147OPC     MW 4792   0.799   2.459   2.314
 1148OPC     OW 4793   1.989   0.207   4.331
 1148OPC    HW1 4794   1.971   0.257   4.400
 1148OPC    HW2 4795   2.072   0.183   4.344
 1148OPC     MW 4796   1.999   0.211   4.343
 1149OPC     OW 4797   4.593   1.615   2.491
 1149OPC    HW1 4798   4.594   1.542   2.444
 1149OPC    HW2 4799   4.633   1.592   2.565
 1149OPC     MW 4800   4.599   1.601   2.495
 1150OPC     OW 4801   2.000   3.797   0.358
 1150OPC    HW1 4802   2.069   3.799   0.306
 1150OPC    HW2 4803   2.024   3.845   0.427
 1150OPC     MW 4804   2.014   3.804   0.361
 1151OPC     OW 4805   4.195   0.777   3.944
 1151OPC    HW1 4806   4.206   0.862   3.932
 1151OPC    HW2 4807   4.183   0.769   4.030
 1151OPC     MW 4808   4.195   0.788   3.955
 1152OPC     OW 4809   3.122   0.285   2.798
 1152OPC    HW1 4810   3.193   0.333   2.815
 1152OPC    HW2 4811   3.057   0.333   2.832
 1152OPC     MW 4812   3.123   0.299   2.806
 1153OPC     OW 4813   4.692   1.243   1.230
 1153OPC    HW1 4814   4.619   1.195   1.233
 1153OPC    HW2 4815   4.665   1.321   1.260
 1153OPC     MW 4816   4.677   1.248   1.235
 1154OPC     OW 4817   2.355   3.557   1.691
 1154OPC    HW1 4818   2.341   3.481   1.732
 1154OPC    HW2 4819   2.400   3.604   1.750
 1154OPC     MW 4820   2.360   3.553   1.706
 1155OPC     OW 4821   2.565   2.681   4.288
 1155OPC    HW1 4822   2.621   2.742   4.258
 1155OPC    HW2 4823   2.492   2.697   4.244
 1155OPC     MW 4824   2.563   2.692   4.277
 1156OPC     OW 4825   3.577   3.568   1.500
 1156OPC    HW1 4826   3.551   3.522   1.431
 1156OPC    HW2 4827   3.533   3.643   1.491
 1156OPC     MW 4828   3.567   3.572   1.488
 1157OPC     OW 4829   0.931   2.690   4.174
 1157OPC    HW1 4830   0.987   2.679   4.108
 1157OPC    HW2 4831   0.863   2.641   4.150
 1157OPC     MW 4832   0.929   2.681   4.161
 1158OPC     OW 4833   0.683   2.506   0.432
 1158OPC    HW1 4834   0.644   2.530   0.507
 1158OPC    HW2 4835   0.727   2.434   0.454
 1158OPC     MW 4836   0.684   2.499   0.446
 1159OPC     OW 4837   0.879   4.639   3.121
 1159OPC    HW1 4838   0.845   4.559   3.116
 1159OPC    HW2 4839   0.817   4.690   3.086
 1159OPC     MW 4840   0.865   4.635   3.115
 1160OPC     OW 4841   2.572   3.555   2.886
 1160OPC    HW1 4842   2.599   3.582   2.807
 1160OPC    HW2 4843   2.641   3.569   2.937
 1160OPC     MW 4844   2.586   3.561   2.882
 1161OPC     OW 4845   1.239   2.732   4.868
 1161OPC    HW1 4846   1.232   2.819   4.864
 1161OPC    HW2 4847   1.175   2.703   4.817
 1161OPC     MW 4848   1.229   2.741   4.860
 1162OPC     OW 4849   1.526   2.799   1.815
 1162OPC    HW1 4850   1.471   2.865   1.801
 1162OPC    HW2 4851   1.551   2.776   1.735
 1162OPC     MW 4852   1.522   2.805   1.801
 1163OPC     OW 4853   4.785   2.956   2.738
 1163OPC    HW1 4854   4.759   3.034   2.710
 1163OPC    HW2 4855   4.748   2.901   2.681
 1163OPC     MW 4856   4.776   2.959   2.725
 1164OPC     OW 4857   0.637   1.130   1.468
 1164OPC    HW1 4858   0.689   1.192   1.500
 1164OPC    HW2 4859   0.642   1.067   1.528
 1164OPC     MW 4860   0.645   1.130   1.482
 1165OPC     OW 4861   2.479   3.116   1.223
 1165OPC    HW1 4862   2.562   3.113   1.249
 1165OPC    HW2 4863   2.477   3.183   1.167
 1165OPC     MW 4864   2.491   3.125   1.219
 1166OPC     OW 4865   3.259   0.834   0.332
 1166OPC    HW1 4866   3.176   0.860   0.339
 1166OPC    HW2 4867   3.304   0.907   0.348
 1166OPC     MW 4868   3.253   0.849   0.335
 1167OPC     OW 4869   2.447   0.483   3.269
 1167OPC    HW1 4870   2.515   0.444   3.307
 1167OPC    HW2 4871   2.410   0.528   3.334
 1167OPC     MW 4872   2.452   0.484   3.284
 1168OPC     OW 4873   2.260   2.159   4.460
 1168OPC    HW1 4874   2.221   2.176   4.384
 1168OPC    HW2 4875   2.309   2.230   4.475
 1168OPC     MW 4876   2.262   2.172   4.451
 1169OPC     OW 4877   2.090   1.171   4.173
 1169OPC    HW1 4878   2.077   1.123   4.245
 1169OPC    HW2 4879   2.028   1.143   4.118
 1169OPC     MW 4880   2.079   1.160   4.176
 1170OPC     OW 4881   4.280   0.868   2.521
 1170OPC    HW1 4882   4.295   0.838   2.440
 1170OPC    HW2 4883   4.360   0.882   2.552
 1170OPC     MW 4884   4.294   0.866   2.513
 1171OPC     OW 4885   3.529   0.529   1.554
 1171OPC    HW1 4886   3.471   0.559   1.612
 1171OPC    HW2 4887   3.483   0.524   1.480
 1171OPC     MW 4888   3.514   0.533   1.551
 1172OPC     OW 4889   1.528   2.616   0.451
 1172OPC    HW1 4890   1.573   2.614   0.525
 1172OPC    HW2 4891   1.540   2.697   0.421
 1172OPC     MW 4892   1.536   2.628   0.457
 1173OPC     OW 4893   1.701   2.574   4.046
 1173OPC    HW1 4894   1.647   2.643   4.043
 1173OPC    HW2 4895   1.709   2.551   3.962
 1173OPC     MW 4896   1.694   2.581   4.033
 1174OPC     OW 4897   1.597   4.836   0.270
 1174OPC    HW1 4898   1.542   4.773   0.244
 1174OPC    HW2 4899   1.665   4.792   0.301
 1174OPC     MW 4900   1.599   4.820   0.271
 1175OPC     OW 4901   4.582   2.506   1.900
 1175OPC    HW1 4902   4.524   2.568   1.920
 1175OPC    HW2 4903   4.546   2.466   1.832
 1175OPC     MW 4904   4.568   2.509   1.893
 1176OPC     OW 4905   1.247   3.059   2.379
 1176OPC    HW1 4906   1.267   3.027   2.300
 1176OPC    HW2 4907   1.321   3.048   2.425
 1176OPC     MW 4908   1.261   3.053   2.374
 1177OPC     OW 4909   1.596   3.972   3.016
 1177OPC    HW1 4910   1.565   4.052   3.032
 1177OPC    HW2 4911   1.553   3.948   2.944
 1177OPC     MW 4912   1.585   3.980   3.008
 1178OPC     OW 4913   2.841   0.457   2.177
 1178OPC    HW1 4914   2.826   0.386   2.226
 1178OPC    HW2 4915   2.906   0.433   2.125
 1178OPC     MW 4916   2.848   0.443   2.177
 1179OPC     OW 4917   3.004   1.972   0.961
 1179OPC    HW1 4918   2.936   1.959   0.909
 1179OPC    HW2 4919   2.968   1.979   1.040
 1179OPC     MW 4920   2.989   1.971   0.965
 1180OPC     OW 4921   2.295   2.019   1.288
 1180OPC    HW1 4922   2.250   2.071   1.236
 1180OPC    HW2 4923   2.367   2.065   1.306
 1180OPC     MW 4924   2.299   2.033   1.283
 1181OPC     OW 4925   2.678   4.340   1.104
 1181OPC    HW1 4926   2.723   4.307   1.171
 1181OPC    HW2 4927   2.720   4.414   1.085
 1181OPC     MW 4928   2.691   4.346   1.111
 1182OPC     OW 4929   1.165   0.854   0.405
 1182OPC    HW1 4930   1.202   0.804   0.467
 1182OPC    HW2 4931   1.162   0.802   0.336
 1182OPC     MW 4932   1.170   0.839   0.404
 1183OPC     OW 4933   2.422   1.935   4.571
 1183OPC    HW1 4934   2.494   1.984   4.575
 1183OPC    HW2 4935   2.364   1.987   4.532
 1183OPC     MW 4936   2.424   1.950   4.566
 1184OPC     OW 4937   4.515   4.328   0.487
 1184OPC    HW1 4938   4.546   4.321   0.406
 1184OPC    HW2 4939   4.435   4.361   0.476
 1184OPC     MW 4940   4.508   4.332   0.474
 1185OPC     OW 4941   2.072   1.360   2.962
 1185OPC    HW1 4942   1.985   1.351   2.968
 1185OPC    HW2 4943   2.095   1.395   3.039
 1185OPC     MW 4944   2.063   1.364   2.974
 1186OPC     OW 4945   2.412   3.543   4.302
 1186OPC    HW1 4946   2.459   3.519   4.233
 1186OPC    HW2 4947   2.386   3.624   4.282
 1186OPC     MW 4948   2.415   3.551   4.289
 1187OPC     OW 4949   0.533   3.496   3.038
 1187OPC    HW1 4950   0.499   3.455   2.968
 1187OPC    HW2 4951   0.606   3.452   3.055
 1187OPC     MW 4952   0.539   3.484   3.030
 1188OPC     OW 4953   0.724   1.393   0.457
 1188OPC    HW1 4954   0.674   1.323   0.474
 1188OPC    HW2 4955   0.804   1.360   0.449
 1188OPC     MW 4956   0.728   1.378   0.458
 1189OPC     OW 4957   3.588   1.394   3.516
 1189OPC    HW1 4958   3.652   1.399   3.456
 1189OPC    HW2 4959   3.515   1.402   3.468
 1189OPC     MW 4960   3.587   1.396   3.500
 1190OPC     OW 4961   1.340   3.738   1.868
 1190OPC    HW1 4962   1.343   3.689   1.940
 1190OPC    HW2 4963   1.312   3.683   1.807
 1190OPC     MW 4964   1.336   3.723   1.870
 1191OPC     OW 4965   0.068   3.704   0.334
 1191OPC    HW1 4966   0.062   3.683   0.419
 1191OPC    HW2 4967   0.138   3.757   0.332
 1191OPC     MW 4968   0.078   3.709   0.346
 1192OPC     OW 4969   4.545   2.760   2.321
 1192OPC    HW1 4970   4.484   2.821   2.331
 1192OPC    HW2 4971   4.590   2.787   2.251
 1192OPC     MW 4972   4.543   2.773   2.312
 1193OPC     OW 4973   4.831   1.996   3.054
 1193OPC    HW1 4974   4.773   1.998   3.119
 1193OPC    HW2 4975   4.822   2.074   3.015
 1193OPC     MW 4976   4.821   2.008   3.058
 1194OPC     OW 4977   2.550   2.809   4.535
 1194OPC    HW1 4978   2.514   2.744   4.580
 1194OPC    HW2 4979   2.561   2.776   4.455
 1194OPC     MW 4980   2.546   2.795   4.530
 1195OPC     OW 4981   3.772   4.526   2.742
 1195OPC    HW1 4982   3.720   4.595   2.750
 1195OPC    HW2 4983   3.812   4.540   2.666
 1195OPC     MW 4984   3.770   4.538   2.732
 1196OPC     OW 4985   3.668   0.960   1.614
 1196OPC    HW1 4986   3.691   0.905   1.551
 1196OPC    HW2 4987   3.727   1.025   1.607
 1196OPC     MW 4988   3.680   0.962   1.604
 1197OPC     OW 4989   2.557   3.957   2.642
 1197OPC    HW1 4990   2.502   3.964   2.575
 1197OPC    HW2 4991   2.516   3.901   2.695
 1197OPC     MW 4992   2.543   3.950   2.640
 1198OPC     OW 4993   0.195   2.300   4.413
 1198OPC    HW1 4994   0.209   2.242   4.349
 1198OPC    HW2 4995   0.186   2.376   4.371
 1198OPC     MW 4996   0.196   2.303   4.397
 1199OPC     OW 4997   4.371   2.972   2.364
 1199OPC    HW1 4998   4.309   2.967   2.425
 1199OPC    HW2 4999   4.418   3.041   2.388
 1199OPC     MW 5000   4.369   2.981   2.377
 1200OPC     OW 5001   2.495   0.315   3.043
 1200OPC    HW1 5002   2.462   0.241   3.074
 1200OPC    HW2 5003   2.481   0.373   3.107
 1200OPC     MW 5004   2.488   0.313   3.057
 1201OPC     OW 5005   1.997   0.236   0.857
 1201OPC    HW1 5006   1.942   0.170   0.872
 1201OPC    HW2 5007   2.027   0.221   0.777
 1201OPC     MW 5008   1.993   0.224   0.848
 1202OPC     OW 5009   2.819   3.999   4.643
 1202OPC    HW1 5010   2.788   4.054   4.703
 1202OPC    HW2 5011   2.902   3.989   4.666
 1202OPC     MW 5012   2.827   4.006   4.655
 1203OPC     OW 5013   1.755   3.779   2.296
 1203OPC    HW1 5014   1.764   3.787   2.209
 1203OPC    HW2 5015   1.836   3.760   2.323
 1203OPC     MW 5016   1.768   3.777   2.287
 1204OPC     OW 5017   4.469   4.425   4.849
 1204OPC    HW1 5018   4.427   4.474   4.790
 1204OPC    HW2 5019   4.461   4.471   4.923
 1204OPC     MW 5020   4.462   4.439   4.851
 1205OPC     OW 5021   4.035   4.019   0.202
 1205OPC    HW1 5022   4.027   4.013   0.115
 1205OPC    HW2 5023   3.985   3.954   0.231
 1205OPC     MW 5024   4.026   4.008   0.193
 1206OPC     OW 5025   3.144   4.185   2.624
 1206OPC    HW1 5026   3.223   4.149   2.611
 1206OPC    HW2 5027   3.134   4.236   2.554
 1206OPC     MW 5028   3.154   4.187   2.612
 1207OPC     OW 5029   0.776   0.124   3.643
 1207OPC    HW1 5030   0.728   0.103   3.574
 1207OPC    HW2 5031   0.727   0.183   3.685
 1207OPC     MW 5032   0.761   0.130   3.639
 1208OPC     OW 5033   3.669   4.670   4.111
 1208OPC    HW1 5034   3.659   4.584   4.118
 1208OPC    HW2 5035   3.609   4.702   4.166
 1208OPC     MW 5036   3.659   4.662   4.120
 1209OPC     OW 5037   0.232   4.233   1.554
 1209OPC    HW1 5038   0.235   4.163   1.607
 1209OPC    HW2 5039   0.292   4.215   1.493
 1209OPC     MW 5040   0.241   4.220   1.553
 1210OPC     OW 5041   1.491   1.543   4.203
 1210OPC    HW1 5042   1.532   1.563   4.277
 1210OPC    HW2 5043   1.462   1.462   4.216
 1210OPC     MW 5044   1.493   1.534   4.216
 1211OPC     OW 5045   0.655   4.793   0.121
 1211OPC    HW1 5046   0.709   4.800   0.189
 1211OPC    HW2 5047   0.702   4.825   0.055
 1211OPC     MW 5048   0.670   4.799   0.121
 1212OPC     OW 5049   0.418   3.798   3.291
 1212OPC    HW1 5050   0.348   3.789   3.241
 1212OPC    HW2 5051   0.390   3.848   3.357
 1212OPC     MW 5052   0.404   3.804   3.294
 1213OPC     OW 5053   4.155   1.750   4.475
 1213OPC    HW1 5054   4.210   1.766   4.409
 1213OPC    HW2 5055   4.209   1.735   4.543
 1213OPC     MW 5056   4.171   1.750   4.475
 1214OPC     OW 5057   1.562   3.254   0.295
 1214OPC    HW1 5058   1.592   3.205   0.230
 1214OPC    HW2 5059   1.579   3.207   0.366
 1214OPC     MW 5060   1.569   3.240   0.296
 1215OPC     OW 5061   1.011   2.383   1.914
 1215OPC    HW1 5062   1.045   2.380   1.833
 1215OPC    HW2 5063   1.079   2.405   1.964
 1215OPC     MW 5064   1.026   2.386   1.909
 1216OPC     OW 5065   3.815   3.599   1.923
 1216OPC    HW1 5066   3.757   3.659   1.898
 1216OPC    HW2 5067   3.770   3.524   1.918
 1216OPC     MW 5068   3.800   3.597   1.919
 1217OPC     OW 5069   3.460   3.379   1.670
 1217OPC    HW1 5070   3.487   3.320   1.612
 1217OPC    HW2 5071   3.482   3.455   1.634
 1217OPC     MW 5072   3.467   3.381   1.656
 1218OPC     OW 5073   0.625   3.124   2.977
 1218OPC    HW1 5074   0.678   3.059   3.002
 1218OPC    HW2 5075   0.669   3.161   2.911
 1218OPC     MW 5076   0.640   3.120   2.971
 1219OPC     OW 5077   2.241   3.637   2.638
 1219OPC    HW1 5078   2.259   3.552   2.646
 1219OPC    HW2 5079   2.292   3.674   2.699
 1219OPC     MW 5080   2.251   3.630   2.648
 1220OPC     OW 5081   3.071   0.046   4.723
 1220OPC    HW1 5082   3.132   4.902   4.705
 1220OPC    HW2 5083   3.096   0.080   4.799
 1220OPC     MW 5084   3.084   0.042   4.731
 1221OPC     OW 5085   3.538   2.675   4.441
 1221OPC    HW1 5086   3.469   2.669   4.494
 1221OPC    HW2 5087   3.569   2.755   4.456
 1221OPC     MW 5088   3.532   2.686   4.451
 1222OPC     OW 5089   1.668   1.785   1.509
 1222OPC    HW1 5090   1.638   1.813   1.432
 1222OPC    HW2 5091   1.615   1.718   1.529
 1222OPC     MW 5092   1.656   1.779   1.501
 1223OPC     OW 5093   3.885   3.268   3.928
 1223OPC    HW1 5094   3.849   3.316   3.991
 1223OPC    HW2 5095   3.851   3.188   3.940
 1223OPC     MW 5096   3.875   3.263   3.939
 1224OPC     OW 5097   1.392   4.653   3.487
 1224OPC    HW1 5098   1.380   4.732   3.520
 1224OPC    HW2 5099   1.464   4.661   3.438
 1224OPC     MW 5100   1.401   4.666   3.485
 1225OPC     OW 5101   0.774   2.493   2.020
 1225OPC    HW1 5102   0.786   2.478   2.105
 1225OPC    HW2 5103   0.850   2.468   1.985
 1225OPC     MW 5104   0.787   2.487   2.027
 1226OPC     OW 5105   4.502   1.342   3.229
 1226OPC    HW1 5106   4.476   1.419   3.195
 1226OPC    HW2 5107   4.428   1.308   3.260
 1226OPC     MW 5108   4.487   1.349   3.228
 1227OPC     OW 5109   3.722   2.981   4.916
 1227OPC    HW1 5110   3.724   2.952   4.999
 1227OPC    HW2 5111   3.749   2.913   4.870
 1227OPC     MW 5112   3.726   2.967   4.922
 1228OPC     OW 5113   4.113   1.057   0.374
 1228OPC    HW1 5114   4.147   1.136   0.388
 1228OPC    HW2 5115   4.117   1.019   0.452
 1228OPC     MW 5116   4.119   1.063   0.388
 1229OPC     OW 5117   3.848   3.619   0.080
 1229OPC    HW1 5118   3.868   3.534   0.088
 1229OPC    HW2 5119   3.768   3.618   0.045
 1229OPC     MW 5120   3.839   3.606   0.076
 1230OPC     OW 5121   2.406   3.161   1.486
 1230OPC    HW1 5122   2.422   3.147   1.401
 1230OPC    HW2 5123   2.426   3.245   1.498
 1230OPC     MW 5124   2.411   3.171   1.475
 1231OPC     OW 5125   1.859   3.897   3.539
 1231OPC    HW1 5126   1.853   3.958   3.476
 1231OPC    HW2 5127   1.793   3.917   3.592
 1231OPC     MW 5128   1.848   3.909   3.537
 1232OPC     OW 5129   3.237   0.073   1.500
 1232OPC    HW1 5130   3.210   4.909   1.476
 1232OPC    HW2 5131   3.269   0.059   1.580
 1232OPC     MW 5132   3.238   0.059   1.508
 1233OPC     OW 5133   3.982   4.855   3.198
 1233OPC    HW1 5134   4.037   4.903   3.245
 1233OPC    HW2 5135   3.970   4.784   3.247
 1233OPC     MW 5136   3.988   4.852   3.212
 1234OPC     OW 5137   0.216   0.426   2.986
 1234OPC    HW1 5138   0.132   0.403   2.976
 1234OPC    HW2 5139   0.227   0.489   2.926
 1234OPC     MW 5140   0.205   0.432   2.976
 1235OPC     OW 5141   1.944   4.257   0.328
 1235OPC    HW1 5142   1.967   4.293   0.404
 1235OPC    HW2 5143   1.874   4.209   0.348
 1235OPC     MW 5144   1.937   4.255   0.342
 1236OPC     OW 5145   3.372   1.146   2.154
 1236OPC    HW1 5146   3.381   1.203   2.089
 1236OPC    HW2 5147   3.356   1.070   2.114
 1236OPC     MW 5148   3.371   1.143   2.139
 1237OPC     OW 5149   1.482   2.611   4.817
 1237OPC    HW1 5150   1.410   2.654   4.838
 1237OPC    HW2 5151   1.461   2.528   4.830
 1237OPC     MW 5152   1.468   2.605   4.822
 1238OPC     OW 5153   2.804   1.019   4.083
 1238OPC    HW1 5154   2.773   1.026   4.164
 1238OPC    HW2 5155   2.764   0.948   4.052
 1238OPC     MW 5156   2.794   1.010   4.090
 1239OPC     OW 5157   2.067   4.263   1.301
 1239OPC    HW1 5158   2.033   4.202   1.353
 1239OPC    HW2 5159   2.146   4.232   1.282
 1239OPC     MW 5160   2.074   4.249   1.306
 1240OPC     OW 5161   0.198   4.281   0.763
 1240OPC    HW1 5162   0.250   4.217   0.736
 1240OPC    HW2 5163   0.166   4.250   0.839
 1240OPC     MW 5164   0.201   4.267   0.771
 1241OPC     OW 5165   3.646   1.081   4.268
 1241OPC    HW1 5166   3.622   1.041   4.194
 1241OPC    HW2 5167   3.570   1.096   4.308
 1241OPC     MW 5168   3.631   1.077   4.263
 1242OPC     OW 5169   3.070   3.087   4.438
 1242OPC    HW1 5170   3.072   3.051   4.359
 1242OPC    HW2 5171   3.142   3.136   4.441
 1242OPC     MW 5172   3.081   3.089   4.427
 1243OPC     OW 5173   1.290   3.048   3.357
 1243OPC    HW1 5174   1.283   2.963   3.336
 1243OPC    HW2 5175   1.313   3.085   3.282
 1243OPC     MW 5176   1.292   3.041   3.343
 1244OPC     OW 5177   3.770   1.481   3.022
 1244OPC    HW1 5178   3.841   1.484   2.970
 1244OPC    HW2 5179   3.720   1.545   2.990
 1244OPC     MW 5180   3.773   1.491   3.009
 1245OPC     OW 5181   3.181   1.660   2.963
 1245OPC    HW1 5182   3.109   1.687   3.003
 1245OPC    HW2 5183   3.188   1.715   2.895
 1245OPC     MW 5184   3.171   1.672   2.959
 1246OPC     OW 5185   3.059   3.988   3.802
 1246OPC    HW1 5186   3.062   4.058   3.751
 1246OPC    HW2 5187   3.116   3.933   3.765
 1246OPC     MW 5188   3.068   3.990   3.789
 1247OPC     OW 5189   2.896   0.134   4.333
 1247OPC    HW1 5190   2.968   0.184   4.334
 1247OPC    HW2 5191   2.832   0.191   4.319
 1247OPC     MW 5192   2.897   0.150   4.331
 1248OPC     OW 5193   3.636   3.046   2.963
 1248OPC    HW1 5194   3.628   3.130   2.985
 1248OPC    HW2 5195   3.707   3.019   3.006
 1248OPC     MW 5196   3.645   3.054   2.973
 1249OPC     OW 5197   0.083   3.641   3.418
 1249OPC    HW1 5198   0.105   3.695   3.354
 1249OPC    HW2 5199   0.000   3.619   3.400
 1249OPC     MW 5200   0.074   3.646   3.406
 1250OPC     OW 5201   0.630   0.810   2.875
 1250OPC    HW1 5202   0.701   0.845   2.910
 1250OPC    HW2 5203   0.662   0.758   2.812
 1250OPC     MW 5204   0.645   0.807   2.871
 1251OPC     OW 5205   4.893   1.399   3.168
 1251OPC    HW1 5206   4.855   1.380   3.093
 1251OPC    HW2 5207   4.849   1.352   3.227
 1251OPC     MW 5208   4.881   1.389   3.166
 1252OPC     OW 5209   0.805   1.654   2.792
 1252OPC    HW1 5210   0.746   1.634   2.854
 1252OPC    HW2 5211   0.880   1.653   2.836
 1252OPC     MW 5212   0.807   1.651   2.808
 1253OPC     OW 5213   2.696   4.496   1.661
 1253OPC    HW1 5214   2.628   4.518   1.610
 1253OPC    HW2 5215   2.760   4.482   1.604
 1253OPC     MW 5216   2.695   4.497   1.645
 1254OPC     OW 5217   2.918   3.379   4.795
 1254OPC    HW1 5218   2.955   3.321   4.849
 1254OPC    HW2 5219   2.890   3.331   4.728
 1254OPC     MW 5220   2.919   3.363   4.793
 1255OPC     OW 5221   4.855   0.550   3.177
 1255OPC    HW1 5222   4.835   0.520   3.257
 1255OPC    HW2 5223   4.778   0.573   3.144
 1255OPC     MW 5224   4.841   0.549   3.184
 1256OPC     OW 5225   3.790   3.834   1.179
 1256OPC    HW1 5226   3.813   3.767   1.231
 1256OPC    HW2 5227   3.863   3.852   1.135
 1256OPC     MW 5228   3.804   3.827   1.180
 1257OPC     OW 5229   0.910   1.187   3.791
 1257OPC    HW1 5230   0.879   1.216   3.867
 1257OPC    HW2 5231   0.858   1.225   3.732
 1257OPC     MW 5232   0.898   1.197   3.793
 1258OPC     OW 5233   4.193   0.963   3.301
 1258OPC    HW1 5234   4.207   0.955   3.386
 1258OPC    HW2 5235   4.107   0.951   3.293
 1258OPC     MW 5236   4.182   0.960   3.312
 1259OPC     OW 5237   4.077   2.094   4.986
 1259OPC    HW1 5238   4.042   2.016   4.968
 1259OPC    HW2 5239   4.016   2.151   4.960
 1259OPC     MW 5240   4.063   2.091   4.980
 1260OPC     OW 5241   0.928   3.466   0.511
 1260OPC    HW1 5242   0.930   3.505   0.433
 1260OPC    HW2 5243   0.893   3.388   0.495
 1260OPC     MW 5244   0.923   3.460   0.497
 1261OPC     OW 5245   2.047   3.457   2.450
 1261OPC    HW1 5246   1.987   3.409   2.490
 1261OPC    HW2 5247   2.111   3.400   2.433
 1261OPC     MW 5248   2.048   3.442   2.453
 1262OPC     OW 5249   2.327   3.413   0.170
 1262OPC    HW1 5250   2.271   3.393   0.105
 1262OPC    HW2 5251   2.394   3.451   0.128
 1262OPC     MW 5252   2.329   3.416   0.154
 1263OPC     OW 5253   1.503   2.150   1.894
 1263OPC    HW1 5254   1.577   2.144   1.940
 1263OPC    HW2 5255   1.512   2.088   1.833
 1263OPC     MW 5256   1.515   2.140   1.892
 1264OPC     OW 5257   4.805   1.606   0.021
 1264OPC    HW1 5258   4.834   1.620   5.083
 1264OPC    HW2 5259   4.825   1.680   0.063
 1264OPC     MW 5260   4.812   1.619   0.015
 1265OPC     OW 5261   4.562   0.906   4.662
 1265OPC    HW1 5262   4.572   0.879   4.744
 1265OPC    HW2 5263   4.636   0.948   4.645
 1265OPC     MW 5264   4.574   0.908   4.672
 1266OPC     OW 5265   2.538   4.566   0.439
 1266OPC    HW1 5266   2.454   4.550   0.458
 1266OPC    HW2 5267   2.572   4.590   0.515
 1266OPC     MW 5268   2.530   4.567   0.453
 1267OPC     OW 5269   2.046   1.451   4.171
 1267OPC    HW1 5270   2.116   1.490   4.136
 1267OPC    HW2 5271   2.072   1.368   4.181
 1267OPC     MW 5272   2.060   1.444   4.167
 1268OPC     OW 5273   1.286   1.625   4.527
 1268OPC    HW1 5274   1.273   1.541   4.507
 1268OPC    HW2 5275   1.240   1.668   4.466
 1268OPC     MW 5276   1.277   1.619   4.515
 1269OPC     OW 5277   3.949   3.441   2.325
 1269OPC    HW1 5278   3.913   3.500   2.272
 1269OPC    HW2 5279   3.969   3.487   2.396
 1269OPC     MW 5280   3.947   3.456   2.328
 1270OPC     OW 5281   3.381   2.401   3.743
 1270OPC    HW1 5282   3.401   2.405   3.828
 1270OPC    HW2 5283   3.308   2.352   3.742
 1270OPC     MW 5284   3.373   2.394   3.756
 1271OPC     OW 5285   4.928   1.399   2.526
 1271OPC    HW1 5286   4.893   1.361   2.596
 1271OPC    HW2 5287   4.998   1.440   2.557
 1271OPC     MW 5288   4.934   1.399   2.541
 1272OPC     OW 5289   3.134   0.690   3.984
 1272OPC    HW1 5290   3.118   0.775   3.982
 1272OPC    HW2 5291   3.125   0.669   4.068
 1272OPC     MW 5292   3.130   0.699   3.996
 1273OPC     OW 5293   0.238   0.454   1.256
 1273OPC    HW1 5294   0.244   0.368   1.244
 1273OPC    HW2 5295   0.252   0.464   1.342
 1273OPC     MW 5296   0.241   0.443   1.267
 1274OPC     OW 5297   2.292   3.731   0.623
 1274OPC    HW1 5298   2.245   3.796   0.589
 1274OPC    HW2 5299   2.291   3.670   0.561
 1274OPC     MW 5300   2.285   3.732   0.609
 1275OPC     OW 5301   1.089   1.872   3.514
 1275OPC    HW1 5302   1.028   1.901   3.569
 1275OPC    HW2 5303   1.062   1.900   3.436
 1275OPC     MW 5304   1.076   1.880   3.511
 1276OPC     OW 5305   4.353   0.971   1.431
 1276OPC    HW1 5306   4.395   1.006   1.363
 1276OPC    HW2 5307   4.417   0.948   1.485
 1276OPC     MW 5308   4.369   0.973   1.429
 1277OPC     OW 5309   1.565   0.774   2.160
 1277OPC    HW1 5310   1.622   0.784   2.095
 1277OPC    HW2 5311   1.589   0.834   2.219
 1277OPC     MW 5312   1.577   0.784   2.159
 1278OPC     OW 5313   3.488   3.448   1.269
 1278OPC    HW1 5314   3.508   3.477   1.190
 1278OPC    HW2 5315   3.433   3.382   1.254
 1278OPC     MW 5316   3.483   3.442   1.255
 1279OPC     OW 5317   3.373   4.746   2.647
 1279OPC    HW1 5318   3.323   4.710   2.708
 1279OPC    HW2 5319   3.335   4.823   2.632
 1279OPC     MW 5320   3.360   4.752   2.654
 1280OPC     OW 5321   2.554   0.242   1.684
 1280OPC    HW1 5322   2.485   0.198   1.652
 1280OPC    HW2 5323   2.525   0.276   1.758
 1280OPC     MW 5324   2.540   0.240   1.690
 1281OPC     OW 5325   3.611   1.629   1.106
 1281OPC    HW1 5326   3.543   1.674   1.139
 1281OPC    HW2 5327   3.573   1.559   1.070
 1281OPC     MW 5328   3.595   1.625   1.106
 1282OPC     OW 5329   0.613   2.618   2.830
 1282OPC    HW1 5330   0.580   2.629   2.910
 1282OPC    HW2 5331   0.681   2.673   2.828
 1282OPC     MW 5332   0.618   2.628   2.842
 1283OPC     OW 5333   4.319   3.409   3.464
 1283OPC    HW1 5334   4.385   3.355   3.481
 1283OPC    HW2 5335   4.337   3.440   3.385
 1283OPC     MW 5336   4.331   3.406   3.455
 1284OPC     OW 5337   0.581   2.460   1.715
 1284OPC    HW1 5338   0.636   2.494   1.773
 1284OPC    HW2 5339   0.621   2.386   1.690
 1284OPC     MW 5340   0.595   2.454   1.720
 1285OPC     OW 5341   3.066   0.359   4.854
 1285OPC    HW1 5342   3.142   0.342   4.892
 1285OPC    HW2 5343   3.082   0.349   4.769
 1285OPC     MW 5344   3.079   0.355   4.847
 1286OPC     OW 5345   0.854   4.705   1.450
 1286OPC    HW1 5346   0.781   4.742   1.482
 1286OPC    HW2 5347   0.849   4.622   1.477
 1286OPC     MW 5348   0.842   4.698   1.459
 1287OPC     OW 5349   0.969   0.757   2.729
 1287OPC    HW1 5350   0.989   0.754   2.814
 1287OPC    HW2 5351   0.900   0.704   2.723
 1287OPC     MW 5352   0.962   0.749   2.741
 1288OPC     OW 5353   0.160   4.830   2.109
 1288OPC    HW1 5354   0.174   4.906   2.149
 1288OPC    HW2 5355   0.106   4.852   2.043
 1288OPC     MW 5356   0.154   4.845   2.105
 1289OPC     OW 5357   2.589   4.847   2.952
 1289OPC    HW1 5358   2.609   4.762   2.957
 1289OPC    HW2 5359   2.589   4.864   2.866
 1289OPC     MW 5360   2.592   4.837   2.940
 1290OPC     OW 5361   3.475   1.088   1.084
 1290OPC    HW1 5362   3.517   1.159   1.111
 1290OPC    HW2 5363   3.394   1.099   1.115
 1290OPC     MW 5364   3.469   1.100   1.093
 1291OPC     OW 5365   0.957   1.569   0.672
 1291OPC    HW1 5366   0.917   1.610   0.607
 1291OPC    HW2 5367   1.037   1.605   0.673
 1291OPC     MW 5368   0.963   1.580   0.663
 1292OPC     OW 5369   2.507   1.650   2.478
 1292OPC    HW1 5370   2.577   1.699   2.460
 1292OPC    HW2 5371   2.444   1.709   2.491
 1292OPC     MW 5372   2.508   1.666   2.477
 1293OPC     OW 5373   2.004   4.024   2.092
 1293OPC    HW1 5374   2.074   3.974   2.100
 1293OPC    HW2 5375   1.942   3.969   2.065
 1293OPC     MW 5376   2.005   4.009   2.089
 1294OPC     OW 5377   0.343   0.170   1.709
 1294OPC    HW1 5378   0.361   0.087   1.688
 1294OPC    HW2 5379   0.406   0.190   1.766
 1294OPC     MW 5380   0.355   0.161   1.714
 1295OPC     OW 5381   0.694   3.086   1.259
 1295OPC    HW1 5382   0.724   3.052   1.184
 1295OPC    HW2 5383   0.664   3.164   1.235
 1295OPC     MW 5384   0.694   3.092   1.244
 1296OPC     OW 5385   0.281   3.095   2.673
 1296OPC    HW1 5386   0.356   3.121   2.637
 1296OPC    HW2 5387   0.238   3.169   2.688
 1296OPC     MW 5388   0.286   3.110   2.670
 1297OPC     OW 5389   4.186   0.995   4.650
 1297OPC    HW1 5390   4.128   1.042   4.695
 1297OPC    HW2 5391   4.229   0.951   4.712
 1297OPC     MW 5392   4.184   0.995   4.666
 1298OPC     OW 5393   4.789   0.395   0.935
 1298OPC    HW1 5394   4.799   0.441   0.861
 1298OPC    HW2 5395   4.793   0.312   0.908
 1298OPC     MW 5396   4.791   0.390   0.920
 1299OPC     OW 5397   2.170   0.057   3.988
 1299OPC    HW1 5398   2.100   0.029   4.033
 1299OPC    HW2 5399   2.175   0.141   4.009
 1299OPC     MW 5400   2.160   0.065   3.998
 1300OPC     OW 5401   2.684   4.634   0.670
 1300OPC    HW1 5402   2.737   4.569   0.693
 1300OPC    HW2 5403   2.677   4.682   0.743
 1300OPC     MW 5404   2.691   4.632   0.684
 1301OPC     OW 5405   0.219   1.436   1.264
 1301OPC    HW1 5406   0.206   1.374   1.324
 1301OPC    HW2 5407   0.306   1.443   1.259
 1301OPC     MW 5408   0.230   1.428   1.272
 1302OPC     OW 5409   4.396   0.737   3.605
 1302OPC    HW1 5410   4.399   0.650   3.594
 1302OPC    HW2 5411   4.463   0.766   3.556
 1302OPC     MW 5412   4.406   0.728   3.596
 1303OPC     OW 5413   1.261   0.094   4.677
 1303OPC    HW1 5414   1.344   0.070   4.662
 1303OPC    HW2 5415   1.246   0.065   4.758
 1303OPC     MW 5416   1.271   0.086   4.687
 1304OPC     OW 5417   1.317   2.903   2.157
 1304OPC    HW1 5418   1.339   2.842   2.215
 1304OPC    HW2 5419   1.264   2.862   2.102
 1304OPC     MW 5420   1.313   2.888   2.157
 1305OPC     OW 5421   4.767   1.789   2.338
 1305OPC    HW1 5422   4.852   1.769   2.337
 1305OPC    HW2 5423   4.731   1.726   2.385
 1305OPC     MW 5424   4.774   1.777   2.345
 1306OPC     OW 5425   4.865   1.621   1.229
 1306OPC    HW1 5426   4.839   1.692   1.185
 1306OPC    HW2 5427   4.940   1.647   1.267
 1306OPC     MW 5428   4.872   1.635   1.228
 1307OPC     OW 5429   4.507   0.324   0.821
 1307OPC    HW1 5430   4.504   0.337   0.907
 1307OPC    HW2 5431   4.574   0.269   0.812
 1307OPC     MW 5432   4.517   0.318   0.832
 1308OPC     OW 5433   4.726   0.576   1.695
 1308OPC    HW1 5434   4.688   0.498   1.700
 1308OPC    HW2 5435   4.811   0.557   1.703
 1308OPC     MW 5436   4.733   0.562   1.697
 1309OPC     OW 5437   4.643   0.626   1.438
 1309OPC    HW1 5438   4.677   0.703   1.413
 1309OPC    HW2 5439   4.670   0.618   1.520
 1309OPC     MW 5440   4.652   0.636   1.446
 1310OPC     OW 5441   4.647   3.152   1.358
 1310OPC    HW1 5442   4.606   3.199   1.419
 1310OPC    HW2 5443   4.615   3.184   1.283
 1310OPC     MW 5444   4.636   3.164   1.356
 1311OPC     OW 5445   4.363   2.276   3.510
 1311OPC    HW1 5446   4.388   2.317   3.437
 1311OPC    HW2 5447   4.348   2.194   3.483
 1311OPC     MW 5448   4.364   2.270   3.495
 1312OPC     OW 5449   3.348   2.412   2.867
 1312OPC    HW1 5450   3.341   2.478   2.811
 1312OPC    HW2 5451   3.313   2.444   2.940
 1312OPC     MW 5452   3.342   2.426   2.870
 1313OPC     OW 5453   1.057   0.887   2.316
 1313OPC    HW1 5454   0.998   0.879   2.252
 1313OPC    HW2 5455   1.008   0.905   2.386
 1313OPC     MW 5456   1.041   0.888   2.317
 1314OPC     OW 5457   2.829   1.592   1.783
 1314OPC    HW1 5458   2.865   1.672   1.776
 1314OPC    HW2 5459   2.744   1.608   1.784
 1314OPC     MW 5460   2.822   1.606   1.782
 1315OPC     OW 5461   4.789   2.661   4.942
 1315OPC    HW1 5462   4.825   2.673   5.021
 1315OPC    HW2 5463   4.828   2.589   4.913
 1315OPC     MW 5464   4.800   2.652   4.950
 1316OPC     OW 5465   0.171   2.083   4.598
 1316OPC    HW1 5466   0.223   2.024   4.562
 1316OPC    HW2 5467   0.170   2.148   4.539
 1316OPC     MW 5468   0.178   2.084   4.584
 1317OPC     OW 5469   3.383   2.365   0.626
 1317OPC    HW1 5470   3.440   2.325   0.573
 1317OPC    HW2 5471   3.431   2.426   0.665
 1317OPC     MW 5472   3.399   2.368   0.624
 1318OPC     OW 5473   0.899   3.155   1.437
 1318OPC    HW1 5474   0.826   3.136   1.393
 1318OPC    HW2 5475   0.885   3.122   1.517
 1318OPC     MW 5476   0.886   3.147   1.442
 1319OPC     OW 5477   1.322   3.187   0.547
 1319OPC    HW1 5478   1.303   3.116   0.593
 1319OPC    HW2 5479   1.399   3.212   0.580
 1319OPC     MW 5480   1.331   3.180   0.559
 1320OPC     OW 5481   4.202   1.317   0.411
 1320OPC    HW1 5482   4.166   1.359   0.343
 1320OPC    HW2 5483   4.286   1.339   0.407
 1320OPC     MW 5484   4.209   1.326   0.400
 1321OPC     OW 5485   3.628   2.920   4.539
 1321OPC    HW1 5486   3.563   2.976   4.558
 1321OPC    HW2 5487   3.691   2.972   4.509
 1321OPC     MW 5488   3.628   2.936   4.537
 1322OPC     OW 5489   2.232   3.843   0.206
 1322OPC    HW1 5490   2.206   3.813   0.129
 1322OPC    HW2 5491   2.215   3.929   0.202
 1322OPC     MW 5492   2.226   3.851   0.194
 1323OPC     OW 5493   4.457   0.604   0.770
 1323OPC    HW1 5494   4.511   0.667   0.743
 1323OPC    HW2 5495   4.504   0.531   0.761
 1323OPC     MW 5496   4.472   0.603   0.765
 1324OPC     OW 5497   0.446   4.842   2.837
 1324OPC    HW1 5498   0.424   4.817   2.757
 1324OPC    HW2 5499   0.477   0.008   2.826
 1324OPC     MW 5500   0.447   4.850   2.824
 1325OPC     OW 5501   3.655   2.613   3.633
 1325OPC    HW1 5502   3.668   2.562   3.702
 1325OPC    HW2 5503   3.598   2.672   3.661
 1325OPC     MW 5504   3.649   2.614   3.647
 1326OPC     OW 5505   4.168   1.462   0.158
 1326OPC    HW1 5506   4.099   1.508   0.187
 1326OPC    HW2 5507   4.207   1.517   0.103
 1326OPC     MW 5508   4.163   1.477   0.154
 1327OPC     OW 5509   0.443   1.785   1.235
 1327OPC    HW1 5510   0.518   1.757   1.268
 1327OPC    HW2 5511   0.393   1.713   1.232
 1327OPC     MW 5512   0.446   1.770   1.239
 1328OPC     OW 5513   1.824   3.699   3.205
 1328OPC    HW1 5514   1.753   3.746   3.225
 1328OPC    HW2 5515   1.816   3.685   3.119
 1328OPC     MW 5516   1.812   3.704   3.195
 1329OPC     OW 5517   1.801   3.293   3.864
 1329OPC    HW1 5518   1.805   3.222   3.813
 1329OPC    HW2 5519   1.716   3.312   3.865
 1329OPC     MW 5520   1.789   3.285   3.857
 1330OPC     OW 5521   3.437   4.237   3.318
 1330OPC    HW1 5522   3.480   4.163   3.337
 1330OPC    HW2 5523   3.499   4.298   3.318
 1330OPC     MW 5524   3.452   4.235   3.321
 1331OPC     OW 5525   1.935   3.379   1.872
 1331OPC    HW1 5526   1.929   3.330   1.944
 1331OPC    HW2 5527   1.966   3.455   1.901
 1331OPC     MW 5528   1.939   3.383   1.887
 1332OPC     OW 5529   1.871   0.068   3.473
 1332OPC    HW1 5530   1.866   0.009   3.536
 1332OPC    HW2 5531   1.952   0.058   3.441
 1332OPC     MW 5532   1.882   0.058   3.477
 1333OPC     OW 5533   2.393   1.542   1.075
 1333OPC    HW1 5534   2.465   1.508   1.040
 1333OPC    HW2 5535   2.329   1.513   1.023
 1333OPC     MW 5536   2.394   1.533   1.062
 1334OPC     OW 5537   1.037   2.247   3.182
 1334OPC    HW1 5538   1.089   2.304   3.141
 1334OPC    HW2 5539   0.980   2.298   3.225
 1334OPC     MW 5540   1.036   2.263   3.182
 1335OPC     OW 5541   0.706   4.115   0.665
 1335OPC    HW1 5542   0.688   4.130   0.749
 1335OPC    HW2 5543   0.785   4.078   0.668
 1335OPC     MW 5544   0.715   4.112   0.678
 1336OPC     OW 5545   2.871   4.627   3.995
 1336OPC    HW1 5546   2.830   4.559   3.960
 1336OPC    HW2 5547   2.878   4.606   4.079
 1336OPC     MW 5548   2.866   4.614   4.002
 1337OPC     OW 5549   4.126   2.197   3.952
 1337OPC    HW1 5550   4.149   2.279   3.970
 1337OPC    HW2 5551   4.186   2.171   3.894
 1337OPC     MW 5552   4.138   2.205   3.946
 1338OPC     OW 5553   3.153   4.341   1.552
 1338OPC    HW1 5554   3.192   4.360   1.628
 1338OPC    HW2 5555   3.083   4.393   1.552
 1338OPC     MW 5556   3.148   4.352   1.563
 1339OPC     OW 5557   1.923   1.283   5.028
 1339OPC    HW1 5558   1.926   1.367   5.004
 1339OPC    HW2 5559   1.933   1.240   4.953
 1339OPC     MW 5560   1.925   1.289   5.013
 1340OPC     OW 5561   1.692   1.208   4.658
 1340OPC    HW1 5562   1.734   1.242   4.726
 1340OPC    HW2 5563   1.742   1.231   4.590
 1340OPC     MW 5564   1.706   1.216   4.658
 1341OPC     OW 5565   3.905   2.728   3.644
 1341OPC    HW1 5566   3.884   2.810   3.626
 1341OPC    HW2 5567   3.828   2.686   3.640
 1341OPC     MW 5568   3.890   2.734   3.641
 1342OPC     OW 5569   1.965   0.108   4.796
 1342OPC    HW1 5570   1.988   0.171   4.851
 1342OPC    HW2 5571   1.897   0.069   4.836
 1342OPC     MW 5572   1.958   0.111   4.810
 1343OPC     OW 5573   3.623   3.787   1.834
 1343OPC    HW1 5574   3.577   3.857   1.856
 1343OPC    HW2 5575   3.665   3.811   1.761
 1343OPC     MW 5576   3.623   3.801   1.826
 1344OPC     OW 5577   2.901   0.882   2.248
 1344OPC    HW1 5578   2.908   0.908   2.165
 1344OPC    HW2 5579   2.943   0.806   2.250
 1344OPC     MW 5580   2.908   0.875   2.236
 1345OPC     OW 5581   1.373   0.108   0.953
 1345OPC    HW1 5582   1.350   0.160   0.886
 1345OPC    HW2 5583   1.302   0.058   0.965
 1345OPC     MW 5584   1.359   0.108   0.945
 1346OPC     OW 5585   3.385   1.655   3.823
 1346OPC    HW1 5586   3.456   1.609   3.802
 1346OPC    HW2 5587   3.375   1.710   3.756
 1346OPC     MW 5588   3.394   1.656   3.810
 1347OPC     OW 5589   0.823   0.100   4.069
 1347OPC    HW1 5590   0.874   0.068   4.006
 1347OPC    HW2 5591   0.745   0.105   4.030
 1347OPC     MW 5592   0.819   0.096   4.054
 1348OPC     OW 5593   4.602   1.933   2.537
 1348OPC    HW1 5594   4.641   1.985   2.595
 1348OPC    HW2 5595   4.665   1.915   2.480
 1348OPC     MW 5596   4.617   1.938   2.537
 1349OPC     OW 5597   3.132   2.564   0.275
 1349OPC    HW1 5598   3.211   2.599   0.284
 1349OPC    HW2 5599   3.116   2.528   0.353
 1349OPC     MW 5600   3.141   2.564   0.288
 1350OPC     OW 5601   1.619   1.920   3.005
 1350OPC    HW1 5602   1.619   1.929   2.918
 1350OPC    HW2 5603   1.547   1.962   3.030
 1350OPC     MW 5604   1.608   1.928   2.996
 1351OPC     OW 5605   1.087   1.979   1.916
 1351OPC    HW1 5606   1.107   1.961   1.833
 1351OPC    HW2 5607   1.162   1.967   1.958
 1351OPC     MW 5608   1.101   1.975   1.910
 1352OPC     OW 5609   3.694   2.363   0.945
 1352OPC    HW1 5610   3.726   2.418   1.004
 1352OPC    HW2 5611   3.627   2.324   0.986
 1352OPC     MW 5612   3.689   2.365   0.960
 1353OPC     OW 5613   4.187   0.031   2.303
 1353OPC    HW1 5614   4.248   0.071   2.351
 1353OPC    HW2 5615   4.153   0.096   2.254
 1353OPC     MW 5616   4.191   0.047   2.303
 1354OPC     OW 5617   1.514   4.573   0.794
 1354OPC    HW1 5618   1.510   4.658   0.773
 1354OPC    HW2 5619   1.460   4.535   0.738
 1354OPC     MW 5620   1.506   4.580   0.783
 1355OPC     OW 5621   0.314   0.926   0.816
 1355OPC    HW1 5622   0.390   0.883   0.811
 1355OPC    HW2 5623   0.329   0.988   0.875
 1355OPC     MW 5624   0.327   0.929   0.824
 1356OPC     OW 5625   4.521   2.966   3.357
 1356OPC    HW1 5626   4.576   2.932   3.299
 1356OPC    HW2 5627   4.446   2.970   3.314
 1356OPC     MW 5628   4.518   2.962   3.342
 1357OPC     OW 5629   4.123   2.293   0.261
 1357OPC    HW1 5630   4.149   2.212   0.280
 1357OPC    HW2 5631   4.081   2.319   0.332
 1357OPC     MW 5632   4.121   2.285   0.274
 1358OPC     OW 5633   3.758   0.801   0.264
 1358OPC    HW1 5634   3.697   0.772   0.209
 1358OPC    HW2 5635   3.823   0.827   0.212
 1358OPC     MW 5636   3.759   0.801   0.248
 1359OPC     OW 5637   0.892   3.777   2.958
 1359OPC    HW1 5638   0.881   3.796   3.042
 1359OPC    HW2 5639   0.811   3.758   2.930
 1359OPC     MW 5640   0.878   3.777   2.966
 1360OPC     OW 5641   4.671   2.200   3.268
 1360OPC    HW1 5642   4.711   2.269   3.232
 1360OPC    HW2 5643   4.685   2.211   3.354
 1360OPC     MW 5644   4.679   2.212   3.276
 1361OPC     OW 5645   3.961   0.194   2.632
 1361OPC    HW1 5646   3.962   0.276   2.603
 1361OPC    HW2 5647   3.984   0.147   2.563
 1361OPC     MW 5648   3.964   0.199   2.618
 1362OPC     OW 5649   2.428   0.721   0.066
 1362OPC    HW1 5650   2.406   0.790   0.115
 1362OPC    HW2 5651   2.357   0.708   0.016
 1362OPC     MW 5652   2.414   0.729   0.066
 1363OPC     OW 5653   3.823   1.456   1.865
 1363OPC    HW1 5654   3.780   1.457   1.790
 1363OPC    HW2 5655   3.814   1.537   1.895
 1363OPC     MW 5656   3.815   1.468   1.858
 1364OPC     OW 5657   2.673   2.338   4.496
 1364OPC    HW1 5658   2.735   2.376   4.544
 1364OPC    HW2 5659   2.671   2.256   4.528
 1364OPC     MW 5660   2.682   2.331   4.508
 1365OPC     OW 5661   4.257   0.973   3.578
 1365OPC    HW1 5662   4.323   1.027   3.599
 1365OPC    HW2 5663   4.292   0.893   3.590
 1365OPC     MW 5664   4.272   0.969   3.583
 1366OPC     OW 5665   3.738   1.943   3.905
 1366OPC    HW1 5666   3.662   1.962   3.868
 1366OPC    HW2 5667   3.783   2.018   3.900
 1366OPC     MW 5668   3.734   1.957   3.899
 1367OPC     OW 5669   4.138   2.284   0.832
 1367OPC    HW1 5670   4.058   2.254   0.850
 1367OPC    HW2 5671   4.175   2.294   0.910
 1367OPC     MW 5672   4.132   2.281   0.846
 1368OPC     OW 5673   1.157   4.026   4.812
 1368OPC    HW1 5674   1.194   4.003   4.736
 1368OPC    HW2 5675   1.156   4.113   4.809
 1368OPC     MW 5676   1.162   4.035   4.800
 1369OPC     OW 5677   2.222   1.062   4.919
 1369OPC    HW1 5678   2.287   1.003   4.925
 1369OPC    HW2 5679   2.208   1.085   5.002
 1369OPC     MW 5680   2.230   1.057   4.932
 1370OPC     OW 5681   0.282   0.751   3.275
 1370OPC    HW1 5682   0.354   0.744   3.226
 1370OPC    HW2 5683   0.247   0.826   3.249
 1370OPC     MW 5684   0.288   0.761   3.264
 1371OPC     OW 5685   4.085   0.520   2.039
 1371OPC    HW1 5686   4.148   0.576   2.018
 1371OPC    HW2 5687   4.030   0.567   2.087
 1371OPC     MW 5688   4.086   0.535   2.043
 1372OPC     OW 5689   3.279   2.723   1.743
 1372OPC    HW1 5690   3.258   2.767   1.671
 1372OPC    HW2 5691   3.204   2.717   1.787
 1372OPC     MW 5692   3.265   2.729   1.739
 1373OPC     OW 5693   3.648   1.984   0.322
 1373OPC    HW1 5694   3.732   1.985   0.345
 1373OPC    HW2 5695   3.650   1.965   0.237
 1373OPC     MW 5696   3.661   1.981   0.313
 1374OPC     OW 5697   0.572   0.691   2.363
 1374OPC    HW1 5698   0.585   0.704   2.278
 1374OPC    HW2 5699   0.630   0.629   2.383
 1374OPC     MW 5700   0.583   0.684   2.354
 1375OPC     OW 5701   4.836   4.764   3.022
 1375OPC    HW1 5702   4.812   4.848   3.023
 1375OPC    HW2 5703   4.766   4.722   3.053
 1375OPC     MW 5704   4.822   4.770   3.027
 1376OPC     OW 5705   1.791   0.679   1.019
 1376OPC    HW1 5706   1.741   0.608   1.014
 1376OPC    HW2 5707   1.825   0.686   0.939
 1376OPC     MW 5708   1.789   0.670   1.006
 1377OPC     OW 5709   2.424   3.474   3.811
 1377OPC    HW1 5710   2.355   3.444   3.767
 1377OPC    HW2 5711   2.389   3.525   3.873
 1377OPC     MW 5712   2.409   3.477   3.814
 1378OPC     OW 5713   1.926   4.175   2.307
 1378OPC    HW1 5714   1.958   4.119   2.249
 1378OPC    HW2 5715   1.998   4.206   2.347
 1378OPC     MW 5716   1.942   4.171   2.305
 1379OPC     OW 5717   0.646   2.672   2.435
 1379OPC    HW1 5718   0.703   2.617   2.398
 1379OPC    HW2 5719   0.596   2.619   2.484
 1379OPC     MW 5720   0.647   2.656   2.437
 1380OPC     OW 5721   3.494   1.294   3.923
 1380OPC    HW1 5722   3.530   1.367   3.891
 1380OPC    HW2 5723   3.467   1.317   4.002
 1380OPC     MW 5724   3.495   1.308   3.930
 1381OPC     OW 5725   1.323   1.602   5.008
 1381OPC    HW1 5726   1.343   1.652   4.939
 1381OPC    HW2 5727   1.281   1.535   4.973
 1381OPC     MW 5728   1.320   1.600   4.993
 1382OPC     OW 5729   0.501   4.105   5.015
 1382OPC    HW1 5730   0.436   4.076   4.965
 1382OPC    HW2 5731   0.550   4.034   5.028
 1382OPC     MW 5732   0.499   4.090   5.010
 1383OPC     OW 5733   4.556   4.055   1.230
 1383OPC    HW1 5734   4.584   4.137   1.225
 1383OPC    HW2 5735   4.604   4.013   1.171
 1383OPC     MW 5736   4.567   4.061   1.221
 1384OPC     OW 5737   3.281   2.961   0.305
 1384OPC    HW1 5738   3.325   3.032   0.330
 1384OPC    HW2 5739   3.244   2.985   0.230
 1384OPC     MW 5740   3.282   2.975   0.298
 1385OPC     OW 5741   2.283   4.541   0.818
 1385OPC    HW1 5742   2.250   4.600   0.764
 1385OPC    HW2 5743   2.259   4.569   0.897
 1385OPC     MW 5744   2.275   4.554   0.822
 1386OPC     OW 5745   0.420   0.987   2.848
 1386OPC    HW1 5746   0.416   1.011   2.764
 1386OPC    HW2 5747   0.486   0.931   2.850
 1386OPC     MW 5748   0.429   0.982   2.836
 1387OPC     OW 5749   4.157   3.808   0.445
 1387OPC    HW1 5750   4.091   3.793   0.391
 1387OPC    HW2 5751   4.125   3.867   0.501
 1387OPC     MW 5752   4.143   3.815   0.445
 1388OPC     OW 5753   0.104   1.668   0.040
 1388OPC    HW1 5754   0.110   1.734   5.126
 1388OPC    HW2 5755   0.175   1.620   0.023
 1388OPC     MW 5756   0.115   1.671   0.029
 1389OPC     OW 5757   2.059   0.159   0.072
 1389OPC    HW1 5758   2.040   0.208   0.003
 1389OPC    HW2 5759   2.005   0.189   0.134
 1389OPC     MW 5760   2.048   0.171   0.071
 1390OPC     OW 5761   2.667   2.509   3.925
 1390OPC    HW1 5762   2.584   2.522   3.900
 1390OPC    HW2 5763   2.712   2.527   3.853
 1390OPC     MW 5764   2.661   2.514   3.911
 1391OPC     OW 5765   2.821   4.574   1.036
 1391OPC    HW1 5766   2.773   4.637   1.000
 1391OPC    HW2 5767   2.882   4.557   0.976
 1391OPC     MW 5768   2.823   4.581   1.022
 1392OPC     OW 5769   4.393   4.268   1.943
 1392OPC    HW1 5770   4.464   4.240   1.985
 1392OPC    HW2 5771   4.374   4.203   1.888
 1392OPC     MW 5772   4.401   4.254   1.941
 1393OPC     OW 5773   0.226   0.102   0.309
 1393OPC    HW1 5774   0.312   0.118   0.307
 1393OPC    HW2 5775   0.194   0.167   0.357
 1393OPC     MW 5776   0.234   0.114   0.316
 1394OPC     OW 5777   2.507   3.852   0.294
 1394OPC    HW1 5778   2.538   3.772   0.278
 1394OPC    HW2 5779   2.425   3.849   0.266
 1394OPC     MW 5780   2.500   3.840   0.288
 1395OPC     OW 5781   4.317   4.747   4.945
 1395OPC    HW1 5782   4.301   4.747   5.031
 1395OPC    HW2 5783   4.404   4.742   4.941
 1395OPC     MW 5784   4.328   4.746   4.957
 1396OPC     OW 5785   1.892   3.472   2.224
 1396OPC    HW1 5786   1.813   3.469   2.261
 1396OPC    HW2 5787   1.947   3.462   2.291
 1396OPC     MW 5788   1.888   3.470   2.239
 1397OPC     OW 5789   0.956   3.595   4.993
 1397OPC    HW1 5790   1.038   3.607   5.018
 1397OPC    HW2 5791   0.961   3.532   4.933
 1397OPC     MW 5792   0.969   3.588   4.988
 1398OPC     OW 5793   3.349   1.741   3.343
 1398OPC    HW1 5794   3.268   1.710   3.343
 1398OPC    HW2 5795   3.385   1.708   3.271
 1398OPC     MW 5796   3.343   1.732   3.333
 1399OPC     OW 5797   4.478   4.814   0.783
 1399OPC    HW1 5798   4.516   4.858   0.718
 1399OPC    HW2 5799   4.417   4.870   0.811
 1399OPC     MW 5800   4.475   4.829   0.777
 1400OPC     OW 5801   3.909   4.392   4.515
 1400OPC    HW1 5802   3.823   4.405   4.524
 1400OPC    HW2 5803   3.926   4.421   4.434
 1400OPC     MW 5804   3.899   4.398   4.504
 1401OPC     OW 5805   0.384   0.403   0.648
 1401OPC    HW1 5806   0.320   0.453   0.618
 1401OPC    HW2 5807   0.345   0.357   0.712
 1401OPC     MW 5808   0.369   0.403   0.653
 1402OPC     OW 5809   2.764   4.797   4.346
 1402OPC    HW1 5810   2.718   4.800   4.420
 1402OPC    HW2 5811   2.815   4.868   4.351
 1402OPC     MW 5812   2.765   4.808   4.358
 1403OPC     OW 5813   3.197   3.469   1.592
 1403OPC    HW1 5814   3.193   3.482   1.506
 1403OPC    HW2 5815   3.267   3.418   1.602
 1403OPC     MW 5816   3.207   3.463   1.581
 1404OPC     OW 5817   2.712   2.667   4.998
 1404OPC    HW1 5818   2.663   2.626   4.940
 1404OPC    HW2 5819   2.665   2.738   5.019
 1404OPC     MW 5820   2.698   2.672   4.993
 1405OPC     OW 5821   0.646   2.035   2.137
 1405OPC    HW1 5822   0.603   2.097   2.181
 1405OPC    HW2 5823   0.713   2.077   2.102
 1405OPC     MW 5824   0.649   2.050   2.138
 1406OPC     OW 5825   4.494   1.685   4.457
 1406OPC    HW1 5826   4.566   1.637   4.467
 1406OPC    HW2 5827   4.521   1.767   4.466
 1406OPC     MW 5828   4.508   1.690   4.460
 1407OPC     OW 5829   4.370   0.726   4.549
 1407OPC    HW1 5830   4.298   0.724   4.597
 1407OPC    HW2 5831   4.416   0.792   4.583
 1407OPC     MW 5832   4.366   0.735   4.561
 1408OPC     OW 5833   3.825   2.177   1.484
 1408OPC    HW1 5834   3.764   2.196   1.543
 1408OPC    HW2 5835   3.858   2.255   1.462
 1408OPC     MW 5836   3.821   2.191   1.489
 1409OPC     OW 5837   1.679   3.189   2.006
 1409OPC    HW1 5838   1.757   3.191   2.046
 1409OPC    HW2 5839   1.647   3.111   2.028
 1409OPC     MW 5840   1.686   3.177   2.015
 1410OPC     OW 5841   4.650   3.453   1.998
 1410OPC    HW1 5842   4.725   3.496   1.992
 1410OPC    HW2 5843   4.610   3.491   2.065
 1410OPC     MW 5844   4.655   3.465   2.007
 1411OPC     OW 5845   3.367   0.890   2.025
 1411OPC    HW1 5846   3.397   0.837   2.088
 1411OPC    HW2 5847   3.294   0.850   1.998
 1411OPC     MW 5848   3.361   0.876   2.030
 1412OPC     OW 5849   1.101   2.935   3.954
 1412OPC    HW1 5850   1.184   2.954   3.934
 1412OPC    HW2 5851   1.089   2.974   4.031
 1412OPC     MW 5852   1.112   2.944   3.962
 1413OPC     OW 5853   3.415   1.073   3.262
 1413OPC    HW1 5854   3.498   1.100   3.266
 1413OPC    HW2 5855   3.386   1.081   3.344
 1413OPC     MW 5856   3.423   1.078   3.275
 1414OPC     OW 5857   4.306   2.042   1.179
 1414OPC    HW1 5858   4.378   1.997   1.155
 1414OPC    HW2 5859   4.310   2.042   1.266
 1414OPC     MW 5860   4.317   2.035   1.188
 1415OPC     OW 5861   3.866   0.883   4.142
 1415OPC    HW1 5862   3.875   0.884   4.055
 1415OPC    HW2 5863   3.904   0.957   4.167
 1415OPC     MW 5864   3.873   0.894   4.133
 1416OPC     OW 5865   0.064   2.183   2.075
 1416OPC    HW1 5866   0.075   2.106   2.115
 1416OPC    HW2 5867   0.052   2.239   2.140
 1416OPC     MW 5868   0.064   2.180   2.090
 1417OPC     OW 5869   2.127   2.693   4.359
 1417OPC    HW1 5870   2.093   2.771   4.378
 1417OPC    HW2 5871   2.190   2.711   4.302
 1417OPC     MW 5872   2.131   2.707   4.353
 1418OPC     OW 5873   2.334   4.331   0.241
 1418OPC    HW1 5874   2.290   4.257   0.257
 1418OPC    HW2 5875   2.324   4.377   0.315
 1418OPC     MW 5876   2.326   4.327   0.254
 1419OPC     OW 5877   1.973   0.319   4.976
 1419OPC    HW1 5878   1.889   0.301   4.993
 1419OPC    HW2 5879   1.970   0.400   4.944
 1419OPC     MW 5880   1.960   0.328   4.974
 1420OPC     OW 5881   2.298   0.546   4.247
 1420OPC    HW1 5882   2.287   0.613   4.192
 1420OPC    HW2 5883   2.345   0.579   4.312
 1420OPC     MW 5884   2.303   0.561   4.248
 1421OPC     OW 5885   1.825   1.956   1.218
 1421OPC    HW1 5886   1.849   1.964   1.302
 1421OPC    HW2 5887   1.742   1.931   1.223
 1421OPC     MW 5888   1.816   1.954   1.231
 1422OPC     OW 5889   3.926   1.202   4.474
 1422OPC    HW1 5890   3.997   1.239   4.508
 1422OPC    HW2 5891   3.951   1.178   4.394
 1422OPC     MW 5892   3.940   1.204   4.467
 1423OPC     OW 5893   3.174   1.373   4.756
 1423OPC    HW1 5894   3.246   1.343   4.716
 1423OPC    HW2 5895   3.109   1.329   4.717
 1423OPC     MW 5896   3.175   1.362   4.744
 1424OPC     OW 5897   1.720   0.648   2.872
 1424OPC    HW1 5898   1.724   0.567   2.904
 1424OPC    HW2 5899   1.636   0.658   2.852
 1424OPC     MW 5900   1.708   0.638   2.874
 1425OPC     OW 5901   2.191   1.493   1.362
 1425OPC    HW1 5902   2.245   1.429   1.337
 1425OPC    HW2 5903   2.230   1.565   1.332
 1425OPC     MW 5904   2.205   1.494   1.354
 1426OPC     OW 5905   4.885   0.801   0.178
 1426OPC    HW1 5906   4.951   0.847   0.144
 1426OPC    HW2 5907   4.831   0.862   0.209
 1426OPC     MW 5908   4.887   0.817   0.178
 1427OPC     OW 5909   2.425   3.012   0.622
 1427OPC    HW1 5910   2.388   3.057   0.687
 1427OPC    HW2 5911   2.442   3.073   0.562
 1427OPC     MW 5912   2.422   3.028   0.623
 1428OPC     OW 5913   4.524   4.806   1.194
 1428OPC    HW1 5914   4.575   4.832   1.260
 1428OPC    HW2 5915   4.472   4.876   1.180
 1428OPC     MW 5916   4.524   4.820   1.202
 1429OPC     OW 5917   0.717   3.963   4.050
 1429OPC    HW1 5918   0.660   4.011   4.095
 1429OPC    HW2 5919   0.722   3.889   4.095
 1429OPC     MW 5920   0.709   3.959   4.063
 1430OPC     OW 5921   2.525   2.176   1.309
 1430OPC    HW1 5922   2.536   2.253   1.270
 1430OPC    HW2 5923   2.567   2.185   1.385
 1430OPC     MW 5924   2.533   2.189   1.314
 1431OPC     OW 5925   4.176   4.321   1.036
 1431OPC    HW1 5926   4.238   4.381   1.052
 1431OPC    HW2 5927   4.124   4.326   1.106
 1431OPC     MW 5928   4.178   4.331   1.049
 1432OPC     OW 5929   0.980   1.358   2.359
 1432OPC    HW1 5930   0.918   1.403   2.317
 1432OPC    HW2 5931   0.966   1.377   2.443
 1432OPC     MW 5932   0.969   1.367   2.365
 1433OPC     OW 5933   4.240   4.404   0.484
 1433OPC    HW1 5934   4.163   4.420   0.522
 1433OPC    HW2 5935   4.229   4.325   0.449
 1433OPC     MW 5936   4.227   4.395   0.484
 1434OPC     OW 5937   4.082   0.093   0.308
 1434OPC    HW1 5938   4.040   0.066   0.380
 1434OPC    HW2 5939   4.096   0.177   0.323
 1434OPC     MW 5940   4.078   0.101   0.321
 1435OPC     OW 5941   2.171   4.537   2.016
 1435OPC    HW1 5942   2.159   4.453   2.034
 1435OPC    HW2 5943   2.096   4.561   1.978
 1435OPC     MW 5944   2.159   4.528   2.013
 1436OPC     OW 5945   2.468   4.809   1.914
 1436OPC    HW1 5946   2.491   4.883   1.954
 1436OPC    HW2 5947   2.383   4.819   1.898
 1436OPC     MW 5948   2.459   4.821   1.918
 1437OPC     OW 5949   4.877   0.408   0.313
 1437OPC    HW1 5950   4.919   0.426   0.239
 1437OPC    HW2 5951   4.872   0.486   0.352
 1437OPC     MW 5952   4.882   0.422   0.308
 1438OPC     OW 5953   3.373   3.014   1.388
 1438OPC    HW1 5954   3.308   2.980   1.436
 1438OPC    HW2 5955   3.417   3.064   1.445
 1438OPC     MW 5956   3.370   3.016   1.404
 1439OPC     OW 5957   3.738   4.535   1.700
 1439OPC    HW1 5958   3.706   4.460   1.669
 1439OPC    HW2 5959   3.823   4.518   1.710
 1439OPC     MW 5960   3.746   4.521   1.697
 1440OPC     OW 5961   2.595   4.848   4.567
 1440OPC    HW1 5962   2.655   4.865   4.628
 1440OPC    HW2 5963   2.578   0.012   4.532
 1440OPC     MW 5964   2.601   4.862   4.571
 1441OPC     OW 5965   3.677   3.117   0.918
 1441OPC    HW1 5966   3.745   3.114   0.972
 1441OPC    HW2 5967   3.617   3.066   0.957
 1441OPC     MW 5968   3.678   3.109   0.932
 1442OPC     OW 5969   1.580   0.998   2.595
 1442OPC    HW1 5970   1.544   0.920   2.611
 1442OPC    HW2 5971   1.516   1.054   2.617
 1442OPC     MW 5972   1.565   0.995   2.601
 1443OPC     OW 5973   0.514   0.486   2.075
 1443OPC    HW1 5974   0.468   0.463   2.146
 1443OPC    HW2 5975   0.518   0.573   2.080
 1443OPC     MW 5976   0.508   0.495   2.086
 1444OPC     OW 5977   1.605   0.150   1.643
 1444OPC    HW1 5978   1.627   0.215   1.696
 1444OPC    HW2 5979   1.561   0.189   1.579
 1444OPC     MW 5980   1.602   0.165   1.641
 1445OPC     OW 5981   0.509   0.890   0.185
 1445OPC    HW1 5982   0.576   0.944   0.199
 1445OPC    HW2 5983   0.514   0.833   0.250
 1445OPC     MW 5984   0.520   0.890   0.196
 1446OPC     OW 5985   4.867   2.985   1.467
 1446OPC    HW1 5986   4.912   3.058   1.449
 1446OPC    HW2 5987   4.785   3.005   1.444
 1446OPC     MW 5988   4.862   2.999   1.461
 1447OPC     OW 5989   2.034   0.526   3.347
 1447OPC    HW1 5990   2.055   0.602   3.309
 1447OPC    HW2 5991   1.949   0.517   3.330
 1447OPC     MW 5992   2.025   0.536   3.339
 1448OPC     OW 5993   0.125   0.201   0.072
 1448OPC    HW1 5994   0.068   0.151   0.030
 1448OPC    HW2 5995   0.141   0.157   0.145
 1448OPC     MW 5996   0.119   0.187   0.077
 1449OPC     OW 5997   0.430   1.310   2.469
 1449OPC    HW1 5998   0.361   1.340   2.424
 1449OPC    HW2 5999   0.477   1.270   2.408
 1449OPC     MW 6000   0.427   1.309   2.453
 1450OPC     OW 6001   2.050   1.527   1.599
 1450OPC    HW1 6002   2.113   1.511   1.540
 1450OPC    HW2 6003   2.024   1.447   1.623
 1450OPC     MW 6004   2.056   1.513   1.594
 1451OPC     OW 6005   3.727   1.778   1.485
 1451OPC    HW1 6006   3.721   1.840   1.424
 1451OPC    HW2 6007   3.725   1.704   1.439
 1451OPC     MW 6008   3.726   1.776   1.469
 1452OPC     OW 6009   3.833   2.263   1.906
 1452OPC    HW1 6010   3.779   2.256   1.839
 1452OPC    HW2 6011   3.894   2.319   1.878
 1452OPC     MW 6012   3.834   2.270   1.892
 1453OPC     OW 6013   3.833   2.624   2.955
 1453OPC    HW1 6014   3.813   2.656   3.033
 1453OPC    HW2 6015   3.772   2.562   2.942
 1453OPC     MW 6016   3.821   2.619   2.964
 1454OPC     OW 6017   1.108   4.712   3.980
 1454OPC    HW1 6018   1.181   4.758   3.993
 1454OPC    HW2 6019   1.055   4.769   3.939
 1454OPC     MW 6020   1.111   4.727   3.976
 1455OPC     OW 6021   0.269   2.242   1.887
 1455OPC    HW1 6022   0.310   2.299   1.940
 1455OPC    HW2 6023   0.202   2.213   1.936
 1455OPC     MW 6024   0.265   2.246   1.902
 1456OPC     OW 6025   0.307   1.081   0.222
 1456OPC    HW1 6026   0.363   1.148   0.219
 1456OPC    HW2 6027   0.359   1.011   0.216
 1456OPC     MW 6028   0.323   1.081   0.221
 1457OPC     OW 6029   2.553   4.908   4.193
 1457OPC    HW1 6030   2.624   4.869   4.227
 1457OPC    HW2 6031   2.487   4.872   4.237
 1457OPC     MW 6032   2.554   4.897   4.205
 1458OPC     OW 6033   4.039   0.745   2.590
 1458OPC    HW1 6034   3.978   0.807   2.582
 1458OPC    HW2 6035   4.113   0.787   2.569
 1458OPC     MW 6036   4.041   0.761   2.586
 1459OPC     OW 6037   2.399   2.055   0.669
 1459OPC    HW1 6038   2.476   2.096   0.670
 1459OPC    HW2 6039   2.341   2.120   0.675
 1459OPC     MW 6040   2.402   2.071   0.670
 1460OPC     OW 6041   4.742   4.326   3.104
 1460OPC    HW1 6042   4.739   4.306   3.189
 1460OPC    HW2 6043   4.710   4.407   3.101
 1460OPC     MW 6044   4.737   4.335   3.116
 1461OPC     OW 6045   4.708   4.900   1.792
 1461OPC    HW1 6046   4.624   4.882   1.779
 1461OPC    HW2 6047   4.706   0.060   1.837
 1461OPC     MW 6048   4.696   4.909   1.797
 1462OPC     OW 6049   3.822   0.405   4.158
 1462OPC    HW1 6050   3.840   0.475   4.206
 1462OPC    HW2 6051   3.743   0.423   4.125
 1462OPC     MW 6052   3.813   0.418   4.160
 1463OPC     OW 6053   2.000   2.510   1.431
 1463OPC    HW1 6054   2.042   2.537   1.360
 1463OPC    HW2 6055   1.947   2.576   1.450
 1463OPC     MW 6056   1.998   2.524   1.423
 1464OPC     OW 6057   3.069   2.186   0.531
 1464OPC    HW1 6058   3.079   2.177   0.617
 1464OPC    HW2 6059   3.143   2.154   0.498
 1464OPC     MW 6060   3.081   2.180   0.539
 1465OPC     OW 6061   2.218   3.235   3.206
 1465OPC    HW1 6062   2.174   3.199   3.141
 1465OPC    HW2 6063   2.301   3.232   3.179
 1465OPC     MW 6064   2.224   3.229   3.193
 1466OPC     OW 6065   3.784   3.265   4.650
 1466OPC    HW1 6066   3.807   3.259   4.734
 1466OPC    HW2 6067   3.698   3.274   4.652
 1466OPC     MW 6068   3.775   3.265   4.663
 1467OPC     OW 6069   3.146   4.121   0.198
 1467OPC    HW1 6070   3.108   4.114   0.120
 1467OPC    HW2 6071   3.145   4.207   0.214
 1467OPC     MW 6072   3.140   4.133   0.189
 1468OPC     OW 6073   4.445   1.145   3.937
 1468OPC    HW1 6074   4.445   1.158   3.851
 1468OPC    HW2 6075   4.364   1.117   3.954
 1468OPC     MW 6076   4.433   1.143   3.927
 1469OPC     OW 6077   2.379   1.704   4.342
 1469OPC    HW1 6078   2.455   1.719   4.382
 1469OPC    HW2 6079   2.382   1.757   4.273
 1469OPC     MW 6080   2.391   1.714   4.338
 1470OPC     OW 6081   2.929   4.418   3.615
 1470OPC    HW1 6082   2.976   4.345   3.605
 1470OPC    HW2 6083   2.989   4.480   3.626
 1470OPC     MW 6084   2.945   4.417   3.615
 1471OPC     OW 6085   1.740   0.031   1.953
 1471OPC    HW1 6086   1.659   0.049   1.981
 1471OPC    HW2 6087   1.787   0.028   2.026
 1471OPC     MW 6088   1.735   0.033   1.968
 1472OPC     OW 6089   2.378   3.093   5.086
 1472OPC    HW1 6090   2.429   3.080   0.012
 1472OPC    HW2 6091   2.414   3.044   5.023
 1472OPC     MW 6092   2.391   3.084   5.087
 1473OPC     OW 6093   2.418   2.594   4.643
 1473OPC    HW1 6094   2.465   2.560   4.708
 1473OPC    HW2 6095   2.423   2.535   4.580
 1473OPC     MW 6096   2.426   2.581   4.643
 1474OPC     OW 6097   4.698   1.560   2.756
 1474OPC    HW1 6098   4.747   1.613   2.806
 1474OPC    HW2 6099   4.737   1.482   2.765
 1474OPC     MW 6100   4.711   1.556   2.765
 1475OPC     OW 6101   4.903   2.476   2.162
 1475OPC    HW1 6102   4.879   2.539   2.107
 1475OPC    HW2 6103   4.893   2.512   2.241
 1475OPC     MW 6104   4.898   2.491   2.166
 1476OPC     OW 6105   1.722   3.261   2.787
 1476OPC    HW1 6106   1.757   3.181   2.782
 1476OPC    HW2 6107   1.759   3.295   2.859
 1476OPC     MW 6108   1.733   3.254   2.797
 1477OPC     OW 6109   0.377   3.033   1.325
 1477OPC    HW1 6110   0.297   3.052   1.296
 1477OPC    HW2 6111   0.423   3.023   1.251
 1477OPC     MW 6112   0.372   3.034   1.310
 1478OPC     OW 6113   2.199   4.347   1.536
 1478OPC    HW1 6114   2.155   4.329   1.462
 1478OPC    HW2 6115   2.253   4.411   1.513
 1478OPC     MW 6116   2.200   4.354   1.522
 1479OPC     OW 6117   3.015   2.740   3.361
 1479OPC    HW1 6118   2.995   2.657   3.343
 1479OPC    HW2 6119   2.986   2.784   3.291
 1479OPC     MW 6120   3.008   2.734   3.348
 1480OPC     OW 6121   3.294   4.776   4.688
 1480OPC    HW1 6122   3.291   4.723   4.758
 1480OPC    HW2 6123   3.363   4.747   4.644
 1480OPC     MW 6124   3.304   4.764   4.692
 1481OPC     OW 6125   2.567   0.922   2.959
 1481OPC    HW1 6126   2.575   0.855   3.015
 1481OPC    HW2 6127   2.484   0.946   2.967
 1481OPC     MW 6128   2.556   0.916   2.968
 1482OPC     OW 6129   0.917   0.910   1.565
 1482OPC    HW1 6130   0.851   0.941   1.613
 1482OPC    HW2 6131   0.888   0.916   1.483
 1482OPC     MW 6132   0.903   0.915   1.560
 1483OPC     OW 6133   0.057   3.869   2.883
 1483OPC    HW1 6134   4.985   3.857   2.880
 1483OPC    HW2 6135   0.067   3.937   2.936
 1483OPC     MW 6136   0.046   3.877   2.890
 1484OPC     OW 6137   2.489   0.581   1.703
 1484OPC    HW1 6138   2.441   0.519   1.741
 1484OPC    HW2 6139   2.540   0.538   1.648
 1484OPC     MW 6140   2.489   0.566   1.701
 1485OPC     OW 6141   0.450   2.281   4.146
 1485OPC    HW1 6142   0.494   2.341   4.193
 1485OPC    HW2 6143   0.383   2.326   4.115
 1485OPC     MW 6144   0.447   2.297   4.149
 1486OPC     OW 6145   2.621   3.285   3.817
 1486OPC    HW1 6146   2.590   3.207   3.794
 1486OPC    HW2 6147   2.550   3.336   3.817
 1486OPC     MW 6148   2.606   3.281   3.814
 1487OPC     OW 6149   2.193   3.323   5.086
 1487OPC    HW1 6150   2.129   3.320   5.026
 1487OPC    HW2 6151   2.254   3.270   5.054
 1487OPC     MW 6152   2.192   3.315   5.072
 1488OPC     OW 6153   0.689   0.972   1.712
 1488OPC    HW1 6154   0.670   0.889   1.731
 1488OPC    HW2 6155   0.629   1.017   1.756
 1488OPC     MW 6156   0.677   0.966   1.721
 1489OPC     OW 6157   4.810   2.869   0.338
 1489OPC    HW1 6158   4.884   2.869   0.384
 1489OPC    HW2 6159   4.758   2.815   0.382
 1489OPC     MW 6160   4.813   2.861   0.351
 1490OPC     OW 6161   0.510   0.088   0.242
 1490OPC    HW1 6162   0.534   0.083   0.326
 1490OPC    HW2 6163   0.538   0.012   0.209
 1490OPC     MW 6164   0.518   0.076   0.250
 1491OPC     OW 6165   0.260   1.672   2.857
 1491OPC    HW1 6166   0.327   1.621   2.877
 1491OPC    HW2 6167   0.297   1.747   2.833
 1491OPC     MW 6168   0.275   1.676   2.856
 1492OPC     OW 6169   3.028   0.368   1.994
 1492OPC    HW1 6170   2.986   0.373   1.918
 1492OPC    HW2 6171   3.079   0.297   1.985
 1492OPC     MW 6172   3.029   0.358   1.982
 1493OPC     OW 6173   4.599   0.613   3.062
 1493OPC    HW1 6174   4.574   0.552   3.119
 1493OPC    HW2 6175   4.537   0.674   3.068
 1493OPC     MW 6176   4.586   0.613   3.071
 1494OPC     OW 6177   2.972   3.269   3.818
 1494OPC    HW1 6178   2.923   3.340   3.804
 1494OPC    HW2 6179   3.008   3.252   3.740
 1494OPC     MW 6180   2.970   3.277   3.804
 1495OPC     OW 6181   3.801   2.525   0.326
 1495OPC    HW1 6182   3.852   2.473   0.373
 1495OPC    HW2 6183   3.743   2.555   0.383
 1495OPC     MW 6184   3.800   2.522   0.341
 1496OPC     OW 6185   2.646   0.785   4.018
 1496OPC    HW1 6186   2.665   0.752   4.096
 1496OPC    HW2 6187   2.638   0.715   3.967
 1496OPC     MW 6188   2.648   0.770   4.022
 1497OPC     OW 6189   3.430   3.523   3.840
 1497OPC    HW1 6190   3.469   3.518   3.762
 1497OPC    HW2 6191   3.347   3.538   3.820
 1497OPC     MW 6192   3.424   3.524   3.825
 1498OPC     OW 6193   3.966   3.168   1.323
 1498OPC    HW1 6194   3.924   3.244   1.312
 1498OPC    HW2 6195   3.949   3.124   1.250
 1498OPC     MW 6196   3.957   3.173   1.311
 1499OPC     OW 6197   4.194   4.814   2.714
 1499OPC    HW1 6198   4.151   4.810   2.790
 1499OPC    HW2 6199   4.249   4.880   2.725
 1499OPC     MW 6200   4.196   4.823   2.727
 1500OPC     OW 6201   1.396   4.471   2.298
 1500OPC    HW1 6202   1.359   4.400   2.262
 1500OPC    HW2 6203   1.346   4.487   2.367
 1500OPC     MW 6204   1.383   4.463   2.303
 1501OPC     OW 6205   0.734   0.612   2.692
 1501OPC    HW1 6206   0.680   0.558   2.734
 1501OPC    HW2 6207   0.743   0.575   2.613
 1501OPC     MW 6208   0.727   0.599   2.686
 1502OPC     OW 6209   4.652   0.312   1.687
 1502OPC    HW1 6210   4.652   0.288   1.771
 1502OPC    HW2 6211   4.568   0.312   1.666
 1502OPC     MW 6212   4.640   0.308   1.696
 1503OPC     OW 6213   1.247   2.960   1.121
 1503OPC    HW1 6214   1.219   2.907   1.058
 1503OPC    HW2 6215   1.192   3.027   1.118
 1503OPC     MW 6216   1.235   2.962   1.111
 1504OPC     OW 6217   1.124   3.105   1.974
 1504OPC    HW1 6218   1.172   3.159   2.024
 1504OPC    HW2 6219   1.075   3.062   2.032
 1504OPC     MW 6220   1.124   3.107   1.990
 1505OPC     OW 6221   4.493   3.875   3.989
 1505OPC    HW1 6222   4.424   3.829   4.015
 1505OPC    HW2 6223   4.558   3.817   3.989
 1505OPC     MW 6224   4.492   3.860   3.993
 1506OPC     OW 6225   0.193   2.857   3.871
 1506OPC    HW1 6226   0.170   2.900   3.944
 1506OPC    HW2 6227   0.276   2.881   3.858
 1506OPC     MW 6228   0.202   2.867   3.880
 1507OPC     OW 6229   2.840   3.163   5.121
 1507OPC    HW1 6230   2.926   3.174   5.113
 1507OPC    HW2 6231   2.828   3.151   0.063
 1507OPC     MW 6232   2.851   3.163   5.132
 1508OPC     OW 6233   2.884   3.423   1.210
 1508OPC    HW1 6234   2.963   3.444   1.238
 1508OPC    HW2 6235   2.839   3.409   1.284
 1508OPC     MW 6236   2.889   3.424   1.225
 1509OPC     OW 6237   4.305   4.295   4.515
 1509OPC    HW1 6238   4.245   4.276   4.455
 1509OPC    HW2 6239   4.296   4.231   4.574
 1509OPC     MW 6240   4.295   4.283   4.515
 1510OPC     OW 6241   1.486   2.766   3.955
 1510OPC    HW1 6242   1.450   2.728   3.886
 1510OPC    HW2 6243   1.454   2.847   3.954
 1510OPC     MW 6244   1.476   2.772   3.945
 1511OPC     OW 6245   1.749   2.953   4.240
 1511OPC    HW1 6246   1.781   2.900   4.302
 1511OPC    HW2 6247   1.820   2.979   4.197
 1511OPC     MW 6248   1.764   2.949   4.243
 1512OPC     OW 6249   4.686   0.379   2.909
 1512OPC    HW1 6250   4.658   0.449   2.952
 1512OPC    HW2 6251   4.660   0.394   2.827
 1512OPC     MW 6252   4.678   0.392   2.903
 1513OPC     OW 6253   1.855   0.079   1.556
 1513OPC    HW1 6254   1.859   0.011   1.502
 1513OPC    HW2 6255   1.772   0.082   1.581
 1513OPC     MW 6256   1.844   0.070   1.552
 1514OPC     OW 6257   4.726   4.280   3.386
 1514OPC    HW1 6258   4.640   4.279   3.401
 1514OPC    HW2 6259   4.754   4.352   3.428
 1514OPC     MW 6260   4.718   4.291   3.394
 1515OPC     OW 6261   0.147   0.726   3.521
 1515OPC    HW1 6262   0.137   0.809   3.545
 1515OPC    HW2 6263   0.181   0.731   3.441
 1515OPC     MW 6264   0.151   0.739   3.513
 1516OPC     OW 6265   0.324   0.473   3.835
 1516OPC    HW1 6266   0.311   0.471   3.921
 1516OPC    HW2 6267   0.293   0.396   3.807
 1516OPC     MW 6268   0.318   0.461   3.843
 1517OPC     OW 6269   1.301   0.188   2.456
 1517OPC    HW1 6270   1.248   0.240   2.503
 1517OPC    HW2 6271   1.341   0.140   2.516
 1517OPC     MW 6272   1.299   0.189   2.472
 1518OPC     OW 6273   2.266   3.428   2.882
 1518OPC    HW1 6274   2.261   3.491   2.942
 1518OPC    HW2 6275   2.197   3.378   2.898
 1518OPC     MW 6276   2.255   3.430   2.893
 1519OPC     OW 6277   1.070   3.094   0.802
 1519OPC    HW1 6278   1.137   3.050   0.767
 1519OPC    HW2 6279   1.106   3.170   0.825
 1519OPC     MW 6280   1.085   3.099   0.800
 1520OPC     OW 6281   1.486   3.021   2.521
 1520OPC    HW1 6282   1.525   2.949   2.550
 1520OPC    HW2 6283   1.548   3.060   2.472
 1520OPC     MW 6284   1.501   3.016   2.518
 1521OPC     OW 6285   1.893   2.071   3.962
 1521OPC    HW1 6286   1.856   2.082   4.040
 1521OPC    HW2 6287   1.973   2.040   3.981
 1521OPC     MW 6288   1.899   2.068   3.976
 1522OPC     OW 6289   0.511   2.956   1.925
 1522OPC    HW1 6290   0.589   2.936   1.957
 1522OPC    HW2 6291   0.456   2.910   1.975
 1522OPC     MW 6292   0.514   2.946   1.937
 1523OPC     OW 6293   0.408   1.894   2.789
 1523OPC    HW1 6294   0.442   1.860   2.716
 1523OPC    HW2 6295   0.473   1.890   2.846
 1523OPC     MW 6296   0.422   1.888   2.786
 1524OPC     OW 6297   0.635   0.277   1.283
 1524OPC    HW1 6298   0.637   0.190   1.277
 1524OPC    HW2 6299   0.580   0.292   1.349
 1524OPC     MW 6300   0.627   0.266   1.292
 1525OPC     OW 6301   4.957   0.567   4.814
 1525OPC    HW1 6302   4.931   0.502   4.867
 1525OPC    HW2 6303   0.010   0.533   4.771
 1525OPC     MW 6304   4.963   0.552   4.816
 1526OPC     OW 6305   2.688   1.420   4.861
 1526OPC    HW1 6306   2.604   1.413   4.881
 1526OPC    HW2 6307   2.724   1.349   4.898
 1526OPC     MW 6308   2.681   1.408   4.869
 1527OPC     OW 6309   0.967   0.295   0.009
 1527OPC    HW1 6310   0.889   0.264   0.033
 1527OPC    HW2 6311   0.975   0.369   0.055
 1527OPC     MW 6312   0.957   0.301   0.019
 1528OPC     OW 6313   0.642   2.524   5.061
 1528OPC    HW1 6314   0.658   2.444   5.091
 1528OPC    HW2 6315   0.555   2.529   5.061
 1528OPC     MW 6316   0.632   2.513   5.065
 1529OPC     OW 6317   0.495   0.880   4.632
 1529OPC    HW1 6318   0.570   0.849   4.663
 1529OPC    HW2 6319   0.503   0.872   4.546
 1529OPC     MW 6320   0.507   0.874   4.624
 1530OPC     OW 6321   2.869   0.322   0.965
 1530OPC    HW1 6322   2.942   0.355   0.931
 1530OPC    HW2 6323   2.875   0.344   1.050
 1530OPC     MW 6324   2.881   0.330   0.973
 1531OPC     OW 6325   3.544   2.379   4.919
 1531OPC    HW1 6326   3.479   2.404   4.867
 1531OPC    HW2 6327   3.563   2.298   4.891
 1531OPC     MW 6328   3.537   2.371   4.907
 1532OPC     OW 6329   3.795   4.044   4.914
 1532OPC    HW1 6330   3.838   4.100   4.863
 1532OPC    HW2 6331   3.716   4.040   4.878
 1532OPC     MW 6332   3.790   4.052   4.901
 1533OPC     OW 6333   0.607   0.923   3.285
 1533OPC    HW1 6334   0.604   0.992   3.231
 1533OPC    HW2 6335   0.579   0.857   3.235
 1533OPC     MW 6336   0.602   0.923   3.270
 1534OPC     OW 6337   2.949   4.597   4.265
 1534OPC    HW1 6338   3.021   4.630   4.303
 1534OPC    HW2 6339   2.885   4.648   4.297
 1534OPC     MW 6340   2.950   4.610   4.276
 1535OPC     OW 6341   4.366   3.127   5.140
 1535OPC    HW1 6342   4.281   3.146   5.139
 1535OPC    HW2 6343   4.399   3.174   5.074
 1535OPC     MW 6344   4.358   3.137   5.130
 1536OPC     OW 6345   1.856   0.354   1.499
 1536OPC    HW1 6346   1.928   0.397   1.525
 1536OPC    HW2 6347   1.866   0.275   1.535
 1536OPC     MW 6348   1.868   0.349   1.508
 1537OPC     OW 6349   1.891   3.896   4.091
 1537OPC    HW1 6350   1.961   3.928   4.049
 1537OPC    HW2 6351   1.912   3.812   4.103
 1537OPC     MW 6352   1.905   3.888   4.086
 1538OPC     OW 6353   0.187   2.951   0.988
 1538OPC    HW1 6354   0.152   2.981   1.062
 1538OPC    HW2 6355   0.273   2.956   1.002
 1538OPC     MW 6356   0.195   2.956   1.001
 1539OPC     OW 6357   1.049   4.695   5.001
 1539OPC    HW1 6358   0.971   4.732   5.017
 1539OPC    HW2 6359   1.031   4.610   4.994
 1539OPC     MW 6360   1.035   4.688   5.002
 1540OPC     OW 6361   1.125   0.353   1.560
 1540OPC    HW1 6362   1.042   0.365   1.536
 1540OPC    HW2 6363   1.124   0.369   1.646
 1540OPC     MW 6364   1.113   0.357   1.569
 1541OPC     OW 6365   1.265   3.326   1.313
 1541OPC    HW1 6366   1.248   3.330   1.399
 1541OPC    HW2 6367   1.329   3.267   1.308
 1541OPC     MW 6368   1.272   3.318   1.325
 1542OPC     OW 6369   4.400   0.134   4.310
 1542OPC    HW1 6370   4.459   0.125   4.246
 1542OPC    HW2 6371   4.401   0.056   4.350
 1542OPC     MW 6372   4.409   0.121   4.306
 1543OPC     OW 6373   4.428   3.457   2.453
 1543OPC    HW1 6374   4.346   3.432   2.437
 1543OPC    HW2 6375   4.420   3.508   2.524
 1543OPC     MW 6376   4.415   3.461   2.461
 1544OPC     OW 6377   3.518   4.204   4.429
 1544OPC    HW1 6378   3.443   4.211   4.474
 1544OPC    HW2 6379   3.564   4.273   4.457
 1544OPC     MW 6380   3.514   4.215   4.440
 1545OPC     OW 6381   4.807   4.411   2.051
 1545OPC    HW1 6382   4.887   4.392   2.080
 1545OPC    HW2 6383   4.789   4.488   2.088
 1545OPC     MW 6384   4.816   4.420   2.061
 1546OPC     OW 6385   1.625   2.371   4.506
 1546OPC    HW1 6386   1.696   2.366   4.455
 1546OPC    HW2 6387   1.658   2.394   4.583
 1546OPC     MW 6388   1.641   2.374   4.510
 1547OPC     OW 6389   0.552   4.146   4.186
 1547OPC    HW1 6390   0.588   4.213   4.230
 1547OPC    HW2 6391   0.500   4.108   4.244
 1547OPC     MW 6392   0.550   4.150   4.201
 1548OPC     OW 6393   2.863   1.465   4.589
 1548OPC    HW1 6394   2.861   1.452   4.502
 1548OPC    HW2 6395   2.887   1.387   4.620
 1548OPC     MW 6396   2.866   1.451   4.580
 1549OPC     OW 6397   1.021   4.056   3.219
 1549OPC    HW1 6398   1.100   4.022   3.234
 1549OPC    HW2 6399   0.966   3.989   3.232
 1549OPC     MW 6400   1.024   4.041   3.223
 1550OPC     OW 6401   4.905   2.581   0.507
 1550OPC    HW1 6402   4.868   2.572   0.429
 1550OPC    HW2 6403   4.884   2.507   0.549
 1550OPC     MW 6404   4.896   2.569   0.502
 1551OPC     OW 6405   4.178   0.528   3.799
 1551OPC    HW1 6406   4.098   0.510   3.829
 1551OPC    HW2 6407   4.197   0.605   3.836
 1551OPC     MW 6408   4.169   0.537   3.809
 1552OPC     OW 6409   3.874   1.552   3.534
 1552OPC    HW1 6410   3.933   1.601   3.493
 1552OPC    HW2 6411   3.842   1.605   3.596
 1552OPC     MW 6412   3.878   1.567   3.537
 1553OPC     OW 6413   1.664   0.478   1.341
 1553OPC    HW1 6414   1.726   0.458   1.399
 1553OPC    HW2 6415   1.697   0.450   1.265
 1553OPC     MW 6416   1.678   0.471   1.338
 1554OPC     OW 6417   3.277   1.250   0.593
 1554OPC    HW1 6418   3.243   1.189   0.646
 1554OPC    HW2 6419   3.207   1.293   0.564
 1554OPC     MW 6420   3.262   1.247   0.597
 1555OPC     OW 6421   0.098   1.294   2.880
 1555OPC    HW1 6422   0.168   1.311   2.831
 1555OPC    HW2 6423   0.110   1.342   2.952
 1555OPC     MW 6424   0.110   1.304   2.883
 1556OPC     OW 6425   2.159   0.935   1.155
 1556OPC    HW1 6426   2.231   0.886   1.162
 1556OPC    HW2 6427   2.124   0.908   1.080
 1556OPC     MW 6428   2.165   0.924   1.145
 1557OPC     OW 6429   3.297   3.689   4.196
 1557OPC    HW1 6430   3.265   3.754   4.147
 1557OPC    HW2 6431   3.234   3.628   4.193
 1557OPC     MW 6432   3.283   3.690   4.188
 1558OPC     OW 6433   0.550   0.096   0.522
 1558OPC    HW1 6434   0.601   0.032   0.554
 1558OPC    HW2 6435   0.480   0.094   0.574
 1558OPC     MW 6436   0.547   0.086   0.534
 1559OPC     OW 6437   0.153   0.223   1.911
 1559OPC    HW1 6438   0.203   0.208   1.840
 1559OPC    HW2 6439   0.089   0.164   1.903
 1559OPC     MW 6440   0.151   0.212   1.899
 1560OPC     OW 6441   3.869   2.255   4.897
 1560OPC    HW1 6442   3.797   2.208   4.880
 1560OPC    HW2 6443   3.890   2.289   4.820
 1560OPC     MW 6444   3.861   2.253   4.883
 1561OPC     OW 6445   2.676   3.758   0.753
 1561OPC    HW1 6446   2.653   3.805   0.683
 1561OPC    HW2 6447   2.601   3.747   0.796
 1561OPC     MW 6448   2.662   3.763   0.749
 1562OPC     OW 6449   3.513   0.376   4.832
 1562OPC    HW1 6450   3.592   0.374   4.868
 1562OPC    HW2 6451   3.517   0.316   4.770
 1562OPC     MW 6452   3.525   0.367   4.828
 1563OPC     OW 6453   0.800   3.218   4.939
 1563OPC    HW1 6454   0.784   3.144   4.896
 1563OPC    HW2 6455   0.867   3.252   4.894
 1563OPC     MW 6456   0.808   3.212   4.926
 1564OPC     OW 6457   3.357   4.733   0.060
 1564OPC    HW1 6458   3.424   4.788   0.068
 1564OPC    HW2 6459   3.290   4.776   0.095
 1564OPC     MW 6460   3.357   4.747   0.066
 1565OPC     OW 6461   0.487   1.597   4.292
 1565OPC    HW1 6462   0.476   1.547   4.221
 1565OPC    HW2 6463   0.539   1.548   4.342
 1565OPC     MW 6464   0.493   1.582   4.289
 1566OPC     OW 6465   4.070   3.511   1.134
 1566OPC    HW1 6466   4.055   3.516   1.048
 1566OPC    HW2 6467   4.086   3.594   1.156
 1566OPC     MW 6468   4.070   3.524   1.124
 1567OPC     OW 6469   2.572   0.795   2.030
 1567OPC    HW1 6470   2.539   0.871   2.002
 1567OPC    HW2 6471   2.507   0.738   2.016
 1567OPC     MW 6472   2.557   0.798   2.024
 1568OPC     OW 6473   2.866   3.179   1.071
 1568OPC    HW1 6474   2.847   3.107   1.117
 1568OPC    HW2 6475   2.874   3.241   1.131
 1568OPC     MW 6476   2.864   3.177   1.086
 1569OPC     OW 6477   4.757   3.275   3.837
 1569OPC    HW1 6478   4.820   3.301   3.892
 1569OPC    HW2 6479   4.691   3.255   3.890
 1569OPC     MW 6480   4.757   3.276   3.853
 1570OPC     OW 6481   2.709   3.396   0.984
 1570OPC    HW1 6482   2.749   3.318   0.980
 1570OPC    HW2 6483   2.747   3.434   1.053
 1570OPC     MW 6484   2.721   3.390   0.994
 1571OPC     OW 6485   3.877   3.688   2.927
 1571OPC    HW1 6486   3.871   3.601   2.927
 1571OPC    HW2 6487   3.903   3.706   3.009
 1571OPC     MW 6488   3.880   3.678   2.939
 1572OPC     OW 6489   4.014   1.756   0.507
 1572OPC    HW1 6490   3.971   1.728   0.578
 1572OPC    HW2 6491   4.088   1.790   0.540
 1572OPC     MW 6492   4.019   1.757   0.522
 1573OPC     OW 6493   4.933   1.939   0.861
 1573OPC    HW1 6494   4.903   1.948   0.780
 1573OPC    HW2 6495   5.011   1.977   0.858
 1573OPC     MW 6496   4.940   1.946   0.849
 1574OPC     OW 6497   3.477   0.705   2.214
 1574OPC    HW1 6498   3.559   0.676   2.215
 1574OPC    HW2 6499   3.461   0.724   2.298
 1574OPC     MW 6500   3.487   0.704   2.227
 1575OPC     OW 6501   3.268   2.654   3.707
 1575OPC    HW1 6502   3.261   2.665   3.621
 1575OPC    HW2 6503   3.300   2.574   3.716
 1575OPC     MW 6504   3.272   2.644   3.696
 1576OPC     OW 6505   4.314   1.219   4.877
 1576OPC    HW1 6506   4.231   1.193   4.880
 1576OPC    HW2 6507   4.333   1.217   4.792
 1576OPC     MW 6508   4.305   1.215   4.865
 1577OPC     OW 6509   2.324   2.755   4.164
 1577OPC    HW1 6510   2.342   2.829   4.121
 1577OPC    HW2 6511   2.277   2.709   4.107
 1577OPC     MW 6512   2.320   2.759   4.149
 1578OPC     OW 6513   2.697   3.927   2.295
 1578OPC    HW1 6514   2.720   3.885   2.368
 1578OPC    HW2 6515   2.722   4.009   2.310
 1578OPC     MW 6516   2.704   3.933   2.308
 1579OPC     OW 6517   4.943   2.083   1.234
 1579OPC    HW1 6518   0.015   2.093   1.236
 1579OPC    HW2 6519   4.916   2.154   1.191
 1579OPC     MW 6520   4.952   2.095   1.228
 1580OPC     OW 6521   4.560   1.548   0.147
 1580OPC    HW1 6522   4.497   1.565   0.090
 1580OPC    HW2 6523   4.633   1.554   0.100
 1580OPC     MW 6524   4.562   1.551   0.132
 1581OPC     OW 6525   4.029   4.780   2.939
 1581OPC    HW1 6526   4.020   4.805   3.022
 1581OPC    HW2 6527   4.000   4.698   2.938
 1581OPC     MW 6528   4.023   4.772   2.951
 1582OPC     OW 6529   4.911   2.668   4.311
 1582OPC    HW1 6530   4.852   2.656   4.373
 1582OPC    HW2 6531   4.883   2.740   4.269
 1582OPC     MW 6532   4.898   2.677   4.314
 1583OPC     OW 6533   3.266   0.140   0.495
 1583OPC    HW1 6534   3.330   0.084   0.516
 1583OPC    HW2 6535   3.247   0.119   0.412
 1583OPC     MW 6536   3.273   0.129   0.486
 1584OPC     OW 6537   2.413   1.421   4.924
 1584OPC    HW1 6538   2.347   1.476   4.913
 1584OPC    HW2 6539   2.443   1.440   5.003
 1584OPC     MW 6540   2.408   1.432   4.934
 1585OPC     OW 6541   3.044   1.947   4.026
 1585OPC    HW1 6542   3.124   1.962   3.995
 1585OPC    HW2 6543   3.017   1.877   3.981
 1585OPC     MW 6544   3.052   1.939   4.015
 1586OPC     OW 6545   0.537   0.470   0.423
 1586OPC    HW1 6546   0.608   0.423   0.440
 1586OPC    HW2 6547   0.481   0.444   0.485
 1586OPC     MW 6548   0.539   0.459   0.435
 1587OPC     OW 6549   0.181   1.109   4.964
 1587OPC    HW1 6550   0.220   1.099   4.887
 1587OPC    HW2 6551   0.130   1.179   4.952
 1587OPC     MW 6552   0.179   1.118   4.951
 1588OPC     OW 6553   4.483   3.432   4.509
 1588OPC    HW1 6554   4.556   3.395   4.539
 1588OPC    HW2 6555   4.472   3.502   4.560
 1588OPC     MW 6556   4.493   3.437   4.521
 1589OPC     OW 6557   2.347   4.211   1.846
 1589OPC    HW1 6558   2.342   4.124   1.844
 1589OPC    HW2 6559   2.432   4.226   1.863
 1589OPC     MW 6560   2.359   4.200   1.848
 1590OPC     OW 6561   3.091   1.829   2.033
 1590OPC    HW1 6562   3.063   1.747   2.042
 1590OPC    HW2 6563   3.045   1.873   2.094
 1590OPC     MW 6564   3.080   1.824   2.044
 1591OPC     OW 6565   1.080   4.585   0.644
 1591OPC    HW1 6566   1.011   4.539   0.615
 1591OPC    HW2 6567   1.064   4.666   0.615
 1591OPC     MW 6568   1.067   4.590   0.635
 1592OPC     OW 6569   2.814   0.241   3.556
 1592OPC    HW1 6570   2.768   0.167   3.558
 1592OPC    HW2 6571   2.894   0.215   3.535
 1592OPC     MW 6572   2.819   0.226   3.553
 1593OPC     OW 6573   5.001   0.578   1.282
 1593OPC    HW1 6574   4.934   0.524   1.272
 1593OPC    HW2 6575   0.055   0.530   1.261
 1593OPC     MW 6576   5.001   0.563   1.277
 1594OPC     OW 6577   4.621   4.584   3.079
 1594OPC    HW1 6578   4.557   4.604   3.135
 1594OPC    HW2 6579   4.579   4.561   3.007
 1594OPC     MW 6580   4.605   4.584   3.077
 1595OPC     OW 6581   0.084   2.731   4.941
 1595OPC    HW1 6582   0.046   2.669   4.892
 1595OPC    HW2 6583   0.040   2.727   5.016
 1595OPC     MW 6584   0.072   2.721   4.944
 1596OPC     OW 6585   0.608   0.245   2.350
 1596OPC    HW1 6586   0.587   0.203   2.424
 1596OPC    HW2 6587   0.691   0.222   2.337
 1596OPC     MW 6588   0.617   0.235   2.359
 1597OPC     OW 6589   0.378   4.562   0.124
 1597OPC    HW1 6590   0.441   4.534   0.177
 1597OPC    HW2 6591   0.340   4.626   0.170
 1597OPC     MW 6592   0.382   4.567   0.139
 1598OPC     OW 6593   0.691   1.086   0.251
 1598OPC    HW1 6594   0.772   1.060   0.273
 1598OPC    HW2 6595   0.703   1.131   0.178
 1598OPC     MW 6596   0.705   1.089   0.244
 1599OPC     OW 6597   3.779   0.711   1.931
 1599OPC    HW1 6598   3.722   0.776   1.920
 1599OPC    HW2 6599   3.852   0.740   1.893
 1599OPC     MW 6600   3.781   0.725   1.924
 1600OPC     OW 6601   1.569   1.843   1.255
 1600OPC    HW1 6602   1.490   1.879   1.247
 1600OPC    HW2 6603   1.558   1.762   1.224
 1600OPC     MW 6604   1.556   1.836   1.249
 1601OPC     OW 6605   2.236   0.122   0.965
 1601OPC    HW1 6606   2.164   0.158   0.932
 1601OPC    HW2 6607   2.264   0.069   0.901
 1601OPC     MW 6608   2.230   0.119   0.951
 1602OPC     OW 6609   4.233   3.426   1.351
 1602OPC    HW1 6610   4.180   3.451   1.415
 1602OPC    HW2 6611   4.184   3.433   1.280
 1602OPC     MW 6612   4.218   3.431   1.350
 1603OPC     OW 6613   1.535   2.215   0.672
 1603OPC    HW1 6614   1.488   2.208   0.745
 1603OPC    HW2 6615   1.477   2.242   0.613
 1603OPC     MW 6616   1.520   2.218   0.674
 1604OPC     OW 6617   4.482   1.062   1.203
 1604OPC    HW1 6618   4.533   1.001   1.167
 1604OPC    HW2 6619   4.411   1.061   1.154
 1604OPC     MW 6620   4.479   1.053   1.191
 1605OPC     OW 6621   0.483   4.840   3.214
 1605OPC    HW1 6622   0.431   4.886   3.162
 1605OPC    HW2 6623   0.431   4.776   3.244
 1605OPC     MW 6624   0.468   4.837   3.211
 1606OPC     OW 6625   3.411   1.127   4.408
 1606OPC    HW1 6626   3.410   1.180   4.477
 1606OPC    HW2 6627   3.390   1.049   4.441
 1606OPC     MW 6628   3.408   1.123   4.423
 1607OPC     OW 6629   0.105   2.668   4.614
 1607OPC    HW1 6630   0.070   2.596   4.579
 1607OPC    HW2 6631   0.035   2.714   4.639
 1607OPC     MW 6632   0.089   2.664   4.613
 1608OPC     OW 6633   2.176   4.106   0.299
 1608OPC    HW1 6634   2.099   4.148   0.295
 1608OPC    HW2 6635   2.174   4.066   0.376
 1608OPC     MW 6636   2.164   4.106   0.310
 1609OPC     OW 6637   4.107   0.289   2.203
 1609OPC    HW1 6638   4.145   0.337   2.265
 1609OPC    HW2 6639   4.099   0.345   2.136
 1609OPC     MW 6640   4.111   0.304   2.202
 1610OPC     OW 6641   4.799   0.230   3.988
 1610OPC    HW1 6642   4.873   0.275   3.982
 1610OPC    HW2 6643   4.776   0.218   3.904
 1610OPC     MW 6644   4.806   0.235   3.974
 1611OPC     OW 6645   1.048   2.428   4.565
 1611OPC    HW1 6646   1.032   2.373   4.631
 1611OPC    HW2 6647   1.053   2.506   4.604
 1611OPC     MW 6648   1.046   2.431   4.581
 1612OPC     OW 6649   0.065   4.319   2.560
 1612OPC    HW1 6650   0.097   4.285   2.634
 1612OPC    HW2 6651   4.996   4.334   2.579
 1612OPC     MW 6652   0.057   4.316   2.574
 1613OPC     OW 6653   4.469   0.757   3.873
 1613OPC    HW1 6654   4.391   0.752   3.910
 1613OPC    HW2 6655   4.452   0.749   3.788
 1613OPC     MW 6656   4.455   0.755   3.866
 1614OPC     OW 6657   3.296   4.509   2.295
 1614OPC    HW1 6658   3.338   4.553   2.233
 1614OPC    HW2 6659   3.348   4.517   2.365
 1614OPC     MW 6660   3.310   4.517   2.296
 1615OPC     OW 6661   0.127   1.202   2.230
 1615OPC    HW1 6662   0.107   1.140   2.288
 1615OPC    HW2 6663   0.143   1.272   2.281
 1615OPC     MW 6664   0.126   1.203   2.246
 1616OPC     OW 6665   3.593   0.436   3.996
 1616OPC    HW1 6666   3.534   0.500   3.993
 1616OPC    HW2 6667   3.545   0.364   4.006
 1616OPC     MW 6668   3.577   0.435   3.997
 1617OPC     OW 6669   3.905   0.143   4.087
 1617OPC    HW1 6670   3.870   0.218   4.114
 1617OPC    HW2 6671   3.975   0.133   4.138
 1617OPC     MW 6672   3.910   0.153   4.098
 1618OPC     OW 6673   0.589   3.035   1.669
 1618OPC    HW1 6674   0.526   3.086   1.638
 1618OPC    HW2 6675   0.557   3.004   1.744
 1618OPC     MW 6676   0.575   3.038   1.675
 1619OPC     OW 6677   5.004   0.403   3.929
 1619OPC    HW1 6678   5.010   0.376   3.847
 1619OPC    HW2 6679   4.963   0.480   3.923
 1619OPC     MW 6680   4.999   0.410   3.916
 1620OPC     OW 6681   0.748   1.872   2.623
 1620OPC    HW1 6682   0.772   1.811   2.680
 1620OPC    HW2 6683   0.809   1.868   2.561
 1620OPC     MW 6684   0.760   1.863   2.622
 1621OPC     OW 6685   3.412   1.597   3.106
 1621OPC    HW1 6686   3.336   1.612   3.066
 1621OPC    HW2 6687   3.471   1.612   3.044
 1621OPC     MW 6688   3.409   1.601   3.091
 1622OPC     OW 6689   3.298   4.411   2.993
 1622OPC    HW1 6690   3.280   4.441   3.072
 1622OPC    HW2 6691   3.384   4.395   2.996
 1622OPC     MW 6692   3.308   4.413   3.005
 1623OPC     OW 6693   0.264   3.403   1.656
 1623OPC    HW1 6694   0.309   3.341   1.615
 1623OPC    HW2 6695   0.230   3.362   1.725
 1623OPC     MW 6696   0.266   3.388   1.660
 1624OPC     OW 6697   2.220   0.042   1.871
 1624OPC    HW1 6698   2.220   0.073   1.952
 1624OPC    HW2 6699   2.136   0.044   1.848
 1624OPC     MW 6700   2.208   0.047   1.879
 1625OPC     OW 6701   2.656   0.288   4.047
 1625OPC    HW1 6702   2.584   0.273   4.093
 1625OPC    HW2 6703   2.675   0.210   4.013
 1625OPC     MW 6704   2.648   0.274   4.049
 1626OPC     OW 6705   1.987   0.049   2.644
 1626OPC    HW1 6706   1.916   0.025   2.600
 1626OPC    HW2 6707   1.995   0.134   2.626
 1626OPC     MW 6708   1.978   0.058   2.635
 1627OPC     OW 6709   3.562   3.514   3.599
 1627OPC    HW1 6710   3.631   3.470   3.627
 1627OPC    HW2 6711   3.535   3.468   3.530
 1627OPC     MW 6712   3.568   3.501   3.593
 1628OPC     OW 6713   1.061   1.268   1.086
 1628OPC    HW1 6714   1.055   1.350   1.056
 1628OPC    HW2 6715   1.103   1.277   1.162
 1628OPC     MW 6716   1.066   1.282   1.093
 1629OPC     OW 6717   2.691   3.483   0.720
 1629OPC    HW1 6718   2.684   3.461   0.804
 1629OPC    HW2 6719   2.695   3.570   0.722
 1629OPC     MW 6720   2.691   3.493   0.733
 1630OPC     OW 6721   2.244   2.748   3.500
 1630OPC    HW1 6722   2.267   2.674   3.459
 1630OPC    HW2 6723   2.315   2.797   3.496
 1630OPC     MW 6724   2.258   2.744   3.493
 1631OPC     OW 6725   2.455   3.787   3.220
 1631OPC    HW1 6726   2.533   3.801   3.185
 1631OPC    HW2 6727   2.418   3.866   3.220
 1631OPC     MW 6728   2.461   3.801   3.215
 1632OPC     OW 6729   1.893   4.630   0.587
 1632OPC    HW1 6730   1.848   4.570   0.632
 1632OPC    HW2 6731   1.852   4.704   0.606
 1632OPC     MW 6732   1.880   4.632   0.597
 1633OPC     OW 6733   1.191   1.714   0.627
 1633OPC    HW1 6734   1.245   1.748   0.686
 1633OPC    HW2 6735   1.152   1.784   0.592
 1633OPC     MW 6736   1.193   1.729   0.630
 1634OPC     OW 6737   4.470   2.048   4.195
 1634OPC    HW1 6738   4.385   2.033   4.206
 1634OPC    HW2 6739   4.472   2.120   4.146
 1634OPC     MW 6740   4.458   2.056   4.189
 1635OPC     OW 6741   0.664   1.482   4.485
 1635OPC    HW1 6742   0.635   1.499   4.566
 1635OPC    HW2 6743   0.739   1.525   4.481
 1635OPC     MW 6744   0.671   1.491   4.497
 1636OPC     OW 6745   2.016   0.607   1.173
 1636OPC    HW1 6746   2.013   0.652   1.247
 1636OPC    HW2 6747   1.951   0.642   1.125
 1636OPC     MW 6748   2.006   0.619   1.177
 1637OPC     OW 6749   1.328   0.269   0.729
 1637OPC    HW1 6750   1.243   0.261   0.713
 1637OPC    HW2 6751   1.336   0.351   0.758
 1637OPC     MW 6752   1.317   0.280   0.731
 1638OPC     OW 6753   2.910   3.734   1.636
 1638OPC    HW1 6754   2.848   3.785   1.602
 1638OPC    HW2 6755   2.914   3.760   1.719
 1638OPC     MW 6756   2.901   3.745   1.643
 1639OPC     OW 6757   2.546   0.092   0.796
 1639OPC    HW1 6758   2.536   0.164   0.844
 1639OPC    HW2 6759   2.572   0.122   0.718
 1639OPC     MW 6760   2.548   0.107   0.792
 1640OPC     OW 6761   0.416   4.489   4.638
 1640OPC    HW1 6762   0.452   4.429   4.688
 1640OPC    HW2 6763   0.376   4.443   4.575
 1640OPC     MW 6764   0.415   4.474   4.636
 1641OPC     OW 6765   1.483   4.841   0.732
 1641OPC    HW1 6766   1.477   4.892   0.802
 1641OPC    HW2 6767   1.563   4.857   0.702
 1641OPC     MW 6768   1.494   4.851   0.738
 1642OPC     OW 6769   4.928   0.502   2.377
 1642OPC    HW1 6770   4.903   0.574   2.419
 1642OPC    HW2 6771   4.897   0.438   2.428
 1642OPC     MW 6772   4.920   0.503   2.391
 1643OPC     OW 6773   4.516   1.911   3.742
 1643OPC    HW1 6774   4.509   1.886   3.825
 1643OPC    HW2 6775   4.501   1.838   3.696
 1643OPC     MW 6776   4.513   1.897   3.747
 1644OPC     OW 6777   0.617   3.429   4.917
 1644OPC    HW1 6778   0.643   3.464   4.992
 1644OPC    HW2 6779   0.673   3.363   4.905
 1644OPC     MW 6780   0.629   3.424   4.926
 1645OPC     OW 6781   2.737   4.470   4.740
 1645OPC    HW1 6782   2.753   4.529   4.802
 1645OPC    HW2 6783   2.661   4.434   4.765
 1645OPC     MW 6784   2.728   4.473   4.753
 1646OPC     OW 6785   4.905   2.247   4.150
 1646OPC    HW1 6786   4.882   2.312   4.097
 1646OPC    HW2 6787   4.992   2.244   4.143
 1646OPC     MW 6788   4.914   2.256   4.141
 1647OPC     OW 6789   4.487   1.680   3.584
 1647OPC    HW1 6790   4.508   1.601   3.616
 1647OPC    HW2 6791   4.522   1.679   3.504
 1647OPC     MW 6792   4.495   1.668   3.577
 1648OPC     OW 6793   4.721   0.756   1.907
 1648OPC    HW1 6794   4.715   0.716   1.830
 1648OPC    HW2 6795   4.665   0.822   1.900
 1648OPC     MW 6796   4.712   0.760   1.895
 1649OPC     OW 6797   2.329   4.799   4.327
 1649OPC    HW1 6798   2.270   4.764   4.274
 1649OPC    HW2 6799   2.293   4.874   4.353
 1649OPC     MW 6800   2.315   4.805   4.323
 1650OPC     OW 6801   4.373   4.512   1.075
 1650OPC    HW1 6802   4.395   4.527   0.992
 1650OPC    HW2 6803   4.399   4.584   1.117
 1650OPC     MW 6804   4.380   4.525   1.069
 1651OPC     OW 6805   4.595   1.756   0.328
 1651OPC    HW1 6806   4.666   1.738   0.375
 1651OPC    HW2 6807   4.590   1.690   0.271
 1651OPC     MW 6808   4.605   1.744   0.326
 1652OPC     OW 6809   0.890   4.392   3.738
 1652OPC    HW1 6810   0.899   4.476   3.714
 1652OPC    HW2 6811   0.955   4.380   3.795
 1652OPC     MW 6812   0.901   4.403   3.743
 1653OPC     OW 6813   3.206   3.226   2.081
 1653OPC    HW1 6814   3.191   3.155   2.033
 1653OPC    HW2 6815   3.129   3.266   2.084
 1653OPC     MW 6816   3.193   3.221   2.074
 1654OPC     OW 6817   4.859   1.654   3.305
 1654OPC    HW1 6818   4.773   1.669   3.303
 1654OPC    HW2 6819   4.871   1.595   3.242
 1654OPC     MW 6820   4.848   1.648   3.295
 1655OPC     OW 6821   3.829   3.016   2.043
 1655OPC    HW1 6822   3.832   3.076   2.107
 1655OPC    HW2 6823   3.746   2.988   2.046
 1655OPC     MW 6824   3.817   3.021   2.053
 1656OPC     OW 6825   4.362   0.702   0.088
 1656OPC    HW1 6826   4.329   0.782   0.093
 1656OPC    HW2 6827   4.445   0.715   0.067
 1656OPC     MW 6828   4.369   0.716   0.086
 1657OPC     OW 6829   0.451   1.600   2.110
 1657OPC    HW1 6830   0.472   1.681   2.086
 1657OPC    HW2 6831   0.467   1.599   2.196
 1657OPC     MW 6832   0.456   1.612   2.119
 1658OPC     OW 6833   3.063   0.348   4.227
 1658OPC    HW1 6834   3.103   0.317   4.156
 1658OPC    HW2 6835   3.101   0.426   4.239
 1658OPC     MW 6836   3.075   0.355   4.218
 1659OPC     OW 6837   2.417   1.834   1.632
 1659OPC    HW1 6838   2.345   1.861   1.591
 1659OPC    HW2 6839   2.453   1.908   1.662
 1659OPC     MW 6840   2.412   1.849   1.630
 1660OPC     OW 6841   4.574   0.100   4.092
 1660OPC    HW1 6842   4.512   0.091   4.031
 1660OPC    HW2 6843   4.637   0.143   4.050
 1660OPC     MW 6844   4.574   0.105   4.077
 1661OPC     OW 6845   0.689   0.486   3.964
 1661OPC    HW1 6846   0.660   0.451   4.038
 1661OPC    HW2 6847   0.661   0.569   3.969
 1661OPC     MW 6848   0.681   0.493   3.976
 1662OPC     OW 6849   2.361   1.256   3.184
 1662OPC    HW1 6850   2.403   1.288   3.254
 1662OPC    HW2 6851   2.334   1.177   3.211
 1662OPC     MW 6852   2.363   1.249   3.198
 1663OPC     OW 6853   0.755   0.485   3.333
 1663OPC    HW1 6854   0.715   0.497   3.257
 1663OPC    HW2 6855   0.762   0.566   3.365
 1663OPC     MW 6856   0.750   0.499   3.327
 1664OPC     OW 6857   0.333   0.681   4.736
 1664OPC    HW1 6858   0.381   0.741   4.696
 1664OPC    HW2 6859   0.278   0.728   4.786
 1664OPC     MW 6860   0.332   0.697   4.738
 1665OPC     OW 6861   4.290   2.863   1.323
 1665OPC    HW1 6862   4.262   2.821   1.394
 1665OPC    HW2 6863   4.264   2.945   1.336
 1665OPC     MW 6864   4.282   2.869   1.335
 1666OPC     OW 6865   2.470   4.780   0.249
 1666OPC    HW1 6866   2.457   4.744   0.171
 1666OPC    HW2 6867   2.506   4.716   0.296
 1666OPC     MW 6868   2.473   4.765   0.245
 1667OPC     OW 6869   0.087   0.521   0.803
 1667OPC    HW1 6870   0.004   0.500   0.784
 1667OPC    HW2 6871   0.122   0.446   0.828
 1667OPC     MW 6872   0.080   0.507   0.804
 1668OPC     OW 6873   0.447   0.502   0.164
 1668OPC    HW1 6874   0.468   0.479   0.246
 1668OPC    HW2 6875   0.429   0.427   0.125
 1668OPC     MW 6876   0.448   0.488   0.171
 1669OPC     OW 6877   2.266   4.684   3.770
 1669OPC    HW1 6878   2.216   4.746   3.733
 1669OPC    HW2 6879   2.322   4.729   3.819
 1669OPC     MW 6880   2.267   4.700   3.772
 1670OPC     OW 6881   2.922   0.964   1.980
 1670OPC    HW1 6882   2.848   0.980   1.937
 1670OPC    HW2 6883   2.954   1.044   1.995
 1670OPC     MW 6884   2.916   0.978   1.976
 1671OPC     OW 6885   0.627   3.708   3.676
 1671OPC    HW1 6886   0.650   3.713   3.592
 1671OPC    HW2 6887   0.646   3.787   3.707
 1671OPC     MW 6888   0.633   3.720   3.668
 1672OPC     OW 6889   3.868   4.187   0.495
 1672OPC    HW1 6890   3.929   4.127   0.511
 1672OPC    HW2 6891   3.799   4.158   0.542
 1672OPC     MW 6892   3.867   4.174   0.505
 1673OPC     OW 6893   4.157   2.925   4.253
 1673OPC    HW1 6894   4.143   2.930   4.339
 1673OPC    HW2 6895   4.209   2.856   4.244
 1673OPC     MW 6896   4.163   2.916   4.264
 1674OPC     OW 6897   3.024   3.954   2.525
 1674OPC    HW1 6898   3.068   3.886   2.556
 1674OPC    HW2 6899   3.055   4.021   2.570
 1674OPC     MW 6900   3.035   3.954   2.536
 1675OPC     OW 6901   1.044   0.004   2.799
 1675OPC    HW1 6902   1.060   4.888   2.879
 1675OPC    HW2 6903   1.023   4.847   2.754
 1675OPC     MW 6904   1.043   4.904   2.804
 1676OPC     OW 6905   1.667   1.285   3.571
 1676OPC    HW1 6906   1.598   1.299   3.622
 1676OPC    HW2 6907   1.690   1.364   3.544
 1676OPC     MW 6908   1.660   1.298   3.575
 1677OPC     OW 6909   3.854   3.224   4.916
 1677OPC    HW1 6910   3.937   3.208   4.938
 1677OPC    HW2 6911   3.816   3.146   4.919
 1677OPC     MW 6912   3.861   3.210   4.920
 1678OPC     OW 6913   2.977   0.331   2.562
 1678OPC    HW1 6914   2.977   0.418   2.556
 1678OPC    HW2 6915   3.029   0.315   2.630
 1678OPC     MW 6916   2.985   0.342   2.571
 1679OPC     OW 6917   2.010   2.828   1.766
 1679OPC    HW1 6918   1.932   2.865   1.771
 1679OPC    HW2 6919   2.048   2.848   1.842
 1679OPC     MW 6920   2.004   2.836   1.778
 1680OPC     OW 6921   0.813   1.883   4.597
 1680OPC    HW1 6922   0.892   1.878   4.634
 1680OPC    HW2 6923   0.821   1.949   4.540
 1680OPC     MW 6924   0.826   1.892   4.594
 1681OPC     OW 6925   1.260   0.979   2.743
 1681OPC    HW1 6926   1.261   0.935   2.668
 1681OPC    HW2 6927   1.297   1.055   2.722
 1681OPC     MW 6928   1.266   0.984   2.729
 1682OPC     OW 6929   0.753   2.267   1.596
 1682OPC    HW1 6930   0.821   2.236   1.640
 1682OPC    HW2 6931   0.789   2.326   1.542
 1682OPC     MW 6932   0.768   2.271   1.594
 1683OPC     OW 6933   1.228   3.988   1.823
 1683OPC    HW1 6934   1.259   3.910   1.846
 1683OPC    HW2 6935   1.142   3.980   1.832
 1683OPC     MW 6936   1.220   3.975   1.828
 1684OPC     OW 6937   1.115   1.088   1.817
 1684OPC    HW1 6938   1.106   1.164   1.776
 1684OPC    HW2 6939   1.040   1.080   1.861
 1684OPC     MW 6940   1.103   1.098   1.818
 1685OPC     OW 6941   1.665   2.641   0.694
 1685OPC    HW1 6942   1.738   2.684   0.675
 1685OPC    HW2 6943   1.693   2.565   0.726
 1685OPC     MW 6944   1.680   2.636   0.696
 1686OPC     OW 6945   2.265   0.748   4.062
 1686OPC    HW1 6946   2.293   0.698   3.996
 1686OPC    HW2 6947   2.198   0.793   4.027
 1686OPC     MW 6948   2.259   0.747   4.047
 1687OPC     OW 6949   3.989   3.893   0.988
 1687OPC    HW1 6950   3.963   3.848   0.918
 1687OPC    HW2 6951   3.968   3.975   0.969
 1687OPC     MW 6952   3.982   3.898   0.975
 1688OPC     OW 6953   3.573   4.341   0.087
 1688OPC    HW1 6954   3.529   4.266   0.099
 1688OPC    HW2 6955   3.651   4.325   0.122
 1688OPC     MW 6956   3.578   4.327   0.094
 1689OPC     OW 6957   2.435   4.235   4.015
 1689OPC    HW1 6958   2.398   4.288   3.956
 1689OPC    HW2 6959   2.456   4.289   4.080
 1689OPC     MW 6960   2.433   4.251   4.016
 1690OPC     OW 6961   3.088   4.191   3.608
 1690OPC    HW1 6962   3.101   4.163   3.527
 1690OPC    HW2 6963   3.161   4.235   3.627
 1690OPC     MW 6964   3.101   4.193   3.599
 1691OPC     OW 6965   1.793   3.111   5.044
 1691OPC    HW1 6966   1.745   3.096   4.972
 1691OPC    HW2 6967   1.808   3.032   5.076
 1691OPC     MW 6968   1.788   3.097   5.038
 1692OPC     OW 6969   4.961   2.147   0.444
 1692OPC    HW1 6970   4.933   2.183   0.370
 1692OPC    HW2 6971   0.006   2.089   0.417
 1692OPC     MW 6972   4.966   2.144   0.429
 1693OPC     OW 6973   1.870   0.392   4.139
 1693OPC    HW1 6974   1.884   0.362   4.058
 1693OPC    HW2 6975   1.926   0.347   4.187
 1693OPC     MW 6976   1.880   0.381   4.134
 1694OPC     OW 6977   2.711   0.624   1.867
 1694OPC    HW1 6978   2.688   0.687   1.923
 1694OPC    HW2 6979   2.640   0.613   1.818
 1694OPC     MW 6980   2.697   0.632   1.868
 1695OPC     OW 6981   3.273   4.368   1.827
 1695OPC    HW1 6982   3.204   4.331   1.864
 1695OPC    HW2 6983   3.341   4.331   1.867
 1695OPC     MW 6984   3.273   4.357   1.838
 1696OPC     OW 6985   0.211   2.934   4.783
 1696OPC    HW1 6986   0.177   3.013   4.793
 1696OPC    HW2 6987   0.163   2.883   4.835
 1696OPC     MW 6988   0.199   2.938   4.792
 1697OPC     OW 6989   1.839   1.063   2.958
 1697OPC    HW1 6990   1.839   1.067   2.871
 1697OPC    HW2 6991   1.824   1.145   2.982
 1697OPC     MW 6992   1.837   1.076   2.949
 1698OPC     OW 6993   1.475   1.980   3.678
 1698OPC    HW1 6994   1.555   2.014   3.689
 1698OPC    HW2 6995   1.489   1.910   3.628
 1698OPC     MW 6996   1.489   1.975   3.672
 1699OPC     OW 6997   1.915   1.758   2.965
 1699OPC    HW1 6998   1.850   1.722   2.918
 1699OPC    HW2 6999   1.987   1.721   2.931
 1699OPC     MW 7000   1.916   1.747   2.953
 1700OPC     OW 7001   4.217   0.457   2.395
 1700OPC    HW1 7002   4.144   0.471   2.441
 1700OPC    HW2 7003   4.242   0.537   2.373
 1700OPC     MW 7004   4.210   0.471   2.399
 1701OPC     OW 7005   2.139   0.154   2.117
 1701OPC    HW1 7006   2.067   0.113   2.145
 1701OPC    HW2 7007   2.140   0.228   2.164
 1701OPC     MW 7008   2.128   0.159   2.128
 1702OPC     OW 7009   4.362   2.052   1.454
 1702OPC    HW1 7010   4.436   2.096   1.438
 1702OPC    HW2 7011   4.328   2.093   1.523
 1702OPC     MW 7012   4.368   2.065   1.462
 1703OPC     OW 7013   2.204   1.413   0.916
 1703OPC    HW1 7014   2.224   1.329   0.930
 1703OPC    HW2 7015   2.117   1.415   0.927
 1703OPC     MW 7016   2.194   1.401   0.920
 1704OPC     OW 7017   3.483   2.859   0.738
 1704OPC    HW1 7018   3.434   2.931   0.749
 1704OPC    HW2 7019   3.520   2.847   0.816
 1704OPC     MW 7020   3.481   2.868   0.751
 1705OPC     OW 7021   2.797   0.475   3.705
 1705OPC    HW1 7022   2.799   0.398   3.664
 1705OPC    HW2 7023   2.879   0.486   3.734
 1705OPC     MW 7024   2.809   0.465   3.703
 1706OPC     OW 7025   0.368   2.635   5.069
 1706OPC    HW1 7026   0.304   2.655   5.125
 1706OPC    HW2 7027   0.335   2.658   4.992
 1706OPC     MW 7028   0.354   2.641   5.066
 1707OPC     OW 7029   3.917   4.598   1.291
 1707OPC    HW1 7030   3.848   4.612   1.342
 1707OPC    HW2 7031   3.885   4.610   1.210
 1707OPC     MW 7032   3.902   4.602   1.286
 1708OPC     OW 7033   0.605   4.678   3.618
 1708OPC    HW1 7034   0.690   4.698   3.623
 1708OPC    HW2 7035   0.604   4.592   3.637
 1708OPC     MW 7036   0.618   4.668   3.622
 1709OPC     OW 7037   2.477   0.637   4.445
 1709OPC    HW1 7038   2.482   0.567   4.497
 1709OPC    HW2 7039   2.471   0.703   4.501
 1709OPC     MW 7040   2.477   0.636   4.461
 1710OPC     OW 7041   3.150   0.898   4.846
 1710OPC    HW1 7042   3.202   0.896   4.776
 1710OPC    HW2 7043   3.130   0.814   4.859
 1710OPC     MW 7044   3.155   0.885   4.838
 1711OPC     OW 7045   3.072   0.960   1.740
 1711OPC    HW1 7046   3.044   0.949   1.822
 1711OPC    HW2 7047   3.019   1.021   1.708
 1711OPC     MW 7048   3.060   0.967   1.747
 1712OPC     OW 7049   0.679   3.030   2.209
 1712OPC    HW1 7050   0.645   2.950   2.214
 1712OPC    HW2 7051   0.609   3.082   2.203
 1712OPC     MW 7052   0.664   3.026   2.209
 1713OPC     OW 7053   4.310   4.535   2.374
 1713OPC    HW1 7054   4.290   4.451   2.368
 1713OPC    HW2 7055   4.262   4.572   2.311
 1713OPC     MW 7056   4.300   4.528   2.364
 1714OPC     OW 7057   0.304   1.020   4.283
 1714OPC    HW1 7058   0.245   0.963   4.315
 1714OPC    HW2 7059   0.255   1.086   4.254
 1714OPC     MW 7060   0.288   1.021   4.284
 1715OPC     OW 7061   3.689   4.723   0.820
 1715OPC    HW1 7062   3.751   4.744   0.763
 1715OPC    HW2 7063   3.733   4.693   0.889
 1715OPC     MW 7064   3.704   4.722   0.822
 1716OPC     OW 7065   3.729   0.378   0.318
 1716OPC    HW1 7066   3.804   0.373   0.361
 1716OPC    HW2 7067   3.686   0.443   0.357
 1716OPC     MW 7068   3.734   0.387   0.330
 1717OPC     OW 7069   0.395   4.231   0.292
 1717OPC    HW1 7070   0.463   4.223   0.346
 1717OPC    HW2 7071   0.334   4.270   0.342
 1717OPC     MW 7072   0.396   4.236   0.308
 1718OPC     OW 7073   0.401   3.796   2.097
 1718OPC    HW1 7074   0.320   3.824   2.080
 1718OPC    HW2 7075   0.388   3.731   2.154
 1718OPC     MW 7076   0.387   3.790   2.103
 1719OPC     OW 7077   2.972   1.713   3.885
 1719OPC    HW1 7078   2.897   1.667   3.883
 1719OPC    HW2 7079   3.010   1.692   3.810
 1719OPC     MW 7080   2.966   1.703   3.874
 1720OPC     OW 7081   0.595   3.762   0.668
 1720OPC    HW1 7082   0.584   3.825   0.608
 1720OPC    HW2 7083   0.574   3.801   0.743
 1720OPC     MW 7084   0.590   3.777   0.670
 1721OPC     OW 7085   1.277   2.560   0.817
 1721OPC    HW1 7086   1.316   2.608   0.755
 1721OPC    HW2 7087   1.343   2.536   0.869
 1721OPC     MW 7088   1.293   2.564   0.815
 1722OPC     OW 7089   4.083   4.440   4.041
 1722OPC    HW1 7090   4.158   4.398   4.058
 1722OPC    HW2 7091   4.034   4.424   4.111
 1722OPC     MW 7092   4.087   4.431   4.054
 1723OPC     OW 7093   2.430   1.722   2.094
 1723OPC    HW1 7094   2.444   1.789   2.040
 1723OPC    HW2 7095   2.397   1.760   2.165
 1723OPC     MW 7096   2.427   1.738   2.096
 1724OPC     OW 7097   2.351   1.188   4.074
 1724OPC    HW1 7098   2.271   1.184   4.109
 1724OPC    HW2 7099   2.390   1.116   4.105
 1724OPC     MW 7100   2.345   1.177   4.084
 1725OPC     OW 7101   0.079   3.187   0.100
 1725OPC    HW1 7102   0.083   3.174   0.186
 1725OPC    HW2 7103   5.012   3.167   0.080
 1725OPC     MW 7104   0.068   3.182   0.110
 1726OPC     OW 7105   1.483   4.012   3.437
 1726OPC    HW1 7106   1.457   4.095   3.441
 1726OPC    HW2 7107   1.536   4.003   3.505
 1726OPC     MW 7108   1.487   4.023   3.447
 1727OPC     OW 7109   2.693   2.440   4.236
 1727OPC    HW1 7110   2.657   2.518   4.252
 1727OPC    HW2 7111   2.700   2.404   4.315
 1727OPC     MW 7112   2.689   2.446   4.250
 1728OPC     OW 7113   0.477   2.957   4.483
 1728OPC    HW1 7114   0.479   2.916   4.560
 1728OPC    HW2 7115   0.503   2.895   4.427
 1728OPC     MW 7116   0.481   2.942   4.486
 1729OPC     OW 7117   1.845   4.814   3.693
 1729OPC    HW1 7118   1.833   4.731   3.671
 1729OPC    HW2 7119   1.766   4.840   3.718
 1729OPC     MW 7120   1.832   4.806   3.693
 1730OPC     OW 7121   3.911   1.080   0.750
 1730OPC    HW1 7122   3.836   1.073   0.706
 1730OPC    HW2 7123   3.890   1.057   0.831
 1730OPC     MW 7124   3.897   1.076   0.755
 1731OPC     OW 7125   4.310   1.180   2.044
 1731OPC    HW1 7126   4.233   1.156   2.077
 1731OPC    HW2 7127   4.310   1.144   1.965
 1731OPC     MW 7128   4.299   1.171   2.037
 1732OPC     OW 7129   3.524   4.690   4.547
 1732OPC    HW1 7130   3.507   4.711   4.464
 1732OPC    HW2 7131   3.606   4.719   4.559
 1732OPC     MW 7132   3.534   4.697   4.536
 1733OPC     OW 7133   1.953   2.324   3.877
 1733OPC    HW1 7134   1.932   2.243   3.902
 1733OPC    HW2 7135   2.035   2.317   3.849
 1733OPC     MW 7136   1.962   2.311   3.877
 1734OPC     OW 7137   1.102   4.482   4.130
 1734OPC    HW1 7138   1.096   4.557   4.087
 1734OPC    HW2 7139   1.031   4.482   4.181
 1734OPC     MW 7140   1.091   4.493   4.131
 1735OPC     OW 7141   1.433   2.425   1.258
 1735OPC    HW1 7142   1.502   2.379   1.284
 1735OPC    HW2 7143   1.454   2.507   1.280
 1735OPC     MW 7144   1.446   2.430   1.265
 1736OPC     OW 7145   0.635   0.709   1.803
 1736OPC    HW1 7146   0.568   0.683   1.753
 1736OPC    HW2 7147   0.680   0.636   1.816
 1736OPC     MW 7148   0.632   0.694   1.797
 1737OPC     OW 7149   0.792   2.414   2.914
 1737OPC    HW1 7150   0.751   2.393   2.988
 1737OPC    HW2 7151   0.735   2.467   2.874
 1737OPC     MW 7152   0.777   2.419   2.919
 1738OPC     OW 7153   1.479   2.312   2.415
 1738OPC    HW1 7154   1.549   2.362   2.432
 1738OPC    HW2 7155   1.486   2.247   2.473
 1738OPC     MW 7156   1.490   2.310   2.426
 1739OPC     OW 7157   1.935   2.962   4.724
 1739OPC    HW1 7158   1.972   2.899   4.772
 1739OPC    HW2 7159   1.851   2.959   4.749
 1739OPC     MW 7160   1.928   2.952   4.735
 1740OPC     OW 7161   1.222   0.365   3.524
 1740OPC    HW1 7162   1.175   0.303   3.563
 1740OPC    HW2 7163   1.170   0.391   3.458
 1740OPC     MW 7164   1.207   0.360   3.520
 1741OPC     OW 7165   3.721   1.991   1.304
 1741OPC    HW1 7166   3.754   2.054   1.354
 1741OPC    HW2 7167   3.772   1.991   1.234
 1741OPC     MW 7168   3.733   2.000   1.301
 1742OPC     OW 7169   2.014   4.423   4.102
 1742OPC    HW1 7170   1.930   4.400   4.103
 1742OPC    HW2 7171   2.045   4.389   4.028
 1742OPC     MW 7172   2.006   4.415   4.091
 1743OPC     OW 7173   2.335   1.370   1.654
 1743OPC    HW1 7174   2.308   1.368   1.737
 1743OPC    HW2 7175   2.318   1.290   1.624
 1743OPC     MW 7176   2.329   1.358   1.662
 1744OPC     OW 7177   2.180   2.059   4.038
 1744OPC    HW1 7178   2.176   2.122   4.098
 1744OPC    HW2 7179   2.197   2.102   3.964
 1744OPC     MW 7180   2.182   2.075   4.036
 1745OPC     OW 7181   4.141   0.685   4.729
 1745OPC    HW1 7182   4.184   0.647   4.795
 1745OPC    HW2 7183   4.071   0.635   4.718
 1745OPC     MW 7184   4.137   0.672   4.737
 1746OPC     OW 7185   1.103   0.529   4.798
 1746OPC    HW1 7186   1.154   0.466   4.766
 1746OPC    HW2 7187   1.137   0.602   4.765
 1746OPC     MW 7188   1.115   0.530   4.788
 1747OPC     OW 7189   0.057   4.509   2.921
 1747OPC    HW1 7190   4.988   4.524   2.902
 1747OPC    HW2 7191   0.100   4.540   2.851
 1747OPC     MW 7192   0.051   4.516   2.908
 1748OPC     OW 7193   2.596   0.831   1.618
 1748OPC    HW1 7194   2.543   0.871   1.561
 1748OPC    HW2 7195   2.549   0.762   1.645
 1748OPC     MW 7196   2.581   0.827   1.614
 1749OPC     OW 7197   2.140   1.812   0.942
 1749OPC    HW1 7198   2.078   1.848   0.892
 1749OPC    HW2 7199   2.095   1.780   1.010
 1749OPC     MW 7200   2.124   1.813   0.945
 1750OPC     OW 7201   4.551   3.883   3.115
 1750OPC    HW1 7202   4.558   3.818   3.058
 1750OPC    HW2 7203   4.614   3.866   3.173
 1750OPC     MW 7204   4.561   3.871   3.115
 1751OPC     OW 7205   2.936   1.724   3.115
 1751OPC    HW1 7206   2.868   1.770   3.146
 1751OPC    HW2 7207   2.899   1.672   3.055
 1751OPC     MW 7208   2.920   1.723   3.111
 1752OPC     OW 7209   3.923   1.916   4.810
 1752OPC    HW1 7210   3.961   1.966   4.749
 1752OPC    HW2 7211   3.899   1.845   4.765
 1752OPC     MW 7212   3.925   1.913   4.794
 1753OPC     OW 7213   2.572   0.502   2.715
 1753OPC    HW1 7214   2.495   0.470   2.742
 1753OPC    HW2 7215   2.553   0.585   2.693
 1753OPC     MW 7216   2.558   0.510   2.716
 1754OPC     OW 7217   1.579   3.823   3.251
 1754OPC    HW1 7218   1.570   3.888   3.309
 1754OPC    HW2 7219   1.579   3.864   3.174
 1754OPC     MW 7220   1.578   3.839   3.248
 1755OPC     OW 7221   0.637   3.394   1.557
 1755OPC    HW1 7222   0.599   3.467   1.588
 1755OPC    HW2 7223   0.707   3.423   1.515
 1755OPC     MW 7224   0.642   3.409   1.556
 1756OPC     OW 7225   1.337   1.064   3.180
 1756OPC    HW1 7226   1.301   1.024   3.249
 1756OPC    HW2 7227   1.402   1.110   3.216
 1756OPC     MW 7228   1.341   1.065   3.196
 1757OPC     OW 7229   3.709   3.282   0.278
 1757OPC    HW1 7230   3.693   3.303   0.361
 1757OPC    HW2 7231   3.640   3.313   0.235
 1757OPC     MW 7232   3.697   3.290   0.284
 1758OPC     OW 7233   1.960   4.022   0.745
 1758OPC    HW1 7234   1.997   4.097   0.771
 1758OPC    HW2 7235   1.973   3.969   0.813
 1758OPC     MW 7236   1.967   4.025   0.759
 1759OPC     OW 7237   1.746   4.275   2.117
 1759OPC    HW1 7238   1.756   4.361   2.124
 1759OPC    HW2 7239   1.799   4.243   2.179
 1759OPC     MW 7240   1.755   4.283   2.127
 1760OPC     OW 7241   4.049   4.707   4.107
 1760OPC    HW1 7242   3.989   4.736   4.051
 1760OPC    HW2 7243   4.071   4.629   4.076
 1760OPC     MW 7244   4.043   4.700   4.094
 1761OPC     OW 7245   3.171   0.706   1.930
 1761OPC    HW1 7246   3.177   0.656   2.001
 1761OPC    HW2 7247   3.225   0.668   1.873
 1761OPC     MW 7248   3.180   0.693   1.932
 1762OPC     OW 7249   3.421   1.071   1.559
 1762OPC    HW1 7250   3.363   1.006   1.569
 1762OPC    HW2 7251   3.498   1.032   1.570
 1762OPC     MW 7252   3.424   1.056   1.562
 1763OPC     OW 7253   2.872   1.423   1.294
 1763OPC    HW1 7254   2.834   1.427   1.373
 1763OPC    HW2 7255   2.864   1.505   1.264
 1763OPC     MW 7256   2.865   1.436   1.301
 1764OPC     OW 7257   4.108   3.956   1.398
 1764OPC    HW1 7258   4.155   4.029   1.403
 1764OPC    HW2 7259   4.105   3.927   1.480
 1764OPC     MW 7260   4.114   3.962   1.411
 1765OPC     OW 7261   2.519   4.373   4.246
 1765OPC    HW1 7262   2.508   4.445   4.199
 1765OPC    HW2 7263   2.604   4.355   4.237
 1765OPC     MW 7264   2.530   4.381   4.238
 1766OPC     OW 7265   4.686   2.318   2.066
 1766OPC    HW1 7266   4.752   2.356   2.109
 1766OPC    HW2 7267   4.655   2.382   2.016
 1766OPC     MW 7268   4.691   2.333   2.065
 1767OPC     OW 7269   0.477   0.330   1.052
 1767OPC    HW1 7270   0.507   0.307   1.131
 1767OPC    HW2 7271   0.461   0.415   1.060
 1767OPC     MW 7272   0.479   0.339   1.065
 1768OPC     OW 7273   0.247   0.643   2.804
 1768OPC    HW1 7274   0.271   0.620   2.723
 1768OPC    HW2 7275   0.312   0.694   2.831
 1768OPC     MW 7276   0.260   0.647   2.796
 1769OPC     OW 7277   3.173   3.309   0.471
 1769OPC    HW1 7278   3.208   3.324   0.549
 1769OPC    HW2 7279   3.140   3.386   0.447
 1769OPC     MW 7280   3.173   3.322   0.479
 1770OPC     OW 7281   1.475   0.045   2.049
 1770OPC    HW1 7282   1.439   0.036   1.970
 1770OPC    HW2 7283   1.466   4.882   2.085
 1770OPC     MW 7284   1.468   0.032   2.043
 1771OPC     OW 7285   0.824   2.337   3.578
 1771OPC    HW1 7286   0.832   2.369   3.497
 1771OPC    HW2 7287   0.904   2.308   3.597
 1771OPC     MW 7288   0.837   2.337   3.569
 1772OPC     OW 7289   0.335   1.357   2.741
 1772OPC    HW1 7290   0.385   1.338   2.673
 1772OPC    HW2 7291   0.389   1.397   2.797
 1772OPC     MW 7292   0.350   1.360   2.739
 1773OPC     OW 7293   0.759   3.535   2.730
 1773OPC    HW1 7294   0.812   3.586   2.684
 1773OPC    HW2 7295   0.706   3.591   2.771
 1773OPC     MW 7296   0.759   3.551   2.729
 1774OPC     OW 7297   0.238   3.948   2.448
 1774OPC    HW1 7298   0.178   4.003   2.417
 1774OPC    HW2 7299   0.303   3.953   2.391
 1774OPC     MW 7300   0.239   3.957   2.435
 1775OPC     OW 7301   4.033   3.528   1.528
 1775OPC    HW1 7302   3.968   3.475   1.551
 1775OPC    HW2 7303   4.056   3.566   1.603
 1775OPC     MW 7304   4.027   3.526   1.542
 1776OPC     OW 7305   0.554   4.296   0.065
 1776OPC    HW1 7306   0.492   4.288   0.126
 1776OPC    HW2 7307   0.530   4.240   0.003
 1776OPC     MW 7308   0.541   4.287   0.065
 1777OPC     OW 7309   3.372   0.568   0.730
 1777OPC    HW1 7310   3.344   0.522   0.661
 1777OPC    HW2 7311   3.450   0.598   0.704
 1777OPC     MW 7312   3.379   0.566   0.716
 1778OPC     OW 7313   2.275   3.860   3.804
 1778OPC    HW1 7314   2.357   3.869   3.776
 1778OPC    HW2 7315   2.229   3.851   3.731
 1778OPC     MW 7316   2.280   3.860   3.789
 1779OPC     OW 7317   4.855   1.063   4.107
 1779OPC    HW1 7318   4.798   1.018   4.059
 1779OPC    HW2 7319   4.932   1.028   4.086
 1779OPC     MW 7320   4.858   1.051   4.097
 1780OPC     OW 7321   4.964   2.393   1.665
 1780OPC    HW1 7322   4.895   2.393   1.612
 1780OPC    HW2 7323   4.938   2.347   1.734
 1780OPC     MW 7324   4.950   2.386   1.667
 1781OPC     OW 7325   4.586   2.213   0.658
 1781OPC    HW1 7326   4.570   2.181   0.737
 1781OPC    HW2 7327   4.571   2.146   0.605
 1781OPC     MW 7328   4.581   2.199   0.662
 1782OPC     OW 7329   1.549   1.643   3.023
 1782OPC    HW1 7330   1.552   1.727   3.043
 1782OPC    HW2 7331   1.591   1.638   2.946
 1782OPC     MW 7332   1.556   1.654   3.014
 1783OPC     OW 7333   3.060   3.493   3.505
 1783OPC    HW1 7334   3.068   3.406   3.505
 1783OPC    HW2 7335   2.974   3.506   3.497
 1783OPC     MW 7336   3.048   3.482   3.504
 1784OPC     OW 7337   3.661   1.508   2.678
 1784OPC    HW1 7338   3.615   1.444   2.640
 1784OPC    HW2 7339   3.711   1.538   2.613
 1784OPC     MW 7340   3.662   1.503   2.663
 1785OPC     OW 7341   1.854   4.315   3.732
 1785OPC    HW1 7342   1.921   4.304   3.786
 1785OPC    HW2 7343   1.790   4.268   3.770
 1785OPC     MW 7344   1.854   4.306   3.746
 1786OPC     OW 7345   4.587   3.620   0.014
 1786OPC    HW1 7346   4.631   3.695   0.015
 1786OPC    HW2 7347   4.643   3.562   0.049
 1786OPC     MW 7348   4.602   3.622   0.019
 1787OPC     OW 7349   0.741   3.513   0.018
 1787OPC    HW1 7350   0.812   3.526   5.112
 1787OPC    HW2 7351   0.741   3.427   0.031
 1787OPC     MW 7352   0.752   3.502   0.013
 1788OPC     OW 7353   4.589   4.547   4.524
 1788OPC    HW1 7354   4.519   4.567   4.572
 1788OPC    HW2 7355   4.587   4.460   4.519
 1788OPC     MW 7356   4.578   4.537   4.530
 1789OPC     OW 7357   1.925   4.316   1.059
 1789OPC    HW1 7358   1.964   4.287   1.131
 1789OPC    HW2 7359   1.918   4.402   1.073
 1789OPC     MW 7360   1.930   4.325   1.072
 1790OPC     OW 7361   0.947   2.980   2.155
 1790OPC    HW1 7362   0.871   3.010   2.186
 1790OPC    HW2 7363   0.978   2.932   2.221
 1790OPC     MW 7364   0.940   2.977   2.169
 1791OPC     OW 7365   3.976   4.428   0.580
 1791OPC    HW1 7366   3.940   4.353   0.556
 1791OPC    HW2 7367   3.973   4.426   0.667
 1791OPC     MW 7368   3.970   4.417   0.589
 1792OPC     OW 7369   0.107   4.482   0.040
 1792OPC    HW1 7370   0.055   4.446   0.100
 1792OPC    HW2 7371   0.183   4.492   0.082
 1792OPC     MW 7372   0.111   4.478   0.055
 1793OPC     OW 7373   4.181   4.032   2.263
 1793OPC    HW1 7374   4.094   4.021   2.262
 1793OPC    HW2 7375   4.193   4.087   2.330
 1793OPC     MW 7376   4.170   4.039   2.273
 1794OPC     OW 7377   1.782   0.387   0.738
 1794OPC    HW1 7378   1.738   0.415   0.807
 1794OPC    HW2 7379   1.850   0.345   0.772
 1794OPC     MW 7380   1.786   0.385   0.753
 1795OPC     OW 7381   2.065   0.732   1.657
 1795OPC    HW1 7382   2.091   0.653   1.631
 1795OPC    HW2 7383   2.067   0.780   1.584
 1795OPC     MW 7384   2.069   0.727   1.642
 1796OPC     OW 7385   2.944   4.432   0.460
 1796OPC    HW1 7386   3.024   4.413   0.429
 1796OPC    HW2 7387   2.931   4.513   0.432
 1796OPC     MW 7388   2.954   4.441   0.451
 1797OPC     OW 7389   2.608   2.745   1.179
 1797OPC    HW1 7390   2.530   2.783   1.175
 1797OPC    HW2 7391   2.606   2.703   1.256
 1797OPC     MW 7392   2.596   2.744   1.190
 1798OPC     OW 7393   2.655   3.605   4.427
 1798OPC    HW1 7394   2.633   3.596   4.511
 1798OPC    HW2 7395   2.585   3.578   4.384
 1798OPC     MW 7396   2.642   3.600   4.433
 1799OPC     OW 7397   3.528   2.780   1.374
 1799OPC    HW1 7398   3.469   2.844   1.383
 1799OPC    HW2 7399   3.587   2.813   1.319
 1799OPC     MW 7400   3.528   2.794   1.367
 1800OPC     OW 7401   1.963   3.302   4.922
 1800OPC    HW1 7402   1.909   3.245   4.960
 1800OPC    HW2 7403   1.975   3.270   4.842
 1800OPC     MW 7404   1.957   3.289   4.916
 1801OPC     OW 7405   1.053   4.642   2.418
 1801OPC    HW1 7406   1.126   4.609   2.453
 1801OPC    HW2 7407   1.058   4.618   2.335
 1801OPC     MW 7408   1.065   4.634   2.411
 1802OPC     OW 7409   3.649   2.189   1.703
 1802OPC    HW1 7410   3.621   2.119   1.748
 1802OPC    HW2 7411   3.575   2.223   1.672
 1802OPC     MW 7412   3.634   2.184   1.705
 1803OPC     OW 7413   2.925   4.833   3.669
 1803OPC    HW1 7414   2.971   4.892   3.623
 1803OPC    HW2 7415   2.976   4.763   3.670
 1803OPC     MW 7416   2.939   4.832   3.662
 1804OPC     OW 7417   3.437   2.939   3.459
 1804OPC    HW1 7418   3.504   2.930   3.404
 1804OPC    HW2 7419   3.384   2.873   3.438
 1804OPC     MW 7420   3.439   2.928   3.448
 1805OPC     OW 7421   1.722   0.107   3.990
 1805OPC    HW1 7422   1.773   0.167   3.953
 1805OPC    HW2 7423   1.681   0.070   3.923
 1805OPC     MW 7424   1.723   0.110   3.975
 1806OPC     OW 7425   4.544   3.232   4.011
 1806OPC    HW1 7426   4.568   3.306   4.051
 1806OPC    HW2 7427   4.487   3.259   3.950
 1806OPC     MW 7428   4.539   3.247   4.008
 1807OPC     OW 7429   0.584   4.800   0.966
 1807OPC    HW1 7430   0.666   4.780   0.943
 1807OPC    HW2 7431   0.574   4.758   1.042
 1807OPC     MW 7432   0.595   4.791   0.974
 1808OPC     OW 7433   0.236   0.282   0.850
 1808OPC    HW1 7434   0.278   0.244   0.917
 1808OPC    HW2 7435   0.208   0.215   0.802
 1808OPC     MW 7436   0.238   0.267   0.853
 1809OPC     OW 7437   3.317   1.223   2.417
 1809OPC    HW1 7438   3.237   1.257   2.423
 1809OPC    HW2 7439   3.325   1.204   2.333
 1809OPC     MW 7440   3.306   1.225   2.406
 1810OPC     OW 7441   3.977   2.741   0.324
 1810OPC    HW1 7442   3.934   2.666   0.317
 1810OPC    HW2 7443   3.930   2.786   0.382
 1810OPC     MW 7444   3.964   2.737   0.332
 1811OPC     OW 7445   3.126   1.367   3.201
 1811OPC    HW1 7446   3.048   1.368   3.163
 1811OPC    HW2 7447   3.180   1.339   3.138
 1811OPC     MW 7448   3.123   1.363   3.186
 1812OPC     OW 7449   2.481   2.882   4.924
 1812OPC    HW1 7450   2.535   2.923   4.868
 1812OPC    HW2 7451   2.403   2.888   4.886
 1812OPC     MW 7452   2.478   2.889   4.910
 1813OPC     OW 7453   3.557   3.197   1.493
 1813OPC    HW1 7454   3.593   3.194   1.413
 1813OPC    HW2 7455   3.621   3.172   1.546
 1813OPC     MW 7456   3.572   3.193   1.489
 1814OPC     OW 7457   4.428   3.274   2.850
 1814OPC    HW1 7458   4.408   3.200   2.808
 1814OPC    HW2 7459   4.380   3.270   2.923
 1814OPC     MW 7460   4.418   3.262   2.855
 1815OPC     OW 7461   0.878   3.446   1.427
 1815OPC    HW1 7462   0.891   3.478   1.347
 1815OPC    HW2 7463   0.908   3.365   1.422
 1815OPC     MW 7464   0.884   3.439   1.414
 1816OPC     OW 7465   2.953   1.867   3.588
 1816OPC    HW1 7466   3.019   1.924   3.581
 1816OPC    HW2 7467   2.992   1.789   3.584
 1816OPC     MW 7468   2.968   1.864   3.586
 1817OPC     OW 7469   4.895   4.053   3.398
 1817OPC    HW1 7470   4.970   4.090   3.372
 1817OPC    HW2 7471   4.838   4.119   3.398
 1817OPC     MW 7472   4.898   4.068   3.394
 1818OPC     OW 7473   2.507   4.211   2.752
 1818OPC    HW1 7474   2.567   4.267   2.721
 1818OPC    HW2 7475   2.528   4.135   2.713
 1818OPC     MW 7476   2.519   4.208   2.742
 1819OPC     OW 7477   2.331   1.973   3.315
 1819OPC    HW1 7478   2.283   2.024   3.367
 1819OPC    HW2 7479   2.384   2.030   3.274
 1819OPC     MW 7480   2.332   1.989   3.317
 1820OPC     OW 7481   2.471   1.376   3.407
 1820OPC    HW1 7482   2.420   1.406   3.471
 1820OPC    HW2 7483   2.541   1.346   3.449
 1820OPC     MW 7484   2.474   1.376   3.423
 1821OPC     OW 7485   4.097   2.494   2.300
 1821OPC    HW1 7486   4.043   2.560   2.282
 1821OPC    HW2 7487   4.147   2.489   2.228
 1821OPC     MW 7488   4.096   2.503   2.287
 1822OPC     OW 7489   4.247   2.190   1.676
 1822OPC    HW1 7490   4.259   2.171   1.761
 1822OPC    HW2 7491   4.171   2.150   1.657
 1822OPC     MW 7492   4.237   2.181   1.686
 1823OPC     OW 7493   1.719   2.137   2.067
 1823OPC    HW1 7494   1.727   2.126   2.153
 1823OPC    HW2 7495   1.761   2.212   2.052
 1823OPC     MW 7496   1.726   2.146   2.077
 1824OPC     OW 7497   1.509   0.224   4.135
 1824OPC    HW1 7498   1.576   0.188   4.091
 1824OPC    HW2 7499   1.543   0.296   4.169
 1824OPC     MW 7500   1.524   0.229   4.133
 1825OPC     OW 7501   2.626   1.454   0.421
 1825OPC    HW1 7502   2.642   1.397   0.484
 1825OPC    HW2 7503   2.657   1.415   0.349
 1825OPC     MW 7504   2.633   1.440   0.419
 1826OPC     OW 7505   4.854   3.142   3.611
 1826OPC    HW1 7506   4.816   3.177   3.682
 1826OPC    HW2 7507   4.939   3.154   3.625
 1826OPC     MW 7508   4.861   3.149   3.624
 1827OPC     OW 7509   1.195   4.039   0.509
 1827OPC    HW1 7510   1.214   4.089   0.577
 1827OPC    HW2 7511   1.255   3.976   0.512
 1827OPC     MW 7512   1.207   4.037   0.519
 1828OPC     OW 7513   0.811   4.842   5.032
 1828OPC    HW1 7514   0.839   0.004   5.002
 1828OPC    HW2 7515   0.748   4.820   4.976
 1828OPC     MW 7516   0.806   4.850   5.019
 1829OPC     OW 7517   0.329   2.852   1.548
 1829OPC    HW1 7518   0.357   2.907   1.486
 1829OPC    HW2 7519   0.279   2.796   1.504
 1829OPC     MW 7520   0.326   2.852   1.532
 1830OPC     OW 7521   0.874   0.193   4.650
 1830OPC    HW1 7522   0.793   0.159   4.646
 1830OPC    HW2 7523   0.894   0.187   4.735
 1830OPC     MW 7524   0.865   0.187   4.662
 1831OPC     OW 7525   1.895   3.543   4.806
 1831OPC    HW1 7526   1.946   3.560   4.737
 1831OPC    HW2 7527   1.928   3.469   4.838
 1831OPC     MW 7528   1.907   3.535   4.800
 1832OPC     OW 7529   0.172   0.259   4.234
 1832OPC    HW1 7530   0.093   0.292   4.254
 1832OPC    HW2 7531   0.206   0.239   4.312
 1832OPC     MW 7532   0.165   0.261   4.249
 1833OPC     OW 7533   1.256   2.479   2.480
 1833OPC    HW1 7534   1.325   2.425   2.479
 1833OPC    HW2 7535   1.253   2.507   2.562
 1833OPC     MW 7536   1.266   2.475   2.492
 1834OPC     OW 7537   3.903   4.577   2.498
 1834OPC    HW1 7538   3.936   4.658   2.497
 1834OPC    HW2 7539   3.839   4.579   2.439
 1834OPC     MW 7540   3.899   4.589   2.489
 1835OPC     OW 7541   3.463   2.945   1.018
 1835OPC    HW1 7542   3.414   2.996   0.967
 1835OPC    HW2 7543   3.406   2.890   1.054
 1835OPC     MW 7544   3.447   2.944   1.016
 1836OPC     OW 7545   3.312   3.879   3.243
 1836OPC    HW1 7546   3.305   3.901   3.159
 1836OPC    HW2 7547   3.393   3.849   3.249
 1836OPC     MW 7548   3.323   3.878   3.231
 1837OPC     OW 7549   0.946   4.119   4.044
 1837OPC    HW1 7550   0.870   4.077   4.053
 1837OPC    HW2 7551   0.966   4.142   4.126
 1837OPC     MW 7552   0.938   4.116   4.058
 1838OPC     OW 7553   2.746   2.305   4.949
 1838OPC    HW1 7554   2.693   2.238   4.933
 1838OPC    HW2 7555   2.824   2.276   4.923
 1838OPC     MW 7556   2.750   2.291   4.943
 1839OPC     OW 7557   4.654   4.643   4.268
 1839OPC    HW1 7558   4.630   4.610   4.346
 1839OPC    HW2 7559   4.596   4.608   4.213
 1839OPC     MW 7560   4.642   4.633   4.272
 1840OPC     OW 7561   1.617   0.211   1.031
 1840OPC    HW1 7562   1.542   0.168   1.023
 1840OPC    HW2 7563   1.641   0.197   1.114
 1840OPC     MW 7564   1.610   0.203   1.042
 1841OPC     OW 7565   4.403   4.551   0.797
 1841OPC    HW1 7566   4.436   4.631   0.786
 1841OPC    HW2 7567   4.468   4.498   0.772
 1841OPC     MW 7568   4.417   4.555   0.792
 1842OPC     OW 7569   3.283   0.422   0.508
 1842OPC    HW1 7570   3.206   0.436   0.470
 1842OPC    HW2 7571   3.291   0.335   0.505
 1842OPC     MW 7572   3.273   0.411   0.502
 1843OPC     OW 7573   4.503   3.983   4.977
 1843OPC    HW1 7574   4.545   4.032   4.918
 1843OPC    HW2 7575   4.568   3.945   5.022
 1843OPC     MW 7576   4.519   3.985   4.975
 1844OPC     OW 7577   1.168   0.410   1.835
 1844OPC    HW1 7578   1.148   0.485   1.874
 1844OPC    HW2 7579   1.251   0.422   1.810
 1844OPC     MW 7580   1.177   0.423   1.837
 1845OPC     OW 7581   0.984   0.651   1.644
 1845OPC    HW1 7582   0.982   0.654   1.732
 1845OPC    HW2 7583   0.942   0.723   1.620
 1845OPC     MW 7584   0.978   0.662   1.654
 1846OPC     OW 7585   3.240   3.532   1.026
 1846OPC    HW1 7586   3.243   3.603   0.975
 1846OPC    HW2 7587   3.180   3.482   0.988
 1846OPC     MW 7588   3.232   3.535   1.013
 1847OPC     OW 7589   0.862   1.302   3.332
 1847OPC    HW1 7590   0.879   1.219   3.312
 1847OPC    HW2 7591   0.814   1.296   3.405
 1847OPC     MW 7592   0.857   1.289   3.340
 1848OPC     OW 7593   3.094   1.669   4.204
 1848OPC    HW1 7594   3.018   1.705   4.225
 1848OPC    HW2 7595   3.091   1.664   4.117
 1848OPC     MW 7596   3.082   1.674   4.194
 1849OPC     OW 7597   0.842   1.635   3.998
 1849OPC    HW1 7598   0.884   1.706   4.027
 1849OPC    HW2 7599   0.851   1.578   4.064
 1849OPC     MW 7600   0.850   1.637   4.012
 1850OPC     OW 7601   0.544   1.106   1.900
 1850OPC    HW1 7602   0.523   1.189   1.919
 1850OPC    HW2 7603   0.504   1.061   1.963
 1850OPC     MW 7604   0.535   1.112   1.912
 1851OPC     OW 7605   1.570   0.399   3.185
 1851OPC    HW1 7606   1.506   0.452   3.156
 1851OPC    HW2 7607   1.540   0.319   3.166
 1851OPC     MW 7608   1.556   0.395   3.178
 1852OPC     OW 7609   4.208   1.836   1.942
 1852OPC    HW1 7610   4.256   1.805   1.876
 1852OPC    HW2 7611   4.213   1.773   2.002
 1852OPC     MW 7612   4.216   1.822   1.941
 1853OPC     OW 7613   4.411   1.433   2.071
 1853OPC    HW1 7614   4.382   1.351   2.067
 1853OPC    HW2 7615   4.472   1.430   2.134
 1853OPC     MW 7616   4.416   1.420   2.080
 1854OPC     OW 7617   3.064   0.825   3.257
 1854OPC    HW1 7618   3.025   0.877   3.314
 1854OPC    HW2 7619   3.038   0.856   3.180
 1854OPC     MW 7620   3.054   0.837   3.254
 1855OPC     OW 7621   3.920   3.562   0.609
 1855OPC    HW1 7622   3.999   3.570   0.571
 1855OPC    HW2 7623   3.906   3.476   0.610
 1855OPC     MW 7624   3.930   3.551   0.603
 1856OPC     OW 7625   3.664   1.064   0.630
 1856OPC    HW1 7626   3.609   1.034   0.692
 1856OPC    HW2 7627   3.653   1.150   0.632
 1856OPC     MW 7628   3.654   1.072   0.640
 1857OPC     OW 7629   0.390   0.553   2.563
 1857OPC    HW1 7630   0.435   0.607   2.511
 1857OPC    HW2 7631   0.359   0.493   2.508
 1857OPC     MW 7632   0.392   0.552   2.547
 1858OPC     OW 7633   1.207   0.634   2.660
 1858OPC    HW1 7634   1.237   0.691   2.601
 1858OPC    HW2 7635   1.131   0.669   2.686
 1858OPC     MW 7636   1.200   0.648   2.655
 1859OPC     OW 7637   1.451   1.170   1.224
 1859OPC    HW1 7638   1.430   1.099   1.271
 1859OPC    HW2 7639   1.479   1.136   1.149
 1859OPC     MW 7640   1.452   1.154   1.220
 1860OPC     OW 7641   4.733   0.363   2.540
 1860OPC    HW1 7642   4.716   0.289   2.582
 1860OPC    HW2 7643   4.687   0.423   2.583
 1860OPC     MW 7644   4.724   0.361   2.552
 1861OPC     OW 7645   3.749   0.505   0.055
 1861OPC    HW1 7646   3.744   0.449   0.122
 1861OPC    HW2 7647   3.678   0.555   0.065
 1861OPC     MW 7648   3.738   0.504   0.066
 1862OPC     OW 7649   0.816   2.498   4.848
 1862OPC    HW1 7650   0.768   2.511   4.919
 1862OPC    HW2 7651   0.762   2.516   4.783
 1862OPC     MW 7652   0.801   2.503   4.849
 1863OPC     OW 7653   0.560   4.196   4.548
 1863OPC    HW1 7654   0.568   4.215   4.633
 1863OPC    HW2 7655   0.614   4.129   4.537
 1863OPC     MW 7656   0.569   4.189   4.559
 1864OPC     OW 7657   4.084   1.841   2.387
 1864OPC    HW1 7658   4.040   1.796   2.328
 1864OPC    HW2 7659   4.093   1.920   2.351
 1864OPC     MW 7660   4.079   1.846   2.373
 1865OPC     OW 7661   4.153   3.622   3.564
 1865OPC    HW1 7662   4.196   3.658   3.631
 1865OPC    HW2 7663   4.203   3.555   3.540
 1865OPC     MW 7664   4.167   3.618   3.570
 1866OPC     OW 7665   3.767   0.554   2.377
 1866OPC    HW1 7666   3.728   0.492   2.331
 1866OPC    HW2 7667   3.813   0.598   2.318
 1866OPC     MW 7668   3.768   0.551   2.362
 1867OPC     OW 7669   4.862   0.658   0.431
 1867OPC    HW1 7670   4.897   0.702   0.365
 1867OPC    HW2 7671   4.779   0.683   0.430
 1867OPC     MW 7672   4.855   0.668   0.421
 1868OPC     OW 7673   2.643   4.116   3.338
 1868OPC    HW1 7674   2.665   4.188   3.294
 1868OPC    HW2 7675   2.712   4.064   3.328
 1868OPC     MW 7676   2.656   4.119   3.330
 1869OPC     OW 7677   2.289   0.633   4.917
 1869OPC    HW1 7678   2.283   0.546   4.914
 1869OPC    HW2 7679   2.235   0.659   4.855
 1869OPC     MW 7680   2.280   0.624   4.908
 1870OPC     OW 7681   1.936   3.206   2.087
 1870OPC    HW1 7682   1.951   3.231   2.169
 1870OPC    HW2 7683   1.987   3.136   2.076
 1870OPC     MW 7684   1.946   3.199   2.097
 1871OPC     OW 7685   4.493   1.946   2.966
 1871OPC    HW1 7686   4.424   1.999   2.967
 1871OPC    HW2 7687   4.458   1.868   2.945
 1871OPC     MW 7688   4.478   1.942   2.963
 1872OPC     OW 7689   4.571   2.305   1.118
 1872OPC    HW1 7690   4.657   2.305   1.102
 1872OPC    HW2 7691   4.565   2.270   1.198
 1872OPC     MW 7692   4.583   2.300   1.128
 1873OPC     OW 7693   1.763   4.100   2.511
 1873OPC    HW1 7694   1.815   4.125   2.445
 1873OPC    HW2 7695   1.699   4.057   2.471
 1873OPC     MW 7696   1.761   4.097   2.495
 1874OPC     OW 7697   3.762   0.377   4.949
 1874OPC    HW1 7698   3.819   0.416   4.896
 1874OPC    HW2 7699   3.768   0.422   5.023
 1874OPC     MW 7700   3.771   0.389   4.952
 1875OPC     OW 7701   3.330   3.946   2.972
 1875OPC    HW1 7702   3.342   3.896   2.902
 1875OPC    HW2 7703   3.402   3.996   2.975
 1875OPC     MW 7704   3.342   3.946   2.962
 1876OPC     OW 7705   0.982   3.648   1.595
 1876OPC    HW1 7706   0.951   3.582   1.548
 1876OPC    HW2 7707   0.937   3.642   1.670
 1876OPC     MW 7708   0.971   3.637   1.599
 1877OPC     OW 7709   0.762   1.156   4.749
 1877OPC    HW1 7710   0.830   1.110   4.719
 1877OPC    HW2 7711   0.711   1.095   4.785
 1877OPC     MW 7712   0.765   1.140   4.750
 1878OPC     OW 7713   2.075   2.737   4.832
 1878OPC    HW1 7714   2.134   2.801   4.838
 1878OPC    HW2 7715   2.103   2.690   4.763
 1878OPC     MW 7716   2.088   2.739   4.823
 1879OPC     OW 7717   4.123   2.146   2.596
 1879OPC    HW1 7718   4.095   2.214   2.642
 1879OPC    HW2 7719   4.137   2.084   2.656
 1879OPC     MW 7720   4.121   2.147   2.612
 1880OPC     OW 7721   1.367   2.686   3.713
 1880OPC    HW1 7722   1.426   2.725   3.662
 1880OPC    HW2 7723   1.292   2.721   3.687
 1880OPC     MW 7724   1.365   2.697   3.702
 1881OPC     OW 7725   4.859   1.292   4.766
 1881OPC    HW1 7726   4.807   1.345   4.721
 1881OPC    HW2 7727   4.843   1.213   4.731
 1881OPC     MW 7728   4.849   1.288   4.754
 1882OPC     OW 7729   3.251   3.963   1.252
 1882OPC    HW1 7730   3.258   3.924   1.329
 1882OPC    HW2 7731   3.249   4.048   1.272
 1882OPC     MW 7732   3.252   3.970   1.266
 1883OPC     OW 7733   0.586   2.766   0.053
 1883OPC    HW1 7734   0.510   2.754   0.011
 1883OPC    HW2 7735   0.637   2.704   0.021
 1883OPC     MW 7736   0.582   2.755   0.042
 1884OPC     OW 7737   3.824   0.980   0.992
 1884OPC    HW1 7738   3.871   0.907   0.981
 1884OPC    HW2 7739   3.742   0.954   0.978
 1884OPC     MW 7740   3.819   0.965   0.988
 1885OPC     OW 7741   3.096   1.620   3.327
 1885OPC    HW1 7742   3.041   1.661   3.272
 1885OPC    HW2 7743   3.108   1.542   3.290
 1885OPC     MW 7744   3.090   1.615   3.313
 1886OPC     OW 7745   4.020   3.270   3.058
 1886OPC    HW1 7746   3.980   3.193   3.063
 1886OPC    HW2 7747   4.031   3.282   2.972
 1886OPC     MW 7748   4.016   3.260   3.046
 1887OPC     OW 7749   2.544   4.402   2.279
 1887OPC    HW1 7750   2.550   4.465   2.219
 1887OPC    HW2 7751   2.515   4.445   2.350
 1887OPC     MW 7752   2.541   4.418   2.281
 1888OPC     OW 7753   4.629   1.458   3.956
 1888OPC    HW1 7754   4.572   1.441   4.020
 1888OPC    HW2 7755   4.657   1.539   3.976
 1888OPC     MW 7756   4.625   1.468   3.969
 1889OPC     OW 7757   2.417   1.842   0.480
 1889OPC    HW1 7758   2.415   1.893   0.551
 1889OPC    HW2 7759   2.502   1.823   0.471
 1889OPC     MW 7760   2.429   1.847   0.489
 1890OPC     OW 7761   1.571   1.385   1.359
 1890OPC    HW1 7762   1.542   1.312   1.320
 1890OPC    HW2 7763   1.656   1.369   1.372
 1890OPC     MW 7764   1.579   1.372   1.355
 1891OPC     OW 7765   2.874   2.072   1.758
 1891OPC    HW1 7766   2.800   2.045   1.797
 1891OPC    HW2 7767   2.910   2.125   1.816
 1891OPC     MW 7768   2.868   2.076   1.772
 1892OPC     OW 7769   2.474   1.439   4.059
 1892OPC    HW1 7770   2.404   1.490   4.048
 1892OPC    HW2 7771   2.442   1.359   4.047
 1892OPC     MW 7772   2.459   1.435   4.056
 1893OPC     OW 7773   2.446   2.793   0.440
 1893OPC    HW1 7774   2.437   2.852   0.504
 1893OPC    HW2 7775   2.524   2.758   0.455
 1893OPC     MW 7776   2.456   2.797   0.452
 1894OPC     OW 7777   1.392   0.492   2.366
 1894OPC    HW1 7778   1.321   0.534   2.339
 1894OPC    HW2 7779   1.395   0.422   2.314
 1894OPC     MW 7780   1.382   0.488   2.354
 1895OPC     OW 7781   2.072   0.163   0.607
 1895OPC    HW1 7782   2.135   0.197   0.557
 1895OPC    HW2 7783   2.016   0.130   0.548
 1895OPC     MW 7784   2.073   0.163   0.591
 1896OPC     OW 7785   1.987   4.360   0.072
 1896OPC    HW1 7786   2.021   4.286   0.040
 1896OPC    HW2 7787   1.969   4.340   0.155
 1896OPC     MW 7788   1.989   4.346   0.079
 1897OPC     OW 7789   0.691   2.235   5.055
 1897OPC    HW1 7790   0.718   2.218   4.974
 1897OPC    HW2 7791   0.604   2.230   5.050
 1897OPC     MW 7792   0.682   2.232   5.042
 1898OPC     OW 7793   4.433   4.528   0.163
 1898OPC    HW1 7794   4.412   4.559   0.242
 1898OPC    HW2 7795   4.374   4.465   0.149
 1898OPC     MW 7796   4.421   4.523   0.173
 1899OPC     OW 7797   2.081   2.273   1.556
 1899OPC    HW1 7798   2.012   2.257   1.607
 1899OPC    HW2 7799   2.054   2.337   1.503
 1899OPC     MW 7800   2.067   2.280   1.556
 1900OPC     OW 7801   4.571   0.416   3.254
 1900OPC    HW1 7802   4.631   0.353   3.251
 1900OPC    HW2 7803   4.599   0.467   3.320
 1900OPC     MW 7804   4.584   0.414   3.264
 1901OPC     OW 7805   2.424   4.697   5.123
 1901OPC    HW1 7806   2.496   4.648   5.119
 1901OPC    HW2 7807   2.361   4.640   5.142
 1901OPC     MW 7808   2.425   4.681   5.125
 1902OPC     OW 7809   0.651   2.145   1.094
 1902OPC    HW1 7810   0.564   2.144   1.089
 1902OPC    HW2 7811   0.676   2.151   1.010
 1902OPC     MW 7812   0.642   2.146   1.081
 1903OPC     OW 7813   3.481   4.534   2.502
 1903OPC    HW1 7814   3.446   4.599   2.548
 1903OPC    HW2 7815   3.546   4.572   2.458
 1903OPC     MW 7816   3.485   4.549   2.502
 1904OPC     OW 7817   4.651   2.234   4.856
 1904OPC    HW1 7818   4.699   2.263   4.924
 1904OPC    HW2 7819   4.579   2.283   4.859
 1904OPC     MW 7820   4.648   2.246   4.867
 1905OPC     OW 7821   3.057   1.843   0.189
 1905OPC    HW1 7822   3.088   1.829   0.269
 1905OPC    HW2 7823   2.970   1.841   0.199
 1905OPC     MW 7824   3.049   1.841   0.202
 1906OPC     OW 7825   4.523   3.047   3.706
 1906OPC    HW1 7826   4.542   3.106   3.644
 1906OPC    HW2 7827   4.534   2.970   3.665
 1906OPC     MW 7828   4.527   3.044   3.691
 1907OPC     OW 7829   3.336   3.686   5.091
 1907OPC    HW1 7830   3.342   3.772   5.077
 1907OPC    HW2 7831   3.325   3.653   5.011
 1907OPC     MW 7832   3.335   3.694   5.077
 1908OPC     OW 7833   3.911   1.964   2.576
 1908OPC    HW1 7834   3.959   2.036   2.573
 1908OPC    HW2 7835   3.948   1.913   2.515
 1908OPC     MW 7836   3.924   1.967   2.566
 1909OPC     OW 7837   3.710   3.222   3.269
 1909OPC    HW1 7838   3.644   3.262   3.309
 1909OPC    HW2 7839   3.708   3.254   3.188
 1909OPC     MW 7840   3.700   3.233   3.263
 1910OPC     OW 7841   4.958   3.985   4.299
 1910OPC    HW1 7842   4.900   4.011   4.359
 1910OPC    HW2 7843   4.917   3.997   4.224
 1910OPC     MW 7844   4.943   3.991   4.297
 1911OPC     OW 7845   2.002   4.069   1.485
 1911OPC    HW1 7846   1.919   4.071   1.510
 1911OPC    HW2 7847   2.018   3.984   1.473
 1911OPC     MW 7848   1.992   4.057   1.487
 1912OPC     OW 7849   0.830   4.460   2.224
 1912OPC    HW1 7850   0.800   4.540   2.205
 1912OPC    HW2 7851   0.915   4.465   2.207
 1912OPC     MW 7852   0.838   4.473   2.219
 1913OPC     OW 7853   2.220   2.254   3.832
 1913OPC    HW1 7854   2.234   2.229   3.749
 1913OPC    HW2 7855   2.281   2.315   3.845
 1913OPC     MW 7856   2.231   2.259   3.821
 1914OPC     OW 7857   1.149   3.611   3.426
 1914OPC    HW1 7858   1.092   3.544   3.421
 1914OPC    HW2 7859   1.126   3.651   3.500
 1914OPC     MW 7860   1.137   3.607   3.436
 1915OPC     OW 7861   3.334   3.740   4.470
 1915OPC    HW1 7862   3.386   3.809   4.477
 1915OPC    HW2 7863   3.327   3.728   4.383
 1915OPC     MW 7864   3.341   3.748   4.458
 1916OPC     OW 7865   0.486   3.234   1.915
 1916OPC    HW1 7866   0.492   3.150   1.937
 1916OPC    HW2 7867   0.559   3.248   1.869
 1916OPC     MW 7868   0.498   3.224   1.911
 1917OPC     OW 7869   1.834   3.522   1.632
 1917OPC    HW1 7870   1.919   3.538   1.623
 1917OPC    HW2 7871   1.831   3.464   1.697
 1917OPC     MW 7872   1.846   3.516   1.640
 1918OPC     OW 7873   0.148   2.582   2.113
 1918OPC    HW1 7874   0.211   2.522   2.108
 1918OPC    HW2 7875   0.076   2.535   2.123
 1918OPC     MW 7876   0.147   2.566   2.114
 1919OPC     OW 7877   2.598   3.456   2.016
 1919OPC    HW1 7878   2.644   3.419   1.952
 1919OPC    HW2 7879   2.659   3.481   2.073
 1919OPC     MW 7880   2.614   3.454   2.015
 1920OPC     OW 7881   2.550   1.166   0.826
 1920OPC    HW1 7882   2.568   1.231   0.882
 1920OPC    HW2 7883   2.599   1.186   0.756
 1920OPC     MW 7884   2.560   1.179   0.824
 1921OPC     OW 7885   1.188   4.168   3.636
 1921OPC    HW1 7886   1.245   4.208   3.584
 1921OPC    HW2 7887   1.180   4.224   3.703
 1921OPC     MW 7888   1.195   4.182   3.638
 1922OPC     OW 7889   2.150   4.289   2.433
 1922OPC    HW1 7890   2.184   4.309   2.510
 1922OPC    HW2 7891   2.219   4.271   2.384
 1922OPC     MW 7892   2.165   4.289   2.437
 1923OPC     OW 7893   3.812   3.007   3.996
 1923OPC    HW1 7894   3.853   2.935   3.968
 1923OPC    HW2 7895   3.741   3.011   3.945
 1923OPC     MW 7896   3.808   2.997   3.984
 1924OPC     OW 7897   3.769   4.855   3.608
 1924OPC    HW1 7898   3.811   4.902   3.669
 1924OPC    HW2 7899   3.790   4.895   3.533
 1924OPC     MW 7900   3.778   4.868   3.606
 1925OPC     OW 7901   4.783   4.695   1.609
 1925OPC    HW1 7902   4.778   4.758   1.669
 1925OPC    HW2 7903   4.863   4.705   1.575
 1925OPC     MW 7904   4.794   4.706   1.613
 1926OPC     OW 7905   3.089   4.522   0.906
 1926OPC    HW1 7906   3.106   4.451   0.953
 1926OPC    HW2 7907   3.123   4.587   0.953
 1926OPC     MW 7908   3.096   4.521   0.920
 1927OPC     OW 7909   3.444   2.876   3.095
 1927OPC    HW1 7910   3.378   2.851   3.044
 1927OPC    HW2 7911   3.499   2.914   3.039
 1927OPC     MW 7912   3.442   2.878   3.079
 1928OPC     OW 7913   3.428   0.747   2.481
 1928OPC    HW1 7914   3.377   0.687   2.518
 1928OPC    HW2 7915   3.386   0.822   2.495
 1928OPC     MW 7916   3.414   0.749   2.488
 1929OPC     OW 7917   1.411   2.780   2.816
 1929OPC    HW1 7918   1.475   2.776   2.757
 1929OPC    HW2 7919   1.451   2.763   2.892
 1929OPC     MW 7920   1.426   2.777   2.819
 1930OPC     OW 7921   2.249   4.873   0.394
 1930OPC    HW1 7922   2.265   0.042   0.413
 1930OPC    HW2 7923   2.321   4.847   0.351
 1930OPC     MW 7924   2.262   4.882   0.390
 1931OPC     OW 7925   0.932   1.468   2.619
 1931OPC    HW1 7926   0.878   1.518   2.667
 1931OPC    HW2 7927   0.997   1.522   2.598
 1931OPC     MW 7928   0.933   1.483   2.623
 1932OPC     OW 7929   3.006   0.609   2.588
 1932OPC    HW1 7930   3.003   0.652   2.513
 1932OPC    HW2 7931   2.973   0.665   2.646
 1932OPC     MW 7932   3.001   0.623   2.586
 1933OPC     OW 7933   4.583   4.271   4.514
 1933OPC    HW1 7934   4.592   4.244   4.597
 1933OPC    HW2 7935   4.497   4.273   4.502
 1933OPC     MW 7936   4.572   4.267   4.525
 1934OPC     OW 7937   1.297   2.017   0.403
 1934OPC    HW1 7938   1.360   1.985   0.454
 1934OPC    HW2 7939   1.332   2.014   0.323
 1934OPC     MW 7940   1.311   2.012   0.399
 1935OPC     OW 7941   1.560   3.954   2.390
 1935OPC    HW1 7942   1.499   3.943   2.329
 1935OPC    HW2 7943   1.620   3.895   2.370
 1935OPC     MW 7944   1.560   3.944   2.378
 1936OPC     OW 7945   1.739   2.058   3.724
 1936OPC    HW1 7946   1.768   2.110   3.660
 1936OPC    HW2 7947   1.789   2.080   3.792
 1936OPC     MW 7948   1.751   2.069   3.725
 1937OPC     OW 7949   1.620   1.267   0.626
 1937OPC    HW1 7950   1.651   1.189   0.603
 1937OPC    HW2 7951   1.548   1.275   0.577
 1937OPC     MW 7952   1.614   1.257   0.615
 1938OPC     OW 7953   1.886   0.058   0.427
 1938OPC    HW1 7954   1.868   0.127   0.377
 1938OPC    HW2 7955   1.926   0.003   0.372
 1938OPC     MW 7956   1.889   0.060   0.411
 1939OPC     OW 7957   0.699   4.398   2.463
 1939OPC    HW1 7958   0.682   4.313   2.456
 1939OPC    HW2 7959   0.750   4.415   2.394
 1939OPC     MW 7960   0.704   4.388   2.452
 1940OPC     OW 7961   1.291   2.201   3.296
 1940OPC    HW1 7962   1.209   2.220   3.275
 1940OPC    HW2 7963   1.287   2.178   3.380
 1940OPC     MW 7964   1.279   2.200   3.305
 1941OPC     OW 7965   1.481   3.645   4.677
 1941OPC    HW1 7966   1.501   3.695   4.746
 1941OPC    HW2 7967   1.394   3.635   4.685
 1941OPC     MW 7968   1.471   3.651   4.689
 1942OPC     OW 7969   0.376   3.140   0.423
 1942OPC    HW1 7970   0.409   3.061   0.439
 1942OPC    HW2 7971   0.369   3.176   0.502
 1942OPC     MW 7972   0.380   3.134   0.437
 1943OPC     OW 7973   2.668   4.416   2.626
 1943OPC    HW1 7974   2.601   4.466   2.600
 1943OPC    HW2 7975   2.729   4.430   2.566
 1943OPC     MW 7976   2.667   4.425   2.613
 1944OPC     OW 7977   3.138   3.510   1.300
 1944OPC    HW1 7978   3.188   3.505   1.229
 1944OPC    HW2 7979   3.099   3.588   1.292
 1944OPC     MW 7980   3.140   3.521   1.288
 1945OPC     OW 7981   3.017   2.941   3.563
 1945OPC    HW1 7982   3.005   2.889   3.632
 1945OPC    HW2 7983   3.001   2.890   3.495
 1945OPC     MW 7984   3.013   2.926   3.563
 1946OPC     OW 7985   0.534   3.167   4.009
 1946OPC    HW1 7986   0.615   3.168   4.039
 1946OPC    HW2 7987   0.487   3.200   4.075
 1946OPC     MW 7988   0.539   3.172   4.023
 1947OPC     OW 7989   3.399   0.157   1.007
 1947OPC    HW1 7990   3.341   0.143   0.943
 1947OPC    HW2 7991   3.432   0.235   0.989
 1947OPC     MW 7992   3.395   0.166   0.995
 1948OPC     OW 7993   3.133   1.377   2.894
 1948OPC    HW1 7994   3.143   1.464   2.897
 1948OPC    HW2 7995   3.212   1.346   2.914
 1948OPC     MW 7996   3.146   1.385   2.897
 1949OPC     OW 7997   3.036   1.214   2.004
 1949OPC    HW1 7998   3.024   1.265   1.933
 1949OPC    HW2 7999   3.062   1.271   2.065
 1949OPC     MW 8000   3.038   1.230   2.002
 1950OPC     OW 8001   0.736   4.161   1.180
 1950OPC    HW1 8002   0.711   4.182   1.261
 1950OPC    HW2 8003   0.803   4.106   1.193
 1950OPC     MW 8004   0.742   4.156   1.194
 1951OPC     OW 8005   4.263   0.562   0.570
 1951OPC    HW1 8006   4.327   0.579   0.627
 1951OPC    HW2 8007   4.302   0.566   0.492
 1951OPC     MW 8008   4.278   0.565   0.567
 1952OPC     OW 8009   0.051   4.649   2.283
 1952OPC    HW1 8010   4.979   4.648   2.275
 1952OPC    HW2 8011   0.076   4.712   2.228
 1952OPC     MW 8012   0.041   4.658   2.274
 1953OPC     OW 8013   1.342   2.209   0.871
 1953OPC    HW1 8014   1.274   2.239   0.825
 1953OPC    HW2 8015   1.304   2.169   0.939
 1953OPC     MW 8016   1.326   2.207   0.874
 1954OPC     OW 8017   2.268   3.622   3.087
 1954OPC    HW1 8018   2.335   3.661   3.127
 1954OPC    HW2 8019   2.233   3.572   3.149
 1954OPC     MW 8020   2.273   3.620   3.102
 1955OPC     OW 8021   3.854   2.589   4.116
 1955OPC    HW1 8022   3.935   2.596   4.149
 1955OPC    HW2 8023   3.820   2.522   4.160
 1955OPC     MW 8024   3.861   2.580   4.127
 1956OPC     OW 8025   2.882   4.102   2.090
 1956OPC    HW1 8026   2.827   4.143   2.144
 1956OPC    HW2 8027   2.946   4.075   2.142
 1956OPC     MW 8028   2.883   4.104   2.106
 1957OPC     OW 8029   2.766   3.567   2.428
 1957OPC    HW1 8030   2.784   3.642   2.467
 1957OPC    HW2 8031   2.829   3.513   2.457
 1957OPC     MW 8032   2.778   3.570   2.438
 1958OPC     OW 8033   3.896   2.394   0.003
 1958OPC    HW1 8034   3.881   2.364   5.065
 1958OPC    HW2 8035   3.894   2.321   0.052
 1958OPC     MW 8036   3.893   2.379   5.141
 1959OPC     OW 8037   1.887   0.640   4.588
 1959OPC    HW1 8038   1.848   0.705   4.545
 1959OPC    HW2 8039   1.925   0.593   4.524
 1959OPC     MW 8040   1.887   0.643   4.572
 1960OPC     OW 8041   0.197   0.782   1.242
 1960OPC    HW1 8042   0.205   0.769   1.156
 1960OPC    HW2 8043   0.122   0.741   1.262
 1960OPC     MW 8044   0.187   0.774   1.232
 1961OPC     OW 8045   4.811   0.211   1.482
 1961OPC    HW1 8046   4.798   0.272   1.421
 1961OPC    HW2 8047   4.765   0.240   1.550
 1961OPC     MW 8048   4.802   0.224   1.483
 1962OPC     OW 8049   4.344   3.008   2.781
 1962OPC    HW1 8050   4.354   2.927   2.750
 1962OPC    HW2 8051   4.289   3.045   2.724
 1962OPC     MW 8052   4.337   3.001   2.768
 1963OPC     OW 8053   2.334   4.137   4.671
 1963OPC    HW1 8054   2.362   4.066   4.713
 1963OPC    HW2 8055   2.368   4.129   4.591
 1963OPC     MW 8056   2.343   4.125   4.665
 1964OPC     OW 8057   4.484   3.059   4.225
 1964OPC    HW1 8058   4.434   3.001   4.184
 1964OPC    HW2 8059   4.506   3.115   4.163
 1964OPC     MW 8060   4.480   3.059   4.210
 1965OPC     OW 8061   0.980   3.649   2.082
 1965OPC    HW1 8062   0.940   3.579   2.115
 1965OPC    HW2 8063   1.045   3.616   2.035
 1965OPC     MW 8064   0.984   3.634   2.080
 1966OPC     OW 8065   0.994   4.138   2.075
 1966OPC    HW1 8066   0.913   4.147   2.106
 1966OPC    HW2 8067   0.982   4.101   1.997
 1966OPC     MW 8068   0.980   4.134   2.068
 1967OPC     OW 8069   3.006   3.748   1.256
 1967OPC    HW1 8070   2.921   3.764   1.266
 1967OPC    HW2 8071   3.042   3.790   1.324
 1967OPC     MW 8072   2.999   3.757   1.268
 1968OPC     OW 8073   3.944   3.865   3.152
 1968OPC    HW1 8074   3.971   3.846   3.233
 1968OPC    HW2 8075   3.887   3.930   3.164
 1968OPC     MW 8076   3.940   3.872   3.166
 1969OPC     OW 8077   2.365   1.543   2.714
 1969OPC    HW1 8078   2.400   1.597   2.654
 1969OPC    HW2 8079   2.287   1.580   2.731
 1969OPC     MW 8080   2.359   1.557   2.708
 1970OPC     OW 8081   4.314   0.495   2.842
 1970OPC    HW1 8082   4.323   0.480   2.928
 1970OPC    HW2 8083   4.238   0.538   2.837
 1970OPC     MW 8084   4.304   0.499   2.854
 1971OPC     OW 8085   1.329   0.228   1.208
 1971OPC    HW1 8086   1.255   0.275   1.206
 1971OPC    HW2 8087   1.340   0.203   1.125
 1971OPC     MW 8088   1.320   0.231   1.195
 1972OPC     OW 8089   3.248   0.048   0.226
 1972OPC    HW1 8090   3.329   0.062   0.194
 1972OPC    HW2 8091   3.201   0.113   0.190
 1972OPC     MW 8092   3.253   0.060   0.216
 1973OPC     OW 8093   4.935   1.169   3.630
 1973OPC    HW1 8094   4.967   1.232   3.682
 1973OPC    HW2 8095   4.915   1.211   3.557
 1973OPC     MW 8096   4.937   1.185   3.627
 1974OPC     OW 8097   0.945   3.991   1.258
 1974OPC    HW1 8098   0.976   3.930   1.203
 1974OPC    HW2 8099   1.017   4.032   1.286
 1974OPC     MW 8100   0.960   3.988   1.254
 1975OPC     OW 8101   0.699   2.138   2.701
 1975OPC    HW1 8102   0.773   2.157   2.744
 1975OPC    HW2 8103   0.711   2.056   2.675
 1975OPC     MW 8104   0.712   2.129   2.704
 1976OPC     OW 8105   3.201   0.055   3.276
 1976OPC    HW1 8106   3.221   4.905   3.221
 1976OPC    HW2 8107   3.174   0.119   3.223
 1976OPC     MW 8108   3.200   0.055   3.260
 1977OPC     OW 8109   0.444   2.941   2.842
 1977OPC    HW1 8110   0.496   2.996   2.885
 1977OPC    HW2 8111   0.387   2.994   2.802
 1977OPC     MW 8112   0.443   2.957   2.842
 1978OPC     OW 8113   1.721   4.097   0.375
 1978OPC    HW1 8114   1.659   4.144   0.336
 1978OPC    HW2 8115   1.735   4.031   0.320
 1978OPC     MW 8116   1.714   4.094   0.361
 1979OPC     OW 8117   0.378   4.236   1.109
 1979OPC    HW1 8118   0.309   4.199   1.071
 1979OPC    HW2 8119   0.444   4.218   1.054
 1979OPC     MW 8120   0.378   4.228   1.095
 1980OPC     OW 8121   4.734   1.526   1.922
 1980OPC    HW1 8122   4.805   1.576   1.912
 1980OPC    HW2 8123   4.683   1.573   1.976
 1980OPC     MW 8124   4.737   1.540   1.929
 1981OPC     OW 8125   0.576   1.891   4.916
 1981OPC    HW1 8126   0.554   1.862   4.836
 1981OPC    HW2 8127   0.510   1.863   4.966
 1981OPC     MW 8128   0.563   1.882   4.911
 1982OPC     OW 8129   1.125   0.041   4.221
 1982OPC    HW1 8130   1.137   0.121   4.187
 1982OPC    HW2 8131   1.185   4.908   4.180
 1982OPC     MW 8132   1.136   0.046   4.210
 1983OPC     OW 8133   3.787   0.653   2.873
 1983OPC    HW1 8134   3.755   0.701   2.939
 1983OPC    HW2 8135   3.745   0.684   2.803
 1983OPC     MW 8136   3.776   0.665   2.872
 1984OPC     OW 8137   3.775   0.435   1.110
 1984OPC    HW1 8138   3.728   0.386   1.166
 1984OPC    HW2 8139   3.821   0.376   1.065
 1984OPC     MW 8140   3.775   0.419   1.112
 1985OPC     OW 8141   3.276   2.718   3.437
 1985OPC    HW1 8142   3.194   2.728   3.411
 1985OPC    HW2 8143   3.313   2.674   3.370
 1985OPC     MW 8144   3.270   2.713   3.423
 1986OPC     OW 8145   2.609   0.528   3.898
 1986OPC    HW1 8146   2.664   0.516   3.831
 1986OPC    HW2 8147   2.621   0.458   3.948
 1986OPC     MW 8148   2.619   0.516   3.895
 1987OPC     OW 8149   4.155   4.568   3.344
 1987OPC    HW1 8150   4.071   4.562   3.319
 1987OPC    HW2 8151   4.152   4.544   3.428
 1987OPC     MW 8152   4.142   4.564   3.353
 1988OPC     OW 8153   0.336   0.027   1.023
 1988OPC    HW1 8154   0.290   4.867   1.025
 1988OPC    HW2 8155   0.416   0.001   0.999
 1988OPC     MW 8156   0.341   0.012   1.020
 1989OPC     OW 8157   0.478   3.589   1.685
 1989OPC    HW1 8158   0.499   3.588   1.770
 1989OPC    HW2 8159   0.404   3.541   1.682
 1989OPC     MW 8160   0.470   3.582   1.697
 1990OPC     OW 8161   0.794   2.913   1.927
 1990OPC    HW1 8162   0.839   2.953   1.863
 1990OPC    HW2 8163   0.844   2.924   1.997
 1990OPC     MW 8164   0.808   2.921   1.928
 1991OPC     OW 8165   1.405   1.391   1.981
 1991OPC    HW1 8166   1.381   1.308   1.993
 1991OPC    HW2 8167   1.431   1.416   2.061
 1991OPC     MW 8168   1.405   1.382   1.995
 1992OPC     OW 8169   0.066   3.470   1.471
 1992OPC    HW1 8170   0.127   3.452   1.531
 1992OPC    HW2 8171   0.108   3.521   1.414
 1992OPC     MW 8172   0.081   3.475   1.471
 1993OPC     OW 8173   3.233   4.348   3.985
 1993OPC    HW1 8174   3.213   4.433   3.979
 1993OPC    HW2 8175   3.318   4.348   4.003
 1993OPC     MW 8176   3.242   4.361   3.987
 1994OPC     OW 8177   2.142   3.046   0.088
 1994OPC    HW1 8178   2.128   2.960   0.087
 1994OPC    HW2 8179   2.204   3.058   0.028
 1994OPC     MW 8180   2.149   3.035   0.079
 1995OPC     OW 8181   2.680   1.837   3.190
 1995OPC    HW1 8182   2.692   1.904   3.244
 1995OPC    HW2 8183   2.665   1.876   3.113
 1995OPC     MW 8184   2.680   1.853   3.186
 1996OPC     OW 8185   1.121   0.904   0.794
 1996OPC    HW1 8186   1.140   0.933   0.873
 1996OPC    HW2 8187   1.180   0.942   0.742
 1996OPC     MW 8188   1.132   0.914   0.798
 1997OPC     OW 8189   1.964   1.728   1.151
 1997OPC    HW1 8190   1.925   1.805   1.167
 1997OPC    HW2 8191   1.963   1.688   1.228
 1997OPC     MW 8192   1.958   1.734   1.165
 1998OPC     OW 8193   3.048   1.607   3.610
 1998OPC    HW1 8194   2.972   1.564   3.617
 1998OPC    HW2 8195   3.068   1.599   3.525
 1998OPC     MW 8196   3.040   1.599   3.598
 1999OPC     OW 8197   2.073   3.034   0.860
 1999OPC    HW1 8198   2.092   2.962   0.814
 1999OPC    HW2 8199   2.148   3.079   0.860
 1999OPC     MW 8200   2.087   3.030   0.853
 2000OPC     OW 8201   1.563   4.063   2.025
 2000OPC    HW1 8202   1.598   4.127   2.072
 2000OPC    HW2 8203   1.505   4.026   2.079
 2000OPC     MW 8204   1.560   4.067   2.040
 2001OPC     OW 8205   1.698   3.574   1.395
 2001OPC    HW1 8206   1.735   3.559   1.473
 2001OPC    HW2 8207   1.682   3.493   1.365
 2001OPC     MW 8208   1.701   3.560   1.402
 2002OPC     OW 8209   3.029   4.157   4.436
 2002OPC    HW1 8210   3.040   4.211   4.368
 2002OPC    HW2 8211   3.020   4.079   4.399
 2002OPC     MW 8212   3.029   4.154   4.420
 2003OPC     OW 8213   3.347   1.084   3.532
 2003OPC    HW1 8214   3.284   1.134   3.566
 2003OPC    HW2 8215   3.418   1.106   3.577
 2003OPC     MW 8216   3.348   1.095   3.544
 2004OPC     OW 8217   0.916   2.691   1.596
 2004OPC    HW1 8218   0.914   2.620   1.545
 2004OPC    HW2 8219   0.985   2.678   1.647
 2004OPC     MW 8220   0.926   2.679   1.596
 2005OPC     OW 8221   1.306   1.078   0.676
 2005OPC    HW1 8222   1.295   1.133   0.742
 2005OPC    HW2 8223   1.316   1.130   0.607
 2005OPC     MW 8224   1.306   1.094   0.675
 2006OPC     OW 8225   2.211   1.622   4.882
 2006OPC    HW1 8226   2.280   1.669   4.857
 2006OPC    HW2 8227   2.173   1.600   4.807
 2006OPC     MW 8228   2.216   1.626   4.867
 2007OPC     OW 8229   0.906   4.118   3.669
 2007OPC    HW1 8230   0.887   4.201   3.687
 2007OPC    HW2 8231   0.980   4.123   3.623
 2007OPC     MW 8232   0.914   4.131   3.665
 2008OPC     OW 8233   2.134   1.770   4.457
 2008OPC    HW1 8234   2.214   1.757   4.424
 2008OPC    HW2 8235   2.082   1.763   4.387
 2008OPC     MW 8236   2.138   1.767   4.442
 2009OPC     OW 8237   0.218   0.712   0.966
 2009OPC    HW1 8238   0.174   0.654   0.917
 2009OPC    HW2 8239   0.240   0.774   0.910
 2009OPC     MW 8240   0.215   0.712   0.951
 2010OPC     OW 8241   1.406   1.740   1.823
 2010OPC    HW1 8242   1.338   1.686   1.812
 2010OPC    HW2 8243   1.474   1.685   1.832
 2010OPC     MW 8244   1.406   1.724   1.823
 2011OPC     OW 8245   4.329   0.776   2.256
 2011OPC    HW1 8246   4.416   0.777   2.244
 2011OPC    HW2 8247   4.297   0.767   2.175
 2011OPC     MW 8248   4.337   0.775   2.242
 2012OPC     OW 8249   0.840   2.984   3.867
 2012OPC    HW1 8250   0.825   3.059   3.825
 2012OPC    HW2 8251   0.925   2.986   3.884
 2012OPC     MW 8252   0.850   2.995   3.863
 2013OPC     OW 8253   0.237   1.671   3.704
 2013OPC    HW1 8254   0.205   1.631   3.633
 2013OPC    HW2 8255   0.237   1.609   3.765
 2013OPC     MW 8256   0.232   1.656   3.702
 2014OPC     OW 8257   1.834   4.120   3.366
 2014OPC    HW1 8258   1.773   4.180   3.350
 2014OPC    HW2 8259   1.875   4.110   3.290
 2014OPC     MW 8260   1.831   4.127   3.353
 2015OPC     OW 8261   4.076   1.783   3.831
 2015OPC    HW1 8262   4.063   1.865   3.857
 2015OPC    HW2 8263   4.066   1.736   3.904
 2015OPC     MW 8264   4.073   1.788   3.846
 2016OPC     OW 8265   0.752   3.174   0.835
 2016OPC    HW1 8266   0.799   3.143   0.901
 2016OPC    HW2 8267   0.725   3.252   0.864
 2016OPC     MW 8268   0.755   3.181   0.849
 2017OPC     OW 8269   1.591   1.545   4.743
 2017OPC    HW1 8270   1.539   1.613   4.763
 2017OPC    HW2 8271   1.671   1.580   4.744
 2017OPC     MW 8272   1.595   1.560   4.746
 2018OPC     OW 8273   1.728   2.188   0.282
 2018OPC    HW1 8274   1.705   2.110   0.314
 2018OPC    HW2 8275   1.654   2.235   0.286
 2018OPC     MW 8276   1.714   2.183   0.287
 2019OPC     OW 8277   4.205   0.747   1.357
 2019OPC    HW1 8278   4.247   0.821   1.378
 2019OPC    HW2 8279   4.135   0.749   1.409
 2019OPC     MW 8280   4.201   0.758   1.368
 2020OPC     OW 8281   1.307   4.430   3.091
 2020OPC    HW1 8282   1.238   4.399   3.048
 2020OPC    HW2 8283   1.276   4.445   3.171
 2020OPC     MW 8284   1.292   4.428   3.096
 2021OPC     OW 8285   4.803   2.643   0.942
 2021OPC    HW1 8286   4.869   2.619   0.994
 2021OPC    HW2 8287   4.734   2.643   0.995
 2021OPC     MW 8288   4.803   2.639   0.957
 2022OPC     OW 8289   3.944   0.345   3.579
 2022OPC    HW1 8290   3.877   0.353   3.634
 2022OPC    HW2 8291   4.002   0.297   3.623
 2022OPC     MW 8292   3.943   0.339   3.593
 2023OPC     OW 8293   2.990   0.004   1.204
 2023OPC    HW1 8294   2.968   0.016   1.120
 2023OPC    HW2 8295   3.076   0.023   1.205
 2023OPC     MW 8296   3.000   0.009   1.192
 2024OPC     OW 8297   2.644   2.094   4.622
 2024OPC    HW1 8298   2.615   2.108   4.704
 2024OPC    HW2 8299   2.695   2.024   4.630
 2024OPC     MW 8300   2.647   2.086   4.635
 2025OPC     OW 8301   0.927   0.753   5.031
 2025OPC    HW1 8302   0.861   0.699   5.013
 2025OPC    HW2 8303   0.992   0.699   5.055
 2025OPC     MW 8304   0.927   0.737   5.032
 2026OPC     OW 8305   1.767   1.769   4.457
 2026OPC    HW1 8306   1.702   1.711   4.449
 2026OPC    HW2 8307   1.822   1.746   4.393
 2026OPC     MW 8308   1.766   1.757   4.446
 2027OPC     OW 8309   0.707   4.080   1.642
 2027OPC    HW1 8310   0.659   4.016   1.679
 2027OPC    HW2 8311   0.776   4.087   1.695
 2027OPC     MW 8312   0.710   4.071   1.655
 2028OPC     OW 8313   3.367   2.703   0.364
 2028OPC    HW1 8314   3.335   2.692   0.445
 2028OPC    HW2 8315   3.349   2.786   0.346
 2028OPC     MW 8316   3.360   2.714   0.373
 2029OPC     OW 8317   1.251   1.566   1.252
 2029OPC    HW1 8318   1.255   1.484   1.281
 2029OPC    HW2 8319   1.331   1.581   1.222
 2029OPC     MW 8320   1.263   1.556   1.252
 2030OPC     OW 8321   4.968   2.699   3.235
 2030OPC    HW1 8322   4.971   2.651   3.308
 2030OPC    HW2 8323   4.992   2.643   3.173
 2030OPC     MW 8324   4.972   2.684   3.237
 2031OPC     OW 8325   4.591   2.206   1.381
 2031OPC    HW1 8326   4.632   2.267   1.428
 2031OPC    HW2 8327   4.642   2.136   1.392
 2031OPC     MW 8328   4.605   2.205   1.390
 2032OPC     OW 8329   3.942   0.881   3.868
 2032OPC    HW1 8330   4.012   0.837   3.894
 2032OPC    HW2 8331   3.938   0.865   3.782
 2032OPC     MW 8332   3.952   0.872   3.859
 2033OPC     OW 8333   3.814   1.711   3.760
 2033OPC    HW1 8334   3.899   1.723   3.776
 2033OPC    HW2 8335   3.776   1.777   3.801
 2033OPC     MW 8336   3.821   1.722   3.768
 2034OPC     OW 8337   2.966   2.392   0.119
 2034OPC    HW1 8338   3.028   2.434   0.163
 2034OPC    HW2 8339   2.985   2.307   0.132
 2034OPC     MW 8340   2.978   2.385   0.127
 2035OPC     OW 8341   2.014   4.381   4.879
 2035OPC    HW1 8342   2.089   4.352   4.912
 2035OPC    HW2 8343   1.959   4.377   4.946
 2035OPC     MW 8344   2.017   4.376   4.894
 2036OPC     OW 8345   4.282   1.908   0.557
 2036OPC    HW1 8346   4.315   1.828   0.569
 2036OPC    HW2 8347   4.279   1.941   0.638
 2036OPC     MW 8348   4.286   1.901   0.571
 2037OPC     OW 8349   3.413   0.387   2.415
 2037OPC    HW1 8350   3.479   0.369   2.470
 2037OPC    HW2 8351   3.358   0.434   2.464
 2037OPC     MW 8352   3.415   0.391   2.430
 2038OPC     OW 8353   2.015   2.590   5.069
 2038OPC    HW1 8354   2.040   2.623   4.992
 2038OPC    HW2 8355   2.020   2.504   5.057
 2038OPC     MW 8356   2.019   2.582   5.056
 2039OPC     OW 8357   2.784   0.973   2.639
 2039OPC    HW1 8358   2.736   0.945   2.572
 2039OPC    HW2 8359   2.751   1.052   2.657
 2039OPC     MW 8360   2.772   0.981   2.632
 2040OPC     OW 8361   0.759   0.845   4.220
 2040OPC    HW1 8362   0.684   0.836   4.265
 2040OPC    HW2 8363   0.784   0.927   4.240
 2040OPC     MW 8364   0.751   0.856   4.230
 2041OPC     OW 8365   1.621   2.022   5.093
 2041OPC    HW1 8366   1.690   1.969   5.094
 2041OPC    HW2 8367   1.628   2.064   5.017
 2041OPC     MW 8368   1.632   2.020   5.082
 2042OPC     OW 8369   0.507   3.946   0.474
 2042OPC    HW1 8370   0.439   3.926   0.424
 2042OPC    HW2 8371   0.474   3.999   0.535
 2042OPC     MW 8372   0.492   3.951   0.476
 2043OPC     OW 8373   3.005   2.089   4.627
 2043OPC    HW1 8374   3.091   2.086   4.640
 2043OPC    HW2 8375   2.996   2.151   4.565
 2043OPC     MW 8376   3.016   2.098   4.620
 2044OPC     OW 8377   3.976   3.524   3.177
 2044OPC    HW1 8378   3.977   3.441   3.150
 2044OPC    HW2 8379   4.051   3.556   3.147
 2044OPC     MW 8380   3.987   3.516   3.169
 2045OPC     OW 8381   0.327   0.465   4.130
 2045OPC    HW1 8382   0.406   0.432   4.145
 2045OPC    HW2 8383   0.273   0.402   4.155
 2045OPC     MW 8384   0.331   0.451   4.136
 2046OPC     OW 8385   1.630   3.972   0.610
 2046OPC    HW1 8386   1.699   3.928   0.642
 2046OPC    HW2 8387   1.663   4.014   0.541
 2046OPC     MW 8388   1.645   3.972   0.605
 2047OPC     OW 8389   0.936   3.957   0.603
 2047OPC    HW1 8390   0.893   3.930   0.532
 2047OPC    HW2 8391   1.012   3.985   0.571
 2047OPC     MW 8392   0.941   3.957   0.588
 2048OPC     OW 8393   1.940   1.548   4.953
 2048OPC    HW1 8394   2.023   1.573   4.946
 2048OPC    HW2 8395   1.898   1.602   4.899
 2048OPC     MW 8396   1.946   1.560   4.944
 2049OPC     OW 8397   0.856   0.510   3.729
 2049OPC    HW1 8398   0.943   0.521   3.737
 2049OPC    HW2 8399   0.831   0.489   3.810
 2049OPC     MW 8400   0.865   0.509   3.742
 2050OPC     OW 8401   0.694   3.164   3.470
 2050OPC    HW1 8402   0.677   3.244   3.441
 2050OPC    HW2 8403   0.766   3.141   3.426
 2050OPC     MW 8404   0.702   3.172   3.459
 2051OPC     OW 8405   4.196   3.546   0.536
 2051OPC    HW1 8406   4.217   3.503   0.463
 2051OPC    HW2 8407   4.202   3.630   0.512
 2051OPC     MW 8408   4.200   3.552   0.522
 2052OPC     OW 8409   3.709   4.675   1.462
 2052OPC    HW1 8410   3.624   4.681   1.441
 2052OPC    HW2 8411   3.709   4.627   1.535
 2052OPC     MW 8412   3.696   4.669   1.470
 2053OPC     OW 8413   3.865   4.651   1.022
 2053OPC    HW1 8414   3.896   4.581   0.979
 2053OPC    HW2 8415   3.930   4.709   1.016
 2053OPC     MW 8416   3.879   4.649   1.015
 2054OPC     OW 8417   2.758   0.881   0.693
 2054OPC    HW1 8418   2.808   0.943   0.656
 2054OPC    HW2 8419   2.759   0.903   0.777
 2054OPC     MW 8420   2.766   0.894   0.700
 2055OPC     OW 8421   1.372   0.196   4.383
 2055OPC    HW1 8422   1.410   0.183   4.306
 2055OPC    HW2 8423   1.429   0.164   4.441
 2055OPC     MW 8424   1.386   0.189   4.380
 2056OPC     OW 8425   0.416   4.143   1.367
 2056OPC    HW1 8426   0.493   4.178   1.391
 2056OPC    HW2 8427   0.406   4.171   1.285
 2056OPC     MW 8428   0.426   4.152   1.358
 2057OPC     OW 8429   0.528   3.032   0.771
 2057OPC    HW1 8430   0.606   3.069   0.781
 2057OPC    HW2 8431   0.536   2.987   0.697
 2057OPC     MW 8432   0.541   3.031   0.762
 2058OPC     OW 8433   2.439   1.019   1.930
 2058OPC    HW1 8434   2.420   1.063   2.003
 2058OPC    HW2 8435   2.360   0.997   1.899
 2058OPC     MW 8436   2.424   1.022   1.936
 2059OPC     OW 8437   4.158   4.739   1.267
 2059OPC    HW1 8438   4.219   4.692   1.307
 2059OPC    HW2 8439   4.083   4.700   1.288
 2059OPC     MW 8440   4.156   4.727   1.276
 2060OPC     OW 8441   3.804   1.838   2.957
 2060OPC    HW1 8442   3.769   1.912   2.987
 2060OPC    HW2 8443   3.735   1.794   2.926
 2060OPC     MW 8444   3.789   1.842   2.957
 2061OPC     OW 8445   3.304   2.810   4.173
 2061OPC    HW1 8446   3.258   2.746   4.211
 2061OPC    HW2 8447   3.379   2.770   4.152
 2061OPC     MW 8448   3.308   2.794   4.176
 2062OPC     OW 8449   1.750   4.109   1.580
 2062OPC    HW1 8450   1.699   4.039   1.588
 2062OPC    HW2 8451   1.760   4.137   1.662
 2062OPC     MW 8452   1.744   4.103   1.593
 2063OPC     OW 8453   1.116   1.659   2.531
 2063OPC    HW1 8454   1.068   1.722   2.496
 2063OPC    HW2 8455   1.153   1.620   2.463
 2063OPC     MW 8456   1.114   1.662   2.516
 2064OPC     OW 8457   1.018   1.486   3.842
 2064OPC    HW1 8458   0.960   1.542   3.875
 2064OPC    HW2 8459   1.052   1.529   3.774
 2064OPC     MW 8460   1.014   1.501   3.837
 2065OPC     OW 8461   1.390   4.276   3.467
 2065OPC    HW1 8462   1.432   4.327   3.525
 2065OPC    HW2 8463   1.337   4.332   3.426
 2065OPC     MW 8464   1.388   4.292   3.470
 2066OPC     OW 8465   4.615   4.320   0.219
 2066OPC    HW1 8466   4.577   4.256   0.174
 2066OPC    HW2 8467   4.574   4.392   0.192
 2066OPC     MW 8468   4.603   4.321   0.208
 2067OPC     OW 8469   4.132   4.194   4.315
 2067OPC    HW1 8470   4.127   4.112   4.346
 2067OPC    HW2 8471   4.057   4.204   4.272
 2067OPC     MW 8472   4.120   4.183   4.313
 2068OPC     OW 8473   4.405   2.839   4.064
 2068OPC    HW1 8474   4.393   2.781   4.128
 2068OPC    HW2 8475   4.485   2.821   4.034
 2068OPC     MW 8476   4.415   2.828   4.069
 2069OPC     OW 8477   1.752   0.017   4.953
 2069OPC    HW1 8478   1.754   0.023   5.040
 2069OPC    HW2 8479   1.747   4.846   4.938
 2069OPC     MW 8480   1.752   0.005   4.964
 2070OPC     OW 8481   3.971   2.411   1.416
 2070OPC    HW1 8482   4.010   2.441   1.344
 2070OPC    HW2 8483   4.025   2.434   1.480
 2070OPC     MW 8484   3.985   2.419   1.415
 2071OPC     OW 8485   2.446   3.317   1.028
 2071OPC    HW1 8486   2.403   3.391   1.048
 2071OPC    HW2 8487   2.527   3.345   1.012
 2071OPC     MW 8488   2.452   3.332   1.029
 2072OPC     OW 8489   3.610   0.926   1.895
 2072OPC    HW1 8490   3.527   0.921   1.919
 2072OPC    HW2 8491   3.606   0.939   1.809
 2072OPC     MW 8492   3.597   0.927   1.886
 2073OPC     OW 8493   2.330   0.903   0.608
 2073OPC    HW1 8494   2.355   0.904   0.691
 2073OPC    HW2 8495   2.247   0.932   0.611
 2073OPC     MW 8496   2.321   0.907   0.621
 2074OPC     OW 8497   0.367   0.920   1.630
 2074OPC    HW1 8498   0.280   0.917   1.638
 2074OPC    HW2 8499   0.383   0.865   1.565
 2074OPC     MW 8500   0.356   0.911   1.622
 2075OPC     OW 8501   1.813   2.679   4.729
 2075OPC    HW1 8502   1.766   2.699   4.799
 2075OPC    HW2 8503   1.896   2.689   4.756
 2075OPC     MW 8504   1.819   2.683   4.743
 2076OPC     OW 8505   0.777   0.771   3.718
 2076OPC    HW1 8506   0.799   0.687   3.719
 2076OPC    HW2 8507   0.725   0.781   3.787
 2076OPC     MW 8508   0.773   0.760   3.728
 2077OPC     OW 8509   3.972   1.082   1.899
 2077OPC    HW1 8510   3.895   1.096   1.939
 2077OPC    HW2 8511   3.997   1.162   1.874
 2077OPC     MW 8512   3.964   1.096   1.901
 2078OPC     OW 8513   4.085   3.318   2.790
 2078OPC    HW1 8514   4.135   3.389   2.777
 2078OPC    HW2 8515   4.109   3.264   2.727
 2078OPC     MW 8516   4.096   3.321   2.779
 2079OPC     OW 8517   3.556   2.240   3.583
 2079OPC    HW1 8518   3.550   2.170   3.634
 2079OPC    HW2 8519   3.505   2.299   3.622
 2079OPC     MW 8520   3.548   2.238   3.596
 2080OPC     OW 8521   3.262   4.630   1.915
 2080OPC    HW1 8522   3.278   4.548   1.889
 2080OPC    HW2 8523   3.318   4.641   1.981
 2080OPC     MW 8524   3.273   4.619   1.921
 2081OPC     OW 8525   0.668   3.425   3.369
 2081OPC    HW1 8526   0.692   3.399   3.289
 2081OPC    HW2 8527   0.583   3.440   3.360
 2081OPC     MW 8528   0.659   3.423   3.356
 2082OPC     OW 8529   2.901   3.724   0.266
 2082OPC    HW1 8530   2.876   3.806   0.279
 2082OPC    HW2 8531   2.953   3.729   0.196
 2082OPC     MW 8532   2.905   3.737   0.258
 2083OPC     OW 8533   2.306   1.080   3.823
 2083OPC    HW1 8534   2.261   1.134   3.771
 2083OPC    HW2 8535   2.321   1.127   3.894
 2083OPC     MW 8536   2.302   1.095   3.826
 2084OPC     OW 8537   2.432   0.299   4.211
 2084OPC    HW1 8538   2.406   0.381   4.227
 2084OPC    HW2 8539   2.365   0.265   4.166
 2084OPC     MW 8540   2.418   0.306   4.207
 2085OPC     OW 8541   0.226   0.244   3.651
 2085OPC    HW1 8542   0.280   0.249   3.583
 2085OPC    HW2 8543   0.205   0.160   3.655
 2085OPC     MW 8544   0.231   0.233   3.642
 2086OPC     OW 8545   0.034   2.887   0.483
 2086OPC    HW1 8546   0.084   2.818   0.463
 2086OPC    HW2 8547   0.006   2.869   0.564
 2086OPC     MW 8548   0.037   2.874   0.492
 2087OPC     OW 8549   0.347   3.146   3.597
 2087OPC    HW1 8550   0.341   3.190   3.521
 2087OPC    HW2 8551   0.401   3.195   3.644
 2087OPC     MW 8552   0.354   3.160   3.592
 2088OPC     OW 8553   0.987   1.036   4.637
 2088OPC    HW1 8554   0.981   0.952   4.616
 2088OPC    HW2 8555   1.023   1.073   4.567
 2088OPC     MW 8556   0.991   1.029   4.624
 2089OPC     OW 8557   1.712   4.741   2.306
 2089OPC    HW1 8558   1.640   4.745   2.257
 2089OPC    HW2 8559   1.697   4.674   2.360
 2089OPC     MW 8560   1.699   4.732   2.307
 2090OPC     OW 8561   3.162   2.599   4.281
 2090OPC    HW1 8562   3.190   2.518   4.298
 2090OPC    HW2 8563   3.085   2.586   4.242
 2090OPC     MW 8564   3.155   2.585   4.278
 2091OPC     OW 8565   0.253   2.689   3.419
 2091OPC    HW1 8566   0.202   2.621   3.397
 2091OPC    HW2 8567   0.209   2.726   3.484
 2091OPC     MW 8568   0.239   2.684   3.425
 2092OPC     OW 8569   4.286   0.071   0.894
 2092OPC    HW1 8570   4.273   0.129   0.830
 2092OPC    HW2 8571   4.309   0.120   0.962
 2092OPC     MW 8572   4.287   0.087   0.895
 2093OPC     OW 8573   1.029   3.981   2.817
 2093OPC    HW1 8574   1.097   3.994   2.869
 2093OPC    HW2 8575   0.983   3.919   2.857
 2093OPC     MW 8576   1.032   3.974   2.830
 2094OPC     OW 8577   4.443   0.102   2.048
 2094OPC    HW1 8578   4.417   0.023   2.022
 2094OPC    HW2 8579   4.374   0.153   2.031
 2094OPC     MW 8580   4.429   0.098   2.042
 2095OPC     OW 8581   3.747   2.576   4.937
 2095OPC    HW1 8582   3.689   2.512   4.925
 2095OPC    HW2 8583   3.732   2.630   4.870
 2095OPC     MW 8584   3.736   2.575   4.925
 2096OPC     OW 8585   4.036   0.859   4.447
 2096OPC    HW1 8586   3.956   0.889   4.464
 2096OPC    HW2 8587   4.084   0.890   4.513
 2096OPC     MW 8588   4.031   0.868   4.459
 2097OPC     OW 8589   0.859   2.108   4.446
 2097OPC    HW1 8590   0.835   2.084   4.366
 2097OPC    HW2 8591   0.946   2.101   4.445
 2097OPC     MW 8592   0.868   2.103   4.434
 2098OPC     OW 8593   4.820   1.868   1.103
 2098OPC    HW1 8594   4.850   1.883   1.023
 2098OPC    HW2 8595   4.858   1.930   1.152
 2098OPC     MW 8596   4.830   1.879   1.099
 2099OPC     OW 8597   3.227   4.643   2.856
 2099OPC    HW1 8598   3.250   4.565   2.887
 2099OPC    HW2 8599   3.245   4.697   2.922
 2099OPC     MW 8600   3.233   4.639   2.870
 2100OPC     OW 8601   2.578   3.440   0.468
 2100OPC    HW1 8602   2.610   3.455   0.548
 2100OPC    HW2 8603   2.586   3.354   0.458
 2100OPC     MW 8604   2.584   3.430   0.478
 2101OPC     OW 8605   4.573   0.321   2.323
 2101OPC    HW1 8606   4.567   0.393   2.275
 2101OPC    HW2 8607   4.627   0.344   2.388
 2101OPC     MW 8608   4.580   0.335   2.326
 2102OPC     OW 8609   1.914   0.911   2.276
 2102OPC    HW1 8610   1.834   0.942   2.288
 2102OPC    HW2 8611   1.961   0.950   2.338
 2102OPC     MW 8612   1.909   0.921   2.287
 2103OPC     OW 8613   3.021   2.868   0.990
 2103OPC    HW1 8614   2.965   2.854   0.924
 2103OPC    HW2 8615   2.970   2.869   1.060
 2103OPC     MW 8616   3.005   2.866   0.990
 2104OPC     OW 8617   4.084   0.591   3.539
 2104OPC    HW1 8618   4.029   0.524   3.537
 2104OPC    HW2 8619   4.131   0.577   3.611
 2104OPC     MW 8620   4.083   0.579   3.549
 2105OPC     OW 8621   0.558   3.706   0.102
 2105OPC    HW1 8622   0.594   3.775   0.062
 2105OPC    HW2 8623   0.606   3.639   0.074
 2105OPC     MW 8624   0.570   3.706   0.092
 2106OPC     OW 8625   1.408   0.673   4.885
 2106OPC    HW1 8626   1.455   0.602   4.867
 2106OPC    HW2 8627   1.357   0.647   4.951
 2106OPC     MW 8628   1.407   0.659   4.892
 2107OPC     OW 8629   4.534   3.196   2.002
 2107OPC    HW1 8630   4.586   3.264   1.982
 2107OPC    HW2 8631   4.549   3.139   1.938
 2107OPC     MW 8632   4.544   3.198   1.990
 2108OPC     OW 8633   3.506   3.287   4.631
 2108OPC    HW1 8634   3.501   3.374   4.627
 2108OPC    HW2 8635   3.465   3.267   4.705
 2108OPC     MW 8636   3.499   3.297   4.641
 2109OPC     OW 8637   2.272   4.325   4.971
 2109OPC    HW1 8638   2.281   4.382   5.036
 2109OPC    HW2 8639   2.350   4.327   4.931
 2109OPC     MW 8640   2.285   4.334   4.975
 2110OPC     OW 8641   4.704   1.054   2.814
 2110OPC    HW1 8642   4.660   1.073   2.887
 2110OPC    HW2 8643   4.727   0.971   2.825
 2110OPC     MW 8644   4.701   1.045   2.826
 2111OPC     OW 8645   4.646   4.325   1.170
 2111OPC    HW1 8646   4.649   4.391   1.112
 2111OPC    HW2 8647   4.718   4.337   1.219
 2111OPC     MW 8648   4.657   4.337   1.169
 2112OPC     OW 8649   3.743   1.535   1.334
 2112OPC    HW1 8650   3.704   1.565   1.263
 2112OPC    HW2 8651   3.825   1.518   1.307
 2112OPC     MW 8652   3.750   1.537   1.320
 2113OPC     OW 8653   1.673   3.523   2.399
 2113OPC    HW1 8654   1.595   3.521   2.439
 2113OPC    HW2 8655   1.681   3.606   2.373
 2113OPC     MW 8656   1.663   3.535   2.401
 2114OPC     OW 8657   0.683   0.737   1.136
 2114OPC    HW1 8658   0.728   0.665   1.117
 2114OPC    HW2 8659   0.600   0.713   1.130
 2114OPC     MW 8660   0.678   0.723   1.132
 2115OPC     OW 8661   3.553   2.944   2.043
 2115OPC    HW1 8662   3.486   2.890   2.053
 2115OPC    HW2 8663   3.521   3.022   2.065
 2115OPC     MW 8664   3.539   2.948   2.048
 2116OPC     OW 8665   2.746   3.353   1.436
 2116OPC    HW1 8666   2.797   3.382   1.501
 2116OPC    HW2 8667   2.666   3.381   1.458
 2116OPC     MW 8668   2.742   3.361   1.449
 2117OPC     OW 8669   3.480   2.831   3.709
 2117OPC    HW1 8670   3.411   2.779   3.721
 2117OPC    HW2 8671   3.465   2.867   3.631
 2117OPC     MW 8672   3.468   2.829   3.699
 2118OPC     OW 8673   0.516   0.723   3.116
 2118OPC    HW1 8674   0.546   0.754   3.041
 2118OPC    HW2 8675   0.548   0.642   3.119
 2118OPC     MW 8676   0.525   0.716   3.105
 2119OPC     OW 8677   2.539   2.473   0.625
 2119OPC    HW1 8678   2.580   2.534   0.578
 2119OPC    HW2 8679   2.517   2.413   0.565
 2119OPC     MW 8680   2.542   2.473   0.609
 2120OPC     OW 8681   2.449   4.150   4.412
 2120OPC    HW1 8682   2.526   4.109   4.409
 2120OPC    HW2 8683   2.466   4.228   4.377
 2120OPC     MW 8684   2.463   4.155   4.406
 2121OPC     OW 8685   0.008   3.901   2.606
 2121OPC    HW1 8686   0.032   3.899   2.690
 2121OPC    HW2 8687   0.084   3.905   2.564
 2121OPC     MW 8688   0.023   3.901   2.612
 2122OPC     OW 8689   3.282   4.201   4.563
 2122OPC    HW1 8690   3.288   4.175   4.646
 2122OPC    HW2 8691   3.205   4.168   4.536
 2122OPC     MW 8692   3.271   4.192   4.571
 2123OPC     OW 8693   0.917   0.042   2.085
 2123OPC    HW1 8694   0.904   0.079   2.163
 2123OPC    HW2 8695   0.996   0.070   2.061
 2123OPC     MW 8696   0.927   0.052   2.093
 2124OPC     OW 8697   4.071   1.336   1.826
 2124OPC    HW1 8698   4.005   1.389   1.847
 2124OPC    HW2 8699   4.141   1.388   1.828
 2124OPC     MW 8700   4.071   1.351   1.829
 2125OPC     OW 8701   0.851   4.415   2.693
 2125OPC    HW1 8702   0.896   4.340   2.689
 2125OPC    HW2 8703   0.804   4.415   2.620
 2125OPC     MW 8704   0.851   4.404   2.682
 2126OPC     OW 8705   0.679   3.967   3.770
 2126OPC    HW1 8706   0.695   3.965   3.856
 2126OPC    HW2 8707   0.748   4.010   3.738
 2126OPC     MW 8708   0.692   3.973   3.778
 2127OPC     OW 8709   0.040   3.483   0.746
 2127OPC    HW1 8710   4.986   3.432   0.731
 2127OPC    HW2 8711   0.099   3.429   0.780
 2127OPC     MW 8712   0.038   3.468   0.749
 2128OPC     OW 8713   2.347   4.272   0.852
 2128OPC    HW1 8714   2.365   4.286   0.936
 2128OPC    HW2 8715   2.340   4.353   0.819
 2128OPC     MW 8716   2.349   4.286   0.859
 2129OPC     OW 8717   0.980   2.092   2.302
 2129OPC    HW1 8718   0.968   2.158   2.359
 2129OPC    HW2 8719   0.952   2.125   2.227
 2129OPC     MW 8720   0.974   2.107   2.300
 2130OPC     OW 8721   3.073   3.562   0.421
 2130OPC    HW1 8722   3.016   3.605   0.371
 2130OPC    HW2 8723   3.148   3.603   0.407
 2130OPC     MW 8724   3.076   3.574   0.412
 2131OPC     OW 8725   2.097   2.998   2.005
 2131OPC    HW1 8726   2.058   2.942   2.059
 2131OPC    HW2 8727   2.177   3.006   2.038
 2131OPC     MW 8728   2.103   2.991   2.018
 2132OPC     OW 8729   1.146   3.658   2.922
 2132OPC    HW1 8730   1.064   3.688   2.929
 2132OPC    HW2 8731   1.176   3.663   3.004
 2132OPC     MW 8732   1.138   3.663   2.935
 2133OPC     OW 8733   3.892   3.680   2.181
 2133OPC    HW1 8734   3.875   3.656   2.099
 2133OPC    HW2 8735   3.979   3.688   2.182
 2133OPC     MW 8736   3.902   3.678   2.169
 2134OPC     OW 8737   1.975   1.254   1.620
 2134OPC    HW1 8738   1.933   1.226   1.691
 2134OPC    HW2 8739   2.050   1.210   1.621
 2134OPC     MW 8740   1.980   1.243   1.631
 2135OPC     OW 8741   4.324   1.758   4.244
 2135OPC    HW1 8742   4.387   1.724   4.294
 2135OPC    HW2 8743   4.361   1.764   4.165
 2135OPC     MW 8744   4.339   1.754   4.240
 2136OPC     OW 8745   0.980   3.631   4.326
 2136OPC    HW1 8746   0.950   3.608   4.405
 2136OPC    HW2 8747   1.047   3.684   4.344
 2136OPC     MW 8748   0.985   3.635   4.340
 2137OPC     OW 8749   0.131   3.860   2.094
 2137OPC    HW1 8750   0.093   3.895   2.023
 2137OPC    HW2 8751   0.073   3.876   2.157
 2137OPC     MW 8752   0.117   3.868   2.093
 2138OPC     OW 8753   2.600   2.987   1.600
 2138OPC    HW1 8754   2.586   2.902   1.584
 2138OPC    HW2 8755   2.525   3.025   1.578
 2138OPC     MW 8756   2.587   2.980   1.594
 2139OPC     OW 8757   2.784   1.941   0.799
 2139OPC    HW1 8758   2.809   1.891   0.732
 2139OPC    HW2 8759   2.742   1.885   0.852
 2139OPC     MW 8760   2.781   1.925   0.797
 2140OPC     OW 8761   2.995   3.330   3.162
 2140OPC    HW1 8762   3.005   3.247   3.139
 2140OPC    HW2 8763   2.918   3.332   3.201
 2140OPC     MW 8764   2.985   3.318   3.164
 2141OPC     OW 8765   3.485   4.126   3.654
 2141OPC    HW1 8766   3.454   4.074   3.717
 2141OPC    HW2 8767   3.435   4.197   3.659
 2141OPC     MW 8768   3.473   4.129   3.664
 2142OPC     OW 8769   3.879   4.651   4.814
 2142OPC    HW1 8770   3.920   4.709   4.865
 2142OPC    HW2 8771   3.844   4.700   4.751
 2142OPC     MW 8772   3.880   4.667   4.812
 2143OPC     OW 8773   0.185   2.394   4.955
 2143OPC    HW1 8774   0.224   2.468   4.931
 2143OPC    HW2 8775   0.215   2.336   4.897
 2143OPC     MW 8776   0.195   2.396   4.943
 2144OPC     OW 8777   2.840   0.048   1.911
 2144OPC    HW1 8778   2.909   0.040   1.965
 2144OPC    HW2 8779   2.803   0.122   1.938
 2144OPC     MW 8780   2.845   0.058   1.923
 2145OPC     OW 8781   1.039   1.302   0.700
 2145OPC    HW1 8782   0.977   1.247   0.727
 2145OPC    HW2 8783   1.000   1.380   0.700
 2145OPC     MW 8784   1.024   1.305   0.704
 2146OPC     OW 8785   2.121   4.718   2.679
 2146OPC    HW1 8786   2.085   4.797   2.668
 2146OPC    HW2 8787   2.161   4.724   2.756
 2146OPC     MW 8788   2.122   4.731   2.689
 2147OPC     OW 8789   4.204   0.884   2.937
 2147OPC    HW1 8790   4.164   0.815   2.902
 2147OPC    HW2 8791   4.253   0.850   3.000
 2147OPC     MW 8792   4.205   0.869   2.941
 2148OPC     OW 8793   1.921   1.368   0.926
 2148OPC    HW1 8794   1.906   1.384   0.842
 2148OPC    HW2 8795   1.903   1.284   0.935
 2148OPC     MW 8796   1.916   1.358   0.915
 2149OPC     OW 8797   3.744   3.829   3.732
 2149OPC    HW1 8798   3.777   3.896   3.686
 2149OPC    HW2 8799   3.783   3.759   3.698
 2149OPC     MW 8800   3.755   3.829   3.720
 2150OPC     OW 8801   1.906   2.207   1.140
 2150OPC    HW1 8802   1.993   2.203   1.145
 2150OPC    HW2 8803   1.881   2.126   1.158
 2150OPC     MW 8804   1.915   2.195   1.143
 2151OPC     OW 8805   4.351   2.695   3.713
 2151OPC    HW1 8806   4.285   2.640   3.694
 2151OPC    HW2 8807   4.312   2.759   3.757
 2151OPC     MW 8808   4.335   2.696   3.717
 2152OPC     OW 8809   1.046   4.862   0.588
 2152OPC    HW1 8810   1.025   4.877   0.504
 2152OPC    HW2 8811   1.131   4.877   0.591
 2152OPC     MW 8812   1.055   4.866   0.576
 2153OPC     OW 8813   1.647   1.250   0.276
 2153OPC    HW1 8814   1.642   1.182   0.331
 2153OPC    HW2 8815   1.564   1.274   0.265
 2153OPC     MW 8816   1.634   1.243   0.283
 2154OPC     OW 8817   3.205   2.807   2.583
 2154OPC    HW1 8818   3.180   2.890   2.576
 2154OPC    HW2 8819   3.132   2.762   2.568
 2154OPC     MW 8820   3.191   2.813   2.580
 2155OPC     OW 8821   1.763   2.947   1.746
 2155OPC    HW1 8822   1.744   3.032   1.746
 2155OPC    HW2 8823   1.700   2.912   1.795
 2155OPC     MW 8824   1.751   2.954   1.753
 2156OPC     OW 8825   0.022   4.567   1.231
 2156OPC    HW1 8826   0.101   4.531   1.236
 2156OPC    HW2 8827   0.027   4.616   1.159
 2156OPC     MW 8828   0.034   4.569   1.221
 2157OPC     OW 8829   3.173   4.456   4.563
 2157OPC    HW1 8830   3.097   4.423   4.592
 2157OPC    HW2 8831   3.225   4.387   4.558
 2157OPC     MW 8832   3.169   4.441   4.567
 2158OPC     OW 8833   0.259   3.506   4.278
 2158OPC    HW1 8834   0.278   3.560   4.344
 2158OPC    HW2 8835   0.222   3.558   4.219
 2158OPC     MW 8836   0.256   3.522   4.279
 2159OPC     OW 8837   2.211   0.570   0.274
 2159OPC    HW1 8838   2.267   0.520   0.229
 2159OPC    HW2 8839   2.201   0.640   0.224
 2159OPC     MW 8840   2.218   0.573   0.260
 2160OPC     OW 8841   1.642   4.609   3.365
 2160OPC    HW1 8842   1.694   4.599   3.435
 2160OPC    HW2 8843   1.695   4.644   3.305
 2160OPC     MW 8844   1.658   4.613   3.367
 2161OPC     OW 8845   4.502   3.007   3.015
 2161OPC    HW1 8846   4.541   3.085   3.014
 2161OPC    HW2 8847   4.444   3.012   2.951
 2161OPC     MW 8848   4.499   3.019   3.006
 2162OPC     OW 8849   0.667   4.634   1.823
 2162OPC    HW1 8850   0.609   4.584   1.781
 2162OPC    HW2 8851   0.624   4.658   1.895
 2162OPC     MW 8852   0.652   4.630   1.827
 2163OPC     OW 8853   4.684   4.064   1.815
 2163OPC    HW1 8854   4.627   4.067   1.749
 2163OPC    HW2 8855   4.755   4.104   1.782
 2163OPC     MW 8856   4.686   4.070   1.800
 2164OPC     OW 8857   4.331   3.348   0.975
 2164OPC    HW1 8858   4.345   3.357   0.889
 2164OPC    HW2 8859   4.303   3.427   1.000
 2164OPC     MW 8860   4.329   3.361   0.966
 2165OPC     OW 8861   2.164   2.840   0.684
 2165OPC    HW1 8862   2.232   2.809   0.729
 2165OPC    HW2 8863   2.200   2.899   0.631
 2165OPC     MW 8864   2.179   2.844   0.683
 2166OPC     OW 8865   4.101   4.241   1.671
 2166OPC    HW1 8866   4.155   4.187   1.714
 2166OPC    HW2 8867   4.132   4.240   1.590
 2166OPC     MW 8868   4.114   4.233   1.666
 2167OPC     OW 8869   2.571   1.712   1.374
 2167OPC    HW1 8870   2.565   1.727   1.460
 2167OPC    HW2 8871   2.488   1.717   1.347
 2167OPC     MW 8872   2.558   1.715   1.383
 2168OPC     OW 8873   3.317   4.600   4.935
 2168OPC    HW1 8874   3.330   4.641   5.011
 2168OPC    HW2 8875   3.373   4.533   4.938
 2168OPC     MW 8876   3.327   4.596   4.947
 2169OPC     OW 8877   4.335   4.067   4.673
 2169OPC    HW1 8878   4.354   4.007   4.613
 2169OPC    HW2 8879   4.301   4.020   4.739
 2169OPC     MW 8880   4.333   4.051   4.674
 2170OPC     OW 8881   3.672   1.836   4.932
 2170OPC    HW1 8882   3.750   1.868   4.910
 2170OPC    HW2 8883   3.668   1.848   5.018
 2170OPC     MW 8884   3.683   1.842   4.941
 2171OPC     OW 8885   4.822   4.352   2.661
 2171OPC    HW1 8886   4.764   4.372   2.599
 2171OPC    HW2 8887   4.826   4.424   2.710
[truncated: 306,437 more chars]
