# Supplementary material for: Metallicious: Automated Force-Field Parameterization of Covalently Bound Metals for Supramolecular Structures
Source: J Chem Theory Comput. 2024 Oct 7;20(20):9060–71. doi: 10.1021/acs.jctc.4c00850 (PMC11500408; doi:10.1021/acs.jctc.4c00850)
Supplement: Supplementary file 2 — ct4c00850_si_002.zip [file ct4c00850_si_002.zip › SI_MD_input/Ga4L6/nonbonded/2_nvt.gro]

GRoups of Organic Molecules in ACtion for Science
15696
    1Ga      Ga    1   1.926   1.957   2.935  0.2101  0.0204 -0.0054
    2Ga      Ga    2   3.193   2.054   2.764  0.2327  0.1303  0.2841
    3Ga      Ga    3   2.254   2.391   1.648  0.2598 -0.1240 -0.1145
    4Ga      Ga    4   2.432   3.196   2.855 -0.2124  0.0770 -0.2484
    5UNL     O0    5   3.057   2.647   2.418  0.3265  0.3634  0.2052
    5UNL     C1    6   3.075   2.542   2.484  1.4506 -0.6278  0.3841
    5UNL     C2    7   3.193   2.449   2.452  0.0919 -0.1340 -0.1759
    5UNL     C3    8   3.214   2.334   2.537  0.4085 -0.0425 -0.1237
    5UNL     O4    9   3.134   2.294   2.621 -0.7041 -0.0518  0.0551
    5UNL     C5   10   3.354   2.266   2.519  0.0623 -0.2179 -0.4454
    5UNL     O6   11   3.387   2.163   2.584  0.1045 -0.2347  0.7888
    5UNL     C7   12   3.443   2.327   2.424 -0.1341  0.5587 -0.0247
    5UNL     C8   13   3.402   2.419   2.333 -0.3859  0.5463  0.6646
    5UNL     C9   14   3.278   2.478   2.350 -0.3022  0.2203  0.0627
    5UNL    N10   15   2.975   2.501   2.577 -0.2171  0.3029  0.2985
    5UNL    C11   16   2.873   2.581   2.640  0.1739 -0.3609  0.6932
    5UNL    C12   17   2.868   2.588   2.780 -0.3641 -0.1176  0.0898
    5UNL    C13   18   2.774   2.681   2.845  0.3573  0.4645 -0.0686
    5UNL    C14   19   2.773   2.681   2.988  0.1209 -0.2984 -0.7011
    5UNL    N15   20   2.693   2.768   3.068  0.2669  0.4206  0.1571
    5UNL    C16   21   2.718   2.836   3.188 -0.8728 -0.4713 -0.0285
    5UNL    C17   22   2.615   2.936   3.224 -0.3548  0.0607  0.3904
    5UNL    C18   23   2.507   2.980   3.129 -0.0704 -0.1821  0.2264
    5UNL    O19   24   2.512   2.952   3.007  0.0328  0.0196  0.3298
    5UNL    C20   25   2.405   3.096   3.188 -0.3150 -0.0415 -0.6019
    5UNL    O21   26   2.322   3.155   3.119  0.6443 -0.5629  0.3995
    5UNL    C22   27   2.415   3.116   3.336  0.3416 -0.3527  0.2517
    5UNL    C23   28   2.517   3.060   3.411 -0.1277 -0.1752 -0.2316
    5UNL    C24   29   2.620   2.986   3.350 -0.3445  0.8435 -1.0252
    5UNL    O25   30   2.824   2.829   3.245 -0.0033  0.5216 -0.3776
    5UNL    C26   31   2.855   2.595   3.062  0.9013 -0.3821  0.1917
    5UNL    C27   32   2.936   2.500   3.004 -0.1907  0.1448 -1.0228
    5UNL    C28   33   2.949   2.507   2.863  0.0974 -0.0119  0.1734
    5UNL    C29   34   2.694   2.761   2.761 -0.5637 -0.1983  0.0246
    5UNL    C30   35   2.694   2.746   2.619 -0.5799 -0.1888  0.5765
    5UNL    C31   36   2.786   2.655   2.559  0.1101 -0.1042 -0.3507
    5UNL    H32   37   3.537   2.274   2.411 -0.8643 -0.5798 -0.8139
    5UNL    H33   38   3.474   2.453   2.260  0.7131 -1.2763  0.8141
    5UNL    H34   39   3.249   2.554   2.277  0.4628  1.7312  1.2664
    5UNL    H35   40   2.993   2.413   2.622 -1.5242 -1.3398 -2.1346
    5UNL    H36   41   2.611   2.810   3.026  0.1561  1.1863  1.0828
    5UNL    H37   42   2.345   3.182   3.385 -1.1137 -1.5945 -0.0692
    5UNL    H38   43   2.521   3.082   3.517 -1.7087  0.3528 -0.2492
    5UNL    H39   44   2.698   2.945   3.413 -2.2393 -2.6712 -0.7292
    5UNL    H40   45   2.849   2.591   3.170  1.1720 -2.7203  0.1701
    5UNL    H41   46   2.991   2.435   3.072 -1.5892  1.0304  1.0811
    5UNL    H42   47   3.030   2.448   2.821  0.2458  1.2249 -1.3671
    5UNL    H43   48   2.616   2.818   2.811 -0.4224 -1.0281  1.2353
    5UNL    H44   49   2.632   2.818   2.567 -1.3548 -0.5703  0.9571
    5UNL    H45   50   2.781   2.651   2.451 -0.8893 -0.9723 -0.2883
    6UNL     O0   51   1.949   2.820   2.115  0.0092 -0.0472 -0.2590
    6UNL     C1   52   2.005   2.738   2.046  0.0960  0.1325 -0.5236
    6UNL     C2   53   1.945   2.681   1.924  0.1384 -0.0480 -0.1348
    6UNL     C3   54   2.018   2.592   1.836  0.6874  1.1500 -0.0338
    6UNL     O4   55   2.133   2.553   1.850  0.4707 -0.3700  0.4067
    6UNL     C5   56   1.940   2.549   1.707 -0.9309  0.2066  0.1304
    6UNL     O6   57   1.980   2.470   1.621  0.0869 -0.2598 -0.5011
    6UNL     C7   58   1.797   2.588   1.702  0.7899  0.1858 -0.0772
    6UNL     C8   59   1.734   2.663   1.797 -0.1534  0.6599  0.1405
    6UNL     C9   60   1.810   2.713   1.911  0.6141 -0.2546  1.0221
    6UNL    N10   61   2.123   2.693   2.082 -0.1939 -0.4193  0.0169
    6UNL    C11   62   2.196   2.738   2.188  0.1467  0.1035  0.2950
    6UNL    C12   63   2.298   2.841   2.165  0.4874  0.1873  0.2370
    6UNL    C13   64   2.380   2.887   2.279  0.3936  0.4641  0.3268
    6UNL    C14   65   2.480   2.988   2.257  0.0849  0.0132 -0.2521
    6UNL    N15   66   2.569   3.034   2.354 -0.0218 -0.4999  0.3520
    6UNL    C16   67   2.705   3.030   2.354 -0.5493  0.3094 -0.6188
    6UNL    C17   68   2.774   3.066   2.483  0.6536  0.3156  0.0256
    6UNL    C18   69   2.694   3.097   2.610 -0.2331 -0.4960  0.2036
    6UNL    O19   70   2.571   3.076   2.626 -0.9139  1.0874  0.1046
    6UNL    C20   71   2.780   3.162   2.725 -0.0479  0.1046 -0.0721
    6UNL    O21   72   2.730   3.203   2.829  0.5256 -0.0845 -0.2665
    6UNL    C22   73   2.927   3.163   2.703  0.0291 -0.0705 -0.0983
    6UNL    C23   74   2.994   3.121   2.592  1.0298  0.0135  0.1139
    6UNL    C24   75   2.912   3.073   2.478  0.0866  0.5677  0.2381
    6UNL    O25   76   2.766   3.000   2.253  0.3880  0.3643  0.9686
    6UNL    C26   77   2.495   3.048   2.131  0.0566 -0.3447 -0.5304
    6UNL    C27   78   2.420   2.992   2.020 -0.5814 -0.6811  0.0748
    6UNL    C28   79   2.321   2.896   2.036 -0.0925 -0.1026 -0.3003
    6UNL    C29   80   2.357   2.827   2.402  0.1726  0.6408  0.0286
    6UNL    C30   81   2.259   2.729   2.427  0.3807  0.1869  0.6217
    6UNL    C31   82   2.180   2.688   2.321  0.0411 -0.4081 -0.0229
    6UNL    H32   83   1.742   2.538   1.624 -1.1141  1.5434  0.3221
    6UNL    H33   84   1.630   2.695   1.796  0.0062  1.1970 -1.2705
    6UNL    H34   85   1.758   2.782   1.976 -0.6279 -0.2801  0.1053
    6UNL    H35   86   2.166   2.631   2.014  0.8732 -2.4050  2.3350
    6UNL    H36   87   2.538   3.047   2.449  1.4297  1.6472  0.5942
    6UNL    H37   88   2.984   3.218   2.778  0.3561 -1.2580  0.5509
    6UNL    H38   89   3.101   3.135   2.586  1.0200 -0.5555 -2.6803
    6UNL    H39   90   2.970   3.046   2.391 -1.1752 -0.2261 -0.3970
    6UNL    H40   91   2.570   3.123   2.111 -0.0871 -0.5629 -1.9647
    6UNL    H41   92   2.439   3.020   1.917  3.5591  2.4924  1.4300
    6UNL    H42   93   2.262   2.859   1.953  1.4086 -2.4326 -0.4249
    6UNL    H43   94   2.429   2.851   2.480 -0.1756 -0.8025  0.8272
    6UNL    H44   95   2.249   2.681   2.524  1.6748 -2.4336 -0.4461
    6UNL    H45   96   2.099   2.620   2.346 -2.4234  1.4084 -2.5308
    7UNL     O0   97   1.894   2.849   2.549  0.7305 -0.3687  0.0974
    7UNL     C1   98   2.004   2.900   2.587 -0.1510  0.2519 -0.0987
    7UNL     C2   99   2.045   3.039   2.557 -0.0264 -0.1075 -0.0255
    7UNL     C3  100   2.159   3.104   2.630  0.4136 -0.2062  0.4665
    7UNL     O4  101   2.208   3.055   2.730  0.2017  0.1100  0.0750
    7UNL     C5  102   2.203   3.244   2.571 -0.0568 -0.1699  0.1306
    7UNL     O6  103   2.297   3.306   2.611 -0.5852 -0.3809 -0.0340
    7UNL     C7  104   2.114   3.304   2.472  0.5568  0.4909  0.2439
    7UNL     C8  105   2.008   3.239   2.416  0.8470  0.3670 -0.2687
    7UNL     C9  106   1.972   3.107   2.459 -0.2465 -0.1190 -0.3669
    7UNL    N10  107   2.086   2.826   2.675  0.0624  0.0264 -0.6771
    7UNL    C11  108   2.068   2.701   2.739 -0.3959  0.5202 -1.0380
    7UNL    C12  109   2.098   2.689   2.881 -0.0103  0.3168 -0.3793
    7UNL    C13  110   2.071   2.570   2.950 -0.1753  0.4373 -0.0915
    7UNL    C14  111   2.098   2.552   3.087 -0.1930 -0.4280  0.2329
    7UNL    N15  112   2.081   2.429   3.156 -0.1252 -0.1879  0.0436
    7UNL    C16  113   2.053   2.405   3.287  0.3377  0.0883 -1.0471
    7UNL    C17  114   2.039   2.266   3.333 -0.1341 -0.8846 -0.5600
    7UNL    C18  115   2.017   2.154   3.230 -0.2154 -0.4316 -0.4015
    7UNL    O19  116   1.995   2.176   3.113 -0.4663 -0.7188  0.5566
    7UNL    C20  117   2.014   2.005   3.284 -0.2780  0.0534 -0.1319
    7UNL    O21  118   2.013   1.901   3.212 -0.2816  0.0978  0.0569
    7UNL    C22  119   2.017   1.990   3.432 -0.8319  0.2501  0.3724
    7UNL    C23  120   2.027   2.096   3.520 -0.4381 -0.6141  0.1654
    7UNL    C24  121   2.043   2.229   3.468 -0.5870  0.4719 -0.6406
    7UNL    O25  122   2.047   2.498   3.368  0.0496  0.1613 -0.7599
    7UNL    C26  123   2.170   2.655   3.154  0.2070 -0.0462  0.0622
    7UNL    C27  124   2.191   2.776   3.093 -0.2096 -0.1102  0.3927
    7UNL    C28  125   2.165   2.793   2.955  0.2992  0.3004 -0.1447
    7UNL    C29  126   2.018   2.460   2.877  0.0817  0.2007  0.1754
    7UNL    C30  127   1.994   2.466   2.734 -0.1790  0.2303  0.1094
    7UNL    C31  128   2.018   2.588   2.665 -0.4527  0.2443 -0.2075
    7UNL    H32  129   2.140   3.402   2.433 -0.8729  0.9852  0.4568
    7UNL    H33  130   1.955   3.287   2.334  1.1758  0.5560 -0.3740
    7UNL    H34  131   1.891   3.050   2.415  1.8352 -3.4011 -0.3099
    7UNL    H35  132   2.168   2.880   2.697  0.0169 -0.4132  0.6923
    7UNL    H36  133   2.067   2.345   3.100  1.1740  1.3006 -2.7334
    7UNL    H37  134   2.006   1.889   3.471 -1.1145 -0.0882 -0.5604
    7UNL    H38  135   2.029   2.081   3.628  0.3748 -2.8916 -0.1010
    7UNL    H39  136   2.066   2.303   3.544  0.1133 -2.3968  2.1366
    7UNL    H40  137   2.207   2.636   3.254 -0.1527 -0.8435  0.0446
    7UNL    H41  138   2.236   2.857   3.149 -0.7912  0.5837 -0.1240
    7UNL    H42  139   2.205   2.885   2.914  0.7735  0.1960  0.0738
    7UNL    H43  140   2.014   2.360   2.918  1.7071  0.1836  0.3267
    7UNL    H44  141   1.934   2.382   2.701  0.2983 -0.1267  0.1454
    7UNL    H45  142   2.011   2.589   2.557  2.2767 -0.4307 -0.4685
    8UNL     O0  143   2.393   1.855   2.111  0.1130 -0.1525 -0.3358
    8UNL     C1  144   2.363   1.952   2.038  0.2760 -0.4340 -0.0562
    8UNL     C2  145   2.412   1.964   1.901  0.2605 -0.3326  0.5153
    8UNL     C3  146   2.382   2.085   1.817 -0.1771 -0.1688  0.4402
    8UNL     O4  147   2.315   2.183   1.851 -0.2811  0.2875 -0.1286
    8UNL     C5  148   2.435   2.080   1.663  0.1544  0.3716  0.0335
    8UNL     O6  149   2.416   2.167   1.582 -0.0819 -0.2714 -0.6153
    8UNL     C7  150   2.512   1.965   1.629 -0.4953  0.7743 -0.5497
    8UNL     C8  151   2.532   1.858   1.712  0.6975  0.0572 -0.3055
    8UNL     C9  152   2.472   1.853   1.842  0.0775  0.1036  0.1277
    8UNL    N10  153   2.282   2.052   2.074  0.3850 -0.4573 -0.2461
    8UNL    C11  154   2.215   2.086   2.196  0.4326 -0.1297 -0.7525
    8UNL    C12  155   2.076   2.104   2.203 -0.4124 -0.5076  0.0214
    8UNL    C13  156   2.017   2.137   2.329 -0.0577 -0.8820  0.0720
    8UNL    C14  157   1.872   2.135   2.338 -0.8171 -0.2975 -0.0376
    8UNL    N15  158   1.810   2.170   2.460  0.5214 -0.6419 -0.2232
    8UNL    C16  159   1.697   2.256   2.480 -0.1868  0.1063 -0.1352
    8UNL    C17  160   1.660   2.274   2.624 -0.8028  0.2818  0.5778
    8UNL    C18  161   1.734   2.214   2.736 -0.0620 -0.2793 -0.5290
    8UNL    O19  162   1.838   2.151   2.727 -0.2096  0.3174  0.4733
    8UNL    C20  163   1.684   2.234   2.884  0.7817 -0.1493  0.6365
    8UNL    O21  164   1.721   2.161   2.976 -0.3486 -0.0415  0.2367
    8UNL    C22  165   1.566   2.317   2.901  0.3487 -0.3682  0.4851
    8UNL    C23  166   1.505   2.382   2.793 -0.1483  0.4288  0.6400
    8UNL    C24  167   1.556   2.358   2.664  0.0120  0.9481  1.0058
    8UNL    O25  168   1.635   2.302   2.389 -0.2221  0.4224 -0.0902
    8UNL    C26  169   1.794   2.100   2.231 -0.5491 -0.2466  0.5234
    8UNL    C27  170   1.857   2.080   2.107 -0.1658 -0.9171  0.1549
    8UNL    C28  171   1.995   2.085   2.093  0.4157  0.3081 -0.1973
    8UNL    C29  172   2.095   2.154   2.443 -0.2826  0.2487  0.3905
    8UNL    C30  173   2.235   2.132   2.435  0.2464 -0.9179  0.0935
    8UNL    C31  174   2.299   2.106   2.310 -0.3908  0.3597 -0.4213
    8UNL    H32  175   2.553   1.970   1.529 -2.1598  1.9114 -1.2302
    8UNL    H33  176   2.592   1.774   1.679  2.7965  1.6142 -0.6888
    8UNL    H34  177   2.486   1.760   1.896  2.4150  1.2337  1.6433
    8UNL    H35  178   2.273   2.123   2.002 -0.0472 -1.0854 -0.8153
    8UNL    H36  179   1.863   2.146   2.543  1.9360 -0.6782 -1.0953
    8UNL    H37  180   1.519   2.316   2.999 -0.2192  1.5294  0.2662
    8UNL    H38  181   1.415   2.440   2.806 -0.3916  0.0018  0.8588
    8UNL    H39  182   1.504   2.418   2.590  1.0205  0.6745  0.0471
    8UNL    H40  183   1.687   2.102   2.246 -1.0514  1.7862 -2.4899
    8UNL    H41  184   1.795   2.072   2.018  0.3296  1.6833 -0.4907
    8UNL    H42  185   2.040   2.068   1.996  2.2281  0.5170  0.5661
    8UNL    H43  186   2.052   2.174   2.541  0.0250  0.3539  0.5059
    8UNL    H44  187   2.304   2.157   2.515  2.8339  0.0149 -2.2550
    8UNL    H45  188   2.407   2.096   2.304 -0.3490 -0.3453  1.1269
    9UNL     O0  189   2.768   2.242   3.287 -0.0959  0.9648  0.5804
    9UNL     C1  190   2.843   2.217   3.192 -0.1200 -0.7541 -0.2408
    9UNL     C2  191   2.988   2.203   3.206  0.0607 -0.0535  0.1314
    9UNL     C3  192   3.071   2.169   3.089  0.2775 -0.2435 -0.0609
    9UNL     O4  193   3.027   2.168   2.972 -0.4125 -0.0668 -0.5600
    9UNL     C5  194   3.221   2.128   3.126 -0.3999  0.2432  0.7584
    9UNL     O6  195   3.296   2.080   3.044 -0.2419 -0.3841  0.1499
    9UNL     C7  196   3.265   2.147   3.267 -0.5905 -0.4602  0.4386
    9UNL     C8  197   3.179   2.192   3.363 -0.1680 -0.0193  0.0471
    9UNL     C9  198   3.041   2.219   3.331 -0.3582  0.0245 -0.6646
    9UNL    N10  199   2.781   2.206   3.070 -0.4147 -0.1538 -0.1864
    9UNL    C11  200   2.666   2.144   3.021  0.5985 -0.0798  0.0740
    9UNL    C12  201   2.631   2.139   2.882  0.2376  0.7292  0.6022
    9UNL    C13  202   2.524   2.053   2.836  0.0905  0.4457 -0.0528
    9UNL    C14  203   2.498   2.037   2.698  0.1020  0.2862  0.1986
    9UNL    N15  204   2.397   1.951   2.650 -0.2561  0.1924 -0.0836
    9UNL    C16  205   2.401   1.819   2.626  0.5443 -0.3964 -0.1090
    9UNL    C17  206   2.270   1.759   2.617 -0.4710  0.8218 -0.5570
    9UNL    C18  207   2.147   1.824   2.670  0.2470 -0.4896  0.5915
    9UNL    O19  208   2.145   1.938   2.723  0.2533 -0.1973  0.1725
    9UNL    C20  209   2.013   1.733   2.665  0.6662  0.2069  0.7947
    9UNL    O21  210   1.906   1.778   2.703  0.2613 -0.9787  0.8051
    9UNL    C22  211   2.036   1.598   2.614 -0.5061  0.4260  0.3841
    9UNL    C23  212   2.155   1.545   2.580  0.0862  0.5410 -0.4846
    9UNL    C24  213   2.271   1.625   2.570 -0.3243 -0.1856 -0.1276
    9UNL    O25  214   2.506   1.753   2.625  0.4542 -0.6015  0.0030
    9UNL    C26  215   2.566   2.114   2.607 -0.5181 -0.0204  0.0350
    9UNL    C27  216   2.664   2.212   2.652 -0.2294  1.3136 -0.1007
    9UNL    C28  217   2.697   2.216   2.790 -0.2759  0.3213  0.5852
    9UNL    C29  218   2.449   1.983   2.935  0.5951 -0.1957 -0.6877
    9UNL    C30  219   2.485   1.985   3.072  0.2382 -0.3154 -0.5798
    9UNL    C31  220   2.593   2.061   3.110  0.2736  0.6992 -0.0019
    9UNL    H32  221   3.366   2.117   3.291 -0.4162 -1.4766 -1.4405
    9UNL    H33  222   3.225   2.197   3.461  2.1420  0.3292 -1.0037
    9UNL    H34  223   2.982   2.256   3.414  1.8322  3.2263 -0.3362
    9UNL    H35  224   2.856   2.212   3.003  1.8333  0.1835  2.1935
    9UNL    H36  225   2.302   1.987   2.647 -1.0243 -1.7272 -0.3561
    9UNL    H37  226   1.945   1.541   2.601 -0.0335 -0.1009 -0.7772
    9UNL    H38  227   2.158   1.445   2.538 -0.1165 -0.7646  2.3552
    9UNL    H39  228   2.362   1.584   2.529 -0.9740 -3.3347  1.3310
    9UNL    H40  229   2.540   2.113   2.502  1.4952  2.3921 -0.5976
    9UNL    H41  230   2.709   2.281   2.581 -1.1285  1.5406 -0.4704
    9UNL    H42  231   2.780   2.280   2.818  1.1554 -2.1458  2.3290
    9UNL    H43  232   2.366   1.921   2.903  2.5416 -2.3440 -1.8421
    9UNL    H44  233   2.436   1.926   3.148 -3.0497 -0.8324 -2.9106
    9UNL    H45  234   2.613   2.062   3.216  0.1618 -0.5744  0.0522
   10UNL     O0  235   2.969   1.869   2.115 -0.6251 -0.1047  0.0720
   10UNL     C1  236   3.015   1.915   2.219  0.0379  0.4970 -0.2509
   10UNL     C2  237   3.103   1.842   2.308 -0.6796 -0.0961 -0.3060
   10UNL     C3  238   3.141   1.891   2.447  0.3839 -0.1171 -0.4356
   10UNL     O4  239   3.117   2.008   2.488  0.1300  0.5212  0.1397
   10UNL     C5  240   3.213   1.780   2.546  0.0086  0.0321 -0.0015
   10UNL     O6  241   3.243   1.789   2.664  0.5087 -0.4857 -0.4854
   10UNL     C7  242   3.241   1.651   2.474  0.2311  0.1336 -0.2794
   10UNL     C8  243   3.213   1.623   2.344 -0.6589  0.1664 -0.1823
   10UNL     C9  244   3.137   1.717   2.265  0.0639 -0.3588  0.7445
   10UNL    N10  245   2.988   2.048   2.251 -0.0079  0.1469  0.4980
   10UNL    C11  246   2.895   2.136   2.180  0.5894  0.4389  1.1078
   10UNL    C12  247   2.917   2.179   2.047  0.9209  0.9111 -0.5678
   10UNL    C13  248   2.829   2.281   1.996  0.4340  0.2703  0.3068
   10UNL    C14  249   2.860   2.340   1.865  0.7597 -0.2549  0.5251
   10UNL    N15  250   2.767   2.428   1.791  0.2879 -0.3109  0.9868
   10UNL    C16  251   2.801   2.553   1.751  0.3239 -0.2922  0.4079
   10UNL    C17  252   2.695   2.632   1.681 -0.1156 -0.5645  0.4127
   10UNL    C18  253   2.547   2.596   1.690  0.8465  0.4769  0.0464
   10UNL    O19  254   2.506   2.492   1.744  1.0626 -0.1368 -0.1639
   10UNL    C20  255   2.439   2.694   1.623  0.3742  0.2075  0.1729
   10UNL    O21  256   2.313   2.666   1.624 -0.3613  0.1641  0.2854
   10UNL    C22  257   2.494   2.808   1.551  0.4582 -1.1253  0.4035
   10UNL    C23  258   2.635   2.831   1.545  0.5331  0.3253  0.2734
   10UNL    C24  259   2.731   2.748   1.614 -0.1891  0.2763 -0.2846
   10UNL    O25  260   2.916   2.591   1.756  0.0719  0.2000  0.3150
   10UNL    C26  261   2.975   2.296   1.797  0.1855 -0.6344 -0.2008
   10UNL    C27  262   3.056   2.191   1.850 -0.2487 -0.3142 -0.2214
   10UNL    C28  263   3.031   2.142   1.974 -0.4011  0.1597  0.5360
   10UNL    C29  264   2.710   2.324   2.072 -0.6381 -0.5556 -0.5603
   10UNL    C30  265   2.688   2.263   2.200 -0.3476  0.4221  0.8197
   10UNL    C31  266   2.777   2.175   2.256 -0.2923  0.2536 -0.1348
   10UNL    H32  267   3.301   1.581   2.532 -1.4399 -0.8886  0.2989
   10UNL    H33  268   3.238   1.526   2.303  0.9296  0.6905 -0.5008
   10UNL    H34  269   3.104   1.690   2.166  1.1089  1.4836 -0.1533
   10UNL    H35  270   3.028   2.076   2.340  2.7834 -0.4194 -0.4447
   10UNL    H36  271   2.666   2.414   1.791 -0.5627  4.0006 -1.8141
   10UNL    H37  272   2.418   2.865   1.498  0.8634  0.5358  1.5458
   10UNL    H38  273   2.666   2.915   1.484 -0.1753  0.3617 -0.0469
   10UNL    H39  274   2.830   2.787   1.595  0.2759 -1.4366 -1.5902
   10UNL    H40  275   2.987   2.328   1.694  2.1980  0.5605  0.3458
   10UNL    H41  276   3.151   2.170   1.803  0.2892  1.5594 -0.0651
   10UNL    H42  277   3.106   2.070   2.004  2.1087  3.2118  2.1031
   10UNL    H43  278   2.645   2.402   2.034 -0.8268 -0.9931 -1.1453
   10UNL    H44  279   2.603   2.293   2.259 -0.0925 -0.9432  1.9400
   10UNL    H45  280   2.775   2.152   2.362  0.1227 -1.8479 -0.5370
   11K        K  281   0.061   3.354   3.082  0.6773 -0.1855  0.2688
   12K        K  282   0.559   2.878   2.005 -0.1226 -0.2906  0.0876
   13K        K  283   1.673   0.325   4.252  0.1304 -0.0077 -0.0084
   14K        K  284   4.105   2.957   3.901 -0.2183  0.0920  0.1798
   15K        K  285   2.341   3.380   1.986  0.0291 -0.1211 -0.6457
   16K        K  286   3.744   2.740   2.728 -0.1734  0.2187  0.0356
   17K        K  287   2.154   4.896   4.511  0.2223  0.3842 -0.5136
   18K        K  288   4.383   1.545   2.815 -0.0646  0.1294 -0.0059
   19K        K  289   1.939   2.601   4.665 -0.5208 -0.0442 -0.1079
   20K        K  290   1.470   1.168   2.134 -0.3352 -0.4832  0.1773
   21K        K  291   0.746   1.216   5.042 -0.0413  0.2286  0.3021
   22K        K  292   1.708   2.332   0.293 -0.3450 -0.1364 -0.0196
   23OPC     OW  293   3.838   4.141   4.149 -0.5918 -0.2386  0.4667
   23OPC    HW1  294   3.852   4.063   4.112  0.0624  0.7931 -1.6095
   23OPC    HW2  295   3.858   4.198   4.086 -3.0257  1.6063  1.1884
   23OPC     MW  296   3.843   4.138   4.134 -0.8547  0.1862  0.2668
   24OPC     OW  297   2.458   0.430   2.579 -0.3737  0.6284  0.2390
   24OPC    HW1  298   2.480   0.364   2.632 -0.4275 -0.2431 -0.7793
   24OPC    HW2  299   2.496   0.499   2.615  0.3393 -0.0941  0.9158
   24OPC     MW  300   2.467   0.430   2.592 -0.2763  0.3930  0.1884
   25OPC     OW  301   3.098   0.044   1.501 -0.6964  1.0779 -0.0187
   25OPC    HW1  302   3.132   0.105   1.450  0.9867 -0.1695 -0.4675
   25OPC    HW2  303   3.080   0.087   1.575  1.1119  1.9882 -0.0627
   25OPC     MW  304   3.100   0.059   1.505 -0.1806  1.0281 -0.0915
   26OPC     OW  305   4.966   1.514   2.367  0.5999  0.0902 -0.4752
   26OPC    HW1  306   5.017   1.478   2.306 -0.7801  2.0466 -2.9550
   26OPC    HW2  307   4.969   1.599   2.348 -1.1217  0.6100  1.2773
   26OPC     MW  308   4.974   1.522   2.355  0.1416  0.4560 -0.5827
   27OPC     OW  309   4.413   1.219   2.524  0.2208 -0.3460 -0.0403
   27OPC    HW1  310   4.458   1.226   2.450 -1.1494  0.2902 -0.8465
   27OPC    HW2  311   4.343   1.172   2.501 -0.1363 -0.2915  0.8905
   27OPC     MW  312   4.410   1.213   2.510 -0.0343 -0.2439 -0.0219
   28OPC     OW  313   2.118   4.887   1.682  0.3644 -0.0501 -0.6273
   28OPC    HW1  314   2.098   4.872   1.765 -1.5126  1.6339 -0.6945
   28OPC    HW2  315   2.204   4.903   1.684  0.2727  0.4043  1.0699
   28OPC     MW  316   2.128   4.887   1.695  0.0736  0.2658 -0.3865
   29OPC     OW  317   0.899   3.881   2.799  0.1413 -0.2771  0.1573
   29OPC    HW1  318   0.893   3.943   2.737 -0.4363 -0.3315  0.1498
   29OPC    HW2  319   0.985   3.866   2.805  0.2757  0.3798  0.0144
   29OPC     MW  320   0.911   3.888   2.791  0.0758 -0.1880  0.1352
   30OPC     OW  321   3.455   2.353   0.614  0.4666  0.1095  0.3284
   30OPC    HW1  322   3.431   2.271   0.597  0.2534  0.0359  0.9707
   30OPC    HW2  323   3.382   2.399   0.604  0.7212  0.3203 -0.6514
   30OPC     MW  324   3.441   2.348   0.610  0.4727  0.1298  0.2785
   31OPC     OW  325   1.150   3.674   2.592 -0.7641 -0.0344  0.0604
   31OPC    HW1  326   1.144   3.676   2.505 -0.0290  3.3496 -0.0793
   31OPC    HW2  327   1.069   3.657   2.618 -2.3503  3.8801 -1.4581
   31OPC     MW  328   1.138   3.672   2.583 -0.8898  1.0439 -0.1845
   32OPC     OW  329   1.233   4.566   2.639  0.7634  0.3601 -0.1590
   32OPC    HW1  330   1.300   4.614   2.611 -0.4904  2.0492 -0.4240
   32OPC    HW2  331   1.174   4.572   2.575 -0.0660 -0.1681  0.5208
   32OPC     MW  332   1.234   4.574   2.625  0.4556  0.5314 -0.0976
   33OPC     OW  333   0.506   3.576   0.646  0.0289 -0.1015  0.5801
   33OPC    HW1  334   0.583   3.578   0.605  0.7855  0.4319  1.9630
   33OPC    HW2  335   0.524   3.534   0.721 -0.9761  0.1837  0.9934
   33OPC     MW  336   0.520   3.570   0.651 -0.0078  0.0193  0.8455
   34OPC     OW  337   0.302   1.043   3.955 -0.2583 -0.7425 -0.2172
   34OPC    HW1  338   0.263   1.121   3.952  0.1561 -0.5519 -0.7864
   34OPC    HW2  339   0.371   1.052   3.902 -0.7350 -1.7855 -1.0749
   34OPC     MW  340   0.306   1.056   3.946 -0.2675 -0.8685 -0.4280
   35OPC     OW  341   4.193   2.292   1.179  0.0369 -0.2917 -0.0730
   35OPC    HW1  342   4.233   2.309   1.255 -1.4852  3.0989  0.1655
   35OPC    HW2  343   4.113   2.265   1.204  0.1676 -1.1220 -0.5169
   35OPC     MW  344   4.187   2.291   1.194 -0.1686  0.0865 -0.1033
   36OPC     OW  345   0.715   2.785   2.204 -0.5120 -0.1344  0.1192
   36OPC    HW1  346   0.737   2.807   2.286 -0.4176  2.2601 -0.4829
   36OPC    HW2  347   0.782   2.735   2.178 -0.3690 -0.6328  1.3415
   36OPC     MW  348   0.728   2.781   2.212 -0.4769  0.1457  0.2108
   37OPC     OW  349   1.347   3.344   3.722  0.3895 -0.4488 -0.2047
   37OPC    HW1  350   1.365   3.373   3.802 -2.2313 -1.1572  0.7431
   37OPC    HW2  351   1.327   3.260   3.734 -1.0775 -0.3250 -1.4037
   37OPC     MW  352   1.347   3.336   3.735 -0.2143 -0.5351 -0.2419
   38OPC     OW  353   0.617   0.711   1.229  0.2854 -0.4257 -0.2071
   38OPC    HW1  354   0.542   0.720   1.185  0.0727  0.8721  0.3931
   38OPC    HW2  355   0.591   0.687   1.309  0.6425 -2.0877 -0.5403
   38OPC     MW  356   0.602   0.708   1.234  0.3068 -0.4795 -0.1676
   39OPC     OW  357   0.251   0.297   1.438  0.3559 -0.5893 -0.9660
   39OPC    HW1  358   0.337   0.280   1.435  0.1336 -1.9113 -0.5447
   39OPC    HW2  359   0.235   0.305   1.523  0.2580  0.9111 -1.0968
   39OPC     MW  360   0.262   0.296   1.450  0.3086 -0.5630 -0.9231
   40OPC     OW  361   4.808   1.542   4.441  0.7680  0.6979  0.6428
   40OPC    HW1  362   4.742   1.596   4.426  1.7975  1.7386 -0.4325
   40OPC    HW2  363   4.878   1.595   4.442  1.7394 -0.5185  0.2471
   40OPC     MW  364   4.809   1.558   4.439  1.0636  0.6719  0.4256
   41OPC     OW  365   1.719   4.906   1.521  0.1693  0.1886 -0.3448
   41OPC    HW1  366   1.764   4.952   1.462 -0.3074  0.7124 -0.3070
   41OPC    HW2  367   1.781   4.859   1.561  0.7297  1.0870 -0.1259
   41OPC     MW  368   1.735   4.906   1.519  0.1817  0.3987 -0.3069
   42OPC     OW  369   2.648   0.520   4.105  0.5890  1.3746  0.2122
   42OPC    HW1  370   2.669   0.600   4.077  0.1279  0.8688 -1.7980
   42OPC    HW2  371   2.565   0.529   4.131 -0.5443  1.0437 -2.8488
   42OPC     MW  372   2.639   0.533   4.105  0.3536  1.2510 -0.5367
   43OPC     OW  373   0.686   0.855   2.094  0.0074  0.4202  0.4358
   43OPC    HW1  374   0.665   0.897   2.168  1.7137 -0.0594  1.2618
   43OPC    HW2  375   0.681   0.771   2.117  1.0526  0.2744  0.1980
   43OPC     MW  376   0.682   0.849   2.108  0.4139  0.3278  0.5226
   44OPC     OW  377   1.112   4.437   3.495 -0.2583 -0.3793 -0.7231
   44OPC    HW1  378   1.033   4.469   3.478  0.2927  0.5362 -1.6628
   44OPC    HW2  379   1.107   4.354   3.467 -1.5371 -1.0762  1.2804
   44OPC     MW  380   1.099   4.429   3.488 -0.3657 -0.3471 -0.5659
   45OPC     OW  381   0.802   3.207   4.464  0.0286 -0.2577  0.1995
   45OPC    HW1  382   0.826   3.139   4.415 -1.2251 -1.4937  1.2211
   45OPC    HW2  383   0.831   3.186   4.543 -0.1601  0.5251  0.4874
   45OPC     MW  384   0.810   3.194   4.468 -0.1845 -0.3247  0.3929
   46OPC     OW  385   4.086   2.931   2.173  0.3849  0.3375  0.0001
   46OPC    HW1  386   4.128   2.963   2.242  0.0822  1.7618 -0.4463
   46OPC    HW2  387   4.012   2.900   2.207  1.3437 -1.3790  0.6574
   46OPC     MW  388   4.081   2.931   2.188  0.4818  0.2943  0.0312
   47OPC     OW  389   3.738   1.980   4.602  0.6955  0.8958  0.8518
   47OPC    HW1  390   3.715   1.982   4.686 -0.6931 -2.5076  0.7033
   47OPC    HW2  391   3.663   1.965   4.560  1.8199 -1.7336 -0.5033
   47OPC     MW  392   3.724   1.978   4.608  0.6564  0.0046  0.6294
   48OPC     OW  393   2.484   4.743   1.928 -0.4534  0.6352  0.0119
   48OPC    HW1  394   2.567   4.718   1.921 -0.9851 -1.2778 -0.0083
   48OPC    HW2  395   2.483   4.789   2.002  0.0151 -2.5360  2.2158
   48OPC     MW  396   2.496   4.746   1.938 -0.4628 -0.1161  0.3346
   49OPC     OW  397   0.030   0.582   4.544  0.2771  0.2364 -0.4350
   49OPC    HW1  398   0.012   0.639   4.607  0.5618  0.5340 -0.6238
   49OPC    HW2  399   0.054   0.510   4.587 -0.6367  0.0653 -0.1879
   49OPC     MW  400   0.031   0.580   4.559  0.1842  0.2550 -0.4263
   50OPC     OW  401   1.686   4.229   2.483  0.4020  0.0937 -0.5420
   50OPC    HW1  402   1.601   4.244   2.495  0.2625 -0.2567 -1.0673
   50OPC    HW2  403   1.725   4.291   2.531 -0.1450  1.2753 -1.5760
   50OPC     MW  404   1.679   4.241   2.492  0.3006  0.2165 -0.7724
   51OPC     OW  405   3.460   0.287   2.436 -0.2417 -0.5419 -0.3709
   51OPC    HW1  406   3.481   0.203   2.445  1.5451 -0.3735 -2.1804
   51OPC    HW2  407   3.453   0.316   2.518  0.0140 -2.2496  0.2871
   51OPC     MW  408   3.462   0.279   2.449  0.0600 -0.7693 -0.5410
   52OPC     OW  409   4.044   4.036   3.464 -0.2002 -0.4907  0.3596
   52OPC    HW1  410   4.123   4.069   3.446 -0.3731 -0.5887 -0.6971
   52OPC    HW2  411   3.994   4.069   3.401 -0.6171 -1.8112 -0.0327
   52OPC     MW  412   4.049   4.046   3.452 -0.2873 -0.7000  0.1457
   53OPC     OW  413   1.900   3.853   1.443  0.0529 -0.0079  0.5824
   53OPC    HW1  414   1.963   3.910   1.422 -1.0961  1.6166  1.2981
   53OPC    HW2  415   1.870   3.883   1.520 -1.7313 -0.5621  0.1597
   53OPC     MW  416   1.905   3.866   1.451 -0.3805  0.1503  0.6257
   54OPC     OW  417   2.877   4.482   4.919  0.2538 -0.2393 -0.2663
   54OPC    HW1  418   2.955   4.506   4.948  1.5569 -2.2074 -1.8561
   54OPC    HW2  419   2.828   4.554   4.930  1.7641  0.5212  2.3531
   54OPC     MW  420   2.881   4.496   4.925  0.6696 -0.4177 -0.1144
   55OPC     OW  421   3.698   3.580   4.501  0.1901 -0.0310 -0.4885
   55OPC    HW1  422   3.754   3.519   4.525  0.5959  0.6363  0.3175
   55OPC    HW2  423   3.650   3.593   4.573  1.3711  1.9469  0.0307
   55OPC     MW  424   3.699   3.573   4.515  0.4245  0.3598 -0.2928
   56OPC     OW  425   0.661   4.497   3.268  0.0857  0.1245  0.4506
   56OPC    HW1  426   0.622   4.421   3.284 -1.4160  0.7350 -0.1441
   56OPC    HW2  427   0.595   4.554   3.266  0.7986  0.9885 -1.9556
   56OPC     MW  428   0.645   4.494   3.270 -0.0308  0.3421  0.0073
   57OPC     OW  429   1.396   4.290   1.750 -0.3704  0.0548 -0.1408
   57OPC    HW1  430   1.312   4.265   1.750 -0.3866  0.0949  0.2941
   57OPC    HW2  431   1.435   4.228   1.703 -0.6186 -0.0603 -0.1990
   57OPC     MW  432   1.389   4.277   1.743 -0.4094  0.0436 -0.0851
   58OPC     OW  433   2.834   1.532   3.457 -0.1175  0.2009 -0.4867
   58OPC    HW1  434   2.886   1.541   3.526 -0.8261  0.0403  0.0753
   58OPC    HW2  435   2.817   1.447   3.454 -0.1631  0.2181 -0.8106
   58OPC     MW  436   2.839   1.521   3.467 -0.2289  0.1796 -0.4516
   59OPC     OW  437   1.200   2.572   0.681 -0.9817  0.1239  0.2432
   59OPC    HW1  438   1.129   2.534   0.648  0.2350 -0.9313 -1.2988
   59OPC    HW2  439   1.205   2.647   0.637 -0.8746 -0.0256 -0.0011
   59OPC     MW  440   1.190   2.577   0.669 -0.7861 -0.0541 -0.0207
   60OPC     OW  441   3.635   1.745   0.264  0.3283 -0.4627  0.2316
   60OPC    HW1  442   3.557   1.743   0.226 -0.4405  0.2420  1.6762
   60OPC    HW2  443   3.658   1.829   0.260  0.9215 -0.6314  0.0011
   60OPC     MW  444   3.627   1.757   0.258  0.3024 -0.3835  0.4109
   61OPC     OW  445   4.235   3.703   4.696 -0.2758  0.1574 -0.3840
   61OPC    HW1  446   4.212   3.759   4.759  0.1470  0.1546 -0.2211
   61OPC    HW2  447   4.295   3.653   4.734  0.0352  0.2004 -0.8081
   61OPC     MW  448   4.241   3.704   4.711 -0.1676  0.1634 -0.4227
   62OPC     OW  449   2.252   1.389   0.175 -0.0210 -0.1662  0.1200
   62OPC    HW1  450   2.269   1.368   0.092  0.4678 -0.4980  0.2959
   62OPC    HW2  451   2.331   1.388   0.212 -0.1500  0.6608  0.4368
   62OPC     MW  452   2.266   1.386   0.168  0.0322 -0.0931  0.1928
   63OPC     OW  453   3.626   1.340   3.618 -0.0093 -0.0307  0.1680
   63OPC    HW1  454   3.606   1.256   3.604  0.2211  0.0418 -0.6606
   63OPC    HW2  455   3.602   1.378   3.543  1.5405  0.3569 -0.1488
   63OPC     MW  456   3.619   1.333   3.605  0.2538  0.0373 -0.0013
   64OPC     OW  457   1.209   2.494   3.071  0.0196  0.0614 -0.0550
   64OPC    HW1  458   1.287   2.531   3.084  0.4416 -1.2508  1.4492
   64OPC    HW2  459   1.155   2.541   3.121  0.5730 -1.3161  1.9388
   64OPC     MW  460   1.212   2.506   3.080  0.1637 -0.3359  0.4618
   65OPC     OW  461   0.457   0.292   3.184  0.0625  0.2953 -0.2822
   65OPC    HW1  462   0.397   0.288   3.247 -0.4563 -0.0912 -0.7921
   65OPC    HW2  463   0.511   0.355   3.212  0.5831 -0.7288  1.1724
   65OPC     MW  464   0.456   0.301   3.198  0.0628  0.0869 -0.1425
   66OPC     OW  465   1.629   2.950   4.488  0.5740 -0.5834  0.3790
   66OPC    HW1  466   1.546   2.924   4.500  0.3211 -0.6194 -1.3118
   66OPC    HW2  467   1.660   2.895   4.428  0.7445  1.5084 -1.5759
   66OPC     MW  468   1.621   2.938   4.481  0.5618 -0.2798 -0.1595
   67OPC     OW  469   0.439   3.481   2.209  0.2429  0.2542 -0.4719
   67OPC    HW1  470   0.507   3.438   2.174  0.1773 -1.0254  0.8481
   67OPC    HW2  471   0.371   3.456   2.159  0.1031 -1.7555  0.6249
   67OPC     MW  472   0.439   3.471   2.196  0.2125 -0.2317 -0.1149
   68OPC     OW  473   3.657   2.559   3.159  0.3314  0.3863  0.3236
   68OPC    HW1  474   3.659   2.644   3.178  4.1610  0.7821 -1.1349
   68OPC    HW2  475   3.654   2.557   3.072  3.6653 -0.7438  0.1048
   68OPC     MW  476   3.657   2.572   3.149  1.3895  0.2779  0.0757
   69OPC     OW  477   0.892   1.536   3.099  0.2820  0.0875  0.5757
   69OPC    HW1  478   0.906   1.579   3.174  0.4229  0.9254  0.0934
   69OPC    HW2  479   0.859   1.460   3.124  4.0000 -1.3499  1.7455
   69OPC     MW  480   0.889   1.531   3.114  0.8520 -0.0011  0.6773
   70OPC     OW  481   1.222   2.416   3.898 -0.2771 -0.5730  0.2883
   70OPC    HW1  482   1.159   2.441   3.843 -1.2611 -1.4430  0.9605
   70OPC    HW2  483   1.283   2.383   3.846  0.2824  1.5385 -0.4763
   70OPC     MW  484   1.222   2.415   3.883 -0.3398 -0.3896  0.2745
   71OPC     OW  485   4.791   3.681   2.832  0.4424  0.6735  0.6191
   71OPC    HW1  486   4.800   3.721   2.909 -0.5361  1.2276  0.4575
   71OPC    HW2  487   4.768   3.745   2.778  2.1615  0.4779 -0.3888
   71OPC     MW  488   4.789   3.696   2.836  0.5519  0.7266  0.4463
   72OPC     OW  489   4.895   2.952   4.124  0.0375 -0.1939  0.1240
   72OPC    HW1  490   4.841   2.894   4.159  0.8226 -1.2445 -0.3614
   72OPC    HW2  491   4.905   3.012   4.188 -0.6712 -0.6566  0.6790
   72OPC     MW  492   4.889   2.952   4.139  0.0486 -0.4175  0.1342
   73OPC     OW  493   1.962   4.332   1.070 -0.1548  0.4380  0.7740
   73OPC    HW1  494   1.888   4.343   1.115  0.5911  0.4903  2.0373
   73OPC    HW2  495   1.970   4.406   1.025 -1.3170  0.0739 -0.1006
   73OPC     MW  496   1.952   4.344   1.070 -0.2163  0.3920  0.8314
   74OPC     OW  497   4.185   3.810   4.043  0.2133  0.2277 -0.3371
   74OPC    HW1  498   4.205   3.737   4.000  1.1957  0.3020 -0.0428
   74OPC    HW2  499   4.249   3.816   4.103 -1.0382  0.1819  1.0620
   74OPC     MW  500   4.197   3.800   4.046  0.1736  0.2319 -0.0868
   75OPC     OW  501   3.168   3.697   4.979  0.1808 -0.4683  0.1535
   75OPC    HW1  502   3.242   3.741   4.969  0.8005 -1.3826  0.5846
   75OPC    HW2  503   3.120   3.749   5.030  0.2296  0.4427 -0.6950
   75OPC     MW  504   3.172   3.712   4.985  0.2797 -0.4689  0.0916
   76OPC     OW  505   4.798   0.251   0.136 -0.4744 -0.0501 -0.1630
   76OPC    HW1  506   4.763   0.174   0.115 -1.1357 -0.4540  2.1199
   76OPC    HW2  507   4.864   0.229   0.189 -0.2341  0.9241 -0.0473
   76OPC     MW  508   4.802   0.236   0.141 -0.5362  0.0342  0.1913
   77OPC     OW  509   4.906   3.540   1.369 -0.0851  0.0774  0.0001
   77OPC    HW1  510   4.821   3.528   1.353 -0.1121  0.7327 -0.4104
   77OPC    HW2  511   4.944   3.495   1.305 -0.1349 -0.0152  0.0361
   77OPC     MW  512   4.899   3.532   1.357 -0.0963  0.1606 -0.0552
   78OPC     OW  513   0.341   0.891   4.202  0.0515  0.1455 -0.1457
   78OPC    HW1  514   0.313   0.936   4.133  1.8200  0.5528 -0.6498
   78OPC    HW2  515   0.319   0.809   4.182 -1.3613  0.4957 -0.1706
   78OPC     MW  516   0.334   0.885   4.189  0.1041  0.2574 -0.2239
   79OPC     OW  517   1.770   2.945   1.442 -0.1940 -0.4376  0.4942
   79OPC    HW1  518   1.717   2.880   1.416 -0.0889 -0.1101 -0.5633
   79OPC    HW2  519   1.715   3.004   1.475 -0.6286  0.3130 -1.4402
   79OPC     MW  520   1.754   2.944   1.443 -0.2427 -0.2782  0.0522
   80OPC     OW  521   2.958   2.182   1.142 -0.4744  0.1762 -0.0988
   80OPC    HW1  522   2.940   2.258   1.102  1.5474  0.1735 -1.1460
   80OPC    HW2  523   2.965   2.126   1.076  0.3797 -0.4056  0.4695
   80OPC     MW  524   2.956   2.185   1.126 -0.0496  0.0898 -0.1696
   81OPC     OW  525   1.360   3.753   4.080 -0.3274 -0.2319  0.2950
   81OPC    HW1  526   1.403   3.810   4.030 -0.5423 -0.3392 -0.0160
   81OPC    HW2  527   1.276   3.778   4.072 -0.2276  0.9016  2.0492
   81OPC     MW  528   1.354   3.765   4.072 -0.3443 -0.0802  0.5081
   82OPC     OW  529   2.068   3.429   0.776 -0.1225 -0.3099  0.3125
   82OPC    HW1  530   2.046   3.503   0.818  0.0815 -0.7750  1.2664
   82OPC    HW2  531   1.996   3.381   0.779 -0.1606 -0.2712 -0.0251
   82OPC     MW  532   2.054   3.433   0.783 -0.0979 -0.3729  0.4036
   83OPC     OW  533   2.540   0.680   2.694 -0.0891  0.0679  0.2839
   83OPC    HW1  534   2.540   0.710   2.776 -1.4287  1.2538 -0.1184
   83OPC    HW2  535   2.594   0.735   2.653  0.3744 -0.3674  0.2966
   83OPC     MW  536   2.548   0.693   2.700 -0.2186  0.1787  0.2264
   84OPC     OW  537   1.358   3.476   3.966 -0.5258 -0.4685 -0.4896
   84OPC    HW1  538   1.355   3.549   4.015 -0.6519  0.1021 -1.3281
   84OPC    HW2  539   1.367   3.413   4.025 -1.7611  0.1033  0.3760
   84OPC     MW  540   1.359   3.478   3.982 -0.7270 -0.2999 -0.4857
   85OPC     OW  541   2.024   4.612   0.039 -0.3662 -0.4526  0.2392
   85OPC    HW1  542   2.003   4.686   0.080 -0.4433 -0.4153  0.1335
   85OPC    HW2  543   1.955   4.560   0.054 -1.9868  0.6437 -2.5642
   85OPC     MW  544   2.011   4.616   0.047 -0.6170 -0.2854 -0.1905
   86OPC     OW  545   1.044   2.089   0.729 -0.5964  0.0063 -0.2971
   86OPC    HW1  546   1.055   2.074   0.644 -0.0479 -2.8689  0.1822
   86OPC    HW2  547   0.969   2.049   0.747 -0.1374 -0.4045  0.7798
   86OPC     MW  548   1.034   2.081   0.719 -0.4476 -0.4791 -0.0672
   87OPC     OW  549   3.917   0.954   0.836  0.1192 -0.2461  0.6652
   87OPC    HW1  550   3.861   0.923   0.895 -0.5878 -0.1309  0.0704
   87OPC    HW2  551   3.986   0.978   0.884 -0.9268  1.0240  1.6360
   87OPC     MW  552   3.919   0.953   0.852 -0.1397 -0.0415  0.7207
   88OPC     OW  553   0.846   2.996   0.792 -0.0210 -0.1038  0.4635
   88OPC    HW1  554   0.783   2.939   0.772  0.7167 -2.1310  3.1656
   88OPC    HW2  555   0.809   3.074   0.783 -2.5999 -1.1851  0.9352
   88OPC     MW  556   0.831   2.999   0.788 -0.2930 -0.5629  0.9323
   89OPC     OW  557   3.039   2.714   4.691 -0.1224 -0.2746  0.1579
   89OPC    HW1  558   3.020   2.703   4.607  0.9537  0.8932 -0.2711
   89OPC    HW2  559   3.038   2.633   4.723 -2.2512 -0.5891 -0.5628
   89OPC     MW  560   3.036   2.700   4.684 -0.2778 -0.1487 -0.0122
   90OPC     OW  561   3.183   3.235   3.425 -0.5434 -0.5679  0.4599
   90OPC    HW1  562   3.114   3.217   3.374  0.7624 -2.1245 -0.8815
   90OPC    HW2  563   3.195   3.161   3.469 -0.9632  0.3960  2.2787
   90OPC     MW  564   3.175   3.221   3.424 -0.4125 -0.6553  0.5306
   91OPC     OW  565   4.242   2.854   5.123  0.1115  0.5845 -0.1241
   91OPC    HW1  566   4.221   2.790   5.067  2.2952 -0.3225 -0.0053
   91OPC    HW2  567   4.257   2.922   5.071  3.6742 -0.6520 -0.9846
   91OPC     MW  568   4.241   2.855   5.107  0.9603  0.2679 -0.2334
   92OPC     OW  569   2.543   4.554   4.774  0.3914  0.2383 -0.0549
   92OPC    HW1  570   2.609   4.606   4.798 -0.1329  0.4005  1.0967
   92OPC    HW2  571   2.564   4.477   4.810  0.8458 -0.1969 -1.2162
   92OPC     MW  572   2.556   4.550   4.783  0.3810  0.1979 -0.0563
   93OPC     OW  573   3.319   2.407   1.413 -0.1146 -0.2341  0.4599
   93OPC    HW1  574   3.283   2.340   1.370 -0.2190 -0.3780  0.7708
   93OPC    HW2  575   3.323   2.470   1.352 -0.6538 -0.2992  0.3460
   93OPC     MW  576   3.314   2.406   1.398 -0.2097 -0.2650  0.4891
   94OPC     OW  577   3.588   0.297   3.073  0.6800  0.2260  0.0174
   94OPC    HW1  578   3.502   0.296   3.060  0.7265  3.3059 -1.3729
   94OPC    HW2  579   3.597   0.333   3.152  0.6468  1.2212 -0.4109
   94OPC     MW  580   3.577   0.302   3.082  0.6820  0.8280 -0.2514
   95OPC     OW  581   1.930   3.334   3.369  0.4563  0.2101 -0.0131
   95OPC    HW1  582   1.859   3.352   3.323  0.0749 -0.5449  0.2643
   95OPC    HW2  583   1.988   3.308   3.309  0.1247 -0.2843 -0.1254
   95OPC     MW  584   1.928   3.333   3.354  0.3510  0.0255  0.0113
   96OPC     OW  585   2.099   3.757   1.090 -0.3222  0.1501 -0.4433
   96OPC    HW1  586   2.097   3.819   1.152 -1.6785  0.0843 -0.3900
   96OPC    HW2  587   2.169   3.710   1.111  0.4154  1.3366 -0.1634
   96OPC     MW  588   2.109   3.759   1.102 -0.4135  0.3158 -0.3940
   97OPC     OW  589   2.871   0.316   1.527  0.3273  0.5030  0.5739
   97OPC    HW1  590   2.937   0.373   1.521  1.9456 -1.3757 -2.1169
   97OPC    HW2  591   2.801   0.366   1.539  1.6508  3.1375 -1.5452
   97OPC     MW  592   2.870   0.332   1.528  0.7619  0.6146 -0.1366
   98OPC     OW  593   2.483   0.887   1.313  0.5325  0.5829 -0.9285
   98OPC    HW1  594   2.502   0.967   1.282  1.4986  1.3583  1.4562
   98OPC    HW2  595   2.421   0.902   1.372 -0.5890 -0.7369 -1.6965
   98OPC     MW  596   2.477   0.901   1.317  0.5095  0.5025 -0.6897
   99OPC     OW  597   0.894   3.190   1.938  0.1055 -0.2659  0.2389
   99OPC    HW1  598   0.862   3.256   1.891 -1.2233 -0.5557  0.6792
   99OPC    HW2  599   0.980   3.203   1.938 -0.1958  2.1923  1.3705
   99OPC     MW  600   0.902   3.202   1.931 -0.1353  0.0544  0.4711
  100OPC     OW  601   0.900   1.637   1.000 -0.5284  0.0909  0.3838
  100OPC    HW1  602   0.872   1.613   0.921 -0.8876 -0.8267  0.7791
  100OPC    HW2  603   0.866   1.717   1.011  1.0808  1.0664 -1.1546
  100OPC     MW  604   0.891   1.645   0.990 -0.3437  0.0995  0.2149
  101OPC     OW  605   1.360   3.281   2.457 -0.1728 -0.3905 -0.3719
  101OPC    HW1  606   1.381   3.364   2.473  1.3693 -0.8745  0.3788
  101OPC    HW2  607   1.431   3.250   2.416 -0.5849 -1.4048 -0.3333
  101OPC     MW  608   1.374   3.289   2.453 -0.0059 -0.6118 -0.2555
  102OPC     OW  609   0.875   1.986   3.775  0.2286  0.3519  0.3835
  102OPC    HW1  610   0.892   2.042   3.709  0.5639 -0.0121  0.1556
  102OPC    HW2  611   0.807   1.940   3.746 -0.2767  0.8655  0.7167
  102OPC     MW  612   0.868   1.988   3.761  0.2035  0.3740  0.3991
  103OPC     OW  613   4.992   3.272   1.777 -0.0354 -0.3055  0.2359
  103OPC    HW1  614   4.920   3.253   1.731  0.7235  0.3118 -1.2525
  103OPC    HW2  615   5.028   3.339   1.734  1.8280 -1.0641  0.4918
  103OPC     MW  616   4.987   3.279   1.764  0.3519 -0.3264  0.0538
  104OPC     OW  617   2.362   0.477   4.163 -0.6286  0.0142  0.1430
  104OPC    HW1  618   2.300   0.423   4.191  0.3465 -0.5546  1.2939
  104OPC    HW2  619   2.363   0.464   4.077 -1.6999 -0.3840  0.1785
  104OPC     MW  620   2.353   0.467   4.154 -0.6428 -0.1286  0.3183
  105OPC     OW  621   3.535   4.690   3.474  0.6230 -0.1522 -0.0093
  105OPC    HW1  622   3.459   4.651   3.457  0.4654 -0.3731  1.1106
  105OPC    HW2  623   3.513   4.765   3.511  0.9397 -0.2382  0.3679
  105OPC     MW  624   3.521   4.695   3.477  0.6465 -0.1974  0.2118
  106OPC     OW  625   2.533   3.154   3.779 -0.0625 -0.1033  0.6720
  106OPC    HW1  626   2.496   3.229   3.755  1.0685 -0.0746 -1.1746
  106OPC    HW2  627   2.590   3.177   3.841  1.1354  0.7825 -0.7145
  106OPC     MW  628   2.536   3.168   3.785  0.2815  0.0317  0.1944
  107OPC     OW  629   3.657   4.408   0.608 -0.6351 -0.1640  0.3639
  107OPC    HW1  630   3.646   4.462   0.540 -0.1609 -0.5632 -0.0335
  107OPC    HW2  631   3.664   4.329   0.571 -1.0927 -0.4776  0.9245
  107OPC     MW  632   3.656   4.404   0.593 -0.6325 -0.2694  0.3880
  108OPC     OW  633   3.529   4.030   1.419 -0.3258 -0.0443  0.2105
  108OPC    HW1  634   3.515   4.112   1.394 -0.9377 -0.3662 -0.5296
  108OPC    HW2  635   3.452   3.992   1.410 -0.4403 -0.3468  2.0459
  108OPC     MW  636   3.516   4.037   1.414 -0.4331 -0.1364  0.3724
  109OPC     OW  637   1.218   1.636   2.497  0.6379 -0.0477 -0.1637
  109OPC    HW1  638   1.229   1.660   2.414  1.4609  0.3023  0.0385
  109OPC    HW2  639   1.167   1.699   2.529 -2.4186 -1.7908 -1.1592
  109OPC     MW  640   1.212   1.649   2.489  0.3080 -0.2535 -0.2809
  110OPC     OW  641   4.173   3.670   1.803 -0.4396 -0.0366 -0.0999
  110OPC    HW1  642   4.176   3.693   1.719 -0.2702 -2.1721 -0.7397
  110OPC    HW2  643   4.090   3.684   1.825 -1.0555 -1.5362 -1.3096
  110OPC     MW  644   4.161   3.675   1.794 -0.5054 -0.5736 -0.3731
  111OPC     OW  645   1.494   2.481   3.477  0.0948 -0.4094  0.0200
  111OPC    HW1  646   1.564   2.435   3.453  0.0021 -1.7403  2.0736
  111OPC    HW2  647   1.525   2.562   3.487  1.1530 -0.8028  0.0855
  111OPC     MW  648   1.509   2.486   3.475  0.2373 -0.6642  0.3331
  112OPC     OW  649   4.597   4.804   0.577 -0.9000  0.3449  0.0762
  112OPC    HW1  650   4.566   4.725   0.598 -1.4613  0.2679 -0.9918
  112OPC    HW2  651   4.663   4.815   0.634  1.8448 -2.6156 -2.1070
  112OPC     MW  652   4.602   4.794   0.589 -0.5772 -0.1040 -0.4041
  113OPC     OW  653   3.627   1.714   2.210  0.0846  0.3704  0.2263
  113OPC    HW1  654   3.583   1.655   2.257 -2.1223  0.1643 -1.9350
  113OPC    HW2  655   3.574   1.784   2.210  1.2221  1.2769  0.1310
  113OPC     MW  656   3.613   1.716   2.217 -0.0733  0.4739 -0.1070
  114OPC     OW  657   2.631   2.138   4.590  0.0476  0.1488  1.0711
  114OPC    HW1  658   2.623   2.199   4.652 -0.3602  1.8336 -0.5418
  114OPC    HW2  659   2.562   2.152   4.538 -0.0387 -1.6962  0.6124
  114OPC     MW  660   2.619   2.149   4.591 -0.0253  0.1251  0.7653
  115OPC     OW  661   3.049   4.754   0.518  0.3171 -0.0636 -1.0025
  115OPC    HW1  662   3.112   4.730   0.463  1.4498  0.2772  0.0984
  115OPC    HW2  663   3.003   4.812   0.473  2.1131  1.3363 -1.1276
  115OPC     MW  664   3.052   4.759   0.503  0.7498  0.1934 -0.8583
  116OPC     OW  665   0.448   3.857   0.623 -0.9851 -0.1160  0.2205
  116OPC    HW1  666   0.452   3.770   0.621  0.7622 -0.0587 -0.0234
  116OPC    HW2  667   0.515   3.882   0.574 -0.0767  1.3645  2.0802
  116OPC     MW  668   0.458   3.848   0.616 -0.5928  0.1110  0.4592
  117OPC     OW  669   4.677   1.752   0.279  0.7573  0.2063  0.0818
  117OPC    HW1  670   4.606   1.792   0.310  0.2732 -0.9215  0.4769
  117OPC    HW2  671   4.663   1.668   0.298  1.0235 -0.3894 -2.0889
  117OPC     MW  672   4.664   1.746   0.286  0.7250 -0.0483 -0.1805
  118OPC     OW  673   4.752   4.001   2.458  0.5360  0.0039  0.1123
  118OPC    HW1  674   4.673   3.980   2.428  0.1345  1.0025  0.4627
  118OPC    HW2  675   4.798   3.928   2.445 -0.7090 -0.9475  0.9035
  118OPC     MW  676   4.747   3.987   2.451  0.2930  0.0110  0.2809
  119OPC     OW  677   1.515   3.001   0.136 -0.4929 -0.0019  0.2040
  119OPC    HW1  678   1.507   2.927   0.092 -0.3290  0.3876 -0.4874
  119OPC    HW2  679   1.558   3.054   0.081 -0.7314  0.6469  0.6279
  119OPC     MW  680   1.520   2.998   0.122 -0.5040  0.1515  0.1645
  120OPC     OW  681   1.315   2.401   0.890 -0.3047 -0.4051 -0.1591
  120OPC    HW1  682   1.277   2.457   0.835  0.2203  0.7696  0.6304
  120OPC    HW2  683   1.249   2.350   0.917 -1.4637  1.7422  1.3961
  120OPC     MW  684   1.300   2.402   0.886 -0.3984  0.0856  0.1873
  121OPC     OW  685   4.547   4.031   1.439  0.1270  0.4385  0.2151
  121OPC    HW1  686   4.613   4.038   1.496 -0.7090 -0.6205  1.3596
  121OPC    HW2  687   4.484   4.079   1.475 -0.3428 -0.0661  0.0705
  121OPC     MW  688   4.547   4.040   1.453 -0.0658  0.2077  0.3628
  122OPC     OW  689   0.616   1.616   4.866 -0.3318  0.2370 -0.4108
  122OPC    HW1  690   0.635   1.611   4.951 -0.3210 -0.7896 -0.4590
  122OPC    HW2  691   0.530   1.603   4.864 -0.2258 -0.4707 -0.6044
  122OPC     MW  692   0.606   1.613   4.878 -0.3145 -0.0192 -0.4463
  123OPC     OW  693   4.386   2.095   3.249  0.1627  0.5540  0.8360
  123OPC    HW1  694   4.385   2.009   3.264  2.0549  0.5774  1.4138
  123OPC    HW2  695   4.471   2.113   3.243 -0.2358  2.2193 -0.3939
  123OPC     MW  696   4.398   2.085   3.250  0.3836  0.8035  0.7396
  124OPC     OW  697   4.590   1.618   2.549  0.6818  0.0613 -0.8223
  124OPC    HW1  698   4.543   1.681   2.587  1.3304  0.8461 -1.3061
  124OPC    HW2  699   4.544   1.599   2.477 -0.3942 -1.2213  0.1551
  124OPC     MW  700   4.576   1.624   2.544  0.6185 -0.0122 -0.7495
  125OPC     OW  701   4.930   0.183   3.560  0.5593  0.1681  0.0673
  125OPC    HW1  702   4.930   0.190   3.473  2.9794 -0.5284 -0.0622
  125OPC    HW2  703   4.884   0.110   3.575 -0.9632  0.9639 -0.4764
  125OPC     MW  704   4.923   0.173   3.549  0.6921  0.1828 -0.0321
  126OPC     OW  705   1.341   1.714   4.958  0.6197  0.1545  0.0936
  126OPC    HW1  706   1.360   1.799   4.960  1.0002  0.0744  0.0250
  126OPC    HW2  707   1.256   1.712   4.938  1.2420  0.4828 -3.2581
  126OPC     MW  708   1.331   1.726   4.955  0.7678  0.1912 -0.4117
  127OPC     OW  709   2.084   2.711   0.983  0.0535  0.2071  0.0945
  127OPC    HW1  710   2.138   2.701   1.051  0.6019 -0.3111 -0.3953
  127OPC    HW2  711   2.006   2.688   1.015  0.1914  0.5642  0.7030
  127OPC     MW  712   2.080   2.706   0.998  0.1550  0.1835  0.1121
  128OPC     OW  713   4.631   2.232   5.038 -0.8959 -0.0451  0.0190
  128OPC    HW1  714   4.680   2.250   4.968 -1.7998  0.1442 -0.5878
  128OPC    HW2  715   4.592   2.308   5.056 -1.4959 -0.3510  0.0567
  128OPC     MW  716   4.633   2.246   5.030 -1.1182 -0.0623 -0.0651
  129OPC     OW  717   3.171   0.142   0.293  0.2018 -0.2355  0.3874
  129OPC    HW1  718   3.136   0.197   0.234  0.9805  0.3781  0.4832
  129OPC    HW2  719   3.104   0.126   0.347 -0.2543 -0.0170 -0.0945
  129OPC     MW  720   3.156   0.148   0.292  0.2494 -0.1126  0.3304
  130OPC     OW  721   2.678   3.571   2.966 -0.3210  0.1905 -1.0255
  130OPC    HW1  722   2.698   3.631   3.026 -2.1982  1.0570 -1.1991
  130OPC    HW2  723   2.736   3.585   2.903  0.3255  0.7004 -0.3327
  130OPC     MW  724   2.689   3.582   2.965 -0.5027  0.3939 -0.9489
  131OPC     OW  725   3.968   2.495   1.451  0.0602 -0.2426 -0.0133
  131OPC    HW1  726   3.901   2.527   1.495  0.1083 -0.5711  0.2976
  131OPC    HW2  727   3.942   2.501   1.367 -0.3377 -0.3431  0.1027
  131OPC     MW  728   3.955   2.501   1.445  0.0086 -0.3060  0.0498
  132OPC     OW  729   0.524   1.326   1.064  0.1330 -0.9801 -0.7256
  132OPC    HW1  730   0.576   1.374   1.114 -1.1975 -2.5908  2.4561
  132OPC    HW2  731   0.468   1.384   1.030 -0.0434  0.0226  1.1600
  132OPC     MW  732   0.523   1.341   1.066 -0.0896 -1.0699  0.0229
  133OPC     OW  733   4.937   2.683   2.875  0.2102 -0.6319  0.3000
  133OPC    HW1  734   5.005   2.692   2.928  1.3320  0.4699 -1.2373
  133OPC    HW2  735   4.922   2.597   2.875  1.0974 -0.8063  1.2623
  133OPC     MW  736   4.945   2.671   2.883  0.5069 -0.4948  0.2151
  134OPC     OW  737   0.404   2.353   0.969 -0.3153  0.3322 -0.0722
  134OPC    HW1  738   0.422   2.423   1.018  1.9332 -0.6851  0.6951
  134OPC    HW2  739   0.471   2.349   0.914 -0.2471 -1.3698  0.0941
  134OPC     MW  740   0.416   2.363   0.968  0.0269 -0.0695  0.0657
  135OPC     OW  741   2.993   2.284   4.528 -0.5819  0.2739  0.5344
  135OPC    HW1  742   2.909   2.273   4.504  0.4589 -2.9269 -2.4680
  135OPC    HW2  743   3.036   2.283   4.452  2.4716 -2.5354  2.0512
  135OPC     MW  744   2.987   2.282   4.513  0.0228 -0.6139  0.3150
  136OPC     OW  745   4.660   4.251   2.070  0.2641 -0.6813  0.1971
  136OPC    HW1  746   4.644   4.308   2.134  1.0240 -0.2947  0.0512
  136OPC    HW2  747   4.672   4.176   2.113  2.8844 -0.0324  0.7390
  136OPC     MW  748   4.659   4.248   2.086  0.7634 -0.5283  0.2558
  137OPC     OW  749   2.997   0.909   0.035 -0.0759  0.1922 -0.1859
  137OPC    HW1  750   3.034   0.891  -0.042  0.5377  0.2466  0.0862
  137OPC    HW2  751   3.004   0.833   0.078  0.1067  0.3258  0.0189
  137OPC     MW  752   3.004   0.895   0.030  0.0416  0.2200 -0.1155
  138OPC     OW  753   2.602   2.203   0.601 -0.2141 -0.1513  0.1704
  138OPC    HW1  754   2.583   2.136   0.653  0.6984 -0.6863 -0.1628
  138OPC    HW2  755   2.541   2.199   0.539  0.1729 -1.0349 -0.1667
  138OPC     MW  756   2.590   2.193   0.600 -0.0221 -0.3608  0.0714
  139OPC     OW  757   1.135   3.034   0.983 -0.1823  0.0150 -0.2741
  139OPC    HW1  758   1.179   2.960   0.970 -0.5138 -0.3019  0.3856
  139OPC    HW2  759   1.128   3.067   0.903 -0.4594 -0.9103 -0.6467
  139OPC     MW  760   1.141   3.028   0.969 -0.2722 -0.1684 -0.2317
  140OPC     OW  761   1.441   4.484   0.714  0.1518  0.1877 -0.3590
  140OPC    HW1  762   1.365   4.502   0.752 -0.3299 -1.1489 -0.6360
  140OPC    HW2  763   1.422   4.420   0.658  1.3507  0.3065 -0.9463
  140OPC     MW  764   1.427   4.477   0.711  0.2578  0.0079 -0.4867
  141OPC     OW  765   3.264   0.450   1.176 -0.0078 -0.5075  0.6337
  141OPC    HW1  766   3.347   0.424   1.178 -0.2655 -1.3498  1.0672
  141OPC    HW2  767   3.252   0.474   1.093  0.9155  0.5117  0.7793
  141OPC     MW  768   3.274   0.449   1.164  0.0904 -0.4814  0.7192
  142OPC     OW  769   0.612   4.247   3.384  0.3238 -0.7907  0.7348
  142OPC    HW1  770   0.646   4.222   3.461  3.9389 -1.0735 -0.7206
  142OPC    HW2  771   0.610   4.172   3.338  0.4181 -0.2619 -0.1456
  142OPC     MW  772   0.617   4.232   3.389  0.8718 -0.7544  0.3898
  143OPC     OW  773   0.735   0.050   4.086 -0.3673  0.1801 -0.6498
  143OPC    HW1  774   0.662   0.050   4.134 -0.8280 -0.1535 -1.3372
  143OPC    HW2  775   0.780   0.118   4.118 -0.3912 -0.3851  0.6453
  143OPC     MW  776   0.731   0.060   4.097 -0.4389  0.0473 -0.5600
  144OPC     OW  777   1.046   1.917   2.276  0.5328  0.5206 -0.6866
  144OPC    HW1  778   1.016   1.848   2.318 -0.3340  1.5948  0.5338
  144OPC    HW2  779   0.974   1.957   2.247  0.9290  1.6122 -0.2169
  144OPC     MW  780   1.031   1.913   2.278  0.4632  0.8405 -0.4368
  145OPC     OW  781   0.762   2.031   0.204 -0.1343 -0.7137  0.1846
  145OPC    HW1  782   0.818   2.070   0.150  0.4900 -1.6777  0.1102
  145OPC    HW2  783   0.687   2.071   0.188  0.5224  0.5922  0.2703
  145OPC     MW  784   0.759   2.043   0.194  0.0549 -0.6632  0.1863
  146OPC     OW  785   4.191   1.416   0.583 -0.0799 -0.0311 -0.5774
  146OPC    HW1  786   4.135   1.435   0.519 -1.9305 -2.1103  0.2552
  146OPC    HW2  787   4.165   1.467   0.649 -0.1016  0.0170 -0.6236
  146OPC     MW  788   4.179   1.426   0.583 -0.3567 -0.3312 -0.4612
  147OPC     OW  789   1.603   2.153   3.214  0.1077  0.3067  0.7541
  147OPC    HW1  790   1.648   2.215   3.256 -0.3867  1.4349 -0.3180
  147OPC    HW2  791   1.623   2.167   3.130 -0.4916 -0.6166  0.4417
  147OPC     MW  792   1.613   2.164   3.208 -0.0538  0.3369  0.5496
  148OPC     OW  793   1.944   0.542   4.560  0.2501  0.7209  0.0749
  148OPC    HW1  794   2.029   0.523   4.568  0.0671 -1.1301 -1.5081
  148OPC    HW2  795   1.939   0.578   4.481 -0.4613  0.5437  0.0347
  148OPC     MW  796   1.956   0.544   4.549  0.1180  0.4213 -0.1647
  149OPC     OW  797   1.738   4.453   4.371 -0.0571  0.6547 -0.3241
  149OPC    HW1  798   1.679   4.390   4.380 -0.4003  1.2327  2.3402
  149OPC    HW2  799   1.813   4.414   4.394  0.3191  0.4190 -1.8545
  149OPC     MW  800   1.741   4.438   4.376 -0.0522  0.7055 -0.1569
  150OPC     OW  801   3.190   3.610   4.306 -0.0072 -0.1842 -0.4836
  150OPC    HW1  802   3.257   3.660   4.283 -0.0704 -0.0930 -0.4671
  150OPC    HW2  803   3.148   3.596   4.231 -0.0008 -0.1961 -0.4849
  150OPC     MW  804   3.194   3.615   4.292 -0.0156 -0.1726 -0.4816
  151OPC     OW  805   4.171   2.234   2.295  0.2573  0.5681 -0.0093
  151OPC    HW1  806   4.192   2.149   2.303 -0.3845  0.4196  0.1359
  151OPC    HW2  807   4.154   2.259   2.377 -0.5477  0.5710 -0.1685
  151OPC     MW  808   4.172   2.225   2.308  0.0434  0.5466 -0.0113
  152OPC     OW  809   1.522   1.907   2.579 -0.1415  0.0300  0.1353
  152OPC    HW1  810   1.582   1.856   2.540 -3.0064 -2.3692 -1.5771
  152OPC    HW2  811   1.502   1.966   2.517 -2.8189 -2.1842 -1.3484
  152OPC     MW  812   1.528   1.908   2.564 -0.9602 -0.6515 -0.3369
  153OPC     OW  813   0.087   0.469   0.384 -0.0741  0.1603 -0.1109
  153OPC    HW1  814   0.110   0.456   0.467 -1.5930 -2.3009  0.0205
  153OPC    HW2  815   0.161   0.453   0.340  0.4590  0.3127  0.7049
  153OPC     MW  816   0.101   0.464   0.389 -0.2198 -0.1808  0.0290
  154OPC     OW  817   0.349   1.875   3.729 -0.7182  0.5097 -0.0379
  154OPC    HW1  818   0.292   1.907   3.787 -0.1953  0.0845  0.7313
  154OPC    HW2  819   0.334   1.923   3.658 -1.2489  1.1825  0.5030
  154OPC     MW  820   0.339   1.887   3.727 -0.7193  0.5462  0.1556
  155OPC     OW  821   2.347   4.013   1.966 -0.3489  0.0334  0.2175
  155OPC    HW1  822   2.367   3.974   2.041 -2.1916  0.9786  1.2579
  155OPC    HW2  823   2.261   4.004   1.960 -1.0978  4.4115  0.9496
  155OPC     MW  824   2.337   4.006   1.976 -0.7317  0.8194  0.4793
  156OPC     OW  825   0.073   2.371   0.430 -0.2711  0.5368 -0.2194
  156OPC    HW1  826  -0.011   2.386   0.444 -0.6075 -1.9519  0.9958
  156OPC    HW2  827   0.073   2.296   0.384  1.2665 -0.0267  0.6228
  156OPC     MW  828   0.061   2.362   0.425 -0.0937  0.0859  0.0845
  157OPC     OW  829   2.630   2.042   3.825  0.0487 -0.3080 -0.3458
  157OPC    HW1  830   2.583   2.053   3.752 -1.5638 -0.1071  0.6873
  157OPC    HW2  831   2.650   1.957   3.824 -1.7431 -0.7631 -0.0076
  157OPC     MW  832   2.626   2.031   3.814 -0.4542 -0.3456 -0.1433
  158OPC     OW  833   0.440   3.351   3.700 -0.0542 -0.2415  0.7964
  158OPC    HW1  834   0.463   3.434   3.687 -2.2925  0.4858  1.0514
  158OPC    HW2  835   0.452   3.315   3.621 -0.6307  0.7691  0.2080
  158OPC     MW  836   0.445   3.358   3.686 -0.4700  0.0153  0.7471
  159OPC     OW  837   1.443   0.907   2.239 -0.2487 -0.2482 -0.2485
  159OPC    HW1  838   1.377   0.876   2.191 -1.4450  0.1371  1.0632
  159OPC    HW2  839   1.509   0.853   2.222 -0.8382 -0.5160 -1.7729
  159OPC     MW  840   1.443   0.894   2.230 -0.5125 -0.2309 -0.2799
  160OPC     OW  841   0.214   1.147   1.883 -0.1947 -0.5961 -0.4249
  160OPC    HW1  842   0.286   1.196   1.881 -0.5076  0.3480  3.4601
  160OPC    HW2  843   0.152   1.200   1.852  0.2826 -0.3076 -0.9025
  160OPC     MW  844   0.216   1.162   1.878 -0.1704 -0.4140  0.0784
  161OPC     OW  845   0.677   3.465   0.072  0.0686  0.1138  0.2836
  161OPC    HW1  846   0.749   3.433   0.035  1.0768  1.1983  1.2562
  161OPC    HW2  847   0.616   3.455   0.009  0.8889 -1.3540 -0.3387
  161OPC     MW  848   0.678   3.459   0.057  0.3387  0.0572  0.3353
  162OPC     OW  849   3.983   4.218   0.898  0.1017 -0.3331 -0.1771
  162OPC    HW1  850   3.940   4.170   0.956  0.3978 -0.2575  0.1047
  162OPC    HW2  851   3.928   4.284   0.881  1.1106  1.2656  2.1873
  162OPC     MW  852   3.968   4.221   0.904  0.2944 -0.0856  0.2138
  163OPC     OW  853   0.548   3.306   4.539  0.3963 -0.4388  0.6196
  163OPC    HW1  854   0.557   3.268   4.618 -1.6088 -3.2249 -0.3340
  163OPC    HW2  855   0.619   3.277   4.496  1.5028  1.0973  1.3150
  163OPC     MW  856   0.560   3.296   4.545  0.2636 -0.6233  0.5815
  164OPC     OW  857   2.347   3.436   4.098  0.1036 -0.1816  0.5195
  164OPC    HW1  858   2.278   3.467   4.141 -0.0948  2.6574 -1.5911
  164OPC    HW2  859   2.410   3.493   4.117  0.5067  0.0688 -1.3831
  164OPC     MW  860   2.346   3.449   4.108  0.1338  0.2748 -0.0734
  165OPC     OW  861   0.984   4.475   4.447 -0.2635  0.0487  0.3185
  165OPC    HW1  862   0.984   4.407   4.392 -0.1850  0.7220 -0.5384
  165OPC    HW2  863   0.938   4.535   4.405 -1.9254 -0.0555  1.8545
  165OPC     MW  864   0.977   4.474   4.433 -0.4974  0.1326  0.4189
  166OPC     OW  865   3.177   1.642   4.131  0.0551 -0.0985 -0.1208
  166OPC    HW1  866   3.163   1.671   4.050  2.4750  0.3172 -0.4570
  166OPC    HW2  867   3.234   1.699   4.164  0.1119 -0.9924  1.4409
  166OPC     MW  868   3.183   1.655   4.124  0.4209 -0.1692  0.0601
  167OPC     OW  869   0.124   3.549   3.902 -0.1109  0.1182 -0.6696
  167OPC    HW1  870   0.067   3.486   3.921  0.2203 -0.0522 -0.2151
  167OPC    HW2  871   0.109   3.610   3.963 -0.5108  0.5388 -1.1781
  167OPC     MW  872   0.113   3.549   3.914 -0.1211  0.1551 -0.6777
  168OPC     OW  873   4.860   1.021   3.593 -0.4564 -0.6637  0.2707
  168OPC    HW1  874   4.788   1.071   3.598  0.2467  0.4580 -0.3713
  168OPC    HW2  875   4.867   1.003   3.508 -0.4288 -1.4699  0.4368
  168OPC     MW  876   4.850   1.026   3.581 -0.3483 -0.6171  0.2005
  169OPC     OW  877   2.194   4.328   4.514 -0.3520  0.4637  0.3303
  169OPC    HW1  878   2.245   4.285   4.571  0.1828  0.6888  0.0235
  169OPC    HW2  879   2.183   4.406   4.552 -1.6570 -0.0529  1.0834
  169OPC     MW  880   2.200   4.333   4.528 -0.4658  0.4203  0.3963
  170OPC     OW  881   2.957   1.483   1.922 -0.1414  0.4596 -0.8670
  170OPC    HW1  882   2.926   1.534   1.985  0.1265  1.3787 -1.4546
  170OPC    HW2  883   2.922   1.516   1.849 -1.2274 -1.1691 -1.1365
  170OPC     MW  884   2.947   1.495   1.920 -0.2624  0.3548 -0.9936
  171OPC     OW  885   3.407   4.233   3.078 -0.3422  0.1392  0.1141
  171OPC    HW1  886   3.472   4.291   3.087 -1.3399  1.6799 -1.6074
  171OPC    HW2  887   3.336   4.284   3.078 -1.4860 -1.4107  1.1423
  171OPC     MW  888   3.406   4.249   3.079 -0.6585  0.1378  0.0116
  172OPC     OW  889   0.238   1.788   4.742  0.0918 -0.4405 -0.2803
  172OPC    HW1  890   0.268   1.733   4.802 -1.1769 -1.7022 -0.7606
  172OPC    HW2  891   0.307   1.801   4.690  0.8254 -0.3701  0.6868
  172OPC     MW  892   0.253   1.782   4.743  0.0128 -0.6166 -0.2084
  173OPC     OW  893   4.901   4.597   3.700  0.0980  0.4071 -0.5736
  173OPC    HW1  894   4.851   4.554   3.757  1.4750 -0.0446  0.3530
  173OPC    HW2  895   4.964   4.630   3.749  2.3700 -1.4782 -1.9557
  173OPC     MW  896   4.903   4.595   3.715  0.6371  0.0620 -0.6410
  174OPC     OW  897   3.911   1.491   3.618  0.3501  0.1651 -0.3879
  174OPC    HW1  898   3.983   1.449   3.592 -0.2949 -1.0691 -0.2320
  174OPC    HW2  899   3.849   1.431   3.613 -0.2120  0.4602  1.9715
  174OPC     MW  900   3.912   1.476   3.613  0.1718  0.0263 -0.0162
  175OPC     OW  901   3.629   3.357   1.764 -0.1863  0.2946 -0.1284
  175OPC    HW1  902   3.595   3.431   1.795 -2.3924 -0.6754 -0.0103
  175OPC    HW2  903   3.580   3.341   1.693  1.2258 -0.3162 -1.0160
  175OPC     MW  904   3.616   3.366   1.758 -0.3036  0.0610 -0.2422
  176OPC     OW  905   0.332   0.357   0.684  1.0509  0.3879  0.3156
  176OPC    HW1  906   0.266   0.360   0.741 -0.4104 -2.3115 -1.0085
  176OPC    HW2  907   0.375   0.285   0.706  1.2086 -0.0094 -1.1833
  176OPC     MW  908   0.328   0.347   0.696  0.8584 -0.0696 -0.1014
  177OPC     OW  909   4.854   0.448   1.434  0.3732 -0.3605 -0.6361
  177OPC    HW1  910   4.919   0.486   1.391  0.8497 -1.2870 -0.7743
  177OPC    HW2  911   4.783   0.481   1.397  0.7730 -0.8421 -1.8942
  177OPC     MW  912   4.853   0.458   1.422  0.5026 -0.5685 -0.8424
  178OPC     OW  913   0.461   3.792   0.919 -0.4113 -0.2733  0.1838
  178OPC    HW1  914   0.526   3.828   0.964  1.2184 -2.0722 -0.5860
  178OPC    HW2  915   0.483   3.806   0.836  1.4609 -4.4866 -0.3016
  178OPC     MW  916   0.474   3.799   0.913  0.1060 -1.1615 -0.0016
  179OPC     OW  917   1.688   1.591   3.548 -0.7109 -0.2125  0.1145
  179OPC    HW1  918   1.637   1.653   3.581 -2.6836 -1.9257  0.5046
  179OPC    HW2  919   1.694   1.611   3.464 -2.5263 -0.2195 -0.0550
  179OPC     MW  920   1.681   1.603   3.541 -1.2705 -0.4666  0.1471
  180OPC     OW  921   2.824   1.670   1.012 -0.3812 -0.3007 -0.1003
  180OPC    HW1  922   2.797   1.716   1.081 -0.9300 -0.7570 -0.0062
  180OPC    HW2  923   2.750   1.643   0.975 -0.1261  0.5796 -1.3177
  180OPC     MW  924   2.809   1.673   1.017 -0.4246 -0.2381 -0.2662
  181OPC     OW  925   2.856   1.350   0.574  0.0363 -0.7859  0.2589
  181OPC    HW1  926   2.938   1.378   0.586 -0.4555  0.1266  1.8080
  181OPC    HW2  927   2.855   1.324   0.491  1.9281 -0.9345  0.2431
  181OPC     MW  928   2.868   1.351   0.563  0.2431 -0.6731  0.4854
  182OPC     OW  929   1.680   4.695   2.999  0.2559 -0.1591  0.3393
  182OPC    HW1  930   1.599   4.673   2.973 -0.2530 -0.1818  1.8278
  182OPC    HW2  931   1.702   4.760   2.946 -0.6059 -0.3770 -0.3147
  182OPC     MW  932   1.671   4.701   2.987  0.0533 -0.1945  0.4627
  183OPC     OW  933   0.969   4.072   3.134  0.0961  0.3217  0.5000
  183OPC    HW1  934   1.014   4.054   3.061  1.9756 -1.4905  1.9682
  183OPC    HW2  935   0.931   4.148   3.117  1.8202  0.7716 -1.7848
  183OPC     MW  936   0.970   4.081   3.121  0.6284  0.1206  0.3794
  184OPC     OW  937   4.267   0.912   2.060  0.5161 -0.1149  0.5893
  184OPC    HW1  938   4.251   0.992   2.028 -1.4838 -0.3290  0.9023
  184OPC    HW2  939   4.201   0.864   2.027  0.6086 -1.1987  1.9134
  184OPC     MW  940   4.255   0.917   2.050  0.2341 -0.3066  0.8312
  185OPC     OW  941   4.702   3.118   1.389 -0.3658 -0.1322 -0.4535
  185OPC    HW1  942   4.746   3.143   1.319  0.2842  1.1292  0.3750
  185OPC    HW2  943   4.618   3.127   1.366 -0.1551  1.1100 -0.8002
  185OPC     MW  944   4.696   3.123   1.375 -0.2389  0.2376 -0.3824
  186OPC     OW  945   3.779   3.254   0.836  0.1334  0.3504  0.0346
  186OPC    HW1  946   3.701   3.293   0.832 -0.1186 -0.1752 -0.1299
  186OPC    HW2  947   3.803   3.247   0.753 -0.0607 -0.3367  0.0385
  186OPC     MW  948   3.771   3.259   0.823  0.0675  0.1712  0.0108
  187OPC     OW  949   3.628   0.284   4.745 -0.2155  0.0614  0.4709
  187OPC    HW1  950   3.617   0.364   4.712  0.0215  0.9620  2.3799
  187OPC    HW2  951   3.560   0.239   4.714  1.3766 -0.0790 -3.3762
  187OPC     MW  952   3.616   0.290   4.736  0.0547  0.1737  0.1848
  188OPC     OW  953   2.780   3.834   1.950  0.0501  0.7175  0.1556
  188OPC    HW1  954   2.711   3.849   1.899  0.0170 -1.0347 -0.3870
  188OPC    HW2  955   2.826   3.774   1.906  0.1421 -0.7055  2.0560
  188OPC     MW  956   2.777   3.827   1.936  0.0588  0.2486  0.3561
  189OPC     OW  957   0.173   0.733   2.671  0.2667  0.4035 -0.6200
  189OPC    HW1  958   0.243   0.724   2.620 -0.2872  0.3378 -1.3726
  189OPC    HW2  959   0.106   0.716   2.618 -0.2840 -0.4062  0.2898
  189OPC     MW  960   0.174   0.729   2.656  0.1035  0.2742 -0.5969
  190OPC     OW  961   1.700   1.271   2.016 -0.3008 -0.0880  0.0618
  190OPC    HW1  962   1.773   1.223   2.012 -1.0827 -1.3049 -0.1511
  190OPC    HW2  963   1.718   1.331   2.076  0.5786 -0.9130  0.6497
  190OPC     MW  964   1.713   1.273   2.024 -0.2864 -0.3896  0.1171
  191OPC     OW  965   3.729   3.826   1.925 -0.9149 -0.1679  0.3957
  191OPC    HW1  966   3.682   3.754   1.942  0.1769 -1.4004 -1.4634
  191OPC    HW2  967   3.703   3.849   1.845  0.3560  0.1645  0.0621
  191OPC     MW  968   3.718   3.819   1.916 -0.5659 -0.3009  0.0719
  192OPC     OW  969   2.065   3.696   2.489  0.2144 -0.1738 -0.0015
  192OPC    HW1  970   2.042   3.658   2.415  1.0129 -0.2145 -0.2391
  192OPC    HW2  971   2.080   3.779   2.465 -0.3791  0.0251  0.2890
  192OPC     MW  972   2.064   3.703   2.475  0.2446 -0.1504  0.0063
  193OPC     OW  973   4.894   2.059   3.279  0.3779  0.0360 -0.0795
  193OPC    HW1  974   4.893   1.994   3.337  0.8070  0.3211  0.2526
  193OPC    HW2  975   4.977   2.061   3.252  0.5626  0.9611  0.5105
  193OPC     MW  976   4.906   2.050   3.284  0.4683  0.2148  0.0569
  194OPC     OW  977   1.286   2.351   2.205  0.3242  0.4486  0.4193
  194OPC    HW1  978   1.232   2.301   2.158 -0.2183 -0.6349  2.1144
  194OPC    HW2  979   1.365   2.330   2.176  0.0363 -0.6694  0.4193
  194OPC     MW  980   1.290   2.341   2.194  0.2016  0.1234  0.6697
  195OPC     OW  981   1.457   2.470   1.665 -0.0117  0.1615 -0.0838
  195OPC    HW1  982   1.504   2.446   1.735 -1.3289  0.0929  0.8205
  195OPC    HW2  983   1.494   2.427   1.599  1.1478  0.0700  0.6032
  195OPC     MW  984   1.469   2.460   1.666 -0.0350  0.1380  0.1512
  196OPC     OW  985   0.226   0.085   4.627  0.7628 -0.0822 -0.1504
  196OPC    HW1  986   0.169   0.042   4.678  1.1234  0.8072  1.0562
  196OPC    HW2  987   0.203   0.061   4.546 -0.3887 -0.8720  0.3748
  196OPC     MW  988   0.214   0.075   4.622  0.6460 -0.0675  0.1056
  197OPC     OW  989   3.604   3.177   3.330 -0.4119  0.4831 -0.3979
  197OPC    HW1  990   3.661   3.172   3.396 -1.1733  1.0597  0.3320
  197OPC    HW2  991   3.561   3.101   3.334  0.8422 -0.3107 -1.4814
  197OPC     MW  992   3.606   3.165   3.341 -0.3392  0.4511 -0.4503
  198OPC     OW  993   0.178   0.911   3.738 -0.5856 -0.1773 -0.5940
  198OPC    HW1  994   0.237   0.928   3.800 -0.8100 -0.1643 -0.3833
  198OPC    HW2  995   0.227   0.900   3.666 -0.3326 -0.0836 -0.4394
  198OPC     MW  996   0.194   0.912   3.736 -0.5814 -0.1615 -0.5403
  199OPC     OW  997   0.626   1.598   2.206 -0.4963  0.1758 -0.2074
  199OPC    HW1  998   0.626   1.685   2.198  1.5800  0.2384 -0.0283
  199OPC    HW2  999   0.546   1.575   2.179 -0.8664  2.0807 -0.8905
  199OPC     MW 1000   0.614   1.608   2.201 -0.2443  0.4664 -0.2819
  200OPC     OW 1001   4.565   0.370   2.833 -0.0038 -0.2297 -0.0084
  200OPC    HW1 1002   4.506   0.315   2.865 -0.4437  0.1615 -0.1426
  200OPC    HW2 1003   4.544   0.447   2.869 -0.2863  0.1437 -0.9402
  200OPC     MW 1004   4.553   0.374   2.843 -0.1104 -0.1168 -0.1658
  201OPC     OW 1005   0.798   4.807   4.445  0.0187  0.0599  0.0664
  201OPC    HW1 1006   0.784   4.816   4.531  0.7577 -0.1847  0.2196
  201OPC    HW2 1007   0.796   4.889   4.415 -1.0334  0.0876  0.1815
  201OPC     MW 1008   0.796   4.820   4.454 -0.0275  0.0279  0.1061
  202OPC     OW 1009   0.996   2.720   1.907  0.3948 -0.1900  0.0084
  202OPC    HW1 1010   1.007   2.688   1.827  0.7980 -1.1178  0.4164
  202OPC    HW2 1011   0.980   2.649   1.956 -1.4943  0.5191  0.4888
  202OPC     MW 1012   0.995   2.705   1.903  0.1753 -0.2224  0.1397
  203OPC     OW 1013   4.995   0.981   4.386 -0.0428 -0.0491  1.2006
  203OPC    HW1 1014   4.926   0.959   4.435 -0.2728 -0.8703  0.5284
  203OPC    HW2 1015   5.004   0.913   4.332 -0.7316  1.4268 -0.9094
  203OPC     MW 1016   4.986   0.968   4.385 -0.1786  0.0476  0.7896
  204OPC     OW 1017   2.409   4.885   1.718 -0.6902 -0.0715  0.1343
  204OPC    HW1 1018   2.423   4.833   1.787 -1.3786  0.0203  0.3464
  204OPC    HW2 1019   2.437   4.963   1.745 -1.4585  0.0858  0.5194
  204OPC     MW 1020   2.415   4.889   1.732 -0.9054 -0.0348  0.2225
  205OPC     OW 1021   1.125   2.268   2.715  0.4298  0.2667  0.0816
  205OPC    HW1 1022   1.196   2.218   2.721 -0.4708 -1.0032  0.5486
  205OPC    HW2 1023   1.070   2.235   2.775 -0.0655  2.0849  0.7329
  205OPC     MW 1024   1.127   2.256   2.725  0.2236  0.3477  0.2469
  206OPC     OW 1025   1.836   1.901   1.801  0.2971  0.2856 -0.1681
  206OPC    HW1 1026   1.921   1.892   1.821 -0.0229 -0.7275  0.8492
  206OPC    HW2 1027   1.830   1.982   1.771  1.9768 -0.2021 -2.0618
  206OPC     MW 1028   1.848   1.912   1.799  0.4980  0.0639 -0.2976
  207OPC     OW 1029   3.453   0.291   3.414  0.2129  0.1017  0.2572
  207OPC    HW1 1030   3.368   0.287   3.392  0.2784  0.7357 -0.1432
  207OPC    HW2 1031   3.456   0.360   3.468  0.4757  0.0876  0.2613
  207OPC     MW 1032   3.441   0.301   3.419  0.2615  0.1933  0.1986
  208OPC     OW 1033   0.461   2.342   2.991 -0.6293  0.4190 -0.2505
  208OPC    HW1 1034   0.403   2.369   2.932 -0.2795 -0.4001 -0.9794
  208OPC    HW2 1035   0.523   2.404   2.989 -1.0299  0.8353 -0.1030
  208OPC     MW 1036   0.462   2.355   2.982 -0.6368  0.3595 -0.3364
  209OPC     OW 1037   3.608   4.461   1.718 -0.0016  0.3773  0.0380
  209OPC    HW1 1038   3.619   4.427   1.798  1.2202 -0.0845 -0.3023
  209OPC    HW2 1039   3.521   4.463   1.708 -0.1716 -2.3666  0.2257
  209OPC     MW 1040   3.596   4.456   1.728  0.1538 -0.0963  0.0154
  210OPC     OW 1041   1.055   4.660   4.869  0.1987  0.3529  0.1997
  210OPC    HW1 1042   0.983   4.653   4.822 -0.2781  0.7758  0.8446
  210OPC    HW2 1043   1.037   4.724   4.925  0.6965 -0.1940  1.0221
  210OPC     MW 1044   1.042   4.668   4.871  0.2018  0.3345  0.4165
  211OPC     OW 1045   3.660   0.456   2.848 -0.1388 -0.2661  0.1219
  211OPC    HW1 1046   3.602   0.441   2.784 -0.9300  0.2957  0.6988
  211OPC    HW2 1047   3.622   0.422   2.919  0.3930 -0.1908  0.4489
  211OPC     MW 1048   3.646   0.449   2.849 -0.1770 -0.1720  0.2553
  212OPC     OW 1049   2.246   0.441   2.187  0.4963  0.4093  0.7270
  212OPC    HW1 1050   2.262   0.444   2.102  3.1385 -0.7056  1.0856
  212OPC    HW2 1051   2.270   0.520   2.215  0.2825  0.5383  0.5538
  212OPC     MW 1052   2.252   0.453   2.179  0.8550  0.2636  0.7544
  213OPC     OW 1053   2.760   4.078   1.581  0.1802  0.6111  0.1426
  213OPC    HW1 1054   2.708   4.148   1.572 -2.9968 -1.1968  2.2129
  213OPC    HW2 1055   2.715   4.026   1.635  2.1932 -3.1610 -1.3897
  213OPC     MW 1056   2.745   4.081   1.587  0.0082 -0.2131  0.2221
  214OPC     OW 1057   1.996   0.692   4.309  0.5733  0.2408  0.2668
  214OPC    HW1 1058   2.082   0.685   4.324  0.8938  1.6893 -0.6432
  214OPC    HW2 1059   1.970   0.749   4.370  0.5252  0.7952 -0.2623
  214OPC     MW 1060   2.005   0.700   4.320  0.6136  0.5367  0.0544
  215OPC     OW 1061   4.239   1.494   3.861 -0.3775  0.3154 -0.1566
  215OPC    HW1 1062   4.156   1.502   3.889  0.1455  0.4926  1.4298
  215OPC    HW2 1063   4.272   1.432   3.913  1.3608  2.4055  1.4003
  215OPC     MW 1064   4.231   1.486   3.873 -0.0434  0.6503  0.3077
  216OPC     OW 1065   0.310   4.526   0.522 -0.1935  0.3903  0.4137
  216OPC    HW1 1066   0.263   4.541   0.594 -2.0907 -0.1599 -0.6263
  216OPC    HW2 1067   0.392   4.542   0.547 -0.9278  1.5861  2.2937
  216OPC     MW 1068   0.315   4.531   0.536 -0.5823  0.4857  0.5378
  217OPC     OW 1069   3.520   4.511   1.370 -0.1888  0.0144  0.1178
  217OPC    HW1 1070   3.558   4.487   1.295 -2.0345  0.2862 -0.9561
  217OPC    HW2 1071   3.540   4.595   1.377  1.5346 -0.4087  0.9507
  217OPC     MW 1072   3.529   4.520   1.360 -0.2068 -0.0081  0.0822
  218OPC     OW 1073   2.148   0.428   1.841  0.3342  0.5438 -0.1602
  218OPC    HW1 1074   2.231   0.418   1.864  0.3119  1.3389  0.3004
  218OPC    HW2 1075   2.130   0.511   1.863 -0.2499  0.7430 -1.2825
  218OPC     MW 1076   2.158   0.439   1.848  0.2446  0.6907 -0.2580
  219OPC     OW 1077   4.819   3.801   3.078  0.4361 -0.1987  0.0736
  219OPC    HW1 1078   4.890   3.758   3.105 -0.7533 -2.0666  0.3863
  219OPC    HW2 1079   4.757   3.776   3.134 -0.4633  1.5177 -0.0798
  219OPC     MW 1080   4.820   3.791   3.090  0.1276 -0.2211  0.0972
  220OPC     OW 1081   1.929   0.228   4.370 -0.0793 -0.2484  0.7292
  220OPC    HW1 1082   1.917   0.229   4.457 -0.7688 -0.4774  0.6361
  220OPC    HW2 1083   1.935   0.144   4.351 -0.1767 -0.2045  0.5114
  220OPC     MW 1084   1.928   0.216   4.380 -0.1954 -0.2758  0.6833
  221OPC     OW 1085   2.359   2.804   0.014 -0.1945 -0.2557 -0.2853
  221OPC    HW1 1086   2.272   2.804   0.022 -0.2513  0.8397 -0.7764
  221OPC    HW2 1087   2.384   2.738   0.066 -1.2895 -0.4072  0.0816
  221OPC     MW 1088   2.350   2.794   0.023 -0.3648 -0.1163 -0.3037
  222OPC     OW 1089   1.645   0.514   0.899  0.3189 -0.2501  0.2621
  222OPC    HW1 1090   1.622   0.430   0.907 -0.0067 -0.0940  1.1776
  222OPC    HW2 1091   1.729   0.515   0.923  0.1981 -0.2563  0.7018
  222OPC     MW 1092   1.654   0.502   0.904  0.2530 -0.2279  0.4623
  223OPC     OW 1093   2.906   1.921   5.108 -0.3722  0.5922  0.1107
  223OPC    HW1 1094   2.919   1.966   5.034  1.6308  0.2439  0.1828
  223OPC    HW2 1095   2.844   1.864   5.086 -0.2961  0.9481 -1.1030
  223OPC     MW 1096   2.899   1.919   5.093 -0.0650  0.5932 -0.0582
  224OPC     OW 1097   4.893   3.123   3.521 -0.0300 -0.3335 -0.1329
  224OPC    HW1 1098   4.974   3.124   3.553 -0.5461 -0.7735  1.2372
  224OPC    HW2 1099   4.870   3.207   3.517  0.0719 -0.2685  0.6070
  224OPC     MW 1100   4.901   3.136   3.525 -0.0911 -0.3889  0.1788
  225OPC     OW 1101   1.226   0.877   0.837  0.0998  0.0443 -0.4134
  225OPC    HW1 1102   1.170   0.940   0.815  0.6882  1.7023  2.3497
  225OPC    HW2 1103   1.271   0.912   0.903  2.6495 -2.1587 -0.8144
  225OPC     MW 1104   1.224   0.891   0.844  0.5634 -0.0362 -0.0645
  226OPC     OW 1105   4.644   2.301   1.631 -0.3296 -0.5171 -0.3511
  226OPC    HW1 1106   4.578   2.262   1.673  0.9269 -1.0440  1.2521
  226OPC    HW2 1107   4.627   2.386   1.640 -0.2820 -0.6222  0.9925
  226OPC     MW 1108   4.632   2.308   1.638 -0.1369 -0.6104  0.0842
  227OPC     OW 1109   1.376   0.612   2.520  0.5468 -0.2477  0.1147
  227OPC    HW1 1110   1.366   0.578   2.440 -2.8469  2.0275 -0.6149
  227OPC    HW2 1111   1.325   0.561   2.570 -0.1478  0.4005  0.0857
  227OPC     MW 1112   1.367   0.599   2.515 -0.0571  0.1841  0.0026
  228OPC     OW 1113   3.932   2.616   1.977 -0.2466  0.0832  0.4647
  228OPC    HW1 1114   3.894   2.616   2.055  0.1821 -1.8649  0.7458
  228OPC    HW2 1115   3.866   2.596   1.922 -0.8667  2.8899  0.0543
  228OPC     MW 1116   3.917   2.613   1.980 -0.2748  0.2100  0.4455
  229OPC     OW 1117   4.528   2.027   0.942 -0.0688  0.1278  0.2550
  229OPC    HW1 1118   4.481   1.973   0.991  0.7502 -1.2419 -0.4116
  229OPC    HW2 1119   4.539   1.983   0.868  0.9168  1.0731 -0.1840
  229OPC     MW 1120   4.523   2.012   0.938  0.1976  0.0652  0.0917
  230OPC     OW 1121   1.028   2.262   4.554  0.1266  0.1697  0.1015
  230OPC    HW1 1122   1.079   2.237   4.488 -0.1121 -0.9907  0.3374
  230OPC    HW2 1123   0.949   2.237   4.529 -0.3363  1.8431 -0.2042
  230OPC     MW 1124   1.024   2.254   4.540  0.0230  0.2455  0.0913
  231OPC     OW 1125   4.894   1.369   3.055 -0.5055  0.3289  0.4210
  231OPC    HW1 1126   4.852   1.401   2.986 -0.5335 -0.3382  0.1252
  231OPC    HW2 1127   4.978   1.380   3.034 -0.3465 -3.1779 -1.4060
  231OPC     MW 1128   4.900   1.376   3.042 -0.4861 -0.2876  0.1073
  232OPC     OW 1129   2.931   2.751   4.419  0.0922  0.3354  1.1053
  232OPC    HW1 1130   2.865   2.708   4.382 -0.4801  1.4955  0.7275
  232OPC    HW2 1131   2.995   2.746   4.360 -0.7989  2.1374 -0.1312
  232OPC     MW 1132   2.931   2.744   4.405 -0.1240  0.7730  0.8669
  233OPC     OW 1133   3.598   1.499   2.532  0.9742 -0.7246 -0.1265
  233OPC    HW1 1134   3.563   1.545   2.598 -1.5670 -1.0819 -1.1118
  233OPC    HW2 1135   3.625   1.425   2.570  1.1818 -0.1983  0.7772
  233OPC     MW 1136   3.597   1.495   2.547  0.6294 -0.6997 -0.1385
  234OPC     OW 1137   4.489   3.509   0.277  0.1259  0.2224  0.0233
  234OPC    HW1 1138   4.425   3.471   0.322  0.7890 -0.8007  0.1533
  234OPC    HW2 1139   4.548   3.527   0.339  0.8683 -0.8199 -0.3400
  234OPC     MW 1140   4.489   3.506   0.293  0.3335 -0.0825 -0.0112
  235OPC     OW 1141   1.087   0.068   3.429  0.6174  0.3816  0.4096
  235OPC    HW1 1142   1.104   0.003   3.484  1.2306 -0.7473 -1.0608
  235OPC    HW2 1143   1.096   0.032   3.350 -0.3993  1.9023 -0.4580
  235OPC     MW 1144   1.091   0.053   3.426  0.5578  0.4395  0.0643
  236OPC     OW 1145   1.898   2.726   3.337  0.3812  0.5070  0.1618
  236OPC    HW1 1146   1.884   2.744   3.253  0.4584 -0.5053 -0.0807
  236OPC    HW2 1147   1.932   2.645   3.335 -1.4672 -0.3636  1.2850
  236OPC     MW 1148   1.901   2.717   3.324  0.1195  0.2288  0.2919
  237OPC     OW 1149   0.506   4.518   1.623 -0.1015 -0.1861 -0.1384
  237OPC    HW1 1150   0.530   4.533   1.705  2.9352 -2.4628 -0.4453
  237OPC    HW2 1151   0.566   4.560   1.576 -1.0189 -0.0093 -1.2096
  237OPC     MW 1152   0.518   4.527   1.628  0.2115 -0.4961 -0.3420
  238OPC     OW 1153   2.433   4.783   0.232  0.3530 -0.2686  0.0505
  238OPC    HW1 1154   2.465   4.703   0.217  0.5500 -0.4077  1.1829
  238OPC    HW2 1155   2.405   4.808   0.153  0.1032 -1.5366 -0.2949
  238OPC     MW 1156   2.433   4.775   0.218  0.3452 -0.4764  0.1667
  239OPC     OW 1157   2.510   3.475   0.537  0.0417  0.4711 -0.1509
  239OPC    HW1 1158   2.501   3.533   0.472 -2.4961  0.6898  0.2798
  239OPC    HW2 1159   2.428   3.449   0.552  0.5756  0.1084  2.6640
  239OPC     MW 1160   2.497   3.480   0.530 -0.2543  0.4498  0.3285
  240OPC     OW 1161   2.179   4.676   3.259 -0.1470  0.1367  0.4474
  240OPC    HW1 1162   2.202   4.673   3.175 -1.1237  0.6498  0.1451
  240OPC    HW2 1163   2.192   4.594   3.286 -2.8706 -0.9789 -1.0950
  240OPC     MW 1164   2.184   4.663   3.250 -0.6938  0.0477  0.1749
  241OPC     OW 1165   1.375   4.744   2.467 -0.0450  0.1533  0.0463
  241OPC    HW1 1166   1.416   4.814   2.435 -0.8784  0.3685 -0.5884
  241OPC    HW2 1167   1.316   4.725   2.405  0.0255 -0.9796  0.3086
  241OPC     MW 1168   1.372   4.752   2.453 -0.1576  0.0176 -0.0086
  242OPC     OW 1169   4.640   0.583   3.896 -0.2718  0.5099 -0.1441
  242OPC    HW1 1170   4.615   0.609   3.976 -0.9295 -0.2018 -0.1020
  242OPC    HW2 1171   4.726   0.596   3.896  0.3538 -2.4422  1.9170
  242OPC     MW 1172   4.649   0.589   3.908 -0.2768 -0.0314  0.1665
  243OPC     OW 1173   3.776   4.398   0.857 -0.1560  0.4184 -0.3623
  243OPC    HW1 1174   3.828   4.468   0.849 -0.0776  0.2698 -1.2588
  243OPC    HW2 1175   3.760   4.375   0.774  1.2603 -1.7204 -0.1221
  243OPC     MW 1176   3.781   4.405   0.843  0.0648  0.0806 -0.4593
  244OPC     OW 1177   0.809   2.139   4.809  0.1878 -0.0036  0.8295
  244OPC    HW1 1178   0.895   2.134   4.793  0.1671  0.5008  0.5315
  244OPC    HW2 1179   0.785   2.055   4.816  0.5049 -0.2037 -0.2399
  244OPC     MW 1180   0.818   2.126   4.807  0.2316  0.0414  0.6275
  245OPC     OW 1181   1.947   3.054   5.029  0.0921  0.3223 -0.0387
  245OPC    HW1 1182   1.972   3.062   5.112  0.5234 -1.2979  0.0196
  245OPC    HW2 1183   1.997   3.112   4.987  0.6880  0.3462  0.6855
  245OPC     MW 1184   1.958   3.063   5.035  0.2438  0.0865  0.0770
  246OPC     OW 1185   2.418   1.479   2.283 -0.2205 -0.1250  0.1307
  246OPC    HW1 1186   2.362   1.531   2.325 -1.3616 -0.8157 -0.5046
  246OPC    HW2 1187   2.463   1.535   2.232 -1.3076  0.2766 -0.4124
  246OPC     MW 1188   2.417   1.495   2.281 -0.5496 -0.1677 -0.0435
  247OPC     OW 1189   4.296   2.728   2.942 -0.6908  0.4004 -0.0284
  247OPC    HW1 1190   4.282   2.710   3.026 -0.3661  0.0357 -0.0487
  247OPC    HW2 1191   4.253   2.665   2.900 -1.0544  0.7243 -0.1393
  247OPC     MW 1192   4.288   2.716   2.948 -0.6967  0.3943 -0.0478
  248OPC     OW 1193   1.222   3.825   4.686 -0.1053 -0.0646 -0.1196
  248OPC    HW1 1194   1.141   3.812   4.715 -0.8627 -2.3907 -2.8790
  248OPC    HW2 1195   1.272   3.799   4.753 -1.5542  0.8086  1.3778
  248OPC     MW 1196   1.217   3.819   4.700 -0.4312 -0.2792 -0.3059
  249OPC     OW 1197   4.813   0.734   0.636  0.1489 -0.1209 -0.3165
  249OPC    HW1 1198   4.757   0.752   0.572  0.8410 -0.2350 -0.9624
  249OPC    HW2 1199   4.790   0.791   0.699 -0.2108  0.3368 -0.8485
  249OPC     MW 1200   4.801   0.745   0.636  0.1979 -0.0701 -0.4905
  250OPC     OW 1201   0.593   0.002   3.243  0.3288 -0.1459 -0.3648
  250OPC    HW1 1202   0.549   0.077   3.243 -0.8721 -0.8056 -0.8561
  250OPC    HW2 1203   0.661   0.017   3.295  0.8736  1.6880 -1.5264
  250OPC     MW 1204   0.596   0.015   3.251  0.2319  0.0276 -0.6090
  251OPC     OW 1205   2.295   2.054   3.392 -0.0430 -0.2510  0.1403
  251OPC    HW1 1206   2.288   2.113   3.327 -0.8509 -1.0212 -0.4874
  251OPC    HW2 1207   2.217   2.055   3.429  0.0491 -0.6890  0.3441
  251OPC     MW 1208   2.283   2.063   3.388 -0.1488 -0.4294  0.0776
  252OPC     OW 1209   0.259   1.947   1.215 -0.3519  0.2295  0.2193
  252OPC    HW1 1210   0.242   1.862   1.220 -1.5464  0.3375 -1.2570
  252OPC    HW2 1211   0.191   1.984   1.256  0.0190  0.4797  0.6153
  252OPC     MW 1212   0.246   1.940   1.222 -0.4736  0.2824  0.0598
  253OPC     OW 1213   0.605   4.254   0.481 -0.0986  0.0149  0.4619
  253OPC    HW1 1214   0.569   4.305   0.541  0.2516  2.0454 -0.9595
  253OPC    HW2 1215   0.651   4.309   0.431 -1.7578 -1.1830 -2.7268
  253OPC     MW 1216   0.606   4.269   0.482 -0.2920  0.1378 -0.2191
  254OPC     OW 1217   4.277   1.024   1.729 -0.5030 -0.6019 -0.5737
  254OPC    HW1 1218   4.333   0.957   1.741 -0.8417 -1.2643 -2.4452
  254OPC    HW2 1219   4.324   1.082   1.685 -0.9938 -0.7746 -1.3446
  254OPC     MW 1220   4.293   1.022   1.724 -0.6256 -0.7252 -0.9640
  255OPC     OW 1221   0.233   3.990   0.928  0.2444  0.1224 -0.0380
  255OPC    HW1 1222   0.295   3.932   0.948  0.0942 -0.1907 -0.4810
  255OPC    HW2 1223   0.163   3.962   0.972 -0.3979 -1.1869 -1.7659
  255OPC     MW 1224   0.232   3.978   0.937  0.1273 -0.1172 -0.3587
  256OPC     OW 1225   2.975   0.273   2.073 -0.1095  0.5126  0.5503
  256OPC    HW1 1226   2.942   0.241   1.999  1.2380  1.8846 -0.7298
  256OPC    HW2 1227   2.913   0.326   2.102 -0.4789  0.3063  0.1529
  256OPC     MW 1228   2.961   0.276   2.066  0.0349  0.6848  0.3026
  257OPC     OW 1229   0.968   0.262   0.070  0.8924  0.3808  0.7839
  257OPC    HW1 1230   1.016   0.191   0.085  0.3200 -0.1496  0.1847
  257OPC    HW2 1231   0.891   0.243   0.107  0.3799  0.2244 -0.3231
  257OPC     MW 1232   0.964   0.249   0.077  0.7321  0.2793  0.5319
  258OPC     OW 1233   1.563   2.336   4.166  0.1143  0.0440  0.6915
  258OPC    HW1 1234   1.643   2.306   4.180  0.0759 -0.9485 -0.9502
  258OPC    HW2 1235   1.514   2.264   4.166 -0.6005  0.5211  0.5163
  258OPC     MW 1236   1.567   2.321   4.168  0.0030 -0.0322  0.4232
  259OPC     OW 1237   2.209   1.711   1.967  0.2165  0.0363  0.1292
  259OPC    HW1 1238   2.129   1.711   2.002  0.0988  0.3984 -0.1222
  259OPC    HW2 1239   2.262   1.713   2.036  0.0066 -0.2648  0.2974
  259OPC     MW 1240   2.205   1.711   1.982  0.1680  0.0453  0.1169
  260OPC     OW 1241   1.257   3.094   4.314  0.3061 -0.1967  0.2593
  260OPC    HW1 1242   1.258   3.082   4.400  0.1248  1.4321  0.5254
  260OPC    HW2 1243   1.176   3.122   4.297 -0.5859 -3.0721 -0.9084
  260OPC     MW 1244   1.246   3.096   4.324  0.1476 -0.3809  0.1261
  261OPC     OW 1245   3.048   4.782   0.807 -0.3003  0.1078  0.1105
  261OPC    HW1 1246   3.130   4.757   0.825 -0.9408 -2.0714  0.3088
  261OPC    HW2 1247   3.044   4.777   0.720 -0.4280 -0.5334  0.1501
  261OPC     MW 1248   3.059   4.777   0.797 -0.4138 -0.3088  0.1456
  262OPC     OW 1249   1.488   1.487   2.962 -0.0832 -0.3822  0.3261
  262OPC    HW1 1250   1.561   1.497   2.915  0.3629 -1.2446  0.8143
  262OPC    HW2 1251   1.425   1.487   2.902  0.4645 -1.3041 -0.2598
  262OPC     MW 1252   1.490   1.489   2.946  0.0636 -0.6458  0.3116
  263OPC     OW 1253   2.734   1.789   1.240 -0.2627 -0.2767  0.1086
  263OPC    HW1 1254   2.739   1.858   1.294 -0.4016  0.2067 -0.4837
  263OPC    HW2 1255   2.648   1.777   1.230 -0.2537  0.2348 -0.7348
  263OPC     MW 1256   2.722   1.798   1.246 -0.2819 -0.1297 -0.1035
  264OPC     OW 1257   4.862   3.898   4.625 -0.0375  0.0081 -0.2055
  264OPC    HW1 1258   4.941   3.922   4.651 -1.1323  0.1177  3.6765
  264OPC    HW2 1259   4.817   3.892   4.699 -4.2176  1.7205 -2.2699
  264OPC     MW 1260   4.867   3.900   4.640 -0.8166  0.2772  0.0634
  265OPC     OW 1261   2.470   2.770   4.920  0.1071 -0.2737  0.3017
  265OPC    HW1 1262   2.444   2.783   5.002 -1.0386 -2.5310  0.3745
  265OPC    HW2 1263   2.460   2.849   4.883 -0.1446  0.5930  2.0929
  265OPC     MW 1264   2.464   2.784   4.927 -0.0994 -0.4790  0.5770
  266OPC     OW 1265   1.505   4.260   0.283  0.4020  0.3189 -0.1359
  266OPC    HW1 1266   1.569   4.219   0.327  0.4213 -0.6719 -1.0356
  266OPC    HW2 1267   1.446   4.197   0.270  0.3838  0.5809 -1.4659
  266OPC     MW 1268   1.506   4.245   0.288  0.4022  0.2112 -0.4653
  267OPC     OW 1269   0.875   0.407   4.915  0.1754 -0.4129  0.2024
  267OPC    HW1 1270   0.807   0.380   4.962 -0.1302  0.2773  0.1734
  267OPC    HW2 1271   0.943   0.396   4.968 -0.0734 -0.2965  0.5465
  267OPC     MW 1272   0.875   0.401   4.930  0.0935 -0.2937  0.2489
  268OPC     OW 1273   4.666   4.406   0.351  0.1752  0.3637 -0.1657
  268OPC    HW1 1274   4.623   4.478   0.329  1.2623  1.7004  1.7392
  268OPC    HW2 1275   4.603   4.348   0.367 -0.8448  1.6710  0.7287
  268OPC     MW 1276   4.650   4.408   0.350  0.1853  0.7546  0.2479
  269OPC     OW 1277   1.301   4.224   4.665 -0.0051 -0.3356  0.3210
  269OPC    HW1 1278   1.299   4.154   4.612 -2.1749  0.4456 -0.7399
  269OPC    HW2 1279   1.238   4.207   4.723 -1.1063  1.0371 -0.4153
  269OPC     MW 1280   1.292   4.211   4.666 -0.4883 -0.0172  0.0556
  270OPC     OW 1281   4.766   1.020   4.056  0.3734  0.7108 -0.0523
  270OPC    HW1 1282   4.813   1.006   3.984 -1.5280 -0.6636 -1.1159
  270OPC    HW2 1283   4.704   1.076   4.030 -1.6847 -1.4832 -0.2065
  270OPC     MW 1284   4.764   1.026   4.042 -0.2115  0.1837 -0.2320
  271OPC     OW 1285   0.802   1.965   0.848 -0.2366 -0.0459  0.0354
  271OPC    HW1 1286   0.799   1.895   0.796 -1.5623  0.7158 -0.9495
  271OPC    HW2 1287   0.820   1.930   0.926  1.1849 -1.2686 -0.7668
  271OPC     MW 1288   0.805   1.949   0.852 -0.2225 -0.1140 -0.2286
  272OPC     OW 1289   3.217   2.572   3.274  0.7178 -0.2381  0.0954
  272OPC    HW1 1290   3.155   2.538   3.326  0.6728 -1.8537 -0.9318
  272OPC    HW2 1291   3.179   2.642   3.239 -0.5734 -1.1877 -0.4961
  272OPC     MW 1292   3.202   2.577   3.276  0.5203 -0.6170 -0.1436
  273OPC     OW 1293   0.654   2.343   0.233 -0.2990  0.0752  0.6045
  273OPC    HW1 1294   0.585   2.395   0.245 -0.8205 -0.1029 -1.2289
  273OPC    HW2 1295   0.625   2.284   0.176  1.5699  0.4990 -0.9133
  273OPC     MW 1296   0.639   2.342   0.226 -0.0999  0.1115  0.1094
  274OPC     OW 1297   0.997   0.261   2.191 -0.2171  0.3464  0.0551
  274OPC    HW1 1298   1.025   0.267   2.109  0.0009  0.3730  0.1298
  274OPC    HW2 1299   0.910   0.259   2.184 -0.1896  0.0301 -0.1952
  274OPC     MW 1300   0.989   0.262   2.178 -0.1808  0.3036  0.0291
  275OPC     OW 1301   4.246   1.401   1.581 -0.1604  0.5832  0.0176
  275OPC    HW1 1302   4.161   1.388   1.596 -0.1976  0.9292  0.1157
  275OPC    HW2 1303   4.247   1.467   1.524  0.0051 -0.2722 -1.0122
  275OPC     MW 1304   4.234   1.409   1.575 -0.1414  0.5080 -0.1200
  276OPC     OW 1305   3.055   0.393   4.628 -0.2412  0.3675 -0.3823
  276OPC    HW1 1306   3.062   0.416   4.544 -0.3241 -1.4423 -0.9273
  276OPC    HW2 1307   3.127   0.424   4.664 -0.8572  2.3922 -0.7994
  276OPC     MW 1308   3.067   0.401   4.621 -0.3444  0.3992 -0.5245
  277OPC     OW 1309   3.550   0.032   2.414  0.0898 -0.2017 -0.7403
  277OPC    HW1 1310   3.512  -0.037   2.451  1.2642 -0.2995  0.4055
  277OPC    HW2 1311   3.629   0.034   2.452  0.9875  0.3474 -2.5305
  277OPC     MW 1312   3.556   0.022   2.425  0.3960 -0.1350 -0.8357
  278OPC     OW 1313   3.013   2.376   3.698 -0.5175  0.0328  0.7097
  278OPC    HW1 1314   2.944   2.415   3.735  0.0852  2.4203 -0.4537
  278OPC    HW2 1315   3.000   2.390   3.612  0.5745 -0.9639  0.3597
  278OPC     MW 1316   3.001   2.384   3.690 -0.2671  0.2383  0.4861
  279OPC     OW 1317   0.489   1.340   1.473 -1.0380  0.6378  0.0335
  279OPC    HW1 1318   0.415   1.306   1.443 -1.0594 -0.9445  1.7283
  279OPC    HW2 1319   0.547   1.275   1.464  0.5462  2.1823 -2.3388
  279OPC     MW 1320   0.487   1.325   1.467 -0.8072  0.6322 -0.0665
  280OPC     OW 1321   4.837   2.325   4.433  0.5706 -0.2996  0.0194
  280OPC    HW1 1322   4.877   2.394   4.468 -0.9644 -0.3156  2.0053
  280OPC    HW2 1323   4.895   2.260   4.443  0.8718  0.0890  0.9194
  280OPC     MW 1324   4.851   2.326   4.439  0.3884 -0.2446  0.4456
  281OPC     OW 1325   1.422   3.143   3.200 -0.3801  0.2625  0.5105
  281OPC    HW1 1326   1.480   3.190   3.156 -1.1025  0.2213 -0.5249
  281OPC    HW2 1327   1.469   3.107   3.264  0.7978  0.0006 -0.4675
  281OPC     MW 1328   1.437   3.144   3.203 -0.3128  0.2177  0.2131
  282OPC     OW 1329   3.321   4.667   2.989 -0.0260 -0.1381  0.5585
  282OPC    HW1 1330   3.303   4.601   3.043 -0.6437  1.0017  1.8008
  282OPC    HW2 1331   3.319   4.737   3.040 -0.2345  0.9639 -0.8777
  282OPC     MW 1332   3.318   4.668   3.004 -0.1481  0.1931  0.5298
  283OPC     OW 1333   4.963   4.473   4.852 -0.0075  0.0338  0.2322
  283OPC    HW1 1334   4.878   4.453   4.843 -0.1984  0.5431  0.8159
  283OPC    HW2 1335   4.999   4.399   4.881 -0.4775  0.1366  1.1365
  283OPC     MW 1336   4.956   4.460   4.855 -0.1054  0.1245  0.4520
  284OPC     OW 1337   2.464   0.935   1.775  0.2392 -0.0713 -0.3823
  284OPC    HW1 1338   2.514   1.005   1.764  1.8663 -1.0130  0.6852
  284OPC    HW2 1339   2.433   0.919   1.695 -0.6279  2.1471 -0.5562
  284OPC     MW 1340   2.467   0.943   1.761  0.3514  0.1173 -0.2503
  285OPC     OW 1341   2.622   1.548   0.135  0.0575 -0.4000 -0.6795
  285OPC    HW1 1342   2.686   1.577   0.186 -0.3389 -0.5329 -0.1049
  285OPC    HW2 1343   2.647   1.468   0.113 -0.9815 -1.3591  1.4261
  285OPC     MW 1344   2.635   1.541   0.139 -0.1545 -0.5613 -0.2836
  286OPC     OW 1345   1.615   1.230   4.520 -0.4230  0.0203  0.9628
  286OPC    HW1 1346   1.564   1.298   4.500  0.5310  0.1198 -1.4075
  286OPC    HW2 1347   1.627   1.239   4.606 -0.4300  2.7702  0.7722
  286OPC     MW 1348   1.609   1.242   4.530 -0.2832  0.4411  0.5846
  287OPC     OW 1349   3.342   1.184   1.994 -0.3631  0.3771  0.0407
  287OPC    HW1 1350   3.263   1.197   1.959  0.3742 -0.1553 -1.9347
  287OPC    HW2 1351   3.394   1.176   1.925  1.2170 -0.6386  1.2834
  287OPC     MW 1352   3.338   1.185   1.979 -0.0207  0.1485 -0.0676
  288OPC     OW 1353   1.462   4.687   0.500  0.1216  0.2064  0.0078
  288OPC    HW1 1354   1.426   4.755   0.541  0.5754  0.9421 -0.7687
  288OPC    HW2 1355   1.480   4.631   0.565 -1.0676  0.4305  0.5656
  288OPC     MW 1356   1.460   4.689   0.516  0.0129  0.3483 -0.0245
  289OPC     OW 1357   3.329   1.559   1.277 -0.1693 -0.1553 -0.1337
  289OPC    HW1 1358   3.249   1.526   1.280  1.1895 -3.9431 -0.1339
  289OPC    HW2 1359   3.344   1.571   1.191 -0.5665  0.1324 -0.1627
  289OPC     MW 1360   3.320   1.556   1.264 -0.0273 -0.6723 -0.1380
  290OPC     OW 1361   2.535   3.099   1.649 -0.4342  0.1503 -0.0274
  290OPC    HW1 1362   2.531   3.015   1.628  0.2227 -0.2913  1.4757
  290OPC    HW2 1363   2.453   3.127   1.638 -0.4586 -0.4140 -1.4859
  290OPC     MW 1364   2.522   3.091   1.645 -0.3407  0.0018 -0.0208
  291OPC     OW 1365   1.178   4.293   1.256 -0.6553  0.4910  0.7143
  291OPC    HW1 1366   1.212   4.230   1.207  1.5608 -1.0199  3.8335
  291OPC    HW2 1367   1.100   4.308   1.221  0.4826 -0.8325 -2.7506
  291OPC     MW 1368   1.172   4.286   1.244 -0.1598  0.0722  0.6632
  292OPC     OW 1369   2.086   0.117   5.069 -0.9915 -0.1328 -0.1406
  292OPC    HW1 1370   2.031   0.152   5.011 -0.4667  1.4040  0.2291
  292OPC    HW2 1371   2.154   0.093   5.020  0.3874  3.0740 -0.0920
  292OPC     MW 1372   2.088   0.119   5.053 -0.7102  0.5679 -0.0789
  293OPC     OW 1373   3.417   0.745   1.025  0.0454 -0.1751 -0.0300
  293OPC    HW1 1374   3.379   0.669   1.005  0.0244 -0.0872 -0.3235
  293OPC    HW2 1375   3.350   0.801   1.028  0.0640 -0.1636  0.1614
  293OPC     MW 1376   3.401   0.742   1.023  0.0451 -0.1604 -0.0451
  294OPC     OW 1377   0.121   0.110   4.364  0.4105 -0.9080 -0.2514
  294OPC    HW1 1378   0.143   0.116   4.280  2.6686  1.9446  0.3677
  294OPC    HW2 1379   0.047   0.155   4.369  0.0294 -1.4634 -0.7568
  294OPC     MW 1380   0.113   0.117   4.352  0.6878 -0.5687 -0.2348
  295OPC     OW 1381   3.207   3.703   4.681  0.2891  0.3276 -0.9408
  295OPC    HW1 1382   3.159   3.689   4.753  1.4810  0.0723 -0.1808
  295OPC    HW2 1383   3.157   3.671   4.618 -0.6168  0.1936 -0.1875
  295OPC     MW 1384   3.192   3.696   4.683  0.3314  0.2702 -0.7172
  296OPC     OW 1385   3.547   0.565   3.219  0.6251 -0.7284  0.2758
  296OPC    HW1 1386   3.559   0.631   3.164  0.8183 -0.9028  0.1063
  296OPC    HW2 1387   3.531   0.604   3.296  2.7278 -0.4631  0.6378
  296OPC     MW 1388   3.546   0.580   3.222  0.9643 -0.7150  0.3043
  297OPC     OW 1389   0.618   1.920   3.673 -0.2147 -0.3266  0.6739
  297OPC    HW1 1390   0.640   1.871   3.604 -0.1168 -1.0712  1.2267
  297OPC    HW2 1391   0.534   1.903   3.684 -0.5918  0.8918 -0.1252
  297OPC     MW 1392   0.609   1.910   3.664 -0.2559 -0.2567  0.6377
  298OPC     OW 1393   2.251   1.118   3.700  0.1019 -0.1865 -0.4135
  298OPC    HW1 1394   2.188   1.155   3.654  0.6116  0.6240 -0.4731
  298OPC    HW2 1395   2.294   1.185   3.735  2.0187 -0.5921 -1.8009
  298OPC     MW 1396   2.248   1.133   3.699  0.4604 -0.1266 -0.6274
  299OPC     OW 1397   0.345   1.184   0.163  0.4824 -0.1320  0.0962
  299OPC    HW1 1398   0.289   1.243   0.195  0.7562 -1.3154  3.1703
  299OPC    HW2 1399   0.416   1.195   0.212  1.7600 -0.8180 -1.5294
  299OPC     MW 1400   0.347   1.194   0.175  0.7116 -0.4081  0.3102
  300OPC     OW 1401   3.978   4.778   2.011  0.6464 -0.1899 -0.0891
  300OPC    HW1 1402   3.950   4.857   2.037  0.0150 -0.2974 -0.4470
  300OPC    HW2 1403   3.916   4.724   2.040  0.4754 -0.4273 -0.8876
  300OPC     MW 1404   3.965   4.782   2.019  0.5279 -0.2410 -0.2598
  301OPC     OW 1405   1.893   3.741   1.783 -0.3747  0.0412  0.0798
  301OPC    HW1 1406   1.851   3.672   1.750  0.5396  0.0925 -1.2606
  301OPC    HW2 1407   1.868   3.742   1.866 -0.2474 -2.0272  0.1870
  301OPC     MW 1408   1.883   3.731   1.790 -0.2208 -0.2567 -0.1023
  302OPC     OW 1409   3.918   3.773   4.762 -0.0371 -0.6506 -0.1787
  302OPC    HW1 1410   3.943   3.857   4.765 -0.2460 -0.6109  0.5368
  302OPC    HW2 1411   3.913   3.757   4.676  3.0320 -0.8490 -0.4325
  302OPC     MW 1412   3.921   3.783   4.750  0.3854 -0.6740 -0.1106
  303OPC     OW 1413   4.740   3.817   1.183  0.1342  0.1983 -0.0218
  303OPC    HW1 1414   4.719   3.900   1.170 -1.0412 -0.0456  0.1951
  303OPC    HW2 1415   4.768   3.789   1.105 -1.6639  0.1956 -0.7176
  303OPC     MW 1416   4.741   3.825   1.170 -0.3052  0.1616 -0.0926
  304OPC     OW 1417   3.000   3.820   2.294  0.7255 -0.2917 -0.5800
  304OPC    HW1 1418   2.981   3.883   2.237  0.1895 -0.3918 -0.5147
  304OPC    HW2 1419   3.031   3.864   2.363  1.4062 -0.1704 -0.9425
  304OPC     MW 1420   3.002   3.836   2.295  0.7470 -0.2886 -0.6239
  305OPC     OW 1421   2.006   4.867   3.686  0.0507  0.3824 -0.1351
  305OPC    HW1 1422   2.061   4.821   3.736 -0.5620  0.1273  0.3211
  305OPC    HW2 1423   1.984   4.812   3.622  1.6515  1.0511 -1.3196
  305OPC     MW 1424   2.011   4.852   3.684  0.1967  0.4435 -0.2427
  306OPC     OW 1425   2.453   2.510   4.559 -0.4283  0.1467  0.0877
  306OPC    HW1 1426   2.434   2.589   4.525  0.8668 -0.2892 -1.8149
  306OPC    HW2 1427   2.526   2.525   4.604 -0.5061  0.1488  0.2125
  306OPC     MW 1428   2.461   2.524   4.560 -0.2486  0.0826 -0.1750
  307OPC     OW 1429   4.233   1.037   5.109 -0.5121 -0.4796 -0.4238
  307OPC    HW1 1430   4.213   1.016   5.191  1.2931 -1.4295 -0.1639
  307OPC    HW2 1431   4.316   1.063   5.114 -0.3996 -0.4506 -1.9360
  307OPC     MW 1432   4.242   1.038   5.122 -0.2286 -0.6156 -0.6087
  308OPC     OW 1433   2.267   0.845   3.707  0.4221 -0.0307 -1.1976
  308OPC    HW1 1434   2.194   0.814   3.671 -0.9459  0.8389  0.6534
  308OPC    HW2 1435   2.266   0.930   3.689  0.5157  0.1391 -0.4591
  308OPC     MW 1436   2.256   0.853   3.699  0.2339  0.1228 -0.8150
  309OPC     OW 1437   4.520   4.885   3.749  0.3220 -1.0682  0.1325
  309OPC    HW1 1438   4.457   4.933   3.713  0.6517 -0.4799  0.3312
  309OPC    HW2 1439   4.582   4.883   3.688 -0.0115 -1.9296 -0.1979
  309OPC     MW 1440   4.519   4.892   3.735  0.3214 -1.1085  0.1131
  310OPC     OW 1441   4.732   4.061   4.398  0.1622  0.2335 -0.2094
  310OPC    HW1 1442   4.787   4.085   4.334 -0.6504  0.4464 -0.8467
  310OPC    HW2 1443   4.783   4.019   4.455  1.0901  0.9488 -0.4944
  310OPC     MW 1444   4.748   4.059   4.397  0.1791  0.3707 -0.3457
  311OPC     OW 1445   3.939   2.477   3.204  0.4816  0.4054  0.2125
  311OPC    HW1 1446   3.870   2.526   3.223 -0.4338 -0.8243  0.1124
  311OPC    HW2 1447   3.920   2.443   3.126  1.4932  0.5552 -0.1221
  311OPC     MW 1448   3.926   2.479   3.195  0.4957  0.2459  0.1482
  312OPC     OW 1449   1.733   4.637   3.589 -0.0853  0.0628  0.1321
  312OPC    HW1 1450   1.664   4.655   3.540 -0.4684 -1.6674 -0.0499
  312OPC    HW2 1451   1.800   4.639   3.533  0.0142  1.6430  0.2889
  312OPC     MW 1452   1.733   4.640   3.574 -0.1271  0.0408  0.1283
  313OPC     OW 1453   0.374   2.483   3.722 -0.3014 -0.1218 -0.2460
  313OPC    HW1 1454   0.337   2.561   3.738  1.3342  0.4634  1.0553
  313OPC    HW2 1455   0.405   2.459   3.800 -1.2069 -2.3581 -0.5240
  313OPC     MW 1456   0.373   2.491   3.736 -0.1936 -0.3656 -0.0948
  314OPC     OW 1457   4.565   1.243   0.349  0.8706 -0.0588 -0.3363
  314OPC    HW1 1458   4.638   1.196   0.355  0.1209 -1.1762  0.8148
  314OPC    HW2 1459   4.508   1.186   0.314  0.6070  0.8645 -1.4385
  314OPC     MW 1460   4.567   1.227   0.345  0.7207 -0.0875 -0.3291
  315OPC     OW 1461   0.567   0.218   4.467 -0.3031 -0.1052 -0.3024
  315OPC    HW1 1462   0.533   0.297   4.454  0.4827  0.2024 -0.5502
  315OPC    HW2 1463   0.532   0.170   4.403 -0.4599  0.1455 -0.4043
  315OPC     MW 1464   0.557   0.223   4.456 -0.2102 -0.0227 -0.3541
  316OPC     OW 1465   0.237   4.243   1.057 -0.0602 -0.4481  0.1943
  316OPC    HW1 1466   0.304   4.226   1.110 -0.8662  0.8638  1.7282
  316OPC    HW2 1467   0.218   4.165   1.023  1.5046 -1.0467  0.6166
  316OPC     MW 1468   0.244   4.229   1.060  0.0519 -0.3428  0.4833
  317OPC     OW 1469   0.178   0.316   1.703 -0.0650  0.2628  0.3929
  317OPC    HW1 1470   0.216   0.388   1.733  1.0903 -0.2611  0.2305
  317OPC    HW2 1471   0.226   0.252   1.737 -0.5295 -0.4064 -0.1912
  317OPC     MW 1472   0.190   0.317   1.712  0.0370  0.0866  0.2825
  318OPC     OW 1473   0.274   0.931   4.461  0.3709  0.3177  0.3287
  318OPC    HW1 1474   0.296   0.911   4.379  0.5013 -0.2355  0.4931
  318OPC    HW2 1475   0.187   0.934   4.459  0.4102  1.3675 -0.0656
  318OPC     MW 1476   0.265   0.928   4.449  0.3960  0.3911  0.2944
  319OPC     OW 1477   0.187   1.880   0.554  0.9863 -0.0031 -0.0295
  319OPC    HW1 1478   0.181   1.955   0.598  0.8177  0.1582 -0.3212
  319OPC    HW2 1479   0.130   1.890   0.489  3.4986  1.1117 -2.2376
  319OPC     MW 1480   0.178   1.893   0.551  1.3325  0.1854 -0.3988
  320OPC     OW 1481   3.461   4.562   3.733 -0.2634 -0.3186 -0.4210
  320OPC    HW1 1482   3.507   4.602   3.671  3.3941 -0.7484  1.7380
  320OPC    HW2 1483   3.454   4.480   3.704 -1.9241  0.2811 -1.8556
  320OPC     MW 1484   3.467   4.556   3.720  0.0315 -0.2935 -0.3140
  321OPC     OW 1485   2.118   0.463   4.905 -0.1862  0.1380  0.4282
  321OPC    HW1 1486   2.152   0.443   4.984 -0.8816  0.9773  0.9524
  321OPC    HW2 1487   2.094   0.546   4.914 -0.9322  0.0245 -0.4464
  321OPC     MW 1488   2.120   0.472   4.918 -0.3992  0.2452  0.3762
  322OPC     OW 1489   3.148   1.766   1.915  0.1563  0.2244  0.5661
  322OPC    HW1 1490   3.114   1.788   1.993 -1.3777 -0.5034  0.1400
  322OPC    HW2 1491   3.191   1.692   1.932 -1.8250 -1.0292  0.3977
  322OPC     MW 1492   3.149   1.758   1.929 -0.3631 -0.0683  0.4782
  323OPC     OW 1493   1.161   0.902   0.159 -0.0547  0.6178 -0.5218
  323OPC    HW1 1494   1.116   0.967   0.196 -0.8834  0.5006 -1.2901
  323OPC    HW2 1495   1.176   0.848   0.226 -1.0541  0.6674 -0.2321
  323OPC     MW 1496   1.156   0.904   0.174 -0.3247  0.6078 -0.5925
  324OPC     OW 1497   1.999   3.831   3.958  0.0398  0.0469  0.1404
  324OPC    HW1 1498   1.925   3.861   3.993  0.3389  0.1750  0.6751
  324OPC    HW2 1499   1.972   3.776   3.896 -0.5004 -0.4197  0.7784
  324OPC     MW 1500   1.984   3.827   3.954  0.0042 -0.0031  0.3136
  325OPC     OW 1501   1.461   1.096   4.324 -0.7199 -0.3843 -0.1328
  325OPC    HW1 1502   1.521   1.131   4.377 -0.8653 -0.7002  0.2449
  325OPC    HW2 1503   1.498   1.022   4.297 -0.7934 -0.4015 -0.1873
  325OPC     MW 1504   1.476   1.090   4.328 -0.7523 -0.4336 -0.0851
  326OPC     OW 1505   4.649   3.679   0.473 -0.0273 -0.3209  0.3127
  326OPC    HW1 1506   4.666   3.741   0.415  0.2258 -0.6603  0.0177
  326OPC    HW2 1507   4.726   3.667   0.514  0.0163 -0.6785  0.1315
  326OPC     MW 1508   4.663   3.686   0.471  0.0165 -0.4239  0.2424
  327OPC     OW 1509   3.874   1.945   0.614  0.4880  0.4449 -0.8994
  327OPC    HW1 1510   3.935   2.002   0.640 -0.6549  1.2055  0.2394
  327OPC    HW2 1511   3.800   1.991   0.617 -0.2895 -0.7387 -1.2160
  327OPC     MW 1512   3.872   1.960   0.619  0.2043  0.3824 -0.7779
  328OPC     OW 1513   1.856   1.409   1.755  0.3214 -0.0542 -0.2522
  328OPC    HW1 1514   1.810   1.378   1.822  2.9050 -0.7661  1.3208
  328OPC    HW2 1515   1.831   1.359   1.688  1.5337 -3.1088  1.3758
  328OPC     MW 1516   1.845   1.397   1.755  0.8822 -0.6106  0.2207
  329OPC     OW 1517   3.735   2.598   2.471  0.2436  0.1281 -0.4969
  329OPC    HW1 1518   3.774   2.522   2.487  1.0555  0.1025 -2.3902
  329OPC    HW2 1519   3.653   2.575   2.452  0.0376 -0.0939  0.5981
  329OPC     MW 1520   3.728   2.583   2.471  0.3331  0.0914 -0.6148
  330OPC     OW 1521   3.800   1.555   2.963  0.1447  0.5436  0.4967
  330OPC    HW1 1522   3.730   1.604   2.943 -0.2825 -0.8045 -1.6117
  330OPC    HW2 1523   3.841   1.545   2.887  1.6203 -0.2765  1.3448
  330OPC     MW 1524   3.796   1.561   2.949  0.2997  0.2233  0.3107
  331OPC     OW 1525   0.971   2.499   4.972  0.5349 -0.1247 -0.0136
  331OPC    HW1 1526   1.042   2.451   4.954  0.2729 -0.4702 -0.1542
  331OPC    HW2 1527   0.911   2.438   4.992  0.6574  0.2195  1.4531
  331OPC     MW 1528   0.972   2.483   4.972  0.5143 -0.1248  0.1824
  332OPC     OW 1529   0.271   4.864   2.687 -0.2755  0.0761  0.3643
  332OPC    HW1 1530   0.356   4.852   2.703  0.1017 -0.0145 -1.4587
  332OPC    HW2 1531   0.231   4.814   2.747  0.9369  0.1302  1.2531
  332OPC     MW 1532   0.278   4.855   2.698 -0.0407  0.0706  0.2264
  333OPC     OW 1533   1.873   0.882   3.913 -0.2887 -0.1223  0.2062
  333OPC    HW1 1534   1.847   0.829   3.977  0.5886  0.4421  1.0511
  333OPC    HW2 1535   1.799   0.920   3.887 -0.9742 -1.9097 -0.5869
  333OPC     MW 1536   1.858   0.880   3.919 -0.2604 -0.3030  0.2137
  334OPC     OW 1537   1.891   1.320   0.485  0.1112 -0.2026 -0.2901
  334OPC    HW1 1538   1.903   1.273   0.413  0.8019 -0.3816 -0.0677
  334OPC    HW2 1539   1.812   1.354   0.474  0.1794 -0.2779 -1.1008
  334OPC     MW 1540   1.881   1.318   0.473  0.2233 -0.2403 -0.3770
  335OPC     OW 1541   2.625   1.919   2.232  0.1630  0.5508  0.0120
  335OPC    HW1 1542   2.551   1.920   2.187  0.3290  1.6559 -0.2599
  335OPC    HW2 1543   2.660   1.998   2.217  2.0132 -0.3762 -0.9055
  335OPC     MW 1544   2.620   1.931   2.224  0.4609  0.5771 -0.1637
  336OPC     OW 1545   1.857   2.322   3.815  0.5667  0.8786  0.1880
  336OPC    HW1 1546   1.797   2.374   3.850  1.3645  0.9730  1.4848
  336OPC    HW2 1547   1.866   2.259   3.874 -0.7361 -1.0863 -1.5429
  336OPC     MW 1548   1.849   2.320   3.829  0.4921  0.6022  0.1239
  337OPC     OW 1549   1.640   1.034   3.910  0.8169 -0.3609  0.0147
  337OPC    HW1 1550   1.571   1.011   3.861  1.1047  2.1866 -1.7766
  337OPC    HW2 1551   1.605   1.086   3.971  0.8378 -1.3314  0.8849
  337OPC     MW 1552   1.624   1.038   3.912  0.8625 -0.1280 -0.1215
  338OPC     OW 1553   4.666   1.189   3.254 -0.6307 -0.3637  0.0994
  338OPC    HW1 1554   4.653   1.108   3.223 -3.7121  0.1556 -0.3688
  338OPC    HW2 1555   4.607   1.236   3.210  0.8607  2.1125  0.5863
  338OPC     MW 1556   4.655   1.184   3.243 -0.8655  0.0789  0.1020
  339OPC     OW 1557   1.464   3.821   4.349  0.0790  0.5048  0.2239
  339OPC    HW1 1558   1.460   3.741   4.384 -2.2313  0.9680  1.2037
  339OPC    HW2 1559   1.440   3.808   4.266  1.5160 -0.0363 -0.1312
  339OPC     MW 1560   1.460   3.807   4.342 -0.0500  0.4933  0.3161
  340OPC     OW 1561   0.308   0.118   1.865 -0.0383  1.0598 -0.9634
  340OPC    HW1 1562   0.273   0.070   1.930  2.4523 -2.1052 -1.6923
  340OPC    HW2 1563   0.350   0.182   1.907 -0.4215  0.4804  0.3759
  340OPC     MW 1564   0.309   0.120   1.881  0.2730  0.5067 -0.8733
  341OPC     OW 1565   4.512   2.551   2.674  0.1029 -0.2040  0.3025
  341OPC    HW1 1566   4.564   2.615   2.702 -0.9658  1.3286 -1.0562
  341OPC    HW2 1567   4.516   2.557   2.587  0.0884 -2.1144  0.1254
  341OPC     MW 1568   4.520   2.562   2.665 -0.0572 -0.2598  0.0757
  342OPC     OW 1569   3.296   0.993   0.242  0.0962 -0.4784 -0.4538
  342OPC    HW1 1570   3.307   0.987   0.155  0.1849 -1.5055 -0.3835
  342OPC    HW2 1571   3.317   0.914   0.271 -0.4026 -0.2892  0.4660
  342OPC     MW 1572   3.301   0.981   0.233  0.0356 -0.6022 -0.3075
  343OPC     OW 1573   2.830   0.148   1.850  0.8769 -0.9668 -0.5031
  343OPC    HW1 1574   2.749   0.157   1.819  0.0012 -2.2709  1.2193
  343OPC    HW2 1575   2.846   0.063   1.843  0.9570 -1.1924  1.7143
  343OPC     MW 1576   2.820   0.137   1.845  0.7595 -1.1928  0.0789
  344OPC     OW 1577   1.181   3.640   2.292 -0.2162 -0.3178 -0.4383
  344OPC    HW1 1578   1.231   3.596   2.235 -1.1756 -2.6074  0.3872
  344OPC    HW2 1579   1.220   3.718   2.296  0.4800 -0.3593 -3.4236
  344OPC     MW 1580   1.194   3.645   2.284 -0.2552 -0.6622 -0.7573
  345OPC     OW 1581   4.200   2.642   4.951 -0.6631  0.4461  0.2191
  345OPC    HW1 1582   4.113   2.642   4.951 -0.7590 -1.9200 -1.3795
  345OPC    HW2 1583   4.221   2.558   4.946  1.7452  0.9324  0.6720
  345OPC     MW 1584   4.190   2.630   4.950 -0.3216  0.1684  0.0498
  346OPC     OW 1585   1.280   0.776   4.872 -0.0010 -0.0230 -0.6486
  346OPC    HW1 1586   1.288   0.690   4.854  0.6943 -0.7031  2.3802
  346OPC    HW2 1587   1.297   0.814   4.795  0.0866 -2.5644 -2.0223
  346OPC     MW 1588   1.284   0.769   4.858  0.1146 -0.4989 -0.4041
  347OPC     OW 1589   3.917   1.032   2.355  0.2235  0.7218 -0.1905
  347OPC    HW1 1590   3.917   1.094   2.294 -0.9229  1.2778  0.3307
  347OPC    HW2 1591   3.903   0.958   2.310 -1.2391  1.1992 -0.5741
  347OPC     MW 1592   3.915   1.030   2.340 -0.1618  0.8745 -0.1701
  348OPC     OW 1593   4.828   0.775   1.192  0.0556  0.0192  0.2482
  348OPC    HW1 1594   4.853   0.761   1.274  0.3036 -0.7400  0.0536
  348OPC    HW2 1595   4.899   0.756   1.145 -0.4042 -0.6557 -0.2074
  348OPC     MW 1596   4.842   0.770   1.197  0.0243 -0.1926  0.1522
  349OPC     OW 1597   4.770   1.164   0.507  0.0426 -0.0822 -0.0304
  349OPC    HW1 1598   4.809   1.164   0.429  1.7417  0.1078  0.7754
  349OPC    HW2 1599   4.769   1.248   0.529 -2.0108  0.0747 -0.5531
  349OPC     MW 1600   4.776   1.176   0.498 -0.0095 -0.0310  0.0114
  350OPC     OW 1601   2.694   1.262   2.485  0.7316 -0.2434 -0.7014
  350OPC    HW1 1602   2.684   1.335   2.531 -0.7289 -0.1085 -1.1684
  350OPC    HW2 1603   2.781   1.252   2.480  1.0209  2.0945 -1.6242
  350OPC     MW 1604   2.705   1.272   2.491  0.5586  0.1220 -0.9067
  351OPC     OW 1605   4.903   1.759   0.449 -0.2331 -0.6146  0.2929
  351OPC    HW1 1606   4.924   1.705   0.383 -0.4574  0.7578 -0.9604
  351OPC    HW2 1607   4.831   1.799   0.420  0.1822  0.6726  0.9642
  351OPC     MW 1608   4.895   1.757   0.435 -0.2048 -0.2217  0.2070
  352OPC     OW 1609   0.867   1.295   4.561 -0.3857 -0.2292  0.5373
  352OPC    HW1 1610   0.885   1.380   4.550 -0.1251 -0.1529  1.4760
  352OPC    HW2 1611   0.854   1.266   4.480  3.0964 -0.1203 -0.2187
  352OPC     MW 1612   0.868   1.303   4.547  0.1672 -0.2018  0.5643
  353OPC     OW 1613   4.457   1.337   0.892 -0.2666 -0.1254  0.0722
  353OPC    HW1 1614   4.508   1.393   0.936 -0.8447 -0.6341  1.4176
  353OPC    HW2 1615   4.473   1.357   0.809  2.6158 -0.6733  0.3836
  353OPC     MW 1616   4.467   1.348   0.886  0.0739 -0.2815  0.3170
  354OPC     OW 1617   1.730   2.340   3.383 -0.5916 -0.1682  0.3186
  354OPC    HW1 1618   1.764   2.382   3.314 -1.3776 -2.7605 -1.7786
  354OPC    HW2 1619   1.792   2.347   3.443  0.8105  0.8364 -1.1535
  354OPC     MW 1620   1.744   2.347   3.381 -0.5006 -0.4027 -0.2089
  355OPC     OW 1621   2.571   2.098   1.040  0.3904  0.5075 -0.0921
  355OPC    HW1 1622   2.503   2.095   1.095  1.5744  3.2971  1.7688
  355OPC    HW2 1623   2.639   2.077   1.091  1.2401  0.3709 -1.2472
  355OPC     MW 1624   2.571   2.094   1.055  0.6909  0.8992  0.0122
  356OPC     OW 1625   0.963   0.634   3.360 -0.3258 -0.1407  0.1363
  356OPC    HW1 1626   0.961   0.700   3.303  1.7763 -0.5285 -0.4525
  356OPC    HW2 1627   0.937   0.566   3.312  0.4216 -0.2724 -0.0937
  356OPC     MW 1628   0.959   0.634   3.344  0.0951 -0.2175  0.0153
  357OPC     OW 1629   4.676   1.107   4.296  0.3993  0.2473 -0.5588
  357OPC    HW1 1630   4.713   1.066   4.228  2.9170  0.9761  0.2512
  357OPC    HW2 1631   4.688   1.192   4.277 -0.0397  0.4886  0.2065
  357OPC     MW 1632   4.683   1.114   4.283  0.7064  0.3905 -0.3259
  358OPC     OW 1633   1.862   1.510   4.867 -0.3012  0.1631 -0.5538
  358OPC    HW1 1634   1.851   1.471   4.790 -1.0576 -1.5944  0.3801
  358OPC    HW2 1635   1.793   1.562   4.874 -1.2758 -1.1270 -0.2690
  358OPC     MW 1636   1.850   1.512   4.857 -0.5568 -0.2872 -0.3738
  359OPC     OW 1637   0.373   0.144   0.237 -0.2257 -0.3446 -0.3097
  359OPC    HW1 1638   0.336   0.161   0.314 -0.7786  0.4236 -0.7254
  359OPC    HW2 1639   0.305   0.127   0.186  0.0763 -0.0753 -0.8078
  359OPC     MW 1640   0.357   0.144   0.241 -0.2627 -0.1913 -0.4447
  360OPC     OW 1641   2.527   3.019   5.099 -0.1302 -0.1076 -0.7878
  360OPC    HW1 1642   2.468   2.955   5.105 -0.8798  0.6787  0.7583
  360OPC    HW2 1643   2.594   2.982   5.056  0.8977 -3.0248  2.8583
  360OPC     MW 1644   2.528   3.004   5.093 -0.0890 -0.4224 -0.0207
  361OPC     OW 1645   3.385   0.210   0.467  0.0025  0.1747 -0.1633
  361OPC    HW1 1646   3.379   0.295   0.449 -0.6971 -0.1877 -1.8013
  361OPC    HW2 1647   3.327   0.174   0.413  1.1341 -1.4545 -0.3540
  361OPC     MW 1648   3.375   0.217   0.457  0.0663 -0.1195 -0.4335
  362OPC     OW 1649   3.148   1.307   3.252 -0.3989 -0.4589  0.1052
  362OPC    HW1 1650   3.072   1.348   3.267 -0.3792 -0.3896  0.0183
  362OPC    HW2 1651   3.201   1.372   3.228  0.0368 -0.3125  1.4093
  362OPC     MW 1652   3.144   1.323   3.251 -0.3316 -0.4271  0.2850
  363OPC     OW 1653   2.092   0.204   1.530  0.5721 -0.0042  0.3481
  363OPC    HW1 1654   2.104   0.132   1.578  0.6305 -0.1157  0.1640
  363OPC    HW2 1655   2.050   0.258   1.585 -1.2284 -0.8585 -0.1202
  363OPC     MW 1656   2.087   0.201   1.545  0.3147 -0.1469  0.2518
  364OPC     OW 1657   2.609   4.585   3.228 -0.5317  0.2900 -0.2498
  364OPC    HW1 1658   2.571   4.510   3.251  1.5465 -0.5627  0.7092
  364OPC    HW2 1659   2.607   4.583   3.141 -1.0966 -0.5419 -0.2306
  364OPC     MW 1660   2.603   4.574   3.218 -0.3082  0.0410 -0.1053
  365OPC     OW 1661   3.690   2.375   4.371 -0.6073  0.2286  0.0123
  365OPC    HW1 1662   3.751   2.432   4.347 -0.9924  0.3225 -0.7908
  365OPC    HW2 1663   3.729   2.328   4.433  0.0876  0.6508 -0.0931
  365OPC     MW 1664   3.705   2.376   4.376 -0.5615  0.3048 -0.1221
  366OPC     OW 1665   1.560   3.428   4.317 -0.1258  0.3957  0.0130
  366OPC    HW1 1666   1.618   3.488   4.340  1.0193 -1.0049  0.9996
  366OPC    HW2 1667   1.595   3.392   4.246  0.3626 -0.5825  0.7221
  366OPC     MW 1668   1.573   3.431   4.310  0.1155  0.0443  0.2635
  367OPC     OW 1669   2.902   1.891   3.654  0.2155 -0.3380  0.4728
  367OPC    HW1 1670   2.834   1.856   3.696  0.4751 -0.7214  0.5789
  367OPC    HW2 1671   2.866   1.927   3.583 -0.4723  1.7317  1.7678
  367OPC     MW 1672   2.887   1.891   3.650  0.1522 -0.0889  0.6799
  368OPC     OW 1673   3.223   0.265   1.380  0.1200  0.1469  0.4201
  368OPC    HW1 1674   3.296   0.279   1.424  0.5042 -1.9970  0.5840
  368OPC    HW2 1675   3.238   0.302   1.302  2.1895 -1.8212 -0.2115
  368OPC     MW 1676   3.236   0.273   1.375  0.4826 -0.4605  0.3510
  369OPC     OW 1677   4.460   4.003   0.238 -0.0408 -0.9126  0.2225
  369OPC    HW1 1678   4.457   3.991   0.152 -0.1786 -3.4003  0.5172
  369OPC    HW2 1679   4.396   3.953   0.268 -1.9474  2.1078  1.6633
  369OPC     MW 1680   4.450   3.994   0.230 -0.3428 -0.8339  0.4789
  370OPC     OW 1681   3.265   4.632   3.503 -0.2265  0.0721  0.2390
  370OPC    HW1 1682   3.222   4.698   3.466 -0.5284  0.2538  0.8932
  370OPC    HW2 1683   3.221   4.618   3.578 -1.0331 -1.7641 -0.4936
  370OPC     MW 1684   3.252   4.639   3.509 -0.3902 -0.1724  0.2275
  371OPC     OW 1685   1.521   4.296   2.969  0.6165 -0.0080  0.2453
  371OPC    HW1 1686   1.504   4.353   2.905 -3.2712  0.3096  1.2918
  371OPC    HW2 1687   1.447   4.249   2.974  1.7393 -1.6893  2.8165
  371OPC     MW 1688   1.507   4.298   2.960  0.2081 -0.2096  0.7796
  372OPC     OW 1689   1.940   3.135   1.809  0.1086  0.5525  0.3878
  372OPC    HW1 1690   1.961   3.107   1.889  1.4466  0.3138 -0.0162
  372OPC    HW2 1691   1.922   3.062   1.766  0.5486  0.5779  0.1597
  372OPC     MW 1692   1.941   3.120   1.815  0.3713  0.5209  0.2944
  373OPC     OW 1693   2.138   4.573   4.192  0.5642 -0.1284  0.1262
  373OPC    HW1 1694   2.061   4.607   4.170  1.1386  1.1133 -0.0239
  373OPC    HW2 1695   2.185   4.580   4.119  0.9520 -0.5010  0.3359
  373OPC     MW 1696   2.133   4.579   4.178  0.7063  0.0000  0.1352
  374OPC     OW 1697   4.246   1.444   3.579 -0.1045  0.5031 -0.0331
  374OPC    HW1 1698   4.284   1.369   3.554 -0.5384  0.2239  0.1411
  374OPC    HW2 1699   4.267   1.450   3.664  1.3740  1.4545 -0.4233
  374OPC     MW 1700   4.255   1.434   3.588  0.0498  0.6024 -0.0648
  375OPC     OW 1701   4.101   4.460   3.860 -0.0566  0.2982  0.1069
  375OPC    HW1 1702   4.177   4.434   3.894  0.4484  2.3922  0.7164
  375OPC    HW2 1703   4.045   4.396   3.882  1.5831 -1.5301 -0.7930
  375OPC     MW 1704   4.104   4.447   3.869  0.2601  0.3376  0.0641
  376OPC     OW 1705   0.238   2.598   0.478  0.4386 -0.1038 -0.0617
  376OPC    HW1 1706   0.211   2.515   0.473 -2.0489  0.5921  0.3269
  376OPC    HW2 1707   0.201   2.627   0.551  1.5140  1.3023 -0.0270
  376OPC     MW 1708   0.229   2.590   0.488  0.2300  0.2068  0.0008
  377OPC     OW 1709   3.535   0.403   1.175 -0.7776  0.0788  0.5762
  377OPC    HW1 1710   3.559   0.475   1.217 -1.8317  0.9372 -0.2513
  377OPC    HW2 1711   3.600   0.347   1.192  0.3300  1.3809  0.7830
  377OPC     MW 1712   3.548   0.405   1.184 -0.7697  0.3980  0.4845
  378OPC     OW 1713   0.372   4.781   1.764  0.2540 -0.1286 -0.4261
  378OPC    HW1 1714   0.359   4.860   1.800 -0.0785 -1.8074  3.7288
  378OPC    HW2 1715   0.299   4.767   1.719 -1.1807  0.7216  1.4671
  378OPC     MW 1716   0.359   4.791   1.763 -0.0070 -0.2508  0.4674
  379OPC     OW 1717   1.628   3.450   4.678 -0.4587 -0.6414 -0.3173
  379OPC    HW1 1718   1.708   3.442   4.714 -0.0052  0.1129 -1.1223
  379OPC    HW2 1719   1.622   3.378   4.628  0.3614  0.0408 -1.4346
  379OPC     MW 1720   1.639   3.438   4.676 -0.2706 -0.4293 -0.6013
  380OPC     OW 1721   4.821   3.178   4.966 -0.3449  0.3381  0.5967
  380OPC    HW1 1722   4.854   3.259   4.972 -0.5381  0.4657 -0.0015
  380OPC    HW2 1723   4.820   3.151   5.049  1.5592  0.1975  0.6148
  380OPC     MW 1724   4.825   3.186   4.979 -0.0920  0.3363  0.5107
  381OPC     OW 1725   0.855   3.592   3.417  0.2389  0.2181  0.3030
  381OPC    HW1 1726   0.872   3.670   3.383 -0.5286  1.0284  1.6748
  381OPC    HW2 1727   0.923   3.543   3.392  0.3345  1.0895 -1.2455
  381OPC     MW 1728   0.868   3.596   3.409  0.1396  0.4665  0.2769
  382OPC     OW 1729   3.825   1.919   2.340  0.2021  0.4714 -0.0260
  382OPC    HW1 1730   3.769   1.986   2.338  0.1958  0.5393  1.4438
  382OPC    HW2 1731   3.774   1.850   2.326 -0.0300  0.6364 -0.0041
  382OPC     MW 1732   3.809   1.919   2.337  0.1669  0.5057  0.1943
  383OPC     OW 1733   2.621   0.938   4.999  0.1911 -0.1456  0.1077
  383OPC    HW1 1734   2.619   1.011   4.951  0.0953  0.2418  0.6921
  383OPC    HW2 1735   2.642   0.966   5.079 -0.2962 -0.7032  0.4398
  383OPC     MW 1736   2.624   0.953   5.004  0.1049 -0.1707  0.2429
  384OPC     OW 1737   0.207   2.003   4.200 -0.3174  0.6798 -0.5895
  384OPC    HW1 1738   0.137   1.988   4.250  0.0370 -2.8481 -0.8832
  384OPC    HW2 1739   0.177   1.988   4.119  0.4594  0.5374 -0.8587
  384OPC     MW 1740   0.192   1.999   4.195 -0.1503  0.1377 -0.6726
  385OPC     OW 1741   4.912   2.234   0.995 -0.6295  0.2544  0.1959
  385OPC    HW1 1742   4.909   2.300   1.053 -0.7227 -0.0754  0.5712
  385OPC    HW2 1743   4.984   2.252   0.949 -0.9341  0.8966 -0.0442
  385OPC     MW 1744   4.922   2.247   0.997 -0.6883  0.3006  0.2158
  386OPC     OW 1745   0.321   3.526   3.010 -0.1480  0.3074 -0.2732
  386OPC    HW1 1746   0.347   3.457   2.964  2.7448  1.3003 -0.3237
  386OPC    HW2 1747   0.332   3.501   3.093 -0.9080  0.1008 -0.2265
  386OPC     MW 1748   0.327   3.512   3.016  0.1671  0.4234 -0.2737
  387OPC     OW 1749   4.190   4.083   3.948 -0.0967  0.4008 -0.7431
  387OPC    HW1 1750   4.173   3.997   3.956  0.5930  0.0123 -2.8202
  387OPC    HW2 1751   4.119   4.114   3.908 -0.7985  1.0533  0.9137
  387OPC     MW 1752   4.177   4.075   3.943 -0.0982  0.4396 -0.8053
  388OPC     OW 1753   3.607   0.665   2.363  0.2379 -0.3716 -0.2821
  388OPC    HW1 1754   3.641   0.730   2.409  0.6925 -0.7353 -0.0964
  388OPC    HW2 1755   3.528   0.653   2.399  0.3964 -0.3269  0.0836
  388OPC     MW 1756   3.600   0.673   2.375  0.3285 -0.4188 -0.2006
  389OPC     OW 1757   1.585   3.228   4.532 -0.0257  0.6143 -0.3174
  389OPC    HW1 1758   1.560   3.277   4.465 -2.1652  1.0038  0.6833
  389OPC    HW2 1759   1.581   3.147   4.501 -1.6706  0.7465 -0.5124
  389OPC     MW 1760   1.581   3.223   4.518 -0.5847  0.6913 -0.1984
  390OPC     OW 1761   1.052   2.250   4.023  0.4242 -0.0069  0.0400
  390OPC    HW1 1762   1.097   2.175   4.024  1.2501  0.4711 -0.5320
  390OPC    HW2 1763   1.097   2.300   3.968 -1.1088  0.3013 -0.9976
  390OPC     MW 1764   1.065   2.246   4.015  0.3198  0.1093 -0.1979
  391OPC     OW 1765   4.650   3.103   2.339 -0.1283 -0.2012 -0.1191
  391OPC    HW1 1766   4.648   3.090   2.253 -2.5881  0.6631 -0.2770
  391OPC    HW2 1767   4.632   3.188   2.347 -1.5815 -0.5909  1.2549
  391OPC     MW 1768   4.647   3.113   2.328 -0.7062 -0.1310  0.0606
  392OPC     OW 1769   4.087   1.077   3.507 -0.3660  0.3661 -0.3847
  392OPC    HW1 1770   4.011   1.088   3.465 -0.4342 -1.1182 -0.7192
  392OPC    HW2 1771   4.072   1.008   3.558  1.0939 -0.7067 -1.3196
  392OPC     MW 1772   4.073   1.068   3.509 -0.1607 -0.0116 -0.5722
  393OPC     OW 1773   0.105   0.956   2.838 -0.5386  0.3437 -0.8528
  393OPC    HW1 1774   0.110   0.912   2.914  2.7249 -0.5972 -1.4723
  393OPC    HW2 1775   0.137   0.900   2.780 -0.9744  1.8177 -2.5868
  393OPC     MW 1776   0.110   0.941   2.841 -0.1209  0.4224 -1.2003
  394OPC     OW 1777   4.685   3.116   2.063  0.0386  0.6874  0.6332
  394OPC    HW1 1778   4.756   3.064   2.061 -0.6319 -0.2464 -0.1396
  394OPC    HW2 1779   4.717   3.194   2.041  0.8169  0.2394  0.1034
  394OPC     MW 1780   4.701   3.120   2.059  0.0544  0.4833  0.4408
  395OPC     OW 1781   4.249   3.325   2.280 -0.2772 -0.4825  0.6992
  395OPC    HW1 1782   4.171   3.360   2.260  0.0969  0.0543  0.1587
  395OPC    HW2 1783   4.301   3.354   2.217  0.7822  0.6533  2.0370
  395OPC     MW 1784   4.245   3.335   2.268 -0.0653 -0.2354  0.8171
  396OPC     OW 1785   4.902   0.728   2.240  0.1399  0.4818 -0.3943
  396OPC    HW1 1786   4.883   0.765   2.317  1.5644  1.4058 -0.4538
  396OPC    HW2 1787   4.956   0.785   2.202  3.6498 -2.1613  0.1088
  396OPC     MW 1788   4.907   0.742   2.246  0.8690  0.2279 -0.3287
  397OPC     OW 1789   4.363   4.373   3.902  0.3037  0.2918 -0.0994
  397OPC    HW1 1790   4.379   4.449   3.942 -2.1927  0.7503  0.1917
  397OPC    HW2 1791   4.402   4.314   3.954  1.1885  1.2596  0.3633
  397OPC     MW 1792   4.371   4.376   3.916  0.0656  0.5026  0.0119
  398OPC     OW 1793   3.188   3.681   0.348 -0.4510 -0.4026 -0.0115
  398OPC    HW1 1794   3.127   3.708   0.404 -0.6204  2.3258 -1.3263
  398OPC    HW2 1795   3.149   3.618   0.303 -1.5203 -0.2244  0.6497
  398OPC     MW 1796   3.174   3.676   0.349 -0.6340  0.0268 -0.1081
  399OPC     OW 1797   2.892   1.873   3.092 -0.1404 -0.4085  0.1352
  399OPC    HW1 1798   2.835   1.939   3.087  1.5232  1.3709  2.0290
  399OPC    HW2 1799   2.863   1.826   3.160 -0.9422 -1.2513 -0.7737
  399OPC     MW 1800   2.879   1.876   3.101 -0.0130 -0.2702  0.2805
  400OPC     OW 1801   2.074   0.801   0.975  0.0371  0.5817  0.1257
  400OPC    HW1 1802   2.105   0.779   0.896  0.6628 -0.2663  0.5964
  400OPC    HW2 1803   2.146   0.819   1.021 -0.2506 -0.0363  0.8331
  400OPC     MW 1804   2.089   0.800   0.970  0.0871  0.3651  0.2998
  401OPC     OW 1805   1.888   3.189   4.477 -0.6961  0.0667  0.1487
  401OPC    HW1 1806   1.813   3.148   4.492 -0.7862  0.2018  0.0688
  401OPC    HW2 1807   1.948   3.135   4.510 -0.6887 -0.8312 -1.2663
  401OPC     MW 1808   1.886   3.175   4.484 -0.7084 -0.0461 -0.0722
  402OPC     OW 1809   4.517   2.281   2.777  0.6520 -0.2394 -0.0404
  402OPC    HW1 1810   4.558   2.320   2.843  0.7694  1.2996 -0.9838
  402OPC    HW2 1811   4.506   2.345   2.719  0.7009 -1.5878 -1.5895
  402OPC     MW 1812   4.521   2.296   2.778  0.6766 -0.2112 -0.4086
  403OPC     OW 1813   1.608   0.701   2.129 -0.3097  0.1946  0.3380
  403OPC    HW1 1814   1.540   0.655   2.097  0.6735 -0.5208 -0.7962
  403OPC    HW2 1815   1.670   0.640   2.141  0.1105  0.8145  1.4937
  403OPC     MW 1816   1.607   0.685   2.126 -0.1024  0.1805  0.3411
  404OPC     OW 1817   4.759   1.832   3.883  0.4160  0.3983  0.1752
  404OPC    HW1 1818   4.709   1.768   3.914  0.4394  0.7851  1.0635
  404OPC    HW2 1819   4.718   1.858   3.811 -0.0598 -0.0257  0.2855
  404OPC     MW 1820   4.746   1.826   3.877  0.3493  0.3928  0.3227
  405OPC     OW 1821   0.548   1.621   3.301  0.0843 -0.3608 -0.7251
  405OPC    HW1 1822   0.483   1.670   3.331  1.7558  2.8861 -1.8401
  405OPC    HW2 1823   0.618   1.652   3.343  1.1589 -2.6871 -0.6384
  405OPC     MW 1824   0.549   1.633   3.311  0.4900 -0.2249 -0.8769
  406OPC     OW 1825   2.024   1.117   3.873  0.0570  0.0371 -0.5404
  406OPC    HW1 1826   2.103   1.101   3.840  0.4049  0.9637 -0.1860
  406OPC    HW2 1827   1.992   1.037   3.889  1.5597 -0.3567  0.7724
  406OPC     MW 1828   2.031   1.103   3.871  0.3303  0.1158 -0.2942
  407OPC     OW 1829   1.310   4.114   1.087  0.2019 -0.1405 -0.1643
  407OPC    HW1 1830   1.319   4.027   1.087  0.0190 -0.1640  0.5021
  407OPC    HW2 1831   1.390   4.142   1.066  0.2861 -0.4646 -0.2859
  407OPC     MW 1832   1.323   4.106   1.084  0.1873 -0.1919 -0.0838
  408OPC     OW 1833   3.861   2.045   3.510  0.0553 -0.2501  0.2818
  408OPC    HW1 1834   3.824   2.069   3.585  3.7738  0.5501  2.0857
  408OPC    HW2 1835   3.895   2.119   3.479  0.7158 -1.0206 -0.9008
  408OPC     MW 1836   3.860   2.060   3.516  0.7023 -0.2458  0.3737
  409OPC     OW 1837   1.989   0.181   2.889  0.5089  0.1308 -0.0237
  409OPC    HW1 1838   1.951   0.257   2.868 -0.5536 -0.2995  0.2663
  409OPC    HW2 1839   2.035   0.160   2.818  1.1882  1.2515  0.0561
  409OPC     MW 1840   1.990   0.189   2.875  0.4523  0.2328  0.0309
  410OPC     OW 1841   1.182   1.721   0.453  0.1752  0.2764  0.7981
  410OPC    HW1 1842   1.255   1.764   0.474  0.9158 -0.6698  0.2331
  410OPC    HW2 1843   1.197   1.640   0.480  0.1479 -0.3990 -1.0767
  410OPC     MW 1844   1.195   1.716   0.460  0.2806  0.0369  0.4377
  411OPC     OW 1845   0.336   4.073   1.793 -0.0526  0.5933  0.1067
  411OPC    HW1 1846   0.405   4.046   1.747  0.4593 -0.5114  1.4533
  411OPC    HW2 1847   0.268   4.049   1.744  0.4893  0.2760 -0.5029
  411OPC     MW 1848   0.336   4.065   1.779  0.1031  0.3829  0.2155
  412OPC     OW 1849   1.923   4.699   3.385 -0.2737 -0.3365  0.1087
  412OPC    HW1 1850   1.875   4.648   3.333 -0.2628  0.6905 -0.9365
  412OPC    HW2 1851   2.003   4.692   3.352  0.0222 -0.8339  0.9069
  412OPC     MW 1852   1.927   4.690   3.372 -0.2285 -0.2582  0.0721
  413OPC     OW 1853   0.857   3.063   4.753 -0.1307 -0.5738 -0.3893
  413OPC    HW1 1854   0.919   3.040   4.810 -0.7913 -1.6157 -0.0773
  413OPC    HW2 1855   0.841   2.990   4.708 -0.3188 -0.0197 -1.2637
  413OPC     MW 1856   0.864   3.049   4.755 -0.2560 -0.6459 -0.4718
  414OPC     OW 1857   0.520   2.540   4.271 -0.0954  0.3215  0.0801
  414OPC    HW1 1858   0.454   2.531   4.328 -0.0075  2.3674  0.5654
  414OPC    HW2 1859   0.506   2.618   4.235  3.2413  1.9895  1.8997
  414OPC     MW 1860   0.508   2.550   4.274  0.4105  0.8702  0.4206
  415OPC     OW 1861   4.042   3.528   4.565 -0.9345 -0.2498  0.1995
  415OPC    HW1 1862   4.099   3.583   4.601 -0.1032 -0.2772 -1.0387
  415OPC    HW2 1863   4.079   3.450   4.579 -0.5123 -0.2471 -0.8464
  415OPC     MW 1864   4.056   3.524   4.572 -0.7493 -0.2534 -0.1378
  416OPC     OW 1865   3.246   1.342   0.373  0.3285  0.0911 -0.3608
  416OPC    HW1 1866   3.300   1.331   0.440  0.0118 -0.7216 -0.2261
  416OPC    HW2 1867   3.182   1.285   0.388 -0.3582  0.7329 -0.7362
  416OPC     MW 1868   3.244   1.332   0.385  0.1802  0.0659 -0.3963
  417OPC     OW 1869   1.765   4.044   2.284 -0.2436 -0.3358 -0.2282
  417OPC    HW1 1870   1.733   4.067   2.362  0.9059 -2.3514  0.9002
  417OPC    HW2 1871   1.735   3.963   2.273  0.1788 -0.3288 -1.5779
  417OPC     MW 1872   1.756   4.035   2.294 -0.0113 -0.6325 -0.2609
  418OPC     OW 1873   2.561   4.790   1.484  0.2321 -0.2756  0.3439
  418OPC    HW1 1874   2.484   4.750   1.470  0.8318 -1.2958 -0.1898
  418OPC    HW2 1875   2.552   4.825   1.563 -0.6226 -0.7836  0.4812
  418OPC     MW 1876   2.548   4.789   1.494  0.1944 -0.5014  0.2853
  419OPC     OW 1877   1.468   0.550   3.910  0.8449  0.6922 -0.1690
  419OPC    HW1 1878   1.482   0.619   3.962  0.4963  0.9369 -0.3892
  419OPC    HW2 1879   1.388   0.523   3.932  0.9941  0.3344 -0.0607
  419OPC     MW 1880   1.459   0.556   3.921  0.8154  0.6754 -0.1855
  420OPC     OW 1881   3.242   1.503   1.905 -0.0614  0.6710  0.1790
  420OPC    HW1 1882   3.263   1.484   1.822 -0.5755 -0.2088  0.2368
  420OPC    HW2 1883   3.160   1.473   1.912  0.5302 -0.7640  1.4732
  420OPC     MW 1884   3.233   1.496   1.894 -0.0499  0.3291  0.3787
  421OPC     OW 1885   2.331   0.935   5.067 -0.3228  0.5502 -0.3891
  421OPC    HW1 1886   2.325   0.953   5.152  0.6271 -2.0528  0.3467
  421OPC    HW2 1887   2.414   0.952   5.048 -0.6301  1.5186 -0.9492
  421OPC     MW 1888   2.342   0.940   5.077 -0.2279  0.3087 -0.3631
  422OPC     OW 1889   4.468   2.963   0.348 -0.3299 -0.6020 -0.2415
  422OPC    HW1 1890   4.554   2.968   0.331 -0.5209 -2.9928 -2.4989
  422OPC    HW2 1891   4.461   2.890   0.395 -0.8495  1.5269  3.3375
  422OPC     MW 1892   4.480   2.953   0.352 -0.4349 -0.6407 -0.0463
  423OPC     OW 1893   2.533   2.680   1.297  0.2556  0.7120  0.5952
  423OPC    HW1 1894   2.612   2.684   1.261  0.9669 -0.6424  1.8689
  423OPC    HW2 1895   2.541   2.729   1.368  0.4050 -0.4544  1.4220
  423OPC     MW 1896   2.546   2.688   1.302  0.3828  0.3397  0.9055
  424OPC     OW 1897   0.764   4.857   3.609 -0.1959  0.2833 -0.3046
  424OPC    HW1 1898   0.743   4.905   3.679  0.1097  0.1001 -0.0833
  424OPC    HW2 1899   0.819   4.909   3.565 -0.1220  0.2645 -0.2344
  424OPC     MW 1900   0.769   4.872   3.613 -0.1399  0.2534 -0.2615
  425OPC     OW 1901   4.500   3.763   1.518 -0.1051 -0.0195  0.4047
  425OPC    HW1 1902   4.419   3.731   1.520  0.2789 -1.3351 -1.5423
  425OPC    HW2 1903   4.492   3.837   1.471 -0.1376 -0.3196 -0.0651
  425OPC     MW 1904   4.487   3.770   1.511 -0.0532 -0.2582  0.0477
  426OPC     OW 1905   2.907   4.146   1.001  0.4108 -0.1504  0.1519
  426OPC    HW1 1906   2.927   4.065   0.977  1.6395  0.3397 -0.6003
  426OPC    HW2 1907   2.970   4.168   1.056  0.7938  0.6992 -0.5965
  426OPC     MW 1908   2.919   4.138   1.005  0.6487  0.0477 -0.0698
  427OPC     OW 1909   3.568   0.562   4.939  0.1413  0.0709 -0.0789
  427OPC    HW1 1910   3.545   0.562   5.023 -1.2525  0.4302 -0.4218
  427OPC    HW2 1911   3.519   0.498   4.905 -0.8468  1.2624 -0.9728
  427OPC     MW 1912   3.557   0.553   4.946 -0.2105  0.3000 -0.2615
  428OPC     OW 1913   1.056   1.333   4.184 -0.6436 -0.1127  0.0582
  428OPC    HW1 1914   1.125   1.363   4.140 -0.8391 -2.4068 -1.9873
  428OPC    HW2 1915   1.090   1.274   4.239 -0.8781 -0.7492 -0.4697
  428OPC     MW 1916   1.071   1.329   4.186 -0.7072 -0.5456 -0.3219
  429OPC     OW 1917   1.946   3.882   4.782  0.1952 -0.4587  0.3030
  429OPC    HW1 1918   1.967   3.929   4.712  0.3936  0.1907  0.7827
  429OPC    HW2 1919   1.858   3.879   4.779  0.1976 -0.3235  0.0982
  429OPC     MW 1920   1.936   3.889   4.771  0.2249 -0.3427  0.3438
  430OPC     OW 1921   1.115   0.537   0.550 -0.0941 -0.4692 -0.3594
  430OPC    HW1 1922   1.198   0.537   0.578  0.1506  2.5270 -0.8485
  430OPC    HW2 1923   1.103   0.455   0.523  3.3861 -0.5292 -2.2128
  430OPC     MW 1924   1.125   0.525   0.550  0.4561 -0.0355 -0.7055
  431OPC     OW 1925   2.303   1.602   4.901  0.3512 -0.4438 -0.2815
  431OPC    HW1 1926   2.313   1.611   4.987  1.0803  0.5286 -0.4525
  431OPC    HW2 1927   2.220   1.623   4.888  0.8913  2.0965 -0.1083
  431OPC     MW 1928   2.292   1.606   4.912  0.5388  0.0750 -0.2813
  432OPC     OW 1929   3.356   3.103   2.357  0.3339  0.5136 -0.2259
  432OPC    HW1 1930   3.334   3.020   2.374  2.0757 -0.0282 -0.3984
  432OPC    HW2 1931   3.284   3.136   2.320 -0.8337 -0.5363  0.9864
  432OPC     MW 1932   3.342   3.095   2.354  0.4189  0.2786 -0.0722
  433OPC     OW 1933   1.607   1.440   0.492  0.4477 -0.1368  0.1408
  433OPC    HW1 1934   1.538   1.389   0.511  0.9016 -1.4107 -1.4441
  433OPC    HW2 1935   1.584   1.476   0.416  1.1430  0.1545  0.0706
  433OPC     MW 1936   1.593   1.438   0.483  0.6174 -0.2819 -0.1037
  434OPC     OW 1937   3.996   1.424   1.686 -0.4574  0.1868 -0.1072
  434OPC    HW1 1938   4.007   1.508   1.705 -1.1531  0.1541  0.4576
  434OPC    HW2 1939   3.923   1.423   1.638  0.6699  0.1394 -1.9175
  434OPC     MW 1940   3.987   1.436   1.681 -0.3936  0.1750 -0.2912
  435OPC     OW 1941   1.396   0.622   1.904 -0.4163 -0.6937 -0.1368
  435OPC    HW1 1942   1.321   0.618   1.860 -0.7144 -0.4522  0.3499
  435OPC    HW2 1943   1.456   0.626   1.841 -0.9262  1.7981 -0.5575
  435OPC     MW 1944   1.394   0.622   1.888 -0.5357 -0.2899 -0.1271
  436OPC     OW 1945   4.574   0.532   3.304  0.3509  0.2446  0.4525
  436OPC    HW1 1946   4.499   0.556   3.268  0.8968  0.2656 -0.7293
  436OPC    HW2 1947   4.628   0.525   3.236  1.2691 -0.3378  1.2084
  436OPC     MW 1948   4.571   0.534   3.288  0.5672  0.1617  0.3896
  437OPC     OW 1949   3.200   3.910   3.776 -0.2625 -0.0975  0.4567
  437OPC    HW1 1950   3.275   3.953   3.769 -0.7627  0.7630  0.1781
  437OPC    HW2 1951   3.207   3.847   3.716 -0.2383  0.7271 -0.4378
  437OPC     MW 1952   3.212   3.907   3.766 -0.3328  0.1514  0.2834
  438OPC     OW 1953   3.656   2.161   1.631  0.1428 -0.0278 -0.2491
  438OPC    HW1 1954   3.580   2.134   1.665 -0.2290  0.3002 -0.7994
  438OPC    HW2 1955   3.687   2.216   1.692 -0.9357  1.2342 -0.7867
  438OPC     MW 1956   3.649   2.165   1.645 -0.0714  0.2071 -0.4098
  439OPC     OW 1957   1.864   3.196   0.497 -0.0969 -0.2088  0.1810
  439OPC    HW1 1958   1.914   3.163   0.560  1.4792 -1.6216 -1.6971
  439OPC    HW2 1959   1.879   3.282   0.502 -0.8902 -0.1352  2.3776
  439OPC     MW 1960   1.873   3.204   0.507  0.0187 -0.4066  0.2280
  440OPC     OW 1961   2.554   1.444   3.933  0.3617 -0.0996  0.0918
  440OPC    HW1 1962   2.512   1.517   3.953  0.7885  0.0736  0.3858
  440OPC    HW2 1963   2.515   1.416   3.861  0.9965  1.0872 -0.7512
  440OPC     MW 1964   2.542   1.451   3.925  0.5184  0.1013  0.0106
  441OPC     OW 1965   3.254   4.307   5.116  0.2317  0.3284 -0.2470
  441OPC    HW1 1966   3.311   4.371   5.131  0.8877 -0.3662  0.3109
  441OPC    HW2 1967   3.261   4.256   5.187 -0.5417 -0.1690 -0.5123
  441OPC     MW 1968   3.264   4.309   5.129  0.2143  0.1523 -0.2036
  442OPC     OW 1969   1.050   4.432   0.433  0.3983 -0.2166  0.6195
  442OPC    HW1 1970   0.995   4.406   0.370  1.2404 -1.7097  0.4496
  442OPC    HW2 1971   1.117   4.466   0.388  0.2083  0.3861  0.7843
  442OPC     MW 1972   1.052   4.433   0.417  0.4946 -0.3479  0.6187
  443OPC     OW 1973   3.645   3.673   2.188 -0.2009 -0.3348 -0.7998
  443OPC    HW1 1974   3.568   3.698   2.221  0.7336 -0.1266  1.3577
  443OPC    HW2 1975   3.702   3.726   2.227  1.0490 -0.3183 -2.5418
  443OPC     MW 1976   3.642   3.685   2.198  0.1217 -0.3016 -0.7383
  444OPC     OW 1977   1.012   2.650   0.085  0.1469  0.1696  0.0977
  444OPC    HW1 1978   0.950   2.668   0.026  0.2603 -0.4978 -0.2406
  444OPC    HW2 1979   0.982   2.686   0.159  0.1371  1.2748 -0.4161
  444OPC     MW 1980   0.998   2.658   0.087  0.1622  0.2342 -0.0282
  445OPC     OW 1981   0.772   2.171   3.956  0.2366 -0.1512 -0.2125
  445OPC    HW1 1982   0.835   2.227   3.974 -0.7818  0.5502  1.3285
  445OPC    HW2 1983   0.812   2.110   3.907  1.6452  1.2059 -0.8314
  445OPC     MW 1984   0.787   2.170   3.951  0.2942  0.1528 -0.0763
  446OPC     OW 1985   4.439   0.071   0.393 -0.3705 -0.1318  0.6750
  446OPC    HW1 1986   4.421   0.022   0.323  0.0389  1.5274 -0.6668
  446OPC    HW2 1987   4.493   0.021   0.439 -0.3710 -1.1433 -0.3669
  446OPC     MW 1988   4.444   0.056   0.389 -0.3104 -0.0362  0.3229
  447OPC     OW 1989   3.993   4.138   0.636  0.0682  0.2673  0.3173
  447OPC    HW1 1990   4.021   4.214   0.603  0.5348 -0.1545 -0.2902
  447OPC    HW2 1991   3.997   4.150   0.722  1.1267  0.5893  0.2369
  447OPC     MW 1992   3.998   4.151   0.643  0.2935  0.2527  0.2156
  448OPC     OW 1993   3.995   3.644   4.271  0.1227  0.1958 -0.5447
  448OPC    HW1 1994   3.966   3.721   4.302  0.2615  0.4396 -1.0091
  448OPC    HW2 1995   4.013   3.598   4.342  1.6797  1.2074 -0.2403
  448OPC     MW 1996   3.993   3.649   4.286  0.3731  0.3814 -0.5684
  449OPC     OW 1997   0.876   0.693   0.958  0.2493 -0.6978 -0.5111
  449OPC    HW1 1998   0.800   0.653   0.968  0.4625 -0.6423  1.8905
  449OPC    HW2 1999   0.934   0.633   0.984  1.0963 -0.7818 -2.4145
  449OPC     MW 2000   0.873   0.678   0.963  0.4059 -0.7020 -0.4375
  450OPC     OW 2001   0.217   2.989   4.670 -0.0031  0.1990 -0.0897
  450OPC    HW1 2002   0.251   3.008   4.592  0.5900 -1.1854 -0.2070
  450OPC    HW2 2003   0.183   3.064   4.697  2.8702  1.6410 -0.0987
  450OPC     MW 2004   0.217   3.003   4.663  0.5089  0.2077 -0.1085
  451OPC     OW 2005   3.875   3.791   2.423 -0.3231 -0.0560 -1.0702
  451OPC    HW1 2006   3.940   3.792   2.364  0.3596 -1.7700 -0.4142
  451OPC    HW2 2007   3.844   3.710   2.418 -1.2313  0.2075 -0.0951
  451OPC     MW 2008   3.880   3.779   2.413 -0.3564 -0.2704 -0.8292
  452OPC     OW 2009   0.374   4.269   2.390  0.6882  0.0934  0.2709
  452OPC    HW1 2010   0.316   4.263   2.325  0.2588  0.0988  0.6457
  452OPC    HW2 2011   0.358   4.197   2.438 -0.4281  1.0939  1.5105
  452OPC     MW 2012   0.363   4.258   2.388  0.4599  0.2420  0.5095
  453OPC     OW 2013   3.194   3.548   3.469  0.5203  0.3159 -0.1010
  453OPC    HW1 2014   3.208   3.463   3.482  1.6761  0.6399  0.9265
  453OPC    HW2 2015   3.213   3.559   3.385 -1.3989 -0.7477 -0.7343
  453OPC     MW 2016   3.199   3.537   3.459  0.4075  0.2066 -0.0428
  454OPC     OW 2017   3.084   2.796   3.172 -0.1741  0.1970 -0.0817
  454OPC    HW1 2018   3.103   2.874   3.137  0.4468 -1.0368 -2.7936
  454OPC    HW2 2019   2.998   2.799   3.185 -0.2480  1.1315 -0.7302
  454OPC     MW 2020   3.074   2.808   3.169 -0.0931  0.1527 -0.5780
  455OPC     OW 2021   4.233   4.310   4.710  0.2506  0.6058  0.0869
  455OPC    HW1 2022   4.237   4.329   4.625  2.1533 -0.8790 -0.2252
  455OPC    HW2 2023   4.280   4.236   4.717 -1.3393 -0.3129  2.1607
  455OPC     MW 2024   4.241   4.302   4.698  0.2966  0.2506  0.3471
  456OPC     OW 2025   3.221   1.672   4.858  0.6938  0.1295  0.1527
  456OPC    HW1 2026   3.265   1.597   4.861 -0.1646 -0.3494  2.1407
  456OPC    HW2 2027   3.157   1.661   4.916  0.1122  2.1442 -0.0246
  456OPC     MW 2028   3.218   1.659   4.867  0.4809  0.3564  0.4201
  457OPC     OW 2029   0.364   2.919   2.196 -0.1768  0.2787  0.2703
  457OPC    HW1 2030   0.402   2.948   2.269  1.1127 -0.5855 -0.0131
  457OPC    HW2 2031   0.306   2.981   2.177 -1.7792 -0.2325  2.9228
  457OPC     MW 2032   0.361   2.932   2.204 -0.2230  0.0756  0.6204
  458OPC     OW 2033   3.821   3.285   3.566 -0.3347 -0.6692  0.1237
  458OPC    HW1 2034   3.885   3.227   3.554 -1.0325 -1.4311 -0.0093
  458OPC    HW2 2035   3.758   3.239   3.603 -1.9996 -0.7405 -2.5456
  458OPC     MW 2036   3.821   3.270   3.570 -0.6835 -0.7924 -0.2903
  459OPC     OW 2037   4.037   1.368   5.095  0.1364  0.1431  0.0745
  459OPC    HW1 2038   4.115   1.387   5.062  1.0635 -1.1677  1.3991
  459OPC    HW2 2039   4.017   1.292   5.059 -1.1547  1.0352 -1.2115
  459OPC     MW 2040   4.045   1.360   5.085  0.0825  0.0813  0.0801
  460OPC     OW 2041   4.081   4.398   0.539  0.3234  0.0018 -0.3669
  460OPC    HW1 2042   4.038   4.414   0.465 -0.8924  0.7886  0.4497
  460OPC    HW2 2043   4.163   4.421   0.522  0.1582 -0.2644 -1.5910
  460OPC     MW 2044   4.086   4.404   0.526  0.1194  0.0784 -0.4271
  461OPC     OW 2045   0.689   0.728   4.569 -0.1672  0.6036 -0.3842
  461OPC    HW1 2046   0.645   0.796   4.601 -2.2233 -0.2794 -1.1200
  461OPC    HW2 2047   0.741   0.704   4.635 -1.0897  1.4863  0.7096
  461OPC     MW 2048   0.690   0.734   4.583 -0.6072  0.6035 -0.3312
  462OPC     OW 2049   2.154   2.198   0.968 -0.6031  0.1573 -0.0808
  462OPC    HW1 2050   2.070   2.188   0.948  0.2934 -3.0874 -3.1058
  462OPC    HW2 2051   2.184   2.251   0.905 -0.2625  0.9984  0.7670
  462OPC     MW 2052   2.146   2.204   0.956 -0.4205 -0.1978 -0.4025
  463OPC     OW 2053   1.723   1.821   0.403  0.0184  0.3842 -0.4393
  463OPC    HW1 2054   1.783   1.777   0.359  1.0722  0.1017  1.2008
  463OPC    HW2 2055   1.766   1.892   0.431 -0.0224 -0.3516  1.6847
  463OPC     MW 2056   1.738   1.825   0.401  0.1681  0.2338  0.1167
  464OPC     OW 2057   2.136   1.662   3.267 -0.1962 -0.1704  0.2142
  464OPC    HW1 2058   2.079   1.727   3.261  0.6077  0.5489  0.1417
  464OPC    HW2 2059   2.195   1.691   3.324  1.4961  0.2209 -1.6192
  464OPC     MW 2060   2.136   1.676   3.275  0.1726 -0.0063 -0.0674
  465OPC     OW 2061   3.351   4.673   4.471  0.4900  0.2929 -0.1454
  465OPC    HW1 2062   3.363   4.759   4.470 -0.3348  0.4188 -0.3486
  465OPC    HW2 2063   3.429   4.641   4.493  1.3563  0.9977 -2.0027
  465OPC     MW 2064   3.364   4.681   4.474  0.4961  0.4156 -0.4499
  466OPC     OW 2065   3.047   3.464   2.905 -0.1802  0.1955  0.6416
  466OPC    HW1 2066   3.058   3.453   2.819  0.9093 -0.6867  0.8597
  466OPC    HW2 2067   3.118   3.509   2.929  0.6476 -1.4037  1.3747
  466OPC     MW 2068   3.059   3.469   2.896  0.1030 -0.1711  0.7821
  467OPC     OW 2069   4.185   3.780   0.718 -0.8889  0.4634  0.2068
  467OPC    HW1 2070   4.175   3.836   0.652 -0.3014 -0.5172 -0.7262
  467OPC    HW2 2071   4.248   3.727   0.691  0.3026  0.8161  2.0815
  467OPC     MW 2072   4.193   3.781   0.704 -0.6258  0.3706  0.3459
  468OPC     OW 2073   4.886   3.129   2.482  0.1459  0.2233  0.2449
  468OPC    HW1 2074   4.839   3.119   2.409  1.2113 -1.1588 -0.2892
  468OPC    HW2 2075   4.826   3.121   2.545 -0.8177  1.6288 -0.4272
  468OPC     MW 2076   4.870   3.126   2.481  0.1612  0.2267  0.0666
  469OPC     OW 2077   2.355   0.142   3.110  0.2166  0.0389  0.6779
  469OPC    HW1 2078   2.272   0.115   3.102  0.4781 -0.8139  0.6843
  469OPC    HW2 2079   2.366   0.198   3.045 -0.3565  0.1292  0.6572
  469OPC     MW 2080   2.344   0.146   3.099  0.1706 -0.0737  0.6757
  470OPC     OW 2081   2.384   0.708   2.252 -0.2496 -0.6451  0.1563
  470OPC    HW1 2082   2.348   0.738   2.325  1.5174 -0.7489  1.1059
  470OPC    HW2 2083   2.396   0.781   2.204  0.4235 -0.3132  0.8156
  470OPC     MW 2084   2.380   0.723   2.256  0.1110 -0.6114  0.3940
  471OPC     OW 2085   1.303   3.395   1.236 -0.5719 -0.2949 -0.2637
  471OPC    HW1 2086   1.280   3.452   1.174 -1.3968  0.3814  0.6351
  471OPC    HW2 2087   1.370   3.351   1.200 -0.4357  0.6969 -1.2714
  471OPC     MW 2088   1.310   3.397   1.221 -0.6735 -0.0485 -0.2798
  472OPC     OW 2089   3.375   2.114   0.515  0.4456 -0.1472  0.4540
  472OPC    HW1 2090   3.346   2.034   0.536  0.4608 -0.4069 -0.4282
  472OPC    HW2 2091   3.376   2.112   0.427  0.0514  0.9708  0.4127
  472OPC     MW 2092   3.371   2.102   0.505  0.3896 -0.0206  0.3175
  473OPC     OW 2093   1.816   2.412   2.176 -0.0677  0.3248  0.0335
  473OPC    HW1 2094   1.878   2.462   2.210 -0.9403  0.6501  1.1908
  473OPC    HW2 2095   1.819   2.339   2.224 -0.0083 -0.0140 -0.4714
  473OPC     MW 2096   1.825   2.408   2.188 -0.1878  0.3228  0.1298
  474OPC     OW 2097   4.627   3.602   1.315 -0.3136  0.0662  0.5853
  474OPC    HW1 2098   4.605   3.637   1.392  2.4037  0.0623  1.4393
  474OPC    HW2 2099   4.672   3.665   1.276  2.0988 -1.3604  0.8937
  474OPC     MW 2100   4.630   3.616   1.320  0.4442 -0.1451  0.7570
  475OPC     OW 2101   0.755   1.035   2.437 -0.7129 -0.2693 -0.1976
  475OPC    HW1 2102   0.697   1.070   2.492  0.8383  2.3025 -0.0454
  475OPC    HW2 2103   0.774   0.958   2.474 -2.8675 -0.5223  0.5117
  475OPC     MW 2104   0.749   1.029   2.451 -0.8020  0.0733 -0.0705
  476OPC     OW 2105   1.238   2.121   3.577  0.1123 -0.1615  0.4142
  476OPC    HW1 2106   1.225   2.048   3.624 -1.4894  0.4524  1.0003
  476OPC    HW2 2107   1.241   2.093   3.495 -3.5565 -0.7200  0.2905
  476OPC     MW 2108   1.236   2.106   3.572 -0.6662 -0.1533  0.4824
  477OPC     OW 2109   0.408   4.419   3.514  0.0858  0.3645  0.0289
  477OPC    HW1 2110   0.379   4.473   3.452 -0.9239  0.4240  0.5427
  477OPC    HW2 2111   0.453   4.359   3.469 -0.8193  0.2832 -0.7994
  477OPC     MW 2112   0.410   4.418   3.498 -0.1971  0.3614 -0.0175
  478OPC     OW 2113   4.732   3.008   0.276 -0.7674 -0.5140  0.2085
  478OPC    HW1 2114   4.744   2.996   0.191  2.4972  0.7011  0.3426
  478OPC    HW2 2115   4.711   3.093   0.282  0.4830 -0.2037  0.6265
  478OPC     MW 2116   4.731   3.019   0.265 -0.1004 -0.2886  0.2900
  479OPC     OW 2117   3.461   2.025   1.272  0.0326  0.0519 -0.4481
  479OPC    HW1 2118   3.455   1.955   1.324  0.8483 -0.2066 -0.6776
  479OPC    HW2 2119   3.490   2.088   1.324 -0.7754  0.2455 -0.2238
  479OPC     MW 2120   3.464   2.024   1.287  0.0337  0.0423 -0.4489
  480OPC     OW 2121   0.851   1.608   1.489 -0.4905  0.0473  0.2556
  480OPC    HW1 2122   0.814   1.560   1.427  0.8380 -1.7349  0.7638
  480OPC    HW2 2123   0.790   1.611   1.552 -0.2837 -1.8683  0.6111
  480OPC     MW 2124   0.837   1.602   1.489 -0.2637 -0.4990  0.3832
  481OPC     OW 2125   4.876   4.325   1.889  0.5945 -0.0517  0.2633
  481OPC    HW1 2126   4.810   4.286   1.932  0.2709  0.9297  0.6791
  481OPC    HW2 2127   4.934   4.341   1.952  0.6091  0.3796  0.1373
  481OPC     MW 2128   4.875   4.321   1.904  0.5488  0.1569  0.3061
  482OPC     OW 2129   3.136   1.794   1.641  0.3748 -0.3980  0.5290
  482OPC    HW1 2130   3.123   1.878   1.619  2.3280 -0.0169  0.7084
  482OPC    HW2 2131   3.157   1.798   1.726  1.1445 -0.9975  0.3704
  482OPC     MW 2132   3.137   1.807   1.650  0.7770 -0.4303  0.5321
  483OPC     OW 2133   1.139   4.377   2.026  0.1990 -0.2224 -0.2502
  483OPC    HW1 2134   1.168   4.338   2.098 -0.0620  0.1492  0.0562
  483OPC    HW2 2135   1.186   4.450   2.022 -1.0238  0.6426  0.5292
  483OPC     MW 2136   1.150   4.382   2.036 -0.0201 -0.0396 -0.0898
  484OPC     OW 2137   4.477   4.562   4.813 -0.5659  0.1636  0.1991
  484OPC    HW1 2138   4.504   4.634   4.855 -0.2121 -0.1483  0.5111
  484OPC    HW2 2139   4.399   4.546   4.848 -0.2323 -0.1486  0.8093
  484OPC     MW 2140   4.470   4.570   4.825 -0.4642  0.0715  0.3355
  485OPC     OW 2141   2.011   0.353   3.257  0.7259  0.1161 -0.0440
  485OPC    HW1 2142   2.075   0.412   3.256  0.5022  0.3772  0.5491
  485OPC    HW2 2143   2.044   0.287   3.210  1.6523  0.0245  0.6846
  485OPC     MW 2144   2.026   0.352   3.250  0.8297  0.1411  0.1513
  486OPC     OW 2145   0.667   1.540   1.294 -0.6410  0.0061  0.4065
  486OPC    HW1 2146   0.634   1.619   1.277  0.0463  0.5584  1.5187
  486OPC    HW2 2147   0.604   1.501   1.341 -1.1303 -0.2637 -0.4474
  486OPC     MW 2148   0.652   1.546   1.298 -0.6118  0.0477  0.4447
  487OPC     OW 2149   4.302   2.260   0.544  0.0497 -0.1746  0.7049
  487OPC    HW1 2150   4.296   2.185   0.588 -1.5312  0.0215  0.8879
  487OPC    HW2 2151   4.219   2.280   0.525  0.0844  2.7770  2.8153
  487OPC     MW 2152   4.289   2.252   0.548 -0.1786  0.2903  1.0436
  488OPC     OW 2153   0.193   3.719   1.637  0.6311 -0.3250  0.3243
  488OPC    HW1 2154   0.138   3.662   1.600  0.6410 -0.3545  0.3546
  488OPC    HW2 2155   0.149   3.749   1.706  0.2056  0.5144 -0.3008
  488OPC     MW 2156   0.179   3.715   1.641  0.5697 -0.2054  0.2365
  489OPC     OW 2157   3.229   0.555   0.923 -0.0265  0.3116 -0.7632
  489OPC    HW1 2158   3.207   0.484   0.877 -1.4443  1.4682 -1.9304
  489OPC    HW2 2159   3.156   0.602   0.926  0.6022  1.2962  0.8775
  489OPC     MW 2160   3.215   0.551   0.917 -0.1431  0.6279 -0.6932
  490OPC     OW 2161   1.522   4.689   3.401  0.0959  0.4303  0.4284
  490OPC    HW1 2162   1.461   4.637   3.434 -1.4075  0.4401 -2.0571
  490OPC    HW2 2163   1.564   4.638   3.343  0.8271  1.0832  0.3552
  490OPC     MW 2164   1.519   4.674   3.397 -0.0181  0.5283  0.0504
  491OPC     OW 2165   2.863   2.029   1.628 -0.1776 -0.2451 -0.3435
  491OPC    HW1 2166   2.848   1.966   1.687  2.6966 -2.4008 -1.6896
  491OPC    HW2 2167   2.888   1.986   1.557  0.0004  2.3876 -2.0315
  491OPC     MW 2168   2.864   2.014   1.626  0.2732 -0.1748 -0.7918
  492OPC     OW 2169   1.818   2.716   2.330  0.3024  0.0538  0.2216
  492OPC    HW1 2170   1.866   2.743   2.397  1.0925  0.6315 -0.5523
  492OPC    HW2 2171   1.864   2.742   2.260 -1.5339  1.3946 -0.5569
  492OPC     MW 2172   1.832   2.724   2.329  0.1479  0.3372 -0.0077
  493OPC     OW 2173   1.537   2.107   4.596 -0.4715 -0.3675  0.3063
  493OPC    HW1 2174   1.609   2.084   4.552 -1.1240 -0.6008 -0.6791
  493OPC    HW2 2175   1.491   2.152   4.537 -0.7915  0.4533  1.1576
  493OPC     MW 2176   1.541   2.111   4.581 -0.6151 -0.2807  0.2866
  494OPC     OW 2177   2.094   0.960   2.694 -0.1712 -0.4135 -0.8404
  494OPC    HW1 2178   2.043   0.976   2.764 -0.5358 -0.0721 -1.1809
  494OPC    HW2 2179   2.161   1.014   2.705  0.2215 -0.9918 -0.2960
  494OPC     MW 2180   2.096   0.970   2.706 -0.1670 -0.4486 -0.8103
  495OPC     OW 2181   2.215   4.403   3.307  0.0868 -0.1031 -0.4285
  495OPC    HW1 2182   2.151   4.347   3.323  1.2848 -1.1994  0.7190
  495OPC    HW2 2183   2.286   4.353   3.302  1.4847  1.3877  2.3494
  495OPC     MW 2184   2.216   4.388   3.308  0.4703 -0.0448  0.1513
  496OPC     OW 2185   2.378   3.424   1.709  0.5044  1.0182  0.1692
  496OPC    HW1 2186   2.344   3.361   1.658  1.5599  0.4239  0.1569
  496OPC    HW2 2187   2.447   3.452   1.664  0.9835  1.0497  0.8941
  496OPC     MW 2188   2.383   3.419   1.695  0.7310  0.9351  0.2745
  497OPC     OW 2189   3.509   3.651   4.688  0.2673  0.1127 -0.1178
  497OPC    HW1 2190   3.544   3.729   4.707 -0.6313  0.8330 -1.2792
  497OPC    HW2 2191   3.426   3.659   4.712  0.1289 -0.4404 -0.3907
  497OPC     MW 2192   3.502   3.664   4.694  0.1142  0.1374 -0.3297
  498OPC     OW 2193   4.894   2.336   3.353 -0.0343  0.0756  0.0315
  498OPC    HW1 2194   4.834   2.273   3.365 -0.2110 -0.0164 -1.1932
  498OPC    HW2 2195   4.855   2.408   3.382 -0.5549 -0.0704 -0.2923
  498OPC     MW 2196   4.879   2.337   3.359 -0.1373  0.0403 -0.1973
  499OPC     OW 2197   0.281   3.170   0.543 -0.7865  0.1025  0.1206
  499OPC    HW1 2198   0.256   3.150   0.462  2.3271 -1.6725 -0.5605
  499OPC    HW2 2199   0.243   3.108   0.592  0.3774 -1.1920 -0.5642
  499OPC     MW 2200   0.272   3.158   0.538 -0.1546 -0.3511 -0.0812
  500OPC     OW 2201   3.279   1.740   3.291  0.1341  0.3074  0.0786
  500OPC    HW1 2202   3.338   1.797   3.261  1.8061  0.0646  2.6207
  500OPC    HW2 2203   3.219   1.792   3.329  1.5659  0.4699  2.2414
  500OPC     MW 2204   3.279   1.756   3.292  0.5926  0.2956  0.7737
  501OPC     OW 2205   3.382   2.130   4.360  0.1369 -0.3662 -1.4328
  501OPC    HW1 2206   3.375   2.201   4.410 -1.4414 -0.4788 -1.4392
  501OPC    HW2 2207   3.420   2.159   4.287  1.2975  0.0576 -0.6886
  501OPC     MW 2208   3.386   2.145   4.357  0.0751 -0.3202 -1.3239
  502OPC     OW 2209   1.377   4.472   0.040 -0.4023  0.0728  0.1898
  502OPC    HW1 2210   1.452   4.508   0.013 -0.3612 -0.2617 -0.1461
  502OPC    HW2 2211   1.385   4.469   0.127 -0.4108  0.8834  0.2295
  502OPC     MW 2212   1.389   4.477   0.049 -0.3974  0.1431  0.1460
  503OPC     OW 2213   4.245   3.523   4.237 -0.0600 -0.6931  0.2726
  503OPC    HW1 2214   4.288   3.549   4.308  1.8628  0.1062 -1.0747
  503OPC    HW2 2215   4.199   3.594   4.214  1.6363  0.1051 -0.8645
  503OPC     MW 2216   4.245   3.538   4.244  0.4749 -0.4570 -0.0942
  504OPC     OW 2217   3.390   0.027   4.390  0.6769  0.1331  0.1680
  504OPC    HW1 2218   3.323   0.015   4.336  0.5536 -0.2644  0.4103
  504OPC    HW2 2219   3.457   0.043   4.336  0.5350 -0.1781 -0.1008
  504OPC     MW 2220   3.390   0.028   4.374  0.6377  0.0281  0.1643
  505OPC     OW 2221   4.377   3.519   1.188  0.0152  0.5865  0.4315
  505OPC    HW1 2222   4.376   3.441   1.227  1.7338 -1.4824 -3.1547
  505OPC    HW2 2223   4.453   3.554   1.213  1.6052 -1.1745 -1.5940
  505OPC     MW 2224   4.388   3.513   1.197  0.5038  0.0207 -0.3975
  506OPC     OW 2225   4.476   4.625   1.221 -0.0751 -0.0280  0.0007
  506OPC    HW1 2226   4.464   4.691   1.277 -1.4591 -0.5763  0.4041
  506OPC    HW2 2227   4.493   4.557   1.273 -1.1912 -0.5022 -0.2132
  506OPC     MW 2228   4.477   4.625   1.237 -0.4442 -0.1791  0.0287
  507OPC     OW 2229   2.010   1.450   2.898  0.3816  0.1837  0.4064
  507OPC    HW1 2230   1.982   1.379   2.941  1.1056 -0.9886 -0.9525
  507OPC    HW2 2231   1.968   1.444   2.821 -0.7653  2.1263  0.8263
  507OPC     MW 2232   2.000   1.438   2.893  0.3192  0.2976  0.2675
  508OPC     OW 2233   0.151   3.216   3.606 -0.3111  0.0668  1.2454
  508OPC    HW1 2234   0.161   3.209   3.692  2.1392  1.0967  1.1228
  508OPC    HW2 2235   0.160   3.301   3.591 -0.0121 -0.1769 -0.0957
  508OPC     MW 2236   0.154   3.227   3.616  0.0950  0.1829  1.0291
  509OPC     OW 2237   1.351   3.196   4.029 -0.2767 -0.1934 -0.3556
  509OPC    HW1 2238   1.312   3.162   4.099 -0.3006  0.2597 -0.1521
  509OPC    HW2 2239   1.293   3.181   3.965 -0.2173 -0.6818 -0.3039
  509OPC     MW 2240   1.337   3.189   4.030 -0.2714 -0.1987 -0.3178
  510OPC     OW 2241   1.379   4.855   4.364 -0.2446  0.1811 -0.3504
  510OPC    HW1 2242   1.395   4.940   4.372  0.3839 -0.0549  1.1716
  510OPC    HW2 2243   1.438   4.828   4.306 -0.2282  0.7170 -0.5859
  510OPC     MW 2244   1.390   4.863   4.357 -0.1494  0.2255 -0.1602
  511OPC     OW 2245   4.813   1.434   2.565 -0.3063 -0.0431  0.2297
  511OPC    HW1 2246   4.856   1.472   2.500 -1.2055 -0.5318 -0.6791
  511OPC    HW2 2247   4.730   1.459   2.553 -0.2831  1.0897  2.0897
  511OPC     MW 2248   4.807   1.443   2.554 -0.4358  0.0522  0.3703
  512OPC     OW 2249   3.181   1.994   4.202 -0.3228 -0.3592  0.1092
  512OPC    HW1 2250   3.213   2.058   4.252 -3.2731 -0.6850  2.7906
  512OPC    HW2 2251   3.157   2.034   4.129  1.8879  0.6567 -0.1192
  512OPC     MW 2252   3.182   2.009   4.199 -0.4320 -0.2571  0.4718
  513OPC     OW 2253   1.301   3.254   0.757 -0.1997 -0.3664 -0.8957
  513OPC    HW1 2254   1.233   3.219   0.715 -1.2936 -1.4804  1.6220
  513OPC    HW2 2255   1.356   3.187   0.766  1.5750  0.6191 -3.2962
  513OPC     MW 2256   1.299   3.239   0.752 -0.0992 -0.3853 -0.8784
  514OPC     OW 2257   2.863   0.704   3.217  0.5084 -0.5025  0.0282
  514OPC    HW1 2258   2.856   0.679   3.300 -0.2142 -0.7298 -0.0864
  514OPC    HW2 2259   2.826   0.638   3.173  0.0065  0.0417 -0.3921
  514OPC     MW 2260   2.856   0.691   3.222  0.3276 -0.4557 -0.0508
  515OPC     OW 2261   3.580   3.006   0.150 -0.3056  0.5761  0.2366
  515OPC    HW1 2262   3.654   2.970   0.179  0.7778  0.2944 -2.5838
  515OPC    HW2 2263   3.601   3.090   0.140  0.3236  0.2062 -2.2468
  515OPC     MW 2264   3.594   3.013   0.153 -0.0526  0.4798 -0.5469
  516OPC     OW 2265   1.608   0.378   3.301  0.4671  0.2486  0.4224
  516OPC    HW1 2266   1.644   0.305   3.334  0.6735  0.6598  1.1195
  516OPC    HW2 2267   1.532   0.384   3.343  0.4568  0.4409  0.3756
  516OPC     MW 2268   1.602   0.368   3.312  0.4961  0.3378  0.5184
  517OPC     OW 2269   1.143   2.389   4.244 -0.2818 -0.5949 -0.1620
  517OPC    HW1 2270   1.132   2.474   4.229 -0.6915 -0.8477 -1.4100
  517OPC    HW2 2271   1.096   2.350   4.182  0.1806 -1.7419  0.1651
  517OPC     MW 2272   1.134   2.396   4.233 -0.2740 -0.8017 -0.2983
  518OPC     OW 2273   1.636   1.692   4.456 -0.3752 -0.1340  0.0178
  518OPC    HW1 2274   1.723   1.694   4.459 -0.2637 -1.5242 -1.0443
  518OPC    HW2 2275   1.617   1.715   4.374 -0.7775 -2.7237 -0.7260
  518OPC     MW 2276   1.646   1.696   4.444 -0.4182 -0.7219 -0.2489
  519OPC     OW 2277   3.860   3.413   4.123  0.1376 -0.3484  0.1437
  519OPC    HW1 2278   3.829   3.358   4.182  0.6911 -0.6683  0.1369
  519OPC    HW2 2279   3.935   3.442   4.158  1.3850 -1.8645 -1.1304
  519OPC     MW 2280   3.866   3.409   4.137  0.4038 -0.6196 -0.0455
  520OPC     OW 2281   2.473   4.292   3.282  0.0554 -0.2626 -0.2709
  520OPC    HW1 2282   2.499   4.253   3.355  0.8995 -1.2201 -1.0502
  520OPC    HW2 2283   2.495   4.235   3.220 -2.3041 -0.3326 -1.1429
  520OPC     MW 2284   2.480   4.278   3.284 -0.1686 -0.4141 -0.5149
  521OPC     OW 2285   3.388   3.728   1.621  0.1626  0.4617 -0.4460
  521OPC    HW1 2286   3.405   3.709   1.538  0.1147 -1.5074 -0.0594
  521OPC    HW2 2287   3.302   3.717   1.628  0.3314 -0.6729  0.1222
  521OPC     MW 2288   3.378   3.724   1.610  0.1805  0.0032 -0.3050
  522OPC     OW 2289   1.502   2.602   0.624  0.0248 -0.1008  0.2091
  522OPC    HW1 2290   1.495   2.564   0.545  0.7540 -0.8103  0.4691
  522OPC    HW2 2291   1.433   2.571   0.667  0.2434 -0.6067  0.2023
  522OPC     MW 2292   1.490   2.592   0.619  0.1647 -0.2803  0.2465
  523OPC     OW 2293   2.030   0.219   1.112 -0.2570  0.3851 -0.1240
  523OPC    HW1 2294   1.983   0.185   1.177 -1.9386 -1.4629 -2.1102
  523OPC    HW2 2295   1.997   0.299   1.101 -0.4736  0.4215  0.7568
  523OPC     MW 2296   2.018   0.226   1.120 -0.5374  0.1175 -0.2873
  524OPC     OW 2297   0.301   0.408   0.212 -0.1611  0.0174 -0.0091
  524OPC    HW1 2298   0.293   0.439   0.131  0.4542 -2.4520 -1.1232
  524OPC    HW2 2299   0.340   0.331   0.201  1.4933  0.2884  2.8073
  524OPC     MW 2300   0.305   0.401   0.199  0.1742 -0.3074  0.2424
  525OPC     OW 2301   2.594   2.895   4.690  0.4039 -0.2415  0.2436
  525OPC    HW1 2302   2.647   2.844   4.737  0.6226 -0.1706  0.0776
  525OPC    HW2 2303   2.613   2.975   4.718  0.1929 -0.2345  0.3724
  525OPC     MW 2304   2.605   2.899   4.701  0.4051 -0.2301  0.2382
  526OPC     OW 2305   3.388   3.911   5.004 -0.4582 -0.0080  0.2772
  526OPC    HW1 2306   3.333   3.971   4.974 -1.9181  0.3148  3.2401
  526OPC    HW2 2307   3.452   3.910   4.944 -1.8222  2.2989 -1.3902
  526OPC     MW 2308   3.389   3.920   4.990 -0.8754  0.3805  0.4687
  527OPC     OW 2309   1.995   0.807   3.645  0.7250 -0.2178  0.0160
  527OPC    HW1 2310   1.965   0.805   3.727  0.5224 -0.5737 -0.0645
  527OPC    HW2 2311   1.974   0.728   3.614 -1.0236  0.6209 -1.0217
  527OPC     MW 2312   1.988   0.795   3.653  0.4368 -0.1464 -0.1493
  528OPC     OW 2313   4.534   0.099   3.308 -0.3111 -0.4380  0.1903
  528OPC    HW1 2314   4.543   0.032   3.363 -1.3226 -0.4451  0.3611
  528OPC    HW2 2315   4.572   0.165   3.350 -0.3549 -0.6320  0.5407
  528OPC     MW 2316   4.541   0.099   3.322 -0.4668 -0.4677  0.2674
  529OPC     OW 2317   1.129   0.688   3.819 -0.1969  0.0899  0.6235
  529OPC    HW1 2318   1.065   0.649   3.774 -1.0847  0.3943  1.5856
  529OPC    HW2 2319   1.193   0.697   3.760 -1.6096  1.2500 -0.8167
  529OPC     MW 2320   1.129   0.683   3.804 -0.5367  0.3062  0.5528
  530OPC     OW 2321   0.446   0.132   0.764  0.4775 -0.5192  0.1418
  530OPC    HW1 2322   0.533   0.139   0.758  0.4590  1.1260  1.3194
  530OPC    HW2 2323   0.435   0.080   0.834  0.5215  0.2095  0.6994
  530OPC     MW 2324   0.457   0.125   0.774  0.4813 -0.1685  0.3981
  531OPC     OW 2325   3.833   1.610   0.414 -0.0865 -0.4442 -0.3880
  531OPC    HW1 2326   3.780   1.661   0.367  0.3853 -0.1846 -0.6576
  531OPC    HW2 2327   3.906   1.607   0.365  1.0730  1.2667  1.0940
  531OPC     MW 2328   3.836   1.617   0.400  0.1545 -0.1532 -0.2089
  532OPC     OW 2329   3.258   4.355   4.714  0.3776 -0.4701  0.2690
  532OPC    HW1 2330   3.233   4.334   4.633 -0.4710 -1.1837  0.7037
  532OPC    HW2 2331   3.221   4.433   4.727  0.7627 -0.2134 -0.1279
  532OPC     MW 2332   3.249   4.364   4.704  0.3090 -0.5376  0.2749
  533OPC     OW 2333   1.098   3.673   0.513 -0.3846 -0.5474  0.0044
  533OPC    HW1 2334   1.153   3.726   0.471 -0.7543  0.9513  1.3218
  533OPC    HW2 2335   1.110   3.596   0.474 -0.4254  0.6365 -2.5646
  533OPC     MW 2336   1.108   3.669   0.501 -0.4452 -0.1512 -0.1805
  534OPC     OW 2337   3.972   1.544   3.882 -0.3337  0.5058  0.5072
  534OPC    HW1 2338   3.939   1.520   3.805 -0.7750  2.1665  0.1549
  534OPC    HW2 2339   3.944   1.481   3.936  1.6163 -1.8076 -0.9480
  534OPC     MW 2340   3.963   1.531   3.879 -0.1109  0.4093  0.2402
  535OPC     OW 2341   3.799   4.126   3.324 -0.3516  0.1692  0.1469
  535OPC    HW1 2342   3.745   4.059   3.310 -0.7519  0.4815  0.1838
  535OPC    HW2 2343   3.798   4.169   3.247  1.1024 -0.7088 -0.4053
  535OPC     MW 2344   3.791   4.123   3.310 -0.1960  0.0856  0.0709
  536OPC     OW 2345   0.354   2.639   2.591 -0.5537 -0.0327 -0.7841
  536OPC    HW1 2346   0.324   2.622   2.672 -1.1167  1.6079 -0.6034
  536OPC    HW2 2347   0.409   2.705   2.604  0.8667 -1.0189 -1.5321
  536OPC     MW 2348   0.358   2.646   2.605 -0.4271  0.0640 -0.8680
  537OPC     OW 2349   3.117   1.742   3.893 -0.0818  0.1300 -0.3590
  537OPC    HW1 2350   3.198   1.754   3.862  1.6606 -0.0012  3.6424
  537OPC    HW2 2351   3.079   1.695   3.830  4.0599 -2.8714 -1.0808
  537OPC     MW 2352   3.124   1.737   3.879  0.7875 -0.3327  0.1254
  538OPC     OW 2353   0.332   1.563   3.740  0.6170  0.3457 -0.3753
  538OPC    HW1 2354   0.367   1.640   3.719  0.5946  0.1639 -1.1323
  538OPC    HW2 2355   0.253   1.565   3.701 -1.2069  1.6275  3.0417
  538OPC     MW 2356   0.325   1.574   3.731  0.3443  0.5082  0.0176
  539OPC     OW 2357   1.143   0.629   0.007 -0.5517  0.4483  0.2162
  539OPC    HW1 2358   1.177   0.701   0.042 -0.8563  0.1527  1.1708
  539OPC    HW2 2359   1.141   0.573   0.074  0.0451 -0.5868 -0.5965
  539OPC     MW 2360   1.148   0.631   0.022 -0.5085  0.2517  0.2371
  540OPC     OW 2361   4.566   1.163   3.913  0.1305 -0.3081  0.4684
  540OPC    HW1 2362   4.499   1.204   3.951 -0.9808 -0.2312 -1.4341
  540OPC    HW2 2363   4.616   1.228   3.884 -0.0858 -0.3340  0.0348
  540OPC     MW 2364   4.564   1.179   3.914 -0.0656 -0.3005  0.1234
  541OPC     OW 2365   1.072   2.258   0.942 -0.1522 -0.6960  0.1779
  541OPC    HW1 2366   1.001   2.308   0.942  1.1926  1.3848  0.9027
  541OPC    HW2 2367   1.050   2.190   0.893 -2.1108  0.6314 -0.9294
  541OPC     MW 2368   1.058   2.255   0.935 -0.2428 -0.1925  0.1214
  542OPC     OW 2369   3.341   1.246   4.414 -0.7403  0.4522  0.0439
  542OPC    HW1 2370   3.295   1.280   4.348 -1.7382  1.7028  1.3163
  542OPC    HW2 2371   3.282   1.199   4.459 -0.2560  0.2181  0.4488
  542OPC     MW 2372   3.325   1.244   4.411 -0.8162  0.6024  0.2918
  543OPC     OW 2373   2.200   1.118   0.854  0.5402  0.4914  0.6865
  543OPC    HW1 2374   2.230   1.087   0.930  1.9750  1.1917  0.4552
  543OPC    HW2 2375   2.114   1.107   0.859  0.7844 -1.5620  1.4625
  543OPC     MW 2376   2.192   1.112   0.866  0.7882  0.2915  0.7669
  544OPC     OW 2377   4.046   1.773   2.629 -0.0362 -0.7240  0.0565
  544OPC    HW1 2378   4.045   1.860   2.621 -3.4524 -0.7245 -1.3718
  544OPC    HW2 2379   4.072   1.746   2.550  0.6293 -1.0443  0.3748
  544OPC     MW 2380   4.050   1.782   2.616 -0.4425 -0.7714 -0.1075
  545OPC     OW 2381   4.490   2.722   0.036 -0.0462  0.3327 -0.7638
  545OPC    HW1 2382   4.416   2.767   0.047  0.6620  1.8532 -1.8867
  545OPC    HW2 2383   4.519   2.712   0.118 -0.4603  1.5269 -0.4405
  545OPC     MW 2384   4.483   2.727   0.050 -0.0029  0.7337 -0.8819
  546OPC     OW 2385   0.474   3.570   4.201 -0.0948 -0.2230  0.3038
  546OPC    HW1 2386   0.411   3.547   4.145  0.5071  1.3848 -1.1256
  546OPC    HW2 2387   0.483   3.656   4.189  1.5598 -0.1967  1.3109
  546OPC     MW 2388   0.466   3.579   4.191  0.2386  0.0182  0.2415
  547OPC     OW 2389   0.376   3.230   1.919  0.0387 -0.5332  0.0291
  547OPC    HW1 2390   0.457   3.247   1.945 -1.0048  1.3411  2.4291
  547OPC    HW2 2391   0.383   3.219   1.833  2.6644  0.6042  0.0336
  547OPC     MW 2392   0.389   3.231   1.910  0.2725 -0.0885  0.3843
  548OPC     OW 2393   3.445   4.735   2.566 -0.2438 -0.2175 -0.1334
  548OPC    HW1 2394   3.472   4.690   2.635 -1.0544 -1.6355 -0.7123
  548OPC    HW2 2395   3.358   4.732   2.571 -0.3168  0.5903 -0.6325
  548OPC     MW 2396   3.436   4.728   2.577 -0.3743 -0.3076 -0.2928
  549OPC     OW 2397   1.045   3.498   1.978  0.1618  0.2260 -0.2458
  549OPC    HW1 2398   1.095   3.442   1.934  0.8223  1.0235 -0.5242
  549OPC    HW2 2399   1.026   3.455   2.052 -1.1549 -1.2268 -1.3604
  549OPC     MW 2400   1.049   3.483   1.982  0.0649  0.1292 -0.4516
  550OPC     OW 2401   2.251   2.038   4.693  0.1612  0.3768 -0.1171
  550OPC    HW1 2402   2.279   2.083   4.624  1.1554  0.0659  0.0793
  550OPC    HW2 2403   2.270   2.090   4.761 -0.5697  0.5628 -0.0425
  550OPC     MW 2404   2.258   2.052   4.693  0.2002  0.3583 -0.0770
  551OPC     OW 2405   1.249   0.353   0.908 -0.0201 -0.2088 -0.3917
  551OPC    HW1 2406   1.322   0.319   0.943  0.1799  1.1044  0.6002
  551OPC    HW2 2407   1.277   0.430   0.877 -0.6614 -0.4285 -1.5417
  551OPC     MW 2408   1.264   0.360   0.909 -0.0854 -0.0473 -0.4151
  552OPC     OW 2409   3.649   3.655   0.057  0.7212  0.6153 -0.5617
  552OPC    HW1 2410   3.605   3.728   0.075  0.2623  0.1963  0.0367
  552OPC    HW2 2411   3.724   3.685   0.023 -0.0457  1.3331 -1.7002
  552OPC     MW 2412   3.654   3.670   0.055  0.5400  0.6595 -0.6415
  553OPC     OW 2413   1.498   1.697   3.188  0.1738 -0.0395  0.5519
  553OPC    HW1 2414   1.478   1.645   3.121 -1.0287 -2.3635  2.5481
  553OPC    HW2 2415   1.482   1.777   3.158 -0.0023 -0.9399 -1.9855
  553OPC     MW 2416   1.493   1.701   3.174 -0.0298 -0.5158  0.4719
  554OPC     OW 2417   2.563   3.586   4.199  0.7096 -0.2622 -0.6256
  554OPC    HW1 2418   2.601   3.632   4.135  0.1706 -0.6956 -1.2647
  554OPC    HW2 2419   2.553   3.644   4.263 -1.1248  0.8792 -1.8674
  554OPC     MW 2420   2.567   3.601   4.199  0.3591 -0.1576 -0.9036
  555OPC     OW 2421   4.151   1.607   3.348  0.2141 -0.0623  0.0681
  555OPC    HW1 2422   4.117   1.547   3.294 -1.7572  0.2049  0.9022
  555OPC    HW2 2423   4.182   1.560   3.415  2.6940 -0.3968 -1.2248
  555OPC     MW 2424   4.150   1.591   3.350  0.2892 -0.0723  0.0004
  556OPC     OW 2425   1.047   2.651   1.650 -0.1280 -0.3148 -0.1652
  556OPC    HW1 2426   1.063   2.566   1.661  1.4062  0.0911  1.2000
  556OPC    HW2 2427   0.989   2.653   1.585  0.6898 -2.3340 -1.0452
  556OPC     MW 2428   1.041   2.639   1.642  0.2195 -0.5531 -0.0936
  557OPC     OW 2429   4.397   1.901   1.150  0.0562 -0.2773 -0.7339
  557OPC    HW1 2430   4.333   1.956   1.126 -1.5376 -1.4074  0.6933
  557OPC    HW2 2431   4.372   1.825   1.117  0.2068 -0.8999  0.5197
  557OPC     MW 2432   4.384   1.898   1.142 -0.1571 -0.5362 -0.3378
  558OPC     OW 2433   4.049   1.483   2.308 -0.3092  0.4555 -0.0484
  558OPC    HW1 2434   4.062   1.558   2.265  1.1890  0.8944  1.1053
  558OPC    HW2 2435   4.110   1.483   2.370 -2.6235  0.1067  2.4472
  558OPC     MW 2436   4.060   1.494   2.311 -0.4296  0.4689  0.4908
  559OPC     OW 2437   0.674   0.303   3.002 -0.5412 -0.3458 -0.0262
  559OPC    HW1 2438   0.608   0.272   3.050 -0.1475  0.5788  1.1676
  559OPC    HW2 2439   0.637   0.368   2.957 -0.3020  0.7645  1.3111
  559OPC     MW 2440   0.659   0.308   3.003 -0.4478 -0.0452  0.3476
  560OPC     OW 2441   4.852   1.015   4.915  0.1591  0.0577  0.1182
  560OPC    HW1 2442   4.785   0.964   4.894 -0.5233  1.1063 -0.3707
  560OPC    HW2 2443   4.900   1.016   4.842 -0.1451  0.5655 -0.0850
  560OPC     MW 2444   4.849   1.008   4.901  0.0136  0.2876  0.0160
  561OPC     OW 2445   2.387   3.516   1.397  0.2717  0.2453 -0.3878
  561OPC    HW1 2446   2.456   3.485   1.442  1.1449  1.4492 -0.8571
  561OPC    HW2 2447   2.389   3.470   1.323 -0.3590 -0.7883  0.2152
  561OPC     MW 2448   2.398   3.504   1.393  0.3076  0.2704 -0.3680
  562OPC     OW 2449   3.338   3.282   1.972  0.0108  0.3126  0.4949
  562OPC    HW1 2450   3.403   3.227   1.951  0.6288  1.0153  0.5169
  562OPC    HW2 2451   3.307   3.249   2.046  1.1836  0.6511  1.1713
  562OPC     MW 2452   3.343   3.269   1.980  0.2754  0.4665  0.5981
  563OPC     OW 2453   0.577   1.178   3.546  0.0799  0.3225  0.1556
  563OPC    HW1 2454   0.526   1.247   3.533 -1.0926 -0.2712  1.4186
  563OPC    HW2 2455   0.658   1.211   3.543 -0.4170  1.5075 -0.5581
  563OPC     MW 2456   0.581   1.193   3.544 -0.1667  0.4098  0.2366
  564OPC     OW 2457   4.052   4.288   2.989  0.4334 -0.7719 -0.0699
  564OPC    HW1 2458   4.054   4.360   3.039 -0.7970 -0.0836 -0.9798
  564OPC    HW2 2459   4.001   4.233   3.035 -1.6849  0.2793 -1.0435
  564OPC     MW 2460   4.045   4.290   3.003 -0.0613 -0.5147 -0.3480
  565OPC     OW 2461   4.215   1.632   1.410  0.7324  0.1629  0.0485
  565OPC    HW1 2462   4.291   1.619   1.369 -0.2098 -1.4336 -1.2754
  565OPC    HW2 2463   4.156   1.621   1.348 -0.6378  0.9344  1.1570
  565OPC     MW 2464   4.218   1.629   1.395  0.3905  0.0411  0.0166
  566OPC     OW 2465   0.610   4.112   0.824  0.2013  0.1585 -0.3134
  566OPC    HW1 2466   0.560   4.079   0.761 -1.2410 -1.9790  1.7817
  566OPC    HW2 2467   0.673   4.153   0.780 -0.7129 -1.1661 -3.1356
  566OPC     MW 2468   0.612   4.113   0.808 -0.1468 -0.3531 -0.4208
  567OPC     OW 2469   0.070   4.675   5.001  0.0662 -0.2728 -0.4431
  567OPC    HW1 2470   0.051   4.694   5.084  1.1991  0.5416 -0.3538
  567OPC    HW2 2471   0.000   4.629   4.974 -1.4300  1.5144  0.2087
  567OPC     MW 2472   0.057   4.671   5.009  0.0125  0.1113 -0.3333
  568OPC     OW 2473   2.095   2.896   3.416 -0.1743  0.0021  0.2811
  568OPC    HW1 2474   2.171   2.853   3.413  0.3638  0.9280  0.2553
  568OPC    HW2 2475   2.037   2.837   3.387  0.5282 -0.7110  0.2857
  568OPC     MW 2476   2.098   2.881   3.412  0.0089  0.0335  0.2780
  569OPC     OW 2477   2.990   3.761   0.533 -0.6869  0.2793 -0.0349
  569OPC    HW1 2478   2.968   3.841   0.558 -1.2109  0.2632 -0.4432
  569OPC    HW2 2479   2.961   3.710   0.597  1.2603  0.5507  1.1520
  569OPC     MW 2480   2.983   3.765   0.546 -0.4768  0.3171  0.0800
  570OPC     OW 2481   4.994   2.361   3.743  0.2979  0.1857  0.6037
  570OPC    HW1 2482   4.954   2.437   3.758 -1.6654  0.0695 -3.0724
  570OPC    HW2 2483   5.038   2.375   3.669 -0.1048 -2.2127 -0.1778
  570OPC     MW 2484   4.995   2.375   3.734 -0.0517 -0.1857 -0.0547
  571OPC     OW 2485   2.077   0.468   0.464  0.3154  0.2647  0.3791
  571OPC    HW1 2486   2.019   0.404   0.474  0.9910 -1.1033 -3.0277
  571OPC    HW2 2487   2.053   0.507   0.390  1.4088  2.3485  1.0344
  571OPC     MW 2488   2.065   0.464   0.455  0.5767  0.3704 -0.0274
  572OPC     OW 2489   2.762   3.407   4.303  0.1705  0.0275  0.2993
  572OPC    HW1 2490   2.729   3.330   4.327 -0.2909 -0.5223 -1.8470
  572OPC    HW2 2491   2.693   3.449   4.270  0.6827  0.8297  0.2237
  572OPC     MW 2492   2.747   3.402   4.301  0.1780  0.0646 -0.0288
  573OPC     OW 2493   1.926   0.105   2.484 -0.5377 -0.0131  0.2156
  573OPC    HW1 2494   1.898   0.048   2.424  1.2741 -0.0710 -0.6397
  573OPC    HW2 2495   1.930   0.180   2.442 -0.0547  0.1278  0.5065
  573OPC     MW 2496   1.922   0.108   2.469 -0.1987 -0.0009  0.1321
  574OPC     OW 2497   2.455   4.362   1.162 -0.3503 -0.4285  0.0082
  574OPC    HW1 2498   2.521   4.330   1.115 -0.6749 -1.9988  0.5628
  574OPC    HW2 2499   2.417   4.419   1.107  1.5937  0.7403 -0.2009
  574OPC     MW 2500   2.459   4.366   1.147 -0.1111 -0.4878  0.0592
  575OPC     OW 2501   3.414   2.545   4.210  0.0877 -0.3608 -0.2319
  575OPC    HW1 2502   3.390   2.507   4.285  2.0346  0.6599  1.0077
  575OPC    HW2 2503   3.406   2.482   4.151  0.0087 -1.6857  1.1474
  575OPC     MW 2504   3.410   2.530   4.213  0.3636 -0.4057  0.1547
  576OPC     OW 2505   1.118   3.909   5.048  0.4175 -0.5422  0.1678
  576OPC    HW1 2506   1.172   3.923   5.114  2.9758 -1.2196 -1.6396
  576OPC    HW2 2507   1.117   3.822   5.041 -1.2236 -0.5771  0.3336
  576OPC     MW 2508   1.126   3.898   5.057  0.5530 -0.6474 -0.0746
  577OPC     OW 2509   4.486   4.445   4.510 -0.2825  0.7030 -0.1540
  577OPC    HW1 2510   4.450   4.516   4.546 -0.3523  0.6407 -0.1004
  577OPC    HW2 2511   4.417   4.397   4.487 -0.2544  1.0825 -1.0614
  577OPC     MW 2512   4.471   4.448   4.512 -0.2890  0.7501 -0.2801
  578OPC     OW 2513   0.756   3.090   3.408 -0.1949  0.1263  0.3144
  578OPC    HW1 2514   0.820   3.128   3.363 -1.2767  2.1103  0.3495
  578OPC    HW2 2515   0.787   3.089   3.490  0.0330  0.5334  0.2388
  578OPC     MW 2516   0.770   3.095   3.413 -0.3211  0.4795  0.3083
  579OPC     OW 2517   1.378   2.673   3.904 -0.0283  0.5438 -0.5453
  579OPC    HW1 2518   1.341   2.734   3.855  0.8649  0.9405 -0.7430
  579OPC    HW2 2519   1.322   2.606   3.899 -1.4298  1.5924  0.3276
  579OPC     MW 2520   1.364   2.672   3.896 -0.1034  0.7572 -0.4455
  580OPC     OW 2521   2.158   2.416   5.125  0.0116 -0.4742 -0.1708
  580OPC    HW1 2522   2.242   2.426   5.144  0.3535 -0.2961 -1.6355
  580OPC    HW2 2523   2.142   2.332   5.145  0.9067 -0.8948 -1.1559
  580OPC     MW 2524   2.168   2.405   5.131  0.1942 -0.5100 -0.5327
  581OPC     OW 2525   0.321   3.949   3.111  0.1452 -0.9082 -0.1182
  581OPC    HW1 2526   0.274   3.917   3.178  1.0292 -2.0353 -0.0031
  581OPC    HW2 2527   0.289   4.029   3.101 -0.1840 -0.7897  1.5036
  581OPC     MW 2528   0.309   3.956   3.119  0.2272 -1.0571  0.1385
  582OPC     OW 2529   3.946   1.256   2.159  0.5718  0.1505  0.4611
  582OPC    HW1 2530   3.880   1.286   2.110  0.1499 -0.9677  0.3219
  582OPC    HW2 2531   3.977   1.328   2.197  0.4821  0.9600 -0.9158
  582OPC     MW 2532   3.940   1.271   2.157  0.4963  0.1048  0.2371
  583OPC     OW 2533   4.264   0.158   1.775 -0.6501  0.4438  0.5209
  583OPC    HW1 2534   4.193   0.174   1.727 -0.6589  1.2268  0.7745
  583OPC    HW2 2535   4.330   0.179   1.722 -0.4168 -2.8218 -0.7167
  583OPC     MW 2536   4.264   0.164   1.760 -0.6168  0.0771  0.3756
  584OPC     OW 2537   2.650   0.373   2.383 -0.6084 -0.5156 -0.9135
  584OPC    HW1 2538   2.582   0.388   2.436 -0.5797 -0.2318 -0.9555
  584OPC    HW2 2539   2.682   0.297   2.412 -0.1541 -0.0139 -0.0629
  584OPC     MW 2540   2.645   0.364   2.395 -0.5372 -0.3996 -0.7942
  585OPC     OW 2541   0.087   0.643   1.551  0.1247  0.1222  0.4727
  585OPC    HW1 2542   0.053   0.592   1.614  0.4492 -0.8120 -0.0777
  585OPC    HW2 2543   0.080   0.593   1.479 -0.5874  1.3138 -0.3096
  585OPC     MW 2544   0.081   0.628   1.550  0.0674  0.1602  0.2759
  586OPC     OW 2545   1.355   1.874   1.366 -0.1098 -0.2233  0.4890
  586OPC    HW1 2546   1.392   1.807   1.408  0.2702 -0.2614  0.1054
  586OPC    HW2 2547   1.417   1.898   1.309 -0.4249  0.1516  0.3036
  586OPC     MW 2548   1.370   1.868   1.364 -0.1002 -0.1736  0.4049
  587OPC     OW 2549   3.031   2.421   4.770 -0.5163 -0.0299  0.2973
  587OPC    HW1 2550   3.111   2.404   4.802 -0.7826 -0.3735  0.8000
  587OPC    HW2 2551   3.029   2.377   4.695 -0.8177 -1.3908  1.0782
  587OPC     MW 2552   3.043   2.412   4.764 -0.6003 -0.2818  0.4869
  588OPC     OW 2553   0.845   2.597   4.491 -0.0539 -0.1059  0.1860
  588OPC    HW1 2554   0.833   2.555   4.415 -2.1478  0.7275  0.0054
  588OPC    HW2 2555   0.827   2.535   4.551  2.1678 -0.9354  0.1015
  588OPC     MW 2556   0.841   2.581   4.489 -0.0350 -0.1053  0.1466
  589OPC     OW 2557   0.138   1.994   4.937  0.2309  0.5620 -0.2510
  589OPC    HW1 2558   0.054   1.974   4.943  0.5859 -0.7568  0.8748
  589OPC    HW2 2559   0.169   1.937   4.878  0.7388 -0.5005  0.9970
  589OPC     MW 2560   0.130   1.982   4.929  0.3584  0.2102  0.0999
  590OPC     OW 2561   1.356   1.428   3.562  0.5808 -0.3887  1.0472
  590OPC    HW1 2562   1.305   1.428   3.491  0.1489  0.3727  1.3400
  590OPC    HW2 2563   1.332   1.355   3.604  2.4342 -2.0917 -0.6570
  590OPC     MW 2564   1.345   1.417   3.558  0.7907 -0.5277  0.8388
  591OPC     OW 2565   4.986   2.889   3.709 -0.6482  0.7194 -0.2130
  591OPC    HW1 2566   5.061   2.923   3.735 -0.4899 -0.1740  0.5343
  591OPC    HW2 2567   4.996   2.880   3.623 -0.0360  0.9345 -0.1660
  591OPC     MW 2568   4.998   2.892   3.700 -0.5345  0.6191 -0.0957
  592OPC     OW 2569   0.875   2.277   1.340 -0.3816  0.7816  0.3334
  592OPC    HW1 2570   0.814   2.335   1.363 -0.0886  1.3287 -0.2377
  592OPC    HW2 2571   0.836   2.230   1.278 -0.8933 -0.1683  1.3463
  592OPC     MW 2572   0.860   2.279   1.334 -0.4139  0.7221  0.3986
  593OPC     OW 2573   1.578   4.520   1.125  0.1801 -0.1838 -0.2066
  593OPC    HW1 2574   1.501   4.527   1.165  0.9383  0.2745  1.2306
  593OPC    HW2 2575   1.570   4.571   1.055 -0.3334  1.0744  0.7359
  593OPC     MW 2576   1.565   4.528   1.120  0.2162  0.0699  0.1450
  594OPC     OW 2577   1.679   1.479   3.238  0.2194 -0.3137  0.3718
  594OPC    HW1 2578   1.628   1.548   3.219  0.4354 -0.6007 -1.4603
  594OPC    HW2 2579   1.740   1.482   3.175  1.2744 -1.1586  1.3323
  594OPC     MW 2580   1.680   1.490   3.226  0.4072 -0.4809  0.2431
  595OPC     OW 2581   0.564   3.464   1.149  0.1645 -0.0792  0.1518
  595OPC    HW1 2582   0.591   3.403   1.205 -1.6724  0.0381  1.2372
  595OPC    HW2 2583   0.616   3.532   1.167  0.8583 -0.6562  0.3772
  595OPC     MW 2584   0.576   3.465   1.160 -0.0044 -0.1471  0.3454
  596OPC     OW 2585   3.578   0.311   4.351 -0.0424  0.2037  0.3458
  596OPC    HW1 2586   3.555   0.333   4.432  0.3500 -0.2084  0.5724
  596OPC    HW2 2587   3.664   0.300   4.356 -0.0493 -0.0600 -0.0722
  596OPC     MW 2588   3.587   0.313   4.364  0.0145  0.1039  0.3178
  597OPC     OW 2589   4.209   0.016   5.018  0.3912  0.0680 -0.2288
  597OPC    HW1 2590   4.212  -0.064   5.054  1.0281  0.6389  1.0682
  597OPC    HW2 2591   4.132   0.047   5.046 -0.8006 -0.7571 -2.3469
  597OPC     MW 2592   4.198   0.009   5.028  0.3095  0.0304 -0.3500
  598OPC     OW 2593   0.522   3.637   2.432  0.0069 -0.1921  0.2982
  598OPC    HW1 2594   0.451   3.686   2.448 -1.1796 -1.5663 -0.5826
  598OPC    HW2 2595   0.493   3.576   2.378  1.3813 -2.0619  1.5657
  598OPC     MW 2596   0.507   3.635   2.427  0.0347 -0.6714  0.3554
  599OPC     OW 2597   2.722   4.816   1.276 -0.2426 -0.2026  0.0417
  599OPC    HW1 2598   2.670   4.818   1.347  0.6991  1.9861  0.7504
  599OPC    HW2 2599   2.800   4.796   1.309  0.2708  1.1707 -0.2872
  599OPC     MW 2600   2.726   4.814   1.291 -0.0277  0.3235  0.0978
  600OPC     OW 2601   0.328   3.998   4.112 -0.7983  0.3700  0.4546
  600OPC    HW1 2602   0.261   4.023   4.062  0.4736  1.3335 -0.8828
  600OPC    HW2 2603   0.391   4.054   4.089  1.0583 -1.7032  0.2065
  600OPC     MW 2604   0.327   4.010   4.101 -0.3362  0.2060  0.2203
  601OPC     OW 2605   2.892   3.287   3.057 -0.8774  0.5176 -1.0350
  601OPC    HW1 2606   2.935   3.339   3.001  0.2373  0.8029  0.0232
  601OPC    HW2 2607   2.829   3.252   3.008  1.6225 -1.3746 -3.2469
  601OPC     MW 2608   2.889   3.290   3.041 -0.3434  0.2801 -1.2054
  602OPC     OW 2609   2.964   4.750   1.374 -0.3042  0.2870 -0.2128
  602OPC    HW1 2610   2.998   4.823   1.408  0.6701 -0.4371  0.4410
  602OPC    HW2 2611   3.034   4.707   1.345 -0.7193 -0.9423  0.5290
  602OPC     MW 2612   2.979   4.754   1.375 -0.2216 -0.0014 -0.0067
  603OPC     OW 2613   0.601   4.223   2.963  0.4346 -0.0738 -0.5784
  603OPC    HW1 2614   0.599   4.181   2.886  2.4640 -0.9413 -0.2456
  603OPC    HW2 2615   0.679   4.263   2.962 -0.4963  1.8419  0.0902
  603OPC     MW 2616   0.613   4.222   2.952  0.5968  0.0813 -0.4305
  604OPC     OW 2617   4.467   4.215   0.409 -0.4688 -0.2858  0.1741
  604OPC    HW1 2618   4.491   4.179   0.484  0.0917 -0.9138 -0.3013
  604OPC    HW2 2619   4.458   4.148   0.355 -0.9133  0.1543 -0.3211
  604OPC     MW 2620   4.469   4.200   0.412 -0.4518 -0.3133  0.0307
  605OPC     OW 2621   0.831   1.784   2.674  0.1817  0.5189 -0.3385
  605OPC    HW1 2622   0.906   1.822   2.649  0.2985  0.5159  0.0048
  605OPC    HW2 2623   0.858   1.716   2.723 -0.0025 -0.3486 -1.3925
  605OPC     MW 2624   0.846   1.779   2.677  0.1718  0.3903 -0.4435
  606OPC     OW 2625   0.948   1.001   4.671  0.1106  0.0582  0.1321
  606OPC    HW1 2626   0.878   1.047   4.697  1.2757  0.8253  2.1941
  606OPC    HW2 2627   0.966   0.951   4.740  0.9194 -1.0007 -0.8107
  606OPC     MW 2628   0.940   1.001   4.685  0.4022  0.0151  0.2975
  607OPC     OW 2629   0.885   2.495   1.008 -0.2177 -0.0696  0.4836
  607OPC    HW1 2630   0.831   2.517   1.072 -2.6888  1.0072 -1.7897
  607OPC    HW2 2631   0.918   2.571   0.981 -2.1588  0.0790 -1.8336
  607OPC     MW 2632   0.882   2.509   1.013 -0.8695  0.1113 -0.1945
  608OPC     OW 2633   3.470   4.663   2.096  0.1297  0.5256 -0.2592
  608OPC    HW1 2634   3.518   4.735   2.088  1.0103 -0.2122 -2.2850
  608OPC    HW2 2635   3.487   4.636   2.177 -0.0527  2.4371  0.4677
  608OPC     MW 2636   3.480   4.669   2.106  0.2328  0.6988 -0.4511
  609OPC     OW 2637   1.406   0.553   5.091 -0.1852 -0.4907 -0.0764
  609OPC    HW1 2638   1.322   0.576   5.085 -0.0987 -0.4564 -1.4351
  609OPC    HW2 2639   1.424   0.563   5.176 -1.4952 -0.3137  0.2035
  609OPC     MW 2640   1.396   0.558   5.103 -0.3660 -0.4595 -0.2356
  610OPC     OW 2641   2.868   3.411   3.714  0.1400  0.1833 -0.3380
  610OPC    HW1 2642   2.845   3.338   3.672 -0.1483  1.3198 -2.2320
  610OPC    HW2 2643   2.795   3.433   3.757 -0.2078  0.1200 -0.8860
  610OPC     MW 2644   2.854   3.403   3.714  0.0460  0.3419 -0.6988
  611OPC     OW 2645   1.692   4.557   4.624 -0.1265 -0.0534 -0.1569
  611OPC    HW1 2646   1.607   4.578   4.627 -0.3487 -0.9420  1.1989
  611OPC    HW2 2647   1.700   4.513   4.550 -0.7529  0.4466 -0.5277
  611OPC     MW 2648   1.680   4.553   4.614 -0.2518 -0.1109 -0.0114
  612OPC     OW 2649   1.753   1.474   3.797  0.4708  0.0715  0.1098
  612OPC    HW1 2650   1.731   1.529   3.733 -0.8387 -0.0611  0.4142
  612OPC    HW2 2651   1.747   1.395   3.759 -2.4625 -0.1869  0.8645
  612OPC     MW 2652   1.749   1.471   3.782 -0.1559  0.0138  0.2663
  613OPC     OW 2653   0.889   0.786   5.102  0.2245 -0.2486  0.5990
  613OPC    HW1 2654   0.875   0.823   5.180  1.4356 -0.5146  0.9587
  613OPC    HW2 2655   0.953   0.729   5.117  0.1297 -0.6641 -0.4907
  613OPC     MW 2656   0.897   0.783   5.116  0.3895 -0.3493  0.4911
  614OPC     OW 2657   0.864   2.895   2.745 -0.0535 -0.8293  0.1621
  614OPC    HW1 2658   0.924   2.952   2.716 -0.3269  0.1645  1.4404
  614OPC    HW2 2659   0.833   2.933   2.817 -0.8319 -2.2468  0.6180
  614OPC     MW 2660   0.869   2.909   2.752 -0.2089 -0.8918  0.4183
  615OPC     OW 2661   0.185   4.636   0.744  0.5490 -0.5375  0.1706
  615OPC    HW1 2662   0.152   4.560   0.771  2.6628 -0.6803  2.8281
  615OPC    HW2 2663   0.119   4.691   0.750 -0.2658 -1.5791  1.2681
  615OPC     MW 2664   0.171   4.633   0.749  0.7409 -0.7124  0.7253
  616OPC     OW 2665   2.808   1.539   3.925  0.2091  0.2846  0.1925
  616OPC    HW1 2666   2.834   1.531   4.007  0.1368 -1.5607  0.0735
  616OPC    HW2 2667   2.738   1.488   3.920 -0.1303  0.8200 -0.8746
  616OPC     MW 2668   2.802   1.531   3.936  0.1483  0.0911  0.0173
  617OPC     OW 2669   1.517   2.910   3.073  0.0097 -0.5078  0.0043
  617OPC    HW1 2670   1.485   2.969   3.129  1.3402  0.5493 -0.2977
  617OPC    HW2 2671   1.569   2.957   3.021  0.0596 -1.7379 -1.1042
  617OPC     MW 2672   1.520   2.925   3.074  0.2137 -0.5333 -0.2041
  618OPC     OW 2673   4.484   2.518   3.858  0.2355  0.0948 -0.2058
  618OPC    HW1 2674   4.432   2.484   3.918  0.5317 -0.4044 -0.2283
  618OPC    HW2 2675   4.524   2.449   3.824  1.5966  0.5251  0.4421
  618OPC     MW 2676   4.482   2.503   3.862  0.4804  0.0845 -0.1135
  619OPC     OW 2677   4.559   1.522   4.829  0.1456  0.0565  0.0649
  619OPC    HW1 2678   4.569   1.597   4.872  1.8914  0.0531 -0.2495
  619OPC    HW2 2679   4.550   1.463   4.892 -0.6689  0.4517  0.3301
  619OPC     MW 2680   4.559   1.525   4.844  0.2832  0.1144  0.0577
  620OPC     OW 2681   2.166   1.214   4.168 -0.0646 -0.5654 -0.5748
  620OPC    HW1 2682   2.198   1.268   4.108  2.2039 -1.2319 -0.0502
  620OPC    HW2 2683   2.091   1.185   4.132 -0.1803  1.1523 -1.8200
  620OPC     MW 2684   2.159   1.217   4.154  0.2533 -0.4102 -0.6814
  621OPC     OW 2685   4.896   4.724   2.854 -0.2791 -0.6446  0.3164
  621OPC    HW1 2686   4.845   4.775   2.902 -0.8147 -1.6857  0.8958
  621OPC    HW2 2687   4.886   4.645   2.890 -0.4085 -1.3944 -1.2694
  621OPC     MW 2688   4.887   4.720   2.866 -0.3774 -0.9093  0.1678
  622OPC     OW 2689   1.262   4.546   0.314 -0.9320  0.5191  0.0264
  622OPC    HW1 2690   1.334   4.579   0.350 -1.6399  2.6856 -0.3985
  622OPC    HW2 2691   1.224   4.615   0.277 -2.3821 -0.8613 -1.2313
  622OPC     MW 2692   1.267   4.561   0.314 -1.2509  0.6351 -0.2221
  623OPC     OW 2693   2.796   0.288   4.757 -0.1341 -0.1429 -0.4675
  623OPC    HW1 2694   2.867   0.307   4.709  0.1397 -1.7006 -0.7313
  623OPC    HW2 2695   2.823   0.300   4.839  0.2418 -0.1150 -0.5939
  623OPC     MW 2696   2.811   0.293   4.762 -0.0381 -0.3689 -0.5252
  624OPC     OW 2697   3.046   0.433   4.333 -0.1038  0.3894 -0.6336
  624OPC    HW1 2698   2.961   0.447   4.319 -0.9125 -1.0142  2.0213
  624OPC    HW2 2699   3.074   0.398   4.259 -1.4852  2.0524 -2.0356
  624OPC     MW 2700   3.038   0.430   4.320 -0.4274  0.4277 -0.4485
  625OPC     OW 2701   4.866   0.550   4.284 -0.2334 -0.1466  0.0963
  625OPC    HW1 2702   4.912   0.607   4.235 -1.7510  0.3875 -0.7617
  625OPC    HW2 2703   4.908   0.551   4.360  1.2403  0.2373 -0.6750
  625OPC     MW 2704   4.879   0.559   4.288 -0.2401 -0.0109 -0.1442
  626OPC     OW 2705   2.124   4.090   3.864 -0.2547 -0.0680  0.2755
  626OPC    HW1 2706   2.116   4.006   3.886 -1.4568 -0.2700 -0.8520
  626OPC    HW2 2707   2.073   4.132   3.922  1.1964  0.0486  1.5443
  626OPC     MW 2708   2.116   4.084   3.876 -0.2179 -0.0806  0.2965
  627OPC     OW 2709   1.757   4.537   3.238  0.1392  0.4855 -0.3049
  627OPC    HW1 2710   1.802   4.470   3.206  1.8926  1.5114 -0.1272
  627OPC    HW2 2711   1.728   4.579   3.167 -1.5050 -0.7315 -0.4191
  627OPC     MW 2712   1.759   4.534   3.223  0.1553  0.4570 -0.2954
  628OPC     OW 2713   1.100   4.787   3.618  0.0728 -0.5319  0.0246
  628OPC    HW1 2714   1.035   4.731   3.631 -0.0527 -0.2178  0.7847
  628OPC    HW2 2715   1.134   4.798   3.697  1.8061 -1.5759 -0.5382
  628OPC     MW 2716   1.095   4.780   3.632  0.3104 -0.6397  0.0538
  629OPC     OW 2717   0.632   0.829   0.612 -0.0432 -0.1195 -0.3384
  629OPC    HW1 2718   0.706   0.803   0.650  0.7144 -2.1819 -2.9338
  629OPC    HW2 2719   0.659   0.876   0.544 -1.1455 -0.5083 -1.0732
  629OPC     MW 2720   0.647   0.832   0.608 -0.0941 -0.4815 -0.8303
  630OPC     OW 2721   3.762   0.605   0.755 -0.2749  0.0174  0.0766
  630OPC    HW1 2722   3.739   0.681   0.793  2.9068  0.5007  1.3985
  630OPC    HW2 2723   3.694   0.554   0.770 -2.0555  2.2577  0.2217
  630OPC     MW 2724   3.749   0.609   0.763 -0.0678  0.4198  0.2933
  631OPC     OW 2725   2.981   4.510   1.121  0.2339  0.6193  0.0576
  631OPC    HW1 2726   3.057   4.535   1.156 -0.4551  0.3974  1.7531
  631OPC    HW2 2727   2.931   4.490   1.189 -1.4278  0.8978 -1.0079
  631OPC     MW 2728   2.985   4.511   1.136 -0.1134  0.6275  0.1507
  632OPC     OW 2729   4.223   1.228   2.101  0.4986  0.4309 -0.1635
  632OPC    HW1 2730   4.207   1.283   2.035 -0.9686 -0.4227 -0.5772
  632OPC    HW2 2731   4.144   1.213   2.135  0.4532 -2.9429 -1.3726
  632OPC     MW 2732   4.208   1.234   2.096  0.2751 -0.1935 -0.4033
  633OPC     OW 2733   2.711   3.872   4.237 -0.0550 -0.4577  0.2642
  633OPC    HW1 2734   2.707   3.888   4.151 -0.6836  0.0540  0.3792
  633OPC    HW2 2735   2.635   3.903   4.267  0.2554 -0.4276  1.0414
  633OPC     MW 2736   2.699   3.879   4.229 -0.1020 -0.3777  0.3963
  634OPC     OW 2737   2.652   3.969   0.789 -0.0240 -0.5990 -0.1091
  634OPC    HW1 2738   2.656   3.887   0.818  0.0731 -0.7007 -0.3982
  634OPC    HW2 2739   2.574   3.997   0.815 -0.1041 -0.8243 -0.1110
  634OPC     MW 2740   2.641   3.961   0.797 -0.0215 -0.6473 -0.1521
  635OPC     OW 2741   1.254   3.518   3.205  0.1205 -0.0473 -0.4095
  635OPC    HW1 2742   1.292   3.589   3.238  2.0692 -1.4961  0.7614
  635OPC    HW2 2743   1.310   3.493   3.143  0.4059 -1.4585  0.3702
  635OPC     MW 2744   1.268   3.525   3.201  0.4505 -0.4698 -0.1215
  636OPC     OW 2745   2.273   4.011   0.984  0.3110 -0.1306  0.2088
  636OPC    HW1 2746   2.192   4.036   0.962  0.9044  1.4397 -0.3388
  636OPC    HW2 2747   2.324   4.062   0.934  1.6419 -1.7270 -0.1419
  636OPC     MW 2748   2.269   4.022   0.973  0.5952 -0.1345  0.0761
  637OPC     OW 2749   0.340   1.727   3.455 -0.1476  0.0870 -0.1917
  637OPC    HW1 2750   0.255   1.717   3.441 -0.2571 -1.9384  1.4289
  637OPC    HW2 2751   0.357   1.805   3.421 -2.3220 -0.0764 -1.8835
  637OPC     MW 2752   0.330   1.737   3.448 -0.4850 -0.2363 -0.2022
  638OPC     OW 2753   4.908   0.280   4.314 -0.6306 -0.9198 -0.0327
  638OPC    HW1 2754   4.844   0.251   4.263  0.6707 -1.5854 -1.3816
  638OPC    HW2 2755   4.928   0.358   4.280  1.3856 -2.0792 -1.7609
  638OPC     MW 2756   4.902   0.287   4.301 -0.1402 -1.1894 -0.4873
  639OPC     OW 2757   4.943   2.570   4.083 -0.0122  0.1457 -0.0204
  639OPC    HW1 2758   4.877   2.516   4.068  0.1527  0.3970 -1.8545
  639OPC    HW2 2759   5.008   2.517   4.107 -0.1671 -0.3574 -0.7079
  639OPC     MW 2760   4.943   2.554   4.084 -0.0110  0.1085 -0.3927
  640OPC     OW 2761   4.418   4.687   1.628 -0.2545 -0.0639 -0.5100
  640OPC    HW1 2762   4.367   4.722   1.690  0.0645 -2.4487  1.2514
  640OPC    HW2 2763   4.418   4.747   1.565 -1.7065  1.9220  1.2321
  640OPC     MW 2764   4.411   4.701   1.628 -0.4220 -0.1228  0.0075
  641OPC     OW 2765   4.538   3.346   5.099 -0.1183  0.0312 -0.5384
  641OPC    HW1 2766   4.547   3.432   5.087 -0.3663  0.3609  1.3213
  641OPC    HW2 2767   4.562   3.335   5.182  0.4537 -1.7996 -0.9205
  641OPC     MW 2768   4.543   3.357   5.109 -0.0703 -0.1905 -0.3201
  642OPC     OW 2769   2.442   4.872   1.026  0.2507 -0.1406 -0.0528
  642OPC    HW1 2770   2.511   4.836   0.986 -0.3013 -0.5080 -0.7078
  642OPC    HW2 2771   2.421   4.939   0.974  0.5031  0.3779  0.4945
  642OPC     MW 2772   2.449   4.877   1.012  0.2065 -0.1178 -0.0687
  643OPC     OW 2773   1.935   0.262   3.518 -0.2293 -0.3095  0.5203
  643OPC    HW1 2774   1.996   0.206   3.546  0.1998 -0.2350 -0.2334
  643OPC    HW2 2775   1.980   0.315   3.465 -0.6673  0.6454  1.0873
  643OPC     MW 2776   1.951   0.262   3.514 -0.2306 -0.1574  0.4927
  644OPC     OW 2777   3.038   3.487   0.177  0.2607 -0.2154 -0.0249
  644OPC    HW1 2778   3.074   3.469   0.099  1.3483 -1.0852  0.6412
  644OPC    HW2 2779   2.957   3.458   0.170  0.6468 -1.1971 -0.5131
  644OPC     MW 2780   3.031   3.480   0.164  0.4784 -0.4889  0.0014
  645OPC     OW 2781   0.392   0.155   2.335  0.1838  0.0101  0.5156
  645OPC    HW1 2782   0.435   0.091   2.296  0.3733 -0.7168  1.8498
  645OPC    HW2 2783   0.450   0.188   2.390 -0.6022 -0.2469  1.5374
  645OPC     MW 2784   0.407   0.151   2.338  0.0957 -0.1352  0.8636
  646OPC     OW 2785   3.817   2.857   0.172  0.3801  0.6470  0.3669
  646OPC    HW1 2786   3.879   2.888   0.224  1.6033  1.0073 -1.2331
  646OPC    HW2 2787   3.841   2.775   0.158 -1.1701 -0.1888  2.0857
  646OPC     MW 2788   3.830   2.850   0.178  0.3319  0.5767  0.3845
  647OPC     OW 2789   1.913   2.982   3.619 -0.5033 -0.2395 -0.2047
  647OPC    HW1 2790   1.865   3.048   3.588 -1.2410 -0.8592 -0.4271
  647OPC    HW2 2791   1.968   2.964   3.554 -0.0149  0.4121  0.0141
  647OPC     MW 2792   1.914   2.989   3.605 -0.5401 -0.2347 -0.2054
  648OPC     OW 2793   2.102   3.966   2.409  0.1445 -0.4655 -0.3457
  648OPC    HW1 2794   2.079   4.004   2.334  1.5349 -0.9122 -1.0368
  648OPC    HW2 2795   2.115   4.034   2.463 -1.1516 -0.1546 -0.4069
  648OPC     MW 2796   2.101   3.982   2.406  0.1585 -0.4857 -0.4569
  649OPC     OW 2797   4.381   3.418   3.218  0.1993 -0.0803  0.2186
  649OPC    HW1 2798   4.309   3.382   3.185  1.4722 -2.3451 -0.2867
  649OPC    HW2 2799   4.366   3.504   3.211 -1.9131 -0.4837 -0.9981
  649OPC     MW 2800   4.369   3.426   3.212  0.0756 -0.4745 -0.0358
  650OPC     OW 2801   3.727   4.109   4.845  0.0572  0.0803  0.2066
  650OPC    HW1 2802   3.718   4.161   4.775 -0.8715  0.3150  0.4957
  650OPC    HW2 2803   3.808   4.077   4.835  0.4297  1.1183 -0.2827
  650OPC     MW 2804   3.738   4.112   4.833 -0.0249  0.2682  0.1769
  651OPC     OW 2805   4.482   2.882   1.331  0.1116  0.1321 -0.4955
  651OPC    HW1 2806   4.487   2.914   1.250  1.7574  2.9568  0.5567
  651OPC    HW2 2807   4.409   2.918   1.363  0.2245  0.1922 -0.3030
  651OPC     MW 2808   4.472   2.892   1.324  0.3715  0.5585 -0.3116
  652OPC     OW 2809   4.587   4.255   2.591  0.5933 -0.1816 -0.2319
  652OPC    HW1 2810   4.626   4.285   2.663  2.2984 -1.5086 -0.5473
  652OPC    HW2 2811   4.548   4.182   2.617 -0.5887  0.4069 -0.2432
  652OPC     MW 2812   4.587   4.249   2.605  0.6709 -0.2906 -0.2803
  653OPC     OW 2813   2.757   4.385   2.703  0.6203  0.4392 -0.3134
  653OPC    HW1 2814   2.776   4.302   2.683 -0.6536 -0.1663  0.9061
  653OPC    HW2 2815   2.671   4.386   2.711  0.5788  1.9666 -0.5847
  653OPC     MW 2816   2.747   4.373   2.701  0.4261  0.5755 -0.1733
  654OPC     OW 2817   1.297   1.813   2.757  0.4067  0.1116  0.4243
  654OPC    HW1 2818   1.327   1.860   2.823  0.3211 -0.2998  0.7595
  654OPC    HW2 2819   1.367   1.800   2.707  0.5527  0.1054  0.6289
  654OPC     MW 2820   1.312   1.818   2.759  0.4156  0.0499  0.5040
  655OPC     OW 2821   4.774   2.361   4.001  0.4227 -0.2035  0.2468
  655OPC    HW1 2822   4.851   2.321   4.009  0.6536  0.3049  0.6084
  655OPC    HW2 2823   4.724   2.302   3.961  1.5156  0.0943 -1.6729
  655OPC     MW 2824   4.778   2.346   3.996  0.6180 -0.0845  0.0167
  656OPC     OW 2825   1.969   0.221   1.802 -0.4395  0.2586  0.1790
  656OPC    HW1 2826   2.029   0.283   1.813 -0.3267  0.2686 -0.4506
  656OPC    HW2 2827   2.011   0.148   1.827 -0.0418  0.2176 -0.5652
  656OPC     MW 2828   1.984   0.219   1.807 -0.3641  0.2540 -0.0239
  657OPC     OW 2829   1.305   0.984   3.295 -0.3493  0.4268  0.0514
  657OPC    HW1 2830   1.385   1.015   3.309  0.0803 -0.8680  0.6719
  657OPC    HW2 2831   1.264   1.049   3.254  0.8822  1.2764  0.1202
  657OPC     MW 2832   1.311   0.998   3.291 -0.1039  0.3611  0.1532
  658OPC     OW 2833   4.261   3.892   0.967  0.7036  0.2584  0.1576
  658OPC    HW1 2834   4.220   3.881   0.891  0.2640 -0.0435  0.4332
  658OPC    HW2 2835   4.200   3.929   1.018  1.1352  0.8820  0.2284
  658OPC     MW 2836   4.246   3.896   0.963  0.7026  0.3060  0.2088
  659OPC     OW 2837   4.702   4.368   4.812 -0.3450  0.2339  0.2018
  659OPC    HW1 2838   4.710   4.348   4.728 -1.2807  0.5351  0.0370
  659OPC    HW2 2839   4.645   4.433   4.813 -1.1051 -0.4141  1.1405
  659OPC     MW 2840   4.695   4.374   4.800 -0.5956  0.1826  0.3159
  660OPC     OW 2841   1.939   4.168   0.678 -0.1585  0.1187  0.0073
  660OPC    HW1 2842   1.972   4.145   0.755 -1.1597 -1.2106  0.0604
  660OPC    HW2 2843   1.944   4.096   0.630  1.9626  1.3086 -1.7903
  660OPC     MW 2844   1.945   4.154   0.682  0.0070  0.0980 -0.2504
  661OPC     OW 2845   2.375   2.935   1.207  0.0247  0.0208 -0.8533
  661OPC    HW1 2846   2.295   2.935   1.242  0.5940  2.4396  0.6957
  661OPC    HW2 2847   2.407   2.858   1.230 -0.9982  0.0209  0.7733
  661OPC     MW 2848   2.368   2.924   1.216 -0.0422  0.3781 -0.3842
  662OPC     OW 2849   0.657   4.178   4.352 -0.6428  0.2574 -0.0083
  662OPC    HW1 2850   0.629   4.253   4.387  1.0486  1.2103 -0.5808
  662OPC    HW2 2851   0.653   4.122   4.419 -2.5471  0.6395  0.2687
  662OPC     MW 2852   0.652   4.181   4.367 -0.6743  0.4547 -0.0520
  663OPC     OW 2853   4.870   2.573   4.843 -0.8228  0.0590 -0.3415
  663OPC    HW1 2854   4.791   2.596   4.813 -0.5453 -0.2120 -1.3416
  663OPC    HW2 2855   4.920   2.576   4.771 -0.5105 -2.3789 -0.3251
  663OPC     MW 2856   4.865   2.577   4.828 -0.7355 -0.3412 -0.4871
  664OPC     OW 2857   1.650   0.694   3.601  0.0307 -0.0113 -0.3417
  664OPC    HW1 2858   1.661   0.624   3.651  2.1718  0.9866  0.7444
  664OPC    HW2 2859   1.670   0.665   3.520  1.3488 -0.5836  0.1562
  664OPC     MW 2860   1.655   0.679   3.596  0.5416  0.0516 -0.1079
  665OPC     OW 2861   1.631   4.601   2.409 -0.2633 -0.0223  0.4923
  665OPC    HW1 2862   1.621   4.547   2.342 -1.7439  0.9688 -0.1492
  665OPC    HW2 2863   1.550   4.633   2.422 -0.1124 -0.4278  2.9849
  665OPC     MW 2864   1.617   4.598   2.401 -0.4597  0.0641  0.7658
  666OPC     OW 2865   0.512   1.509   1.707 -0.5063  0.1894 -0.2623
  666OPC    HW1 2866   0.596   1.527   1.724 -0.1617 -2.1127  0.8614
  666OPC    HW2 2867   0.516   1.461   1.635 -0.4557 -2.3501  1.2974
  666OPC     MW 2868   0.525   1.504   1.699 -0.4479 -0.5258  0.1341
  667OPC     OW 2869   4.782   1.884   4.724  0.3476  0.0924  0.2557
  667OPC    HW1 2870   4.790   1.884   4.810  0.3744  1.4224  0.2796
  667OPC    HW2 2871   4.748   1.963   4.706 -1.2672 -0.7697 -0.8173
  667OPC     MW 2872   4.778   1.896   4.734  0.1130  0.1615  0.1004
  668OPC     OW 2873   3.835   3.815   4.466  0.0969  0.1941  0.3189
  668OPC    HW1 2874   3.770   3.757   4.466  0.4475 -0.2640 -1.3579
  668OPC    HW2 2875   3.793   3.892   4.461 -0.3434  0.0028  0.9653
  668OPC     MW 2876   3.819   3.818   4.465  0.0837  0.0981  0.1667
  669OPC     OW 2877   5.004   2.531   2.461 -0.0120  0.3371  0.3224
  669OPC    HW1 2878   4.938   2.510   2.408  0.3341 -1.3234  0.4820
  669OPC    HW2 2879   5.070   2.547   2.407  0.5699 -2.1529  0.1639
  669OPC     MW 2880   5.004   2.530   2.445  0.1252 -0.2760  0.3226
  670OPC     OW 2881   0.549   4.310   1.051  0.5285 -0.1235  0.1546
  670OPC    HW1 2882   0.511   4.386   1.032  0.5652 -0.1242  0.0753
  670OPC    HW2 2883   0.573   4.279   0.973  0.4396 -0.2555  0.1791
  670OPC     MW 2884   0.547   4.317   1.037  0.5207 -0.1431  0.1465
  671OPC     OW 2885   3.610   2.743   1.370 -0.2753 -0.1268 -0.4644
  671OPC    HW1 2886   3.680   2.764   1.323 -1.2633 -0.5788 -2.2099
  671OPC    HW2 2887   3.573   2.820   1.387  0.1328  0.0456 -0.3513
  671OPC     MW 2888   3.615   2.757   1.366 -0.3610 -0.1681 -0.7055
  672OPC     OW 2889   2.855   4.787   1.825 -0.3342  0.0695  0.0733
  672OPC    HW1 2890   2.853   4.751   1.745  0.8358  0.8322 -0.3185
  672OPC    HW2 2891   2.816   4.727   1.874  0.6819 -1.3411 -0.7364
  672OPC     MW 2892   2.849   4.773   1.820 -0.0112 -0.0260 -0.1042
  673OPC     OW 2893   3.451   0.317   2.714  0.7184  0.0832  0.4648
  673OPC    HW1 2894   3.369   0.327   2.743  0.5633 -0.0787  0.0883
  673OPC    HW2 2895   3.471   0.235   2.738  0.1392 -0.5065 -0.9628
  673OPC     MW 2896   3.442   0.306   2.722  0.6100 -0.0278  0.1984
  674OPC     OW 2897   3.302   0.966   5.097 -0.3471  0.2844  0.0861
  674OPC    HW1 2898   3.320   1.032   5.043  2.6438 -1.0044 -0.6434
  674OPC    HW2 2899   3.242   0.920   5.054 -1.6608  1.8319  0.1318
  674OPC     MW 2900   3.296   0.969   5.083 -0.0993  0.3226 -0.0148
  675OPC     OW 2901   1.015   3.450   4.768  0.4052 -0.2025  0.2951
  675OPC    HW1 2902   1.059   3.494   4.707  0.0073 -1.3424 -0.8739
  675OPC    HW2 2903   0.932   3.461   4.745  0.2838 -1.2664  0.1496
  675OPC     MW 2904   1.009   3.458   4.756  0.3285 -0.5281  0.1011
  676OPC     OW 2905   4.826   2.537   2.237  0.1395  0.0565  1.0070
  676OPC    HW1 2906   4.866   2.604   2.198  0.6381 -0.6635  0.2280
  676OPC    HW2 2907   4.809   2.483   2.171 -2.9237  0.6599  1.1507
  676OPC     MW 2908   4.829   2.539   2.221 -0.2394  0.0392  0.9131
  677OPC     OW 2909   3.966   4.395   0.269 -0.3893  0.2274  0.2152
  677OPC    HW1 2910   3.917   4.344   0.217  0.0184 -1.2389  1.2261
  677OPC    HW2 2911   4.023   4.431   0.213  1.8050 -3.3836 -0.1383
  677OPC     MW 2912   3.967   4.393   0.253 -0.0049 -0.5224  0.3123
  678OPC     OW 2913   3.349   4.402   2.320  0.2159  0.0383  0.0789
  678OPC    HW1 2914   3.375   4.348   2.257 -0.8430 -1.1589  0.6300
  678OPC    HW2 2915   3.411   4.464   2.321  1.0968 -0.7867 -1.0274
  678OPC     MW 2916   3.362   4.403   2.311  0.1895 -0.2604 -0.0031
  679OPC     OW 2917   3.529   0.006   4.156 -0.2353  0.0087 -0.4488
  679OPC    HW1 2918   3.531  -0.026   4.075  0.2497  1.1604 -0.9170
  679OPC    HW2 2919   3.485   0.081   4.147 -0.9008 -0.2381  0.5149
  679OPC     MW 2920   3.523   0.013   4.143 -0.2619  0.1424 -0.3755
  680OPC     OW 2921   2.715   1.913   4.445  0.0602 -0.1553  0.2495
  680OPC    HW1 2922   2.706   1.991   4.483 -1.3275  0.5584 -1.4619
  680OPC    HW2 2923   2.749   1.932   4.367  0.0637 -1.3145 -0.0421
  680OPC     MW 2924   2.719   1.927   4.439 -0.1441 -0.2210 -0.0463
  681OPC     OW 2925   4.323   4.419   3.636 -0.2663 -0.5938 -0.0675
  681OPC    HW1 2926   4.313   4.504   3.620 -0.2383 -0.5859 -0.0438
  681OPC    HW2 2927   4.313   4.413   3.723 -1.4915 -0.7946 -0.2127
  681OPC     MW 2928   4.320   4.431   3.647 -0.4435 -0.6223 -0.0855
  682OPC     OW 2929   0.459   1.052   0.654 -0.8003 -0.6428 -0.1722
  682OPC    HW1 2930   0.511   1.088   0.715 -1.7287 -0.7753  0.7170
  682OPC    HW2 2931   0.506   0.984   0.626  0.8747  1.0150 -1.6876
  682OPC     MW 2932   0.474   1.047   0.659 -0.6900 -0.4175 -0.2647
  683OPC     OW 2933   1.916   4.294   4.557 -0.3320  0.4986  0.1695
  683OPC    HW1 2934   1.997   4.282   4.525 -0.5436  0.0112 -0.2006
  683OPC    HW2 2935   1.928   4.293   4.643 -0.1243 -1.0363  0.1447
  683OPC     MW 2936   1.930   4.292   4.565 -0.3326  0.1998  0.1111
  684OPC     OW 2937   4.276   1.273   4.748  0.1364 -0.1129  0.5211
  684OPC    HW1 2938   4.325   1.207   4.776  0.5498  0.0307  0.1434
  684OPC    HW2 2939   4.330   1.319   4.697  0.3532  1.4424  2.0669
  684OPC     MW 2940   4.291   1.270   4.744  0.2296  0.1380  0.6936
  685OPC     OW 2941   1.867   2.432   0.503 -0.8082 -0.0315  0.5974
  685OPC    HW1 2942   1.892   2.413   0.585  1.7569 -1.0319 -0.3079
  685OPC    HW2 2943   1.888   2.516   0.495 -2.2387  0.4248  1.3058
  685OPC     MW 2944   1.874   2.441   0.514 -0.6406 -0.1119  0.5683
  686OPC     OW 2945   4.340   0.132   1.329 -0.3282  0.0718 -0.0104
  686OPC    HW1 2946   4.395   0.169   1.272 -0.3288  0.2297  0.0921
  686OPC    HW2 2947   4.363   0.167   1.406  0.2742 -0.8027  0.2298
  686OPC     MW 2948   4.352   0.142   1.332 -0.2391 -0.0340  0.0402
  687OPC     OW 2949   3.676   2.871   1.902  0.1706  0.5094  0.1611
  687OPC    HW1 2950   3.640   2.850   1.979  1.8168 -1.5134  0.4801
  687OPC    HW2 2951   3.614   2.853   1.844 -0.4792  0.3424  0.9046
  687OPC     MW 2952   3.662   2.865   1.905  0.3178  0.1860  0.3181
  688OPC     OW 2953   3.259   0.386   5.047  0.7495 -0.3482 -0.3277
  688OPC    HW1 2954   3.327   0.331   5.044 -0.2888 -1.6791 -0.7558
  688OPC    HW2 2955   3.253   0.415   4.965  2.2467  1.7278  0.1993
  688OPC     MW 2956   3.268   0.382   5.034  0.8173 -0.2381 -0.3128
  689OPC     OW 2957   2.248   2.521   3.915 -0.6213 -0.4667  0.4154
  689OPC    HW1 2958   2.211   2.587   3.872 -0.0791 -0.3281  0.1427
  689OPC    HW2 2959   2.286   2.475   3.852  0.3417 -0.1625  0.7456
  689OPC     MW 2960   2.248   2.524   3.899 -0.3991 -0.4014  0.4239
  690OPC     OW 2961   3.337   2.665   0.353  0.6613  0.1351  0.3572
  690OPC    HW1 2962   3.378   2.705   0.418 -0.9309 -0.2798  1.6731
  690OPC    HW2 2963   3.253   2.684   0.366  0.3246  0.7683 -2.1114
  690OPC     MW 2964   3.331   2.674   0.364  0.3762  0.1675  0.1869
  691OPC     OW 2965   2.822   0.755   1.529 -0.3175  0.6272  0.5437
  691OPC    HW1 2966   2.776   0.739   1.602 -0.6578  0.9931  0.4141
  691OPC    HW2 2967   2.776   0.716   1.466  0.4201 -0.4150  0.6261
  691OPC     MW 2968   2.809   0.747   1.531 -0.2588  0.5273  0.5367
  692OPC     OW 2969   1.794   2.771   3.739  0.0449 -0.5411 -0.4491
  692OPC    HW1 2970   1.831   2.839   3.700 -1.0368 -0.3679 -1.2191
  692OPC    HW2 2971   1.840   2.703   3.711  0.7827 -0.1839 -0.1160
  692OPC     MW 2972   1.806   2.771   3.729 -0.0059 -0.4627 -0.5137
  693OPC     OW 2973   3.606   0.317   3.892  0.3126 -0.1900  0.0590
  693OPC    HW1 2974   3.572   0.324   3.972  1.3043 -0.9531  0.5802
  693OPC    HW2 2975   3.584   0.391   3.853 -0.9444 -0.1805  0.7405
  693OPC     MW 2976   3.598   0.329   3.898  0.2735 -0.3013  0.2366
  694OPC     OW 2977   0.674   3.163   0.643 -0.4908  0.8855 -0.6906
  694OPC    HW1 2978   0.622   3.116   0.592  0.5531 -1.5145  0.2476
  694OPC    HW2 2979   0.709   3.222   0.589 -0.6821 -0.4636 -2.3814
  694OPC     MW 2980   0.672   3.164   0.628 -0.3648  0.3318 -0.8018
  695OPC     OW 2981   3.435   4.291   4.329  0.3826 -0.1525 -0.1135
  695OPC    HW1 2982   3.408   4.373   4.313  1.0981  0.1668  0.2748
  695OPC    HW2 2983   3.371   4.242   4.297  0.8652  0.4988 -2.2255
  695OPC     MW 2984   3.422   4.296   4.322  0.5596 -0.0091 -0.3681
  696OPC     OW 2985   4.526   1.021   0.899  0.5861  0.6135 -0.1341
  696OPC    HW1 2986   4.463   1.076   0.872 -1.4179 -1.2156  0.5479
  696OPC    HW2 2987   4.515   1.018   0.986  3.0653  1.8410  0.3172
  696OPC     MW 2988   4.515   1.029   0.908  0.6561  0.5246  0.0333
  697OPC     OW 2989   1.647   3.664   0.596 -0.3493  0.2144  0.9191
  697OPC    HW1 2990   1.593   3.597   0.579  0.3533 -0.5311  1.5088
  697OPC    HW2 2991   1.651   3.707   0.520 -1.6976  0.2456  0.8398
  697OPC     MW 2992   1.639   3.660   0.582 -0.4447  0.1088  0.9945
  698OPC     OW 2993   0.144   3.662   2.572  0.8488 -0.5312  0.4584
  698OPC    HW1 2994   0.121   3.678   2.655  1.1625 -0.9874  0.6377
  698OPC    HW2 2995   0.116   3.580   2.559  0.6699 -0.4095  0.0627
  698OPC     MW 2996   0.136   3.652   2.582  0.8687 -0.5805  0.4264
  699OPC     OW 2997   2.608   3.633   4.606  0.1970 -0.1473 -0.5338
  699OPC    HW1 2998   2.664   3.638   4.539  1.1374 -3.8379 -0.2265
  699OPC    HW2 2999   2.538   3.592   4.572 -0.7816  0.9891  0.0064
  699OPC     MW 3000   2.606   3.628   4.591  0.1915 -0.5246 -0.4086
  700OPC     OW 3001   1.440   4.534   1.504  0.3885 -0.0282 -0.1751
  700OPC    HW1 3002   1.508   4.484   1.527  1.0718  1.3245  0.8256
  700OPC    HW2 3003   1.399   4.550   1.579 -1.2342 -0.9934 -0.7720
  700OPC     MW 3004   1.444   4.529   1.518  0.2497  0.0291 -0.1155
  701OPC     OW 3005   1.119   1.294   4.711 -0.7799  0.1816  0.0197
  701OPC    HW1 3006   1.038   1.292   4.678 -0.7675  0.0531 -0.0031
  701OPC    HW2 3007   1.155   1.361   4.670 -1.0466  0.5858  0.4358
  701OPC     MW 3008   1.112   1.303   4.700 -0.8175  0.2223  0.0780
  702OPC     OW 3009   3.112   0.745   0.584 -0.5161 -0.0025  0.4306
  702OPC    HW1 3010   3.101   0.746   0.670 -0.0586 -0.8812  0.5063
  702OPC    HW2 3011   3.082   0.666   0.560  1.3702 -0.6499  0.0839
  702OPC     MW 3012   3.106   0.734   0.593 -0.1699 -0.2279  0.3905
  703OPC     OW 3013   2.609   3.335   3.354  0.3941  0.1950  0.4499
  703OPC    HW1 3014   2.683   3.288   3.352  0.2599  0.0030 -0.1451
  703OPC    HW2 3015   2.546   3.275   3.358  0.2555  0.3537  0.7069
  703OPC     MW 3016   2.611   3.319   3.355  0.3537  0.1901  0.3999
  704OPC     OW 3017   3.196   1.146   1.259 -0.1433 -0.4965  0.1206
  704OPC    HW1 3018   3.278   1.150   1.289  0.4656  1.0141 -1.5555
  704OPC    HW2 3019   3.147   1.152   1.331  1.2092 -0.4534  1.0720
  704OPC     MW 3020   3.201   1.147   1.274  0.1465 -0.2670  0.0135
  705OPC     OW 3021   4.526   2.808   4.225 -0.2690  0.4047 -0.2442
  705OPC    HW1 3022   4.608   2.799   4.253 -0.9225  1.9241  2.5184
  705OPC    HW2 3023   4.496   2.726   4.224  1.2332 -0.1666 -1.2861
  705OPC     MW 3024   4.534   2.794   4.229 -0.1438  0.5448  0.0098
  706OPC     OW 3025   1.346   3.169   2.707 -0.0934 -0.7363 -0.3540
  706OPC    HW1 3026   1.362   3.195   2.625  3.5424 -1.2640  0.0301
  706OPC    HW2 3027   1.322   3.243   2.747 -0.2608 -0.1315 -1.5126
  706OPC     MW 3028   1.345   3.184   2.701  0.4190 -0.7249 -0.4685
  707OPC     OW 3029   3.833   1.144   1.787 -0.2565  0.1018 -0.5512
  707OPC    HW1 3030   3.815   1.216   1.832  1.3320  1.2763 -1.6563
  707OPC    HW2 3031   3.757   1.101   1.784 -2.4681  3.6816 -3.2752
  707OPC     MW 3032   3.819   1.148   1.793 -0.3483  0.8041 -1.1169
  708OPC     OW 3033   3.539   3.545   3.297  0.3788 -0.5284  0.3074
  708OPC    HW1 3034   3.481   3.596   3.256  1.5460  0.9448  0.3711
  708OPC    HW2 3035   3.587   3.512   3.232  0.3006 -0.6699  0.3221
  708OPC     MW 3036   3.538   3.548   3.281  0.5398 -0.3318  0.3188
  709OPC     OW 3037   0.070   0.905   2.111 -0.2704  0.4713  0.1769
  709OPC    HW1 3038   0.049   0.896   2.026 -1.3232 -1.3369  0.5902
  709OPC    HW2 3039   0.081   0.991   2.120  2.0507  0.5741 -2.2820
  709OPC     MW 3040   0.068   0.916   2.099 -0.0831  0.2194 -0.1253
  710OPC     OW 3041   3.909   3.798   1.265 -0.2752 -0.0470  0.1171
  710OPC    HW1 3042   3.871   3.746   1.323 -0.2217 -1.2151 -0.8544
  710OPC    HW2 3043   3.972   3.748   1.231 -0.1069  0.7115 -0.7169
  710OPC     MW 3044   3.912   3.783   1.269 -0.2426 -0.1074 -0.1496
  711OPC     OW 3045   3.981   1.124   4.986  0.3280  0.3900  0.0352
  711OPC    HW1 3046   4.054   1.091   5.021  0.1838  1.7999  1.8291
  711OPC    HW2 3047   3.918   1.093   5.038 -0.1240  0.8944 -0.2046
  711OPC     MW 3048   3.982   1.114   4.999  0.2400  0.6728  0.2646
  712OPC     OW 3049   2.416   2.550   0.165  0.0400  0.4780 -0.2268
  712OPC    HW1 3050   2.490   2.505   0.172 -0.2082  0.1966  0.7732
  712OPC    HW2 3051   2.412   2.595   0.240 -0.6502  0.7194 -0.3949
  712OPC     MW 3052   2.426   2.550   0.177 -0.0986  0.4719 -0.1039
  713OPC     OW 3053   3.358   1.649   4.430 -0.4935 -0.3555  0.2683
  713OPC    HW1 3054   3.345   1.674   4.347  0.9174 -1.2974 -0.2824
  713OPC    HW2 3055   3.281   1.613   4.453 -1.3249  1.0890 -0.1622
  713OPC     MW 3056   3.345   1.647   4.421 -0.4079 -0.2812  0.1235
  714OPC     OW 3057   3.800   2.703   3.437 -0.5850 -0.1180 -0.2276
  714OPC    HW1 3058   3.887   2.715   3.431 -0.5456 -0.6945 -0.9473
  714OPC    HW2 3059   3.768   2.753   3.373 -0.8863  0.9987  0.7617
  714OPC     MW 3060   3.808   2.712   3.427 -0.6237 -0.0383 -0.1878
  715OPC     OW 3061   1.419   0.017   3.256 -0.3010  0.2375 -0.2150
  715OPC    HW1 3062   1.460  -0.049   3.296  0.4470 -0.5174 -2.1052
  715OPC    HW2 3063   1.342  -0.018   3.232  0.0171  0.0881 -1.0464
  715OPC     MW 3064   1.414   0.002   3.258 -0.1435  0.1037 -0.6169
  716OPC     OW 3065   2.454   4.150   0.869  0.3507  0.6140  0.5920
  716OPC    HW1 3066   2.477   4.174   0.789 -0.8609  0.8614  0.3000
  716OPC    HW2 3067   2.516   4.185   0.920  2.2715 -1.1643 -0.3357
  716OPC     MW 3068   2.467   4.159   0.865  0.4554  0.3877  0.4118
  717OPC     OW 3069   2.524   1.814   0.292  0.1078  0.5692 -0.5695
  717OPC    HW1 3070   2.587   1.870   0.314  1.3201 -1.0578  0.3045
  717OPC    HW2 3071   2.563   1.760   0.236 -0.4238 -0.5813  0.1206
  717OPC     MW 3072   2.539   1.814   0.287  0.2083  0.1589 -0.3384
  718OPC     OW 3073   3.548   0.032   2.745  0.6116 -0.0558 -0.0612
  718OPC    HW1 3074   3.508  -0.013   2.682 -1.1519  0.0393  0.9472
  718OPC    HW2 3075   3.549  -0.023   2.812  1.2881  0.3103  0.2409
  718OPC     MW 3076   3.543   0.017   2.746  0.4510  0.0123  0.1323
  719OPC     OW 3077   2.964   0.295   4.994  0.0841 -0.0211  0.0890
  719OPC    HW1 3078   2.958   0.375   5.030  0.4132  1.4370 -2.8307
  719OPC    HW2 3079   3.049   0.286   4.978  0.1309 -1.2599  0.9085
  719OPC     MW 3080   2.976   0.306   4.997  0.1396  0.0113 -0.2213
  720OPC     OW 3081   4.318   2.337   3.130  0.0222  0.1732 -0.3112
  720OPC    HW1 3082   4.305   2.261   3.170  0.3679 -0.9899 -2.2673
  720OPC    HW2 3083   4.405   2.349   3.136  0.0274  0.1782 -0.4002
  720OPC     MW 3084   4.329   2.328   3.137  0.0739  0.0021 -0.6133
  721OPC     OW 3085   0.877   0.603   3.623 -0.0822  0.0807 -0.3142
  721OPC    HW1 3086   0.909   0.621   3.544 -0.9428  0.2609 -0.6296
  721OPC    HW2 3087   0.849   0.681   3.652 -1.8709 -0.3378 -0.7942
  721OPC     MW 3088   0.878   0.617   3.616 -0.4736  0.0455 -0.4318
  722OPC     OW 3089   4.541   2.895   4.970  0.1156  0.1056  0.4563
  722OPC    HW1 3090   4.469   2.943   4.960 -0.0435 -0.2525 -0.1909
  722OPC    HW2 3091   4.517   2.833   5.025 -0.4473 -0.7202 -0.6814
  722OPC     MW 3092   4.527   2.893   4.976  0.0088 -0.0693  0.1926
  723OPC     OW 3093   4.383   2.311   2.516  0.3199  0.1304 -0.9596
  723OPC    HW1 3094   4.428   2.309   2.441  0.0267  0.3815 -1.1417
  723OPC    HW2 3095   4.324   2.374   2.504 -1.7345 -1.7712 -1.6789
  723OPC     MW 3096   4.381   2.320   2.503 -0.0269 -0.1135 -1.0929
  724OPC     OW 3097   4.609   0.795   4.845  0.0601  0.0550  0.2377
  724OPC    HW1 3098   4.533   0.776   4.881 -0.5014  0.5957 -0.6084
  724OPC    HW2 3099   4.594   0.786   4.759  0.8914  0.3354  0.0492
  724OPC     MW 3100   4.596   0.791   4.837  0.1001  0.1763  0.0849
  725OPC     OW 3101   3.752   4.368   2.999 -0.3433 -0.0645  0.2403
  725OPC    HW1 3102   3.764   4.282   2.990 -0.0294 -0.3357  2.5635
  725OPC    HW2 3103   3.793   4.402   2.930 -0.4162 -1.7443 -0.7000
  725OPC     MW 3104   3.760   4.360   2.987 -0.3077 -0.3529  0.4444
  726OPC     OW 3105   3.964   1.348   2.536 -0.2651  0.3903 -0.1106
  726OPC    HW1 3106   3.952   1.374   2.453  1.3360 -0.0799 -0.5150
  726OPC    HW2 3107   3.893   1.301   2.553  0.3198 -1.2896 -1.9644
  726OPC     MW 3108   3.952   1.345   2.526  0.0579  0.0726 -0.4442
  727OPC     OW 3109   2.731   0.549   4.744 -0.5790 -0.4431  0.2007
  727OPC    HW1 3110   2.710   0.569   4.662  2.4790 -0.9245 -0.8262
  727OPC    HW2 3111   2.714   0.463   4.749 -2.3199 -0.1258  0.7094
  727OPC     MW 3112   2.725   0.539   4.733 -0.3844 -0.4673  0.1242
  728OPC     OW 3113   2.513   1.174   1.233 -0.1648 -0.0950 -0.1935
  728OPC    HW1 3114   2.552   1.192   1.157  1.1621  0.5315  0.6023
  728OPC    HW2 3115   2.501   1.252   1.270 -1.6232 -0.3217 -0.1092
  728OPC     MW 3116   2.517   1.188   1.227 -0.1842 -0.0359 -0.0635
  729OPC     OW 3117   4.948   3.753   2.402 -0.2415 -0.0815 -0.0384
  729OPC    HW1 3118   5.005   3.746   2.468 -0.7616 -0.7774  0.3465
  729OPC    HW2 3119   4.932   3.670   2.379 -1.9628  0.0210  0.6222
  729OPC     MW 3120   4.954   3.740   2.408 -0.5724 -0.1692  0.1161
  730OPC     OW 3121   4.515   2.981   4.565  0.4940  0.3821 -0.3453
  730OPC    HW1 3122   4.453   2.937   4.608  0.4267 -0.9202 -1.6979
  730OPC    HW2 3123   4.572   3.003   4.628  1.2652 -2.9072  0.3005
  730OPC     MW 3124   4.514   2.978   4.580  0.5980 -0.2962 -0.4499
  731OPC     OW 3125   2.418   4.881   4.224  0.3189  0.4601 -0.2063
  731OPC    HW1 3126   2.359   4.919   4.172  0.2750  0.5720 -0.0749
  731OPC    HW2 3127   2.480   4.856   4.168 -0.3389 -0.6180 -0.4905
  731OPC     MW 3128   2.418   4.883   4.208  0.2152  0.3173 -0.2289
  732OPC     OW 3129   3.722   3.118   3.993 -0.0225  0.3811 -0.4738
  732OPC    HW1 3130   3.643   3.102   3.961 -0.2818 -1.1308  0.8471
  732OPC    HW2 3131   3.715   3.199   4.026 -1.6229 -0.4141  1.3191
  732OPC     MW 3132   3.709   3.128   3.993 -0.2974  0.0404 -0.0139
  733OPC     OW 3133   1.514   3.704   3.245  0.1811  0.3131 -0.2210
  733OPC    HW1 3134   1.556   3.637   3.282 -0.1298 -0.2286 -0.8156
  733OPC    HW2 3135   1.562   3.773   3.266  0.6585 -0.1341  0.1800
  733OPC     MW 3136   1.527   3.704   3.254  0.2057  0.1670 -0.2495
  734OPC     OW 3137   4.921   4.700   1.445 -0.2808 -0.0122 -0.0651
  734OPC    HW1 3138   4.898   4.637   1.389  0.7503 -0.3607 -0.0972
  734OPC    HW2 3139   4.997   4.674   1.478  0.2568  1.2799 -0.1946
  734OPC     MW 3140   4.929   4.687   1.442 -0.0489  0.1271 -0.0890
  735OPC     OW 3141   4.013   1.900   4.387 -0.1318  0.6304 -0.0416
  735OPC    HW1 3142   3.936   1.868   4.359 -0.1163  0.3222  0.2550
  735OPC    HW2 3143   4.068   1.879   4.323  0.2691 -1.6864  0.9455
  735OPC     MW 3144   4.009   1.892   4.374 -0.0701  0.2426  0.1481
  736OPC     OW 3145   0.247   0.954   5.122 -0.0963  0.1440 -0.4253
  736OPC    HW1 3146   0.276   0.995   5.193  0.3220  0.4858 -0.7907
  736OPC    HW2 3147   0.310   0.898   5.103  0.0477  0.4461 -0.8526
  736OPC     MW 3148   0.260   0.952   5.130 -0.0133  0.2391 -0.5424
  737OPC     OW 3149   3.687   4.534   4.207  0.3368 -0.2894 -0.0292
  737OPC    HW1 3150   3.623   4.489   4.168 -1.9772  1.0989  1.8782
  737OPC    HW2 3151   3.706   4.597   4.151 -1.1739  0.2262  0.0042
  737OPC     MW 3152   3.680   4.537   4.193 -0.2282 -0.0081  0.2575
  738OPC     OW 3153   0.090   0.575   2.888 -0.0795 -0.3223 -0.2411
  738OPC    HW1 3154   0.144   0.508   2.906  0.1146 -0.0214  0.3178
  738OPC    HW2 3155   0.113   0.598   2.807  1.5413  0.6323  0.4474
  738OPC     MW 3156   0.102   0.569   2.879  0.1886 -0.1369 -0.0567
  739OPC     OW 3157   1.779   3.953   1.009 -0.0026 -0.1175 -0.0953
  739OPC    HW1 3158   1.764   3.873   0.979  0.3575  0.4694 -1.9956
  739OPC    HW2 3159   1.702   3.994   0.999  0.5298  0.5364 -1.8682
  739OPC     MW 3160   1.765   3.947   1.003  0.1292  0.0659 -0.6379
  740OPC     OW 3161   1.799   0.307   0.152 -0.0549  1.0721  0.0409
  740OPC    HW1 3162   1.857   0.369   0.175  1.3672 -0.5702  1.1010
  740OPC    HW2 3163   1.808   0.304   0.065  2.2619  0.2227  0.2246
  740OPC     MW 3164   1.809   0.316   0.142  0.4974  0.7040  0.2246
  741OPC     OW 3165   4.308   4.235   2.238 -0.0235  0.5879  0.9206
  741OPC    HW1 3166   4.384   4.266   2.267 -0.4514  0.4038  2.3183
  741OPC    HW2 3167   4.281   4.296   2.182  1.2265  0.5604  0.2653
  741OPC     MW 3168   4.315   4.249   2.234  0.0978  0.5567  1.0302
  742OPC     OW 3169   1.405   4.376   2.259  0.4224 -0.2914 -0.1782
  742OPC    HW1 3170   1.335   4.344   2.300  1.3890 -2.7050 -0.2813
  742OPC    HW2 3171   1.455   4.306   2.244  2.0389  1.0855 -1.7516
  742OPC     MW 3172   1.402   4.361   2.263  0.8040 -0.4447 -0.4258
  743OPC     OW 3173   0.339   1.325   3.157 -0.0101  0.3677 -0.0729
  743OPC    HW1 3174   0.264   1.339   3.115 -1.0174 -0.6485  1.3066
  743OPC    HW2 3175   0.314   1.307   3.238  1.8774  2.4342  1.0553
  743OPC     MW 3176   0.324   1.324   3.163  0.1199  0.5229  0.2974
  744OPC     OW 3177   2.518   1.489   2.999 -0.0008 -0.7785 -0.5629
  744OPC    HW1 3178   2.436   1.495   2.968 -0.6273  0.8078  1.2325
  744OPC    HW2 3179   2.565   1.472   2.927 -1.7244 -0.2699 -1.8888
  744OPC     MW 3180   2.513   1.488   2.984 -0.3481 -0.4690 -0.4936
  745OPC     OW 3181   3.498   3.848   3.038 -0.4672 -0.3799  0.0842
  745OPC    HW1 3182   3.476   3.927   3.007 -0.1399 -0.4160 -0.2398
  745OPC    HW2 3183   3.543   3.812   2.973  1.7988  0.2296  1.2259
  745OPC     MW 3184   3.501   3.855   3.024 -0.0840 -0.2952  0.2052
  746OPC     OW 3185   4.661   4.040   1.736  0.3895 -0.2310  0.7108
  746OPC    HW1 3186   4.641   4.124   1.724  1.5005  0.0215  0.4952
  746OPC    HW2 3187   4.604   4.014   1.796  0.9682  1.0807  1.8780
  746OPC     MW 3188   4.650   4.048   1.743  0.6390  0.0000  0.8513
  747OPC     OW 3189   4.752   3.990   2.735 -0.4398  0.6026  0.5434
  747OPC    HW1 3190   4.727   4.070   2.761  2.4467  2.0958 -0.7459
  747OPC    HW2 3191   4.751   3.996   2.648 -1.0313 -1.1451  0.3931
  747OPC     MW 3192   4.748   4.003   2.726 -0.1006  0.5648  0.3307
  748OPC     OW 3193   4.716   3.224   0.707 -0.2111 -0.3729  0.1830
  748OPC    HW1 3194   4.749   3.278   0.646 -0.5102  1.2378  1.3736
  748OPC    HW2 3195   4.631   3.220   0.686 -0.0102 -1.3229 -0.5475
  748OPC     MW 3196   4.709   3.231   0.695 -0.2255 -0.2753  0.2510
  749OPC     OW 3197   0.061   3.803   1.904  0.3275 -0.4322 -0.4439
  749OPC    HW1 3198  -0.023   3.782   1.905  0.4217 -0.8201  0.2288
  749OPC    HW2 3199   0.062   3.887   1.924  0.2068 -0.9266  1.8742
  749OPC     MW 3200   0.049   3.812   1.907  0.3236 -0.5625 -0.0021
  750OPC     OW 3201   3.994   4.638   4.882  0.3566 -0.1357  0.3870
  750OPC    HW1 3202   4.032   4.692   4.825 -0.2988 -0.2717 -0.1916
  750OPC    HW2 3203   3.910   4.641   4.859  0.1398 -0.4607  1.1344
  750OPC     MW 3204   3.987   4.647   4.870  0.2277 -0.2038  0.4117
  751OPC     OW 3205   2.730   4.627   2.006 -0.9319  0.2429  0.8669
  751OPC    HW1 3206   2.725   4.635   2.092 -0.5156 -0.3540  0.9552
  751OPC    HW2 3207   2.710   4.543   1.992  0.3879 -0.0480  0.5306
  751OPC     MW 3208   2.726   4.616   2.016 -0.6753  0.1116  0.8302
  752OPC     OW 3209   1.605   0.894   1.599 -0.2104  0.4782 -0.0652
  752OPC    HW1 3210   1.657   0.917   1.665  0.9671  0.7184 -1.0498
  752OPC    HW2 3211   1.661   0.866   1.538 -1.2060  1.1537 -1.3227
  752OPC     MW 3212   1.621   0.893   1.600 -0.1835  0.6135 -0.3964
  753OPC     OW 3213   0.004   3.136   3.250 -0.0921 -0.1976 -0.0117
  753OPC    HW1 3214  -0.020   3.101   3.174  1.0955 -0.3066 -0.3508
  753OPC    HW2 3215  -0.046   3.095   3.308 -1.1636  0.0342 -0.7414
  753OPC     MW 3216  -0.007   3.125   3.247 -0.0749 -0.1795 -0.1695
  754OPC     OW 3217   0.969   3.213   1.404  1.0237 -0.0986 -0.3979
  754OPC    HW1 3218   1.003   3.225   1.325  0.6453  2.4206 -0.2350
  754OPC    HW2 3219   0.899   3.265   1.406  0.9275 -0.2121  1.5291
  754OPC     MW 3220   0.964   3.222   1.393  0.9536  0.2567 -0.0892
  755OPC     OW 3221   1.172   4.515   0.814  0.8993 -0.1327  0.1077
  755OPC    HW1 3222   1.131   4.533   0.739  0.6996  0.6783  0.3903
  755OPC    HW2 3223   1.143   4.436   0.835 -0.5496  0.4054  0.2877
  755OPC     MW 3224   1.162   4.506   0.806  0.6558  0.0663  0.1760
  756OPC     OW 3225   3.843   0.646   2.894 -0.0229  0.4089  0.0111
  756OPC    HW1 3226   3.786   0.581   2.883 -0.2901  0.9319 -2.0627
  756OPC    HW2 3227   3.827   0.673   2.976 -0.2280 -1.7795  0.7649
  756OPC     MW 3228   3.832   0.640   2.905 -0.0925  0.1629 -0.1838
  757OPC     OW 3229   3.146   0.002   4.195  0.0688 -0.0859 -0.0641
  757OPC    HW1 3230   3.081  -0.015   4.251  0.0733  1.2107  0.3699
  757OPC    HW2 3231   3.142  -0.064   4.139 -0.2087 -1.2103  1.2141
  757OPC     MW 3232   3.136  -0.010   4.195  0.0284 -0.0604  0.1888
  758OPC     OW 3233   1.961   3.451   4.461  0.0700 -0.1814  0.0610
  758OPC    HW1 3234   1.949   3.365   4.459 -2.1611  0.0411 -2.4745
  758OPC    HW2 3235   1.887   3.483   4.427  1.6415  2.5970 -1.1284
  758OPC     MW 3236   1.948   3.443   4.455 -0.0274  0.2619 -0.4892
  759OPC     OW 3237   0.982   1.259   1.773 -0.2238  0.3002 -0.4518
  759OPC    HW1 3238   0.912   1.230   1.730  0.6271  0.4769 -2.0153
  759OPC    HW2 3239   1.016   1.319   1.719 -0.2436  2.0558  1.3541
  759OPC     MW 3240   0.977   1.264   1.759 -0.1010  0.5856 -0.4160
  760OPC     OW 3241   2.458   2.186   3.994  0.2540 -0.1037 -0.2717
  760OPC    HW1 3242   2.432   2.236   3.927 -0.7423  0.0919  0.2387
  760OPC    HW2 3243   2.503   2.122   3.955  1.3707  1.0411 -0.9586
  760OPC     MW 3244   2.461   2.184   3.978  0.2718  0.0943 -0.2977
  761OPC     OW 3245   1.395   0.156   3.845  0.7794 -0.5568  0.3004
  761OPC    HW1 3246   1.428   0.096   3.791  0.6365  0.2687 -0.7374
  761OPC    HW2 3247   1.455   0.163   3.907  1.1267 -1.2487  0.0541
  761OPC     MW 3248   1.408   0.148   3.846  0.8096 -0.5371  0.1106
  762OPC     OW 3249   1.625   3.128   4.057 -0.2278  0.4774 -0.1197
  762OPC    HW1 3250   1.589   3.050   4.073 -0.1104  0.4279 -0.0971
  762OPC    HW2 3251   1.557   3.177   4.032 -0.4172  0.5489  0.5022
  762OPC     MW 3252   1.609   3.124   4.056 -0.2384  0.4807 -0.0246
  763OPC     OW 3253   0.681   3.315   3.944  0.2929 -0.7813  0.4879
  763OPC    HW1 3254   0.719   3.369   3.887  0.8699 -0.5889  1.0367
  763OPC    HW2 3255   0.636   3.368   3.997  0.1020 -0.9200  0.4659
  763OPC     MW 3256   0.680   3.331   3.943  0.3499 -0.7735  0.5658
  764OPC     OW 3257   2.498   0.133   0.290  0.5343  0.0742 -0.2426
  764OPC    HW1 3258   2.493   0.046   0.283  1.3774 -0.0342  0.3752
  764OPC    HW2 3259   2.495   0.147   0.376 -4.4005  1.0212 -0.2835
  764OPC     MW 3260   2.497   0.122   0.302 -0.0701  0.1981 -0.1574
  765OPC     OW 3261   0.726   3.696   4.900  0.2039 -0.1686 -0.2221
  765OPC    HW1 3262   0.648   3.732   4.886  0.7456  0.3881 -2.1570
  765OPC    HW2 3263   0.726   3.626   4.847  0.0454 -1.7238  1.7400
  765OPC     MW 3264   0.715   3.691   4.890  0.2606 -0.3161 -0.2179
  766OPC     OW 3265   3.877   0.205   0.945  0.1094 -0.3560 -0.2661
  766OPC    HW1 3266   3.835   0.221   1.020  1.3623  2.7853 -0.0728
  766OPC    HW2 3267   3.951   0.166   0.971 -0.0595 -0.5253 -0.0255
  766OPC     MW 3268   3.882   0.202   0.960  0.2695  0.0830 -0.2020
  767OPC     OW 3269   3.750   1.762   1.360 -0.1616 -0.4594  0.0772
  767OPC    HW1 3270   3.664   1.771   1.371 -0.3159 -2.0006  0.3900
  767OPC    HW2 3271   3.784   1.811   1.424 -0.8158 -0.0481  0.1147
  767OPC     MW 3272   3.742   1.770   1.371 -0.2810 -0.6262  0.1289
  768OPC     OW 3273   3.788   3.506   0.263 -0.0666 -0.2611  0.1387
  768OPC    HW1 3274   3.733   3.546   0.209  0.0015  1.3070  1.1647
  768OPC    HW2 3275   3.760   3.528   0.343  0.9538 -0.9493  0.7267
  768OPC     MW 3276   3.776   3.515   0.267  0.0941 -0.1311  0.3771
  769OPC     OW 3277   1.484   0.415   0.537  0.4657  0.1040 -0.3489
  769OPC    HW1 3278   1.490   0.370   0.463 -2.4345 -0.5259 -0.3200
  769OPC    HW2 3279   1.462   0.354   0.596  1.9083  0.7208  0.8974
  769OPC     MW 3280   1.482   0.399   0.535  0.2504  0.1021 -0.1606
  770OPC     OW 3281   0.694   2.623   1.201 -0.6376  0.0626  0.3917
  770OPC    HW1 3282   0.711   2.705   1.175 -0.3309 -0.1994 -0.2542
  770OPC    HW2 3283   0.611   2.611   1.177 -0.4255 -0.1005 -0.3000
  770OPC     MW 3284   0.684   2.634   1.193 -0.5610 -0.0002  0.1941
  771OPC     OW 3285   1.335   2.827   0.298  0.2086  0.7326 -0.4231
  771OPC    HW1 3286   1.300   2.775   0.237 -0.1812 -0.6215  0.8692
  771OPC    HW2 3287   1.420   2.810   0.293  0.1692  0.5710 -0.5551
  771OPC     MW 3288   1.342   2.817   0.288  0.1451  0.5088 -0.2517
  772OPC     OW 3289   0.611   4.634   4.345  0.1307  0.1054  0.1971
  772OPC    HW1 3290   0.623   4.554   4.379 -2.8308 -0.2271  0.6883
  772OPC    HW2 3291   0.667   4.684   4.390  0.6944 -1.3689  1.1977
  772OPC     MW 3292   0.621   4.630   4.357 -0.2235 -0.1614  0.4175
  773OPC     OW 3293   3.320   0.011   3.153  0.5957  0.3231 -0.8992
  773OPC    HW1 3294   3.403  -0.016   3.150  0.6759  0.7026 -2.6919
  773OPC    HW2 3295   3.320   0.085   3.108 -0.3764  1.3850  0.7297
  773OPC     MW 3296   3.333   0.018   3.146  0.4641  0.5362 -0.9234
  774OPC     OW 3297   1.143   0.063   0.106 -0.1542 -0.3397 -0.2549
  774OPC    HW1 3298   1.137  -0.016   0.143 -0.6403 -0.4882 -0.6508
  774OPC    HW2 3299   1.221   0.092   0.133 -0.6276 -0.3136  1.1522
  774OPC     MW 3300   1.154   0.055   0.116 -0.2959 -0.3578 -0.1055
  775OPC     OW 3301   1.796   2.851   4.742  0.6919 -0.2046 -0.3031
  775OPC    HW1 3302   1.743   2.856   4.673 -0.9109 -0.4570  0.8511
  775OPC    HW2 3303   1.747   2.881   4.808  2.5590  1.1729  0.5546
  775OPC     MW 3304   1.781   2.856   4.742  0.7309 -0.0384 -0.0060
  776OPC     OW 3305   0.924   1.553   3.606  0.1037 -0.0296  0.9480
  776OPC    HW1 3306   0.986   1.580   3.661  1.3626  0.9158 -0.8598
  776OPC    HW2 3307   0.949   1.584   3.529 -1.9711 -0.7099 -0.0790
  776OPC     MW 3308   0.937   1.561   3.603 -0.0168  0.0095  0.5293
  777OPC     OW 3309   3.388   3.162   1.151 -0.2727 -0.5673  0.6736
  777OPC    HW1 3310   3.449   3.115   1.192  0.3114  0.4860  1.0572
  777OPC    HW2 3311   3.345   3.201   1.216  2.4815  3.4283  0.4786
  777OPC     MW 3312   3.390   3.161   1.166  0.2204  0.1785  0.7014
  778OPC     OW 3313   2.377   0.435   3.845 -0.0762 -0.1235  0.0177
  778OPC    HW1 3314   2.296   0.436   3.812  0.6915 -1.3561 -2.1291
  778OPC    HW2 3315   2.405   0.516   3.832 -1.2201  0.5795  1.6260
  778OPC     MW 3316   2.369   0.447   3.838 -0.1318 -0.2017 -0.0619
  779OPC     OW 3317   2.937   1.596   2.439  0.6732  0.0537  0.5051
  779OPC    HW1 3318   3.009   1.635   2.408  0.5298  1.1741  1.5098
  779OPC    HW2 3319   2.879   1.661   2.443 -0.1164 -0.6437  0.5792
  779OPC     MW 3320   2.939   1.611   2.435  0.5354  0.1161  0.6645
  780OPC     OW 3321   4.251   1.043   3.243 -0.4944 -0.5951 -0.1750
  780OPC    HW1 3322   4.271   1.015   3.323  0.2850  0.0767 -0.1136
  780OPC    HW2 3323   4.305   0.999   3.191  0.1515  0.1475 -0.1571
  780OPC     MW 3324   4.262   1.033   3.247 -0.2840 -0.3862 -0.1633
  781OPC     OW 3325   3.029   3.767   3.166  0.4722 -0.4148 -0.0396
  781OPC    HW1 3326   2.976   3.699   3.177  0.0270  0.2651  2.6414
  781OPC    HW2 3327   3.107   3.736   3.188  0.8880 -0.8626 -1.9853
  781OPC     MW 3328   3.033   3.753   3.171  0.4679 -0.3804  0.0690
  782OPC     OW 3329   4.813   0.607   2.966  0.2956  0.3471  0.5565
  782OPC    HW1 3330   4.804   0.691   2.942  0.1452  0.0863 -0.3195
  782OPC    HW2 3331   4.889   0.584   2.932  1.4138  0.7162  2.6208
  782OPC     MW 3332   4.823   0.616   2.957  0.4385  0.3631  0.7321
  783OPC     OW 3333   0.616   0.965   1.815 -0.2732  0.1949 -0.0747
  783OPC    HW1 3334   0.619   0.953   1.902 -1.3205 -0.3011 -0.0940
  783OPC    HW2 3335   0.570   1.039   1.806 -0.6316 -0.0450 -0.2245
  783OPC     MW 3336   0.610   0.974   1.827 -0.4809  0.0862 -0.0997
  784OPC     OW 3337   0.886   0.343   4.224  0.1831 -0.1132  0.6398
  784OPC    HW1 3338   0.897   0.421   4.261  0.6128 -0.6928  1.7946
  784OPC    HW2 3339   0.856   0.294   4.289 -2.8558 -0.2819 -0.7192
  784OPC     MW 3340   0.883   0.347   4.239 -0.2023 -0.2237  0.6099
  785OPC     OW 3341   0.041   0.913   0.672 -0.4585 -0.6448  0.4215
  785OPC    HW1 3342  -0.004   0.977   0.710  0.1772  0.6513 -0.8817
  785OPC    HW2 3343  -0.016   0.876   0.618 -0.5841 -0.5463  0.4874
  785OPC     MW 3344   0.026   0.917   0.670 -0.3832 -0.4387  0.2387
  786OPC     OW 3345   4.260   3.009   3.461  0.1149  0.1349  0.7010
  786OPC    HW1 3346   4.253   3.083   3.507 -2.3294  0.5291 -0.1487
  786OPC    HW2 3347   4.284   2.950   3.520 -0.0731  1.1692  1.8521
  786OPC     MW 3348   4.263   3.011   3.476 -0.2742  0.3459  0.7454
  787OPC     OW 3349   4.339   2.342   0.154  0.3140 -0.0300 -0.1060
  787OPC    HW1 3350   4.386   2.388   0.096 -0.8018 -0.0409 -1.0587
  787OPC    HW2 3351   4.313   2.273   0.108 -1.4283  0.4611  0.0933
  787OPC     MW 3352   4.342   2.338   0.138 -0.1080  0.0408 -0.2173
  788OPC     OW 3353   3.026   0.308   3.669  0.0354  0.9776 -0.1883
  788OPC    HW1 3354   3.049   0.348   3.595  1.4497  3.4864  1.4646
  788OPC    HW2 3355   2.941   0.292   3.658 -0.0165  2.1683 -1.9525
  788OPC     MW 3356   3.017   0.311   3.656  0.2367  1.5241 -0.2047
  789OPC     OW 3357   4.320   4.316   2.867 -0.1382 -0.2217  0.3858
  789OPC    HW1 3358   4.246   4.329   2.911  0.4569 -0.7966  1.5972
  789OPC    HW2 3359   4.309   4.236   2.832 -1.2540  0.8373 -1.9076
  789OPC     MW 3360   4.307   4.306   2.868 -0.2148 -0.1502  0.2258
  790OPC     OW 3361   0.138   4.600   3.922 -0.4171 -0.9053  0.3090
  790OPC    HW1 3362   0.114   4.611   4.005  1.5479 -0.1552  0.8382
  790OPC    HW2 3363   0.132   4.681   3.888  2.6443 -0.3097  0.9088
  790OPC     MW 3364   0.133   4.614   3.929  0.3254 -0.7064  0.4759
  791OPC     OW 3365   1.798   2.622   0.985  0.6245 -0.2072 -0.2069
  791OPC    HW1 3366   1.730   2.568   0.972 -0.4787  0.9123  0.6614
  791OPC    HW2 3367   1.809   2.621   1.071  1.7144 -0.3548 -0.3380
  791OPC     MW 3368   1.789   2.614   0.996  0.6225 -0.0635 -0.0980
  792OPC     OW 3369   0.492   0.593   3.463 -0.2557  0.2897  0.0246
  792OPC    HW1 3370   0.517   0.576   3.381 -1.3993 -1.2848 -0.0621
  792OPC    HW2 3371   0.510   0.519   3.505 -0.4141  0.8027  1.0151
  792OPC     MW 3372   0.498   0.580   3.457 -0.4480  0.1329  0.1581
  793OPC     OW 3373   4.599   4.291   3.670 -0.4527  0.4143 -0.3069
  793OPC    HW1 3374   4.529   4.319   3.625 -0.2156 -0.6936 -1.3973
  793OPC    HW2 3375   4.573   4.215   3.704 -0.2786  0.7440  0.5897
  793OPC     MW 3376   4.585   4.284   3.669 -0.3920  0.2995 -0.3356
  794OPC     OW 3377   2.460   0.564   1.703  0.2213  0.0757 -0.5929
  794OPC    HW1 3378   2.521   0.624   1.720 -0.6247  0.3752  1.7802
  794OPC    HW2 3379   2.498   0.513   1.643  2.2505  1.0683 -0.2611
  794OPC     MW 3380   2.475   0.565   1.697  0.3960  0.2666 -0.1933
  795OPC     OW 3381   0.285   0.141   4.091 -0.0454  0.0188  0.3253
  795OPC    HW1 3382   0.317   0.221   4.081  0.1271 -0.0883  0.0089
  795OPC    HW2 3383   0.312   0.099   4.020 -1.4671  0.1127 -0.3188
  795OPC     MW 3384   0.293   0.147   4.079 -0.2299  0.0168  0.1833
  796OPC     OW 3385   1.510   0.254   0.978  0.1890 -0.5318 -0.2677
  796OPC    HW1 3386   1.497   0.220   1.057 -2.7865 -1.1040 -0.8742
  796OPC    HW2 3387   1.520   0.184   0.927 -0.1283 -0.2567 -0.7107
  796OPC     MW 3388   1.510   0.239   0.982 -0.2974 -0.5757 -0.4227
  797OPC     OW 3389   0.747   0.149   0.185  0.1921  0.7600 -0.1542
  797OPC    HW1 3390   0.775   0.067   0.200  0.6221  0.9999  0.3868
  797OPC    HW2 3391   0.690   0.139   0.120 -0.1667 -0.0462  0.2612
  797OPC     MW 3392   0.743   0.135   0.178  0.2026  0.6764 -0.0129
  798OPC     OW 3393   1.241   0.774   2.126  0.3194 -0.1823 -0.1628
  798OPC    HW1 3394   1.229   0.765   2.040  0.1835 -3.8908  0.0817
  798OPC    HW2 3395   1.161   0.794   2.155  0.2122  0.3472 -0.7743
  798OPC     MW 3396   1.227   0.776   2.117  0.2835 -0.6519 -0.2171
  799OPC     OW 3397   1.246   3.788   1.481  0.0285 -0.2826  0.0364
  799OPC    HW1 3398   1.304   3.806   1.419 -2.0131  2.4631 -1.2856
  799OPC    HW2 3399   1.275   3.833   1.550  0.4101 -0.3949 -0.0497
  799OPC     MW 3400   1.259   3.797   1.482 -0.2168  0.1066 -0.1715
  800OPC     OW 3401   4.342   0.170   2.765  0.3078 -0.6025  0.2427
  800OPC    HW1 3402   4.283   0.225   2.800 -1.1481 -1.9452 -0.0118
  800OPC    HW2 3403   4.393   0.149   2.833  0.6555  0.7051  0.4270
  800OPC     MW 3404   4.341   0.175   2.781  0.1440 -0.6077  0.2323
  801OPC     OW 3405   3.595   2.334   2.715  0.1529 -0.0194 -0.1531
  801OPC    HW1 3406   3.556   2.347   2.638  0.6630  1.1303 -0.2365
  801OPC    HW2 3407   3.657   2.275   2.698  0.6767  0.6978 -0.7736
  801OPC     MW 3408   3.598   2.327   2.701  0.3058  0.2564 -0.2569
  802OPC     OW 3409   0.298   0.511   2.430  0.0524 -0.1844  0.1394
  802OPC    HW1 3410   0.288   0.500   2.344  1.2056 -1.0361  0.0865
  802OPC    HW2 3411   0.224   0.480   2.463  0.1770 -1.1888 -0.4800
  802OPC     MW 3412   0.286   0.505   2.422  0.2411 -0.4585  0.0399
  803OPC     OW 3413   4.183   2.262   4.283 -0.0655 -0.3542 -0.3143
  803OPC    HW1 3414   4.107   2.280   4.321 -0.6634 -1.1159 -1.1018
  803OPC    HW2 3415   4.231   2.230   4.348  0.0895  1.4198  0.4987
  803OPC     MW 3416   4.179   2.260   4.298 -0.1309 -0.2047 -0.3107
  804OPC     OW 3417   3.934   3.742   3.786  0.8698  0.0175  0.3228
  804OPC    HW1 3418   3.855   3.774   3.768  1.1619  0.3284 -0.4387
  804OPC    HW2 3419   3.928   3.658   3.762  0.2150 -0.4360  1.9872
  804OPC     MW 3420   3.922   3.734   3.780  0.8163 -0.0035  0.4561
  805OPC     OW 3421   0.852   4.336   2.806 -0.7805  0.2875  0.0451
  805OPC    HW1 3422   0.911   4.401   2.811 -1.4607  0.9208 -0.0386
  805OPC    HW2 3423   0.885   4.283   2.745  0.5377 -0.2486  1.1668
  805OPC     MW 3424   0.866   4.338   2.798 -0.6862  0.3021  0.1984
  806OPC     OW 3425   3.891   0.277   4.374  0.5247  0.1704  0.1662
  806OPC    HW1 3426   3.905   0.306   4.455  0.9373 -0.5369  0.3515
  806OPC    HW2 3427   3.948   0.323   4.326  0.4603  0.4027  0.3072
  806OPC     MW 3428   3.902   0.288   4.379  0.5761  0.1002  0.2143
  807OPC     OW 3429   1.316   0.602   0.767  0.0827  0.2716  0.6972
  807OPC    HW1 3430   1.292   0.685   0.777 -1.4828  0.0401 -0.6155
  807OPC    HW2 3431   1.390   0.607   0.721  0.9559  0.9535  2.1361
  807OPC     MW 3432   1.323   0.615   0.762 -0.0195  0.3381  0.7159
  808OPC     OW 3433   0.565   3.847   4.189  0.6566 -0.1486 -0.2275
  808OPC    HW1 3434   0.626   3.843   4.127  0.8365 -1.6665  0.0021
  808OPC    HW2 3435   0.501   3.893   4.152 -0.4324 -3.3013 -2.6335
  808OPC     MW 3436   0.565   3.853   4.175  0.5223 -0.8385 -0.5491
  809OPC     OW 3437   4.374   1.738   3.840 -0.1032 -0.1255  0.2190
  809OPC    HW1 3438   4.322   1.676   3.871  1.2210 -1.4274 -0.0421
  809OPC    HW2 3439   4.334   1.812   3.862 -1.8355 -1.0585  0.3693
  809OPC     MW 3440   4.360   1.740   3.848 -0.1636 -0.4557  0.2027
  810OPC     OW 3441   1.841   3.533   0.442 -0.5213  0.1274 -0.1621
  810OPC    HW1 3442   1.785   3.529   0.376 -0.9479  0.2858  0.1848
  810OPC    HW2 3443   1.790   3.530   0.513 -0.0619 -0.1864  0.1627
  810OPC     MW 3444   1.826   3.532   0.443 -0.5164  0.1044 -0.0628
  811OPC     OW 3445   0.598   3.718   2.690  0.6051  0.3056  0.0045
  811OPC    HW1 3446   0.561   3.681   2.620 -0.9457 -0.9890  1.4102
  811OPC    HW2 3447   0.529   3.744   2.738  1.5231 -0.6361  1.9638
  811OPC     MW 3448   0.582   3.716   2.687  0.5116 -0.0247  0.5015
  812OPC     OW 3449   3.626   2.539   4.888 -0.4181  0.0650 -0.1517
  812OPC    HW1 3450   3.600   2.605   4.836  1.5956  1.0502 -0.0220
  812OPC    HW2 3451   3.641   2.474   4.832 -0.6729  0.3043 -0.5068
  812OPC     MW 3452   3.624   2.539   4.872 -0.1583  0.2457 -0.1848
  813OPC     OW 3453   3.742   4.293   2.549 -0.3368 -0.0321  0.0846
  813OPC    HW1 3454   3.674   4.288   2.604 -0.1599 -1.4269  0.2063
  813OPC    HW2 3455   3.810   4.303   2.602 -0.3558  0.5363  0.0064
  813OPC     MW 3456   3.742   4.294   2.565 -0.3134 -0.1540  0.0911
  814OPC     OW 3457   0.235   0.612   5.122  0.1599 -0.5913 -0.3091
  814OPC    HW1 3458   0.179   0.656   5.172  1.1691  2.1754 -1.4203
  814OPC    HW2 3459   0.184   0.566   5.068 -0.9361 -2.1199  1.8866
  814OPC     MW 3460   0.219   0.611   5.122  0.1471 -0.4084 -0.1490
  815OPC     OW 3461   2.671   2.754   2.096 -0.0959 -0.2530 -0.0739
  815OPC    HW1 3462   2.587   2.743   2.118 -0.5708  1.1986 -1.0151
  815OPC    HW2 3463   2.691   2.833   2.128 -0.1457  0.9189 -2.6259
  815OPC     MW 3464   2.661   2.764   2.104 -0.1734  0.1346 -0.5898
  816OPC     OW 3465   0.650   1.758   0.182 -0.1451  0.6285 -0.3944
  816OPC    HW1 3466   0.673   1.839   0.161 -0.6017  0.4236 -1.8096
  816OPC    HW2 3467   0.564   1.763   0.193  0.0108  0.6073  0.9703
  816OPC     MW 3468   0.641   1.771   0.181 -0.1895  0.5950 -0.4019
  817OPC     OW 3469   4.338   2.435   1.575 -0.5975  0.7211 -0.6303
  817OPC    HW1 3470   4.406   2.479   1.605 -0.1874 -1.1692  1.4840
  817OPC    HW2 3471   4.285   2.497   1.545 -0.7959  2.9563  3.5717
  817OPC     MW 3472   4.340   2.450   1.575 -0.5662  0.7722  0.3027
  818OPC     OW 3473   2.142   1.760   2.986  0.0581 -0.2166 -0.5379
  818OPC    HW1 3474   2.197   1.698   2.958  0.7520 -0.9122  2.0693
  818OPC    HW2 3475   2.133   1.742   3.071 -2.6968  1.0778 -0.4715
  818OPC     MW 3476   2.149   1.748   2.994 -0.2464 -0.1281 -0.1429
  819OPC     OW 3477   2.980   4.078   3.848 -0.3332 -0.0086  0.1030
  819OPC    HW1 3478   2.974   4.107   3.765 -0.3169 -0.7129 -0.1496
  819OPC    HW2 3479   3.058   4.039   3.850  0.0406  0.7357  0.6955
  819OPC     MW 3480   2.990   4.077   3.836 -0.2756 -0.0026  0.1532
  820OPC     OW 3481   3.874   0.243   0.313  0.6059 -0.1809  0.0979
  820OPC    HW1 3482   3.795   0.238   0.350 -0.2941  1.2306 -1.4679
  820OPC    HW2 3483   3.860   0.290   0.241  3.3103  2.2678  0.9761
  820OPC     MW 3484   3.860   0.249   0.308  0.8725  0.3893 -0.0037
  821OPC     OW 3485   3.006   1.145   1.465  0.0529  0.1264 -0.0665
  821OPC    HW1 3486   2.941   1.102   1.426 -0.1571  1.5817 -1.4336
  821OPC    HW2 3487   3.044   1.084   1.515 -1.3029 -1.1720 -0.5405
  821OPC     MW 3488   3.002   1.130   1.467 -0.1785  0.1495 -0.3385
  822OPC     OW 3489   1.329   4.126   3.033  0.1248  0.6265 -0.2953
  822OPC    HW1 3490   1.313   4.049   3.071 -0.8220 -1.5360 -4.5005
  822OPC    HW2 3491   1.267   4.132   2.972  2.4215  2.8470 -2.6547
  822OPC     MW 3492   1.318   4.115   3.030  0.3242  0.6351 -1.2652
  823OPC     OW 3493   4.204   2.358   4.884 -0.0381  0.6345  0.5415
  823OPC    HW1 3494   4.274   2.310   4.862  1.3442  1.5703  2.5751
  823OPC    HW2 3495   4.151   2.300   4.923 -0.3351 -0.0305 -0.7867
  823OPC     MW 3496   4.207   2.342   4.887  0.1221  0.6745  0.6456
  824OPC     OW 3497   1.915   4.716   2.738 -0.0743  0.7772 -0.3193
  824OPC    HW1 3498   1.877   4.783   2.779  1.1808  1.4683 -0.2381
  824OPC    HW2 3499   1.922   4.656   2.800 -2.1152  0.1347 -0.6323
  824OPC     MW 3500   1.910   4.717   2.753 -0.1904  0.7844 -0.3537
  825OPC     OW 3501   2.185   0.190   3.647  0.7612  0.0691  0.8739
  825OPC    HW1 3502   2.166   0.115   3.606 -2.3128  1.6321 -0.8825
  825OPC    HW2 3503   2.242   0.229   3.594 -1.7330  1.2227 -1.1529
  825OPC     MW 3504   2.190   0.185   3.633 -0.0614  0.4704  0.3151
  826OPC     OW 3505   3.221   3.338   4.491 -0.0672 -0.5238  0.1266
  826OPC    HW1 3506   3.162   3.401   4.479 -1.6193 -1.3249  2.8221
  826OPC    HW2 3507   3.190   3.271   4.444  0.0591 -0.1769 -0.4602
  826OPC     MW 3508   3.208   3.338   4.482 -0.2779 -0.5909  0.4382
  827OPC     OW 3509   2.230   3.178   2.176 -0.2349 -0.6567 -0.2494
  827OPC    HW1 3510   2.213   3.166   2.260  0.9937  0.1527  0.1281
  827OPC    HW2 3511   2.297   3.124   2.160  2.4146  2.1454  0.4088
  827OPC     MW 3512   2.237   3.168   2.186  0.3380 -0.1230 -0.0963
  828OPC     OW 3513   1.055   3.943   0.212 -0.0099 -0.3002  0.3432
  828OPC    HW1 3514   0.986   3.983   0.178  0.1628 -0.3577 -0.0836
  828OPC    HW2 3515   1.122   3.993   0.189  0.0563 -0.0144  1.1188
  828OPC     MW 3516   1.055   3.956   0.204  0.0253 -0.2666  0.3947
  829OPC     OW 3517   2.827   1.196   4.808  0.0901  0.1067  0.2260
  829OPC    HW1 3518   2.774   1.262   4.784 -1.4901 -0.9643  0.6226
  829OPC    HW2 3519   2.839   1.151   4.734  1.9373  1.2877 -0.2597
  829OPC     MW 3520   2.821   1.199   4.793  0.1296  0.1230  0.2124
  830OPC     OW 3521   3.303   1.273   3.487 -0.7221 -0.1801  0.1440
  830OPC    HW1 3522   3.346   1.231   3.424 -1.6850 -0.3625 -0.4161
  830OPC    HW2 3523   3.228   1.296   3.449  0.1009  2.8950  0.1571
  830OPC     MW 3524   3.298   1.270   3.472 -0.7429  0.2472  0.0632
  831OPC     OW 3525   4.251   4.273   0.948  0.0198 -0.3073  0.1475
  831OPC    HW1 3526   4.168   4.250   0.962  0.2887 -1.0207  0.6157
  831OPC    HW2 3527   4.279   4.300   1.026  0.7726 -1.8889  0.4683
  831OPC     MW 3528   4.243   4.274   0.961  0.1709 -0.6464  0.2640
  832OPC     OW 3529   4.026   1.953   0.375  0.2900  0.0012 -0.0885
  832OPC    HW1 3530   3.961   1.941   0.432 -0.0340  1.9076  0.0103
  832OPC    HW2 3531   4.089   1.900   0.404 -1.8544 -3.6580 -1.4368
  832OPC     MW 3532   4.026   1.944   0.388 -0.0749 -0.2577 -0.2731
  833OPC     OW 3533   0.486   3.783   4.888  0.0984  0.1416  0.0237
  833OPC    HW1 3534   0.423   3.741   4.933 -1.3093  1.7487 -0.3476
  833OPC    HW2 3535   0.458   3.779   4.805  2.6694 -2.8110 -0.9042
  833OPC     MW 3536   0.472   3.776   4.882  0.2702 -0.0572 -0.1683
  834OPC     OW 3537   2.780   2.411   1.345 -0.1862  0.4471 -0.0564
  834OPC    HW1 3538   2.748   2.362   1.410 -0.2036 -0.4760 -0.7347
  834OPC    HW2 3539   2.845   2.456   1.382  1.4118 -1.8241  0.1172
  834OPC     MW 3540   2.785   2.410   1.360  0.0473 -0.0247 -0.1310
  835OPC     OW 3541   2.425   0.874   4.390  0.1320 -0.2378 -0.0655
  835OPC    HW1 3542   2.491   0.863   4.446 -1.0874 -2.2508  1.0928
  835OPC    HW2 3543   2.401   0.957   4.402  1.3279  0.0150  0.7293
  835OPC     MW 3544   2.431   0.885   4.400  0.1285 -0.4978  0.2229
  836OPC     OW 3545   4.768   0.650   0.176 -0.1083  0.5714 -0.1090
  836OPC    HW1 3546   4.737   0.587   0.227 -0.8007  0.6466 -0.4243
  836OPC    HW2 3547   4.803   0.607   0.108  1.2159  0.4515  0.6220
  836OPC     MW 3548   4.769   0.634   0.173 -0.0150  0.5648 -0.0476
  837OPC     OW 3549   3.236   3.564   1.978  0.6926  0.3693  0.1805
  837OPC    HW1 3550   3.219   3.538   2.060 -1.1320  0.5050 -0.1240
  837OPC    HW2 3551   3.300   3.510   1.953  1.2010  0.2359  1.6322
  837OPC     MW 3552   3.243   3.553   1.986  0.4982  0.3695  0.3499
  838OPC     OW 3553   4.269   1.437   4.959  0.2670 -0.1241 -0.3694
  838OPC    HW1 3554   4.262   1.516   4.922  2.6778 -0.3244 -1.4792
  838OPC    HW2 3555   4.255   1.382   4.892  0.1298 -0.6094  0.0493
  838OPC     MW 3556   4.266   1.440   4.943  0.6030 -0.2254 -0.4716
  839OPC     OW 3557   3.783   1.887   1.610 -0.2867  0.5211  0.0701
  839OPC    HW1 3558   3.730   1.956   1.610 -0.6656  0.2356  0.3883
  839OPC    HW2 3559   3.740   1.828   1.658  0.4214  0.3657  0.5279
  839OPC     MW 3560   3.769   1.889   1.617 -0.2382  0.4560  0.1848
  840OPC     OW 3561   3.609   2.324   3.289  0.2558 -0.0561 -0.1003
  840OPC    HW1 3562   3.638   2.399   3.256  2.1816 -1.3103 -1.5064
  840OPC    HW2 3563   3.543   2.302   3.236  0.5407  0.0094 -0.4821
  840OPC     MW 3564   3.603   2.332   3.276  0.5825 -0.2319 -0.3644
  841OPC     OW 3565   4.302   0.276   2.417  0.1903  0.1829  0.1961
  841OPC    HW1 3566   4.361   0.339   2.428  0.4179  0.0450 -0.2215
  841OPC    HW2 3567   4.323   0.218   2.480 -0.0978  0.5760  0.6591
  841OPC     MW 3568   4.314   0.277   2.428  0.1814  0.2206  0.2029
  842OPC     OW 3569   3.986   0.768   5.098 -0.5586  0.4464 -0.5311
  842OPC    HW1 3570   4.012   0.746   5.178 -0.0559  2.6849 -0.0036
  842OPC    HW2 3571   3.924   0.828   5.113 -2.3392 -0.9825 -1.8275
  842OPC     MW 3572   3.981   0.774   5.112 -0.7474  0.5660 -0.6447
  843OPC     OW 3573   1.508   2.290   4.834  0.0541  0.8279  0.4266
  843OPC    HW1 3574   1.530   2.222   4.884 -1.5616 -1.0133 -1.1792
  843OPC    HW2 3575   1.505   2.256   4.754 -1.4028  2.6661 -0.3765
  843OPC     MW 3576   1.511   2.275   4.829 -0.3998  0.8273  0.0708
  844OPC     OW 3577   2.845   1.157   3.771 -0.3635 -0.4259 -0.0881
  844OPC    HW1 3578   2.884   1.121   3.841 -0.5101 -0.6484 -0.1204
  844OPC    HW2 3579   2.885   1.234   3.763 -0.4336 -0.3443  0.3189
  844OPC     MW 3580   2.857   1.163   3.780 -0.3954 -0.4467 -0.0328
  845OPC     OW 3581   4.759   4.893   4.592 -0.3631  0.1184  0.3904
  845OPC    HW1 3582   4.745   4.849   4.519  2.0688  0.9223 -0.6884
  845OPC    HW2 3583   4.791   4.969   4.564  1.2646  0.2139  2.2463
  845OPC     MW 3584   4.762   4.898   4.577  0.2367  0.2513  0.5054
  846OPC     OW 3585   0.771   1.599   0.747 -0.5711 -0.1309 -0.4170
  846OPC    HW1 3586   0.685   1.616   0.748 -0.4428  0.5314  0.3292
  846OPC    HW2 3587   0.799   1.637   0.674 -0.9833 -0.7722 -0.9230
  846OPC     MW 3588   0.762   1.607   0.737 -0.6131 -0.1278 -0.3815
  847OPC     OW 3589   0.739   2.390   5.084  0.3980 -0.0020 -0.1089
  847OPC    HW1 3590   0.674   2.340   5.055  1.2603 -1.9662  1.1756
  847OPC    HW2 3591   0.698   2.449   5.134 -0.6651  0.8400 -1.8991
  847OPC     MW 3592   0.723   2.391   5.087  0.3684 -0.1677 -0.1836
  848OPC     OW 3593   4.589   3.653   3.843  0.2126 -0.0102 -0.1116
  848OPC    HW1 3594   4.625   3.726   3.811  0.4773  0.3369  0.9426
  848OPC    HW2 3595   4.633   3.589   3.802 -0.9333  0.3618 -2.0689
  848OPC     MW 3596   4.601   3.654   3.832  0.0825  0.0961 -0.2451
  849OPC     OW 3597   4.140   1.605   0.777 -0.2924 -0.2239  0.1426
  849OPC    HW1 3598   4.060   1.640   0.774 -0.0399  0.6284  2.0617
  849OPC    HW2 3599   4.191   1.669   0.747 -0.1146  0.0239  0.9713
  849OPC     MW 3600   4.136   1.619   0.772 -0.2286 -0.0615  0.5485
  850OPC     OW 3601   4.089   2.421   0.238  1.1720 -0.0084  0.7103
  850OPC    HW1 3602   4.072   2.361   0.300  0.4745 -0.7765 -0.1875
  850OPC    HW2 3603   4.168   2.399   0.209  1.1040 -0.2324  0.6909
  850OPC     MW 3604   4.098   2.409   0.243  1.0591 -0.1549  0.5748
  851OPC     OW 3605   4.292   0.774   2.664 -0.7063  0.3958  0.1065
  851OPC    HW1 3606   4.222   0.724   2.675 -1.0444  0.7642 -0.3104
  851OPC    HW2 3607   4.312   0.763   2.580 -0.4710  0.5510  0.1410
  851OPC     MW 3608   4.285   0.765   2.653 -0.7212  0.4731  0.0501
  852OPC     OW 3609   2.207   3.788   0.668 -0.2033 -0.3302 -0.1489
  852OPC    HW1 3610   2.189   3.726   0.610  0.1891 -2.1426  1.5153
  852OPC    HW2 3611   2.285   3.819   0.643 -0.4697 -0.4161 -1.0824
  852OPC     MW 3612   2.216   3.783   0.656 -0.1847 -0.6107 -0.0409
  853OPC     OW 3613   1.299   2.636   0.005 -0.1358  0.0015 -0.5590
  853OPC    HW1 3614   1.218   2.649   0.035  0.4064  1.6526  0.2800
  853OPC    HW2 3615   1.293   2.559  -0.036 -2.1777  0.1782 -0.7037
  853OPC     MW 3616   1.286   2.627   0.003 -0.3573  0.2714 -0.4564
  854OPC     OW 3617   4.435   0.927   3.461 -0.3976 -0.3207 -0.0249
  854OPC    HW1 3618   4.461   0.856   3.505 -0.5825  0.5455  1.5590
  854OPC    HW2 3619   4.481   0.992   3.498 -0.9335  0.5166 -0.7930
  854OPC     MW 3620   4.446   0.926   3.473 -0.5040 -0.0691  0.0956
  855OPC     OW 3621   0.134   1.540   1.429 -0.3234  0.0003 -0.2216
  855OPC    HW1 3622   0.085   1.608   1.403 -1.3396 -0.1575  1.2059
  855OPC    HW2 3623   0.077   1.474   1.433  0.3728 -0.6097 -0.2093
  855OPC     MW 3624   0.118   1.541   1.426 -0.3707 -0.1131 -0.0090
  856OPC     OW 3625   0.370   3.766   4.627  0.3312 -0.5773  0.2648
  856OPC    HW1 3626   0.412   3.830   4.584  1.2160 -1.4087 -0.1590
  856OPC    HW2 3627   0.383   3.696   4.576 -0.2001 -1.1939  0.9631
  856OPC     MW 3628   0.378   3.765   4.613  0.3834 -0.7914  0.3057
  857OPC     OW 3629   2.393   2.258   4.861  0.2421  0.0399  0.4320
  857OPC    HW1 3630   2.406   2.194   4.918  0.1020 -0.4438 -0.0730
  857OPC    HW2 3631   2.469   2.300   4.858  0.2835 -0.0067  0.8835
  857OPC     MW 3632   2.406   2.255   4.869  0.2276 -0.0385  0.4241
  858OPC     OW 3633   3.098   3.005   5.019  0.4163  0.0506 -0.0908
  858OPC    HW1 3634   3.069   3.028   4.940 -0.2084  1.1130  0.4332
  858OPC    HW2 3635   3.179   3.037   5.020  0.6206 -0.4338 -0.4885
  858OPC     MW 3636   3.106   3.013   5.007  0.3542  0.1360 -0.0722
  859OPC     OW 3637   4.783   0.420   4.895 -0.3181 -0.3416 -0.0580
  859OPC    HW1 3638   4.818   0.341   4.904 -0.9987 -0.5013  1.5512
  859OPC    HW2 3639   4.731   0.413   4.826 -1.7921 -1.8802  1.1261
  859OPC     MW 3640   4.781   0.407   4.886 -0.6363 -0.5925  0.3548
  860OPC     OW 3641   2.885   4.871   4.002 -0.0724  0.3620  0.5711
  860OPC    HW1 3642   2.875   4.958   4.006  0.8428  0.5445 -0.5454
  860OPC    HW2 3643   2.894   4.847   4.086  1.2570  1.5731  0.8205
  860OPC     MW 3644   2.885   4.880   4.015  0.2592  0.5682  0.4430
  861OPC     OW 3645   0.307   0.533   1.797  0.0999  0.3590  0.0695
  861OPC    HW1 3646   0.238   0.570   1.833 -0.3039 -0.4344  0.1437
  861OPC    HW2 3647   0.367   0.596   1.795 -0.9364  1.3437 -0.8902
  861OPC     MW 3648   0.306   0.548   1.802 -0.1128  0.3873 -0.0613
  862OPC     OW 3649   4.499   0.455   2.458 -0.2249 -0.2651  0.1888
  862OPC    HW1 3650   4.555   0.403   2.500 -0.8943  0.4068  2.0167
  862OPC    HW2 3651   4.507   0.431   2.374  1.6306 -1.2389  0.5954
  862OPC     MW 3652   4.509   0.444   2.452 -0.0498 -0.3097  0.5189
  863OPC     OW 3653   4.978   1.512   0.331 -0.0043 -0.0108 -0.3566
  863OPC    HW1 3654   5.059   1.480   0.335  0.8743  1.9302 -1.3680
  863OPC    HW2 3655   4.941   1.466   0.266  0.5162 -0.4494 -0.3458
  863OPC     MW 3656   4.985   1.500   0.322  0.2027  0.2111 -0.5045
  864OPC     OW 3657   4.831   1.721   0.059  0.4366 -0.4242  0.8662
  864OPC    HW1 3658   4.844   1.636   0.075 -0.3931 -0.2737  2.6601
  864OPC    HW2 3659   4.788   1.748   0.130 -0.7845  1.1537 -0.4026
  864OPC     MW 3660   4.826   1.712   0.072  0.1335 -0.1689  0.9438
  865OPC     OW 3661   0.753   3.606   0.495 -0.3708  0.3977  0.1238
  865OPC    HW1 3662   0.722   3.635   0.419 -1.6539  0.2610  0.5637
  865OPC    HW2 3663   0.779   3.525   0.477 -0.6703  0.3652 -0.1775
  865OPC     MW 3664   0.752   3.598   0.481 -0.6045  0.3728  0.1443
  866OPC     OW 3665   1.228   3.592   0.152 -0.0701  0.1448 -0.0665
  866OPC    HW1 3666   1.265   3.514   0.163  0.3411  0.0303 -1.9208
  866OPC    HW2 3667   1.202   3.591   0.069 -1.6483  1.3337  0.3610
  866OPC     MW 3668   1.230   3.581   0.141 -0.2425  0.3036 -0.2773
  867OPC     OW 3669   0.713   1.367   3.233  0.1114  0.5093 -0.0873
  867OPC    HW1 3670   0.659   1.311   3.193 -1.4697 -1.2047  3.9181
  867OPC    HW2 3671   0.669   1.442   3.234 -1.0945 -0.1884  0.8505
  867OPC     MW 3672   0.699   1.370   3.227 -0.3003  0.1531  0.6428
  868OPC     OW 3673   3.985   0.631   4.332  0.5552  0.5017 -0.3371
  868OPC    HW1 3674   4.004   0.631   4.417 -1.9836 -2.0116  0.3917
  868OPC    HW2 3675   3.976   0.716   4.312 -0.3760  1.1177  2.3376
  868OPC     MW 3676   3.986   0.644   4.341  0.0426  0.2214  0.1657
  869OPC     OW 3677   1.425   1.187   0.237 -0.2175 -0.0480 -0.4914
  869OPC    HW1 3678   1.409   1.161   0.155  0.1297 -0.4791 -0.4257
  869OPC    HW2 3679   1.449   1.270   0.228  0.9805 -0.4213 -0.9619
  869OPC     MW 3680   1.426   1.196   0.224  0.0107 -0.1669 -0.5512
  870OPC     OW 3681   3.885   4.667   2.545  0.5505 -0.4466  0.2773
  870OPC    HW1 3682   3.866   4.629   2.621  1.2789 -0.1029  0.6371
  870OPC    HW2 3683   3.839   4.741   2.547 -0.4118 -1.0186 -0.1699
  870OPC     MW 3684   3.876   4.672   2.556  0.5159 -0.4802  0.2644
  871OPC     OW 3685   1.980   1.751   1.010  0.4659 -0.3567 -0.0929
  871OPC    HW1 3686   1.964   1.836   1.025 -0.9466 -0.6334  0.0867
  871OPC    HW2 3687   1.972   1.744   0.923 -2.8144 -0.8863  0.1356
  871OPC     MW 3688   1.977   1.763   0.999 -0.2275 -0.4758 -0.0326
  872OPC     OW 3689   2.371   0.209   2.256 -0.5089  0.7487  0.3625
  872OPC    HW1 3690   2.325   0.279   2.231 -1.2386  0.6071  1.2355
  872OPC    HW2 3691   2.415   0.238   2.326 -0.1951  0.5593  0.2414
  872OPC     MW 3692   2.370   0.224   2.263 -0.5703  0.6998  0.4736
  873OPC     OW 3693   1.642   0.436   1.982  0.3973 -0.1922 -0.3614
  873OPC    HW1 3694   1.662   0.503   1.930  3.4759 -1.2398 -0.7032
  873OPC    HW2 3695   1.713   0.386   1.980 -1.2546 -2.8372  0.9290
  873OPC     MW 3696   1.655   0.438   1.974  0.6080 -0.7377 -0.2213
  874OPC     OW 3697   3.069   2.395   0.176  0.3733  0.4408 -0.0822
  874OPC    HW1 3698   3.063   2.411   0.261 -0.3585 -2.4812  0.5105
  874OPC    HW2 3699   3.155   2.392   0.161  0.5174 -0.3739  0.8576
  874OPC     MW 3700   3.081   2.397   0.186  0.2865 -0.1113  0.1442
  875OPC     OW 3701   3.789   0.242   1.215 -0.5361  0.1189 -0.2156
  875OPC    HW1 3702   3.859   0.272   1.259  0.8482 -1.0693 -1.5009
  875OPC    HW2 3703   3.749   0.191   1.273  0.1067  0.1912  0.3042
  875OPC     MW 3704   3.794   0.239   1.230 -0.2366 -0.0459 -0.3287
  876OPC     OW 3705   3.439   4.072   2.874  0.0882  0.0727  0.7076
  876OPC    HW1 3706   3.432   4.140   2.928 -0.9499 -0.5065  1.3321
  876OPC    HW2 3707   3.356   4.051   2.856  0.3998 -0.4876 -0.1731
  876OPC     MW 3708   3.426   4.079   2.879 -0.0192 -0.0956  0.6698
  877OPC     OW 3709   0.324   3.811   2.429 -0.2363 -0.1355  0.7932
  877OPC    HW1 3710   0.295   3.850   2.356  1.0856 -1.2371 -0.3911
  877OPC    HW2 3711   0.257   3.762   2.454 -0.0893 -1.2922 -0.8813
  877OPC     MW 3712   0.310   3.810   2.422 -0.0193 -0.4690  0.3709
  878OPC     OW 3713   3.826   0.479   0.187  0.4509  0.2163 -0.2275
  878OPC    HW1 3714   3.904   0.517   0.195 -0.3740  1.7742  0.9586
  878OPC    HW2 3715   3.805   0.493   0.103  1.2499  0.1448 -0.4522
  878OPC     MW 3716   3.835   0.487   0.176  0.4470  0.4359 -0.0854
  879OPC     OW 3717   4.634   0.760   0.429 -0.4327 -0.4474  0.5798
  879OPC    HW1 3718   4.643   0.802   0.353 -1.0275 -1.5115 -0.0975
  879OPC    HW2 3719   4.548   0.761   0.443 -0.4549 -1.4435  0.5475
  879OPC     MW 3720   4.622   0.766   0.420 -0.5240 -0.7518  0.4750
  880OPC     OW 3721   3.765   4.596   2.089  0.0880 -0.4706 -0.3097
  880OPC    HW1 3722   3.775   4.517   2.127 -0.4308 -0.1368  0.5551
  880OPC    HW2 3723   3.679   4.610   2.093  0.1170 -0.0983 -0.9594
  880OPC     MW 3724   3.754   4.586   2.095  0.0159 -0.3664 -0.2781
  881OPC     OW 3725   3.746   0.905   1.581  0.2400 -0.5662 -0.2764
  881OPC    HW1 3726   3.807   0.957   1.546  0.5936 -1.6645 -1.3884
  881OPC    HW2 3727   3.679   0.914   1.527  0.3555 -1.3543 -0.5629
  881OPC     MW 3728   3.745   0.914   1.568  0.3093 -0.8448 -0.4830
  882OPC     OW 3729   4.876   1.504   1.699  0.5091  0.5772 -0.1951
  882OPC    HW1 3730   4.874   1.550   1.625  0.4512 -0.2558 -0.7362
  882OPC    HW2 3731   4.800   1.521   1.737  0.7403  1.3862 -0.0805
  882OPC     MW 3732   4.865   1.513   1.694  0.5348  0.5737 -0.2581
  883OPC     OW 3733   4.007   2.268   3.391 -0.1615  0.4620  0.3793
  883OPC    HW1 3734   4.023   2.200   3.340 -1.8303 -0.3058  0.8109
  883OPC    HW2 3735   3.992   2.333   3.335 -1.2662 -0.1964 -0.1263
  883OPC     MW 3736   4.007   2.268   3.375 -0.5713  0.2513  0.3685
  884OPC     OW 3737   3.755   2.649   1.582 -0.2420  0.4786 -0.1028
  884OPC    HW1 3738   3.704   2.681   1.519 -0.1047 -0.3692 -0.6599
  884OPC    HW2 3739   3.703   2.593   1.625 -0.4275  1.2796  0.7472
  884OPC     MW 3740   3.740   2.645   1.579 -0.2490  0.4717 -0.0596
  885OPC     OW 3741   1.522   1.431   1.486  0.0363  0.7602 -0.0871
  885OPC    HW1 3742   1.444   1.425   1.448 -0.4214  1.9175  0.6042
  885OPC    HW2 3743   1.524   1.514   1.515  0.4636  0.0469  2.1031
  885OPC     MW 3744   1.511   1.443   1.485  0.0318  0.8258  0.3386
  886OPC     OW 3745   4.407   3.334   2.027  0.2910  0.1928  0.5118
  886OPC    HW1 3746   4.365   3.382   1.968  0.2970 -1.8299 -1.2152
  886OPC    HW2 3747   4.484   3.375   2.034 -0.2543  1.3041  0.2754
  886OPC     MW 3748   4.412   3.347   2.020  0.2110  0.0582  0.2218
  887OPC     OW 3749   0.809   0.932   1.521  0.5121 -0.1308  0.1355
  887OPC    HW1 3750   0.826   0.903   1.601  0.2536  1.2503  0.7185
  887OPC    HW2 3751   0.886   0.930   1.481  0.9192  0.4727  0.8679
  887OPC     MW 3752   0.823   0.927   1.527  0.5341  0.1623  0.3298
  888OPC     OW 3753   2.583   3.465   3.838  0.1728 -0.0364 -0.5153
  888OPC    HW1 3754   2.518   3.456   3.897  1.5170  1.2208  1.2748
  888OPC    HW2 3755   2.546   3.438   3.764 -1.7023 -1.5251  0.8277
  888OPC     MW 3756   2.568   3.460   3.836  0.0945 -0.0706 -0.0525
  889OPC     OW 3757   4.768   2.227   3.648  0.3862 -0.5791  0.3412
  889OPC    HW1 3758   4.843   2.271   3.656 -0.1327  0.6111 -0.8710
  889OPC    HW2 3759   4.791   2.154   3.607  0.7013  0.4543 -1.4071
  889OPC     MW 3760   4.783   2.223   3.643  0.3562 -0.2506 -0.0962
  890OPC     OW 3761   2.623   4.730   4.020  0.4530 -0.2313  0.2342
  890OPC    HW1 3762   2.657   4.668   4.071  1.5938 -1.6959 -2.0957
  890OPC    HW2 3763   2.687   4.789   4.014 -0.5952  1.2316  2.3680
  890OPC     MW 3764   2.638   4.729   4.027  0.4666 -0.2317  0.2050
  891OPC     OW 3765   4.024   2.217   0.435  0.1802  0.1226  0.8370
  891OPC    HW1 3766   3.938   2.233   0.431  0.1192 -0.1862  0.9102
  891OPC    HW2 3767   4.032   2.138   0.400  0.6227  0.7596 -0.5979
  891OPC     MW 3768   4.012   2.208   0.429  0.2365  0.1712  0.6358
  892OPC     OW 3769   4.796   0.937   0.880 -0.3818  0.4010 -0.1706
  892OPC    HW1 3770   4.710   0.954   0.885 -0.5162  0.3693 -1.6554
  892OPC    HW2 3771   4.830   1.014   0.858 -0.1197  0.2787 -0.1885
  892OPC     MW 3772   4.788   0.951   0.877 -0.3629  0.3783 -0.3926
  893OPC     OW 3773   0.133   1.440   2.970 -0.4134  0.1569 -0.1776
  893OPC    HW1 3774   0.182   1.491   3.021  1.7934 -2.4221  0.4897
  893OPC    HW2 3775   0.170   1.449   2.891  0.2664 -0.6558  0.0293
  893OPC     MW 3776   0.146   1.449   2.966  0.0130 -0.3441 -0.0485
  894OPC     OW 3777   1.268   3.412   4.393  0.2304 -0.1264 -0.9756
  894OPC    HW1 3778   1.350   3.429   4.368  0.2789  0.5042 -0.4416
  894OPC    HW2 3779   1.267   3.326   4.402  0.7983 -0.1572 -1.1412
  894OPC     MW 3780   1.280   3.402   4.391  0.3214 -0.0378 -0.9212
  895OPC     OW 3781   0.483   0.544   4.561 -0.5235  0.1317  0.2897
  895OPC    HW1 3782   0.431   0.591   4.613  0.0356  1.0420  0.0580
  895OPC    HW2 3783   0.557   0.591   4.559 -0.5499  0.1433 -1.3511
  895OPC     MW 3784   0.487   0.558   4.569 -0.4448  0.2679  0.0131
  896OPC     OW 3785   1.891   3.389   3.756 -0.1354 -0.4670 -0.4561
  896OPC    HW1 3786   1.875   3.354   3.834 -0.4398  0.5455 -0.0558
  896OPC    HW2 3787   1.951   3.335   3.721 -0.2754 -1.1324  0.3113
  896OPC     MW 3788   1.898   3.376   3.762 -0.2010 -0.4158 -0.2836
  897OPC     OW 3789   0.508   4.182   3.981  0.2969  0.1230  0.1196
  897OPC    HW1 3790   0.481   4.246   3.928  1.5065 -0.4577 -1.2726
  897OPC    HW2 3791   0.589   4.206   4.003  0.7346 -0.8590 -0.3515
  897OPC     MW 3792   0.516   4.195   3.977  0.5402 -0.1078 -0.1557
  898OPC     OW 3793   2.635   3.102   0.590 -0.4622  0.1939 -0.2623
  898OPC    HW1 3794   2.574   3.102   0.527  0.4058  0.4686 -1.1318
  898OPC    HW2 3795   2.699   3.053   0.556  0.0441  0.3874  0.3920
  898OPC     MW 3796   2.635   3.095   0.576 -0.2592  0.2632 -0.2941
  899OPC     OW 3797   1.648   0.616   0.624 -0.4017  0.0950 -0.9262
  899OPC    HW1 3798   1.592   0.562   0.583 -4.1392  1.5086  1.7965
  899OPC    HW2 3799   1.644   0.591   0.707 -1.0386  3.3463  0.1863
  899OPC     MW 3800   1.639   0.604   0.630 -1.0479  0.7841 -0.3596
  900OPC     OW 3801   1.189   2.052   0.486 -0.2326 -0.6479  0.0362
  900OPC    HW1 3802   1.252   1.994   0.467  1.1871  0.5019  0.9830
  900OPC    HW2 3803   1.234   2.124   0.507 -1.8261 -0.1668  2.0990
  900OPC     MW 3804   1.205   2.054   0.486 -0.2583 -0.4069  0.4808
  901OPC     OW 3805   3.973   1.778   3.025 -0.7741  0.2148 -0.2691
  901OPC    HW1 3806   3.931   1.807   3.095 -2.1424  1.2777 -1.4822
  901OPC    HW2 3807   3.933   1.702   3.006 -0.8989  0.2948 -0.3263
  901OPC     MW 3808   3.961   1.771   3.032 -0.9947  0.3836 -0.4569
  902OPC     OW 3809   2.779   2.988   4.990  0.0307  0.3913  0.4045
  902OPC    HW1 3810   2.846   3.024   5.033  1.1305 -0.5198 -0.5084
  902OPC    HW2 3811   2.817   2.934   4.933 -1.4484  0.5333 -0.7684
  902OPC     MW 3812   2.794   2.985   4.988 -0.0254  0.2776  0.0963
  903OPC     OW 3813   0.662   2.168   2.874 -0.6913  0.0202 -0.4155
  903OPC    HW1 3814   0.621   2.141   2.803  0.3846 -0.4862 -0.8615
  903OPC    HW2 3815   0.609   2.229   2.907 -1.6691 -0.4577 -1.0892
  903OPC     MW 3816   0.648   2.173   2.869 -0.6768 -0.1252 -0.5809
  904OPC     OW 3817   4.686   3.951   0.404 -0.1836  0.0431 -0.1562
  904OPC    HW1 3818   4.644   3.984   0.474 -1.2936  1.9458 -1.6097
  904OPC    HW2 3819   4.634   3.972   0.338  1.8588  0.1962 -1.8015
  904OPC     MW 3820   4.672   3.959   0.405 -0.0460  0.3469 -0.6140
  905OPC     OW 3821   4.746   4.416   0.693 -0.0427  0.0241  0.4985
  905OPC    HW1 3822   4.665   4.419   0.662 -0.1360 -0.4099  0.6932
  905OPC    HW2 3823   4.794   4.389   0.625 -0.3528 -1.6563  0.9021
  905OPC     MW 3824   4.741   4.412   0.678 -0.1020 -0.2880  0.5868
  906OPC     OW 3825   2.172   4.253   2.319 -0.2050 -0.0908 -0.0222
  906OPC    HW1 3826   2.149   4.331   2.288 -2.4854 -0.3153  0.9328
  906OPC    HW2 3827   2.137   4.197   2.263 -0.2430 -0.4575  0.3677
  906OPC     MW 3828   2.164   4.256   2.306 -0.5475 -0.1781  0.1764
  907OPC     OW 3829   2.720   4.771   0.582  0.3828  0.1007  0.0895
  907OPC    HW1 3830   2.736   4.704   0.528  2.0362  1.1439 -0.8062
  907OPC    HW2 3831   2.635   4.786   0.571 -0.0225 -1.7992  0.2846
  907OPC     MW 3832   2.710   4.764   0.572  0.5670 -0.0260 -0.0139
  908OPC     OW 3833   3.369   0.923   2.819  0.2479 -0.3676 -0.0013
  908OPC    HW1 3834   3.450   0.892   2.831  0.5446  0.0834 -0.7830
  908OPC    HW2 3835   3.352   0.905   2.736  0.1864  0.9862 -0.3068
  908OPC     MW 3836   3.378   0.916   2.809  0.2828 -0.1010 -0.1619
  909OPC     OW 3837   2.194   0.586   2.919 -0.1569 -0.0601 -0.6625
  909OPC    HW1 3838   2.126   0.619   2.962  0.2599  0.1445 -0.1561
  909OPC    HW2 3839   2.173   0.599   2.835 -0.2442  1.0265 -0.4897
  909OPC     MW 3840   2.181   0.593   2.913 -0.1081  0.1307 -0.5622
  910OPC     OW 3841   2.799   3.128   2.021  0.6065  0.4021 -0.2701
  910OPC    HW1 3842   2.787   3.087   2.097 -0.5061  1.2857  0.0514
  910OPC    HW2 3843   2.809   3.062   1.964  0.5953 -0.2860  0.4963
  910OPC     MW 3844   2.799   3.112   2.024  0.4405  0.4309 -0.1093
  911OPC     OW 3845   1.767   3.418   1.292 -0.9575 -0.6570 -0.3365
  911OPC    HW1 3846   1.700   3.431   1.346  0.1074 -0.1501  0.9192
  911OPC    HW2 3847   1.817   3.488   1.304  1.0429 -2.1459  0.6745
  911OPC     MW 3848   1.764   3.430   1.302 -0.5047 -0.8020 -0.0017
  912OPC     OW 3849   0.679   0.573   1.798 -0.6585  0.4325  0.1161
  912OPC    HW1 3850   0.635   0.498   1.810 -1.3139  0.7850  0.0066
  912OPC    HW2 3851   0.742   0.569   1.858 -2.6467  1.2424  2.4471
  912OPC     MW 3852   0.682   0.561   1.809 -1.0490  0.6042  0.4443
  913OPC     OW 3853   0.974   1.236   0.654  0.1133 -0.2858 -0.1703
  913OPC    HW1 3854   0.969   1.166   0.707  1.3102 -1.0560 -1.0285
  913OPC    HW2 3855   0.890   1.258   0.642 -0.2352  0.9448  3.2721
  913OPC     MW 3856   0.961   1.229   0.660  0.2386 -0.2178  0.2115
  914OPC     OW 3857   2.516   3.252   4.266  0.5579 -0.3339  0.2134
  914OPC    HW1 3858   2.562   3.221   4.199 -0.0117  1.0171 -0.8418
  914OPC    HW2 3859   2.462   3.309   4.229  1.5708  1.9703  2.0155
  914OPC     MW 3860   2.515   3.255   4.251  0.6235  0.2061  0.3238
  915OPC     OW 3861   4.532   0.183   2.275  0.0090 -0.0103  0.0671
  915OPC    HW1 3862   4.543   0.121   2.335 -0.3035  0.4136  0.5740
  915OPC    HW2 3863   4.449   0.207   2.285  0.1805  0.6375  0.0352
  915OPC     MW 3864   4.521   0.177   2.285 -0.0117  0.1480  0.1373
  916OPC     OW 3865   2.351   3.475   4.462 -0.2403 -0.2219  0.0515
  916OPC    HW1 3866   2.303   3.499   4.531  0.9909 -0.6710  1.1058
  916OPC    HW2 3867   2.385   3.399   4.486  1.1290  0.1541 -0.5631
  916OPC     MW 3868   2.349   3.468   4.476  0.1439 -0.2328  0.1168
  917OPC     OW 3869   4.976   3.149   4.294 -0.2307  0.7419 -0.7927
  917OPC    HW1 3870   4.938   3.227   4.293 -0.9750  0.4575  1.1427
  917OPC    HW2 3871   4.946   3.112   4.368  2.8081 -0.0111  0.1980
  917OPC     MW 3872   4.966   3.155   4.305  0.1082  0.5888 -0.3605
  918OPC     OW 3873   3.906   3.582   4.963  0.4734 -0.0053  0.1043
  918OPC    HW1 3874   3.937   3.628   5.030 -0.5533 -1.1114  1.3996
  918OPC    HW2 3875   3.906   3.639   4.897  0.8938  1.3103  1.1919
  918OPC     MW 3876   3.911   3.597   4.963  0.3839  0.0259  0.4566
  919OPC     OW 3877   4.201   2.052   2.833 -0.4048 -0.6729 -0.5411
  919OPC    HW1 3878   4.233   2.052   2.752  1.1462 -2.0685  0.0328
  919OPC    HW2 3879   4.236   2.123   2.870  0.6968 -1.2622 -0.4338
  919OPC     MW 3880   4.211   2.063   2.827 -0.0126 -0.9661 -0.4405
  920OPC     OW 3881   1.901   3.302   1.587  0.2758  0.7966 -0.2781
  920OPC    HW1 3882   1.974   3.335   1.551 -0.0509 -0.2915 -2.0681
  920OPC    HW2 3883   1.931   3.248   1.649  1.0345  0.2586 -1.0824
  920OPC     MW 3884   1.916   3.299   1.591  0.3396  0.5563 -0.6613
  921OPC     OW 3885   3.123   1.134   4.542  0.5959 -0.4771 -0.1660
  921OPC    HW1 3886   3.074   1.200   4.572  2.2442  0.1589  1.3177
  921OPC    HW2 3887   3.065   1.070   4.528 -0.8914  0.8848 -0.4636
  921OPC     MW 3888   3.107   1.134   4.545  0.6196 -0.1820  0.0093
  922OPC     OW 3889   3.936   2.642   4.959 -0.3631  0.1005 -0.0154
  922OPC    HW1 3890   3.888   2.689   4.904  0.0973 -0.9756 -1.3998
  922OPC    HW2 3891   3.915   2.559   4.939  1.9971 -0.4113 -0.6603
  922OPC     MW 3892   3.926   2.636   4.948  0.0533 -0.1341 -0.3152
  923OPC     OW 3893   1.128   0.993   2.431 -0.4154  0.0666 -0.7155
  923OPC    HW1 3894   1.121   1.066   2.478  0.8384  0.1030 -0.5490
  923OPC    HW2 3895   1.182   0.943   2.477 -0.8936 -0.7945 -1.0571
  923OPC     MW 3896   1.135   0.997   2.445 -0.3008 -0.0553 -0.7414
  924OPC     OW 3897   0.625   2.645   0.083  0.6614  0.2567 -0.8400
  924OPC    HW1 3898   0.678   2.692   0.032 -1.7579  3.3499 -0.8091
  924OPC    HW2 3899   0.650   2.666   0.164 -0.5291  1.8089 -0.8242
  924OPC     MW 3900   0.637   2.655   0.087  0.1282  0.9431 -0.8331
  925OPC     OW 3901   4.258   0.650   3.570 -0.2008 -0.2323  0.0347
  925OPC    HW1 3902   4.338   0.656   3.603 -0.1653  1.3585 -0.2821
  925OPC    HW2 3903   4.226   0.578   3.608  1.4660 -1.0806 -0.0876
  925OPC     MW 3904   4.265   0.640   3.581  0.0508 -0.1226 -0.0300
  926OPC     OW 3905   0.054   3.396   2.608  0.2669  0.6137 -0.3694
  926OPC    HW1 3906  -0.011   3.393   2.550 -0.7838 -0.6682  0.8036
  926OPC    HW2 3907   0.013   3.394   2.685  1.6733  0.4324  0.4076
  926OPC     MW 3908   0.038   3.395   2.611  0.3194  0.3974 -0.0813
  927OPC     OW 3909   3.806   0.501   3.345  0.2285 -0.0836  0.2306
  927OPC    HW1 3910   3.735   0.537   3.308  0.9304  2.5011  1.1785
  927OPC    HW2 3911   3.863   0.567   3.348  2.2178 -1.7136  0.7808
  927OPC     MW 3912   3.804   0.516   3.340  0.6260  0.0574  0.4519
  928OPC     OW 3913   0.835   2.735   4.985  0.1808  0.9052 -0.0256
  928OPC    HW1 3914   0.901   2.792   4.978  1.0856 -0.1934 -1.0383
  928OPC    HW2 3915   0.868   2.662   4.950 -1.6568  0.3675 -0.7387
  928OPC     MW 3916   0.850   2.733   4.979  0.0430  0.6634 -0.2804
  929OPC     OW 3917   1.283   2.723   3.371 -0.2181 -0.0508 -0.1953
  929OPC    HW1 3918   1.246   2.652   3.406  0.1975  0.1788  0.7481
  929OPC    HW2 3919   1.348   2.690   3.323  0.0455 -0.3154  0.3291
  929OPC     MW 3920   1.288   2.707   3.369 -0.1178 -0.0560  0.0216
  930OPC     OW 3921   1.401   3.502   1.739 -0.3595  0.1564  0.0421
  930OPC    HW1 3922   1.437   3.452   1.678 -0.1060  0.8002 -0.3527
  930OPC    HW2 3923   1.316   3.504   1.718 -0.2504  0.4886 -0.3781
  930OPC     MW 3924   1.394   3.495   1.727 -0.3059  0.3005 -0.0783
  931OPC     OW 3925   1.904   4.642   2.062  0.2533  0.1596 -0.3251
  931OPC    HW1 3926   1.868   4.677   2.133 -0.4584 -0.2113 -0.4966
  931OPC    HW2 3927   1.973   4.599   2.094 -0.6542 -0.8983  0.3117
  931OPC     MW 3928   1.909   4.641   2.077  0.0142 -0.0513 -0.2564
  932OPC     OW 3929   1.856   1.417   4.278  0.4643 -0.1409  0.0897
  932OPC    HW1 3930   1.772   1.395   4.272  0.0151  1.3243  0.5547
  932OPC    HW2 3931   1.881   1.426   4.195  0.2466 -0.8442 -0.0572
  932OPC     MW 3932   1.848   1.415   4.265  0.3658 -0.0283  0.1366
  933OPC     OW 3933   1.629   1.880   3.993  0.4241 -0.3774 -0.0076
  933OPC    HW1 3934   1.635   1.935   3.926  0.3419 -0.9821 -0.5211
  933OPC    HW2 3935   1.712   1.858   4.009  0.5974  0.9764  1.1340
  933OPC     MW 3936   1.642   1.885   3.986  0.4376 -0.2667  0.0851
  934OPC     OW 3937   4.156   4.287   3.374  0.4268  0.6372 -0.2813
  934OPC    HW1 3938   4.158   4.332   3.449  0.6790 -0.4033  0.3699
  934OPC    HW2 3939   4.096   4.328   3.326 -1.4337  0.0194  1.3798
  934OPC     MW 3940   4.147   4.300   3.378  0.1891  0.3922  0.0603
  935OPC     OW 3941   3.993   3.817   1.983 -0.6639 -0.1990  0.0302
  935OPC    HW1 3942   4.019   3.900   1.975 -0.2908 -0.1114  1.6376
  935OPC    HW2 3943   3.906   3.822   1.983 -0.6427  0.2170  0.2339
  935OPC     MW 3944   3.984   3.830   1.982 -0.6057 -0.1246  0.2977
  936OPC     OW 3945   1.524   4.303   4.435  0.2661  0.2607 -0.5748
  936OPC    HW1 3946   1.486   4.247   4.490  1.4364 -0.0528 -0.0501
  936OPC    HW2 3947   1.457   4.338   4.391 -0.6639  0.0826  0.6423
  936OPC     MW 3948   1.508   4.300   4.437  0.3016  0.1884 -0.3173
  937OPC     OW 3949   2.292   3.646   2.031 -0.9425 -0.6504  0.2235
  937OPC    HW1 3950   2.276   3.683   1.954  0.9113 -1.3812 -0.5678
  937OPC    HW2 3951   2.349   3.701   2.068 -1.3479 -0.6249  0.8288
  937OPC     MW 3952   2.298   3.660   2.025 -0.7286 -0.7545  0.1960
  938OPC     OW 3953   2.323   1.771   3.418  0.3119  0.5796  0.0470
  938OPC    HW1 3954   2.382   1.744   3.359  0.4065  0.4835  0.1851
  938OPC    HW2 3955   2.316   1.857   3.402  0.1633  0.5126 -0.2570
  938OPC     MW 3956   2.331   1.780   3.407  0.3040  0.5556  0.0224
  939OPC     OW 3957   4.862   2.205   1.763  0.0941 -0.4175 -0.5229
  939OPC    HW1 3958   4.888   2.134   1.719  1.0687  0.3652 -1.2689
  939OPC    HW2 3959   4.794   2.233   1.717 -0.3987 -0.9525 -0.1308
  939OPC     MW 3960   4.856   2.199   1.750  0.1655 -0.3809 -0.5752
  940OPC     OW 3961   2.456   2.071   5.051 -0.2866 -0.0310  0.4394
  940OPC    HW1 3962   2.535   2.100   5.074 -0.4953  2.0647 -1.1370
  940OPC    HW2 3963   2.472   1.993   5.015  1.5550  1.3592 -2.1269
  940OPC     MW 3964   2.470   2.064   5.049 -0.0454  0.4839 -0.1729
  941OPC     OW 3965   0.858   2.768   3.433 -0.2107 -0.5056  0.3779
  941OPC    HW1 3966   0.858   2.824   3.366 -0.7244 -0.4421  0.4291
  941OPC    HW2 3967   0.940   2.773   3.463 -0.1006 -0.1957  0.0395
  941OPC     MW 3968   0.870   2.777   3.428 -0.2704 -0.4505  0.3355
  942OPC     OW 3969   1.774   4.418   1.283 -0.0298 -0.2860 -0.0813
  942OPC    HW1 3970   1.724   4.462   1.227 -0.8718  1.0881  1.6812
  942OPC    HW2 3971   1.836   4.475   1.306  2.5298 -1.9444 -2.2156
  942OPC     MW 3972   1.776   4.433   1.278  0.2239 -0.3283 -0.1363
  943OPC     OW 3973   1.129   4.685   1.962 -0.0863  0.2883 -0.4799
  943OPC    HW1 3974   1.145   4.712   2.044 -1.0003 -0.4687 -0.0370
  943OPC    HW2 3975   1.054   4.641   1.969 -0.2715  0.3635 -1.7674
  943OPC     MW 3976   1.120   4.682   1.975 -0.2487  0.1876 -0.6046
  944OPC     OW 3977   0.672   4.694   0.492 -0.0792 -0.0384 -0.6251
  944OPC    HW1 3978   0.730   4.712   0.554  1.8728 -0.9844 -2.0513
  944OPC    HW2 3979   0.601   4.739   0.515  1.5497  2.0183  0.6602
  944OPC     MW 3980   0.670   4.703   0.505  0.4497  0.1256 -0.6459
  945OPC     OW 3981   1.311   3.906   3.204 -0.2004  0.1183 -0.3320
  945OPC    HW1 3982   1.369   3.846   3.228  1.0912  1.1413 -0.8024
  945OPC    HW2 3983   1.264   3.920   3.276 -0.0917 -0.9571 -0.0405
  945OPC     MW 3984   1.312   3.899   3.218  0.0064  0.1105 -0.3585
  946OPC     OW 3985   2.678   3.568   5.090  0.5534 -0.2430 -0.3782
  946OPC    HW1 3986   2.703   3.514   5.154 -0.5830 -0.6330 -0.2353
  946OPC    HW2 3987   2.683   3.518   5.019 -0.7959 -0.6767 -0.2057
  946OPC     MW 3988   2.683   3.553   5.089  0.1862 -0.3648 -0.3319
  947OPC     OW 3989   4.553   0.094   4.738 -0.6872 -0.0251 -0.3793
  947OPC    HW1 3990   4.567   0.067   4.820 -1.3729  0.3101 -0.1414
  947OPC    HW2 3991   4.607   0.045   4.691 -1.3267 -1.2569  0.1211
  947OPC     MW 3992   4.563   0.083   4.743 -0.8831 -0.1576 -0.2701
  948OPC     OW 3993   4.186   2.190   2.026 -0.2244  0.5196 -0.2985
  948OPC    HW1 3994   4.223   2.251   1.976  1.1305 -0.0375 -0.0273
  948OPC    HW2 3995   4.185   2.227   2.105  1.0547  0.0504 -0.0332
  948OPC     MW 3996   4.191   2.204   2.031  0.1647  0.3680 -0.2193
  949OPC     OW 3997   0.360   3.696   3.386 -0.5122 -0.1405 -0.5234
  949OPC    HW1 3998   0.407   3.660   3.450  0.5692 -2.0471 -2.2784
  949OPC    HW2 3999   0.419   3.710   3.323 -1.6831  0.8978 -1.4418
  949OPC     MW 4000   0.375   3.693   3.386 -0.5255 -0.2688 -0.9183
  950OPC     OW 4001   3.397   1.331   0.599  0.2781 -0.4738  0.2705
  950OPC    HW1 4002   3.333   1.362   0.649  1.6955  0.2118  1.7297
  950OPC    HW2 4003   3.458   1.392   0.604  0.9984 -1.0203 -1.2571
  950OPC     MW 4004   3.396   1.344   0.607  0.5938 -0.4532  0.2604
  951OPC     OW 4005   3.432   2.944   3.222 -0.3870  0.1159  0.2471
  951OPC    HW1 4006   3.381   2.886   3.262 -1.4890  1.2292  0.5384
  951OPC    HW2 4007   3.387   2.963   3.149 -0.7075  1.5605  0.7980
  951OPC     MW 4008   3.418   2.938   3.217 -0.5970  0.4938  0.3715
  952OPC     OW 4009   1.076   3.404   3.375 -0.1959 -0.1290  0.5124
  952OPC    HW1 4010   1.117   3.406   3.452  0.6260  0.9619  0.0741
  952OPC    HW2 4011   1.140   3.419   3.318 -0.7926 -0.9557 -0.3919
  952OPC     MW 4012   1.091   3.407   3.378 -0.1626 -0.0899  0.3140
  953OPC     OW 4013   1.289   1.415   4.065 -0.2137 -0.3492  0.3879
  953OPC    HW1 4014   1.364   1.375   4.087 -0.6563 -0.7430  1.1985
  953OPC    HW2 4015   1.312   1.463   3.996  1.1843  0.7978  1.5820
  953OPC     MW 4016   1.304   1.416   4.058 -0.0726 -0.2379  0.6840
  954OPC     OW 4017   1.525   3.164   0.359  0.3726  0.2709  0.1845
  954OPC    HW1 4018   1.520   3.114   0.288 -0.7357 -0.5211  0.7942
  954OPC    HW2 4019   1.538   3.107   0.424 -1.3480  0.6624  0.9493
  954OPC     MW 4020   1.526   3.148   0.358 -0.0453  0.2116  0.3876
  955OPC     OW 4021   1.968   4.229   0.313 -0.3832  0.2201  0.2413
  955OPC    HW1 4022   1.978   4.150   0.276 -1.3245  0.3507 -0.3283
  955OPC    HW2 4023   2.049   4.260   0.319 -0.0950 -0.3752 -0.4654
  955OPC     MW 4024   1.981   4.222   0.309 -0.4797  0.1514  0.0528
  956OPC     OW 4025   0.255   2.946   3.142  0.0053 -0.6630  0.0898
  956OPC    HW1 4026   0.253   3.011   3.199  0.6415 -0.1064 -0.5049
  956OPC    HW2 4027   0.222   2.981   3.069 -2.2008 -1.7759  0.4889
  956OPC     MW 4028   0.250   2.961   3.140 -0.2266 -0.7453  0.0608
  957OPC     OW 4029   4.759   4.313   4.107 -0.6463  0.0327  0.1418
  957OPC    HW1 4030   4.818   4.337   4.166  0.6992  0.6967 -1.4059
  957OPC    HW2 4031   4.767   4.226   4.105  0.8244  0.1584 -0.5572
  957OPC     MW 4032   4.769   4.303   4.116 -0.2306  0.1493 -0.1903
  958OPC     OW 4033   3.072   3.962   2.505  0.0635 -0.0086  0.1273
  958OPC    HW1 4034   3.108   3.969   2.584  1.5435 -0.7790 -0.4339
  958OPC    HW2 4035   3.071   4.044   2.475  0.8064  0.1056  0.4028
  958OPC     MW 4036   3.077   3.975   2.512  0.3918 -0.1055  0.0851
  959OPC     OW 4037   1.052   3.153   0.686 -0.6227  0.1554 -0.2446
  959OPC    HW1 4038   0.998   3.089   0.710 -1.4713 -0.2535 -2.8871
  959OPC    HW2 4039   1.046   3.153   0.598  2.6737  0.9746 -0.6082
  959OPC     MW 4040   1.043   3.143   0.676 -0.2611  0.2161 -0.6886
  960OPC     OW 4041   0.391   4.698   3.994 -0.4198  0.5802  0.0084
  960OPC    HW1 4042   0.313   4.677   3.961 -1.4963  2.0895  1.4547
  960OPC    HW2 4043   0.411   4.773   3.954  0.4119  0.0817 -0.5249
  960OPC     MW 4044   0.382   4.706   3.983 -0.4560  0.7296  0.1432
  961OPC     OW 4045   1.371   0.743   3.653 -0.1656  0.4802  0.7848
  961OPC    HW1 4046   1.332   0.746   3.575 -0.2653 -1.4718  0.7156
  961OPC    HW2 4047   1.451   0.714   3.634  0.3339  1.5017  1.2629
  961OPC     MW 4048   1.377   0.739   3.639 -0.1065  0.3427  0.8452
  962OPC     OW 4049   4.778   1.712   1.115 -0.2672 -0.5852 -0.3964
  962OPC    HW1 4050   4.768   1.796   1.092 -0.1638  0.0891  1.7734
  962OPC    HW2 4051   4.848   1.714   1.167  0.7054 -2.3210 -1.5680
  962OPC     MW 4052   4.787   1.725   1.120 -0.1085 -0.7419 -0.2489
  963OPC     OW 4053   2.105   1.903   1.770 -0.1646 -0.4679 -0.4738
  963OPC    HW1 4054   2.096   1.843   1.707  1.5131 -1.7963  0.4338
  963OPC    HW2 4055   2.128   1.855   1.839 -1.3529  0.9971  1.0129
  963OPC     MW 4056   2.107   1.887   1.771 -0.0924 -0.4476 -0.1201
  964OPC     OW 4057   4.817   3.384   0.510 -0.4272  0.2980 -0.3013
  964OPC    HW1 4058   4.816   3.471   0.514  1.5342  0.3349  0.2438
  964OPC    HW2 4059   4.899   3.365   0.486 -1.4539 -1.3419 -3.0113
  964OPC     MW 4060   4.829   3.394   0.507 -0.2890  0.0613 -0.6211
  965OPC     OW 4061   0.958   2.159   0.018 -0.5344 -0.3031  0.0803
  965OPC    HW1 4062   0.908   2.164  -0.053 -3.1701 -1.3531  1.6919
  965OPC    HW2 4063   0.951   2.238   0.054 -1.0251 -0.4198  0.2544
  965OPC     MW 4064   0.950   2.171   0.013 -0.9962 -0.4754  0.3441
  966OPC     OW 4065   3.760   0.921   4.573 -0.2859 -0.2234  0.0452
  966OPC    HW1 4066   3.829   0.913   4.626 -0.8977 -1.3456  0.7034
  966OPC    HW2 4067   3.720   0.844   4.580 -0.4051 -0.4179 -2.0492
  966OPC     MW 4068   3.765   0.908   4.582 -0.3939 -0.4179 -0.1669
  967OPC     OW 4069   0.151   3.389   0.145  0.2784  0.5082 -0.4615
  967OPC    HW1 4070   0.065   3.404   0.154  0.1085 -0.4666 -0.2841
  967OPC    HW2 4071   0.188   3.457   0.184 -0.4323  0.4112  0.4139
  967OPC     MW 4072   0.144   3.401   0.152  0.1483  0.3499 -0.3060
  968OPC     OW 4073   0.936   2.894   0.491  0.5937  0.4309 -0.2224
  968OPC    HW1 4074   0.901   2.905   0.571 -0.6304  1.7463 -0.8956
  968OPC    HW2 4075   1.020   2.879   0.508  0.4631  1.1740  1.3114
  968OPC     MW 4076   0.943   2.894   0.506  0.3936  0.7349 -0.0952
  969OPC     OW 4077   2.731   3.702   0.909 -0.1990  0.4141 -0.3233
  969OPC    HW1 4078   2.715   3.671   0.989 -1.2473  0.5989 -0.4543
  969OPC    HW2 4079   2.764   3.633   0.867 -3.2123 -0.8715 -0.8448
  969OPC     MW 4080   2.734   3.687   0.915 -0.7989  0.2515 -0.4197
  970OPC     OW 4081   0.155   2.926   4.081 -0.3457 -0.2496 -0.5146
  970OPC    HW1 4082   0.073   2.898   4.086 -0.5890  0.6362  0.9690
  970OPC    HW2 4083   0.152   3.005   4.118  1.2729 -0.4263  0.0658
  970OPC     MW 4084   0.143   2.934   4.087 -0.1426 -0.1448 -0.2098
  971OPC     OW 4085   1.712   2.556   3.104  0.1342  0.1955 -0.3750
  971OPC    HW1 4086   1.718   2.529   3.022  0.0291  0.5214 -0.4928
  971OPC    HW2 4087   1.757   2.631   3.105  1.1983 -0.4329  0.1605
  971OPC     MW 4088   1.719   2.563   3.092  0.2759  0.1508 -0.3133
  972OPC     OW 4089   1.468   1.447   2.234  0.1405 -0.2579 -0.3046
  972OPC    HW1 4090   1.509   1.488   2.168  0.8836 -1.3937 -0.5973
  972OPC    HW2 4091   1.384   1.463   2.219  0.3708  0.5913 -0.7756
  972OPC     MW 4092   1.462   1.455   2.222  0.2843 -0.3003 -0.4174
  973OPC     OW 4093   3.138   4.865   3.397  0.0405  0.1217  0.7278
  973OPC    HW1 4094   3.059   4.873   3.361 -0.3494 -1.4082  1.1475
  973OPC    HW2 4095   3.191   4.897   3.336 -0.8823  1.1504  0.4231
  973OPC     MW 4096   3.134   4.871   3.382 -0.1534  0.0479  0.7448
  974OPC     OW 4097   3.957   4.319   2.723 -0.7887  0.4308  0.4570
  974OPC    HW1 4098   4.031   4.314   2.678 -1.2133 -4.1344 -0.2286
  974OPC    HW2 4099   3.973   4.273   2.795 -3.0705 -1.5199 -0.1496
  974OPC     MW 4100   3.970   4.311   2.727 -1.1885 -0.5317  0.2661
  975OPC     OW 4101   1.098   2.135   1.520 -0.3187 -0.3565  0.2717
  975OPC    HW1 4102   1.042   2.160   1.458  3.3103 -1.7818 -4.0935
  975OPC    HW2 4103   1.136   2.209   1.545  0.8415 -0.0215 -2.2578
  975OPC     MW 4104   1.095   2.149   1.515  0.3887 -0.5176 -0.7468
  976OPC     OW 4105   2.606   3.521   1.582 -0.9132 -0.1859  0.8125
  976OPC    HW1 4106   2.652   3.452   1.554 -0.3024 -0.5573  2.6192
  976OPC    HW2 4107   2.632   3.585   1.529  1.6465 -0.4145  1.6357
  976OPC     MW 4108   2.617   3.520   1.570 -0.4449 -0.2745  1.2010
  977OPC     OW 4109   0.292   0.852   1.643  0.4656 -0.0137 -0.1217
  977OPC    HW1 4110   0.358   0.805   1.612  0.2301 -0.7041  0.4048
  977OPC    HW2 4111   0.223   0.800   1.634  0.3229 -0.0961  1.1553
  977OPC     MW 4112   0.291   0.838   1.637  0.4098 -0.1279  0.1447
  978OPC     OW 4113   0.148   4.415   1.670  0.6003 -0.0574 -0.1139
  978OPC    HW1 4114   0.091   4.365   1.627  0.0035 -1.1718  1.8276
  978OPC    HW2 4115   0.131   4.495   1.641 -0.0675 -0.6864 -1.5795
  978OPC     MW 4116   0.137   4.419   1.659  0.4135 -0.3147 -0.0436
  979OPC     OW 4117   3.691   2.162   0.948  0.0177  0.3597 -0.0557
  979OPC    HW1 4118   3.679   2.097   1.004  0.7114 -0.1342 -0.4723
  979OPC    HW2 4119   3.662   2.232   0.992  0.8747  0.0482  1.0580
  979OPC     MW 4120   3.685   2.163   0.963  0.2468  0.2407  0.0473
  980OPC     OW 4121   4.270   1.835   0.399  0.1473  0.2935  0.1183
  980OPC    HW1 4122   4.302   1.760   0.367 -0.1133 -0.3897  1.4010
  980OPC    HW2 4123   4.334   1.892   0.387 -0.2831  0.3431 -2.4967
  980OPC     MW 4124   4.284   1.833   0.392  0.0451  0.1999 -0.0785
  981OPC     OW 4125   4.191   2.657   1.494 -0.5144  0.4786 -0.3730
  981OPC    HW1 4126   4.126   2.602   1.477 -0.8219  0.5649  0.4784
  981OPC    HW2 4127   4.250   2.640   1.432 -0.9236 -0.2868 -0.5567
  981OPC     MW 4128   4.190   2.646   1.482 -0.6201  0.3783 -0.2744
  982OPC     OW 4129   2.160   3.526   4.270  0.0103 -0.0763  0.0931
  982OPC    HW1 4130   2.209   3.508   4.340 -0.2197  1.3874  0.6671
  982OPC    HW2 4131   2.079   3.509   4.297  0.0701 -1.3166 -0.4560
  982OPC     MW 4132   2.155   3.521   4.285 -0.0148 -0.0433  0.0968
  983OPC     OW 4133   4.527   1.581   4.198 -0.3051  0.2276  0.0305
  983OPC    HW1 4134   4.441   1.594   4.194 -0.2978 -0.0358 -2.3307
  983OPC    HW2 4135   4.534   1.495   4.214 -0.5696 -0.1706 -1.7221
  983OPC     MW 4136   4.515   1.570   4.200 -0.3433  0.1299 -0.5774
  984OPC     OW 4137   1.272   1.147   1.415  0.3590 -0.5641 -0.0462
  984OPC    HW1 4138   1.243   1.225   1.387  0.4321 -0.1770  0.9167
  984OPC    HW2 4139   1.346   1.136   1.371  1.3941  0.8671  1.2306
  984OPC     MW 4140   1.279   1.157   1.404  0.5228 -0.2956  0.2846
  985OPC     OW 4141   4.550   3.644   0.002 -0.0052  0.3813  0.1558
  985OPC    HW1 4142   4.481   3.645   0.054 -0.3044 -0.6111 -0.1880
  985OPC    HW2 4143   4.614   3.679   0.051 -0.5759  0.6509  0.7195
  985OPC     MW 4144   4.549   3.649   0.017 -0.1340  0.2745  0.1883
  986OPC     OW 4145   0.612   1.793   1.940  0.2633  0.7179  0.2893
  986OPC    HW1 4146   0.676   1.852   1.940 -0.6285  1.7716 -1.5897
  986OPC    HW2 4147   0.547   1.833   1.980 -0.1610  0.8234 -0.4810
  986OPC     MW 4148   0.612   1.808   1.946  0.0689  0.8891 -0.1020
  987OPC     OW 4149   2.398   1.438   1.329  0.6958  0.4813  0.6265
  987OPC    HW1 4150   2.434   1.516   1.314  0.9710  0.5026  1.3629
  987OPC    HW2 4151   2.425   1.417   1.409 -0.1387  0.0483  0.8148
  987OPC     MW 4152   2.407   1.446   1.339  0.6131  0.4205  0.7631
  988OPC     OW 4153   1.193   3.631   1.103 -0.1660 -0.2982  0.1619
  988OPC    HW1 4154   1.127   3.613   1.048 -0.8971  0.9914  0.5645
  988OPC    HW2 4155   1.254   3.665   1.051 -0.6038  0.3143  0.0291
  988OPC     MW 4156   1.192   3.633   1.087 -0.3386 -0.0173  0.2018
  989OPC     OW 4157   2.927   1.747   4.510 -0.2615  0.0599 -0.3387
  989OPC    HW1 4158   2.855   1.794   4.499  0.4058  1.0949 -0.4370
  989OPC    HW2 4159   2.991   1.805   4.501  0.5832 -0.7968 -0.0543
  989OPC     MW 4160   2.926   1.762   4.507 -0.0383  0.0862 -0.3111
  990OPC     OW 4161   4.854   2.473   0.538  0.1720  0.3879  0.0974
  990OPC    HW1 4162   4.903   2.500   0.605  1.1004 -0.2887 -0.2679
  990OPC    HW2 4163   4.792   2.425   0.575 -0.4838  1.5859  0.6057
  990OPC     MW 4164   4.852   2.470   0.553  0.2124  0.4650  0.1185
  991OPC     OW 4165   3.168   2.752   1.342  0.0532 -0.1869  0.0331
  991OPC    HW1 4166   3.134   2.686   1.386 -0.4641 -0.2323 -0.4246
  991OPC    HW2 4167   3.228   2.714   1.291 -2.5280 -0.8646 -2.7402
  991OPC     MW 4168   3.172   2.737   1.341 -0.4046 -0.2937 -0.4442
  992OPC     OW 4169   3.884   2.576   4.347 -0.0023 -0.1476  0.5280
  992OPC    HW1 4170   3.970   2.576   4.362  0.0185 -1.4279  0.5163
  992OPC    HW2 4171   3.867   2.659   4.327  1.2359  0.1183  0.4764
  992OPC     MW 4172   3.895   2.589   4.346  0.1836 -0.2974  0.5186
  993OPC     OW 4173   4.243   1.739   2.941 -0.3921  0.5651 -0.3054
  993OPC    HW1 4174   4.240   1.820   2.909 -0.4914  0.3026 -0.9750
  993OPC    HW2 4175   4.163   1.728   2.974 -0.1159  1.0344  0.5484
  993OPC     MW 4176   4.230   1.750   2.941 -0.3660  0.5957 -0.2782
  994OPC     OW 4177   4.206   4.380   2.612  0.2836 -0.1968 -0.1778
  994OPC    HW1 4178   4.251   4.355   2.682 -0.1892  2.3015  1.1225
  994OPC    HW2 4179   4.251   4.450   2.583 -0.6495  0.0254 -1.1311
  994OPC     MW 4180   4.220   4.387   2.618  0.0761  0.2050 -0.1265
  995OPC     OW 4181   3.984   2.080   1.358  0.0921 -0.2894 -0.1911
  995OPC    HW1 4182   3.974   2.131   1.429  1.2774 -0.9572  0.4961
  995OPC    HW2 4183   4.055   2.033   1.377  0.1643 -0.8138 -1.6451
  995OPC     MW 4184   3.993   2.081   1.372  0.2779 -0.4655 -0.3044
  996OPC     OW 4185   4.793   0.281   1.221  0.6032 -0.2406 -0.1820
  996OPC    HW1 4186   4.810   0.331   1.291 -0.9229 -0.9824  0.7664
  996OPC    HW2 4187   4.825   0.203   1.243 -1.0179 -0.8035  0.2550
  996OPC     MW 4188   4.801   0.277   1.234  0.1383 -0.4334  0.0226
  997OPC     OW 4189   0.057   1.812   2.000  0.1390  0.1048 -0.0052
  997OPC    HW1 4190   0.106   1.809   1.928  0.2754 -3.2159  0.0516
  997OPC    HW2 4191  -0.025   1.816   1.969  0.2590  0.6636 -0.2608
  997OPC     MW 4192   0.052   1.812   1.985  0.1768 -0.3032 -0.0346
  998OPC     OW 4193   4.186   0.330   4.709 -0.2585  0.0747 -0.4110
  998OPC    HW1 4194   4.210   0.247   4.709 -0.9843 -0.1640  0.8586
  998OPC    HW2 4195   4.164   0.345   4.792 -1.8925  1.0020 -0.9577
  998OPC     MW 4196   4.186   0.320   4.721 -0.6073  0.1765 -0.3045
  999OPC     OW 4197   4.169   3.548   3.544 -0.0782  0.1087  0.2886
  999OPC    HW1 4198   4.122   3.613   3.510 -0.1327 -0.1784 -0.1947
  999OPC    HW2 4199   4.110   3.500   3.585 -0.1066  0.1251  0.2676
  999OPC     MW 4200   4.153   3.551   3.545 -0.0906  0.0685  0.2141
 1000OPC     OW 4201   0.950   3.177   2.526  0.4150 -0.2825  0.3305
 1000OPC    HW1 4202   0.996   3.114   2.564  0.1494 -0.4287  0.4098
 1000OPC    HW2 4203   1.005   3.211   2.468  0.4718 -0.7636  0.0964
 1000OPC     MW 4204   0.965   3.173   2.523  0.3842 -0.3752  0.3076
 1001OPC     OW 4205   2.060   3.945   0.275  0.3913  0.0371 -0.2109
 1001OPC    HW1 4206   2.040   3.868   0.241 -1.6839  0.7361 -0.7107
 1001OPC    HW2 4207   2.121   3.977   0.221 -0.1349 -0.4453 -1.1029
 1001OPC     MW 4208   2.066   3.938   0.262  0.0070  0.0690 -0.4165
 1002OPC     OW 4209   2.731   3.669   1.371 -0.1202 -0.2960 -0.2765
 1002OPC    HW1 4210   2.725   3.756   1.375 -0.9078 -0.3274 -0.5010
 1002OPC    HW2 4211   2.673   3.647   1.310  1.1887 -0.8817 -1.3502
 1002OPC     MW 4212   2.721   3.678   1.363 -0.0432 -0.3871 -0.4682
 1003OPC     OW 4213   0.892   3.634   2.697  0.1575 -0.1132 -0.2035
 1003OPC    HW1 4214   0.825   3.619   2.643  0.9029  2.6734 -2.0885
 1003OPC    HW2 4215   0.867   3.705   2.741  1.1084 -0.1624  0.4487
 1003OPC     MW 4216   0.878   3.642   2.696  0.4081  0.2912 -0.3856
 1004OPC     OW 4217   0.381   4.744   0.188 -0.2438 -0.4411  0.3667
 1004OPC    HW1 4218   0.396   4.730   0.103 -2.6715 -0.9064 -0.0598
 1004OPC    HW2 4219   0.369   4.830   0.192 -1.2171 -0.5495  0.0075
 1004OPC     MW 4220   0.381   4.755   0.176 -0.7462 -0.5260  0.2506
 1005OPC     OW 4221   0.269   3.084   1.247  0.4852 -0.2533  0.3366
 1005OPC    HW1 4222   0.228   3.009   1.266 -1.4115  0.2200 -1.4857
 1005OPC    HW2 4223   0.284   3.079   1.162  1.6719  0.8358  0.4522
 1005OPC     MW 4224   0.265   3.072   1.237  0.3803 -0.0224  0.0845
 1006OPC     OW 4225   2.895   0.490   2.512 -0.5003 -0.2646 -0.1252
 1006OPC    HW1 4226   2.905   0.508   2.428 -0.5158 -1.3218 -0.3656
 1006OPC    HW2 4227   2.810   0.471   2.519 -0.2763 -1.3349 -0.1208
 1006OPC     MW 4228   2.884   0.490   2.501 -0.4694 -0.5789 -0.1601
 1007OPC     OW 4229   4.891   3.077   4.578 -0.0327 -0.2619 -0.5641
 1007OPC    HW1 4230   4.919   3.143   4.628 -0.7166  0.3058 -0.9096
 1007OPC    HW2 4231   4.852   3.023   4.634  2.7456 -1.7165  0.1510
 1007OPC     MW 4232   4.889   3.079   4.594  0.2766 -0.3928 -0.5095
 1008OPC     OW 4233   4.927   3.475   2.369 -0.2714 -0.0892  0.0915
 1008OPC    HW1 4234   4.991   3.423   2.340  0.9964  2.3379 -1.8781
 1008OPC    HW2 4235   4.856   3.444   2.329 -0.1914 -1.9861  1.2519
 1008OPC     MW 4236   4.926   3.462   2.359 -0.0722 -0.0110 -0.0281
 1009OPC     OW 4237   2.458   4.376   2.788 -0.0543  0.3416 -0.4355
 1009OPC    HW1 4238   2.398   4.366   2.851 -0.7688  0.9595 -0.9992
 1009OPC    HW2 4239   2.410   4.393   2.717  0.7065 -1.0989 -1.3225
 1009OPC     MW 4240   2.442   4.377   2.787 -0.0474  0.2201 -0.6498
 1010OPC     OW 4241   3.440   1.607   2.721  0.3714 -0.0561  0.1726
 1010OPC    HW1 4242   3.385   1.670   2.696  0.1472 -0.1211  0.4989
 1010OPC    HW2 4243   3.454   1.625   2.806 -1.1195 -1.4808  0.7804
 1010OPC     MW 4244   3.434   1.619   2.730  0.1180 -0.2762  0.3105
 1011OPC     OW 4245   2.709   4.454   4.430  0.0687  0.5829  0.2946
 1011OPC    HW1 4246   2.755   4.484   4.497 -0.1787 -0.5092  0.9820
 1011OPC    HW2 4247   2.638   4.506   4.429  0.0718  0.6085  0.8915
 1011OPC     MW 4248   2.705   4.466   4.440  0.0325  0.4253  0.4845
 1012OPC     OW 4249   3.674   3.416   3.075  0.1568 -0.0707 -0.3909
 1012OPC    HW1 4250   3.617   3.358   3.044 -0.9217  0.7029  0.0458
 1012OPC    HW2 4251   3.712   3.448   3.004 -1.0231  0.4345 -0.8190
 1012OPC     MW 4252   3.671   3.412   3.060 -0.1768  0.1183 -0.3897
 1013OPC     OW 4253   3.406   2.694   2.485  0.0935 -0.0470 -0.3859
 1013OPC    HW1 4254   3.404   2.619   2.440 -0.7813  0.2507 -0.8656
 1013OPC    HW2 4255   3.323   2.721   2.483  0.2869  0.6116  0.3354
 1013OPC     MW 4256   3.394   2.687   2.478 -0.0072  0.0943 -0.3501
 1014OPC     OW 4257   1.616   0.985   0.333 -0.4625 -0.4749 -0.5943
 1014OPC    HW1 4258   1.540   1.015   0.302 -0.1906  0.5699 -0.2910
 1014OPC    HW2 4259   1.600   0.974   0.418 -0.2476 -0.1422 -0.5086
 1014OPC     MW 4260   1.603   0.988   0.341 -0.3906 -0.2714 -0.5368
 1015OPC     OW 4261   1.266   1.204   3.691 -0.5426  0.2509 -0.7465
 1015OPC    HW1 4262   1.214   1.233   3.755  0.3738  2.3775 -0.8705
 1015OPC    HW2 4263   1.215   1.206   3.620 -1.1055 -0.5656 -0.3738
 1015OPC     MW 4264   1.251   1.209   3.690 -0.4904  0.4444 -0.7098
 1016OPC     OW 4265   4.257   2.389   1.838 -0.1562 -0.1354  0.4741
 1016OPC    HW1 4266   4.282   2.416   1.759 -0.3933 -0.4595  0.2867
 1016OPC    HW2 4267   4.256   2.462   1.885  2.6523 -0.2731  0.9305
 1016OPC     MW 4268   4.260   2.404   1.833  0.2239 -0.2036  0.5139
 1017OPC     OW 4269   2.788   3.678   4.407  0.6806 -0.0878 -0.3857
 1017OPC    HW1 4270   2.796   3.606   4.358 -0.8344 -0.3664 -0.2794
 1017OPC    HW2 4271   2.767   3.739   4.349  2.3740  0.4013 -0.5340
 1017OPC     MW 4272   2.786   3.676   4.391  0.7070 -0.0567 -0.3920
 1018OPC     OW 4273   2.020   4.106   4.962  0.2068 -0.2477 -0.1201
 1018OPC    HW1 4274   2.018   4.034   4.913  1.0427  0.3746 -1.0942
 1018OPC    HW2 4275   2.096   4.100   5.005  1.4261  1.1189 -1.9342
 1018OPC     MW 4276   2.031   4.094   4.961  0.5103  0.0460 -0.5319
 1019OPC     OW 4277   0.938   2.957   3.888  0.2079 -0.0118 -0.5486
 1019OPC    HW1 4278   0.920   3.017   3.948  0.0580 -1.4426  0.8947
 1019OPC    HW2 4279   0.868   2.904   3.889  1.3074 -1.5501 -0.0111
 1019OPC     MW 4280   0.925   2.958   3.897  0.3482 -0.4504 -0.2559
 1020OPC     OW 4281   3.831   2.821   1.219 -0.2420 -0.5813  0.0497
 1020OPC    HW1 4282   3.915   2.827   1.242 -0.0070 -2.0925 -0.2512
 1020OPC    HW2 4283   3.815   2.896   1.177  0.9811 -0.2987  0.0578
 1020OPC     MW 4284   3.841   2.833   1.216 -0.0266 -0.7628  0.0065
 1021OPC     OW 4285   2.468   1.242   4.254  0.5842  0.0252 -0.1323
 1021OPC    HW1 4286   2.385   1.221   4.271  0.6561 -0.6705 -0.6084
 1021OPC    HW2 4287   2.462   1.321   4.217 -0.0499 -0.7809 -1.8649
 1021OPC     MW 4288   2.455   1.251   4.251  0.5012 -0.1966 -0.4582
 1022OPC     OW 4289   4.331   4.099   1.624  0.0890  0.1375 -0.5814
 1022OPC    HW1 4290   4.251   4.065   1.625 -0.3241  1.0725 -1.1865
 1022OPC    HW2 4291   4.364   4.076   1.702  0.2244 -2.5102 -1.3339
 1022OPC     MW 4292   4.324   4.091   1.636  0.0482 -0.1154 -0.7819
 1023OPC     OW 4293   0.992   0.263   1.254  0.3527 -0.8077  0.4339
 1023OPC    HW1 4294   0.925   0.292   1.302 -0.3158 -2.3215  0.4982
 1023OPC    HW2 4295   1.006   0.327   1.197 -0.0615  0.2423  1.4540
 1023OPC     MW 4296   0.984   0.277   1.253  0.1928 -0.8762  0.5940
 1024OPC     OW 4297   2.181   1.576   0.437  0.3693  0.1935 -0.0740
 1024OPC    HW1 4298   2.154   1.534   0.509 -1.3392 -0.8959 -1.2796
 1024OPC    HW2 4299   2.235   1.519   0.399 -1.4123 -0.7556 -1.3535
 1024OPC     MW 4300   2.185   1.562   0.442 -0.1463 -0.1077 -0.4411
 1025OPC     OW 4301   3.770   2.017   1.992 -0.1942 -0.3867 -0.1887
 1025OPC    HW1 4302   3.819   2.020   1.919 -2.1767 -0.4455 -1.5989
 1025OPC    HW2 4303   3.810   1.956   2.040  2.0685  0.7467 -0.4917
 1025OPC     MW 4304   3.783   2.009   1.988 -0.1526 -0.2280 -0.4418
 1026OPC     OW 4305   1.553   1.853   4.683 -0.1931 -0.8402  0.1833
 1026OPC    HW1 4306   1.587   1.817   4.611  2.1178  0.6836  0.4091
 1026OPC    HW2 4307   1.538   1.936   4.660  0.5703 -0.3259  1.4071
 1026OPC     MW 4308   1.556   1.860   4.669  0.2611 -0.5391  0.3972
 1027OPC     OW 4309   4.280   1.726   4.844 -0.3349  0.5322  0.2171
 1027OPC    HW1 4310   4.254   1.806   4.866  1.8877  1.0166  1.3644
 1027OPC    HW2 4311   4.345   1.740   4.788  1.8504 -0.2580  2.3707
 1027OPC     MW 4312   4.286   1.740   4.839  0.3161  0.4871  0.7048
 1028OPC     OW 4313   4.952   2.056   0.473 -0.2493  0.0200 -0.5486
 1028OPC    HW1 4314   4.961   2.072   0.388 -0.6103  0.6533 -0.4759
 1028OPC    HW2 4315   5.020   2.097   0.509  1.7237 -2.7782 -0.7496
 1028OPC     MW 4316   4.963   2.064   0.466 -0.0112 -0.2998 -0.5675
 1029OPC     OW 4317   1.629   4.313   1.909  0.4971  0.3888  0.0854
 1029OPC    HW1 4318   1.559   4.294   1.861  1.9342  1.1051 -2.4769
 1029OPC    HW2 4319   1.606   4.289   1.990 -2.7119  0.7373 -0.6085
 1029OPC     MW 4320   1.615   4.307   1.914  0.2354  0.5460 -0.3957
 1030OPC     OW 4321   1.801   1.151   5.137  0.4990  0.2787  0.1654
 1030OPC    HW1 4322   1.761   1.074   5.136 -1.4265  1.2140 -1.4723
 1030OPC    HW2 4323   1.830   1.158   5.219 -0.2005 -1.6933  0.6328
 1030OPC     MW 4324   1.800   1.141   5.149  0.1113  0.1255 -0.0076
 1031OPC     OW 4325   4.033   4.039   2.528  0.2616 -0.3071 -0.2816
 1031OPC    HW1 4326   3.983   3.977   2.492  0.2413  0.0616 -0.9086
 1031OPC    HW2 4327   4.050   4.092   2.461  1.8687 -0.6612 -0.2141
 1031OPC     MW 4328   4.028   4.037   2.513  0.4959 -0.3047 -0.3643
 1032OPC     OW 4329   0.636   2.187   4.304 -0.2946  0.2427  0.0984
 1032OPC    HW1 4330   0.619   2.171   4.220 -0.2407  2.2704 -0.3495
 1032OPC    HW2 4331   0.674   2.266   4.303  0.0738  0.1455  1.9970
 1032OPC     MW 4332   0.639   2.197   4.291 -0.2322  0.5280  0.3126
 1033OPC     OW 4333   3.520   1.550   1.969 -0.3778 -0.1573 -0.1799
 1033OPC    HW1 4334   3.438   1.526   1.951 -0.9254  1.0745  0.5048
 1033OPC    HW2 4335   3.517   1.571   2.054  1.2485 -2.3317  0.5022
 1033OPC     MW 4336   3.507   1.550   1.979 -0.2185 -0.2965  0.0219
 1034OPC     OW 4337   3.500   3.406   3.544  0.4151 -0.2580 -0.2613
 1034OPC    HW1 4338   3.509   3.320   3.553  0.9282 -0.2719 -0.8441
 1034OPC    HW2 4339   3.509   3.419   3.458 -1.2411  0.2055 -0.3970
 1034OPC     MW 4340   3.503   3.395   3.533  0.2462 -0.1916 -0.3675
 1035OPC     OW 4341   0.099   3.204   4.815 -0.0035 -0.3241  0.4065
 1035OPC    HW1 4342   0.050   3.268   4.781  0.8577  0.0563 -0.1661
 1035OPC    HW2 4343   0.156   3.247   4.865  0.4797 -0.6432  0.1396
 1035OPC     MW 4344   0.100   3.220   4.817  0.1951 -0.3151  0.2825
 1036OPC     OW 4345   1.754   3.429   1.013 -0.3070  0.0426  0.1623
 1036OPC    HW1 4346   1.741   3.503   0.970 -2.5103 -0.5367 -0.3049
 1036OPC    HW2 4347   1.769   3.454   1.095  1.0706  1.0441 -0.3650
 1036OPC     MW 4348   1.754   3.443   1.018 -0.4290  0.1049  0.0154
 1037OPC     OW 4349   1.567   4.766   4.159  0.1414 -0.2126  0.3027
 1037OPC    HW1 4350   1.558   4.682   4.139  1.6796 -0.5311  0.7959
 1037OPC    HW2 4351   1.624   4.765   4.225  0.2155  1.2193  0.2901
 1037OPC     MW 4352   1.574   4.754   4.166  0.3796 -0.0484  0.3736
 1038OPC     OW 4353   3.831   2.867   2.965 -0.0399 -0.3197  0.1365
 1038OPC    HW1 4354   3.857   2.949   2.950 -0.0594 -0.3457 -0.0353
 1038OPC    HW2 4355   3.903   2.829   2.997  0.0016 -0.2676  0.1053
 1038OPC     MW 4356   3.845   2.874   2.968 -0.0366 -0.3159  0.1065
 1039OPC     OW 4357   0.544   1.797   1.209 -0.1000 -0.2283 -0.1537
 1039OPC    HW1 4358   0.486   1.747   1.168 -0.9778 -0.1079  0.8734
 1039OPC    HW2 4359   0.495   1.840   1.268  0.5121  2.2787 -1.3574
 1039OPC     MW 4360   0.528   1.796   1.212 -0.1392  0.1598 -0.1798
 1040OPC     OW 4361   0.799   1.871   1.122 -0.5235 -0.5246  0.1548
 1040OPC    HW1 4362   0.848   1.848   1.190  0.0069  1.6544  0.5928
 1040OPC    HW2 4363   0.718   1.846   1.145 -0.1630 -0.9324  1.0225
 1040OPC     MW 4364   0.794   1.864   1.135 -0.3919 -0.2629  0.3477
 1041OPC     OW 4365   1.756   3.514   1.694 -0.0042 -0.3104  0.1451
 1041OPC    HW1 4366   1.797   3.448   1.653  0.0705 -0.3523  0.2862
 1041OPC    HW2 4367   1.729   3.478   1.769  0.2951 -0.1070  0.3560
 1041OPC     MW 4368   1.758   3.499   1.699  0.0510 -0.2865  0.1971
 1042OPC     OW 4369   3.884   1.335   0.674 -0.6177  0.0173 -0.1709
 1042OPC    HW1 4370   3.840   1.349   0.600 -0.6384  0.5078 -0.0644
 1042OPC    HW2 4371   3.865   1.252   0.693 -0.6857 -0.0867 -0.6653
 1042OPC     MW 4372   3.875   1.324   0.666 -0.6307  0.0744 -0.2282
 1043OPC     OW 4373   4.641   3.290   2.859  0.3895 -0.3043 -0.8870
 1043OPC    HW1 4374   4.616   3.276   2.942  1.2435  1.6165 -0.2293
 1043OPC    HW2 4375   4.566   3.299   2.816 -0.0706 -0.4414 -0.1357
 1043OPC     MW 4376   4.626   3.289   2.865  0.4478 -0.0409 -0.6789
 1044OPC     OW 4377   4.528   2.361   3.604  0.2771 -0.1923  0.3100
 1044OPC    HW1 4378   4.604   2.328   3.578 -0.3196 -0.9793 -0.5078
 1044OPC    HW2 4379   4.478   2.291   3.615 -0.1458  0.2767  1.4836
 1044OPC     MW 4380   4.532   2.346   3.602  0.1268 -0.2393  0.3626
 1045OPC     OW 4381   0.330   4.389   1.894 -0.5085  0.0147 -0.2290
 1045OPC    HW1 4382   0.352   4.306   1.879  1.0935  0.2829  0.4781
 1045OPC    HW2 4383   0.282   4.411   1.824  0.4460 -1.0029 -1.2291
 1045OPC     MW 4384   0.326   4.380   1.881 -0.1308 -0.0961 -0.2723
 1046OPC     OW 4385   2.949   0.740   3.751 -0.8307  0.4009  0.2161
 1046OPC    HW1 4386   3.032   0.721   3.733 -0.3512  1.8073  0.8027
 1046OPC    HW2 4387   2.937   0.705   3.830 -0.9867 -0.3128 -0.1199
 1046OPC     MW 4388   2.959   0.732   3.760 -0.7828  0.5032  0.2531
 1047OPC     OW 4389   4.884   1.006   1.665  0.2914 -0.6246 -0.1999
 1047OPC    HW1 4390   4.861   0.960   1.594  0.5921  0.0853 -0.7719
 1047OPC    HW2 4391   4.833   1.077   1.661 -2.2345 -2.0755  2.1864
 1047OPC     MW 4392   4.873   1.009   1.654 -0.0374 -0.7341  0.0681
 1048OPC     OW 4393   3.092   1.367   1.135  0.4506  0.4315  0.1721
 1048OPC    HW1 4394   3.122   1.311   1.195  0.2929  1.1404  0.9244
 1048OPC    HW2 4395   3.150   1.360   1.070 -0.4321 -1.7710 -0.4513
 1048OPC     MW 4396   3.105   1.358   1.134  0.2970  0.2109  0.1912
 1049OPC     OW 4397   1.271   4.824   1.488 -0.5878 -0.2644  0.3801
 1049OPC    HW1 4398   1.220   4.785   1.429  0.8917 -1.2080 -0.3086
 1049OPC    HW2 4399   1.352   4.803   1.463  0.2329  2.0263  0.8372
 1049OPC     MW 4400   1.275   4.815   1.475 -0.2480 -0.0653  0.3458
 1050OPC     OW 4401   1.344   0.971   1.627  0.1879 -0.6062  0.4357
 1050OPC    HW1 4402   1.333   1.038   1.572  0.3351  0.5687  1.7718
 1050OPC    HW2 4403   1.429   0.955   1.624  0.0293 -1.3378 -0.5377
 1050OPC     MW 4404   1.355   0.978   1.619  0.1862 -0.5407  0.4893
 1051OPC     OW 4405   2.135   0.161   2.662 -0.2482  0.7032  0.0167
 1051OPC    HW1 4406   2.078   0.137   2.601 -1.1654  0.7566  0.8186
 1051OPC    HW2 4407   2.146   0.246   2.648 -2.4956  1.3201  1.4691
 1051OPC     MW 4408   2.128   0.170   2.651 -0.7156  0.8022  0.3498
 1052OPC     OW 4409   1.332   4.512   1.259 -0.5466 -0.3332  0.0419
 1052OPC    HW1 4410   1.370   4.501   1.337  0.4551 -0.1814 -0.4107
 1052OPC    HW2 4411   1.288   4.438   1.247  0.3076 -0.8819  0.2067
 1052OPC     MW 4412   1.331   4.499   1.269 -0.2725 -0.3920 -0.0006
 1053OPC     OW 4413   1.375   0.944   3.839 -0.1319 -0.1409  0.2718
 1053OPC    HW1 4414   1.376   0.883   3.777  0.5613  1.1794 -1.0700
 1053OPC    HW2 4415   1.297   0.982   3.828 -0.1293 -0.0965  0.4103
 1053OPC     MW 4416   1.364   0.940   3.828 -0.0291  0.0607  0.0942
 1054OPC     OW 4417   1.231   2.744   2.678 -0.0348  0.1200  0.4890
 1054OPC    HW1 4418   1.211   2.676   2.729  1.9278  0.8787  2.4461
 1054OPC    HW2 4419   1.308   2.721   2.643 -0.5163  0.3609 -0.7886
 1054OPC     MW 4420   1.239   2.730   2.680  0.1840  0.2676  0.5894
 1055OPC     OW 4421   3.206   4.108   4.240 -0.3498  0.1346 -0.0226
 1055OPC    HW1 4422   3.138   4.121   4.186 -0.0580  0.5139 -0.3059
 1055OPC    HW2 4423   3.169   4.073   4.311 -1.0710  1.8456  0.4907
 1055OPC     MW 4424   3.190   4.105   4.242 -0.4133  0.4435  0.0112
 1056OPC     OW 4425   1.582   0.009   3.619 -0.2554  0.2565  0.3401
 1056OPC    HW1 4426   1.629   0.061   3.568 -2.0488  0.9361 -0.7089
 1056OPC    HW2 4427   1.546  -0.048   3.563 -1.1771  0.1550  1.0046
 1056OPC     MW 4428   1.583   0.008   3.603 -0.6564  0.3419  0.2832
 1057OPC     OW 4429   2.528   0.217   2.751  0.0012  0.2359 -0.0890
 1057OPC    HW1 4430   2.509   0.263   2.823 -1.5441  0.9411 -0.9107
 1057OPC    HW2 4431   2.604   0.178   2.771 -0.7389 -0.1739  2.1931
 1057OPC     MW 4432   2.536   0.218   2.765 -0.3364  0.2795  0.1267
 1058OPC     OW 4433   1.148   0.173   0.738  0.0556 -0.3480  0.3057
 1058OPC    HW1 4434   1.104   0.116   0.787 -0.7169  1.5297  1.9121
 1058OPC    HW2 4435   1.168   0.237   0.794  0.6945  1.0801 -1.4606
 1058OPC     MW 4436   1.145   0.174   0.753  0.0359  0.1404  0.2821
 1059OPC     OW 4437   2.226   1.960   4.294  0.1203  0.3015  0.7683
 1059OPC    HW1 4438   2.287   1.902   4.270  0.2191  0.3430  0.9174
 1059OPC    HW2 4439   2.200   1.995   4.219 -0.2483 -0.2455  0.6359
 1059OPC     MW 4440   2.231   1.957   4.280  0.0805  0.2267  0.7706
 1060OPC     OW 4441   3.492   4.246   2.661  0.5031 -0.1252  0.1458
 1060OPC    HW1 4442   3.492   4.183   2.722 -0.0571 -0.5817 -0.3137
 1060OPC    HW2 4443   3.424   4.296   2.683 -1.2543 -1.6680 -1.4560
 1060OPC     MW 4444   3.482   4.244   2.673  0.1608 -0.4206 -0.1587
 1061OPC     OW 4445   3.153   4.842   3.924  0.4300  0.2876 -0.2229
 1061OPC    HW1 4446   3.067   4.854   3.935 -0.0392 -2.4577  0.0387
 1061OPC    HW2 4447   3.173   4.892   3.856 -1.1629  1.6581  0.2461
 1061OPC     MW 4448   3.143   4.851   3.916  0.1254  0.0844 -0.1150
 1062OPC     OW 4449   0.112   4.253   4.946  0.0974 -0.4835  0.0883
 1062OPC    HW1 4450   0.072   4.230   5.020  2.2296  1.3439  1.9503
 1062OPC    HW2 4451   0.158   4.182   4.925 -1.4634 -1.4557 -0.2865
 1062OPC     MW 4452   0.113   4.239   4.954  0.1818 -0.3569  0.3080
 1063OPC     OW 4453   1.742   3.595   4.403 -0.0136  0.0531  0.1256
 1063OPC    HW1 4454   1.688   3.617   4.469 -0.4605  0.6125 -0.4093
 1063OPC    HW2 4455   1.755   3.671   4.362  0.7164 -0.1923 -0.1028
 1063OPC     MW 4456   1.736   3.610   4.407  0.0283  0.0995  0.0129
 1064OPC     OW 4457   2.600   1.541   0.910  0.1643  0.1854 -0.2923
 1064OPC    HW1 4458   2.566   1.565   0.834 -0.7024 -1.1557 -0.3591
 1064OPC    HW2 4459   2.545   1.479   0.938  1.4881 -0.6415  0.5528
 1064OPC     MW 4460   2.587   1.536   0.903  0.2317 -0.1349 -0.1773
 1065OPC     OW 4461   4.134   2.559   2.762  0.5295  0.0271 -0.1399
 1065OPC    HW1 4462   4.164   2.484   2.795  2.3938  1.1263  0.8243
 1065OPC    HW2 4463   4.141   2.548   2.676  0.0007 -1.1713 -0.0568
 1065OPC     MW 4464   4.139   2.546   2.754  0.7269  0.0124  0.0148
 1066OPC     OW 4465   3.423   1.471   4.852  0.1652  0.5004 -0.3462
 1066OPC    HW1 4466   3.486   1.504   4.901 -0.4158  1.3738 -0.1784
 1066OPC    HW2 4467   3.457   1.470   4.772  1.1871 -1.1071  0.0527
 1066OPC     MW 4468   3.437   1.476   4.847  0.2303  0.3919 -0.2625
 1067OPC     OW 4469   0.887   4.016   4.966 -0.2494 -0.1330  0.5923
 1067OPC    HW1 4470   0.880   3.961   4.898  2.9604  1.1083 -0.9340
 1067OPC    HW2 4471   0.949   3.980   5.016 -1.2921 -0.0885  1.9919
 1067OPC     MW 4472   0.895   4.002   4.963  0.0707  0.0570  0.5734
 1068OPC     OW 4473   3.252   0.445   1.728  0.1411 -0.5588 -0.1446
 1068OPC    HW1 4474   3.266   0.525   1.761 -1.9473 -0.1197 -0.2111
 1068OPC    HW2 4475   3.308   0.441   1.661  0.9487  0.4689  0.4322
 1068OPC     MW 4476   3.263   0.456   1.723 -0.0480 -0.3421 -0.0692
 1069OPC     OW 4477   0.934   4.356   1.135  0.4143  0.1228  0.2885
 1069OPC    HW1 4478   0.979   4.343   1.062  1.7590  0.8228  0.9666
 1069OPC    HW2 4479   0.890   4.281   1.145  1.3813 -0.5589 -0.4239
 1069OPC     MW 4480   0.934   4.343   1.126  0.7558  0.1254  0.2835
 1070OPC     OW 4481   2.145   3.965   1.310 -0.4014  0.2433 -0.1847
 1070OPC    HW1 4482   2.232   3.956   1.310 -0.5763 -2.1721  0.2915
 1070OPC    HW2 4483   2.133   4.047   1.282  2.0095  0.6573 -0.2440
 1070OPC     MW 4484   2.156   3.976   1.306 -0.0710 -0.0523 -0.1231
 1071OPC     OW 4485   2.806   1.196   3.170  0.3234  0.6303 -0.1467
 1071OPC    HW1 4486   2.724   1.218   3.185 -1.1062 -1.6475 -3.3389
 1071OPC    HW2 4487   2.822   1.228   3.090  2.0592 -0.0616 -0.1325
 1071OPC     MW 4488   2.796   1.204   3.160  0.3685  0.1916 -0.6163
 1072OPC     OW 4489   3.709   2.423   0.704 -0.5133  0.7145 -0.2156
 1072OPC    HW1 4490   3.717   2.487   0.645  0.9622 -0.9378 -1.9336
 1072OPC    HW2 4491   3.637   2.382   0.679 -1.6595  1.8208  1.0988
 1072OPC     MW 4492   3.700   2.426   0.691 -0.4648  0.6340 -0.2752
 1073OPC     OW 4493   2.383   2.585   0.894  0.1860  0.5289  0.7036
 1073OPC    HW1 4494   2.336   2.531   0.844  0.3900 -1.8500  2.8859
 1073OPC    HW2 4495   2.342   2.662   0.885 -1.9421 -0.6282 -0.2368
 1073OPC     MW 4496   2.370   2.589   0.885 -0.0982  0.0066  0.8871
 1074OPC     OW 4497   1.369   4.390   3.198  0.3102  0.1725  0.2021
 1074OPC    HW1 4498   1.432   4.367   3.142  0.6887 -2.8656  1.6748
 1074OPC    HW2 4499   1.329   4.314   3.216 -0.4939  1.1660  3.1693
 1074OPC     MW 4500   1.372   4.375   3.192  0.2474 -0.1295  0.8579
 1075OPC     OW 4501   1.010   3.992   1.884 -0.3950  0.0702  0.3197
 1075OPC    HW1 4502   0.970   4.038   1.947 -3.5140 -2.6766  0.6121
 1075OPC    HW2 4503   1.047   3.926   1.927  0.4765  0.0188 -0.4728
 1075OPC     MW 4504   1.010   3.989   1.900 -0.7270 -0.3431  0.2458
 1076OPC     OW 4505   0.074   4.034   3.985 -0.3680  0.0668  0.1473
 1076OPC    HW1 4506   0.036   4.054   4.060  0.8614  0.0811  0.7887
 1076OPC    HW2 4507   0.100   4.111   3.954  0.6393 -0.0851  0.5652
 1076OPC     MW 4508   0.072   4.048   3.991 -0.0376  0.0463  0.3035
 1077OPC     OW 4509   2.377   1.674   0.011 -0.2819 -0.3889  0.2710
 1077OPC    HW1 4510   2.322   1.711   0.067  1.3127  0.2888  1.4488
 1077OPC    HW2 4511   2.409   1.606   0.054  1.0767  0.2240  0.2698
 1077OPC     MW 4512   2.374   1.670   0.025  0.1545 -0.1982  0.4448
 1078OPC     OW 4513   2.280   4.502   1.996 -0.2350  0.6193  0.2958
 1078OPC    HW1 4514   2.335   4.439   2.021  0.4273  0.3094 -1.7531
 1078OPC    HW2 4515   2.332   4.564   1.965 -0.8616  2.4142  2.5606
 1078OPC     MW 4516   2.295   4.502   1.995 -0.2297  0.8388  0.3277
 1079OPC     OW 4517   3.459   1.412   0.173  0.1247 -0.3014  0.4786
 1079OPC    HW1 4518   3.424   1.404   0.252  1.0048  0.4106  0.9605
 1079OPC    HW2 4519   3.395   1.387   0.119  0.1539 -2.8432  1.4765
 1079OPC     MW 4520   3.445   1.407   0.177  0.2590 -0.5717  0.6972
 1080OPC     OW 4521   1.582   1.522   2.483 -0.8768  0.5349  0.4696
 1080OPC    HW1 4522   1.537   1.523   2.408  0.5772  1.2997 -0.4461
 1080OPC    HW2 4523   1.613   1.604   2.489 -0.2711  0.2500  1.4602
 1080OPC     MW 4524   1.580   1.534   2.473 -0.5726  0.6058  0.4807
 1081OPC     OW 4525   1.024   3.223   0.420 -0.0765 -0.4510  0.1483
 1081OPC    HW1 4526   1.066   3.171   0.364  0.1697 -0.4694  0.3453
 1081OPC    HW2 4527   1.073   3.296   0.419 -0.7599  0.0261 -0.6021
 1081OPC     MW 4528   1.038   3.226   0.411 -0.1411 -0.3833  0.0666
 1082OPC     OW 4529   3.804   4.825   0.438  0.3303 -0.5565 -0.4164
 1082OPC    HW1 4530   3.763   4.902   0.445  2.1647  0.4697 -0.3351
 1082OPC    HW2 4531   3.868   4.831   0.497  1.7399 -1.3093 -1.8126
 1082OPC     MW 4532   3.807   4.838   0.448  0.8096 -0.5159 -0.6107
 1083OPC     OW 4533   0.137   0.094   0.123 -0.0180 -0.1317  0.7843
 1083OPC    HW1 4534   0.109   0.133   0.196 -0.9056  0.3268  0.2188
 1083OPC    HW2 4535   0.105   0.013   0.129 -1.3268  0.3154  0.2607
 1083OPC     MW 4536   0.128   0.088   0.134 -0.3424  0.0021  0.6234
 1084OPC     OW 4537   2.201   3.131   0.396  0.1340  0.0820  0.5538
 1084OPC    HW1 4538   2.127   3.108   0.436 -2.1985  3.0048 -1.6111
 1084OPC    HW2 4539   2.217   3.211   0.428  1.5703  0.1008 -0.1009
 1084OPC     MW 4540   2.193   3.140   0.407  0.0017  0.5165  0.1373
 1085OPC     OW 4541   4.293   3.399   5.001 -0.0042 -0.1084 -0.0116
 1085OPC    HW1 4542   4.235   3.342   4.969 -1.4161  0.9352  0.5718
 1085OPC    HW2 4543   4.349   3.349   5.045 -0.3034 -1.1732 -0.7982
 1085OPC     MW 4544   4.293   3.384   5.003 -0.2568 -0.1115 -0.0415
 1086OPC     OW 4545   4.701   4.313   0.998 -0.4962 -0.5046  0.1998
 1086OPC    HW1 4546   4.648   4.262   0.951  0.8103 -0.0776 -1.8907
 1086OPC    HW2 4547   4.781   4.289   0.971  0.4556 -0.9968  3.0743
 1086OPC     MW 4548   4.705   4.302   0.987 -0.1626 -0.5143  0.3156
 1087OPC     OW 4549   0.716   2.142   1.127  0.5039  0.0119 -0.2816
 1087OPC    HW1 4550   0.750   2.062   1.135  0.2006 -0.0289  0.7907
 1087OPC    HW2 4551   0.636   2.133   1.162  0.1080  0.5566 -1.0299
 1087OPC     MW 4552   0.709   2.129   1.133  0.4006  0.0863 -0.2338
 1088OPC     OW 4553   1.664   0.851   1.220  0.4194 -0.2799  0.2698
 1088OPC    HW1 4554   1.683   0.841   1.135 -0.3995 -1.6375  0.2079
 1088OPC    HW2 4555   1.577   0.844   1.221  0.2224  1.7608  0.9952
 1088OPC     MW 4556   1.654   0.848   1.207  0.2693 -0.1790  0.3677
 1089OPC     OW 4557   0.024   1.907   4.367 -0.2669  0.2816  0.2331
 1089OPC    HW1 4558  -0.060   1.900   4.342 -0.0745 -1.4499 -0.0542
 1089OPC    HW2 4559   0.028   1.855   4.438  0.3085  1.2816  0.9536
 1089OPC     MW 4560   0.012   1.898   4.374 -0.1533  0.1736  0.2973
 1090OPC     OW 4561   1.124   0.653   4.144 -0.4555 -0.4398  0.1725
 1090OPC    HW1 4562   1.168   0.592   4.100 -0.6889 -1.0603  0.7742
 1090OPC    HW2 4563   1.070   0.687   4.084 -0.2964 -0.8041 -0.1817
 1090OPC     MW 4564   1.122   0.649   4.128 -0.4665 -0.5853  0.2093
 1091OPC     OW 4565   4.060   3.213   5.003 -0.0014 -0.3391  0.7921
 1091OPC    HW1 4566   3.996   3.265   4.972  1.6856  1.7185  0.5141
 1091OPC    HW2 4567   4.021   3.170   5.067 -2.0257 -0.2034 -0.2422
 1091OPC     MW 4568   4.045   3.215   5.008 -0.0513 -0.0151  0.5982
 1092OPC     OW 4569   0.128   3.913   4.673 -0.5448 -0.0146 -0.2098
 1092OPC    HW1 4570   0.155   3.834   4.649 -0.9119  0.2219 -1.4912
 1092OPC    HW2 4571   0.195   3.945   4.719 -0.3173 -0.9773  0.1502
 1092OPC     MW 4572   0.142   3.906   4.676 -0.5654 -0.1220 -0.3457
 1093OPC     OW 4573   0.794   2.476   3.713 -0.6132 -0.1252  0.1074
 1093OPC    HW1 4574   0.735   2.539   3.699 -0.2509  0.1853 -0.0806
 1093OPC    HW2 4575   0.756   2.404   3.681 -0.5621  0.2289 -0.7762
 1093OPC     MW 4576   0.780   2.475   3.706 -0.5521 -0.0271 -0.0510
 1094OPC     OW 4577   1.416   3.885   5.109  0.1335  0.1043  0.2568
 1094OPC    HW1 4578   1.426   3.861   5.026 -0.1156 -2.8847  0.9698
 1094OPC    HW2 4579   1.485   3.850   5.149 -1.5808 -1.7650  1.8133
 1094OPC     MW 4580   1.428   3.876   5.103 -0.1566 -0.6133  0.5922
 1095OPC     OW 4581   1.233   1.100   2.835 -0.1389 -0.3970  0.3683
 1095OPC    HW1 4582   1.260   1.110   2.753 -2.2395  0.9696 -0.2500
 1095OPC    HW2 4583   1.149   1.076   2.826 -0.3537 -0.4445  2.1088
 1095OPC     MW 4584   1.224   1.098   2.822 -0.4809 -0.2021  0.5341
 1096OPC     OW 4585   2.263   2.958   3.988 -0.0676 -0.7056 -0.2391
 1096OPC    HW1 4586   2.188   2.989   3.955  0.7530  1.2343 -0.4438
 1096OPC    HW2 4587   2.322   2.978   3.927  0.9930  0.1529  1.0116
 1096OPC     MW 4588   2.260   2.966   3.974  0.2103 -0.2922 -0.0845
 1097OPC     OW 4589   1.640   1.156   2.352  0.0138  0.0536 -0.6092
 1097OPC    HW1 4590   1.668   1.074   2.341  1.6288  0.4447  0.2606
 1097OPC    HW2 4591   1.713   1.203   2.343 -0.0979  1.0705  2.7086
 1097OPC     MW 4592   1.655   1.151   2.349  0.2359  0.2615  0.0094
 1098OPC     OW 4593   1.714   1.245   1.576  0.0421 -0.7245 -0.5853
 1098OPC    HW1 4594   1.660   1.302   1.537 -0.9164 -1.4307 -0.3365
 1098OPC    HW2 4595   1.738   1.192   1.511  1.7402  0.4999 -1.0359
 1098OPC     MW 4596   1.709   1.245   1.560  0.1513 -0.6479 -0.6151
 1099OPC     OW 4597   4.556   4.768   3.456 -0.3902  0.3612  0.7491
 1099OPC    HW1 4598   4.479   4.730   3.470  0.6330 -2.2598 -0.1504
 1099OPC    HW2 4599   4.578   4.740   3.376  2.1507 -0.2809  1.5788
 1099OPC     MW 4600   4.548   4.758   3.446  0.1361 -0.1209  0.7389
 1100OPC     OW 4601   1.731   3.250   2.604 -0.0354  0.0232 -0.0131
 1100OPC    HW1 4602   1.794   3.190   2.593  0.3128  0.3740  0.0661
 1100OPC    HW2 4603   1.687   3.221   2.673  0.3770  0.0706  0.2713
 1100OPC     MW 4604   1.734   3.237   2.612  0.0769  0.0821  0.0407
 1101OPC     OW 4605   3.464   1.908   3.160 -0.6994 -0.1796 -0.1962
 1101OPC    HW1 4606   3.402   1.969   3.153  1.1150  1.6263 -1.9721
 1101OPC    HW2 4607   3.525   1.946   3.209  0.0138 -0.9864 -0.4273
 1101OPC     MW 4608   3.464   1.923   3.166 -0.3260 -0.0320 -0.4927
 1102OPC     OW 4609   0.583   0.046   1.611 -0.8890  0.4655 -0.0654
 1102OPC    HW1 4610   0.634   0.081   1.672  0.9571 -1.1976 -0.5501
 1102OPC    HW2 4611   0.549  -0.024   1.651  0.8475 -1.0115 -1.0281
 1102OPC     MW 4612   0.586   0.041   1.626 -0.3598  0.0016 -0.2792
 1103OPC     OW 4613   2.013   3.092   4.216 -0.2054 -0.0280  0.3980
 1103OPC    HW1 4614   1.968   3.096   4.291 -1.1544 -0.7963 -0.1012
 1103OPC    HW2 4615   2.056   3.016   4.222 -0.2035 -0.0419  0.2138
 1103OPC     MW 4616   2.012   3.081   4.228 -0.3452 -0.1435  0.2973
 1104OPC     OW 4617   3.273   4.394   2.785  0.5218 -0.2309  0.2367
 1104OPC    HW1 4618   3.235   4.403   2.707  2.2535  0.3290 -0.6010
 1104OPC    HW2 4619   3.206   4.396   2.841 -0.6094  2.1201 -1.0355
 1104OPC     MW 4620   3.257   4.396   2.782  0.6106  0.1993 -0.0749
 1105OPC     OW 4621   1.497   0.749   4.483  0.2806 -0.5315 -0.4256
 1105OPC    HW1 4622   1.515   0.763   4.398  0.6278 -1.2913 -0.4868
 1105OPC    HW2 4623   1.430   0.802   4.498 -0.5205 -1.2005 -1.4820
 1105OPC     MW 4624   1.490   0.759   4.472  0.2135 -0.7426 -0.5906
 1106OPC     OW 4625   2.884   0.905   4.308 -0.2315  0.0902 -0.1188
 1106OPC    HW1 4626   2.905   0.973   4.359 -2.2365  0.0863  0.7956
 1106OPC    HW2 4627   2.934   0.917   4.237 -1.2488  3.1278 -0.4648
 1106OPC     MW 4628   2.895   0.917   4.305 -0.6778  0.5384 -0.0350
 1107OPC     OW 4629   2.237   1.932   3.819 -0.1713  0.7825 -0.5899
 1107OPC    HW1 4630   2.238   2.017   3.842 -0.9106  0.8024 -0.6030
 1107OPC    HW2 4631   2.162   1.903   3.852 -0.3995  0.3766 -1.4416
 1107OPC     MW 4632   2.226   1.941   3.828 -0.3142  0.7255 -0.7178
 1108OPC     OW 4633   2.253   1.534   2.867  0.1761  0.6213  0.0699
 1108OPC    HW1 4634   2.240   1.554   2.783 -1.2188  0.1359  0.1535
 1108OPC    HW2 4635   2.181   1.491   2.890 -0.0210  1.7707  1.8550
 1108OPC     MW 4636   2.241   1.531   2.858 -0.0590  0.7195  0.3459
 1109OPC     OW 4637   1.274   1.534   2.806  0.5496  0.4196  0.6358
 1109OPC    HW1 4638   1.290   1.516   2.722 -2.7958 -0.8881  0.1194
 1109OPC    HW2 4639   1.256   1.619   2.806 -0.4657  0.2143 -0.1933
 1109OPC     MW 4640   1.274   1.544   2.794 -0.0946  0.1961  0.4370
 1110OPC     OW 4641   0.781   1.603   1.765 -0.5857  0.3225  0.4195
 1110OPC    HW1 4642   0.867   1.608   1.779 -0.6126  0.1178  0.6571
 1110OPC    HW2 4643   0.748   1.650   1.831 -0.5740  2.3469 -0.9028
 1110OPC     MW 4644   0.789   1.611   1.776 -0.5880  0.5913  0.2593
 1111OPC     OW 4645   2.780   0.081   5.126 -0.4111 -0.3381 -0.1177
 1111OPC    HW1 4646   2.711   0.118   5.086 -0.4909  0.4810  0.7607
 1111OPC    HW2 4647   2.847   0.105   5.076 -0.7183 -0.9468 -0.8482
 1111OPC     MW 4648   2.780   0.090   5.112 -0.4681 -0.3070 -0.0956
 1112OPC     OW 4649   4.521   2.136   4.452 -0.5406  0.0627 -0.1905
 1112OPC    HW1 4650   4.605   2.114   4.459 -0.4199  0.8587  1.4659
 1112OPC    HW2 4651   4.524   2.221   4.429 -0.8010  0.6693  1.8169
 1112OPC     MW 4652   4.534   2.146   4.450 -0.5612  0.2699  0.3510
 1113OPC     OW 4653   3.346   1.216   2.472 -0.3526  0.2175 -0.2450
 1113OPC    HW1 4654   3.335   1.243   2.554 -1.0567 -0.9426  0.0619
 1113OPC    HW2 4655   3.275   1.247   2.431 -0.0538  0.7070 -0.3921
 1113OPC     MW 4656   3.334   1.225   2.478 -0.4126  0.1184 -0.2214
 1114OPC     OW 4657   4.248   1.131   0.635  0.0175  0.1144  0.3935
 1114OPC    HW1 4658   4.333   1.121   0.620  0.3205  2.8364 -0.1739
 1114OPC    HW2 4659   4.235   1.216   0.623 -2.8040 -0.2193  0.4628
 1114OPC     MW 4660   4.259   1.142   0.631 -0.3548  0.4672  0.3199
 1115OPC     OW 4661   3.243   1.345   4.172 -0.6029  0.5485  0.0310
 1115OPC    HW1 4662   3.159   1.322   4.165 -1.1906  2.6171 -0.5482
 1115OPC    HW2 4663   3.241   1.432   4.160  1.6921  0.5777 -0.5371
 1115OPC     MW 4664   3.230   1.355   4.169 -0.3506  0.8584 -0.1385
 1116OPC     OW 4665   0.028   2.142   0.210  0.4209  0.0532  0.3459
 1116OPC    HW1 4666  -0.033   2.141   0.147  0.2299  0.5163  0.5121
 1116OPC    HW2 4667   0.089   2.088   0.180  0.3176  0.2396 -0.2230
 1116OPC     MW 4668   0.028   2.134   0.196  0.3774  0.1491  0.2864
 1117OPC     OW 4669   2.125   1.627   4.057 -0.6444  0.5377 -0.2284
 1117OPC    HW1 4670   2.172   1.608   3.985 -0.6399  2.7955 -0.8917
 1117OPC    HW2 4671   2.179   1.609   4.122 -0.3601 -0.8080 -0.8009
 1117OPC     MW 4672   2.140   1.621   4.056 -0.6018  0.6724 -0.4110
 1118OPC     OW 4673   1.202   3.932   2.689 -0.9027 -0.4339  0.3810
 1118OPC    HW1 4674   1.286   3.953   2.687 -1.1705  0.7851  0.8308
 1118OPC    HW2 4675   1.201   3.846   2.674  0.4515 -0.5580  0.8953
 1118OPC     MW 4676   1.214   3.923   2.687 -0.7422 -0.2722  0.5233
 1119OPC     OW 4677   2.950   0.312   2.926 -0.2997  0.2462 -0.0001
 1119OPC    HW1 4678   2.904   0.242   2.901  0.4426 -0.3472  0.2616
 1119OPC    HW2 4679   3.001   0.328   2.856  0.2087 -0.0688  0.2899
 1119OPC     MW 4680   2.951   0.304   2.912 -0.1149  0.1120  0.0815
 1120OPC     OW 4681   0.451   4.848   0.567 -0.1440  0.3317  0.1929
 1120OPC    HW1 4682   0.466   4.915   0.621 -0.1647  0.1792  0.3876
 1120OPC    HW2 4683   0.364   4.845   0.562 -0.1849 -0.4211  1.1159
 1120OPC     MW 4684   0.440   4.858   0.574 -0.1531  0.1979  0.3580
 1121OPC     OW 4685   3.131   2.321   4.261 -0.1255  0.2024  0.1147
 1121OPC    HW1 4686   3.070   2.313   4.200  0.3482  2.7206 -0.8006
 1121OPC    HW2 4687   3.204   2.295   4.221 -0.0752  0.2355  0.1848
 1121OPC     MW 4688   3.133   2.316   4.246 -0.0480  0.5794 -0.0098
 1122OPC     OW 4689   0.483   1.046   2.796 -0.3105  0.3091 -0.3601
 1122OPC    HW1 4690   0.455   0.995   2.732  1.1028  0.8268 -1.4526
 1122OPC    HW2 4691   0.530   1.107   2.754 -1.3604  2.0955  0.9423
 1122OPC     MW 4692   0.486   1.048   2.780 -0.2568  0.6495 -0.3290
 1123OPC     OW 4693   2.502   0.891   0.880 -0.0353 -0.5256 -0.3045
 1123OPC    HW1 4694   2.470   0.910   0.801 -0.4216  1.9594  0.3580
 1123OPC    HW2 4695   2.577   0.935   0.882  1.4754 -2.9186 -0.2762
 1123OPC     MW 4696   2.508   0.900   0.868  0.1307 -0.5121 -0.2024
 1124OPC     OW 4697   2.647   3.935   3.335  0.5257 -0.0560  0.2568
 1124OPC    HW1 4698   2.676   3.984   3.269 -0.0009 -0.0291  0.0420
 1124OPC    HW2 4699   2.652   3.988   3.404 -0.0014  0.2920  0.0327
 1124OPC     MW 4700   2.652   3.950   3.335  0.3699 -0.0006  0.1919
 1125OPC     OW 4701   3.953   2.347   3.889  0.1092 -0.3154 -0.1424
 1125OPC    HW1 4702   3.980   2.416   3.934 -3.2342 -0.0911  1.8460
 1125OPC    HW2 4703   3.995   2.280   3.926  1.1673  0.3240 -0.1428
 1125OPC     MW 4704   3.963   2.347   3.901 -0.2284 -0.1879  0.1514
 1126OPC     OW 4705   1.528   1.854   0.714  0.4852  0.0496 -0.4437
 1126OPC    HW1 4706   1.504   1.830   0.794 -0.4592  2.3330  0.0358
 1126OPC    HW2 4707   1.578   1.788   0.687  0.9320 -0.7323  2.0548
 1126OPC     MW 4708   1.531   1.841   0.722  0.4117  0.2714 -0.0038
 1127OPC     OW 4709   4.746   1.969   4.366  0.4692 -0.2268 -0.0455
 1127OPC    HW1 4710   4.719   1.892   4.397  2.4653 -1.1863 -0.5297
 1127OPC    HW2 4711   4.720   1.969   4.283  1.0184 -0.6733 -0.2203
 1127OPC     MW 4712   4.739   1.958   4.358  0.8454 -0.4345 -0.1428
 1128OPC     OW 4713   3.125   0.844   4.927 -0.3946 -0.5083 -0.3152
 1128OPC    HW1 4714   3.158   0.903   4.872  0.6587  0.0335  0.8411
 1128OPC    HW2 4715   3.093   0.783   4.874  1.6363 -0.5953 -1.5700
 1128OPC     MW 4716   3.125   0.844   4.911  0.0609 -0.4411 -0.3297
 1129OPC     OW 4717   4.987   3.800   1.360  0.7423  0.0398  0.3906
 1129OPC    HW1 4718   4.916   3.812   1.310  1.1775  1.1198  0.0032
 1129OPC    HW2 4719   4.971   3.725   1.401  0.5028 -1.1029 -1.6505
 1129OPC     MW 4720   4.974   3.790   1.358  0.7710  0.0308  0.0318
 1130OPC     OW 4721   1.174   2.608   2.212  0.4785  0.2161  0.1713
 1130OPC    HW1 4722   1.216   2.649   2.148  0.7704  0.0208  0.2309
 1130OPC    HW2 4723   1.209   2.528   2.211 -3.0807 -1.5991 -2.8389
 1130OPC     MW 4724   1.186   2.602   2.203 -0.0042 -0.0809 -0.2645
 1131OPC     OW 4725   4.216   4.411   2.010  0.0278  0.2314 -0.2673
 1131OPC    HW1 4726   4.253   4.407   1.931 -0.0562 -1.1645 -0.2579
 1131OPC    HW2 4727   4.133   4.389   1.996  0.1464 -0.6282  0.2703
 1131OPC     MW 4728   4.210   4.407   1.996  0.0329 -0.1020 -0.1864
 1132OPC     OW 4729   3.279   4.068   0.626 -0.5271  0.0861 -0.0369
 1132OPC    HW1 4730   3.263   4.073   0.711 -0.6366  1.3586 -0.1125
 1132OPC    HW2 4731   3.307   3.987   0.615  0.3078  0.1584  1.3509
 1132OPC     MW 4732   3.281   4.057   0.637 -0.4200  0.2844  0.1569
 1133OPC     OW 4733   2.383   0.538   4.755  0.1005 -0.2006 -0.0580
 1133OPC    HW1 4734   2.320   0.522   4.814 -0.7097  1.1956 -0.4979
 1133OPC    HW2 4735   2.384   0.625   4.750  2.6662 -0.1199  0.5394
 1133OPC     MW 4736   2.374   0.548   4.763  0.3599  0.0176 -0.0346
 1134OPC     OW 4737   0.134   2.280   1.534 -0.1138 -0.3604 -0.1573
 1134OPC    HW1 4738   0.071   2.310   1.482 -0.5521 -1.7968 -0.4997
 1134OPC    HW2 4739   0.203   2.273   1.481 -0.1728 -0.4833 -0.2195
 1134OPC     MW 4740   0.135   2.283   1.518 -0.1872 -0.5906 -0.2171
 1135OPC     OW 4741   0.739   2.106   3.373 -0.2874  0.5460  0.2863
 1135OPC    HW1 4742   0.659   2.078   3.350 -0.0611  0.0745  0.0675
 1135OPC    HW2 4743   0.786   2.033   3.376  0.3934  0.9422 -0.6161
 1135OPC     MW 4744   0.734   2.091   3.370 -0.1534  0.5350  0.1206
 1136OPC     OW 4745   3.716   3.708   3.423  0.1324  0.1159  0.6737
 1136OPC    HW1 4746   3.684   3.630   3.400  0.5795  0.2443 -0.4042
 1136OPC    HW2 4747   3.673   3.764   3.372  2.5338  0.2439 -1.4219
 1136OPC     MW 4748   3.705   3.704   3.412  0.5533  0.1538  0.2048
 1137OPC     OW 4749   3.941   0.589   4.591 -0.5768 -0.2328  0.2299
 1137OPC    HW1 4750   3.997   0.617   4.652  1.1046 -1.3991 -0.6719
 1137OPC    HW2 4751   3.915   0.512   4.620  0.1380 -0.7395 -0.4212
 1137OPC     MW 4752   3.946   0.582   4.604 -0.2229 -0.4800  0.0002
 1138OPC     OW 4753   3.147   2.268   0.748  0.6045 -0.0370 -0.1548
 1138OPC    HW1 4754   3.103   2.256   0.823  1.4137  0.0008  0.3460
 1138OPC    HW2 4755   3.114   2.208   0.694  1.1174 -1.1584  0.7391
 1138OPC     MW 4756   3.136   2.257   0.751  0.8000 -0.1971  0.0512
 1139OPC     OW 4757   3.810   0.013   4.271 -0.7852  0.2829  0.0916
 1139OPC    HW1 4758   3.740   0.018   4.220  0.7055 -0.2636 -2.1468
 1139OPC    HW2 4759   3.830   0.097   4.287 -0.9247  0.4832 -0.7485
 1139OPC     MW 4760   3.803   0.026   4.266 -0.5856  0.2318 -0.3631
 1140OPC     OW 4761   4.070   1.310   0.866  0.1945 -0.2903 -0.2359
 1140OPC    HW1 4762   4.017   1.342   0.804 -1.1001 -0.4228  0.7463
 1140OPC    HW2 4763   4.136   1.367   0.868 -0.0325  0.0312 -1.3256
 1140OPC     MW 4764   4.072   1.323   0.857 -0.0303 -0.2624 -0.2518
 1141OPC     OW 4765   2.396   0.354   2.956  0.5028 -0.2193 -0.2773
 1141OPC    HW1 4766   2.446   0.409   3.002  0.6715 -0.5575 -0.0533
 1141OPC    HW2 4767   2.334   0.406   2.922  2.2860  0.6253 -2.4832
 1141OPC     MW 4768   2.394   0.370   2.958  0.7911 -0.1445 -0.5702
 1142OPC     OW 4769   0.644   4.447   1.307 -0.5943 -0.1327 -0.2026
 1142OPC    HW1 4770   0.610   4.403   1.374 -0.2861 -0.4471 -0.2498
 1142OPC    HW2 4771   0.651   4.387   1.244  1.8461 -0.6006  0.4119
 1142OPC     MW 4772   0.640   4.432   1.308 -0.1883 -0.2482 -0.1188
 1143OPC     OW 4773   2.853   4.255   5.077 -0.0204  0.0191 -0.4681
 1143OPC    HW1 4774   2.857   4.332   5.037  0.5977 -0.0158 -0.4893
 1143OPC    HW2 4775   2.792   4.266   5.138 -0.4744  0.2869 -0.9617
 1143OPC     MW 4776   2.845   4.268   5.080  0.0037  0.0534 -0.5443
 1144OPC     OW 4777   3.229   0.390   2.000 -0.0064  0.0032 -0.0026
 1144OPC    HW1 4778   3.158   0.342   2.019  0.8855 -1.5216 -0.3718
 1144OPC    HW2 4779   3.222   0.401   1.913  1.1274 -1.7627 -0.3609
 1144OPC     MW 4780   3.217   0.385   1.990  0.2930 -0.4829 -0.1100
 1145OPC     OW 4781   2.838   2.912   0.517  0.2280 -0.2452  0.0983
 1145OPC    HW1 4782   2.864   2.932   0.436  0.9078 -0.8320  0.1610
 1145OPC    HW2 4783   2.836   2.825   0.517 -1.0672 -0.2253  0.3171
 1145OPC     MW 4784   2.842   2.902   0.505  0.1371 -0.3289  0.1399
 1146OPC     OW 4785   4.249   2.325   2.865 -0.3349 -0.4716 -0.4019
 1146OPC    HW1 4786   4.265   2.349   2.947 -0.3700  1.5161 -0.9338
 1146OPC    HW2 4787   4.329   2.317   2.830 -0.3221 -1.2155 -0.2118
 1146OPC     MW 4788   4.263   2.327   2.872 -0.3383 -0.2880 -0.4524
 1147OPC     OW 4789   1.071   2.632   2.475  0.1157  0.1239  0.8644
 1147OPC    HW1 4790   1.084   2.670   2.397  0.7094 -1.2624  0.2513
 1147OPC    HW2 4791   1.136   2.664   2.524 -0.3941  1.1807  0.8784
 1147OPC     MW 4792   1.082   2.642   2.471  0.1282  0.0753  0.7758
 1148OPC     OW 4793   2.174   0.054   4.086 -0.4542 -0.6147  0.6274
 1148OPC    HW1 4794   2.218   0.076   4.014 -0.7975 -0.8136  0.3517
 1148OPC    HW2 4795   2.154   0.131   4.122 -1.9290 -0.4100 -0.5004
 1148OPC     MW 4796   2.178   0.068   4.080 -0.7229 -0.6139  0.4203
 1149OPC     OW 4797   4.439   1.815   2.694  0.3027  0.0762  0.8200
 1149OPC    HW1 4798   4.395   1.878   2.652  1.5453  0.3342 -0.1891
 1149OPC    HW2 4799   4.467   1.855   2.766  0.3291  0.4265  0.6199
 1149OPC     MW 4800   4.437   1.830   2.698  0.4902  0.1660  0.6413
 1150OPC     OW 4801   2.422   4.295   0.601 -0.9373  0.2336  0.1356
 1150OPC    HW1 4802   2.338   4.310   0.618 -0.9198  0.3561  0.1138
 1150OPC    HW2 4803   2.452   4.371   0.571 -0.5983  0.4579  1.0187
 1150OPC     MW 4804   2.414   4.308   0.599 -0.8848  0.2847  0.2628
 1151OPC     OW 4805   4.004   0.770   3.947  0.1186 -0.2458  0.3757
 1151OPC    HW1 4806   3.923   0.785   3.920  0.7363  1.3747 -0.7441
 1151OPC    HW2 4807   4.016   0.685   3.931 -1.0674 -0.3117 -0.2238
 1151OPC     MW 4808   3.994   0.759   3.941  0.0347 -0.0162  0.1217
 1152OPC     OW 4809   2.779   0.116   2.787  0.2301 -0.1637  0.4864
 1152OPC    HW1 4810   2.766   0.070   2.714 -3.4928  2.0769 -0.5408
 1152OPC    HW2 4811   2.763   0.059   2.851 -0.0457 -1.3170 -0.5645
 1152OPC     MW 4812   2.775   0.101   2.785 -0.3605 -0.0031  0.1795
 1153OPC     OW 4813   4.851   0.794   1.487  0.0481  0.0344 -0.1367
 1153OPC    HW1 4814   4.913   0.750   1.530 -1.5124 -1.6926  0.4688
 1153OPC    HW2 4815   4.777   0.764   1.521 -1.1667  2.3301 -0.5420
 1153OPC     MW 4816   4.850   0.783   1.499 -0.3622  0.1183 -0.1072
 1154OPC     OW 4817   2.559   3.948   1.760 -0.0439  0.2995  0.1476
 1154OPC    HW1 4818   2.502   3.972   1.821  0.2333  0.6668  0.2617
 1154OPC    HW2 4819   2.509   3.935   1.689 -0.3774 -0.2193  0.4676
 1154OPC     MW 4820   2.544   3.949   1.759 -0.0522  0.2770  0.2117
 1155OPC     OW 4821   2.916   2.688   4.070  0.1322  0.2282  0.2915
 1155OPC    HW1 4822   2.886   2.770   4.074 -1.5199 -0.3329  4.4109
 1155OPC    HW2 4823   2.996   2.694   4.105 -0.2940  0.0726  1.3490
 1155OPC     MW 4824   2.924   2.701   4.076 -0.1748  0.1224  1.0562
 1156OPC     OW 4825   3.092   3.255   1.857  0.3443 -0.0854 -0.2829
 1156OPC    HW1 4826   3.108   3.258   1.771  0.2831 -0.2066 -0.2991
 1156OPC    HW2 4827   3.172   3.263   1.892  0.3651  0.0093 -0.3496
 1156OPC     MW 4828   3.106   3.257   1.849  0.3383 -0.0893 -0.2951
 1157OPC     OW 4829   0.786   2.441   4.244 -0.3611  0.0918 -0.7945
 1157OPC    HW1 4830   0.812   2.489   4.176 -1.2073  1.8581  0.0508
 1157OPC    HW2 4831   0.703   2.466   4.255 -0.6581 -1.1817  0.0501
 1157OPC     MW 4832   0.777   2.452   4.236 -0.5300  0.1645 -0.5450
 1158OPC     OW 4833   0.476   2.555   0.314  0.3279  0.1400 -0.0688
 1158OPC    HW1 4834   0.411   2.563   0.371 -0.1209 -1.2421 -0.3577
 1158OPC    HW2 4835   0.439   2.572   0.237  0.3386 -0.4668 -0.2136
 1158OPC     MW 4836   0.461   2.559   0.311  0.2632 -0.1538 -0.1329
 1159OPC     OW 4837   1.299   4.622   3.556 -0.0116  0.3255  0.0945
 1159OPC    HW1 4838   1.247   4.570   3.509 -0.8484  0.3922  0.9232
 1159OPC    HW2 4839   1.247   4.689   3.578  1.1646  1.7954 -1.3354
 1159OPC     MW 4840   1.284   4.624   3.553  0.0385  0.5524  0.0057
 1160OPC     OW 4841   2.595   3.334   3.070 -0.1983  0.6413  1.0693
 1160OPC    HW1 4842   2.626   3.348   3.150  3.0452 -0.7387  0.2193
 1160OPC    HW2 4843   2.635   3.395   3.022  0.0684 -0.2594  0.1104
 1160OPC     MW 4844   2.605   3.345   3.075  0.3202  0.3045  0.8020
 1161OPC     OW 4845   1.208   3.066   4.606 -0.6472 -0.4001  0.1688
 1161OPC    HW1 4846   1.165   3.138   4.630 -0.3983  0.3802 -1.5787
 1161OPC    HW2 4847   1.144   3.008   4.593 -0.8530 -0.5217  1.5156
 1161OPC     MW 4848   1.192   3.068   4.608 -0.6409 -0.3028  0.1097
 1162OPC     OW 4849   1.553   3.452   1.490  0.0898 -0.1164  0.6861
 1162OPC    HW1 4850   1.601   3.512   1.531  0.3126  0.1956 -0.0185
 1162OPC    HW2 4851   1.508   3.498   1.432  0.9627 -0.7287 -0.5095
 1162OPC     MW 4852   1.553   3.468   1.488  0.2516 -0.1609  0.4054
 1163OPC     OW 4853   4.957   3.026   2.990  0.1004 -0.1333  0.4962
 1163OPC    HW1 4854   4.934   2.949   3.025  0.5181 -0.6417 -0.3045
 1163OPC    HW2 4855   4.899   3.036   2.926 -1.5136  1.4403  2.0952
 1163OPC     MW 4856   4.945   3.016   2.986 -0.0763  0.0241  0.6142
 1164OPC     OW 4857   0.580   1.056   1.378  0.0135 -0.0834 -0.2917
 1164OPC    HW1 4858   0.617   0.991   1.423  0.8141  1.0437  0.7555
 1164OPC    HW2 4859   0.511   1.018   1.341 -1.5439 -0.8683  2.9907
 1164OPC     MW 4860   0.575   1.041   1.379 -0.0983 -0.0328  0.3479
 1165OPC     OW 4861   2.927   3.576   1.536  0.3454  0.1760  0.0712
 1165OPC    HW1 4862   2.894   3.506   1.576 -1.2474  0.6976 -0.2463
 1165OPC    HW2 4863   2.863   3.601   1.482  0.5824  2.2293  0.6213
 1165OPC     MW 4864   2.913   3.570   1.534  0.1451  0.5562  0.1056
 1166OPC     OW 4865   3.109   1.130   0.517 -0.2619  0.1092  0.2014
 1166OPC    HW1 4866   3.064   1.118   0.591  0.2216  2.4292  0.9502
 1166OPC    HW2 4867   3.180   1.080   0.527  0.8333  1.9052  2.3291
 1166OPC     MW 4868   3.113   1.121   0.529 -0.0287  0.7172  0.6263
 1167OPC     OW 4869   2.117   0.455   3.726 -0.2291  0.2875 -0.8179
 1167OPC    HW1 4870   2.137   0.371   3.716 -0.0794  0.3432 -1.0078
 1167OPC    HW2 4871   2.110   0.484   3.644 -0.5171  0.4045 -0.7534
 1167OPC     MW 4872   2.119   0.447   3.712 -0.2494  0.3130 -0.8365
 1168OPC     OW 4873   2.217   2.140   4.097  0.5248  0.1737 -0.2122
 1168OPC    HW1 4874   2.302   2.142   4.076  0.1821  0.0673 -1.7764
 1168OPC    HW2 4875   2.195   2.225   4.099 -0.0693  0.2619 -3.4926
 1168OPC     MW 4876   2.227   2.153   4.094  0.3865  0.1709 -0.9277
 1169OPC     OW 4877   2.077   0.478   4.000 -0.2425 -0.4241  0.2014
 1169OPC    HW1 4878   2.106   0.560   4.008  0.0865 -0.4859 -0.3056
 1169OPC    HW2 4879   2.072   0.466   3.914 -0.3959 -0.8971  0.2728
 1169OPC     MW 4880   2.081   0.488   3.989 -0.2166 -0.5031  0.1370
 1170OPC     OW 4881   4.812   0.679   1.983 -0.1644 -0.2768  0.1946
 1170OPC    HW1 4882   4.766   0.606   1.972 -0.8573  0.3527 -1.3887
 1170OPC    HW2 4883   4.834   0.677   2.068 -2.8255 -0.7916  0.9841
 1170OPC     MW 4884   4.808   0.668   1.994 -0.6599 -0.2599  0.0774
 1171OPC     OW 4885   3.438   0.308   1.567 -0.2772  0.0487  0.6349
 1171OPC    HW1 4886   3.504   0.364   1.576  0.2432 -0.5955  0.9229
 1171OPC    HW2 4887   3.441   0.261   1.640 -1.1424  0.0962  0.7067
 1171OPC     MW 4888   3.448   0.309   1.579 -0.3281 -0.0395  0.6881
 1172OPC     OW 4889   1.183   3.075   0.243 -0.2125  0.5270 -0.1343
 1172OPC    HW1 4890   1.129   3.041   0.184  0.4777 -0.5164 -0.1890
 1172OPC    HW2 4891   1.214   3.006   0.285 -0.3901  1.2322  1.1993
 1172OPC     MW 4892   1.179   3.060   0.240 -0.1367  0.4770  0.0546
 1173OPC     OW 4893   1.642   2.714   3.505 -0.1412 -0.1345  0.3304
 1173OPC    HW1 4894   1.708   2.707   3.449 -0.9907 -0.7065 -0.6412
 1173OPC    HW2 4895   1.677   2.690   3.581  0.6958 -0.7445 -0.2256
 1173OPC     MW 4896   1.657   2.709   3.508 -0.1431 -0.3090  0.1048
 1174OPC     OW 4897   1.406   0.076   0.190 -0.0902 -0.3867 -0.2374
 1174OPC    HW1 4898   1.459   0.018   0.227  0.7516  0.6601  0.2353
 1174OPC    HW2 4899   1.417   0.061   0.104  1.4474  0.1955 -0.1739
 1174OPC     MW 4900   1.416   0.065   0.183  0.2614 -0.1461 -0.1582
 1175OPC     OW 4901   4.550   2.574   1.674  0.4805  0.2965  0.0757
 1175OPC    HW1 4902   4.604   2.594   1.739  0.4473  0.9521 -0.0921
 1175OPC    HW2 4903   4.537   2.650   1.633 -1.2118  0.3405  0.5899
 1175OPC     MW 4904   4.556   2.588   1.677  0.2255  0.3997  0.1269
 1176OPC     OW 4905   1.234   3.127   3.007  0.0296 -0.2608 -0.1584
 1176OPC    HW1 4906   1.244   3.041   2.998  0.5425 -0.1412 -0.8613
 1176OPC    HW2 4907   1.283   3.146   3.076  1.1831 -0.3269 -0.9298
 1176OPC     MW 4908   1.243   3.117   3.016  0.2757 -0.2530 -0.3762
 1177OPC     OW 4909   1.777   4.160   2.954 -0.3338 -0.0338 -0.1075
 1177OPC    HW1 4910   1.694   4.176   2.976 -0.5534  3.0803 -2.4354
 1177OPC    HW2 4911   1.769   4.100   2.891 -0.3887 -2.4292  2.0289
 1177OPC     MW 4912   1.763   4.153   2.948 -0.3743  0.0725 -0.1357
 1178OPC     OW 4913   2.585   0.524   2.148 -0.2830  0.3825 -0.0047
 1178OPC    HW1 4914   2.597   0.465   2.211 -0.6309  0.7545  0.4087
 1178OPC    HW2 4915   2.530   0.582   2.183  0.1285  1.0117 -0.3678
 1178OPC     MW 4916   2.579   0.524   2.162 -0.2737  0.5304  0.0027
 1179OPC     OW 4917   2.781   1.634   0.582 -0.1470  0.0460 -0.0044
 1179OPC    HW1 4918   2.816   1.555   0.599 -1.6376 -0.5098  0.6427
 1179OPC    HW2 4919   2.698   1.625   0.607 -0.1346  2.1089  0.9213
 1179OPC     MW 4920   2.774   1.621   0.588 -0.3654  0.2686  0.2279
 1180OPC     OW 4921   2.318   2.102   1.172  0.2386 -0.1846 -0.3534
 1180OPC    HW1 4922   2.280   2.029   1.202  0.6517 -0.3060 -0.1100
 1180OPC    HW2 4923   2.257   2.137   1.120  0.3390 -1.1355 -1.1423
 1180OPC     MW 4924   2.303   2.096   1.169  0.3144 -0.3432 -0.4340
 1181OPC     OW 4925   2.518   3.971   1.174 -0.1777 -0.0436  0.3742
 1181OPC    HW1 4926   2.485   3.924   1.240 -0.7357  0.3604  0.3879
 1181OPC    HW2 4927   2.463   3.957   1.109  0.0131  0.0786  0.1862
 1181OPC     MW 4928   2.505   3.962   1.174 -0.2319  0.0342  0.3485
 1182OPC     OW 4929   0.947   1.104   0.312  0.0662 -0.0570 -0.2229
 1182OPC    HW1 4930   1.019   1.145   0.339  0.0780 -0.3269  0.1817
 1182OPC    HW2 4931   0.934   1.044   0.375 -1.2122  0.7900  0.3572
 1182OPC     MW 4932   0.955   1.101   0.325 -0.1209  0.0282 -0.0774
 1183OPC     OW 4933   1.991   2.663   4.398 -0.2941  0.2201 -0.3458
 1183OPC    HW1 4934   1.972   2.580   4.377  2.0187 -0.7527  1.0113
 1183OPC    HW2 4935   2.039   2.690   4.331 -0.0118  0.0408 -0.2155
 1183OPC     MW 4936   1.995   2.655   4.385  0.0893  0.0499 -0.1264
 1184OPC     OW 4937   0.254   4.143   0.191 -0.3375  0.1036  0.1443
 1184OPC    HW1 4938   0.252   4.169   0.274  1.9808 -2.0557  1.0045
 1184OPC    HW2 4939   0.321   4.186   0.157  0.9195 -1.5465  0.4331
 1184OPC     MW 4940   0.263   4.153   0.199  0.1907 -0.4592  0.3140
 1185OPC     OW 4941   2.567   0.504   3.146 -0.0320 -0.1415 -0.1839
 1185OPC    HW1 4942   2.555   0.467   3.225 -2.7097 -0.2568 -0.5313
 1185OPC    HW2 4943   2.653   0.503   3.136  0.3861 -0.6364  2.5015
 1185OPC     MW 4944   2.578   0.498   3.156 -0.3659 -0.2317  0.1615
 1186OPC     OW 4945   2.488   3.195   4.556  0.0902  0.1015  0.0505
 1186OPC    HW1 4946   2.562   3.218   4.596  0.1869  0.7252 -0.4718
 1186OPC    HW2 4947   2.511   3.186   4.473 -0.1871 -0.8207  0.0656
 1186OPC     MW 4948   2.502   3.197   4.550  0.0635  0.0573 -0.0246
 1187OPC     OW 4949   0.693   3.463   3.205  0.1846 -0.4293  0.2900
 1187OPC    HW1 4950   0.751   3.485   3.265  0.3462  2.4702 -0.7856
 1187OPC    HW2 4951   0.742   3.440   3.136  0.0872  0.9917 -0.2737
 1187OPC     MW 4952   0.709   3.463   3.204  0.1940  0.2089  0.0478
 1188OPC     OW 4953   0.561   1.517   0.359 -0.4973  0.5334  0.3998
 1188OPC    HW1 4954   0.571   1.430   0.350 -0.5019  0.4379  1.1989
 1188OPC    HW2 4955   0.643   1.546   0.357 -0.2020  0.1515  3.2108
 1188OPC     MW 4956   0.575   1.508   0.357 -0.4544  0.4628  0.9331
 1189OPC     OW 4957   3.725   1.292   3.001  0.2180 -0.2019 -0.9672
 1189OPC    HW1 4958   3.649   1.294   3.042  2.3168  0.3218  3.5082
 1189OPC    HW2 4959   3.744   1.376   2.987  0.5667 -0.2312 -0.7045
 1189OPC     MW 4960   3.717   1.305   3.005  0.5797 -0.1288 -0.2673
 1190OPC     OW 4961   0.903   3.692   1.556  0.2866 -0.4033  0.1256
 1190OPC    HW1 4962   0.944   3.621   1.586  0.9943  0.9589  2.6835
 1190OPC    HW2 4963   0.936   3.703   1.476  2.6895 -1.0894  0.9441
 1190OPC     MW 4964   0.914   3.683   1.549  0.7461 -0.3035  0.6244
 1191OPC     OW 4965   4.964   3.848   0.341 -0.2515 -1.2004  0.6328
 1191OPC    HW1 4966   4.925   3.805   0.276  0.5663 -0.3933 -0.4174
 1191OPC    HW2 4967   4.901   3.898   0.374 -0.2251 -0.1875 -0.7969
 1191OPC     MW 4968   4.949   3.849   0.337 -0.1271 -0.9315  0.2665
 1192OPC     OW 4969   0.093   2.308   2.604  0.3786  0.1763  0.4106
 1192OPC    HW1 4970   0.134   2.252   2.551 -0.3053 -0.5268  0.5949
 1192OPC    HW2 4971   0.083   2.379   2.555  2.7055  0.7659  0.6818
 1192OPC     MW 4972   0.098   2.310   2.589  0.6213  0.1596  0.4779
 1193OPC     OW 4973   0.099   1.707   3.101  0.3161 -0.0023 -0.1511
 1193OPC    HW1 4974   0.048   1.665   3.158  0.2037  0.3828  0.0284
 1193OPC    HW2 4975   0.057   1.699   3.025 -0.4036  0.9793  0.1309
 1193OPC     MW 4976   0.085   1.699   3.098  0.1932  0.1996 -0.0829
 1194OPC     OW 4977   2.787   2.945   4.111 -0.4634 -0.2719 -0.0778
 1194OPC    HW1 4978   2.757   2.972   4.188 -1.8140 -0.2324 -0.5960
 1194OPC    HW2 4979   2.721   2.899   4.078  0.5871 -1.4240 -0.6511
 1194OPC     MW 4980   2.773   2.942   4.117 -0.5077 -0.4362 -0.2389
 1195OPC     OW 4981   3.948   4.417   3.229 -0.0159 -0.0726  0.4887
 1195OPC    HW1 4982   3.936   4.476   3.293  0.6514 -0.1207  0.6569
 1195OPC    HW2 4983   3.878   4.429   3.178 -0.3669  0.2198  1.0259
 1195OPC     MW 4984   3.936   4.428   3.231  0.0308 -0.0365  0.5929
 1196OPC     OW 4985   3.348   0.662   1.851  0.2525 -0.0539  0.5534
 1196OPC    HW1 4986   3.395   0.675   1.923  2.3815  1.6567 -1.0080
 1196OPC    HW2 4987   3.400   0.692   1.787 -2.1308 -0.0576 -1.5372
 1196OPC     MW 4988   3.362   0.669   1.852  0.2151  0.1982  0.0139
 1197OPC     OW 4989   2.453   3.819   2.165 -0.0088 -0.2054  0.3007
 1197OPC    HW1 4990   2.528   3.775   2.174 -1.1362 -2.3385 -0.2508
 1197OPC    HW2 4991   2.435   3.846   2.246  0.9374 -0.3512  0.5672
 1197OPC     MW 4992   2.462   3.816   2.178 -0.0355 -0.5419  0.2587
 1198OPC     OW 4993   5.009   1.726   4.614  0.2847  0.1495  0.2114
 1198OPC    HW1 4994   4.957   1.775   4.664 -0.7881 -0.2830 -0.4570
 1198OPC    HW2 4995   5.081   1.717   4.663  0.0800  1.4616  0.7995
 1198OPC     MW 4996   5.012   1.732   4.629  0.0963  0.2795  0.1996
 1199OPC     OW 4997   4.398   2.711   2.270  0.1563  0.0102 -0.0657
 1199OPC    HW1 4998   4.428   2.791   2.251  1.4892 -0.8700 -2.0404
 1199OPC    HW2 4999   4.468   2.670   2.302 -0.2251 -0.6631 -0.0690
 1199OPC     MW 5000   4.413   2.717   2.272  0.2968 -0.2192 -0.3579
 1200OPC     OW 5001   2.224   4.715   3.780 -0.0184  0.3618 -0.6502
 1200OPC    HW1 5002   2.271   4.674   3.719 -2.1443 -1.3725 -1.2775
 1200OPC    HW2 5003   2.238   4.669   3.852  0.8309  1.1164 -0.3198
 1200OPC     MW 5004   2.233   4.702   3.781 -0.2071  0.2172 -0.6943
 1201OPC     OW 5005   1.841   0.325   0.563 -0.4017  0.8596 -0.0097
 1201OPC    HW1 5006   1.763   0.363   0.570 -0.3913  1.0804 -0.9526
 1201OPC    HW2 5007   1.833   0.254   0.612 -2.3965 -0.9755 -2.6766
 1201OPC     MW 5008   1.828   0.320   0.571 -0.6948  0.6211 -0.5430
 1202OPC     OW 5009   2.589   4.286   4.886  0.3375  0.4510 -0.1869
 1202OPC    HW1 5010   2.665   4.282   4.929 -0.0694 -0.7509  0.4686
 1202OPC    HW2 5011   2.606   4.245   4.811 -0.2470 -2.0650  0.9543
 1202OPC     MW 5012   2.603   4.279   4.882  0.1911 -0.0980  0.0784
 1203OPC     OW 5013   1.590   3.636   3.002 -0.3133 -0.3963  0.4325
 1203OPC    HW1 5014   1.584   3.642   3.089 -0.7519  1.4785  0.3146
 1203OPC    HW2 5015   1.507   3.624   2.977 -0.2692 -0.3265  0.2536
 1203OPC     MW 5016   1.577   3.635   3.011 -0.3716 -0.1090  0.3887
 1204OPC     OW 5017   4.570   4.783   4.973 -0.1717  0.0844 -0.1614
 1204OPC    HW1 5018   4.596   4.838   5.035  1.7322 -0.7608 -0.1535
 1204OPC    HW2 5019   4.644   4.758   4.935 -1.2188 -0.1397 -2.1855
 1204OPC     MW 5020   4.584   4.787   4.977 -0.0451 -0.0737 -0.4594
 1205OPC     OW 5021   3.955   3.770   0.015  0.7160  0.1214  0.2117
 1205OPC    HW1 5022   3.957   3.856   0.032 -1.7622 -0.1174  2.2063
 1205OPC    HW2 5023   4.008   3.736   0.074 -0.3950  0.0937  1.2176
 1205OPC     MW 5024   3.963   3.778   0.026  0.1857  0.0820  0.6550
 1206OPC     OW 5025   2.478   3.560   2.442 -0.7152  0.0909 -0.0623
 1206OPC    HW1 5026   2.455   3.523   2.367 -2.0787  1.7781 -0.5448
 1206OPC    HW2 5027   2.402   3.572   2.484 -0.4704  2.6860 -0.1630
 1206OPC     MW 5028   2.463   3.556   2.437 -0.8806  0.7235 -0.1484
 1207OPC     OW 5029   1.152   0.230   4.173 -0.1986  0.0000 -0.4751
 1207OPC    HW1 5030   1.131   0.177   4.107 -1.6563 -0.4149  0.2627
 1207OPC    HW2 5031   1.074   0.255   4.203  0.3962 -0.5106  1.6148
 1207OPC     MW 5032   1.137   0.226   4.168 -0.3261 -0.1367 -0.0572
 1208OPC     OW 5033   3.122   4.851   4.969  0.3490  0.1034 -0.0400
 1208OPC    HW1 5034   3.153   4.888   5.041  0.5857  1.8070 -0.9703
 1208OPC    HW2 5035   3.128   4.766   4.986 -0.3141  0.4212  2.2445
 1208OPC     MW 5036   3.127   4.844   4.982  0.2860  0.4020  0.1600
 1209OPC     OW 5037   0.330   4.171   1.377  0.1543  0.1384  0.0400
 1209OPC    HW1 5038   0.265   4.137   1.424  0.5085 -1.7911 -0.7607
 1209OPC    HW2 5039   0.367   4.102   1.340  1.1301  1.3975 -1.4926
 1209OPC     MW 5040   0.326   4.156   1.378  0.3508  0.0396 -0.3047
 1210OPC     OW 5041   1.940   2.108   4.002  0.3502 -0.0186  0.5832
 1210OPC    HW1 5042   2.027   2.116   4.010  0.5914 -0.6545 -1.0367
 1210OPC    HW2 5043   1.928   2.021   3.997 -0.8373 -0.2931  4.7254
 1210OPC     MW 5044   1.951   2.096   4.002  0.2104 -0.1532  0.9558
 1211OPC     OW 5045   0.744   4.395   0.009 -0.1247  0.0609  0.2535
 1211OPC    HW1 5046   0.765   4.354  -0.064  0.2074  1.4267 -0.4550
 1211OPC    HW2 5047   0.667   4.360   0.032 -0.6837  0.2477 -1.2529
 1211OPC     MW 5048   0.735   4.384   0.002 -0.1582  0.2904 -0.0737
 1212OPC     OW 5049   0.144   4.304   3.603 -0.1908  0.1553  0.4217
 1212OPC    HW1 5050   0.153   4.330   3.686  0.3282  1.9629 -0.1520
 1212OPC    HW2 5051   0.217   4.333   3.564  1.4036 -3.8036 -0.0214
 1212OPC     MW 5052   0.156   4.312   3.609  0.1214 -0.1626  0.2714
 1213OPC     OW 5053   4.385   2.156   4.726 -0.4326  0.2019  0.5339
 1213OPC    HW1 5054   4.436   2.126   4.662  1.3260  2.5611  0.7020
 1213OPC    HW2 5055   4.305   2.129   4.702  0.6820 -2.7848 -0.2461
 1213OPC     MW 5056   4.381   2.148   4.713 -0.0083  0.1091  0.4432
 1214OPC     OW 5057   1.329   3.311   0.231 -0.6298  0.0544  0.4999
 1214OPC    HW1 5058   1.271   3.249   0.213  0.1213 -0.2430 -1.0268
 1214OPC    HW2 5059   1.391   3.270   0.276 -0.0424 -0.3813 -0.6684
 1214OPC     MW 5060   1.329   3.296   0.235 -0.4321 -0.0539  0.1018
 1215OPC     OW 5061   1.436   2.011   2.109 -0.3572  0.0410 -0.3171
 1215OPC    HW1 5062   1.432   2.088   2.066 -0.4643 -0.4353 -1.1911
 1215OPC    HW2 5063   1.452   2.034   2.191 -2.4699  1.1166 -0.1350
 1215OPC     MW 5064   1.438   2.026   2.115 -0.6851  0.1297 -0.4194
 1216OPC     OW 5065   4.030   3.493   2.259 -0.0246 -0.0617  0.2966
 1216OPC    HW1 5066   3.952   3.478   2.223  0.8132  0.1738 -1.7678
 1216OPC    HW2 5067   4.047   3.576   2.238  1.0102 -0.2767  0.2238
 1216OPC     MW 5068   4.021   3.503   2.250  0.2522 -0.0587 -0.0190
 1217OPC     OW 5069   3.184   2.977   1.522  0.2778 -0.0532 -0.3591
 1217OPC    HW1 5070   3.188   2.905   1.473  1.1992 -1.0090  1.0233
 1217OPC    HW2 5071   3.125   2.956   1.584  0.0702  0.6365 -0.3145
 1217OPC     MW 5072   3.176   2.963   1.524  0.3833 -0.0925 -0.1483
 1218OPC     OW 5073   0.828   3.321   3.007 -0.0473  0.1231 -0.8384
 1218OPC    HW1 5074   0.754   3.275   3.000  0.5820 -0.9146 -0.9996
 1218OPC    HW2 5075   0.854   3.330   2.925 -0.4501  1.3110 -0.8599
 1218OPC     MW 5076   0.821   3.315   2.994 -0.0138  0.1452 -0.8653
 1219OPC     OW 5077   2.267   3.558   2.630  0.0325 -0.3480  0.1808
 1219OPC    HW1 5078   2.254   3.475   2.606 -1.1457  0.1166 -0.9220
 1219OPC    HW2 5079   2.195   3.599   2.601  0.9371  1.1961  0.0074
 1219OPC     MW 5080   2.254   3.552   2.622 -0.0080 -0.0513 -0.0076
 1220OPC     OW 5081   3.306   4.889   4.772  0.3329  0.1489 -0.8733
 1220OPC    HW1 5082   3.233   4.893   4.820  0.6082  2.2612 -0.5309
 1220OPC    HW2 5083   3.349   4.821   4.806  0.3370  1.2991  1.6440
 1220OPC     MW 5084   3.301   4.879   4.784  0.3742  0.6308 -0.4508
 1221OPC     OW 5085   3.577   2.764   4.176 -1.4148 -0.2606 -0.5703
 1221OPC    HW1 5086   3.531   2.693   4.197 -1.0786 -0.5513 -0.8047
 1221OPC    HW2 5087   3.605   2.747   4.095 -0.4780 -0.3076 -0.2434
 1221OPC     MW 5088   3.574   2.751   4.167 -1.2268 -0.3105 -0.5565
 1222OPC     OW 5089   2.090   1.759   1.515 -0.5130  0.3890  0.2583
 1222OPC    HW1 5090   2.047   1.708   1.458  4.1712 -1.9067 -1.8247
 1222OPC    HW2 5091   2.150   1.706   1.548  1.5521  3.4499  1.8925
 1222OPC     MW 5092   2.093   1.744   1.511  0.4841  0.5020  0.1920
 1223OPC     OW 5093   4.068   3.224   3.827 -0.1933 -0.7274 -0.1321
 1223OPC    HW1 5094   4.132   3.222   3.768 -1.8101  1.1416 -2.1702
 1223OPC    HW2 5095   4.097   3.280   3.887  0.3150 -0.3114 -0.7480
 1223OPC     MW 5096   4.082   3.232   3.827 -0.3572 -0.3898 -0.5240
 1224OPC     OW 5097   1.727   4.673   3.876  0.1368  0.0640  0.0954
 1224OPC    HW1 5098   1.727   4.760   3.880 -1.6255  0.1156 -0.4135
 1224OPC    HW2 5099   1.733   4.656   3.791 -2.1462 -0.2113 -0.0751
 1224OPC     MW 5100   1.728   4.683   3.864 -0.4607  0.0310 -0.0049
 1225OPC     OW 5101   0.293   2.133   1.947  0.3477 -0.3372 -0.5160
 1225OPC    HW1 5102   0.318   2.100   1.871 -1.1535 -0.2931 -1.0712
 1225OPC    HW2 5103   0.209   2.110   1.952 -0.1568  1.4986  0.1137
 1225OPC     MW 5104   0.284   2.125   1.937  0.0514 -0.0596 -0.5050
 1226OPC     OW 5105   4.492   1.342   3.073 -0.2932  0.2085 -0.2497
 1226OPC    HW1 5106   4.504   1.313   2.991  1.3323  1.5508 -0.5258
 1226OPC    HW2 5107   4.406   1.357   3.077 -0.2616  1.0710 -2.0475
 1226OPC     MW 5108   4.481   1.340   3.061 -0.0486  0.5342 -0.5560
 1227OPC     OW 5109   4.325   3.003   4.270  0.4328  0.1103 -0.1192
 1227OPC    HW1 5110   4.375   2.932   4.273 -0.5935 -0.6317  2.0820
 1227OPC    HW2 5111   4.315   3.019   4.185  0.0597 -2.8707 -0.7173
 1227OPC     MW 5112   4.331   2.995   4.258  0.2263 -0.4396  0.1175
 1228OPC     OW 5113   3.315   0.929   0.603 -0.3015 -0.1783 -0.2214
 1228OPC    HW1 5114   3.388   0.950   0.561 -0.4054 -1.3859 -1.0604
 1228OPC    HW2 5115   3.294   0.851   0.570 -1.0265 -0.6513  1.2581
 1228OPC     MW 5116   3.323   0.921   0.592 -0.4239 -0.4266 -0.1267
 1229OPC     OW 5117   4.254   3.633   0.042 -0.9673 -0.6566 -0.3677
 1229OPC    HW1 5118   4.264   3.553   0.008  1.4395 -1.2405  1.4864
 1229OPC    HW2 5119   4.224   3.617   0.123  1.6882  0.0726  0.8574
 1229OPC     MW 5120   4.251   3.619   0.049 -0.2196 -0.6351  0.0872
 1230OPC     OW 5121   2.754   3.371   1.000 -0.1777 -0.0478 -0.9703
 1230OPC    HW1 5122   2.824   3.399   1.043  1.0907 -1.3504 -2.0697
 1230OPC    HW2 5123   2.772   3.286   0.986 -1.3699 -0.0968 -2.4206
 1230OPC     MW 5124   2.767   3.362   1.005 -0.1663 -0.2475 -1.3469
 1231OPC     OW 5125   2.339   4.178   4.028  0.5307  0.5311 -0.0649
 1231OPC    HW1 5126   2.275   4.189   3.969  1.0454  1.9184 -0.4131
 1231OPC    HW2 5127   2.307   4.215   4.100  0.0235 -0.8920  0.4701
 1231OPC     MW 5128   2.325   4.185   4.030  0.5318  0.5257 -0.0372
 1232OPC     OW 5129   3.445   4.321   1.539  0.0566  0.2425  0.1287
 1232OPC    HW1 5130   3.481   4.370   1.477  2.5764 -1.7938 -0.1851
 1232OPC    HW2 5131   3.362   4.312   1.513 -0.3131  3.4703 -0.2288
 1232OPC     MW 5132   3.438   4.327   1.526  0.3743  0.4184  0.0296
 1233OPC     OW 5133   3.957   4.823   3.265  0.3223 -0.2267 -0.6941
 1233OPC    HW1 5134   3.958   4.885   3.326  1.3748  0.1965 -1.1265
 1233OPC    HW2 5135   3.905   4.762   3.299  1.2933 -0.2359  0.8644
 1233OPC     MW 5136   3.949   4.823   3.279  0.6212 -0.1655 -0.5277
 1234OPC     OW 5137   0.412   0.352   2.706 -0.1920  0.0973 -0.3578
 1234OPC    HW1 5138   0.431   0.306   2.634 -2.1289 -1.5001  0.0592
 1234OPC    HW2 5139   0.479   0.407   2.713  0.9657 -0.9284 -2.3593
 1234OPC     MW 5140   0.425   0.353   2.696 -0.3071 -0.2902 -0.5920
 1235OPC     OW 5141   1.594   4.648   0.882  0.1396  0.3637  0.2484
 1235OPC    HW1 5142   1.678   4.652   0.860  0.5619  0.0161  1.6903
 1235OPC    HW2 5143   1.562   4.584   0.832  1.2369 -0.9442  1.1638
 1235OPC     MW 5144   1.601   4.639   0.871  0.3641  0.1190  0.5966
 1236OPC     OW 5145   2.684   0.756   1.766 -0.2465  0.3085 -0.0415
 1236OPC    HW1 5146   2.714   0.762   1.847  2.1730 -0.2631 -0.8074
 1236OPC    HW2 5147   2.631   0.825   1.758 -1.8804 -0.5380  2.4795
 1236OPC     MW 5148   2.680   0.767   1.777 -0.1305  0.0990  0.2178
 1237OPC     OW 5149   1.400   2.802   4.512  0.3348  0.6397  0.5683
 1237OPC    HW1 5150   1.407   2.770   4.431  0.0548  0.2804  0.6885
 1237OPC    HW2 5151   1.321   2.839   4.513 -0.3212 -0.7343  1.1693
 1237OPC     MW 5152   1.389   2.803   4.500  0.1965  0.3836  0.6750
 1238OPC     OW 5153   3.191   0.700   4.345 -0.4525 -0.1039  0.5047
 1238OPC    HW1 5154   3.146   0.629   4.323 -0.6810  0.3671 -0.6051
 1238OPC    HW2 5155   3.137   0.742   4.399  0.5407 -1.7975  3.0263
 1238OPC     MW 5156   3.176   0.696   4.350 -0.3395 -0.2845  0.7131
 1239OPC     OW 5157   2.105   4.429   1.482  0.2113  0.1469  0.0800
 1239OPC    HW1 5158   2.121   4.372   1.418 -0.2126  0.4301 -0.2841
 1239OPC    HW2 5159   2.031   4.468   1.457  0.5827  0.9740  0.2357
 1239OPC     MW 5160   2.096   4.426   1.469  0.2035  0.3109  0.0493
 1240OPC     OW 5161   0.204   3.816   1.189 -0.5587  0.1258  0.0573
 1240OPC    HW1 5162   0.244   3.744   1.161 -0.0149 -0.6138  2.5098
 1240OPC    HW2 5163   0.141   3.786   1.242 -0.3304  1.4062  1.1346
 1240OPC     MW 5164   0.200   3.801   1.193 -0.4447  0.2056  0.5788
 1241OPC     OW 5165   3.549   1.093   4.668 -0.5245 -0.2548  0.3276
 1241OPC    HW1 5166   3.604   1.037   4.630  0.8070  0.6267  0.8697
 1241OPC    HW2 5167   3.530   1.150   4.604  1.2996  0.9234  0.7436
 1241OPC     MW 5168   3.554   1.093   4.653 -0.0584  0.0494  0.4692
 1242OPC     OW 5169   3.436   3.361   4.237 -0.7324 -0.0153 -0.3631
 1242OPC    HW1 5170   3.413   3.438   4.269 -0.6415  1.1406 -2.8347
 1242OPC    HW2 5171   3.361   3.327   4.208 -0.7175 -0.7262  0.3870
 1242OPC     MW 5172   3.422   3.367   4.237 -0.7167  0.0505 -0.6173
 1243OPC     OW 5173   1.642   3.444   3.294 -0.0447 -0.0593  0.5026
 1243OPC    HW1 5174   1.635   3.383   3.233 -1.8226  0.0402  0.5609
 1243OPC    HW2 5175   1.590   3.416   3.358 -0.7664  1.4009  0.5994
 1243OPC     MW 5176   1.633   3.431   3.295 -0.4140  0.1711  0.5255
 1244OPC     OW 5177   3.994   1.263   3.035  0.0495 -1.1754  0.6181
 1244OPC    HW1 5178   3.908   1.279   3.034  0.4241  1.5526 -1.9074
 1244OPC    HW2 5179   4.002   1.188   2.993 -1.0122  0.0570 -1.9938
 1244OPC     MW 5180   3.983   1.254   3.029 -0.0521 -0.5904 -0.1407
 1245OPC     OW 5181   3.289   1.360   2.695 -0.6352 -0.0063  0.6469
 1245OPC    HW1 5182   3.330   1.436   2.691 -2.3157  0.8978 -0.3098
 1245OPC    HW2 5183   3.294   1.338   2.780  0.4405  0.8196  0.8148
 1245OPC     MW 5184   3.296   1.368   2.707 -0.7246  0.2492  0.5305
 1246OPC     OW 5185   3.567   4.270   3.946 -0.0792 -0.2497 -0.2040
 1246OPC    HW1 5186   3.529   4.346   3.968  0.1421 -0.1867 -0.0312
 1246OPC    HW2 5187   3.561   4.223   4.020 -1.1207 -0.7766 -0.6087
 1246OPC     MW 5188   3.560   4.274   3.960 -0.2004 -0.3183 -0.2384
 1247OPC     OW 5189   2.443   0.238   4.750 -0.3272 -0.2529 -0.1518
 1247OPC    HW1 5190   2.448   0.324   4.738  0.2830 -0.2265  0.2414
 1247OPC    HW2 5191   2.412   0.208   4.674 -1.1383  0.3699 -0.0752
 1247OPC     MW 5192   2.440   0.246   4.737 -0.3569 -0.1570 -0.0820
 1248OPC     OW 5193   3.639   2.861   3.591 -0.4246 -0.3490  0.1119
 1248OPC    HW1 5194   3.627   2.830   3.671 -1.1931 -1.6955 -0.4874
 1248OPC    HW2 5195   3.692   2.802   3.554 -2.3820 -1.3906 -1.2416
 1248OPC     MW 5196   3.645   2.848   3.597 -0.8273 -0.7018 -0.1765
 1249OPC     OW 5197   4.617   3.641   3.263 -0.0374  0.0349 -0.6609
 1249OPC    HW1 5198   4.537   3.658   3.232 -0.4714 -0.0143  0.3911
 1249OPC    HW2 5199   4.613   3.667   3.347  0.7392 -0.8798 -0.3161
 1249OPC     MW 5200   4.605   3.648   3.271  0.0131 -0.1076 -0.4545
 1250OPC     OW 5201   0.972   1.055   2.793  0.9019 -0.1093 -0.1272
 1250OPC    HW1 5202   0.974   1.111   2.727  0.1252 -1.4836 -1.3895
 1250OPC    HW2 5203   0.968   0.977   2.754  0.4067 -0.9804  1.5335
 1250OPC     MW 5204   0.971   1.052   2.777  0.7140 -0.4410 -0.0683
 1251OPC     OW 5205   4.937   1.181   3.286  0.5045  0.4548  0.5230
 1251OPC    HW1 5206   4.954   1.204   3.203  1.7468  0.3050  0.7186
 1251OPC    HW2 5207   4.851   1.194   3.293  0.1316 -0.7029 -1.1595
 1251OPC     MW 5208   4.927   1.186   3.275  0.6328  0.2616  0.3034
 1252OPC     OW 5209   0.466   1.912   2.505  0.0425  0.4975  0.0833
 1252OPC    HW1 5210   0.445   1.968   2.569  0.2391  0.0784  0.5215
 1252OPC    HW2 5211   0.510   1.849   2.546  1.1638  0.7800 -0.6469
 1252OPC     MW 5212   0.469   1.911   2.520  0.2372  0.4773  0.0402
 1253OPC     OW 5213   2.858   4.383   1.319 -0.4765  0.4796 -0.5741
 1253OPC    HW1 5214   2.888   4.419   1.393 -1.0396 -0.4899  0.1422
 1253OPC    HW2 5215   2.779   4.353   1.341 -0.4564 -0.2440 -1.4329
 1253OPC     MW 5216   2.851   4.384   1.334 -0.5567  0.2294 -0.5952
 1254OPC     OW 5217   3.456   3.526   0.390  0.3951 -0.7054  0.4938
 1254OPC    HW1 5218   3.398   3.591   0.398  2.2909  0.9993  1.3291
 1254OPC    HW2 5219   3.438   3.493   0.311 -0.3195  1.1845 -0.2146
 1254OPC     MW 5220   3.445   3.531   0.380  0.5697 -0.1743  0.5126
 1255OPC     OW 5221   0.135   0.781   3.053 -0.6330 -0.2328 -0.2803
 1255OPC    HW1 5222   0.114   0.706   3.013 -0.6952  0.0768 -0.8231
 1255OPC    HW2 5223   0.109   0.767   3.135 -2.4632 -0.0930 -0.7954
 1255OPC     MW 5224   0.128   0.768   3.059 -0.9126 -0.1664 -0.4365
 1256OPC     OW 5225   3.823   3.534   1.023 -0.9505 -0.2615  0.6828
 1256OPC    HW1 5226   3.893   3.483   1.034 -0.4632  0.2780  0.1488
 1256OPC    HW2 5227   3.814   3.537   0.936 -0.1240  1.6852  0.6269
 1256OPC     MW 5228   3.832   3.527   1.012 -0.7565  0.1056  0.5956
 1257OPC     OW 5229   1.354   1.557   3.832 -0.1965  0.1820 -0.0159
 1257OPC    HW1 5230   1.432   1.564   3.871 -0.3518 -0.0629  0.3386
 1257OPC    HW2 5231   1.374   1.527   3.752  0.1136  0.6010 -0.0980
 1257OPC     MW 5232   1.368   1.554   3.826 -0.1736  0.2077  0.0243
 1258OPC     OW 5233   4.083   0.585   2.747  0.3107  0.1131 -0.0745
 1258OPC    HW1 5234   4.016   0.615   2.793 -0.2208 -2.2535  0.7845
 1258OPC    HW2 5235   4.046   0.545   2.679  0.9703  0.7268 -0.8183
 1258OPC     MW 5236   4.068   0.584   2.743  0.3295 -0.1459 -0.0576
 1259OPC     OW 5237   4.363   1.844   0.012 -0.3205 -0.1428  0.7272
 1259OPC    HW1 5238   4.338   1.781  -0.043 -0.1717 -0.9978  1.6141
 1259OPC    HW2 5239   4.389   1.908  -0.041  1.0407 -1.4225 -0.2301
 1259OPC     MW 5240   4.363   1.845  -0.004 -0.0973 -0.4582  0.7167
 1260OPC     OW 5241   0.866   3.796   0.658 -0.3108 -0.0987 -0.3173
 1260OPC    HW1 5242   0.948   3.779   0.634 -0.9350  0.3048 -3.0234
 1260OPC    HW2 5243   0.820   3.732   0.621 -1.3312  0.1472  0.4805
 1260OPC     MW 5244   0.872   3.784   0.649 -0.5537 -0.0029 -0.5992
 1261OPC     OW 5245   1.974   3.750   2.918 -0.3661 -0.6195  0.1714
 1261OPC    HW1 5246   1.935   3.750   2.840 -0.4730  0.6605  0.1937
 1261OPC    HW2 5247   1.941   3.680   2.958 -0.5922 -1.0796 -0.7919
 1261OPC     MW 5248   1.964   3.740   2.912 -0.4153 -0.4983  0.0325
 1262OPC     OW 5249   2.426   3.626   0.050  0.3540  0.4648  0.4287
 1262OPC    HW1 5250   2.381   3.695   0.020 -1.1353  0.0027  1.4851
 1262OPC    HW2 5251   2.495   3.623  -0.002 -0.9280  1.0969 -1.4306
 1262OPC     MW 5252   2.429   3.636   0.038 -0.0556  0.4900  0.3101
 1263OPC     OW 5253   1.546   2.297   2.126 -0.0324  0.4794  0.1083
 1263OPC    HW1 5254   1.593   2.350   2.076  1.7420 -1.4019 -0.3294
 1263OPC    HW2 5255   1.578   2.311   2.206 -1.1512  1.6661  0.3838
 1263OPC     MW 5256   1.558   2.307   2.130  0.0644  0.3767  0.0845
 1264OPC     OW 5257   4.089   1.547   0.273 -0.1264  0.2709  0.2828
 1264OPC    HW1 5258   4.167   1.573   0.243 -0.4622  0.1397 -0.7280
 1264OPC    HW2 5259   4.070   1.476   0.226 -0.9390  0.4060  0.3809
 1264OPC     MW 5260   4.098   1.541   0.261 -0.2959  0.2716  0.1479
 1265OPC     OW 5261   4.588   1.739   5.025  0.0613  0.2769  0.4123
 1265OPC    HW1 5262   4.544   1.813   5.042 -0.8513 -0.4463  1.3222
 1265OPC    HW2 5263   4.642   1.732   5.093 -0.3551 -0.2371  0.7027
 1265OPC     MW 5264   4.589   1.749   5.038 -0.1349  0.0941  0.5898
 1266OPC     OW 5265   2.724   3.943   1.352  0.1803 -0.1782  0.5239
 1266OPC    HW1 5266   2.663   3.968   1.296  0.0989 -0.7576  0.3481
 1266OPC    HW2 5267   2.724   4.006   1.413  0.6431  0.7415 -0.3953
 1266OPC     MW 5268   2.715   3.956   1.353  0.2367 -0.1279  0.3620
 1267OPC     OW 5269   1.366   1.721   3.449  0.1362 -0.4268 -0.6510
 1267OPC    HW1 5270   1.414   1.732   3.521 -0.4109 -0.2638 -0.3107
 1267OPC    HW2 5271   1.415   1.668   3.400  0.9808  0.2752 -0.5943
 1267OPC     MW 5272   1.381   1.715   3.452  0.1802 -0.2990 -0.5924
 1268OPC     OW 5273   1.213   1.456   4.507 -0.5656  0.2864  0.1718
 1268OPC    HW1 5274   1.280   1.490   4.464 -0.4996 -1.4370 -1.1933
 1268OPC    HW2 5275   1.143   1.492   4.470 -0.4524  0.9659  0.5990
 1268OPC     MW 5276   1.213   1.466   4.495 -0.5391  0.1321  0.0329
 1269OPC     OW 5277   4.172   3.422   2.692  0.4626 -0.3306  0.0171
 1269OPC    HW1 5278   4.131   3.390   2.762  0.5206 -2.3745 -0.8097
 1269OPC    HW2 5279   4.163   3.508   2.701 -1.3729 -0.5962  1.4243
 1269OPC     MW 5280   4.165   3.430   2.704  0.2000 -0.6719  0.1029
 1270OPC     OW 5281   3.004   2.536   3.453  0.4586 -0.1151  0.3609
 1270OPC    HW1 5282   2.931   2.509   3.413 -0.2558 -0.5187  1.8441
 1270OPC    HW2 5283   2.999   2.623   3.447 -0.0115 -0.1454  0.2264
 1270OPC     MW 5284   2.992   2.545   3.446  0.2835 -0.1791  0.5600
 1271OPC     OW 5285   4.887   1.172   2.581  0.6153  0.1742  0.0210
 1271OPC    HW1 5286   4.860   1.253   2.563  0.6278  0.0819 -0.4095
 1271OPC    HW2 5287   4.967   1.184   2.614  0.5491  0.3478  0.1192
 1271OPC     MW 5288   4.895   1.186   2.583  0.6073  0.1863 -0.0280
 1272OPC     OW 5289   3.320   0.668   4.632 -0.0316  0.3219 -0.1149
 1272OPC    HW1 5290   3.356   0.744   4.655  1.1949  0.1264 -1.2950
 1272OPC    HW2 5291   3.297   0.681   4.549 -2.2676  0.2604  0.4366
 1272OPC     MW 5292   3.322   0.682   4.623 -0.1807  0.2839 -0.2077
 1273OPC     OW 5293   4.779   0.508   0.814 -0.2105 -0.2326  0.3714
 1273OPC    HW1 5294   4.695   0.525   0.828 -1.1490 -2.4328 -1.9070
 1273OPC    HW2 5295   4.808   0.580   0.773 -1.2925  0.0635  0.0891
 1273OPC     MW 5296   4.771   0.521   0.810 -0.5090 -0.5139 -0.0069
 1274OPC     OW 5297   2.302   3.849   5.090  0.4576  0.2081  0.4649
 1274OPC    HW1 5298   2.225   3.821   5.060  0.5703  2.6022 -2.5794
 1274OPC    HW2 5299   2.280   3.913   5.146  0.2888 -0.6768  1.4459
 1274OPC     MW 5300   2.287   3.854   5.094  0.4492  0.4312  0.1602
 1275OPC     OW 5301   0.906   1.911   3.302 -0.7256  0.0755  0.2815
 1275OPC    HW1 5302   0.993   1.910   3.299 -0.7275  0.4262  0.0948
 1275OPC    HW2 5303   0.883   1.907   3.218 -0.9226 -2.0876  0.3760
 1275OPC     MW 5304   0.916   1.910   3.289 -0.7550 -0.1922  0.2680
 1276OPC     OW 5305   4.343   0.597   1.399  0.5069 -0.4831 -0.5116
 1276OPC    HW1 5306   4.277   0.584   1.455 -0.1271 -0.7753 -1.3068
 1276OPC    HW2 5307   4.332   0.679   1.373  0.8180 -0.3389 -0.1928
 1276OPC     MW 5308   4.332   0.607   1.403  0.4590 -0.5050 -0.5820
 1277OPC     OW 5309   1.721   0.294   1.692  0.5286 -0.2719  1.1506
 1277OPC    HW1 5310   1.752   0.374   1.707  1.0024 -0.3060  0.4507
 1277OPC    HW2 5311   1.776   0.242   1.736  0.2067 -0.2077  1.6241
 1277OPC     MW 5312   1.734   0.298   1.700  0.5511 -0.2675  1.1172
 1278OPC     OW 5313   3.550   3.020   1.332 -0.0532 -0.6513  0.2855
 1278OPC    HW1 5314   3.538   3.031   1.418  3.5385 -0.3352  0.9082
 1278OPC    HW2 5315   3.613   3.078   1.313  0.4790 -1.9083 -2.1923
 1278OPC     MW 5316   3.558   3.030   1.342  0.5559 -0.7901  0.0114
 1279OPC     OW 5317   3.498   4.560   2.774  0.1698  0.2121 -0.6525
 1279OPC    HW1 5318   3.456   4.492   2.739  1.2451 -0.6339 -0.3419
 1279OPC    HW2 5319   3.449   4.583   2.842  0.5071 -1.1645  0.0794
 1279OPC     MW 5320   3.485   4.554   2.779  0.3786 -0.1163 -0.4985
 1280OPC     OW 5321   2.165   4.814   1.363 -0.2188  0.0066  0.8208
 1280OPC    HW1 5322   2.225   4.876   1.349  0.8895 -1.0899  0.5261
 1280OPC    HW2 5323   2.207   4.755   1.411 -0.9311 -0.9833  0.2671
 1280OPC     MW 5324   2.180   4.815   1.368 -0.1602 -0.3016  0.6955
 1281OPC     OW 5325   3.513   1.529   1.022  0.2431  0.6782  0.5307
 1281OPC    HW1 5326   3.588   1.486   1.006 -1.5764 -2.2103 -1.2323
 1281OPC    HW2 5327   3.519   1.599   0.971  1.8431  0.6568  0.6251
 1281OPC     MW 5328   3.525   1.533   1.012  0.2105  0.2484  0.2843
 1282OPC     OW 5329   0.293   2.602   2.871 -0.0784 -0.7298 -0.0238
 1282OPC    HW1 5330   0.229   2.620   2.928  0.0471  0.2220 -0.1732
 1282OPC    HW2 5331   0.354   2.662   2.889  0.7978 -1.6494  0.1352
 1282OPC     MW 5332   0.292   2.614   2.882  0.0696 -0.7252 -0.0224
 1283OPC     OW 5333   4.795   3.435   3.202 -0.1880  0.2853 -0.1329
 1283OPC    HW1 5334   4.760   3.510   3.228  0.9798  0.9795 -0.5280
 1283OPC    HW2 5335   4.726   3.390   3.173 -1.7020 -0.6844  4.2150
 1283OPC     MW 5336   4.780   3.439   3.201 -0.2391  0.2446  0.4511
 1284OPC     OW 5337   0.468   1.991   1.780 -0.3710  0.1701  0.6072
 1284OPC    HW1 5338   0.498   2.060   1.737 -0.3952 -0.0506  0.2351
 1284OPC    HW2 5339   0.538   1.939   1.785 -0.6529 -0.2999 -0.1701
 1284OPC     MW 5340   0.483   1.994   1.775 -0.4162  0.0680  0.4374
 1285OPC     OW 5341   2.583   0.210   4.984  0.3824  0.2004 -0.6460
 1285OPC    HW1 5342   2.560   0.240   4.905  1.2035  0.9964 -0.5957
 1285OPC    HW2 5343   2.586   0.282   5.032  2.0315  0.0124 -0.4199
 1285OPC     MW 5344   2.580   0.225   4.979  0.7473  0.2902 -0.6053
 1286OPC     OW 5345   0.812   0.085   1.850 -0.1510  0.2515  0.2421
 1286OPC    HW1 5346   0.857   0.033   1.796  1.4978  2.2376 -0.3727
 1286OPC    HW2 5347   0.821   0.046   1.928  0.9524 -0.4333 -0.2096
 1286OPC     MW 5348   0.820   0.071   1.854  0.2556  0.4437  0.0846
 1287OPC     OW 5349   1.305   0.587   2.970  0.2393  0.1856 -0.0772
 1287OPC    HW1 5350   1.387   0.565   2.991  0.8089  1.1440 -1.1700
 1287OPC    HW2 5351   1.298   0.669   3.000 -0.8829 -0.4318  1.4396
 1287OPC     MW 5352   1.316   0.596   2.977  0.1577  0.2360 -0.0147
 1288OPC     OW 5353   0.123   4.886   2.027  1.0711  0.0467 -0.0899
 1288OPC    HW1 5354   0.055   4.937   2.005  1.9275  1.8274  1.1836
 1288OPC    HW2 5355   0.121   4.886   2.114  1.9484 -0.9522 -0.0589
 1288OPC     MW 5356   0.113   4.894   2.037  1.3272  0.1624  0.1029
 1289OPC     OW 5357   2.283   0.228   3.365  0.2732 -0.1281  0.1344
 1289OPC    HW1 5358   2.292   0.237   3.278 -0.5403  1.8612  0.2196
 1289OPC    HW2 5359   2.289   0.142   3.376  0.0437 -0.4825 -1.9483
 1289OPC     MW 5360   2.285   0.216   3.354  0.1191  0.1134 -0.1608
 1290OPC     OW 5361   3.300   0.667   1.371 -0.6424 -0.0790 -0.0296
 1290OPC    HW1 5362   3.244   0.670   1.439 -1.0803 -2.3082 -0.2270
 1290OPC    HW2 5363   3.263   0.609   1.317  1.1264 -0.4638 -0.8759
 1290OPC     MW 5364   3.286   0.659   1.373 -0.4458 -0.4652 -0.1837
 1291OPC     OW 5365   0.914   1.756   0.560 -0.1467 -0.0807  0.3729
 1291OPC    HW1 5366   0.902   1.820   0.502 -0.6884 -1.2475 -0.8614
 1291OPC    HW2 5367   0.990   1.721   0.536 -0.0361 -0.1414  0.8042
 1291OPC     MW 5368   0.924   1.760   0.547 -0.2104 -0.2620  0.2542
 1292OPC     OW 5369   2.245   1.759   2.308  0.2984 -0.2276  0.2926
 1292OPC    HW1 5370   2.303   1.788   2.250  1.0504  1.1603  1.6642
 1292OPC    HW2 5371   2.275   1.789   2.385 -1.0131 -1.4140  1.3313
 1292OPC     MW 5372   2.258   1.768   2.311  0.2158 -0.1979  0.6487
 1293OPC     OW 5373   1.632   3.796   2.238 -0.2085 -0.1031  0.9131
 1293OPC    HW1 5374   1.552   3.830   2.230 -0.1758  0.2946  2.0516
 1293OPC    HW2 5375   1.617   3.718   2.274 -0.2114 -0.9196 -0.7797
 1293OPC     MW 5376   1.618   3.789   2.242 -0.2041 -0.1650  0.8312
 1294OPC     OW 5377   0.308   0.749   2.149  0.3853 -1.0717 -0.4152
 1294OPC    HW1 5378   0.345   0.765   2.072  1.5787  0.2830  0.4010
 1294OPC    HW2 5379   0.237   0.799   2.148  0.4312 -1.0087 -0.6005
 1294OPC     MW 5380   0.303   0.759   2.137  0.5684 -0.8623 -0.3219
 1295OPC     OW 5381   0.533   3.180   1.284 -0.6801  0.3768 -0.4286
 1295OPC    HW1 5382   0.583   3.145   1.221 -1.5639  1.1072 -1.5716
 1295OPC    HW2 5383   0.469   3.122   1.294 -0.0015 -0.2212  0.5327
 1295OPC     MW 5384   0.531   3.166   1.276 -0.7104  0.3963 -0.4554
 1296OPC     OW 5385   0.539   3.213   3.024 -1.0153  0.0123 -0.1720
 1296OPC    HW1 5386   0.493   3.221   2.950  1.7824  0.0028 -2.0822
 1296OPC    HW2 5387   0.575   3.134   3.016  0.1460  0.4379  0.6988
 1296OPC     MW 5388   0.537   3.202   3.012 -0.4304  0.0738 -0.3256
 1297OPC     OW 5389   4.463   1.073   4.879 -0.0869 -0.1833 -0.0988
 1297OPC    HW1 5390   4.461   0.985   4.883 -0.2608 -0.2575 -1.3211
 1297OPC    HW2 5391   4.523   1.089   4.817 -0.8159  0.5166 -0.6441
 1297OPC     MW 5392   4.472   1.062   4.870 -0.2201 -0.0909 -0.3600
 1298OPC     OW 5393   4.491   0.062   0.780 -0.3783  0.4757 -0.2197
 1298OPC    HW1 5394   4.515   0.145   0.765 -0.4783  0.4730 -0.4009
 1298OPC    HW2 5395   4.503   0.023   0.703  2.9359 -0.5076  0.6298
 1298OPC     MW 5396   4.496   0.068   0.766  0.0966  0.3300 -0.1210
 1299OPC     OW 5397   2.522   4.654   4.507 -0.4572 -0.8559 -0.4074
 1299OPC    HW1 5398   2.438   4.660   4.487 -0.0284  0.0062 -2.1016
 1299OPC    HW2 5399   2.522   4.617   4.587 -2.3989 -1.0821 -0.4810
 1299OPC     MW 5400   2.510   4.649   4.516 -0.6808 -0.7620 -0.6688
 1300OPC     OW 5401   2.352   4.563   0.967 -0.0525 -0.3588  0.6234
 1300OPC    HW1 5402   2.430   4.601   0.956  0.0252 -0.7023 -0.0901
 1300OPC    HW2 5403   2.300   4.629   0.989  0.2136  0.0606  0.0238
 1300OPC     MW 5404   2.356   4.579   0.969 -0.0017 -0.3476  0.4294
 1301OPC     OW 5405   4.790   1.437   1.239  0.0185  0.5155  0.0623
 1301OPC    HW1 5406   4.838   1.443   1.312 -0.6685 -1.4839  0.7428
 1301OPC    HW2 5407   4.847   1.411   1.179 -0.2959 -3.1582  1.1588
 1301OPC     MW 5408   4.806   1.434   1.241 -0.1295 -0.3226  0.3247
 1302OPC     OW 5409   4.472   0.651   2.891  0.1347  0.1088  0.0561
 1302OPC    HW1 5410   4.412   0.608   2.938  1.0552 -1.3463 -0.0394
 1302OPC    HW2 5411   4.429   0.673   2.818 -0.2205 -1.2072 -0.1548
 1302OPC     MW 5412   4.457   0.648   2.887  0.2182 -0.3005  0.0110
 1303OPC     OW 5413   1.670   0.481   4.485  0.4321  0.0954  0.1706
 1303OPC    HW1 5414   1.642   0.562   4.500 -0.4020 -0.5222  2.3546
 1303OPC    HW2 5415   1.753   0.482   4.511  1.6813  1.1083 -3.3233
 1303OPC     MW 5416   1.678   0.493   4.491  0.4935  0.1538 -0.0229
 1304OPC     OW 5417   1.139   3.211   2.296 -1.2833 -0.4802 -0.0500
 1304OPC    HW1 5418   1.179   3.145   2.254 -1.8257 -0.2525 -0.9381
 1304OPC    HW2 5419   1.202   3.243   2.347 -0.4528 -0.4606 -1.0469
 1304OPC     MW 5420   1.155   3.206   2.297 -1.2407 -0.4437 -0.3285
 1305OPC     OW 5421   0.135   2.096   2.401  0.0944  0.0406  0.2311
 1305OPC    HW1 5422   0.138   2.016   2.435  1.4939  0.2460  0.6649
 1305OPC    HW2 5423   0.209   2.101   2.355  0.8632  1.6115  1.5313
 1305OPC     MW 5424   0.146   2.085   2.399  0.4147  0.3030  0.4872
 1306OPC     OW 5425   4.529   2.002   1.432  0.0134 -0.2823 -0.2517
 1306OPC    HW1 5426   4.495   1.940   1.381 -2.6821 -0.1077  1.1920
 1306OPC    HW2 5427   4.547   1.960   1.506  0.0715  0.2719  0.0503
 1306OPC     MW 5428   4.527   1.987   1.435 -0.3762 -0.1746  0.0063
 1307OPC     OW 5429   4.277   0.482   0.483  0.5391  0.4400  0.5421
 1307OPC    HW1 5430   4.331   0.426   0.443 -0.0083  0.4592 -0.2390
 1307OPC    HW2 5431   4.208   0.433   0.502  1.7836 -0.2574  3.8814
 1307OPC     MW 5432   4.275   0.467   0.480  0.6421  0.3398  0.9200
 1308OPC     OW 5433   0.422   0.293   2.074 -1.1017 -0.3178  0.1743
 1308OPC    HW1 5434   0.386   0.371   2.087 -1.2096 -0.3164 -0.1179
 1308OPC    HW2 5435   0.388   0.243   2.137 -1.4960 -0.2763 -0.0042
 1308OPC     MW 5436   0.412   0.297   2.085 -1.1759 -0.3114  0.1048
 1309OPC     OW 5437   4.502   4.834   1.395  0.0296  0.5420 -0.0490
 1309OPC    HW1 5438   4.581   4.866   1.414 -0.0650  0.3994  0.6062
 1309OPC    HW2 5439   4.459   4.904   1.365  0.7015  0.4184 -1.4124
 1309OPC     MW 5440   4.507   4.849   1.393  0.1147  0.5026 -0.1537
 1310OPC     OW 5441   4.777   2.939   1.019  0.2791  0.2955 -0.7567
 1310OPC    HW1 5442   4.693   2.928   1.041  0.5027  0.7629  0.4364
 1310OPC    HW2 5443   4.819   2.889   1.077  0.7882 -0.9945 -2.1716
 1310OPC     MW 5444   4.771   2.930   1.031  0.3872  0.1740 -0.7895
 1311OPC     OW 5445   4.091   2.025   3.243  0.3009 -0.3221 -0.2944
 1311OPC    HW1 5446   4.074   2.041   3.158  0.0812  0.9687 -0.0273
 1311OPC    HW2 5447   4.170   1.988   3.241  0.4082 -0.0714 -1.0536
 1311OPC     MW 5448   4.100   2.022   3.230  0.2842 -0.0943 -0.3672
 1312OPC     OW 5449   3.308   2.324   2.884 -0.2648  0.4123 -0.3338
 1312OPC    HW1 5450   3.312   2.346   2.968 -1.5568  0.7581 -0.3355
 1312OPC    HW2 5451   3.337   2.395   2.842  2.1471 -0.3967 -0.1698
 1312OPC     MW 5452   3.313   2.338   2.890 -0.0994  0.3437 -0.3098
 1313OPC     OW 5453   1.409   0.901   2.522 -0.2498 -0.6154  0.3663
 1313OPC    HW1 5454   1.421   0.907   2.436  0.8079  1.8140  0.5846
 1313OPC    HW2 5455   1.372   0.823   2.532  0.9237 -1.6235 -2.1253
 1313OPC     MW 5456   1.406   0.890   2.511  0.0798 -0.4055  0.0306
 1314OPC     OW 5457   2.727   1.486   1.563 -0.6467 -0.2713 -0.3533
 1314OPC    HW1 5458   2.763   1.502   1.486  0.9369 -2.3287 -0.1287
 1314OPC    HW2 5459   2.752   1.553   1.612  1.1395 -0.5742 -0.7881
 1314OPC     MW 5460   2.736   1.498   1.559 -0.1489 -0.6199 -0.3844
 1315OPC     OW 5461   4.713   2.983   4.777 -0.1642  0.0307 -0.5794
 1315OPC    HW1 5462   4.665   2.954   4.843  2.3753 -0.3483  1.2254
 1315OPC    HW2 5463   4.744   3.059   4.806  2.6414 -1.0911 -0.3866
 1315OPC     MW 5464   4.710   2.990   4.791  0.6254 -0.1910 -0.2842
 1316OPC     OW 5465   0.266   2.208   4.527 -0.7178  0.1403  0.2605
 1316OPC    HW1 5466   0.307   2.154   4.472 -0.0252 -0.1383  1.0221
 1316OPC    HW2 5467   0.185   2.176   4.531 -0.1934 -1.1791  1.0799
 1316OPC     MW 5468   0.260   2.195   4.520 -0.5380 -0.0958  0.4942
 1317OPC     OW 5469   2.968   1.819   0.271  0.0144 -0.5826 -0.2098
 1317OPC    HW1 5470   3.029   1.785   0.323 -0.0525 -0.9470 -0.3657
 1317OPC    HW2 5471   3.007   1.821   0.193  0.2880  0.4233 -0.0525
 1317OPC     MW 5472   2.983   1.814   0.267  0.0451 -0.4878 -0.2096
 1318OPC     OW 5473   1.134   3.558   1.601 -0.2660 -0.3204 -0.6265
 1318OPC    HW1 5474   1.167   3.612   1.542  0.4110 -0.4133 -0.3379
 1318OPC    HW2 5475   1.156   3.479   1.572  1.2553 -0.3182  0.4280
 1318OPC     MW 5476   1.142   3.554   1.588  0.0588 -0.3338 -0.4281
 1319OPC     OW 5477   1.614   3.185   0.933 -0.2216  1.2810 -0.3337
 1319OPC    HW1 5478   1.645   3.219   1.007  0.3987  0.6850 -0.3085
 1319OPC    HW2 5479   1.573   3.113   0.960  1.1562  0.3247 -0.6776
 1319OPC     MW 5480   1.613   3.179   0.948  0.0736  1.0517 -0.3808
 1320OPC     OW 5481   3.573   1.553   0.656  0.2084 -0.2719  0.3569
 1320OPC    HW1 5482   3.625   1.598   0.710  0.3175 -1.6308  1.4707
 1320OPC    HW2 5483   3.625   1.534   0.588  0.3477  0.6832  0.1868
 1320OPC     MW 5484   3.589   1.557   0.654  0.2449 -0.3315  0.4963
 1321OPC     OW 5485   3.238   2.988   3.540  0.1510  0.3560  0.4072
 1321OPC    HW1 5486   3.230   2.947   3.617  0.2973  0.5281  0.5175
 1321OPC    HW2 5487   3.301   2.943   3.500 -0.6786 -0.4141 -0.0722
 1321OPC     MW 5488   3.246   2.975   3.546  0.0501  0.2677  0.3526
 1322OPC     OW 5489   2.146   4.338   0.604 -0.0064 -0.1211 -0.0063
 1322OPC    HW1 5490   2.137   4.324   0.519  2.3879  1.2143 -0.5678
 1322OPC    HW2 5491   2.090   4.282   0.640 -1.8289 -0.0433 -2.4448
 1322OPC     MW 5492   2.136   4.328   0.597  0.0781  0.0875 -0.4494
 1323OPC     OW 5493   4.097   0.198   0.148  0.5219 -0.6037 -0.3830
 1323OPC    HW1 5494   4.056   0.208   0.224 -0.6476  0.9184 -1.1720
 1323OPC    HW2 5495   4.033   0.181   0.092  1.3706 -1.6913 -1.0647
 1323OPC     MW 5496   4.082   0.197   0.151  0.4745 -0.5395 -0.6002
 1324OPC     OW 5497   4.879   0.039   2.300  0.3991 -0.4703  0.3002
 1324OPC    HW1 5498   4.965   0.041   2.291  0.3498  0.0724 -0.1500
 1324OPC    HW2 5499   4.854   0.119   2.274 -0.3766 -1.1448 -1.1384
 1324OPC     MW 5500   4.888   0.051   2.295  0.2773 -0.4898  0.0212
 1325OPC     OW 5501   3.610   2.172   4.199 -0.3132 -0.1651 -0.4801
 1325OPC    HW1 5502   3.645   2.240   4.240 -0.1298 -0.7097  0.2997
 1325OPC    HW2 5503   3.665   2.156   4.134 -1.3444  1.5918 -1.8583
 1325OPC     MW 5504   3.623   2.179   4.196 -0.4383  0.0138 -0.5686
 1326OPC     OW 5505   3.674   1.367   0.458  0.3252  0.2427 -0.3624
 1326OPC    HW1 5506   3.642   1.304   0.407  0.7342  0.5717 -1.0445
 1326OPC    HW2 5507   3.734   1.406   0.408 -1.4004  2.5831 -0.7784
 1326OPC     MW 5508   3.678   1.364   0.443  0.1305  0.6371 -0.5246
 1327OPC     OW 5509   0.135   2.188   0.626  0.1147  0.1343  0.3815
 1327OPC    HW1 5510   0.109   2.252   0.573 -0.3157 -0.0520  0.3614
 1327OPC    HW2 5511   0.149   2.229   0.702 -0.9636  0.1399  0.6017
 1327OPC     MW 5512   0.133   2.204   0.629 -0.1082  0.1078  0.4111
 1328OPC     OW 5513   2.217   4.110   3.188  0.0427  0.2924 -0.6919
 1328OPC    HW1 5514   2.296   4.105   3.150  0.2735  1.8292 -0.5034
 1328OPC    HW2 5515   2.233   4.089   3.271  0.0283 -0.5326 -0.8943
 1328OPC     MW 5516   2.231   4.106   3.195  0.0746  0.3977 -0.6939
 1329OPC     OW 5517   1.883   3.255   4.013  0.2952 -0.0382 -0.7654
 1329OPC    HW1 5518   1.938   3.229   4.077  2.0193  0.0688 -2.1321
 1329OPC    HW2 5519   1.810   3.210   4.030  0.8259 -0.3220  1.0349
 1329OPC     MW 5520   1.880   3.244   4.025  0.6283 -0.0644 -0.7014
 1330OPC     OW 5521   3.377   4.239   3.433  1.0033 -0.3081  0.0510
 1330OPC    HW1 5522   3.370   4.152   3.442  0.7352 -0.4487 -1.2640
 1330OPC    HW2 5523   3.458   4.250   3.403  1.0257 -0.1109  0.1833
 1330OPC     MW 5524   3.388   4.228   3.430  0.9670 -0.2995 -0.1239
 1331OPC     OW 5525   1.845   3.744   2.059  0.2840  0.4168 -0.4276
 1331OPC    HW1 5526   1.905   3.703   2.108  0.0967  0.1409 -0.4311
 1331OPC    HW2 5527   1.773   3.739   2.108  0.3005  0.8846 -0.3542
 1331OPC     MW 5528   1.843   3.737   2.074  0.2587  0.4451 -0.4172
 1332OPC     OW 5529   1.632   0.124   4.082 -0.6850 -0.3773  0.1741
 1332OPC    HW1 5530   1.589   0.051   4.103  0.3670 -0.9503  0.4048
 1332OPC    HW2 5531   1.670   0.105   4.006 -1.9141  0.6025 -0.7394
 1332OPC     MW 5532   1.631   0.111   4.074 -0.7111 -0.3172  0.0734
 1333OPC     OW 5533   1.962   1.645   1.271 -0.3520 -0.3631  0.2158
 1333OPC    HW1 5534   1.990   1.564   1.288  1.4128  0.2896  0.6945
 1333OPC    HW2 5535   1.970   1.653   1.185 -1.5865 -1.0239  0.0139
 1333OPC     MW 5536   1.967   1.635   1.261 -0.2736 -0.3642  0.2567
 1334OPC     OW 5537   1.116   2.535   2.825  0.2621  0.0452  0.3796
 1334OPC    HW1 5538   1.136   2.459   2.786  1.3236  0.4269  0.1521
 1334OPC    HW2 5539   1.144   2.523   2.907  0.2848  0.1336  0.3842
 1334OPC     MW 5540   1.123   2.522   2.832  0.4222  0.1147  0.3467
 1335OPC     OW 5541   1.226   3.665   0.769  0.6302  0.0094 -0.1455
 1335OPC    HW1 5542   1.191   3.656   0.690 -1.4859  3.7986  0.0982
 1335OPC    HW2 5543   1.295   3.716   0.755  1.3592 -0.8165  0.3123
 1335OPC     MW 5544   1.231   3.671   0.755  0.4253  0.4474 -0.0419
 1336OPC     OW 5545   2.909   4.392   4.000  0.0217  0.9196  0.0378
 1336OPC    HW1 5546   2.907   4.326   4.057  0.5844  1.3993  0.6411
 1336OPC    HW2 5547   2.994   4.403   3.984 -0.0330  1.6846  0.1885
 1336OPC     MW 5548   2.921   4.384   4.006  0.0967  1.1034  0.1495
 1337OPC     OW 5549   4.412   2.032   3.711 -0.0096  0.2927  0.2297
 1337OPC    HW1 5550   4.371   2.068   3.644  1.2831  1.7869  0.1897
 1337OPC    HW2 5551   4.457   1.967   3.675  0.5021  0.9453 -0.3407
 1337OPC     MW 5552   4.412   2.028   3.696  0.2573  0.6100  0.1395
 1338OPC     OW 5553   2.587   4.315   1.395  0.1385  0.4733 -0.0158
 1338OPC    HW1 5554   2.545   4.333   1.320 -0.1198 -0.3162 -0.0777
 1338OPC    HW2 5555   2.554   4.373   1.451 -0.1326  0.6632 -0.3645
 1338OPC     MW 5556   2.576   4.326   1.392  0.0604  0.3846 -0.0765
 1339OPC     OW 5557   1.893   1.258   4.668 -0.2022  0.8425  0.8734
 1339OPC    HW1 5558   1.896   1.223   4.589 -1.1280  3.1919 -0.3015
 1339OPC    HW2 5559   1.873   1.191   4.720 -1.1048 -0.4737 -1.0755
 1339OPC     MW 5560   1.891   1.243   4.664 -0.4723  0.9951  0.4120
 1340OPC     OW 5561   1.809   1.040   4.786 -0.9460 -0.0603 -0.0707
 1340OPC    HW1 5562   1.798   1.045   4.873  1.2720  0.8075  0.2238
 1340OPC    HW2 5563   1.767   0.967   4.764  1.2326 -2.2182  2.2933
 1340OPC     MW 5564   1.801   1.030   4.796 -0.2965 -0.2509  0.3221
 1341OPC     OW 5565   3.196   2.557   3.780 -0.3617 -0.4748  0.4239
 1341OPC    HW1 5566   3.267   2.509   3.796  0.1762 -0.5516 -1.8454
 1341OPC    HW2 5567   3.145   2.503   3.735 -1.5678 -0.1732  1.3812
 1341OPC     MW 5568   3.199   2.542   3.776 -0.4604 -0.4417  0.2301
 1342OPC     OW 5569   1.677   0.637   5.117  0.0851  0.1019 -0.5781
 1342OPC    HW1 5570   1.601   0.627   5.076 -1.3895  2.3549  1.3441
 1342OPC    HW2 5571   1.687   0.562   5.161 -0.5004 -0.5841 -1.5821
 1342OPC     MW 5572   1.667   0.625   5.117 -0.2192  0.3334 -0.4425
 1343OPC     OW 5573   3.786   3.430   2.107 -0.0245  0.1286  0.3525
 1343OPC    HW1 5574   3.739   3.504   2.106  1.1810  0.9431 -1.0441
 1343OPC    HW2 5575   3.742   3.378   2.161 -0.7157  1.9991  1.6925
 1343OPC     MW 5576   3.773   3.434   2.114  0.0514  0.5252  0.3442
 1344OPC     OW 5577   2.928   0.553   2.232  0.2271  0.3239 -0.4302
 1344OPC    HW1 5578   2.877   0.600   2.179  0.6450 -0.8891 -2.0062
 1344OPC    HW2 5579   3.009   0.573   2.206  0.6170  1.7483  1.6234
 1344OPC     MW 5580   2.933   0.563   2.220  0.3464  0.3552 -0.3597
 1345OPC     OW 5581   0.702   4.724   0.985  0.0909  0.2502  0.3596
 1345OPC    HW1 5582   0.697   4.805   1.017  2.1235  0.4117  0.3390
 1345OPC    HW2 5583   0.747   4.681   1.045 -0.7860 -0.8502  0.2666
 1345OPC     MW 5584   0.708   4.729   0.999  0.2616  0.1113  0.3428
 1346OPC     OW 5585   3.790   2.049   4.001 -0.3917 -0.0416  0.2715
 1346OPC    HW1 5586   3.869   2.076   4.027 -0.7402  0.5808  0.7007
 1346OPC    HW2 5587   3.797   1.962   4.004  0.3960 -0.0005 -0.0718
 1346OPC     MW 5588   3.803   2.040   4.005 -0.3268  0.0564  0.2842
 1347OPC     OW 5589   0.832   0.166   4.419 -0.1555  0.5707 -0.2405
 1347OPC    HW1 5590   0.865   0.162   4.500  0.1267 -0.8711 -0.3955
 1347OPC    HW2 5591   0.748   0.183   4.431  0.1284  1.6640  0.2850
 1347OPC     MW 5592   0.825   0.168   4.432 -0.0719  0.5192 -0.1857
 1348OPC     OW 5593   4.798   1.951   2.870 -0.0677 -0.0682  0.7130
 1348OPC    HW1 5594   4.722   1.926   2.905 -0.9800  0.8334 -0.5573
 1348OPC    HW2 5595   4.775   1.997   2.800  1.6675 -0.1531  0.0268
 1348OPC     MW 5596   4.784   1.954   2.865  0.0539  0.0525  0.4240
 1349OPC     OW 5597   3.359   2.390   0.201 -0.2220 -0.3846 -0.1423
 1349OPC    HW1 5598   3.360   2.456   0.258 -0.6887 -0.1989 -0.3398
 1349OPC    HW2 5599   3.408   2.418   0.135 -0.3421 -0.2719 -0.1844
 1349OPC     MW 5600   3.366   2.404   0.200 -0.3089 -0.3406 -0.1777
 1350OPC     OW 5601   1.639   1.930   2.831  0.0211  0.7408 -0.3198
 1350OPC    HW1 5602   1.620   1.962   2.752  0.9510  0.5041 -0.6593
 1350OPC    HW2 5603   1.567   1.946   2.878 -0.7779  0.3483 -1.3715
 1350OPC     MW 5604   1.626   1.937   2.826  0.0404  0.6480 -0.5254
 1351OPC     OW 5605   1.165   1.897   1.641 -0.0249 -0.2193 -0.4745
 1351OPC    HW1 5606   1.153   1.983   1.629 -1.4946 -0.2597  0.5462
 1351OPC    HW2 5607   1.171   1.867   1.559 -0.9160  0.6743 -0.8967
 1351OPC     MW 5608   1.164   1.905   1.627 -0.3736 -0.0932 -0.3861
 1352OPC     OW 5609   3.022   2.825   0.708 -0.5668 -0.5608  0.0732
 1352OPC    HW1 5610   2.957   2.875   0.678  0.3891  0.8160  0.2029
 1352OPC    HW2 5611   3.076   2.820   0.639 -1.5285 -3.0980 -0.6042
 1352OPC     MW 5612   3.021   2.832   0.693 -0.5676 -0.7322 -0.0077
 1353OPC     OW 5613   3.913   0.136   2.107  0.8124  0.1731 -0.2157
 1353OPC    HW1 5614   3.889   0.219   2.096 -0.1348  0.4169  2.8501
 1353OPC    HW2 5615   3.852   0.103   2.160  0.8791 -2.6895 -1.6850
 1353OPC     MW 5616   3.901   0.143   2.113  0.6825 -0.2137  0.0203
 1354OPC     OW 5617   1.463   4.903   0.919  0.1942 -0.2054  0.0851
 1354OPC    HW1 5618   1.401   4.888   0.978 -0.0379  1.6012  0.3552
 1354OPC    HW2 5619   1.500   4.824   0.908 -2.6759 -1.5720 -0.7873
 1354OPC     MW 5620   1.460   4.889   0.926 -0.2641 -0.1407 -0.0038
 1355OPC     OW 5621   0.053   1.027   1.197  0.0415  0.1070  0.6453
 1355OPC    HW1 5622   0.042   0.966   1.136 -0.3351 -0.4165  1.2296
 1355OPC    HW2 5623   0.105   1.086   1.158 -2.1721  1.0606 -1.0788
 1355OPC     MW 5624   0.059   1.027   1.183 -0.3411  0.1705  0.4769
 1356OPC     OW 5625   4.625   3.008   3.232 -0.0959  0.2370  0.4518
 1356OPC    HW1 5626   4.615   3.017   3.318 -0.3252  0.8624  0.3675
 1356OPC    HW2 5627   4.661   2.929   3.223 -0.8219 -0.1705  1.0664
 1356OPC     MW 5628   4.629   2.998   3.243 -0.2370  0.2691  0.5302
 1357OPC     OW 5629   3.929   2.593   0.099 -0.4085  0.6410 -0.1793
 1357OPC    HW1 5630   3.990   2.534   0.116 -0.9107 -0.3987 -1.6915
 1357OPC    HW2 5631   3.941   2.610   0.014 -1.4969  1.2437 -0.2292
 1357OPC     MW 5632   3.940   2.586   0.089 -0.6434  0.5765 -0.4100
 1358OPC     OW 5633   3.690   0.479   0.425  0.8020 -0.0442 -0.2774
 1358OPC    HW1 5634   3.695   0.563   0.445 -1.9004  0.1490  0.0123
 1358OPC    HW2 5635   3.718   0.476   0.343  0.1612  1.3164 -0.5807
 1358OPC     MW 5636   3.695   0.491   0.416  0.3082  0.1853 -0.2794
 1359OPC     OW 5637   0.622   3.959   3.840  0.2522 -0.6024  0.3843
 1359OPC    HW1 5638   0.605   4.030   3.888  0.4208 -1.3478  1.5956
 1359OPC    HW2 5639   0.543   3.930   3.818  0.1811 -0.0856 -0.0526
 1359OPC     MW 5640   0.608   3.965   3.844  0.2666 -0.6363  0.4988
 1360OPC     OW 5641   4.989   1.940   3.523 -0.2079 -0.4993 -0.1718
 1360OPC    HW1 5642   5.039   1.958   3.592 -0.5097  0.8516 -0.2750
 1360OPC    HW2 5643   5.014   1.860   3.500 -0.1868 -1.0435  1.5624
 1360OPC     MW 5644   5.000   1.931   3.530 -0.2494 -0.3801  0.0690
 1361OPC     OW 5645   4.326   4.732   2.971  0.1488 -0.1374 -0.3094
 1361OPC    HW1 5646   4.255   4.699   2.930  0.7391 -0.9731 -0.7010
 1361OPC    HW2 5647   4.391   4.712   2.917  1.1288 -2.2680  1.4865
 1361OPC     MW 5648   4.325   4.724   2.957  0.3808 -0.5755 -0.1019
 1362OPC     OW 5649   2.405   0.414   0.191  0.4659 -0.3866 -0.2955
 1362OPC    HW1 5650   2.401   0.460   0.265  2.4108 -0.2754 -0.1871
 1362OPC    HW2 5651   2.421   0.333   0.218 -0.3326 -0.6355 -0.5594
 1362OPC     MW 5652   2.407   0.409   0.206  0.6353 -0.4069 -0.3185
 1363OPC     OW 5653   3.502   1.464   1.466  0.0993 -0.1383 -0.1413
 1363OPC    HW1 5654   3.440   1.482   1.524  0.5626  0.5514  0.1528
 1363OPC    HW2 5655   3.465   1.486   1.389  0.3800  1.4778  0.1359
 1363OPC     MW 5656   3.488   1.470   1.463  0.2091  0.2023 -0.0569
 1364OPC     OW 5657   2.491   1.839   4.610  0.2304  0.0255 -0.6698
 1364OPC    HW1 5658   2.535   1.900   4.566 -1.6134  1.0798 -1.1999
 1364OPC    HW2 5659   2.412   1.876   4.622 -0.0276 -1.0768  1.6683
 1364OPC     MW 5660   2.486   1.854   4.605 -0.0801  0.0184 -0.4027
 1365OPC     OW 5661   4.265   0.847   4.050  0.2706 -0.5254 -0.4489
 1365OPC    HW1 5662   4.191   0.804   4.066  0.8318 -1.0697  0.8653
 1365OPC    HW2 5663   4.261   0.865   3.965 -1.6379  0.0145 -0.2796
 1365OPC     MW 5664   4.254   0.843   4.040  0.0715 -0.5261 -0.2298
 1366OPC     OW 5665   3.355   2.260   4.078  0.1205 -0.4161  0.1646
 1366OPC    HW1 5666   3.436   2.227   4.077 -0.1352 -1.1019  0.8897
 1366OPC    HW2 5667   3.333   2.262   3.994  0.6077 -0.9549  0.0158
 1366OPC     MW 5668   3.364   2.255   4.065  0.1547 -0.5971  0.2496
 1367OPC     OW 5669   4.011   2.718   0.921  0.3552  0.5267  0.2132
 1367OPC    HW1 5670   4.077   2.688   0.970  1.9385 -0.9503 -2.6295
 1367OPC    HW2 5671   4.033   2.801   0.907  1.2500  0.2461 -0.1141
 1367OPC     MW 5672   4.024   2.726   0.926  0.7212  0.2671 -0.2551
 1368OPC     OW 5673   1.466   3.646   4.561 -0.4211  0.3406 -0.2753
 1368OPC    HW1 5674   1.505   3.577   4.596  1.7372  0.9113 -1.3460
 1368OPC    HW2 5675   1.455   3.700   4.629  0.8388  0.1931  0.0799
 1368OPC     MW 5676   1.470   3.644   4.576  0.0839  0.4032 -0.3810
 1369OPC     OW 5677   2.462   1.177   4.915  0.0239 -0.1484  0.3552
 1369OPC    HW1 5678   2.457   1.168   4.829  0.5184  1.5337  0.1157
 1369OPC    HW2 5679   2.384   1.208   4.938  0.4532  1.1314  0.2180
 1369OPC     MW 5680   2.450   1.181   4.906  0.1603  0.2891  0.2997
 1370OPC     OW 5681   0.845   0.661   3.009  0.5187 -0.1543 -0.5543
 1370OPC    HW1 5682   0.809   0.723   2.959 -1.5549 -0.3913  0.5580
 1370OPC    HW2 5683   0.910   0.703   3.050 -0.3507  1.0927 -0.4069
 1370OPC     MW 5684   0.849   0.676   3.007  0.0840 -0.0051 -0.3684
 1371OPC     OW 5685   3.374   0.151   2.008  0.2329  0.2249 -0.4394
 1371OPC    HW1 5686   3.348   0.234   2.000 -0.2418  0.1483  0.2220
 1371OPC    HW2 5687   3.300   0.107   2.020  0.4856 -0.2959 -0.7637
 1371OPC     MW 5688   3.359   0.157   2.009  0.2002  0.1367 -0.3896
 1372OPC     OW 5689   3.403   2.390   1.886  0.2563  0.1968 -0.5123
 1372OPC    HW1 5690   3.425   2.306   1.894  0.2330  0.1850 -0.5725
 1372OPC    HW2 5691   3.333   2.398   1.937 -0.3767 -0.0655 -1.3079
 1372OPC     MW 5692   3.396   2.379   1.895  0.1594  0.1563 -0.6387
 1373OPC     OW 5693   3.152   1.880   0.052  0.2660  0.2534 -0.1539
 1373OPC    HW1 5694   3.183   1.957   0.078  0.1784 -0.2701  1.5951
 1373OPC    HW2 5695   3.085   1.901   0.001 -0.2562  1.3397  0.9470
 1373OPC     MW 5696   3.147   1.894   0.048  0.1761  0.3365  0.2671
 1374OPC     OW 5697   0.721   0.731   2.474  0.4348  0.2345  0.1163
 1374OPC    HW1 5698   0.637   0.721   2.493  0.5537  1.7877  1.7607
 1374OPC    HW2 5699   0.724   0.722   2.387 -1.0105 -2.2075  0.2284
 1374OPC     MW 5700   0.709   0.728   2.464  0.2389  0.1032  0.3756
 1375OPC     OW 5701   4.918   0.143   2.580 -0.2649 -0.4696 -0.3028
 1375OPC    HW1 5702   4.993   0.165   2.618 -0.9614 -2.2420  2.4015
 1375OPC    HW2 5703   4.937   0.142   2.495  2.4371  0.2193  0.2056
 1375OPC     MW 5704   4.932   0.146   2.573  0.0312 -0.6297  0.1719
 1376OPC     OW 5705   1.484   1.208   1.236 -0.7222 -0.1545  0.5823
 1376OPC    HW1 5706   1.558   1.172   1.263  0.1841  0.0211 -1.5000
 1376OPC    HW2 5707   1.455   1.153   1.175 -1.4622  0.5755  0.2583
 1376OPC     MW 5708   1.491   1.195   1.231 -0.6977 -0.0207  0.2269
 1377OPC     OW 5709   2.274   3.378   3.843  0.0503 -0.2064 -0.0296
 1377OPC    HW1 5710   2.204   3.327   3.839  0.0865 -0.2951  0.4530
 1377OPC    HW2 5711   2.304   3.367   3.924 -0.0070  0.6644  0.1232
 1377OPC     MW 5712   2.268   3.369   3.854  0.0472 -0.0910  0.0643
 1378OPC     OW 5713   2.096   4.502   2.215  0.2736  0.5255  0.4173
 1378OPC    HW1 5714   2.155   4.511   2.152 -0.2529  1.7840  0.0714
 1378OPC    HW2 5715   2.126   4.552   2.280 -0.7521  1.8445 -0.0590
 1378OPC     MW 5716   2.109   4.511   2.215  0.0443  0.9062  0.2958
 1379OPC     OW 5717   0.933   2.529   2.098  0.3242  0.0376 -0.5246
 1379OPC    HW1 5718   1.002   2.559   2.141 -1.4109  1.8045  1.2357
 1379OPC    HW2 5719   0.906   2.462   2.147  0.0715  0.1424 -0.5200
 1379OPC     MW 5720   0.939   2.524   2.111  0.0306  0.3140 -0.2638
 1380OPC     OW 5721   3.968   1.398   4.586 -0.3891 -0.0848 -0.2081
 1380OPC    HW1 5722   4.039   1.444   4.565  0.1825 -0.8103  0.0831
 1380OPC    HW2 5723   4.000   1.329   4.627 -1.0073 -2.1317 -2.9113
 1380OPC     MW 5724   3.983   1.395   4.589 -0.3960 -0.4944 -0.5641
 1381OPC     OW 5725   1.225   1.721   4.643 -0.1243  0.7465 -0.0051
 1381OPC    HW1 5726   1.295   1.773   4.653  0.2868  0.7903 -2.4224
 1381OPC    HW2 5727   1.258   1.649   4.607 -1.2379  0.5444 -0.6683
 1381OPC     MW 5728   1.240   1.718   4.639 -0.2281  0.7231 -0.4601
 1382OPC     OW 5729   0.950   4.325   4.945  0.0297  0.3216  0.4155
 1382OPC    HW1 5730   0.894   4.347   4.882  1.3647  2.1332 -0.2215
 1382OPC    HW2 5731   0.983   4.249   4.917 -0.4810  0.3590 -0.3101
 1382OPC     MW 5732   0.947   4.317   4.932  0.1515  0.5949  0.2141
 1383OPC     OW 5733   0.002   4.135   1.227 -0.2887 -0.4863  0.3278
 1383OPC    HW1 5734   0.054   4.185   1.177 -0.1518 -0.4477  0.5066
 1383OPC    HW2 5735   0.055   4.110   1.292 -0.1948 -1.3281 -0.0550
 1383OPC     MW 5736   0.018   4.139   1.229 -0.2546 -0.6051  0.2977
 1384OPC     OW 5737   3.360   3.064   4.974  0.4790 -0.1498  0.2541
 1384OPC    HW1 5738   3.362   3.141   4.932 -0.3511  0.5424  1.4108
 1384OPC    HW2 5739   3.435   3.064   5.019 -0.4185  0.9962  1.8701
 1384OPC     MW 5740   3.372   3.076   4.974  0.2239  0.1218  0.6638
 1385OPC     OW 5741   2.112   0.450   0.749 -0.7556  0.4114  0.8449
 1385OPC    HW1 5742   2.070   0.469   0.676 -2.4822  1.1360  1.9785
 1385OPC    HW2 5743   2.164   0.383   0.726  1.4146  2.7809 -1.8708
 1385OPC     MW 5744   2.114   0.443   0.735 -0.6899  0.8685  0.6112
 1386OPC     OW 5745   0.977   1.209   2.571  0.5545 -0.1365  0.3979
 1386OPC    HW1 5746   0.904   1.177   2.537  0.0748  1.5471 -0.2478
 1386OPC    HW2 5747   0.991   1.282   2.526  1.8334  0.3511  1.4998
 1386OPC     MW 5748   0.968   1.215   2.559  0.6726  0.1842  0.4654
 1387OPC     OW 5749   4.196   3.437   0.567  0.4486 -0.2515  0.2105
 1387OPC    HW1 5750   4.111   3.457   0.560  0.4278 -0.0868  0.8702
 1387OPC    HW2 5751   4.235   3.515   0.562  0.6355 -0.3993 -0.9906
 1387OPC     MW 5752   4.189   3.452   0.565  0.4733 -0.2490  0.1305
 1388OPC     OW 5753   4.509   1.312   4.989 -0.0817 -0.4857 -0.7023
 1388OPC    HW1 5754   4.432   1.353   4.990  0.2940  0.2739  1.2163
 1388OPC    HW2 5755   4.489   1.233   4.958 -1.9240 -0.7465  0.8953
 1388OPC     MW 5756   4.494   1.306   4.985 -0.2985 -0.4120 -0.1829
 1389OPC     OW 5757   1.816   0.111   0.355  0.0116  0.2176 -0.7596
 1389OPC    HW1 5758   1.817   0.180   0.409  0.8142  0.9411 -1.6565
 1389OPC    HW2 5759   1.811   0.147   0.276 -0.7235 -0.8104 -1.2130
 1389OPC     MW 5760   1.815   0.127   0.352  0.0216  0.1726 -0.9590
 1390OPC     OW 5761   2.647   2.463   3.664  0.1757  0.0672  0.0304
 1390OPC    HW1 5762   2.702   2.513   3.711 -1.3633  1.0069  0.8949
 1390OPC    HW2 5763   2.654   2.495   3.584  1.2147 -0.1249  0.0290
 1390OPC     MW 5764   2.656   2.475   3.659  0.1019  0.1776  0.1580
 1391OPC     OW 5765   2.236   0.206   0.711 -0.4552  0.2689 -0.0202
 1391OPC    HW1 5766   2.229   0.167   0.788  2.4928 -1.0644 -0.2967
 1391OPC    HW2 5767   2.195   0.152   0.656  1.6235 -1.4116 -0.0385
 1391OPC     MW 5768   2.229   0.193   0.714  0.2874 -0.1763 -0.0637
 1392OPC     OW 5769   4.295   3.928   2.243 -0.0440  0.3479  0.5110
 1392OPC    HW1 5770   4.307   4.014   2.237  0.5267  0.3253  1.1639
 1392OPC    HW2 5771   4.324   3.898   2.166 -0.3516  0.7489  0.2375
 1392OPC     MW 5772   4.301   3.936   2.231 -0.0052  0.4039  0.5671
 1393OPC     OW 5773   0.075   0.608   0.699 -0.0809 -0.0969  0.1522
 1393OPC    HW1 5774   0.126   0.653   0.754 -0.3069 -1.3886  1.4746
 1393OPC    HW2 5775   0.020   0.668   0.668  1.7565  1.1852 -0.7644
 1393OPC     MW 5776   0.074   0.624   0.703  0.1571 -0.0983  0.2121
 1394OPC     OW 5777   2.751   3.827   4.988  0.0024 -0.2851 -0.2594
 1394OPC    HW1 5778   2.830   3.861   4.998 -0.5304  0.5048  1.7737
 1394OPC    HW2 5779   2.754   3.753   5.035 -0.7932  0.3968  0.9222
 1394OPC     MW 5780   2.763   3.821   4.997 -0.1938 -0.0676  0.2155
 1395OPC     OW 5781   4.383   0.184   0.017 -0.1603  0.3230  0.0159
 1395OPC    HW1 5782   4.329   0.146  -0.040 -2.1506  1.2909  1.1503
 1395OPC    HW2 5783   4.384   0.268  -0.009  0.8413  0.3065 -0.0119
 1395OPC     MW 5784   4.375   0.191   0.004 -0.3064  0.4636  0.1794
 1396OPC     OW 5785   1.592   3.106   1.867  0.1552  0.4065 -0.2116
 1396OPC    HW1 5786   1.638   3.131   1.798 -0.6891  1.5362 -0.3892
 1396OPC    HW2 5787   1.653   3.089   1.927  1.0012 -2.1537 -1.6576
 1396OPC     MW 5788   1.608   3.107   1.866  0.1554  0.1951 -0.4514
 1397OPC     OW 5789   1.294   3.806   0.330 -0.2321 -0.4332  0.5148
 1397OPC    HW1 5790   1.224   3.851   0.305 -0.9016 -1.3891  0.6169
 1397OPC    HW2 5791   1.295   3.738   0.275  1.6041  0.4279 -0.5973
 1397OPC     MW 5792   1.284   3.803   0.318 -0.0597 -0.4472  0.3656
 1398OPC     OW 5793   3.058   1.903   3.340  0.0985  0.3188 -0.3971
 1398OPC    HW1 5794   3.089   1.982   3.359  0.9625  0.1540 -1.0675
 1398OPC    HW2 5795   3.023   1.913   3.261  1.2589 -0.2284 -1.0048
 1398OPC     MW 5796   3.057   1.916   3.331  0.3976  0.2136 -0.5858
[truncated: 683,132 more chars]
