# Supplementary material for: Metallicious: Automated Force-Field Parameterization of Covalently Bound Metals for Supramolecular Structures
Source: J Chem Theory Comput. 2024 Oct 7;20(20):9060–71. doi: 10.1021/acs.jctc.4c00850 (PMC11500408; doi:10.1021/acs.jctc.4c00850)
Supplement: Supplementary file 2 — ct4c00850_si_002.zip [file ct4c00850_si_002.zip › SI_MD_input/Pd6Ru8L24/nonbonded_no_ions/3_npt.gro]

Gromacs Runs On Most of All Computer Systems
21040
    1Ru      Ru    1   4.349   3.728   3.089  0.2091  0.2481  0.0843
    2Ru      Ru    2   3.577   3.859   2.179 -0.0156 -0.1912  0.2536
    3Ru      Ru    3   3.139   3.730   4.142  0.0083 -0.0413  0.1197
    4Ru      Ru    4   2.532   4.093   3.448 -0.0100 -0.0450 -0.0388
    5Ru      Ru    5   2.448   2.268   1.531  0.0309  0.2661  0.2613
    6Ru      Ru    6   1.805   2.470   3.217 -0.1070  0.2066 -0.2933
    7Ru      Ru    7   3.743   2.227   2.739 -0.1644  0.0692  0.2729
    8Ru      Ru    8   2.306   2.013   3.976  0.0137  0.1301  0.1471
    9Pd      Pd    9   3.975   2.904   1.569  0.0694 -0.1434 -0.1461
   10Pd      Pd   10   3.722   5.130   3.026 -0.2204 -0.1116  0.1439
   11Pd      Pd   11   4.085   2.794   3.836 -0.0085 -0.0388 -0.0552
   12Pd      Pd   12   2.666   1.653   2.795 -0.0670 -0.1309  0.1298
   13Pd      Pd   13   2.182   3.922   2.119 -0.0272 -0.3968 -0.2171
   14Pd      Pd   14   2.049   3.222   4.217 -0.0802 -0.1558 -0.0755
   15UNK     H0   15   2.115   3.539   4.677  1.6946 -0.2104  0.4470
   15UNK     H1   16   1.975   3.407   4.519 -0.2451  1.7070 -1.4498
   15UNK     C2   17   2.154   3.499   4.584 -0.3257 -0.2237 -0.4608
   15UNK     C3   18   2.081   3.426   4.500  0.3209  0.6211  0.3422
   15UNK     C4   19   2.286   3.522   4.559  0.6275 -0.0126  0.1043
   15UNK     H5   20   2.354   3.568   4.630  0.3022 -0.0934  0.4727
   15UNK     N6   21   2.131   3.372   4.383  0.0568 -0.7976  0.1032
   15UNK     C7   22   2.342   3.475   4.441  0.7039  0.2341 -0.3449
   15UNK     C8   23   2.262   3.395   4.355  0.0136 -0.4192 -0.1884
   15UNK     H9   24   2.596   3.521   4.583  1.7952 -1.0376  0.1343
   15UNK    C10   25   2.485   3.483   4.404  0.3468 -0.6200 -0.1867
   15UNK    N11   26   2.595   3.513   4.482 -0.2181 -0.6504  0.0788
   15UNK    H12   27   2.297   3.360   4.258 -1.3372 -0.9597 -0.4961
   15UNK    H13   28   2.824   3.521   4.637  0.4358  2.3606  1.8315
   15UNK    N14   29   2.510   3.485   4.272 -0.1783  0.7551  0.4631
   15UNK    C15   30   2.697   3.525   4.395 -0.9108  0.2343 -0.9218
   15UNK    C16   31   2.883   3.561   4.556  0.8010  0.0495  0.8756
   15UNK    H17   32   3.053   3.597   4.673  0.4032 -2.1258  0.4314
   15UNK    C18   33   2.829   3.558   4.425  0.5520 -0.3464  0.0112
   15UNK    C19   34   2.646   3.509   4.271  0.9649  0.5769 -0.8023
   15UNK    C20   35   3.016   3.599   4.571  0.2885  0.3203  0.4724
   15UNK    C21   36   2.727   3.530   4.160  0.1285 -0.0837  0.4901
   15UNK    C22   37   2.914   3.587   4.309 -0.0914  0.9023 -0.7952
   15UNK    C23   38   3.100   3.622   4.462  0.5430  0.6776  0.5896
   15UNK    H24   39   2.572   3.482   4.019 -0.0160 -0.7495  2.6770
   15UNK    C25   40   2.860   3.574   4.175 -0.6817  0.3702  0.1169
   15UNK    C26   41   2.674   3.518   4.028  0.0013 -0.1471  0.6720
   15UNK    N27   42   3.042   3.615   4.333 -0.7445 -0.0357 -0.4621
   15UNK    H28   43   3.207   3.637   4.473  1.0358 -1.8347 -0.0480
   15UNK    N29   44   2.933   3.621   4.063 -0.0077  0.6474  0.5865
   15UNK    C30   45   2.754   3.555   3.913  0.6680 -0.4624 -0.6939
   15UNK    C31   46   2.886   3.600   3.939  0.6886 -0.0683  0.0322
   15UNK    H32   47   2.711   3.558   3.813  1.7540 -1.5219 -1.2253
   15UNK    H33   48   2.942   3.634   3.852  1.2732  0.4749  0.6138
   16UNK     H0   49   2.598   4.358   1.720  1.2960 -2.2183 -1.8755
   16UNK     H1   50   2.384   4.228   1.743 -1.7125  0.2390  1.7053
   16UNK     C2   51   2.589   4.280   1.796  0.0089  0.0530  0.4788
   16UNK     C3   52   2.476   4.204   1.796 -0.5398  0.3544 -0.1626
   16UNK     C4   53   2.694   4.248   1.878 -0.0594 -0.5731 -0.9268
   16UNK     H5   54   2.781   4.313   1.883 -0.5358  0.0145  0.2913
   16UNK     N6   55   2.463   4.096   1.878 -0.0438 -0.2435 -0.0104
   16UNK     C7   56   2.683   4.137   1.962  0.6019 -0.6929  0.1528
   16UNK     C8   57   2.563   4.066   1.957 -0.4050  0.2237 -0.1891
   16UNK     H9   58   2.752   3.891   2.084 -1.4444  0.5720  0.2683
   16UNK    C10   59   2.785   4.101   2.055  0.0391  0.2921 -0.0011
   16UNK    N11   60   2.818   3.967   2.093 -0.2054 -0.3801 -0.4233
   16UNK    H12   61   2.553   3.991   2.035  2.0083  2.0705  2.0631
   16UNK    H13   62   2.892   3.716   2.180  0.3851  0.0768  0.1389
   16UNK    N14   63   2.881   4.187   2.097  0.1727  0.2665 -0.3220
   16UNK    C15   64   2.944   3.979   2.142  0.0259  0.1986 -0.2904
   16UNK    C16   65   2.990   3.748   2.215  0.4461 -0.4028  0.4127
   16UNK    H17   66   3.057   3.549   2.249 -2.0488  0.2367  0.3662
   16UNK    C18   67   3.030   3.882   2.201 -0.6815 -0.1911 -0.7862
   16UNK    C19   68   2.980   4.108   2.149  0.5567  0.6454 -0.2541
   16UNK    C20   69   3.082   3.655   2.255 -0.0050 -0.1706 -0.1164
   16UNK    C21   70   3.104   4.156   2.206  0.2356  0.5530 -0.4634
   16UNK    C22   71   3.158   3.919   2.258 -0.0517  0.5677  0.1316
   16UNK    C23   72   3.206   3.699   2.309  0.4218  0.1268 -0.0268
   16UNK    H24   73   3.063   4.364   2.161 -1.3856 -1.2734  0.7573
   16UNK    C25   74   3.186   4.060   2.263 -0.4297 -0.1963  0.0809
   16UNK    C26   75   3.137   4.296   2.202  0.3806  0.0225 -0.1249
   16UNK    N27   76   3.241   3.827   2.309 -0.5406 -0.4856  0.3147
   16UNK    H28   77   3.283   3.627   2.336 -0.6750 -0.6976  1.0627
   16UNK    N29   78   3.299   4.101   2.320  0.3149  0.3678  0.3191
   16UNK    C30   79   3.256   4.334   2.263 -0.2447  0.1886  0.9119
   16UNK    C31   80   3.335   4.234   2.322  0.0159 -0.2246  0.0979
   16UNK    H32   81   3.277   4.440   2.263 -1.1728  0.3909  1.9836
   16UNK    H33   82   3.420   4.259   2.385 -0.9173 -0.8751  1.6446
   17UNK     H0   83   2.319   4.049   1.414 -2.0572 -0.9849 -0.1509
   17UNK     H1   84   2.532   4.123   1.509 -0.2989 -0.6691 -2.0017
   17UNK     C2   85   2.383   3.974   1.459 -1.0108 -0.0905 -0.1040
   17UNK     C3   86   2.503   4.018   1.521  0.4743 -0.6670  0.5532
   17UNK     C4   87   2.347   3.840   1.443 -0.3163  0.2797 -0.2501
   17UNK     H5   88   2.254   3.814   1.393 -0.9763  2.9718 -0.6163
   17UNK     N6   89   2.582   3.925   1.569 -0.2210  0.1693 -0.3391
   17UNK     C7   90   2.434   3.743   1.504 -0.5822 -0.3113  0.9574
   17UNK     C8   91   2.549   3.792   1.564  0.3557  0.0937  0.4103
   17UNK     H9   92   2.279   3.577   1.329 -0.6844  2.1742  0.9736
   17UNK    C10   93   2.397   3.609   1.507 -0.0767 -0.3569 -0.3343
   17UNK    N11   94   2.308   3.545   1.420 -0.1159  0.1236  0.1385
   17UNK    H12   95   2.626   3.725   1.602 -0.4773 -2.7374 -2.4202
   17UNK    H13   96   2.135   3.418   1.249 -1.4148  0.7421  0.6028
   17UNK    N14   97   2.439   3.530   1.610 -0.3094  0.2432  0.1716
   17UNK    C15   98   2.296   3.422   1.475  0.0593 -0.6570 -0.3269
   17UNK    C16   99   2.146   3.327   1.307 -0.4889  0.2795 -0.2700
   17UNK    H17  100   2.026   3.222   1.162  0.0463  0.9153 -0.1176
   17UNK    C18  101   2.229   3.313   1.419 -0.6492  0.2028  0.4216
   17UNK    C19  102   2.388   3.412   1.580  0.3228 -0.4098  0.2817
   17UNK    C20  103   2.090   3.210   1.249 -0.4090  0.1680  0.1212
   17UNK    C21  104   2.402   3.284   1.644  0.0271 -0.7595 -0.1487
   17UNK    C22  105   2.259   3.183   1.474  0.2446 -0.6498  0.1381
   17UNK    C23  106   2.124   3.085   1.305  0.1836  0.0470 -0.6183
   17UNK    H24  107   2.509   3.349   1.819 -0.8109  0.0003  0.1979
   17UNK    C25  108   2.340   3.167   1.589 -0.1712  0.0907 -0.3118
   17UNK    C26  109   2.480   3.264   1.758  0.6152 -0.3587 -0.0134
   17UNK    N27  110   2.209   3.074   1.415 -0.3122  0.4880  0.1358
   17UNK    H28  111   2.088   2.996   1.253  1.1475  0.4116 -1.9695
   17UNK    N29  112   2.353   3.045   1.646 -0.3168 -0.1657  0.1286
   17UNK    C30  113   2.508   3.135   1.804 -0.6929 -1.2190  0.2552
   17UNK    C31  114   2.432   3.033   1.751 -0.5796 -1.1501 -0.8004
   17UNK    H32  115   2.566   3.106   1.891 -1.5176  1.3972  1.7884
   17UNK    H33  116   2.436   2.934   1.796 -0.8957 -0.7850  0.0534
   18UNK     H0  117   1.984   1.651   2.464 -0.2934 -0.1572 -0.4899
   18UNK     H1  118   2.056   1.772   2.672  0.0875 -1.3368 -0.1601
   18UNK     C2  119   2.045   1.741   2.458 -0.1622 -0.2064  0.0797
   18UNK     C3  120   2.080   1.814   2.575 -0.2120  1.0353  0.7167
   18UNK     C4  121   2.077   1.788   2.333 -0.3713 -0.0182  0.5198
   18UNK     H5  122   2.037   1.738   2.244 -1.6980 -1.2612  1.7545
   18UNK     N6  123   2.144   1.933   2.564  0.1727 -0.0435 -0.4462
   18UNK     C7  124   2.144   1.907   2.319 -0.8880  0.3544 -0.5852
   18UNK     C8  125   2.181   1.971   2.439 -0.0929  0.7932  0.2292
   18UNK     H9  126   2.158   1.798   2.054  0.9988 -0.1687 -0.1223
   18UNK    C10  127   2.171   1.964   2.189 -0.1190 -1.5713 -0.0633
   18UNK    N11  128   2.184   1.893   2.072 -0.3798  0.2005  0.0597
   18UNK    H12  129   2.233   2.066   2.436 -0.8171  1.1756 -1.6265
   18UNK    H13  130   2.239   1.763   1.841  1.6595 -1.5340  0.4990
   18UNK    N14  131   2.187   2.097   2.174  0.0343 -0.5285  0.4657
   18UNK    C15  132   2.230   1.989   1.983 -0.1279  0.2179  0.2620
   18UNK    C16  133   2.295   1.844   1.795  0.1646 -0.8315 -0.1482
   18UNK    H17  134   2.349   1.742   1.615 -1.6335 -0.1775  0.8099
   18UNK    C18  135   2.280   1.972   1.852 -0.0990 -0.6313  0.6321
   18UNK    C19  136   2.217   2.110   2.041  0.2039 -0.4171  0.4586
   18UNK    C20  137   2.343   1.839   1.663  0.2337  0.4667 -0.1699
   18UNK    C21  138   2.259   2.225   1.974 -0.5747  0.2001  0.1142
   18UNK    C22  139   2.314   2.088   1.776 -0.3383 -0.0809 -0.0545
   18UNK    C23  140   2.375   1.955   1.601  0.1402 -0.3539  0.3816
   18UNK    H24  141   2.194   2.364   2.132  1.3285  2.9697  0.2637
   18UNK    C25  142   2.304   2.215   1.839 -0.1974 -0.3507  0.0974
   18UNK    C26  143   2.237   2.348   2.034  0.4559 -0.0521  0.2793
   18UNK    N27  144   2.356   2.080   1.650 -0.1338  0.5609  0.2444
   18UNK    H28  145   2.410   1.943   1.498 -0.1757  0.6464  0.1428
   18UNK    N29  146   2.342   2.327   1.773 -0.6830 -0.2307  0.5848
   18UNK    C30  147   2.264   2.463   1.959  0.3342 -0.2426  0.5895
   18UNK    C31  148   2.317   2.449   1.827 -0.1298  0.0489 -0.3020
   18UNK    H32  149   2.250   2.560   2.005  0.2731 -0.8736  1.9539
   18UNK    H33  150   2.331   2.542   1.772  0.9705  0.5890  0.8399
   19UNK     H0  151   4.388   2.997   1.960  1.4128 -3.9301 -4.7850
   19UNK     H1  152   4.262   2.987   1.742 -1.3066  1.1310  0.2699
   19UNK     C2  153   4.286   2.960   1.959 -0.2378 -0.5962  0.3842
   19UNK     C3  154   4.222   2.942   1.832 -0.6140  0.2166  0.1385
   19UNK     C4  155   4.221   2.932   2.077 -0.4661 -0.6156  0.0537
   19UNK     H5  156   4.271   2.948   2.172 -2.0057 -1.7483  1.0812
   19UNK     N6  157   4.099   2.894   1.828  0.5445 -0.0716 -0.0272
   19UNK     C7  158   4.101   2.865   2.068  0.5694 -0.5303  0.3852
   19UNK     C8  159   4.041   2.853   1.944  0.5820 -0.0939  0.5364
   19UNK     H9  160   3.830   2.799   2.136  0.8512 -1.7416 -2.4052
   19UNK    C10  161   4.036   2.817   2.190  0.0589 -0.1322  0.4854
   19UNK    N11  162   3.901   2.790   2.207 -0.4290 -0.3352 -0.8287
   19UNK    H12  163   3.945   2.805   1.929 -0.0809 -0.3595  4.5988
   19UNK    H13  164   3.626   2.730   2.260 -2.8502  0.5472  1.3011
   19UNK    N14  165   4.110   2.761   2.285  0.4553  0.4134  0.3388
   19UNK    C15  166   3.897   2.704   2.315 -0.1937  0.7665  0.5198
   19UNK    C16  167   3.648   2.665   2.344  0.0459  0.2964  0.4537
   19UNK    H17  168   3.447   2.611   2.387  0.1109  1.1094  1.2036
   19UNK    C18  169   3.784   2.655   2.390 -0.3750  0.1467 -0.0064
   19UNK    C19  170   4.027   2.694   2.363  0.7062  0.2345  0.1636
   19UNK    C20  171   3.552   2.600   2.410  0.3440  0.1372 -0.1814
   19UNK    C21  172   4.053   2.615   2.470 -0.1677 -0.3602 -0.2252
   19UNK    C22  173   3.812   2.580   2.504  0.6659  0.1486 -0.1349
   19UNK    C23  174   3.582   2.528   2.526  0.6940 -0.2192  0.4544
   19UNK    H24  175   4.274   2.643   2.459  3.0029 -2.8911  1.2998
   19UNK    C25  176   3.947   2.564   2.545 -0.0975  0.1918 -0.7734
   19UNK    C26  177   4.190   2.597   2.511 -0.1065  0.4259 -0.3155
   19UNK    N27  178   3.709   2.516   2.571 -0.0583 -0.1881  0.3408
   19UNK    H28  179   3.502   2.478   2.580 -0.1569 -1.3453 -1.6896
   19UNK    N29  180   3.981   2.482   2.657  0.2141 -0.1833  0.5446
   19UNK    C30  181   4.214   2.523   2.625 -0.3991  0.1641 -0.4347
   19UNK    C31  182   4.105   2.471   2.696 -0.1276  0.1652  0.5171
   19UNK    H32  183   4.314   2.509   2.663 -1.0816 -3.0657  0.4965
   19UNK    H33  184   4.117   2.417   2.790  0.5931 -1.2481 -0.3517
   20UNK     H0  185   3.380   4.577   3.087  0.1418  0.0111  1.2824
   20UNK     H1  186   3.504   4.804   3.038  2.9851  0.6904 -0.4898
   20UNK     C2  187   3.449   4.592   3.005 -0.0256 -0.1591  1.1109
   20UNK     C3  188   3.504   4.719   2.971  0.4289 -0.2127  0.5575
   20UNK     C4  189   3.465   4.479   2.920 -0.1069  1.0839 -0.5011
   20UNK     H5  190   3.437   4.379   2.950 -0.3674  1.8637  2.0422
   20UNK     N6  191   3.572   4.735   2.855  0.2042 -0.1872 -0.3881
   20UNK     C7  192   3.548   4.493   2.811  0.3111 -0.8996 -0.1635
   20UNK     C8  193   3.597   4.626   2.778 -0.4473 -0.7505 -0.2711
   20UNK     H9  194   3.736   4.442   2.583  0.2476  0.1199 -0.1237
   20UNK    C10  195   3.574   4.385   2.721  0.3532  0.8480  0.7537
   20UNK    N11  196   3.665   4.380   2.620  0.0928  0.2151 -0.2564
   20UNK    H12  197   3.649   4.646   2.685  2.0403  0.9052  1.3534
   20UNK    H13  198   3.811   4.409   2.397 -1.0348  1.0285 -0.6074
   20UNK    N14  199   3.514   4.263   2.737 -0.6759  0.5221  0.2568
   20UNK    C15  200   3.644   4.263   2.553 -0.7479 -0.2996 -0.2898
   20UNK    C16  201   3.767   4.323   2.347 -0.1542  0.4730 -0.4501
   20UNK    H17  202   3.889   4.338   2.177  0.8254 -0.4655  0.0225
   20UNK    C18  203   3.691   4.230   2.420  0.0614 -0.0133 -0.5758
   20UNK    C19  204   3.556   4.195   2.628 -0.3583 -0.4259  0.3807
   20UNK    C20  205   3.810   4.281   2.223  0.5566  0.5205  0.8097
   20UNK    C21  206   3.523   4.068   2.582  0.0606  0.1266 -0.8498
   20UNK    C22  207   3.646   4.107   2.365 -0.4741  0.1754  0.0818
   20UNK    C23  208   3.762   4.165   2.165 -0.4647 -0.6320  0.8588
   20UNK    H24  209   3.411   4.031   2.757 -0.4360  0.3069 -0.0992
   20UNK    C25  210   3.571   4.025   2.453  0.0599  0.3824  0.0846
   20UNK    C26  211   3.456   3.985   2.669  0.1609 -0.4726  0.5904
   20UNK    N27  212   3.685   4.078   2.235 -0.0208  0.0730 -0.2742
   20UNK    H28  213   3.799   4.130   2.069  1.0071  1.8074  0.4449
   20UNK    N29  214   3.540   3.900   2.417 -0.1468 -0.2764  0.1267
   20UNK    C30  215   3.433   3.853   2.626 -0.5244  0.0667 -0.0941
   20UNK    C31  216   3.474   3.811   2.500 -0.1158 -0.3058 -0.3691
   20UNK    H32  217   3.371   3.785   2.684 -1.9876  1.5968  0.2156
   20UNK    H33  218   3.450   3.719   2.448 -0.6266  0.0811 -0.8352
   21UNK     H0  219   2.997   2.883   2.951 -2.1437  0.9062 -2.4370
   21UNK     H1  220   3.052   3.097   3.025  0.5223 -0.8047 -0.8328
   21UNK     C2  221   2.943   2.917   3.039  0.0566 -0.1151 -0.5784
   21UNK     C3  222   2.970   3.049   3.078  0.2371  0.3743 -0.1736
   21UNK     C4  223   2.840   2.848   3.102  0.5202  0.0581 -0.0921
   21UNK     H5  224   2.806   2.752   3.064  0.3666  0.1992 -0.3144
   21UNK     N6  225   2.913   3.105   3.184 -0.0631  0.3999 -0.7422
   21UNK     C7  226   2.789   2.898   3.226  0.0385 -0.7373 -0.2342
   21UNK     C8  227   2.828   3.024   3.267  0.0315 -0.5540  0.5249
   21UNK     H9  228   2.767   2.633   3.277 -2.5294 -0.7994 -0.6751
   21UNK    C10  229   2.702   2.824   3.315 -0.5329 -0.5004 -0.1476
   21UNK    N11  230   2.714   2.694   3.337 -0.9282  0.0243 -0.0427
   21UNK    H12  231   2.809   3.064   3.367  0.8369 -0.0845  0.4969
   21UNK    H13  232   2.706   2.401   3.345 -0.0167 -2.2620  0.1909
   21UNK    N14  233   2.606   2.882   3.383  0.4694 -0.1941  0.1987
   21UNK    C15  234   2.602   2.663   3.413 -0.5940  1.0330  0.2196
   21UNK    C16  235   2.609   2.409   3.394 -0.0789  0.1247 -0.2025
   21UNK    H17  236   2.580   2.192   3.371 -0.0034 -0.5343 -1.0440
   21UNK    C18  237   2.548   2.533   3.435 -0.0606  0.4722  0.0171
   21UNK    C19  238   2.539   2.779   3.437 -0.0762 -0.3640  0.3468
   21UNK    C20  239   2.542   2.287   3.408 -0.0175 -0.6819 -0.6760
   21UNK    C21  240   2.425   2.772   3.517  0.2361 -0.4637 -0.0327
   21UNK    C22  241   2.422   2.526   3.501  0.1328 -0.4192  0.7925
   21UNK    C23  242   2.427   2.290   3.479  0.2142 -0.4214 -0.2057
   21UNK    H24  243   2.389   2.991   3.521  0.5207 -0.4971  0.5152
   21UNK    C25  244   2.366   2.649   3.548 -0.1428  0.3045 -0.3305
   21UNK    C26  245   2.354   2.891   3.544 -0.2502 -0.3534 -0.0396
   21UNK    N27  246   2.369   2.402   3.528  0.0327 -0.0868 -0.3126
   21UNK    H28  247   2.365   2.202   3.497  0.0559  0.3403  4.1845
   21UNK    N29  248   2.252   2.646   3.620  0.7152  0.3064 -0.7598
   21UNK    C30  249   2.236   2.881   3.611 -0.4173  0.1173 -0.0697
   21UNK    C31  250   2.191   2.757   3.653  0.3822  0.0573  0.4509
   21UNK    H32  251   2.172   2.964   3.638 -0.9751 -0.7676  1.4617
   21UNK    H33  252   2.098   2.742   3.708 -0.5119  1.0113 -0.7440
   22UNK     H0  253   2.985   1.508   2.353 -1.9446 -0.3138 -0.7567
   22UNK     H1  254   2.783   1.494   2.486  1.8776 -0.3897  0.9520
   22UNK     C2  255   2.965   1.587   2.425  0.3290 -0.2636 -0.0744
   22UNK     C3  256   2.844   1.583   2.499  0.1928  1.0075 -0.1930
   22UNK     C4  257   3.054   1.689   2.443 -0.7227 -0.1103  0.3488
   22UNK     H5  258   3.144   1.697   2.382 -1.4427 -0.7092 -0.8137
   22UNK     N6  259   2.812   1.677   2.587 -0.3998  0.1327  0.0985
   22UNK     C7  260   3.011   1.794   2.524 -0.3007  0.1393 -0.0016
   22UNK     C8  261   2.899   1.778   2.603  0.5514 -0.3209  0.5162
   22UNK     H9  262   3.197   1.911   2.363 -1.6917 -1.2883  1.1365
   22UNK    C10  263   3.094   1.906   2.546  0.1333 -0.2186 -0.9181
   22UNK    N11  264   3.184   1.953   2.453 -0.5663  0.3335  0.5713
   22UNK    H12  265   2.871   1.855   2.673 -3.1604 -2.1273  1.2622
   22UNK    H13  266   3.342   2.060   2.277 -0.9424  1.1300 -0.5687
   22UNK    N14  267   3.111   1.964   2.669  0.2460  0.0369  0.1379
   22UNK    C15  268   3.266   2.042   2.524 -0.6330  0.5455 -0.9561
   22UNK    C16  269   3.415   2.102   2.346 -1.1125  0.1449  0.2368
   22UNK    H17  270   3.569   2.161   2.205  0.4917  0.0583  0.0156
   22UNK    C18  271   3.379   2.111   2.478  0.0957  0.1940 -0.4833
   22UNK    C19  272   3.214   2.052   2.653  0.0785 -0.2564  0.1120
   22UNK    C20  273   3.538   2.158   2.309  0.8844  0.0287  0.1340
   22UNK    C21  274   3.284   2.131   2.740 -0.2481 -0.3171  0.2400
   22UNK    C22  275   3.458   2.181   2.567  0.1787  0.0055  0.5699
   22UNK    C23  276   3.614   2.220   2.405 -0.3266  0.8488  0.0763
   22UNK    H24  277   3.140   2.103   2.901 -1.0688  2.6037  0.8522
   22UNK    C25  278   3.407   2.191   2.696 -0.6615 -0.2490 -0.1534
   22UNK    C26  279   3.233   2.148   2.867  0.0570  0.0484  0.3413
   22UNK    N27  280   3.575   2.233   2.531 -0.0896  0.2416  0.3012
   22UNK    H28  281   3.703   2.278   2.382  0.1304  0.3190  0.4865
   22UNK    N29  282   3.485   2.258   2.788 -0.3041 -0.2705 -0.2559
   22UNK    C30  283   3.303   2.231   2.953  0.0494  0.5035 -0.0267
   22UNK    C31  284   3.427   2.287   2.912  0.0840  0.5328  0.4768
   22UNK    H32  285   3.257   2.246   3.050 -0.0908  0.2584 -0.0538
   22UNK    H33  286   3.482   2.350   2.982  4.0109  0.7977 -2.4793
   23UNK     H0  287   2.207   1.405   2.831  1.0362 -0.8972 -0.6263
   23UNK     H1  288   2.458   1.443   2.843  1.4417  1.3598 -0.6466
   23UNK     C2  289   2.251   1.503   2.851  0.5708 -0.7806 -0.1711
   23UNK     C3  290   2.389   1.522   2.872  0.0594  0.0233 -0.1210
   23UNK     C4  291   2.165   1.613   2.864  0.6147  0.2439  0.3455
   23UNK     H5  292   2.057   1.602   2.872  0.5894 -0.1009 -0.4116
   23UNK     N6  293   2.445   1.647   2.889  0.3960  0.1552 -0.1911
   23UNK     C7  294   2.219   1.735   2.899  0.6012  0.4075  0.9866
   23UNK     C8  295   2.359   1.751   2.913  0.3783 -0.1006 -0.1450
   23UNK     H9  296   1.935   1.802   2.904  0.2338 -2.5306  1.4182
   23UNK    C10  297   2.146   1.854   2.934 -0.1130  0.4832 -0.3310
   23UNK    N11  298   2.003   1.863   2.947 -1.0886  0.2164 -0.1391
   23UNK    H12  299   2.410   1.844   2.939  0.4307  0.0327 -0.7227
   23UNK    H13  300   1.727   1.862   2.999  1.2805 -0.3259 -1.9476
   23UNK    N14  301   2.205   1.965   2.981 -0.4649 -0.3951  0.2001
   23UNK    C15  302   1.982   1.973   3.017  0.2985  0.0618 -0.4784
   23UNK    C16  303   1.738   1.961   3.043  0.9759 -0.9806 -0.3049
   23UNK    H17  304   1.522   1.987   3.083 -0.4238 -0.0089 -0.9209
   23UNK    C18  305   1.863   2.028   3.065 -0.1248 -0.7635  1.3219
   23UNK    C19  306   2.102   2.038   3.031 -0.0419 -0.0386  0.6907
   23UNK    C20  307   1.621   2.032   3.089 -0.6285  0.3624 -0.1337
   23UNK    C21  308   2.116   2.153   3.100 -0.3411  0.2021 -0.2668
   23UNK    C22  309   1.873   2.152   3.126  0.1816 -0.2975 -0.3692
   23UNK    C23  310   1.634   2.159   3.147 -0.2182  0.8678  0.3793
   23UNK    H24  311   2.333   2.165   3.085  0.7178  0.9037  0.0075
   23UNK    C25  312   1.998   2.218   3.141  0.4845  0.4654 -0.3839
   23UNK    C26  313   2.240   2.210   3.115  0.0371 -0.4078 -0.0607
   23UNK    N27  314   1.759   2.218   3.159 -0.3753 -0.8297 -0.4237
   23UNK    H28  315   1.549   2.223   3.171 -1.2150  0.3717 -1.6503
   23UNK    N29  316   2.006   2.341   3.206 -1.1590  0.1498 -0.4263
   23UNK    C30  317   2.244   2.333   3.179  0.7708  0.1022 -0.3279
   23UNK    C31  318   2.129   2.397   3.227  0.2796 -0.5119  0.6755
   23UNK    H32  319   2.341   2.379   3.198  1.6321 -1.2173 -1.4041
   23UNK    H33  320   2.140   2.492   3.279 -0.2108 -0.1474  0.1405
   24UNK     H0  321   1.652   3.806   2.703 -0.5318 -0.0454 -1.1306
   24UNK     H1  322   1.730   3.669   2.532  0.8203 -0.2380 -0.8391
   24UNK     C2  323   1.758   3.784   2.698 -0.5053 -0.1925 -0.0796
   24UNK     C3  324   1.806   3.698   2.605  0.0955  0.1523 -0.2225
   24UNK     C4  325   1.854   3.843   2.777  0.0675 -1.0115 -0.1963
   24UNK     H5  326   1.816   3.920   2.844  0.1486 -1.5962  0.5352
   24UNK     N6  327   1.933   3.667   2.580 -0.5768 -0.3752  0.3027
   24UNK     C7  328   1.991   3.812   2.769 -0.1870 -0.2224 -0.2542
   24UNK     C8  329   2.026   3.726   2.667 -0.2611  0.4382 -0.3491
   24UNK     H9  330   2.263   3.742   2.845  1.7621  1.1443  0.6207
   24UNK    C10  331   2.093   3.876   2.860  0.4520 -0.3229 -0.0616
   24UNK    N11  332   2.211   3.816   2.890 -0.1989  0.8368 -0.9581
   24UNK    H12  333   2.127   3.687   2.657 -0.9622 -1.5208 -0.4309
   24UNK    H13  334   2.394   3.657   3.010  0.2637  0.3901 -0.7091
   24UNK    N14  335   2.072   3.989   2.933  0.3119  0.7372  0.0023
   24UNK    C15  336   2.254   3.886   2.998 -0.1273  0.9721 -0.7606
   24UNK    C16  337   2.438   3.737   3.068  0.9404 -0.0825 -0.5512
   24UNK    H17  338   2.622   3.645   3.142  1.2301  1.1244 -0.5444
   24UNK    C18  339   2.365   3.859   3.080 -0.0588 -0.1520  0.4168
   24UNK    C19  340   2.180   3.997   3.009  1.0607 -0.4343  0.1829
   24UNK    C20  341   2.558   3.733   3.140 -0.0632  0.2515  0.6183
   24UNK    C21  342   2.214   4.093   3.097 -0.2561 -0.8543 -0.0779
   24UNK    C22  343   2.416   3.966   3.160  0.0221  0.0246 -0.4525
   24UNK    C23  344   2.599   3.842   3.213 -0.3151  0.0839 -0.1710
   24UNK    H24  345   2.039   4.206   3.057 -1.2103 -0.0843  1.0430
   24UNK    C25  346   2.334   4.083   3.169 -0.8084  0.4776 -0.4764
   24UNK    C26  347   2.135   4.206   3.108 -0.8142  0.4467  0.3167
   24UNK    N27  348   2.528   3.957   3.236 -0.7642  0.2142 -0.1860
   24UNK    H28  349   2.698   3.841   3.257 -0.4677 -0.3893  0.1708
   24UNK    N29  350   2.376   4.174   3.257  0.2433 -0.0023  0.6193
   24UNK    C30  351   2.183   4.307   3.192 -0.6852 -0.4266 -0.8205
   24UNK    C31  352   2.299   4.287   3.266 -0.4470  0.7738 -0.0977
   24UNK    H32  353   2.134   4.403   3.206  0.4877  0.2929 -1.5032
   24UNK    H33  354   2.333   4.364   3.335 -0.6666  0.5349  0.2826
   25UNK     H0  355   3.971   4.822   3.490  1.2106 -0.5040  0.2829
   25UNK     H1  356   3.720   4.803   3.502 -0.0102  0.1550  2.0233
   25UNK     C2  357   3.923   4.731   3.456  0.4640  0.2013 -0.5922
   25UNK     C3  358   3.780   4.720   3.466 -0.2642  0.5269  0.6677
   25UNK     C4  359   3.993   4.616   3.418  0.0751 -0.7919 -0.2845
   25UNK     H5  360   4.102   4.616   3.417  0.1041 -0.8885 -2.7052
   25UNK     N6  361   3.711   4.610   3.421  0.4448  0.1866 -0.2570
   25UNK     C7  362   3.925   4.508   3.366 -0.1729 -0.3583  0.1846
   25UNK     C8  363   3.785   4.508   3.372 -0.8662 -0.9714  0.0536
   25UNK     H9  364   4.191   4.413   3.406  0.6482  0.1820  0.1372
   25UNK    C10  365   4.000   4.389   3.311 -0.2333 -0.0940 -0.5670
   25UNK    N11  366   4.135   4.362   3.338  0.3107  0.2580  0.3527
   25UNK    H12  367   3.720   4.428   3.336 -3.8103  0.5464  1.5781
   25UNK    H13  368   4.390   4.294   3.401 -1.8423  0.2432  0.3197
   25UNK    N14  369   3.937   4.303   3.227 -0.1335  0.0702  0.7081
   25UNK    C15  370   4.146   4.236   3.274 -0.2480 -0.0338  0.4737
   25UNK    C16  371   4.384   4.202   3.343  0.0860  0.3595 -0.1106
   25UNK    H17  372   4.588   4.139   3.369 -1.0732  1.5577  1.5039
   25UNK    C18  373   4.265   4.161   3.277 -0.1326 -0.4721  0.2616
   25UNK    C19  374   4.029   4.205   3.210 -0.1611 -0.3958 -0.2155
   25UNK    C20  375   4.488   4.107   3.340  0.0389 -0.2937 -0.5100
   25UNK    C21  376   4.023   4.081   3.148  0.1371  0.4232  0.0656
   25UNK    C22  377   4.252   4.031   3.218 -0.7651  0.5786  0.2310
   25UNK    C23  378   4.473   3.974   3.287 -0.2198 -0.0471  0.0522
   25UNK    H24  379   3.816   4.104   3.100  0.7313  1.2068  1.5132
   25UNK    C25  380   4.134   3.993   3.154  1.2646  0.3815  0.5977
   25UNK    C26  381   3.903   4.041   3.084 -0.7669 -0.6260  0.0847
   25UNK    N27  382   4.365   3.940   3.220  0.3474  0.2079  0.2929
   25UNK    H28  383   4.558   3.906   3.285 -0.8195 -0.8420  0.9795
   25UNK    N29  384   4.127   3.876   3.086 -0.0273 -0.2555  0.1754
   25UNK    C30  385   3.896   3.910   3.044  0.0371  0.2237  0.2424
   25UNK    C31  386   4.008   3.837   3.034 -0.1932  0.1583 -0.3147
   25UNK    H32  387   3.801   3.870   3.009 -1.9245  1.6498  3.4917
   25UNK    H33  388   4.011   3.734   2.999  2.3956 -0.8786  2.5611
   26UNK     H0  389   4.110   3.338   1.985  1.7195 -0.3139  0.9846
   26UNK     H1  390   3.941   3.140   2.002 -2.6210 -0.2871  1.5532
   26UNK     C2  391   4.083   3.294   2.080  0.7699 -0.1179  0.8129
   26UNK     C3  392   3.994   3.185   2.085  0.0006  0.3579 -0.3568
   26UNK     C4  393   4.128   3.343   2.200 -0.4455 -0.7311 -0.4758
   26UNK     H5  394   4.185   3.436   2.202 -1.8390  0.3416 -3.9132
   26UNK     N6  395   3.963   3.124   2.206  0.2164 -0.2909 -0.3641
   26UNK     C7  396   4.085   3.295   2.323 -0.0605 -0.5267  0.1736
   26UNK     C8  397   4.002   3.183   2.320 -0.4992 -0.6770  0.0764
   26UNK     H9  398   4.023   3.235   2.583 -1.1493  0.3275 -0.2363
   26UNK    C10  399   4.111   3.369   2.444  0.0521  0.3476  0.3539
   26UNK    N11  400   4.074   3.321   2.567 -0.0950 -0.3086 -0.3714
   26UNK    H12  401   3.967   3.128   2.407 -3.5296  1.3075  0.2437
   26UNK    H13  402   3.995   3.236   2.815 -1.6382  0.6303 -0.2840
   26UNK    N14  403   4.183   3.479   2.446  0.3686  0.4059 -0.4179
   26UNK    C15  404   4.113   3.421   2.652 -0.0383  0.0651  0.2460
   26UNK    C16  405   4.040   3.322   2.864  0.3303 -0.4293 -0.1688
   26UNK    H17  406   3.979   3.251   3.061  1.4347 -0.7661  0.7693
   26UNK    C18  407   4.105   3.426   2.795 -0.4154  0.5510 -0.2594
   26UNK    C19  408   4.183   3.512   2.580 -1.0952  0.4546  0.2263
   26UNK    C20  409   4.031   3.326   3.002  0.0607 -0.9533 -0.7372
   26UNK    C21  410   4.240   3.622   2.643  0.1594  0.4916  0.2328
   26UNK    C22  411   4.163   3.534   2.869 -0.4661  0.6196  0.2033
   26UNK    C23  412   4.105   3.430   3.067  0.3475  0.4048 -0.4567
   26UNK    H24  413   4.316   3.715   2.457  0.0226 -1.2614 -0.8168
   26UNK    C25  414   4.234   3.632   2.790 -0.6483 -0.5519 -0.5856
   26UNK    C26  415   4.304   3.717   2.565 -0.5974 -0.1532 -0.8863
   26UNK    N27  416   4.165   3.538   3.006  0.4156  0.2946  0.4238
   26UNK    H28  417   4.113   3.427   3.176  1.9225  0.5206 -0.5489
   26UNK    N29  418   4.271   3.752   2.850  0.0877  0.6155  0.5427
   26UNK    C30  419   4.335   3.836   2.632 -1.0965 -0.6863 -0.2602
   26UNK    C31  420   4.309   3.849   2.768  0.1103 -0.3183  0.3415
   26UNK    H32  421   4.373   3.916   2.569  3.4930  0.0291  2.8905
   26UNK    H33  422   4.331   3.944   2.817 -0.2256  0.7763 -1.5395
   27UNK     H0  423   3.110   4.530   3.242 -1.0269  1.2735 -2.0370
   27UNK     H1  424   3.306   4.378   3.239 -0.8784  1.0498  0.6611
   27UNK     C2  425   3.109   4.442   3.179 -0.4170 -0.0694 -0.2435
   27UNK     C3  426   3.216   4.352   3.184  0.2023 -0.2174 -0.5753
   27UNK     C4  427   2.982   4.403   3.115 -0.6941 -0.4375 -0.4173
   27UNK     H5  428   2.894   4.467   3.125 -0.7771 -0.5472 -0.4380
   27UNK     N6  429   3.206   4.233   3.132  0.6708 -0.4957  0.3323
   27UNK     C7  430   2.978   4.278   3.055 -0.0793  0.4973  0.9193
   27UNK     C8  431   3.097   4.198   3.060 -0.0163 -0.2214 -0.3790
   27UNK     H9  432   2.721   4.389   2.982  0.0261  0.4235  1.9540
   27UNK    C10  433   2.854   4.216   3.005 -0.0007 -0.4555 -0.3877
   27UNK    N11  434   2.742   4.291   2.975 -0.4819  0.3987  0.2042
   27UNK    H12  435   3.096   4.094   3.026  2.7562 -0.1483 -0.9193
   27UNK    H13  436   2.498   4.400   2.926  1.1387  1.4178 -2.1607
   27UNK    N14  437   2.853   4.097   2.954  0.3416 -0.0895 -0.3593
   27UNK    C15  438   2.657   4.194   2.915 -0.4256 -0.8814 -1.3634
   27UNK    C16  439   2.452   4.317   2.872  0.6112  0.3976 -0.2562
   27UNK    H17  440   2.255   4.402   2.813 -1.5283 -2.1510 -4.3958
   27UNK    C18  441   2.526   4.198   2.865  0.4162 -0.6215  0.1792
   27UNK    C19  442   2.726   4.079   2.911 -0.2671  0.3641 -0.2102
   27UNK    C20  443   2.315   4.312   2.827 -0.3778 -0.9351  0.7437
   27UNK    C21  444   2.680   3.960   2.855 -0.1477 -0.2006  1.0957
   27UNK    C22  445   2.469   4.087   2.793 -0.6356  0.1582  0.0654
   27UNK    C23  446   2.264   4.196   2.766 -0.3521  0.4396  0.1042
   27UNK    H24  447   2.851   3.830   2.880  0.7930  1.7123 -2.0683
   27UNK    C25  448   2.549   3.964   2.795  0.1260 -0.0516  0.0320
   27UNK    C26  449   2.747   3.835   2.847  0.3190  0.6429 -0.8274
   27UNK    N27  450   2.344   4.085   2.743 -0.3845  0.0541 -0.2938
   27UNK    H28  451   2.161   4.196   2.732 -0.6046 -0.1983  0.8447
   27UNK    N29  452   2.496   3.848   2.749 -0.2221 -0.0546 -0.0069
   27UNK    C30  453   2.688   3.723   2.794 -0.6133  0.0818  0.1966
   27UNK    C31  454   2.557   3.731   2.745  0.1232 -0.3998 -0.1875
   27UNK    H32  455   2.728   3.623   2.806 -0.4019 -0.2050 -2.3786
   27UNK    H33  456   2.500   3.642   2.718  0.1567 -0.3240 -0.5062
   28UNK     H0  457   4.401   2.378   3.723 -2.2070 -2.2200  1.4363
   28UNK     H1  458   4.347   2.583   3.818  2.0657  2.8542 -2.0430
   28UNK     C2  459   4.323   2.435   3.672 -0.1935 -0.5720  0.0508
   28UNK     C3  460   4.283   2.550   3.736  0.3681 -0.1535  0.3077
   28UNK     C4  461   4.267   2.392   3.553 -0.1436 -0.1168  0.6125
   28UNK     H5  462   4.312   2.309   3.499  0.4898  0.6370 -0.0428
   28UNK     N6  463   4.185   2.633   3.688  0.0990  0.4727  0.5397
   28UNK     C7  464   4.169   2.477   3.503 -0.4303  0.4473  0.0103
   28UNK     C8  465   4.138   2.605   3.565 -0.1293  0.0632  0.7978
   28UNK     H9  466   4.243   2.309   3.305 -0.7397 -0.3723  1.9268
   28UNK    C10  467   4.104   2.445   3.376 -0.4569  0.7090  0.3734
   28UNK    N11  468   4.152   2.350   3.291 -0.5855 -0.6288 -0.1247
   28UNK    H12  469   4.054   2.663   3.530  0.0183 -0.6378 -0.8262
   28UNK    H13  470   4.233   2.138   3.139  0.1152  1.4330  0.0500
   28UNK    N14  471   4.000   2.507   3.319  0.0549  0.0277 -0.0341
   28UNK    C15  472   4.069   2.339   3.185 -0.0480  0.2268  0.1818
   28UNK    C16  473   4.161   2.149   3.058  0.4751  0.2933 -0.4540
   28UNK    H17  474   4.220   1.980   2.932  0.2208  1.1366  2.6942
   28UNK    C18  475   4.076   2.260   3.071 -0.2108 -0.0534  0.3396
   28UNK    C19  476   3.986   2.443   3.201 -0.7586 -0.0859  0.2812
   28UNK    C20  477   4.156   2.068   2.940 -0.5513  0.9384 -0.2675
   28UNK    C21  478   3.886   2.467   3.104  0.4732  0.0523 -0.0401
   28UNK    C22  479   3.981   2.279   2.969 -0.1892 -0.1511  0.0166
   28UNK    C23  480   4.064   2.096   2.843 -0.2689 -0.0949  0.4502
   28UNK    H24  481   3.783   2.626   3.216 -1.8093  0.1856 -0.0082
   28UNK    C25  482   3.883   2.386   2.985 -0.0585  0.0378 -0.3131
   28UNK    C26  483   3.787   2.566   3.126  0.5161  0.4270 -0.1173
   28UNK    N27  484   3.972   2.194   2.858 -0.0675 -0.1710  0.0395
   28UNK    H28  485   4.057   2.039   2.750  1.5344  1.0532 -0.4301
   28UNK    N29  486   3.789   2.402   2.893  0.0846 -0.6500  0.3847
   28UNK    C30  487   3.685   2.576   3.028  0.0168  0.0769 -0.3701
   28UNK    C31  488   3.697   2.499   2.916 -0.1162  0.0023 -0.1748
   28UNK    H32  489   3.603   2.647   3.029  2.7498  3.6008 -2.2226
   28UNK    H33  490   3.621   2.520   2.841 -1.7870 -0.8408  1.2435
   29UNK     H0  491   2.818   1.243   3.245 -0.3179  0.3146  0.4187
   29UNK     H1  492   2.767   1.316   3.000  0.1839  0.5094 -0.4450
   29UNK     C2  493   2.767   1.335   3.219 -0.5256  0.0469 -0.1391
   29UNK     C3  494   2.733   1.369   3.089  0.4862 -0.2890  0.1674
   29UNK     C4  495   2.716   1.420   3.320 -0.3223 -0.2060  0.3224
   29UNK     H5  496   2.715   1.396   3.426  2.4668 -0.3894  0.3660
   29UNK     N6  497   2.674   1.484   3.059  0.0884  0.0363  0.2510
   29UNK     C7  498   2.648   1.538   3.288  0.1002  0.0960 -0.5645
   29UNK     C8  499   2.624   1.565   3.153 -0.8105  0.3747 -0.3915
   29UNK     H9  500   2.414   1.693   3.317 -0.7119 -1.0204  2.3628
   29UNK    C10  501   2.589   1.608   3.403  0.0348  0.7479  0.1068
   29UNK    N11  502   2.491   1.702   3.381  0.5785 -0.1097  0.7771
   29UNK    H12  503   2.568   1.653   3.124 -2.2968 -0.2578  0.4256
   29UNK    H13  504   2.266   1.872   3.359 -0.8994  1.5262  0.4923
   29UNK    N14  505   2.646   1.616   3.523  0.2254 -0.6847  0.2018
   29UNK    C15  506   2.488   1.770   3.500 -0.0962  0.1100 -0.2249
   29UNK    C16  507   2.284   1.903   3.462  0.3437 -0.0118  0.7785
   29UNK    H17  508   2.109   2.043   3.452 -0.1457 -0.1684 -0.7510
   29UNK    C18  509   2.394   1.867   3.539  0.0155  0.0612 -0.5001
   29UNK    C19  510   2.578   1.720   3.586  0.0723 -0.1790  0.4319
   29UNK    C20  511   2.192   2.001   3.507 -0.6238 -0.4327 -0.2293
   29UNK    C21  512   2.585   1.770   3.721 -0.1988 -0.4594 -0.0381
   29UNK    C22  513   2.396   1.924   3.675 -0.3956  0.4400  0.0922
   29UNK    C23  514   2.220   2.062   3.629  0.6686 -0.1766 -0.4698
   29UNK    H24  515   2.760   1.659   3.769 -0.0924 -0.5425  2.0318
   29UNK    C25  516   2.504   1.879   3.761  0.0664 -0.2196  0.2678
   29UNK    C26  517   2.686   1.731   3.805  0.0244  0.3517  0.5869
   29UNK    N27  518   2.313   2.020   3.719  0.4117  0.1020  0.6176
   29UNK    H28  519   2.151   2.140   3.663 -0.4012 -0.5069 -1.8305
   29UNK    N29  520   2.522   1.950   3.874 -0.5046 -0.8726  0.3039
   29UNK    C30  521   2.716   1.807   3.915  0.7593  0.2074 -0.0100
   29UNK    C31  522   2.627   1.911   3.951  0.3758  0.1088  0.0985
   29UNK    H32  523   2.807   1.789   3.972  0.3604 -1.8727  0.0614
   29UNK    H33  524   2.639   1.964   4.045 -1.6641 -0.6812  0.8651
   30UNK     H0  525   1.679   4.226   4.300 -0.4095 -0.3273 -0.0806
   30UNK     H1  526   1.592   4.002   4.319 -0.9427  0.8668 -0.6931
   30UNK     C2  527   1.729   4.151   4.240  0.5682 -0.1739  0.5322
   30UNK     C3  528   1.676   4.021   4.252  0.0252  0.3945  0.3618
   30UNK     C4  529   1.842   4.180   4.154  0.1181  0.6347 -0.5001
   30UNK     H5  530   1.868   4.285   4.139 -2.1056  1.0217 -2.1992
   30UNK     N6  531   1.725   3.919   4.176  1.0787  0.6126  0.2081
   30UNK     C7  532   1.895   4.068   4.080 -0.0054 -0.1601 -0.3765
   30UNK     C8  533   1.835   3.943   4.099  0.4234 -0.1095 -0.7167
   30UNK     H9  534   2.062   4.274   4.001 -1.3684  0.3420 -1.3915
   30UNK    C10  535   1.995   4.072   3.974 -0.1796 -0.1047  1.0332
   30UNK    N11  536   2.070   4.187   3.951 -0.4552 -0.2405 -0.2932
   30UNK    H12  537   1.879   3.856   4.050  2.2656 -0.4793  1.3816
   30UNK    H13  538   2.221   4.411   3.893  3.4121  0.5642  1.6763
   30UNK    N14  539   2.023   3.971   3.893  0.1521 -0.0175 -0.0320
   30UNK    C15  540   2.147   4.154   3.846  0.3603 -0.1192 -0.3398
   30UNK    C16  541   2.265   4.364   3.805 -0.1946 -1.3367  0.6557
   30UNK    H17  542   2.382   4.531   3.763  1.6837 -0.5519  2.2173
   30UNK    C18  543   2.229   4.233   3.769 -0.1011 -0.9569  0.2429
   30UNK    C19  544   2.110   4.028   3.803  0.6679 -0.0742 -0.0708
   30UNK    C20  545   2.357   4.431   3.728 -0.7190  0.8435 -0.5204
   30UNK    C21  546   2.161   3.976   3.683  0.8470 -0.0966 -0.7019
   30UNK    C22  547   2.278   4.180   3.647  0.0893 -0.4272  0.1455
   30UNK    C23  548   2.411   4.372   3.613  0.3347  0.4216 -0.2728
   30UNK    H24  549   2.045   3.793   3.706 -0.0380  0.4853  0.0251
   30UNK    C25  550   2.243   4.052   3.602 -0.0357  0.4628  0.4714
   30UNK    C26  551   2.118   3.847   3.646  0.1894 -0.5966 -0.7217
   30UNK    N27  552   2.370   4.252   3.576  0.1026  0.5559  0.2150
   30UNK    H28  553   2.486   4.427   3.555  0.5380  0.9749  0.4984
   30UNK    N29  554   2.295   3.991   3.494  0.5990  0.5698  0.5141
   30UNK    C30  555   2.161   3.797   3.522 -0.7395  0.3928 -0.2467
   30UNK    C31  556   2.247   3.874   3.447  0.0337  0.4378 -0.2368
   30UNK    H32  557   2.132   3.698   3.489  1.3848  0.2135 -1.7698
   30UNK    H33  558   2.278   3.833   3.351  0.7273 -1.3167  0.6991
   31UNK     H0  559   1.377   2.963   4.222 -0.4115 -0.4863  0.5538
   31UNK     H1  560   1.449   2.799   4.397  1.4849  1.4988  0.3843
   31UNK     C2  561   1.452   2.891   4.191 -0.4355  0.0721 -0.8870
   31UNK     C3  562   1.488   2.796   4.295 -0.0245  0.6473 -0.1982
   31UNK     C4  563   1.498   2.884   4.065  0.9924  0.4777  0.7159
   31UNK     H5  564   1.463   2.956   3.991  0.2243  0.1116  0.7057
   31UNK     N6  565   1.574   2.701   4.262 -0.8322 -0.5493  0.3255
   31UNK     C7  566   1.592   2.788   4.034 -0.0310 -1.0722 -0.3621
   31UNK     C8  567   1.630   2.699   4.136 -0.1977  0.6950 -0.5231
   31UNK     H9  568   1.536   2.900   3.782  0.9144  0.2975  0.3160
   31UNK    C10  569   1.661   2.778   3.908  0.7515  0.2034  0.1852
   31UNK    N11  570   1.612   2.834   3.789  0.1023 -0.7031  0.0528
   31UNK    H12  571   1.714   2.630   4.130 -1.4686 -0.9023 -0.4929
   31UNK    H13  572   1.489   2.909   3.563 -0.8123 -1.9320 -0.0149
   31UNK    N14  573   1.759   2.691   3.886  0.3678 -0.3323 -0.4934
   31UNK    C15  574   1.671   2.765   3.691  0.3317  0.3609 -0.9021
   31UNK    C16  575   1.551   2.850   3.495  0.7748 -0.1332 -0.2123
   31UNK    H17  576   1.485   2.900   3.284  0.0768 -0.2067  0.3049
   31UNK    C18  577   1.643   2.762   3.554 -0.0203 -0.2650  0.1111
   31UNK    C19  578   1.756   2.682   3.755 -0.2185  0.6025 -0.3184
   31UNK    C20  579   1.544   2.837   3.350  0.8936  0.2162 -0.0055
   31UNK    C21  580   1.841   2.600   3.679  0.2746 -0.4510  0.3936
   31UNK    C22  581   1.716   2.667   3.479 -0.2504 -0.2484 -0.4842
   31UNK    C23  582   1.614   2.738   3.281  0.0688 -0.3362 -0.3653
   31UNK    H24  583   1.963   2.539   3.843  0.4677 -0.1131  0.0572
   31UNK    C25  584   1.816   2.587   3.540  0.2330  1.5230 -1.3291
   31UNK    C26  585   1.944   2.528   3.736  0.2224 -0.0019  0.0888
   31UNK    N27  586   1.692   2.651   3.344 -0.6743  0.6172 -0.4727
   31UNK    H28  587   1.603   2.742   3.173  1.7087  1.0837 -0.5152
   31UNK    N29  588   1.889   2.503   3.464  0.1350 -0.2628 -0.0672
   31UNK    C30  589   2.015   2.431   3.660  0.3790  0.6459  0.1705
   31UNK    C31  590   1.979   2.421   3.528  0.1700 -0.1100 -0.2728
   31UNK    H32  591   2.093   2.368   3.701  0.2516 -0.7374 -1.5697
   31UNK    H33  592   2.023   2.344   3.465  0.4437 -0.1116 -0.0848
   32UNK     H0  593   4.708   2.827   3.766  1.3467  2.7862  1.0769
   32UNK     H1  594   4.488   2.722   3.829  1.2003 -0.3292  1.3831
   32UNK     C2  595   4.614   2.878   3.746 -0.1829 -0.2027  0.0029
   32UNK     C3  596   4.498   2.824   3.793  0.4974 -0.4238  0.9054
   32UNK     C4  597   4.621   3.006   3.686  0.4169 -0.2764 -0.0344
   32UNK     H5  598   4.717   3.043   3.650  1.0042  0.4331  2.0922
   32UNK     N6  599   4.376   2.877   3.759  0.2163 -0.0564 -0.1854
   32UNK     C7  600   4.494   3.070   3.661 -0.2004  0.5249 -0.2906
   32UNK     C8  601   4.379   2.998   3.701  0.4147 -0.1168  0.3534
   32UNK     H9  602   4.677   3.219   3.510 -0.9708 -1.8323 -0.3881
   32UNK    C10  603   4.475   3.194   3.589 -0.0538 -0.3132 -1.0952
   32UNK    N11  604   4.588   3.262   3.530 -0.0214 -0.0150  0.1164
   32UNK    H12  605   4.286   3.052   3.687  0.4224  0.1426  1.1985
   32UNK    H13  606   4.778   3.362   3.389  1.5247 -0.2847 -0.7059
   32UNK    N14  607   4.364   3.267   3.597  0.5169 -0.8656  0.3759
   32UNK    C15  608   4.532   3.366   3.471 -0.1188 -0.2153 -0.1047
   32UNK    C16  609   4.721   3.439   3.338  0.2855 -0.5383  0.2463
   32UNK    H17  610   4.874   3.542   3.214 -0.2200 -2.7629 -1.0772
   32UNK    C18  611   4.590   3.454   3.378  0.0894  0.1314  0.2632
   32UNK    C19  612   4.405   3.369   3.516  0.6194 -0.5726 -0.0512
   32UNK    C20  613   4.771   3.538   3.247  0.0572 -0.0340  0.4236
   32UNK    C21  614   4.315   3.461   3.462  0.8018  0.1831  0.2011
   32UNK    C22  615   4.504   3.555   3.325  0.5935 -0.3060  0.1086
   32UNK    C23  616   4.682   3.633   3.196 -0.4524 -0.7825 -0.7355
   32UNK    H24  617   4.134   3.389   3.576 -2.3473  0.7662  0.7492
   32UNK    C25  618   4.364   3.556   3.363 -0.1983  0.3179 -0.5342
   32UNK    C26  619   4.176   3.459   3.505  0.0561 -0.7241  0.5675
   32UNK    N27  620   4.554   3.644   3.238  0.1259 -0.3507  0.2568
   32UNK    H28  621   4.720   3.721   3.145  2.3798  0.1538  2.6158
   32UNK    N29  622   4.281   3.643   3.305  0.2785 -0.0946  0.1791
   32UNK    C30  623   4.100   3.565   3.452  0.0135 -0.3408 -0.4467
   32UNK    C31  624   4.152   3.651   3.352 -0.2372  0.0248 -0.0080
   32UNK    H32  625   3.998   3.577   3.488 -0.2055 -0.4146 -1.0178
   32UNK    H33  626   4.093   3.739   3.326  1.3729  1.6799  1.6906
   33UNK     H0  627   3.232   2.954   4.257  2.1358 -2.0919 -0.3394
   33UNK     H1  628   3.318   3.068   4.030 -0.8467  1.7305  0.0917
   33UNK     C2  629   3.189   2.938   4.158  0.2894  0.0236  0.0620
   33UNK     C3  630   3.244   2.989   4.037  0.1945  0.7304  0.0372
   33UNK     C4  631   3.109   2.825   4.152  0.0455  0.4111  0.9593
   33UNK     H5  632   3.085   2.774   4.245 -1.7340 -3.3803 -1.3105
   33UNK     N6  633   3.188   2.951   3.917 -0.1983  0.4739  0.5405
   33UNK     C7  634   3.054   2.788   4.028  0.5693  0.4226 -0.5315
   33UNK     C8  635   3.098   2.855   3.917 -0.5208  0.0645 -0.4220
   33UNK     H9  636   2.850   2.714   4.194  1.4336 -0.7572  0.7893
   33UNK    C10  637   2.966   2.671   4.021  0.2954  0.0211  0.5528
   33UNK    N11  638   2.866   2.654   4.115  0.7532 -0.1092  0.1442
   33UNK    H12  639   3.070   2.820   3.818  1.4053  0.0672 -1.0006
   33UNK    H13  640   2.675   2.587   4.307 -2.0314  0.3967  2.1273
   33UNK    N14  641   2.962   2.589   3.915  0.5336  0.1983 -0.0814
   33UNK    C15  642   2.798   2.543   4.061  0.8908  0.2308 -0.2819
   33UNK    C16  643   2.642   2.504   4.246  0.4959  0.5103  0.4566
   33UNK    H17  644   2.499   2.443   4.394  1.3509  0.9151  0.8728
   33UNK    C18  645   2.694   2.471   4.118 -0.5980 -0.7702 -0.4946
   33UNK    C19  646   2.849   2.516   3.939 -0.3415 -0.0887  0.2226
   33UNK    C20  647   2.536   2.422   4.294  0.0773  0.4009  0.4827
   33UNK    C21  648   2.800   2.414   3.866  0.3856 -0.3450  0.6610
   33UNK    C22  649   2.646   2.360   4.047  0.0363 -0.0236  1.0715
   33UNK    C23  650   2.489   2.316   4.212  0.7250  0.5641  0.4684
   33UNK    H24  651   2.920   2.447   3.684 -0.2022 -1.0679 -2.4588
   33UNK    C25  652   2.700   2.326   3.915 -0.0688 -0.4107 -0.2353
   33UNK    C26  653   2.842   2.389   3.732  0.8389 -0.6191 -0.0904
   33UNK    N27  654   2.542   2.287   4.090 -0.3592 -0.7652 -0.0433
   33UNK    H28  655   2.407   2.255   4.251 -0.3549  2.0758  0.6317
   33UNK    N29  656   2.644   2.229   3.838 -0.3478  0.7133  0.1350
   33UNK    C30  657   2.789   2.282   3.664 -0.4166  0.0784  0.4124
   33UNK    C31  658   2.700   2.201   3.719  0.4691 -0.3081 -0.4224
   33UNK    H32  659   2.814   2.263   3.560 -0.5866  0.7711  0.2410
   33UNK    H33  660   2.664   2.113   3.665  2.5331 -1.6173  0.2428
   34UNK     H0  661   3.591   4.257   3.140 -1.0177  0.1579  1.8223
   34UNK     H1  662   3.600   4.094   2.966  0.2822  0.2989  0.4225
   34UNK     C2  663   3.545   4.160   3.159 -0.8519 -0.4040 -0.3214
   34UNK     C3  664   3.561   4.062   3.063 -0.1819 -0.0216  0.1297
   34UNK     C4  665   3.491   4.128   3.283 -0.2589  0.0685 -0.0795
   34UNK     H5  666   3.485   4.208   3.356 -0.0395  1.8402 -1.8954
   34UNK     N6  667   3.530   3.932   3.086 -0.0117  0.7715  0.3535
   34UNK     C7  668   3.449   3.994   3.313 -0.5779 -0.2741  0.0121
   34UNK     C8  669   3.480   3.907   3.207  0.4527 -0.2546  0.1650
   34UNK     H9  670   3.400   3.731   3.422 -1.9442  0.1629 -1.0178
   34UNK    C10  671   3.410   3.945   3.451 -0.5661  0.0914  1.0369
   34UNK    N11  672   3.396   3.809   3.486 -0.0313  0.0079 -0.6544
   34UNK    H12  673   3.447   3.803   3.216 -2.5049  0.4768 -1.0745
   34UNK    H13  674   3.375   3.555   3.553 -0.0862  1.8824 -0.2760
   34UNK    N14  675   3.370   4.025   3.555  1.0355 -0.0850  0.2935
   34UNK    C15  676   3.349   3.815   3.617 -0.3807  0.3035 -0.7243
   34UNK    C16  677   3.328   3.578   3.648  0.0246  0.1077  0.2354
   34UNK    H17  678   3.289   3.376   3.705 -1.4735  0.5155  0.1019
   34UNK    C18  679   3.309   3.710   3.697 -0.2686 -0.8613 -0.4432
   34UNK    C19  680   3.340   3.943   3.653  0.4053  0.6137 -0.6671
   34UNK    C20  681   3.274   3.479   3.734  0.1748  0.7784  0.1425
   34UNK    C21  682   3.274   3.984   3.771  0.3439 -0.1301  0.0064
   34UNK    C22  683   3.240   3.734   3.815  0.5504 -0.2081  0.3035
   34UNK    C23  684   3.205   3.516   3.853 -0.3703  0.7895 -0.5424
   34UNK    H24  685   3.280   4.196   3.734  1.5191  0.9326  1.5340
   34UNK    C25  686   3.225   3.877   3.852 -0.0802  0.0597 -0.4083
   34UNK    C26  687   3.254   4.117   3.804  0.9681  0.1699  0.4970
   34UNK    N27  688   3.188   3.642   3.897  0.2333 -0.0889 -0.2066
   34UNK    H28  689   3.163   3.442   3.921  0.1414 -0.5067 -1.5855
   34UNK    N29  690   3.156   3.909   3.965 -0.0831  0.0745 -0.3751
   34UNK    C30  691   3.181   4.143   3.924  0.3108 -0.5134  0.9252
   34UNK    C31  692   3.137   4.037   4.003  1.0762 -0.2255 -0.6565
   34UNK    H32  693   3.171   4.246   3.957  1.1989  0.3195 -1.2431
   34UNK    H33  694   3.078   4.062   4.091  1.0220 -0.7368 -0.5445
   35UNK     H0  695   1.783   2.895   4.586  1.4469  0.4271  0.6264
   35UNK     H1  696   1.841   3.106   4.475 -0.4706  0.3161  0.8250
   35UNK     C2  697   1.830   2.890   4.488 -0.6481  0.0642 -0.4196
   35UNK     C3  698   1.865   3.010   4.428 -0.6980  0.3567  0.6283
   35UNK     C4  699   1.879   2.766   4.446  0.2917 -0.5664 -0.1901
   35UNK     H5  700   1.854   2.681   4.509  0.3204  1.3698  2.5928
   35UNK     N6  701   1.937   3.011   4.309 -0.0691  0.1524  0.0062
   35UNK     C7  702   1.938   2.766   4.324 -0.5515 -0.0332  0.5914
   35UNK     C8  703   1.961   2.889   4.252 -1.0209  0.7776 -0.5488
   35UNK     H9  704   1.914   2.509   4.420  2.0992 -1.6680  0.6743
   35UNK    C10  705   1.988   2.641   4.273 -0.4259 -1.0507 -0.1864
   35UNK    N11  706   1.955   2.519   4.329  0.4993  0.5023  0.1052
   35UNK    H12  707   2.010   2.883   4.155 -0.4041 -0.2943 -0.1955
   35UNK    H13  708   1.890   2.253   4.393  1.7175  1.8480  0.6758
   35UNK    N14  709   2.067   2.635   4.164  0.3105 -0.2496 -0.5297
   35UNK    C15  710   2.034   2.430   4.252 -0.4130 -0.0089  0.7126
   35UNK    C16  711   1.958   2.204   4.324 -0.2190 -0.0683  0.0041
   35UNK    H17  712   1.945   1.991   4.383 -0.7625  0.0282 -0.0939
   35UNK    C18  713   2.039   2.292   4.248  0.3139  0.1796  0.3917
   35UNK    C19  714   2.101   2.510   4.159 -0.1154 -0.0271  0.1043
   35UNK    C20  715   1.982   2.066   4.313  0.5353 -0.1694  0.3519
   35UNK    C21  716   2.173   2.450   4.052 -0.5320 -0.5531  0.4601
   35UNK    C22  717   2.124   2.229   4.150  0.1746  0.5009 -0.1328
   35UNK    C23  718   2.084   2.015   4.237 -0.5972 -0.0514  0.4278
   35UNK    H24  719   2.240   2.636   3.955  2.0843  0.0234 -1.3507
   35UNK    C25  720   2.189   2.310   4.051 -0.3514 -0.1295 -0.0815
   35UNK    C26  721   2.239   2.528   3.962  0.3853  0.0363 -0.6286
   35UNK    N27  722   2.155   2.097   4.152  0.5884  0.1158  0.3284
   35UNK    H28  723   2.094   1.907   4.227 -0.4990  0.0335 -0.4471
   35UNK    N29  724   2.273   2.248   3.958  0.0274 -0.3709 -0.0012
   35UNK    C30  725   2.316   2.465   3.862  0.4922 -0.4455 -0.0475
   35UNK    C31  726   2.334   2.327   3.867  0.2829  0.0893  0.0269
   35UNK    H32  727   2.363   2.523   3.783 -2.5574 -0.6557 -2.2027
   35UNK    H33  728   2.388   2.273   3.789 -1.3541 -1.8333  0.1719
   36UNK     H0  729   3.997   3.027   4.536 -0.7346  1.0228  1.7229
   36UNK     H1  730   4.230   3.077   4.463  0.7679  0.3555  0.2125
   36UNK     C2  731   4.021   3.108   4.468  0.2555 -0.3033  0.4198
   36UNK     C3  732   4.150   3.140   4.423 -0.2686 -0.9341  0.1772
   36UNK     C4  733   3.914   3.171   4.404  0.4274 -0.0920 -0.0011
   36UNK     H5  734   3.811   3.142   4.420  0.2158  0.8411  0.4323
   36UNK     N6  735   4.176   3.244   4.340 -0.3725 -0.3691 -0.8873
   36UNK     C7  736   3.938   3.273   4.319  0.8708 -0.5068 -0.2136
   36UNK     C8  737   4.069   3.303   4.283  0.4157  0.3048 -0.6987
   36UNK     H9  738   3.925   3.538   4.214 -0.3307  1.5759  0.8343
   36UNK    C10  739   3.828   3.347   4.257  0.6555 -0.3620  0.5353
   36UNK    N11  740   3.839   3.484   4.217  0.5833 -0.0008  0.1001
   36UNK    H12  741   4.084   3.377   4.204 -1.9828  0.1419 -1.4003
   36UNK    H13  742   3.844   3.754   4.109  0.1574 -0.7088 -0.6158
   36UNK    N14  743   3.699   3.306   4.258  0.0097  0.2323  0.0613
   36UNK    C15  744   3.706   3.514   4.182 -0.1485 -0.2876  0.6015
   36UNK    C16  745   3.738   3.747   4.086 -0.0950 -0.2894  0.3584
   36UNK    H17  746   3.722   3.948   4.003  0.1174 -0.8166  1.5856
   36UNK    C18  747   3.656   3.635   4.123 -0.9396 -0.8396  0.1450
   36UNK    C19  748   3.628   3.410   4.216  0.1971 -0.5546  0.3665
   36UNK    C20  749   3.671   3.858   4.035 -0.4602 -1.0303  0.1404
   36UNK    C21  750   3.487   3.407   4.194  0.2677  0.0778  0.0938
   36UNK    C22  751   3.517   3.638   4.103  0.5370 -0.1419 -0.0673
   36UNK    C23  752   3.537   3.855   4.015  0.1026 -0.5733  0.2917
   36UNK    H24  753   3.458   3.202   4.253  2.7418  1.3862  1.5584
   36UNK    C25  754   3.428   3.529   4.147  0.5569  0.0799 -0.1486
   36UNK    C26  755   3.410   3.292   4.217  0.7455 -0.1392  0.1655
   36UNK    N27  756   3.456   3.749   4.046 -0.2418 -0.1294  0.7691
   36UNK    H28  757   3.490   3.941   3.967  0.3159 -1.7494 -2.2000
   36UNK    N29  758   3.293   3.530   4.128  0.7291 -0.7911  0.0841
   36UNK    C30  759   3.273   3.300   4.203 -0.6381  0.4496  0.9901
   36UNK    C31  760   3.222   3.422   4.164  0.3703 -0.3988  0.2318
   36UNK    H32  761   3.209   3.214   4.222  0.2303 -0.3886  0.2462
   36UNK    H33  762   3.115   3.433   4.154  0.7935  3.8056 -1.8359
   37UNK     H0  763   3.478   2.809   1.661 -1.2652 -0.0254  0.1580
   37UNK     H1  764   3.704   2.745   1.648 -1.4232 -0.3214  0.4394
   37UNK     C2  765   3.551   2.880   1.697 -0.9093 -0.4229  0.2357
   37UNK     C3  766   3.685   2.844   1.690  0.5464  0.1766  0.2487
   37UNK     C4  767   3.524   3.013   1.732  0.0122  0.0201  0.9953
   37UNK     H5  768   3.421   3.048   1.734  0.3254  1.0029  0.8215
   37UNK     N6  769   3.791   2.928   1.713 -0.1368  0.1259  0.1225
   37UNK     C7  770   3.632   3.099   1.767 -0.0753  0.3192  0.7255
   37UNK     C8  771   3.757   3.048   1.754  0.5547  0.4560 -0.3063
   37UNK     H9  772   3.462   3.309   1.701 -2.1960  0.0658  1.9450
   37UNK    C10  773   3.606   3.221   1.830 -0.4127  0.3335  1.1198
   37UNK    N11  774   3.522   3.320   1.782  0.6628 -0.2691  0.0123
   37UNK    H12  775   3.836   3.108   1.799  0.8104  1.4415 -1.9940
   37UNK    H13  776   3.345   3.540   1.711 -0.0382 -0.3508  0.6806
   37UNK    N14  777   3.663   3.256   1.946  0.0191  0.1132  0.0050
   37UNK    C15  778   3.501   3.405   1.892 -0.3832  0.0594 -0.3623
   37UNK    C16  779   3.354   3.584   1.809 -0.4880 -0.1787  0.6439
   37UNK    H17  780   3.211   3.751   1.779 -0.6852  1.6085  1.6168
   37UNK    C18  781   3.443   3.529   1.905  0.4907 -0.1826  0.4109
   37UNK    C19  782   3.592   3.363   1.988  0.7015  0.1446 -0.1784
   37UNK    C20  783   3.281   3.697   1.842  0.4621  0.7810 -0.2780
   37UNK    C21  784   3.619   3.429   2.105  0.4087  0.1621 -0.4713
   37UNK    C22  785   3.466   3.602   2.026  0.3086  0.0687  0.1504
   37UNK    C23  786   3.303   3.763   1.968 -0.6874 -0.7352  0.2355
   37UNK    H24  787   3.737   3.273   2.181 -1.8146 -0.3712 -1.8614
   37UNK    C25  788   3.553   3.550   2.124  0.5603 -0.6218 -0.2500
   37UNK    C26  789   3.698   3.372   2.201  0.4982  0.3214 -0.4332
   37UNK    N27  790   3.398   3.720   2.050 -0.1386  0.3615 -0.3878
   37UNK    H28  791   3.270   3.863   1.993  0.2085 -0.6548  1.1666
   37UNK    N29  792   3.571   3.620   2.242 -0.2207 -0.2466  0.1710
   37UNK    C30  793   3.705   3.436   2.328  0.0868 -0.4876 -0.2148
   37UNK    C31  794   3.640   3.560   2.340  0.0070  0.2361 -0.1108
   37UNK    H32  795   3.766   3.392   2.406  0.6181 -1.1760 -1.0026
   37UNK    H33  796   3.649   3.618   2.432  1.5968  0.8584 -0.6403
   38UNK     H0  797   3.477   2.693   1.980  0.5455  1.6302 -2.5540
   38UNK     H1  798   3.451   2.924   2.062 -0.1056  0.6381  1.4379
   38UNK     C2  799   3.378   2.737   1.991  0.0533  0.0575  0.7259
   38UNK     C3  800   3.362   2.867   2.033  0.4092  0.4489  0.1232
   38UNK     C4  801   3.266   2.663   1.953 -0.8981 -0.3029 -0.5003
   38UNK     H5  802   3.280   2.559   1.924 -0.3134 -0.8991  1.7166
   38UNK     N6  803   3.239   2.925   2.035  0.2482  0.2073  0.3596
   38UNK     C7  804   3.141   2.719   1.953  1.0859  0.1140  1.0065
   38UNK     C8  805   3.134   2.852   1.991  0.7104 -0.3938  0.6467
   38UNK     H9  806   2.910   2.816   1.834 -1.2918 -0.5822  0.3089
   38UNK    C10  807   3.025   2.652   1.899  0.6480  0.0417 -0.0273
   38UNK    N11  808   2.925   2.717   1.837 -0.2350 -0.4307  0.1842
   38UNK    H12  809   3.042   2.910   1.996  1.0794  0.1475  1.3941
   38UNK    H13  810   2.728   2.844   1.701  0.5639 -0.5400  1.1289
   38UNK    N14  811   3.012   2.516   1.896  0.1698  0.5024 -0.4385
   38UNK    C15  812   2.838   2.618   1.799 -0.2312  1.0124  0.0377
   38UNK    C16  813   2.674   2.752   1.680 -0.5420  0.2084  0.5768
   38UNK    H17  814   2.531   2.857   1.554 -1.0748  0.6753  1.7759
   38UNK    C18  815   2.722   2.625   1.722  0.3347 -0.8261  0.4157
   38UNK    C19  816   2.893   2.503   1.833  0.5818  0.3428 -0.4599
   38UNK    C20  817   2.565   2.760   1.590 -0.6727 -0.0254 -0.3787
   38UNK    C21  818   2.823   2.380   1.810  0.1257 -0.1901 -0.8740
   38UNK    C22  819   2.657   2.507   1.675 -0.2744  0.1203 -0.6063
   38UNK    C23  820   2.496   2.643   1.560 -0.2305  0.8375 -0.4921
   38UNK    H24  821   2.977   2.260   1.910 -1.7656  1.0599  2.0810
   38UNK    C25  822   2.704   2.383   1.737 -0.2059 -0.2007 -0.1227
   38UNK    C26  823   2.884   2.260   1.854 -0.3523  0.1575 -0.4405
   38UNK    N27  824   2.538   2.517   1.605  0.0128  0.1147 -0.6410
   38UNK    H28  825   2.401   2.649   1.507 -0.1679  0.3689 -0.6529
   38UNK    N29  826   2.635   2.266   1.720 -0.2576  0.1362 -0.1387
   38UNK    C30  827   2.815   2.140   1.818 -0.2593  0.2050 -0.2389
   38UNK    C31  828   2.687   2.149   1.760  0.2306 -0.1634 -0.6489
   38UNK    H32  829   2.853   2.041   1.840 -2.2191 -0.3278  1.0827
   38UNK    H33  830   2.623   2.062   1.743  1.0388 -1.0204  0.6105
   39DMSO    C1  831   3.067   0.280   0.567 -0.1223 -0.2503  0.2632
   39DMSO    H1  832   3.021   0.337   0.649  0.7483  1.9162 -0.6772
   39DMSO    H2  833   3.080   0.341   0.477  0.2132 -1.4560 -0.5316
   39DMSO    H3  834   3.011   0.194   0.531  0.3744 -0.7089  0.5757
   39DMSO    S1  835   3.226   0.212   0.623  0.2637  0.0289 -0.0096
   39DMSO    C2  836   3.263   0.134   0.474  0.3040  0.3539 -0.5603
   39DMSO    H4  837   3.272   0.206   0.392 -0.9068  0.0506 -0.9813
   39DMSO    H5  838   3.348   0.068   0.493  0.8289  0.8735 -1.0684
   39DMSO    H6  839   3.179   0.066   0.457  0.7402 -0.6877  1.1586
   39DMSO    O1  840   3.202   0.092   0.712  0.1279 -0.0768  0.0293
   40DMSO    C1  841   2.803   1.533   4.904 -0.3782  0.0300  0.6533
   40DMSO    H1  842   2.784   1.631   4.948  2.2380  0.2682  1.4104
   40DMSO    H2  843   2.757   1.445   4.950 -2.2815 -0.4936 -2.0084
   40DMSO    H3  844   2.909   1.519   4.925 -0.4605  0.5501  1.4531
   40DMSO    S1  845   2.789   1.555   4.730  0.3522 -0.1529  0.0825
   40DMSO    C2  846   2.616   1.597   4.733  0.0007  0.0635 -0.7700
   40DMSO    H4  847   2.558   1.519   4.782  0.7684  1.1407  2.0503
   40DMSO    H5  848   2.610   1.692   4.788  0.3804 -0.4230  0.1290
   40DMSO    H6  849   2.579   1.611   4.631 -2.2119  1.0102  0.0854
   40DMSO    O1  850   2.783   1.418   4.673 -0.3155 -0.6264 -0.3805
   41DMSO    C1  851   4.088   1.043   1.682 -0.4546  0.8814  0.2979
   41DMSO    H1  852   4.149   1.089   1.760  2.1248 -1.8140  0.0810
   41DMSO    H2  853   4.130   0.943   1.670 -0.7597  0.9755 -2.0983
   41DMSO    H3  854   4.092   1.083   1.580  2.1741 -3.7817 -1.7177
   41DMSO    S1  855   3.917   1.045   1.738 -0.2728 -0.5558 -0.0093
   41DMSO    C2  856   3.893   1.212   1.791  0.4802  0.2340 -0.4443
   41DMSO    H4  857   3.899   1.276   1.702  1.7954  1.9008  0.7848
   41DMSO    H5  858   3.793   1.219   1.835  1.4210  0.9289  1.6968
   41DMSO    H6  859   3.971   1.226   1.866 -1.4791 -1.5333  2.0973
   41DMSO    O1  860   3.909   0.946   1.844 -0.2151 -0.4541  0.4270
   42DMSO    C1  861   2.607   2.804   2.228  0.2104  0.4180  0.2003
   42DMSO    H1  862   2.635   2.771   2.328 -1.8217 -1.2828  0.2891
   42DMSO    H2  863   2.622   2.911   2.211 -0.7204  0.3102 -1.5850
   42DMSO    H3  864   2.508   2.765   2.203 -0.0848  1.1960  0.1008
   42DMSO    S1  865   2.718   2.735   2.100  0.1521 -0.2521  0.4501
   42DMSO    C2  866   2.775   2.595   2.193  0.2706  0.4349  0.2922
   42DMSO    H4  867   2.828   2.640   2.277 -0.8681  4.1513 -0.7431
   42DMSO    H5  868   2.687   2.539   2.228 -0.0073  1.6590  1.6527
   42DMSO    H6  869   2.843   2.543   2.126 -2.5131  0.4807 -2.8212
   42DMSO    O1  870   2.829   2.838   2.105 -0.0469 -0.8053 -0.1321
   43DMSO    C1  871   2.825   1.079   4.234 -0.2451  0.5147  0.2602
   43DMSO    H1  872   2.818   0.978   4.275  0.6424  0.9207  1.4760
   43DMSO    H2  873   2.746   1.137   4.283  0.8042 -0.4444  3.3437
   43DMSO    H3  874   2.821   1.078   4.125  1.2573 -3.2604  0.0794
   43DMSO    S1  875   2.985   1.122   4.287  0.0884 -0.8354  0.0603
   43DMSO    C2  876   2.961   1.135   4.472  1.4063  0.2419  0.7962
   43DMSO    H4  877   2.953   1.033   4.510 -0.2907  0.9474  2.5214
   43DMSO    H5  878   3.041   1.186   4.525  1.4083 -1.1315  2.1785
   43DMSO    H6  879   2.867   1.190   4.486  0.3409 -1.7672  2.0819
   43DMSO    O1  880   2.997   1.270   4.250  0.4495  0.1067 -0.4514
   44DMSO    C1  881   0.863   3.132   0.983 -0.2143  0.0397  0.1574
   44DMSO    H1  882   0.794   3.198   1.036 -0.0654  0.1120  0.2656
   44DMSO    H2  883   0.968   3.159   1.001 -0.4323  0.3913  0.9248
   44DMSO    H3  884   0.835   3.138   0.878 -0.2753  1.5773  0.2367
   44DMSO    S1  885   0.838   2.973   1.052  0.1903 -0.6071  0.1220
   44DMSO    C2  886   0.926   3.016   1.203 -0.3746  0.1214 -0.7042
   44DMSO    H4  887   0.872   3.099   1.250  1.0697  0.3428  0.6574
   44DMSO    H5  888   0.927   2.933   1.275  0.2971  0.1061 -0.7201
   44DMSO    H6  889   1.031   3.040   1.186  0.2326 -2.6262 -1.3695
   44DMSO    O1  890   0.929   2.886   0.975 -0.2432  0.2607  0.1243
   45DMSO    C1  891   4.962   6.624   3.600  0.6811 -0.1272  0.2928
   45DMSO    H1  892   4.945   6.693   3.683 -2.1372 -0.4553  0.0985
   45DMSO    H2  893   5.039   6.549   3.620 -0.6732 -2.0264 -1.2492
   45DMSO    H3  894   5.002   6.691   3.523  3.7100 -0.1650  1.6760
   45DMSO    S1  895   4.806   6.542   3.558  0.0915 -0.5580  0.2363
   45DMSO    C2  896   4.716   6.693   3.513  0.5331  0.0365  0.3928
   45DMSO    H4  897   4.611   6.670   3.534  1.2218 -2.6164  1.2040
   45DMSO    H5  898   4.736   6.782   3.573 -0.0813  1.4005 -1.3209
   45DMSO    H6  899   4.744   6.716   3.410 -2.5149 -0.1457 -0.5616
   45DMSO    O1  900   4.751   6.520   3.688  0.3055 -0.0891  0.5211
   46DMSO    C1  901   0.137   4.240   1.101 -0.8796  0.0249  0.1731
   46DMSO    H1  902   0.099   4.271   1.199  0.3889  2.6809 -0.0596
   46DMSO    H2  903   0.243   4.264   1.088 -0.6813 -0.8156  0.2114
   46DMSO    H3  904   0.072   4.286   1.025 -0.5656 -1.2912 -0.9328
   46DMSO    S1  905   0.121   4.065   1.091 -0.1622  0.4352 -0.4429
   46DMSO    C2  906   0.157   4.051   0.920  0.3427  0.8375  0.2523
   46DMSO    H4  907   0.254   4.096   0.900  0.7577  0.1606  0.6905
   46DMSO    H5  908   0.139   3.944   0.905 -0.2970  0.9229  0.3468
   46DMSO    H6  909   0.084   4.095   0.852  1.4329 -1.1035 -2.3213
   46DMSO    O1  910  -0.025   4.034   1.093  0.2321  0.4875 -0.1659
   47DMSO    C1  911   1.935   1.772   6.368 -0.3436 -0.3807  0.4972
   47DMSO    H1  912   1.967   1.673   6.404 -0.3740 -1.5222 -2.3658
   47DMSO    H2  913   1.828   1.789   6.376 -0.1124  1.6099 -0.2824
   47DMSO    H3  914   1.962   1.796   6.265  0.9479  0.0446  0.9153
   47DMSO    S1  915   2.028   1.901   6.449  0.0499  0.2327  0.0797
   47DMSO    C2  916   1.927   1.916   6.601 -0.6618 -0.3076  0.6210
   47DMSO    H4  917   1.825   1.939   6.569 -0.1361  1.8293  0.3466
   47DMSO    H5  918   1.929   1.826   6.663 -1.5609 -3.8885 -3.9728
   47DMSO    H6  919   1.958   2.003   6.658 -2.1929 -1.2279  3.0193
   47DMSO    O1  920   1.981   2.014   6.366  0.1725 -0.0254  0.4052
   48DMSO    C1  921   3.645   3.099   1.308  0.3357 -0.2461 -0.3316
   48DMSO    H1  922   3.616   3.152   1.217  0.1683  0.7480  0.2888
   48DMSO    H2  923   3.684   2.999   1.289  0.0830 -0.0173 -2.2841
   48DMSO    H3  924   3.551   3.086   1.361  0.4457  2.1044  0.5510
   48DMSO    S1  925   3.767   3.179   1.405 -0.0802  0.0803  0.0980
   48DMSO    C2  926   3.879   3.218   1.273 -0.3576  0.2880  0.1453
   48DMSO    H4  927   3.838   3.293   1.204  1.0262  1.1803  0.2627
   48DMSO    H5  928   3.976   3.252   1.308 -0.4093  1.1429 -0.5043
   48DMSO    H6  929   3.893   3.124   1.219  0.0353  0.2696  0.2794
   48DMSO    O1  930   3.831   3.053   1.455  0.7970 -0.5274  0.0599
   49DMSO    C1  931   2.887   0.827   3.920 -0.3713 -0.9984  0.2149
   49DMSO    H1  932   2.877   0.722   3.892 -2.7886 -1.5917  2.8574
   49DMSO    H2  933   2.864   0.835   4.026  0.4720 -1.7080  0.4660
   49DMSO    H3  934   2.823   0.890   3.857 -0.3944  0.3008  1.4789
   49DMSO    S1  935   3.056   0.873   3.877  0.3913 -0.1399  0.3504
   49DMSO    C2  936   3.133   0.774   4.014 -0.2157 -0.5091  0.4664
   49DMSO    H4  937   3.131   0.667   3.992  0.1164 -1.0909  2.9624
   49DMSO    H5  938   3.239   0.794   4.025  0.3530 -1.6486 -2.0682
   49DMSO    H6  939   3.084   0.800   4.108  1.2752  3.0597  0.4009
   49DMSO    O1  940   3.066   1.010   3.928  0.2498 -0.2479  0.7095
   50DMSO    C1  941   1.700   4.994   0.068  1.1317  0.6658  0.2741
   50DMSO    H1  942   1.605   5.025   0.024  1.3384  2.2724  0.9089
   50DMSO    H2  943   1.767   4.974  -0.017  1.6675 -0.3441  0.9036
   50DMSO    H3  944   1.679   4.898   0.116 -0.0242  0.0602 -1.3616
   50DMSO    S1  945   1.781   5.111   0.174 -0.2288 -0.3836  0.7406
   50DMSO    C2  946   1.631   5.144   0.265  0.1697  0.0056 -0.0505
   50DMSO    H4  947   1.596   5.055   0.317 -1.0424 -0.2080 -1.1776
   50DMSO    H5  948   1.662   5.225   0.332  0.2570  1.0678 -1.3288
   50DMSO    H6  949   1.565   5.183   0.187  0.2440  0.0420 -0.0946
   50DMSO    O1  950   1.786   5.225   0.082  0.5709  0.0298  0.1069
   51DMSO    C1  951   2.827   0.390   3.944 -0.4104 -0.0909 -0.5477
   51DMSO    H1  952   2.844   0.494   3.914  1.3256 -0.4562 -0.9469
   51DMSO    H2  953   2.854   0.324   3.861  0.8907 -1.4134  0.8733
   51DMSO    H3  954   2.729   0.369   3.988  0.2549 -2.6750 -0.1572
   51DMSO    S1  955   2.958   0.352   4.058 -0.1169  0.2249 -0.3072
   51DMSO    C2  956   2.915   0.470   4.187  0.1430  0.2840 -0.6390
   51DMSO    H4  957   2.983   0.437   4.267 -1.2706 -2.2029 -0.3507
   51DMSO    H5  958   2.945   0.570   4.156 -0.5188 -0.5390 -4.3753
   51DMSO    H6  959   2.810   0.445   4.197  0.6580 -1.9524 -0.1998
   51DMSO    O1  960   3.083   0.395   3.993  0.6259 -0.1817  0.4772
   52DMSO    C1  961   1.159   2.430   3.815  0.0511 -0.8507  0.3660
   52DMSO    H1  962   1.163   2.403   3.709 -0.0870  1.6552 -0.3642
   52DMSO    H2  963   1.186   2.346   3.879 -2.6482 -1.8313  0.3139
   52DMSO    H3  964   1.061   2.469   3.843 -0.4200 -1.2201 -0.7211
   52DMSO    S1  965   1.280   2.563   3.838 -0.0361 -0.0207  0.1263
   52DMSO    C2  966   1.239   2.671   3.692  0.0548 -0.2947  0.5576
   52DMSO    H4  967   1.140   2.716   3.701 -0.2032 -0.8375  0.4356
   52DMSO    H5  968   1.316   2.746   3.671 -0.9958  0.5618 -0.3098
   52DMSO    H6  969   1.236   2.612   3.600 -0.6301  1.7225 -0.7882
   52DMSO    O1  970   1.406   2.491   3.798  0.4231  1.0928  0.6480
   53DMSO    C1  971   0.004   1.863   3.890  0.5514  0.7821 -0.0159
   53DMSO    H1  972   0.063   1.882   3.980  0.1915  0.3916  0.3069
   53DMSO    H2  973  -0.053   1.770   3.903  1.0843  0.4161 -0.2487
   53DMSO    H3  974   0.070   1.841   3.805 -0.1071  1.5757 -0.7475
   53DMSO    S1  975  -0.103   1.996   3.851  0.1472  0.2594 -0.1355
   53DMSO    C2  976   0.005   2.131   3.919 -0.9224 -0.3719  0.5932
   53DMSO    H4  977   0.027   2.118   4.025 -0.2110  0.3350  0.5368
   53DMSO    H5  978   0.098   2.130   3.862 -2.4477 -1.9533 -2.0874
   53DMSO    H6  979  -0.043   2.228   3.902  2.7953  1.6133  0.3831
   53DMSO    O1  980  -0.217   1.985   3.947 -0.2087 -0.0410  0.1995
   54DMSO    C1  981   0.409   0.517   0.722  0.1575  0.1895  0.3407
   54DMSO    H1  982   0.400   0.501   0.614  3.9354  1.5142 -0.3155
   54DMSO    H2  983   0.308   0.508   0.763 -1.2307 -2.6291 -3.1390
   54DMSO    H3  984   0.447   0.618   0.738 -0.5086  0.3385  1.0181
   54DMSO    S1  985   0.518   0.395   0.792 -0.0702  0.1515  0.2320
   54DMSO    C2  986   0.514   0.470   0.950  0.1886 -0.4183 -0.5432
   54DMSO    H4  987   0.599   0.433   1.009  0.2207 -0.6939 -0.7626
   54DMSO    H5  988   0.522   0.578   0.934 -1.4269 -0.3185 -0.8424
   54DMSO    H6  989   0.419   0.442   0.996 -0.7058 -0.2019 -2.1652
   54DMSO    O1  990   0.652   0.415   0.732 -0.0539  0.1774  0.3902
   55DMSO    C1  991   1.210   0.957   0.133 -0.0288 -0.1442 -0.4457
   55DMSO    H1  992   1.296   1.022   0.154 -0.9834  0.7814  0.7524
   55DMSO    H2  993   1.121   1.001   0.179  0.9275 -0.2435  1.6413
   55DMSO    H3  994   1.238   0.854   0.158 -1.4745 -0.7431 -1.1889
   55DMSO    S1  995   1.181   0.974  -0.044 -0.1659 -0.0481 -0.2151
   55DMSO    C2  996   1.038   0.869  -0.053  0.3727  0.3262 -0.4521
   55DMSO    H4  997   0.962   0.911   0.013 -1.5955 -1.8631 -1.1656
   55DMSO    H5  998   1.007   0.853  -0.157  1.1568 -0.7954 -0.5372
   55DMSO    H6  999   1.055   0.772  -0.004 -0.6187  1.4018  2.2190
   55DMSO    O1 1000   1.291   0.880  -0.090  0.3773 -0.1884  0.4194
   56DMSO    C1 1001   2.796   0.879   0.998 -0.4886  0.2466  0.7383
   56DMSO    H1 1002   2.727   0.841   1.074 -0.6856  0.4748  0.6754
   56DMSO    H2 1003   2.743   0.924   0.914  1.8658  1.9222  0.0760
   56DMSO    H3 1004   2.860   0.798   0.963 -1.5277  0.5427 -2.0416
   56DMSO    S1 1005   2.902   1.005   1.071  0.3566  0.0946 -0.2095
   56DMSO    C2 1006   2.978   0.894   1.183 -0.0494  0.0479  0.1905
   56DMSO    H4 1007   3.049   0.831   1.129  1.0689  1.7830 -0.4371
   56DMSO    H5 1008   3.029   0.966   1.246  1.6425 -0.6974 -0.2770
   56DMSO    H6 1009   2.901   0.828   1.226 -2.6731  0.7376 -3.0068
   56DMSO    O1 1010   2.795   1.078   1.156 -0.1975 -0.0609  0.2599
   57DMSO    C1 1011   6.216   1.429   2.911 -0.4298  0.6517  0.4687
   57DMSO    H1 1012   6.143   1.427   2.992  0.3204  0.2557  1.1498
   57DMSO    H2 1013   6.261   1.331   2.891 -1.5261  0.8794 -4.5369
   57DMSO    H3 1014   6.300   1.496   2.929  1.2000 -0.4132 -2.5718
   57DMSO    S1 1015   6.130   1.490   2.768 -0.2267 -0.1174  0.3516
   57DMSO    C2 1016   6.222   1.399   2.654  1.2580  0.4387  0.0940
   57DMSO    H4 1017   6.207   1.292   2.662  1.3347  0.3794 -0.5078
   57DMSO    H5 1018   6.194   1.437   2.555 -2.8248  0.0456  0.9151
   57DMSO    H6 1019   6.329   1.413   2.669  1.1115  0.9629  0.6800
   57DMSO    O1 1020   6.183   1.626   2.742  0.3825  0.2944  0.1214
   58DMSO    C1 1021   3.521   4.398   3.596  1.0099 -0.5034 -0.7231
   58DMSO    H1 1022   3.425   4.415   3.647 -0.4095 -1.5242 -2.8853
   58DMSO    H2 1023   3.589   4.478   3.625 -0.2857  0.5834 -0.5489
   58DMSO    H3 1024   3.493   4.402   3.490 -2.0867  0.3153  0.0318
   58DMSO    S1 1025   3.606   4.243   3.627 -0.0756  0.0370 -0.4568
   58DMSO    C2 1026   3.660   4.280   3.797 -0.0213  0.1424  1.3383
   58DMSO    H4 1027   3.723   4.199   3.835 -2.0847 -1.8431  0.7635
   58DMSO    H5 1028   3.715   4.374   3.806  1.6800 -0.7116  0.4624
   58DMSO    H6 1029   3.573   4.288   3.862 -1.3517  0.7915 -0.4416
   58DMSO    O1 1030   3.738   4.266   3.562  0.4438  0.5473  0.0324
   59DMSO    C1 1031   4.321   2.879   2.641 -0.3670 -0.4739 -0.6327
   59DMSO    H1 1032   4.343   2.941   2.728 -0.3293 -1.0697 -0.2105
   59DMSO    H2 1033   4.273   2.786   2.670 -0.3651 -0.3148 -0.1231
   59DMSO    H3 1034   4.418   2.865   2.592 -0.1176 -1.1867  0.0462
   59DMSO    S1 1035   4.211   2.958   2.527  0.0901  0.0384  0.1614
   59DMSO    C2 1036   4.334   3.075   2.465  0.0220 -0.9368  0.0849
   59DMSO    H4 1037   4.285   3.150   2.401  2.3051  1.3204  0.7935
   59DMSO    H5 1038   4.386   3.117   2.551 -0.7610  1.5801 -0.5785
   59DMSO    H6 1039   4.410   3.023   2.406  1.6181  1.6924 -0.3844
   59DMSO    O1 1040   4.127   3.039   2.618 -0.3264  0.7865 -0.2461
   60DMSO    C1 1041   0.828   2.141   1.392  0.8166 -0.4248  0.2045
   60DMSO    H1 1042   0.915   2.103   1.445  1.3333  1.3619  0.6930
   60DMSO    H2 1043   0.844   2.119   1.286 -0.0461 -1.1457  0.2084
   60DMSO    H3 1044   0.811   2.247   1.409 -1.3390 -0.6863 -0.0316
   60DMSO    S1 1045   0.676   2.058   1.448  0.5433  0.4875  0.2108
   60DMSO    C2 1046   0.571   2.100   1.311  0.2319 -0.2238 -0.0017
   60DMSO    H4 1047   0.470   2.112   1.351  1.0724  1.5551  1.7544
   60DMSO    H5 1048   0.601   2.198   1.273 -0.5392  0.2287  0.5450
   60DMSO    H6 1049   0.582   2.042   1.219 -0.8717  0.0317 -0.3147
   60DMSO    O1 1050   0.632   2.144   1.557  0.4182 -0.1812  0.3558
   61DMSO    C1 1051   1.537   2.958   0.083  1.2740  0.2959 -0.5643
   61DMSO    H1 1052   1.488   3.051   0.114 -2.1934 -1.7452  0.6954
   61DMSO    H2 1053   1.559   2.977  -0.022  0.7809 -0.9251 -0.9108
   61DMSO    H3 1054   1.486   2.862   0.093 -0.1108  0.8182 -2.2849
   61DMSO    S1 1055   1.686   2.929   0.179 -0.2033  0.2364 -0.0672
   61DMSO    C2 1056   1.782   3.045   0.090 -0.4814 -0.1563 -0.3630
   61DMSO    H4 1057   1.736   3.143   0.106 -0.0693 -0.5506  4.6654
   61DMSO    H5 1058   1.882   3.036   0.134 -0.8955  0.3105  0.7121
   61DMSO    H6 1059   1.769   3.030  -0.017 -1.2669  0.3379 -0.3422
   61DMSO    O1 1060   1.725   2.786   0.155  0.5004  0.3516  0.7136
   62DMSO    C1 1061   2.854   3.155   4.113  0.0988  0.0443 -0.3202
   62DMSO    H1 1062   2.794   3.243   4.093  1.5984  1.3153  0.5316
   62DMSO    H2 1063   2.948   3.161   4.058  0.7830 -0.0693  0.7881
   62DMSO    H3 1064   2.800   3.061   4.098  1.0281 -0.9695  2.0827
   62DMSO    S1 1065   2.897   3.166   4.288 -0.1126  0.1020  0.0977
   62DMSO    C2 1066   2.731   3.164   4.343 -0.3495 -0.1080 -1.1514
   62DMSO    H4 1067   2.682   3.075   4.303 -1.0424  0.6998 -2.1435
   62DMSO    H5 1068   2.745   3.170   4.451  2.2783  1.2413 -1.4896
   62DMSO    H6 1069   2.679   3.248   4.297  0.4502  1.7363  1.1343
   62DMSO    O1 1070   2.946   3.301   4.312 -0.5923 -0.6718 -0.0087
   63DMSO    C1 1071   3.512   2.821   3.837 -0.4247  0.0115  0.8877
   63DMSO    H1 1072   3.523   2.712   3.834  0.7525  0.1264  0.3567
   63DMSO    H2 1073   3.590   2.860   3.903  0.4320 -2.9758  1.7985
   63DMSO    H3 1074   3.406   2.844   3.847 -0.0042  2.5389  0.3542
   63DMSO    S1 1075   3.558   2.850   3.663 -0.4413  0.1105  0.0482
   63DMSO    C2 1076   3.462   3.002   3.632 -0.2118  0.5325  0.0059
   63DMSO    H4 1077   3.447   3.057   3.725  2.7764  0.0128  0.9087
   63DMSO    H5 1078   3.526   3.068   3.573  1.8235  0.7700  2.3189
   63DMSO    H6 1079   3.366   2.973   3.588  1.6787 -2.5464 -2.5356
   63DMSO    O1 1080   3.486   2.737   3.596 -0.1404  0.3164 -0.3731
   64DMSO    C1 1081   1.397   2.877   4.722 -0.1959  0.2738  0.2980
   64DMSO    H1 1082   1.313   2.920   4.777  0.1047  2.3760 -0.7476
   64DMSO    H2 1083   1.359   2.819   4.638  0.5909 -0.3820  0.3882
   64DMSO    H3 1084   1.460   2.808   4.778  2.9509  1.6002 -1.3318
   64DMSO    S1 1085   1.487   3.007   4.635 -0.0469 -0.1199  0.2256
   64DMSO    C2 1086   1.429   3.150   4.718  0.6831 -0.1203  0.1594
   64DMSO    H4 1087   1.446   3.137   4.825  1.5813 -1.5222 -0.1254
   64DMSO    H5 1088   1.482   3.236   4.677  1.1537 -0.6149 -0.2828
   64DMSO    H6 1089   1.320   3.149   4.705  0.5551  3.4123  0.0290
   64DMSO    O1 1090   1.409   3.014   4.505  0.0823 -0.8902  0.5383
   65DMSO    C1 1091   4.505   2.633   0.521  0.3184 -0.2759  0.6420
   65DMSO    H1 1092   4.433   2.553   0.542 -0.3708  0.3658  0.7748
   65DMSO    H2 1093   4.569   2.603   0.437 -1.0476 -0.8084 -0.2457
   65DMSO    H3 1094   4.548   2.654   0.619 -2.8813  0.3013  2.0625
   65DMSO    S1 1095   4.388   2.755   0.471  0.1043  0.1912 -0.0072
   65DMSO    C2 1096   4.504   2.891   0.482  0.1500 -0.6513 -0.1591
   65DMSO    H4 1097   4.523   2.895   0.590 -0.7843  0.0426 -0.0051
   65DMSO    H5 1098   4.598   2.877   0.429  0.5886  1.0519  0.1160
   65DMSO    H6 1099   4.447   2.976   0.443 -1.1781 -1.4820 -0.1028
   65DMSO    O1 1100   4.303   2.775   0.591 -0.0851  0.2208 -0.0061
   66DMSO    C1 1101   4.068   1.775   3.400 -0.0343  0.4301 -0.5757
   66DMSO    H1 1102   4.007   1.811   3.483 -0.0901 -0.1168 -0.3770
   66DMSO    H2 1103   4.004   1.720   3.331 -0.1401  0.0994 -0.2132
   66DMSO    H3 1104   4.149   1.713   3.438  1.6937  2.1736 -1.2039
   66DMSO    S1 1105   4.134   1.923   3.316  0.2048  0.0478 -0.2973
   66DMSO    C2 1106   4.284   1.956   3.408  0.0881  0.0852  0.2688
   66DMSO    H4 1107   4.340   1.863   3.403 -1.5725 -0.8585 -2.7445
   66DMSO    H5 1108   4.341   2.022   3.342  1.5033 -1.0890  0.2678
   66DMSO    H6 1109   4.268   1.995   3.509 -2.1476 -2.2550  0.9392
   66DMSO    O1 1110   4.044   2.036   3.361 -0.4488 -0.1030  0.3692
   67DMSO    C1 1111   4.473   0.233   3.621 -0.5257  0.4412  0.1840
   67DMSO    H1 1112   4.390   0.166   3.598 -1.5433  1.7927 -0.2243
   67DMSO    H2 1113   4.560   0.173   3.647 -1.0466  0.0223  1.0098
   67DMSO    H3 1114   4.446   0.302   3.702  1.6251 -1.8219  3.0123
   67DMSO    S1 1115   4.496   0.331   3.473  0.3946 -0.3273  0.0904
   67DMSO    C2 1116   4.605   0.457   3.520  0.1611  0.4184 -0.2177
   67DMSO    H4 1117   4.683   0.391   3.559 -1.1352 -0.0940  1.6614
   67DMSO    H5 1118   4.642   0.515   3.435 -0.4102  0.3893 -0.4922
   67DMSO    H6 1119   4.569   0.519   3.603  1.0051 -1.4376  1.6105
   67DMSO    O1 1120   4.362   0.405   3.457 -0.5050 -0.4978  0.7561
   68DMSO    C1 1121   4.511   2.074   2.682 -0.6022 -0.7095  0.1696
   68DMSO    H1 1122   4.462   2.022   2.765 -1.1755  0.4162  0.5686
   68DMSO    H2 1123   4.571   1.996   2.635 -0.9901 -0.3456 -0.9633
   68DMSO    H3 1124   4.562   2.169   2.701  1.4797 -2.1310  2.3848
   68DMSO    S1 1125   4.375   2.110   2.577  0.1772 -0.2660  0.1818
   68DMSO    C2 1126   4.450   2.186   2.431 -0.3272 -0.1085 -0.5342
   68DMSO    H4 1127   4.379   2.267   2.412 -1.3416 -0.6869  0.6405
   68DMSO    H5 1128   4.554   2.214   2.449 -0.5163  0.3703 -0.1613
   68DMSO    H6 1129   4.449   2.107   2.356  0.3647 -1.4002  0.7885
   68DMSO    O1 1130   4.310   2.225   2.646  0.6838 -0.0110 -0.2635
   69DMSO    C1 1131   0.893   2.257   2.581 -0.4509  1.0457  0.5881
   69DMSO    H1 1132   0.902   2.148   2.590 -1.5105  0.4711 -3.3022
   69DMSO    H2 1133   0.990   2.305   2.569  0.9770 -2.0360 -1.6151
   69DMSO    H3 1134   0.837   2.300   2.664 -0.4227  0.0102  1.1586
   69DMSO    S1 1135   0.787   2.303   2.450 -0.0864 -0.2882 -0.3930
   69DMSO    C2 1136   0.900   2.298   2.313  0.3307 -0.0856 -0.0673
   69DMSO    H4 1137   0.986   2.362   2.333  0.6515 -0.0949 -1.3309
   69DMSO    H5 1138   0.937   2.198   2.291  2.4361  0.6503 -0.1052
   69DMSO    H6 1139   0.854   2.327   2.218  0.6867 -0.7254 -0.4406
   69DMSO    O1 1140   0.785   2.452   2.474 -0.0812 -0.2259 -0.2080
   70DMSO    C1 1141   1.889   1.414   3.732 -0.8097 -0.0460 -0.4528
   70DMSO    H1 1142   1.960   1.340   3.694  2.8583  2.4447  0.9368
   70DMSO    H2 1143   1.955   1.462   3.804  1.1299 -1.8983 -0.8943
   70DMSO    H3 1144   1.797   1.368   3.770 -0.1340  0.6900  2.3408
   70DMSO    S1 1145   1.856   1.529   3.607 -0.1008 -0.2612 -0.5439
   70DMSO    C2 1146   1.822   1.400   3.492 -0.1035  0.4295 -0.3638
   70DMSO    H4 1147   1.816   1.422   3.386  0.1972 -0.6025 -0.6149
   70DMSO    H5 1148   1.897   1.320   3.490 -1.0269 -0.4458 -2.2706
   70DMSO    H6 1149   1.726   1.355   3.519  1.1533 -1.4099  1.3350
   70DMSO    O1 1150   1.998   1.559   3.574  0.1591  0.4693 -0.8552
   71DMSO    C1 1151   1.518   3.044   2.997  0.5950 -0.0149 -0.5934
   71DMSO    H1 1152   1.458   3.117   2.941  2.0562 -0.3727 -2.7607
   71DMSO    H2 1153   1.552   2.971   2.923 -0.1466  1.0170 -2.0016
   71DMSO    H3 1154   1.456   2.997   3.073  2.0382 -0.7795  0.1335
   71DMSO    S1 1155   1.668   3.111   3.071  0.2049 -0.4991 -0.3246
   71DMSO    C2 1156   1.782   3.089   2.938 -0.1366  0.2218 -0.4221
   71DMSO    H4 1157   1.750   2.997   2.889 -1.9094 -0.9188  2.5685
   71DMSO    H5 1158   1.765   3.176   2.875  0.6636  0.8203  0.1797
   71DMSO    H6 1159   1.884   3.088   2.977 -0.2443  1.0687 -0.1010
   71DMSO    O1 1160   1.706   3.001   3.165 -0.0436  0.0459  0.3324
   72DMSO    C1 1161   0.526   1.822   3.979 -0.2790 -0.9244  0.7088
   72DMSO    H1 1162   0.454   1.798   3.901  1.3186 -0.0606 -1.1281
   72DMSO    H2 1163   0.630   1.813   3.945  0.2449  0.1745  1.9176
   72DMSO    H3 1164   0.521   1.771   4.076  2.8949  1.9311  2.6158
   72DMSO    S1 1165   0.508   1.997   4.020 -0.0591  0.3989 -0.4501
   72DMSO    C2 1166   0.330   1.986   4.044 -0.4630 -0.0104  0.2608
   72DMSO    H4 1167   0.304   1.941   4.140 -2.7070 -0.3732 -0.4551
   72DMSO    H5 1168   0.286   2.086   4.049 -2.2640 -0.7163 -0.5267
   72DMSO    H6 1169   0.281   1.934   3.961  0.1128  0.4734 -0.4009
   72DMSO    O1 1170   0.538   2.074   3.899 -0.5656  0.2580  0.5249
   73DMSO    C1 1171   2.998   1.364   0.696 -0.5403  0.6058  0.8846
   73DMSO    H1 1172   3.069   1.283   0.712  1.4759  2.1881  0.3952
   73DMSO    H2 1173   2.943   1.354   0.602  1.5987 -0.4398 -0.3425
   73DMSO    H3 1174   3.053   1.458   0.703  1.5003 -0.4544  0.0860
   73DMSO    S1 1175   2.876   1.363   0.824 -0.4477 -0.1759  0.0731
   73DMSO    C2 1176   2.809   1.197   0.783  0.3660  0.4589 -0.1850
   73DMSO    H4 1177   2.730   1.176   0.855  1.3075 -0.2824  0.6608
   73DMSO    H5 1178   2.754   1.204   0.689  0.3724 -1.1509 -0.3432
   73DMSO    H6 1179   2.892   1.126   0.777  1.0596  1.2964 -0.7818
   73DMSO    O1 1180   2.780   1.461   0.764  0.2125 -0.3295  0.1634
   74DMSO    C1 1181   0.039   4.196   1.897  0.0892 -0.4050  0.6382
   74DMSO    H1 1182   0.118   4.125   1.921 -1.4168 -2.4465 -0.0939
   74DMSO    H2 1183   0.040   4.275   1.972  1.2845  1.9608 -1.6829
   74DMSO    H3 1184  -0.049   4.131   1.891 -1.2190  1.4212 -2.2193
   74DMSO    S1 1185   0.051   4.277   1.741 -0.2915  0.0494 -0.3827
   74DMSO    C2 1186  -0.105   4.368   1.735 -0.4969  0.6630 -0.0413
   74DMSO    H4 1187  -0.113   4.421   1.830  0.1534 -2.3511  1.8492
   74DMSO    H5 1188  -0.095   4.428   1.644 -0.2349 -0.7920 -1.0075
   74DMSO    H6 1189  -0.183   4.291   1.728  0.6813 -0.5735 -0.0362
   74DMSO    O1 1190   0.030   4.174   1.636 -0.1921  0.1626  0.3821
   75DMSO    C1 1191   0.250   1.411   4.201 -0.0853  0.3282  0.0633
   75DMSO    H1 1192   0.327   1.345   4.158 -0.9447  0.0641 -1.1166
   75DMSO    H2 1193   0.176   1.361   4.264 -1.2954  1.1115 -0.7163
   75DMSO    H3 1194   0.204   1.466   4.119  2.9605  1.4855 -1.0209
   75DMSO    S1 1195   0.334   1.545   4.281 -0.3692 -0.0532 -0.1012
   75DMSO    C2 1196   0.188   1.612   4.363  0.2739  0.0492  0.0459
   75DMSO    H4 1197   0.139   1.681   4.293  0.3137 -0.0518 -0.0813
   75DMSO    H5 1198   0.125   1.532   4.400  1.3152 -0.8517 -0.0876
   75DMSO    H6 1199   0.219   1.664   4.454  0.1992 -0.0842  0.1470
   75DMSO    O1 1200   0.348   1.644   4.171  0.3255 -0.2484  0.2487
   76DMSO    C1 1201   1.892   1.263   2.748  0.3774 -0.0309  0.5002
   76DMSO    H1 1202   1.953   1.187   2.697  1.8920  1.8374 -0.6155
   76DMSO    H2 1203   1.950   1.286   2.837  1.3596 -0.3106 -0.0511
   76DMSO    H3 1204   1.794   1.220   2.770 -0.5333  1.3705 -0.6318
   76DMSO    S1 1205   1.858   1.404   2.646 -0.2651  0.6953 -0.1737
   76DMSO    C2 1206   1.834   1.311   2.501 -0.8149  0.6265  0.0432
   76DMSO    H4 1207   1.932   1.270   2.476 -0.8248  1.8563 -2.2423
   76DMSO    H5 1208   1.769   1.225   2.519 -0.4951  0.1932 -0.8321
   76DMSO    H6 1209   1.805   1.367   2.412  0.5406 -1.6365 -1.9662
   76DMSO    O1 1210   1.998   1.461   2.636 -0.0734 -0.7304 -0.2918
   77DMSO    C1 1211   0.293   6.643   2.180 -0.2128  0.2835  0.1716
   77DMSO    H1 1212   0.271   6.599   2.082 -0.5895  0.1183  0.3256
   77DMSO    H2 1213   0.308   6.565   2.255 -1.0523 -0.8239 -0.7801
   77DMSO    H3 1214   0.202   6.696   2.210  0.8321  0.9859  2.3282
   77DMSO    S1 1215   0.426   6.756   2.178 -0.3741 -0.2785  0.0605
   77DMSO    C2 1216   0.548   6.626   2.134 -0.4684 -1.0578  0.5759
   77DMSO    H4 1217   0.506   6.566   2.053  0.5551 -0.6565 -0.2700
   77DMSO    H5 1218   0.643   6.667   2.100 -0.9015 -1.7182 -1.5981
   77DMSO    H6 1219   0.554   6.555   2.216  1.7069 -1.5339  0.0457
   77DMSO    O1 1220   0.444   6.788   2.326  0.0455  0.0651  0.3425
   78DMSO    C1 1221   3.214   6.534   6.422  0.4672  0.6087  0.5496
   78DMSO    H1 1222   3.270   6.446   6.390 -0.5670 -0.1133  0.6679
   78DMSO    H2 1223   3.139   6.552   6.344 -0.6825 -2.6771  0.7195
   78DMSO    H3 1224   3.280   6.620   6.428  0.4196  0.7135 -0.3497
   78DMSO    S1 1225   3.147   6.501   6.585  0.4235 -0.0198 -0.0887
   78DMSO    C2 1226   3.099   6.668   6.607  0.0721 -0.6014 -0.8609
   78DMSO    H4 1227   3.030   6.659   6.691  1.2811  0.4097  0.2819
   78DMSO    H5 1228   3.179   6.738   6.632 -2.3313  0.9737  3.2916
   78DMSO    H6 1229   3.039   6.700   6.521 -2.0123  1.7247  1.3097
   78DMSO    O1 1230   3.259   6.464   6.679  0.0255 -0.2393 -0.8027
   79DMSO    C1 1231   4.465   3.330   1.391  0.7512 -0.2001  0.0129
   79DMSO    H1 1232   4.574   3.339   1.385  0.7497  1.3130  1.6091
   79DMSO    H2 1233   4.442   3.377   1.487  0.5773  0.7432 -0.4821
   79DMSO    H3 1234   4.437   3.224   1.384 -3.1234  0.6028  0.9869
   79DMSO    S1 1235   4.385   3.401   1.247  0.0001  0.3272  0.2657
   79DMSO    C2 1236   4.426   3.565   1.303 -0.0220 -0.1786 -0.0026
   79DMSO    H4 1237   4.357   3.625   1.243  1.0955  0.7378 -0.3998
   79DMSO    H5 1238   4.405   3.580   1.409  1.4947  3.0687 -0.0439
   79DMSO    H6 1239   4.531   3.580   1.278 -0.0450 -0.9056 -0.6012
   79DMSO    O1 1240   4.236   3.394   1.280 -0.9052  0.1031  0.1632
   80DMSO    C1 1241   1.689   3.896   0.851 -0.4304 -1.0611 -0.7044
   80DMSO    H1 1242   1.737   3.939   0.940  0.1229  1.1985 -2.0213
   80DMSO    H2 1243   1.685   3.969   0.769 -0.1533  0.6736  0.7547
   80DMSO    H3 1244   1.583   3.873   0.862 -0.4456 -0.1189  1.7563
   80DMSO    S1 1245   1.779   3.759   0.788 -0.0599  0.2956  0.1182
   80DMSO    C2 1246   1.645   3.681   0.683 -0.5270  0.4665  0.1162
   80DMSO    H4 1247   1.553   3.680   0.742 -0.8273 -3.1367 -0.2107
   80DMSO    H5 1248   1.637   3.742   0.592 -0.9801 -0.0236 -0.1785
   80DMSO    H6 1249   1.666   3.577   0.655  1.3294  1.3367 -2.0995
   80DMSO    O1 1250   1.790   3.653   0.896  0.6368  0.1165  0.4549
   81DMSO    C1 1251   2.335   3.202   5.192  0.4221  0.2645 -0.1116
   81DMSO    H1 1252   2.317   3.132   5.110 -2.1472  1.4309 -0.6706
   81DMSO    H2 1253   2.441   3.226   5.202  0.4103 -0.2645  1.7105
   81DMSO    H3 1254   2.301   3.153   5.284  0.3109 -0.4590 -0.5287
   81DMSO    S1 1255   2.231   3.349   5.166  0.1889  0.1306 -0.0990
   81DMSO    C2 1256   2.070   3.260   5.166 -0.8247 -0.1033  0.4861
   81DMSO    H4 1257   2.074   3.185   5.087  0.2522  0.1285  0.3057
   81DMSO    H5 1258   2.041   3.205   5.256 -2.9256 -0.7376 -0.5274
   81DMSO    H6 1259   1.988   3.330   5.150 -1.4421 -0.2505  2.6880
   81DMSO    O1 1260   2.260   3.368   5.021  0.0720 -0.3032  0.0205
   82DMSO    C1 1261   3.765   2.455   0.313 -0.1525  0.6683 -0.1692
   82DMSO    H1 1262   3.658   2.434   0.301  0.6334 -3.3639 -1.8589
   82DMSO    H2 1263   3.802   2.448   0.210  0.2058  2.2364 -0.1698
   82DMSO    H3 1264   3.815   2.387   0.383  0.3907  2.4315  1.2316
   82DMSO    S1 1265   3.809   2.613   0.375  0.1833  0.3911 -0.1025
   82DMSO    C2 1266   3.989   2.619   0.329 -0.3602  0.2496 -0.3046
   82DMSO    H4 1267   4.029   2.719   0.346 -0.6849  0.3941 -0.3842
   82DMSO    H5 1268   4.044   2.546   0.389 -0.5885  1.2772  1.2252
   82DMSO    H6 1269   3.997   2.592   0.224 -0.8038 -0.4562 -0.1683
   82DMSO    O1 1270   3.790   2.602   0.524  0.4848 -0.0010  0.2282
   83DMSO    C1 1271   1.350   1.232   6.518  0.5389  1.1367  0.4650
   83DMSO    H1 1272   1.381   1.169   6.602  1.2803  0.9493  0.0580
   83DMSO    H2 1273   1.432   1.281   6.465 -0.5316  1.4223 -0.9912
   83DMSO    H3 1274   1.273   1.304   6.549 -2.7434 -2.1530  0.7758
   83DMSO    S1 1275   1.284   1.118   6.394 -0.0547 -0.1769 -0.0138
   83DMSO    C2 1276   1.424   1.064   6.303 -0.1397  0.0228  0.0354
   83DMSO    H4 1277   1.406   1.007   6.212 -2.2475 -1.8180  1.4813
   83DMSO    H5 1278   1.494   1.147   6.300  0.0391 -0.1263  0.0608
   83DMSO    H6 1279   1.468   0.998   6.379  1.1255 -0.4638 -1.0731
   83DMSO    O1 1280   1.223   1.220   6.308 -0.2585 -0.4849  0.0480
   84DMSO    C1 1281   6.276   2.426   1.247  0.8963 -0.1692 -0.3141
   84DMSO    H1 1282   6.298   2.485   1.336  0.2512  0.4255 -0.5393
   84DMSO    H2 1283   6.195   2.462   1.183  1.8106 -0.1797 -1.5063
   84DMSO    H3 1284   6.258   2.326   1.289 -1.2193  0.5993  0.8088
   84DMSO    S1 1285   6.420   2.439   1.154 -0.0518  0.3172 -0.0296
   84DMSO    C2 1286   6.512   2.318   1.245 -0.2066 -0.3373  0.0151
   84DMSO    H4 1287   6.452   2.226   1.241  0.7827 -0.9520 -1.3336
   84DMSO    H5 1288   6.613   2.302   1.205  0.1337  0.5224  0.5084
   84DMSO    H6 1289   6.530   2.349   1.348  0.9719  3.8804 -1.2592
   84DMSO    O1 1290   6.477   2.571   1.183 -0.7804  0.0719 -0.1871
   85DMSO    C1 1291   3.012   2.020   3.509  0.5338  0.4743  0.2586
   85DMSO    H1 1292   3.013   2.056   3.405 -2.5158 -0.6860 -0.2569
   85DMSO    H2 1293   2.994   2.098   3.583 -1.3440  1.0730 -0.7578
   85DMSO    H3 1294   3.101   1.957   3.520  0.2509  0.2625  1.4100
   85DMSO    S1 1295   2.865   1.923   3.517 -0.2795  0.1975 -0.2434
   85DMSO    C2 1296   2.918   1.802   3.398  0.1296 -0.2688  0.2234
   85DMSO    H4 1297   2.828   1.748   3.370 -0.6580  1.0160  0.1756
   85DMSO    H5 1298   2.961   1.853   3.311 -0.4437 -0.5232 -0.2115
   85DMSO    H6 1299   2.990   1.732   3.441  0.2311 -0.8615 -0.9060
   85DMSO    O1 1300   2.772   2.019   3.454 -0.0149  0.1012  0.3331
   86DMSO    C1 1301   1.054   2.782   0.283 -0.9827 -0.2485 -0.2544
   86DMSO    H1 1302   1.079   2.745   0.383  1.4409  1.8362  0.0036
   86DMSO    H2 1303   1.148   2.791   0.227 -1.2613 -0.9336 -0.8584
   86DMSO    H3 1304   1.030   2.887   0.301 -1.2179 -0.1341 -1.1929
   86DMSO    S1 1305   0.938   2.688   0.192  0.5915 -0.1110  0.2135
   86DMSO    C2 1306   1.051   2.545   0.153  0.3753 -0.4105  0.7644
   86DMSO    H4 1307   1.142   2.591   0.112 -0.2618 -0.6915 -1.0566
   86DMSO    H5 1308   1.067   2.493   0.248 -0.2599 -0.2597  0.9597
   86DMSO    H6 1309   1.012   2.484   0.071  0.2702  2.4766 -1.5129
   86DMSO    O1 1310   0.917   2.763   0.066 -0.4086 -0.0956  0.1870
   87DMSO    C1 1311   4.766   4.489   0.530 -0.1898 -0.5584 -0.3205
   87DMSO    H1 1312   4.672   4.545   0.524 -0.5196 -1.1815 -1.0889
   87DMSO    H2 1313   4.853   4.548   0.559 -1.3283  0.9167  0.2708
   87DMSO    H3 1314   4.779   4.427   0.442 -1.0751 -1.3490  0.0829
   87DMSO    S1 1315   4.719   4.386   0.675  0.1290  0.4260 -0.0359
   87DMSO    C2 1316   4.863   4.290   0.674 -0.2002  1.1526 -0.9851
   87DMSO    H4 1317   4.879   4.238   0.579  0.5817 -1.0581  0.2907
   87DMSO    H5 1318   4.940   4.364   0.700 -0.4797  1.2748 -0.4949
   87DMSO    H6 1319   4.867   4.213   0.751  0.7808  1.0329 -1.1379
   87DMSO    O1 1320   4.606   4.301   0.630 -0.3298 -0.7002  0.2799
   88DMSO    C1 1321   2.886   3.842   1.155 -0.0260 -0.4664 -0.3875
   88DMSO    H1 1322   2.980   3.792   1.129  1.1824  0.6250  1.5671
   88DMSO    H2 1323   2.791   3.788   1.156 -0.3565 -0.1531 -3.5861
   88DMSO    H3 1324   2.877   3.920   1.078  0.0263 -1.0887 -1.0335
   88DMSO    S1 1325   2.916   3.947   1.297 -0.2903 -0.3336  0.4306
   88DMSO    C2 1326   2.765   4.028   1.307  0.5605 -0.6290  0.2958
   88DMSO    H4 1327   2.678   3.962   1.315 -0.5313  0.9762  2.9791
   88DMSO    H5 1328   2.762   4.101   1.388 -3.2871 -1.3522  1.0255
   88DMSO    H6 1329   2.753   4.073   1.208 -1.8540 -0.5364  0.5514
   88DMSO    O1 1330   3.016   4.040   1.234 -0.3842  0.0971  0.4903
   89DMSO    C1 1331   2.988   4.060   3.574 -0.1819  0.7377 -0.0044
   89DMSO    H1 1332   2.964   4.167   3.573  3.1748  1.6087  0.7830
   89DMSO    H2 1333   2.971   4.033   3.678  0.0267 -0.4805 -0.2703
   89DMSO    H3 1334   3.095   4.054   3.551 -0.3953 -0.4441 -0.7995
   89DMSO    S1 1335   2.877   3.967   3.457  0.0446 -0.2510 -0.2806
   89DMSO    C2 1336   2.981   4.002   3.321 -0.4348 -0.5929  0.2894
   89DMSO    H4 1337   3.087   3.984   3.340 -0.3172 -0.2298 -0.0207
   89DMSO    H5 1338   2.935   3.961   3.231 -0.0420  0.7712 -0.5621
   89DMSO    H6 1339   2.971   4.110   3.314 -1.0173 -0.7819 -3.4487
   89DMSO    O1 1340   2.763   4.049   3.419  0.0444 -0.1531  0.1641
   90DMSO    C1 1341   1.246   0.748   0.561 -0.1140 -0.7009  0.9233
   90DMSO    H1 1342   1.160   0.750   0.494 -1.1436  1.4716  2.2286
   90DMSO    H2 1343   1.219   0.811   0.646  0.6301  3.5072 -1.6387
   90DMSO    H3 1344   1.335   0.789   0.512 -0.5339 -0.1351  0.6251
   90DMSO    S1 1345   1.284   0.587   0.620  0.2582 -0.2911  0.0215
   90DMSO    C2 1346   1.298   0.515   0.459 -0.1760  0.3034  0.2246
   90DMSO    H4 1347   1.268   0.410   0.465  0.7480  0.0979  1.6302
   90DMSO    H5 1348   1.235   0.563   0.383 -0.6704 -0.5669  0.0726
   90DMSO    H6 1349   1.404   0.523   0.435 -0.2039  0.5435  0.1777
   90DMSO    O1 1350   1.148   0.545   0.665 -0.0779  0.0808 -0.6889
   91DMSO    C1 1351   3.746   2.928   2.605  0.0784 -0.4941 -0.7049
   91DMSO    H1 1352   3.718   2.848   2.673  1.1158 -1.4957 -1.4261
   91DMSO    H2 1353   3.656   2.965   2.555 -1.4152 -1.1457  1.3285
   91DMSO    H3 1354   3.825   2.891   2.539  0.7088 -1.2504  0.4439
   91DMSO    S1 1355   3.831   3.068   2.681  0.1471 -0.3201  0.0534
   91DMSO    C2 1356   3.703   3.101   2.799 -0.3919 -0.1198 -0.8519
   91DMSO    H4 1357   3.721   3.029   2.880  1.3831  1.0028 -0.1965
   91DMSO    H5 1358   3.713   3.198   2.848  0.0227 -0.4355 -0.2899
   91DMSO    H6 1359   3.606   3.093   2.749 -0.3201 -0.7997 -0.8854
   91DMSO    O1 1360   3.816   3.189   2.587  0.1967  0.0680  0.1209
   92DMSO    C1 1361   0.848   3.862   1.464 -0.2805 -0.6131 -0.4266
   92DMSO    H1 1362   0.903   3.903   1.549 -1.2111  2.0290 -0.9907
   92DMSO    H2 1363   0.799   3.939   1.403  1.6408  0.0012 -1.2705
   92DMSO    H3 1364   0.779   3.781   1.489 -2.0551  1.0593  0.3997
   92DMSO    S1 1365   0.962   3.805   1.347 -0.0389 -0.0717 -0.0485
   92DMSO    C2 1366   1.041   3.677   1.441 -0.3087 -0.8553  0.5321
   92DMSO    H4 1367   1.095   3.728   1.522  2.2448 -1.9734 -0.3446
   92DMSO    H5 1368   0.968   3.601   1.469 -1.9234 -0.2026 -1.6584
   92DMSO    H6 1369   1.121   3.627   1.385  1.4678  0.2673  1.9510
   92DMSO    O1 1370   1.054   3.921   1.350 -0.0481  0.3936  0.0891
   93DMSO    C1 1371   1.744   4.511   3.995  1.0088  0.4129  0.3982
   93DMSO    H1 1372   1.657   4.531   3.932  0.2669 -2.7236  0.3055
   93DMSO    H2 1373   1.722   4.413   4.035 -1.0637  0.1912 -1.1009
   93DMSO    H3 1374   1.746   4.581   4.078 -2.5513 -0.8205  1.7190
   93DMSO    S1 1375   1.901   4.509   3.902  0.1156  0.2537  0.2545
   93DMSO    C2 1376   1.863   4.367   3.799 -0.1147  1.0288  0.3174
   93DMSO    H4 1377   1.840   4.279   3.860  2.1317  0.6682  0.7428
   93DMSO    H5 1378   1.778   4.393   3.735  0.1272 -1.0717 -0.9453
   93DMSO    H6 1379   1.940   4.334   3.729  0.1867  1.8589  0.2516
   93DMSO    O1 1380   2.001   4.459   4.005  0.1812 -0.4027  0.2391
   94DMSO    C1 1381   3.391   1.208   2.639  0.2439 -0.2424 -0.7050
   94DMSO    H1 1382   3.454   1.151   2.570  2.0102  1.7950 -0.8809
   94DMSO    H2 1383   3.435   1.308   2.652 -0.6210  0.0831 -0.1664
   94DMSO    H3 1384   3.383   1.158   2.736  1.0443  0.6464 -0.1560
   94DMSO    S1 1385   3.239   1.238   2.560  0.1255 -0.1122  0.1356
   94DMSO    C2 1386   3.319   1.338   2.435  0.3942 -0.2983  1.2447
   94DMSO    H4 1387   3.400   1.278   2.394  0.3740  1.9292 -2.5245
   94DMSO    H5 1388   3.243   1.340   2.356  0.3109  0.7834  1.3428
   94DMSO    H6 1389   3.357   1.433   2.471 -0.9430  0.9108 -0.3734
   94DMSO    O1 1390   3.177   1.326   2.658  0.2373  0.3526  0.1502
   95DMSO    C1 1391   2.520   3.479   2.259 -0.4068  0.0050  0.4675
   95DMSO    H1 1392   2.490   3.523   2.354 -1.7235  0.8279 -0.2941
   95DMSO    H2 1393   2.625   3.450   2.255 -0.1602  0.8981  0.4481
   95DMSO    H3 1394   2.502   3.556   2.184 -1.1665  0.2884  0.9358
   95DMSO    S1 1395   2.402   3.341   2.230  0.3273 -0.2063  0.1947
   95DMSO    C2 1396   2.474   3.224   2.336 -0.3231 -0.1410 -0.4464
   95DMSO    H4 1397   2.424   3.132   2.305  0.6036 -1.7264  2.3921
   95DMSO    H5 1398   2.582   3.231   2.319 -0.5179 -0.1379 -1.7554
   95DMSO    H6 1399   2.451   3.252   2.439 -2.0018 -0.9007 -0.5850
   95DMSO    O1 1400   2.444   3.303   2.090 -0.3315 -0.0698 -0.2202
   96DMSO    C1 1401   0.798   1.202   0.562  1.0850  0.1650 -0.5751
   96DMSO    H1 1402   0.744   1.255   0.483 -0.3135 -0.8028 -0.3028
   96DMSO    H2 1403   0.796   1.095   0.543 -2.3463  0.0863 -0.3096
   96DMSO    H3 1404   0.761   1.223   0.663 -0.7910 -2.5569 -0.6033
   96DMSO    S1 1405   0.965   1.252   0.554 -0.1282 -0.2886 -0.0120
   96DMSO    C2 1406   1.005   1.187   0.395  0.6188  0.2351  0.3448
   96DMSO    H4 1407   0.958   1.245   0.316 -0.9173 -1.4201 -0.0242
   96DMSO    H5 1408   1.114   1.201   0.389  0.5114  2.4123  1.9653
   96DMSO    H6 1409   0.963   1.086   0.397  0.8760  0.1091 -0.4943
   96DMSO    O1 1410   1.033   1.153   0.638  0.1022 -0.0874  0.4772
   97DMSO    C1 1411   3.545   2.690   4.341  0.6351 -0.2722 -0.1566
   97DMSO    H1 1412   3.454   2.663   4.287  1.0671 -3.5670  0.5607
   97DMSO    H2 1413   3.638   2.684   4.283  0.6590  1.0827 -0.3029
   97DMSO    H3 1414   3.546   2.626   4.430 -0.4417  1.1477  0.9279
   97DMSO    S1 1415   3.538   2.856   4.394 -0.1192 -0.4712  0.0233
   97DMSO    C2 1416   3.398   2.827   4.496 -0.4081  0.0282 -0.4194
   97DMSO    H4 1417   3.422   2.752   4.572  2.6665  0.6400 -0.6375
   97DMSO    H5 1418   3.367   2.924   4.535  0.2913  0.1464 -0.1444
   97DMSO    H6 1419   3.310   2.790   4.444 -2.6407  3.0463  0.9403
   97DMSO    O1 1420   3.467   2.928   4.283 -0.5373  0.4513  0.1347
   98DMSO    C1 1421   2.383   3.387   3.165 -0.1069 -0.1658 -0.8738
   98DMSO    H1 1422   2.397   3.432   3.067 -1.5977 -0.6101 -1.3215
   98DMSO    H2 1423   2.295   3.323   3.177  0.7969 -2.1555 -3.8171
   98DMSO    H3 1424   2.387   3.473   3.232  0.0015  0.6378 -1.8909
   98DMSO    S1 1425   2.517   3.283   3.212 -0.0365  0.1747  0.8327
   98DMSO    C2 1426   2.449   3.118   3.199  0.3502 -0.6904  0.2063
   98DMSO    H4 1427   2.518   3.039   3.230 -1.4358 -1.2673  3.1310
   98DMSO    H5 1428   2.355   3.106   3.255 -0.7500 -1.4395 -1.7013
   98DMSO    H6 1429   2.423   3.099   3.095 -0.1559 -1.6200  0.4817
   98DMSO    O1 1430   2.537   3.287   3.359 -0.1084 -0.3660 -0.0571
   99DMSO    C1 1431   5.738   6.839   2.967  0.2944 -0.4180 -0.8984
   99DMSO    H1 1432   5.675   6.749   2.961 -1.3758  0.5632  0.8280
   99DMSO    H2 1433   5.689   6.936   2.961  2.3143  0.6832 -0.2073
   99DMSO    H3 1434   5.818   6.837   2.892 -0.5192  0.6494 -1.8151
   99DMSO    S1 1435   5.845   6.835   3.117 -0.0142  0.5348  0.2514
   99DMSO    C2 1436   5.695   6.854   3.213  1.1321  0.0599  0.3168
   99DMSO    H4 1437   5.717   6.863   3.320  0.0647 -1.9998  0.7484
   99DMSO    H5 1438   5.633   6.937   3.178 -1.4023 -2.0563 -0.4271
   99DMSO    H6 1439   5.629   6.768   3.201 -1.1895  1.4418  2.2662
   99DMSO    O1 1440   5.915   6.967   3.122  0.2720  0.4581 -0.1004
  100DMSO    C1 1441   3.485   0.677   3.373  0.5051 -0.4218  0.5781
  100DMSO    H1 1442   3.403   0.653   3.305  1.3516  0.4016 -0.7970
  100DMSO    H2 1443   3.427   0.713   3.459 -2.2887 -0.2135 -1.2701
  100DMSO    H3 1444   3.557   0.743   3.324 -0.6608  1.4876  1.3076
  100DMSO    S1 1445   3.565   0.524   3.411 -0.1817 -0.1326  0.3538
  100DMSO    C2 1446   3.707   0.595   3.498 -0.7289 -0.1134 -0.4718
  100DMSO    H4 1447   3.660   0.657   3.575 -0.9968 -2.1742  1.1048
  100DMSO    H5 1448   3.769   0.514   3.538 -0.8234 -0.9113 -1.8660
  100DMSO    H6 1449   3.776   0.646   3.431  0.9570 -1.7323 -0.0499
  100DMSO    O1 1450   3.623   0.473   3.282  0.0412 -0.0346 -0.0088
  101DMSO    C1 1451   3.818   4.436   0.367  0.5022  0.6457  0.0408
  101DMSO    H1 1452   3.829   4.542   0.342 -0.0351  0.7538  0.2526
  101DMSO    H2 1453   3.767   4.385   0.285 -0.5284  0.7120  0.6234
  101DMSO    H3 1454   3.757   4.415   0.456  1.6345 -0.7045  0.5351
  101DMSO    S1 1455   3.980   4.363   0.396 -0.1327 -0.0471 -0.0441
  101DMSO    C2 1456   4.008   4.430   0.550  0.6425  0.2827 -0.6110
  101DMSO    H4 1457   3.945   4.388   0.628 -0.0991 -1.5231 -2.0891
  101DMSO    H5 1458   4.113   4.407   0.572  0.5860  1.3073  0.8461
  101DMSO    H6 1459   3.984   4.536   0.535 -3.0361 -0.3752 -0.3353
  101DMSO    O1 1460   4.065   4.446   0.309 -0.0879  0.2470 -0.1390
  102DMSO    C1 1461   1.614   0.492   1.295  0.7341  0.4594  0.7374
  102DMSO    H1 1462   1.547   0.406   1.297  1.9838 -0.6509 -1.6331
  102DMSO    H2 1463   1.566   0.579   1.340 -1.4065 -0.2849 -0.0010
  102DMSO    H3 1464   1.634   0.510   1.189 -2.4043 -2.8677 -0.6304
  102DMSO    S1 1465   1.751   0.435   1.394 -0.1480  0.3026 -0.3504
  102DMSO    C2 1466   1.868   0.480   1.267 -0.3481  0.9216 -0.0035
  102DMSO    H4 1467   1.841   0.424   1.177  1.0027 -1.1600  0.8190
  102DMSO    H5 1468   1.851   0.587   1.251 -0.0505  0.9389 -0.2109
  102DMSO    H6 1469   1.972   0.459   1.292 -0.5345 -0.2544 -0.1652
  102DMSO    O1 1470   1.757   0.287   1.385 -0.3440  0.0340  0.0267
  103DMSO    C1 1471   3.466   3.427   1.364  0.6828 -0.6593 -0.2569
  103DMSO    H1 1472   3.567   3.385   1.375  0.9199 -0.0592 -0.1311
  103DMSO    H2 1473   3.435   3.457   1.264 -2.8144 -0.0448  0.8868
  103DMSO    H3 1474   3.452   3.506   1.438  0.8997 -1.1930  0.3674
  103DMSO    S1 1475   3.354   3.288   1.402 -0.4697  0.1950  0.0728
  103DMSO    C2 1476   3.192   3.377   1.408 -0.8860  0.0186  0.2253
  103DMSO    H4 1477   3.178   3.444   1.323 -0.6872 -1.7264 -1.2369
  103DMSO    H5 1478   3.119   3.297   1.392  0.3152 -1.4041  1.6085
  103DMSO    H6 1479   3.168   3.432   1.500 -1.6689  1.5165 -0.8324
  103DMSO    O1 1480   3.387   3.245   1.540  0.4519  0.1618 -0.1931
  104DMSO    C1 1481   3.054   0.566   1.286  0.3407 -0.4048  0.2128
  104DMSO    H1 1482   3.089   0.581   1.184 -1.7016  0.4057 -0.4388
  104DMSO    H2 1483   2.946   0.552   1.278 -0.0143  1.7827  0.3720
  104DMSO    H3 1484   3.083   0.650   1.349  1.3842 -0.6977  0.1315
  104DMSO    S1 1485   3.134   0.424   1.350  0.3565  0.1502 -0.1637
  104DMSO    C2 1486   3.097   0.318   1.213  0.2054 -0.6599  0.8615
  104DMSO    H4 1487   3.120   0.213   1.231  0.8644 -1.0473 -1.7675
  104DMSO    H5 1488   2.996   0.349   1.185  0.6342  0.1077  0.0926
  104DMSO    H6 1489   3.149   0.340   1.119 -2.1709 -1.6450 -0.7951
  104DMSO    O1 1490   3.033   0.384   1.449 -0.5349 -0.1481  0.1515
  105DMSO    C1 1491   1.585   0.260   1.020 -0.8339  0.9569  0.0519
  105DMSO    H1 1492   1.501   0.325   1.044 -1.4310  0.1584  0.1656
  105DMSO    H2 1493   1.554   0.164   0.979  2.1032  0.5206 -1.4007
  105DMSO    H3 1494   1.651   0.267   1.107  0.1345 -1.1082 -0.4630
  105DMSO    S1 1495   1.675   0.336   0.878  0.2907 -0.0672  0.1692
  105DMSO    C2 1496   1.832   0.254   0.912 -0.2322 -0.1806  0.4384
  105DMSO    H4 1497   1.869   0.304   1.002 -2.8202  2.5825  0.1312
  105DMSO    H5 1498   1.818   0.146   0.909  3.1394 -0.8179  2.1546
  105DMSO    H6 1499   1.883   0.289   0.821 -0.2113 -1.3632 -0.0222
  105DMSO    O1 1500   1.691   0.475   0.925 -0.0535  0.1830 -0.1343
  106DMSO    C1 1501   0.433   2.861   3.917  0.4522 -0.1116 -0.1210
  106DMSO    H1 1502   0.346   2.913   3.956 -1.6800 -3.4831  0.0711
  106DMSO    H2 1503   0.403   2.812   3.824 -0.4976 -0.8451  0.5509
  106DMSO    H3 1504   0.453   2.775   3.981 -0.0342  0.6220  1.0341
  106DMSO    S1 1505   0.581   2.949   3.891  0.1973 -0.0444 -0.4279
  106DMSO    C2 1506   0.512   3.050   3.755 -0.1007 -0.2025 -0.5599
  106DMSO    H4 1507   0.595   3.102   3.707 -0.0194  0.2678  0.0723
  106DMSO    H5 1508   0.460   2.982   3.687 -0.4883  0.5932 -1.0690
  106DMSO    H6 1509   0.448   3.131   3.792 -0.7479  0.0866 -2.2547
  106DMSO    O1 1510   0.663   2.850   3.818 -0.3519 -0.0667  0.0514
  107DMSO    C1 1511   2.964   0.677   2.667 -0.1140  0.5754  0.4853
  107DMSO    H1 1512   2.970   0.678   2.558  0.5728 -0.4500  0.4964
  107DMSO    H2 1513   2.965   0.571   2.692  1.1975  0.4236 -0.1279
  107DMSO    H3 1514   2.877   0.724   2.713 -1.7712 -0.4800 -1.4481
  107DMSO    S1 1515   3.105   0.760   2.737  0.3864  0.0871 -0.0493
  107DMSO    C2 1516   3.061   0.905   2.652 -0.1608  0.0105  0.5577
  107DMSO    H4 1517   3.014   0.882   2.556  1.3399 -0.6893 -0.0496
  107DMSO    H5 1518   2.996   0.966   2.715 -0.2012  0.1854  0.3495
  107DMSO    H6 1519   3.157   0.950   2.628 -0.3118 -0.0619 -0.2073
  107DMSO    O1 1520   3.219   0.707   2.669 -0.3402  0.0820 -0.0084
  108DMSO    C1 1521   6.341   0.929   3.187  0.1079 -0.2433  0.1621
  108DMSO    H1 1522   6.367   0.912   3.082 -0.1119 -1.2775  0.2645
  108DMSO    H2 1523   6.380   0.853   3.255  1.8343  1.0915  0.7430
  108DMSO    H3 1524   6.232   0.928   3.189  0.0469  1.6437  2.4559
  108DMSO    S1 1525   6.418   1.084   3.240 -0.1077  0.3810  0.0877
  108DMSO    C2 1526   6.297   1.196   3.181  0.1715  0.4826 -0.5808
  108DMSO    H4 1527   6.207   1.146   3.217  0.6309  0.8256  1.1258
  108DMSO    H5 1528   6.319   1.295   3.221 -1.4557  0.7648 -0.3225
  108DMSO    H6 1529   6.311   1.189   3.072 -1.4030 -0.2603 -0.7492
  108DMSO    O1 1530   6.544   1.104   3.162  0.7514  0.1283 -0.5246
  109DMSO    C1 1531   1.379   2.371   2.993  0.2286 -0.1141  0.5352
  109DMSO    H1 1532   1.281   2.381   2.947  1.1199  0.9947 -1.2678
  109DMSO    H2 1533   1.445   2.353   2.907  3.6664 -2.2116  3.3523
  109DMSO    H3 1534   1.380   2.278   3.050  1.5780 -1.3221 -1.3043
  109DMSO    S1 1535   1.449   2.512   3.070 -0.2603 -0.2265 -0.0727
  109DMSO    C2 1536   1.470   2.600   2.920 -0.3625 -0.4788 -0.3908
  109DMSO    H4 1537   1.379   2.587   2.862 -1.7569 -2.2990  2.0288
  109DMSO    H5 1538   1.472   2.709   2.935 -2.2388 -0.1957 -1.9082
  109DMSO    H6 1539   1.560   2.565   2.867 -0.5743 -1.6356 -0.0122
  109DMSO    O1 1540   1.587   2.470   3.111 -0.2680  1.2149  0.8606
  110DMSO    C1 1541   1.045   4.461   2.493  0.4002  0.0235 -0.2979
  110DMSO    H1 1542   1.030   4.373   2.556 -2.8255  0.0471 -0.8938
  110DMSO    H2 1543   0.977   4.461   2.407 -1.5601 -0.6181  1.1781
  110DMSO    H3 1544   1.149   4.476   2.464  0.2044 -0.5329 -1.3367
  110DMSO    S1 1545   0.981   4.604   2.585  0.0463  0.5552  0.2630
  110DMSO    C2 1546   0.814   4.547   2.602 -0.0815 -0.7555 -0.0269
  110DMSO    H4 1547   0.776   4.560   2.500  2.0588  0.3451 -0.7710
  110DMSO    H5 1548   0.825   4.445   2.638  1.0926 -1.1076 -1.2891
  110DMSO    H6 1549   0.745   4.601   2.667 -0.6297 -0.9356 -0.4563
  110DMSO    O1 1550   0.967   4.719   2.502  1.0343 -0.0189  0.4042
  111DMSO    C1 1551   1.746   2.088   0.336 -0.1231  0.7514  0.8080
  111DMSO    H1 1552   1.680   2.083   0.248  0.0289  0.4574  0.7089
  111DMSO    H2 1553   1.691   2.083   0.430  0.0246  2.0206  0.9796
  111DMSO    H3 1554   1.807   2.178   0.338  0.5481  0.3941 -1.2578
  111DMSO    S1 1555   1.864   1.953   0.312 -0.2230  0.1483 -0.0099
  111DMSO    C2 1556   1.848   1.949   0.134  0.7459  0.6360  0.2312
  111DMSO    H4 1557   1.748   1.907   0.118  0.9608  0.1393  0.1719
  111DMSO    H5 1558   1.850   2.049   0.088  1.3095  1.0196  1.0647
  111DMSO    H6 1559   1.920   1.882   0.088 -2.6482 -2.3210 -1.3040
  111DMSO    O1 1560   1.788   1.831   0.342 -0.3392 -0.4663 -0.0566
  112DMSO    C1 1561   3.390   1.351   1.701  0.0542  0.6761 -0.4245
  112DMSO    H1 1562   3.410   1.251   1.661  0.5892  0.8904 -0.7027
  112DMSO    H2 1563   3.413   1.335   1.806 -0.7766  2.1128  0.0060
  112DMSO    H3 1564   3.283   1.372   1.692  0.1090  1.2220  0.1310
  112DMSO    S1 1565   3.499   1.484   1.650 -0.3568 -0.0799 -0.2305
  112DMSO    C2 1566   3.634   1.439   1.757  1.0963  0.2206 -0.2525
  112DMSO    H4 1567   3.648   1.332   1.740 -2.0960 -0.6630  1.9324
  112DMSO    H5 1568   3.724   1.496   1.730  0.6761  1.7312  1.4100
  112DMSO    H6 1569   3.610   1.468   1.859 -1.8790 -1.1824 -0.4564
  112DMSO    O1 1570   3.450   1.606   1.723 -0.0693 -0.3983  0.2939
  113DMSO    C1 1571   3.611   0.482   2.175 -0.4001 -0.1702  0.2204
  113DMSO    H1 1572   3.701   0.490   2.237  0.0366 -1.0128 -0.2888
  113DMSO    H2 1573   3.530   0.537   2.224 -0.1675  0.6228 -0.2728
  113DMSO    H3 1574   3.592   0.380   2.142  2.2735 -0.7585  0.2655
  113DMSO    S1 1575   3.649   0.570   2.019  0.4348 -0.0020  0.1099
  113DMSO    C2 1576   3.691   0.726   2.096  0.0929  0.1783 -0.3577
  113DMSO    H4 1577   3.611   0.767   2.157  0.8743  3.7393 -1.5081
  113DMSO    H5 1578   3.787   0.716   2.147 -1.0224 -1.2146  1.6083
  113DMSO    H6 1579   3.712   0.780   2.003  0.6520 -2.1486 -1.6713
  113DMSO    O1 1580   3.512   0.578   1.960 -0.3413  0.5696 -0.0213
  114DMSO    C1 1581   1.587   1.799   2.188  0.0331 -0.0422  0.6090
  114DMSO    H1 1582   1.663   1.790   2.267  0.1406  0.3843  0.5555
  114DMSO    H2 1583   1.485   1.823   2.219 -0.6195  2.2029 -2.7617
  114DMSO    H3 1584   1.589   1.702   2.137 -3.5835 -0.6220  1.2992
  114DMSO    S1 1585   1.644   1.934   2.083 -0.0268 -0.8218 -0.0335
  114DMSO    C2 1586   1.823   1.887   2.078 -0.1884  0.0455  0.7319
  114DMSO    H4 1587   1.869   1.952   2.003 -1.8030  2.8744  1.9917
  114DMSO    H5 1588   1.877   1.909   2.171 -0.7569  1.7963  0.6936
  114DMSO    H6 1589   1.827   1.784   2.044  1.3156  0.4355 -0.3944
  114DMSO    O1 1590   1.666   2.036   2.194  0.0877 -1.2561  0.5537
  115DMSO    C1 1591   2.702   2.094   2.600 -0.4141 -0.3896  0.3275
  115DMSO    H1 1592   2.662   2.179   2.545 -0.5277 -1.1412 -0.7864
  115DMSO    H2 1593   2.745   2.120   2.697 -0.8419 -0.5047  0.5516
  115DMSO    H3 1594   2.778   2.036   2.546 -0.5409  0.0508 -0.3420
  115DMSO    S1 1595   2.562   1.989   2.634 -0.0228 -0.0799 -0.3514
  115DMSO    C2 1596   2.481   2.099   2.747 -0.2053  0.0229  0.3511
  115DMSO    H4 1597   2.460   2.203   2.719  0.6874 -0.0727 -0.7426
  115DMSO    H5 1598   2.387   2.053   2.776 -0.1947 -0.3191 -0.1421
  115DMSO    H6 1599   2.548   2.104   2.833 -1.6508 -0.9166  1.5757
  115DMSO    O1 1600   2.607   1.863   2.708  0.4938  0.0737 -0.1009
  116DMSO    C1 1601   1.439   1.653   0.457  0.6697 -0.1655 -0.3043
  116DMSO    H1 1602   1.500   1.563   0.441 -0.0307 -0.3390 -2.3704
  116DMSO    H2 1603   1.425   1.681   0.561 -1.1043  2.6717 -1.1987
  116DMSO    H3 1604   1.336   1.655   0.422  0.3293  0.7260  0.7036
  116DMSO    S1 1605   1.494   1.789   0.364  0.8356 -0.2155 -0.2455
  116DMSO    C2 1606   1.389   1.916   0.434 -0.5410 -0.2840 -0.0911
  116DMSO    H4 1607   1.287   1.912   0.394 -0.4718  0.8708 -0.4193
  116DMSO    H5 1608   1.388   1.901   0.542  1.5402  2.7541  0.4617
  116DMSO    H6 1609   1.426   2.013   0.400  0.5316 -1.0389 -1.1744
  116DMSO    O1 1610   1.442   1.753   0.227 -0.5897 -0.0910  0.1080
  117DMSO    C1 1611   1.316   3.612   6.781  0.4272 -0.5482  1.0778
  117DMSO    H1 1612   1.219   3.562   6.774  0.8447 -1.2093 -0.7119
  117DMSO    H2 1613   1.386   3.590   6.699  0.1916 -1.3191  1.0768
  117DMSO    H3 1614   1.370   3.590   6.873  2.6983  0.4937  0.0918
  117DMSO    S1 1615   1.298   3.790   6.779 -0.0466 -0.0554 -0.4229
  117DMSO    C2 1616   1.152   3.790   6.667  0.5556  0.3867 -0.7407
  117DMSO    H4 1617   1.127   3.891   6.634 -2.1094 -0.0075 -0.1999
  117DMSO    H5 1618   1.173   3.730   6.579 -1.4795 -0.6900 -0.5357
  117DMSO    H6 1619   1.065   3.752   6.722 -0.7221 -0.8220 -3.4045
  117DMSO    O1 1620   1.416   3.836   6.697 -0.5820  0.0641 -0.0096
  118DMSO    C1 1621   2.830   1.174   3.719 -0.1841 -0.5359  0.1528
  118DMSO    H1 1622   2.915   1.119   3.677 -0.6538 -1.1706  0.0124
  118DMSO    H2 1623   2.817   1.148   3.824  1.0200 -1.6302  0.0616
  118DMSO    H3 1624   2.736   1.158   3.665 -1.1842 -1.2689  2.0451
  118DMSO    S1 1625   2.869   1.351   3.724  0.0252  0.3539  0.4034
  118DMSO    C2 1626   2.984   1.341   3.849 -0.5141  0.8699 -0.0041
  118DMSO    H4 1627   2.936   1.312   3.943 -1.0947  0.1621 -0.5063
  118DMSO    H5 1628   3.065   1.270   3.831  1.0240  2.7682 -0.9453
  118DMSO    H6 1629   3.017   1.444   3.868 -0.3810  0.7306  0.5559
  118DMSO    O1 1630   2.756   1.406   3.799  0.0800 -0.1138 -0.0273
  119DMSO    C1 1631   3.475   0.636   0.726  0.0181 -0.4678  0.4444
  119DMSO    H1 1632   3.428   0.611   0.631  2.0337 -0.0502 -0.7254
  119DMSO    H2 1633   3.413   0.693   0.796 -0.8269  0.0096 -0.6628
  119DMSO    H3 1634   3.558   0.704   0.705 -0.6153 -0.2093 -1.3594
  119DMSO    S1 1635   3.537   0.492   0.809  0.1239  0.1100  0.0196
  119DMSO    C2 1636   3.585   0.411   0.653 -0.5638 -0.7191 -0.0038
  119DMSO    H4 1637   3.634   0.318   0.681  0.5914 -0.8423 -2.2176
  119DMSO    H5 1638   3.489   0.394   0.603  0.0091 -0.7698 -1.1324
  119DMSO    H6 1639   3.659   0.463   0.592  2.3084 -1.9542  2.1845
  119DMSO    O1 1640   3.416   0.407   0.831  0.0856 -0.1816 -0.1831
  120DMSO    C1 1641   3.895   1.775   4.175  0.0456  0.0474 -0.2634
  120DMSO    H1 1642   3.917   1.882   4.185 -0.6432  0.1363  0.4250
  120DMSO    H2 1643   3.972   1.712   4.219  0.9276  1.6252  0.5549
  120DMSO    H3 1644   3.893   1.748   4.069 -0.1349 -0.0327 -0.2397
  120DMSO    S1 1645   3.735   1.737   4.238 -0.2376 -0.0868  0.2443
  120DMSO    C2 1646   3.754   1.564   4.206 -0.5644 -0.0953  0.7895
  120DMSO    H4 1647   3.783   1.554   4.100 -0.9329  0.7434  0.6040
  120DMSO    H5 1648   3.829   1.526   4.276  0.1584  0.3710  0.2950
  120DMSO    H6 1649   3.655   1.521   4.219 -0.0180 -1.9440 -0.5638
  120DMSO    O1 1650   3.649   1.782   4.127  0.0618  0.0725  0.0459
  121DMSO    C1 1651   1.053   3.387   3.463 -0.2555 -0.2267 -0.6973
  121DMSO    H1 1652   0.944   3.396   3.452 -0.5160  1.6408  2.2933
  121DMSO    H2 1653   1.092   3.382   3.361  0.8277  1.7278 -0.4351
  121DMSO    H3 1654   1.074   3.300   3.526  1.3203  1.6089  1.4953
  121DMSO    S1 1655   1.137   3.531   3.529  0.2410 -0.0554  0.1471
  121DMSO    C2 1656   1.064   3.647   3.412 -0.5099  0.1873  0.4332
  121DMSO    H4 1657   1.080   3.598   3.316 -0.3889  2.7968 -0.9860
  121DMSO    H5 1658   0.962   3.678   3.438 -1.1999  0.7222 -2.5344
  121DMSO    H6 1659   1.118   3.742   3.406 -0.9103  0.4786  1.2953
  121DMSO    O1 1660   1.272   3.524   3.474  0.3856  0.5340  0.0785
  122DMSO    C1 1661   0.932   2.982   4.110 -0.2192 -0.5289  0.2997
  122DMSO    H1 1662   1.009   3.058   4.124 -1.2428  0.6113 -0.0601
  122DMSO    H2 1663   0.833   3.027   4.096 -0.4389 -0.8012  0.9335
  122DMSO    H3 1664   0.935   2.916   4.197  1.1498  0.7852  1.3010
  122DMSO    S1 1665   0.981   2.891   3.971 -0.2973  0.2648  0.2173
  122DMSO    C2 1666   0.905   2.740   4.009  0.3188 -0.4762 -0.3392
  122DMSO    H4 1667   0.799   2.759   3.991 -0.2731 -3.7617 -1.0453
  122DMSO    H5 1668   0.947   2.664   3.943 -2.5797 -1.0622 -1.6877
  122DMSO    H6 1669   0.908   2.714   4.115  0.2546  0.8487  0.0041
  122DMSO    O1 1670   1.127   2.874   4.004 -0.7367 -0.2449 -0.4418
  123DMSO    C1 1671   0.956   1.640   2.020 -0.2630  0.1660  0.6165
  123DMSO    H1 1672   0.959   1.746   2.046  1.9104 -0.0607  1.4838
  123DMSO    H2 1673   0.891   1.632   1.932 -0.6868 -3.1388  1.0773
  123DMSO    H3 1674   0.923   1.582   2.107  0.6081 -0.9329  0.2402
  123DMSO    S1 1675   1.116   1.578   1.976  0.4126  0.3841 -0.2226
  123DMSO    C2 1676   1.092   1.412   2.033  0.6494 -0.1426 -0.2438
  123DMSO    H4 1677   1.075   1.408   2.141  0.6379 -0.2070 -0.2477
  123DMSO    H5 1678   1.010   1.365   1.979 -0.2286  0.3616  0.6067
  123DMSO    H6 1679   1.177   1.346   2.011  0.5316  0.2800 -2.0710
  123DMSO    O1 1680   1.203   1.636   2.082  0.3491 -0.2698  0.1973
  124DMSO    C1 1681   4.629   0.945   4.002  0.1577 -0.1308 -0.6238
  124DMSO    H1 1682   4.575   0.991   4.085  0.4689  1.6807 -1.3711
  124DMSO    H2 1683   4.664   0.846   4.032  0.4068 -0.4242 -1.8238
  124DMSO    H3 1684   4.721   1.002   3.985 -0.4927  1.1567  0.0051
  124DMSO    S1 1685   4.519   0.929   3.865 -0.5410  0.3886  0.1585
  124DMSO    C2 1686   4.468   1.102   3.850  0.4607  0.1493 -0.3553
  124DMSO    H4 1687   4.420   1.131   3.944  0.2746 -0.8981 -0.1141
  124DMSO    H5 1688   4.551   1.173   3.844  0.2525  0.4277  0.0721
  124DMSO    H6 1689   4.400   1.102   3.765 -0.4474 -0.9952  0.3429
  124DMSO    O1 1690   4.411   0.852   3.935  0.0274 -0.2251  0.6341
  125DMSO    C1 1691   6.472   2.294   2.380  0.4209 -0.5437  0.1446
  125DMSO    H1 1692   6.575   2.315   2.412  0.3354  1.0803 -0.5126
  125DMSO    H2 1693   6.466   2.204   2.319 -0.8254 -0.4024  0.0440
  125DMSO    H3 1694   6.423   2.368   2.316  1.2212  0.1289  0.2883
  125DMSO    S1 1695   6.359   2.267   2.517 -0.0261  0.0604 -0.3832
  125DMSO    C2 1696   6.397   2.099   2.553  0.2145  0.1545 -0.2221
  125DMSO    H4 1697   6.503   2.090   2.577  0.0918 -1.8254 -0.3041
  125DMSO    H5 1698   6.328   2.069   2.633 -2.6730  0.1965 -2.5318
  125DMSO    H6 1699   6.372   2.042   2.464  3.4733 -1.4607 -0.2191
  125DMSO    O1 1700   6.221   2.261   2.454 -0.2844  0.5491 -0.3649
  126DMSO    C1 1701   0.272   4.778   3.582 -0.3796 -0.1159 -0.7551
  126DMSO    H1 1702   0.344   4.753   3.503  0.7750 -0.2846  0.3130
  126DMSO    H2 1703   0.181   4.825   3.546  0.7960  2.3587 -0.7353
  126DMSO    H3 1704   0.321   4.848   3.650 -0.2799 -0.3311 -0.6017
  126DMSO    S1 1705   0.227   4.620   3.658  0.0438  0.0906  0.1241
  126DMSO    C2 1706   0.151   4.692   3.802  0.5368  0.2246  0.3984
  126DMSO    H4 1707   0.041   4.691   3.796  0.4979  0.1688  1.0256
  126DMSO    H5 1708   0.181   4.628   3.885  1.1623  2.2392  1.8051
  126DMSO    H6 1709   0.186   4.795   3.815 -2.1078  0.9132  3.4419
  126DMSO    O1 1710   0.343   4.566   3.722  0.0721 -0.2925  0.5264
  127DMSO    C1 1711   1.135   1.850   0.968 -0.0294  0.8192  0.3599
  127DMSO    H1 1712   1.091   1.949   0.971 -0.2442  0.7278  0.2690
  127DMSO    H2 1713   1.093   1.767   1.026  0.8751 -0.7448 -1.0995
  127DMSO    H3 1714   1.241   1.864   0.990  0.5600  0.0543 -1.7127
  127DMSO    S1 1715   1.138   1.805   0.798  0.3132  0.5062 -0.7990
  127DMSO    C2 1716   1.220   1.649   0.804 -0.4909 -0.4395  0.8843
  127DMSO    H4 1717   1.150   1.576   0.846 -1.5041 -1.0842 -1.7413
  127DMSO    H5 1718   1.256   1.617   0.706  2.9481  2.8787  0.8399
  127DMSO    H6 1719   1.309   1.661   0.866 -1.1140  0.8534  1.5527
  127DMSO    O1 1720   1.229   1.901   0.742 -0.2420 -0.4438 -0.3713
  128DMSO    C1 1721   3.196   0.306   2.774 -0.3384  0.0315 -0.4279
  128DMSO    H1 1722   3.236   0.205   2.766  1.3951  0.2138  3.5987
  128DMSO    H2 1723   3.205   0.321   2.882  0.8842 -0.3672 -0.4580
  128DMSO    H3 1724   3.096   0.322   2.732 -0.4732  0.2522 -0.0319
  128DMSO    S1 1725   3.308   0.403   2.670  0.0104 -0.0971 -0.6446
  128DMSO    C2 1726   3.272   0.303   2.525  0.4314  0.0215 -0.4136
  128DMSO    H4 1727   3.167   0.302   2.496  0.0977 -1.4559  0.7316
  128DMSO    H5 1728   3.343   0.336   2.449 -0.6769 -0.0100 -1.4792
  128DMSO    H6 1729   3.306   0.200   2.540  0.6542  0.0908 -0.4377
  128DMSO    O1 1730   3.446   0.349   2.699 -0.5346  0.2354  0.2796
  129DMSO    C1 1731   3.509   1.359   2.936  0.0389 -0.9316  0.7396
  129DMSO    H1 1732   3.401   1.367   2.924  0.3579  0.2769 -2.1702
  129DMSO    H2 1733   3.565   1.388   2.847  0.8916  0.4246  1.6780
  129DMSO    H3 1734   3.549   1.260   2.959  0.7214 -1.0912 -0.9794
  129DMSO    S1 1735   3.536   1.478   3.063 -0.0194  0.1670 -0.2480
  129DMSO    C2 1736   3.417   1.407   3.173  0.8498 -0.1024 -0.3720
  129DMSO    H4 1737   3.449   1.306   3.199  0.1512 -0.5342 -1.1315
  129DMSO    H5 1738   3.405   1.465   3.265 -3.6724 -1.9416  0.4631
  129DMSO    H6 1739   3.319   1.413   3.125  1.0129  1.1300 -0.5728
  129DMSO    O1 1740   3.437   1.581   3.018 -0.6321  0.2121 -0.5496
  130DMSO    C1 1741   1.483   4.017   3.123 -0.1255 -0.2656 -0.5317
  130DMSO    H1 1742   1.443   3.953   3.201  2.1351  0.3112  1.2348
  130DMSO    H2 1743   1.575   4.064   3.159 -1.1153  3.2904 -2.1785
  130DMSO    H3 1744   1.421   4.104   3.098  1.1625  0.3598 -1.7516
  130DMSO    S1 1745   1.535   3.925   2.976 -0.3271 -0.3904 -0.1352
  130DMSO    C2 1746   1.376   3.847   2.942  0.8467  1.1689 -0.0999
  130DMSO    H4 1747   1.346   3.805   3.038 -0.7854  0.8791 -0.7116
  130DMSO    H5 1748   1.297   3.914   2.906  0.0955 -0.3811 -1.4255
  130DMSO    H6 1749   1.391   3.774   2.863  0.6138  1.9760 -0.9118
  130DMSO    O1 1750   1.628   3.821   3.021 -0.0090 -0.0016 -0.5753
  131DMSO    C1 1751   4.571   3.052   1.021 -0.4748 -0.2475  0.0340
  131DMSO    H1 1752   4.674   3.085   1.010  0.0042 -1.6579  0.1170
  131DMSO    H2 1753   4.511   3.142   1.008 -1.8808 -1.0533  0.6790
  131DMSO    H3 1754   4.556   2.993   1.112  1.5750  1.6090  1.6731
  131DMSO    S1 1755   4.553   2.962   0.871 -0.3825  0.1508 -0.0284
  131DMSO    C2 1756   4.372   2.962   0.870  0.1277  0.2207  0.4488
  131DMSO    H4 1757   4.331   2.928   0.966 -2.3836  1.7075  0.0017
  131DMSO    H5 1758   4.343   3.067   0.856  0.4489  0.3662  0.8494
  131DMSO    H6 1759   4.346   2.896   0.787 -1.9835  0.9982  0.4360
  131DMSO    O1 1760   4.595   2.828   0.916  0.8129 -0.0070  0.2086
  132DMSO    C1 1761   0.073   2.783   4.058  0.0365 -0.1353  0.2330
  132DMSO    H1 1762   0.115   2.689   4.092 -3.0711 -2.2466 -1.2393
  132DMSO    H2 1763   0.064   2.782   3.949 -1.4138 -0.0265  0.3276
  132DMSO    H3 1764   0.136   2.870   4.078 -0.8622  1.0557 -1.7786
  132DMSO    S1 1765  -0.087   2.831   4.126  0.1439 -0.0823  0.1276
  132DMSO    C2 1766  -0.169   2.677   4.072 -0.0609  0.9795  0.8544
  132DMSO    H4 1767  -0.138   2.661   3.968  1.7307  0.7862  1.3812
  132DMSO    H5 1768  -0.137   2.592   4.133 -1.2275  0.0994  0.2698
  132DMSO    H6 1769  -0.278   2.669   4.073 -0.0329 -0.3787 -0.9867
  132DMSO    O1 1770  -0.149   2.921   4.030  0.3158 -0.0097  0.0961
  133DMSO    C1 1771   4.801   0.213   1.607  0.3522  0.3540  0.0358
  133DMSO    H1 1772   4.697   0.221   1.573 -0.1382  2.0922  1.7555
  133DMSO    H2 1773   4.843   0.306   1.570  1.7637 -0.0689  0.5187
  133DMSO    H3 1774   4.866   0.129   1.584 -0.9792 -0.7040 -0.0198
  133DMSO    S1 1775   4.789   0.225   1.787 -0.2684  0.3526  0.2031
  133DMSO    C2 1776   4.796   0.053   1.833  0.4425 -0.4524  0.1320
  133DMSO    H4 1777   4.742   0.052   1.928 -0.9731  2.4420 -0.5169
  133DMSO    H5 1778   4.755  -0.010   1.754 -1.3924 -0.2930  0.9223
  133DMSO    H6 1779   4.897   0.021   1.860 -0.2919 -2.6659  0.4110
  133DMSO    O1 1780   4.645   0.246   1.802 -0.0949  0.0943 -0.2361
  134DMSO    C1 1781   4.110   0.271   4.363 -0.2100  0.0986 -0.1701
  134DMSO    H1 1782   4.154   0.176   4.333 -1.2071 -0.6778  0.7865
  134DMSO    H2 1783   4.053   0.305   4.276  0.4617  0.3889 -0.5037
  134DMSO    H3 1784   4.179   0.348   4.401 -0.5426 -0.4964  1.7278
  134DMSO    S1 1785   3.999   0.236   4.499  0.4669 -0.2412 -0.0755
  134DMSO    C2 1786   3.907   0.111   4.401 -0.5503  0.0889 -0.5924
  134DMSO    H4 1787   3.843   0.051   4.466  1.2855 -0.8686  0.4179
  134DMSO    H5 1788   3.845   0.166   4.330 -2.0903 -0.2617  0.4547
  134DMSO    H6 1789   3.982   0.045   4.356 -0.0494  0.3926 -0.2146
  134DMSO    O1 1790   3.910   0.359   4.501  0.5863  0.3097 -0.3643
  135DMSO    C1 1791   3.377   1.913   6.405  0.6282  0.3060 -0.0864
  135DMSO    H1 1792   3.340   1.959   6.313 -0.0007 -2.0591 -1.0813
  135DMSO    H2 1793   3.368   1.805   6.398  0.7585  0.3265 -0.5862
  135DMSO    H3 1794   3.325   1.950   6.495  0.2202  1.2473 -0.6875
  135DMSO    S1 1795   3.548   1.951   6.416  0.2545  0.3830  0.2111
  135DMSO    C2 1796   3.587   1.896   6.582  0.5424  0.1183  0.2486
  135DMSO    H4 1797   3.523   1.955   6.648 -0.3390 -0.8650  0.3124
  135DMSO    H5 1798   3.563   1.791   6.599  2.5079 -0.5325 -0.6993
  135DMSO    H6 1799   3.691   1.905   6.615  1.9547  0.5947 -3.8154
  135DMSO    O1 1800   3.552   2.100   6.418 -0.4346 -0.1890 -1.0846
  136DMSO    C1 1801   3.087   2.799   2.420  0.1930  0.5340  0.2306
  136DMSO    H1 1802   3.162   2.818   2.498  1.0338 -0.7462 -0.2381
  136DMSO    H2 1803   3.103   2.697   2.385  0.2873  0.7361 -0.3250
  136DMSO    H3 1804   3.101   2.873   2.340 -1.2838  0.7302  0.1203
  136DMSO    S1 1805   2.931   2.835   2.497 -0.1609  0.0946  0.4696
  136DMSO    C2 1806   2.946   3.006   2.468  0.2373 -0.0094 -0.2402
  136DMSO    H4 1807   2.865   3.059   2.518 -0.0837 -0.0452 -0.7170
  136DMSO    H5 1808   3.043   3.033   2.510  0.7306  0.1910 -1.4525
  136DMSO    H6 1809   2.942   3.020   2.360 -1.2829 -1.6665 -0.4651
  136DMSO    O1 1810   2.955   2.827   2.644  0.1754 -0.1866 -0.4525
  137DMSO    C1 1811   4.562   2.542   1.129 -0.3038 -0.4197  0.5236
  137DMSO    H1 1812   4.499   2.623   1.091 -0.7235 -0.6118  0.7932
  137DMSO    H2 1813   4.646   2.586   1.183  1.0368 -0.7572 -1.2142
  137DMSO    H3 1814   4.596   2.476   1.049 -0.9669  1.2104 -1.1843
  137DMSO    S1 1815   4.488   2.447   1.258  0.0012  0.0675  0.1466
  137DMSO    C2 1816   4.311   2.491   1.233 -0.4214  0.1293  0.7312
  137DMSO    H4 1817   4.260   2.416   1.295  0.1545  0.4792  1.6428
  137DMSO    H5 1818   4.274   2.580   1.284  1.5932  1.0626  0.6548
  137DMSO    H6 1819   4.272   2.477   1.132 -0.4025  1.0366  0.5884
  137DMSO    O1 1820   4.497   2.522   1.387  0.0090 -0.6189  0.0063
  138DMSO    C1 1821   1.399   2.064   0.050 -0.2884 -0.4616  0.1826
  138DMSO    H1 1822   1.304   2.032   0.093 -0.4953 -0.7598 -0.4842
  138DMSO    H2 1823   1.464   1.978   0.028 -0.1079 -0.5208  0.9371
  138DMSO    H3 1824   1.458   2.118   0.124  1.9373 -0.2689 -1.5871
  138DMSO    S1 1825   1.395   2.174  -0.093  0.1603  0.0119 -0.1919
  138DMSO    C2 1826   1.244   2.259  -0.053  0.8622  0.1880  0.0693
  138DMSO    H4 1827   1.242   2.304   0.047  1.2441  1.1218 -0.3374
  138DMSO    H5 1828   1.247   2.339  -0.127 -0.1804 -0.4562 -0.7024
  138DMSO    H6 1829   1.151   2.204  -0.070  0.1388  2.1145 -2.6918
  138DMSO    O1 1830   1.360   2.084  -0.204 -0.9592  0.4047  0.3253
  139DMSO    C1 1831   3.038   6.683   2.377 -0.0226  0.9218 -0.3114
  139DMSO    H1 1832   2.932   6.684   2.401 -0.5908 -1.5722 -2.2781
  139DMSO    H2 1833   3.066   6.622   2.291 -0.0218 -0.2275  0.4718
  139DMSO    H3 1834   3.093   6.632   2.457  2.5991  1.6442 -1.5128
  139DMSO    S1 1835   3.119   6.845   2.364  0.1495  0.0738 -0.0676
  139DMSO    C2 1836   3.265   6.812   2.282 -0.3433 -0.1356 -0.3086
  139DMSO    H4 1837   3.244   6.816   2.175 -2.1108  1.1869  0.0495
  139DMSO    H5 1838   3.332   6.894   2.307 -1.0729 -0.1108  1.7363
  139DMSO    H6 1839   3.294   6.712   2.316  0.7364  0.0662 -0.5977
  139DMSO    O1 1840   3.156   6.852   2.508  0.2285 -0.1602  0.1205
  140DMSO    C1 1841   3.278   1.866   1.578 -0.2552 -0.1527 -0.0235
  140DMSO    H1 1842   3.332   1.830   1.491 -1.5240 -0.0497 -0.8836
  140DMSO    H2 1843   3.307   1.966   1.613 -0.8683 -0.0328  0.1515
  140DMSO    H3 1844   3.311   1.800   1.659 -0.1387 -0.7930 -0.5846
  140DMSO    S1 1845   3.093   1.862   1.556  0.1151  0.2533 -0.7084
  140DMSO    C2 1846   3.097   1.926   1.390  0.2982  0.4224  0.2184
  140DMSO    H4 1847   3.158   1.869   1.320  0.0074 -0.0966  0.3886
  140DMSO    H5 1848   2.994   1.944   1.358  0.1352 -0.6029  0.1360
  140DMSO    H6 1849   3.141   2.025   1.406  0.6855  0.1746  0.7209
  140DMSO    O1 1850   3.040   1.976   1.636  0.1881 -0.7050  0.4497
  141DMSO    C1 1851   3.375   1.076   4.221 -0.2612 -0.1143 -0.7166
  141DMSO    H1 1852   3.410   1.049   4.321 -1.2301  1.7126  0.1881
  141DMSO    H2 1853   3.273   1.042   4.200 -1.2412  2.9279 -1.3797
  141DMSO    H3 1854   3.455   1.058   4.150  0.0997 -1.3371 -0.0247
  141DMSO    S1 1855   3.345   1.256   4.207  0.1871  0.4288  0.1422
  141DMSO    C2 1856   3.254   1.235   4.058  0.0647  0.1627  0.1475
  141DMSO    H4 1857   3.151   1.209   4.087 -0.9753  3.3881 -0.2435
  141DMSO    H5 1858   3.249   1.338   4.021  1.0128 -0.6068 -2.2824
  141DMSO    H6 1859   3.292   1.162   3.986  0.7569  0.7112 -0.0538
  141DMSO    O1 1860   3.476   1.311   4.164  0.3022 -0.4621 -0.0691
  142DMSO    C1 1861   4.478   6.797   1.943  0.0310 -0.1219  0.4978
  142DMSO    H1 1862   4.545   6.711   1.932 -1.3205 -1.3035  1.2877
  142DMSO    H2 1863   4.439   6.834   1.848 -1.5999 -0.5198  0.9785
  142DMSO    H3 1864   4.534   6.875   1.996  0.3457  0.6497 -0.9235
  142DMSO    S1 1865   4.352   6.719   2.040 -0.0840  0.0388 -0.3294
  142DMSO    C2 1866   4.452   6.670   2.172  0.1980  0.6258  0.6052
  142DMSO    H4 1867   4.544   6.627   2.132  0.2911  1.5596 -0.2121
  142DMSO    H5 1868   4.477   6.763   2.223  0.5073 -0.3035  2.2539
  142DMSO    H6 1869   4.401   6.596   2.235  2.3799 -1.9795 -0.4691
  142DMSO    O1 1870   4.332   6.591   1.966 -0.0743 -0.3751 -0.0605
  143DMSO    C1 1871   4.120   0.462   2.404 -0.3687 -0.0355  0.3584
  143DMSO    H1 1872   4.119   0.446   2.512  1.8873  0.3017  0.4819
  143DMSO    H2 1873   4.173   0.377   2.360  1.7076  0.5748  1.5672
  143DMSO    H3 1874   4.171   0.554   2.374 -0.3940  0.2038  1.0376
  143DMSO    S1 1875   3.953   0.470   2.332  0.2039  0.1876  0.3674
  143DMSO    C2 1876   3.942   0.295   2.314 -0.7558 -0.0908 -0.0846
  143DMSO    H4 1877   4.037   0.260   2.271  1.3019  2.4459  2.0558
  143DMSO    H5 1878   3.941   0.249   2.413 -3.0864 -0.0201 -0.0239
  143DMSO    H6 1879   3.854   0.265   2.257 -0.3634 -2.2325  0.3537
  143DMSO    O1 1880   3.977   0.520   2.191  0.1369 -0.0302  0.0209
  144DMSO    C1 1881   1.943   1.006   1.257 -0.0638 -0.3795 -1.3896
  144DMSO    H1 1882   1.938   0.949   1.351 -0.2333 -1.6879 -2.1723
  144DMSO    H2 1883   1.868   0.963   1.190 -0.7664  0.5012 -1.1977
  144DMSO    H3 1884   2.047   0.986   1.233  1.3089  1.2341  2.4515
  144DMSO    S1 1885   1.922   1.186   1.268  0.2382  0.2149  0.2041
  144DMSO    C2 1886   1.976   1.224   1.097  0.2489 -0.2739 -1.4132
  144DMSO    H4 1887   2.067   1.173   1.063  0.5991  0.2118 -1.2081
  144DMSO    H5 1888   1.886   1.195   1.043  0.1010  0.1950 -1.4138
  144DMSO    H6 1889   1.993   1.331   1.083  0.6555 -0.1198  0.0931
  144DMSO    O1 1890   2.032   1.221   1.363  0.5463  0.4467  0.2948
  145DMSO    C1 1891   0.882   1.517   0.904  0.2457  0.7369  0.1014
  145DMSO    H1 1892   0.909   1.490   0.801 -2.1947  0.3259 -0.4760
  145DMSO    H2 1893   0.776   1.536   0.920  0.1712 -0.0571  0.5582
  145DMSO    H3 1894   0.950   1.598   0.932  0.6654  0.0302  1.1990
  145DMSO    S1 1895   0.918   1.380   1.012 -0.0789 -0.9649 -0.0178
  145DMSO    C2 1896   0.831   1.248   0.934  0.5519 -0.3177  0.3617
  145DMSO    H4 1897   0.890   1.219   0.846 -0.4721 -2.2430  0.2499
  145DMSO    H5 1898   0.811   1.165   1.002  1.1652  0.5827  1.6700
  145DMSO    H6 1899   0.732   1.279   0.900  0.9525  0.4062 -0.1615
  145DMSO    O1 1900   0.840   1.415   1.135 -0.0223 -0.0472 -0.2149
  146DMSO    C1 1901   2.184   3.281   2.834  0.0075  0.3438 -0.2609
  146DMSO    H1 1902   2.170   3.182   2.789  0.4174  0.1443  0.0387
  146DMSO    H2 1903   2.281   3.281   2.885  0.0342  3.9427 -0.0386
  146DMSO    H3 1904   2.103   3.307   2.902 -1.4330 -3.3614 -0.3211
  146DMSO    S1 1905   2.180   3.420   2.723 -0.3051  0.4162  0.0054
  146DMSO    C2 1906   2.323   3.375   2.637 -0.5487  0.0637  0.0303
  146DMSO    H4 1907   2.298   3.294   2.568  1.2355  2.1268 -3.2965
  146DMSO    H5 1908   2.350   3.452   2.565 -2.3133 -1.9541 -2.9987
  146DMSO    H6 1909   2.403   3.350   2.707 -0.5531 -0.1408 -0.0381
  146DMSO    O1 1910   2.223   3.537   2.807  0.2813  0.0347 -0.7875
  147DMSO    C1 1911   3.878   1.162   6.674  0.9701 -0.3687 -0.0846
  147DMSO    H1 1912   3.782   1.192   6.717  1.4098  0.2567  0.4877
  147DMSO    H2 1913   3.927   1.252   6.634 -1.4273  0.3083 -1.6585
  147DMSO    H3 1914   3.867   1.082   6.601 -0.6107 -0.3500  0.1056
  147DMSO    S1 1915   3.974   1.100   6.805  0.1464 -0.5013  0.1887
  147DMSO    C2 1916   4.124   1.052   6.729 -0.0629  0.4912  0.5704
  147DMSO    H4 1917   4.108   0.977   6.650  0.3996 -0.1261  1.0559
  147DMSO    H5 1918   4.163   1.141   6.680 -1.2022  0.6401 -0.1115
  147DMSO    H6 1919   4.196   1.021   6.804 -0.9951 -1.1978  0.8254
  147DMSO    O1 1920   3.915   0.975   6.855  0.0314  0.2758 -0.6175
  148DMSO    C1 1921   1.985   0.050   1.497 -0.1707  0.9595 -0.4713
  148DMSO    H1 1922   1.963   0.153   1.526 -0.8834  0.3833  1.1654
  148DMSO    H2 1923   1.913   0.027   1.418 -1.0897  0.8037  0.3994
  148DMSO    H3 1924   1.964  -0.016   1.581 -2.5869  0.7024 -1.2255
  148DMSO    S1 1925   2.157   0.037   1.433 -0.3785 -0.0417  0.1040
  148DMSO    C2 1926   2.106   0.120   1.280 -0.1932 -0.1743  0.0641
  148DMSO    H4 1927   2.053   0.051   1.213 -0.4220  1.0468 -1.0584
  148DMSO    H5 1928   2.041   0.201   1.315  0.7836  0.2418  0.9765
  148DMSO    H6 1929   2.187   0.165   1.221 -0.8541  2.1915  0.8473
  148DMSO    O1 1930   2.171  -0.101   1.392 -0.1276  0.1338  0.2334
  149DMSO    C1 1931   4.057   2.975   6.742  0.4207  0.0218 -0.1052
  149DMSO    H1 1932   4.146   3.008   6.795 -1.2936  1.5324  2.0368
  149DMSO    H2 1933   4.082   2.924   6.649  2.1186 -2.4249  1.5905
  149DMSO    H3 1934   3.988   3.057   6.717 -0.8113 -0.4491  1.5663
  149DMSO    S1 1935   3.966   2.868   6.850  0.3460 -0.2383 -0.1249
  149DMSO    C2 1936   3.847   2.838   6.717 -0.2579 -0.0437 -0.6608
  149DMSO    H4 1937   3.898   2.775   6.643 -0.1392 -1.6928  0.7636
  149DMSO    H5 1938   3.766   2.780   6.762 -0.9621  0.2195 -1.5528
  149DMSO    H6 1939   3.813   2.936   6.682  0.3350 -0.0431 -1.2599
  149DMSO    O1 1940   3.905   2.987   6.916 -0.2921 -0.2555 -0.0638
  150DMSO    C1 1941   0.085   0.153   2.255  0.3141  0.0451 -0.2196
  150DMSO    H1 1942  -0.022   0.143   2.278  0.3423 -1.1819 -0.5489
  150DMSO    H2 1943   0.123   0.057   2.221  4.6722  1.3190  0.5047
  150DMSO    H3 1944   0.128   0.182   2.351  0.2898 -0.6825  0.0134
  150DMSO    S1 1945   0.126   0.292   2.153  0.1713 -0.0526  0.1201
  150DMSO    C2 1946   0.022   0.247   2.016 -0.1067 -0.6192 -0.4888
  150DMSO    H4 1947   0.015   0.332   1.948  2.4864  1.2693  1.3889
  150DMSO    H5 1948   0.077   0.158   1.985  2.2703 -0.3093  2.3750
  150DMSO    H6 1949  -0.075   0.218   2.056  0.0621 -0.4963  0.0180
  150DMSO    O1 1950   0.258   0.262   2.092 -0.7271 -0.4991 -0.4146
  151DMSO    C1 1951   3.522   0.169   1.046  0.4752 -0.2561 -0.4630
  151DMSO    H1 1952   3.589   0.220   1.115  2.5884 -0.2122 -2.4505
  151DMSO    H2 1953   3.567   0.100   0.975  0.0689 -1.0762  0.0700
  151DMSO    H3 1954   3.483   0.257   0.993 -1.8738 -0.6404  0.5042
  151DMSO    S1 1955   3.394   0.072   1.136 -0.3027  0.1002  0.5043
  151DMSO    C2 1956   3.280   0.099   1.005  0.2916  0.0926  0.0757
  151DMSO    H4 1957   3.184   0.063   1.043  0.6922 -1.9668 -0.7001
  151DMSO    H5 1958   3.268   0.202   0.970 -3.6784 -0.2757 -0.1468
  151DMSO    H6 1959   3.307   0.037   0.919  1.1900 -0.6443  0.8658
  151DMSO    O1 1960   3.367   0.171   1.247 -0.6052 -0.1126  0.3527
  152DMSO    C1 1961   0.798   1.015   3.760 -0.9247 -0.0886  0.4050
  152DMSO    H1 1962   0.698   0.989   3.797 -1.2961  1.6473  0.7026
  152DMSO    H2 1963   0.841   0.928   3.712 -0.6046 -0.3928  1.2251
  152DMSO    H3 1964   0.856   1.045   3.847 -0.1522 -1.1721  0.2741
  152DMSO    S1 1965   0.781   1.144   3.649  0.5280  0.2923  0.3644
  152DMSO    C2 1966   0.696   1.260   3.743  0.0055  0.0764  0.1486
  152DMSO    H4 1967   0.665   1.351   3.691  0.4935  0.0340 -0.2302
  152DMSO    H5 1968   0.607   1.206   3.775  0.2488 -2.1456 -2.5701
  152DMSO    H6 1969   0.763   1.278   3.828  0.4090  3.0972 -0.6872
  152DMSO    O1 1970   0.674   1.094   3.560  0.7167  0.2781  0.1165
  153DMSO    C1 1971   1.358   3.193   1.347 -0.0960 -0.4144  0.4122
  153DMSO    H1 1972   1.277   3.237   1.405  2.2991  3.1796  1.3639
  153DMSO    H2 1973   1.442   3.263   1.350  1.7702 -2.5480  2.1003
  153DMSO    H3 1974   1.326   3.188   1.243  2.2584 -1.4398 -0.3296
  153DMSO    S1 1975   1.420   3.036   1.409 -0.3830  0.0405 -0.2013
  153DMSO    C2 1976   1.263   2.976   1.465  0.3604  0.1509 -0.4669
  153DMSO    H4 1977   1.209   3.038   1.537 -2.1016 -0.6368 -1.5116
  153DMSO    H5 1978   1.196   2.967   1.379 -0.8415 -0.4916  0.4995
  153DMSO    H6 1979   1.274   2.876   1.509 -3.2181  0.1215  0.6486
  153DMSO    O1 1980   1.488   3.076   1.539  0.0167  0.3134 -0.7881
  154DMSO    C1 1981   1.809   4.726   0.331 -0.5409 -0.4627 -0.1267
  154DMSO    H1 1982   1.855   4.806   0.272  1.8661 -1.3275  0.4432
  154DMSO    H2 1983   1.762   4.658   0.260  0.2821 -1.1745 -0.0159
  154DMSO    H3 1984   1.747   4.762   0.414 -0.1779  0.7566 -0.3572
  154DMSO    S1 1985   1.954   4.648   0.402  0.3879 -0.2856  0.0796
  154DMSO    C2 1986   2.002   4.572   0.237  0.0174  0.0503  0.0557
  154DMSO    H4 1987   1.917   4.518   0.194  0.6055 -1.1262  0.3180
  154DMSO    H5 1988   2.049   4.648   0.173  0.1831 -0.6974 -0.7416
  154DMSO    H6 1989   2.070   4.490   0.262  0.2304  0.3019  0.3020
  154DMSO    O1 1990   1.900   4.537   0.488 -0.3075 -0.0094  0.7119
  155DMSO    C1 1991   1.355   0.479   3.721  0.4679  0.0412 -0.3742
  155DMSO    H1 1992   1.344   0.370   3.727  0.1587  0.1595  2.5955
  155DMSO    H2 1993   1.363   0.516   3.823  0.9361  0.5485 -0.5898
  155DMSO    H3 1994   1.269   0.526   3.672  0.3703 -2.6834 -3.1674
  155DMSO    S1 1995   1.520   0.499   3.635 -0.3536  0.2169 -0.0396
  155DMSO    C2 1996   1.484   0.662   3.593 -0.2765  0.2785  0.1140
  155DMSO    H4 1997   1.403   0.644   3.521 -0.8695  0.3859  0.7393
  155DMSO    H5 1998   1.459   0.712   3.687  0.0700 -0.2817  0.5097
  155DMSO    H6 1999   1.569   0.714   3.549  1.1464  0.3374  2.7464
  155DMSO    O1 2000   1.514   0.429   3.500 -0.5514  0.4678 -0.1930
  156DMSO    C1 2001   0.794   4.555   3.314  0.6009  0.0061 -0.5454
  156DMSO    H1 2002   0.799   4.529   3.208  1.9012 -3.1652  0.1507
  156DMSO    H2 2003   0.736   4.645   3.336  0.2188 -0.0603 -1.2715
  156DMSO    H3 2004   0.896   4.576   3.349  1.1485  1.0540 -2.6273
  156DMSO    S1 2005   0.741   4.415   3.411 -0.2654 -0.1373 -0.0575
  156DMSO    C2 2006   0.707   4.503   3.568 -0.1718 -0.6983  0.5870
  156DMSO    H4 2007   0.696   4.420   3.638 -0.6974  0.3752  1.8183
  156DMSO    H5 2008   0.779   4.578   3.604 -1.6088  1.2113 -0.3699
  156DMSO    H6 2009   0.617   4.564   3.567  0.7241  0.6936 -1.0180
  156DMSO    O1 2010   0.862   4.348   3.462  0.0359 -0.1128 -1.1110
  157DMSO    C1 2011   2.500   1.297   1.772 -0.4024  0.3204 -0.0422
  157DMSO    H1 2012   2.528   1.214   1.706  2.5561  3.0859 -2.5503
  157DMSO    H2 2013   2.585   1.347   1.819  1.2605 -2.1231 -0.1990
  157DMSO    H3 2014   2.435   1.261   1.852 -1.5739  1.5504 -0.4163
  157DMSO    S1 2015   2.426   1.399   1.654  0.0012 -0.2658 -0.0211
  157DMSO    C2 2016   2.570   1.442   1.561  0.3309 -0.1855 -0.3805
  157DMSO    H4 2017   2.641   1.498   1.623 -1.0698 -2.7206  3.9675
  157DMSO    H5 2018   2.609   1.360   1.501  2.8916  0.7199 -0.0763
  157DMSO    H6 2019   2.527   1.522   1.500 -0.0611  0.4443  0.7019
  157DMSO    O1 2020   2.384   1.523   1.725 -0.7967  0.3380  0.1448
  158DMSO    C1 2021   3.220   1.446   0.448 -0.8035  0.3879  0.7981
  158DMSO    H1 2022   3.235   1.381   0.535 -1.6892 -1.1567 -0.1473
  158DMSO    H2 2023   3.140   1.411   0.383 -0.6872  0.6502  0.5141
  158DMSO    H3 2024   3.315   1.444   0.393 -0.2963  0.3793  1.6436
  158DMSO    S1 2025   3.198   1.615   0.492 -0.4021  0.4486 -0.2272
  158DMSO    C2 2026   3.289   1.693   0.359 -0.6791  0.1875 -0.8248
  158DMSO    H4 2027   3.241   1.684   0.261  0.8610 -1.3631 -1.4995
  158DMSO    H5 2028   3.288   1.799   0.384 -3.1810 -0.2460  1.2728
  158DMSO    H6 2029   3.389   1.649   0.362 -1.6258 -2.0557  0.9696
  158DMSO    O1 2030   3.289   1.623   0.607 -0.2437  0.0279  0.6126
  159DMSO    C1 2031   2.113   2.034   1.346  0.5536  0.3048  0.2048
  159DMSO    H1 2032   2.144   1.962   1.422 -1.0304 -0.3226  0.2903
  159DMSO    H2 2033   2.053   2.113   1.391  0.5478  0.0239  0.6996
  159DMSO    H3 2034   2.046   1.977   1.281  3.0071 -0.3205 -1.9655
  159DMSO    S1 2035   2.256   2.087   1.256 -0.0212 -0.4515 -0.2700
  159DMSO    C2 2036   2.308   1.930   1.198 -0.4198 -0.5185  0.3227
  159DMSO    H4 2037   2.398   1.949   1.138 -1.1367 -0.2109 -0.6771
  159DMSO    H5 2038   2.325   1.860   1.281 -2.4512 -0.9776  0.3872
  159DMSO    H6 2039   2.225   1.893   1.138 -0.3378 -2.4306  1.2991
  159DMSO    O1 2040   2.360   2.138   1.354  0.6323  0.2394 -0.4429
  160DMSO    C1 2041   1.591   3.310   0.850 -0.9548 -0.1206 -0.3127
  160DMSO    H1 2042   1.666   3.388   0.839 -0.7742 -0.0885  0.9756
  160DMSO    H2 2043   1.590   3.272   0.953  1.2743  0.5789  0.0248
  160DMSO    H3 2044   1.609   3.230   0.779  1.3248 -0.8635  1.0026
  160DMSO    S1 2045   1.430   3.368   0.819  0.2918 -0.3092 -0.0944
  160DMSO    C2 2046   1.432   3.486   0.956 -0.4259  0.7770  0.3021
  160DMSO    H4 2047   1.423   3.431   1.050  0.2344  0.6799  0.3153
  160DMSO    H5 2048   1.519   3.552   0.949 -0.4262  0.8414  0.8405
  160DMSO    H6 2049   1.345   3.552   0.950 -1.6348 -0.2211  3.9613
  160DMSO    O1 2050   1.342   3.259   0.862 -0.2922  1.7214 -0.6187
  161DMSO    C1 2051   0.714   2.117   3.622  0.0354 -0.6190  0.5203
  161DMSO    H1 2052   0.625   2.159   3.670  0.9788  1.6503  0.3992
  161DMSO    H2 2053   0.703   2.039   3.547  2.4098 -0.2315 -0.2943
  161DMSO    H3 2054   0.789   2.097   3.698  0.8207 -0.4728 -0.2084
  161DMSO    S1 2055   0.786   2.249   3.521 -0.1607  0.2380  0.2202
  161DMSO    C2 2056   0.648   2.265   3.410 -0.2576  0.0050  0.4982
  161DMSO    H4 2057   0.682   2.324   3.325  1.0775  0.0120  1.0187
  161DMSO    H5 2058   0.612   2.164   3.389 -1.4965  0.6705 -0.7966
  161DMSO    H6 2059   0.586   2.337   3.463 -0.9644 -0.8400  0.8542
  161DMSO    O1 2060   0.888   2.160   3.458 -0.5090 -0.2697  0.3437
  162DMSO    C1 2061   0.411   6.473   2.944 -0.0660  0.4923  0.3548
  162DMSO    H1 2062   0.340   6.434   3.018 -0.4670 -0.6188 -0.5989
  162DMSO    H2 2063   0.484   6.401   2.907  0.1563 -0.7845  3.0221
  162DMSO    H3 2064   0.454   6.563   2.989  0.6263  0.7469 -0.7872
  162DMSO    S1 2065   0.315   6.513   2.799 -0.0508 -0.0999  0.0445
  162DMSO    C2 2066   0.234   6.656   2.875 -0.0002  0.4899  0.6302
  162DMSO    H4 2067   0.157   6.611   2.939 -0.7954 -0.7259 -1.1130
  162DMSO    H5 2068   0.295   6.714   2.946 -0.9175  2.1695  0.1070
  162DMSO    H6 2069   0.196   6.730   2.804  0.0355  2.3478  2.4416
  162DMSO    O1 2070   0.219   6.406   2.818 -0.1736  0.1201  0.2898
  163DMSO    C1 2071   2.386   0.319   1.903 -0.1090  0.4453 -0.0871
  163DMSO    H1 2072   2.294   0.372   1.927  0.4442  1.2082  0.3859
  163DMSO    H2 2073   2.460   0.319   1.984  0.2689 -0.4744 -0.4140
  163DMSO    H3 2074   2.418   0.346   1.803  0.2713  2.1123  0.4639
  163DMSO    S1 2075   2.353   0.151   1.897  0.3979 -0.2132 -0.1135
  163DMSO    C2 2076   2.504   0.086   1.822 -0.3719  0.3975 -0.1467
  163DMSO    H4 2077   2.504  -0.023   1.817 -0.3079  0.4114 -0.4835
  163DMSO    H5 2078   2.499   0.120   1.718 -1.5592 -0.1108 -0.2779
  163DMSO    H6 2079   2.587   0.129   1.878 -0.9020  0.1929  0.8267
  163DMSO    O1 2080   2.257   0.130   1.786  0.3805 -0.1614 -0.1444
  164DMSO    C1 2081   2.222   0.889   2.665  0.1566 -0.0832 -0.1123
  164DMSO    H1 2082   2.300   0.966   2.663 -1.2822  1.4267 -0.0721
  164DMSO    H2 2083   2.152   0.901   2.747  1.0697 -0.4085  0.7388
  164DMSO    H3 2084   2.264   0.788   2.668 -0.4741 -0.5184 -2.9204
  164DMSO    S1 2085   2.145   0.911   2.506 -0.2551 -0.3811 -0.1245
  164DMSO    C2 2086   2.024   0.777   2.512 -0.6666 -0.0454 -0.6563
  164DMSO    H4 2087   1.965   0.778   2.603 -0.2735 -1.6111 -0.3537
  164DMSO    H5 2088   1.957   0.798   2.428 -0.8080 -0.5742 -0.6791
  164DMSO    H6 2089   2.082   0.685   2.499 -0.8752 -0.6967  2.3686
  164DMSO    O1 2090   2.251   0.882   2.406 -0.5171 -0.0402 -0.0360
  165DMSO    C1 2091   6.298   1.279   0.480  0.2040 -0.1284 -0.0872
  165DMSO    H1 2092   6.390   1.275   0.539  0.2718 -1.4534 -0.2390
  165DMSO    H2 2093   6.230   1.361   0.504 -0.4842  0.3243 -3.1573
  165DMSO    H3 2094   6.248   1.181   0.485 -0.2694  0.1563  1.0077
  165DMSO    S1 2095   6.343   1.290   0.313  0.2224  0.0048 -0.2457
  165DMSO    C2 2096   6.417   1.456   0.344  0.3318 -0.7907  0.4719
  165DMSO    H4 2097   6.458   1.510   0.258 -0.3888 -1.6532 -0.4216
  165DMSO    H5 2098   6.348   1.520   0.399 -1.3955 -0.3049 -2.0947
  165DMSO    H6 2099   6.502   1.435   0.409  1.3862 -1.1959 -0.9887
  165DMSO    O1 2100   6.216   1.320   0.241 -0.0132  0.3062 -0.2683
  166DMSO    C1 2101   5.109   0.192   4.435 -0.0807 -0.3439 -0.5769
  166DMSO    H1 2102   5.155   0.182   4.336 -0.8857  1.2689 -1.1569
  166DMSO    H2 2103   5.054   0.286   4.446 -0.8233 -0.8073 -0.3313
  166DMSO    H3 2104   5.185   0.203   4.512 -0.2861  3.2647 -0.7181
  166DMSO    S1 2105   5.009   0.051   4.478  0.0964  0.3007 -0.1551
  166DMSO    C2 2106   4.898   0.070   4.346  0.6400  0.2725  0.2757
  166DMSO    H4 2107   4.929   0.034   4.248  2.1261 -1.8093  1.4495
  166DMSO    H5 2108   4.804   0.016   4.360  0.9447 -0.5674 -0.8116
  166DMSO    H6 2109   4.883   0.178   4.345  1.5042  0.4296  1.4834
  166DMSO    O1 2110   4.916   0.107   4.583  0.4212  0.1554 -0.1026
  167DMSO    C1 2111   3.334   2.067   1.178 -0.3479 -0.2494 -0.7248
  167DMSO    H1 2112   3.370   2.170   1.184  1.2170 -0.6709 -1.9744
  167DMSO    H2 2113   3.233   2.079   1.137 -0.4782  1.0113 -0.0673
  167DMSO    H3 2114   3.327   2.011   1.271 -0.9152  1.6655  0.4362
  167DMSO    S1 2115   3.439   1.977   1.063  0.4044 -0.0913 -0.0195
  167DMSO    C2 2116   3.579   2.040   1.132 -0.2859  0.2197  0.5360
  167DMSO    H4 2117   3.655   2.001   1.064  0.0548  0.1453  0.9532
  167DMSO    H5 2118   3.583   2.149   1.133  1.6142  0.1774  0.4319
  167DMSO    H6 2119   3.581   2.005   1.235 -0.1122  2.2355  1.2684
  167DMSO    O1 2120   3.414   2.055   0.935 -0.8114 -0.3272 -0.6325
  168DMSO    C1 2121   2.190   2.861   6.741 -0.1864 -0.3781  0.4365
  168DMSO    H1 2122   2.151   2.784   6.673  0.6616 -0.3936 -0.0391
  168DMSO    H2 2123   2.117   2.942   6.748  0.3037  0.0505  0.5720
  168DMSO    H3 2124   2.284   2.894   6.699 -1.2709 -0.5281 -2.2986
  168DMSO    S1 2125   2.232   2.779   6.899  0.0779  0.2478 -0.0515
  168DMSO    C2 2126   2.061   2.763   6.953  0.4865  0.6471 -0.3730
  168DMSO    H4 2127   2.008   2.740   6.860  1.3862 -1.9173 -0.3463
  168DMSO    H5 2128   2.051   2.682   7.026  0.2173  0.6997 -0.3509
  168DMSO    H6 2129   2.036   2.858   7.001  0.7773  0.3048  0.4767
  168DMSO    O1 2130   2.285   2.881   6.989 -0.2216 -0.3028 -0.3908
  169DMSO    C1 2131   6.080   1.697   1.674 -0.3111  0.5264 -0.4471
  169DMSO    H1 2132   5.993   1.693   1.741 -0.9256  2.6692 -1.0582
  169DMSO    H2 2133   6.051   1.685   1.570 -1.4979  0.6123 -0.1474
  169DMSO    H3 2134   6.148   1.615   1.699  1.0152  1.7257  0.0209
  169DMSO    S1 2135   6.177   1.842   1.695  0.7206 -0.0819  0.3486
  169DMSO    C2 2136   6.236   1.825   1.864 -0.0971 -0.3372 -0.5844
  169DMSO    H4 2137   6.269   1.923   1.899 -0.2131  0.2161 -1.9929
  169DMSO    H5 2138   6.149   1.803   1.927 -1.4692 -0.6963 -2.5246
  169DMSO    H6 2139   6.317   1.751   1.872  1.2341  1.1616  0.2840
  169DMSO    O1 2140   6.077   1.950   1.722  0.0236 -0.1821 -0.0546
  170DMSO    C1 2141   1.196   2.186   1.961  0.6575  0.7526 -0.2373
  170DMSO    H1 2142   1.100   2.154   2.002  0.1017  2.1097 -0.4630
  170DMSO    H2 2143   1.193   2.217   1.857  0.5498 -1.1248 -0.8385
  170DMSO    H3 2144   1.264   2.101   1.953  1.3845  1.2558  0.4165
  170DMSO    S1 2145   1.288   2.303   2.066 -0.4537 -0.4500 -0.2596
  170DMSO    C2 2146   1.455   2.244   2.015  0.4525 -0.0987  0.4513
  170DMSO    H4 2147   1.527   2.320   2.046  1.3512 -0.8538  0.2607
  170DMSO    H5 2148   1.472   2.147   2.063 -2.5539 -0.8945  0.1333
  170DMSO    H6 2149   1.458   2.243   1.906  1.9597  1.0456  0.4597
  170DMSO    O1 2150   1.273   2.263   2.208  0.3160 -0.4526 -0.0053
  171DMSO    C1 2151   1.967   0.371   3.496 -1.2436  0.1923  0.8180
  171DMSO    H1 2152   2.062   0.394   3.544 -0.9759  0.8258  0.0140
  171DMSO    H2 2153   1.924   0.273   3.518  0.0714 -0.6273 -0.1253
  171DMSO    H3 2154   1.982   0.382   3.389  3.7449 -0.6676  1.1824
  171DMSO    S1 2155   1.872   0.502   3.566 -0.2804 -0.3641  0.2312
  171DMSO    C2 2156   1.922   0.641   3.457  0.6778 -0.5268 -0.5014
  171DMSO    H4 2157   2.026   0.663   3.484  0.0872  0.8941  0.8069
  171DMSO    H5 2158   1.912   0.628   3.349  0.5319  2.3791 -0.9277
  171DMSO    H6 2159   1.857   0.722   3.492 -2.2632 -3.1044  0.4554
  171DMSO    O1 2160   1.944   0.536   3.691 -0.1523  0.4069 -0.1578
  172DMSO    C1 2161   1.150   0.715   1.438 -0.3945  0.3565 -0.4809
  172DMSO    H1 2162   1.086   0.638   1.480 -0.5306  0.8813  0.2969
  172DMSO    H2 2163   1.122   0.748   1.337 -2.3153  0.0421 -0.0862
  172DMSO    H3 2164   1.246   0.662   1.436  0.3618  1.6849 -0.6373
  172DMSO    S1 2165   1.146   0.855   1.551  0.1208  0.4294  0.1603
  172DMSO    C2 2166   0.976   0.909   1.544 -0.3611 -0.9216  0.1730
  172DMSO    H4 2167   0.919   0.838   1.605 -2.0847 -1.1307 -1.5990
  172DMSO    H5 2168   0.965   1.010   1.584 -1.5675 -1.2401  0.6787
  172DMSO    H6 2169   0.949   0.913   1.438  0.3304  0.3646  0.0300
  172DMSO    O1 2170   1.226   0.954   1.482 -0.3745 -0.1044 -0.1939
  173DMSO    C1 2171   3.537   1.595   0.827 -0.6430 -0.2428 -0.3012
  173DMSO    H1 2172   3.614   1.530   0.870 -1.4205 -1.3100 -0.4814
  173DMSO    H2 2173   3.512   1.669   0.903 -0.0235  0.6188 -0.9176
  173DMSO    H3 2174   3.453   1.536   0.789  0.0729 -0.8901 -0.9356
  173DMSO    S1 2175   3.599   1.682   0.685 -0.3472 -0.1055  0.4399
  173DMSO    C2 2176   3.600   1.538   0.578  0.0785 -0.4905  0.3887
  173DMSO    H4 2177   3.504   1.486   0.586 -1.3056  1.5041 -1.7905
  173DMSO    H5 2178   3.603   1.577   0.476 -3.2817  0.1823  0.4357
  173DMSO    H6 2179   3.684   1.473   0.604  1.6414  0.4777 -1.8615
  173DMSO    O1 2180   3.742   1.686   0.713 -0.4330 -0.3982 -0.2026
  174DMSO    C1 2181   1.568   2.302   4.032 -0.0281 -1.3754  0.8605
  174DMSO    H1 2182   1.476   2.303   3.973  0.3641 -3.5587  0.1163
  174DMSO    H2 2183   1.592   2.403   4.064 -0.4415 -1.5842  1.8743
  174DMSO    H3 2184   1.651   2.267   3.970  0.5900 -0.6504  1.2656
  174DMSO    S1 2185   1.529   2.207   4.171 -0.2283 -0.0047 -0.0463
  174DMSO    C2 2186   1.555   2.046   4.091 -0.2351  0.0156 -0.0786
  174DMSO    H4 2187   1.494   2.030   4.002 -3.3341 -0.3226  1.9414
  174DMSO    H5 2188   1.658   2.027   4.061 -0.5142 -0.6588 -0.6239
  174DMSO    H6 2189   1.530   1.976   4.171  3.1863  1.4622  2.4980
  174DMSO    O1 2190   1.380   2.216   4.183  0.1025  0.4754  0.8073
  175DMSO    C1 2191   0.495   1.750   1.233  0.0227  0.2019  0.7988
  175DMSO    H1 2192   0.433   1.811   1.167  1.2442 -0.9452 -1.5501
  175DMSO    H2 2193   0.450   1.651   1.242 -2.2437  1.1336  0.5377
  175DMSO    H3 2194   0.487   1.797   1.331  1.6054 -1.4192  1.7649
  175DMSO    S1 2195   0.657   1.717   1.183 -0.3444 -0.0444  0.0388
  175DMSO    C2 2196   0.718   1.643   1.330  0.0765 -0.0538 -0.4460
  175DMSO    H4 2197   0.697   1.709   1.415 -1.6353 -0.1619 -0.7558
  175DMSO    H5 2198   0.658   1.551   1.336 -0.3838  0.3320  1.6482
  175DMSO    H6 2199   0.823   1.613   1.322  0.2726  0.5400 -0.1564
  175DMSO    O1 2200   0.723   1.849   1.200 -0.4323 -0.2636  0.3564
  176DMSO    C1 2201   1.006   2.067   0.223  0.4683  0.3523  0.0220
  176DMSO    H1 2202   0.954   1.975   0.252  0.6794 -0.1692 -1.1893
  176DMSO    H2 2203   0.929   2.138   0.192 -1.5468 -2.3942 -1.8669
  176DMSO    H3 2204   1.069   2.046   0.136 -0.4721  0.3576 -0.6802
  176DMSO    S1 2205   1.111   2.133   0.349  0.8144 -0.0894 -0.2288
  176DMSO    C2 2206   0.978   2.186   0.451 -0.0069  0.5045 -0.1579
  176DMSO    H4 2207   0.901   2.241   0.395  1.7168  0.1268 -3.0937
  176DMSO    H5 2208   0.936   2.093   0.489  0.4354 -0.5654 -2.1720
  176DMSO    H6 2209   1.015   2.250   0.532  0.3896 -0.5491  0.5040
  176DMSO    O1 2210   1.139   2.270   0.295  0.0180 -0.4515 -0.8896
  177DMSO    C1 2211   0.136   2.184   2.747 -0.6886  0.2912 -0.6793
  177DMSO    H1 2212   0.209   2.248   2.799  1.3942 -1.5149 -1.2127
  177DMSO    H2 2213   0.135   2.219   2.644  0.8568  1.4952 -0.3388
  177DMSO    H3 2214   0.043   2.186   2.804  1.2815  2.9349  2.8527
  177DMSO    S1 2215   0.202   2.015   2.750 -0.1112  0.0328 -0.0833
  177DMSO    C2 2216   0.228   2.012   2.922  0.5434  0.1676  0.1568
  177DMSO    H4 2217   0.314   2.078   2.939  1.1221 -0.8537  1.3992
  177DMSO    H5 2218   0.143   2.049   2.979 -0.0582 -1.9095  0.6797
  177DMSO    H6 2219   0.252   1.914   2.964  1.8577 -0.0762 -1.1015
  177DMSO    O1 2220   0.341   2.007   2.693 -0.1776 -0.1756 -0.4484
  178DMSO    C1 2221   0.444   3.004   2.015 -0.5013  0.4311  0.2202
  178DMSO    H1 2222   0.526   3.049   2.071 -1.1969  2.0730 -0.0153
  178DMSO    H2 2223   0.407   3.084   1.948  1.6470  0.8255 -0.5621
  178DMSO    H3 2224   0.361   2.985   2.083 -1.2153  4.3396  0.7092
  178DMSO    S1 2225   0.487   2.852   1.935  0.3112 -0.0214 -0.1709
  178DMSO    C2 2226   0.617   2.920   1.828 -0.6003  0.5089 -0.4965
  178DMSO    H4 2227   0.584   3.005   1.768 -0.7385 -0.0661 -1.2454
  178DMSO    H5 2228   0.706   2.966   1.873 -1.7561  3.1283 -0.7042
  178DMSO    H6 2229   0.654   2.841   1.763 -0.2020  0.2723  0.0080
  178DMSO    O1 2230   0.370   2.815   1.842  0.1084 -0.4981 -0.4409
  179DMSO    C1 2231   1.471   1.799   6.524 -0.5355 -0.5965 -0.3729
  179DMSO    H1 2232   1.389   1.835   6.586  0.1899  1.2343 -0.4056
  179DMSO    H2 2233   1.561   1.851   6.560 -1.0966  1.3988 -1.6958
  179DMSO    H3 2234   1.467   1.830   6.419  1.5780 -1.5728 -0.7987
  179DMSO    S1 2235   1.490   1.623   6.530 -0.1731 -0.0317  0.1123
  179DMSO    C2 2236   1.526   1.614   6.708 -0.5760 -0.4886  0.3579
  179DMSO    H4 2237   1.434   1.592   6.763 -0.9626 -0.1662 -0.1508
  179DMSO    H5 2238   1.588   1.524   6.704 -0.3920 -0.3858 -3.5820
  179DMSO    H6 2239   1.576   1.704   6.742 -0.7285 -0.2215 -0.1048
  179DMSO    O1 2240   1.624   1.598   6.469 -0.4473 -0.3785  0.7664
  180DMSO    C1 2241   0.173   1.566   3.038  0.9982 -0.8585 -0.4786
  180DMSO    H1 2242   0.126   1.664   3.023  2.3494  0.5116  3.0578
  180DMSO    H2 2243   0.204   1.555   3.142  2.1684 -1.2645 -0.8507
  180DMSO    H3 2244   0.257   1.562   2.967  2.2934  4.1311  0.3565
  180DMSO    S1 2245   0.050   1.444   3.015  0.0966 -0.0349  0.4959
  180DMSO    C2 2246   0.154   1.296   2.976  0.2873 -0.2958 -0.7892
  180DMSO    H4 2247   0.099   1.204   2.999 -1.1725  0.6006 -0.5799
  180DMSO    H5 2248   0.191   1.302   2.873  1.0108  1.7518 -0.4570
  180DMSO    H6 2249   0.242   1.297   3.041  0.3456 -1.4796 -0.8227
  180DMSO    O1 2250   0.008   1.480   2.875  0.6595 -0.0100 -0.1366
  181DMSO    C1 2251   4.906   1.563   0.077  0.2293  0.0027  0.1532
  181DMSO    H1 2252   4.997   1.510   0.105  0.1630 -1.1158 -1.5874
  181DMSO    H2 2253   4.899   1.572  -0.031 -0.3436 -0.6938  0.1216
  181DMSO    H3 2254   4.892   1.659   0.128 -0.9160  1.4813 -2.7358
  181DMSO    S1 2255   4.760   1.462   0.114  0.2171 -0.0481 -0.6543
  181DMSO    C2 2256   4.826   1.302   0.089 -0.1451  0.2444 -0.2328
  181DMSO    H4 2257   4.744   1.245   0.045 -0.2054  0.3745 -0.2896
  181DMSO    H5 2258   4.911   1.310   0.021 -0.3281  2.3959 -0.2770
  181DMSO    H6 2259   4.849   1.250   0.183 -0.5588 -0.6008 -0.5862
  181DMSO    O1 2260   4.686   1.490  -0.014  0.1081 -0.3548 -0.1114
  182DMSO    C1 2261   4.284   2.485   2.221 -0.4818 -0.5733  0.1972
  182DMSO    H1 2262   4.222   2.456   2.306  0.2425  0.3524  1.0687
  182DMSO    H2 2263   4.391   2.487   2.242 -0.7276 -0.7105  1.5516
  182DMSO    H3 2264   4.251   2.582   2.182 -0.3420 -1.8786 -3.6254
  182DMSO    S1 2265   4.264   2.368   2.086  0.1920 -0.0074  0.2031
  182DMSO    C2 2266   4.435   2.335   2.054  0.0189  0.2915  0.1797
  182DMSO    H4 2267   4.483   2.432   2.038 -0.8489  1.0344  1.7920
  182DMSO    H5 2268   4.483   2.286   2.139  1.1048  1.0021 -0.0036
  182DMSO    H6 2269   4.430   2.280   1.959 -0.7974 -0.3516  0.5789
  182DMSO    O1 2270   4.210   2.451   1.972  0.6192  0.4295 -0.0634
  183DMSO    C1 2271   3.116   1.656   4.260  0.3835 -0.3601 -0.3407
  183DMSO    H1 2272   3.163   1.685   4.354  2.8868 -4.1323 -0.2315
  183DMSO    H2 2273   3.075   1.745   4.212  1.6287  0.4518  0.0555
  183DMSO    H3 2274   3.060   1.565   4.285  3.2352 -2.3447 -0.6934
  183DMSO    S1 2275   3.238   1.605   4.144  0.3106  0.2234  0.0749
  183DMSO    C2 2276   3.325   1.765   4.142  0.4866 -0.6066  0.4421
  183DMSO    H4 2277   3.258   1.838   4.097  1.0677 -0.0488  0.4613
  183DMSO    H5 2278   3.354   1.798   4.242 -0.1777 -1.0453  0.7860
  183DMSO    H6 2279   3.402   1.741   4.068 -0.8737 -1.0563 -0.8518
  183DMSO    O1 2280   3.178   1.590   4.008 -0.0243 -0.0874  0.6068
  184DMSO    C1 2281   4.534   4.009   4.042 -0.4364  0.1383  0.0757
  184DMSO    H1 2282   4.499   4.043   4.140 -0.9575 -1.1874  0.3774
  184DMSO    H2 2283   4.514   4.084   3.965  1.0804  0.7369  0.2274
  184DMSO    H3 2284   4.485   3.913   4.026 -2.2467  0.8572  1.1092
  184DMSO    S1 2285   4.707   3.972   4.045 -0.0662 -0.0136  0.1300
  184DMSO    C2 2286   4.704   3.842   4.164 -0.2079  0.5033  0.2349
  184DMSO    H4 2287   4.806   3.834   4.201  0.0818  1.5376 -0.2949
  184DMSO    H5 2288   4.641   3.864   4.251  0.6466  1.0800  0.7172
  184DMSO    H6 2289   4.688   3.749   4.109  0.7996  1.5315 -1.8983
  184DMSO    O1 2290   4.762   4.089   4.117 -0.2349  0.4899 -0.3229
  185DMSO    C1 2291   2.449   4.624   0.892  0.6721  0.0246  0.2296
  185DMSO    H1 2292   2.345   4.606   0.864  1.3671 -0.8394 -1.9500
  185DMSO    H2 2293   2.512   4.537   0.870  1.9877  0.7870  0.8044
  185DMSO    H3 2294   2.459   4.627   1.001  1.4692  0.5635  0.1564
  185DMSO    S1 2295   2.517   4.778   0.827 -0.0750  0.1476  0.5476
  185DMSO    C2 2296   2.533   4.703   0.667 -0.1604  0.4071  0.3740
  185DMSO    H4 2297   2.607   4.760   0.610  2.2922 -1.3905  1.5681
  185DMSO    H5 2298   2.579   4.603   0.672 -0.7545  0.0139 -1.4255
  185DMSO    H6 2299   2.432   4.698   0.628 -0.3301 -2.3772  0.9139
  185DMSO    O1 2300   2.656   4.782   0.879 -0.1970 -0.1548  0.0530
  186DMSO    C1 2301   2.488   0.169   1.258 -0.0624 -0.0763  0.2116
  186DMSO    H1 2302   2.400   0.215   1.213 -0.3130 -2.2207 -1.6602
  186DMSO    H2 2303   2.449   0.121   1.349  1.0138 -1.1187  0.1615
  186DMSO    H3 2304   2.570   0.237   1.283  0.7570 -0.7572 -0.5443
  186DMSO    S1 2305   2.567   0.041   1.160  0.1147 -0.0654 -0.2691
  186DMSO    C2 2306   2.433  -0.068   1.181 -0.1095  0.6977 -0.4651
  186DMSO    H4 2307   2.417  -0.096   1.285  2.7971 -0.3140 -0.2053
  186DMSO    H5 2308   2.344  -0.028   1.130 -0.6719 -0.7600 -0.6653
  186DMSO    H6 2309   2.466  -0.161   1.134 -1.1981  0.2728 -0.4254
  186DMSO    O1 2310   2.664  -0.016   1.262 -0.2340  0.2953  0.3141
  187DMSO    C1 2311   0.758   1.176   0.040 -0.4938  0.8029  0.0457
  187DMSO    H1 2312   0.734   1.182  -0.067 -0.5781 -0.1496 -0.0003
  187DMSO    H2 2313   0.849   1.123   0.068 -0.8332  0.6664  0.9292
  187DMSO    H3 2314   0.678   1.130   0.100  0.0492  0.7091  0.7004
  187DMSO    S1 2315   0.761   1.342   0.091 -0.3374 -0.0465 -0.2224
  187DMSO    C2 2316   0.930   1.394   0.046 -0.1530 -0.1243  0.0170
  187DMSO    H4 2317   0.915   1.446  -0.049 -0.2718  1.4295  0.8499
  187DMSO    H5 2318   0.965   1.466   0.120 -0.5586  1.1872 -1.0309
  187DMSO    H6 2319   1.014   1.325   0.038  0.9527  0.8829  2.2727
  187DMSO    O1 2320   0.758   1.320   0.242 -0.0854 -0.3164  0.4675
  188DMSO    C1 2321   3.780   2.721   0.867  0.1379 -0.1340 -0.7296
  188DMSO    H1 2322   3.822   2.709   0.767  2.0155 -0.0792  0.0077
  188DMSO    H2 2323   3.847   2.770   0.938 -1.9100 -0.2720  1.4331
  188DMSO    H3 2324   3.759   2.621   0.907 -0.6500  0.5033  0.4956
  188DMSO    S1 2325   3.625   2.817   0.859  0.1748 -0.2587 -0.5190
  188DMSO    C2 2326   3.719   2.970   0.839  0.1539  0.0066 -0.1876
  188DMSO    H4 2327   3.797   2.968   0.915  0.4355 -1.6874 -0.4872
  188DMSO    H5 2328   3.746   2.976   0.733  0.3197 -0.0037 -0.1467
  188DMSO    H6 2329   3.640   3.043   0.860 -0.1324  0.0679 -1.4081
  188DMSO    O1 2330   3.606   2.835   1.007 -0.4711 -0.0254 -0.0144
  189DMSO    C1 2331   2.833   6.556   2.047 -0.2370 -0.0629 -0.2707
  189DMSO    H1 2332   2.888   6.545   2.141  0.7779  1.3622 -0.6581
  189DMSO    H2 2333   2.762   6.475   2.030 -1.3184  0.4948  1.4104
  189DMSO    H3 2334   2.903   6.581   1.966 -0.6232 -0.0818 -0.6117
  189DMSO    S1 2335   2.720   6.692   2.075 -0.0530  0.3013 -0.5444
  189DMSO    C2 2336   2.843   6.824   2.050  0.7238 -0.1292  0.0495
  189DMSO    H4 2337   2.918   6.805   2.127  0.9248 -1.8646 -0.5281
  189DMSO    H5 2338   2.886   6.798   1.953 -2.0903  0.8371 -1.5813
  189DMSO    H6 2339   2.800   6.923   2.064 -0.1767 -0.0873 -2.4605
  189DMSO    O1 2340   2.709   6.695   2.226  0.0487 -0.4932  0.6470
  190DMSO    C1 2341   1.191   0.324   3.378  0.3164  0.1613 -0.3121
  190DMSO    H1 2342   1.174   0.432   3.366 -1.0770  0.0632  0.6159
  190DMSO    H2 2343   1.235   0.288   3.471  0.5990 -2.5998 -1.4287
  190DMSO    H3 2344   1.269   0.286   3.312  1.8692 -0.3564  1.7285
  190DMSO    S1 2345   1.049   0.222   3.351 -0.0646 -0.3071  0.6608
  190DMSO    C2 2346   0.956   0.272   3.499 -0.6597 -0.4028  0.6652
  190DMSO    H4 2347   0.888   0.191   3.526 -0.2434 -1.2059 -0.5877
  190DMSO    H5 2348   1.032   0.291   3.575  0.6156  0.1786 -0.7048
  190DMSO    H6 2349   0.899   0.362   3.477 -0.8737 -0.8833 -0.8955
  190DMSO    O1 2350   1.093   0.084   3.381  0.0670 -0.3058  0.1228
  191DMSO    C1 2351   4.219   0.785   2.035  0.1131  0.3989  0.3395
  191DMSO    H1 2352   4.239   0.826   1.935 -0.3883  1.7537  0.7702
  191DMSO    H2 2353   4.285   0.704   2.066 -1.4728 -0.8094  0.6924
  191DMSO    H3 2354   4.114   0.756   2.037  0.4351 -0.7688  2.5321
  191DMSO    S1 2355   4.236   0.926   2.155  0.2551  0.4211 -0.5471
  191DMSO    C2 2356   4.114   1.036   2.090 -0.1088 -0.1367 -0.3813
  191DMSO    H4 2357   4.010   1.002   2.097 -0.2545 -0.2396 -2.3062
  191DMSO    H5 2358   4.133   1.137   2.125 -0.0138 -0.7107  1.3357
  191DMSO    H6 2359   4.150   1.042   1.987  0.8445  1.5881  0.0154
  191DMSO    O1 2360   4.363   0.985   2.122 -0.3423 -0.6592 -0.1251
  192DMSO    C1 2361   3.046   2.170   0.905  0.3221 -0.4332 -0.1724
  192DMSO    H1 2362   3.016   2.267   0.946  1.4402 -0.2689  0.2976
  192DMSO    H2 2363   3.154   2.158   0.920  0.4999 -0.2041 -1.1986
  192DMSO    H3 2364   3.021   2.165   0.799 -0.2050  1.6283 -0.1764
  192DMSO    S1 2365   2.940   2.051   0.984  0.3020 -0.0331  0.1481
  192DMSO    C2 2366   2.783   2.128   0.941 -0.4364 -0.3317 -0.4675
  192DMSO    H4 2367   2.787   2.129   0.832  0.9967 -0.2960 -0.4305
  192DMSO    H5 2368   2.693   2.073   0.971  0.9955 -1.5257  1.9602
  192DMSO    H6 2369   2.787   2.227   0.986 -1.6759 -0.3903 -0.1995
  192DMSO    O1 2370   2.955   2.055   1.133 -0.4963 -0.3697 -0.3045
  193DMSO    C1 2371   0.415   3.141   1.154 -0.6717  0.0318 -0.3863
  193DMSO    H1 2372   0.490   3.145   1.233 -0.8475  2.2835 -0.2655
  193DMSO    H2 2373   0.323   3.097   1.194  0.4791 -0.0277  2.4528
  193DMSO    H3 2374   0.449   3.081   1.069 -0.3515  0.6942 -0.7349
  193DMSO    S1 2375   0.397   3.305   1.085  0.3185  0.3920  0.2304
  193DMSO    C2 2376   0.350   3.248   0.930  0.5982  0.4828 -0.5217
  193DMSO    H4 2377   0.267   3.177   0.936  0.6549  0.2300 -2.1841
  193DMSO    H5 2378   0.331   3.340   0.875  2.4289  0.0659 -1.9706
  193DMSO    H6 2379   0.437   3.203   0.881  0.6336 -0.4816  0.3784
  193DMSO    O1 2380   0.541   3.337   1.075 -0.1542 -0.1740 -0.3920
  194DMSO    C1 2381   3.604   4.744   0.415 -0.2565  0.6400 -0.7549
  194DMSO    H1 2382   3.583   4.720   0.311  2.8212  0.8560 -1.5013
  194DMSO    H2 2383   3.573   4.843   0.451 -0.0544  0.0373  1.2180
  194DMSO    H3 2384   3.704   4.714   0.445 -1.0969 -2.2836 -0.5650
  194DMSO    S1 2385   3.510   4.631   0.506 -0.2280  0.2751 -0.3093
  194DMSO    C2 2386   3.361   4.728   0.488 -0.2250 -0.2703 -0.2142
  194DMSO    H4 2387   3.372   4.821   0.544 -1.5152 -0.6251  0.6765
  194DMSO    H5 2388   3.363   4.758   0.383  2.8814  0.2130 -0.1170
  194DMSO    H6 2389   3.275   4.668   0.520  0.9256 -0.5619  2.6496
  194DMSO    O1 2390   3.546   4.648   0.654 -0.5516  0.0701  0.7192
  195DMSO    C1 2391   0.888   6.664   3.317 -0.8987  0.1289 -1.3539
  195DMSO    H1 2392   0.912   6.767   3.291 -1.6584  0.5391 -0.4841
  195DMSO    H2 2393   0.782   6.659   3.344 -0.4909  0.0124  0.3392
  195DMSO    H3 2394   0.948   6.635   3.403 -0.5170  1.6947 -1.0578
  195DMSO    S1 2395   0.932   6.553   3.183 -0.3682  0.3241  0.0234
  195DMSO    C2 2396   0.804   6.609   3.078  0.0960 -0.0423  0.2170
  195DMSO    H4 2397   0.786   6.515   3.026  0.9515 -0.8222  1.2910
  195DMSO    H5 2398   0.710   6.645   3.121 -0.4748  1.4704 -2.1176
  195DMSO    H6 2399   0.855   6.687   3.020  1.4483 -0.5947  0.6150
  195DMSO    O1 2400   0.876   6.425   3.235  0.2555  0.2095 -0.2243
  196DMSO    C1 2401   5.364   2.494   0.408  0.2226  0.1747  0.8102
  196DMSO    H1 2402   5.416   2.589   0.421 -0.5769  1.4709 -3.8660
  196DMSO    H2 2403   5.322   2.509   0.309  1.7093  1.4927  0.3523
  196DMSO    H3 2404   5.293   2.471   0.488  0.4353  2.0503  1.5768
  196DMSO    S1 2405   5.483   2.362   0.394 -0.1530 -0.3521  0.0933
  196DMSO    C2 2406   5.378   2.226   0.356 -0.7623  0.3624  0.2405
  196DMSO    H4 2407   5.353   2.180   0.452  0.6438 -0.5190  0.2082
  196DMSO    H5 2408   5.289   2.246   0.296 -1.7730  2.8597  2.3802
  196DMSO    H6 2409   5.447   2.155   0.309 -2.5704 -0.5593 -1.1548
  196DMSO    O1 2410   5.532   2.335   0.535 -0.0862 -0.1185 -0.1589
  197DMSO    C1 2411   2.752   1.862   0.219 -0.0301  0.3246  0.5677
  197DMSO    H1 2412   2.741   1.863   0.110  0.0296  1.2338  0.5633
  197DMSO    H2 2413   2.730   1.762   0.259 -0.4564 -0.0316 -0.5031
  197DMSO    H3 2414   2.668   1.923   0.253 -1.1111 -0.9794  0.3342
  197DMSO    S1 2415   2.910   1.920   0.277  0.1314 -0.0753 -0.0885
  197DMSO    C2 2416   2.919   2.064   0.176  0.1649 -0.0829  0.6197
  197DMSO    H4 2417   2.838   2.125   0.215 -1.2423 -0.7724 -1.1279
  197DMSO    H5 2418   3.020   2.105   0.186  1.4560 -2.3897 -1.7146
  197DMSO    H6 2419   2.895   2.051   0.071 -0.8674  2.7373  0.4413
  197DMSO    O1 2420   3.003   1.829   0.209 -0.0377  0.1682  0.0765
  198DMSO    C1 2421   1.276   4.047   0.882 -0.2551 -0.8262 -0.2163
  198DMSO    H1 2422   1.307   4.046   0.987 -0.3555 -0.6621 -0.1854
  198DMSO    H2 2423   1.363   4.049   0.817  1.4246 -0.7062  1.9191
  198DMSO    H3 2424   1.210   4.133   0.874 -2.1268 -1.9695  1.6479
  198DMSO    S1 2425   1.178   3.907   0.841  0.0877 -0.0118  0.0110
  198DMSO    C2 2426   1.059   3.943   0.979 -0.1867  0.0512 -0.6005
  198DMSO    H4 2427   1.006   3.848   0.986 -1.1668  0.6561  0.7932
  198DMSO    H5 2428   1.107   3.961   1.076 -1.6833  2.0376 -0.1799
  198DMSO    H6 2429   0.993   4.023   0.946  0.8119  1.4502  0.6574
  198DMSO    O1 2430   1.263   3.796   0.892 -0.1604  0.2947 -0.4775
  199DMSO    C1 2431   6.512   0.748   1.354 -0.0573 -1.0565  0.1482
  199DMSO    H1 2432   6.410   0.781   1.332  0.4629  0.3318 -0.3362
  199DMSO    H2 2433   6.582   0.833   1.356  0.5707 -1.5820  1.6469
  199DMSO    H3 2434   6.545   0.672   1.283 -0.5991 -0.4191 -0.8065
  199DMSO    S1 2435   6.503   0.697   1.527  0.1056 -0.0407 -0.1113
  199DMSO    C2 2436   6.358   0.588   1.490  0.0908 -0.4664 -0.1661
  199DMSO    H4 2437   6.284   0.656   1.448  1.8602  1.2987 -0.5665
  199DMSO    H5 2438   6.381   0.512   1.414 -0.9921 -0.5750 -0.4132
  199DMSO    H6 2439   6.321   0.543   1.583  0.8738 -1.0061 -0.1095
  199DMSO    O1 2440   6.459   0.814   1.603 -0.2146  0.1015  0.3475
  200DMSO    C1 2441   0.870   0.407   0.486  0.0010 -0.5286 -0.2335
  200DMSO    H1 2442   0.838   0.431   0.384 -0.4118  1.8864  0.4149
  200DMSO    H2 2443   0.779   0.397   0.545  0.2397  2.2132  0.7566
  200DMSO    H3 2444   0.935   0.480   0.534  1.5198 -2.0387  0.1150
  200DMSO    S1 2445   0.960   0.246   0.480  0.0242  0.2911 -0.1480
  200DMSO    C2 2446   0.987   0.256   0.655  0.8699  0.2362 -0.6756
  200DMSO    H4 2447   1.018   0.358   0.680 -0.0586  0.1199  1.2014
  200DMSO    H5 2448   0.890   0.239   0.704 -0.1625 -0.6831 -2.9030
  200DMSO    H6 2449   1.063   0.178   0.661  1.1255  0.1034 -3.9522
  200DMSO    O1 2450   1.098   0.279   0.419  0.6836 -0.1210  0.5764
  201DMSO    C1 2451   2.346   0.936   0.842 -0.4010 -0.3499  0.5995
  201DMSO    H1 2452   2.374   0.849   0.901  1.3288 -0.1857  0.0759
  201DMSO    H2 2453   2.404   0.934   0.749 -0.3208  0.6593  0.6218
  201DMSO    H3 2454   2.345   1.028   0.901 -2.3474 -1.4304  2.3814
  201DMSO    S1 2455   2.185   0.906   0.778  0.1393 -0.0016 -0.2147
  201DMSO    C2 2456   2.131   1.078   0.729  0.5457 -0.2676  0.0353
  201DMSO    H4 2457   2.190   1.102   0.640 -1.8924 -2.1718 -2.2543
  201DMSO    H5 2458   2.028   1.062   0.698  1.2860 -3.4222 -1.2473
  201DMSO    H6 2459   2.144   1.152   0.808 -0.1975  1.6235 -1.5341
  201DMSO    O1 2460   2.115   0.898   0.913 -0.0234 -0.7428 -0.9735
  202DMSO    C1 2461   0.804   0.772   2.275  0.2477  0.2099  0.2448
  202DMSO    H1 2462   0.887   0.779   2.204  0.5794 -0.9115  0.4949
  202DMSO    H2 2463   0.772   0.873   2.300  0.4941  0.0991  1.0141
  202DMSO    H3 2464   0.811   0.707   2.362  0.3611  0.3342  0.3282
  202DMSO    S1 2465   0.660   0.690   2.201 -0.1042  0.0647  0.0112
  202DMSO    C2 2466   0.546   0.731   2.341 -0.5431 -0.1182  0.1968
  202DMSO    H4 2467   0.560   0.664   2.427 -1.5860  1.5227  1.7336
  202DMSO    H5 2468   0.566   0.838   2.357  0.6026  0.1077 -2.3620
  202DMSO    H6 2469   0.443   0.716   2.309 -1.6618  2.2112  2.3542
  202DMSO    O1 2470   0.686   0.552   2.232  0.2736  0.3509  0.7839
  203DMSO    C1 2471   2.643   2.803   0.221 -0.6475  1.1589  0.1463
  203DMSO    H1 2472   2.593   2.871   0.291  2.6812  2.2377  1.6598
  203DMSO    H2 2473   2.603   2.812   0.120 -0.8192  1.2857  0.2249
  203DMSO    H3 2474   2.631   2.696   0.241 -0.5439  0.4283 -3.1148
  203DMSO    S1 2475   2.821   2.826   0.249 -0.0751  0.1523 -0.0166
  203DMSO    C2 2476   2.826   2.831   0.429 -0.3011 -0.0893 -0.0331
  203DMSO    H4 2477   2.745   2.888   0.476  1.1896  1.0378  1.2591
  203DMSO    H5 2478   2.826   2.727   0.462  2.7297  0.2848  1.5088
  203DMSO    H6 2479   2.922   2.872   0.462 -1.0274  0.2777  1.7413
  203DMSO    O1 2480   2.861   2.966   0.212  0.2342  0.4382  0.1910
  204DMSO    C1 2481   3.226   2.196   6.582  0.0130  0.3156  0.1099
  204DMSO    H1 2482   3.162   2.172   6.497 -0.1269 -1.1528  0.5917
  204DMSO    H2 2483   3.253   2.302   6.577 -2.0872  0.9523  1.0453
  204DMSO    H3 2484   3.318   2.137   6.574 -1.7074 -2.6188  0.2680
  204DMSO    S1 2485   3.149   2.169   6.739 -0.0046  0.1275 -0.0760
  204DMSO    C2 2486   3.158   1.985   6.724 -0.3084 -0.3411 -0.7300
  204DMSO    H4 2487   3.080   1.936   6.783  0.3685 -0.3851  0.1341
  204DMSO    H5 2488   3.129   1.966   6.620  0.0282 -0.0093 -0.8885
  204DMSO    H6 2489   3.258   1.952   6.752 -0.5399  0.1944  0.8426
  204DMSO    O1 2490   3.006   2.200   6.712 -0.2684 -0.3696  0.6135
  205DMSO    C1 2491   1.142   4.250   2.125 -0.2964  0.0795 -0.3574
  205DMSO    H1 2492   1.068   4.226   2.202  0.0181  2.7147  0.8803
  205DMSO    H2 2493   1.221   4.175   2.116  0.1352  0.4441  0.3113
  205DMSO    H3 2494   1.184   4.343   2.163 -1.5969  1.2493 -1.6849
  205DMSO    S1 2495   1.072   4.308   1.975  0.1451  0.4059  0.4284
  205DMSO    C2 2496   0.965   4.168   1.945  0.2522  0.1011  0.4894
  205DMSO    H4 2497   0.870   4.176   1.998 -1.3306  2.0002 -2.3669
  205DMSO    H5 2498   0.929   4.188   1.844 -2.7884 -1.6195  1.1065
  205DMSO    H6 2499   1.013   4.071   1.953  0.2172  0.1300  1.0616
  205DMSO    O1 2500   1.185   4.287   1.877 -0.3082 -0.4830 -0.3590
  206DMSO    C1 2501   1.747   2.415   1.725 -0.4738 -0.4284 -0.2658
  206DMSO    H1 2502   1.724   2.310   1.704 -0.7877 -0.8050  1.8100
  206DMSO    H2 2503   1.678   2.456   1.799  1.0204 -1.7180  1.9529
  206DMSO    H3 2504   1.738   2.476   1.634  0.3517  0.5658  0.3097
  206DMSO    S1 2505   1.915   2.432   1.791  0.5513 -0.2546 -0.7389
  206DMSO    C2 2506   1.886   2.317   1.924  0.5099 -0.0158 -0.3008
  206DMSO    H4 2507   1.792   2.334   1.978  1.0010  0.1216  0.5258
  206DMSO    H5 2508   1.895   2.214   1.888  1.5617  0.4723 -1.5244
  206DMSO    H6 2509   1.965   2.344   1.995  1.8721 -0.4002 -1.6144
  206DMSO    O1 2510   1.901   2.558   1.865  0.1936  1.1135 -0.0999
  207DMSO    C1 2511   3.737   4.335   1.679  0.4546  0.3197  0.4442
  207DMSO    H1 2512   3.778   4.428   1.640 -0.9847  1.1501  0.8495
  207DMSO    H2 2513   3.732   4.261   1.598 -1.6350 -1.3472  1.9413
  207DMSO    H3 2514   3.642   4.370   1.720 -0.1485 -0.6965 -0.0350
  207DMSO    S1 2515   3.832   4.276   1.816 -0.2936 -0.7368  0.2638
  207DMSO    C2 2516   3.979   4.290   1.713  0.2809 -0.0852  0.2368
  207DMSO    H4 2517   4.047   4.372   1.737  1.2594 -0.2688 -1.6849
  207DMSO    H5 2518   4.035   4.197   1.722  2.2862  0.8470 -1.5416
  207DMSO    H6 2519   3.941   4.293   1.610 -0.4309 -0.7111  0.4702
  207DMSO    O1 2520   3.793   4.132   1.798  0.1288 -0.4563  0.2081
  208DMSO    C1 2521   3.881   0.455   4.044  0.3971  0.7999 -0.2438
  208DMSO    H1 2522   3.858   0.560   4.064 -0.2185  0.4740  0.8248
  208DMSO    H2 2523   3.787   0.404   4.021 -1.3187  4.2052 -1.5693
  208DMSO    H3 2524   3.925   0.406   4.130  0.6207  0.1971 -0.6979
  208DMSO    S1 2525   3.979   0.460   3.895  0.1411  0.0759  0.2484
  208DMSO    C2 2526   4.042   0.298   3.906 -0.1238  0.1153  0.1543
  208DMSO    H4 2527   3.960   0.226   3.901  0.4215 -0.5177  0.1288
  208DMSO    H5 2528   4.123   0.292   3.832  0.8569 -0.3927  1.2323
  208DMSO    H6 2529   4.079   0.300   4.009 -0.3738  1.3944  0.2362
  208DMSO    O1 2530   4.095   0.547   3.935 -0.6673  1.6453  0.2554
  209DMSO    C1 2531   0.596   6.635   2.559 -0.8126 -0.3529 -0.2436
  209DMSO    H1 2532   0.671   6.585   2.497 -1.4742 -0.2573 -1.1418
  209DMSO    H2 2533   0.497   6.593   2.543 -1.2431  0.1244  1.0609
  209DMSO    H3 2534   0.590   6.736   2.517  1.4825 -0.1937 -0.3617
  209DMSO    S1 2535   0.646   6.659   2.726  0.6892 -0.0462 -0.6695
  209DMSO    C2 2536   0.816   6.720   2.696  0.2574  0.4068 -0.8666
  209DMSO    H4 2537   0.803   6.812   2.639  0.0451  1.3699  0.6837
  209DMSO    H5 2538   0.853   6.733   2.798  2.4526  1.2799 -1.6988
  209DMSO    H6 2539   0.877   6.641   2.650  5.3021  2.6295  1.2951
  209DMSO    O1 2540   0.677   6.518   2.778 -0.2728 -0.4768  0.5088
  210DMSO    C1 2541   2.469   0.995   2.962 -0.3192  0.3138 -0.3058
  210DMSO    H1 2542   2.569   0.986   2.920  0.1914 -1.4437  1.1451
  210DMSO    H2 2543   2.469   0.971   3.069 -3.2076  0.7994 -0.1203
  210DMSO    H3 2544   2.398   0.930   2.911  0.7104 -1.7103  0.7232
  210DMSO    S1 2545   2.416   1.161   2.953 -0.3697 -0.2103  0.0188
  210DMSO    C2 2546   2.266   1.143   3.048  0.3920  0.5471 -0.0765
  210DMSO    H4 2547   2.280   1.161   3.155 -1.4022  2.5155 -0.1098
  210DMSO    H5 2548   2.193   1.222   3.032 -0.6623  0.1026  2.1239
  210DMSO    H6 2549   2.231   1.041   3.026  2.8677  0.2243 -3.2046
  210DMSO    O1 2550   2.353   1.184   2.818 -0.5040  0.0406 -0.0910
  211DMSO    C1 2551   0.808   6.667   3.856 -0.1730  0.0404  0.5977
  211DMSO    H1 2552   0.838   6.745   3.927 -1.2493 -0.1495  1.2702
  211DMSO    H2 2553   0.718   6.702   3.805  0.4908  0.6574 -0.1823
  211DMSO    H3 2554   0.784   6.577   3.911 -0.9075 -0.6179 -0.7472
  211DMSO    S1 2555   0.938   6.639   3.735  0.1913 -0.2167 -0.0781
  211DMSO    C2 2556   0.954   6.809   3.674 -0.0776 -0.2749 -0.0312
  211DMSO    H4 2557   1.005   6.807   3.578 -2.0992  1.1825 -1.2289
  211DMSO    H5 2558   0.856   6.856   3.661  0.5749  0.9114 -0.9003
  211DMSO    H6 2559   1.013   6.857   3.753  0.5102  1.7667 -1.6140
  211DMSO    O1 2560   0.857   6.573   3.622 -0.3218 -0.1510 -0.2663
  212DMSO    C1 2561   3.426   4.419   1.432 -0.2268  0.4343  0.1263
  212DMSO    H1 2562   3.490   4.417   1.521 -0.8286 -0.0876  0.5520
  212DMSO    H2 2563   3.482   4.412   1.338 -0.1973  1.3613  0.0656
  212DMSO    H3 2564   3.358   4.504   1.424 -4.5287 -2.5873  1.3114
  212DMSO    S1 2565   3.323   4.277   1.462 -0.0018 -0.2113  0.2936
  212DMSO    C2 2566   3.200   4.341   1.347  0.4051  0.2684  0.1706
  212DMSO    H4 2567   3.248   4.379   1.256  0.0271  1.0158  0.2809
  212DMSO    H5 2568   3.139   4.252   1.333  0.8163 -0.0037  0.0894
  212DMSO    H6 2569   3.144   4.417   1.400  1.6063  1.5327 -0.3052
  212DMSO    O1 2570   3.279   4.310   1.604 -0.5190  0.2106  0.3067
  213DMSO    C1 2571   1.045   6.823   4.166 -0.3806 -0.2967  0.4786
  213DMSO    H1 2572   0.985   6.733   4.178  0.2189 -1.0764 -1.8031
  213DMSO    H2 2573   1.040   6.840   4.058 -5.4007 -1.5435  0.2799
  213DMSO    H3 2574   1.144   6.804   4.208 -0.9012 -0.0124  1.8830
  213DMSO    S1 2575   0.974   6.955   4.254  0.0914 -0.1379 -0.0195
  213DMSO    C2 2576   1.015   6.889   4.415 -0.0130  0.3557 -0.2186
  213DMSO    H4 2577   0.964   6.945   4.494  0.1259 -0.4075  0.4294
  213DMSO    H5 2578   0.975   6.787   4.413  1.3847 -0.2167  0.2539
  213DMSO    H6 2579   1.123   6.882   4.430 -0.1880 -0.0222  0.9182
  213DMSO    O1 2580   0.829   6.936   4.248 -0.0079 -0.7161  0.1405
  214DMSO    C1 2581   3.500   0.839   1.684 -0.4810 -0.3642  0.1276
  214DMSO    H1 2582   3.596   0.805   1.644 -1.2468 -0.4529 -1.7508
  214DMSO    H2 2583   3.455   0.743   1.713  0.7445 -0.3104  2.4137
  214DMSO    H3 2584   3.452   0.901   1.608  0.5525 -0.5487 -0.7019
  214DMSO    S1 2585   3.504   0.928   1.843 -0.5461 -0.1825 -0.4259
  214DMSO    C2 2586   3.347   1.012   1.825 -0.1674  0.1491  0.1840
  214DMSO    H4 2587   3.338   1.078   1.911  1.7544 -0.0688  0.5977
  214DMSO    H5 2588   3.352   1.071   1.733 -0.7420 -2.9721 -2.0505
  214DMSO    H6 2589   3.264   0.942   1.811  0.3772 -0.0819 -2.5357
  214DMSO    O1 2590   3.599   1.043   1.831  0.4049  0.3789 -0.5137
  215DMSO    C1 2591   1.502   3.323   2.592  0.9045  0.6038  0.3473
  215DMSO    H1 2592   1.405   3.364   2.563  1.6000  0.5553 -2.4099
  215DMSO    H2 2593   1.574   3.336   2.510  0.8887 -0.5868  0.1291
  215DMSO    H3 2594   1.483   3.217   2.610 -0.3825  0.5407 -1.1724
  215DMSO    S1 2595   1.565   3.385   2.749 -0.2153  0.2644 -0.1858
  215DMSO    C2 2596   1.505   3.553   2.749 -0.3426 -0.5368  0.0929
  215DMSO    H4 2597   1.396   3.542   2.751 -0.3565 -0.3698  0.4888
  215DMSO    H5 2598   1.537   3.604   2.840  0.0738 -2.7221  1.2377
  215DMSO    H6 2599   1.527   3.601   2.654 -0.2078 -2.1207 -0.6960
  215DMSO    O1 2600   1.711   3.391   2.727 -0.1860 -0.5426  0.3256
  216DMSO    C1 2601   1.023   4.191   0.140  0.3712 -0.1797 -0.0490
  216DMSO    H1 2602   0.922   4.182   0.179  0.1837  0.0910 -0.4749
  216DMSO    H2 2603   1.032   4.300   0.138 -1.4143  0.0110  0.8423
  216DMSO    H3 2604   1.023   4.156   0.037  0.4548 -0.7354  0.1361
  216DMSO    S1 2605   1.147   4.105   0.244 -0.2420 -0.3615  0.3441
  216DMSO    C2 2606   1.286   4.149   0.137 -0.3069 -0.6632 -0.4907
  216DMSO    H4 2607   1.287   4.256   0.112 -1.8740 -0.6431 -0.5760
  216DMSO    H5 2608   1.376   4.123   0.193 -1.7793 -2.3946  1.2182
  216DMSO    H6 2609   1.278   4.094   0.043 -2.1522 -0.8557 -0.2597
  216DMSO    O1 2610   1.133   3.956   0.221 -0.4993 -0.7101 -0.2755
  217DMSO    C1 2611   6.093   5.001   1.895 -0.6893  0.0848 -0.3980
  217DMSO    H1 2612   6.093   5.097   1.947 -0.7969 -0.1838  0.1065
  217DMSO    H2 2613   6.081   4.910   1.954  0.5335  0.0842 -0.1325
  217DMSO    H3 2614   6.188   4.975   1.848 -0.8912  1.2657 -1.5459
  217DMSO    S1 2615   5.953   5.013   1.777  0.1655  0.1177 -0.3840
  217DMSO    C2 2616   5.833   5.005   1.906  0.4048  0.3990  0.0303
  217DMSO    H4 2617   5.740   4.952   1.885  0.7485 -0.5118  0.7302
  217DMSO    H5 2618   5.878   4.943   1.984 -2.5676 -1.1094  0.7119
  217DMSO    H6 2619   5.817   5.103   1.951  2.1356  1.2361 -1.0749
  217DMSO    O1 2620   5.952   4.871   1.725  0.2040  0.0261 -0.2166
  218DMSO    C1 2621   6.242   1.995   0.141  0.1826  0.0242 -0.0075
  218DMSO    H1 2622   6.307   2.055   0.077 -0.5744 -0.1436 -0.9567
  218DMSO    H2 2623   6.141   1.989   0.100  0.4846 -2.7809 -0.4904
  218DMSO    H3 2624   6.234   2.030   0.245  0.6705 -0.2482  0.1277
  218DMSO    S1 2625   6.322   1.841   0.132  0.1358  0.1265  0.2027
  218DMSO    C2 2626   6.214   1.747   0.230 -0.8644 -0.0191  0.1908
  218DMSO    H4 2627   6.117   1.738   0.180 -1.9916 -0.9887  2.3878
  218DMSO    H5 2628   6.267   1.652   0.239  0.6857  0.7285 -0.7210
  218DMSO    H6 2629   6.197   1.796   0.327  2.8125 -0.8460  1.4334
  218DMSO    O1 2630   6.447   1.879   0.201 -0.6033 -0.5711 -0.1761
  219DMSO    C1 2631   2.038   2.796   3.011  0.4778  0.3084 -0.2527
  219DMSO    H1 2632   1.963   2.768   2.936  3.0646  0.3323 -3.0336
  219DMSO    H2 2633   2.069   2.899   2.994  0.2077  0.3569 -0.4555
  219DMSO    H3 2634   2.116   2.720   3.003 -0.2365 -0.5148  0.3431
  219DMSO    S1 2635   1.972   2.792   3.172  0.1914 -0.3346 -0.3332
  219DMSO    C2 2636   2.124   2.806   3.257 -0.1812  0.3554 -0.2172
  219DMSO    H4 2637   2.100   2.770   3.357  1.6903 -1.3394 -0.3207
  219DMSO    H5 2638   2.188   2.736   3.203 -3.2602  0.2920 -4.2845
  219DMSO    H6 2639   2.156   2.911   3.253  0.4606  0.1855  0.3084
  219DMSO    O1 2640   1.937   2.651   3.189  0.0615  0.3846  0.2662
  220DMSO    C1 2641   1.869   2.101   3.854 -0.5385 -0.5651 -0.0733
  220DMSO    H1 2642   1.768   2.077   3.819 -1.2181  0.5649  1.0004
  220DMSO    H2 2643   1.871   2.138   3.957 -0.3000  1.6109 -0.8058
  220DMSO    H3 2644   1.918   2.175   3.791 -0.4519 -1.7259 -1.4143
  220DMSO    S1 2645   1.963   1.952   3.843  0.0649  0.3434 -0.3097
  220DMSO    C2 2646   1.860   1.842   3.942 -0.6264 -0.4627  0.0261
  220DMSO    H4 2647   1.929   1.772   3.990  0.4519  0.3166 -0.3776
  220DMSO    H5 2648   1.802   1.884   4.025  1.2033  0.7306  0.7506
  220DMSO    H6 2649   1.799   1.787   3.869 -0.1962 -1.0749  0.1151
  220DMSO    O1 2650   2.089   1.989   3.910  0.1563  0.7714  0.0985
  221DMSO    C1 2651   1.723   1.546   3.004  0.9547 -0.4092  0.1176
  221DMSO    H1 2652   1.706   1.643   2.956  1.7296 -0.6506 -0.6635
  221DMSO    H2 2653   1.822   1.544   3.050  0.0629  2.2299  2.4022
  221DMSO    H3 2654   1.708   1.458   2.940 -1.3719 -2.2199  2.9271
  221DMSO    S1 2655   1.595   1.560   3.129  0.2127  0.4587 -0.3573
  221DMSO    C2 2656   1.454   1.590   3.024  0.1088  0.4126  0.7138
  221DMSO    H4 2657   1.436   1.498   2.968  0.8021 -0.2492  1.5549
  221DMSO    H5 2658   1.370   1.620   3.088 -2.2600 -0.3979 -1.8377
  221DMSO    H6 2659   1.469   1.669   2.950  1.0167 -0.5769 -0.1752
  221DMSO    O1 2660   1.611   1.700   3.180  0.8217  0.0877  0.4139
  222DMSO    C1 2661   2.770   0.469   0.378 -0.1930  0.6621  0.0011
  222DMSO    H1 2662   2.673   0.504   0.412  0.0956  2.0551 -0.5695
  222DMSO    H2 2663   2.757   0.399   0.295 -1.7036  0.6351  0.2355
  222DMSO    H3 2664   2.821   0.424   0.464 -0.1498  1.3352  0.3285
  222DMSO    S1 2665   2.851   0.620   0.336 -0.2143  0.0805  0.4270
  222DMSO    C2 2666   3.014   0.570   0.278  0.1883 -0.1189  0.3022
  222DMSO    H4 2667   3.012   0.482   0.215  1.1748 -1.2983  1.8420
  222DMSO    H5 2668   3.045   0.653   0.214  1.7228  2.0344  3.5497
  222DMSO    H6 2669   3.081   0.552   0.363  1.4028  0.4372 -0.5065
  222DMSO    O1 2670   2.880   0.685   0.465  0.3345 -0.3332  0.1232
  223DMSO    C1 2671   4.606   6.066   2.064  0.2821  0.2314  0.0712
  223DMSO    H1 2672   4.555   6.149   2.015 -2.7712 -3.1356 -3.1756
  223DMSO    H2 2673   4.608   5.985   1.990 -2.6143  0.0612  0.0800
  223DMSO    H3 2674   4.558   6.028   2.155 -2.1562 -1.0659 -1.6251
  223DMSO    S1 2675   4.775   6.102   2.091  0.1354  0.4617  0.3514
  223DMSO    C2 2676   4.740   6.251   2.190  0.5706 -0.7626 -0.1440
  223DMSO    H4 2677   4.817   6.327   2.198 -1.7807  1.5717  2.3313
  223DMSO    H5 2678   4.643   6.289   2.156  1.2626  2.2040  0.9179
  223DMSO    H6 2679   4.712   6.211   2.288 -0.3757 -0.3300 -0.2265
  223DMSO    O1 2680   4.807   6.158   1.957  0.0790  0.2650  0.1579
  224DMSO    C1 2681   1.485   1.442   3.888 -0.6822  0.1588 -0.0474
  224DMSO    H1 2682   1.436   1.392   3.972  0.9331  1.8143  1.9603
  224DMSO    H2 2683   1.408   1.484   3.823 -1.8042  0.8042  1.6477
  224DMSO    H3 2684   1.558   1.381   3.834  2.2257  1.1905  2.4273
  224DMSO    S1 2685   1.587   1.588   3.935 -0.4811  0.0285 -0.0550
  224DMSO    C2 2686   1.466   1.644   4.053  0.2404  0.5579  0.3873
  224DMSO    H4 2687   1.489   1.742   4.094 -0.1614 -0.1989  2.5237
  224DMSO    H5 2688   1.367   1.638   4.006 -0.0754 -4.1402  1.1518
  224DMSO    H6 2689   1.474   1.580   4.141 -2.9912 -1.7190 -0.7515
  224DMSO    O1 2690   1.569   1.680   3.824 -0.3514 -0.1708 -0.2217
  225DMSO    C1 2691   4.588   5.071   4.119  0.1255 -0.6619 -0.4366
  225DMSO    H1 2692   4.532   5.149   4.067  0.9758 -0.1716 -0.6428
  225DMSO    H2 2693   4.553   5.048   4.220  0.3383 -2.6543 -0.7696
  225DMSO    H3 2694   4.688   5.115   4.129 -1.2047  2.0925  3.3109
  225DMSO    S1 2695   4.597   4.923   4.023 -0.1887  0.2775 -0.0146
  225DMSO    C2 2696   4.687   5.011   3.901 -0.3118 -0.4276  0.4025
  225DMSO    H4 2697   4.790   5.036   3.929  0.0135 -0.7390 -0.4864
  225DMSO    H5 2698   4.674   4.948   3.813  0.6326  0.7604 -0.6104
  225DMSO    H6 2699   4.634   5.104   3.879 -0.8396  0.0904  3.4054
  225DMSO    O1 2700   4.458   4.918   3.965  0.1195  0.1354 -0.5710
  226DMSO    C1 2701   0.489   4.557   2.143  0.0574  0.2075 -0.0383
  226DMSO    H1 2702   0.595   4.530   2.135 -0.2133 -0.3918 -2.2332
  226DMSO    H2 2703   0.430   4.468   2.164 -2.2156  1.5010 -0.6589
  226DMSO    H3 2704   0.462   4.618   2.057  0.2264 -0.3528 -0.4971
  226DMSO    S1 2705   0.482   4.668   2.276 -0.0073  0.4225 -0.2187
  226DMSO    C2 2706   0.498   4.545   2.399 -0.3671  0.4709  0.0566
  226DMSO    H4 2707   0.420   4.472   2.377  0.2959 -0.0845 -0.5053
  226DMSO    H5 2708   0.597   4.504   2.378  0.5253  2.0914  0.8864
  226DMSO    H6 2709   0.498   4.586   2.501 -0.6194  1.2299 -0.2371
  226DMSO    O1 2710   0.339   4.712   2.281  0.6242  0.1896  0.5329
  227DMSO    C1 2711   3.302   1.079   0.032 -0.0098  1.0980  0.3578
  227DMSO    H1 2712   3.270   1.179   0.003  0.3535  0.6606 -1.6653
  227DMSO    H2 2713   3.298   1.067   0.141 -0.2006 -0.3507  0.2155
  227DMSO    H3 2714   3.389   1.036  -0.019 -2.5358 -2.9581 -1.0490
  227DMSO    S1 2715   3.189   0.963  -0.048  0.1456  0.3103  0.0408
  227DMSO    C2 2716   3.047   1.019   0.038  0.1434 -0.9907 -0.3944
  227DMSO    H4 2717   2.972   0.940   0.041 -1.7792  0.7316 -0.8076
  227DMSO    H5 2718   3.078   1.047   0.139 -0.3889 -1.7873  0.0045
  227DMSO    H6 2719   3.010   1.101  -0.023  0.8050 -0.0838  0.3971
  227DMSO    O1 2720   3.229   0.841   0.026 -0.1711 -0.0517  0.0049
  228DMSO    C1 2721   2.539   3.188   6.294 -0.1406  0.0256 -0.3239
  228DMSO    H1 2722   2.467   3.177   6.213 -1.7258 -0.2973  1.0619
  228DMSO    H2 2723   2.643   3.179   6.262 -0.1837  2.2771 -1.2973
  228DMSO    H3 2724   2.518   3.118   6.375  1.3671 -1.7074 -1.3654
  228DMSO    S1 2725   2.530   3.348   6.363 -0.2099 -0.1436 -0.1815
  228DMSO    C2 2726   2.362   3.314   6.419  0.0084  0.5676 -0.0975
  228DMSO    H4 2727   2.292   3.284   6.340 -0.3017 -1.1040  0.7693
  228DMSO    H5 2728   2.365   3.244   6.503  1.3758  0.7968  0.0642
  228DMSO    H6 2729   2.338   3.414   6.454  1.4194  0.8081  0.2715
  228DMSO    O1 2730   2.508   3.433   6.243  0.0800  0.3304  0.1971
  229DMSO    C1 2731   1.137   3.052   2.080 -0.3082  0.1398 -0.2663
  229DMSO    H1 2732   1.043   3.020   2.126 -0.9235 -0.1685 -1.6821
  229DMSO    H2 2733   1.225   2.997   2.115  0.5015  1.3439 -0.3574
  229DMSO    H3 2734   1.154   3.160   2.086 -1.9137  0.3407  3.4243
  229DMSO    S1 2735   1.131   3.031   1.905  0.3426  0.0677 -0.0314
  229DMSO    C2 2736   1.127   2.858   1.913 -0.7014  0.3989  0.2021
  229DMSO    H4 2737   1.029   2.813   1.936 -0.9222 -0.2646 -1.8499
  229DMSO    H5 2738   1.161   2.833   1.813  0.3804 -0.7420  0.8279
  229DMSO    H6 2739   1.203   2.814   1.977 -0.7082  0.7438  0.4540
  229DMSO    O1 2740   1.257   3.062   1.838 -0.3343 -0.1022 -0.5140
  230DMSO    C1 2741   4.284   1.693   1.966  0.5862  0.3951 -0.6655
  230DMSO    H1 2742   4.213   1.719   1.888 -0.8366 -0.7395  0.1770
  230DMSO    H2 2743   4.373   1.653   1.917 -0.1184 -0.8452 -0.9738
  230DMSO    H3 2744   4.236   1.613   2.024 -1.2343  1.0288 -1.2300
  230DMSO    S1 2745   4.323   1.818   2.072  0.3191 -0.2847  0.1761
  230DMSO    C2 2746   4.391   1.711   2.197 -0.5973 -0.8472  0.1555
  230DMSO    H4 2747   4.328   1.639   2.250  1.5165 -0.7407  3.0554
  230DMSO    H5 2748   4.476   1.662   2.150  0.6196  1.7778 -0.5466
  230DMSO    H6 2749   4.422   1.779   2.277  0.0270  1.6966 -2.0971
  230DMSO    O1 2750   4.189   1.847   2.129  0.2277 -0.1956  0.0238
  231DMSO    C1 2751   0.527   6.388   4.623  0.0776  0.6992  0.0589
  231DMSO    H1 2752   0.484   6.330   4.705  2.8440 -1.7794 -0.0669
  231DMSO    H2 2753   0.591   6.467   4.662 -2.1117  2.5809  0.0222
  231DMSO    H3 2754   0.452   6.444   4.567  0.2772  1.7416  0.8048
  231DMSO    S1 2755   0.600   6.256   4.530  0.5248 -0.1672  0.3748
  231DMSO    C2 2756   0.448   6.159   4.511  0.3720  0.4369 -0.1603
  231DMSO    H4 2757   0.382   6.213   4.443  1.9146  2.3480 -0.2076
  231DMSO    H5 2758   0.471   6.061   4.468  0.0533  1.6724 -3.3633
  231DMSO    H6 2759   0.409   6.157   4.614 -0.1149  0.0774 -0.3448
  231DMSO    O1 2760   0.684   6.184   4.631 -0.2979 -0.0272  0.0182
  232DMSO    C1 2761   2.068   6.281   3.146  0.6043  0.0107 -0.3634
  232DMSO    H1 2762   2.141   6.201   3.129  1.7639  0.6818  1.1897
  232DMSO    H2 2763   2.059   6.315   3.250 -0.0195 -0.0593 -0.3922
  232DMSO    H3 2764   1.970   6.261   3.102 -0.6714  0.0892  2.2343
  232DMSO    S1 2765   2.141   6.404   3.041  0.1514 -0.1238  0.2866
  232DMSO    C2 2766   2.039   6.539   3.093  0.1376  0.0163 -0.5964
  232DMSO    H4 2767   1.935   6.505   3.091 -0.2209  1.0632 -0.6169
  232DMSO    H5 2768   2.078   6.550   3.195  0.1781 -0.0552 -0.6043
  232DMSO    H6 2769   2.056   6.628   3.032 -0.3540  0.7920  0.3538
  232DMSO    O1 2770   2.073   6.388   2.911 -0.3460  0.0347 -0.4141
  233DMSO    C1 2771   3.028   0.524   3.635  0.2046 -0.9951 -0.9372
  233DMSO    H1 2772   3.084   0.593   3.699 -0.6982 -1.9133  0.9173
  233DMSO    H2 2773   2.937   0.487   3.683  0.7639 -0.4640  0.5891
  233DMSO    H3 2774   3.092   0.442   3.602  2.4747  1.0132 -1.7964
  233DMSO    S1 2775   2.964   0.612   3.491 -0.5146  0.1043  0.0426
  233DMSO    C2 2776   3.122   0.615   3.414  0.4670 -0.7724 -0.6497
  233DMSO    H4 2777   3.121   0.665   3.316 -0.7147  0.8156  0.1423
  233DMSO    H5 2778   3.186   0.677   3.478 -0.2751 -2.1563  1.5156
  233DMSO    H6 2779   3.166   0.517   3.396  2.1920 -0.2692  0.5231
  233DMSO    O1 2780   2.963   0.748   3.548 -0.4824 -0.0161  0.4621
  234DMSO    C1 2781   3.706   1.710   1.109 -0.1703  0.3570 -0.0685
  234DMSO    H1 2782   3.618   1.771   1.085  0.3326  0.9816 -0.3375
  234DMSO    H2 2783   3.786   1.778   1.138 -0.1046  0.1735  0.1828
  234DMSO    H3 2784   3.735   1.649   1.023  1.4809  1.0805 -0.0599
  234DMSO    S1 2785   3.675   1.600   1.248 -0.0583 -0.1350  0.2857
  234DMSO    C2 2786   3.540   1.702   1.314  0.0381  0.0026 -0.8350
  234DMSO    H4 2787   3.465   1.705   1.235 -0.7104  0.1675 -0.1321
  234DMSO    H5 2788   3.498   1.657   1.405  1.4263  0.2868 -0.0187
  234DMSO    H6 2789   3.581   1.801   1.335 -0.7979  0.8107 -2.7759
  234DMSO    O1 2790   3.791   1.626   1.339  0.5309 -0.5460 -0.1134
  235DMSO    C1 2791   1.466   0.911   3.890 -0.1667  0.4982 -0.2228
  235DMSO    H1 2792   1.508   0.980   3.964 -0.9785 -0.8416  1.5656
  235DMSO    H2 2793   1.537   0.882   3.812 -1.2175 -5.5106  0.5955
  235DMSO    H3 2794   1.385   0.965   3.840  0.5788  0.8689 -1.0697
  235DMSO    S1 2795   1.409   0.775   3.991 -0.2362 -0.1037 -0.2400
  235DMSO    C2 2796   1.560   0.676   3.966  0.1351 -0.1969  0.4595
  235DMSO    H4 2797   1.599   0.687   3.865 -0.0707  2.5417  0.6024
  235DMSO    H5 2798   1.628   0.717   4.042 -0.2322  2.3193 -0.4770
  235DMSO    H6 2799   1.537   0.571   3.985 -1.1256 -0.2212 -1.0793
  235DMSO    O1 2800   1.309   0.711   3.909  0.0885  0.1342 -0.2149
  236DMSO    C1 2801   2.227   0.000   2.742  0.7829  0.0863 -0.1507
  236DMSO    H1 2802   2.182   0.049   2.655 -0.7586  0.3353  0.7420
  236DMSO    H2 2803   2.150  -0.051   2.800  0.0140  1.8281  0.4417
  236DMSO    H3 2804   2.268   0.076   2.809 -3.7430  1.2310  1.7422
  236DMSO    S1 2805   2.333  -0.127   2.691  0.1522  0.1674 -0.3734
  236DMSO    C2 2806   2.342  -0.200   2.851  0.0581 -0.3189  0.3352
  236DMSO    H4 2807   2.426  -0.270   2.848  1.5782  1.4334 -0.4985
  236DMSO    H5 2808   2.369  -0.124   2.925  3.6169  0.1609 -1.2189
  236DMSO    H6 2809   2.250  -0.251   2.880  1.0227 -2.3627 -0.0234
  236DMSO    O1 2810   2.466  -0.064   2.674 -0.7132  0.4556 -0.2697
  237DMSO    C1 2811   2.619   2.938   6.667  0.2248  0.1390 -0.1011
  237DMSO    H1 2812   2.521   2.963   6.626 -0.4642 -0.9554  0.8183
  237DMSO    H2 2813   2.614   2.967   6.772  0.3350 -1.8124  0.4756
  237DMSO    H3 2814   2.696   3.000   6.620  1.1268  0.1197  1.2707
  237DMSO    S1 2815   2.661   2.759   6.672 -0.0766 -0.4364 -0.1906
  237DMSO    C2 2816   2.701   2.745   6.503  0.2203  0.1494 -0.3200
  237DMSO    H4 2817   2.640   2.816   6.447 -2.2849 -0.3117  1.6571
  237DMSO    H5 2818   2.810   2.756   6.504  0.3704 -0.9778 -1.2076
  237DMSO    H6 2819   2.681   2.642   6.471  2.4635 -0.2300 -0.6731
  237DMSO    O1 2820   2.523   2.697   6.673 -0.1328  0.2333 -0.0311
  238DMSO    C1 2821   3.048   2.872   6.713  1.4042 -0.2553  0.1132
  238DMSO    H1 2822   2.948   2.880   6.670  1.1018 -1.4253  0.5537
  238DMSO    H2 2823   3.041   2.917   6.813  0.2377  0.3677 -0.2336
  238DMSO    H3 2824   3.126   2.919   6.652  0.4848  0.0807 -0.8202
  238DMSO    S1 2825   3.094   2.703   6.727  0.3593  0.1474 -0.0869
  238DMSO    C2 2826   3.120   2.672   6.559 -0.5867 -0.5315  0.8323
  238DMSO    H4 2827   3.025   2.699   6.512 -0.7925 -2.8449 -0.2145
  238DMSO    H5 2828   3.195   2.740   6.516 -1.9867  0.4799 -0.1238
  238DMSO    H6 2829   3.140   2.568   6.533 -1.9947 -0.1655 -2.2250
  238DMSO    O1 2830   2.967   2.641   6.769 -0.1343  0.5789  0.0039
  239DMSO    C1 2831   2.524   0.911   4.096 -0.2235  0.5005 -0.1699
  239DMSO    H1 2832   2.418   0.889   4.082 -0.1620 -0.3193  0.5963
  239DMSO    H2 2833   2.579   0.822   4.065  1.2631  1.6175 -0.8464
  239DMSO    H3 2834   2.545   0.939   4.199 -1.8831  0.0641  0.3225
  239DMSO    S1 2835   2.570   1.035   3.977 -0.1679  0.2151 -0.0061
  239DMSO    C2 2836   2.435   1.141   4.017  0.3943  0.3412 -0.0093
  239DMSO    H4 2837   2.474   1.241   3.996  2.3111  0.1242  2.1812
  239DMSO    H5 2838   2.348   1.114   3.956  1.5149 -2.6135 -0.4411
  239DMSO    H6 2839   2.415   1.155   4.124 -0.2821  1.3865 -0.2553
  239DMSO    O1 2840   2.542   0.977   3.844  0.1625 -0.4839  0.4855
  240DMSO    C1 2841   0.572   4.383   3.938 -0.0124  0.4910  0.8143
  240DMSO    H1 2842   0.587   4.473   3.878 -1.3033 -0.9873 -1.9212
  240DMSO    H2 2843   0.653   4.360   4.009  0.0404 -3.5694 -0.2865
  240DMSO    H3 2844   0.551   4.297   3.874 -1.6944  0.4665  1.3508
  240DMSO    S1 2845   0.435   4.411   4.040  0.2453 -0.3779  0.1039
  240DMSO    C2 2846   0.459   4.579   4.085  0.4881  0.1234 -0.4680
  240DMSO    H4 2847   0.438   4.638   3.995  1.7329  0.1963 -0.7200
  240DMSO    H5 2848   0.394   4.602   4.170  2.4511 -0.3241  1.2241
  240DMSO    H6 2849   0.560   4.598   4.119 -0.3444  0.8767  1.7313
  240DMSO    O1 2850   0.470   4.347   4.169 -0.4310 -0.0084  0.1914
  241DMSO    C1 2851   4.765   3.784   1.753  0.4775  0.2996 -0.8145
  241DMSO    H1 2852   4.855   3.841   1.777  1.3667  0.1727 -3.4833
  241DMSO    H2 2853   4.676   3.841   1.780  1.7639  1.2993  1.6051
  241DMSO    H3 2854   4.768   3.691   1.811  0.8542  0.4473 -0.5929
  241DMSO    S1 2855   4.759   3.743   1.583  0.1873 -0.3637 -0.1637
  241DMSO    C2 2856   4.785   3.918   1.548 -0.4716  0.5123 -0.6254
  241DMSO    H4 2857   4.725   3.982   1.612 -0.0199  2.2701 -1.8759
  241DMSO    H5 2858   4.893   3.936   1.551  0.0397 -1.7552 -2.0836
  241DMSO    H6 2859   4.746   3.920   1.446 -0.0496  1.9683 -0.7777
  241DMSO    O1 2860   4.607   3.740   1.555 -0.6203  0.2359 -0.2859
  242DMSO    C1 2861   2.879   3.861   0.511  0.1839  0.1863 -0.3881
  242DMSO    H1 2862   2.845   3.892   0.610  1.4373 -1.5286  0.6391
  242DMSO    H2 2863   2.977   3.812   0.519 -0.5361 -1.3424 -0.6932
  242DMSO    H3 2864   2.888   3.957   0.459  2.4964 -0.1457 -0.7044
  242DMSO    S1 2865   2.756   3.765   0.424 -0.0446 -0.1194 -0.1335
  242DMSO    C2 2866   2.823   3.786   0.261  0.7607 -0.2031 -0.1610
  242DMSO    H4 2867   2.932   3.782   0.258  0.8228 -0.8976  1.5621
  242DMSO    H5 2868   2.765   3.723   0.193 -1.4388 -0.1553  1.5403
  242DMSO    H6 2869   2.800   3.889   0.231 -0.5600 -0.1825  0.8244
  242DMSO    O1 2870   2.639   3.855   0.416  0.6704  0.5339  0.1938
  243DMSO    C1 2871   1.377   1.926   3.375 -0.6508 -0.5503 -0.4354
  243DMSO    H1 2872   1.353   1.864   3.462 -0.1276 -0.5236 -0.2660
  243DMSO    H2 2873   1.370   1.880   3.276 -3.5509  1.2861 -1.2221
  243DMSO    H3 2874   1.480   1.962   3.385 -0.0796 -2.0347 -0.7779
  243DMSO    S1 2875   1.261   2.068   3.360 -0.0012  0.2113 -0.5387
  243DMSO    C2 2876   1.116   1.968   3.348  0.6132  0.2048 -0.4020
  243DMSO    H4 2877   1.127   1.883   3.279  0.4120 -0.3790  0.2728
  243DMSO    H5 2878   1.096   1.911   3.439 -0.0673 -0.5389 -0.9994
  243DMSO    H6 2879   1.033   2.035   3.326  0.8520  0.4457 -0.5713
  243DMSO    O1 2880   1.286   2.110   3.218  0.8569 -0.7309  0.0658
  244DMSO    C1 2881   0.376   4.173   3.598  0.3031  0.1388 -0.3266
  244DMSO    H1 2882   0.328   4.191   3.694  0.1109 -2.4564  0.1298
  244DMSO    H2 2883   0.431   4.079   3.589 -0.7869 -0.5302 -0.2634
  244DMSO    H3 2884   0.454   4.246   3.575 -0.0356  0.2991 -0.9996
  244DMSO    S1 2885   0.255   4.176   3.477  0.1727  0.2030  0.1155
  244DMSO    C2 2886   0.208   3.997   3.478  0.1210 -0.9997 -0.2220
  244DMSO    H4 2887   0.135   3.981   3.399 -1.1149 -0.5859  0.8084
  244DMSO    H5 2888   0.301   3.947   3.450  0.0908 -1.0843 -0.1683
  244DMSO    H6 2889   0.163   3.964   3.572 -2.3593  1.8698 -0.2505
  244DMSO    O1 2890   0.334   4.191   3.354 -0.2050  0.3496  0.4311
  245DMSO    C1 2891   4.231   0.748   0.197  0.8504 -0.3288  0.0444
  245DMSO    H1 2892   4.222   0.640   0.186 -1.6870 -0.1736  0.1135
  245DMSO    H2 2893   4.206   0.778   0.299 -0.6797  0.4486 -0.5282
  245DMSO    H3 2894   4.163   0.804   0.132 -0.0705 -0.1971  1.0927
  245DMSO    S1 2895   4.399   0.805   0.178  0.2268 -0.0151 -0.1515
  245DMSO    C2 2896   4.490   0.734   0.317  0.8302  0.6982 -0.0482
  245DMSO    H4 2897   4.506   0.627   0.311  1.2044  0.7760 -0.4675
  245DMSO    H5 2898   4.587   0.785   0.313  1.7576 -1.0611 -1.0299
  245DMSO    H6 2899   4.450   0.770   0.412  0.9069  0.4689  0.0706
  245DMSO    O1 2900   4.399   0.950   0.216 -0.5140  0.4556  0.1195
  246DMSO    C1 2901   3.995   2.269   4.219 -0.1030  0.5422 -0.1359
  246DMSO    H1 2902   3.963   2.352   4.156 -1.0670  0.8091  0.6773
  246DMSO    H2 2903   3.906   2.225   4.264 -0.2693 -2.1924 -2.7603
  246DMSO    H3 2904   4.069   2.286   4.297 -1.4131  0.5784  1.1281
  246DMSO    S1 2905   4.039   2.142   4.104  0.0259  0.3270  0.1294
  246DMSO    C2 2906   4.120   2.045   4.227  0.2817 -0.1624 -0.2043
  246DMSO    H4 2907   4.146   1.954   4.173  0.4155  1.8432 -3.8168
  246DMSO    H5 2908   4.206   2.097   4.271  1.1947 -1.2202 -0.6953
  246DMSO    H6 2909   4.041   2.018   4.298 -1.8554 -0.4814 -2.5710
  246DMSO    O1 2910   4.151   2.197   4.027 -0.0267 -0.1262 -0.4852
  247DMSO    C1 2911   1.286   0.621   3.082 -0.0856  0.0321 -0.4289
  247DMSO    H1 2912   1.307   0.676   3.174 -0.1949 -1.3454  0.4372
  247DMSO    H2 2913   1.237   0.527   3.106  0.0474  0.6082  2.4174
  247DMSO    H3 2914   1.385   0.589   3.047 -0.2050 -1.2590  0.3584
  247DMSO    S1 2915   1.208   0.723   2.959 -0.1317  0.0774 -0.1341
  247DMSO    C2 2916   1.139   0.596   2.863 -0.2517 -0.0357  0.5107
  247DMSO    H4 2917   1.076   0.643   2.787 -1.9329 -3.0814 -0.1252
  247DMSO    H5 2918   1.217   0.547   2.805 -1.0450 -0.5590 -0.1421
  247DMSO    H6 2919   1.072   0.532   2.920 -1.0178  1.0100  0.8227
  247DMSO    O1 2920   1.324   0.771   2.873 -0.7763 -0.1643 -0.7941
  248DMSO    C1 2921   3.942   0.300   1.439  0.2070 -0.0089  0.1473
  248DMSO    H1 2922   3.940   0.264   1.542 -2.6968  0.2503  0.2708
  248DMSO    H2 2923   3.975   0.215   1.379  2.7480  0.0769  1.3344
  248DMSO    H3 2924   4.009   0.382   1.414 -0.1956  0.2946  0.0431
  248DMSO    S1 2925   3.780   0.357   1.411 -0.1972 -0.0722 -0.3373
  248DMSO    C2 2926   3.697   0.206   1.415  0.1253 -0.0163  0.4646
  248DMSO    H4 2927   3.695   0.168   1.517  1.0531 -0.5345  0.2987
  248DMSO    H5 2928   3.597   0.230   1.380  0.5669  0.1126 -0.7408
  248DMSO    H6 2929   3.737   0.128   1.350 -1.0708 -2.2366  2.2594
  248DMSO    O1 2930   3.773   0.395   1.269 -0.4266 -0.4193  0.2257
  249DMSO    C1 2931   4.336   2.840   4.645 -0.3553  0.2461 -0.0456
  249DMSO    H1 2932   4.423   2.837   4.711 -0.1452 -0.3067 -0.3371
  249DMSO    H2 2933   4.309   2.942   4.616 -0.6145 -0.5285 -2.8096
  249DMSO    H3 2934   4.252   2.786   4.690  0.5409  0.2371  1.6999
  249DMSO    S1 2935   4.367   2.754   4.496  0.2744  0.1679 -0.5209
  249DMSO    C2 2936   4.482   2.877   4.443  0.5380 -0.2463  0.3530
  249DMSO    H4 2937   4.426   2.970   4.438 -0.2863 -0.5204  2.9544
  249DMSO    H5 2938   4.552   2.883   4.527  2.7285 -1.8409 -1.2345
  249DMSO    H6 2939   4.522   2.844   4.346 -0.9927  1.2226 -0.8456
  249DMSO    O1 2940   4.250   2.804   4.416  0.0097 -0.6636 -0.0025
  250DMSO    C1 2941   1.821   3.673   2.235  0.0989 -0.2325  0.1052
  250DMSO    H1 2942   1.715   3.667   2.261 -0.0789 -0.9674 -0.7309
  250DMSO    H2 2943   1.859   3.572   2.218 -0.3170 -0.5938  1.2386
  250DMSO    H3 2944   1.867   3.720   2.322  1.0521  2.2187 -1.6042
  250DMSO    S1 2945   1.858   3.785   2.101  0.0883 -0.2673 -0.0629
  250DMSO    C2 2946   1.804   3.667   1.971  0.2255  0.3117 -0.7023
  250DMSO    H4 2947   1.872   3.583   1.979 -0.3749 -0.2403 -1.2379
  250DMSO    H5 2948   1.705   3.630   2.000  0.2440  0.9158  0.1668
  250DMSO    H6 2949   1.800   3.710   1.870 -0.5468  1.7392 -0.1101
  250DMSO    O1 2950   2.012   3.779   2.088 -0.5875  0.2712 -0.2138
  251DMSO    C1 2951   1.828   0.868   3.799 -0.5164 -0.2540  0.2192
  251DMSO    H1 2952   1.861   0.818   3.891  1.6806  1.4189  0.4173
  251DMSO    H2 2953   1.772   0.960   3.818  0.5669  0.7247 -1.0811
  251DMSO    H3 2954   1.781   0.805   3.723 -1.1917  0.8203 -0.2734
  251DMSO    S1 2955   1.989   0.918   3.745 -0.2436 -0.1342  0.4363
  251DMSO    C2 2956   2.009   1.049   3.863  0.4996 -0.2650  0.9841
  251DMSO    H4 2957   2.014   1.010   3.965  0.6476  3.1595  2.4341
  251DMSO    H5 2958   2.106   1.098   3.849  0.6569  0.1123  3.1135
  251DMSO    H6 2959   1.930   1.123   3.853  1.2869  0.4319 -0.4412
  251DMSO    O1 2960   1.951   0.987   3.617 -0.2989 -0.4136  1.2287
  252DMSO    C1 2961   0.085   1.037   2.357 -0.1295  0.1740  0.3633
  252DMSO    H1 2962   0.064   1.130   2.411 -1.5398  1.3412 -2.0604
  252DMSO    H2 2963   0.025   0.954   2.395  0.3197  0.3194  1.4361
  252DMSO    H3 2964   0.193   1.023   2.362  0.2445  1.5258 -2.4170
  252DMSO    S1 2965   0.034   1.064   2.189  0.2127 -0.0828  0.1065
  252DMSO    C2 2966   0.130   1.207   2.168  0.2285  0.1725 -0.2378
  252DMSO    H4 2967   0.089   1.267   2.087  2.5771 -0.1989 -1.7789
  252DMSO    H5 2968   0.133   1.271   2.256  1.2501 -0.4651  0.2151
  252DMSO    H6 2969   0.227   1.168   2.135  0.4765 -0.2985  0.9717
  252DMSO    O1 2970  -0.109   1.091   2.207 -0.3299  0.0286  0.7443
  253DMSO    C1 2971   1.191   4.354   4.302 -0.5726 -0.0209  0.8434
  253DMSO    H1 2972   1.150   4.291   4.382  3.1515 -0.5817  2.4850
  253DMSO    H2 2973   1.152   4.456   4.306  0.8855  0.6224 -0.4027
  253DMSO    H3 2974   1.167   4.302   4.209 -2.0341  1.9352  0.0566
  253DMSO    S1 2975   1.368   4.360   4.321 -0.1192 -0.0428  0.0331
  253DMSO    C2 2976   1.380   4.474   4.183 -0.9632  0.7529 -1.1572
  253DMSO    H4 2977   1.338   4.414   4.101 -2.0477  1.1462 -0.9037
  253DMSO    H5 2978   1.321   4.565   4.198 -0.1949  1.1713 -0.6374
  253DMSO    H6 2979   1.485   4.500   4.167 -0.5805  0.5664  0.8335
  253DMSO    O1 2980   1.419   4.234   4.267 -0.3440 -0.3169 -0.1165
  254DMSO    C1 2981   0.764   1.904   2.473 -0.5892  0.1245 -0.0153
  254DMSO    H1 2982   0.845   1.844   2.432  0.6831  1.5020  0.4057
  254DMSO    H2 2983   0.795   1.980   2.545  2.2294  0.2356 -1.2530
  254DMSO    H3 2984   0.696   1.837   2.528 -0.6403  0.2755  0.1056
  254DMSO    S1 2985   0.684   1.977   2.330  0.1293  0.3138 -0.6159
  254DMSO    C2 2986   0.646   1.824   2.255  0.1284  0.2621 -0.6435
  254DMSO    H4 2987   0.730   1.754   2.254 -0.8521 -0.9545 -0.6698
  254DMSO    H5 2988   0.562   1.780   2.309  1.4409 -0.6487  0.7483
  254DMSO    H6 2989   0.615   1.859   2.157 -3.0986  1.5983  0.6937
  254DMSO    O1 2990   0.784   2.040   2.244 -0.8331  0.3038 -0.6005
  255DMSO    C1 2991   3.480   0.411   0.267 -0.2290 -0.1264 -0.1942
  255DMSO    H1 2992   3.423   0.321   0.244  0.3805 -0.6228  0.2123
  255DMSO    H2 2993   3.534   0.440   0.176 -0.6164  0.9314 -0.0995
  255DMSO    H3 2994   3.556   0.412   0.345  1.0729  0.1355 -1.4237
  255DMSO    S1 2995   3.367   0.546   0.283 -0.0157 -0.0396  0.5480
  255DMSO    C2 2996   3.491   0.671   0.304  0.0380  0.0995 -0.6332
  255DMSO    H4 2997   3.449   0.771   0.288  0.5194  0.4625  0.3030
  255DMSO    H5 2998   3.530   0.653   0.404  1.6899  0.1295 -1.2528
  255DMSO    H6 2999   3.558   0.650   0.221  0.1421  1.1252 -0.8209
  255DMSO    O1 3000   3.327   0.508   0.418 -0.1458 -0.2212 -0.5076
  256DMSO    C1 3001   0.163   3.525   3.110  0.2573 -0.1048 -1.2262
  256DMSO    H1 3002   0.094   3.607   3.130  1.3268  0.8972 -1.4698
  256DMSO    H2 3003   0.145   3.489   3.009 -0.0920 -0.2923 -1.1000
  256DMSO    H3 3004   0.152   3.437   3.175  1.4686 -0.5953 -1.6483
  256DMSO    S1 3005   0.334   3.588   3.117 -0.4337 -0.2776  0.3345
  256DMSO    C2 3006   0.418   3.499   2.982 -0.5882 -0.0537  0.1562
  256DMSO    H4 3007   0.374   3.522   2.884 -0.5783  1.1605  0.4212
  256DMSO    H5 3008   0.523   3.526   2.973 -0.2533 -1.7292 -1.6219
  256DMSO    H6 3009   0.410   3.391   2.994  2.1238 -0.7240 -2.7516
  256DMSO    O1 3010   0.395   3.525   3.240  0.0434 -0.2155  0.1227
  257DMSO    C1 3011   1.551   4.603   3.265 -0.0523  0.4118 -0.0118
  257DMSO    H1 3012   1.471   4.578   3.194  0.7504  0.0127 -0.7992
  257DMSO    H2 3013   1.566   4.710   3.252  1.4056 -0.0566 -3.0681
  257DMSO    H3 3014   1.644   4.551   3.242 -0.3622  0.3839 -1.3207
  257DMSO    S1 3015   1.514   4.577   3.441  0.1869  0.2118 -0.3321
  257DMSO    C2 3016   1.455   4.406   3.414 -0.1683  0.4688 -0.2325
  257DMSO    H4 3017   1.544   4.356   3.376  0.4698  2.1526 -1.0365
  257DMSO    H5 3018   1.421   4.374   3.513 -0.2974  0.0260 -0.4182
  257DMSO    H6 3019   1.371   4.392   3.345 -0.0380 -3.3903  0.2035
  257DMSO    O1 3020   1.382   4.652   3.458 -0.0085 -0.1095 -1.1230
  258DMSO    C1 3021   1.132   4.292   3.665 -0.0004  0.0664 -0.4506
  258DMSO    H1 3022   1.122   4.292   3.556  1.6828 -0.9583 -0.6324
  258DMSO    H2 3023   1.227   4.328   3.706 -1.6487  0.1492  3.7733
  258DMSO    H3 3024   1.107   4.193   3.703  1.5160 -1.2275 -2.6163
  258DMSO    S1 3025   1.005   4.400   3.738  0.0431 -0.0541  0.2482
  258DMSO    C2 3026   1.065   4.547   3.656  0.0738 -0.0376 -0.1589
  258DMSO    H4 3027   1.048   4.536   3.549  0.6555  1.0837 -0.3798
  258DMSO    H5 3028   1.001   4.630   3.689  0.3102 -0.1804  0.6910
  258DMSO    H6 3029   1.173   4.554   3.669  0.2473 -0.0150 -1.4853
  258DMSO    O1 3030   1.059   4.404   3.884  0.3064 -0.0741 -0.2280
  259DMSO    C1 3031   0.784   3.055   2.405 -0.0955  1.1649  0.1432
  259DMSO    H1 3032   0.846   2.982   2.351  0.7534  1.7618  0.2994
  259DMSO    H2 3033   0.769   3.146   2.347 -3.3475  0.5034 -0.2787
  259DMSO    H3 3034   0.837   3.092   2.493 -1.4960  0.7954  1.1783
  259DMSO    S1 3035   0.618   2.996   2.425 -0.4577  0.2031 -0.0991
  259DMSO    C2 3036   0.673   2.857   2.529 -0.1686  0.3530 -0.3271
  259DMSO    H4 3037   0.738   2.796   2.465 -1.6897 -0.3944 -1.2113
  259DMSO    H5 3038   0.732   2.888   2.616  0.4877 -0.5612 -0.4322
  259DMSO    H6 3039   0.589   2.793   2.556  0.5288 -0.7720 -0.7600
  259DMSO    O1 3040   0.583   2.922   2.301 -0.3995  0.4222 -0.1886
  260DMSO    C1 3041   5.459   6.656   3.513  0.1060  0.1942  0.5858
  260DMSO    H1 3042   5.449   6.686   3.618 -1.1595  3.3968 -0.3455
  260DMSO    H2 3043   5.414   6.557   3.502 -0.3305  0.2761  1.5072
  260DMSO    H3 3044   5.565   6.649   3.486 -0.1337 -0.2911 -0.2600
  260DMSO    S1 3045   5.371   6.766   3.413 -0.4538 -0.0067 -0.0112
  260DMSO    C2 3046   5.435   6.917   3.490  0.3214 -0.1311  0.2525
  260DMSO    H4 3047   5.389   6.995   3.429 -2.5603 -1.6267  0.3542
  260DMSO    H5 3048   5.414   6.922   3.597  1.8293  2.4311  0.4988
  260DMSO    H6 3049   5.544   6.928   3.480  0.1486  1.2155 -0.3311
  260DMSO    O1 3050   5.234   6.752   3.464  0.3101 -0.7048 -0.3986
  261DMSO    C1 3051   1.419   4.090   2.554 -0.1590 -0.0920 -0.2952
  261DMSO    H1 3052   1.408   4.006   2.623 -0.7037  0.8874  0.8451
  261DMSO    H2 3053   1.390   4.064   2.451 -2.1389  0.7560  0.0069
  261DMSO    H3 3054   1.519   4.133   2.559 -0.3827  0.2994  1.3419
  261DMSO    S1 3055   1.289   4.207   2.598 -0.1916 -0.4031  0.2112
  261DMSO    C2 3056   1.319   4.214   2.770  0.1729 -0.4449  0.2609
  261DMSO    H4 3057   1.219   4.205   2.815 -0.5184 -1.3849 -1.3603
  261DMSO    H5 3058   1.380   4.132   2.809  1.9480  0.8907  0.4049
  261DMSO    H6 3059   1.360   4.312   2.794  1.8157 -0.5298 -1.9063
  261DMSO    O1 3060   1.178   4.116   2.588 -0.1200 -0.0324  0.6198
  262DMSO    C1 3061   3.636   6.665   2.306 -0.0465  0.4419  0.1355
  262DMSO    H1 3062   3.612   6.771   2.292  1.9143  0.9819  0.5960
  262DMSO    H2 3063   3.639   6.614   2.209 -4.2981 -1.1726  0.6514
  262DMSO    H3 3064   3.552   6.615   2.354 -0.6721  0.8159 -0.5456
  262DMSO    S1 3065   3.786   6.628   2.402  0.2617 -0.4939  0.4434
  262DMSO    C2 3066   3.887   6.733   2.299 -0.3304 -1.1071 -0.3302
  262DMSO    H4 3067   3.995   6.732   2.319  0.0593 -0.1324 -2.1605
  262DMSO    H5 3068   3.870   6.713   2.193 -0.0294  2.3396 -1.1298
  262DMSO    H6 3069   3.846   6.832   2.319 -0.1199 -1.0285 -0.2862
  262DMSO    O1 3070   3.821   6.491   2.351 -0.0322 -0.2073 -0.1157
  263DMSO    C1 3071   0.415   3.856   4.147 -0.0665 -0.6370  0.9736
  263DMSO    H1 3072   0.307   3.843   4.161 -0.1697 -1.6070 -0.4647
  263DMSO    H2 3073   0.465   3.780   4.086  0.0923 -0.3164  0.7035
  263DMSO    H3 3074   0.469   3.858   4.242  1.1365  0.4542  0.2985
  263DMSO    S1 3075   0.448   4.005   4.055  0.0949 -0.3159  0.0059
  263DMSO    C2 3076   0.323   3.965   3.932  0.1554 -0.1591  0.3091
  263DMSO    H4 3077   0.223   3.942   3.971  0.8012  0.3801  2.4310
  263DMSO    H5 3078   0.321   4.053   3.867  0.1436 -1.8707 -2.0880
  263DMSO    H6 3079   0.377   3.884   3.883  1.1289  0.7383 -0.1322
  263DMSO    O1 3080   0.576   3.982   3.981 -0.8946  0.4150 -0.1986
  264DMSO    C1 3081   1.576   0.554   3.212 -0.0529  0.0937 -0.1852
  264DMSO    H1 3082   1.643   0.540   3.297 -1.3686 -0.8592  0.7513
  264DMSO    H2 3083   1.476   0.568   3.256  0.1997 -1.2650  0.8988
  264DMSO    H3 3084   1.573   0.462   3.153  1.6184 -0.8360  1.0945
  264DMSO    S1 3085   1.611   0.708   3.128 -0.2532 -0.0891 -0.0741
  264DMSO    C2 3086   1.784   0.691   3.078 -0.2595 -0.2243  0.2789
  264DMSO    H4 3087   1.822   0.785   3.037  0.3201  0.1220  1.5511
  264DMSO    H5 3088   1.847   0.663   3.162  2.5447 -1.1575 -1.9563
  264DMSO    H6 3089   1.788   0.616   2.998  0.7059 -0.5109  0.5892
  264DMSO    O1 3090   1.631   0.803   3.240 -0.1885 -0.1875 -0.0889
  265DMSO    C1 3091   0.056   3.105   3.555 -0.7599  0.1164  0.5174
  265DMSO    H1 3092  -0.011   3.019   3.552  0.4541 -0.8291 -0.9918
  265DMSO    H2 3093  -0.002   3.197   3.554 -0.7207  0.1832 -2.1818
  265DMSO    H3 3094   0.122   3.107   3.468 -1.3346  1.0842  0.0874
  265DMSO    S1 3095   0.153   3.103   3.706  0.2750 -0.1217  0.1893
  265DMSO    C2 3096   0.017   3.122   3.824 -0.5325  0.3204  0.0883
  265DMSO    H4 3097  -0.007   3.025   3.869  0.7487  0.8482  2.0151
  265DMSO    H5 3098   0.059   3.182   3.905  0.0791 -0.2518  0.2089
  265DMSO    H6 3099  -0.068   3.173   3.778 -1.9408  0.1972  2.3951
  265DMSO    O1 3100   0.231   3.235   3.712 -0.0271  0.2152 -0.3529
  266DMSO    C1 3101   1.827   4.520   2.527  1.1827 -0.0372  0.5332
  266DMSO    H1 3102   1.824   4.528   2.636 -1.0220  0.2628  0.4985
  266DMSO    H2 3103   1.922   4.474   2.498  0.9878  0.4971 -1.0569
  266DMSO    H3 3104   1.801   4.614   2.477 -1.4394 -0.8882  0.1525
  266DMSO    S1 3105   1.692   4.406   2.473 -0.1243 -0.0022  0.0162
  266DMSO    C2 3106   1.549   4.488   2.538  0.3326 -0.3653  0.1323
  266DMSO    H4 3107   1.460   4.427   2.521  1.5966 -2.1667 -0.2920
  266DMSO    H5 3108   1.565   4.512   2.644 -0.7519  1.5703 -0.1044
  266DMSO    H6 3109   1.544   4.581   2.481  0.6837  0.9483  2.1326
  266DMSO    O1 3110   1.706   4.295   2.572 -0.3378  0.3421  0.6590
  267DMSO    C1 3111   0.290   1.396   2.584  0.0837  0.0084  0.2712
  267DMSO    H1 3112   0.194   1.375   2.631 -1.1479  1.5233 -1.4029
  267DMSO    H2 3113   0.310   1.317   2.510  0.5576  1.8042 -1.6290
  267DMSO    H3 3114   0.382   1.418   2.639 -0.4007  1.1538  0.6552
  267DMSO    S1 3115   0.253   1.535   2.482 -0.2804  0.3219  0.2568
  267DMSO    C2 3116   0.186   1.639   2.612  0.0112  0.1359  0.4430
  267DMSO    H4 3117   0.140   1.730   2.574  0.2803  1.2724  2.6597
  267DMSO    H5 3118   0.123   1.584   2.683  2.9445 -2.8884  0.9991
  267DMSO    H6 3119   0.275   1.681   2.660  0.0914 -0.9098  1.2552
  267DMSO    O1 3120   0.132   1.486   2.409  0.5393 -0.1033  0.7688
  268DMSO    C1 3121   0.078   4.003   2.940 -0.3166 -0.6196  0.0400
  268DMSO    H1 3122  -0.025   4.019   2.907  0.2190 -2.6305 -2.9107
  268DMSO    H2 3123   0.146   4.082   2.908  0.3376 -0.9912  0.5049
  268DMSO    H3 3124   0.110   3.907   2.899 -1.0315 -1.1307  0.6360
  268DMSO    S1 3125   0.079   3.972   3.117  0.0806 -0.1064 -0.0304
  268DMSO    C2 3126   0.250   3.930   3.148 -0.2677  1.2192 -0.0921
  268DMSO    H4 3127   0.305   4.022   3.127 -0.1048  0.9865 -0.6947
  268DMSO    H5 3128   0.257   3.892   3.250 -0.9789  1.0179 -0.1164
  268DMSO    H6 3129   0.288   3.853   3.080  0.5222  1.4166  0.1087
  268DMSO    O1 3130   0.015   3.841   3.133  0.1032  0.6439  0.0700
  269DMSO    C1 3131   4.284   0.570   4.635 -0.1072  0.0115 -0.0383
  269DMSO    H1 3132   4.315   0.614   4.540  1.1711  0.4633  0.5640
  269DMSO    H2 3133   4.280   0.462   4.622 -2.4389 -0.0189  0.4649
  269DMSO    H3 3134   4.179   0.592   4.657 -0.3288 -1.4216  0.4428
  269DMSO    S1 3135   4.390   0.607   4.776  0.1046 -0.2880 -0.2038
  269DMSO    C2 3136   4.316   0.478   4.892 -0.2515 -0.7707  0.2515
  269DMSO    H4 3137   4.367   0.382   4.873 -0.0191 -0.6386  0.1998
  269DMSO    H5 3138   4.327   0.518   4.993  0.0472 -0.7163  0.1989
  269DMSO    H6 3139   4.212   0.457   4.865  0.1422 -0.9553 -1.2425
  269DMSO    O1 3140   4.332   0.733   4.829 -0.5767  0.2010  0.2119
  270DMSO    C1 3141   3.695   3.547   0.837 -0.0504 -0.2846 -0.5091
  270DMSO    H1 3142   3.688   3.623   0.916 -2.2134 -0.3656 -0.5598
  270DMSO    H2 3143   3.801   3.520   0.831 -0.0968 -0.6465  0.1774
  270DMSO    H3 3144   3.665   3.568   0.734  1.1317 -1.9832 -1.2474
  270DMSO    S1 3145   3.593   3.402   0.889  0.0074  0.0565 -0.1093
  270DMSO    C2 3146   3.437   3.483   0.913 -0.3979 -1.1650 -0.3281
  270DMSO    H4 3147   3.413   3.512   0.810  2.6975 -2.0394 -1.4343
  270DMSO    H5 3148   3.363   3.408   0.941  0.5788 -1.5968  1.1800
  270DMSO    H6 3149   3.442   3.573   0.975 -2.8571 -1.4856  0.4428
  270DMSO    O1 3150   3.633   3.363   1.027  0.1853  0.0476 -0.4920
  271DMSO    C1 3151   2.571   1.383   6.540 -0.0434 -0.0077  0.0797
  271DMSO    H1 3152   2.553   1.470   6.477  1.1164 -0.8839 -1.5386
  271DMSO    H2 3153   2.496   1.309   6.509 -0.3317 -0.0758  0.9196
  271DMSO    H3 3154   2.556   1.404   6.646 -2.2214 -1.2294  0.0937
  271DMSO    S1 3155   2.733   1.326   6.500 -0.1121 -0.1986  0.1464
  271DMSO    C2 3156   2.715   1.150   6.524 -0.3792  0.0371 -0.0651
  271DMSO    H4 3157   2.656   1.105   6.444  0.5457  1.5836 -1.6937
  271DMSO    H5 3158   2.820   1.119   6.522 -0.0541  0.8933  1.7047
  271DMSO    H6 3159   2.669   1.128   6.621 -2.8942 -1.0202 -1.4150
  271DMSO    O1 3160   2.826   1.365   6.608 -0.2885 -0.0760 -0.1572
  272DMSO    C1 3161   0.488   1.883   1.684 -0.1675  0.1494  0.6481
  272DMSO    H1 3162   0.386   1.870   1.647  1.0129 -0.6847 -2.6313
  272DMSO    H2 3163   0.516   1.989   1.686 -0.2994  0.2338 -0.9224
  272DMSO    H3 3164   0.558   1.833   1.618  0.6099  1.5999  0.3304
  272DMSO    S1 3165   0.500   1.810   1.841  0.1269 -0.0230 -0.1232
  272DMSO    C2 3166   0.415   1.932   1.950  0.7768  0.4946 -0.4225
  272DMSO    H4 3167   0.314   1.942   1.910  0.2232 -2.4214 -0.0064
  272DMSO    H5 3168   0.421   1.897   2.054 -0.4535  0.7162 -0.2602
  272DMSO    H6 3169   0.460   2.031   1.958 -2.6360  2.1300  0.3236
  272DMSO    O1 3170   0.645   1.801   1.869  0.1795  0.6716  0.3624
  273DMSO    C1 3171   4.024   4.425   3.701 -0.1041 -0.1849  0.1555
  273DMSO    H1 3172   3.975   4.369   3.781 -4.2123  2.2304 -0.3610
  273DMSO    H2 3173   3.981   4.525   3.703 -1.6977 -0.8328 -0.0628
  273DMSO    H3 3174   4.004   4.385   3.601  0.8112 -0.6244  0.1375
  273DMSO    S1 3175   4.208   4.440   3.701 -0.2580 -0.6951 -0.6630
  273DMSO    C2 3176   4.229   4.581   3.802  0.3875 -0.2674 -0.0650
  273DMSO    H4 3177   4.331   4.613   3.785 -0.2255  1.2711 -1.0559
  273DMSO    H5 3178   4.167   4.668   3.779  1.4634  0.5006 -0.0867
  273DMSO    H6 3179   4.229   4.543   3.904 -0.2236 -1.0368 -0.3396
  273DMSO    O1 3180   4.254   4.490   3.568 -0.0895 -0.1571  0.1637
  274DMSO    C1 3181   6.283   0.535   4.069  0.7140 -0.0029  0.7765
  274DMSO    H1 3182   6.279   0.505   3.964  0.3711  0.8977  0.5239
  274DMSO    H2 3183   6.340   0.469   4.135 -2.1629 -2.4447  1.0665
  274DMSO    H3 3184   6.178   0.534   4.102  0.3166 -0.6881 -0.4661
  274DMSO    S1 3185   6.340   0.701   4.090  0.2436 -0.0197  0.0929
  274DMSO    C2 3186   6.513   0.654   4.107 -0.8461  0.2936 -0.1396
  274DMSO    H4 3187   6.530   0.563   4.165  0.3777 -0.3358 -1.4506
  274DMSO    H5 3188   6.555   0.628   4.010  2.7280 -0.9544  1.5756
  274DMSO    H6 3189   6.554   0.748   4.145  0.3258 -0.2122 -0.1413
  274DMSO    O1 3190   6.303   0.733   4.233 -0.0690  0.6086  0.0276
  275DMSO    C1 3191   1.231   2.792   6.693 -0.0294  0.2331 -0.3337
  275DMSO    H1 3192   1.285   2.823   6.783  1.2769  1.0077 -1.3394
  275DMSO    H2 3193   1.241   2.864   6.612 -0.7910  1.7917  0.9199
  275DMSO    H3 3194   1.126   2.776   6.719  0.1028  0.3847  0.2971
  275DMSO    S1 3195   1.304   2.637   6.630  0.2160  0.2823  0.0253
  275DMSO    C2 3196   1.153   2.574   6.569 -0.3495 -0.1631 -0.7912
  275DMSO    H4 3197   1.170   2.474   6.529  2.4160 -0.9117  1.8859
  275DMSO    H5 3198   1.079   2.575   6.649 -0.0641  0.1595 -0.5326
  275DMSO    H6 3199   1.121   2.647   6.494 -1.3669  2.7198  2.2175
  275DMSO    O1 3200   1.318   2.560   6.753  0.5984  0.1785 -0.1706
  276DMSO    C1 3201   4.138   1.221   3.285  0.1859  0.7703 -0.1057
  276DMSO    H1 3202   4.226   1.161   3.261 -0.3512 -0.3142  0.5837
  276DMSO    H2 3203   4.057   1.162   3.328 -0.1848  1.0610 -0.3966
  276DMSO    H3 3204   4.097   1.273   3.198  1.6571  0.3769 -1.0657
  276DMSO    S1 3205   4.195   1.343   3.411 -0.2703 -0.2852  0.0927
  276DMSO    C2 3206   4.214   1.216   3.546  0.5659  0.3657  0.1217
  276DMSO    H4 3207   4.248   1.267   3.637  1.1412  1.7369 -0.8288
  276DMSO    H5 3208   4.117   1.170   3.564  0.8170 -0.1619  0.1404
  276DMSO    H6 3209   4.291   1.149   3.507  0.4306  0.6409 -0.6430
  276DMSO    O1 3210   4.070   1.407   3.442 -0.1439 -0.2508 -0.7932
  277DMSO    C1 3211   1.516   2.927   0.970  0.0120  0.0242 -0.3251
  277DMSO    H1 3212   1.488   3.026   1.006  0.6721 -0.1791  0.7865
  277DMSO    H2 3213   1.438   2.856   1.000  1.7733 -0.7213  2.9702
  277DMSO    H3 3214   1.616   2.893   0.998  0.9643 -0.7781 -4.1435
  277DMSO    S1 3215   1.517   2.939   0.791 -0.2342  0.1571 -0.0065
  277DMSO    C2 3216   1.535   2.764   0.761 -0.1007 -0.1605 -0.8661
  277DMSO    H4 3217   1.510   2.735   0.659  2.7390 -2.4934 -1.0466
  277DMSO    H5 3218   1.640   2.742   0.783 -0.4880 -0.7354  0.5194
  277DMSO    H6 3219   1.475   2.715   0.839 -0.3609  1.7176  0.1674
  277DMSO    O1 3220   1.653   3.000   0.752  0.8836 -0.4261  0.8189
  278DMSO    C1 3221   1.291   0.101   3.676 -0.1923  0.0226 -0.6269
  278DMSO    H1 3222   1.280   0.014   3.610  0.7447 -0.5142 -0.0963
  278DMSO    H2 3223   1.193   0.148   3.687 -1.0372 -1.9551  1.0947
  278DMSO    H3 3224   1.370   0.168   3.642 -0.5158  0.6618 -0.1380
  278DMSO    S1 3225   1.339   0.033   3.834 -0.0718  0.1788  0.1530
  278DMSO    C2 3226   1.483  -0.044   3.766  0.3460  0.4770 -0.0721
  278DMSO    H4 3227   1.538   0.044   3.731 -0.0815  0.5948 -0.4468
  278DMSO    H5 3228   1.546  -0.101   3.836  1.2663 -0.9087 -1.9502
  278DMSO    H6 3229   1.453  -0.118   3.692  3.8244 -0.0087 -1.1996
  278DMSO    O1 3230   1.265  -0.093   3.853  0.3417 -0.3558  0.0540
  279DMSO    C1 3231   1.639   3.528   3.069 -0.6590  0.3891 -1.0378
  279DMSO    H1 3232   1.677   3.443   3.012  1.5459  0.8653 -0.3618
  279DMSO    H2 3233   1.548   3.568   3.024 -0.1246  0.0267 -2.4942
  279DMSO    H3 3234   1.717   3.603   3.080 -0.8238  0.4128  0.0940
  279DMSO    S1 3235   1.593   3.478   3.235  0.0292  0.2290  0.2358
  279DMSO    C2 3236   1.520   3.633   3.294  0.0412  0.4609 -0.0637
  279DMSO    H4 3237   1.594   3.714   3.285 -0.4648  0.8003 -1.6003
  279DMSO    H5 3238   1.434   3.656   3.231  1.4723  1.1618 -1.8981
  279DMSO    H6 3239   1.495   3.613   3.398 -1.9591 -1.6326 -0.8688
  279DMSO    O1 3240   1.721   3.458   3.308  0.5158  0.5315  0.1952
  280DMSO    C1 3241   1.645   2.891   2.591 -0.7377  0.6075 -0.8162
  280DMSO    H1 3242   1.639   2.994   2.629 -0.5734  0.0664  0.7399
  280DMSO    H2 3243   1.589   2.897   2.497 -0.2017 -0.4397 -1.2198
  280DMSO    H3 3244   1.607   2.819   2.663  1.9010  1.0120  1.1661
  280DMSO    S1 3245   1.818   2.860   2.556 -0.3329  0.1927  0.2987
  280DMSO    C2 3246   1.801   2.686   2.528 -0.2790  0.0644  0.2193
  280DMSO    H4 3247   1.900   2.640   2.532 -1.0107 -1.5994  0.2849
  280DMSO    H5 3248   1.730   2.633   2.592 -0.8902 -0.6898 -1.0417
  280DMSO    H6 3249   1.764   2.686   2.425  2.7951 -0.4733 -0.9745
  280DMSO    O1 3250   1.883   2.877   2.688  0.4039  0.5781  0.2557
  281DMSO    C1 3251   0.368   1.975   3.652 -0.4354  0.3356 -0.2318
  281DMSO    H1 3252   0.343   1.890   3.589 -0.1229 -0.3867  0.5994
  281DMSO    H2 3253   0.476   1.992   3.652 -0.2800  1.5640  5.8814
  281DMSO    H3 3254   0.345   1.943   3.753  1.2554 -0.2147  0.0181
  281DMSO    S1 3255   0.286   2.116   3.585  0.0763  0.4242 -0.1610
  281DMSO    C2 3256   0.324   2.237   3.716  0.6249  0.3035  0.3329
  281DMSO    H4 3257   0.413   2.294   3.686  0.7614 -0.9251 -1.8126
  281DMSO    H5 3258   0.234   2.298   3.710  0.9927  0.7500 -2.0798
  281DMSO    H6 3259   0.330   2.193   3.815 -1.7636  0.4945  0.6169
  281DMSO    O1 3260   0.145   2.092   3.626  0.5020 -0.3549 -0.0297
  282DMSO    C1 3261   1.156   0.521   0.996  0.2850  0.5458  0.8464
  282DMSO    H1 3262   1.202   0.453   0.923 -0.9491  1.0244 -0.4129
  282DMSO    H2 3263   1.074   0.484   1.057 -1.7883  1.9525 -0.9420
  282DMSO    H3 3264   1.105   0.591   0.930 -2.2558 -0.5976  1.4734
  282DMSO    S1 3265   1.279   0.590   1.113 -0.0171  0.2906 -0.0788
  282DMSO    C2 3266   1.416   0.606   0.993  0.1658 -0.0576 -0.0727
  282DMSO    H4 3267   1.500   0.645   1.051  1.3743 -2.0650 -0.3687
  282DMSO    H5 3268   1.443   0.510   0.949 -2.7417 -0.4007 -1.3698
  282DMSO    H6 3269   1.370   0.673   0.919 -2.0945  0.4269  1.6676
  282DMSO    O1 3270   1.316   0.474   1.202  0.0429  0.2475  0.0381
  283DMSO    C1 3271   3.359   2.627   1.101  0.7036  0.3011  0.9882
  283DMSO    H1 3272   3.288   2.666   1.028 -0.4420 -1.7474  0.9415
  283DMSO    H2 3273   3.306   2.589   1.188  0.0564 -1.5478 -0.1746
  283DMSO    H3 3274   3.425   2.710   1.130  1.6697 -0.2330  0.3967
  283DMSO    S1 3275   3.452   2.504   1.011 -0.1097  0.1718  0.0761
  283DMSO    C2 3276   3.308   2.403   0.985  0.8106  0.0243  0.5819
  283DMSO    H4 3277   3.270   2.380   1.085 -0.8182  0.3583  0.0714
  283DMSO    H5 3278   3.237   2.461   0.925  0.0366  0.5619  1.9837
  283DMSO    H6 3279   3.341   2.311   0.936 -2.9297 -0.9870 -0.4100
  283DMSO    O1 3280   3.522   2.422   1.110  0.3971  0.0754  0.3132
  284DMSO    C1 3281   1.329   0.482   1.838  0.2579  0.2771  0.1557
  284DMSO    H1 3282   1.290   0.384   1.865  0.2659  0.7318  1.9444
  284DMSO    H2 3283   1.391   0.514   1.922 -0.3949 -0.9033  1.1188
  284DMSO    H3 3284   1.244   0.550   1.829 -0.0521 -0.2038 -0.6804
  284DMSO    S1 3285   1.421   0.463   1.686  0.1919 -0.5330  0.1008
  284DMSO    C2 3286   1.528   0.328   1.733 -0.0610  0.8101  0.1871
  284DMSO    H4 3287   1.605   0.298   1.662  1.0698  2.1573  0.8091
  284DMSO    H5 3288   1.574   0.352   1.829 -2.1581 -0.6156  1.6550
  284DMSO    H6 3289   1.459   0.246   1.758  0.8732 -0.7364 -1.9881
  284DMSO    O1 3290   1.503   0.589   1.672  0.0351  0.2932 -0.1277
  285DMSO    C1 3291   2.763   0.257   1.471  0.3885 -0.0475 -0.5309
  285DMSO    H1 3292   2.708   0.326   1.407 -0.5216  0.4440  0.7317
  285DMSO    H2 3293   2.857   0.229   1.423  1.5247  0.9361  1.0081
  285DMSO    H3 3294   2.713   0.162   1.493 -1.4477  0.2291 -3.0901
  285DMSO    S1 3295   2.785   0.348   1.623 -0.0469  0.0758 -0.1334
  285DMSO    C2 3296   2.883   0.233   1.711 -0.4336 -0.8684  0.1692
  285DMSO    H4 3297   2.978   0.226   1.656 -0.7455 -0.8917 -0.3684
  285DMSO    H5 3298   2.897   0.269   1.813 -0.3143 -0.5610  0.0459
  285DMSO    H6 3299   2.815   0.148   1.702 -1.5903  0.0273  0.1908
  285DMSO    O1 3300   2.652   0.321   1.679 -0.2666 -0.3517 -0.5776
  286DMSO    C1 3301   6.587   4.618   4.092 -0.4423  0.7973  0.0365
  286DMSO    H1 3302   6.521   4.663   4.166 -0.4763 -1.4947  1.4759
  286DMSO    H2 3303   6.635   4.687   4.021 -2.5140  0.4153 -1.8581
  286DMSO    H3 3304   6.527   4.552   4.029 -1.0242  1.6252 -0.2975
  286DMSO    S1 3305   6.718   4.517   4.170 -0.0829  0.4399 -0.2721
  286DMSO    C2 3306   6.607   4.414   4.264 -0.3611 -0.7859 -0.7947
  286DMSO    H4 3307   6.564   4.334   4.203  1.9340 -1.9910 -0.9673
  286DMSO    H5 3308   6.677   4.367   4.334  0.3753 -0.3170 -1.1896
  286DMSO    H6 3309   6.535   4.482   4.311  0.4361 -0.9234  0.6745
  286DMSO    O1 3310   6.785   4.611   4.268  0.0718 -0.2103  0.3494
  287DMSO    C1 3311   3.275   3.060   1.115  0.3986 -1.1006 -0.9794
  287DMSO    H1 3312   3.380   3.050   1.086  0.6232  1.1836 -1.1333
  287DMSO    H2 3313   3.217   3.075   1.023  1.3267 -0.6368 -1.5077
  287DMSO    H3 3314   3.246   3.142   1.182  1.6512 -2.5220  1.4164
  287DMSO    S1 3315   3.240   2.906   1.187 -0.3354 -0.2051  0.0877
  287DMSO    C2 3316   3.071   2.907   1.126  0.4870 -0.2687  0.9166
  287DMSO    H4 3317   3.022   2.818   1.168  0.3287 -1.0580 -0.8274
  287DMSO    H5 3318   3.033   2.998   1.172  0.5667 -0.2577  0.9591
  287DMSO    H6 3319   3.066   2.912   1.017 -3.2094  0.6110  1.0108
  287DMSO    O1 3320   3.240   2.938   1.331 -0.1922 -0.1094 -0.1011
  288DMSO    C1 3321   0.845   1.867   4.182  0.9037  0.0607 -0.1580
  288DMSO    H1 3322   0.787   1.934   4.246  1.4203  0.3041  0.0626
  288DMSO    H2 3323   0.853   1.902   4.079  0.3709 -3.6057 -1.6179
  288DMSO    H3 3324   0.804   1.766   4.191 -2.4162  1.2329 -0.6726
  288DMSO    S1 3325   1.004   1.861   4.253  0.0817 -0.0393 -0.1060
  288DMSO    C2 3326   1.038   2.027   4.241  0.2638 -1.3750 -0.1555
  288DMSO    H4 3327   0.998   2.086   4.324  0.9540  3.0513 -2.6671
  288DMSO    H5 3328   1.146   2.047   4.234 -0.5158  3.4813 -2.9480
  288DMSO    H6 3329   0.989   2.074   4.156  0.9868 -0.9008 -0.3258
  288DMSO    O1 3330   1.093   1.794   4.152  0.6960  0.0866  0.7108
  289DMSO    C1 3331   4.479   5.433   0.487  0.3264 -0.6072  0.3312
  289DMSO    H1 3332   4.542   5.522   0.498  2.6590 -1.9395 -1.3316
  289DMSO    H2 3333   4.509   5.358   0.561  0.1555 -0.6720  0.3355
  289DMSO    H3 3334   4.498   5.387   0.390 -1.4470 -1.6584  0.4300
  289DMSO    S1 3335   4.303   5.480   0.494 -0.4506 -0.1500 -0.1009
  289DMSO    C2 3336   4.311   5.543   0.662 -0.0138 -0.1978 -1.1467
  289DMSO    H4 3337   4.377   5.477   0.719  0.7268 -0.7520 -2.5852
  289DMSO    H5 3338   4.356   5.642   0.654  2.3205 -1.2343 -1.5822
  289DMSO    H6 3339   4.212   5.540   0.707  0.2847  0.3083 -0.4355
  289DMSO    O1 3340   4.237   5.345   0.498  0.3344  0.2976  0.4598
  290DMSO    C1 3341   2.210   0.705   3.269  0.2883 -0.3637  0.3968
  290DMSO    H1 3342   2.291   0.770   3.238  0.5596 -0.3685  1.0713
  290DMSO    H2 3343   2.116   0.761   3.268 -0.7621 -2.0077 -1.8408
  290DMSO    H3 3344   2.235   0.677   3.372  2.0037 -2.3670 -0.4789
  290DMSO    S1 3345   2.189   0.580   3.146  0.2247  0.0128  0.1693
  290DMSO    C2 3346   2.144   0.694   3.011 -0.2242 -0.6056  0.0882
  290DMSO    H4 3347   2.059   0.751   3.049  1.1763  0.3500  1.9644
  290DMSO    H5 3348   2.232   0.756   2.993 -2.7782  3.5001  0.5453
  290DMSO    H6 3349   2.121   0.628   2.927  0.3848 -0.3635 -0.2744
  290DMSO    O1 3350   2.063   0.521   3.186  0.1488  0.5687 -0.1736
  291DMSO    C1 3351   0.787   4.876   3.072 -0.6311 -0.4642  0.2072
  291DMSO    H1 3352   0.690   4.890   3.024 -0.9947  0.6589  1.2288
  291DMSO    H2 3353   0.771   4.826   3.168 -2.3284  0.2897  0.3611
  291DMSO    H3 3354   0.838   4.972   3.087 -0.9981 -0.1865 -0.2887
  291DMSO    S1 3355   0.879   4.777   2.957  0.3103  0.8583 -0.1791
  291DMSO    C2 3356   0.816   4.867   2.814 -0.6142 -0.2588  0.0535
  291DMSO    H4 3357   0.871   4.961   2.802  0.5565 -0.9200  0.0241
  291DMSO    H5 3358   0.833   4.803   2.728 -0.0878  0.5926 -0.4951
  291DMSO    H6 3359   0.708   4.880   2.822 -0.8419 -1.2081 -1.2083
  291DMSO    O1 3360   0.802   4.653   2.960  0.3235 -0.0018  0.0277
  292DMSO    C1 3361   1.337   1.416   4.562  0.7179  0.5128  0.5237
  292DMSO    H1 3362   1.407   1.401   4.480 -1.7404 -2.5252 -1.2307
  292DMSO    H2 3363   1.388   1.385   4.654  2.3373 -0.1348 -0.5484
  292DMSO    H3 3364   1.260   1.348   4.525  1.9191  0.9458 -3.0814
  292DMSO    S1 3365   1.272   1.580   4.573  0.2748  0.1900  0.2238
  292DMSO    C2 3366   1.231   1.594   4.398 -0.3370 -0.3448  0.0472
  292DMSO    H4 3367   1.133   1.545   4.397 -1.2920  1.4262  1.2802
  292DMSO    H5 3368   1.217   1.701   4.384 -0.2844 -0.0705  1.8943
  292DMSO    H6 3369   1.312   1.563   4.331 -0.0362  0.4861  0.0208
  292DMSO    O1 3370   1.389   1.660   4.605 -0.3502 -0.5916  0.6565
  293DMSO    C1 3371   6.561   3.861   4.081  1.2583 -0.0320  0.4827
  293DMSO    H1 3372   6.461   3.889   4.048  2.3312 -0.6014 -3.8573
  293DMSO    H2 3373   6.618   3.833   3.992 -0.6964 -0.6692 -0.6130
  293DMSO    H3 3374   6.562   3.773   4.145  1.1530 -0.9451 -0.7391
  293DMSO    S1 3375   6.632   4.000   4.163 -0.0194  0.6598 -0.6271
  293DMSO    C2 3376   6.500   4.049   4.280  0.0619  0.0951  0.4826
  293DMSO    H4 3377   6.516   3.992   4.372  1.2005  1.2092  0.9886
  293DMSO    H5 3378   6.509   4.157   4.288 -3.1321  0.4347  1.0573
  293DMSO    H6 3379   6.409   4.028   4.222  0.2693 -0.6727  0.4267
  293DMSO    O1 3380   6.637   4.108   4.059 -0.0102 -0.4138 -0.1570
  294DMSO    C1 3381   0.263   3.688   4.602 -0.2768  0.0681 -0.1984
  294DMSO    H1 3382   0.209   3.762   4.661  0.7955  1.4394 -0.8704
  294DMSO    H2 3383   0.315   3.614   4.664 -1.3218  1.0650  1.9506
  294DMSO    H3 3384   0.336   3.743   4.542  2.0746 -1.2666  1.2660
  294DMSO    S1 3385   0.134   3.608   4.495 -0.0233 -0.1601 -0.0406
  294DMSO    C2 3386   0.260   3.545   4.392  0.8125  0.0234  0.0769
  294DMSO    H4 3387   0.329   3.624   4.363 -0.8015  1.0074 -1.2691
  294DMSO    H5 3388   0.308   3.458   4.438 -1.4680 -0.3949  1.8791
  294DMSO    H6 3389   0.213   3.507   4.301  2.0781 -0.6787 -0.3038
  294DMSO    O1 3390   0.073   3.725   4.421 -0.2502  0.5024 -0.3303
  295DMSO    C1 3391   2.175   1.134   1.699  0.3161  0.2276 -0.9040
  295DMSO    H1 3392   2.215   1.230   1.665  1.2563  1.0228  2.0744
  295DMSO    H2 3393   2.077   1.126   1.652 -0.8384 -0.1527  1.4274
  295DMSO    H3 3394   2.136   1.137   1.801 -1.3925 -0.5460 -1.5113
  295DMSO    S1 3395   2.282   0.990   1.663  0.3762  0.2172  0.2280
  295DMSO    C2 3396   2.179   0.882   1.754  0.3887 -0.3705  0.0046
  295DMSO    H4 3397   2.179   0.909   1.860 -1.2633 -0.1946 -0.0104
  295DMSO    H5 3398   2.075   0.882   1.720 -0.5392  0.0054  2.5569
  295DMSO    H6 3399   2.226   0.783   1.748 -1.1590 -1.1395  0.0657
  295DMSO    O1 3400   2.403   0.991   1.738  0.0816  0.4302  0.0414
  296DMSO    C1 3401   6.449   2.677   1.951  0.1430  0.0889 -0.1515
  296DMSO    H1 3402   6.504   2.675   2.046  2.4635  1.5734 -1.3512
  296DMSO    H2 3403   6.357   2.620   1.951 -0.5138  1.1018  0.9321
  296DMSO    H3 3404   6.521   2.624   1.888 -0.5396 -0.3503 -0.5673
  296DMSO    S1 3405   6.425   2.861   1.909 -0.0060 -0.1643  0.6175
  296DMSO    C2 3406   6.593   2.901   1.937  0.4066  0.3273 -0.0345
  296DMSO    H4 3407   6.623   2.872   2.038 -1.2562  0.3098  0.4846
  296DMSO    H5 3408   6.659   2.860   1.859  0.2856 -1.7442  0.8966
  296DMSO    H6 3409   6.589   3.010   1.940  0.3004  0.3390 -0.4462
  296DMSO    O1 3410   6.341   2.914   2.019 -0.3722 -0.0446  0.2923
  297DMSO    C1 3411   1.476   3.581   2.370  0.0267  0.2688  0.5708
  297DMSO    H1 3412   1.388   3.519   2.389 -0.0233 -0.8762 -2.8133
  297DMSO    H2 3413   1.527   3.571   2.274  0.8888 -0.1993  1.0625
  297DMSO    H3 3414   1.553   3.562   2.445 -1.6933  2.5365  3.1177
  297DMSO    S1 3415   1.418   3.746   2.395  0.2796  0.0398  0.1040
  297DMSO    C2 3416   1.352   3.773   2.231 -0.5752 -0.1022 -0.3043
  297DMSO    H4 3417   1.400   3.705   2.160 -0.8241 -0.9610  0.3356
  297DMSO    H5 3418   1.243   3.770   2.228 -0.5648 -0.8206 -2.8206
  297DMSO    H6 3419   1.389   3.874   2.209 -1.2058  0.6786  2.0011
  297DMSO    O1 3420   1.547   3.831   2.393  0.2918  0.2815 -0.1825
  298DMSO    C1 3421   1.222   1.099   3.128 -0.2250 -0.1894  0.4820
  298DMSO    H1 3422   1.243   1.023   3.203  0.4423 -1.8793 -1.3083
  298DMSO    H2 3423   1.129   1.151   3.148 -0.4566 -0.1608 -0.5907
  298DMSO    H3 3424   1.220   1.035   3.039  1.2191 -1.4162  1.2746
  298DMSO    S1 3425   1.353   1.224   3.115 -0.3009  0.2657  0.0404
  298DMSO    C2 3426   1.487   1.111   3.077  0.2069 -0.1402 -0.0031
  298DMSO    H4 3427   1.439   1.025   3.030 -1.2522 -1.4042  3.4701
  298DMSO    H5 3428   1.555   1.172   3.017 -1.3209  1.8703  0.1846
  298DMSO    H6 3429   1.522   1.071   3.173  0.7455 -1.2221 -0.6303
  298DMSO    O1 3430   1.376   1.255   3.258 -0.5207  0.5353  0.3335
  299DMSO    C1 3431   0.791   4.069   2.560  0.9745 -0.4230 -0.7579
  299DMSO    H1 3432   0.863   4.029   2.488 -1.1109 -0.7991 -2.7723
  299DMSO    H2 3433   0.837   4.136   2.633 -0.3855  0.5210 -0.7123
  299DMSO    H3 3434   0.737   3.987   2.607 -3.0416  2.4916  0.2927
  299DMSO    S1 3435   0.665   4.155   2.460 -0.2724 -0.0019 -0.1215
  299DMSO    C2 3436   0.772   4.213   2.320  0.1012  0.5911 -0.8608
  299DMSO    H4 3437   0.715   4.285   2.260 -0.6919 -0.7790 -1.8135
  299DMSO    H5 3438   0.862   4.246   2.372  0.3911 -0.0023 -0.9738
  299DMSO    H6 3439   0.803   4.127   2.259  1.0909 -0.5056  1.0777
  299DMSO    O1 3440   0.630   4.276   2.540  0.2481 -0.6141  0.0391
  300DMSO    C1 3441   2.745   6.338   2.410 -1.4340  0.0789  0.5780
  300DMSO    H1 3442   2.650   6.367   2.364 -2.0615 -1.8916  0.5317
  300DMSO    H2 3443   2.828   6.378   2.351 -1.3541  1.9738  1.9057
  300DMSO    H3 3444   2.769   6.231   2.406 -0.0003  0.4102 -0.9032
  300DMSO    S1 3445   2.750   6.398   2.576 -0.0428 -0.1979  0.0775
  300DMSO    C2 3446   2.636   6.533   2.547  0.0375 -0.0264 -0.1695
  300DMSO    H4 3447   2.632   6.599   2.633 -0.4691  1.0768 -1.0124
  300DMSO    H5 3448   2.659   6.607   2.470 -2.2996  0.4167 -0.5283
  300DMSO    H6 3449   2.534   6.493   2.537  0.4353 -1.8826  2.3144
  300DMSO    O1 3450   2.889   6.453   2.587  0.8987 -0.5377 -0.4662
  301DMSO    C1 3451   3.548   2.524   3.379  0.9783  0.3105  0.1632
  301DMSO    H1 3452   3.637   2.464   3.359  0.4914  0.4805 -2.9564
  301DMSO    H2 3453   3.536   2.583   3.288  1.0940  0.0057 -0.0522
  301DMSO    H3 3454   3.561   2.583   3.470 -1.4972 -0.4074  1.0551
  301DMSO    S1 3455   3.400   2.421   3.399 -0.1250  0.3699 -0.3060
  301DMSO    C2 3456   3.481   2.285   3.490  0.1938 -0.4727  1.0459
  301DMSO    H4 3457   3.406   2.212   3.521 -0.7611 -0.7700 -1.7304
  301DMSO    H5 3458   3.555   2.228   3.434  1.1665 -0.0728  1.8883
  301DMSO    H6 3459   3.536   2.323   3.578 -1.3451  0.2369  1.7457
  301DMSO    O1 3460   3.392   2.346   3.264 -0.1546 -0.3627 -0.2681
  302DMSO    C1 3461   2.854   4.392   1.568 -0.5657  0.4554 -0.0830
  302DMSO    H1 3462   2.799   4.367   1.659 -1.5006  1.8342 -0.2277
  302DMSO    H2 3463   2.888   4.301   1.519  1.5421  0.9333  0.4018
  302DMSO    H3 3464   2.936   4.463   1.582 -1.1631  1.6774 -2.1933
  302DMSO    S1 3465   2.731   4.469   1.467  0.1503  0.0716  0.0137
  302DMSO    C2 3466   2.692   4.606   1.569  1.0362 -0.8335 -0.0235
  302DMSO    H4 3467   2.680   4.567   1.671 -0.6596 -1.7079 -0.5218
  302DMSO    H5 3468   2.768   4.684   1.566  1.1518 -0.9671 -0.5667
  302DMSO    H6 3469   2.600   4.656   1.540  1.2924  0.0392  0.6105
  302DMSO    O1 3470   2.607   4.388   1.474  0.6996 -0.2328 -0.1767
  303DMSO    C1 3471   2.152   3.557   3.977  0.9860 -0.6528  0.2836
  303DMSO    H1 3472   2.242   3.527   4.032  0.2998 -3.7175 -0.0642
  303DMSO    H2 3473   2.137   3.496   3.887 -1.2165 -0.5154  0.5065
  303DMSO    H3 3474   2.167   3.662   3.952  0.3532 -0.9061 -1.2665
  303DMSO    S1 3475   1.996   3.558   4.078 -0.3108 -0.2306  0.0758
  303DMSO    C2 3476   2.049   3.666   4.212  0.5089 -0.4791  0.6303
  303DMSO    H4 3477   2.056   3.769   4.177 -1.4976 -0.1954  0.9483
  303DMSO    H5 3478   1.975   3.645   4.290 -1.4162 -0.0203 -0.9646
  303DMSO    H6 3479   2.149   3.640   4.244  0.5020 -3.0475 -1.1329
  303DMSO    O1 3480   1.989   3.420   4.136 -0.5102  0.6412 -0.6163
  304DMSO    C1 3481   2.675   6.788   2.921 -0.1022  0.1154  0.4434
  304DMSO    H1 3482   2.742   6.723   2.865  2.1127  0.3275  2.6584
  304DMSO    H2 3483   2.572   6.775   2.888 -0.2136  0.6007  0.5928
  304DMSO    H3 3484   2.710   6.891   2.927 -2.9194  1.0909  2.5641
  304DMSO    S1 3485   2.652   6.742   3.093 -0.6656  0.0322  0.1431
  304DMSO    C2 3486   2.826   6.732   3.142  0.4020  0.1110  0.7047
  304DMSO    H4 3487   2.868   6.832   3.130  0.6788 -0.2167 -1.6700
  304DMSO    H5 3488   2.833   6.693   3.244  2.7091 -1.6879 -0.0216
  304DMSO    H6 3489   2.869   6.665   3.066 -3.9885 -2.1491 -0.0918
  304DMSO    O1 3490   2.609   6.595   3.102 -0.4385 -0.0014  0.1561
  305DMSO    C1 3491   4.734   4.881   0.643  0.2316 -0.5220 -0.3319
  305DMSO    H1 3492   4.671   4.970   0.641 -2.4713 -2.3140 -0.6566
  305DMSO    H2 3493   4.676   4.801   0.597 -1.0481  0.4725 -0.4930
  305DMSO    H3 3494   4.755   4.854   0.747  0.1834  0.5130 -0.0420
  305DMSO    S1 3495   4.893   4.884   0.573  0.1888  0.3012 -0.2620
  305DMSO    C2 3496   4.831   4.904   0.411  0.1745 -0.0607 -0.1930
  305DMSO    H4 3497   4.796   4.806   0.376  0.7361  0.0975 -1.2137
  305DMSO    H5 3498   4.762   4.988   0.402  0.2620 -0.1901 -2.4230
  305DMSO    H6 3499   4.914   4.932   0.346 -1.9072  2.4154 -1.9716
  305DMSO    O1 3500   4.946   4.748   0.572 -0.0865  0.1201  0.4798
  306DMSO    C1 3501   1.256   2.524   4.840 -1.0034  0.6389  0.5646
  306DMSO    H1 3502   1.161   2.476   4.862 -2.3039  2.8121  0.0089
  306DMSO    H2 3503   1.334   2.455   4.872 -0.9619 -0.3808 -1.5523
  306DMSO    H3 3504   1.269   2.623   4.884 -3.1906  1.3291 -0.1945
  306DMSO    S1 3505   1.241   2.536   4.667  0.3982 -0.5061 -0.2930
  306DMSO    C2 3506   1.235   2.355   4.632  0.0197 -0.5099  0.4013
  306DMSO    H4 3507   1.144   2.313   4.676 -1.1444  1.8295  0.4024
  306DMSO    H5 3508   1.241   2.348   4.524  0.1586 -1.4022  0.4617
  306DMSO    H6 3509   1.326   2.307   4.667  0.9180 -0.8465 -2.2435
  306DMSO    O1 3510   1.367   2.589   4.609 -0.8826  0.0245 -0.8328
  307DMSO    C1 3511   1.981   4.577   1.909 -0.1683 -0.1634 -0.0831
  307DMSO    H1 3512   1.994   4.686   1.901 -2.1053  0.2151  1.3473
  307DMSO    H2 3513   2.050   4.527   1.978 -0.7802 -1.1095 -0.1539
  307DMSO    H3 3514   1.988   4.530   1.811  0.2628  3.0370 -1.7420
  307DMSO    S1 3515   1.823   4.551   1.985 -0.2596 -0.4916 -0.0601
  307DMSO    C2 3516   1.858   4.646   2.134 -0.0805  0.2857  0.1800
  307DMSO    H4 3517   1.782   4.624   2.210 -0.7349 -1.2009 -0.8395
  307DMSO    H5 3518   1.955   4.615   2.173 -0.2585  2.2141  2.3470
  307DMSO    H6 3519   1.854   4.754   2.119  0.1227  1.0669  4.5216
  307DMSO    O1 3520   1.819   4.408   2.026  0.5266 -0.7127 -0.1124
  308DMSO    C1 3521   0.771   4.323   2.943 -0.5006  0.6026  0.5052
  308DMSO    H1 3522   0.841   4.317   2.860 -0.6262  0.0171  0.4350
  308DMSO    H2 3523   0.739   4.425   2.967 -0.1094  0.6567  0.8266
  308DMSO    H3 3524   0.834   4.282   3.023  1.8538  0.0263 -1.5278
  308DMSO    S1 3525   0.641   4.212   2.919 -0.2112  0.1438 -0.1768
  308DMSO    C2 3526   0.599   4.203   3.090  0.5557  0.6137  0.4857
  308DMSO    H4 3527   0.668   4.130   3.134  1.0706  1.6953  1.5107
  308DMSO    H5 3528   0.633   4.295   3.137  2.3371  1.1013 -1.5990
  308DMSO    H6 3529   0.497   4.178   3.121 -0.4976  4.4053  0.5824
  308DMSO    O1 3530   0.717   4.083   2.910 -0.2478 -0.0093  0.2752
  309DMSO    C1 3531   6.369   0.135   0.632 -0.2331  0.0310  0.1238
  309DMSO    H1 3532   6.313   0.092   0.715 -2.4908 -2.2474 -2.3697
  309DMSO    H2 3533   6.307   0.152   0.544  2.0336 -1.2180 -1.8464
  309DMSO    H3 3534   6.448   0.060   0.616  1.5276  1.4654  1.6271
  309DMSO    S1 3535   6.457   0.274   0.687  0.2315 -0.2046 -0.0616
  309DMSO    C2 3536   6.573   0.274   0.554  0.5128 -0.6578  0.0465
  309DMSO    H4 3537   6.653   0.337   0.594 -0.8222  0.2978  1.2897
  309DMSO    H5 3538   6.609   0.171   0.550 -0.6553 -1.1814  1.8563
  309DMSO    H6 3539   6.526   0.316   0.464  1.1011 -1.7759 -0.8120
  309DMSO    O1 3540   6.517   0.204   0.799  0.2489 -0.5547 -0.2001
  310DMSO    C1 3541   1.381   1.070   3.522 -0.2950 -0.0021  0.3544
  310DMSO    H1 3542   1.382   0.978   3.464  1.4829 -0.7462  1.4816
  310DMSO    H2 3543   1.363   1.047   3.628 -2.3337  0.1793  0.0901
  310DMSO    H3 3544   1.303   1.140   3.490  0.8215  1.8528  1.5475
  310DMSO    S1 3545   1.541   1.157   3.512  0.4954  0.1437 -0.4675
  310DMSO    C2 3546   1.639   1.010   3.508 -0.3750 -0.6665 -0.2438
  310DMSO    H4 3547   1.606   0.951   3.422 -1.9371 -1.3709  0.8076
  310DMSO    H5 3548   1.744   1.037   3.493 -0.2183 -0.7052  0.7102
  310DMSO    H6 3549   1.634   0.965   3.608  2.0065  1.2383  0.8587
  310DMSO    O1 3550   1.568   1.213   3.651  0.1209 -0.1057  0.1845
  311DMSO    C1 3551   2.409   1.581   3.931 -0.0631  0.1551  0.0298
  311DMSO    H1 3552   2.437   1.591   3.826  1.2861 -3.0970 -0.0565
  311DMSO    H2 3553   2.498   1.619   3.983 -0.7838  0.3926  1.1196
  311DMSO    H3 3554   2.394   1.476   3.960  1.9276 -0.1944 -0.0500
  311DMSO    S1 3555   2.267   1.658   3.975  0.2469  0.5133  0.1584
  311DMSO    C2 3556   2.182   1.607   3.831 -0.4201  0.1159  0.3507
  311DMSO    H4 3557   2.176   1.498   3.826 -2.5932  0.2418 -1.2212
  311DMSO    H5 3558   2.090   1.666   3.829  0.8622  2.2094 -0.6815
  311DMSO    H6 3559   2.233   1.644   3.741  0.8263  1.6564  1.6291
  311DMSO    O1 3560   2.287   1.800   3.948 -0.1172  0.3870 -0.3826
  312DMSO    C1 3561   0.932   4.663   0.937  0.9745  0.4631 -0.2472
  312DMSO    H1 3562   0.835   4.705   0.966 -0.8441 -1.3661 -3.1509
  312DMSO    H2 3563   0.990   4.716   0.861  1.3771  0.4082  0.0222
  312DMSO    H3 3564   0.923   4.555   0.924 -1.9256  0.6571 -0.6708
  312DMSO    S1 3565   1.038   4.682   1.082 -0.0809  0.3898 -0.5382
  312DMSO    C2 3566   1.163   4.566   1.035 -0.3178 -0.7561 -0.5670
  312DMSO    H4 3567   1.226   4.546   1.122  0.7947 -2.2493 -1.6486
  312DMSO    H5 3568   1.124   4.468   1.005 -0.2513 -1.4787  1.5577
  312DMSO    H6 3569   1.216   4.615   0.953  0.1835 -3.1657 -1.7749
  312DMSO    O1 3570   0.960   4.618   1.195  0.5902 -0.3483  0.1978
  313DMSO    C1 3571   3.062   3.317   1.945  0.0189  0.2311 -0.2965
  313DMSO    H1 3572   3.089   3.247   1.865  0.1952 -0.4437  0.3479
  313DMSO    H2 3573   2.973   3.373   1.915 -0.6242  0.3424  1.6762
  313DMSO    H3 3574   3.144   3.387   1.962  0.5285 -0.3383 -0.3569
  313DMSO    S1 3575   3.049   3.216   2.092  0.2027 -0.1547  0.3440
  313DMSO    C2 3576   2.873   3.180   2.065  0.2378 -0.2957 -0.6030
  313DMSO    H4 3577   2.838   3.119   2.149 -0.6315  3.6410  2.2543
  313DMSO    H5 3578   2.813   3.272   2.063  0.3363 -0.1943  0.4522
  313DMSO    H6 3579   2.871   3.128   1.970  2.3148 -2.4265  0.4223
  313DMSO    O1 3580   3.047   3.310   2.205  0.2065 -0.2361 -0.2585
  314DMSO    C1 3581   0.483   0.262   0.405  0.1201 -0.8649 -0.1828
  314DMSO    H1 3582   0.503   0.343   0.335 -1.0105  0.5044  1.0285
  314DMSO    H2 3583   0.529   0.298   0.497  1.7204  0.7673 -1.5638
  314DMSO    H3 3584   0.521   0.163   0.378  2.9299  0.2490 -0.6939
  314DMSO    S1 3585   0.307   0.263   0.414 -0.4300  0.0673 -0.1395
  314DMSO    C2 3586   0.285   0.197   0.245  0.4902 -0.5320  0.4973
  314DMSO    H4 3587   0.332   0.252   0.164 -1.0892  0.2371  0.0580
  314DMSO    H5 3588   0.317   0.092   0.242  0.4622 -0.5218 -1.9899
  314DMSO    H6 3589   0.177   0.193   0.229  0.6005 -3.5881 -0.1220
  314DMSO    O1 3590   0.267   0.404   0.419 -0.6424 -0.3954  0.2994
  315DMSO    C1 3591   3.695   1.101   0.261  0.1328 -0.1927  0.4504
  315DMSO    H1 3592   3.801   1.077   0.249  0.3291  0.9533 -0.3026
  315DMSO    H2 3593   3.651   1.005   0.290 -1.1936  0.1405 -0.3765
  315DMSO    H3 3594   3.644   1.140   0.172 -0.8343 -2.2922  0.0166
  315DMSO    S1 3595   3.661   1.202   0.403  0.2000  0.4223 -0.3764
  315DMSO    C2 3596   3.482   1.196   0.389 -0.0155  0.3714 -0.9461
  315DMSO    H4 3597   3.449   1.263   0.469  0.4073  0.0554 -0.5041
  315DMSO    H5 3598   3.447   1.241   0.295 -1.1968 -0.4537 -0.9236
  315DMSO    H6 3599   3.442   1.095   0.396  1.7189 -0.2553  1.1872
  315DMSO    O1 3600   3.690   1.339   0.357 -0.2184  0.0122 -0.1632
  316DMSO    C1 3601   2.868   3.354   2.456 -1.0797 -0.5000 -0.6114
  316DMSO    H1 3602   2.976   3.362   2.437 -0.4832  1.5261  2.8107
  316DMSO    H2 3603   2.838   3.300   2.546 -1.5156 -1.3317 -1.2418
  316DMSO    H3 3604   2.816   3.308   2.371 -1.0660 -1.6506 -0.0115
  316DMSO    S1 3605   2.800   3.516   2.468 -0.1692  0.0200 -0.0160
  316DMSO    C2 3606   2.906   3.565   2.602  0.1453  0.2709  0.3924
  316DMSO    H4 3607   3.006   3.600   2.574 -0.3830  1.2326 -0.3488
  316DMSO    H5 3608   2.858   3.653   2.646  0.8460  1.1053 -0.4751
  316DMSO    H6 3609   2.903   3.482   2.673  0.2772 -1.6988 -1.7839
  316DMSO    O1 3610   2.670   3.495   2.534  0.8666 -0.2891  0.4873
  317DMSO    C1 3611   3.281   4.817   1.143  0.3402  0.2828  0.4789
  317DMSO    H1 3612   3.184   4.769   1.131  0.6884  0.0706 -1.8401
  317DMSO    H2 3613   3.356   4.738   1.133  0.1459  0.3561 -2.0790
  317DMSO    H3 3614   3.289   4.856   1.245 -1.3500  1.0384  0.3471
  317DMSO    S1 3615   3.300   4.945   1.020  0.4869 -0.1582  0.1316
  317DMSO    C2 3616   3.274   4.837   0.883  0.5415 -0.5216  0.8741
  317DMSO    H4 3617   3.373   4.799   0.859  0.0653 -0.4139 -1.5849
  317DMSO    H5 3618   3.210   4.752   0.909  0.6091 -0.4031  1.4339
  317DMSO    H6 3619   3.237   4.896   0.799  0.5891  0.9345  1.8492
  317DMSO    O1 3620   3.447   4.985   1.025  0.0480 -0.0807  0.0681
  318DMSO    C1 3621   2.906   0.114   2.693 -0.3964  0.3723  0.2036
  318DMSO    H1 3622   2.981   0.131   2.616  0.5644 -1.5407  0.6397
  318DMSO    H2 3623   2.937   0.145   2.793 -2.2623 -0.8574  1.2327
  318DMSO    H3 3624   2.871   0.010   2.697  1.3739 -0.2077  1.8165
  318DMSO    S1 3625   2.762   0.211   2.654 -0.8692  0.1427 -0.2612
  318DMSO    C2 3626   2.737   0.130   2.498 -0.3263 -0.3876 -0.3202
  318DMSO    H4 3627   2.838   0.126   2.457 -0.0813 -0.2290  0.2609
  318DMSO    H5 3628   2.709   0.026   2.516  3.2011 -1.9132 -2.5847
  318DMSO    H6 3629   2.677   0.178   2.421  2.0554  0.7123 -1.6119
  318DMSO    O1 3630   2.829   0.338   2.627  0.0355  0.3879 -0.6910
  319DMSO    C1 3631   1.455   3.642   4.666 -0.6367 -0.0361 -0.4301
  319DMSO    H1 3632   1.489   3.633   4.769 -1.8747 -0.6922 -0.0582
  319DMSO    H2 3633   1.515   3.592   4.590  0.0721 -1.3007  0.9039
  319DMSO    H3 3634   1.444   3.748   4.642 -2.6425 -0.7951 -3.3100
  319DMSO    S1 3635   1.289   3.582   4.662  0.2836  0.2431 -0.2251
  319DMSO    C2 3636   1.253   3.648   4.509  0.2794  0.1352 -0.7016
  319DMSO    H4 3637   1.257   3.757   4.499 -0.0498  0.1563 -0.6056
  319DMSO    H5 3638   1.313   3.605   4.429  2.2964 -0.0895  0.8651
  319DMSO    H6 3639   1.147   3.624   4.496  0.7607 -1.1443 -2.5828
  319DMSO    O1 3640   1.216   3.679   4.745 -0.1180 -0.7465 -0.2937
  320DMSO    C1 3641   1.373   3.929   0.494 -0.6242  0.1933  0.0738
  320DMSO    H1 3642   1.375   4.003   0.574  2.9455  0.4753 -0.1475
  320DMSO    H2 3643   1.277   3.930   0.441 -0.0168 -2.1522 -1.1998
  320DMSO    H3 3644   1.389   3.826   0.526  0.7172  0.6777  1.0089
  320DMSO    S1 3645   1.513   3.955   0.380 -0.2037 -0.0040  0.0972
  320DMSO    C2 3646   1.506   3.791   0.318  0.4399  0.4604  0.3222
  320DMSO    H4 3647   1.601   3.774   0.268 -0.3596 -1.3529 -0.6670
  320DMSO    H5 3648   1.490   3.714   0.394 -0.5153 -1.7129 -1.9302
  320DMSO    H6 3649   1.422   3.790   0.248  0.5079 -1.4304  0.2040
  320DMSO    O1 3650   1.623   3.953   0.474  0.0307  0.1848  0.4826
  321DMSO    C1 3651   1.397   0.623   2.192  0.6621  0.4027 -0.2708
  321DMSO    H1 3652   1.463   0.682   2.256  1.2320 -1.5635  1.0652
  321DMSO    H2 3653   1.417   0.627   2.084 -1.4895  2.2867 -0.6732
  321DMSO    H3 3654   1.291   0.642   2.207  0.6995 -0.0417  0.6098
  321DMSO    S1 3655   1.421   0.457   2.245 -0.5682 -0.1439  0.1211
  321DMSO    C2 3656   1.592   0.453   2.217  0.2189 -0.3811  0.3126
  321DMSO    H4 3657   1.645   0.526   2.278 -0.1601 -0.6287  0.9441
  321DMSO    H5 3658   1.636   0.353   2.220 -1.0020 -1.0076 -1.0374
  321DMSO    H6 3659   1.611   0.474   2.111 -2.2064 -2.8900 -0.7375
  321DMSO    O1 3660   1.377   0.362   2.138 -0.3854  0.0997  0.6884
  322DMSO    C1 3661   2.450   2.047   6.788  0.3924  0.6403  0.2399
  322DMSO    H1 3662   2.518   2.118   6.741  0.2269  0.5384 -0.1581
  322DMSO    H2 3663   2.439   2.070   6.894  0.5317 -2.9104  1.1670
  322DMSO    H3 3664   2.491   1.946   6.789  0.6263  0.7321  0.8974
  322DMSO    S1 3665   2.294   2.051   6.700 -0.0077  0.1256  0.3083
  322DMSO    C2 3666   2.371   2.039   6.534 -0.0058 -0.0732  0.5456
  322DMSO    H4 3667   2.460   2.103   6.537  1.0220 -1.3960 -0.4162
  322DMSO    H5 3668   2.405   1.935   6.528  1.0331  0.2179  1.0736
  322DMSO    H6 3669   2.294   2.060   6.460  0.1204 -0.4745  0.3017
  322DMSO    O1 3670   2.255   2.193   6.702 -0.1814  0.3435  0.8917
  323DMSO    C1 3671   3.145   1.527   6.720  0.0256 -0.6040  0.9938
  323DMSO    H1 3672   3.186   1.615   6.770  0.3187  0.3899 -0.9326
  323DMSO    H2 3673   3.221   1.495   6.648  0.6879 -0.4026  1.5950
  323DMSO    H3 3674   3.048   1.543   6.672  0.7834 -1.9486 -1.1395
  323DMSO    S1 3675   3.125   1.395   6.841  0.2205  0.0510 -0.3099
  323DMSO    C2 3676   2.993   1.472   6.933  0.3690 -0.1856  0.2367
  323DMSO    H4 3677   2.909   1.482   6.863  0.9363 -2.9778 -0.9485
  323DMSO    H5 3678   2.984   1.434   7.035  1.1559  0.4605  0.5624
  323DMSO    H6 3679   3.021   1.578   6.943  1.3228  0.1025 -3.8269
  323DMSO    O1 3680   3.249   1.408   6.914  0.2937 -0.0849 -0.7313
  324DMSO    C1 3681   1.146   3.194   2.494 -0.1653 -0.4015  0.1030
  324DMSO    H1 3682   1.055   3.213   2.552  1.1698  2.1925  1.5190
  324DMSO    H2 3683   1.230   3.227   2.555 -1.1259 -0.7069  1.6439
  324DMSO    H3 3684   1.135   3.243   2.397 -1.6318 -0.7411  0.0637
  324DMSO    S1 3685   1.178   3.019   2.485  0.1348 -0.2445  0.0827
  324DMSO    C2 3686   1.205   3.014   2.658  0.1778 -0.2585 -0.1747
  324DMSO    H4 3687   1.288   3.080   2.685  1.4905 -1.8726 -0.0746
  324DMSO    H5 3688   1.107   3.031   2.702  0.0848  0.8188 -0.7670
  324DMSO    H6 3689   1.240   2.913   2.684 -0.6532  0.3723  4.0461
  324DMSO    O1 3690   1.317   3.013   2.430  0.3399 -0.2658  0.5146
  325DMSO    C1 3691   4.297   4.095   3.721  0.8240 -0.5460  0.2917
  325DMSO    H1 3692   4.210   4.121   3.660  0.9606  0.8326  0.6379
  325DMSO    H2 3693   4.308   4.160   3.809  1.4213 -1.3721  0.8453
  325DMSO    H3 3694   4.383   4.103   3.654  0.8197  1.6006  0.4686
  325DMSO    S1 3695   4.267   3.925   3.768 -0.4603  0.3882  0.2349
  325DMSO    C2 3696   4.256   3.870   3.595  0.4300 -0.6800 -0.1451
  325DMSO    H4 3697   4.159   3.897   3.553 -0.5427  0.4300  2.5711
  325DMSO    H5 3698   4.338   3.917   3.540  1.6199 -2.7558 -0.2299
  325DMSO    H6 3699   4.271   3.762   3.586 -1.9832 -1.4139  2.8280
  325DMSO    O1 3700   4.128   3.929   3.812 -0.3090 -0.1043 -0.2038
  326DMSO    C1 3701   4.059   3.689   1.288  0.1152 -0.2458 -0.3517
  326DMSO    H1 3702   4.121   3.666   1.375 -0.9247 -1.3931  0.1204
  326DMSO    H2 3703   4.124   3.704   1.201  0.1539  3.7848  0.1788
  326DMSO    H3 3704   4.007   3.784   1.304 -1.2598 -0.7332 -1.6755
  326DMSO    S1 3705   3.940   3.558   1.277  0.2282  0.1133  0.4642
  326DMSO    C2 3706   3.857   3.610   1.125  0.5831  0.3325  0.0673
  326DMSO    H4 3707   3.788   3.526   1.110  2.3291 -1.3089  0.8383
  326DMSO    H5 3708   3.798   3.700   1.145 -1.6956 -0.8664 -0.8328
  326DMSO    H6 3709   3.930   3.625   1.046 -0.0702  1.5491 -0.3415
  326DMSO    O1 3710   3.837   3.573   1.385  0.6922  0.1274  0.2319
  327DMSO    C1 3711   1.902   0.525   0.584  0.1014 -0.7438  0.1953
  327DMSO    H1 3712   1.914   0.420   0.556 -1.2098 -0.6562 -0.7985
  327DMSO    H2 3713   1.913   0.527   0.693 -2.2808 -0.5394  0.4841
  327DMSO    H3 3714   1.808   0.570   0.550 -0.4751 -2.4016 -0.4883
  327DMSO    S1 3715   2.044   0.612   0.526  0.4667  0.3166  0.1350
  327DMSO    C2 3716   2.038   0.561   0.359 -0.6422 -0.0151 -0.4849
  327DMSO    H4 3717   2.109   0.615   0.298  1.1440 -4.0830 -2.3640
  327DMSO    H5 3718   2.061   0.454   0.367 -1.6840 -0.2075  0.1389
  327DMSO    H6 3719   1.936   0.577   0.322 -1.9961  2.1938  3.5249
  327DMSO    O1 3720   2.151   0.527   0.585 -0.0378 -0.1551 -0.0758
  328DMSO    C1 3721   0.840   0.434   3.979  0.8836  0.4412  0.5340
  328DMSO    H1 3722   0.739   0.475   3.974  0.8145  0.2558  0.4133
  328DMSO    H2 3723   0.860   0.378   4.071 -1.0915 -0.5638  0.4076
  328DMSO    H3 3724   0.915   0.514   3.979  1.5046 -0.1346  1.1924
  328DMSO    S1 3725   0.865   0.328   3.833  0.5614  0.2453 -0.0206
  328DMSO    C2 3726   0.743   0.208   3.887 -0.1455 -0.9349 -0.2682
  328DMSO    H4 3727   0.790   0.151   3.968 -0.5358 -1.8878 -0.6985
  328DMSO    H5 3728   0.648   0.250   3.920 -0.1436  0.0340 -1.4294
  328DMSO    H6 3729   0.728   0.136   3.806 -0.3269  0.3006 -1.3734
  328DMSO    O1 3730   0.988   0.255   3.875  0.1782 -0.7541  0.4883
  329DMSO    C1 3731   3.650   4.397   0.925  0.2254 -0.1520  0.1159
  329DMSO    H1 3732   3.707   4.489   0.942  0.4010  0.2333 -2.1508
  329DMSO    H2 3733   3.708   4.309   0.952  1.8220  1.0368  0.7353
  329DMSO    H3 3734   3.616   4.388   0.821  0.4922  1.1489 -0.1043
  329DMSO    S1 3735   3.494   4.408   1.017  0.1151 -0.0589  0.2016
  329DMSO    C2 3736   3.404   4.495   0.887  0.2349  0.6644  0.1843
  329DMSO    H4 3737   3.392   4.437   0.795  0.4113  0.4540  0.2925
  329DMSO    H5 3738   3.301   4.502   0.923 -0.3502 -3.3578 -0.1855
  329DMSO    H6 3739   3.446   4.592   0.860 -0.0891  1.3040  1.8536
  329DMSO    O1 3740   3.515   4.512   1.125  0.3312  0.0284  0.6376
  330DMSO    C1 3741   4.340   4.433   3.055 -0.1746 -0.0243  0.3401
  330DMSO    H1 3742   4.388   4.528   3.030  1.7164 -1.1112 -0.4391
  330DMSO    H2 3743   4.272   4.434   3.140  0.4775  0.8379  0.8651
  330DMSO    H3 3744   4.418   4.357   3.062  0.6494  0.9292  2.2554
  330DMSO    S1 3745   4.264   4.373   2.902  0.0610  0.2787  0.6512
  330DMSO    C2 3746   4.099   4.423   2.935 -0.7886  0.2336 -0.6094
  330DMSO    H4 3747   4.048   4.404   2.840  1.6532 -0.4268 -1.8767
  330DMSO    H5 3748   4.066   4.355   3.014 -0.5046  2.0758  1.1893
  330DMSO    H6 3749   4.094   4.527   2.967 -0.9378  0.1495 -0.3559
  330DMSO    O1 3750   4.267   4.223   2.908 -0.2966 -0.0451  0.1059
  331DMSO    C1 3751   1.875   1.801   0.641 -0.0082 -0.4261 -0.0205
  331DMSO    H1 3752   1.917   1.887   0.589 -2.6492  0.6685 -0.5020
  331DMSO    H2 3753   1.788   1.763   0.588 -0.2064  0.6010 -0.4626
  331DMSO    H3 3754   1.836   1.852   0.730  2.1880 -2.8529  2.5224
  331DMSO    S1 3755   1.991   1.664   0.666 -0.2501  0.0800  0.0663
  331DMSO    C2 3756   1.919   1.601   0.819  0.3502  0.4509  0.4130
  331DMSO    H4 3757   1.986   1.527   0.864 -2.2294 -2.2598  0.0784
  331DMSO    H5 3758   1.899   1.688   0.882  0.6144  0.2752  0.7416
  331DMSO    H6 3759   1.823   1.551   0.808  0.9340 -1.1205  1.9842
  331DMSO    O1 3760   2.121   1.729   0.709  0.0997  0.5231 -0.2743
  332DMSO    C1 3761   4.478   3.581   3.774  0.0857  0.2008  0.4573
  332DMSO    H1 3762   4.407   3.664   3.778 -0.4124 -0.2239  0.6418
  332DMSO    H2 3763   4.549   3.608   3.695  1.6143  3.1388  2.6494
  332DMSO    H3 3764   4.422   3.489   3.752 -0.2342  0.2930  0.8581
  332DMSO    S1 3765   4.564   3.575   3.924 -0.4641 -0.2457 -0.2194
  332DMSO    C2 3766   4.694   3.461   3.872 -0.2747  0.0486 -0.2866
  332DMSO    H4 3767   4.655   3.361   3.850  0.0713 -0.3012  0.6526
  332DMSO    H5 3768   4.728   3.488   3.771 -0.0779 -2.5532 -0.9850
  332DMSO    H6 3769   4.766   3.466   3.954 -1.7432  0.6342  1.0102
  332DMSO    O1 3770   4.472   3.503   4.017  0.3698  0.4373  0.5907
  333DMSO    C1 3771   4.355   1.748   2.538  1.2707 -0.3339 -0.2894
  333DMSO    H1 3772   4.284   1.763   2.456  2.6108 -0.5447 -1.5143
  333DMSO    H2 3773   4.405   1.845   2.547 -1.0991  0.9091  0.6405
  333DMSO    H3 3774   4.418   1.660   2.524 -1.2226 -2.1364 -0.9624
  333DMSO    S1 3775   4.264   1.731   2.685  0.4633  0.0066 -0.1840
  333DMSO    C2 3776   4.252   1.555   2.663  0.3796  0.1233 -0.4437
  333DMSO    H4 3777   4.345   1.504   2.688 -0.5893 -1.5343 -0.0885
  333DMSO    H5 3778   4.178   1.507   2.729  1.6686 -0.1328  0.8800
  333DMSO    H6 3779   4.237   1.522   2.560 -0.1202  0.1969 -0.3975
  333DMSO    O1 3780   4.129   1.802   2.666 -0.0486  0.0922 -0.1813
  334DMSO    C1 3781   1.414   2.350   3.451  0.0652  0.2730 -0.0242
  334DMSO    H1 3782   1.421   2.455   3.479  2.2128  0.2673 -0.3799
  334DMSO    H2 3783   1.394   2.336   3.344  0.5725  0.9737 -0.2176
  334DMSO    H3 3784   1.348   2.283   3.507 -0.3414  1.1106  0.5165
  334DMSO    S1 3785   1.579   2.282   3.472 -0.4415  0.3651  0.2947
  334DMSO    C2 3786   1.600   2.339   3.640 -0.3422  0.1638 -0.5564
  334DMSO    H4 3787   1.697   2.298   3.669 -0.9269 -0.8047  0.0763
  334DMSO    H5 3788   1.600   2.447   3.657 -1.8299  0.1151 -0.1088
  334DMSO    H6 3789   1.523   2.298   3.707 -0.0373  0.7162  0.1509
  334DMSO    O1 3790   1.664   2.364   3.379  0.5842 -0.0535 -0.5593
  335DMSO    C1 3791   2.160   4.767   6.652 -0.2774  0.0600  0.3492
  335DMSO    H1 3792   2.252   4.818   6.620 -1.6388  1.7447 -1.0899
  335DMSO    H2 3793   2.177   4.725   6.751  0.2721 -0.0200  0.2229
  335DMSO    H3 3794   2.120   4.690   6.585  0.2475  0.8300 -0.8908
  335DMSO    S1 3795   2.039   4.892   6.675  0.0039 -0.1182  0.1061
  335DMSO    C2 3796   2.145   4.963   6.810  0.2984  0.4645  0.4624
  335DMSO    H4 3797   2.247   4.982   6.775  0.9054 -1.6479  0.9166
  335DMSO    H5 3798   2.092   5.049   6.851 -0.1194  0.6982 -0.5549
  335DMSO    H6 3799   2.161   4.888   6.888  2.1906  0.7547  0.4056
  335DMSO    O1 3800   1.934   4.814   6.745  0.1464  0.3197  0.2151
  336DMSO    C1 3801   1.304   3.280   4.095  0.7131 -0.0951  0.3424
  336DMSO    H1 3802   1.303   3.351   4.011  2.2088 -0.2287  0.1892
  336DMSO    H2 3803   1.405   3.239   4.096 -0.5511 -3.6589 -0.9669
  336DMSO    H3 3804   1.229   3.204   4.072  0.8308  0.2863 -1.5174
  336DMSO    S1 3805   1.274   3.369   4.243 -0.0561 -0.0875 -0.2980
  336DMSO    C2 3806   1.132   3.461   4.189 -0.5054 -0.2207  0.0718
  336DMSO    H4 3807   1.163   3.509   4.096  1.4212 -2.5445 -0.5856
  336DMSO    H5 3808   1.050   3.391   4.167  0.0667 -0.6699 -0.6889
  336DMSO    H6 3809   1.101   3.533   4.265  0.1695 -2.0926  2.2547
  336DMSO    O1 3810   1.384   3.467   4.237  0.0525  0.5210  1.4313
  337DMSO    C1 3811   1.066   0.072   3.030  0.1185  0.3138  0.0235
  337DMSO    H1 3812   1.108   0.015   2.947 -3.2541 -1.8450 -0.3749
  337DMSO    H2 3813   1.127   0.056   3.120  0.4640 -0.3842 -0.3274
  337DMSO    H3 3814   0.968   0.029   3.048 -0.2680  1.0648 -0.2397
  337DMSO    S1 3815   1.073   0.243   2.985  0.0620  0.2299  0.0977
  337DMSO    C2 3816   1.048   0.207   2.816 -0.4993 -0.3860 -0.1993
  337DMSO    H4 3817   1.040   0.301   2.760  1.9322  0.5758  0.9318
  337DMSO    H5 3818   1.134   0.143   2.790 -1.4574 -1.8214  0.0582
  337DMSO    H6 3819   0.951   0.157   2.815 -0.9004  0.3031  1.5804
  337DMSO    O1 3820   1.216   0.267   2.999  0.4753  0.5971  0.6765
  338DMSO    C1 3821   2.911   0.522   2.269 -0.1939 -0.1848  1.0131
  338DMSO    H1 3822   2.913   0.613   2.330 -1.5040  0.3407  0.3244
  338DMSO    H2 3823   2.885   0.442   2.339  0.0197  0.2888  1.6459
  338DMSO    H3 3824   3.007   0.504   2.222  1.0213  2.7566  2.1504
  338DMSO    S1 3825   2.778   0.551   2.153 -0.0661 -0.3954 -0.2743
  338DMSO    C2 3826   2.795   0.395   2.081  0.2270  0.2062 -0.0123
  338DMSO    H4 3827   2.817   0.313   2.151  2.0792  1.9500  1.5919
  338DMSO    H5 3828   2.698   0.372   2.038 -0.9915 -0.8839  3.0258
  338DMSO    H6 3829   2.875   0.394   2.007  0.4890  0.6497  0.2560
  338DMSO    O1 3830   2.840   0.634   2.045  0.0899  0.6503 -0.1032
  339DMSO    C1 3831   0.571   4.663   1.103 -0.3366  0.7682 -0.2703
  339DMSO    H1 3832   0.667   4.615   1.120  0.0362  0.5763 -2.5414
  339DMSO    H2 3833   0.585   4.742   1.028  0.2513 -0.4904 -1.5251
  339DMSO    H3 3834   0.524   4.709   1.191  2.0712 -0.2216  1.6329
  339DMSO    S1 3835   0.449   4.570   1.024  0.1905 -0.0140  0.1276
  339DMSO    C2 3836   0.339   4.704   0.985  0.1964 -0.1391 -0.3889
  339DMSO    H4 3837   0.379   4.744   0.891  0.7378  0.2526 -0.0002
  339DMSO    H5 3838   0.235   4.673   0.968 -0.1213  0.6100  0.1020
  339DMSO    H6 3839   0.341   4.776   1.067  1.5541  0.0195 -0.5523
  339DMSO    O1 3840   0.377   4.498   1.136 -0.4103 -0.4319 -0.3762
  340DMSO    C1 3841   3.959   2.241   2.319 -0.6467 -0.7102  0.4745
  340DMSO    H1 3842   4.038   2.210   2.250  2.1424  2.3746  1.9643
  340DMSO    H2 3843   3.861   2.209   2.285 -0.2738 -1.8703  0.4500
  340DMSO    H3 3844   3.969   2.350   2.322  2.1674 -0.9006  0.9337
  340DMSO    S1 3845   3.991   2.165   2.475 -0.0218 -0.1822  0.1068
  340DMSO    C2 3846   3.959   1.994   2.432 -0.6890 -0.0077 -0.3337
  340DMSO    H4 3847   3.862   1.964   2.392 -1.4785 -1.2090  2.2362
  340DMSO    H5 3848   4.047   1.948   2.387  1.0516  1.2603  1.6065
  340DMSO    H6 3849   3.963   1.942   2.529 -0.2528 -1.7141 -1.2212
  340DMSO    O1 3850   3.874   2.211   2.558  0.9900  0.4074 -0.5592
  341DMSO    C1 3851   1.762   3.373   1.732  0.3442  0.7044  0.5315
  341DMSO    H1 3852   1.748   3.324   1.636  2.5282  0.0614  0.4969
  341DMSO    H2 3853   1.736   3.319   1.823  0.7600 -1.2064 -0.4489
  341DMSO    H3 3854   1.729   3.478   1.731  0.1630  0.6432 -0.0222
  341DMSO    S1 3855   1.940   3.369   1.744 -0.4974 -0.2550  0.0055
  341DMSO    C2 3856   1.963   3.197   1.692  0.4581 -0.6152 -0.2828
  341DMSO    H4 3857   2.067   3.164   1.694  1.2133  1.6153 -0.2008
  341DMSO    H5 3858   1.904   3.137   1.761 -0.2801  2.1967  1.6836
  341DMSO    H6 3859   1.919   3.186   1.592 -0.9643  1.5000  0.0457
  341DMSO    O1 3860   1.972   3.360   1.891  0.0393  0.0451 -0.6299
  342DMSO    C1 3861   2.687   1.166   0.173 -0.4952 -0.6522  0.4216
  342DMSO    H1 3862   2.756   1.201   0.096 -2.9815 -0.8287 -2.0188
  342DMSO    H2 3863   2.727   1.084   0.234 -0.3655 -0.3062  0.8058
  342DMSO    H3 3864   2.603   1.126   0.117 -1.3531  0.4194  0.9124
  342DMSO    S1 3865   2.637   1.302   0.268  0.1142 -0.8359  0.0916
  342DMSO    C2 3866   2.602   1.416   0.145 -0.1323  0.5709 -0.2093
  342DMSO    H4 3867   2.583   1.514   0.189  0.7579 -0.2355  2.0969
  342DMSO    H5 3868   2.689   1.433   0.081  1.0230 -0.6187  0.9878
  342DMSO    H6 3869   2.520   1.384   0.079  1.2583  0.0655 -1.7595
  342DMSO    O1 3870   2.757   1.368   0.326  0.0890  0.7700 -0.1188
  343DMSO    C1 3871   2.040   2.286   1.072  0.5070  0.0028  0.3801
  343DMSO    H1 3872   2.115   2.328   1.138  0.8921 -2.6235  1.7244
  343DMSO    H2 3873   1.939   2.273   1.114 -0.4692 -0.2294 -1.8792
  343DMSO    H3 3874   2.089   2.195   1.037  1.4234  0.3853  0.6658
  343DMSO    S1 3875   2.018   2.386   0.926 -0.4852 -0.3240 -0.1607
  343DMSO    C2 3876   2.168   2.462   0.898  0.0788 -0.1234 -0.4491
  343DMSO    H4 3877   2.150   2.535   0.819 -3.2323 -0.3860 -0.0941
  343DMSO    H5 3878   2.207   2.502   0.992  0.5951 -1.2509 -0.1770
  343DMSO    H6 3879   2.238   2.389   0.858 -0.3705 -1.2558  0.7554
  343DMSO    O1 3880   1.931   2.499   0.967  0.1161 -0.4617 -0.1567
  344DMSO    C1 3881   4.436   2.621   4.094  0.2493  0.0867 -0.7172
  344DMSO    H1 3882   4.421   2.534   4.030  0.6141 -0.8007  0.3654
  344DMSO    H2 3883   4.493   2.702   4.048  2.6931 -1.2301 -0.2119
  344DMSO    H3 3884   4.474   2.596   4.194 -1.7368  1.2981  0.4203
  344DMSO    S1 3885   4.272   2.679   4.119 -0.0230 -0.2130  0.2226
  344DMSO    C2 3886   4.206   2.532   4.205 -1.3768 -0.3585  0.2265
  344DMSO    H4 3887   4.213   2.446   4.137 -3.2631 -1.5295  1.4387
  344DMSO    H5 3888   4.265   2.525   4.297  0.9786  2.7020 -0.8869
  344DMSO    H6 3889   4.098   2.533   4.219 -1.2903 -0.4393  0.8981
  344DMSO    O1 3890   4.193   2.682   3.989  0.3028  0.3592  0.1611
  345DMSO    C1 3891   0.992   1.048   2.697 -0.0714 -0.6063 -0.5123
  345DMSO    H1 3892   0.944   0.956   2.661 -2.5106 -0.5019  2.1086
  345DMSO    H2 3893   0.955   1.137   2.647  0.1155  0.3947  1.0694
  345DMSO    H3 3894   1.097   1.040   2.667  0.5810  1.4341  1.0269
  345DMSO    S1 3895   0.978   1.087   2.875  0.1072  0.2721  0.1286
  345DMSO    C2 3896   0.813   1.153   2.856 -0.0642  0.4360 -0.2878
  345DMSO    H4 3897   0.817   1.242   2.792  1.2086  1.3564  0.9824
  345DMSO    H5 3898   0.746   1.078   2.813 -0.3920  0.8631 -0.5327
  345DMSO    H6 3899   0.774   1.167   2.957  2.5704 -0.4191  0.9477
  345DMSO    O1 3900   1.045   1.217   2.896 -0.3934  0.3725  0.2969
  346DMSO    C1 3901   0.315   0.570   1.966  0.2298 -0.0483  0.1422
  346DMSO    H1 3902   0.340   0.511   1.877  0.7618 -0.2638  0.4286
  346DMSO    H2 3903   0.387   0.546   2.045  1.8302  3.3323 -0.1105
  346DMSO    H3 3904   0.210   0.552   1.990 -0.3532  2.6861 -0.1145
  346DMSO    S1 3905   0.351   0.742   1.937  0.1959 -0.4435  0.1550
  346DMSO    C2 3906   0.235   0.805   2.047  0.3621  0.1886 -0.4074
  346DMSO    H4 3907   0.257   0.769   2.149  3.8267 -1.6271 -1.6074
  346DMSO    H5 3908   0.250   0.913   2.038 -0.6694  0.4063  0.3364
  346DMSO    H6 3909   0.136   0.774   2.014  0.9508 -2.1566 -0.2187
  346DMSO    O1 3910   0.278   0.768   1.805  0.2383 -0.4002 -0.4757
  347DMSO    C1 3911   3.196   3.346   0.272 -0.1360  0.3319 -0.1911
  347DMSO    H1 3912   3.185   3.332   0.380 -0.1977 -1.3217 -0.3931
  347DMSO    H2 3913   3.125   3.277   0.226  0.1638  0.1350 -0.3621
  347DMSO    H3 3914   3.297   3.336   0.231 -0.1499 -1.2430  0.0811
  347DMSO    S1 3915   3.128   3.495   0.229 -0.1815 -0.1356  0.2122
  347DMSO    C2 3916   3.224   3.540   0.075 -0.2876  0.0026  0.1151
  347DMSO    H4 3917   3.216   3.459   0.001 -0.6974 -0.9881  1.2012
  347DMSO    H5 3918   3.190   3.637   0.040  1.9923  1.2392  1.1408
  347DMSO    H6 3919   3.326   3.548   0.114 -0.2418  1.9194 -0.2943
  347DMSO    O1 3920   3.173   3.603   0.323  0.1921 -0.0858 -0.0705
  348DMSO    C1 3921   1.205   0.161   1.410 -0.5822  0.2256 -0.1568
  348DMSO    H1 3922   1.219   0.269   1.403 -1.1798  0.3038 -0.1734
  348DMSO    H2 3923   1.113   0.127   1.459  0.6187 -0.5653  1.6579
  348DMSO    H3 3924   1.283   0.113   1.469 -0.2829  2.8883  1.8087
  348DMSO    S1 3925   1.197   0.104   1.234 -0.0688 -0.2041  0.1776
  348DMSO    C2 3926   1.061   0.211   1.185 -0.0941 -0.4633 -0.5244
  348DMSO    H4 3927   1.031   0.188   1.083 -0.0900 -3.2912  0.0312
  348DMSO    H5 3928   0.982   0.196   1.260 -0.5945  1.5522 -0.5752
  348DMSO    H6 3929   1.089   0.317   1.191  0.2084 -0.4454 -2.0331
  348DMSO    O1 3930   1.147  -0.035   1.232  0.0540  0.2313 -0.2682
  349DMSO    C1 3931   4.312   3.876   1.020 -0.0193  0.0040  0.1587
  349DMSO    H1 3932   4.275   3.826   1.110  1.5565 -0.6295  0.4984
  349DMSO    H2 3933   4.291   3.811   0.935  1.7129  0.3388 -0.5588
  349DMSO    H3 3934   4.416   3.910   1.011  0.3897 -1.6212 -2.4457
  349DMSO    S1 3935   4.217   4.031   1.017  0.0300 -0.4255  0.2627
  349DMSO    C2 3936   4.322   4.147   0.928  0.2657  0.1372 -0.4918
  349DMSO    H4 3937   4.367   4.108   0.835 -0.5605 -0.0366 -0.8279
  349DMSO    H5 3938   4.266   4.237   0.901 -1.0664 -0.9830 -1.6215
  349DMSO    H6 3939   4.400   4.170   1.001 -1.1450 -2.5329  2.0560
  349DMSO    O1 3940   4.231   4.087   1.156  0.9005 -0.0029 -0.2968
  350DMSO    C1 3941   0.640   1.855   0.189 -0.0918  0.0088 -0.7025
  350DMSO    H1 3942   0.540   1.893   0.167 -0.5943 -0.7370  0.2250
  350DMSO    H2 3943   0.661   1.875   0.294  0.2965  2.0043 -1.1317
  350DMSO    H3 3944   0.717   1.879   0.116 -0.1625 -1.2835 -1.2432
  350DMSO    S1 3945   0.632   1.673   0.192 -0.2342 -0.4436  0.5409
  350DMSO    C2 3946   0.585   1.650   0.013  1.0625  0.0050  0.2430
  350DMSO    H4 3947   0.489   1.703   0.007  0.9405 -0.2507 -0.0915
  350DMSO    H5 3948   0.659   1.691  -0.056 -0.5044  3.2401  0.2749
  350DMSO    H6 3949   0.564   1.544  -0.001 -1.5588  0.3560  0.9426
  350DMSO    O1 3950   0.500   1.648   0.256 -0.7855  0.1500  0.2577
  351DMSO    C1 3951   3.289   1.623   4.824 -0.0988 -0.1158  0.1698
  351DMSO    H1 3952   3.330   1.544   4.761 -0.9837  0.6793 -1.4573
  351DMSO    H2 3953   3.308   1.608   4.931  0.2239 -2.1400 -0.1268
  351DMSO    H3 3954   3.180   1.612   4.813 -0.3231  1.4176  0.6423
  351DMSO    S1 3955   3.356   1.781   4.775 -0.0422 -0.0912  0.3615
  351DMSO    C2 3956   3.234   1.886   4.847  0.0337  0.3797 -0.8548
  351DMSO    H4 3957   3.140   1.848   4.804 -0.1955  0.2950 -0.2912
  351DMSO    H5 3958   3.227   1.888   4.956 -1.2096 -0.6708 -0.8860
  351DMSO    H6 3959   3.258   1.989   4.819  1.8828  0.6897  1.5753
  351DMSO    O1 3960   3.304   1.789   4.635  0.4656 -0.5462  0.3557
  352DMSO    C1 3961   2.309   3.882   4.062 -0.3255  0.8718 -0.0678
  352DMSO    H1 3962   2.343   3.982   4.032 -0.8146  1.5340  1.4776
  352DMSO    H2 3963   2.293   3.824   3.971 -0.3770 -0.2483  0.6367
  352DMSO    H3 3964   2.217   3.874   4.120 -0.2402 -3.0474 -0.1742
  352DMSO    S1 3965   2.444   3.814   4.160  0.2504  0.4148  0.3103
  352DMSO    C2 3966   2.465   3.959   4.258 -0.1870  0.0766 -0.2371
  352DMSO    H4 3967   2.549   3.941   4.326 -0.3639  2.3938  0.6662
  352DMSO    H5 3968   2.482   4.045   4.194 -0.5816 -0.2210 -0.7533
  352DMSO    H6 3969   2.380   3.975   4.325  0.5561 -0.5487  0.9002
  352DMSO    O1 3970   2.549   3.812   4.051 -0.4056 -1.0836 -0.0977
  353DMSO    C1 3971   2.153   0.457   0.967  0.4171  0.3263  0.2471
  353DMSO    H1 3972   2.210   0.533   0.914  0.5337  1.2690  1.6845
  353DMSO    H2 3973   2.190   0.355   0.950 -2.0246 -0.6877  0.5299
  353DMSO    H3 3974   2.046   0.469   0.944  0.6647  1.8030 -0.2245
  353DMSO    S1 3975   2.169   0.491   1.147  0.3717  0.2624  0.1813
  353DMSO    C2 3976   2.180   0.670   1.143  0.0897  0.6962 -0.0090
  353DMSO    H4 3977   2.160   0.712   1.242 -1.4157  1.0996 -0.4610
  353DMSO    H5 3978   2.285   0.684   1.115  0.5820  1.5561  2.0802
  353DMSO    H6 3979   2.094   0.696   1.080 -1.6938 -2.1279  1.0587
  353DMSO    O1 3980   2.306   0.455   1.191 -0.0601  0.1492 -0.0630
  354DMSO    C1 3981   2.323   2.912   0.501  0.2391 -0.1914  0.9015
  354DMSO    H1 3982   2.230   2.858   0.482  0.6510 -0.7580  0.4751
  354DMSO    H2 3983   2.306   2.984   0.582  1.7647  1.8294 -0.4679
  354DMSO    H3 3984   2.365   2.965   0.415  3.0394  0.9241  2.8003
  354DMSO    S1 3985   2.452   2.805   0.550 -0.0928 -0.0800 -0.1120
  354DMSO    C2 3986   2.378   2.737   0.692 -0.0543  0.0832  0.5129
  354DMSO    H4 3987   2.305   2.661   0.664 -1.7603  0.7055  2.9181
  354DMSO    H5 3988   2.466   2.692   0.739  0.8888 -1.3188 -2.3707
  354DMSO    H6 3989   2.328   2.818   0.747 -2.8491  0.0068 -1.6719
  354DMSO    O1 3990   2.549   2.898   0.601 -0.1280  0.0226 -0.3178
  355DMSO    C1 3991   3.169   0.412   2.011  0.0128 -0.1025 -0.1475
  355DMSO    H1 3992   3.168   0.369   1.911 -1.3754  0.0754 -0.2312
  355DMSO    H2 3993   3.067   0.446   2.030 -0.7661 -2.1395 -0.4660
  355DMSO    H3 3994   3.241   0.494   2.018  1.3086 -1.2509  0.4822
  355DMSO    S1 3995   3.203   0.288   2.133  0.3431 -0.1317 -0.2968
  355DMSO    C2 3996   3.347   0.239   2.045  0.1232 -0.5009  0.8761
  355DMSO    H4 3997   3.401   0.329   2.014 -0.5817 -0.1745  0.5671
  355DMSO    H5 3998   3.400   0.168   2.109 -1.6596 -0.7887  2.1198
  355DMSO    H6 3999   3.306   0.195   1.953  1.0931 -0.0650  0.2193
  355DMSO    O1 4000   3.109   0.177   2.092  0.3407  0.6904 -0.0674
  356DMSO    C1 4001   4.412   1.537   1.163  0.2069 -0.2606  0.0232
  356DMSO    H1 4002   4.317   1.552   1.111 -0.6646 -0.8471  1.3713
  356DMSO    H2 4003   4.493   1.595   1.119  0.3063 -0.9052 -0.6533
  356DMSO    H3 4004   4.431   1.430   1.153  0.3285 -0.3543  1.1317
  356DMSO    S1 4005   4.409   1.566   1.335  0.2833 -0.3657 -0.8300
  356DMSO    C2 4006   4.590   1.550   1.354 -0.1460  0.7104 -0.4296
  356DMSO    H4 4007   4.641   1.638   1.315 -1.6009  2.3825  1.2751
  356DMSO    H5 4008   4.618   1.529   1.458 -2.1128 -1.4567 -0.2617
  356DMSO    H6 4009   4.611   1.465   1.289  2.7019  2.0293 -1.4017
  356DMSO    O1 4010   4.368   1.435   1.390  0.3275 -0.1354 -0.0786
  357DMSO    C1 4011   3.991   2.905   0.556  0.3499 -0.5010  0.5292
  357DMSO    H1 4012   4.078   2.840   0.541  1.2446 -0.4452  4.4932
  357DMSO    H2 4013   4.005   2.948   0.655 -1.5868  0.5182  0.4101
  357DMSO    H3 4014   3.899   2.847   0.560  0.6552 -0.9690  0.8770
  357DMSO    S1 4015   3.990   3.034   0.429 -0.0436  0.2198  0.0613
  357DMSO    C2 4016   4.166   3.020   0.391 -0.2231 -0.4738  0.1141
  357DMSO    H4 4017   4.182   3.110   0.331  1.7369 -0.2252  0.9350
  357DMSO    H5 4018   4.230   3.018   0.480 -0.0763 -1.8734 -0.0153
  357DMSO    H6 4019   4.183   2.936   0.324  0.2472  0.4765 -0.9830
  357DMSO    O1 4020   3.974   3.164   0.497  0.0235  0.4272 -0.3552
  358DMSO    C1 4021   2.912   1.970   2.949  0.3325  0.0444 -0.7552
  358DMSO    H1 4022   2.924   2.075   2.919  0.1486 -0.2229 -1.8195
  358DMSO    H2 4023   2.958   1.944   3.044  0.3532 -1.4743 -1.1594
  358DMSO    H3 4024   2.960   1.902   2.878  1.9705  1.3158 -0.9065
  358DMSO    S1 4025   2.734   1.948   2.968  0.0487  0.1159 -0.0400
  358DMSO    C2 4026   2.719   1.971   3.144 -1.2617  0.5998  0.7086
  358DMSO    H4 4027   2.742   2.076   3.165  0.5769 -0.0732  2.3555
  358DMSO    H5 4028   2.618   1.940   3.173 -0.2079 -3.3505  0.6629
  358DMSO    H6 4029   2.792   1.901   3.184 -0.3914  1.5147  0.7524
  358DMSO    O1 4030   2.697   1.801   2.963 -0.0175 -0.1483 -0.0592
  359DMSO    C1 4031   4.326   6.696   1.399  0.1466  0.2387  0.1815
  359DMSO    H1 4032   4.380   6.770   1.339  0.4620  0.2637  0.4932
  359DMSO    H2 4033   4.283   6.752   1.484  0.7312 -0.3901  0.9035
  359DMSO    H3 4034   4.381   6.605   1.424 -0.3280 -0.9172 -2.6722
  359DMSO    S1 4035   4.182   6.644   1.306 -0.2735  0.2930 -0.1784
  359DMSO    C2 4036   4.228   6.710   1.150 -0.7573 -0.3224 -0.0755
  359DMSO    H4 4037   4.267   6.812   1.154  1.9370 -1.2559 -0.2513
  359DMSO    H5 4038   4.309   6.650   1.107 -0.0680 -0.6265  1.5801
  359DMSO    H6 4039   4.138   6.716   1.089 -0.1086  1.0440 -0.9564
  359DMSO    O1 4040   4.091   6.745   1.347  0.3124 -0.3756 -0.4410
  360DMSO    C1 4041   1.944   1.845   1.709 -0.0871 -0.2546 -0.5102
  360DMSO    H1 4042   2.000   1.847   1.803  1.3213  1.2276 -1.3235
  360DMSO    H2 4043   1.862   1.773   1.713  0.6546 -1.0742  0.5403
  360DMSO    H3 4044   2.004   1.838   1.618  1.4568  1.3157  0.3220
  360DMSO    S1 4045   1.856   1.993   1.710  0.5269  0.0976 -0.1575
  360DMSO    C2 4046   1.775   1.966   1.548 -0.0024  0.4298  0.1588
  360DMSO    H4 4047   1.852   1.959   1.472  0.9488  0.3580  1.0994
  360DMSO    H5 4048   1.719   1.872   1.546  0.3136  0.2524 -0.3800
  360DMSO    H6 4049   1.709   2.052   1.531  1.2057  1.2859 -0.4088
  360DMSO    O1 4050   1.963   2.095   1.673  0.1369 -0.0882  0.4796
  361DMSO    C1 4051   2.619   3.620   0.956 -0.2468  0.3228 -0.6779
  361DMSO    H1 4052   2.692   3.699   0.973  1.4545 -1.2345 -0.3845
  361DMSO    H2 4053   2.671   3.524   0.965 -1.7722 -0.4252  0.9961
  361DMSO    H3 4054   2.576   3.631   0.857 -0.9480 -1.4688 -0.6182
  361DMSO    S1 4055   2.485   3.623   1.079 -0.1407  0.4783 -0.0376
  361DMSO    C2 4056   2.465   3.799   1.091  0.5946  0.2337 -0.2600
  361DMSO    H4 4057   2.396   3.824   1.172  3.5230  0.5877  2.3480
  361DMSO    H5 4058   2.566   3.829   1.122 -0.1023  2.0608  0.3816
  361DMSO    H6 4059   2.439   3.842   0.994  3.2560  0.5751 -0.8985
  361DMSO    O1 4060   2.531   3.598   1.220 -0.5601 -0.3652  0.1624
  362DMSO    C1 4061   2.364   3.082   3.894 -0.0538 -0.9502  0.4069
  362DMSO    H1 4062   2.279   3.066   3.827  1.5923  0.3623 -2.1184
  362DMSO    H2 4063   2.451   3.093   3.830 -0.2725  0.7911  0.3661
  362DMSO    H3 4064   2.372   3.006   3.972 -0.5280  1.5267  3.0561
  362DMSO    S1 4065   2.344   3.237   3.970  0.0179 -0.1078  0.0688
  362DMSO    C2 4066   2.473   3.196   4.087 -0.8327  0.4977 -0.0391
  362DMSO    H4 4067   2.464   3.260   4.176 -0.9940 -1.5890  1.5302
  362DMSO    H5 4068   2.476   3.093   4.125  4.1735  0.5784  0.5007
  362DMSO    H6 4069   2.566   3.219   4.035 -0.1351 -1.2963  0.3110
  362DMSO    O1 4070   2.221   3.224   4.058 -0.2124 -0.4472  0.1201
  363DMSO    C1 4071   3.292   2.208   1.746 -0.4718 -1.1018 -0.2088
  363DMSO    H1 4072   3.214   2.131   1.753 -1.1599 -0.8412 -3.4698
  363DMSO    H2 4073   3.251   2.305   1.721  2.5562  0.5226  0.6056
  363DMSO    H3 4074   3.362   2.187   1.664  1.2150  2.1098  0.2574
  363DMSO    S1 4075   3.369   2.234   1.908  0.1092  0.0695 -0.2842
  363DMSO    C2 4076   3.443   2.071   1.913 -0.4858  0.4908  0.3087
  363DMSO    H4 4077   3.358   2.003   1.917 -0.9499  0.7437 -2.7925
  363DMSO    H5 4078   3.503   2.060   1.823 -0.7502 -1.0272  0.2881
  363DMSO    H6 4079   3.507   2.063   2.002 -0.4266 -2.1200  0.1068
  363DMSO    O1 4080   3.256   2.226   2.012  0.0000 -0.4051  0.0262
  364DMSO    C1 4081   1.177   6.505   1.455 -0.3458 -0.1863  0.1797
  364DMSO    H1 4082   1.275   6.482   1.497 -0.1173 -1.8487 -1.1705
  364DMSO    H2 4083   1.177   6.586   1.382 -1.2664 -1.7475 -1.6544
  364DMSO    H3 4084   1.104   6.533   1.532 -1.4703 -0.5373 -0.7266
  364DMSO    S1 4085   1.106   6.360   1.387  0.1446 -0.0001 -0.2727
  364DMSO    C2 4086   0.946   6.424   1.352  0.5435  0.1005  0.3916
  364DMSO    H4 4087   0.943   6.489   1.264  1.2361  0.7523  0.8288
  364DMSO    H5 4088   0.892   6.331   1.338  0.8283 -0.3432  2.0125
  364DMSO    H6 4089   0.904   6.468   1.443 -2.0789 -2.3843  0.5217
  364DMSO    O1 4090   1.102   6.256   1.496 -0.1137 -0.0563 -0.3341
  365DMSO    C1 4091   2.852   1.243   2.661  0.0700  0.1664 -0.0529
  365DMSO    H1 4092   2.918   1.253   2.747 -1.2234  0.0378  0.9866
  365DMSO    H2 4093   2.851   1.141   2.620  0.5595  0.6853 -1.4232
  365DMSO    H3 4094   2.890   1.311   2.584  0.8557  1.0822  1.1289
  365DMSO    S1 4095   2.692   1.290   2.728  0.1697 -0.0543  0.3285
  365DMSO    C2 4096   2.608   1.290   2.576  0.5938 -0.0317  0.0574
  365DMSO    H4 4097   2.640   1.369   2.507  1.2299  0.1914  0.5985
  365DMSO    H5 4098   2.611   1.195   2.522 -4.7617  0.4859 -1.7193
  365DMSO    H6 4099   2.502   1.300   2.601  0.3993  0.6224 -0.9426
  365DMSO    O1 4100   2.700   1.433   2.761  0.5585 -0.2041  0.1577
  366DMSO    C1 4101   3.222   0.854   0.429  0.0183 -0.3158 -0.2733
  366DMSO    H1 4102   3.306   0.807   0.480 -1.2750 -1.8113  0.5780
  366DMSO    H2 4103   3.156   0.771   0.401 -0.9235 -0.0107  0.9374
  366DMSO    H3 4104   3.252   0.917   0.345 -2.1301  2.4659  0.8837
  366DMSO    S1 4105   3.137   0.957   0.553  0.2689  0.4782 -0.7209
  366DMSO    C2 4106   3.004   1.022   0.452 -0.4583  0.8110  0.3009
  366DMSO    H4 4107   2.951   0.947   0.392 -3.1919  0.9501  2.3066
  366DMSO    H5 4108   2.912   1.056   0.502 -2.4548  1.1083 -3.2084
  366DMSO    H6 4109   3.033   1.116   0.406  0.0599  1.1292  1.2571
  366DMSO    O1 4110   3.214   1.078   0.586 -0.3563  0.1886  0.2780
  367DMSO    C1 4111   3.588   2.308   4.357 -0.8084 -0.6223  0.4465
  367DMSO    H1 4112   3.540   2.352   4.445 -1.9819  2.2717 -1.4794
  367DMSO    H2 4113   3.696   2.316   4.349 -0.7330 -2.5920 -1.2950
  367DMSO    H3 4114   3.552   2.373   4.277 -1.8436 -0.1762  1.2488
  367DMSO    S1 4115   3.529   2.155   4.309 -0.1195  0.3977 -0.1081
  367DMSO    C2 4116   3.647   2.117   4.174 -0.8295  0.6774 -0.2270
  367DMSO    H4 4117   3.593   2.034   4.128 -1.1099  1.4443 -1.3144
  367DMSO    H5 4118   3.669   2.195   4.101  0.2557  0.6796  0.0939
  367DMSO    H6 4119   3.737   2.075   4.220 -0.5877  0.5732 -0.7854
  367DMSO    O1 4120   3.418   2.183   4.217  0.0007 -0.1586 -0.4623
  368DMSO    C1 4121   2.451   1.175   2.128 -0.5832 -0.7270  0.1610
  368DMSO    H1 4122   2.495   1.087   2.081 -0.1882  0.4531 -1.8180
  368DMSO    H2 4123   2.426   1.157   2.233 -0.1120 -2.2133  0.0346
  368DMSO    H3 4124   2.358   1.194   2.074  0.3145  0.5103 -1.0138
  368DMSO    S1 4125   2.556   1.323   2.121 -0.5953  0.6251 -0.1434
  368DMSO    C2 4126   2.687   1.222   2.201 -0.0241  0.0798  0.2640
  368DMSO    H4 4127   2.731   1.283   2.281 -4.2724  1.5210  1.7930
  368DMSO    H5 4128   2.648   1.125   2.231 -4.1642 -0.1502 -4.5023
  368DMSO    H6 4129   2.750   1.200   2.115 -0.1844 -1.6632  0.5673
  368DMSO    O1 4130   2.502   1.404   2.237 -0.2851  0.1773 -0.3874
  369DMSO    C1 4131   1.158   2.019   6.255  0.3760 -0.1254 -0.4858
  369DMSO    H1 4132   1.099   2.087   6.194  0.2739 -0.4457 -0.7509
  369DMSO    H2 4133   1.110   1.922   6.270 -0.7537  0.5326  0.2495
  369DMSO    H3 4134   1.189   2.065   6.348  0.5723  0.4678 -0.8417
  369DMSO    S1 4135   1.304   1.991   6.161  0.4088 -0.0520 -0.2220
  369DMSO    C2 4136   1.202   1.946   6.019  0.0810 -0.7268 -0.1326
  369DMSO    H4 4137   1.132   1.873   6.059 -1.0212  0.9263  1.1167
  369DMSO    H5 4138   1.156   2.030   5.965  3.0093  1.3482  0.3570
  369DMSO    H6 4139   1.266   1.890   5.951  1.9568 -1.2693  1.9618
  369DMSO    O1 4140   1.363   1.863   6.201  0.5659  0.0663 -0.0134
  370DMSO    C1 4141   4.511   3.574   0.877  0.0301  0.0462  0.0678
  370DMSO    H1 4142   4.537   3.478   0.832  1.5636 -0.6657  2.2981
  370DMSO    H2 4143   4.576   3.597   0.961 -1.4897  1.2282  0.9863
  370DMSO    H3 4144   4.404   3.581   0.901 -0.4123  1.4508 -1.9887
  370DMSO    S1 4145   4.543   3.678   0.741 -0.0498  0.2685  0.2117
  370DMSO    C2 4146   4.716   3.656   0.727 -0.3994 -0.4729 -0.2181
  370DMSO    H4 4147   4.761   3.750   0.694  0.5257  0.2943  2.9159
  370DMSO    H5 4148   4.753   3.640   0.829  0.4033  2.2493  0.0174
  370DMSO    H6 4149   4.742   3.579   0.654 -0.7238  0.7918 -1.7233
  370DMSO    O1 4150   4.534   3.824   0.779  0.0677  0.2459 -0.0243
  371DMSO    C1 4151   2.640   4.180   0.636  0.1882 -0.5885  0.5200
  371DMSO    H1 4152   2.653   4.077   0.604  0.8339 -0.2983 -0.1738
  371DMSO    H2 4153   2.736   4.232   0.638  1.6869 -2.9029 -3.0408
  371DMSO    H3 4154   2.586   4.178   0.731 -1.2980 -1.8672 -0.3030
  371DMSO    S1 4155   2.542   4.252   0.511  0.1729  0.0291 -0.1677
  371DMSO    C2 4156   2.639   4.211   0.374 -0.2213  0.0023 -0.4484
  371DMSO    H4 4157   2.597   4.264   0.289  2.7921  0.8895 -1.5220
  371DMSO    H5 4158   2.743   4.237   0.396  0.2337 -3.4396  2.3024
  371DMSO    H6 4159   2.632   4.103   0.361 -2.9469 -0.2029  1.7257
  371DMSO    O1 4160   2.568   4.390   0.543 -0.3387  0.0237  0.3788
  372DMSO    C1 4161   1.252   1.738   1.378 -0.8163  0.0976 -0.0082
  372DMSO    H1 4162   1.267   1.631   1.388 -2.3644 -0.4012 -2.1518
  372DMSO    H2 4163   1.210   1.776   1.472 -0.0423 -0.9110  0.7608
  372DMSO    H3 4164   1.193   1.774   1.293 -0.8721  0.3183  0.1212
  372DMSO    S1 4165   1.406   1.811   1.330  0.1465 -0.0021  0.0208
  372DMSO    C2 4166   1.348   1.985   1.334 -0.4691 -0.0910  0.2186
  372DMSO    H4 4167   1.425   2.055   1.300 -0.4739  0.6008  1.5461
  372DMSO    H5 4168   1.258   1.995   1.274 -2.2606 -0.1719  2.7062
  372DMSO    H6 4169   1.319   2.018   1.434  0.4745 -1.2214  0.9025
  372DMSO    O1 4170   1.409   1.780   1.189  0.2100 -0.1821  0.0973
  373DMSO    C1 4171   3.213   1.781   0.881 -0.3618 -0.4317 -0.3913
  373DMSO    H1 4172   3.164   1.867   0.927  1.1245  0.3271 -0.1804
  373DMSO    H2 4173   3.320   1.792   0.862 -0.3773 -0.7334 -0.6742
  373DMSO    H3 4174   3.166   1.742   0.790 -3.8856  0.2323  0.9945
  373DMSO    S1 4175   3.196   1.656   1.008  0.2245  0.0377 -0.1009
  373DMSO    C2 4176   3.013   1.664   1.002  0.1183 -0.2843 -0.0222
  373DMSO    H4 4177   2.961   1.646   0.908 -0.7628  1.6044  0.0507
  373DMSO    H5 4178   2.971   1.603   1.082 -0.9698 -0.4750 -0.7295
  373DMSO    H6 4179   2.995   1.768   1.033 -0.2055 -0.1974 -0.5000
  373DMSO    O1 4180   3.226   1.727   1.135  0.3121 -0.2583 -0.4781
  374DMSO    C1 4181   0.479   1.039   2.816  0.2679 -0.2893  0.0135
  374DMSO    H1 4182   0.561   0.969   2.838  2.0306  1.7361  0.2711
  374DMSO    H2 4183   0.516   1.121   2.755  1.1660 -0.4688  0.2981
  374DMSO    H3 4184   0.434   1.075   2.909  1.7829  1.2314  0.2178
  374DMSO    S1 4185   0.340   0.961   2.738 -0.3672 -0.1850  0.1125
  374DMSO    C2 4186   0.414   0.873   2.603 -0.0462  0.6366  0.6522
  374DMSO    H4 4187   0.467   0.940   2.535  1.2883 -1.0107  0.0011
  374DMSO    H5 4188   0.483   0.798   2.642  1.6184  2.2359  0.8838
  374DMSO    H6 4189   0.336   0.828   2.539  1.6291 -0.7616 -0.4931
  374DMSO    O1 4190   0.270   1.070   2.666 -0.4055  0.2431  0.2337
  375DMSO    C1 4191   1.163   3.104   0.084  0.4398  0.2492 -0.1111
  375DMSO    H1 4192   1.164   3.067  -0.019 -0.7035  0.0408 -0.0608
  375DMSO    H2 4193   1.238   3.058   0.150 -2.9271 -0.9473  3.2193
  375DMSO    H3 4194   1.062   3.109   0.125 -0.3838 -0.7412 -1.9197
  375DMSO    S1 4195   1.221   3.273   0.067  0.1918 -0.1243  0.5783
  375DMSO    C2 4196   1.113   3.297  -0.079 -0.9315 -0.5844 -0.0851
  375DMSO    H4 4197   1.111   3.405  -0.100 -0.3088 -0.1542  1.8554
  375DMSO    H5 4198   1.154   3.237  -0.161 -1.6332 -0.3929 -0.5885
  375DMSO    H6 4199   1.013   3.261  -0.056 -1.9392  1.7400 -0.5595
  375DMSO    O1 4200   1.354   3.253   0.009 -0.0053  0.1028 -0.1712
  376DMSO    C1 4201   2.669   0.746   3.263  0.5658 -0.1998 -0.6989
  376DMSO    H1 4202   2.619   0.678   3.333  1.0663 -0.6368 -0.7584
  376DMSO    H2 4203   2.638   0.731   3.159 -0.0469  0.6761 -0.6518
  376DMSO    H3 4204   2.776   0.728   3.263  0.7332  0.4940  1.6759
  376DMSO    S1 4205   2.622   0.915   3.307  0.5254 -0.0790 -0.5531
  376DMSO    C2 4206   2.639   0.908   3.489 -0.9131  0.0579  0.1340
  376DMSO    H4 4207   2.723   0.838   3.505 -1.3513 -1.3915 -3.1401
  376DMSO    H5 4208   2.666   1.008   3.523  1.1402 -0.9860  1.8744
  376DMSO    H6 4209   2.551   0.876   3.545 -0.1910  0.3024  1.4573
  376DMSO    O1 4210   2.474   0.919   3.295 -0.7695  0.2993 -0.0937
  377DMSO    C1 4211   1.493   3.212   2.243 -0.8784 -0.0838  0.2001
  377DMSO    H1 4212   1.566   3.164   2.309  0.0732 -1.3541 -1.6832
  377DMSO    H2 4213   1.422   3.262   2.309  0.1108  0.9007  0.5408
  377DMSO    H3 4214   1.457   3.154   2.157 -1.9928  0.7108  0.1042
  377DMSO    S1 4215   1.597   3.346   2.190 -0.1943 -0.0758 -0.1519
  377DMSO    C2 4216   1.696   3.240   2.082 -0.3878 -0.6305  0.4449
  377DMSO    H4 4217   1.779   3.301   2.044 -0.6305 -1.1232 -0.9294
  377DMSO    H5 4218   1.734   3.158   2.143  2.5718  0.9358  0.8754
  377DMSO    H6 4219   1.640   3.201   1.997  1.4139  1.0104 -1.6404
  377DMSO    O1 4220   1.694   3.372   2.295  0.4668 -0.1884  0.2912
  378DMSO    C1 4221   1.914   3.736   3.256 -0.4077 -0.4137 -0.8611
  378DMSO    H1 4222   1.933   3.811   3.333 -0.6398 -1.8259  0.5960
  378DMSO    H2 4223   1.847   3.780   3.181  0.0844 -0.3107 -1.2456
  378DMSO    H3 4224   1.868   3.650   3.305 -2.4622 -0.5617 -2.8471
  378DMSO    S1 4225   2.072   3.683   3.181 -0.3541 -0.7748 -0.1906
  378DMSO    C2 4226   1.996   3.591   3.047  0.0990  0.0860  0.2061
  378DMSO    H4 4227   1.966   3.657   2.965 -1.1920 -1.4392 -0.6096
  378DMSO    H5 4228   2.065   3.511   3.021  0.7120  0.0995  1.7186
  378DMSO    H6 4229   1.905   3.540   3.080  1.5005 -3.8855 -1.5411
  378DMSO    O1 4230   2.137   3.582   3.264  0.4557  0.1689 -0.4848
  379DMSO    C1 4231   4.148   2.517   1.559 -0.0294  0.3382 -0.9155
  379DMSO    H1 4232   4.099   2.557   1.470  0.0458  0.7256 -0.7849
  379DMSO    H2 4233   4.246   2.564   1.568  1.1327 -1.8202 -1.5834
  379DMSO    H3 4234   4.174   2.412   1.543  2.9798  0.9284 -0.3744
  379DMSO    S1 4235   4.045   2.561   1.699 -0.1603  0.5726  0.0924
  379DMSO    C2 4236   3.909   2.461   1.638  0.0947 -0.2939  0.1704
  379DMSO    H4 4237   3.884   2.493   1.537  0.9069  0.5219  0.2149
  379DMSO    H5 4238   3.947   2.359   1.637  1.7215  0.2907 -0.8308
  379DMSO    H6 4239   3.827   2.480   1.709  0.0261  1.9270 -0.4363
  379DMSO    O1 4240   3.993   2.700   1.656  0.7133 -0.0834  0.7163
  380DMSO    C1 4241   4.292   3.152   2.986  0.6567 -0.3040 -0.5193
  380DMSO    H1 4242   4.271   3.228   2.910 -4.1317  1.9540  2.5699
  380DMSO    H2 4243   4.327   3.056   2.948  1.6796  0.0022 -0.3811
  380DMSO    H3 4244   4.203   3.140   3.048 -0.0559  1.7716 -1.0478
  380DMSO    S1 4245   4.414   3.225   3.103  0.0808 -0.3066 -0.5493
  380DMSO    C2 4246   4.406   3.091   3.218  0.4786  0.3095 -0.5098
  380DMSO    H4 4247   4.301   3.062   3.221  0.9294 -1.4367 -0.8132
  380DMSO    H5 4248   4.472   3.010   3.186  1.1444  0.3039  0.7898
  380DMSO    H6 4249   4.434   3.138   3.312  0.4795 -1.9166  0.6624
  380DMSO    O1 4250   4.327   3.317   3.178 -0.0049 -0.5026  0.2365
  381DMSO    C1 4251   3.740   1.234   2.483  0.1461 -0.1106  0.3672
  381DMSO    H1 4252   3.742   1.184   2.580  0.4385  1.1355  1.0257
  381DMSO    H2 4253   3.642   1.207   2.444  0.1810  1.2818 -0.7803
  381DMSO    H3 4254   3.822   1.216   2.412  1.0960 -1.7744  1.7926
  381DMSO    S1 4255   3.743   1.412   2.506  0.6532  0.3025 -0.1350
  381DMSO    C2 4256   3.891   1.412   2.603  0.1029  0.6425  0.2358
  381DMSO    H4 4257   3.971   1.385   2.534  1.2345 -0.1638  1.8148
  381DMSO    H5 4258   3.917   1.511   2.642 -0.1725  1.4449 -1.5094
  381DMSO    H6 4259   3.873   1.332   2.675 -2.6532 -1.5797 -2.6436
  381DMSO    O1 4260   3.634   1.445   2.605 -0.0579  0.3813 -0.3993
  382DMSO    C1 4261   2.781   2.794   3.737  0.6534  0.3423  0.0400
  382DMSO    H1 4262   2.810   2.690   3.720 -1.8030 -0.5222  0.7104
  382DMSO    H2 4263   2.718   2.830   3.655  1.3501 -1.2806 -1.2658
  382DMSO    H3 4264   2.876   2.849   3.731  2.2274 -2.2030  0.3314
  382DMSO    S1 4265   2.707   2.830   3.898 -0.2633 -0.1344  0.2258
  382DMSO    C2 4266   2.550   2.742   3.869  0.5491  0.0446 -0.0437
  382DMSO    H4 4267   2.509   2.772   3.772  0.9856 -1.0915 -0.6010
  382DMSO    H5 4268   2.568   2.634   3.869 -0.4616 -0.1359  0.1493
  382DMSO    H6 4269   2.478   2.770   3.945  1.0858  3.0863 -0.5290
  382DMSO    O1 4270   2.684   2.977   3.899  0.2327 -0.3553  0.3552
  383DMSO    C1 4271   1.079   0.875   4.521  0.3689 -0.0257  0.5239
  383DMSO    H1 4272   1.127   0.781   4.551 -0.7377 -0.9284 -0.4294
  383DMSO    H2 4273   1.028   0.926   4.602  0.6457  1.6632 -0.3135
  383DMSO    H3 4274   1.021   0.850   4.431  0.5490 -0.6293  0.5680
  383DMSO    S1 4275   1.199   0.988   4.461 -0.0475 -0.1538  0.1777
  383DMSO    C2 4276   1.089   1.124   4.423 -1.0168 -1.0327  0.2357
  383DMSO    H4 4277   1.145   1.210   4.383 -0.8567 -1.4698 -0.4961
  383DMSO    H5 4278   1.024   1.078   4.349 -1.1867 -0.9834  0.3547
  383DMSO    H6 4279   1.028   1.145   4.511  1.0497 -1.0035  1.7403
  383DMSO    O1 4280   1.211   0.914   4.333 -0.2090  0.0398 -0.5766
  384DMSO    C1 4281   6.105   0.347   2.434  0.4345 -0.0365 -0.4826
  384DMSO    H1 4282   6.064   0.259   2.385 -0.2783  0.9904 -1.7992
  384DMSO    H2 4283   6.183   0.328   2.508 -1.7393 -1.1401  1.6545
  384DMSO    H3 4284   6.024   0.413   2.465 -0.6158 -1.9828  1.1595
  384DMSO    S1 4285   6.169   0.444   2.296  0.3575  0.2289 -0.3450
  384DMSO    C2 4286   6.328   0.359   2.291  0.3639  0.0392  0.0993
  384DMSO    H4 4287   6.358   0.331   2.392  0.2047 -1.0554 -0.1461
  384DMSO    H5 4288   6.313   0.267   2.234 -1.1235 -1.2068  2.3705
  384DMSO    H6 4289   6.403   0.419   2.238 -0.2175  0.1695 -0.5976
  384DMSO    O1 4290   6.208   0.569   2.362 -0.5375  0.1020 -0.0894
  385DMSO    C1 4291   1.540   2.690   1.708 -0.3921 -0.4083 -0.0248
  385DMSO    H1 4292   1.512   2.773   1.643  1.9131  1.3981  1.1628
  385DMSO    H2 4293   1.648   2.684   1.720  0.1367  0.9196 -3.2513
  385DMSO    H3 4294   1.503   2.591   1.677 -0.2740 -0.8007  1.0269
  385DMSO    S1 4295   1.463   2.714   1.863  0.0053  0.0727  0.2378
  385DMSO    C2 4296   1.566   2.854   1.922 -0.4385  0.6531 -0.1481
  385DMSO    H4 4297   1.672   2.828   1.921 -0.5362  0.1383 -2.8571
  385DMSO    H5 4298   1.564   2.935   1.848  2.3279  1.4753  0.5231
  385DMSO    H6 4299   1.546   2.899   2.020 -0.5206  1.4524 -0.5191
  385DMSO    O1 4300   1.519   2.605   1.941 -0.2793 -0.0136  0.1013
  386DMSO    C1 4301   6.163   4.261   2.887  0.1124  0.8882  0.1448
  386DMSO    H1 4302   6.058   4.286   2.899  0.1174  0.6367  0.7355
  386DMSO    H2 4303   6.231   4.343   2.862  1.6249  0.2445  1.8765
  386DMSO    H3 4304   6.175   4.184   2.810 -0.7782  0.8976 -0.0119
  386DMSO    S1 4305   6.216   4.207   3.053 -0.1268 -0.1971 -0.2158
  386DMSO    C2 4306   6.354   4.112   2.996 -0.3859 -0.5698  0.1246
  386DMSO    H4 4307   6.387   4.039   3.070 -1.6948 -1.3660 -0.0540
  386DMSO    H5 4308   6.344   4.064   2.898  0.9212 -0.3153 -0.1559
  386DMSO    H6 4309   6.437   4.182   2.978 -0.3275 -0.6668  0.0150
  386DMSO    O1 4310   6.113   4.096   3.078 -0.3277 -0.4426  0.5423
  387DMSO    C1 4311   1.470   1.486   2.638 -0.1921  0.7408 -0.1527
  387DMSO    H1 4312   1.424   1.511   2.542  0.5044 -1.6691 -1.2128
  387DMSO    H2 4313   1.415   1.530   2.721  0.0386  1.1929 -0.2380
  387DMSO    H3 4314   1.571   1.527   2.635 -0.0168  0.7725  2.9357
  387DMSO    S1 4315   1.498   1.305   2.646  0.3891 -0.0346  0.1392
  387DMSO    C2 4316   1.324   1.257   2.668  0.1752 -0.5570 -0.0798
  387DMSO    H4 4317   1.282   1.293   2.574 -2.1604 -0.9807  0.7574
  387DMSO    H5 4318   1.320   1.153   2.700 -2.6324 -0.5558 -0.2213
  387DMSO    H6 4319   1.287   1.318   2.750  2.6838 -0.6362  1.2044
  387DMSO    O1 4320   1.552   1.282   2.787 -0.0200 -0.1303 -0.3899
  388DMSO    C1 4321   3.390   0.278   3.220 -0.5536  0.3060  0.4890
  388DMSO    H1 4322   3.430   0.360   3.159 -2.2278  0.3596 -0.6121
  388DMSO    H2 4323   3.293   0.304   3.263 -0.4621  0.9961  0.2846
  388DMSO    H3 4324   3.456   0.270   3.307  0.4306 -1.8273 -0.3832
  388DMSO    S1 4325   3.370   0.110   3.141 -0.2225 -0.3864 -0.2304
  388DMSO    C2 4326   3.534   0.099   3.065  0.4252  0.0450  0.2287
  388DMSO    H4 4327   3.610   0.128   3.138 -1.1213  0.9724  1.5430
  388DMSO    H5 4328   3.542  -0.004   3.029 -2.2960 -0.1544 -0.0066
  388DMSO    H6 4329   3.540   0.171   2.983 -0.4800 -1.1845 -0.9553
  388DMSO    O1 4330   3.287   0.124   3.015 -0.2180  0.3704 -0.3112
  389DMSO    C1 4331   4.466   2.657   0.099  0.5116  0.5542 -0.2464
  389DMSO    H1 4332   4.481   2.756   0.053 -2.3921  0.5698 -1.3265
  389DMSO    H2 4333   4.504   2.663   0.201  1.0683  1.7513 -0.5023
  389DMSO    H3 4334   4.514   2.571   0.052 -0.8239  0.4718 -1.5080
  389DMSO    S1 4335   4.292   2.644   0.119  0.0259 -0.3228 -0.0017
  389DMSO    C2 4336   4.245   2.618  -0.055  0.4947  0.5001  0.5463
  389DMSO    H4 4337   4.287   2.693  -0.123 -1.3137  3.3314  2.3513
  389DMSO    H5 4338   4.290   2.523  -0.086  1.6592  1.7157 -1.6869
  389DMSO    H6 4339   4.137   2.605  -0.057  0.6557 -1.0492 -1.1813
  389DMSO    O1 4340   4.246   2.782   0.151  0.6785  0.1223  0.4915
  390DMSO    C1 4341   4.337   1.047   0.768 -0.5748 -0.9243 -0.1849
  390DMSO    H1 4342   4.405   1.086   0.692 -0.9399  0.7242  0.3007
  390DMSO    H2 4343   4.382   1.019   0.864 -1.9257 -2.1027  0.1452
  390DMSO    H3 4344   4.287   0.954   0.738 -0.2721 -1.5896  1.2654
  390DMSO    S1 4345   4.203   1.168   0.801 -0.0614  0.0196 -0.0302
  390DMSO    C2 4346   4.306   1.300   0.881 -1.4069 -0.1083  0.3552
  390DMSO    H4 4347   4.244   1.382   0.917  1.5634  2.2397  0.4921
  390DMSO    H5 4348   4.358   1.262   0.969 -0.6115  0.8386  0.3021
  390DMSO    H6 4349   4.375   1.335   0.804 -1.0450  1.1542  1.2306
  390DMSO    O1 4350   4.140   1.098   0.917  0.2181  0.0491 -0.3177
  391DMSO    C1 4351   1.486   2.683   2.252 -0.1057 -0.4302  0.6194
  391DMSO    H1 4352   1.417   2.685   2.168  0.1654  3.0796  0.3271
  391DMSO    H2 4353   1.505   2.773   2.312  0.6877 -0.0207 -0.2144
  391DMSO    H3 4354   1.582   2.644   2.216 -1.1872 -0.3849 -2.5726
  391DMSO    S1 4355   1.424   2.567   2.362  0.3032  0.0043  0.5709
  391DMSO    C2 4356   1.290   2.654   2.436  0.6618 -0.4454 -0.5692
  391DMSO    H4 4357   1.203   2.659   2.370  1.7450  1.9706 -1.9278
  391DMSO    H5 4358   1.269   2.597   2.527 -2.4165  0.7341 -0.4029
  391DMSO    H6 4359   1.322   2.756   2.458 -0.3163  0.2655 -2.2351
  391DMSO    O1 4360   1.530   2.579   2.464  0.1367  0.1134  0.0179
  392DMSO    C1 4361   2.501   2.377   1.110 -0.7713 -0.7487 -0.2585
  392DMSO    H1 4362   2.514   2.427   1.013 -0.2237  0.8244  0.5929
  392DMSO    H2 4363   2.582   2.307   1.129 -2.1326 -2.5236 -0.7594
  392DMSO    H3 4364   2.407   2.321   1.102 -1.3942  0.4236 -1.6355
  392DMSO    S1 4365   2.521   2.484   1.255  0.3603  0.0768  0.1150
  392DMSO    C2 4366   2.676   2.543   1.209 -0.4606  0.9144 -0.7012
  392DMSO    H4 4367   2.720   2.596   1.294 -0.3239  1.6647 -1.2303
  392DMSO    H5 4368   2.739   2.462   1.173 -0.0671  0.4796  0.8755
  392DMSO    H6 4369   2.667   2.618   1.130 -0.9844  0.4771 -1.0599
  392DMSO    O1 4370   2.559   2.385   1.358  0.6555  1.1730 -0.1173
  393DMSO    C1 4371   2.623   1.895   4.317 -0.0826  0.1873 -0.1655
  393DMSO    H1 4372   2.638   1.855   4.418  0.2003  1.4874  0.3255
  393DMSO    H2 4373   2.633   1.804   4.257  3.4696  0.2773  0.0788
  393DMSO    H3 4374   2.705   1.961   4.289  2.2909 -2.8878 -1.0485
  393DMSO    S1 4375   2.457   1.948   4.300 -0.3549 -0.0018 -0.5461
  393DMSO    C2 4376   2.383   1.796   4.357  0.0471 -0.1265 -0.8009
  393DMSO    H4 4377   2.432   1.717   4.301 -0.0840 -0.3911 -0.5437
  393DMSO    H5 4378   2.397   1.788   4.465  1.4011  1.4800 -0.8189
  393DMSO    H6 4379   2.275   1.793   4.337 -0.6474  1.6509  2.1036
  393DMSO    O1 4380   2.414   1.951   4.154  1.2617 -0.6537  0.0010
  394DMSO    C1 4381   6.329   6.810   2.043  0.4516  0.3810 -0.5802
  394DMSO    H1 4382   6.324   6.917   2.022 -0.9903  0.3478 -0.4992
  394DMSO    H2 4383   6.430   6.773   2.020 -0.7091 -4.0499  0.4578
  394DMSO    H3 4384   6.252   6.766   1.979 -2.4610  3.2161  0.7113
  394DMSO    S1 4385   6.300   6.762   2.215 -0.3435  0.1356  0.0522
  394DMSO    C2 4386   6.132   6.822   2.232  0.3875  0.4538  0.1594
  394DMSO    H4 4387   6.119   6.820   2.341 -0.4492 -1.2300  0.0512
  394DMSO    H5 4388   6.118   6.916   2.178  1.8843  0.1644 -0.7901
  394DMSO    H6 4389   6.068   6.748   2.185  1.5438 -0.7411  0.4108
  394DMSO    O1 4390   6.378   6.878   2.271 -0.1838  0.5455  0.0318
  395DMSO    C1 4391   2.518   0.135   3.417  0.3044 -0.1856  0.2458
  395DMSO    H1 4392   2.514   0.026   3.408 -0.3331 -0.0281 -2.1263
  395DMSO    H2 4393   2.542   0.159   3.521  2.0909 -1.7554  0.2557
  395DMSO    H3 4394   2.428   0.180   3.373 -0.3053 -1.0540  0.5830
  395DMSO    S1 4395   2.652   0.194   3.312 -0.3383 -0.2327 -0.0222
  395DMSO    C2 4396   2.645   0.367   3.348 -0.6059  0.0155  0.2993
  395DMSO    H4 4397   2.543   0.388   3.315 -0.9123  1.3567  1.9512
  395DMSO    H5 4398   2.658   0.398   3.452  0.7431  0.5326 -0.0026
  395DMSO    H6 4399   2.709   0.431   3.287 -1.9788  0.4847 -0.6995
  395DMSO    O1 4400   2.589   0.199   3.176 -0.2077 -0.0721  0.5506
  396DMSO    C1 4401   3.860   4.985   0.672  0.0151  0.4073 -0.4689
  396DMSO    H1 4402   3.935   5.015   0.598 -1.4533  2.2117 -1.3102
  396DMSO    H2 4403   3.760   5.019   0.644 -0.5058  1.6278  2.4845
  396DMSO    H3 4404   3.877   5.030   0.771  2.2063  0.5753 -0.8801
  396DMSO    S1 4405   3.860   4.802   0.683 -0.5459  0.2628 -0.1569
  396DMSO    C2 4406   3.774   4.781   0.837  0.4907 -0.2450  0.2341
  396DMSO    H4 4407   3.850   4.805   0.912  3.1663 -1.9490 -1.7650
  396DMSO    H5 4408   3.677   4.830   0.844 -1.2026 -3.4660  1.3868
  396DMSO    H6 4409   3.746   4.677   0.856 -0.7839 -0.2523 -1.4704
  396DMSO    O1 4410   4.001   4.766   0.717  0.0278 -0.2354  0.1268
  397DMSO    C1 4411   3.065   1.602   3.062  0.7131  0.4731 -0.3793
  397DMSO    H1 4412   2.991   1.581   3.140 -0.1956  0.9432 -1.0882
  397DMSO    H2 4413   3.159   1.547   3.075  0.2780 -0.3485 -0.6436
  397DMSO    H3 4414   3.087   1.709   3.057  0.2863  0.8103  2.7704
  397DMSO    S1 4415   2.992   1.542   2.906 -0.4340  0.5982  0.3195
  397DMSO    C2 4416   3.134   1.598   2.805  0.4875 -0.0785  0.2631
  397DMSO    H4 4417   3.102   1.565   2.706  0.6750 -2.0312  0.8233
  397DMSO    H5 4418   3.156   1.703   2.826 -2.1579  0.3554  1.3204
  397DMSO    H6 4419   3.221   1.539   2.835 -0.5124 -1.7613 -0.0153
  397DMSO    O1 4420   2.877   1.629   2.856 -0.1509  0.1268 -0.1441
  398DMSO    C1 4421   2.580   2.209   0.536 -0.7365  0.1591  1.3419
  398DMSO    H1 4422   2.668   2.149   0.561 -1.6327 -1.4315  0.8051
  398DMSO    H2 4423   2.516   2.198   0.624 -0.5152  2.3456  1.8276
  398DMSO    H3 4424   2.536   2.165   0.446  0.8148 -2.3268  1.7019
  398DMSO    S1 4425   2.619   2.382   0.500 -0.3268  0.5520 -0.3275
  398DMSO    C2 4426   2.686   2.400   0.664 -0.4560 -0.2493 -0.4679
  398DMSO    H4 4427   2.770   2.331   0.672  0.8066  1.1472 -1.1191
  398DMSO    H5 4428   2.729   2.499   0.678  1.3113 -0.9982 -0.3129
  398DMSO    H6 4429   2.615   2.385   0.745  0.3751  0.2093  0.3628
  398DMSO    O1 4430   2.487   2.448   0.521  0.3176  0.4561 -0.2228
  399DMSO    C1 4431   4.093   3.818   1.697 -0.1710 -0.6750  0.7028
  399DMSO    H1 4432   3.995   3.840   1.739 -0.0064  0.8931  0.3513
  399DMSO    H2 4433   4.146   3.911   1.672 -3.2724  1.4116  1.2954
  399DMSO    H3 4434   4.070   3.753   1.612 -0.5473  1.5427 -1.0150
  399DMSO    S1 4435   4.192   3.723   1.810 -0.2552 -0.2674 -0.1417
  399DMSO    C2 4436   4.336   3.704   1.710  0.2701  0.3578  1.0076
  399DMSO    H4 4437   4.413   3.639   1.752  1.0063  1.5047  1.4711
  399DMSO    H5 4438   4.312   3.656   1.614  0.4762  1.2993  0.4736
  399DMSO    H6 4439   4.376   3.803   1.689  1.1539 -0.0217  0.8765
  399DMSO    O1 4440   4.129   3.589   1.821 -0.1416 -0.6608  0.0461
  400DMSO    C1 4441   5.376   5.130   1.800 -0.0640  0.6466  0.2393
  400DMSO    H1 4442   5.422   5.123   1.701 -1.1957 -2.1279 -0.2006
  400DMSO    H2 4443   5.354   5.235   1.819  1.7595  1.6186 -2.4929
  400DMSO    H3 4444   5.445   5.091   1.875 -1.1961  0.2075  1.1019
  400DMSO    S1 4445   5.224   5.037   1.816  0.0781  0.1276  0.1027
  400DMSO    C2 4446   5.210   5.029   1.994 -0.2187 -0.7838 -0.1785
  400DMSO    H4 4447   5.223   5.131   2.031  0.2246 -0.9873  0.2294
  400DMSO    H5 4448   5.106   5.015   2.024  0.1100 -0.1694  1.3038
  400DMSO    H6 4449   5.278   4.953   2.031  1.0166 -0.2286 -1.2232
  400DMSO    O1 4450   5.260   4.894   1.776 -0.4166  0.8194 -0.2012
  401DMSO    C1 4451   2.180   3.172   0.154 -0.9993 -0.1676  0.1362
  401DMSO    H1 4452   2.118   3.255   0.189 -1.2627 -0.0608 -0.5790
  401DMSO    H2 4453   2.132   3.074   0.153 -2.0788  0.3194  1.0516
  401DMSO    H3 4454   2.274   3.172   0.209  0.1653  1.0538 -1.7415
  401DMSO    S1 4455   2.234   3.204  -0.017  0.0339  0.2796  0.2568
  401DMSO    C2 4456   2.410   3.179   0.008 -0.1100 -0.6139 -0.0087
  401DMSO    H4 4457   2.435   3.254   0.083  1.8462  0.2368 -1.4319
  401DMSO    H5 4458   2.414   3.077   0.046 -0.9263  0.2219  2.5365
  401DMSO    H6 4459   2.460   3.199  -0.087 -1.3911  1.1094 -0.3763
  401DMSO    O1 4460   2.225   3.351  -0.041 -0.3235 -0.2557 -0.2127
  402DMSO    C1 4461   4.680   4.109   1.902  0.2525 -0.3293  0.2183
  402DMSO    H1 4462   4.597   4.038   1.913 -0.2563  0.4152  1.3880
  402DMSO    H2 4463   4.703   4.109   1.795 -1.8148  2.7188 -0.3476
  402DMSO    H3 4464   4.769   4.073   1.955  0.2746 -1.9430 -0.8462
  402DMSO    S1 4465   4.664   4.278   1.957 -0.3804  0.0547 -0.2882
  402DMSO    C2 4466   4.830   4.333   1.915 -0.3661 -0.0593  0.0773
  402DMSO    H4 4467   4.849   4.427   1.969 -0.9237  0.9489 -1.4149
  402DMSO    H5 4468   4.901   4.256   1.946 -0.0589  0.0964 -0.2251
  402DMSO    H6 4469   4.830   4.346   1.806 -1.6072 -0.3136  0.0331
  402DMSO    O1 4470   4.667   4.259   2.105 -0.5273  0.5918 -0.4594
  403DMSO    C1 4471   2.208   0.200   3.927  0.2212 -0.8270 -0.6465
  403DMSO    H1 4472   2.298   0.257   3.904 -0.8913  0.6841 -1.4621
  403DMSO    H2 4473   2.114   0.246   3.897  0.2450 -0.5332 -0.2768
  403DMSO    H3 4474   2.194   0.174   4.032  0.7471 -0.6321 -0.5278
  403DMSO    S1 4475   2.232   0.049   3.843 -0.0883 -0.0674 -0.2952
  403DMSO    C2 4476   2.228   0.118   3.681 -0.6251 -0.1369 -0.0847
  403DMSO    H4 4477   2.303   0.195   3.664 -1.1121  0.7262  1.4284
  403DMSO    H5 4478   2.230   0.042   3.603 -1.5263  0.5591 -0.8130
  403DMSO    H6 4479   2.130   0.165   3.673 -0.0587  1.4762  1.7110
  403DMSO    O1 4480   2.097  -0.011   3.873  0.0053  0.2503  0.5276
  404DMSO    C1 4481   2.163   2.619   1.338 -0.2667  0.4658  0.1971
  404DMSO    H1 4482   2.261   2.648   1.299 -0.6355 -0.7341 -1.7615
  404DMSO    H2 4483   2.083   2.624   1.264 -2.7157 -1.0651  2.5381
  404DMSO    H3 4484   2.146   2.692   1.417  0.6411  0.7495  0.1449
  404DMSO    S1 4485   2.180   2.440   1.382 -0.0705  0.4086 -0.5017
  404DMSO    C2 4486   2.026   2.444   1.467 -0.0099  0.1877 -0.4210
  404DMSO    H4 4487   1.949   2.486   1.403 -0.2575  1.5128  0.6996
  404DMSO    H5 4488   2.003   2.346   1.511 -0.5006  0.1501 -0.7608
  404DMSO    H6 4489   2.040   2.516   1.548  2.1153 -0.9005  0.2817
  404DMSO    O1 4490   2.289   2.403   1.483  0.2042 -0.1125  0.3490
  405DMSO    C1 4491   6.221   3.421   3.913  0.1793  0.8928 -0.2511
  405DMSO    H1 4492   6.181   3.514   3.872  0.0551  1.3210  0.8069
  405DMSO    H2 4493   6.184   3.410   4.016 -1.8699 -0.1907 -1.0381
  405DMSO    H3 4494   6.330   3.420   3.918  0.1331  0.8390  1.1394
  405DMSO    S1 4495   6.178   3.286   3.810  0.1595 -0.1693 -0.0271
  405DMSO    C2 4496   6.261   3.157   3.903 -0.1259  0.1022  0.3965
  405DMSO    H4 4497   6.365   3.185   3.885 -0.4184  0.3699 -0.9524
  405DMSO    H5 4498   6.238   3.175   4.009  2.4945 -0.3130  1.1003
  405DMSO    H6 4499   6.231   3.054   3.882  0.1146 -0.4516  2.5511
  405DMSO    O1 4500   6.280   3.299   3.707 -0.5604  0.1259  0.4317
  406DMSO    C1 4501   3.175   1.397   1.944 -0.0053 -0.1774  0.1650
  406DMSO    H1 4502   3.223   1.486   1.901 -1.3619  0.6528  0.3251
  406DMSO    H2 4503   3.241   1.310   1.941  0.4713  0.2022 -0.9263
  406DMSO    H3 4504   3.081   1.375   1.893  0.9963 -2.2160 -0.9193
  406DMSO    S1 4505   3.137   1.435   2.112 -0.1144 -0.3278 -0.0398
  406DMSO    C2 4506   3.054   1.277   2.139 -0.2725  0.1896 -0.3764
  406DMSO    H4 4507   2.979   1.263   2.060 -1.2837  4.1078 -0.3035
  406DMSO    H5 4508   3.117   1.188   2.147 -0.4354  0.1961  1.2865
  406DMSO    H6 4509   3.006   1.285   2.237 -0.3654 -1.0685 -0.3000
  406DMSO    O1 4510   3.021   1.532   2.106 -0.1569 -0.1937  0.1353
  407DMSO    C1 4511   0.749   1.598   2.756 -0.6827 -0.1870 -0.4046
  407DMSO    H1 4512   0.737   1.492   2.735  0.5721 -0.5012  0.3438
  407DMSO    H2 4513   0.756   1.656   2.664  2.4349  2.7806  1.4861
  407DMSO    H3 4514   0.845   1.607   2.808 -1.0965  1.6269  0.1146
  407DMSO    S1 4515   0.612   1.656   2.852 -0.0802  0.0898  0.2050
  407DMSO    C2 4516   0.554   1.498   2.921 -0.4681 -0.5629 -0.6724
  407DMSO    H4 4517   0.563   1.421   2.844 -0.1001 -0.5389 -0.6573
  407DMSO    H5 4518   0.629   1.470   2.995 -0.8270 -0.2940 -0.2058
  407DMSO    H6 4519   0.456   1.501   2.969  0.5249 -0.2177  1.4628
  407DMSO    O1 4520   0.499   1.663   2.757  0.1438 -0.2307  0.0502
  408DMSO    C1 4521   4.798   4.241   1.488  0.0467  0.1724  0.0755
  408DMSO    H1 4522   4.769   4.181   1.402  0.1932 -0.5295  0.5060
  408DMSO    H2 4523   4.900   4.277   1.472 -0.3965  1.1288 -0.7194
  408DMSO    H3 4524   4.793   4.181   1.579 -0.5454  1.6474  1.0576
  408DMSO    S1 4525   4.688   4.380   1.510 -0.1402 -0.1750 -0.1336
  408DMSO    C2 4526   4.731   4.461   1.360  0.4184  0.2387 -0.1442
  408DMSO    H4 4527   4.714   4.391   1.278 -2.4161  0.7583 -0.1002
  408DMSO    H5 4528   4.650   4.533   1.343 -1.6114 -1.8776 -0.0384
  408DMSO    H6 4529   4.831   4.504   1.368  0.5726 -0.2393  0.5661
  408DMSO    O1 4530   4.749   4.466   1.612  0.2646 -0.4339  0.3589
  409DMSO    C1 4531   3.430   6.798   2.694 -0.1117  0.1585  0.3241
  409DMSO    H1 4532   3.422   6.706   2.752 -2.5565 -0.8083 -1.3680
  409DMSO    H2 4533   3.357   6.871   2.730  0.1134 -0.3288  1.8031
  409DMSO    H3 4534   3.426   6.784   2.585 -1.0074  2.7106 -0.0453
  409DMSO    S1 4535   3.591   6.853   2.751  0.0338 -0.0242  0.0078
  409DMSO    C2 4536   3.633   6.933   2.598  0.4000  0.1475  0.2637
  409DMSO    H4 4537   3.609   6.867   2.515 -1.7572  0.8182  0.3019
  409DMSO    H5 4538   3.563   7.016   2.612 -0.6105 -0.8131  1.0802
  409DMSO    H6 4539   3.737   6.968   2.603  0.5152 -0.2068  0.3982
  409DMSO    O1 4540   3.670   6.724   2.743  0.4334  0.1708  1.1250
  410DMSO    C1 4541   1.791   2.404   2.250 -0.2847 -0.3215  0.3884
  410DMSO    H1 4542   1.738   2.325   2.195  0.4757 -0.1647 -0.6023
  410DMSO    H2 4543   1.737   2.444   2.336 -1.0356  1.0255 -0.6683
  410DMSO    H3 4544   1.802   2.475   2.168 -0.5356 -1.5716 -0.7665
  410DMSO    S1 4545   1.952   2.359   2.308 -0.0393 -0.2451  0.0954
  410DMSO    C2 4546   1.884   2.238   2.415 -0.7128 -0.0832 -0.1130
  410DMSO    H4 4547   1.821   2.174   2.352 -1.3926 -0.3016  0.7533
  410DMSO    H5 4548   1.967   2.181   2.458 -1.2056  0.8108  2.1856
  410DMSO    H6 4549   1.820   2.280   2.493  2.1073  0.3094  2.1468
  410DMSO    O1 4550   1.992   2.473   2.401 -0.2457 -0.5129 -0.2216
  411DMSO    C1 4551   3.462   3.777   0.338  0.0693 -0.3211 -0.4268
  411DMSO    H1 4552   3.367   3.780   0.284  0.4201  2.5423 -1.0356
  411DMSO    H2 4553   3.489   3.877   0.374  0.7394 -0.3146 -0.9299
  411DMSO    H3 4554   3.540   3.742   0.270 -0.1330 -1.1400 -0.2418
  411DMSO    S1 4555   3.466   3.677   0.488  0.0626  0.1269  0.1238
  411DMSO    C2 4556   3.365   3.797   0.579  0.8366 -0.0956  0.1728
  411DMSO    H4 4557   3.361   3.759   0.681  0.4266 -0.0123  0.1893
  411DMSO    H5 4558   3.404   3.899   0.578 -1.0714  0.6793  0.2901
  411DMSO    H6 4559   3.265   3.800   0.535  0.8336  0.1823  0.1972
  411DMSO    O1 4560   3.599   3.697   0.541  0.1669 -0.9016 -1.2277
  412DMSO    C1 4561   4.514   2.565   3.054 -0.5798 -0.6523 -0.3331
  412DMSO    H1 4562   4.565   2.615   2.971  0.3993 -0.8457  0.1425
  412DMSO    H2 4563   4.496   2.646   3.125  3.5602  1.3293 -1.2469
  412DMSO    H3 4564   4.586   2.492   3.093  0.3360  0.2293 -0.3268
  412DMSO    S1 4565   4.346   2.503   3.013 -0.1871 -0.3736  0.4524
  412DMSO    C2 4566   4.402   2.356   2.945 -0.4634 -0.6327 -0.0419
  412DMSO    H4 4567   4.315   2.315   2.892 -1.7267  1.1204  0.5716
  412DMSO    H5 4568   4.489   2.373   2.882  0.5975  1.4136  1.8408
  412DMSO    H6 4569   4.426   2.278   3.019  0.1525  0.3660  0.8415
  412DMSO    O1 4570   4.321   2.581   2.889  0.8403  0.5157  0.0882
  413DMSO    C1 4571   2.683   1.558   1.122 -0.0495  0.3170  0.1666
  413DMSO    H1 4572   2.655   1.464   1.169  0.7916  1.0605  2.2620
  413DMSO    H2 4573   2.711   1.560   1.016  2.0376  0.8044  0.6887
  413DMSO    H3 4574   2.757   1.610   1.183 -0.0385 -1.7155  1.9857
  413DMSO    S1 4575   2.533   1.647   1.123  0.4486  0.7820  0.1889
  413DMSO    C2 4576   2.455   1.541   1.013  0.0906  0.1662  0.6365
  413DMSO    H4 4577   2.520   1.538   0.925 -1.0804  1.5690 -0.3311
  413DMSO    H5 4578   2.453   1.445   1.067 -0.1953 -0.8152 -1.0618
  413DMSO    H6 4579   2.361   1.582   0.978  0.4462 -0.8491 -1.6616
  413DMSO    O1 4580   2.549   1.772   1.039  0.2183  0.2520 -0.2393
  414DMSO    C1 4581   4.396   0.761   1.489 -0.3606 -0.1622 -0.1955
  414DMSO    H1 4582   4.356   0.861   1.474 -1.8488 -0.7638 -0.4640
  414DMSO    H2 4583   4.455   0.717   1.408 -1.1894 -0.8785 -0.4219
  414DMSO    H3 4584   4.306   0.699   1.496 -0.2556 -0.5012 -1.5600
  414DMSO    S1 4585   4.492   0.759   1.644 -0.1142  0.3784  0.2479
  414DMSO    C2 4586   4.514   0.586   1.659 -0.6155 -0.7340  0.5430
  414DMSO    H4 4587   4.545   0.551   1.758  3.3948 -0.7663 -0.5508
  414DMSO    H5 4588   4.421   0.543   1.620  0.1328 -1.4442 -0.5430
  414DMSO    H6 4589   4.590   0.555   1.587  0.3780 -0.4878  1.4656
  414DMSO    O1 4590   4.389   0.793   1.747 -0.1728 -0.3750 -0.0131
  415DMSO    C1 4591   0.617   2.037   2.824  0.7749 -0.2880 -0.6521
  415DMSO    H1 4592   0.665   1.952   2.775 -1.7383 -2.0195 -0.3047
  415DMSO    H2 4593   0.536   1.985   2.874  1.5589 -0.9934 -0.0961
  415DMSO    H3 4594   0.584   2.121   2.762 -2.7599  0.1832  1.6151
  415DMSO    S1 4595   0.725   2.100   2.954  0.3810  0.1724 -0.0824
  415DMSO    C2 4596   0.591   2.202   3.032 -0.2244  0.3781 -0.1653
  415DMSO    H4 4597   0.535   2.257   2.956 -1.2801 -1.6074 -0.8877
  415DMSO    H5 4598   0.539   2.137   3.103  0.4020 -0.7725 -0.7230
  415DMSO    H6 4599   0.653   2.264   3.097  0.2102 -0.2948  0.0810
  415DMSO    O1 4600   0.810   2.208   2.900  0.7869 -0.2075 -0.4294
  416DMSO    C1 4601   0.792   1.068   3.245  0.1129 -0.0564 -0.6388
  416DMSO    H1 4602   0.856   1.112   3.168 -0.5789  0.0557 -1.1580
  416DMSO    H2 4603   0.785   1.151   3.316  0.3080 -1.2084  0.7670
  416DMSO    H3 4604   0.835   0.982   3.298  2.5598  0.6139 -1.3738
  416DMSO    S1 4605   0.639   1.032   3.179 -0.1838  0.2873  0.1853
  416DMSO    C2 4606   0.577   0.930   3.309 -0.7909 -0.1581  0.1923
  416DMSO    H4 4607   0.506   0.860   3.264 -1.2465  0.7695 -0.5711
  416DMSO    H5 4608   0.663   0.870   3.342  1.0905  0.9105 -2.4348
  416DMSO    H6 4609   0.537   0.988   3.392  1.3666  1.0640  0.4514
  416DMSO    O1 4610   0.676   0.934   3.071 -0.2465 -0.9101 -0.0517
  417DMSO    C1 4611   1.099   3.113   4.429 -0.6671 -0.2002 -0.3557
  417DMSO    H1 4612   1.206   3.091   4.422 -0.7010  0.1073 -2.7632
  417DMSO    H2 4613   1.043   3.026   4.393 -1.9332  0.0509  0.8872
  417DMSO    H3 4614   1.083   3.203   4.369 -0.8607  0.3723  0.5385
  417DMSO    S1 4615   1.069   3.143   4.603 -0.0443  0.0246 -0.3855
  417DMSO    C2 4616   0.892   3.131   4.601 -0.3227  0.1338 -0.2792
  417DMSO    H4 4617   0.853   3.033   4.573 -0.0014 -0.3451  0.8828
  417DMSO    H5 4618   0.869   3.150   4.706  1.5279 -1.1375  0.4192
  417DMSO    H6 4619   0.856   3.206   4.530  0.3902  1.9915  1.2339
  417DMSO    O1 4620   1.079   3.295   4.597  0.0419  0.0682  0.4428
  418DMSO    C1 4621   1.549   0.136   3.404 -0.1383  0.5293  0.2964
  418DMSO    H1 4622   1.632   0.131   3.475  0.9775  0.0658 -1.0044
  418DMSO    H2 4623   1.565   0.234   3.359  0.4247  0.2766 -0.0687
  418DMSO    H3 4624   1.445   0.132   3.438 -0.2300 -1.8575 -0.1022
  418DMSO    S1 4625   1.575   0.021   3.270 -0.4900 -0.2582  0.1087
  418DMSO    C2 4626   1.423   0.066   3.194 -0.2904 -0.5547  0.1426
  418DMSO    H4 4627   1.422   0.169   3.158 -1.6207  0.1759  2.0801
  418DMSO    H5 4628   1.404   0.001   3.108  2.2950  0.4090 -1.2513
  418DMSO    H6 4629   1.338   0.048   3.261 -1.1870  0.1546 -0.7679
  418DMSO    O1 4630   1.514  -0.102   3.331 -0.4386  0.0159  0.1670
  419DMSO    C1 4631   3.084   1.508   1.411 -0.1278 -0.0154 -0.4396
  419DMSO    H1 4632   3.114   1.584   1.483 -1.2313 -0.6461  0.7446
  419DMSO    H2 4633   3.150   1.422   1.424 -0.5266 -0.0162  2.0180
  419DMSO    H3 4634   3.103   1.542   1.309  1.2279  0.2871 -0.0954
  419DMSO    S1 4635   2.916   1.449   1.434  0.1459  0.2637  0.1895
  419DMSO    C2 4636   2.898   1.360   1.281 -0.5111 -0.0600  0.2486
  419DMSO    H4 4637   2.959   1.270   1.277 -1.4686 -0.6926 -0.9721
  419DMSO    H5 4638   2.801   1.316   1.257  1.6153 -3.5795 -3.0882
  419DMSO    H6 4639   2.935   1.417   1.196  2.2081  1.2931  2.1811
  419DMSO    O1 4640   2.840   1.578   1.423 -0.3399 -0.4067  0.0002
  420DMSO    C1 4641   0.328   4.266   2.761 -0.6647 -0.2921 -0.0028
  420DMSO    H1 4642   0.345   4.314   2.858  0.7687  1.8203 -1.2212
  420DMSO    H2 4643   0.299   4.161   2.769 -2.2126  0.1193  0.2509
  420DMSO    H3 4644   0.418   4.275   2.700 -0.8381  0.2774 -0.1814
  420DMSO    S1 4645   0.197   4.362   2.693 -0.2602  0.0357  0.3523
  420DMSO    C2 4646   0.071   4.357   2.831 -0.8336  0.2245  0.0327
  420DMSO    H4 4647   0.116   4.396   2.923  2.0256 -2.5860  0.0114
  420DMSO    H5 4648  -0.008   4.431   2.813 -0.6639  0.6759  1.0706
  420DMSO    H6 4649   0.026   4.258   2.840  0.3886 -0.4330 -0.8550
  420DMSO    O1 4650   0.139   4.276   2.583  0.0721 -0.1840 -0.2702
  421DMSO    C1 4651   0.490   3.500   3.582  0.5786 -0.2394 -0.3909
  421DMSO    H1 4652   0.520   3.418   3.647 -0.4231  1.6464  2.6327
  421DMSO    H2 4653   0.385   3.527   3.599  0.3961 -0.6995 -0.7744
  421DMSO    H3 4654   0.510   3.476   3.477 -1.3898 -2.0104 -0.4266
  421DMSO    S1 4655   0.584   3.649   3.625  0.2855 -0.0161 -0.2700
  421DMSO    C2 4656   0.470   3.768   3.572 -0.3479  0.3732  0.8544
  421DMSO    H4 4657   0.384   3.766   3.640  1.4666  2.3229  3.4143
  421DMSO    H5 4658   0.510   3.870   3.574 -0.4606  0.4411  0.0916
  421DMSO    H6 4659   0.444   3.731   3.472 -0.7368  0.8113  0.7891
  421DMSO    O1 4660   0.700   3.640   3.535 -0.0583 -0.2207  0.3777
  422DMSO    C1 4661   0.071   0.107   4.042 -0.0570  0.1422  0.6017
  422DMSO    H1 4662   0.092   0.066   3.943 -2.8431 -0.5575  0.2075
  422DMSO    H2 4663   0.141   0.181   4.083 -0.2364  2.7671 -3.2172
  422DMSO    H3 4664   0.052   0.020   4.105 -2.0664 -0.5944 -0.8998
  422DMSO    S1 4665  -0.088   0.184   4.029 -0.3579 -0.2910  0.5159
  422DMSO    C2 4666  -0.162   0.048   3.942 -0.6274 -0.1431  0.3590
  422DMSO    H4 4667  -0.095  -0.001   3.872 -0.5210  0.7499 -0.1872
  422DMSO    H5 4668  -0.199  -0.022   4.017 -1.2487  0.4765  0.6462
  422DMSO    H6 4669  -0.248   0.092   3.890 -0.0611  1.6980  0.8943
  422DMSO    O1 4670  -0.088   0.283   3.918 -0.1044 -0.3553 -0.4059
  423DMSO    C1 4671   3.183   2.714   3.286  0.5303 -0.6120  0.6387
  423DMSO    H1 4672   3.244   2.625   3.268  0.5279 -0.4578 -0.2010
  423DMSO    H2 4673   3.077   2.706   3.261 -0.1607  1.6686  2.4551
  423DMSO    H3 4674   3.239   2.789   3.229  0.7070 -0.6919  0.7076
  423DMSO    S1 4675   3.178   2.769   3.453  0.1308  0.1880 -0.1444
  423DMSO    C2 4676   3.086   2.630   3.524 -0.3064 -0.1527  0.7258
  423DMSO    H4 4677   3.148   2.541   3.510  1.7848  1.4632 -0.9541
  423DMSO    H5 4678   3.057   2.643   3.628  2.4640  1.4712  1.3973
  423DMSO    H6 4679   2.996   2.607   3.466  0.3388 -0.1128 -0.3136
  423DMSO    O1 4680   3.079   2.880   3.454 -0.3968 -0.1235 -0.1407
  424DMSO    C1 4681   0.160   2.744   2.616 -1.0366 -0.1558  0.0700
  424DMSO    H1 4682   0.241   2.813   2.590 -0.9278 -1.1718 -2.6661
  424DMSO    H2 4683   0.154   2.683   2.526 -1.2069 -0.7760  0.4952
  424DMSO    H3 4684   0.067   2.800   2.626 -0.8682  0.6885 -2.3379
  424DMSO    S1 4685   0.202   2.656   2.767  0.2112  0.1708 -0.0169
  424DMSO    C2 4686   0.056   2.560   2.766  0.7572 -1.0266 -0.3677
  424DMSO    H4 4687  -0.024   2.626   2.802  1.3644 -0.2590 -0.4055
  424DMSO    H5 4688   0.037   2.530   2.662  0.8315  2.4509 -1.4926
  424DMSO    H6 4689   0.090   2.477   2.828  1.9979 -2.2407 -2.5532
  424DMSO    O1 4690   0.171   2.747   2.874  0.1742 -0.0337 -0.0293
  425DMSO    C1 4691   2.039   1.859   4.794 -0.3659 -0.8119  0.1257
  425DMSO    H1 4692   2.083   1.883   4.891 -2.3889  1.6271  0.5438
  425DMSO    H2 4693   1.955   1.926   4.775 -0.7889 -1.9855 -2.7220
  425DMSO    H3 4694   1.997   1.758   4.797 -0.3004 -0.9378 -1.7744
  425DMSO    S1 4695   2.153   1.864   4.651  0.2015 -0.5162  0.1629
  425DMSO    C2 4696   2.163   2.046   4.640 -0.1121 -0.1522 -0.9579
  425DMSO    H4 4697   2.160   2.087   4.741 -0.5133 -0.9915 -0.6240
  425DMSO    H5 4698   2.253   2.079   4.587  0.6333 -1.6215 -0.6465
  425DMSO    H6 4699   2.071   2.074   4.589 -1.0402  0.2924  0.8936
  425DMSO    O1 4700   2.061   1.824   4.539 -0.5157 -0.4757  0.1857
  426DMSO    C1 4701   2.179   0.201   3.255  0.0134 -0.1809 -0.0377
  426DMSO    H1 4702   2.257   0.242   3.191  0.1509 -0.1646  0.1389
  426DMSO    H2 4703   2.093   0.268   3.247 -0.4453 -0.8202 -0.6080
  426DMSO    H3 4704   2.204   0.187   3.360  0.1459  1.6658  0.2120
  426DMSO    S1 4705   2.127   0.046   3.197 -0.4438  0.0818 -0.2370
  426DMSO    C2 4706   2.294  -0.027   3.195 -0.2317 -0.0722 -0.2567
  426DMSO    H4 4707   2.293  -0.131   3.163  1.3078  0.0030 -0.6124
  426DMSO    H5 4708   2.340   0.040   3.122 -1.4461  0.4292 -0.5995
  426DMSO    H6 4709   2.362  -0.025   3.281  1.2021 -0.4456 -1.3491
  426DMSO    O1 4710   2.094   0.059   3.051 -0.3055  0.1221  0.3000
  427DMSO    C1 4711   3.953   3.616   0.563 -0.5113 -0.0439  0.0470
  427DMSO    H1 4712   3.989   3.514   0.580 -0.2071  0.3921  2.2684
  427DMSO    H2 4713   3.844   3.615   0.574 -0.2704 -0.4061  3.4355
  427DMSO    H3 4714   3.990   3.647   0.465  2.4593 -1.4364  0.6117
  427DMSO    S1 4715   4.035   3.726   0.677 -0.2118  0.5175 -0.4981
  427DMSO    C2 4716   4.202   3.676   0.640 -0.3274  0.6064  0.0243
  427DMSO    H4 4717   4.214   3.700   0.534 -1.1153  0.4534 -0.1117
  427DMSO    H5 4718   4.261   3.733   0.712 -0.4886  1.7792 -0.7408
  427DMSO    H6 4719   4.216   3.570   0.662  0.6276  0.4098 -1.3833
  427DMSO    O1 4720   4.012   3.663   0.812 -0.4161 -0.4503 -0.2927
  428DMSO    C1 4721   3.925   2.035   6.307  1.0119  0.1706 -0.1220
  428DMSO    H1 4722   3.849   2.013   6.232  0.5103 -0.7180  0.6257
  428DMSO    H2 4723   4.024   2.035   6.260  0.8038  1.6936 -0.5969
  428DMSO    H3 4724   3.924   1.964   6.390  0.2790  1.9280  1.4188
  428DMSO    S1 4725   3.905   2.186   6.376  0.3321  0.0512 -0.2509
  428DMSO    C2 4726   3.930   2.279   6.231  0.3734 -0.1010  0.1616
  428DMSO    H4 4727   3.923   2.385   6.258 -1.0063 -0.1718  0.1609
  428DMSO    H5 4728   4.031   2.266   6.194  0.5095  4.0258 -1.4610
  428DMSO    H6 4729   3.846   2.267   6.162 -0.3658 -0.1797  1.0478
  428DMSO    O1 4730   4.022   2.187   6.464  0.3261  0.1755  0.0837
  429DMSO    C1 4731   0.082   0.987   3.602 -0.9402  0.2495  0.0333
  429DMSO    H1 4732   0.023   1.038   3.678 -1.0761  0.3595 -0.1459
  429DMSO    H2 4733   0.013   0.987   3.517 -1.4012 -1.7432  0.3418
  429DMSO    H3 4734   0.114   0.886   3.632  0.0088  0.1093 -1.3511
  429DMSO    S1 4735   0.237   1.085   3.586 -0.7804 -0.1945  0.6933
  429DMSO    C2 4736   0.321   0.991   3.704 -1.0578  0.0072 -1.1285
  429DMSO    H4 4737   0.347   0.893   3.663 -0.4415 -0.7319  0.9460
  429DMSO    H5 4738   0.415   1.043   3.720 -2.0364  1.9255 -1.3129
  429DMSO    H6 4739   0.266   0.982   3.798 -0.7187  3.1175 -0.5298
  429DMSO    O1 4740   0.204   1.211   3.662 -0.1020 -0.5691 -0.0741
  430DMSO    C1 4741   6.531   1.786   3.527 -0.0643  0.0938 -0.0630
  430DMSO    H1 4742   6.568   1.860   3.597 -0.1078 -1.4146  1.6281
  430DMSO    H2 4743   6.464   1.840   3.460 -1.5811 -1.0791  0.4491
  430DMSO    H3 4744   6.468   1.716   3.583  0.5819  0.2589  0.8859
  430DMSO    S1 4745   6.659   1.717   3.422 -0.3917  0.1859 -0.0192
  430DMSO    C2 4746   6.697   1.862   3.327  0.1534 -0.8428  0.2009
  430DMSO    H4 4747   6.783   1.835   3.266  1.1367  3.3378 -0.5937
  430DMSO    H5 4748   6.612   1.887   3.264  0.6981  1.5534  0.2982
  430DMSO    H6 4749   6.729   1.943   3.393 -0.0089 -0.5088 -0.1287
  430DMSO    O1 4750   6.591   1.629   3.319 -0.1333  0.2077  0.0113
  431DMSO    C1 4751   0.382   3.941   2.622 -0.2907  0.0907 -0.1201
  431DMSO    H1 4752   0.288   3.996   2.612  0.4783  1.2585 -1.3469
  431DMSO    H2 4753   0.465   4.006   2.592  0.0147 -0.2388  0.0081
  431DMSO    H3 4754   0.377   3.856   2.555  2.6878 -0.8791  0.7288
  431DMSO    S1 4755   0.418   3.891   2.790  0.1246  0.2555 -0.2486
  431DMSO    C2 4756   0.577   3.827   2.755  0.7439 -0.6966  0.5294
  431DMSO    H4 4757   0.567   3.804   2.648 -1.0442 -0.0187  0.5231
  431DMSO    H5 4758   0.652   3.906   2.765  1.3789 -1.1799 -0.1721
  431DMSO    H6 4759   0.594   3.739   2.817 -1.0977 -0.6535  1.1303
  431DMSO    O1 4760   0.330   3.769   2.809  0.6702 -0.2128  0.0935
  432DMSO    C1 4761   6.431   0.993   1.062  0.2316  0.3495  0.0128
  432DMSO    H1 4762   6.513   0.922   1.050 -0.4076 -0.0899 -2.1912
  432DMSO    H2 4763   6.383   0.972   1.158  1.8220  1.4158  1.0889
  432DMSO    H3 4764   6.356   0.985   0.983  1.6821  3.3104 -1.8686
  432DMSO    S1 4765   6.490   1.167   1.083 -0.0519  0.1163  0.1333
  432DMSO    C2 4766   6.522   1.202   0.914 -0.2856  0.1854 -0.2186
  432DMSO    H4 4767   6.557   1.121   0.849  0.4374  1.4484 -1.4678
  432DMSO    H5 4768   6.434   1.246   0.868  0.0512  1.3157  0.2036
  432DMSO    H6 4769   6.600   1.278   0.910 -0.8350  0.7207 -2.3113
  432DMSO    O1 4770   6.627   1.135   1.128  0.7903 -0.0485 -0.1543
  433DMSO    C1 4771   4.165   0.250   1.948 -0.0708 -0.0602 -0.2538
  433DMSO    H1 4772   4.220   0.156   1.945  0.3130  0.1706 -0.6856
  433DMSO    H2 4773   4.070   0.223   1.994  0.0798 -2.3576 -1.1747
  433DMSO    H3 4774   4.159   0.296   1.848  2.5680 -0.7996 -0.8285
  433DMSO    S1 4775   4.253   0.347   2.070  0.2487  0.1454 -0.2532
  433DMSO    C2 4776   4.392   0.382   1.971 -0.4375 -0.6070 -0.6085
  433DMSO    H4 4777   4.415   0.488   1.980 -1.1148 -0.5639  1.1263
  433DMSO    H5 4778   4.478   0.319   1.996  1.9980  2.8170  0.3569
  433DMSO    H6 4779   4.372   0.354   1.867 -1.1943  1.4751 -1.0788
  433DMSO    O1 4780   4.297   0.246   2.168  1.1370 -0.0049  0.0436
  434DMSO    C1 4781   1.480   1.500   0.971  0.1966 -0.6580 -0.0634
  434DMSO    H1 4782   1.495   1.507   0.863  1.5783 -2.3417 -0.0252
  434DMSO    H2 4783   1.394   1.438   0.998 -0.9282  2.2605  4.0337
  434DMSO    H3 4784   1.462   1.597   1.019  1.5269 -0.8889  0.9511
  434DMSO    S1 4785   1.613   1.409   1.051 -0.0245 -0.4713 -0.0410
  434DMSO    C2 4786   1.567   1.450   1.222 -0.4586 -0.8831 -0.3244
  434DMSO    H4 4787   1.575   1.558   1.232  0.4768 -1.1288  2.5734
  434DMSO    H5 4788   1.464   1.421   1.242 -1.3452  1.5632 -1.1282
  434DMSO    H6 4789   1.644   1.399   1.281  1.3730  1.3245 -0.6578
  434DMSO    O1 4790   1.737   1.486   1.026  0.3483  0.3114 -0.3275
  435DMSO    C1 4791   0.779   4.092   3.707 -0.0569  0.2702  0.0276
  435DMSO    H1 4792   0.857   4.152   3.755 -1.3368  0.6852  1.6842
  435DMSO    H2 4793   0.738   4.135   3.615  1.4030  1.0263 -0.2963
  435DMSO    H3 4794   0.695   4.080   3.776  0.7374  1.5211  1.2672
  435DMSO    S1 4795   0.861   3.940   3.658  0.0178 -0.3891  0.1733
  435DMSO    C2 4796   0.874   3.872   3.822  0.2514  0.1309 -0.5025
  435DMSO    H4 4797   0.944   3.939   3.873 -0.9447 -0.2006  1.6496
  435DMSO    H5 4798   0.777   3.868   3.871  0.5940 -0.4637  0.1314
  435DMSO    H6 4799   0.931   3.780   3.811  0.1711 -0.3143  2.2962
  435DMSO    O1 4800   1.005   3.980   3.633  0.6375  0.2110 -0.0859
  436DMSO    C1 4801   1.150   4.568   1.734  0.0753 -0.1544 -0.1940
  436DMSO    H1 4802   1.102   4.480   1.692 -1.2789  0.2616  0.4288
  436DMSO    H2 4803   1.245   4.540   1.780  0.6325  1.9471  0.0626
  436DMSO    H3 4804   1.094   4.619   1.813 -1.7166 -0.2794 -1.3162
  436DMSO    S1 4805   1.197   4.680   1.604  0.0756 -0.0710 -0.5846
  436DMSO    C2 4806   1.035   4.719   1.543 -0.5062 -0.0887  0.5333
  436DMSO    H4 4807   1.045   4.735   1.435 -0.3240 -1.2478  0.3605
  436DMSO    H5 4808   0.972   4.631   1.560 -0.6985  0.1436  1.0443
  436DMSO    H6 4809   0.998   4.807   1.596 -2.1210  0.2480 -1.0184
  436DMSO    O1 4810   1.263   4.600   1.498  0.2119  0.5752 -0.5600
  437DMSO    C1 4811   3.123   2.668   0.309  0.1362  0.0570 -0.1427
  437DMSO    H1 4812   3.057   2.686   0.224  1.2292 -2.3309 -1.6086
  437DMSO    H2 4813   3.100   2.737   0.390 -1.4607  0.6632 -1.0695
  437DMSO    H3 4814   3.225   2.671   0.271 -0.2642 -1.8246 -1.4936
  437DMSO    S1 4815   3.082   2.502   0.367  0.1227  0.1239  0.0989
  437DMSO    C2 4816   3.090   2.404   0.217  0.9303 -0.1656 -0.6042
  437DMSO    H4 4817   3.192   2.365   0.209 -0.0994 -3.0434 -0.6269
  437DMSO    H5 4818   3.017   2.324   0.227  0.1801  0.7945  3.0233
  437DMSO    H6 4819   3.066   2.473   0.136  2.5175  2.9363  1.3680
  437DMSO    O1 4820   2.936   2.523   0.389  0.0494 -0.5049  0.2149
  438DMSO    C1 4821   0.816   3.827   2.026 -0.3185 -0.1874 -0.1306
  438DMSO    H1 4822   0.804   3.747   1.952 -2.2800  0.9972 -1.1637
  438DMSO    H2 4823   0.781   3.928   2.004  0.1563 -0.1286 -0.6425
  438DMSO    H3 4824   0.926   3.826   2.031 -0.1696 -2.3426 -2.1630
  438DMSO    S1 4825   0.759   3.773   2.182 -0.0654  0.3466 -0.3807
  438DMSO    C2 4826   0.588   3.791   2.134  0.1711  0.4139  0.8710
  438DMSO    H4 4827   0.520   3.790   2.220  0.2892 -0.4072  0.9688
  438DMSO    H5 4828   0.568   3.875   2.068 -2.0279 -0.7193  0.0170
  438DMSO    H6 4829   0.552   3.703   2.080 -1.3670  2.0171 -0.8491
  438DMSO    O1 4830   0.792   3.885   2.277 -0.1956 -0.3355 -0.3631
  439DMSO    C1 4831   1.809   4.735   1.339  0.1514 -0.2476 -0.0500
  439DMSO    H1 4832   1.741   4.789   1.406  1.7099 -1.0438  2.3225
  439DMSO    H2 4833   1.896   4.793   1.308 -0.1388 -0.3430 -1.0602
  439DMSO    H3 4834   1.752   4.705   1.251 -1.7045 -0.0042  0.9952
  439DMSO    S1 4835   1.868   4.584   1.406 -0.1242  0.1724  0.1711
  439DMSO    C2 4836   1.987   4.530   1.275 -0.2157  0.5245  0.2183
  439DMSO    H4 4837   2.046   4.446   1.312  0.2865  0.6649 -0.2425
  439DMSO    H5 4838   1.918   4.501   1.195 -0.2719  1.5637 -0.1240
  439DMSO    H6 4839   2.056   4.611   1.249 -0.6463  0.9111  0.2525
  439DMSO    O1 4840   1.755   4.480   1.405 -0.3236 -0.4838 -0.0178
  440DMSO    C1 4841   0.547   4.088   4.400 -0.4628  0.2670  0.1819
  440DMSO    H1 4842   0.589   4.138   4.312 -0.1127  1.2316  0.8932
  440DMSO    H2 4843   0.602   4.005   4.445 -0.8684  0.5300  1.1767
  440DMSO    H3 4844   0.448   4.047   4.376 -0.4853  0.4726 -0.0859
  440DMSO    S1 4845   0.532   4.226   4.516 -0.0292 -0.0098 -0.3116
  440DMSO    C2 4846   0.708   4.248   4.557  0.0969  0.5184 -0.1422
  440DMSO    H4 4847   0.715   4.320   4.640 -0.2823 -0.4748  0.7842
  440DMSO    H5 4848   0.753   4.153   4.586 -2.2230 -0.3824  0.8035
  440DMSO    H6 4849   0.760   4.286   4.470 -0.6037  0.8707 -0.4215
  440DMSO    O1 4850   0.474   4.160   4.636 -0.6161  0.4965 -0.4075
  441DMSO    C1 4851   0.856   3.177   3.790 -0.3831 -0.5139  0.0654
  441DMSO    H1 4852   0.889   3.080   3.752  1.5852 -0.3441  1.2099
  441DMSO    H2 4853   0.767   3.175   3.854 -0.2289 -1.0427  0.2676
  441DMSO    H3 4854   0.839   3.234   3.699  0.7579 -1.8087 -1.0047
  441DMSO    S1 4855   0.993   3.246   3.874 -0.1814  0.0944 -0.4105
  441DMSO    C2 4856   0.911   3.410   3.881 -0.2636 -0.0677 -0.2691
  441DMSO    H4 4857   0.982   3.486   3.914  1.2761 -1.5802  0.0346
  441DMSO    H5 4858   0.878   3.440   3.781 -0.3076  1.1738  0.0937
  441DMSO    H6 4859   0.815   3.412   3.934 -0.7524  0.0150 -1.1369
  441DMSO    O1 4860   1.103   3.242   3.775 -0.3196  0.5035  0.2897
  442DMSO    C1 4861   2.714   3.509   1.923  0.5024 -0.5954 -0.2768
  442DMSO    H1 4862   2.780   3.479   2.004  2.0116 -1.8232 -1.8678
  442DMSO    H2 4863   2.611   3.500   1.960  1.0831  0.6925  1.8069
  442DMSO    H3 4864   2.737   3.435   1.846 -2.6704 -2.7469  0.6318
  442DMSO    S1 4865   2.726   3.683   1.892  0.4548 -0.0002  0.0288
  442DMSO    C2 4866   2.900   3.690   1.912  0.4713  0.7194  0.3920
  442DMSO    H4 4867   2.939   3.640   2.001  1.8315  5.8579  3.0732
  442DMSO    H5 4868   2.964   3.671   1.825 -0.5242  0.1561 -0.2485
  442DMSO    H6 4869   2.917   3.797   1.922  2.9004  0.5979 -1.6693
  442DMSO    O1 4870   2.673   3.749   2.015  0.6293 -0.1707 -0.0331
  443DMSO    C1 4871   0.453   3.813   1.723  0.2324 -0.9843 -0.3589
  443DMSO    H1 4872   0.419   3.894   1.658  0.2631  0.9259  1.8981
  443DMSO    H2 4873   0.520   3.848   1.801 -2.8351 -0.4012  2.2490
  443DMSO    H3 4874   0.503   3.733   1.667  1.8114 -0.4978  0.3109
  443DMSO    S1 4875   0.313   3.746   1.806 -0.1655  0.2034 -0.2885
  443DMSO    C2 4876   0.287   3.895   1.905 -0.5191  0.3178 -0.0779
  443DMSO    H4 4877   0.350   3.899   1.994 -0.6001 -0.1969 -0.0000
  443DMSO    H5 4878   0.304   3.988   1.849  0.6142  0.4471  0.4555
  443DMSO    H6 4879   0.185   3.880   1.941 -0.7097  1.0554 -0.2950
  443DMSO    O1 4880   0.379   3.648   1.901 -0.3001  0.6228 -0.0872
  444DMSO    C1 4881   0.256   6.766   0.941 -0.7831  1.2675  0.0246
  444DMSO    H1 4882   0.153   6.751   0.907  0.4694 -1.3919 -3.0718
  444DMSO    H2 4883   0.321   6.733   0.860 -2.4060 -0.3527 -0.6830
  444DMSO    H3 4884   0.282   6.712   1.032 -0.4316  0.5556 -0.4891
  444DMSO    S1 4885   0.273   6.944   0.958  0.0244  0.5966  0.0398
  444DMSO    C2 4886   0.260   6.980   0.781 -0.1385  0.3728  0.3767
  444DMSO    H4 4887   0.336   6.917   0.732  0.8595  1.1308  0.9136
  444DMSO    H5 4888   0.164   6.944   0.744 -0.3510  2.3734 -1.1999
  444DMSO    H6 4889   0.272   7.086   0.760 -2.3189  0.9568  1.7356
  444DMSO    O1 4890   0.418   6.965   0.993  0.2072  0.9395  1.2704
  445DMSO    C1 4891   3.645   3.474   2.899  0.1557 -0.3115  0.4234
  445DMSO    H1 4892   3.550   3.427   2.871  0.8336 -2.1223  1.0468
  445DMSO    H2 4893   3.722   3.423   2.957 -0.3401 -0.9431  0.5312
  445DMSO    H3 4894   3.624   3.574   2.939 -1.1111 -0.6819  0.7365
  445DMSO    S1 4895   3.718   3.514   2.735  0.1313  0.3057 -0.0577
  445DMSO    C2 4896   3.828   3.631   2.813  0.0290 -0.0531 -0.1017
  445DMSO    H4 4897   3.906   3.567   2.853  1.6433  1.4337 -0.7391
  445DMSO    H5 4898   3.877   3.685   2.732  0.4443  0.3860  0.4338
  445DMSO    H6 4899   3.785   3.694   2.891 -0.1461 -1.2416  0.7814
  445DMSO    O1 4900   3.600   3.592   2.676 -0.8658  0.3447  0.0025
  446DMSO    C1 4901   1.920   3.695   4.908 -0.5674 -0.1241 -0.7083
  446DMSO    H1 4902   1.977   3.758   4.840 -1.5537  0.2555 -1.2109
  446DMSO    H2 4903   1.893   3.753   4.997  1.1565 -0.0777 -0.1860
  446DMSO    H3 4904   1.982   3.612   4.944 -1.8809 -1.1327 -0.6853
  446DMSO    S1 4905   1.782   3.638   4.812 -0.3266 -0.0422  0.2265
  446DMSO    C2 4906   1.728   3.502   4.918 -0.9515  0.1227  0.1739
  446DMSO    H4 4907   1.814   3.446   4.954 -1.0102  0.3522  0.6703
  446DMSO    H5 4908   1.680   3.542   5.007 -1.4397  0.0415 -0.0492
  446DMSO    H6 4909   1.656   3.441   4.862 -1.0374 -1.7799  2.2444
  446DMSO    O1 4910   1.844   3.576   4.687  0.1751  1.0124  0.0348
  447DMSO    C1 4911   3.885   1.006   2.804  0.7760 -0.0588 -0.3808
  447DMSO    H1 4912   3.986   1.040   2.828  0.6395  2.1025 -2.5044
  447DMSO    H2 4913   3.846   0.919   2.858 -1.2834  0.8987 -0.2047
  447DMSO    H3 4914   3.859   0.982   2.701 -1.2317  2.8719 -0.7055
  447DMSO    S1 4915   3.783   1.145   2.847  0.0220 -0.0988 -0.1615
  447DMSO    C2 4916   3.815   1.128   3.028 -0.4036 -0.3595 -0.1439
  447DMSO    H4 4917   3.920   1.149   3.047  0.3964 -0.5994 -3.6242
  447DMSO    H5 4918   3.743   1.188   3.084  0.6164 -2.2614  3.5333
  447DMSO    H6 4919   3.780   1.025   3.040 -1.6689  0.0856  0.1608
  447DMSO    O1 4920   3.641   1.098   2.844 -0.5032  0.7300 -0.2307
  448DMSO    C1 4921   0.572   2.685   1.530  0.9553  0.0232  0.4905
  448DMSO    H1 4922   0.527   2.593   1.491  2.6691 -0.1548 -1.2330
  448DMSO    H2 4923   0.677   2.667   1.556  1.3093  1.4444  0.1068
  448DMSO    H3 4924   0.505   2.721   1.608 -0.3500  0.5866 -0.8467
  448DMSO    S1 4925   0.566   2.803   1.391 -0.3459  0.1510  0.1311
  448DMSO    C2 4926   0.678   2.709   1.278  0.0054 -0.1470  0.3716
  448DMSO    H4 4927   0.752   2.644   1.326  1.0565  0.2208 -0.7050
  448DMSO    H5 4928   0.620   2.646   1.210  2.2305 -4.0471  1.7139
  448DMSO    H6 4929   0.715   2.792   1.217 -0.6191  0.4021  0.7300
  448DMSO    O1 4930   0.651   2.911   1.437 -0.6805 -0.1816  0.1267
  449DMSO    C1 4931   3.560   6.623   0.164  0.1143  0.6510 -0.7466
  449DMSO    H1 4932   3.641   6.561   0.122  0.6941  0.4262  0.6601
  449DMSO    H2 4933   3.533   6.596   0.266 -1.2094 -0.7890 -1.4408
  449DMSO    H3 4934   3.467   6.614   0.107 -0.2729 -3.8549  0.2097
  449DMSO    S1 4935   3.606   6.801   0.151  0.1019  0.1455  0.0769
  449DMSO    C2 4936   3.725   6.787   0.289  0.6427  0.3974  0.3262
  449DMSO    H4 4937   3.782   6.699   0.259 -2.4865 -1.3404 -1.0529
  449DMSO    H5 4938   3.798   6.869   0.290  0.8281  0.2685 -0.8162
  449DMSO    H6 4939   3.666   6.778   0.380 -1.2399 -0.6269 -0.9314
  449DMSO    O1 4940   3.488   6.866   0.209 -0.5655  0.3422 -0.3220
  450DMSO    C1 4941   2.080   4.246   0.601 -0.1867  0.1021  0.4824
  450DMSO    H1 4942   2.064   4.336   0.541  2.3551  0.3414  0.0157
  450DMSO    H2 4943   2.142   4.278   0.685  2.5258 -1.0906 -0.9107
  450DMSO    H3 4944   2.138   4.168   0.549 -0.5376 -0.0246  0.2795
  450DMSO    S1 4945   1.942   4.155   0.667  0.0128 -0.1144  0.3566
  450DMSO    C2 4946   1.864   4.283   0.755 -0.0887 -0.7386 -0.0986
  450DMSO    H4 4947   1.883   4.375   0.699  1.3236  0.1263  1.7029
  450DMSO    H5 4948   1.756   4.273   0.757 -0.1604  0.0788  1.6788
  450DMSO    H6 4949   1.904   4.283   0.856 -2.0071 -0.3733  0.6995
  450DMSO    O1 4950   1.997   4.059   0.775 -0.4631 -0.4596  0.6948
  451DMSO    C1 4951   4.188   3.973   4.133 -0.2639  0.0476  0.4216
  451DMSO    H1 4952   4.182   3.864   4.134  0.9065 -0.2574 -4.1019
  451DMSO    H2 4953   4.241   4.006   4.044  0.4364 -0.3298  0.6885
  451DMSO    H3 4954   4.245   4.013   4.218  2.9427 -0.1103 -1.4898
  451DMSO    S1 4955   4.032   4.049   4.109 -0.3321 -0.4086  0.2411
  451DMSO    C2 4956   4.098   4.201   4.058  0.5377 -1.2728 -0.4705
  451DMSO    H4 4957   4.164   4.211   3.971  0.5343  0.1946 -0.3228
  451DMSO    H5 4958   4.006   4.254   4.032  0.7784  0.1491  1.4136
  451DMSO    H6 4959   4.135   4.262   4.140 -0.1810 -0.6924 -0.5653
  451DMSO    O1 4960   3.975   4.072   4.244  0.1387  0.6027 -0.6062
  452DMSO    C1 4961   0.505   1.695   3.317  0.5509  0.1590 -0.4300
  452DMSO    H1 4962   0.435   1.663   3.238  1.4240  0.4835 -1.3605
  452DMSO    H2 4963   0.578   1.615   3.334  0.4253  0.0464 -0.4193
  452DMSO    H3 4964   0.462   1.733   3.409  3.1861  3.0644 -0.2552
  452DMSO    S1 4965   0.586   1.836   3.244  0.5462  0.0463 -0.3284
  452DMSO    C2 4966   0.710   1.848   3.373 -0.2033 -0.3094 -0.0149
  452DMSO    H4 4967   0.767   1.940   3.357  0.6368 -1.0078 -1.2396
  452DMSO    H5 4968   0.664   1.850   3.472 -1.0679 -1.7955 -0.3545
  452DMSO    H6 4969   0.783   1.767   3.361 -1.7384 -1.7333 -0.1646
  452DMSO    O1 4970   0.486   1.948   3.267  0.0938  0.1076  0.4172
  453DMSO    C1 4971   2.541   0.776   6.700  0.2786  0.1655 -1.0891
  453DMSO    H1 4972   2.518   0.739   6.800 -0.6862  0.6583 -1.1207
  453DMSO    H2 4973   2.506   0.880   6.695  1.0168  0.8328  3.5287
  453DMSO    H3 4974   2.499   0.714   6.620  1.4078 -1.9001 -0.1529
  453DMSO    S1 4975   2.714   0.785   6.670 -0.0624 -0.2396 -0.5276
  453DMSO    C2 4976   2.757   0.623   6.737  0.2197 -0.2609 -0.2780
  453DMSO    H4 4977   2.695   0.544   6.694 -3.4176  0.7734  2.5790
  453DMSO    H5 4978   2.863   0.602   6.719  0.1859  0.9970 -2.1683
  453DMSO    H6 4979   2.727   0.626   6.842  0.0512  3.4874 -0.3168
  453DMSO    O1 4980   2.759   0.878   6.773 -0.1018 -0.0120  0.1468
  454DMSO    C1 4981   0.212   1.491   1.492  0.0057 -0.1232 -0.1953
  454DMSO    H1 4982   0.152   1.407   1.458 -1.1919  0.9902 -0.9321
  454DMSO    H2 4983   0.170   1.530   1.585 -0.0222 -0.1815 -0.1835
  454DMSO    H3 4984   0.208   1.556   1.404  1.7648 -2.1350 -1.8895
  454DMSO    S1 4985   0.392   1.459   1.502  0.1868  0.2118 -0.2057
  454DMSO    C2 4986   0.376   1.426   1.673 -0.7208 -0.0481  0.3795
  454DMSO    H4 4987   0.476   1.408   1.714 -0.2817  3.0794  0.9383
  454DMSO    H5 4988   0.341   1.517   1.722 -0.0434  0.8003 -0.6930
  454DMSO    H6 4989   0.300   1.351   1.696 -2.4399  1.4096 -0.3703
  454DMSO    O1 4990   0.450   1.595   1.505  0.4932 -0.0079 -0.6054
  455DMSO    C1 4991   4.112   2.249   1.096  0.2625 -0.6868 -0.1500
  455DMSO    H1 4992   4.100   2.356   1.077  1.4407 -0.3215  1.0485
  455DMSO    H2 4993   4.217   2.235   1.120  0.1699 -1.7728 -0.3096
  455DMSO    H3 4994   4.080   2.188   1.011  2.1498 -0.7765 -0.8364
  455DMSO    S1 4995   4.011   2.226   1.237 -0.0093  0.3628  0.3282
  455DMSO    C2 4996   3.869   2.283   1.152 -0.7816 -0.2346 -0.3338
  455DMSO    H4 4997   3.838   2.197   1.093 -1.6115 -1.0617  1.2522
  455DMSO    H5 4998   3.789   2.301   1.223 -0.9678  0.3613 -0.6797
  455DMSO    H6 4999   3.883   2.377   1.097  1.8229  0.5045  1.4059
  455DMSO    O1 5000   4.038   2.331   1.340  0.1674 -0.4465 -0.1966
  456DMSO    C1 5001   4.197   0.739   3.616  0.2275 -0.2470 -0.4769
  456DMSO    H1 5002   4.107   0.678   3.625  0.5714 -0.6758  0.0767
  456DMSO    H2 5003   4.226   0.741   3.510 -1.1791  0.8401 -0.8766
  456DMSO    H3 5004   4.272   0.690   3.678  0.7914 -0.6002 -1.4117
  456DMSO    S1 5005   4.140   0.900   3.671  0.3444  0.0055  0.3894
  456DMSO    C2 5006   4.055   0.848   3.814 -1.1047 -0.1581 -0.1208
  456DMSO    H4 5007   4.132   0.836   3.891  1.7943  1.7160 -2.4598
  456DMSO    H5 5008   3.977   0.921   3.835 -0.8245  0.1384 -0.1001
  456DMSO    H6 5009   3.997   0.757   3.798 -3.0415  0.6124  2.0185
  456DMSO    O1 5010   4.030   0.937   3.581  0.6752 -0.1379  0.2680
  457DMSO    C1 5011   3.769   0.250   2.882  0.1491  0.4494  0.7528
  457DMSO    H1 5012   3.679   0.257   2.821  0.6568  0.5793  0.0044
  457DMSO    H2 5013   3.821   0.157   2.856  1.2012  1.4753 -1.0118
  457DMSO    H3 5014   3.753   0.251   2.990 -0.3842  1.1364  0.6760
  457DMSO    S1 5015   3.888   0.372   2.820 -0.3850  0.1566 -0.0688
  457DMSO    C2 5016   3.784   0.517   2.839  0.7178 -0.3407 -0.4786
  457DMSO    H4 5017   3.836   0.592   2.780  0.8062  0.6510  0.8351
  457DMSO    H5 5018   3.688   0.491   2.792  1.0976  0.4817 -1.7505
  457DMSO    H6 5019   3.777   0.536   2.947  0.6073 -1.8887 -0.1861
  457DMSO    O1 5020   3.890   0.342   2.676 -0.0420 -0.3244 -0.0780
  458DMSO    C1 5021   2.524   2.890   1.028  0.1132 -0.8664  0.2840
  458DMSO    H1 5022   2.462   2.824   0.967 -0.9841  0.4270 -0.0547
  458DMSO    H2 5023   2.515   2.988   0.980  2.9136  0.4180  2.1032
  458DMSO    H3 5024   2.629   2.857   1.032  0.8396  0.7143 -2.6219
  458DMSO    S1 5025   2.436   2.899   1.190 -0.0209  0.0778  0.3384
  458DMSO    C2 5026   2.562   3.019   1.258 -0.4131 -0.2832 -0.2745
  458DMSO    H4 5027   2.566   2.993   1.364 -0.1711  0.6211 -0.0575
  458DMSO    H5 5028   2.656   2.991   1.211 -1.4127 -2.6299 -1.0625
  458DMSO    H6 5029   2.535   3.122   1.232  0.4572  0.1668  0.5668
  458DMSO    O1 5030   2.463   2.773   1.259 -0.1822 -0.0417 -0.8544
  459DMSO    C1 5031   4.709   1.163   0.557  0.5256 -0.0657 -0.3088
  459DMSO    H1 5032   4.672   1.067   0.595  0.7410  0.0489  0.1881
  459DMSO    H2 5033   4.738   1.152   0.452 -0.1827  3.1676 -0.9598
  459DMSO    H3 5034   4.792   1.205   0.614  1.0257 -1.7540  0.2509
  459DMSO    S1 5035   4.575   1.286   0.547  0.2525  0.5513  0.1788
  459DMSO    C2 5036   4.489   1.193   0.418  0.1830 -0.1270 -0.0510
  459DMSO    H4 5037   4.561   1.165   0.341 -0.1388  1.7708 -1.1084
  459DMSO    H5 5038   4.434   1.102   0.444  2.0656 -1.4405 -0.4866
  459DMSO    H6 5039   4.425   1.268   0.369  0.8171 -0.4569 -1.4219
  459DMSO    O1 5040   4.636   1.397   0.472  0.1819  0.0015  0.6493
  460DMSO    C1 5041   2.677   3.309   2.802 -0.2233 -0.3565  0.1614
  460DMSO    H1 5042   2.636   3.388   2.866  1.0489 -1.3549  2.3444
  460DMSO    H2 5043   2.784   3.318   2.822 -0.0672 -1.1278 -0.3053
  460DMSO    H3 5044   2.652   3.308   2.696  0.7696 -1.7030 -0.0861
  460DMSO    S1 5045   2.618   3.154   2.874 -0.2348  0.0775  0.0333
  460DMSO    C2 5046   2.727   3.052   2.780 -0.3030 -0.6446 -0.8359
  460DMSO    H4 5047   2.724   2.951   2.821 -0.7754  0.4826  2.1596
  460DMSO    H5 5048   2.690   3.071   2.678 -2.5333  0.0914  0.0507
  460DMSO    H6 5049   2.830   3.090   2.783 -1.0520  1.7169 -2.3290
  460DMSO    O1 5050   2.480   3.128   2.816  0.2169  0.3859  0.3246
  461DMSO    C1 5051   0.053   4.308   3.796  0.3615 -0.2809  0.4484
  461DMSO    H1 5052   0.028   4.338   3.898  1.7255 -2.4490  1.5051
  461DMSO    H2 5053   0.109   4.214   3.804 -1.5623 -1.3743  1.8822
  461DMSO    H3 5054   0.110   4.386   3.745  1.2221 -0.0198  1.7353
  461DMSO    S1 5055  -0.087   4.271   3.695 -0.0040 -0.0661  0.1283
  461DMSO    C2 5056  -0.096   4.093   3.744 -0.4525 -0.4916  0.5867
  461DMSO    H4 5057  -0.005   4.044   3.710 -0.0360  0.4645  0.2963
  461DMSO    H5 5058  -0.099   4.097   3.853 -2.0530  2.9307  0.5748
  461DMSO    H6 5059  -0.185   4.052   3.696 -0.8668  1.0281 -0.0342
  461DMSO    O1 5060  -0.026   4.263   3.561  0.3036  0.7157 -0.4210
  462DMSO    C1 5061   0.495   2.233   0.492  0.0685 -0.4763 -0.5306
  462DMSO    H1 5062   0.465   2.308   0.419  0.2013  1.4092  1.2467
  462DMSO    H2 5063   0.596   2.194   0.473  1.0763  2.7954 -2.6936
  462DMSO    H3 5064   0.421   2.157   0.516 -0.2366  0.2639  1.0181
  462DMSO    S1 5065   0.526   2.323   0.643 -0.3997  0.1560  0.0677
  462DMSO    C2 5066   0.694   2.383   0.592  0.1269 -0.0416 -0.2797
  462DMSO    H4 5067   0.754   2.436   0.666  1.5246  0.5028 -1.7217
  462DMSO    H5 5068   0.757   2.300   0.559 -0.4316 -1.3466  1.7546
  462DMSO    H6 5069   0.670   2.456   0.514 -0.6011 -1.5798 -1.5633
  462DMSO    O1 5070   0.543   2.224   0.755 -0.4271  0.4436  0.6499
  463DMSO    C1 5071   1.378   1.345   2.246  0.4549  0.0347  0.1120
  463DMSO    H1 5072   1.352   1.302   2.149 -1.8860 -0.6482  0.9822
  463DMSO    H2 5073   1.426   1.269   2.308  1.3702  1.3015  0.9939
  463DMSO    H3 5074   1.301   1.398   2.302  1.2882 -0.8501  2.2174
  463DMSO    S1 5075   1.510   1.454   2.211 -0.0465 -0.0389  0.1430
  463DMSO    C2 5076   1.613   1.343   2.115  0.0606  0.4434  0.6156
  463DMSO    H4 5077   1.692   1.404   2.068  2.7647 -2.7541  0.6448
  463DMSO    H5 5078   1.666   1.264   2.168  0.8621  1.3661  1.2290
  463DMSO    H6 5079   1.557   1.298   2.033  1.2469  0.1144 -0.0471
  463DMSO    O1 5080   1.586   1.470   2.346  0.2968 -0.5449  0.3365
  464DMSO    C1 5081   4.628   1.382   4.697 -0.4406 -0.3741  0.5310
  464DMSO    H1 5082   4.710   1.447   4.666 -0.8477  0.0672  0.3489
  464DMSO    H2 5083   4.634   1.341   4.798 -0.4032  1.7283  1.4509
  464DMSO    H3 5084   4.631   1.302   4.623  0.0744 -0.2526  0.4184
  464DMSO    S1 5085   4.473   1.470   4.677  0.1623 -0.1942  0.0713
  464DMSO    C2 5086   4.524   1.596   4.796 -0.0120  0.5766  0.0402
  464DMSO    H4 5087   4.439   1.665   4.793 -1.3866 -0.9934  1.0490
  464DMSO    H5 5088   4.534   1.541   4.890 -0.2549 -0.9246 -0.7759
  464DMSO    H6 5089   4.615   1.635   4.750  0.3825 -1.1406 -0.7268
  464DMSO    O1 5090   4.368   1.386   4.744  0.0524 -0.9527 -0.0754
  465DMSO    C1 5091   1.947   4.164   1.102  0.2431  0.6996  0.0806
  465DMSO    H1 5092   1.838   4.155   1.100  0.3234 -0.2651 -0.7404
  465DMSO    H2 5093   1.976   4.267   1.076 -2.2024  1.0058 -1.7742
  465DMSO    H3 5094   1.963   4.098   1.017 -1.6937 -2.1764  1.7670
  465DMSO    S1 5095   2.014   4.102   1.256 -0.3085  0.0113 -0.1585
  465DMSO    C2 5096   1.879   4.142   1.370 -0.0758  0.4698 -0.0974
  465DMSO    H4 5097   1.911   4.119   1.472 -0.4768  0.7510  0.0964
  465DMSO    H5 5098   1.858   4.250   1.370  0.0058  0.4964  0.6884
  465DMSO    H6 5099   1.793   4.079   1.345 -0.8945  1.1361  0.9179
  465DMSO    O1 5100   2.124   4.197   1.293  0.1398  0.0989  0.3325
  466DMSO    C1 5101   2.443   4.893   1.441 -0.3701  0.0997  0.6943
  466DMSO    H1 5102   2.349   4.949   1.449 -0.2839  0.3676 -0.0598
  466DMSO    H2 5103   2.473   4.838   1.530  2.0055 -2.2744 -1.4177
  466DMSO    H3 5104   2.530   4.954   1.417 -0.6790  1.0190  1.8065
  466DMSO    S1 5105   2.422   4.780   1.304 -0.1259 -0.0778 -0.3397
  466DMSO    C2 5106   2.383   4.887   1.172 -0.5456 -0.3576 -0.0748
  466DMSO    H4 5107   2.303   4.956   1.198  0.1282  0.3695  0.1112
  466DMSO    H5 5108   2.477   4.936   1.146  0.7684 -1.3793  2.3888
  466DMSO    H6 5109   2.351   4.819   1.092 -0.7166 -1.0255  0.5479
  466DMSO    O1 5110   2.293   4.712   1.335 -0.8972 -0.2294  0.3434
  467DMSO    C1 5111   3.043   4.145   1.807 -0.6768 -0.5590  0.6342
  467DMSO    H1 5112   3.146   4.183   1.808 -1.3466  1.4101  2.1044
  467DMSO    H2 5113   2.982   4.235   1.804  2.1021  1.5103  1.7563
  467DMSO    H3 5114   3.009   4.094   1.898 -1.4284 -0.7718  0.2473
  467DMSO    S1 5115   3.031   4.056   1.654 -0.0354  0.3337  0.4679
  467DMSO    C2 5116   2.871   3.994   1.686  0.3025  0.5511 -0.5730
  467DMSO    H4 5117   2.862   3.900   1.631 -0.2815 -0.0453  0.4851
  467DMSO    H5 5118   2.876   3.955   1.788 -1.2826  3.4004  0.7069
  467DMSO    H6 5119   2.781   4.055   1.675 -1.3227 -1.7568 -0.8373
  467DMSO    O1 5120   3.103   3.928   1.676  0.4585  0.3098 -0.3667
  468DMSO    C1 5121   4.456   4.712   4.513  0.3268  0.7296 -0.3438
  468DMSO    H1 5122   4.421   4.756   4.419 -1.9095 -0.4117 -0.1147
  468DMSO    H2 5123   4.470   4.787   4.593 -0.2020  0.2560  0.2012
  468DMSO    H3 5124   4.541   4.645   4.505 -0.7032 -1.5069  4.0587
  468DMSO    S1 5125   4.324   4.615   4.570  0.2087 -0.1046 -0.2495
  468DMSO    C2 5126   4.422   4.525   4.693  0.9575 -0.1052  0.6333
  468DMSO    H4 5127   4.511   4.487   4.643  0.6558  0.0234 -0.0052
  468DMSO    H5 5128   4.455   4.601   4.764  1.0565 -0.3352  0.8369
  468DMSO    H6 5129   4.362   4.442   4.733  0.7285  0.1701  0.8650
  468DMSO    O1 5130   4.309   4.520   4.456 -0.0314  0.3592 -0.0893
  469DMSO    C1 5131   0.666   6.230   0.597  0.6069  0.3062  0.4749
  469DMSO    H1 5132   0.722   6.309   0.649 -0.2519  0.5872  0.9958
  469DMSO    H2 5133   0.729   6.141   0.600 -0.7957 -0.9184 -2.5843
  469DMSO    H3 5134   0.675   6.251   0.490 -0.3728  2.4084  0.7577
  469DMSO    S1 5135   0.500   6.208   0.664 -0.1396  0.2627  0.1341
  469DMSO    C2 5136   0.443   6.092   0.540  0.0300  0.4342 -0.0888
  469DMSO    H4 5137   0.508   6.004   0.542  1.0229  1.0660 -1.9865
  469DMSO    H5 5138   0.335   6.080   0.548 -0.0752  0.7831 -0.8905
  469DMSO    H6 5139   0.455   6.150   0.448  1.1693  1.0511  0.4323
  469DMSO    O1 5140   0.432   6.337   0.638 -0.1511 -0.0471 -0.0780
  470DMSO    C1 5141   0.611   2.742   4.563 -0.4274 -0.2757 -0.0405
  470DMSO    H1 5142   0.521   2.688   4.533  0.2375 -2.6238  1.8820
  470DMSO    H2 5143   0.672   2.672   4.621 -0.2158  1.9617  2.6688
  470DMSO    H3 5144   0.585   2.832   4.620 -0.4809  2.4583 -3.9226
  470DMSO    S1 5145   0.697   2.785   4.409 -0.3091  0.2810  0.2195
  470DMSO    C2 5146   0.720   2.617   4.348 -0.8538 -0.4409  0.0716
  470DMSO    H4 5147   0.623   2.567   4.360 -0.8412 -0.7159 -0.9006
  470DMSO    H5 5148   0.747   2.630   4.243  0.4380 -2.1043  0.1553
  470DMSO    H6 5149   0.802   2.569   4.402 -1.3773  0.1244  1.4059
  470DMSO    O1 5150   0.836   2.817   4.449 -0.0691  0.0962 -0.8052
  471DMSO    C1 5151   1.515   0.825   1.422  0.3652  0.2469  0.3827
  471DMSO    H1 5152   1.466   0.894   1.490  1.2599  0.1456  1.1427
  471DMSO    H2 5153   1.429   0.775   1.376  0.0958  0.9323  0.1267
  471DMSO    H3 5154   1.560   0.744   1.480 -1.0942  0.3666  1.7377
  471DMSO    S1 5155   1.632   0.899   1.308 -0.1102 -0.1084  0.2407
  471DMSO    C2 5156   1.525   1.012   1.227 -0.2777  0.0114 -0.1338
  471DMSO    H4 5157   1.482   1.084   1.296  2.1889  0.5539  0.9555
  471DMSO    H5 5158   1.584   1.062   1.150 -1.7925  0.5895 -0.9603
  471DMSO    H6 5159   1.443   0.959   1.179 -0.3743 -0.4762  0.5610
  471DMSO    O1 5160   1.677   0.792   1.218 -0.3382 -0.0292 -0.1698
  472DMSO    C1 5161   3.625   4.210   4.318  0.9737 -0.4057 -0.1302
  472DMSO    H1 5162   3.554   4.292   4.336 -0.7860 -2.3239  2.2137
  472DMSO    H2 5163   3.574   4.124   4.361  1.2003  0.8003  2.7373
  472DMSO    H3 5164   3.728   4.221   4.351  0.6177  1.6182  0.4674
  472DMSO    S1 5165   3.616   4.206   4.144 -0.6189 -0.1822 -0.2647
  472DMSO    C2 5166   3.663   4.371   4.122 -0.6061  0.0331 -0.2841
  472DMSO    H4 5167   3.609   4.422   4.202  1.5491 -0.2905  1.4800
  472DMSO    H5 5168   3.768   4.374   4.153 -0.1315  0.0862 -1.8043
  472DMSO    H6 5169   3.645   4.417   4.024  0.6741 -2.4144 -1.7545
  472DMSO    O1 5170   3.474   4.194   4.092 -0.0169  0.1439 -0.0541
  473DMSO    C1 5171   0.971   1.698   3.614 -0.5707 -0.2570 -0.2863
  473DMSO    H1 5172   0.920   1.612   3.569 -0.9312 -0.4283  0.4336
  473DMSO    H2 5173   0.933   1.788   3.566 -3.5863 -1.8702 -1.1756
  473DMSO    H3 5174   1.080   1.700   3.603 -0.5300  1.3217  0.1627
  473DMSO    S1 5175   0.934   1.713   3.789  0.6964  0.3155  0.3618
  473DMSO    C2 5176   1.005   1.551   3.830  1.1362 -0.1788 -0.0270
  473DMSO    H4 5177   0.949   1.479   3.771  0.0950  1.3478 -0.9746
  473DMSO    H5 5178   1.111   1.546   3.805  0.4795 -3.8082 -2.8792
  473DMSO    H6 5179   0.988   1.527   3.935 -0.9776  0.4331 -0.1808
  473DMSO    O1 5180   0.786   1.694   3.793  0.3654 -0.1307 -0.2934
  474DMSO    C1 5181   3.925   1.683   0.478  0.0491  0.5654  0.0350
  474DMSO    H1 5182   3.840   1.742   0.510 -0.2776  0.0076  0.1999
  474DMSO    H2 5183   3.912   1.617   0.391  3.1432 -2.0047  1.2677
  474DMSO    H3 5184   3.960   1.621   0.561 -0.1315 -0.2338 -0.4637
  474DMSO    S1 5185   4.059   1.793   0.441 -0.3231 -0.5331  0.0583
  474DMSO    C2 5186   4.030   1.910   0.573 -0.0150  0.0399 -0.4109
  474DMSO    H4 5187   4.008   1.861   0.669 -4.0297  0.1847 -1.0786
  474DMSO    H5 5188   4.115   1.976   0.591 -1.5983  1.5976  2.1125
  474DMSO    H6 5189   3.942   1.974   0.559 -0.6264 -0.5851  0.4376
  474DMSO    O1 5190   4.009   1.872   0.324  0.0307  0.4125  0.0274
  475DMSO    C1 5191   1.177   1.911   2.247  0.3685  0.9286 -0.2453
  475DMSO    H1 5192   1.084   1.957   2.213  1.2677  3.9561  1.0623
  475DMSO    H2 5193   1.266   1.944   2.192  1.2176 -2.7833 -1.4298
  475DMSO    H3 5194   1.157   1.804   2.261 -1.6324  1.4998  1.7553
  475DMSO    S1 5195   1.181   1.967   2.410  0.1590  0.1492 -0.6476
  475DMSO    C2 5196   1.339   1.893   2.447 -0.3784 -0.4987  0.3391
  475DMSO    H4 5197   1.331   1.789   2.414 -1.5717 -0.0851 -0.7700
  475DMSO    H5 5198   1.423   1.948   2.403 -0.9358  0.2932  0.2410
  475DMSO    H6 5199   1.351   1.895   2.555  0.3063 -1.9698  0.3178
  475DMSO    O1 5200   1.084   1.873   2.475 -0.8687  0.2448  0.5271
  476DMSO    C1 5201   2.154   4.087   1.723  0.3661  0.9070  0.3407
  476DMSO    H1 5202   2.120   4.100   1.620  0.2034  2.7024  0.6012
  476DMSO    H2 5203   2.188   4.181   1.767 -0.0579  0.6468  1.2460
  476DMSO    H3 5204   2.221   4.000   1.719 -0.2041  0.3918  1.6733
  476DMSO    S1 5205   2.034   4.021   1.840 -0.7822 -0.0184  0.4572
  476DMSO    C2 5206   1.914   4.148   1.827  0.2524 -0.3926  0.4793
  476DMSO    H4 5207   1.835   4.119   1.757 -0.1146  1.6052  0.0078
  476DMSO    H5 5208   1.862   4.159   1.923  0.0643 -1.4559  0.5099
  476DMSO    H6 5209   1.957   4.244   1.799  0.5441 -0.0714  1.9702
  476DMSO    O1 5210   2.083   4.046   1.978  0.0564 -0.3672  0.3431
  477DMSO    C1 5211   2.675   0.591   2.861 -0.5511 -0.0221 -0.3601
  477DMSO    H1 5212   2.692   0.557   2.758 -1.9228 -0.0824 -0.5915
  477DMSO    H2 5213   2.697   0.697   2.877 -1.6475  0.1042  0.4327
  477DMSO    H3 5214   2.741   0.532   2.925  1.6542  1.2102 -1.4035
  477DMSO    S1 5215   2.506   0.571   2.931 -0.3774  0.1139 -0.2276
  477DMSO    C2 5216   2.461   0.421   2.840 -0.6365 -0.0470  0.3872
  477DMSO    H4 5217   2.471   0.440   2.733 -4.9459  2.5057  0.2240
  477DMSO    H5 5218   2.513   0.331   2.875 -2.1131 -1.0688  0.0469
  477DMSO    H6 5219   2.357   0.394   2.858 -0.4798 -0.3045  0.9198
  477DMSO    O1 5220   2.422   0.673   2.861  0.0934  0.0780  0.2720
  478DMSO    C1 5221   4.549   4.010   0.462  0.5112  0.4681  0.2194
  478DMSO    H1 5222   4.513   3.963   0.370  1.9314 -0.3621  0.0516
  478DMSO    H2 5223   4.503   3.956   0.546 -2.0016 -0.1364 -1.4174
  478DMSO    H3 5224   4.531   4.116   0.478  0.4388  0.3343  1.0956
  478DMSO    S1 5225   4.719   4.002   0.495  0.2780 -0.0968  0.2050
  478DMSO    C2 5226   4.747   4.123   0.358  0.5651  0.7680 -0.1980
  478DMSO    H4 5227   4.855   4.114   0.343  0.9486 -0.0522  2.5238
  478DMSO    H5 5228   4.702   4.104   0.261 -0.7875  0.6463  0.4318
  478DMSO    H6 5229   4.719   4.225   0.387 -0.5440  0.2302  0.6869
  478DMSO    O1 5230   4.739   3.879   0.412 -0.4067 -0.3284  0.6539
  479DMSO    C1 5231   6.558   6.400   1.934 -0.2970 -0.4443  0.2697
  479DMSO    H1 5232   6.600   6.306   1.897 -0.0450 -0.2779  0.1240
  479DMSO    H2 5233   6.625   6.449   2.006 -2.3705 -0.3963  2.2673
  479DMSO    H3 5234   6.457   6.404   1.974  0.0465  2.8252  1.1351
  479DMSO    S1 5235   6.561   6.527   1.798  0.3995 -0.0662  0.0100
  479DMSO    C2 5236   6.476   6.426   1.673 -0.3376  0.4243  0.8019
  479DMSO    H4 5237   6.450   6.491   1.588  0.2773  1.1129  1.1284
  479DMSO    H5 5238   6.543   6.343   1.655  0.2083  1.0112  0.0692
  479DMSO    H6 5239   6.382   6.383   1.710 -1.0293  0.9738 -0.2455
  479DMSO    O1 5240   6.704   6.529   1.758  0.4239  0.2042 -0.0736
  480DMSO    C1 5241   0.664   0.144   3.169 -0.0378 -0.3434  0.1462
  480DMSO    H1 5242   0.726   0.235   3.166 -1.3190  0.5144 -1.3418
  480DMSO    H2 5243   0.574   0.171   3.224 -0.5894  3.0810 -2.0891
  480DMSO    H3 5244   0.728   0.065   3.208 -0.9049 -1.0077  0.2395
  480DMSO    S1 5245   0.613   0.099   3.002 -0.3030 -0.1512 -0.0356
  480DMSO    C2 5246   0.482   0.218   2.965 -0.3512  0.2246  0.0789
  480DMSO    H4 5247   0.443   0.228   2.863  1.4910 -1.3685 -0.8518
  480DMSO    H5 5248   0.400   0.193   3.032 -1.5049 -1.0775 -1.7164
  480DMSO    H6 5249   0.530   0.313   2.989 -0.9092  0.8192 -1.0612
  480DMSO    O1 5250   0.535  -0.025   3.038  0.0463  0.2741 -0.2122
  481DMSO    C1 5251   6.406   3.678   1.852  0.3549  0.4537  0.2401
  481DMSO    H1 5252   6.318   3.613   1.864 -0.5676  1.8147  1.1628
  481DMSO    H2 5253   6.497   3.618   1.852 -1.1251 -1.9963  1.6213
  481DMSO    H3 5254   6.407   3.755   1.929  0.9465 -0.9212  1.6757
  481DMSO    S1 5255   6.385   3.761   1.698  0.1141 -0.0007 -0.3080
  481DMSO    C2 5256   6.516   3.881   1.736  0.5209  0.3368 -0.0803
  481DMSO    H4 5257   6.499   3.953   1.816  0.7279 -0.1865  0.4400
  481DMSO    H5 5258   6.610   3.826   1.748 -0.7239 -1.6630  0.9433
  481DMSO    H6 5259   6.519   3.930   1.638  0.4248 -0.5536 -0.5330
  481DMSO    O1 5260   6.259   3.837   1.712  0.8419  0.0875 -0.0886
  482DMSO    C1 5261   4.322   1.598   0.595  0.1724  0.9189 -0.4876
  482DMSO    H1 5262   4.366   1.499   0.608  0.0007  0.6918 -1.5404
  482DMSO    H2 5263   4.214   1.581   0.590  0.3555 -1.7936  2.1320
  482DMSO    H3 5264   4.361   1.640   0.501 -0.3271  1.4515 -0.4609
  482DMSO    S1 5265   4.364   1.689   0.740  0.0680  0.0509  0.1259
  482DMSO    C2 5266   4.543   1.685   0.742 -0.1163 -1.0392 -0.3469
  482DMSO    H4 5267   4.576   1.750   0.660 -0.3488 -0.2138  0.2026
  482DMSO    H5 5268   4.570   1.724   0.840 -0.9800  0.2345 -0.5825
  482DMSO    H6 5269   4.569   1.580   0.729  0.2410 -1.0192  0.1771
  482DMSO    O1 5270   4.330   1.612   0.863 -0.2402 -0.2716 -0.0687
  483DMSO    C1 5271   4.208   4.061   1.970 -0.0209  0.3483  0.7031
  483DMSO    H1 5272   4.260   4.129   1.901 -0.7529  2.0896  1.7973
  483DMSO    H2 5273   4.270   3.979   2.006  2.2308  2.3912  1.7838
  483DMSO    H3 5274   4.124   4.035   1.905 -0.5644  3.7886 -0.2082
  483DMSO    S1 5275   4.139   4.148   2.109  0.1310 -0.5391  0.3190
  483DMSO    C2 5276   4.290   4.142   2.209 -0.3754  0.0935  0.3239
  483DMSO    H4 5277   4.357   4.222   2.175 -2.4852  2.2491  1.0007
  483DMSO    H5 5278   4.261   4.171   2.311  2.6376  1.1281  0.9936
  483DMSO    H6 5279   4.340   4.046   2.198  1.0428  0.8445 -0.0465
  483DMSO    O1 5280   4.051   4.039   2.155  0.0406  0.2976  0.3756
  484DMSO    C1 5281   0.962   0.416   2.398  0.1722 -0.4614  0.0979
  484DMSO    H1 5282   1.031   0.496   2.422 -0.5918  1.3018 -3.0191
  484DMSO    H2 5283   0.961   0.417   2.289 -0.6812  0.6005  0.1025
  484DMSO    H3 5284   0.862   0.418   2.443 -0.1359  0.8216 -0.6152
  484DMSO    S1 5285   1.048   0.269   2.466  0.2692  0.4624 -0.4696
  484DMSO    C2 5286   1.113   0.217   2.309  0.2423  0.0028  0.3383
  484DMSO    H4 5287   1.031   0.169   2.255 -0.5128  1.4438  0.1438
  484DMSO    H5 5288   1.166   0.296   2.254 -1.9299  2.0718  1.0203
  484DMSO    H6 5289   1.179   0.135   2.339  0.2120  0.1101  0.7013
  484DMSO    O1 5290   0.924   0.177   2.485 -0.7785 -0.0943  0.3161
  485DMSO    C1 5291   0.916   0.674   3.194  0.2115  0.0371  0.9912
  485DMSO    H1 5292   0.970   0.598   3.249  1.2350 -0.6032 -0.8226
  485DMSO    H2 5293   0.984   0.709   3.116  1.5605 -2.0042  1.1970
  485DMSO    H3 5294   0.864   0.753   3.249 -0.5417  0.5570 -0.4133
  485DMSO    S1 5295   0.798   0.588   3.091  0.0985 -0.0417  0.3816
  485DMSO    C2 5296   0.672   0.536   3.207 -0.3608  0.5139 -0.6131
  485DMSO    H4 5297   0.719   0.467   3.276 -1.4937  1.3801  1.1001
  485DMSO    H5 5298   0.633   0.627   3.255  0.6042  1.7758 -2.1107
  485DMSO    H6 5299   0.596   0.482   3.150  0.0418  0.8500 -1.4953
  485DMSO    O1 5300   0.870   0.472   3.043 -0.1089 -0.3652 -0.5403
  486DMSO    C1 5301   5.322   3.432   0.996  0.1449 -0.0762  0.2468
  486DMSO    H1 5302   5.371   3.527   1.015 -3.2410  2.1049 -0.9388
  486DMSO    H2 5303   5.394   3.369   0.943  0.8789 -0.1962  1.3583
  486DMSO    H3 5304   5.225   3.437   0.945 -0.2759 -1.1028  0.9134
  486DMSO    S1 5305   5.284   3.357   1.154 -0.0493 -0.1400  0.3382
  486DMSO    C2 5306   5.451   3.320   1.194 -0.6255 -0.3950 -1.0137
  486DMSO    H4 5307   5.488   3.242   1.127 -1.1458 -0.3117 -1.4008
  486DMSO    H5 5308   5.510   3.411   1.186  1.0845 -1.2252  1.1656
  486DMSO    H6 5309   5.454   3.289   1.299  0.7539  0.7231 -0.6965
  486DMSO    O1 5310   5.230   3.221   1.120 -0.0329  0.6294 -0.3068
  487DMSO    C1 5311   4.183   6.461   2.723  0.3362  0.7733  0.1178
  487DMSO    H1 5312   4.214   6.526   2.641  0.6360 -1.2072 -1.4172
  487DMSO    H2 5313   4.218   6.497   2.820  0.4616  1.2214 -0.0961
  487DMSO    H3 5314   4.210   6.355   2.713 -0.6902  0.5464 -0.3533
  487DMSO    S1 5315   4.010   6.471   2.730  0.0504 -0.0304  0.2630
  487DMSO    C2 5316   3.993   6.645   2.706  0.1004  0.1505  0.3627
  487DMSO    H4 5317   4.062   6.693   2.776  0.0278  0.7361  0.0398
  487DMSO    H5 5318   4.013   6.672   2.602 -0.1294  2.5920  0.8890
  487DMSO    H6 5319   3.894   6.682   2.734 -0.3578 -1.2750  0.7015
  487DMSO    O1 5320   3.977   6.463   2.874  0.5293 -0.2123 -0.2841
  488DMSO    C1 5321   1.619   2.347   0.876 -0.0344  0.7184 -0.2509
  488DMSO    H1 5322   1.696   2.408   0.925 -2.2972  0.9424  3.4443
  488DMSO    H2 5323   1.559   2.412   0.811 -0.4069  0.1744 -0.4520
  488DMSO    H3 5324   1.559   2.298   0.953 -0.6940  0.2157 -1.0606
  488DMSO    S1 5325   1.695   2.222   0.782  0.0434 -0.2038  0.1114
  488DMSO    C2 5326   1.781   2.335   0.666  0.1001  0.8158 -0.1716
  488DMSO    H4 5327   1.856   2.383   0.729 -1.4516  1.3149  1.3963
  488DMSO    H5 5328   1.819   2.267   0.590  1.6406 -1.4374  2.4072
  488DMSO    H6 5329   1.691   2.393   0.643 -2.2375 -1.6209  2.0659
  488DMSO    O1 5330   1.587   2.174   0.687 -0.1459 -0.0792  0.2101
  489DMSO    C1 5331   0.407   1.473   3.823 -0.1550  0.6450  0.1698
  489DMSO    H1 5332   0.371   1.438   3.920  0.2048 -0.4246 -0.0659
  489DMSO    H2 5333   0.401   1.386   3.757  0.3636 -0.7563  1.8741
  489DMSO    H3 5334   0.511   1.503   3.837  0.4469 -1.5450  0.7512
  489DMSO    S1 5335   0.305   1.606   3.757  0.0925  0.2367  0.4070
  489DMSO    C2 5336   0.154   1.527   3.755 -0.0917 -0.1812 -0.5850
  489DMSO    H4 5337   0.144   1.472   3.848  1.2114  0.1762 -0.2176
  489DMSO    H5 5338   0.070   1.597   3.748  0.6330  0.7974  0.2797
  489DMSO    H6 5339   0.156   1.446   3.681  0.6960  0.1272 -0.9101
  489DMSO    O1 5340   0.321   1.617   3.606  0.2899 -0.4327  0.3749
  490DMSO    C1 5341   1.009   2.521   3.460 -0.3153 -0.3907  0.0912
  490DMSO    H1 5342   1.103   2.573   3.438  0.7184 -1.8336  0.9193
  490DMSO    H2 5343   0.943   2.591   3.513  0.0136  1.8042 -2.2199
  490DMSO    H3 5344   1.028   2.430   3.517  2.2539  0.6449  1.0257
  490DMSO    S1 5345   0.969   2.470   3.292  0.2190  0.1277  0.0982
  490DMSO    C2 5346   1.145   2.417   3.241  0.0128  0.2853  0.3106
  490DMSO    H4 5347   1.159   2.326   3.299 -0.8490  0.2386  0.4518
  490DMSO    H5 5348   1.146   2.394   3.134 -0.3258 -0.4927  0.4728
  490DMSO    H6 5349   1.215   2.498   3.265  1.2009 -0.9100  0.9677
  490DMSO    O1 5350   0.960   2.601   3.222  0.0103 -0.3843  0.0098
  491DMSO    C1 5351   3.257   2.898   2.898  0.0965 -0.5269 -0.3742
  491DMSO    H1 5352   3.287   2.986   2.956 -0.3085 -0.1019 -0.8001
  491DMSO    H2 5353   3.160   2.915   2.852 -1.0470 -1.3594  1.5767
  491DMSO    H3 5354   3.256   2.808   2.961  0.1270  0.8099  1.6245
  491DMSO    S1 5355   3.370   2.847   2.767 -0.3199 -0.3747 -0.1296
  491DMSO    C2 5356   3.287   2.697   2.713  0.5132 -0.7626 -0.0574
  491DMSO    H4 5357   3.192   2.718   2.663  1.6094 -2.9070 -3.4383
  491DMSO    H5 5358   3.345   2.640   2.639 -2.1101  0.9894 -3.7672
  491DMSO    H6 5359   3.268   2.641   2.805 -0.0616  1.6854  1.4120
  491DMSO    O1 5360   3.483   2.782   2.844  0.5626 -0.5140  0.7270
  492DMSO    C1 5361   3.065   6.173   1.255 -0.7819 -0.0604  0.1685
  492DMSO    H1 5362   3.109   6.114   1.174  3.0969 -0.6786  2.5120
  492DMSO    H2 5363   3.141   6.242   1.291 -1.0771 -0.1119  0.9147
  492DMSO    H3 5364   3.021   6.105   1.329  2.7808 -0.5698  1.9880
  492DMSO    S1 5365   2.933   6.274   1.200  0.6031  0.1414  0.0303
  492DMSO    C2 5366   2.905   6.358   1.353  0.1761 -0.3184 -0.1503
  492DMSO    H4 5367   2.903   6.276   1.426 -0.4819 -0.7638 -0.6531
  492DMSO    H5 5368   2.986   6.430   1.367 -0.0857 -0.2202  0.9888
  492DMSO    H6 5369   2.806   6.404   1.341 -0.5802 -1.7378  0.3794
  492DMSO    O1 5370   2.819   6.177   1.206  0.4123 -0.2143  0.2849
  493DMSO    C1 5371   4.928   3.501   4.245 -0.3778 -0.1951  0.4815
  493DMSO    H1 5372   4.878   3.548   4.331  0.4642  0.8680  0.4083
  493DMSO    H2 5373   5.000   3.572   4.205  0.0844 -0.6449  0.5126
  493DMSO    H3 5374   4.851   3.483   4.169  0.8820 -0.6255 -0.7141
  493DMSO    S1 5375   4.990   3.332   4.283 -0.4715  0.2586 -0.2164
  493DMSO    C2 5376   5.144   3.374   4.361  0.0666 -0.5497  0.1641
  493DMSO    H4 5377   5.187   3.280   4.396 -0.2670 -0.9395 -0.4625
  493DMSO    H5 5378   5.210   3.417   4.285 -1.9379  1.2553 -0.6502
  493DMSO    H6 5379   5.139   3.435   4.451 -0.6212  0.7075 -0.6964
  493DMSO    O1 5380   5.040   3.287   4.149  0.1540 -0.3042  0.1137
  494DMSO    C1 5381   2.289   6.707   1.699 -0.0771  0.0087  0.3905
  494DMSO    H1 5382   2.205   6.681   1.634  0.1814  1.6253 -0.6557
  494DMSO    H2 5383   2.250   6.737   1.796 -2.1762 -1.4254  0.0689
  494DMSO    H3 5384   2.344   6.782   1.641  2.0576 -0.7539  1.3474
  494DMSO    S1 5385   2.372   6.553   1.716  0.3435 -0.0842 -0.2858
  494DMSO    C2 5386   2.230   6.479   1.792 -0.0482  0.1427  0.2879
  494DMSO    H4 5387   2.234   6.505   1.898  0.1587  1.6194 -0.0678
  494DMSO    H5 5388   2.143   6.524   1.744  1.6790  1.2739 -1.9772
  494DMSO    H6 5389   2.229   6.373   1.764 -0.2565  1.0800 -3.8401
  494DMSO    O1 5390   2.463   6.573   1.826 -0.2879  0.4501  0.2669
  495DMSO    C1 5391   1.002   4.608   4.115  0.2559 -0.5224 -1.0112
  495DMSO    H1 5392   0.984   4.520   4.177 -2.5852 -0.0949 -1.0866
  495DMSO    H2 5393   0.914   4.639   4.058 -0.0433  0.0201 -0.2741
  495DMSO    H3 5394   1.085   4.586   4.048  0.1635  0.1477 -1.3557
  495DMSO    S1 5395   1.043   4.760   4.219  0.2834 -0.1634  0.2515
  495DMSO    C2 5396   1.034   4.860   4.079  0.2402  0.3369 -0.2166
  495DMSO    H4 5397   0.993   4.959   4.101 -0.6864  0.2853 -1.6022
  495DMSO    H5 5398   1.139   4.872   4.050  0.8967  0.3092  1.9549
  495DMSO    H6 5399   0.974   4.807   4.005 -1.3434 -0.2400  1.4126
  495DMSO    O1 5400   1.188   4.744   4.235 -0.2841 -0.0864  0.1936
  496DMSO    C1 5401   2.865   2.643   4.504  0.3246  0.4941  0.2357
  496DMSO    H1 5402   2.910   2.635   4.603 -0.3446  1.8688  0.6781
  496DMSO    H2 5403   2.764   2.600   4.501  0.3782  0.3709  0.1833
  496DMSO    H3 5404   2.928   2.603   4.425 -0.0040 -0.6846  0.5541
  496DMSO    S1 5405   2.847   2.821   4.463 -0.0133 -0.1278 -0.1763
  496DMSO    C2 5406   2.711   2.843   4.587  0.0430  0.0967  0.0103
  496DMSO    H4 5407   2.737   2.815   4.689 -0.9716  1.4952  0.6980
  496DMSO    H5 5408   2.681   2.948   4.574 -0.3606 -0.3054 -2.9066
  496DMSO    H6 5409   2.624   2.787   4.554 -0.1409  1.1741 -1.4690
  496DMSO    O1 5410   2.782   2.807   4.331 -0.3898 -0.3358 -0.9266
  497DMSO    C1 5411   3.175   4.348   4.703 -0.4330 -0.8689 -0.6033
  497DMSO    H1 5412   3.237   4.264   4.672  1.5783  0.4592 -0.3897
  497DMSO    H2 5413   3.194   4.437   4.642  0.0113 -0.4350  0.1638
  497DMSO    H3 5414   3.180   4.379   4.807  0.8732  1.4693 -1.2788
  497DMSO    S1 5415   3.014   4.310   4.660  0.3954  0.3176  0.0767
  497DMSO    C2 5416   2.999   4.176   4.773  0.2363  0.2980 -0.0685
  497DMSO    H4 5417   3.074   4.097   4.760 -0.6684 -1.2131  2.9266
  497DMSO    H5 5418   3.004   4.213   4.875 -1.7843  0.7908 -0.1006
  497DMSO    H6 5419   2.898   4.146   4.743 -0.4098  3.0751 -0.9135
  497DMSO    O1 5420   3.031   4.228   4.535 -0.0239  0.0302 -0.1539
  498DMSO    C1 5421   3.700   2.651   1.260 -0.6282  0.1313 -0.0344
  498DMSO    H1 5422   3.717   2.558   1.315  1.5225  1.0659  0.9927
  498DMSO    H2 5423   3.605   2.700   1.281 -0.8676  0.3726 -1.5928
  498DMSO    H3 5424   3.695   2.624   1.154 -2.1220  0.7325 -0.1412
  498DMSO    S1 5425   3.833   2.768   1.278 -0.3601 -0.3737  0.2006
  498DMSO    C2 5426   3.953   2.652   1.219  0.1634 -0.1764 -0.5361
  498DMSO    H4 5427   3.943   2.552   1.260  1.0825  0.2786  0.8742
  498DMSO    H5 5428   3.919   2.645   1.116  1.1422  1.3477 -1.0095
  498DMSO    H6 5429   4.056   2.687   1.228 -0.0216 -0.0732  1.7793
  498DMSO    O1 5430   3.869   2.784   1.423  0.3909  0.2432 -0.0800
  499DMSO    C1 5431   2.075   0.491   6.587  0.2585  0.2053 -0.7076
  499DMSO    H1 5432   2.039   0.574   6.526  0.2026  1.5992  1.1523
  499DMSO    H2 5433   2.174   0.458   6.556  0.8287  0.8545  0.3639
  499DMSO    H3 5434   2.004   0.409   6.570 -0.3969  0.1659  1.8149
  499DMSO    S1 5435   2.067   0.541   6.761 -0.2317  0.0840  0.0738
  499DMSO    C2 5436   2.216   0.647   6.748 -0.5301 -0.0461  0.7834
  499DMSO    H4 5437   2.208   0.718   6.666 -0.5701 -0.5071  0.3851
  499DMSO    H5 5438   2.215   0.698   6.845 -1.6976 -1.0923  1.3594
  499DMSO    H6 5439   2.297   0.574   6.742  0.0746  0.7056 -3.7836
  499DMSO    O1 5440   2.123   0.428   6.845 -0.0806 -0.5364  0.1453
  500DMSO    C1 5441   2.685   1.964   1.265  0.1731  0.5632  0.3776
  500DMSO    H1 5442   2.760   1.888   1.240  0.1051  0.2380  1.1326
  500DMSO    H2 5443   2.591   1.908   1.271  0.1331  0.5107 -0.5276
  500DMSO    H3 5444   2.680   2.045   1.192  0.8537 -0.7119 -1.1469
  500DMSO    S1 5445   2.719   2.029   1.425  0.1658 -0.3790  0.3012
  500DMSO    C2 5446   2.677   1.877   1.515 -0.0456  0.2646 -0.3758
  500DMSO    H4 5447   2.668   1.894   1.622  1.2525 -1.7489  0.1176
  500DMSO    H5 5448   2.596   1.828   1.461  0.2481  0.1427 -0.7071
  500DMSO    H6 5449   2.760   1.809   1.492  0.6177  0.3096  1.6988
  500DMSO    O1 5450   2.611   2.126   1.461  0.0587 -0.2300  0.4398
  501DMSO    C1 5451   2.774   1.496   4.364  0.1234  0.5394  0.1796
  501DMSO    H1 5452   2.708   1.467   4.446 -2.7236 -0.1532 -2.1921
  501DMSO    H2 5453   2.875   1.456   4.374  0.1157  1.0468  2.8638
  501DMSO    H3 5454   2.774   1.605   4.357 -0.9242  0.8893  3.7275
  501DMSO    S1 5455   2.685   1.436   4.224  0.4988 -0.1561 -0.4421
  501DMSO    C2 5456   2.809   1.508   4.119  0.3428 -0.1451 -0.4589
  501DMSO    H4 5457   2.849   1.608   4.140 -1.6828  0.2093  2.2475
  501DMSO    H5 5458   2.892   1.438   4.136 -1.1370 -1.8193  0.1907
  501DMSO    H6 5459   2.781   1.499   4.014  0.8394 -0.3840 -0.5724
  501DMSO    O1 5460   2.567   1.524   4.205 -0.2994 -0.1327  0.2895
  502DMSO    C1 5461   2.307   3.268   0.986 -0.3207 -0.0828 -0.2569
  502DMSO    H1 5462   2.306   3.333   1.074  0.2817 -0.1164 -0.2155
  502DMSO    H2 5463   2.207   3.277   0.944 -0.6687 -1.0727  0.3092
  502DMSO    H3 5464   2.335   3.165   1.010  1.4842  0.7769  1.6617
  502DMSO    S1 5465   2.438   3.308   0.872 -0.3870 -0.2100  0.0101
  502DMSO    C2 5466   2.400   3.177   0.759  0.5763 -0.1820 -0.3061
  502DMSO    H4 5467   2.297   3.196   0.729  0.3036  0.5987  1.0304
  502DMSO    H5 5468   2.463   3.173   0.670  0.6143 -0.7596 -0.2553
  502DMSO    H6 5469   2.415   3.079   0.806 -0.6249  0.4912  1.5808
  502DMSO    O1 5470   2.562   3.266   0.941  0.8258  0.1041 -0.2931
  503DMSO    C1 5471   1.104   6.847   1.952 -0.0586  0.4260  0.0803
  503DMSO    H1 5472   0.996   6.834   1.943  0.3741 -2.2717 -3.7250
  503DMSO    H2 5473   1.137   6.764   2.015 -2.8708  0.8437  2.3104
  503DMSO    H3 5474   1.137   6.944   1.990 -0.7658  0.6651  0.0938
  503DMSO    S1 5475   1.176   6.831   1.787 -0.8560  0.4003 -0.0782
  503DMSO    C2 5476   1.191   6.649   1.784 -0.4939 -0.4142 -0.1614
  503DMSO    H4 5477   1.095   6.607   1.754  0.3499 -1.4968 -1.4899
  503DMSO    H5 5478   1.269   6.630   1.710 -0.9441 -1.8815 -0.3110
  503DMSO    H6 5479   1.234   6.614   1.879  1.6519  0.3660 -0.7846
  503DMSO    O1 5480   1.314   6.877   1.805 -0.1132 -0.4776  0.1410
  504DMSO    C1 5481   1.948   2.851   1.563  0.0631 -0.0050  0.0120
  504DMSO    H1 5482   2.007   2.764   1.595  0.9739  0.6123  0.0620
  504DMSO    H2 5483   2.018   2.932   1.539 -0.4124  1.6051  3.4790
  504DMSO    H3 5484   1.886   2.892   1.643  1.8927  1.5329  0.7139
  504DMSO    S1 5485   1.856   2.799   1.410  0.3433 -0.0270 -0.0628
  504DMSO    C2 5486   1.746   2.931   1.376 -0.0304  0.4275  0.6515
  504DMSO    H4 5487   1.667   2.899   1.444  0.8126 -2.0487  0.5707
  504DMSO    H5 5488   1.792   3.029   1.393  1.6659 -0.4131  1.1517
  504DMSO    H6 5489   1.705   2.923   1.275  1.2964 -3.8136  0.2605
  504DMSO    O1 5490   1.772   2.676   1.438 -0.8987  0.0140  0.7696
  505DMSO    C1 5491   1.631   1.192   4.363  1.1304  0.3191 -0.0012
  505DMSO    H1 5492   1.694   1.106   4.390  0.0132  0.1234  2.1968
  505DMSO    H2 5493   1.702   1.274   4.349  0.3156  0.8791 -0.8907
  505DMSO    H3 5494   1.556   1.214   4.439  0.7756  0.7125 -0.4633
  505DMSO    S1 5495   1.551   1.170   4.206  0.2095  0.0957  0.0098
  505DMSO    C2 5496   1.697   1.167   4.105  0.6838 -0.5221 -0.4939
  505DMSO    H4 5497   1.764   1.089   4.141  0.4552  0.1854  1.6189
  505DMSO    H5 5498   1.653   1.154   4.006 -0.4056 -1.7245  0.1231
  505DMSO    H6 5499   1.739   1.268   4.110  0.6295 -0.4995 -0.4907
  505DMSO    O1 5500   1.498   1.308   4.173  0.3808  0.3110 -0.0182
  506DMSO    C1 5501   2.201   3.640   1.771  0.1898 -0.3425  0.0391
  506DMSO    H1 5502   2.244   3.694   1.686 -1.0327  1.0959  0.2857
  506DMSO    H2 5503   2.193   3.532   1.757  1.8998 -0.5618  0.5161
  506DMSO    H3 5504   2.104   3.687   1.790  0.0579 -0.9671  0.9756
  506DMSO    S1 5505   2.309   3.659   1.908 -0.0803 -0.2073  0.2982
  506DMSO    C2 5506   2.206   3.552   2.000 -0.3744 -0.0456 -0.9035
  506DMSO    H4 5507   2.216   3.452   1.957 -0.2731 -0.8182  0.8694
  506DMSO    H5 5508   2.239   3.555   2.104  0.0951 -1.4510 -0.9936
  506DMSO    H6 5509   2.103   3.586   1.989  0.2159  1.6570 -1.6686
  506DMSO    O1 5510   2.271   3.798   1.964 -0.5074  0.3308  0.3234
  507DMSO    C1 5511   3.233   0.781   4.367  0.1921 -0.5729 -0.3760
  507DMSO    H1 5512   3.310   0.741   4.433 -1.0504  1.0329  2.1847
  507DMSO    H2 5513   3.235   0.722   4.275  2.8150 -1.2346  0.0103
  507DMSO    H3 5514   3.267   0.880   4.334  0.0778 -0.7147 -0.9279
  507DMSO    S1 5515   3.074   0.779   4.445  0.1107  0.0086 -0.1657
  507DMSO    C2 5516   3.087   0.610   4.495 -0.6947  0.1649 -0.2180
  507DMSO    H4 5517   3.108   0.542   4.411  1.3732  0.3512  0.0866
  507DMSO    H5 5518   3.163   0.610   4.573 -2.4069  0.9884  1.5258
  507DMSO    H6 5519   2.994   0.582   4.545  0.7552 -2.6841  1.1655
  507DMSO    O1 5520   2.978   0.746   4.335 -0.0003 -0.4139 -0.0449
  508DMSO    C1 5521   5.102   1.218   1.656 -0.1388 -0.5936 -0.4487
  508DMSO    H1 5522   5.181   1.282   1.695 -0.4617 -0.1785 -0.4674
  508DMSO    H2 5523   5.138   1.116   1.636  2.0695  0.0793 -0.1911
  508DMSO    H3 5524   5.047   1.253   1.568 -0.1244 -2.4883 -1.2618
  508DMSO    S1 5525   4.989   1.212   1.791 -0.1391  0.8816  0.2731
  508DMSO    C2 5526   5.065   1.089   1.893  0.6950 -0.1022 -0.0968
  508DMSO    H4 5527   5.113   1.011   1.834  2.1738  0.9095 -0.2830
  508DMSO    H5 5528   5.142   1.138   1.953 -0.4934 -0.7341  2.0238
  508DMSO    H6 5529   4.998   1.036   1.961  0.7025 -0.5002 -0.3955
  508DMSO    O1 5530   4.863   1.149   1.730  0.5234  0.3243  0.2101
  509DMSO    C1 5531   2.113   0.003   2.375 -0.8273  0.1790  0.1813
  509DMSO    H1 5532   2.132  -0.015   2.269 -2.6098  0.4025 -0.2080
  509DMSO    H2 5533   2.045   0.088   2.377 -0.3907  0.5331  0.0888
  509DMSO    H3 5534   2.211   0.015   2.423  0.6810 -0.3785 -2.5819
  509DMSO    S1 5535   2.023  -0.145   2.427 -0.2077 -0.1536  0.4461
  509DMSO    C2 5536   1.878  -0.117   2.322 -0.2217 -0.3621  0.2926
  509DMSO    H4 5537   1.898  -0.053   2.236  0.5151  0.9432  1.3866
  509DMSO    H5 5538   1.830  -0.207   2.285  0.1746  0.3700 -2.2040
  509DMSO    H6 5539   1.813  -0.055   2.384  0.8968 -0.3937  1.5327
  509DMSO    O1 5540   1.980  -0.100   2.557 -0.2292 -0.6809 -0.0459
  510DMSO    C1 5541   0.849   2.303   1.034  0.1629  0.3974  0.3677
  510DMSO    H1 5542   0.945   2.339   0.996  0.9776 -1.8636  0.0950
  510DMSO    H2 5543   0.870   2.214   1.094  0.4686  1.6826  2.2554
  510DMSO    H3 5544   0.778   2.263   0.960 -0.8203 -1.2483  2.1090
  510DMSO    S1 5545   0.769   2.424   1.138 -0.5887 -0.0507  0.2641
  510DMSO    C2 5546   0.810   2.552   1.011 -0.6501 -0.1774  0.3700
  510DMSO    H4 5547   0.916   2.536   0.991 -0.2814  2.0819  0.1833
  510DMSO    H5 5548   0.742   2.544   0.926 -2.4507 -1.6489  1.8517
  510DMSO    H6 5549   0.792   2.650   1.057 -0.5533  0.0370 -0.0426
  510DMSO    O1 5550   0.871   2.438   1.247  0.3546 -0.1799 -0.0023
  511DMSO    C1 5551   0.943   3.779   2.784  0.5318  0.4004  0.2533
  511DMSO    H1 5552   0.883   3.870   2.791 -0.6154 -0.3451  0.3791
  511DMSO    H2 5553   0.886   3.703   2.730 -0.2856  1.3118 -0.2043
  511DMSO    H3 5554   0.958   3.725   2.877 -0.0988 -0.6231 -0.2261
  511DMSO    S1 5555   1.103   3.796   2.695 -0.3705  0.2137 -0.1277
  511DMSO    C2 5556   1.039   3.732   2.536  0.1473 -0.1735  0.0851
  511DMSO    H4 5557   1.002   3.810   2.470  0.6496  0.2718  0.3193
  511DMSO    H5 5558   1.128   3.690   2.489  0.6963  0.9748  0.0703
  511DMSO    H6 5559   0.967   3.651   2.546  1.7668 -1.9196 -1.5270
  511DMSO    O1 5560   1.187   3.689   2.750  0.6470  0.5313 -0.1950
  512DMSO    C1 5561   6.454   1.781   2.737  0.0719 -0.3573 -0.5946
  512DMSO    H1 5562   6.352   1.808   2.710 -0.2582 -0.8453  0.1238
  512DMSO    H2 5563   6.527   1.833   2.674  1.0244 -2.4189 -1.2809
  512DMSO    H3 5564   6.469   1.673   2.752 -4.0270 -0.8230  1.3977
  512DMSO    S1 5565   6.510   1.848   2.895  0.1321  0.1944 -0.0757
  512DMSO    C2 5566   6.417   1.742   3.006 -0.1884 -0.6572 -0.1601
  512DMSO    H4 5567   6.311   1.743   2.979  0.0363 -0.8195 -1.1065
  512DMSO    H5 5568   6.473   1.649   2.997  0.0345 -0.4197 -1.4299
  512DMSO    H6 5569   6.434   1.790   3.102  1.0843 -1.4435  0.0264
  512DMSO    O1 5570   6.440   1.979   2.898  0.8327  0.3695  0.6844
  513DMSO    C1 5571   3.447   3.874   0.942 -0.6115  0.6726 -0.0308
  513DMSO    H1 5572   3.485   3.835   0.848 -1.3500  0.1070 -0.1082
  513DMSO    H2 5573   3.527   3.859   1.015  1.6917  0.5003 -2.4373
  513DMSO    H3 5574   3.350   3.831   0.969  0.4744 -0.6739  1.9551
  513DMSO    S1 5575   3.438   4.049   0.926 -0.2252  0.2035  0.0716
  513DMSO    C2 5576   3.322   4.074   1.062 -0.7510  0.1144 -0.2984
  513DMSO    H4 5577   3.286   4.177   1.065 -2.6513 -0.5162  0.6880
  513DMSO    H5 5578   3.234   4.009   1.052 -0.3145 -0.4010 -0.8830
  513DMSO    H6 5579   3.374   4.060   1.157 -3.0130  0.8440  1.1325
  513DMSO    O1 5580   3.365   4.080   0.795 -0.8335 -0.1876 -0.2727
  514DMSO    C1 5581   4.349   1.018   2.957 -0.3775  0.4139 -0.2757
  514DMSO    H1 5582   4.407   0.984   2.871  0.4865  0.9773  0.0646
  514DMSO    H2 5583   4.404   0.991   3.048 -0.5526  3.1627  0.7415
  514DMSO    H3 5584   4.253   0.967   2.954 -0.0830 -0.1090 -2.1805
  514DMSO    S1 5585   4.321   1.193   2.954  0.2605  0.0872 -0.0307
  514DMSO    C2 5586   4.279   1.190   2.781 -0.7712 -0.2391 -0.3944
  514DMSO    H4 5587   4.225   1.100   2.748 -0.9780 -0.1970 -0.1731
  514DMSO    H5 5588   4.218   1.278   2.760  1.2179  1.7274  1.5264
  514DMSO    H6 5589   4.373   1.197   2.726 -1.0762 -0.0931 -0.9067
  514DMSO    O1 5590   4.463   1.236   2.944  0.3663  0.2388  0.3295
  515DMSO    C1 5591   2.389   0.695   3.826 -0.2499  0.4262  0.3815
  515DMSO    H1 5592   2.400   0.792   3.776 -0.6321  0.3310  0.1008
  515DMSO    H2 5593   2.282   0.673   3.833 -0.2678  0.5603  0.5474
  515DMSO    H3 5594   2.426   0.709   3.928  1.1520  1.4804 -0.2399
  515DMSO    S1 5595   2.480   0.560   3.749 -0.1681 -0.0663  0.2662
  515DMSO    C2 5596   2.377   0.569   3.605 -0.1423 -0.1232  0.4247
  515DMSO    H4 5597   2.421   0.518   3.519 -1.9800 -1.1315  0.0179
  515DMSO    H5 5598   2.279   0.522   3.621 -0.0619 -1.2523 -2.0376
  515DMSO    H6 5599   2.367   0.672   3.569 -0.9916  0.1668  1.4251
  515DMSO    O1 5600   2.436   0.435   3.814 -0.5218 -0.4037 -0.1717
  516DMSO    C1 5601   0.760   0.083   2.211 -0.0214 -0.3328 -0.0079
  516DMSO    H1 5602   0.836   0.005   2.214 -0.9371 -1.2446 -0.1351
  516DMSO    H2 5603   0.808   0.157   2.277  0.2640  0.0185 -0.5957
  516DMSO    H3 5604   0.661   0.050   2.243  0.1508 -0.9070 -0.0606
  516DMSO    S1 5605   0.755   0.166   2.054  0.2509 -0.4449 -0.1826
  516DMSO    C2 5606   0.607   0.257   2.104 -0.8511 -0.0488  0.2363
  516DMSO    H4 5607   0.581   0.329   2.027 -1.2466  1.2290  1.5132
  516DMSO    H5 5608   0.521   0.193   2.126 -1.2937  0.4846  0.0839
  516DMSO    H6 5609   0.640   0.311   2.193 -2.3153 -0.4350  1.0482
  516DMSO    O1 5610   0.698   0.063   1.958  0.1964 -0.5923 -0.2786
  517DMSO    C1 5611   1.222   2.245   0.668 -0.4589  0.4839  0.2239
  517DMSO    H1 5612   1.135   2.181   0.686 -0.2859 -0.3121 -1.5646
  517DMSO    H2 5613   1.196   2.307   0.582 -0.9879 -1.3922 -1.0385
  517DMSO    H3 5614   1.304   2.174   0.656 -0.9047 -0.1603  0.8900
  517DMSO    S1 5615   1.267   2.329   0.819 -0.0678 -0.0010 -0.3448
  517DMSO    C2 5616   1.310   2.174   0.898 -0.0948  0.2543 -0.4826
  517DMSO    H4 5617   1.230   2.105   0.868 -0.7849  1.5534 -1.7695
  517DMSO    H5 5618   1.401   2.147   0.844  1.4046  0.6459  1.7391
  517DMSO    H6 5619   1.316   2.178   1.007 -0.9505  0.2657 -0.4277
  517DMSO    O1 5620   1.141   2.363   0.891 -0.2673 -0.2187  0.1670
  518DMSO    C1 5621   0.775   4.102   1.117  0.2753 -0.9099  0.0568
  518DMSO    H1 5622   0.863   4.060   1.166  0.0508 -1.5731 -0.0996
  518DMSO    H2 5623   0.697   4.125   1.190  0.9340  1.4037  0.1050
  518DMSO    H3 5624   0.730   4.034   1.044  0.2849  0.2463 -1.0444
  518DMSO    S1 5625   0.817   4.262   1.044 -0.2428  0.1478 -0.6977
  518DMSO    C2 5626   0.644   4.283   1.000 -0.1697 -0.3101  0.0743
  518DMSO    H4 5627   0.609   4.205   0.933 -1.7569  0.9447 -0.6452
  518DMSO    H5 5628   0.578   4.287   1.087  0.3930 -0.1276  0.4992
  518DMSO    H6 5629   0.629   4.380   0.951 -2.1306  0.1706  1.5028
  518DMSO    O1 5630   0.885   4.234   0.912 -0.1860  0.4090 -0.5005
  519DMSO    C1 5631   0.006   1.078   1.536 -0.0738 -0.0381 -0.1788
  519DMSO    H1 5632  -0.074   1.045   1.603  1.6548  0.3205  2.1808
  519DMSO    H2 5633  -0.006   1.180   1.499 -0.5584 -0.0622 -0.0952
  519DMSO    H3 5634   0.007   1.010   1.450 -1.1907 -0.2548 -0.0262
  519DMSO    S1 5635   0.169   1.050   1.608  0.1479 -0.2241  0.0928
  519DMSO    C2 5636   0.156   1.145   1.755 -0.1602 -0.4229 -0.0188
  519DMSO    H4 5637   0.077   1.108   1.820  0.9947 -0.0557  1.6356
  519DMSO    H5 5638   0.247   1.138   1.814  0.3903  0.2057 -0.7606
  519DMSO    H6 5639   0.120   1.244   1.724  1.1134 -0.4736 -1.8524
  519DMSO    O1 5640   0.257   1.136   1.521  0.2537  0.0877  0.0293
  520DMSO    C1 5641   0.432   0.407   2.415  0.6508  0.5816 -0.3608
  520DMSO    H1 5642   0.357   0.340   2.372 -0.4460  2.2541 -1.1622
  520DMSO    H2 5643   0.387   0.505   2.434  0.0985  0.1125  0.8511
  520DMSO    H3 5644   0.523   0.406   2.354  1.4328  0.3316  0.7846
  520DMSO    S1 5645   0.469   0.356   2.576 -0.1639  0.1798  0.0494
  520DMSO    C2 5646   0.576   0.219   2.539  0.1045 -0.3850 -0.2975
  520DMSO    H4 5647   0.585   0.159   2.630 -0.0850  0.7089  0.4660
  520DMSO    H5 5648   0.524   0.161   2.463 -0.0195 -1.4263  0.5537
  520DMSO    H6 5649   0.670   0.254   2.495 -1.0548 -0.2859 -2.8579
  520DMSO    O1 5650   0.346   0.286   2.605  0.6572 -0.4956  0.2359
  521DMSO    C1 5651   4.513   1.375   1.735 -0.2552 -0.4832  0.0469
  521DMSO    H1 5652   4.480   1.353   1.633 -0.2543 -2.5757  0.4401
  521DMSO    H2 5653   4.478   1.477   1.751  1.0635  0.2145 -1.2840
  521DMSO    H3 5654   4.621   1.366   1.751  0.1350  2.8500 -0.0812
  521DMSO    S1 5655   4.424   1.276   1.856 -0.1135  0.0606  0.0993
  521DMSO    C2 5656   4.483   1.126   1.780 -0.0600  0.1488 -0.0851
  521DMSO    H4 5657   4.590   1.133   1.761 -0.2743 -0.1917 -1.5778
  521DMSO    H5 5658   4.463   1.037   1.841  1.2018  0.2835  0.5526
  521DMSO    H6 5659   4.442   1.106   1.680  1.2926  1.1541 -0.8625
  521DMSO    O1 5660   4.280   1.278   1.806  0.2383  0.1811  0.4411
  522DMSO    C1 5661   0.715   3.298   1.373  0.2653  0.0993  0.0402
  522DMSO    H1 5662   0.818   3.299   1.408  0.5022  0.6707 -0.6550
  522DMSO    H2 5663   0.685   3.193   1.375 -2.0248  0.6389 -1.4751
  522DMSO    H3 5664   0.701   3.346   1.275 -1.8105  1.4449  0.9152
  522DMSO    S1 5665   0.634   3.404   1.491 -0.0121 -0.1666 -0.2178
  522DMSO    C2 5666   0.500   3.465   1.393  0.0079  0.5236 -0.5112
  522DMSO    H4 5667   0.544   3.496   1.298 -0.0889  0.8148 -0.4623
  522DMSO    H5 5668   0.431   3.386   1.364 -1.2115  1.8651 -1.3866
  522DMSO    H6 5669   0.446   3.549   1.437 -0.0596  0.1232  0.1889
  522DMSO    O1 5670   0.724   3.524   1.473  0.5127  0.5746 -0.5768
  523DMSO    C1 5671   4.008   2.790   2.837  0.1843 -0.0891 -0.6786
  523DMSO    H1 5672   4.098   2.736   2.806  0.9306  2.2670 -3.0644
  523DMSO    H2 5673   3.938   2.725   2.888  2.9044 -1.3997  1.6788
  523DMSO    H3 5674   3.967   2.839   2.748  0.5556 -0.0626 -0.8380
  523DMSO    S1 5675   4.058   2.907   2.965  0.5649  0.1028 -0.0013
  523DMSO    C2 5676   4.105   2.797   3.098 -0.5269  0.6249  0.2142
  523DMSO    H4 5677   4.190   2.735   3.067 -0.0199  0.2825  2.1114
  523DMSO    H5 5678   4.139   2.854   3.185 -1.7024 -0.1905  1.2365
  523DMSO    H6 5679   4.018   2.737   3.126 -0.6981 -0.2632 -2.0482
  523DMSO    O1 5680   3.929   2.974   3.004  0.1754 -0.1241  0.4345
  524DMSO    C1 5681   0.929   1.411   3.221  0.1652  0.1821 -0.6568
  524DMSO    H1 5682   0.934   1.324   3.156 -1.2713  0.6381 -1.4174
  524DMSO    H2 5683   1.015   1.413   3.289  0.6078 -0.6241 -1.1797
  524DMSO    H3 5684   0.848   1.406   3.295 -1.1863  2.5282 -1.8591
  524DMSO    S1 5685   0.905   1.566   3.137 -0.0490 -0.0033 -0.0204
  524DMSO    C2 5686   1.037   1.529   3.012  0.0209 -0.4115 -0.3296
  524DMSO    H4 5687   1.076   1.622   2.968  0.3025  0.0787  0.9108
  524DMSO    H5 5688   1.114   1.484   3.076 -0.9567 -0.7042  0.6780
  524DMSO    H6 5689   0.998   1.455   2.942  0.7306  0.6021 -1.8509
  524DMSO    O1 5690   0.962   1.668   3.227 -0.1454 -0.0030  0.5168
  525DMSO    C1 5691   2.557   0.809   2.398  0.2797 -0.0395 -0.1759
  525DMSO    H1 5692   2.585   0.754   2.308  0.8533  1.4244 -0.9260
  525DMSO    H2 5693   2.493   0.750   2.464  0.2096 -2.1298 -1.9924
  525DMSO    H3 5694   2.497   0.890   2.355 -0.8601 -1.3198 -1.0428
  525DMSO    S1 5695   2.703   0.871   2.483  0.1668 -0.0088 -0.0414
  525DMSO    C2 5696   2.598   0.905   2.622  0.2610 -0.1194  0.8574
  525DMSO    H4 5697   2.645   0.955   2.707  0.3379  0.6226  0.3913
  525DMSO    H5 5698   2.502   0.957   2.611  0.0528 -0.4399  1.1364
  525DMSO    H6 5699   2.570   0.803   2.650 -0.5525 -0.5474 -1.2978
  525DMSO    O1 5700   2.738   0.998   2.420 -0.1037  0.0593  0.4465
  526DMSO    C1 5701   1.677   1.190   1.544  0.1545 -0.0523 -0.0444
  526DMSO    H1 5702   1.742   1.106   1.572 -1.4638 -1.7258 -1.0752
  526DMSO    H2 5703   1.583   1.194   1.599 -0.0345  0.7151 -0.4149
  526DMSO    H3 5704   1.674   1.205   1.436 -1.7810  0.1134  0.0021
  526DMSO    S1 5705   1.740   1.349   1.600  0.1775 -0.2843  0.3663
  526DMSO    C2 5706   1.720   1.297   1.771 -0.0816 -0.2178  0.3593
  526DMSO    H4 5707   1.788   1.362   1.826  2.6862 -0.7766 -2.1378
  526DMSO    H5 5708   1.616   1.304   1.804  0.1666 -0.8634  1.2980
  526DMSO    H6 5709   1.741   1.190   1.774 -0.8526 -0.4081 -0.3966
  526DMSO    O1 5710   1.620   1.430   1.568 -0.7658 -0.5380 -0.2473
  527DMSO    C1 5711   6.504   3.441   4.322 -0.8606 -0.4715 -0.1333
  527DMSO    H1 5712   6.399   3.413   4.338 -0.5286 -2.1829 -0.7676
  527DMSO    H2 5713   6.563   3.378   4.389 -1.3110 -0.5327  0.2102
  527DMSO    H3 5714   6.529   3.545   4.344 -2.9462 -0.0130  0.2753
  527DMSO    S1 5715   6.536   3.387   4.153  0.1974 -0.0190 -0.3391
  527DMSO    C2 5716   6.508   3.207   4.182  0.5511 -0.1638 -0.3926
  527DMSO    H4 5717   6.401   3.184   4.195  0.3426  0.0157 -1.6411
  527DMSO    H5 5718   6.557   3.148   4.104  0.3028 -0.5395 -0.2706
  527DMSO    H6 5719   6.555   3.189   4.279 -1.4599 -0.7955  0.5330
  527DMSO    O1 5720   6.683   3.403   4.173 -0.6484  0.1862 -0.1812
  528DMSO    C1 5721   3.304   3.387   3.252 -0.0369 -0.1543  0.6884
  528DMSO    H1 5722   3.410   3.367   3.237  0.4369  2.2193  0.5631
  528DMSO    H2 5723   3.279   3.461   3.176  2.1945  0.8663  0.8836
  528DMSO    H3 5724   3.266   3.426   3.346 -0.6057  0.5877  0.1631
  528DMSO    S1 5725   3.208   3.252   3.198 -0.3417  0.3837  0.1007
  528DMSO    C2 5726   3.213   3.155   3.347 -0.6742 -0.1595  0.7971
  528DMSO    H4 5727   3.137   3.076   3.343 -2.0442  1.1610 -0.5706
  528DMSO    H5 5728   3.317   3.137   3.375  0.1830  1.0921 -1.3708
  528DMSO    H6 5729   3.170   3.211   3.431 -0.0356 -0.2249  1.1721
  528DMSO    O1 5730   3.304   3.184   3.103  0.2916  0.1613 -0.0374
  529DMSO    C1 5731   3.736   4.019   1.456  0.1137  0.2767 -0.9744
  529DMSO    H1 5732   3.823   4.047   1.515 -1.0157  1.8367  0.0340
  529DMSO    H2 5733   3.692   4.110   1.416  1.1079  0.9749 -0.5089
  529DMSO    H3 5734   3.659   3.964   1.511  0.7991 -1.2011 -1.4162
  529DMSO    S1 5735   3.774   3.925   1.315  0.1989 -0.0628  0.2037
  529DMSO    C2 5736   3.884   4.039   1.231  0.2200 -0.5219 -0.7431
  529DMSO    H4 5737   3.969   4.050   1.299  0.8530  0.5171 -1.6655
  529DMSO    H5 5738   3.920   3.985   1.143  0.8824 -2.2694  0.5369
  529DMSO    H6 5739   3.840   4.137   1.212  0.0839 -0.0869  1.5063
  529DMSO    O1 5740   3.641   3.939   1.247  0.4277  1.0703 -0.0189
  530DMSO    C1 5741   1.327   6.758   0.628 -0.6075  0.2773 -0.0800
  530DMSO    H1 5742   1.336   6.676   0.699 -1.0795 -0.3933 -0.7841
  530DMSO    H2 5743   1.239   6.752   0.564  1.1493  1.6849 -2.8649
  530DMSO    H3 5744   1.413   6.753   0.560 -0.4740  1.8202 -0.0556
  530DMSO    S1 5745   1.323   6.905   0.723  0.2061  0.0336  0.1355
  530DMSO    C2 5746   1.409   7.015   0.606 -0.1149 -0.9402 -0.3396
  530DMSO    H4 5747   1.424   7.107   0.663 -1.1806 -0.5771 -0.6276
  530DMSO    H5 5748   1.508   6.976   0.581 -0.2048 -1.0832 -0.4733
  530DMSO    H6 5749   1.338   7.047   0.529 -3.1007 -0.8005  2.2658
  530DMSO    O1 5750   1.431   6.876   0.817 -0.1955  0.3543 -0.0159
  531DMSO    C1 5751   6.520   5.398   3.221 -0.0961 -0.0488  0.9718
  531DMSO    H1 5752   6.502   5.450   3.315 -2.0021 -0.2484  0.7522
  531DMSO    H2 5753   6.430   5.355   3.176  1.4994 -1.5249 -1.0147
  531DMSO    H3 5754   6.600   5.323   3.229 -0.4660 -0.4740  0.7369
  531DMSO    S1 5755   6.586   5.517   3.106 -0.4362  0.0689  0.3027
  531DMSO    C2 5756   6.431   5.602   3.090  0.2237  0.1712  0.3609
  531DMSO    H4 5757   6.387   5.638   3.183 -0.2252  0.2118  0.1368
  531DMSO    H5 5758   6.445   5.682   3.017 -0.4978  0.7920  0.8835
  531DMSO    H6 5759   6.358   5.538   3.039 -3.1027  3.4966  0.5263
  531DMSO    O1 5760   6.623   5.451   2.979 -0.1889 -0.1954  0.2525
  532DMSO    C1 5761   3.876   0.241   0.899  0.5781 -0.0550  0.0799
  532DMSO    H1 5762   3.984   0.260   0.889  0.6005 -1.1817 -2.5537
  532DMSO    H2 5763   3.825   0.247   0.802  2.7699  2.0429 -1.0720
  532DMSO    H3 5764   3.842   0.308   0.979  1.4948 -0.1826  0.5897
  532DMSO    S1 5765   3.861   0.074   0.960  0.0061 -0.1265  0.1193
  532DMSO    C2 5766   3.957   0.099   1.110  0.3855 -0.1498 -0.1453
  532DMSO    H4 5767   3.956   0.006   1.167 -1.0502  1.0594  1.9274
  532DMSO    H5 5768   4.056   0.129   1.075  0.9469 -1.2843  0.4287
  532DMSO    H6 5769   3.905   0.176   1.167  1.9737  1.7622 -1.1360
  532DMSO    O1 5770   3.943   0.001   0.856 -0.3497 -0.0933 -0.2626
  533DMSO    C1 5771   2.872   2.167   4.215 -0.3087 -0.2155  0.4188
  533DMSO    H1 5772   2.791   2.149   4.144 -1.7676  1.4730  1.5652
  533DMSO    H2 5773   2.846   2.099   4.297 -0.1887  0.1492  0.7602
  533DMSO    H3 5774   2.886   2.274   4.233 -1.9849  0.1499 -0.2808
  533DMSO    S1 5775   3.020   2.087   4.143  0.3068  0.0818 -0.0661
  533DMSO    C2 5776   3.010   2.180   3.986 -0.2029 -0.0504 -0.0433
  533DMSO    H4 5777   2.909   2.151   3.953 -1.2138 -2.8398  4.6842
  533DMSO    H5 5778   3.007   2.288   4.001 -2.6099  0.5010 -3.2033
  533DMSO    H6 5779   3.089   2.160   3.913 -0.9947 -0.7307 -0.7503
  533DMSO    O1 5780   2.966   1.958   4.097  0.4929 -0.4279 -0.0565
  534DMSO    C1 5781   0.453   0.621   3.522  0.1138  0.9012  0.0154
  534DMSO    H1 5782   0.478   0.715   3.474 -0.5408 -0.6928 -3.8172
  534DMSO    H2 5783   0.412   0.555   3.445  0.4257  2.1791 -1.2829
  534DMSO    H3 5784   0.373   0.635   3.595  1.3844  0.9287  1.4577
  534DMSO    S1 5785   0.603   0.561   3.580  0.3541  0.2889  0.4622
  534DMSO    C2 5786   0.577   0.650   3.743  0.6290 -0.3908  0.2170
  534DMSO    H4 5787   0.657   0.626   3.813  0.7283 -2.6115 -0.5809
  534DMSO    H5 5788   0.590   0.758   3.725  4.0000 -0.9762 -1.8879
  534DMSO    H6 5789   0.476   0.637   3.782  0.4478  0.8878  0.2448
  534DMSO    O1 5790   0.692   0.654   3.499  0.0379 -0.0796 -0.5302
  535DMSO    C1 5791   4.212   3.285   1.721 -0.3135 -0.2769 -0.4523
  535DMSO    H1 5792   4.237   3.392   1.723  0.3644 -0.4273  1.4282
  535DMSO    H2 5793   4.158   3.256   1.811  0.2356  0.7246  0.2223
  535DMSO    H3 5794   4.307   3.231   1.714 -0.0028  0.1256  0.4479
  535DMSO    S1 5795   4.100   3.250   1.589 -0.1053 -0.3608 -0.1011
  535DMSO    C2 5796   3.963   3.345   1.649  0.0121 -0.4841  0.1751
[truncated: 1,051,868 more chars]
