# Supplementary material for: Metallicious: Automated Force-Field Parameterization of Covalently Bound Metals for Supramolecular Structures
Source: J Chem Theory Comput. 2024 Oct 7;20(20):9060–71. doi: 10.1021/acs.jctc.4c00850 (PMC11500408; doi:10.1021/acs.jctc.4c00850)
Supplement: Supplementary file 2 — ct4c00850_si_002.zip [file ct4c00850_si_002.zip › SI_MD_input/Pd6Ru8L24/nonbonded_no_ions/topol.top]

[ defaults ]
; nbfunc        comb-rule       gen-pairs       fudgeLJ fudgeQQ
1               2               yes             0.5          0.833333
[ atomtypes ]
Ru            44 101.070000  0.00000000  A     0.26397329       0.234304
Pd            46 106.420000  0.00000000  A     0.25827154       0.200832
ha             1   1.008000  0.00000000  A     0.25996425        0.06276
h4             1   1.008000  0.00000000  A     0.25105526        0.06276
ca             6  12.010000  0.00000000  A     0.33996695       0.359824
nb             7  14.010000  0.00000000  A     0.32499985        0.71128
hn             1   1.008000  0.00000000  A     0.10690785      0.0656888
cc             6  12.010000  0.00000000  A     0.33996695       0.359824
na             7  14.010000  0.00000000  A     0.32499985        0.71128
nd             7  14.010000  0.00000000  A     0.32499985        0.71128
b              5  10.810000  0.00000000  A     0.35814128        0.39748
f              9  19.000000  0.00000000  A     0.31181455       0.255224
h1            h1      0.0000  0.0000  A   2.47135e-01  6.56888e-02
c3            c3      0.0000  0.0000  A   3.39967e-01  4.57730e-01
s4            s4      0.0000  0.0000  A   3.56359e-01  1.04600e+00
o              o      0.0000  0.0000  A   2.95992e-01  8.78640e-01
[ nonbond_params ]
[ bondtypes ]
[ angletypes ]
[ moleculetype ]
; Name            nrexcl
CAG          3

[ atoms ]
;   nr       type  resnr residue  atom   cgnr    charge       mass  typeB    chargeB      massB
; residue    1 Ru rtp Ru q 2.0
    1         Ru      1     Ru     Ru      1 2.00000000 101.070000   ; qtot 2.000000
; residue    2 Ru rtp Ru q 2.0
    2         Ru      2     Ru     Ru      2 2.00000000 101.070000   ; qtot 4.000000
; residue    3 Ru rtp Ru q 2.0
    3         Ru      3     Ru     Ru      3 2.00000000 101.070000   ; qtot 6.000000
; residue    4 Ru rtp Ru q 2.0
    4         Ru      4     Ru     Ru      4 2.00000000 101.070000   ; qtot 8.000000
; residue    5 Ru rtp Ru q 2.0
    5         Ru      5     Ru     Ru      5 2.00000000 101.070000   ; qtot 10.000000
; residue    6 Ru rtp Ru q 2.0
    6         Ru      6     Ru     Ru      6 2.00000000 101.070000   ; qtot 12.000000
; residue    7 Ru rtp Ru q 2.0
    7         Ru      7     Ru     Ru      7 2.00000000 101.070000   ; qtot 14.000000
; residue    8 Ru rtp Ru q 2.0
    8         Ru      8     Ru     Ru      8 2.00000000 101.070000   ; qtot 16.000000
; residue    9 Pd rtp Pd q 2.0
    9         Pd      9     Pd     Pd      9 2.00000000 106.420000   ; qtot 18.000000
; residue   10 Pd rtp Pd q 2.0
   10         Pd     10     Pd     Pd     10 2.00000000 106.420000   ; qtot 20.000000
; residue   11 Pd rtp Pd q 2.0
   11         Pd     11     Pd     Pd     11 2.00000000 106.420000   ; qtot 22.000000
; residue   12 Pd rtp Pd q 2.0
   12         Pd     12     Pd     Pd     12 2.00000000 106.420000   ; qtot 24.000000
; residue   13 Pd rtp Pd q 2.0
   13         Pd     13     Pd     Pd     13 2.00000000 106.420000   ; qtot 26.000000
; residue   14 Pd rtp Pd q 2.0
   14         Pd     14     Pd     Pd     14 2.00000000 106.420000   ; qtot 28.000000
; residue   15 UNK rtp UNK q 0.0
   15         ha     15    UNK     H0     15 0.14805800   1.008000   ; qtot 28.148058
   16         h4     15    UNK     H1     16 0.02715900   1.008000   ; qtot 28.175217
   17         ca     15    UNK     C2     17 -0.24824100  12.010000   ; qtot 27.926976
   18         ca     15    UNK     C3     18 0.40725900  12.010000   ; qtot 28.334235
   19         ca     15    UNK     C4     19 -0.08594100  12.010000   ; qtot 28.248294
   20         ha     15    UNK     H5     20 0.13405800   1.008000   ; qtot 28.382352
   21         nb     15    UNK     N6     21 -0.66194100  14.010000   ; qtot 27.720411
   22         ca     15    UNK     C7     22 -0.22514100  12.010000   ; qtot 27.495270
   23         ca     15    UNK     C8     23 0.43925900  12.010000   ; qtot 27.934529
   24         hn     15    UNK     H9     24 0.30675900   1.008000   ; qtot 28.241288
   25         cc     15    UNK    C10     25 0.43745800  12.010000   ; qtot 28.678746
   26         na     15    UNK    N11     26 -0.23724100  14.010000   ; qtot 28.441505
   27         h4     15    UNK    H12     27 0.04815900   1.008000   ; qtot 28.489664
   28         ha     15    UNK    H13     28 0.12905900   1.008000   ; qtot 28.618723
   29         nd     15    UNK    N14     29 -0.54204100  14.010000   ; qtot 28.076682
   30         ca     15    UNK    C15     30 -0.08614200  12.010000   ; qtot 27.990540
   31         ca     15    UNK    C16     31 -0.09594100  12.010000   ; qtot 27.894599
   32         ha     15    UNK    H17     32 0.14705900   1.008000   ; qtot 28.041658
   33         ca     15    UNK    C18     33 -0.11824100  12.010000   ; qtot 27.923417
   34         ca     15    UNK    C19     34 0.08045900  12.010000   ; qtot 28.003876
   35         ca     15    UNK    C20     35 -0.23624200  12.010000   ; qtot 27.767634
   36         ca     15    UNK    C21     36 -0.09024100  12.010000   ; qtot 27.677393
   37         ca     15    UNK    C22     37 0.37535900  12.010000   ; qtot 28.052752
   38         ca     15    UNK    C23     38 0.39925900  12.010000   ; qtot 28.452011
   39         ha     15    UNK    H24     39 0.15905900   1.008000   ; qtot 28.611070
   40         ca     15    UNK    C25     40 0.34735900  12.010000   ; qtot 28.958429
   41         ca     15    UNK    C26     41 -0.07494100  12.010000   ; qtot 28.883488
   42         nb     15    UNK    N27     42 -0.61694100  14.010000   ; qtot 28.266547
   43         h4     15    UNK    H28     43 0.02815900   1.008000   ; qtot 28.294706
   44         nb     15    UNK    N29     44 -0.62294100  14.010000   ; qtot 27.671765
   45         ca     15    UNK    C30     45 -0.24024100  12.010000   ; qtot 27.431524
   46         ca     15    UNK    C31     46 0.39625900  12.010000   ; qtot 27.827783
   47         ha     15    UNK    H32     47 0.14705900   1.008000   ; qtot 27.974842
   48         h4     15    UNK    H33     48 0.02515900   1.008000   ; qtot 28.000001
; residue   16 UNK rtp UNK q 0.0
   49         ha     16    UNK     H0     49 0.14805800   1.008000   ; qtot 28.148059
   50         h4     16    UNK     H1     50 0.02715900   1.008000   ; qtot 28.175218
   51         ca     16    UNK     C2     51 -0.24824100  12.010000   ; qtot 27.926977
   52         ca     16    UNK     C3     52 0.40725900  12.010000   ; qtot 28.334236
   53         ca     16    UNK     C4     53 -0.08594100  12.010000   ; qtot 28.248295
   54         ha     16    UNK     H5     54 0.13405800   1.008000   ; qtot 28.382353
   55         nb     16    UNK     N6     55 -0.66194100  14.010000   ; qtot 27.720412
   56         ca     16    UNK     C7     56 -0.22514100  12.010000   ; qtot 27.495271
   57         ca     16    UNK     C8     57 0.43925900  12.010000   ; qtot 27.934530
   58         hn     16    UNK     H9     58 0.30675900   1.008000   ; qtot 28.241289
   59         cc     16    UNK    C10     59 0.43745800  12.010000   ; qtot 28.678747
   60         na     16    UNK    N11     60 -0.23724100  14.010000   ; qtot 28.441506
   61         h4     16    UNK    H12     61 0.04815900   1.008000   ; qtot 28.489665
   62         ha     16    UNK    H13     62 0.12905900   1.008000   ; qtot 28.618724
   63         nd     16    UNK    N14     63 -0.54204100  14.010000   ; qtot 28.076683
   64         ca     16    UNK    C15     64 -0.08614200  12.010000   ; qtot 27.990541
   65         ca     16    UNK    C16     65 -0.09594100  12.010000   ; qtot 27.894600
   66         ha     16    UNK    H17     66 0.14705900   1.008000   ; qtot 28.041659
   67         ca     16    UNK    C18     67 -0.11824100  12.010000   ; qtot 27.923418
   68         ca     16    UNK    C19     68 0.08045900  12.010000   ; qtot 28.003877
   69         ca     16    UNK    C20     69 -0.23624200  12.010000   ; qtot 27.767635
   70         ca     16    UNK    C21     70 -0.09024100  12.010000   ; qtot 27.677394
   71         ca     16    UNK    C22     71 0.37535900  12.010000   ; qtot 28.052753
   72         ca     16    UNK    C23     72 0.39925900  12.010000   ; qtot 28.452012
   73         ha     16    UNK    H24     73 0.15905900   1.008000   ; qtot 28.611071
   74         ca     16    UNK    C25     74 0.34735900  12.010000   ; qtot 28.958430
   75         ca     16    UNK    C26     75 -0.07494100  12.010000   ; qtot 28.883489
   76         nb     16    UNK    N27     76 -0.61694100  14.010000   ; qtot 28.266548
   77         h4     16    UNK    H28     77 0.02815900   1.008000   ; qtot 28.294707
   78         nb     16    UNK    N29     78 -0.62294100  14.010000   ; qtot 27.671766
   79         ca     16    UNK    C30     79 -0.24024100  12.010000   ; qtot 27.431525
   80         ca     16    UNK    C31     80 0.39625900  12.010000   ; qtot 27.827784
   81         ha     16    UNK    H32     81 0.14705900   1.008000   ; qtot 27.974843
   82         h4     16    UNK    H33     82 0.02515900   1.008000   ; qtot 28.000002
; residue   17 UNK rtp UNK q 0.0
   83         ha     17    UNK     H0     83 0.14805800   1.008000   ; qtot 28.148060
   84         h4     17    UNK     H1     84 0.02715900   1.008000   ; qtot 28.175219
   85         ca     17    UNK     C2     85 -0.24824100  12.010000   ; qtot 27.926978
   86         ca     17    UNK     C3     86 0.40725900  12.010000   ; qtot 28.334237
   87         ca     17    UNK     C4     87 -0.08594100  12.010000   ; qtot 28.248296
   88         ha     17    UNK     H5     88 0.13405800   1.008000   ; qtot 28.382354
   89         nb     17    UNK     N6     89 -0.66194100  14.010000   ; qtot 27.720413
   90         ca     17    UNK     C7     90 -0.22514100  12.010000   ; qtot 27.495272
   91         ca     17    UNK     C8     91 0.43925900  12.010000   ; qtot 27.934531
   92         hn     17    UNK     H9     92 0.30675900   1.008000   ; qtot 28.241290
   93         cc     17    UNK    C10     93 0.43745800  12.010000   ; qtot 28.678748
   94         na     17    UNK    N11     94 -0.23724100  14.010000   ; qtot 28.441507
   95         h4     17    UNK    H12     95 0.04815900   1.008000   ; qtot 28.489666
   96         ha     17    UNK    H13     96 0.12905900   1.008000   ; qtot 28.618725
   97         nd     17    UNK    N14     97 -0.54204100  14.010000   ; qtot 28.076684
   98         ca     17    UNK    C15     98 -0.08614200  12.010000   ; qtot 27.990542
   99         ca     17    UNK    C16     99 -0.09594100  12.010000   ; qtot 27.894601
  100         ha     17    UNK    H17    100 0.14705900   1.008000   ; qtot 28.041660
  101         ca     17    UNK    C18    101 -0.11824100  12.010000   ; qtot 27.923419
  102         ca     17    UNK    C19    102 0.08045900  12.010000   ; qtot 28.003878
  103         ca     17    UNK    C20    103 -0.23624200  12.010000   ; qtot 27.767636
  104         ca     17    UNK    C21    104 -0.09024100  12.010000   ; qtot 27.677395
  105         ca     17    UNK    C22    105 0.37535900  12.010000   ; qtot 28.052754
  106         ca     17    UNK    C23    106 0.39925900  12.010000   ; qtot 28.452013
  107         ha     17    UNK    H24    107 0.15905900   1.008000   ; qtot 28.611072
  108         ca     17    UNK    C25    108 0.34735900  12.010000   ; qtot 28.958431
  109         ca     17    UNK    C26    109 -0.07494100  12.010000   ; qtot 28.883490
  110         nb     17    UNK    N27    110 -0.61694100  14.010000   ; qtot 28.266549
  111         h4     17    UNK    H28    111 0.02815900   1.008000   ; qtot 28.294708
  112         nb     17    UNK    N29    112 -0.62294100  14.010000   ; qtot 27.671767
  113         ca     17    UNK    C30    113 -0.24024100  12.010000   ; qtot 27.431526
  114         ca     17    UNK    C31    114 0.39625900  12.010000   ; qtot 27.827785
  115         ha     17    UNK    H32    115 0.14705900   1.008000   ; qtot 27.974844
  116         h4     17    UNK    H33    116 0.02515900   1.008000   ; qtot 28.000003
; residue   18 UNK rtp UNK q 0.0
  117         ha     18    UNK     H0    117 0.14805800   1.008000   ; qtot 28.148061
  118         h4     18    UNK     H1    118 0.02715900   1.008000   ; qtot 28.175220
  119         ca     18    UNK     C2    119 -0.24824100  12.010000   ; qtot 27.926979
  120         ca     18    UNK     C3    120 0.40725900  12.010000   ; qtot 28.334238
  121         ca     18    UNK     C4    121 -0.08594100  12.010000   ; qtot 28.248297
  122         ha     18    UNK     H5    122 0.13405800   1.008000   ; qtot 28.382355
  123         nb     18    UNK     N6    123 -0.66194100  14.010000   ; qtot 27.720414
  124         ca     18    UNK     C7    124 -0.22514100  12.010000   ; qtot 27.495273
  125         ca     18    UNK     C8    125 0.43925900  12.010000   ; qtot 27.934532
  126         hn     18    UNK     H9    126 0.30675900   1.008000   ; qtot 28.241291
  127         cc     18    UNK    C10    127 0.43745800  12.010000   ; qtot 28.678749
  128         na     18    UNK    N11    128 -0.23724100  14.010000   ; qtot 28.441508
  129         h4     18    UNK    H12    129 0.04815900   1.008000   ; qtot 28.489667
  130         ha     18    UNK    H13    130 0.12905900   1.008000   ; qtot 28.618726
  131         nd     18    UNK    N14    131 -0.54204100  14.010000   ; qtot 28.076685
  132         ca     18    UNK    C15    132 -0.08614200  12.010000   ; qtot 27.990543
  133         ca     18    UNK    C16    133 -0.09594100  12.010000   ; qtot 27.894602
  134         ha     18    UNK    H17    134 0.14705900   1.008000   ; qtot 28.041661
  135         ca     18    UNK    C18    135 -0.11824100  12.010000   ; qtot 27.923420
  136         ca     18    UNK    C19    136 0.08045900  12.010000   ; qtot 28.003879
  137         ca     18    UNK    C20    137 -0.23624200  12.010000   ; qtot 27.767637
  138         ca     18    UNK    C21    138 -0.09024100  12.010000   ; qtot 27.677396
  139         ca     18    UNK    C22    139 0.37535900  12.010000   ; qtot 28.052755
  140         ca     18    UNK    C23    140 0.39925900  12.010000   ; qtot 28.452014
  141         ha     18    UNK    H24    141 0.15905900   1.008000   ; qtot 28.611073
  142         ca     18    UNK    C25    142 0.34735900  12.010000   ; qtot 28.958432
  143         ca     18    UNK    C26    143 -0.07494100  12.010000   ; qtot 28.883491
  144         nb     18    UNK    N27    144 -0.61694100  14.010000   ; qtot 28.266550
  145         h4     18    UNK    H28    145 0.02815900   1.008000   ; qtot 28.294709
  146         nb     18    UNK    N29    146 -0.62294100  14.010000   ; qtot 27.671768
  147         ca     18    UNK    C30    147 -0.24024100  12.010000   ; qtot 27.431527
  148         ca     18    UNK    C31    148 0.39625900  12.010000   ; qtot 27.827786
  149         ha     18    UNK    H32    149 0.14705900   1.008000   ; qtot 27.974845
  150         h4     18    UNK    H33    150 0.02515900   1.008000   ; qtot 28.000004
; residue   19 UNK rtp UNK q 0.0
  151         ha     19    UNK     H0    151 0.14805800   1.008000   ; qtot 28.148062
  152         h4     19    UNK     H1    152 0.02715900   1.008000   ; qtot 28.175221
  153         ca     19    UNK     C2    153 -0.24824100  12.010000   ; qtot 27.926980
  154         ca     19    UNK     C3    154 0.40725900  12.010000   ; qtot 28.334239
  155         ca     19    UNK     C4    155 -0.08594100  12.010000   ; qtot 28.248298
  156         ha     19    UNK     H5    156 0.13405800   1.008000   ; qtot 28.382356
  157         nb     19    UNK     N6    157 -0.66194100  14.010000   ; qtot 27.720415
  158         ca     19    UNK     C7    158 -0.22514100  12.010000   ; qtot 27.495274
  159         ca     19    UNK     C8    159 0.43925900  12.010000   ; qtot 27.934533
  160         hn     19    UNK     H9    160 0.30675900   1.008000   ; qtot 28.241292
  161         cc     19    UNK    C10    161 0.43745800  12.010000   ; qtot 28.678750
  162         na     19    UNK    N11    162 -0.23724100  14.010000   ; qtot 28.441509
  163         h4     19    UNK    H12    163 0.04815900   1.008000   ; qtot 28.489668
  164         ha     19    UNK    H13    164 0.12905900   1.008000   ; qtot 28.618727
  165         nd     19    UNK    N14    165 -0.54204100  14.010000   ; qtot 28.076686
  166         ca     19    UNK    C15    166 -0.08614200  12.010000   ; qtot 27.990544
  167         ca     19    UNK    C16    167 -0.09594100  12.010000   ; qtot 27.894603
  168         ha     19    UNK    H17    168 0.14705900   1.008000   ; qtot 28.041662
  169         ca     19    UNK    C18    169 -0.11824100  12.010000   ; qtot 27.923421
  170         ca     19    UNK    C19    170 0.08045900  12.010000   ; qtot 28.003880
  171         ca     19    UNK    C20    171 -0.23624200  12.010000   ; qtot 27.767638
  172         ca     19    UNK    C21    172 -0.09024100  12.010000   ; qtot 27.677397
  173         ca     19    UNK    C22    173 0.37535900  12.010000   ; qtot 28.052756
  174         ca     19    UNK    C23    174 0.39925900  12.010000   ; qtot 28.452015
  175         ha     19    UNK    H24    175 0.15905900   1.008000   ; qtot 28.611074
  176         ca     19    UNK    C25    176 0.34735900  12.010000   ; qtot 28.958433
  177         ca     19    UNK    C26    177 -0.07494100  12.010000   ; qtot 28.883492
  178         nb     19    UNK    N27    178 -0.61694100  14.010000   ; qtot 28.266551
  179         h4     19    UNK    H28    179 0.02815900   1.008000   ; qtot 28.294710
  180         nb     19    UNK    N29    180 -0.62294100  14.010000   ; qtot 27.671769
  181         ca     19    UNK    C30    181 -0.24024100  12.010000   ; qtot 27.431528
  182         ca     19    UNK    C31    182 0.39625900  12.010000   ; qtot 27.827787
  183         ha     19    UNK    H32    183 0.14705900   1.008000   ; qtot 27.974846
  184         h4     19    UNK    H33    184 0.02515900   1.008000   ; qtot 28.000005
; residue   20 UNK rtp UNK q 0.0
  185         ha     20    UNK     H0    185 0.14805800   1.008000   ; qtot 28.148063
  186         h4     20    UNK     H1    186 0.02715900   1.008000   ; qtot 28.175222
  187         ca     20    UNK     C2    187 -0.24824100  12.010000   ; qtot 27.926981
  188         ca     20    UNK     C3    188 0.40725900  12.010000   ; qtot 28.334240
  189         ca     20    UNK     C4    189 -0.08594100  12.010000   ; qtot 28.248299
  190         ha     20    UNK     H5    190 0.13405800   1.008000   ; qtot 28.382357
  191         nb     20    UNK     N6    191 -0.66194100  14.010000   ; qtot 27.720416
  192         ca     20    UNK     C7    192 -0.22514100  12.010000   ; qtot 27.495275
  193         ca     20    UNK     C8    193 0.43925900  12.010000   ; qtot 27.934534
  194         hn     20    UNK     H9    194 0.30675900   1.008000   ; qtot 28.241293
  195         cc     20    UNK    C10    195 0.43745800  12.010000   ; qtot 28.678751
  196         na     20    UNK    N11    196 -0.23724100  14.010000   ; qtot 28.441510
  197         h4     20    UNK    H12    197 0.04815900   1.008000   ; qtot 28.489669
  198         ha     20    UNK    H13    198 0.12905900   1.008000   ; qtot 28.618728
  199         nd     20    UNK    N14    199 -0.54204100  14.010000   ; qtot 28.076687
  200         ca     20    UNK    C15    200 -0.08614200  12.010000   ; qtot 27.990545
  201         ca     20    UNK    C16    201 -0.09594100  12.010000   ; qtot 27.894604
  202         ha     20    UNK    H17    202 0.14705900   1.008000   ; qtot 28.041663
  203         ca     20    UNK    C18    203 -0.11824100  12.010000   ; qtot 27.923422
  204         ca     20    UNK    C19    204 0.08045900  12.010000   ; qtot 28.003881
  205         ca     20    UNK    C20    205 -0.23624200  12.010000   ; qtot 27.767639
  206         ca     20    UNK    C21    206 -0.09024100  12.010000   ; qtot 27.677398
  207         ca     20    UNK    C22    207 0.37535900  12.010000   ; qtot 28.052757
  208         ca     20    UNK    C23    208 0.39925900  12.010000   ; qtot 28.452016
  209         ha     20    UNK    H24    209 0.15905900   1.008000   ; qtot 28.611075
  210         ca     20    UNK    C25    210 0.34735900  12.010000   ; qtot 28.958434
  211         ca     20    UNK    C26    211 -0.07494100  12.010000   ; qtot 28.883493
  212         nb     20    UNK    N27    212 -0.61694100  14.010000   ; qtot 28.266552
  213         h4     20    UNK    H28    213 0.02815900   1.008000   ; qtot 28.294711
  214         nb     20    UNK    N29    214 -0.62294100  14.010000   ; qtot 27.671770
  215         ca     20    UNK    C30    215 -0.24024100  12.010000   ; qtot 27.431529
  216         ca     20    UNK    C31    216 0.39625900  12.010000   ; qtot 27.827788
  217         ha     20    UNK    H32    217 0.14705900   1.008000   ; qtot 27.974847
  218         h4     20    UNK    H33    218 0.02515900   1.008000   ; qtot 28.000006
; residue   21 UNK rtp UNK q 0.0
  219         ha     21    UNK     H0    219 0.14805800   1.008000   ; qtot 28.148064
  220         h4     21    UNK     H1    220 0.02715900   1.008000   ; qtot 28.175223
  221         ca     21    UNK     C2    221 -0.24824100  12.010000   ; qtot 27.926982
  222         ca     21    UNK     C3    222 0.40725900  12.010000   ; qtot 28.334241
  223         ca     21    UNK     C4    223 -0.08594100  12.010000   ; qtot 28.248300
  224         ha     21    UNK     H5    224 0.13405800   1.008000   ; qtot 28.382358
  225         nb     21    UNK     N6    225 -0.66194100  14.010000   ; qtot 27.720417
  226         ca     21    UNK     C7    226 -0.22514100  12.010000   ; qtot 27.495276
  227         ca     21    UNK     C8    227 0.43925900  12.010000   ; qtot 27.934535
  228         hn     21    UNK     H9    228 0.30675900   1.008000   ; qtot 28.241294
  229         cc     21    UNK    C10    229 0.43745800  12.010000   ; qtot 28.678752
  230         na     21    UNK    N11    230 -0.23724100  14.010000   ; qtot 28.441511
  231         h4     21    UNK    H12    231 0.04815900   1.008000   ; qtot 28.489670
  232         ha     21    UNK    H13    232 0.12905900   1.008000   ; qtot 28.618729
  233         nd     21    UNK    N14    233 -0.54204100  14.010000   ; qtot 28.076688
  234         ca     21    UNK    C15    234 -0.08614200  12.010000   ; qtot 27.990546
  235         ca     21    UNK    C16    235 -0.09594100  12.010000   ; qtot 27.894605
  236         ha     21    UNK    H17    236 0.14705900   1.008000   ; qtot 28.041664
  237         ca     21    UNK    C18    237 -0.11824100  12.010000   ; qtot 27.923423
  238         ca     21    UNK    C19    238 0.08045900  12.010000   ; qtot 28.003882
  239         ca     21    UNK    C20    239 -0.23624200  12.010000   ; qtot 27.767640
  240         ca     21    UNK    C21    240 -0.09024100  12.010000   ; qtot 27.677399
  241         ca     21    UNK    C22    241 0.37535900  12.010000   ; qtot 28.052758
  242         ca     21    UNK    C23    242 0.39925900  12.010000   ; qtot 28.452017
  243         ha     21    UNK    H24    243 0.15905900   1.008000   ; qtot 28.611076
  244         ca     21    UNK    C25    244 0.34735900  12.010000   ; qtot 28.958435
  245         ca     21    UNK    C26    245 -0.07494100  12.010000   ; qtot 28.883494
  246         nb     21    UNK    N27    246 -0.61694100  14.010000   ; qtot 28.266553
  247         h4     21    UNK    H28    247 0.02815900   1.008000   ; qtot 28.294712
  248         nb     21    UNK    N29    248 -0.62294100  14.010000   ; qtot 27.671771
  249         ca     21    UNK    C30    249 -0.24024100  12.010000   ; qtot 27.431530
  250         ca     21    UNK    C31    250 0.39625900  12.010000   ; qtot 27.827789
  251         ha     21    UNK    H32    251 0.14705900   1.008000   ; qtot 27.974848
  252         h4     21    UNK    H33    252 0.02515900   1.008000   ; qtot 28.000007
; residue   22 UNK rtp UNK q 0.0
  253         ha     22    UNK     H0    253 0.14805800   1.008000   ; qtot 28.148065
  254         h4     22    UNK     H1    254 0.02715900   1.008000   ; qtot 28.175224
  255         ca     22    UNK     C2    255 -0.24824100  12.010000   ; qtot 27.926983
  256         ca     22    UNK     C3    256 0.40725900  12.010000   ; qtot 28.334242
  257         ca     22    UNK     C4    257 -0.08594100  12.010000   ; qtot 28.248301
  258         ha     22    UNK     H5    258 0.13405800   1.008000   ; qtot 28.382359
  259         nb     22    UNK     N6    259 -0.66194100  14.010000   ; qtot 27.720418
  260         ca     22    UNK     C7    260 -0.22514100  12.010000   ; qtot 27.495277
  261         ca     22    UNK     C8    261 0.43925900  12.010000   ; qtot 27.934536
  262         hn     22    UNK     H9    262 0.30675900   1.008000   ; qtot 28.241295
  263         cc     22    UNK    C10    263 0.43745800  12.010000   ; qtot 28.678753
  264         na     22    UNK    N11    264 -0.23724100  14.010000   ; qtot 28.441512
  265         h4     22    UNK    H12    265 0.04815900   1.008000   ; qtot 28.489671
  266         ha     22    UNK    H13    266 0.12905900   1.008000   ; qtot 28.618730
  267         nd     22    UNK    N14    267 -0.54204100  14.010000   ; qtot 28.076689
  268         ca     22    UNK    C15    268 -0.08614200  12.010000   ; qtot 27.990547
  269         ca     22    UNK    C16    269 -0.09594100  12.010000   ; qtot 27.894606
  270         ha     22    UNK    H17    270 0.14705900   1.008000   ; qtot 28.041665
  271         ca     22    UNK    C18    271 -0.11824100  12.010000   ; qtot 27.923424
  272         ca     22    UNK    C19    272 0.08045900  12.010000   ; qtot 28.003883
  273         ca     22    UNK    C20    273 -0.23624200  12.010000   ; qtot 27.767641
  274         ca     22    UNK    C21    274 -0.09024100  12.010000   ; qtot 27.677400
  275         ca     22    UNK    C22    275 0.37535900  12.010000   ; qtot 28.052759
  276         ca     22    UNK    C23    276 0.39925900  12.010000   ; qtot 28.452018
  277         ha     22    UNK    H24    277 0.15905900   1.008000   ; qtot 28.611077
  278         ca     22    UNK    C25    278 0.34735900  12.010000   ; qtot 28.958436
  279         ca     22    UNK    C26    279 -0.07494100  12.010000   ; qtot 28.883495
  280         nb     22    UNK    N27    280 -0.61694100  14.010000   ; qtot 28.266554
  281         h4     22    UNK    H28    281 0.02815900   1.008000   ; qtot 28.294713
  282         nb     22    UNK    N29    282 -0.62294100  14.010000   ; qtot 27.671772
  283         ca     22    UNK    C30    283 -0.24024100  12.010000   ; qtot 27.431531
  284         ca     22    UNK    C31    284 0.39625900  12.010000   ; qtot 27.827790
  285         ha     22    UNK    H32    285 0.14705900   1.008000   ; qtot 27.974849
  286         h4     22    UNK    H33    286 0.02515900   1.008000   ; qtot 28.000008
; residue   23 UNK rtp UNK q 0.0
  287         ha     23    UNK     H0    287 0.14805800   1.008000   ; qtot 28.148066
  288         h4     23    UNK     H1    288 0.02715900   1.008000   ; qtot 28.175225
  289         ca     23    UNK     C2    289 -0.24824100  12.010000   ; qtot 27.926984
  290         ca     23    UNK     C3    290 0.40725900  12.010000   ; qtot 28.334243
  291         ca     23    UNK     C4    291 -0.08594100  12.010000   ; qtot 28.248302
  292         ha     23    UNK     H5    292 0.13405800   1.008000   ; qtot 28.382360
  293         nb     23    UNK     N6    293 -0.66194100  14.010000   ; qtot 27.720419
  294         ca     23    UNK     C7    294 -0.22514100  12.010000   ; qtot 27.495278
  295         ca     23    UNK     C8    295 0.43925900  12.010000   ; qtot 27.934537
  296         hn     23    UNK     H9    296 0.30675900   1.008000   ; qtot 28.241296
  297         cc     23    UNK    C10    297 0.43745800  12.010000   ; qtot 28.678754
  298         na     23    UNK    N11    298 -0.23724100  14.010000   ; qtot 28.441513
  299         h4     23    UNK    H12    299 0.04815900   1.008000   ; qtot 28.489672
  300         ha     23    UNK    H13    300 0.12905900   1.008000   ; qtot 28.618731
  301         nd     23    UNK    N14    301 -0.54204100  14.010000   ; qtot 28.076690
  302         ca     23    UNK    C15    302 -0.08614200  12.010000   ; qtot 27.990548
  303         ca     23    UNK    C16    303 -0.09594100  12.010000   ; qtot 27.894607
  304         ha     23    UNK    H17    304 0.14705900   1.008000   ; qtot 28.041666
  305         ca     23    UNK    C18    305 -0.11824100  12.010000   ; qtot 27.923425
  306         ca     23    UNK    C19    306 0.08045900  12.010000   ; qtot 28.003884
  307         ca     23    UNK    C20    307 -0.23624200  12.010000   ; qtot 27.767642
  308         ca     23    UNK    C21    308 -0.09024100  12.010000   ; qtot 27.677401
  309         ca     23    UNK    C22    309 0.37535900  12.010000   ; qtot 28.052760
  310         ca     23    UNK    C23    310 0.39925900  12.010000   ; qtot 28.452019
  311         ha     23    UNK    H24    311 0.15905900   1.008000   ; qtot 28.611078
  312         ca     23    UNK    C25    312 0.34735900  12.010000   ; qtot 28.958437
  313         ca     23    UNK    C26    313 -0.07494100  12.010000   ; qtot 28.883496
  314         nb     23    UNK    N27    314 -0.61694100  14.010000   ; qtot 28.266555
  315         h4     23    UNK    H28    315 0.02815900   1.008000   ; qtot 28.294714
  316         nb     23    UNK    N29    316 -0.62294100  14.010000   ; qtot 27.671773
  317         ca     23    UNK    C30    317 -0.24024100  12.010000   ; qtot 27.431532
  318         ca     23    UNK    C31    318 0.39625900  12.010000   ; qtot 27.827791
  319         ha     23    UNK    H32    319 0.14705900   1.008000   ; qtot 27.974850
  320         h4     23    UNK    H33    320 0.02515900   1.008000   ; qtot 28.000009
; residue   24 UNK rtp UNK q 0.0
  321         ha     24    UNK     H0    321 0.14805800   1.008000   ; qtot 28.148067
  322         h4     24    UNK     H1    322 0.02715900   1.008000   ; qtot 28.175226
  323         ca     24    UNK     C2    323 -0.24824100  12.010000   ; qtot 27.926985
  324         ca     24    UNK     C3    324 0.40725900  12.010000   ; qtot 28.334244
  325         ca     24    UNK     C4    325 -0.08594100  12.010000   ; qtot 28.248303
  326         ha     24    UNK     H5    326 0.13405800   1.008000   ; qtot 28.382361
  327         nb     24    UNK     N6    327 -0.66194100  14.010000   ; qtot 27.720420
  328         ca     24    UNK     C7    328 -0.22514100  12.010000   ; qtot 27.495279
  329         ca     24    UNK     C8    329 0.43925900  12.010000   ; qtot 27.934538
  330         hn     24    UNK     H9    330 0.30675900   1.008000   ; qtot 28.241297
  331         cc     24    UNK    C10    331 0.43745800  12.010000   ; qtot 28.678755
  332         na     24    UNK    N11    332 -0.23724100  14.010000   ; qtot 28.441514
  333         h4     24    UNK    H12    333 0.04815900   1.008000   ; qtot 28.489673
  334         ha     24    UNK    H13    334 0.12905900   1.008000   ; qtot 28.618732
  335         nd     24    UNK    N14    335 -0.54204100  14.010000   ; qtot 28.076691
  336         ca     24    UNK    C15    336 -0.08614200  12.010000   ; qtot 27.990549
  337         ca     24    UNK    C16    337 -0.09594100  12.010000   ; qtot 27.894608
  338         ha     24    UNK    H17    338 0.14705900   1.008000   ; qtot 28.041667
  339         ca     24    UNK    C18    339 -0.11824100  12.010000   ; qtot 27.923426
  340         ca     24    UNK    C19    340 0.08045900  12.010000   ; qtot 28.003885
  341         ca     24    UNK    C20    341 -0.23624200  12.010000   ; qtot 27.767643
  342         ca     24    UNK    C21    342 -0.09024100  12.010000   ; qtot 27.677402
  343         ca     24    UNK    C22    343 0.37535900  12.010000   ; qtot 28.052761
  344         ca     24    UNK    C23    344 0.39925900  12.010000   ; qtot 28.452020
  345         ha     24    UNK    H24    345 0.15905900   1.008000   ; qtot 28.611079
  346         ca     24    UNK    C25    346 0.34735900  12.010000   ; qtot 28.958438
  347         ca     24    UNK    C26    347 -0.07494100  12.010000   ; qtot 28.883497
  348         nb     24    UNK    N27    348 -0.61694100  14.010000   ; qtot 28.266556
  349         h4     24    UNK    H28    349 0.02815900   1.008000   ; qtot 28.294715
  350         nb     24    UNK    N29    350 -0.62294100  14.010000   ; qtot 27.671774
  351         ca     24    UNK    C30    351 -0.24024100  12.010000   ; qtot 27.431533
  352         ca     24    UNK    C31    352 0.39625900  12.010000   ; qtot 27.827792
  353         ha     24    UNK    H32    353 0.14705900   1.008000   ; qtot 27.974851
  354         h4     24    UNK    H33    354 0.02515900   1.008000   ; qtot 28.000010
; residue   25 UNK rtp UNK q 0.0
  355         ha     25    UNK     H0    355 0.14805800   1.008000   ; qtot 28.148068
  356         h4     25    UNK     H1    356 0.02715900   1.008000   ; qtot 28.175227
  357         ca     25    UNK     C2    357 -0.24824100  12.010000   ; qtot 27.926986
  358         ca     25    UNK     C3    358 0.40725900  12.010000   ; qtot 28.334245
  359         ca     25    UNK     C4    359 -0.08594100  12.010000   ; qtot 28.248304
  360         ha     25    UNK     H5    360 0.13405800   1.008000   ; qtot 28.382362
  361         nb     25    UNK     N6    361 -0.66194100  14.010000   ; qtot 27.720421
  362         ca     25    UNK     C7    362 -0.22514100  12.010000   ; qtot 27.495280
  363         ca     25    UNK     C8    363 0.43925900  12.010000   ; qtot 27.934539
  364         hn     25    UNK     H9    364 0.30675900   1.008000   ; qtot 28.241298
  365         cc     25    UNK    C10    365 0.43745800  12.010000   ; qtot 28.678756
  366         na     25    UNK    N11    366 -0.23724100  14.010000   ; qtot 28.441515
  367         h4     25    UNK    H12    367 0.04815900   1.008000   ; qtot 28.489674
  368         ha     25    UNK    H13    368 0.12905900   1.008000   ; qtot 28.618733
  369         nd     25    UNK    N14    369 -0.54204100  14.010000   ; qtot 28.076692
  370         ca     25    UNK    C15    370 -0.08614200  12.010000   ; qtot 27.990550
  371         ca     25    UNK    C16    371 -0.09594100  12.010000   ; qtot 27.894609
  372         ha     25    UNK    H17    372 0.14705900   1.008000   ; qtot 28.041668
  373         ca     25    UNK    C18    373 -0.11824100  12.010000   ; qtot 27.923427
  374         ca     25    UNK    C19    374 0.08045900  12.010000   ; qtot 28.003886
  375         ca     25    UNK    C20    375 -0.23624200  12.010000   ; qtot 27.767644
  376         ca     25    UNK    C21    376 -0.09024100  12.010000   ; qtot 27.677403
  377         ca     25    UNK    C22    377 0.37535900  12.010000   ; qtot 28.052762
  378         ca     25    UNK    C23    378 0.39925900  12.010000   ; qtot 28.452021
  379         ha     25    UNK    H24    379 0.15905900   1.008000   ; qtot 28.611080
  380         ca     25    UNK    C25    380 0.34735900  12.010000   ; qtot 28.958439
  381         ca     25    UNK    C26    381 -0.07494100  12.010000   ; qtot 28.883498
  382         nb     25    UNK    N27    382 -0.61694100  14.010000   ; qtot 28.266557
  383         h4     25    UNK    H28    383 0.02815900   1.008000   ; qtot 28.294716
  384         nb     25    UNK    N29    384 -0.62294100  14.010000   ; qtot 27.671775
  385         ca     25    UNK    C30    385 -0.24024100  12.010000   ; qtot 27.431534
  386         ca     25    UNK    C31    386 0.39625900  12.010000   ; qtot 27.827793
  387         ha     25    UNK    H32    387 0.14705900   1.008000   ; qtot 27.974852
  388         h4     25    UNK    H33    388 0.02515900   1.008000   ; qtot 28.000011
; residue   26 UNK rtp UNK q 0.0
  389         ha     26    UNK     H0    389 0.14805800   1.008000   ; qtot 28.148069
  390         h4     26    UNK     H1    390 0.02715900   1.008000   ; qtot 28.175228
  391         ca     26    UNK     C2    391 -0.24824100  12.010000   ; qtot 27.926987
  392         ca     26    UNK     C3    392 0.40725900  12.010000   ; qtot 28.334246
  393         ca     26    UNK     C4    393 -0.08594100  12.010000   ; qtot 28.248305
  394         ha     26    UNK     H5    394 0.13405800   1.008000   ; qtot 28.382363
  395         nb     26    UNK     N6    395 -0.66194100  14.010000   ; qtot 27.720422
  396         ca     26    UNK     C7    396 -0.22514100  12.010000   ; qtot 27.495281
  397         ca     26    UNK     C8    397 0.43925900  12.010000   ; qtot 27.934540
  398         hn     26    UNK     H9    398 0.30675900   1.008000   ; qtot 28.241299
  399         cc     26    UNK    C10    399 0.43745800  12.010000   ; qtot 28.678757
  400         na     26    UNK    N11    400 -0.23724100  14.010000   ; qtot 28.441516
  401         h4     26    UNK    H12    401 0.04815900   1.008000   ; qtot 28.489675
  402         ha     26    UNK    H13    402 0.12905900   1.008000   ; qtot 28.618734
  403         nd     26    UNK    N14    403 -0.54204100  14.010000   ; qtot 28.076693
  404         ca     26    UNK    C15    404 -0.08614200  12.010000   ; qtot 27.990551
  405         ca     26    UNK    C16    405 -0.09594100  12.010000   ; qtot 27.894610
  406         ha     26    UNK    H17    406 0.14705900   1.008000   ; qtot 28.041669
  407         ca     26    UNK    C18    407 -0.11824100  12.010000   ; qtot 27.923428
  408         ca     26    UNK    C19    408 0.08045900  12.010000   ; qtot 28.003887
  409         ca     26    UNK    C20    409 -0.23624200  12.010000   ; qtot 27.767645
  410         ca     26    UNK    C21    410 -0.09024100  12.010000   ; qtot 27.677404
  411         ca     26    UNK    C22    411 0.37535900  12.010000   ; qtot 28.052763
  412         ca     26    UNK    C23    412 0.39925900  12.010000   ; qtot 28.452022
  413         ha     26    UNK    H24    413 0.15905900   1.008000   ; qtot 28.611081
  414         ca     26    UNK    C25    414 0.34735900  12.010000   ; qtot 28.958440
  415         ca     26    UNK    C26    415 -0.07494100  12.010000   ; qtot 28.883499
  416         nb     26    UNK    N27    416 -0.61694100  14.010000   ; qtot 28.266558
  417         h4     26    UNK    H28    417 0.02815900   1.008000   ; qtot 28.294717
  418         nb     26    UNK    N29    418 -0.62294100  14.010000   ; qtot 27.671776
  419         ca     26    UNK    C30    419 -0.24024100  12.010000   ; qtot 27.431535
  420         ca     26    UNK    C31    420 0.39625900  12.010000   ; qtot 27.827794
  421         ha     26    UNK    H32    421 0.14705900   1.008000   ; qtot 27.974853
  422         h4     26    UNK    H33    422 0.02515900   1.008000   ; qtot 28.000012
; residue   27 UNK rtp UNK q 0.0
  423         ha     27    UNK     H0    423 0.14805800   1.008000   ; qtot 28.148070
  424         h4     27    UNK     H1    424 0.02715900   1.008000   ; qtot 28.175229
  425         ca     27    UNK     C2    425 -0.24824100  12.010000   ; qtot 27.926988
  426         ca     27    UNK     C3    426 0.40725900  12.010000   ; qtot 28.334247
  427         ca     27    UNK     C4    427 -0.08594100  12.010000   ; qtot 28.248306
  428         ha     27    UNK     H5    428 0.13405800   1.008000   ; qtot 28.382364
  429         nb     27    UNK     N6    429 -0.66194100  14.010000   ; qtot 27.720423
  430         ca     27    UNK     C7    430 -0.22514100  12.010000   ; qtot 27.495282
  431         ca     27    UNK     C8    431 0.43925900  12.010000   ; qtot 27.934541
  432         hn     27    UNK     H9    432 0.30675900   1.008000   ; qtot 28.241300
  433         cc     27    UNK    C10    433 0.43745800  12.010000   ; qtot 28.678758
  434         na     27    UNK    N11    434 -0.23724100  14.010000   ; qtot 28.441517
  435         h4     27    UNK    H12    435 0.04815900   1.008000   ; qtot 28.489676
  436         ha     27    UNK    H13    436 0.12905900   1.008000   ; qtot 28.618735
  437         nd     27    UNK    N14    437 -0.54204100  14.010000   ; qtot 28.076694
  438         ca     27    UNK    C15    438 -0.08614200  12.010000   ; qtot 27.990552
  439         ca     27    UNK    C16    439 -0.09594100  12.010000   ; qtot 27.894611
  440         ha     27    UNK    H17    440 0.14705900   1.008000   ; qtot 28.041670
  441         ca     27    UNK    C18    441 -0.11824100  12.010000   ; qtot 27.923429
  442         ca     27    UNK    C19    442 0.08045900  12.010000   ; qtot 28.003888
  443         ca     27    UNK    C20    443 -0.23624200  12.010000   ; qtot 27.767646
  444         ca     27    UNK    C21    444 -0.09024100  12.010000   ; qtot 27.677405
  445         ca     27    UNK    C22    445 0.37535900  12.010000   ; qtot 28.052764
  446         ca     27    UNK    C23    446 0.39925900  12.010000   ; qtot 28.452023
  447         ha     27    UNK    H24    447 0.15905900   1.008000   ; qtot 28.611082
  448         ca     27    UNK    C25    448 0.34735900  12.010000   ; qtot 28.958441
  449         ca     27    UNK    C26    449 -0.07494100  12.010000   ; qtot 28.883500
  450         nb     27    UNK    N27    450 -0.61694100  14.010000   ; qtot 28.266559
  451         h4     27    UNK    H28    451 0.02815900   1.008000   ; qtot 28.294718
  452         nb     27    UNK    N29    452 -0.62294100  14.010000   ; qtot 27.671777
  453         ca     27    UNK    C30    453 -0.24024100  12.010000   ; qtot 27.431536
  454         ca     27    UNK    C31    454 0.39625900  12.010000   ; qtot 27.827795
  455         ha     27    UNK    H32    455 0.14705900   1.008000   ; qtot 27.974854
  456         h4     27    UNK    H33    456 0.02515900   1.008000   ; qtot 28.000013
; residue   28 UNK rtp UNK q 0.0
  457         ha     28    UNK     H0    457 0.14805800   1.008000   ; qtot 28.148071
  458         h4     28    UNK     H1    458 0.02715900   1.008000   ; qtot 28.175230
  459         ca     28    UNK     C2    459 -0.24824100  12.010000   ; qtot 27.926989
  460         ca     28    UNK     C3    460 0.40725900  12.010000   ; qtot 28.334248
  461         ca     28    UNK     C4    461 -0.08594100  12.010000   ; qtot 28.248307
  462         ha     28    UNK     H5    462 0.13405800   1.008000   ; qtot 28.382365
  463         nb     28    UNK     N6    463 -0.66194100  14.010000   ; qtot 27.720424
  464         ca     28    UNK     C7    464 -0.22514100  12.010000   ; qtot 27.495283
  465         ca     28    UNK     C8    465 0.43925900  12.010000   ; qtot 27.934542
  466         hn     28    UNK     H9    466 0.30675900   1.008000   ; qtot 28.241301
  467         cc     28    UNK    C10    467 0.43745800  12.010000   ; qtot 28.678759
  468         na     28    UNK    N11    468 -0.23724100  14.010000   ; qtot 28.441518
  469         h4     28    UNK    H12    469 0.04815900   1.008000   ; qtot 28.489677
  470         ha     28    UNK    H13    470 0.12905900   1.008000   ; qtot 28.618736
  471         nd     28    UNK    N14    471 -0.54204100  14.010000   ; qtot 28.076695
  472         ca     28    UNK    C15    472 -0.08614200  12.010000   ; qtot 27.990553
  473         ca     28    UNK    C16    473 -0.09594100  12.010000   ; qtot 27.894612
  474         ha     28    UNK    H17    474 0.14705900   1.008000   ; qtot 28.041671
  475         ca     28    UNK    C18    475 -0.11824100  12.010000   ; qtot 27.923430
  476         ca     28    UNK    C19    476 0.08045900  12.010000   ; qtot 28.003889
  477         ca     28    UNK    C20    477 -0.23624200  12.010000   ; qtot 27.767647
  478         ca     28    UNK    C21    478 -0.09024100  12.010000   ; qtot 27.677406
  479         ca     28    UNK    C22    479 0.37535900  12.010000   ; qtot 28.052765
  480         ca     28    UNK    C23    480 0.39925900  12.010000   ; qtot 28.452024
  481         ha     28    UNK    H24    481 0.15905900   1.008000   ; qtot 28.611083
  482         ca     28    UNK    C25    482 0.34735900  12.010000   ; qtot 28.958442
  483         ca     28    UNK    C26    483 -0.07494100  12.010000   ; qtot 28.883501
  484         nb     28    UNK    N27    484 -0.61694100  14.010000   ; qtot 28.266560
  485         h4     28    UNK    H28    485 0.02815900   1.008000   ; qtot 28.294719
  486         nb     28    UNK    N29    486 -0.62294100  14.010000   ; qtot 27.671778
  487         ca     28    UNK    C30    487 -0.24024100  12.010000   ; qtot 27.431537
  488         ca     28    UNK    C31    488 0.39625900  12.010000   ; qtot 27.827796
  489         ha     28    UNK    H32    489 0.14705900   1.008000   ; qtot 27.974855
  490         h4     28    UNK    H33    490 0.02515900   1.008000   ; qtot 28.000014
; residue   29 UNK rtp UNK q 0.0
  491         ha     29    UNK     H0    491 0.14805800   1.008000   ; qtot 28.148072
  492         h4     29    UNK     H1    492 0.02715900   1.008000   ; qtot 28.175231
  493         ca     29    UNK     C2    493 -0.24824100  12.010000   ; qtot 27.926990
  494         ca     29    UNK     C3    494 0.40725900  12.010000   ; qtot 28.334249
  495         ca     29    UNK     C4    495 -0.08594100  12.010000   ; qtot 28.248308
  496         ha     29    UNK     H5    496 0.13405800   1.008000   ; qtot 28.382366
  497         nb     29    UNK     N6    497 -0.66194100  14.010000   ; qtot 27.720425
  498         ca     29    UNK     C7    498 -0.22514100  12.010000   ; qtot 27.495284
  499         ca     29    UNK     C8    499 0.43925900  12.010000   ; qtot 27.934543
  500         hn     29    UNK     H9    500 0.30675900   1.008000   ; qtot 28.241302
  501         cc     29    UNK    C10    501 0.43745800  12.010000   ; qtot 28.678760
  502         na     29    UNK    N11    502 -0.23724100  14.010000   ; qtot 28.441519
  503         h4     29    UNK    H12    503 0.04815900   1.008000   ; qtot 28.489678
  504         ha     29    UNK    H13    504 0.12905900   1.008000   ; qtot 28.618737
  505         nd     29    UNK    N14    505 -0.54204100  14.010000   ; qtot 28.076696
  506         ca     29    UNK    C15    506 -0.08614200  12.010000   ; qtot 27.990554
  507         ca     29    UNK    C16    507 -0.09594100  12.010000   ; qtot 27.894613
  508         ha     29    UNK    H17    508 0.14705900   1.008000   ; qtot 28.041672
  509         ca     29    UNK    C18    509 -0.11824100  12.010000   ; qtot 27.923431
  510         ca     29    UNK    C19    510 0.08045900  12.010000   ; qtot 28.003890
  511         ca     29    UNK    C20    511 -0.23624200  12.010000   ; qtot 27.767648
  512         ca     29    UNK    C21    512 -0.09024100  12.010000   ; qtot 27.677407
  513         ca     29    UNK    C22    513 0.37535900  12.010000   ; qtot 28.052766
  514         ca     29    UNK    C23    514 0.39925900  12.010000   ; qtot 28.452025
  515         ha     29    UNK    H24    515 0.15905900   1.008000   ; qtot 28.611084
  516         ca     29    UNK    C25    516 0.34735900  12.010000   ; qtot 28.958443
  517         ca     29    UNK    C26    517 -0.07494100  12.010000   ; qtot 28.883502
  518         nb     29    UNK    N27    518 -0.61694100  14.010000   ; qtot 28.266561
  519         h4     29    UNK    H28    519 0.02815900   1.008000   ; qtot 28.294720
  520         nb     29    UNK    N29    520 -0.62294100  14.010000   ; qtot 27.671779
  521         ca     29    UNK    C30    521 -0.24024100  12.010000   ; qtot 27.431538
  522         ca     29    UNK    C31    522 0.39625900  12.010000   ; qtot 27.827797
  523         ha     29    UNK    H32    523 0.14705900   1.008000   ; qtot 27.974856
  524         h4     29    UNK    H33    524 0.02515900   1.008000   ; qtot 28.000015
; residue   30 UNK rtp UNK q 0.0
  525         ha     30    UNK     H0    525 0.14805800   1.008000   ; qtot 28.148073
  526         h4     30    UNK     H1    526 0.02715900   1.008000   ; qtot 28.175232
  527         ca     30    UNK     C2    527 -0.24824100  12.010000   ; qtot 27.926991
  528         ca     30    UNK     C3    528 0.40725900  12.010000   ; qtot 28.334250
  529         ca     30    UNK     C4    529 -0.08594100  12.010000   ; qtot 28.248309
  530         ha     30    UNK     H5    530 0.13405800   1.008000   ; qtot 28.382367
  531         nb     30    UNK     N6    531 -0.66194100  14.010000   ; qtot 27.720426
  532         ca     30    UNK     C7    532 -0.22514100  12.010000   ; qtot 27.495285
  533         ca     30    UNK     C8    533 0.43925900  12.010000   ; qtot 27.934544
  534         hn     30    UNK     H9    534 0.30675900   1.008000   ; qtot 28.241303
  535         cc     30    UNK    C10    535 0.43745800  12.010000   ; qtot 28.678761
  536         na     30    UNK    N11    536 -0.23724100  14.010000   ; qtot 28.441520
  537         h4     30    UNK    H12    537 0.04815900   1.008000   ; qtot 28.489679
  538         ha     30    UNK    H13    538 0.12905900   1.008000   ; qtot 28.618738
  539         nd     30    UNK    N14    539 -0.54204100  14.010000   ; qtot 28.076697
  540         ca     30    UNK    C15    540 -0.08614200  12.010000   ; qtot 27.990555
  541         ca     30    UNK    C16    541 -0.09594100  12.010000   ; qtot 27.894614
  542         ha     30    UNK    H17    542 0.14705900   1.008000   ; qtot 28.041673
  543         ca     30    UNK    C18    543 -0.11824100  12.010000   ; qtot 27.923432
  544         ca     30    UNK    C19    544 0.08045900  12.010000   ; qtot 28.003891
  545         ca     30    UNK    C20    545 -0.23624200  12.010000   ; qtot 27.767649
  546         ca     30    UNK    C21    546 -0.09024100  12.010000   ; qtot 27.677408
  547         ca     30    UNK    C22    547 0.37535900  12.010000   ; qtot 28.052767
  548         ca     30    UNK    C23    548 0.39925900  12.010000   ; qtot 28.452026
  549         ha     30    UNK    H24    549 0.15905900   1.008000   ; qtot 28.611085
  550         ca     30    UNK    C25    550 0.34735900  12.010000   ; qtot 28.958444
  551         ca     30    UNK    C26    551 -0.07494100  12.010000   ; qtot 28.883503
  552         nb     30    UNK    N27    552 -0.61694100  14.010000   ; qtot 28.266562
  553         h4     30    UNK    H28    553 0.02815900   1.008000   ; qtot 28.294721
  554         nb     30    UNK    N29    554 -0.62294100  14.010000   ; qtot 27.671780
  555         ca     30    UNK    C30    555 -0.24024100  12.010000   ; qtot 27.431539
  556         ca     30    UNK    C31    556 0.39625900  12.010000   ; qtot 27.827798
  557         ha     30    UNK    H32    557 0.14705900   1.008000   ; qtot 27.974857
  558         h4     30    UNK    H33    558 0.02515900   1.008000   ; qtot 28.000016
; residue   31 UNK rtp UNK q 0.0
  559         ha     31    UNK     H0    559 0.14805800   1.008000   ; qtot 28.148074
  560         h4     31    UNK     H1    560 0.02715900   1.008000   ; qtot 28.175233
  561         ca     31    UNK     C2    561 -0.24824100  12.010000   ; qtot 27.926992
  562         ca     31    UNK     C3    562 0.40725900  12.010000   ; qtot 28.334251
  563         ca     31    UNK     C4    563 -0.08594100  12.010000   ; qtot 28.248310
  564         ha     31    UNK     H5    564 0.13405800   1.008000   ; qtot 28.382368
  565         nb     31    UNK     N6    565 -0.66194100  14.010000   ; qtot 27.720427
  566         ca     31    UNK     C7    566 -0.22514100  12.010000   ; qtot 27.495286
  567         ca     31    UNK     C8    567 0.43925900  12.010000   ; qtot 27.934545
  568         hn     31    UNK     H9    568 0.30675900   1.008000   ; qtot 28.241304
  569         cc     31    UNK    C10    569 0.43745800  12.010000   ; qtot 28.678762
  570         na     31    UNK    N11    570 -0.23724100  14.010000   ; qtot 28.441521
  571         h4     31    UNK    H12    571 0.04815900   1.008000   ; qtot 28.489680
  572         ha     31    UNK    H13    572 0.12905900   1.008000   ; qtot 28.618739
  573         nd     31    UNK    N14    573 -0.54204100  14.010000   ; qtot 28.076698
  574         ca     31    UNK    C15    574 -0.08614200  12.010000   ; qtot 27.990556
  575         ca     31    UNK    C16    575 -0.09594100  12.010000   ; qtot 27.894615
  576         ha     31    UNK    H17    576 0.14705900   1.008000   ; qtot 28.041674
  577         ca     31    UNK    C18    577 -0.11824100  12.010000   ; qtot 27.923433
  578         ca     31    UNK    C19    578 0.08045900  12.010000   ; qtot 28.003892
  579         ca     31    UNK    C20    579 -0.23624200  12.010000   ; qtot 27.767650
  580         ca     31    UNK    C21    580 -0.09024100  12.010000   ; qtot 27.677409
  581         ca     31    UNK    C22    581 0.37535900  12.010000   ; qtot 28.052768
  582         ca     31    UNK    C23    582 0.39925900  12.010000   ; qtot 28.452027
  583         ha     31    UNK    H24    583 0.15905900   1.008000   ; qtot 28.611086
  584         ca     31    UNK    C25    584 0.34735900  12.010000   ; qtot 28.958445
  585         ca     31    UNK    C26    585 -0.07494100  12.010000   ; qtot 28.883504
  586         nb     31    UNK    N27    586 -0.61694100  14.010000   ; qtot 28.266563
  587         h4     31    UNK    H28    587 0.02815900   1.008000   ; qtot 28.294722
  588         nb     31    UNK    N29    588 -0.62294100  14.010000   ; qtot 27.671781
  589         ca     31    UNK    C30    589 -0.24024100  12.010000   ; qtot 27.431540
  590         ca     31    UNK    C31    590 0.39625900  12.010000   ; qtot 27.827799
  591         ha     31    UNK    H32    591 0.14705900   1.008000   ; qtot 27.974858
  592         h4     31    UNK    H33    592 0.02515900   1.008000   ; qtot 28.000017
; residue   32 UNK rtp UNK q 0.0
  593         ha     32    UNK     H0    593 0.14805800   1.008000   ; qtot 28.148075
  594         h4     32    UNK     H1    594 0.02715900   1.008000   ; qtot 28.175234
  595         ca     32    UNK     C2    595 -0.24824100  12.010000   ; qtot 27.926993
  596         ca     32    UNK     C3    596 0.40725900  12.010000   ; qtot 28.334252
  597         ca     32    UNK     C4    597 -0.08594100  12.010000   ; qtot 28.248311
  598         ha     32    UNK     H5    598 0.13405800   1.008000   ; qtot 28.382369
  599         nb     32    UNK     N6    599 -0.66194100  14.010000   ; qtot 27.720428
  600         ca     32    UNK     C7    600 -0.22514100  12.010000   ; qtot 27.495287
  601         ca     32    UNK     C8    601 0.43925900  12.010000   ; qtot 27.934546
  602         hn     32    UNK     H9    602 0.30675900   1.008000   ; qtot 28.241305
  603         cc     32    UNK    C10    603 0.43745800  12.010000   ; qtot 28.678763
  604         na     32    UNK    N11    604 -0.23724100  14.010000   ; qtot 28.441522
  605         h4     32    UNK    H12    605 0.04815900   1.008000   ; qtot 28.489681
  606         ha     32    UNK    H13    606 0.12905900   1.008000   ; qtot 28.618740
  607         nd     32    UNK    N14    607 -0.54204100  14.010000   ; qtot 28.076699
  608         ca     32    UNK    C15    608 -0.08614200  12.010000   ; qtot 27.990557
  609         ca     32    UNK    C16    609 -0.09594100  12.010000   ; qtot 27.894616
  610         ha     32    UNK    H17    610 0.14705900   1.008000   ; qtot 28.041675
  611         ca     32    UNK    C18    611 -0.11824100  12.010000   ; qtot 27.923434
  612         ca     32    UNK    C19    612 0.08045900  12.010000   ; qtot 28.003893
  613         ca     32    UNK    C20    613 -0.23624200  12.010000   ; qtot 27.767651
  614         ca     32    UNK    C21    614 -0.09024100  12.010000   ; qtot 27.677410
  615         ca     32    UNK    C22    615 0.37535900  12.010000   ; qtot 28.052769
  616         ca     32    UNK    C23    616 0.39925900  12.010000   ; qtot 28.452028
  617         ha     32    UNK    H24    617 0.15905900   1.008000   ; qtot 28.611087
  618         ca     32    UNK    C25    618 0.34735900  12.010000   ; qtot 28.958446
  619         ca     32    UNK    C26    619 -0.07494100  12.010000   ; qtot 28.883505
  620         nb     32    UNK    N27    620 -0.61694100  14.010000   ; qtot 28.266564
  621         h4     32    UNK    H28    621 0.02815900   1.008000   ; qtot 28.294723
  622         nb     32    UNK    N29    622 -0.62294100  14.010000   ; qtot 27.671782
  623         ca     32    UNK    C30    623 -0.24024100  12.010000   ; qtot 27.431541
  624         ca     32    UNK    C31    624 0.39625900  12.010000   ; qtot 27.827800
  625         ha     32    UNK    H32    625 0.14705900   1.008000   ; qtot 27.974859
  626         h4     32    UNK    H33    626 0.02515900   1.008000   ; qtot 28.000018
; residue   33 UNK rtp UNK q 0.0
  627         ha     33    UNK     H0    627 0.14805800   1.008000   ; qtot 28.148076
  628         h4     33    UNK     H1    628 0.02715900   1.008000   ; qtot 28.175235
  629         ca     33    UNK     C2    629 -0.24824100  12.010000   ; qtot 27.926994
  630         ca     33    UNK     C3    630 0.40725900  12.010000   ; qtot 28.334253
  631         ca     33    UNK     C4    631 -0.08594100  12.010000   ; qtot 28.248312
  632         ha     33    UNK     H5    632 0.13405800   1.008000   ; qtot 28.382370
  633         nb     33    UNK     N6    633 -0.66194100  14.010000   ; qtot 27.720429
  634         ca     33    UNK     C7    634 -0.22514100  12.010000   ; qtot 27.495288
  635         ca     33    UNK     C8    635 0.43925900  12.010000   ; qtot 27.934547
  636         hn     33    UNK     H9    636 0.30675900   1.008000   ; qtot 28.241306
  637         cc     33    UNK    C10    637 0.43745800  12.010000   ; qtot 28.678764
  638         na     33    UNK    N11    638 -0.23724100  14.010000   ; qtot 28.441523
  639         h4     33    UNK    H12    639 0.04815900   1.008000   ; qtot 28.489682
  640         ha     33    UNK    H13    640 0.12905900   1.008000   ; qtot 28.618741
  641         nd     33    UNK    N14    641 -0.54204100  14.010000   ; qtot 28.076700
  642         ca     33    UNK    C15    642 -0.08614200  12.010000   ; qtot 27.990558
  643         ca     33    UNK    C16    643 -0.09594100  12.010000   ; qtot 27.894617
  644         ha     33    UNK    H17    644 0.14705900   1.008000   ; qtot 28.041676
  645         ca     33    UNK    C18    645 -0.11824100  12.010000   ; qtot 27.923435
  646         ca     33    UNK    C19    646 0.08045900  12.010000   ; qtot 28.003894
  647         ca     33    UNK    C20    647 -0.23624200  12.010000   ; qtot 27.767652
  648         ca     33    UNK    C21    648 -0.09024100  12.010000   ; qtot 27.677411
  649         ca     33    UNK    C22    649 0.37535900  12.010000   ; qtot 28.052770
  650         ca     33    UNK    C23    650 0.39925900  12.010000   ; qtot 28.452029
  651         ha     33    UNK    H24    651 0.15905900   1.008000   ; qtot 28.611088
  652         ca     33    UNK    C25    652 0.34735900  12.010000   ; qtot 28.958447
  653         ca     33    UNK    C26    653 -0.07494100  12.010000   ; qtot 28.883506
  654         nb     33    UNK    N27    654 -0.61694100  14.010000   ; qtot 28.266565
  655         h4     33    UNK    H28    655 0.02815900   1.008000   ; qtot 28.294724
  656         nb     33    UNK    N29    656 -0.62294100  14.010000   ; qtot 27.671783
  657         ca     33    UNK    C30    657 -0.24024100  12.010000   ; qtot 27.431542
  658         ca     33    UNK    C31    658 0.39625900  12.010000   ; qtot 27.827801
  659         ha     33    UNK    H32    659 0.14705900   1.008000   ; qtot 27.974860
  660         h4     33    UNK    H33    660 0.02515900   1.008000   ; qtot 28.000019
; residue   34 UNK rtp UNK q 0.0
  661         ha     34    UNK     H0    661 0.14805800   1.008000   ; qtot 28.148077
  662         h4     34    UNK     H1    662 0.02715900   1.008000   ; qtot 28.175236
  663         ca     34    UNK     C2    663 -0.24824100  12.010000   ; qtot 27.926995
  664         ca     34    UNK     C3    664 0.40725900  12.010000   ; qtot 28.334254
  665         ca     34    UNK     C4    665 -0.08594100  12.010000   ; qtot 28.248313
  666         ha     34    UNK     H5    666 0.13405800   1.008000   ; qtot 28.382371
  667         nb     34    UNK     N6    667 -0.66194100  14.010000   ; qtot 27.720430
  668         ca     34    UNK     C7    668 -0.22514100  12.010000   ; qtot 27.495289
  669         ca     34    UNK     C8    669 0.43925900  12.010000   ; qtot 27.934548
  670         hn     34    UNK     H9    670 0.30675900   1.008000   ; qtot 28.241307
  671         cc     34    UNK    C10    671 0.43745800  12.010000   ; qtot 28.678765
  672         na     34    UNK    N11    672 -0.23724100  14.010000   ; qtot 28.441524
  673         h4     34    UNK    H12    673 0.04815900   1.008000   ; qtot 28.489683
  674         ha     34    UNK    H13    674 0.12905900   1.008000   ; qtot 28.618742
  675         nd     34    UNK    N14    675 -0.54204100  14.010000   ; qtot 28.076701
  676         ca     34    UNK    C15    676 -0.08614200  12.010000   ; qtot 27.990559
  677         ca     34    UNK    C16    677 -0.09594100  12.010000   ; qtot 27.894618
  678         ha     34    UNK    H17    678 0.14705900   1.008000   ; qtot 28.041677
  679         ca     34    UNK    C18    679 -0.11824100  12.010000   ; qtot 27.923436
  680         ca     34    UNK    C19    680 0.08045900  12.010000   ; qtot 28.003895
  681         ca     34    UNK    C20    681 -0.23624200  12.010000   ; qtot 27.767653
  682         ca     34    UNK    C21    682 -0.09024100  12.010000   ; qtot 27.677412
  683         ca     34    UNK    C22    683 0.37535900  12.010000   ; qtot 28.052771
  684         ca     34    UNK    C23    684 0.39925900  12.010000   ; qtot 28.452030
  685         ha     34    UNK    H24    685 0.15905900   1.008000   ; qtot 28.611089
  686         ca     34    UNK    C25    686 0.34735900  12.010000   ; qtot 28.958448
  687         ca     34    UNK    C26    687 -0.07494100  12.010000   ; qtot 28.883507
  688         nb     34    UNK    N27    688 -0.61694100  14.010000   ; qtot 28.266566
  689         h4     34    UNK    H28    689 0.02815900   1.008000   ; qtot 28.294725
  690         nb     34    UNK    N29    690 -0.62294100  14.010000   ; qtot 27.671784
  691         ca     34    UNK    C30    691 -0.24024100  12.010000   ; qtot 27.431543
  692         ca     34    UNK    C31    692 0.39625900  12.010000   ; qtot 27.827802
  693         ha     34    UNK    H32    693 0.14705900   1.008000   ; qtot 27.974861
  694         h4     34    UNK    H33    694 0.02515900   1.008000   ; qtot 28.000020
; residue   35 UNK rtp UNK q 0.0
  695         ha     35    UNK     H0    695 0.14805800   1.008000   ; qtot 28.148078
  696         h4     35    UNK     H1    696 0.02715900   1.008000   ; qtot 28.175237
  697         ca     35    UNK     C2    697 -0.24824100  12.010000   ; qtot 27.926996
  698         ca     35    UNK     C3    698 0.40725900  12.010000   ; qtot 28.334255
  699         ca     35    UNK     C4    699 -0.08594100  12.010000   ; qtot 28.248314
  700         ha     35    UNK     H5    700 0.13405800   1.008000   ; qtot 28.382372
  701         nb     35    UNK     N6    701 -0.66194100  14.010000   ; qtot 27.720431
  702         ca     35    UNK     C7    702 -0.22514100  12.010000   ; qtot 27.495290
  703         ca     35    UNK     C8    703 0.43925900  12.010000   ; qtot 27.934549
  704         hn     35    UNK     H9    704 0.30675900   1.008000   ; qtot 28.241308
  705         cc     35    UNK    C10    705 0.43745800  12.010000   ; qtot 28.678766
  706         na     35    UNK    N11    706 -0.23724100  14.010000   ; qtot 28.441525
  707         h4     35    UNK    H12    707 0.04815900   1.008000   ; qtot 28.489684
  708         ha     35    UNK    H13    708 0.12905900   1.008000   ; qtot 28.618743
  709         nd     35    UNK    N14    709 -0.54204100  14.010000   ; qtot 28.076702
  710         ca     35    UNK    C15    710 -0.08614200  12.010000   ; qtot 27.990560
  711         ca     35    UNK    C16    711 -0.09594100  12.010000   ; qtot 27.894619
  712         ha     35    UNK    H17    712 0.14705900   1.008000   ; qtot 28.041678
  713         ca     35    UNK    C18    713 -0.11824100  12.010000   ; qtot 27.923437
  714         ca     35    UNK    C19    714 0.08045900  12.010000   ; qtot 28.003896
  715         ca     35    UNK    C20    715 -0.23624200  12.010000   ; qtot 27.767654
  716         ca     35    UNK    C21    716 -0.09024100  12.010000   ; qtot 27.677413
  717         ca     35    UNK    C22    717 0.37535900  12.010000   ; qtot 28.052772
  718         ca     35    UNK    C23    718 0.39925900  12.010000   ; qtot 28.452031
  719         ha     35    UNK    H24    719 0.15905900   1.008000   ; qtot 28.611090
  720         ca     35    UNK    C25    720 0.34735900  12.010000   ; qtot 28.958449
  721         ca     35    UNK    C26    721 -0.07494100  12.010000   ; qtot 28.883508
  722         nb     35    UNK    N27    722 -0.61694100  14.010000   ; qtot 28.266567
  723         h4     35    UNK    H28    723 0.02815900   1.008000   ; qtot 28.294726
  724         nb     35    UNK    N29    724 -0.62294100  14.010000   ; qtot 27.671785
  725         ca     35    UNK    C30    725 -0.24024100  12.010000   ; qtot 27.431544
  726         ca     35    UNK    C31    726 0.39625900  12.010000   ; qtot 27.827803
  727         ha     35    UNK    H32    727 0.14705900   1.008000   ; qtot 27.974862
  728         h4     35    UNK    H33    728 0.02515900   1.008000   ; qtot 28.000021
; residue   36 UNK rtp UNK q 0.0
  729         ha     36    UNK     H0    729 0.14805800   1.008000   ; qtot 28.148079
  730         h4     36    UNK     H1    730 0.02715900   1.008000   ; qtot 28.175238
  731         ca     36    UNK     C2    731 -0.24824100  12.010000   ; qtot 27.926997
  732         ca     36    UNK     C3    732 0.40725900  12.010000   ; qtot 28.334256
  733         ca     36    UNK     C4    733 -0.08594100  12.010000   ; qtot 28.248315
  734         ha     36    UNK     H5    734 0.13405800   1.008000   ; qtot 28.382373
  735         nb     36    UNK     N6    735 -0.66194100  14.010000   ; qtot 27.720432
  736         ca     36    UNK     C7    736 -0.22514100  12.010000   ; qtot 27.495291
  737         ca     36    UNK     C8    737 0.43925900  12.010000   ; qtot 27.934550
  738         hn     36    UNK     H9    738 0.30675900   1.008000   ; qtot 28.241309
  739         cc     36    UNK    C10    739 0.43745800  12.010000   ; qtot 28.678767
  740         na     36    UNK    N11    740 -0.23724100  14.010000   ; qtot 28.441526
  741         h4     36    UNK    H12    741 0.04815900   1.008000   ; qtot 28.489685
  742         ha     36    UNK    H13    742 0.12905900   1.008000   ; qtot 28.618744
  743         nd     36    UNK    N14    743 -0.54204100  14.010000   ; qtot 28.076703
  744         ca     36    UNK    C15    744 -0.08614200  12.010000   ; qtot 27.990561
  745         ca     36    UNK    C16    745 -0.09594100  12.010000   ; qtot 27.894620
  746         ha     36    UNK    H17    746 0.14705900   1.008000   ; qtot 28.041679
  747         ca     36    UNK    C18    747 -0.11824100  12.010000   ; qtot 27.923438
  748         ca     36    UNK    C19    748 0.08045900  12.010000   ; qtot 28.003897
  749         ca     36    UNK    C20    749 -0.23624200  12.010000   ; qtot 27.767655
  750         ca     36    UNK    C21    750 -0.09024100  12.010000   ; qtot 27.677414
  751         ca     36    UNK    C22    751 0.37535900  12.010000   ; qtot 28.052773
  752         ca     36    UNK    C23    752 0.39925900  12.010000   ; qtot 28.452032
  753         ha     36    UNK    H24    753 0.15905900   1.008000   ; qtot 28.611091
  754         ca     36    UNK    C25    754 0.34735900  12.010000   ; qtot 28.958450
  755         ca     36    UNK    C26    755 -0.07494100  12.010000   ; qtot 28.883509
  756         nb     36    UNK    N27    756 -0.61694100  14.010000   ; qtot 28.266568
  757         h4     36    UNK    H28    757 0.02815900   1.008000   ; qtot 28.294727
  758         nb     36    UNK    N29    758 -0.62294100  14.010000   ; qtot 27.671786
  759         ca     36    UNK    C30    759 -0.24024100  12.010000   ; qtot 27.431545
  760         ca     36    UNK    C31    760 0.39625900  12.010000   ; qtot 27.827804
  761         ha     36    UNK    H32    761 0.14705900   1.008000   ; qtot 27.974863
  762         h4     36    UNK    H33    762 0.02515900   1.008000   ; qtot 28.000022
; residue   37 UNK rtp UNK q 0.0
  763         ha     37    UNK     H0    763 0.14805800   1.008000   ; qtot 28.148080
  764         h4     37    UNK     H1    764 0.02715900   1.008000   ; qtot 28.175239
  765         ca     37    UNK     C2    765 -0.24824100  12.010000   ; qtot 27.926998
  766         ca     37    UNK     C3    766 0.40725900  12.010000   ; qtot 28.334257
  767         ca     37    UNK     C4    767 -0.08594100  12.010000   ; qtot 28.248316
  768         ha     37    UNK     H5    768 0.13405800   1.008000   ; qtot 28.382374
  769         nb     37    UNK     N6    769 -0.66194100  14.010000   ; qtot 27.720433
  770         ca     37    UNK     C7    770 -0.22514100  12.010000   ; qtot 27.495292
  771         ca     37    UNK     C8    771 0.43925900  12.010000   ; qtot 27.934551
  772         hn     37    UNK     H9    772 0.30675900   1.008000   ; qtot 28.241310
  773         cc     37    UNK    C10    773 0.43745800  12.010000   ; qtot 28.678768
  774         na     37    UNK    N11    774 -0.23724100  14.010000   ; qtot 28.441527
  775         h4     37    UNK    H12    775 0.04815900   1.008000   ; qtot 28.489686
  776         ha     37    UNK    H13    776 0.12905900   1.008000   ; qtot 28.618745
  777         nd     37    UNK    N14    777 -0.54204100  14.010000   ; qtot 28.076704
  778         ca     37    UNK    C15    778 -0.08614200  12.010000   ; qtot 27.990562
  779         ca     37    UNK    C16    779 -0.09594100  12.010000   ; qtot 27.894621
  780         ha     37    UNK    H17    780 0.14705900   1.008000   ; qtot 28.041680
  781         ca     37    UNK    C18    781 -0.11824100  12.010000   ; qtot 27.923439
  782         ca     37    UNK    C19    782 0.08045900  12.010000   ; qtot 28.003898
  783         ca     37    UNK    C20    783 -0.23624200  12.010000   ; qtot 27.767656
  784         ca     37    UNK    C21    784 -0.09024100  12.010000   ; qtot 27.677415
  785         ca     37    UNK    C22    785 0.37535900  12.010000   ; qtot 28.052774
  786         ca     37    UNK    C23    786 0.39925900  12.010000   ; qtot 28.452033
  787         ha     37    UNK    H24    787 0.15905900   1.008000   ; qtot 28.611092
  788         ca     37    UNK    C25    788 0.34735900  12.010000   ; qtot 28.958451
  789         ca     37    UNK    C26    789 -0.07494100  12.010000   ; qtot 28.883510
  790         nb     37    UNK    N27    790 -0.61694100  14.010000   ; qtot 28.266569
  791         h4     37    UNK    H28    791 0.02815900   1.008000   ; qtot 28.294728
  792         nb     37    UNK    N29    792 -0.62294100  14.010000   ; qtot 27.671787
  793         ca     37    UNK    C30    793 -0.24024100  12.010000   ; qtot 27.431546
  794         ca     37    UNK    C31    794 0.39625900  12.010000   ; qtot 27.827805
  795         ha     37    UNK    H32    795 0.14705900   1.008000   ; qtot 27.974864
  796         h4     37    UNK    H33    796 0.02515900   1.008000   ; qtot 28.000023
; residue   38 UNK rtp UNK q 0.0
  797         ha     38    UNK     H0    797 0.14805800   1.008000   ; qtot 28.148081
  798         h4     38    UNK     H1    798 0.02715900   1.008000   ; qtot 28.175240
  799         ca     38    UNK     C2    799 -0.24824100  12.010000   ; qtot 27.926999
  800         ca     38    UNK     C3    800 0.40725900  12.010000   ; qtot 28.334258
  801         ca     38    UNK     C4    801 -0.08594100  12.010000   ; qtot 28.248317
  802         ha     38    UNK     H5    802 0.13405800   1.008000   ; qtot 28.382375
  803         nb     38    UNK     N6    803 -0.66194100  14.010000   ; qtot 27.720434
  804         ca     38    UNK     C7    804 -0.22514100  12.010000   ; qtot 27.495293
  805         ca     38    UNK     C8    805 0.43925900  12.010000   ; qtot 27.934552
  806         hn     38    UNK     H9    806 0.30675900   1.008000   ; qtot 28.241311
  807         cc     38    UNK    C10    807 0.43745800  12.010000   ; qtot 28.678769
  808         na     38    UNK    N11    808 -0.23724100  14.010000   ; qtot 28.441528
  809         h4     38    UNK    H12    809 0.04815900   1.008000   ; qtot 28.489687
  810         ha     38    UNK    H13    810 0.12905900   1.008000   ; qtot 28.618746
  811         nd     38    UNK    N14    811 -0.54204100  14.010000   ; qtot 28.076705
  812         ca     38    UNK    C15    812 -0.08614200  12.010000   ; qtot 27.990563
  813         ca     38    UNK    C16    813 -0.09594100  12.010000   ; qtot 27.894622
  814         ha     38    UNK    H17    814 0.14705900   1.008000   ; qtot 28.041681
  815         ca     38    UNK    C18    815 -0.11824100  12.010000   ; qtot 27.923440
  816         ca     38    UNK    C19    816 0.08045900  12.010000   ; qtot 28.003899
  817         ca     38    UNK    C20    817 -0.23624200  12.010000   ; qtot 27.767657
  818         ca     38    UNK    C21    818 -0.09024100  12.010000   ; qtot 27.677416
  819         ca     38    UNK    C22    819 0.37535900  12.010000   ; qtot 28.052775
  820         ca     38    UNK    C23    820 0.39925900  12.010000   ; qtot 28.452034
  821         ha     38    UNK    H24    821 0.15905900   1.008000   ; qtot 28.611093
  822         ca     38    UNK    C25    822 0.34735900  12.010000   ; qtot 28.958452
  823         ca     38    UNK    C26    823 -0.07494100  12.010000   ; qtot 28.883511
  824         nb     38    UNK    N27    824 -0.61694100  14.010000   ; qtot 28.266570
  825         h4     38    UNK    H28    825 0.02815900   1.008000   ; qtot 28.294729
  826         nb     38    UNK    N29    826 -0.62294100  14.010000   ; qtot 27.671788
  827         ca     38    UNK    C30    827 -0.24024100  12.010000   ; qtot 27.431547
  828         ca     38    UNK    C31    828 0.39625900  12.010000   ; qtot 27.827806
  829         ha     38    UNK    H32    829 0.14705900   1.008000   ; qtot 27.974865
  830         h4     38    UNK    H33    830 0.02515900   1.008000   ; qtot 28.000024

[ bonds ]
;    ai     aj funct         c0         c1         c2         c3
     17     18     1   0.13984 385848.480000
     17     19     1   0.13984 385848.480000
     18     21     1   0.13390 408358.400000
     19     22     1   0.13984 385848.480000
     21     23     1   0.13390 408358.400000
     22     23     1   0.13984 385848.480000
     22     25     1   0.14555 322251.680000
     25     26     1   0.13802 356309.440000
     25     29     1   0.13172 439654.720000
     26     30     1   0.13840 351874.400000
     29     34     1   0.13517 391371.360000
     30     33     1   0.13984 385848.480000
     30     34     1   0.13984 385848.480000
     31     33     1   0.13984 385848.480000
     31     35     1   0.13984 385848.480000
     33     37     1   0.13984 385848.480000
     34     36     1   0.13984 385848.480000
     35     38     1   0.13984 385848.480000
     36     40     1   0.13984 385848.480000
     36     41     1   0.13984 385848.480000
     37     40     1   0.13984 385848.480000
     37     42     1   0.13390 408358.400000
     38     42     1   0.13390 408358.400000
     40     44     1   0.13390 408358.400000
     41     45     1   0.13984 385848.480000
     44     46     1   0.13390 408358.400000
     45     46     1   0.13984 385848.480000
     15     17     1   0.10860 289365.440000
     16     18     1   0.10890 285767.200000
     19     20     1   0.10860 289365.440000
     23     27     1   0.10890 285767.200000
     24     26     1   0.10100 341749.120000
     28     31     1   0.10860 289365.440000
     32     35     1   0.10860 289365.440000
     38     43     1   0.10890 285767.200000
     39     41     1   0.10860 289365.440000
     45     47     1   0.10860 289365.440000
     46     48     1   0.10890 285767.200000
     51     52     1   0.13984 385848.480000
     51     53     1   0.13984 385848.480000
     52     55     1   0.13390 408358.400000
     53     56     1   0.13984 385848.480000
     55     57     1   0.13390 408358.400000
     56     57     1   0.13984 385848.480000
     56     59     1   0.14555 322251.680000
     59     60     1   0.13802 356309.440000
     59     63     1   0.13172 439654.720000
     60     64     1   0.13840 351874.400000
     63     68     1   0.13517 391371.360000
     64     67     1   0.13984 385848.480000
     64     68     1   0.13984 385848.480000
     65     67     1   0.13984 385848.480000
     65     69     1   0.13984 385848.480000
     67     71     1   0.13984 385848.480000
     68     70     1   0.13984 385848.480000
     69     72     1   0.13984 385848.480000
     70     74     1   0.13984 385848.480000
     70     75     1   0.13984 385848.480000
     71     74     1   0.13984 385848.480000
     71     76     1   0.13390 408358.400000
     72     76     1   0.13390 408358.400000
     74     78     1   0.13390 408358.400000
     75     79     1   0.13984 385848.480000
     78     80     1   0.13390 408358.400000
     79     80     1   0.13984 385848.480000
     49     51     1   0.10860 289365.440000
     50     52     1   0.10890 285767.200000
     53     54     1   0.10860 289365.440000
     57     61     1   0.10890 285767.200000
     58     60     1   0.10100 341749.120000
     62     65     1   0.10860 289365.440000
     66     69     1   0.10860 289365.440000
     72     77     1   0.10890 285767.200000
     73     75     1   0.10860 289365.440000
     79     81     1   0.10860 289365.440000
     80     82     1   0.10890 285767.200000
     85     86     1   0.13984 385848.480000
     85     87     1   0.13984 385848.480000
     86     89     1   0.13390 408358.400000
     87     90     1   0.13984 385848.480000
     89     91     1   0.13390 408358.400000
     90     91     1   0.13984 385848.480000
     90     93     1   0.14555 322251.680000
     93     94     1   0.13802 356309.440000
     93     97     1   0.13172 439654.720000
     94     98     1   0.13840 351874.400000
     97    102     1   0.13517 391371.360000
     98    101     1   0.13984 385848.480000
     98    102     1   0.13984 385848.480000
     99    101     1   0.13984 385848.480000
     99    103     1   0.13984 385848.480000
    101    105     1   0.13984 385848.480000
    102    104     1   0.13984 385848.480000
    103    106     1   0.13984 385848.480000
    104    108     1   0.13984 385848.480000
    104    109     1   0.13984 385848.480000
    105    108     1   0.13984 385848.480000
    105    110     1   0.13390 408358.400000
    106    110     1   0.13390 408358.400000
    108    112     1   0.13390 408358.400000
    109    113     1   0.13984 385848.480000
    112    114     1   0.13390 408358.400000
    113    114     1   0.13984 385848.480000
     83     85     1   0.10860 289365.440000
     84     86     1   0.10890 285767.200000
     87     88     1   0.10860 289365.440000
     91     95     1   0.10890 285767.200000
     92     94     1   0.10100 341749.120000
     96     99     1   0.10860 289365.440000
    100    103     1   0.10860 289365.440000
    106    111     1   0.10890 285767.200000
    107    109     1   0.10860 289365.440000
    113    115     1   0.10860 289365.440000
    114    116     1   0.10890 285767.200000
    119    120     1   0.13984 385848.480000
    119    121     1   0.13984 385848.480000
    120    123     1   0.13390 408358.400000
    121    124     1   0.13984 385848.480000
    123    125     1   0.13390 408358.400000
    124    125     1   0.13984 385848.480000
    124    127     1   0.14555 322251.680000
    127    128     1   0.13802 356309.440000
    127    131     1   0.13172 439654.720000
    128    132     1   0.13840 351874.400000
    131    136     1   0.13517 391371.360000
    132    135     1   0.13984 385848.480000
    132    136     1   0.13984 385848.480000
    133    135     1   0.13984 385848.480000
    133    137     1   0.13984 385848.480000
    135    139     1   0.13984 385848.480000
    136    138     1   0.13984 385848.480000
    137    140     1   0.13984 385848.480000
    138    142     1   0.13984 385848.480000
    138    143     1   0.13984 385848.480000
    139    142     1   0.13984 385848.480000
    139    144     1   0.13390 408358.400000
    140    144     1   0.13390 408358.400000
    142    146     1   0.13390 408358.400000
    143    147     1   0.13984 385848.480000
    146    148     1   0.13390 408358.400000
    147    148     1   0.13984 385848.480000
    117    119     1   0.10860 289365.440000
    118    120     1   0.10890 285767.200000
    121    122     1   0.10860 289365.440000
    125    129     1   0.10890 285767.200000
    126    128     1   0.10100 341749.120000
    130    133     1   0.10860 289365.440000
    134    137     1   0.10860 289365.440000
    140    145     1   0.10890 285767.200000
    141    143     1   0.10860 289365.440000
    147    149     1   0.10860 289365.440000
    148    150     1   0.10890 285767.200000
    153    154     1   0.13984 385848.480000
    153    155     1   0.13984 385848.480000
    154    157     1   0.13390 408358.400000
    155    158     1   0.13984 385848.480000
    157    159     1   0.13390 408358.400000
    158    159     1   0.13984 385848.480000
    158    161     1   0.14555 322251.680000
    161    162     1   0.13802 356309.440000
    161    165     1   0.13172 439654.720000
    162    166     1   0.13840 351874.400000
    165    170     1   0.13517 391371.360000
    166    169     1   0.13984 385848.480000
    166    170     1   0.13984 385848.480000
    167    169     1   0.13984 385848.480000
    167    171     1   0.13984 385848.480000
    169    173     1   0.13984 385848.480000
    170    172     1   0.13984 385848.480000
    171    174     1   0.13984 385848.480000
    172    176     1   0.13984 385848.480000
    172    177     1   0.13984 385848.480000
    173    176     1   0.13984 385848.480000
    173    178     1   0.13390 408358.400000
    174    178     1   0.13390 408358.400000
    176    180     1   0.13390 408358.400000
    177    181     1   0.13984 385848.480000
    180    182     1   0.13390 408358.400000
    181    182     1   0.13984 385848.480000
    151    153     1   0.10860 289365.440000
    152    154     1   0.10890 285767.200000
    155    156     1   0.10860 289365.440000
    159    163     1   0.10890 285767.200000
    160    162     1   0.10100 341749.120000
    164    167     1   0.10860 289365.440000
    168    171     1   0.10860 289365.440000
    174    179     1   0.10890 285767.200000
    175    177     1   0.10860 289365.440000
    181    183     1   0.10860 289365.440000
    182    184     1   0.10890 285767.200000
    187    188     1   0.13984 385848.480000
    187    189     1   0.13984 385848.480000
    188    191     1   0.13390 408358.400000
    189    192     1   0.13984 385848.480000
    191    193     1   0.13390 408358.400000
    192    193     1   0.13984 385848.480000
    192    195     1   0.14555 322251.680000
    195    196     1   0.13802 356309.440000
    195    199     1   0.13172 439654.720000
    196    200     1   0.13840 351874.400000
    199    204     1   0.13517 391371.360000
    200    203     1   0.13984 385848.480000
    200    204     1   0.13984 385848.480000
    201    203     1   0.13984 385848.480000
    201    205     1   0.13984 385848.480000
    203    207     1   0.13984 385848.480000
    204    206     1   0.13984 385848.480000
    205    208     1   0.13984 385848.480000
    206    210     1   0.13984 385848.480000
    206    211     1   0.13984 385848.480000
    207    210     1   0.13984 385848.480000
    207    212     1   0.13390 408358.400000
    208    212     1   0.13390 408358.400000
    210    214     1   0.13390 408358.400000
    211    215     1   0.13984 385848.480000
    214    216     1   0.13390 408358.400000
    215    216     1   0.13984 385848.480000
    185    187     1   0.10860 289365.440000
    186    188     1   0.10890 285767.200000
    189    190     1   0.10860 289365.440000
    193    197     1   0.10890 285767.200000
    194    196     1   0.10100 341749.120000
    198    201     1   0.10860 289365.440000
    202    205     1   0.10860 289365.440000
    208    213     1   0.10890 285767.200000
    209    211     1   0.10860 289365.440000
    215    217     1   0.10860 289365.440000
    216    218     1   0.10890 285767.200000
    221    222     1   0.13984 385848.480000
    221    223     1   0.13984 385848.480000
    222    225     1   0.13390 408358.400000
    223    226     1   0.13984 385848.480000
    225    227     1   0.13390 408358.400000
    226    227     1   0.13984 385848.480000
    226    229     1   0.14555 322251.680000
    229    230     1   0.13802 356309.440000
    229    233     1   0.13172 439654.720000
    230    234     1   0.13840 351874.400000
    233    238     1   0.13517 391371.360000
    234    237     1   0.13984 385848.480000
    234    238     1   0.13984 385848.480000
    235    237     1   0.13984 385848.480000
    235    239     1   0.13984 385848.480000
    237    241     1   0.13984 385848.480000
    238    240     1   0.13984 385848.480000
    239    242     1   0.13984 385848.480000
    240    244     1   0.13984 385848.480000
    240    245     1   0.13984 385848.480000
    241    244     1   0.13984 385848.480000
    241    246     1   0.13390 408358.400000
    242    246     1   0.13390 408358.400000
    244    248     1   0.13390 408358.400000
    245    249     1   0.13984 385848.480000
    248    250     1   0.13390 408358.400000
    249    250     1   0.13984 385848.480000
    219    221     1   0.10860 289365.440000
    220    222     1   0.10890 285767.200000
    223    224     1   0.10860 289365.440000
    227    231     1   0.10890 285767.200000
    228    230     1   0.10100 341749.120000
    232    235     1   0.10860 289365.440000
    236    239     1   0.10860 289365.440000
    242    247     1   0.10890 285767.200000
    243    245     1   0.10860 289365.440000
    249    251     1   0.10860 289365.440000
    250    252     1   0.10890 285767.200000
    255    256     1   0.13984 385848.480000
    255    257     1   0.13984 385848.480000
    256    259     1   0.13390 408358.400000
    257    260     1   0.13984 385848.480000
    259    261     1   0.13390 408358.400000
    260    261     1   0.13984 385848.480000
    260    263     1   0.14555 322251.680000
    263    264     1   0.13802 356309.440000
    263    267     1   0.13172 439654.720000
    264    268     1   0.13840 351874.400000
    267    272     1   0.13517 391371.360000
    268    271     1   0.13984 385848.480000
    268    272     1   0.13984 385848.480000
    269    271     1   0.13984 385848.480000
    269    273     1   0.13984 385848.480000
    271    275     1   0.13984 385848.480000
    272    274     1   0.13984 385848.480000
    273    276     1   0.13984 385848.480000
    274    278     1   0.13984 385848.480000
    274    279     1   0.13984 385848.480000
    275    278     1   0.13984 385848.480000
    275    280     1   0.13390 408358.400000
    276    280     1   0.13390 408358.400000
    278    282     1   0.13390 408358.400000
    279    283     1   0.13984 385848.480000
    282    284     1   0.13390 408358.400000
    283    284     1   0.13984 385848.480000
    253    255     1   0.10860 289365.440000
    254    256     1   0.10890 285767.200000
    257    258     1   0.10860 289365.440000
    261    265     1   0.10890 285767.200000
    262    264     1   0.10100 341749.120000
    266    269     1   0.10860 289365.440000
    270    273     1   0.10860 289365.440000
    276    281     1   0.10890 285767.200000
    277    279     1   0.10860 289365.440000
    283    285     1   0.10860 289365.440000
    284    286     1   0.10890 285767.200000
    289    290     1   0.13984 385848.480000
    289    291     1   0.13984 385848.480000
    290    293     1   0.13390 408358.400000
    291    294     1   0.13984 385848.480000
    293    295     1   0.13390 408358.400000
    294    295     1   0.13984 385848.480000
    294    297     1   0.14555 322251.680000
    297    298     1   0.13802 356309.440000
    297    301     1   0.13172 439654.720000
    298    302     1   0.13840 351874.400000
    301    306     1   0.13517 391371.360000
    302    305     1   0.13984 385848.480000
    302    306     1   0.13984 385848.480000
    303    305     1   0.13984 385848.480000
    303    307     1   0.13984 385848.480000
    305    309     1   0.13984 385848.480000
    306    308     1   0.13984 385848.480000
    307    310     1   0.13984 385848.480000
    308    312     1   0.13984 385848.480000
    308    313     1   0.13984 385848.480000
    309    312     1   0.13984 385848.480000
    309    314     1   0.13390 408358.400000
    310    314     1   0.13390 408358.400000
    312    316     1   0.13390 408358.400000
    313    317     1   0.13984 385848.480000
    316    318     1   0.13390 408358.400000
    317    318     1   0.13984 385848.480000
    287    289     1   0.10860 289365.440000
    288    290     1   0.10890 285767.200000
    291    292     1   0.10860 289365.440000
    295    299     1   0.10890 285767.200000
    296    298     1   0.10100 341749.120000
    300    303     1   0.10860 289365.440000
    304    307     1   0.10860 289365.440000
    310    315     1   0.10890 285767.200000
    311    313     1   0.10860 289365.440000
    317    319     1   0.10860 289365.440000
    318    320     1   0.10890 285767.200000
    323    324     1   0.13984 385848.480000
    323    325     1   0.13984 385848.480000
    324    327     1   0.13390 408358.400000
    325    328     1   0.13984 385848.480000
    327    329     1   0.13390 408358.400000
    328    329     1   0.13984 385848.480000
    328    331     1   0.14555 322251.680000
    331    332     1   0.13802 356309.440000
    331    335     1   0.13172 439654.720000
    332    336     1   0.13840 351874.400000
    335    340     1   0.13517 391371.360000
    336    339     1   0.13984 385848.480000
    336    340     1   0.13984 385848.480000
    337    339     1   0.13984 385848.480000
    337    341     1   0.13984 385848.480000
    339    343     1   0.13984 385848.480000
    340    342     1   0.13984 385848.480000
    341    344     1   0.13984 385848.480000
    342    346     1   0.13984 385848.480000
    342    347     1   0.13984 385848.480000
    343    346     1   0.13984 385848.480000
    343    348     1   0.13390 408358.400000
    344    348     1   0.13390 408358.400000
    346    350     1   0.13390 408358.400000
    347    351     1   0.13984 385848.480000
    350    352     1   0.13390 408358.400000
    351    352     1   0.13984 385848.480000
    321    323     1   0.10860 289365.440000
    322    324     1   0.10890 285767.200000
    325    326     1   0.10860 289365.440000
    329    333     1   0.10890 285767.200000
    330    332     1   0.10100 341749.120000
    334    337     1   0.10860 289365.440000
    338    341     1   0.10860 289365.440000
    344    349     1   0.10890 285767.200000
    345    347     1   0.10860 289365.440000
    351    353     1   0.10860 289365.440000
    352    354     1   0.10890 285767.200000
    357    358     1   0.13984 385848.480000
    357    359     1   0.13984 385848.480000
    358    361     1   0.13390 408358.400000
    359    362     1   0.13984 385848.480000
    361    363     1   0.13390 408358.400000
    362    363     1   0.13984 385848.480000
    362    365     1   0.14555 322251.680000
    365    366     1   0.13802 356309.440000
    365    369     1   0.13172 439654.720000
    366    370     1   0.13840 351874.400000
    369    374     1   0.13517 391371.360000
    370    373     1   0.13984 385848.480000
    370    374     1   0.13984 385848.480000
    371    373     1   0.13984 385848.480000
    371    375     1   0.13984 385848.480000
    373    377     1   0.13984 385848.480000
    374    376     1   0.13984 385848.480000
    375    378     1   0.13984 385848.480000
    376    380     1   0.13984 385848.480000
    376    381     1   0.13984 385848.480000
    377    380     1   0.13984 385848.480000
    377    382     1   0.13390 408358.400000
    378    382     1   0.13390 408358.400000
    380    384     1   0.13390 408358.400000
    381    385     1   0.13984 385848.480000
    384    386     1   0.13390 408358.400000
    385    386     1   0.13984 385848.480000
    355    357     1   0.10860 289365.440000
    356    358     1   0.10890 285767.200000
    359    360     1   0.10860 289365.440000
    363    367     1   0.10890 285767.200000
    364    366     1   0.10100 341749.120000
    368    371     1   0.10860 289365.440000
    372    375     1   0.10860 289365.440000
    378    383     1   0.10890 285767.200000
    379    381     1   0.10860 289365.440000
    385    387     1   0.10860 289365.440000
    386    388     1   0.10890 285767.200000
    391    392     1   0.13984 385848.480000
    391    393     1   0.13984 385848.480000
    392    395     1   0.13390 408358.400000
    393    396     1   0.13984 385848.480000
    395    397     1   0.13390 408358.400000
    396    397     1   0.13984 385848.480000
    396    399     1   0.14555 322251.680000
    399    400     1   0.13802 356309.440000
    399    403     1   0.13172 439654.720000
    400    404     1   0.13840 351874.400000
    403    408     1   0.13517 391371.360000
    404    407     1   0.13984 385848.480000
    404    408     1   0.13984 385848.480000
    405    407     1   0.13984 385848.480000
    405    409     1   0.13984 385848.480000
    407    411     1   0.13984 385848.480000
    408    410     1   0.13984 385848.480000
    409    412     1   0.13984 385848.480000
    410    414     1   0.13984 385848.480000
    410    415     1   0.13984 385848.480000
    411    414     1   0.13984 385848.480000
    411    416     1   0.13390 408358.400000
    412    416     1   0.13390 408358.400000
    414    418     1   0.13390 408358.400000
    415    419     1   0.13984 385848.480000
    418    420     1   0.13390 408358.400000
    419    420     1   0.13984 385848.480000
    389    391     1   0.10860 289365.440000
    390    392     1   0.10890 285767.200000
    393    394     1   0.10860 289365.440000
    397    401     1   0.10890 285767.200000
    398    400     1   0.10100 341749.120000
    402    405     1   0.10860 289365.440000
    406    409     1   0.10860 289365.440000
    412    417     1   0.10890 285767.200000
    413    415     1   0.10860 289365.440000
    419    421     1   0.10860 289365.440000
    420    422     1   0.10890 285767.200000
    425    426     1   0.13984 385848.480000
    425    427     1   0.13984 385848.480000
    426    429     1   0.13390 408358.400000
    427    430     1   0.13984 385848.480000
    429    431     1   0.13390 408358.400000
    430    431     1   0.13984 385848.480000
    430    433     1   0.14555 322251.680000
    433    434     1   0.13802 356309.440000
    433    437     1   0.13172 439654.720000
    434    438     1   0.13840 351874.400000
    437    442     1   0.13517 391371.360000
    438    441     1   0.13984 385848.480000
    438    442     1   0.13984 385848.480000
    439    441     1   0.13984 385848.480000
    439    443     1   0.13984 385848.480000
    441    445     1   0.13984 385848.480000
    442    444     1   0.13984 385848.480000
    443    446     1   0.13984 385848.480000
    444    448     1   0.13984 385848.480000
    444    449     1   0.13984 385848.480000
    445    448     1   0.13984 385848.480000
    445    450     1   0.13390 408358.400000
    446    450     1   0.13390 408358.400000
    448    452     1   0.13390 408358.400000
    449    453     1   0.13984 385848.480000
    452    454     1   0.13390 408358.400000
    453    454     1   0.13984 385848.480000
    423    425     1   0.10860 289365.440000
    424    426     1   0.10890 285767.200000
    427    428     1   0.10860 289365.440000
    431    435     1   0.10890 285767.200000
    432    434     1   0.10100 341749.120000
    436    439     1   0.10860 289365.440000
    440    443     1   0.10860 289365.440000
    446    451     1   0.10890 285767.200000
    447    449     1   0.10860 289365.440000
    453    455     1   0.10860 289365.440000
    454    456     1   0.10890 285767.200000
    459    460     1   0.13984 385848.480000
    459    461     1   0.13984 385848.480000
    460    463     1   0.13390 408358.400000
    461    464     1   0.13984 385848.480000
    463    465     1   0.13390 408358.400000
    464    465     1   0.13984 385848.480000
    464    467     1   0.14555 322251.680000
    467    468     1   0.13802 356309.440000
    467    471     1   0.13172 439654.720000
    468    472     1   0.13840 351874.400000
    471    476     1   0.13517 391371.360000
    472    475     1   0.13984 385848.480000
    472    476     1   0.13984 385848.480000
    473    475     1   0.13984 385848.480000
    473    477     1   0.13984 385848.480000
    475    479     1   0.13984 385848.480000
    476    478     1   0.13984 385848.480000
    477    480     1   0.13984 385848.480000
    478    482     1   0.13984 385848.480000
    478    483     1   0.13984 385848.480000
    479    482     1   0.13984 385848.480000
    479    484     1   0.13390 408358.400000
    480    484     1   0.13390 408358.400000
    482    486     1   0.13390 408358.400000
    483    487     1   0.13984 385848.480000
    486    488     1   0.13390 408358.400000
    487    488     1   0.13984 385848.480000
    457    459     1   0.10860 289365.440000
    458    460     1   0.10890 285767.200000
    461    462     1   0.10860 289365.440000
    465    469     1   0.10890 285767.200000
    466    468     1   0.10100 341749.120000
    470    473     1   0.10860 289365.440000
    474    477     1   0.10860 289365.440000
    480    485     1   0.10890 285767.200000
    481    483     1   0.10860 289365.440000
    487    489     1   0.10860 289365.440000
    488    490     1   0.10890 285767.200000
    493    494     1   0.13984 385848.480000
    493    495     1   0.13984 385848.480000
    494    497     1   0.13390 408358.400000
    495    498     1   0.13984 385848.480000
    497    499     1   0.13390 408358.400000
    498    499     1   0.13984 385848.480000
    498    501     1   0.14555 322251.680000
    501    502     1   0.13802 356309.440000
    501    505     1   0.13172 439654.720000
    502    506     1   0.13840 351874.400000
    505    510     1   0.13517 391371.360000
    506    509     1   0.13984 385848.480000
    506    510     1   0.13984 385848.480000
    507    509     1   0.13984 385848.480000
    507    511     1   0.13984 385848.480000
    509    513     1   0.13984 385848.480000
    510    512     1   0.13984 385848.480000
    511    514     1   0.13984 385848.480000
    512    516     1   0.13984 385848.480000
    512    517     1   0.13984 385848.480000
    513    516     1   0.13984 385848.480000
    513    518     1   0.13390 408358.400000
    514    518     1   0.13390 408358.400000
    516    520     1   0.13390 408358.400000
    517    521     1   0.13984 385848.480000
    520    522     1   0.13390 408358.400000
    521    522     1   0.13984 385848.480000
    491    493     1   0.10860 289365.440000
    492    494     1   0.10890 285767.200000
    495    496     1   0.10860 289365.440000
    499    503     1   0.10890 285767.200000
    500    502     1   0.10100 341749.120000
    504    507     1   0.10860 289365.440000
    508    511     1   0.10860 289365.440000
    514    519     1   0.10890 285767.200000
    515    517     1   0.10860 289365.440000
    521    523     1   0.10860 289365.440000
    522    524     1   0.10890 285767.200000
    527    528     1   0.13984 385848.480000
    527    529     1   0.13984 385848.480000
    528    531     1   0.13390 408358.400000
    529    532     1   0.13984 385848.480000
    531    533     1   0.13390 408358.400000
    532    533     1   0.13984 385848.480000
    532    535     1   0.14555 322251.680000
    535    536     1   0.13802 356309.440000
    535    539     1   0.13172 439654.720000
    536    540     1   0.13840 351874.400000
    539    544     1   0.13517 391371.360000
    540    543     1   0.13984 385848.480000
    540    544     1   0.13984 385848.480000
    541    543     1   0.13984 385848.480000
    541    545     1   0.13984 385848.480000
    543    547     1   0.13984 385848.480000
    544    546     1   0.13984 385848.480000
    545    548     1   0.13984 385848.480000
    546    550     1   0.13984 385848.480000
    546    551     1   0.13984 385848.480000
    547    550     1   0.13984 385848.480000
    547    552     1   0.13390 408358.400000
    548    552     1   0.13390 408358.400000
    550    554     1   0.13390 408358.400000
    551    555     1   0.13984 385848.480000
    554    556     1   0.13390 408358.400000
    555    556     1   0.13984 385848.480000
    525    527     1   0.10860 289365.440000
    526    528     1   0.10890 285767.200000
    529    530     1   0.10860 289365.440000
    533    537     1   0.10890 285767.200000
    534    536     1   0.10100 341749.120000
    538    541     1   0.10860 289365.440000
    542    545     1   0.10860 289365.440000
    548    553     1   0.10890 285767.200000
    549    551     1   0.10860 289365.440000
    555    557     1   0.10860 289365.440000
    556    558     1   0.10890 285767.200000
    561    562     1   0.13984 385848.480000
    561    563     1   0.13984 385848.480000
    562    565     1   0.13390 408358.400000
    563    566     1   0.13984 385848.480000
    565    567     1   0.13390 408358.400000
    566    567     1   0.13984 385848.480000
    566    569     1   0.14555 322251.680000
    569    570     1   0.13802 356309.440000
    569    573     1   0.13172 439654.720000
    570    574     1   0.13840 351874.400000
    573    578     1   0.13517 391371.360000
    574    577     1   0.13984 385848.480000
    574    578     1   0.13984 385848.480000
    575    577     1   0.13984 385848.480000
    575    579     1   0.13984 385848.480000
    577    581     1   0.13984 385848.480000
    578    580     1   0.13984 385848.480000
    579    582     1   0.13984 385848.480000
    580    584     1   0.13984 385848.480000
    580    585     1   0.13984 385848.480000
    581    584     1   0.13984 385848.480000
    581    586     1   0.13390 408358.400000
    582    586     1   0.13390 408358.400000
    584    588     1   0.13390 408358.400000
    585    589     1   0.13984 385848.480000
    588    590     1   0.13390 408358.400000
    589    590     1   0.13984 385848.480000
    559    561     1   0.10860 289365.440000
    560    562     1   0.10890 285767.200000
    563    564     1   0.10860 289365.440000
    567    571     1   0.10890 285767.200000
    568    570     1   0.10100 341749.120000
    572    575     1   0.10860 289365.440000
    576    579     1   0.10860 289365.440000
    582    587     1   0.10890 285767.200000
    583    585     1   0.10860 289365.440000
    589    591     1   0.10860 289365.440000
    590    592     1   0.10890 285767.200000
    595    596     1   0.13984 385848.480000
    595    597     1   0.13984 385848.480000
    596    599     1   0.13390 408358.400000
    597    600     1   0.13984 385848.480000
    599    601     1   0.13390 408358.400000
    600    601     1   0.13984 385848.480000
    600    603     1   0.14555 322251.680000
    603    604     1   0.13802 356309.440000
    603    607     1   0.13172 439654.720000
    604    608     1   0.13840 351874.400000
    607    612     1   0.13517 391371.360000
    608    611     1   0.13984 385848.480000
    608    612     1   0.13984 385848.480000
    609    611     1   0.13984 385848.480000
    609    613     1   0.13984 385848.480000
    611    615     1   0.13984 385848.480000
    612    614     1   0.13984 385848.480000
    613    616     1   0.13984 385848.480000
    614    618     1   0.13984 385848.480000
    614    619     1   0.13984 385848.480000
    615    618     1   0.13984 385848.480000
    615    620     1   0.13390 408358.400000
    616    620     1   0.13390 408358.400000
    618    622     1   0.13390 408358.400000
    619    623     1   0.13984 385848.480000
    622    624     1   0.13390 408358.400000
    623    624     1   0.13984 385848.480000
    593    595     1   0.10860 289365.440000
    594    596     1   0.10890 285767.200000
    597    598     1   0.10860 289365.440000
    601    605     1   0.10890 285767.200000
    602    604     1   0.10100 341749.120000
    606    609     1   0.10860 289365.440000
    610    613     1   0.10860 289365.440000
    616    621     1   0.10890 285767.200000
    617    619     1   0.10860 289365.440000
    623    625     1   0.10860 289365.440000
    624    626     1   0.10890 285767.200000
    629    630     1   0.13984 385848.480000
    629    631     1   0.13984 385848.480000
    630    633     1   0.13390 408358.400000
    631    634     1   0.13984 385848.480000
    633    635     1   0.13390 408358.400000
    634    635     1   0.13984 385848.480000
    634    637     1   0.14555 322251.680000
    637    638     1   0.13802 356309.440000
    637    641     1   0.13172 439654.720000
    638    642     1   0.13840 351874.400000
    641    646     1   0.13517 391371.360000
    642    645     1   0.13984 385848.480000
    642    646     1   0.13984 385848.480000
    643    645     1   0.13984 385848.480000
    643    647     1   0.13984 385848.480000
    645    649     1   0.13984 385848.480000
    646    648     1   0.13984 385848.480000
    647    650     1   0.13984 385848.480000
    648    652     1   0.13984 385848.480000
    648    653     1   0.13984 385848.480000
    649    652     1   0.13984 385848.480000
    649    654     1   0.13390 408358.400000
    650    654     1   0.13390 408358.400000
    652    656     1   0.13390 408358.400000
    653    657     1   0.13984 385848.480000
    656    658     1   0.13390 408358.400000
    657    658     1   0.13984 385848.480000
    627    629     1   0.10860 289365.440000
    628    630     1   0.10890 285767.200000
    631    632     1   0.10860 289365.440000
    635    639     1   0.10890 285767.200000
    636    638     1   0.10100 341749.120000
    640    643     1   0.10860 289365.440000
    644    647     1   0.10860 289365.440000
    650    655     1   0.10890 285767.200000
    651    653     1   0.10860 289365.440000
    657    659     1   0.10860 289365.440000
    658    660     1   0.10890 285767.200000
    663    664     1   0.13984 385848.480000
    663    665     1   0.13984 385848.480000
    664    667     1   0.13390 408358.400000
    665    668     1   0.13984 385848.480000
    667    669     1   0.13390 408358.400000
    668    669     1   0.13984 385848.480000
    668    671     1   0.14555 322251.680000
    671    672     1   0.13802 356309.440000
    671    675     1   0.13172 439654.720000
    672    676     1   0.13840 351874.400000
    675    680     1   0.13517 391371.360000
    676    679     1   0.13984 385848.480000
    676    680     1   0.13984 385848.480000
    677    679     1   0.13984 385848.480000
    677    681     1   0.13984 385848.480000
    679    683     1   0.13984 385848.480000
    680    682     1   0.13984 385848.480000
    681    684     1   0.13984 385848.480000
    682    686     1   0.13984 385848.480000
    682    687     1   0.13984 385848.480000
    683    686     1   0.13984 385848.480000
    683    688     1   0.13390 408358.400000
    684    688     1   0.13390 408358.400000
    686    690     1   0.13390 408358.400000
    687    691     1   0.13984 385848.480000
    690    692     1   0.13390 408358.400000
    691    692     1   0.13984 385848.480000
    661    663     1   0.10860 289365.440000
    662    664     1   0.10890 285767.200000
    665    666     1   0.10860 289365.440000
    669    673     1   0.10890 285767.200000
    670    672     1   0.10100 341749.120000
    674    677     1   0.10860 289365.440000
    678    681     1   0.10860 289365.440000
    684    689     1   0.10890 285767.200000
    685    687     1   0.10860 289365.440000
    691    693     1   0.10860 289365.440000
    692    694     1   0.10890 285767.200000
    697    698     1   0.13984 385848.480000
    697    699     1   0.13984 385848.480000
    698    701     1   0.13390 408358.400000
    699    702     1   0.13984 385848.480000
    701    703     1   0.13390 408358.400000
    702    703     1   0.13984 385848.480000
    702    705     1   0.14555 322251.680000
    705    706     1   0.13802 356309.440000
    705    709     1   0.13172 439654.720000
    706    710     1   0.13840 351874.400000
    709    714     1   0.13517 391371.360000
    710    713     1   0.13984 385848.480000
    710    714     1   0.13984 385848.480000
    711    713     1   0.13984 385848.480000
    711    715     1   0.13984 385848.480000
    713    717     1   0.13984 385848.480000
    714    716     1   0.13984 385848.480000
    715    718     1   0.13984 385848.480000
    716    720     1   0.13984 385848.480000
    716    721     1   0.13984 385848.480000
    717    720     1   0.13984 385848.480000
    717    722     1   0.13390 408358.400000
    718    722     1   0.13390 408358.400000
    720    724     1   0.13390 408358.400000
    721    725     1   0.13984 385848.480000
    724    726     1   0.13390 408358.400000
    725    726     1   0.13984 385848.480000
    695    697     1   0.10860 289365.440000
    696    698     1   0.10890 285767.200000
    699    700     1   0.10860 289365.440000
    703    707     1   0.10890 285767.200000
    704    706     1   0.10100 341749.120000
    708    711     1   0.10860 289365.440000
    712    715     1   0.10860 289365.440000
    718    723     1   0.10890 285767.200000
    719    721     1   0.10860 289365.440000
    725    727     1   0.10860 289365.440000
    726    728     1   0.10890 285767.200000
    731    732     1   0.13984 385848.480000
    731    733     1   0.13984 385848.480000
    732    735     1   0.13390 408358.400000
    733    736     1   0.13984 385848.480000
    735    737     1   0.13390 408358.400000
    736    737     1   0.13984 385848.480000
    736    739     1   0.14555 322251.680000
    739    740     1   0.13802 356309.440000
    739    743     1   0.13172 439654.720000
    740    744     1   0.13840 351874.400000
    743    748     1   0.13517 391371.360000
    744    747     1   0.13984 385848.480000
    744    748     1   0.13984 385848.480000
    745    747     1   0.13984 385848.480000
    745    749     1   0.13984 385848.480000
    747    751     1   0.13984 385848.480000
    748    750     1   0.13984 385848.480000
    749    752     1   0.13984 385848.480000
    750    754     1   0.13984 385848.480000
    750    755     1   0.13984 385848.480000
    751    754     1   0.13984 385848.480000
    751    756     1   0.13390 408358.400000
    752    756     1   0.13390 408358.400000
    754    758     1   0.13390 408358.400000
    755    759     1   0.13984 385848.480000
    758    760     1   0.13390 408358.400000
    759    760     1   0.13984 385848.480000
    729    731     1   0.10860 289365.440000
    730    732     1   0.10890 285767.200000
    733    734     1   0.10860 289365.440000
    737    741     1   0.10890 285767.200000
    738    740     1   0.10100 341749.120000
    742    745     1   0.10860 289365.440000
    746    749     1   0.10860 289365.440000
    752    757     1   0.10890 285767.200000
    753    755     1   0.10860 289365.440000
    759    761     1   0.10860 289365.440000
    760    762     1   0.10890 285767.200000
    765    766     1   0.13984 385848.480000
    765    767     1   0.13984 385848.480000
    766    769     1   0.13390 408358.400000
    767    770     1   0.13984 385848.480000
    769    771     1   0.13390 408358.400000
    770    771     1   0.13984 385848.480000
    770    773     1   0.14555 322251.680000
    773    774     1   0.13802 356309.440000
    773    777     1   0.13172 439654.720000
    774    778     1   0.13840 351874.400000
    777    782     1   0.13517 391371.360000
    778    781     1   0.13984 385848.480000
    778    782     1   0.13984 385848.480000
    779    781     1   0.13984 385848.480000
    779    783     1   0.13984 385848.480000
    781    785     1   0.13984 385848.480000
    782    784     1   0.13984 385848.480000
    783    786     1   0.13984 385848.480000
    784    788     1   0.13984 385848.480000
    784    789     1   0.13984 385848.480000
    785    788     1   0.13984 385848.480000
    785    790     1   0.13390 408358.400000
    786    790     1   0.13390 408358.400000
    788    792     1   0.13390 408358.400000
    789    793     1   0.13984 385848.480000
    792    794     1   0.13390 408358.400000
    793    794     1   0.13984 385848.480000
    763    765     1   0.10860 289365.440000
    764    766     1   0.10890 285767.200000
    767    768     1   0.10860 289365.440000
    771    775     1   0.10890 285767.200000
    772    774     1   0.10100 341749.120000
    776    779     1   0.10860 289365.440000
    780    783     1   0.10860 289365.440000
    786    791     1   0.10890 285767.200000
    787    789     1   0.10860 289365.440000
    793    795     1   0.10860 289365.440000
    794    796     1   0.10890 285767.200000
    799    800     1   0.13984 385848.480000
    799    801     1   0.13984 385848.480000
    800    803     1   0.13390 408358.400000
    801    804     1   0.13984 385848.480000
    803    805     1   0.13390 408358.400000
    804    805     1   0.13984 385848.480000
    804    807     1   0.14555 322251.680000
    807    808     1   0.13802 356309.440000
    807    811     1   0.13172 439654.720000
    808    812     1   0.13840 351874.400000
    811    816     1   0.13517 391371.360000
    812    815     1   0.13984 385848.480000
    812    816     1   0.13984 385848.480000
    813    815     1   0.13984 385848.480000
    813    817     1   0.13984 385848.480000
    815    819     1   0.13984 385848.480000
    816    818     1   0.13984 385848.480000
    817    820     1   0.13984 385848.480000
    818    822     1   0.13984 385848.480000
    818    823     1   0.13984 385848.480000
    819    822     1   0.13984 385848.480000
    819    824     1   0.13390 408358.400000
    820    824     1   0.13390 408358.400000
    822    826     1   0.13390 408358.400000
    823    827     1   0.13984 385848.480000
    826    828     1   0.13390 408358.400000
    827    828     1   0.13984 385848.480000
    797    799     1   0.10860 289365.440000
    798    800     1   0.10890 285767.200000
    801    802     1   0.10860 289365.440000
    805    809     1   0.10890 285767.200000
    806    808     1   0.10100 341749.120000
    810    813     1   0.10860 289365.440000
    814    817     1   0.10860 289365.440000
    820    825     1   0.10890 285767.200000
    821    823     1   0.10860 289365.440000
    827    829     1   0.10860 289365.440000
    828    830     1   0.10890 285767.200000

[ pairs ]
;    ai     aj funct         c0         c1         c2         c3
     17     23     1
     17     25     1
     18     22     1
     19     21     1
     19     26     1
     19     29     1
     21     25     1
     22     30     1
     22     34     1
     23     26     1
     23     29     1
     25     33     1
     25     36     1
     26     31     1
     26     37     1
     26     36     1
     29     33     1
     29     40     1
     29     41     1
     30     35     1
     30     40     1
     30     42     1
     30     41     1
     31     34     1
     31     40     1
     31     42     1
     33     36     1
     33     38     1
     33     44     1
     34     37     1
     34     44     1
     34     45     1
     35     37     1
     36     42     1
     36     46     1
     37     41     1
     37     46     1
     38     40     1
     40     45     1
     41     44     1
     42     44     1
     15     16     1
     15     21     1
     15     20     1
     15     22     1
     16     19     1
     16     23     1
     18     20     1
     18     27     1
     19     27     1
     20     23     1
     20     25     1
     22     24     1
     24     29     1
     24     33     1
     24     34     1
     25     27     1
     28     30     1
     28     37     1
     28     32     1
     28     38     1
     31     43     1
     32     33     1
     32     42     1
     32     43     1
     34     39     1
     36     47     1
     37     43     1
     39     40     1
     39     46     1
     39     47     1
     40     48     1
     41     48     1
     44     47     1
     47     48     1
     51     57     1
     51     59     1
     52     56     1
     53     55     1
     53     60     1
     53     63     1
     55     59     1
     56     64     1
     56     68     1
     57     60     1
     57     63     1
     59     67     1
     59     70     1
     60     65     1
     60     71     1
     60     70     1
     63     67     1
     63     74     1
     63     75     1
     64     69     1
     64     74     1
     64     76     1
     64     75     1
     65     68     1
     65     74     1
     65     76     1
     67     70     1
     67     72     1
     67     78     1
     68     71     1
     68     78     1
     68     79     1
     69     71     1
     70     76     1
     70     80     1
     71     75     1
     71     80     1
     72     74     1
     74     79     1
     75     78     1
     76     78     1
     49     50     1
     49     55     1
     49     54     1
     49     56     1
     50     53     1
     50     57     1
     52     54     1
     52     61     1
     53     61     1
     54     57     1
     54     59     1
     56     58     1
     58     63     1
     58     67     1
     58     68     1
     59     61     1
     62     64     1
     62     71     1
     62     66     1
     62     72     1
     65     77     1
     66     67     1
     66     76     1
     66     77     1
     68     73     1
     70     81     1
     71     77     1
     73     74     1
     73     80     1
     73     81     1
     74     82     1
     75     82     1
     78     81     1
     81     82     1
     85     91     1
     85     93     1
     86     90     1
     87     89     1
     87     94     1
     87     97     1
     89     93     1
     90     98     1
     90    102     1
     91     94     1
     91     97     1
     93    101     1
     93    104     1
     94     99     1
     94    105     1
     94    104     1
     97    101     1
     97    108     1
     97    109     1
     98    103     1
     98    108     1
     98    110     1
     98    109     1
     99    102     1
     99    108     1
     99    110     1
    101    104     1
    101    106     1
    101    112     1
    102    105     1
    102    112     1
    102    113     1
    103    105     1
    104    110     1
    104    114     1
    105    109     1
    105    114     1
    106    108     1
    108    113     1
    109    112     1
    110    112     1
     83     84     1
     83     89     1
     83     88     1
     83     90     1
     84     87     1
     84     91     1
     86     88     1
     86     95     1
     87     95     1
     88     91     1
     88     93     1
     90     92     1
     92     97     1
     92    101     1
     92    102     1
     93     95     1
     96     98     1
     96    105     1
     96    100     1
     96    106     1
     99    111     1
    100    101     1
    100    110     1
    100    111     1
    102    107     1
    104    115     1
    105    111     1
    107    108     1
    107    114     1
    107    115     1
    108    116     1
    109    116     1
    112    115     1
    115    116     1
    119    125     1
    119    127     1
    120    124     1
    121    123     1
    121    128     1
    121    131     1
    123    127     1
    124    132     1
    124    136     1
    125    128     1
    125    131     1
    127    135     1
    127    138     1
    128    133     1
    128    139     1
    128    138     1
    131    135     1
    131    142     1
    131    143     1
    132    137     1
    132    142     1
    132    144     1
    132    143     1
    133    136     1
    133    142     1
    133    144     1
    135    138     1
    135    140     1
    135    146     1
    136    139     1
    136    146     1
    136    147     1
    137    139     1
    138    144     1
    138    148     1
    139    143     1
    139    148     1
    140    142     1
    142    147     1
    143    146     1
    144    146     1
    117    118     1
    117    123     1
    117    122     1
    117    124     1
    118    121     1
    118    125     1
    120    122     1
    120    129     1
    121    129     1
    122    125     1
    122    127     1
    124    126     1
    126    131     1
    126    135     1
    126    136     1
    127    129     1
    130    132     1
    130    139     1
    130    134     1
    130    140     1
    133    145     1
    134    135     1
    134    144     1
    134    145     1
    136    141     1
    138    149     1
    139    145     1
    141    142     1
    141    148     1
    141    149     1
    142    150     1
    143    150     1
    146    149     1
    149    150     1
    153    159     1
    153    161     1
    154    158     1
    155    157     1
    155    162     1
    155    165     1
    157    161     1
    158    166     1
    158    170     1
    159    162     1
    159    165     1
    161    169     1
    161    172     1
    162    167     1
    162    173     1
    162    172     1
    165    169     1
    165    176     1
    165    177     1
    166    171     1
    166    176     1
    166    178     1
    166    177     1
    167    170     1
    167    176     1
    167    178     1
    169    172     1
    169    174     1
    169    180     1
    170    173     1
    170    180     1
    170    181     1
    171    173     1
    172    178     1
    172    182     1
    173    177     1
    173    182     1
    174    176     1
    176    181     1
    177    180     1
    178    180     1
    151    152     1
    151    157     1
    151    156     1
    151    158     1
    152    155     1
    152    159     1
    154    156     1
    154    163     1
    155    163     1
    156    159     1
    156    161     1
    158    160     1
    160    165     1
    160    169     1
    160    170     1
    161    163     1
    164    166     1
    164    173     1
    164    168     1
    164    174     1
    167    179     1
    168    169     1
    168    178     1
    168    179     1
    170    175     1
    172    183     1
    173    179     1
    175    176     1
    175    182     1
    175    183     1
    176    184     1
    177    184     1
    180    183     1
    183    184     1
    187    193     1
    187    195     1
    188    192     1
    189    191     1
    189    196     1
    189    199     1
    191    195     1
    192    200     1
    192    204     1
    193    196     1
    193    199     1
    195    203     1
    195    206     1
    196    201     1
    196    207     1
    196    206     1
    199    203     1
    199    210     1
    199    211     1
    200    205     1
    200    210     1
    200    212     1
    200    211     1
    201    204     1
    201    210     1
    201    212     1
    203    206     1
    203    208     1
    203    214     1
    204    207     1
    204    214     1
    204    215     1
    205    207     1
    206    212     1
    206    216     1
    207    211     1
    207    216     1
    208    210     1
    210    215     1
    211    214     1
    212    214     1
    185    186     1
    185    191     1
    185    190     1
    185    192     1
    186    189     1
    186    193     1
    188    190     1
    188    197     1
    189    197     1
    190    193     1
    190    195     1
    192    194     1
    194    199     1
    194    203     1
    194    204     1
    195    197     1
    198    200     1
    198    207     1
    198    202     1
    198    208     1
    201    213     1
    202    203     1
    202    212     1
    202    213     1
    204    209     1
    206    217     1
    207    213     1
    209    210     1
    209    216     1
    209    217     1
    210    218     1
    211    218     1
    214    217     1
    217    218     1
    221    227     1
    221    229     1
    222    226     1
    223    225     1
    223    230     1
    223    233     1
    225    229     1
    226    234     1
    226    238     1
    227    230     1
    227    233     1
    229    237     1
    229    240     1
    230    235     1
    230    241     1
    230    240     1
    233    237     1
    233    244     1
    233    245     1
    234    239     1
    234    244     1
    234    246     1
    234    245     1
    235    238     1
    235    244     1
    235    246     1
    237    240     1
    237    242     1
    237    248     1
    238    241     1
    238    248     1
    238    249     1
    239    241     1
    240    246     1
    240    250     1
    241    245     1
    241    250     1
    242    244     1
    244    249     1
    245    248     1
    246    248     1
    219    220     1
    219    225     1
    219    224     1
    219    226     1
    220    223     1
    220    227     1
    222    224     1
    222    231     1
    223    231     1
    224    227     1
    224    229     1
    226    228     1
    228    233     1
    228    237     1
    228    238     1
    229    231     1
    232    234     1
    232    241     1
    232    236     1
    232    242     1
    235    247     1
    236    237     1
    236    246     1
    236    247     1
    238    243     1
    240    251     1
    241    247     1
    243    244     1
    243    250     1
    243    251     1
    244    252     1
    245    252     1
    248    251     1
    251    252     1
    255    261     1
    255    263     1
    256    260     1
    257    259     1
    257    264     1
    257    267     1
    259    263     1
    260    268     1
    260    272     1
    261    264     1
    261    267     1
    263    271     1
    263    274     1
    264    269     1
    264    275     1
    264    274     1
    267    271     1
    267    278     1
    267    279     1
    268    273     1
    268    278     1
    268    280     1
    268    279     1
    269    272     1
    269    278     1
    269    280     1
    271    274     1
    271    276     1
    271    282     1
    272    275     1
    272    282     1
    272    283     1
    273    275     1
    274    280     1
    274    284     1
    275    279     1
    275    284     1
    276    278     1
    278    283     1
    279    282     1
    280    282     1
    253    254     1
    253    259     1
    253    258     1
    253    260     1
    254    257     1
    254    261     1
    256    258     1
    256    265     1
    257    265     1
    258    261     1
    258    263     1
    260    262     1
    262    267     1
    262    271     1
    262    272     1
    263    265     1
    266    268     1
    266    275     1
    266    270     1
    266    276     1
    269    281     1
    270    271     1
    270    280     1
    270    281     1
    272    277     1
    274    285     1
    275    281     1
    277    278     1
    277    284     1
    277    285     1
    278    286     1
    279    286     1
    282    285     1
    285    286     1
    289    295     1
    289    297     1
    290    294     1
    291    293     1
    291    298     1
    291    301     1
    293    297     1
    294    302     1
    294    306     1
    295    298     1
    295    301     1
    297    305     1
    297    308     1
    298    303     1
    298    309     1
    298    308     1
    301    305     1
    301    312     1
    301    313     1
    302    307     1
    302    312     1
    302    314     1
    302    313     1
    303    306     1
    303    312     1
    303    314     1
    305    308     1
    305    310     1
    305    316     1
    306    309     1
    306    316     1
    306    317     1
    307    309     1
    308    314     1
    308    318     1
    309    313     1
    309    318     1
    310    312     1
    312    317     1
    313    316     1
    314    316     1
    287    288     1
    287    293     1
    287    292     1
    287    294     1
    288    291     1
    288    295     1
    290    292     1
    290    299     1
    291    299     1
    292    295     1
    292    297     1
    294    296     1
    296    301     1
    296    305     1
    296    306     1
    297    299     1
    300    302     1
    300    309     1
    300    304     1
    300    310     1
    303    315     1
    304    305     1
    304    314     1
    304    315     1
    306    311     1
    308    319     1
    309    315     1
    311    312     1
    311    318     1
    311    319     1
    312    320     1
    313    320     1
    316    319     1
    319    320     1
    323    329     1
    323    331     1
    324    328     1
    325    327     1
    325    332     1
    325    335     1
    327    331     1
    328    336     1
    328    340     1
    329    332     1
    329    335     1
    331    339     1
    331    342     1
    332    337     1
    332    343     1
    332    342     1
    335    339     1
    335    346     1
    335    347     1
    336    341     1
    336    346     1
    336    348     1
    336    347     1
    337    340     1
    337    346     1
    337    348     1
    339    342     1
    339    344     1
    339    350     1
    340    343     1
    340    350     1
    340    351     1
    341    343     1
    342    348     1
    342    352     1
    343    347     1
    343    352     1
    344    346     1
    346    351     1
    347    350     1
    348    350     1
    321    322     1
    321    327     1
    321    326     1
    321    328     1
    322    325     1
    322    329     1
    324    326     1
    324    333     1
    325    333     1
    326    329     1
    326    331     1
    328    330     1
    330    335     1
    330    339     1
    330    340     1
    331    333     1
    334    336     1
    334    343     1
    334    338     1
    334    344     1
    337    349     1
    338    339     1
    338    348     1
    338    349     1
    340    345     1
    342    353     1
    343    349     1
    345    346     1
    345    352     1
    345    353     1
    346    354     1
    347    354     1
    350    353     1
    353    354     1
    357    363     1
    357    365     1
    358    362     1
    359    361     1
    359    366     1
    359    369     1
    361    365     1
    362    370     1
    362    374     1
    363    366     1
    363    369     1
    365    373     1
    365    376     1
    366    371     1
    366    377     1
    366    376     1
    369    373     1
    369    380     1
    369    381     1
    370    375     1
    370    380     1
    370    382     1
    370    381     1
    371    374     1
    371    380     1
    371    382     1
    373    376     1
    373    378     1
    373    384     1
    374    377     1
    374    384     1
    374    385     1
    375    377     1
    376    382     1
    376    386     1
    377    381     1
    377    386     1
    378    380     1
    380    385     1
    381    384     1
    382    384     1
    355    356     1
    355    361     1
    355    360     1
    355    362     1
    356    359     1
    356    363     1
    358    360     1
    358    367     1
    359    367     1
    360    363     1
    360    365     1
    362    364     1
    364    369     1
    364    373     1
    364    374     1
    365    367     1
    368    370     1
    368    377     1
    368    372     1
    368    378     1
    371    383     1
    372    373     1
    372    382     1
    372    383     1
    374    379     1
    376    387     1
    377    383     1
    379    380     1
    379    386     1
    379    387     1
    380    388     1
    381    388     1
    384    387     1
    387    388     1
    391    397     1
    391    399     1
    392    396     1
    393    395     1
    393    400     1
    393    403     1
    395    399     1
    396    404     1
    396    408     1
    397    400     1
    397    403     1
    399    407     1
    399    410     1
    400    405     1
    400    411     1
    400    410     1
    403    407     1
    403    414     1
    403    415     1
    404    409     1
    404    414     1
    404    416     1
    404    415     1
    405    408     1
    405    414     1
    405    416     1
    407    410     1
    407    412     1
    407    418     1
    408    411     1
    408    418     1
    408    419     1
    409    411     1
    410    416     1
    410    420     1
    411    415     1
    411    420     1
    412    414     1
    414    419     1
    415    418     1
    416    418     1
    389    390     1
    389    395     1
    389    394     1
    389    396     1
    390    393     1
    390    397     1
    392    394     1
    392    401     1
    393    401     1
    394    397     1
    394    399     1
    396    398     1
    398    403     1
    398    407     1
    398    408     1
    399    401     1
    402    404     1
    402    411     1
    402    406     1
    402    412     1
    405    417     1
    406    407     1
    406    416     1
    406    417     1
    408    413     1
    410    421     1
    411    417     1
    413    414     1
    413    420     1
    413    421     1
    414    422     1
    415    422     1
    418    421     1
    421    422     1
    425    431     1
    425    433     1
    426    430     1
    427    429     1
    427    434     1
    427    437     1
    429    433     1
    430    438     1
    430    442     1
    431    434     1
    431    437     1
    433    441     1
    433    444     1
    434    439     1
    434    445     1
    434    444     1
    437    441     1
    437    448     1
    437    449     1
    438    443     1
    438    448     1
    438    450     1
    438    449     1
    439    442     1
    439    448     1
    439    450     1
    441    444     1
    441    446     1
    441    452     1
    442    445     1
    442    452     1
    442    453     1
    443    445     1
    444    450     1
    444    454     1
    445    449     1
    445    454     1
    446    448     1
    448    453     1
    449    452     1
    450    452     1
    423    424     1
    423    429     1
    423    428     1
    423    430     1
    424    427     1
    424    431     1
    426    428     1
    426    435     1
    427    435     1
    428    431     1
    428    433     1
    430    432     1
    432    437     1
    432    441     1
    432    442     1
    433    435     1
    436    438     1
    436    445     1
    436    440     1
    436    446     1
    439    451     1
    440    441     1
    440    450     1
    440    451     1
    442    447     1
    444    455     1
    445    451     1
    447    448     1
    447    454     1
    447    455     1
    448    456     1
    449    456     1
    452    455     1
    455    456     1
    459    465     1
    459    467     1
    460    464     1
    461    463     1
    461    468     1
    461    471     1
    463    467     1
    464    472     1
    464    476     1
    465    468     1
    465    471     1
    467    475     1
    467    478     1
    468    473     1
    468    479     1
    468    478     1
    471    475     1
    471    482     1
    471    483     1
    472    477     1
    472    482     1
    472    484     1
    472    483     1
    473    476     1
    473    482     1
    473    484     1
    475    478     1
    475    480     1
    475    486     1
    476    479     1
    476    486     1
    476    487     1
    477    479     1
    478    484     1
    478    488     1
    479    483     1
    479    488     1
    480    482     1
    482    487     1
    483    486     1
    484    486     1
    457    458     1
    457    463     1
    457    462     1
    457    464     1
    458    461     1
    458    465     1
    460    462     1
    460    469     1
    461    469     1
    462    465     1
    462    467     1
    464    466     1
    466    471     1
    466    475     1
    466    476     1
    467    469     1
    470    472     1
    470    479     1
    470    474     1
    470    480     1
    473    485     1
    474    475     1
    474    484     1
    474    485     1
    476    481     1
    478    489     1
    479    485     1
    481    482     1
    481    488     1
    481    489     1
    482    490     1
    483    490     1
    486    489     1
    489    490     1
    493    499     1
    493    501     1
    494    498     1
    495    497     1
    495    502     1
    495    505     1
    497    501     1
    498    506     1
    498    510     1
    499    502     1
    499    505     1
    501    509     1
    501    512     1
    502    507     1
    502    513     1
    502    512     1
    505    509     1
    505    516     1
    505    517     1
    506    511     1
    506    516     1
    506    518     1
    506    517     1
    507    510     1
    507    516     1
    507    518     1
    509    512     1
    509    514     1
    509    520     1
    510    513     1
    510    520     1
    510    521     1
    511    513     1
    512    518     1
    512    522     1
    513    517     1
    513    522     1
    514    516     1
    516    521     1
    517    520     1
    518    520     1
    491    492     1
    491    497     1
    491    496     1
    491    498     1
    492    495     1
    492    499     1
    494    496     1
    494    503     1
    495    503     1
    496    499     1
    496    501     1
    498    500     1
    500    505     1
    500    509     1
    500    510     1
    501    503     1
    504    506     1
    504    513     1
    504    508     1
    504    514     1
    507    519     1
    508    509     1
    508    518     1
    508    519     1
    510    515     1
    512    523     1
    513    519     1
    515    516     1
    515    522     1
    515    523     1
    516    524     1
    517    524     1
    520    523     1
    523    524     1
    527    533     1
    527    535     1
    528    532     1
    529    531     1
    529    536     1
    529    539     1
    531    535     1
    532    540     1
    532    544     1
    533    536     1
    533    539     1
    535    543     1
    535    546     1
    536    541     1
    536    547     1
    536    546     1
    539    543     1
    539    550     1
    539    551     1
    540    545     1
    540    550     1
    540    552     1
    540    551     1
    541    544     1
    541    550     1
    541    552     1
    543    546     1
    543    548     1
    543    554     1
    544    547     1
    544    554     1
    544    555     1
    545    547     1
    546    552     1
    546    556     1
    547    551     1
    547    556     1
    548    550     1
    550    555     1
    551    554     1
    552    554     1
    525    526     1
    525    531     1
    525    530     1
    525    532     1
    526    529     1
    526    533     1
    528    530     1
    528    537     1
    529    537     1
    530    533     1
    530    535     1
    532    534     1
    534    539     1
    534    543     1
    534    544     1
    535    537     1
    538    540     1
    538    547     1
    538    542     1
    538    548     1
    541    553     1
    542    543     1
    542    552     1
    542    553     1
    544    549     1
    546    557     1
    547    553     1
    549    550     1
    549    556     1
    549    557     1
    550    558     1
    551    558     1
    554    557     1
    557    558     1
    561    567     1
    561    569     1
    562    566     1
    563    565     1
    563    570     1
    563    573     1
    565    569     1
    566    574     1
    566    578     1
    567    570     1
    567    573     1
    569    577     1
    569    580     1
    570    575     1
    570    581     1
    570    580     1
    573    577     1
    573    584     1
    573    585     1
    574    579     1
    574    584     1
    574    586     1
    574    585     1
    575    578     1
    575    584     1
    575    586     1
    577    580     1
    577    582     1
    577    588     1
    578    581     1
    578    588     1
    578    589     1
    579    581     1
    580    586     1
    580    590     1
    581    585     1
    581    590     1
    582    584     1
    584    589     1
    585    588     1
    586    588     1
    559    560     1
    559    565     1
    559    564     1
    559    566     1
    560    563     1
    560    567     1
    562    564     1
    562    571     1
    563    571     1
    564    567     1
    564    569     1
    566    568     1
    568    573     1
    568    577     1
    568    578     1
    569    571     1
    572    574     1
    572    581     1
    572    576     1
    572    582     1
    575    587     1
    576    577     1
    576    586     1
    576    587     1
    578    583     1
    580    591     1
    581    587     1
    583    584     1
    583    590     1
    583    591     1
    584    592     1
    585    592     1
    588    591     1
    591    592     1
    595    601     1
    595    603     1
    596    600     1
    597    599     1
    597    604     1
    597    607     1
    599    603     1
    600    608     1
    600    612     1
    601    604     1
    601    607     1
    603    611     1
    603    614     1
    604    609     1
    604    615     1
    604    614     1
    607    611     1
    607    618     1
    607    619     1
    608    613     1
    608    618     1
    608    620     1
    608    619     1
    609    612     1
    609    618     1
    609    620     1
    611    614     1
    611    616     1
    611    622     1
    612    615     1
    612    622     1
    612    623     1
    613    615     1
    614    620     1
    614    624     1
    615    619     1
    615    624     1
    616    618     1
    618    623     1
    619    622     1
    620    622     1
    593    594     1
    593    599     1
    593    598     1
    593    600     1
    594    597     1
    594    601     1
    596    598     1
    596    605     1
    597    605     1
    598    601     1
    598    603     1
    600    602     1
    602    607     1
    602    611     1
    602    612     1
    603    605     1
    606    608     1
    606    615     1
    606    610     1
    606    616     1
    609    621     1
    610    611     1
    610    620     1
    610    621     1
    612    617     1
    614    625     1
    615    621     1
    617    618     1
    617    624     1
    617    625     1
    618    626     1
    619    626     1
    622    625     1
    625    626     1
    629    635     1
    629    637     1
    630    634     1
    631    633     1
    631    638     1
    631    641     1
    633    637     1
    634    642     1
    634    646     1
    635    638     1
    635    641     1
    637    645     1
    637    648     1
    638    643     1
    638    649     1
    638    648     1
    641    645     1
    641    652     1
    641    653     1
    642    647     1
    642    652     1
    642    654     1
    642    653     1
    643    646     1
    643    652     1
    643    654     1
    645    648     1
    645    650     1
    645    656     1
    646    649     1
    646    656     1
    646    657     1
    647    649     1
    648    654     1
    648    658     1
    649    653     1
    649    658     1
    650    652     1
    652    657     1
    653    656     1
    654    656     1
    627    628     1
    627    633     1
    627    632     1
    627    634     1
    628    631     1
    628    635     1
    630    632     1
    630    639     1
    631    639     1
    632    635     1
    632    637     1
    634    636     1
    636    641     1
    636    645     1
    636    646     1
    637    639     1
    640    642     1
    640    649     1
    640    644     1
    640    650     1
    643    655     1
    644    645     1
    644    654     1
    644    655     1
    646    651     1
    648    659     1
    649    655     1
    651    652     1
    651    658     1
    651    659     1
    652    660     1
    653    660     1
    656    659     1
    659    660     1
    663    669     1
    663    671     1
    664    668     1
    665    667     1
    665    672     1
    665    675     1
    667    671     1
    668    676     1
    668    680     1
    669    672     1
    669    675     1
    671    679     1
    671    682     1
    672    677     1
    672    683     1
    672    682     1
    675    679     1
    675    686     1
    675    687     1
    676    681     1
    676    686     1
    676    688     1
    676    687     1
    677    680     1
    677    686     1
    677    688     1
    679    682     1
    679    684     1
    679    690     1
    680    683     1
    680    690     1
    680    691     1
    681    683     1
    682    688     1
    682    692     1
    683    687     1
    683    692     1
    684    686     1
    686    691     1
    687    690     1
    688    690     1
    661    662     1
    661    667     1
    661    666     1
    661    668     1
    662    665     1
    662    669     1
    664    666     1
    664    673     1
    665    673     1
    666    669     1
    666    671     1
    668    670     1
    670    675     1
    670    679     1
    670    680     1
    671    673     1
    674    676     1
    674    683     1
    674    678     1
    674    684     1
    677    689     1
    678    679     1
    678    688     1
    678    689     1
    680    685     1
    682    693     1
    683    689     1
    685    686     1
    685    692     1
    685    693     1
    686    694     1
    687    694     1
    690    693     1
    693    694     1
    697    703     1
    697    705     1
    698    702     1
    699    701     1
    699    706     1
    699    709     1
    701    705     1
    702    710     1
    702    714     1
    703    706     1
    703    709     1
    705    713     1
    705    716     1
    706    711     1
    706    717     1
    706    716     1
    709    713     1
    709    720     1
    709    721     1
    710    715     1
    710    720     1
    710    722     1
    710    721     1
    711    714     1
    711    720     1
    711    722     1
    713    716     1
    713    718     1
    713    724     1
    714    717     1
    714    724     1
    714    725     1
    715    717     1
    716    722     1
    716    726     1
    717    721     1
    717    726     1
    718    720     1
    720    725     1
    721    724     1
    722    724     1
    695    696     1
    695    701     1
    695    700     1
    695    702     1
    696    699     1
    696    703     1
    698    700     1
    698    707     1
    699    707     1
    700    703     1
    700    705     1
    702    704     1
    704    709     1
    704    713     1
    704    714     1
    705    707     1
    708    710     1
    708    717     1
    708    712     1
    708    718     1
    711    723     1
    712    713     1
    712    722     1
    712    723     1
    714    719     1
    716    727     1
    717    723     1
    719    720     1
    719    726     1
    719    727     1
    720    728     1
    721    728     1
    724    727     1
    727    728     1
    731    737     1
    731    739     1
    732    736     1
    733    735     1
    733    740     1
    733    743     1
    735    739     1
    736    744     1
    736    748     1
    737    740     1
    737    743     1
    739    747     1
    739    750     1
    740    745     1
    740    751     1
    740    750     1
    743    747     1
    743    754     1
    743    755     1
    744    749     1
    744    754     1
    744    756     1
    744    755     1
    745    748     1
    745    754     1
    745    756     1
    747    750     1
    747    752     1
    747    758     1
    748    751     1
    748    758     1
    748    759     1
    749    751     1
    750    756     1
    750    760     1
    751    755     1
    751    760     1
    752    754     1
    754    759     1
    755    758     1
    756    758     1
    729    730     1
    729    735     1
    729    734     1
    729    736     1
    730    733     1
    730    737     1
    732    734     1
    732    741     1
    733    741     1
    734    737     1
    734    739     1
    736    738     1
    738    743     1
    738    747     1
    738    748     1
    739    741     1
    742    744     1
    742    751     1
    742    746     1
    742    752     1
    745    757     1
    746    747     1
    746    756     1
    746    757     1
    748    753     1
    750    761     1
    751    757     1
    753    754     1
    753    760     1
    753    761     1
    754    762     1
    755    762     1
    758    761     1
    761    762     1
    765    771     1
    765    773     1
    766    770     1
    767    769     1
    767    774     1
    767    777     1
    769    773     1
    770    778     1
    770    782     1
    771    774     1
    771    777     1
    773    781     1
    773    784     1
    774    779     1
    774    785     1
    774    784     1
    777    781     1
    777    788     1
    777    789     1
    778    783     1
    778    788     1
    778    790     1
    778    789     1
    779    782     1
    779    788     1
    779    790     1
    781    784     1
    781    786     1
    781    792     1
    782    785     1
    782    792     1
    782    793     1
    783    785     1
    784    790     1
    784    794     1
    785    789     1
    785    794     1
    786    788     1
    788    793     1
    789    792     1
    790    792     1
    763    764     1
    763    769     1
    763    768     1
    763    770     1
    764    767     1
    764    771     1
    766    768     1
    766    775     1
    767    775     1
    768    771     1
    768    773     1
    770    772     1
    772    777     1
    772    781     1
    772    782     1
    773    775     1
    776    778     1
    776    785     1
    776    780     1
    776    786     1
    779    791     1
    780    781     1
    780    790     1
    780    791     1
    782    787     1
    784    795     1
    785    791     1
    787    788     1
    787    794     1
    787    795     1
    788    796     1
    789    796     1
    792    795     1
    795    796     1
    799    805     1
    799    807     1
    800    804     1
    801    803     1
    801    808     1
    801    811     1
    803    807     1
    804    812     1
    804    816     1
    805    808     1
    805    811     1
    807    815     1
    807    818     1
    808    813     1
    808    819     1
    808    818     1
    811    815     1
    811    822     1
    811    823     1
    812    817     1
    812    822     1
    812    824     1
    812    823     1
    813    816     1
    813    822     1
    813    824     1
    815    818     1
    815    820     1
    815    826     1
    816    819     1
    816    826     1
    816    827     1
    817    819     1
    818    824     1
    818    828     1
    819    823     1
    819    828     1
    820    822     1
    822    827     1
    823    826     1
    824    826     1
    797    798     1
    797    803     1
    797    802     1
    797    804     1
    798    801     1
    798    805     1
    800    802     1
    800    809     1
    801    809     1
    802    805     1
    802    807     1
    804    806     1
    806    811     1
    806    815     1
    806    816     1
    807    809     1
    810    812     1
    810    819     1
    810    814     1
    810    820     1
    813    825     1
    814    815     1
    814    824     1
    814    825     1
    816    821     1
    818    829     1
    819    825     1
    821    822     1
    821    828     1
    821    829     1
    822    830     1
    823    830     1
    826    829     1
    829    830     1

[ angles ]
;    ai     aj     ak funct         c0         c1         c2         c3
     17     18     21     1   122.9400526 575.718400
     17     19     22     1   120.0200517 557.308800
     18     17     19     1   120.0200517 557.308800
     18     21     23     1   117.2200505 571.534400
     19     22     23     1   120.0200517 557.308800
     19     22     25     1   120.7900519 543.920000
     21     23     22     1   122.9400526 575.718400
     22     25     26     1   123.4500532 554.798400
     22     25     29     1   123.2400527 565.676800
     23     22     25     1   120.7900519 543.920000
     25     26     30     1   113.1500488 564.003200
     25     29     34     1   104.8800447 606.680000
     26     25     29     1   112.2200483 626.763200
     26     30     33     1   118.3400506 578.228800
     26     30     34     1   118.3400506 578.228800
     29     34     30     1   119.7200515 581.576000
     29     34     36     1   119.7200515 581.576000
     30     33     31     1   120.0200517 557.308800
     30     33     37     1   120.0200517 557.308800
     30     34     36     1   120.0200517 557.308800
     31     33     37     1   120.0200517 557.308800
     31     35     38     1   120.0200517 557.308800
     33     30     34     1   120.0200517 557.308800
     33     31     35     1   120.0200517 557.308800
     33     37     40     1   120.0200517 557.308800
     33     37     42     1   122.9400526 575.718400
     34     36     40     1   120.0200517 557.308800
     34     36     41     1   120.0200517 557.308800
     35     38     42     1   122.9400526 575.718400
     36     40     37     1   120.0200517 557.308800
     36     40     44     1   122.9400526 575.718400
     36     41     45     1   120.0200517 557.308800
     37     40     44     1   122.9400526 575.718400
     37     42     38     1   117.2200505 571.534400
     40     36     41     1   120.0200517 557.308800
     40     37     42     1   122.9400526 575.718400
     40     44     46     1   117.2200505 571.534400
     41     45     46     1   120.0200517 557.308800
     44     46     45     1   122.9400526 575.718400
     15     17     18     1   119.8800511 403.337600
     15     17     19     1   119.8800511 403.337600
     16     18     17     1   120.3400515 402.500800
     16     18     21     1   116.0300498 434.299200
     17     19     20     1   119.8800511 403.337600
     20     19     22     1   119.8800511 403.337600
     21     23     27     1   116.0300498 434.299200
     22     23     27     1   120.3400515 402.500800
     24     26     25     1   125.5000538 391.622400
     24     26     30     1   125.5400537 389.948800
     28     31     33     1   119.8800511 403.337600
     28     31     35     1   119.8800511 403.337600
     31     35     32     1   119.8800511 403.337600
     32     35     38     1   119.8800511 403.337600
     35     38     43     1   120.3400515 402.500800
     36     41     39     1   119.8800511 403.337600
     39     41     45     1   119.8800511 403.337600
     41     45     47     1   119.8800511 403.337600
     42     38     43     1   116.0300498 434.299200
     44     46     48     1   116.0300498 434.299200
     45     46     48     1   120.3400515 402.500800
     46     45     47     1   119.8800511 403.337600
     51     52     55     1   122.9400526 575.718400
     51     53     56     1   120.0200517 557.308800
     52     51     53     1   120.0200517 557.308800
     52     55     57     1   117.2200505 571.534400
     53     56     57     1   120.0200517 557.308800
     53     56     59     1   120.7900519 543.920000
     55     57     56     1   122.9400526 575.718400
     56     59     60     1   123.4500532 554.798400
     56     59     63     1   123.2400527 565.676800
     57     56     59     1   120.7900519 543.920000
     59     60     64     1   113.1500488 564.003200
     59     63     68     1   104.8800447 606.680000
     60     59     63     1   112.2200483 626.763200
     60     64     67     1   118.3400506 578.228800
     60     64     68     1   118.3400506 578.228800
     63     68     64     1   119.7200515 581.576000
     63     68     70     1   119.7200515 581.576000
     64     67     65     1   120.0200517 557.308800
     64     67     71     1   120.0200517 557.308800
     64     68     70     1   120.0200517 557.308800
     65     67     71     1   120.0200517 557.308800
     65     69     72     1   120.0200517 557.308800
     67     64     68     1   120.0200517 557.308800
     67     65     69     1   120.0200517 557.308800
     67     71     74     1   120.0200517 557.308800
     67     71     76     1   122.9400526 575.718400
     68     70     74     1   120.0200517 557.308800
     68     70     75     1   120.0200517 557.308800
     69     72     76     1   122.9400526 575.718400
     70     74     71     1   120.0200517 557.308800
     70     74     78     1   122.9400526 575.718400
     70     75     79     1   120.0200517 557.308800
     71     74     78     1   122.9400526 575.718400
     71     76     72     1   117.2200505 571.534400
     74     70     75     1   120.0200517 557.308800
     74     71     76     1   122.9400526 575.718400
     74     78     80     1   117.2200505 571.534400
     75     79     80     1   120.0200517 557.308800
     78     80     79     1   122.9400526 575.718400
     49     51     52     1   119.8800511 403.337600
     49     51     53     1   119.8800511 403.337600
     50     52     51     1   120.3400515 402.500800
     50     52     55     1   116.0300498 434.299200
     51     53     54     1   119.8800511 403.337600
     54     53     56     1   119.8800511 403.337600
     55     57     61     1   116.0300498 434.299200
     56     57     61     1   120.3400515 402.500800
     58     60     59     1   125.5000538 391.622400
     58     60     64     1   125.5400537 389.948800
     62     65     67     1   119.8800511 403.337600
     62     65     69     1   119.8800511 403.337600
     65     69     66     1   119.8800511 403.337600
     66     69     72     1   119.8800511 403.337600
     69     72     77     1   120.3400515 402.500800
     70     75     73     1   119.8800511 403.337600
     73     75     79     1   119.8800511 403.337600
     75     79     81     1   119.8800511 403.337600
     76     72     77     1   116.0300498 434.299200
     78     80     82     1   116.0300498 434.299200
     79     80     82     1   120.3400515 402.500800
     80     79     81     1   119.8800511 403.337600
     85     86     89     1   122.9400526 575.718400
     85     87     90     1   120.0200517 557.308800
     86     85     87     1   120.0200517 557.308800
     86     89     91     1   117.2200505 571.534400
     87     90     91     1   120.0200517 557.308800
     87     90     93     1   120.7900519 543.920000
     89     91     90     1   122.9400526 575.718400
     90     93     94     1   123.4500532 554.798400
     90     93     97     1   123.2400527 565.676800
     91     90     93     1   120.7900519 543.920000
     93     94     98     1   113.1500488 564.003200
     93     97    102     1   104.8800447 606.680000
     94     93     97     1   112.2200483 626.763200
     94     98    101     1   118.3400506 578.228800
     94     98    102     1   118.3400506 578.228800
     97    102     98     1   119.7200515 581.576000
     97    102    104     1   119.7200515 581.576000
     98    101     99     1   120.0200517 557.308800
     98    101    105     1   120.0200517 557.308800
     98    102    104     1   120.0200517 557.308800
     99    101    105     1   120.0200517 557.308800
     99    103    106     1   120.0200517 557.308800
    101     98    102     1   120.0200517 557.308800
    101     99    103     1   120.0200517 557.308800
    101    105    108     1   120.0200517 557.308800
    101    105    110     1   122.9400526 575.718400
    102    104    108     1   120.0200517 557.308800
    102    104    109     1   120.0200517 557.308800
    103    106    110     1   122.9400526 575.718400
    104    108    105     1   120.0200517 557.308800
    104    108    112     1   122.9400526 575.718400
    104    109    113     1   120.0200517 557.308800
    105    108    112     1   122.9400526 575.718400
    105    110    106     1   117.2200505 571.534400
    108    104    109     1   120.0200517 557.308800
    108    105    110     1   122.9400526 575.718400
    108    112    114     1   117.2200505 571.534400
    109    113    114     1   120.0200517 557.308800
    112    114    113     1   122.9400526 575.718400
     83     85     86     1   119.8800511 403.337600
     83     85     87     1   119.8800511 403.337600
     84     86     85     1   120.3400515 402.500800
     84     86     89     1   116.0300498 434.299200
     85     87     88     1   119.8800511 403.337600
     88     87     90     1   119.8800511 403.337600
     89     91     95     1   116.0300498 434.299200
     90     91     95     1   120.3400515 402.500800
     92     94     93     1   125.5000538 391.622400
     92     94     98     1   125.5400537 389.948800
     96     99    101     1   119.8800511 403.337600
     96     99    103     1   119.8800511 403.337600
     99    103    100     1   119.8800511 403.337600
    100    103    106     1   119.8800511 403.337600
    103    106    111     1   120.3400515 402.500800
    104    109    107     1   119.8800511 403.337600
    107    109    113     1   119.8800511 403.337600
    109    113    115     1   119.8800511 403.337600
    110    106    111     1   116.0300498 434.299200
    112    114    116     1   116.0300498 434.299200
    113    114    116     1   120.3400515 402.500800
    114    113    115     1   119.8800511 403.337600
    119    120    123     1   122.9400526 575.718400
    119    121    124     1   120.0200517 557.308800
    120    119    121     1   120.0200517 557.308800
    120    123    125     1   117.2200505 571.534400
    121    124    125     1   120.0200517 557.308800
    121    124    127     1   120.7900519 543.920000
    123    125    124     1   122.9400526 575.718400
    124    127    128     1   123.4500532 554.798400
    124    127    131     1   123.2400527 565.676800
    125    124    127     1   120.7900519 543.920000
    127    128    132     1   113.1500488 564.003200
    127    131    136     1   104.8800447 606.680000
    128    127    131     1   112.2200483 626.763200
    128    132    135     1   118.3400506 578.228800
    128    132    136     1   118.3400506 578.228800
    131    136    132     1   119.7200515 581.576000
    131    136    138     1   119.7200515 581.576000
    132    135    133     1   120.0200517 557.308800
    132    135    139     1   120.0200517 557.308800
    132    136    138     1   120.0200517 557.308800
    133    135    139     1   120.0200517 557.308800
    133    137    140     1   120.0200517 557.308800
    135    132    136     1   120.0200517 557.308800
    135    133    137     1   120.0200517 557.308800
    135    139    142     1   120.0200517 557.308800
    135    139    144     1   122.9400526 575.718400
    136    138    142     1   120.0200517 557.308800
    136    138    143     1   120.0200517 557.308800
    137    140    144     1   122.9400526 575.718400
    138    142    139     1   120.0200517 557.308800
    138    142    146     1   122.9400526 575.718400
    138    143    147     1   120.0200517 557.308800
    139    142    146     1   122.9400526 575.718400
    139    144    140     1   117.2200505 571.534400
    142    138    143     1   120.0200517 557.308800
    142    139    144     1   122.9400526 575.718400
    142    146    148     1   117.2200505 571.534400
    143    147    148     1   120.0200517 557.308800
    146    148    147     1   122.9400526 575.718400
    117    119    120     1   119.8800511 403.337600
    117    119    121     1   119.8800511 403.337600
    118    120    119     1   120.3400515 402.500800
    118    120    123     1   116.0300498 434.299200
    119    121    122     1   119.8800511 403.337600
    122    121    124     1   119.8800511 403.337600
    123    125    129     1   116.0300498 434.299200
    124    125    129     1   120.3400515 402.500800
    126    128    127     1   125.5000538 391.622400
    126    128    132     1   125.5400537 389.948800
    130    133    135     1   119.8800511 403.337600
    130    133    137     1   119.8800511 403.337600
    133    137    134     1   119.8800511 403.337600
    134    137    140     1   119.8800511 403.337600
    137    140    145     1   120.3400515 402.500800
    138    143    141     1   119.8800511 403.337600
    141    143    147     1   119.8800511 403.337600
    143    147    149     1   119.8800511 403.337600
    144    140    145     1   116.0300498 434.299200
    146    148    150     1   116.0300498 434.299200
    147    148    150     1   120.3400515 402.500800
    148    147    149     1   119.8800511 403.337600
    153    154    157     1   122.9400526 575.718400
    153    155    158     1   120.0200517 557.308800
    154    153    155     1   120.0200517 557.308800
    154    157    159     1   117.2200505 571.534400
    155    158    159     1   120.0200517 557.308800
    155    158    161     1   120.7900519 543.920000
    157    159    158     1   122.9400526 575.718400
    158    161    162     1   123.4500532 554.798400
    158    161    165     1   123.2400527 565.676800
    159    158    161     1   120.7900519 543.920000
    161    162    166     1   113.1500488 564.003200
    161    165    170     1   104.8800447 606.680000
    162    161    165     1   112.2200483 626.763200
    162    166    169     1   118.3400506 578.228800
    162    166    170     1   118.3400506 578.228800
    165    170    166     1   119.7200515 581.576000
    165    170    172     1   119.7200515 581.576000
    166    169    167     1   120.0200517 557.308800
    166    169    173     1   120.0200517 557.308800
    166    170    172     1   120.0200517 557.308800
    167    169    173     1   120.0200517 557.308800
    167    171    174     1   120.0200517 557.308800
    169    166    170     1   120.0200517 557.308800
    169    167    171     1   120.0200517 557.308800
    169    173    176     1   120.0200517 557.308800
    169    173    178     1   122.9400526 575.718400
    170    172    176     1   120.0200517 557.308800
    170    172    177     1   120.0200517 557.308800
    171    174    178     1   122.9400526 575.718400
    172    176    173     1   120.0200517 557.308800
    172    176    180     1   122.9400526 575.718400
    172    177    181     1   120.0200517 557.308800
    173    176    180     1   122.9400526 575.718400
    173    178    174     1   117.2200505 571.534400
    176    172    177     1   120.0200517 557.308800
    176    173    178     1   122.9400526 575.718400
    176    180    182     1   117.2200505 571.534400
    177    181    182     1   120.0200517 557.308800
    180    182    181     1   122.9400526 575.718400
    151    153    154     1   119.8800511 403.337600
    151    153    155     1   119.8800511 403.337600
    152    154    153     1   120.3400515 402.500800
    152    154    157     1   116.0300498 434.299200
    153    155    156     1   119.8800511 403.337600
    156    155    158     1   119.8800511 403.337600
    157    159    163     1   116.0300498 434.299200
    158    159    163     1   120.3400515 402.500800
    160    162    161     1   125.5000538 391.622400
    160    162    166     1   125.5400537 389.948800
    164    167    169     1   119.8800511 403.337600
    164    167    171     1   119.8800511 403.337600
    167    171    168     1   119.8800511 403.337600
    168    171    174     1   119.8800511 403.337600
    171    174    179     1   120.3400515 402.500800
    172    177    175     1   119.8800511 403.337600
    175    177    181     1   119.8800511 403.337600
    177    181    183     1   119.8800511 403.337600
    178    174    179     1   116.0300498 434.299200
    180    182    184     1   116.0300498 434.299200
    181    182    184     1   120.3400515 402.500800
    182    181    183     1   119.8800511 403.337600
    187    188    191     1   122.9400526 575.718400
    187    189    192     1   120.0200517 557.308800
    188    187    189     1   120.0200517 557.308800
    188    191    193     1   117.2200505 571.534400
    189    192    193     1   120.0200517 557.308800
    189    192    195     1   120.7900519 543.920000
    191    193    192     1   122.9400526 575.718400
    192    195    196     1   123.4500532 554.798400
    192    195    199     1   123.2400527 565.676800
    193    192    195     1   120.7900519 543.920000
    195    196    200     1   113.1500488 564.003200
    195    199    204     1   104.8800447 606.680000
    196    195    199     1   112.2200483 626.763200
    196    200    203     1   118.3400506 578.228800
    196    200    204     1   118.3400506 578.228800
    199    204    200     1   119.7200515 581.576000
    199    204    206     1   119.7200515 581.576000
    200    203    201     1   120.0200517 557.308800
    200    203    207     1   120.0200517 557.308800
    200    204    206     1   120.0200517 557.308800
    201    203    207     1   120.0200517 557.308800
    201    205    208     1   120.0200517 557.308800
    203    200    204     1   120.0200517 557.308800
    203    201    205     1   120.0200517 557.308800
    203    207    210     1   120.0200517 557.308800
    203    207    212     1   122.9400526 575.718400
    204    206    210     1   120.0200517 557.308800
    204    206    211     1   120.0200517 557.308800
    205    208    212     1   122.9400526 575.718400
    206    210    207     1   120.0200517 557.308800
    206    210    214     1   122.9400526 575.718400
    206    211    215     1   120.0200517 557.308800
    207    210    214     1   122.9400526 575.718400
    207    212    208     1   117.2200505 571.534400
    210    206    211     1   120.0200517 557.308800
    210    207    212     1   122.9400526 575.718400
    210    214    216     1   117.2200505 571.534400
    211    215    216     1   120.0200517 557.308800
    214    216    215     1   122.9400526 575.718400
    185    187    188     1   119.8800511 403.337600
    185    187    189     1   119.8800511 403.337600
    186    188    187     1   120.3400515 402.500800
    186    188    191     1   116.0300498 434.299200
    187    189    190     1   119.8800511 403.337600
    190    189    192     1   119.8800511 403.337600
    191    193    197     1   116.0300498 434.299200
    192    193    197     1   120.3400515 402.500800
    194    196    195     1   125.5000538 391.622400
    194    196    200     1   125.5400537 389.948800
    198    201    203     1   119.8800511 403.337600
    198    201    205     1   119.8800511 403.337600
    201    205    202     1   119.8800511 403.337600
    202    205    208     1   119.8800511 403.337600
    205    208    213     1   120.3400515 402.500800
    206    211    209     1   119.8800511 403.337600
    209    211    215     1   119.8800511 403.337600
    211    215    217     1   119.8800511 403.337600
    212    208    213     1   116.0300498 434.299200
    214    216    218     1   116.0300498 434.299200
    215    216    218     1   120.3400515 402.500800
    216    215    217     1   119.8800511 403.337600
    221    222    225     1   122.9400526 575.718400
    221    223    226     1   120.0200517 557.308800
    222    221    223     1   120.0200517 557.308800
    222    225    227     1   117.2200505 571.534400
    223    226    227     1   120.0200517 557.308800
    223    226    229     1   120.7900519 543.920000
    225    227    226     1   122.9400526 575.718400
    226    229    230     1   123.4500532 554.798400
    226    229    233     1   123.2400527 565.676800
    227    226    229     1   120.7900519 543.920000
    229    230    234     1   113.1500488 564.003200
    229    233    238     1   104.8800447 606.680000
    230    229    233     1   112.2200483 626.763200
    230    234    237     1   118.3400506 578.228800
    230    234    238     1   118.3400506 578.228800
    233    238    234     1   119.7200515 581.576000
    233    238    240     1   119.7200515 581.576000
    234    237    235     1   120.0200517 557.308800
    234    237    241     1   120.0200517 557.308800
    234    238    240     1   120.0200517 557.308800
    235    237    241     1   120.0200517 557.308800
    235    239    242     1   120.0200517 557.308800
    237    234    238     1   120.0200517 557.308800
    237    235    239     1   120.0200517 557.308800
    237    241    244     1   120.0200517 557.308800
    237    241    246     1   122.9400526 575.718400
    238    240    244     1   120.0200517 557.308800
    238    240    245     1   120.0200517 557.308800
    239    242    246     1   122.9400526 575.718400
    240    244    241     1   120.0200517 557.308800
    240    244    248     1   122.9400526 575.718400
    240    245    249     1   120.0200517 557.308800
    241    244    248     1   122.9400526 575.718400
    241    246    242     1   117.2200505 571.534400
    244    240    245     1   120.0200517 557.308800
    244    241    246     1   122.9400526 575.718400
    244    248    250     1   117.2200505 571.534400
    245    249    250     1   120.0200517 557.308800
    248    250    249     1   122.9400526 575.718400
    219    221    222     1   119.8800511 403.337600
    219    221    223     1   119.8800511 403.337600
    220    222    221     1   120.3400515 402.500800
    220    222    225     1   116.0300498 434.299200
    221    223    224     1   119.8800511 403.337600
    224    223    226     1   119.8800511 403.337600
    225    227    231     1   116.0300498 434.299200
    226    227    231     1   120.3400515 402.500800
    228    230    229     1   125.5000538 391.622400
    228    230    234     1   125.5400537 389.948800
    232    235    237     1   119.8800511 403.337600
    232    235    239     1   119.8800511 403.337600
    235    239    236     1   119.8800511 403.337600
    236    239    242     1   119.8800511 403.337600
    239    242    247     1   120.3400515 402.500800
    240    245    243     1   119.8800511 403.337600
    243    245    249     1   119.8800511 403.337600
    245    249    251     1   119.8800511 403.337600
    246    242    247     1   116.0300498 434.299200
    248    250    252     1   116.0300498 434.299200
    249    250    252     1   120.3400515 402.500800
    250    249    251     1   119.8800511 403.337600
    255    256    259     1   122.9400526 575.718400
    255    257    260     1   120.0200517 557.308800
    256    255    257     1   120.0200517 557.308800
    256    259    261     1   117.2200505 571.534400
    257    260    261     1   120.0200517 557.308800
    257    260    263     1   120.7900519 543.920000
    259    261    260     1   122.9400526 575.718400
    260    263    264     1   123.4500532 554.798400
    260    263    267     1   123.2400527 565.676800
    261    260    263     1   120.7900519 543.920000
    263    264    268     1   113.1500488 564.003200
    263    267    272     1   104.8800447 606.680000
    264    263    267     1   112.2200483 626.763200
    264    268    271     1   118.3400506 578.228800
    264    268    272     1   118.3400506 578.228800
    267    272    268     1   119.7200515 581.576000
    267    272    274     1   119.7200515 581.576000
    268    271    269     1   120.0200517 557.308800
    268    271    275     1   120.0200517 557.308800
    268    272    274     1   120.0200517 557.308800
    269    271    275     1   120.0200517 557.308800
    269    273    276     1   120.0200517 557.308800
    271    268    272     1   120.0200517 557.308800
    271    269    273     1   120.0200517 557.308800
    271    275    278     1   120.0200517 557.308800
    271    275    280     1   122.9400526 575.718400
    272    274    278     1   120.0200517 557.308800
    272    274    279     1   120.0200517 557.308800
    273    276    280     1   122.9400526 575.718400
    274    278    275     1   120.0200517 557.308800
    274    278    282     1   122.9400526 575.718400
    274    279    283     1   120.0200517 557.308800
    275    278    282     1   122.9400526 575.718400
    275    280    276     1   117.2200505 571.534400
    278    274    279     1   120.0200517 557.308800
    278    275    280     1   122.9400526 575.718400
    278    282    284     1   117.2200505 571.534400
    279    283    284     1   120.0200517 557.308800
    282    284    283     1   122.9400526 575.718400
    253    255    256     1   119.8800511 403.337600
    253    255    257     1   119.8800511 403.337600
    254    256    255     1   120.3400515 402.500800
    254    256    259     1   116.0300498 434.299200
    255    257    258     1   119.8800511 403.337600
    258    257    260     1   119.8800511 403.337600
    259    261    265     1   116.0300498 434.299200
    260    261    265     1   120.3400515 402.500800
    262    264    263     1   125.5000538 391.622400
    262    264    268     1   125.5400537 389.948800
    266    269    271     1   119.8800511 403.337600
    266    269    273     1   119.8800511 403.337600
    269    273    270     1   119.8800511 403.337600
    270    273    276     1   119.8800511 403.337600
    273    276    281     1   120.3400515 402.500800
    274    279    277     1   119.8800511 403.337600
    277    279    283     1   119.8800511 403.337600
    279    283    285     1   119.8800511 403.337600
    280    276    281     1   116.0300498 434.299200
    282    284    286     1   116.0300498 434.299200
    283    284    286     1   120.3400515 402.500800
    284    283    285     1   119.8800511 403.337600
    289    290    293     1   122.9400526 575.718400
    289    291    294     1   120.0200517 557.308800
    290    289    291     1   120.0200517 557.308800
    290    293    295     1   117.2200505 571.534400
    291    294    295     1   120.0200517 557.308800
    291    294    297     1   120.7900519 543.920000
    293    295    294     1   122.9400526 575.718400
    294    297    298     1   123.4500532 554.798400
    294    297    301     1   123.2400527 565.676800
    295    294    297     1   120.7900519 543.920000
    297    298    302     1   113.1500488 564.003200
    297    301    306     1   104.8800447 606.680000
    298    297    301     1   112.2200483 626.763200
    298    302    305     1   118.3400506 578.228800
    298    302    306     1   118.3400506 578.228800
    301    306    302     1   119.7200515 581.576000
    301    306    308     1   119.7200515 581.576000
    302    305    303     1   120.0200517 557.308800
    302    305    309     1   120.0200517 557.308800
    302    306    308     1   120.0200517 557.308800
    303    305    309     1   120.0200517 557.308800
    303    307    310     1   120.0200517 557.308800
    305    302    306     1   120.0200517 557.308800
    305    303    307     1   120.0200517 557.308800
    305    309    312     1   120.0200517 557.308800
    305    309    314     1   122.9400526 575.718400
    306    308    312     1   120.0200517 557.308800
    306    308    313     1   120.0200517 557.308800
    307    310    314     1   122.9400526 575.718400
    308    312    309     1   120.0200517 557.308800
    308    312    316     1   122.9400526 575.718400
    308    313    317     1   120.0200517 557.308800
    309    312    316     1   122.9400526 575.718400
    309    314    310     1   117.2200505 571.534400
    312    308    313     1   120.0200517 557.308800
    312    309    314     1   122.9400526 575.718400
    312    316    318     1   117.2200505 571.534400
    313    317    318     1   120.0200517 557.308800
    316    318    317     1   122.9400526 575.718400
    287    289    290     1   119.8800511 403.337600
    287    289    291     1   119.8800511 403.337600
    288    290    289     1   120.3400515 402.500800
    288    290    293     1   116.0300498 434.299200
    289    291    292     1   119.8800511 403.337600
    292    291    294     1   119.8800511 403.337600
    293    295    299     1   116.0300498 434.299200
    294    295    299     1   120.3400515 402.500800
    296    298    297     1   125.5000538 391.622400
    296    298    302     1   125.5400537 389.948800
    300    303    305     1   119.8800511 403.337600
    300    303    307     1   119.8800511 403.337600
    303    307    304     1   119.8800511 403.337600
    304    307    310     1   119.8800511 403.337600
    307    310    315     1   120.3400515 402.500800
    308    313    311     1   119.8800511 403.337600
    311    313    317     1   119.8800511 403.337600
    313    317    319     1   119.8800511 403.337600
    314    310    315     1   116.0300498 434.299200
    316    318    320     1   116.0300498 434.299200
    317    318    320     1   120.3400515 402.500800
    318    317    319     1   119.8800511 403.337600
    323    324    327     1   122.9400526 575.718400
    323    325    328     1   120.0200517 557.308800
    324    323    325     1   120.0200517 557.308800
    324    327    329     1   117.2200505 571.534400
    325    328    329     1   120.0200517 557.308800
    325    328    331     1   120.7900519 543.920000
    327    329    328     1   122.9400526 575.718400
    328    331    332     1   123.4500532 554.798400
    328    331    335     1   123.2400527 565.676800
    329    328    331     1   120.7900519 543.920000
    331    332    336     1   113.1500488 564.003200
    331    335    340     1   104.8800447 606.680000
    332    331    335     1   112.2200483 626.763200
    332    336    339     1   118.3400506 578.228800
    332    336    340     1   118.3400506 578.228800
    335    340    336     1   119.7200515 581.576000
    335    340    342     1   119.7200515 581.576000
    336    339    337     1   120.0200517 557.308800
    336    339    343     1   120.0200517 557.308800
    336    340    342     1   120.0200517 557.308800
    337    339    343     1   120.0200517 557.308800
    337    341    344     1   120.0200517 557.308800
    339    336    340     1   120.0200517 557.308800
    339    337    341     1   120.0200517 557.308800
    339    343    346     1   120.0200517 557.308800
    339    343    348     1   122.9400526 575.718400
    340    342    346     1   120.0200517 557.308800
    340    342    347     1   120.0200517 557.308800
    341    344    348     1   122.9400526 575.718400
    342    346    343     1   120.0200517 557.308800
    342    346    350     1   122.9400526 575.718400
    342    347    351     1   120.0200517 557.308800
    343    346    350     1   122.9400526 575.718400
    343    348    344     1   117.2200505 571.534400
    346    342    347     1   120.0200517 557.308800
    346    343    348     1   122.9400526 575.718400
    346    350    352     1   117.2200505 571.534400
    347    351    352     1   120.0200517 557.308800
    350    352    351     1   122.9400526 575.718400
    321    323    324     1   119.8800511 403.337600
    321    323    325     1   119.8800511 403.337600
    322    324    323     1   120.3400515 402.500800
    322    324    327     1   116.0300498 434.299200
    323    325    326     1   119.8800511 403.337600
    326    325    328     1   119.8800511 403.337600
    327    329    333     1   116.0300498 434.299200
    328    329    333     1   120.3400515 402.500800
    330    332    331     1   125.5000538 391.622400
    330    332    336     1   125.5400537 389.948800
    334    337    339     1   119.8800511 403.337600
    334    337    341     1   119.8800511 403.337600
    337    341    338     1   119.8800511 403.337600
    338    341    344     1   119.8800511 403.337600
    341    344    349     1   120.3400515 402.500800
    342    347    345     1   119.8800511 403.337600
    345    347    351     1   119.8800511 403.337600
    347    351    353     1   119.8800511 403.337600
    348    344    349     1   116.0300498 434.299200
    350    352    354     1   116.0300498 434.299200
    351    352    354     1   120.3400515 402.500800
    352    351    353     1   119.8800511 403.337600
    357    358    361     1   122.9400526 575.718400
    357    359    362     1   120.0200517 557.308800
    358    357    359     1   120.0200517 557.308800
    358    361    363     1   117.2200505 571.534400
    359    362    363     1   120.0200517 557.308800
    359    362    365     1   120.7900519 543.920000
    361    363    362     1   122.9400526 575.718400
    362    365    366     1   123.4500532 554.798400
    362    365    369     1   123.2400527 565.676800
    363    362    365     1   120.7900519 543.920000
    365    366    370     1   113.1500488 564.003200
    365    369    374     1   104.8800447 606.680000
    366    365    369     1   112.2200483 626.763200
    366    370    373     1   118.3400506 578.228800
    366    370    374     1   118.3400506 578.228800
    369    374    370     1   119.7200515 581.576000
    369    374    376     1   119.7200515 581.576000
    370    373    371     1   120.0200517 557.308800
    370    373    377     1   120.0200517 557.308800
    370    374    376     1   120.0200517 557.308800
    371    373    377     1   120.0200517 557.308800
    371    375    378     1   120.0200517 557.308800
    373    370    374     1   120.0200517 557.308800
    373    371    375     1   120.0200517 557.308800
    373    377    380     1   120.0200517 557.308800
    373    377    382     1   122.9400526 575.718400
    374    376    380     1   120.0200517 557.308800
    374    376    381     1   120.0200517 557.308800
    375    378    382     1   122.9400526 575.718400
    376    380    377     1   120.0200517 557.308800
    376    380    384     1   122.9400526 575.718400
    376    381    385     1   120.0200517 557.308800
    377    380    384     1   122.9400526 575.718400
    377    382    378     1   117.2200505 571.534400
    380    376    381     1   120.0200517 557.308800
    380    377    382     1   122.9400526 575.718400
    380    384    386     1   117.2200505 571.534400
    381    385    386     1   120.0200517 557.308800
    384    386    385     1   122.9400526 575.718400
    355    357    358     1   119.8800511 403.337600
    355    357    359     1   119.8800511 403.337600
    356    358    357     1   120.3400515 402.500800
    356    358    361     1   116.0300498 434.299200
    357    359    360     1   119.8800511 403.337600
    360    359    362     1   119.8800511 403.337600
    361    363    367     1   116.0300498 434.299200
    362    363    367     1   120.3400515 402.500800
    364    366    365     1   125.5000538 391.622400
    364    366    370     1   125.5400537 389.948800
    368    371    373     1   119.8800511 403.337600
    368    371    375     1   119.8800511 403.337600
    371    375    372     1   119.8800511 403.337600
    372    375    378     1   119.8800511 403.337600
    375    378    383     1   120.3400515 402.500800
    376    381    379     1   119.8800511 403.337600
    379    381    385     1   119.8800511 403.337600
    381    385    387     1   119.8800511 403.337600
    382    378    383     1   116.0300498 434.299200
    384    386    388     1   116.0300498 434.299200
    385    386    388     1   120.3400515 402.500800
    386    385    387     1   119.8800511 403.337600
    391    392    395     1   122.9400526 575.718400
    391    393    396     1   120.0200517 557.308800
    392    391    393     1   120.0200517 557.308800
    392    395    397     1   117.2200505 571.534400
    393    396    397     1   120.0200517 557.308800
    393    396    399     1   120.7900519 543.920000
    395    397    396     1   122.9400526 575.718400
    396    399    400     1   123.4500532 554.798400
    396    399    403     1   123.2400527 565.676800
    397    396    399     1   120.7900519 543.920000
    399    400    404     1   113.1500488 564.003200
    399    403    408     1   104.8800447 606.680000
    400    399    403     1   112.2200483 626.763200
    400    404    407     1   118.3400506 578.228800
    400    404    408     1   118.3400506 578.228800
    403    408    404     1   119.7200515 581.576000
    403    408    410     1   119.7200515 581.576000
    404    407    405     1   120.0200517 557.308800
    404    407    411     1   120.0200517 557.308800
    404    408    410     1   120.0200517 557.308800
    405    407    411     1   120.0200517 557.308800
    405    409    412     1   120.0200517 557.308800
    407    404    408     1   120.0200517 557.308800
    407    405    409     1   120.0200517 557.308800
    407    411    414     1   120.0200517 557.308800
    407    411    416     1   122.9400526 575.718400
    408    410    414     1   120.0200517 557.308800
    408    410    415     1   120.0200517 557.308800
    409    412    416     1   122.9400526 575.718400
    410    414    411     1   120.0200517 557.308800
    410    414    418     1   122.9400526 575.718400
    410    415    419     1   120.0200517 557.308800
    411    414    418     1   122.9400526 575.718400
    411    416    412     1   117.2200505 571.534400
    414    410    415     1   120.0200517 557.308800
    414    411    416     1   122.9400526 575.718400
    414    418    420     1   117.2200505 571.534400
    415    419    420     1   120.0200517 557.308800
    418    420    419     1   122.9400526 575.718400
    389    391    392     1   119.8800511 403.337600
    389    391    393     1   119.8800511 403.337600
    390    392    391     1   120.3400515 402.500800
    390    392    395     1   116.0300498 434.299200
    391    393    394     1   119.8800511 403.337600
    394    393    396     1   119.8800511 403.337600
    395    397    401     1   116.0300498 434.299200
    396    397    401     1   120.3400515 402.500800
    398    400    399     1   125.5000538 391.622400
    398    400    404     1   125.5400537 389.948800
    402    405    407     1   119.8800511 403.337600
    402    405    409     1   119.8800511 403.337600
    405    409    406     1   119.8800511 403.337600
    406    409    412     1   119.8800511 403.337600
    409    412    417     1   120.3400515 402.500800
    410    415    413     1   119.8800511 403.337600
    413    415    419     1   119.8800511 403.337600
    415    419    421     1   119.8800511 403.337600
    416    412    417     1   116.0300498 434.299200
    418    420    422     1   116.0300498 434.299200
    419    420    422     1   120.3400515 402.500800
    420    419    421     1   119.8800511 403.337600
    425    426    429     1   122.9400526 575.718400
    425    427    430     1   120.0200517 557.308800
    426    425    427     1   120.0200517 557.308800
    426    429    431     1   117.2200505 571.534400
    427    430    431     1   120.0200517 557.308800
    427    430    433     1   120.7900519 543.920000
    429    431    430     1   122.9400526 575.718400
    430    433    434     1   123.4500532 554.798400
    430    433    437     1   123.2400527 565.676800
    431    430    433     1   120.7900519 543.920000
    433    434    438     1   113.1500488 564.003200
    433    437    442     1   104.8800447 606.680000
    434    433    437     1   112.2200483 626.763200
    434    438    441     1   118.3400506 578.228800
    434    438    442     1   118.3400506 578.228800
    437    442    438     1   119.7200515 581.576000
    437    442    444     1   119.7200515 581.576000
    438    441    439     1   120.0200517 557.308800
    438    441    445     1   120.0200517 557.308800
    438    442    444     1   120.0200517 557.308800
    439    441    445     1   120.0200517 557.308800
    439    443    446     1   120.0200517 557.308800
    441    438    442     1   120.0200517 557.308800
    441    439    443     1   120.0200517 557.308800
    441    445    448     1   120.0200517 557.308800
    441    445    450     1   122.9400526 575.718400
    442    444    448     1   120.0200517 557.308800
    442    444    449     1   120.0200517 557.308800
    443    446    450     1   122.9400526 575.718400
    444    448    445     1   120.0200517 557.308800
    444    448    452     1   122.9400526 575.718400
    444    449    453     1   120.0200517 557.308800
    445    448    452     1   122.9400526 575.718400
    445    450    446     1   117.2200505 571.534400
    448    444    449     1   120.0200517 557.308800
    448    445    450     1   122.9400526 575.718400
    448    452    454     1   117.2200505 571.534400
    449    453    454     1   120.0200517 557.308800
    452    454    453     1   122.9400526 575.718400
    423    425    426     1   119.8800511 403.337600
    423    425    427     1   119.8800511 403.337600
    424    426    425     1   120.3400515 402.500800
    424    426    429     1   116.0300498 434.299200
    425    427    428     1   119.8800511 403.337600
    428    427    430     1   119.8800511 403.337600
    429    431    435     1   116.0300498 434.299200
    430    431    435     1   120.3400515 402.500800
    432    434    433     1   125.5000538 391.622400
    432    434    438     1   125.5400537 389.948800
    436    439    441     1   119.8800511 403.337600
    436    439    443     1   119.8800511 403.337600
    439    443    440     1   119.8800511 403.337600
    440    443    446     1   119.8800511 403.337600
    443    446    451     1   120.3400515 402.500800
    444    449    447     1   119.8800511 403.337600
    447    449    453     1   119.8800511 403.337600
    449    453    455     1   119.8800511 403.337600
    450    446    451     1   116.0300498 434.299200
    452    454    456     1   116.0300498 434.299200
    453    454    456     1   120.3400515 402.500800
    454    453    455     1   119.8800511 403.337600
    459    460    463     1   122.9400526 575.718400
    459    461    464     1   120.0200517 557.308800
    460    459    461     1   120.0200517 557.308800
    460    463    465     1   117.2200505 571.534400
    461    464    465     1   120.0200517 557.308800
    461    464    467     1   120.7900519 543.920000
    463    465    464     1   122.9400526 575.718400
    464    467    468     1   123.4500532 554.798400
    464    467    471     1   123.2400527 565.676800
    465    464    467     1   120.7900519 543.920000
    467    468    472     1   113.1500488 564.003200
    467    471    476     1   104.8800447 606.680000
    468    467    471     1   112.2200483 626.763200
    468    472    475     1   118.3400506 578.228800
    468    472    476     1   118.3400506 578.228800
    471    476    472     1   119.7200515 581.576000
    471    476    478     1   119.7200515 581.576000
    472    475    473     1   120.0200517 557.308800
    472    475    479     1   120.0200517 557.308800
    472    476    478     1   120.0200517 557.308800
    473    475    479     1   120.0200517 557.308800
    473    477    480     1   120.0200517 557.308800
    475    472    476     1   120.0200517 557.308800
    475    473    477     1   120.0200517 557.308800
    475    479    482     1   120.0200517 557.308800
    475    479    484     1   122.9400526 575.718400
    476    478    482     1   120.0200517 557.308800
    476    478    483     1   120.0200517 557.308800
    477    480    484     1   122.9400526 575.718400
    478    482    479     1   120.0200517 557.308800
    478    482    486     1   122.9400526 575.718400
    478    483    487     1   120.0200517 557.308800
    479    482    486     1   122.9400526 575.718400
    479    484    480     1   117.2200505 571.534400
    482    478    483     1   120.0200517 557.308800
    482    479    484     1   122.9400526 575.718400
    482    486    488     1   117.2200505 571.534400
    483    487    488     1   120.0200517 557.308800
    486    488    487     1   122.9400526 575.718400
    457    459    460     1   119.8800511 403.337600
    457    459    461     1   119.8800511 403.337600
    458    460    459     1   120.3400515 402.500800
    458    460    463     1   116.0300498 434.299200
    459    461    462     1   119.8800511 403.337600
    462    461    464     1   119.8800511 403.337600
    463    465    469     1   116.0300498 434.299200
    464    465    469     1   120.3400515 402.500800
    466    468    467     1   125.5000538 391.622400
    466    468    472     1   125.5400537 389.948800
    470    473    475     1   119.8800511 403.337600
    470    473    477     1   119.8800511 403.337600
    473    477    474     1   119.8800511 403.337600
    474    477    480     1   119.8800511 403.337600
    477    480    485     1   120.3400515 402.500800
    478    483    481     1   119.8800511 403.337600
    481    483    487     1   119.8800511 403.337600
    483    487    489     1   119.8800511 403.337600
    484    480    485     1   116.0300498 434.299200
    486    488    490     1   116.0300498 434.299200
    487    488    490     1   120.3400515 402.500800
    488    487    489     1   119.8800511 403.337600
    493    494    497     1   122.9400526 575.718400
    493    495    498     1   120.0200517 557.308800
    494    493    495     1   120.0200517 557.308800
    494    497    499     1   117.2200505 571.534400
    495    498    499     1   120.0200517 557.308800
    495    498    501     1   120.7900519 543.920000
    497    499    498     1   122.9400526 575.718400
    498    501    502     1   123.4500532 554.798400
    498    501    505     1   123.2400527 565.676800
    499    498    501     1   120.7900519 543.920000
    501    502    506     1   113.1500488 564.003200
    501    505    510     1   104.8800447 606.680000
    502    501    505     1   112.2200483 626.763200
    502    506    509     1   118.3400506 578.228800
    502    506    510     1   118.3400506 578.228800
    505    510    506     1   119.7200515 581.576000
    505    510    512     1   119.7200515 581.576000
    506    509    507     1   120.0200517 557.308800
    506    509    513     1   120.0200517 557.308800
    506    510    512     1   120.0200517 557.308800
    507    509    513     1   120.0200517 557.308800
    507    511    514     1   120.0200517 557.308800
    509    506    510     1   120.0200517 557.308800
    509    507    511     1   120.0200517 557.308800
    509    513    516     1   120.0200517 557.308800
    509    513    518     1   122.9400526 575.718400
    510    512    516     1   120.0200517 557.308800
    510    512    517     1   120.0200517 557.308800
    511    514    518     1   122.9400526 575.718400
    512    516    513     1   120.0200517 557.308800
    512    516    520     1   122.9400526 575.718400
    512    517    521     1   120.0200517 557.308800
    513    516    520     1   122.9400526 575.718400
    513    518    514     1   117.2200505 571.534400
    516    512    517     1   120.0200517 557.308800
    516    513    518     1   122.9400526 575.718400
    516    520    522     1   117.2200505 571.534400
    517    521    522     1   120.0200517 557.308800
    520    522    521     1   122.9400526 575.718400
    491    493    494     1   119.8800511 403.337600
    491    493    495     1   119.8800511 403.337600
    492    494    493     1   120.3400515 402.500800
    492    494    497     1   116.0300498 434.299200
    493    495    496     1   119.8800511 403.337600
    496    495    498     1   119.8800511 403.337600
    497    499    503     1   116.0300498 434.299200
    498    499    503     1   120.3400515 402.500800
    500    502    501     1   125.5000538 391.622400
    500    502    506     1   125.5400537 389.948800
    504    507    509     1   119.8800511 403.337600
    504    507    511     1   119.8800511 403.337600
    507    511    508     1   119.8800511 403.337600
    508    511    514     1   119.8800511 403.337600
    511    514    519     1   120.3400515 402.500800
    512    517    515     1   119.8800511 403.337600
    515    517    521     1   119.8800511 403.337600
    517    521    523     1   119.8800511 403.337600
    518    514    519     1   116.0300498 434.299200
    520    522    524     1   116.0300498 434.299200
    521    522    524     1   120.3400515 402.500800
    522    521    523     1   119.8800511 403.337600
    527    528    531     1   122.9400526 575.718400
    527    529    532     1   120.0200517 557.308800
    528    527    529     1   120.0200517 557.308800
    528    531    533     1   117.2200505 571.534400
    529    532    533     1   120.0200517 557.308800
    529    532    535     1   120.7900519 543.920000
    531    533    532     1   122.9400526 575.718400
    532    535    536     1   123.4500532 554.798400
    532    535    539     1   123.2400527 565.676800
    533    532    535     1   120.7900519 543.920000
    535    536    540     1   113.1500488 564.003200
    535    539    544     1   104.8800447 606.680000
    536    535    539     1   112.2200483 626.763200
    536    540    543     1   118.3400506 578.228800
    536    540    544     1   118.3400506 578.228800
    539    544    540     1   119.7200515 581.576000
    539    544    546     1   119.7200515 581.576000
    540    543    541     1   120.0200517 557.308800
    540    543    547     1   120.0200517 557.308800
    540    544    546     1   120.0200517 557.308800
    541    543    547     1   120.0200517 557.308800
    541    545    548     1   120.0200517 557.308800
    543    540    544     1   120.0200517 557.308800
    543    541    545     1   120.0200517 557.308800
    543    547    550     1   120.0200517 557.308800
    543    547    552     1   122.9400526 575.718400
    544    546    550     1   120.0200517 557.308800
    544    546    551     1   120.0200517 557.308800
    545    548    552     1   122.9400526 575.718400
    546    550    547     1   120.0200517 557.308800
    546    550    554     1   122.9400526 575.718400
    546    551    555     1   120.0200517 557.308800
    547    550    554     1   122.9400526 575.718400
    547    552    548     1   117.2200505 571.534400
    550    546    551     1   120.0200517 557.308800
    550    547    552     1   122.9400526 575.718400
    550    554    556     1   117.2200505 571.534400
    551    555    556     1   120.0200517 557.308800
    554    556    555     1   122.9400526 575.718400
    525    527    528     1   119.8800511 403.337600
    525    527    529     1   119.8800511 403.337600
    526    528    527     1   120.3400515 402.500800
    526    528    531     1   116.0300498 434.299200
    527    529    530     1   119.8800511 403.337600
    530    529    532     1   119.8800511 403.337600
    531    533    537     1   116.0300498 434.299200
    532    533    537     1   120.3400515 402.500800
    534    536    535     1   125.5000538 391.622400
    534    536    540     1   125.5400537 389.948800
    538    541    543     1   119.8800511 403.337600
    538    541    545     1   119.8800511 403.337600
    541    545    542     1   119.8800511 403.337600
    542    545    548     1   119.8800511 403.337600
    545    548    553     1   120.3400515 402.500800
    546    551    549     1   119.8800511 403.337600
    549    551    555     1   119.8800511 403.337600
    551    555    557     1   119.8800511 403.337600
    552    548    553     1   116.0300498 434.299200
    554    556    558     1   116.0300498 434.299200
    555    556    558     1   120.3400515 402.500800
    556    555    557     1   119.8800511 403.337600
    561    562    565     1   122.9400526 575.718400
    561    563    566     1   120.0200517 557.308800
    562    561    563     1   120.0200517 557.308800
    562    565    567     1   117.2200505 571.534400
    563    566    567     1   120.0200517 557.308800
    563    566    569     1   120.7900519 543.920000
    565    567    566     1   122.9400526 575.718400
    566    569    570     1   123.4500532 554.798400
    566    569    573     1   123.2400527 565.676800
    567    566    569     1   120.7900519 543.920000
    569    570    574     1   113.1500488 564.003200
    569    573    578     1   104.8800447 606.680000
    570    569    573     1   112.2200483 626.763200
    570    574    577     1   118.3400506 578.228800
    570    574    578     1   118.3400506 578.228800
    573    578    574     1   119.7200515 581.576000
    573    578    580     1   119.7200515 581.576000
    574    577    575     1   120.0200517 557.308800
    574    577    581     1   120.0200517 557.308800
    574    578    580     1   120.0200517 557.308800
    575    577    581     1   120.0200517 557.308800
    575    579    582     1   120.0200517 557.308800
    577    574    578     1   120.0200517 557.308800
    577    575    579     1   120.0200517 557.308800
    577    581    584     1   120.0200517 557.308800
    577    581    586     1   122.9400526 575.718400
    578    580    584     1   120.0200517 557.308800
    578    580    585     1   120.0200517 557.308800
    579    582    586     1   122.9400526 575.718400
    580    584    581     1   120.0200517 557.308800
    580    584    588     1   122.9400526 575.718400
    580    585    589     1   120.0200517 557.308800
    581    584    588     1   122.9400526 575.718400
    581    586    582     1   117.2200505 571.534400
    584    580    585     1   120.0200517 557.308800
    584    581    586     1   122.9400526 575.718400
    584    588    590     1   117.2200505 571.534400
    585    589    590     1   120.0200517 557.308800
    588    590    589     1   122.9400526 575.718400
    559    561    562     1   119.8800511 403.337600
    559    561    563     1   119.8800511 403.337600
    560    562    561     1   120.3400515 402.500800
    560    562    565     1   116.0300498 434.299200
    561    563    564     1   119.8800511 403.337600
    564    563    566     1   119.8800511 403.337600
    565    567    571     1   116.0300498 434.299200
    566    567    571     1   120.3400515 402.500800
    568    570    569     1   125.5000538 391.622400
    568    570    574     1   125.5400537 389.948800
    572    575    577     1   119.8800511 403.337600
    572    575    579     1   119.8800511 403.337600
    575    579    576     1   119.8800511 403.337600
    576    579    582     1   119.8800511 403.337600
    579    582    587     1   120.3400515 402.500800
    580    585    583     1   119.8800511 403.337600
    583    585    589     1   119.8800511 403.337600
    585    589    591     1   119.8800511 403.337600
    586    582    587     1   116.0300498 434.299200
    588    590    592     1   116.0300498 434.299200
    589    590    592     1   120.3400515 402.500800
    590    589    591     1   119.8800511 403.337600
    595    596    599     1   122.9400526 575.718400
    595    597    600     1   120.0200517 557.308800
    596    595    597     1   120.0200517 557.308800
    596    599    601     1   117.2200505 571.534400
    597    600    601     1   120.0200517 557.308800
    597    600    603     1   120.7900519 543.920000
    599    601    600     1   122.9400526 575.718400
    600    603    604     1   123.4500532 554.798400
    600    603    607     1   123.2400527 565.676800
    601    600    603     1   120.7900519 543.920000
    603    604    608     1   113.1500488 564.003200
    603    607    612     1   104.8800447 606.680000
    604    603    607     1   112.2200483 626.763200
    604    608    611     1   118.3400506 578.228800
    604    608    612     1   118.3400506 578.228800
    607    612    608     1   119.7200515 581.576000
    607    612    614     1   119.7200515 581.576000
    608    611    609     1   120.0200517 557.308800
    608    611    615     1   120.0200517 557.308800
    608    612    614     1   120.0200517 557.308800
    609    611    615     1   120.0200517 557.308800
    609    613    616     1   120.0200517 557.308800
    611    608    612     1   120.0200517 557.308800
    611    609    613     1   120.0200517 557.308800
    611    615    618     1   120.0200517 557.308800
    611    615    620     1   122.9400526 575.718400
    612    614    618     1   120.0200517 557.308800
    612    614    619     1   120.0200517 557.308800
    613    616    620     1   122.9400526 575.718400
    614    618    615     1   120.0200517 557.308800
    614    618    622     1   122.9400526 575.718400
    614    619    623     1   120.0200517 557.308800
    615    618    622     1   122.9400526 575.718400
    615    620    616     1   117.2200505 571.534400
    618    614    619     1   120.0200517 557.308800
    618    615    620     1   122.9400526 575.718400
    618    622    624     1   117.2200505 571.534400
    619    623    624     1   120.0200517 557.308800
    622    624    623     1   122.9400526 575.718400
    593    595    596     1   119.8800511 403.337600
    593    595    597     1   119.8800511 403.337600
    594    596    595     1   120.3400515 402.500800
    594    596    599     1   116.0300498 434.299200
    595    597    598     1   119.8800511 403.337600
    598    597    600     1   119.8800511 403.337600
    599    601    605     1   116.0300498 434.299200
    600    601    605     1   120.3400515 402.500800
    602    604    603     1   125.5000538 391.622400
    602    604    608     1   125.5400537 389.948800
    606    609    611     1   119.8800511 403.337600
    606    609    613     1   119.8800511 403.337600
    609    613    610     1   119.8800511 403.337600
    610    613    616     1   119.8800511 403.337600
    613    616    621     1   120.3400515 402.500800
    614    619    617     1   119.8800511 403.337600
    617    619    623     1   119.8800511 403.337600
    619    623    625     1   119.8800511 403.337600
    620    616    621     1   116.0300498 434.299200
    622    624    626     1   116.0300498 434.299200
    623    624    626     1   120.3400515 402.500800
    624    623    625     1   119.8800511 403.337600
    629    630    633     1   122.9400526 575.718400
    629    631    634     1   120.0200517 557.308800
    630    629    631     1   120.0200517 557.308800
    630    633    635     1   117.2200505 571.534400
    631    634    635     1   120.0200517 557.308800
    631    634    637     1   120.7900519 543.920000
    633    635    634     1   122.9400526 575.718400
    634    637    638     1   123.4500532 554.798400
    634    637    641     1   123.2400527 565.676800
    635    634    637     1   120.7900519 543.920000
    637    638    642     1   113.1500488 564.003200
    637    641    646     1   104.8800447 606.680000
    638    637    641     1   112.2200483 626.763200
    638    642    645     1   118.3400506 578.228800
    638    642    646     1   118.3400506 578.228800
    641    646    642     1   119.7200515 581.576000
    641    646    648     1   119.7200515 581.576000
    642    645    643     1   120.0200517 557.308800
    642    645    649     1   120.0200517 557.308800
    642    646    648     1   120.0200517 557.308800
    643    645    649     1   120.0200517 557.308800
    643    647    650     1   120.0200517 557.308800
    645    642    646     1   120.0200517 557.308800
    645    643    647     1   120.0200517 557.308800
    645    649    652     1   120.0200517 557.308800
    645    649    654     1   122.9400526 575.718400
    646    648    652     1   120.0200517 557.308800
    646    648    653     1   120.0200517 557.308800
    647    650    654     1   122.9400526 575.718400
    648    652    649     1   120.0200517 557.308800
    648    652    656     1   122.9400526 575.718400
    648    653    657     1   120.0200517 557.308800
    649    652    656     1   122.9400526 575.718400
    649    654    650     1   117.2200505 571.534400
    652    648    653     1   120.0200517 557.308800
    652    649    654     1   122.9400526 575.718400
    652    656    658     1   117.2200505 571.534400
    653    657    658     1   120.0200517 557.308800
    656    658    657     1   122.9400526 575.718400
    627    629    630     1   119.8800511 403.337600
    627    629    631     1   119.8800511 403.337600
    628    630    629     1   120.3400515 402.500800
    628    630    633     1   116.0300498 434.299200
    629    631    632     1   119.8800511 403.337600
    632    631    634     1   119.8800511 403.337600
    633    635    639     1   116.0300498 434.299200
    634    635    639     1   120.3400515 402.500800
    636    638    637     1   125.5000538 391.622400
    636    638    642     1   125.5400537 389.948800
    640    643    645     1   119.8800511 403.337600
    640    643    647     1   119.8800511 403.337600
    643    647    644     1   119.8800511 403.337600
    644    647    650     1   119.8800511 403.337600
    647    650    655     1   120.3400515 402.500800
    648    653    651     1   119.8800511 403.337600
    651    653    657     1   119.8800511 403.337600
    653    657    659     1   119.8800511 403.337600
    654    650    655     1   116.0300498 434.299200
    656    658    660     1   116.0300498 434.299200
    657    658    660     1   120.3400515 402.500800
    658    657    659     1   119.8800511 403.337600
    663    664    667     1   122.9400526 575.718400
    663    665    668     1   120.0200517 557.308800
    664    663    665     1   120.0200517 557.308800
    664    667    669     1   117.2200505 571.534400
    665    668    669     1   120.0200517 557.308800
    665    668    671     1   120.7900519 543.920000
    667    669    668     1   122.9400526 575.718400
    668    671    672     1   123.4500532 554.798400
    668    671    675     1   123.2400527 565.676800
    669    668    671     1   120.7900519 543.920000
    671    672    676     1   113.1500488 564.003200
    671    675    680     1   104.8800447 606.680000
    672    671    675     1   112.2200483 626.763200
    672    676    679     1   118.3400506 578.228800
    672    676    680     1   118.3400506 578.228800
    675    680    676     1   119.7200515 581.576000
    675    680    682     1   119.7200515 581.576000
    676    679    677     1   120.0200517 557.308800
    676    679    683     1   120.0200517 557.308800
    676    680    682     1   120.0200517 557.308800
    677    679    683     1   120.0200517 557.308800
    677    681    684     1   120.0200517 557.308800
    679    676    680     1   120.0200517 557.308800
    679    677    681     1   120.0200517 557.308800
    679    683    686     1   120.0200517 557.308800
    679    683    688     1   122.9400526 575.718400
    680    682    686     1   120.0200517 557.308800
    680    682    687     1   120.0200517 557.308800
    681    684    688     1   122.9400526 575.718400
    682    686    683     1   120.0200517 557.308800
    682    686    690     1   122.9400526 575.718400
    682    687    691     1   120.0200517 557.308800
    683    686    690     1   122.9400526 575.718400
    683    688    684     1   117.2200505 571.534400
    686    682    687     1   120.0200517 557.308800
    686    683    688     1   122.9400526 575.718400
    686    690    692     1   117.2200505 571.534400
    687    691    692     1   120.0200517 557.308800
    690    692    691     1   122.9400526 575.718400
    661    663    664     1   119.8800511 403.337600
    661    663    665     1   119.8800511 403.337600
    662    664    663     1   120.3400515 402.500800
    662    664    667     1   116.0300498 434.299200
    663    665    666     1   119.8800511 403.337600
    666    665    668     1   119.8800511 403.337600
    667    669    673     1   116.0300498 434.299200
    668    669    673     1   120.3400515 402.500800
    670    672    671     1   125.5000538 391.622400
    670    672    676     1   125.5400537 389.948800
    674    677    679     1   119.8800511 403.337600
    674    677    681     1   119.8800511 403.337600
    677    681    678     1   119.8800511 403.337600
    678    681    684     1   119.8800511 403.337600
    681    684    689     1   120.3400515 402.500800
    682    687    685     1   119.8800511 403.337600
    685    687    691     1   119.8800511 403.337600
    687    691    693     1   119.8800511 403.337600
    688    684    689     1   116.0300498 434.299200
    690    692    694     1   116.0300498 434.299200
    691    692    694     1   120.3400515 402.500800
    692    691    693     1   119.8800511 403.337600
    697    698    701     1   122.9400526 575.718400
    697    699    702     1   120.0200517 557.308800
    698    697    699     1   120.0200517 557.308800
    698    701    703     1   117.2200505 571.534400
    699    702    703     1   120.0200517 557.308800
    699    702    705     1   120.7900519 543.920000
    701    703    702     1   122.9400526 575.718400
    702    705    706     1   123.4500532 554.798400
    702    705    709     1   123.2400527 565.676800
    703    702    705     1   120.7900519 543.920000
    705    706    710     1   113.1500488 564.003200
    705    709    714     1   104.8800447 606.680000
    706    705    709     1   112.2200483 626.763200
    706    710    713     1   118.3400506 578.228800
    706    710    714     1   118.3400506 578.228800
    709    714    710     1   119.7200515 581.576000
    709    714    716     1   119.7200515 581.576000
    710    713    711     1   120.0200517 557.308800
    710    713    717     1   120.0200517 557.308800
    710    714    716     1   120.0200517 557.308800
    711    713    717     1   120.0200517 557.308800
    711    715    718     1   120.0200517 557.308800
    713    710    714     1   120.0200517 557.308800
    713    711    715     1   120.0200517 557.308800
    713    717    720     1   120.0200517 557.308800
    713    717    722     1   122.9400526 575.718400
    714    716    720     1   120.0200517 557.308800
    714    716    721     1   120.0200517 557.308800
    715    718    722     1   122.9400526 575.718400
    716    720    717     1   120.0200517 557.308800
    716    720    724     1   122.9400526 575.718400
    716    721    725     1   120.0200517 557.308800
    717    720    724     1   122.9400526 575.718400
    717    722    718     1   117.2200505 571.534400
    720    716    721     1   120.0200517 557.308800
    720    717    722     1   122.9400526 575.718400
    720    724    726     1   117.2200505 571.534400
    721    725    726     1   120.0200517 557.308800
    724    726    725     1   122.9400526 575.718400
    695    697    698     1   119.8800511 403.337600
    695    697    699     1   119.8800511 403.337600
    696    698    697     1   120.3400515 402.500800
    696    698    701     1   116.0300498 434.299200
    697    699    700     1   119.8800511 403.337600
    700    699    702     1   119.8800511 403.337600
    701    703    707     1   116.0300498 434.299200
    702    703    707     1   120.3400515 402.500800
    704    706    705     1   125.5000538 391.622400
    704    706    710     1   125.5400537 389.948800
    708    711    713     1   119.8800511 403.337600
    708    711    715     1   119.8800511 403.337600
    711    715    712     1   119.8800511 403.337600
    712    715    718     1   119.8800511 403.337600
    715    718    723     1   120.3400515 402.500800
    716    721    719     1   119.8800511 403.337600
    719    721    725     1   119.8800511 403.337600
    721    725    727     1   119.8800511 403.337600
    722    718    723     1   116.0300498 434.299200
    724    726    728     1   116.0300498 434.299200
    725    726    728     1   120.3400515 402.500800
    726    725    727     1   119.8800511 403.337600
    731    732    735     1   122.9400526 575.718400
    731    733    736     1   120.0200517 557.308800
    732    731    733     1   120.0200517 557.308800
    732    735    737     1   117.2200505 571.534400
    733    736    737     1   120.0200517 557.308800
    733    736    739     1   120.7900519 543.920000
    735    737    736     1   122.9400526 575.718400
    736    739    740     1   123.4500532 554.798400
    736    739    743     1   123.2400527 565.676800
    737    736    739     1   120.7900519 543.920000
    739    740    744     1   113.1500488 564.003200
    739    743    748     1   104.8800447 606.680000
    740    739    743     1   112.2200483 626.763200
    740    744    747     1   118.3400506 578.228800
    740    744    748     1   118.3400506 578.228800
    743    748    744     1   119.7200515 581.576000
    743    748    750     1   119.7200515 581.576000
    744    747    745     1   120.0200517 557.308800
    744    747    751     1   120.0200517 557.308800
    744    748    750     1   120.0200517 557.308800
    745    747    751     1   120.0200517 557.308800
    745    749    752     1   120.0200517 557.308800
    747    744    748     1   120.0200517 557.308800
    747    745    749     1   120.0200517 557.308800
    747    751    754     1   120.0200517 557.308800
    747    751    756     1   122.9400526 575.718400
    748    750    754     1   120.0200517 557.308800
    748    750    755     1   120.0200517 557.308800
    749    752    756     1   122.9400526 575.718400
    750    754    751     1   120.0200517 557.308800
    750    754    758     1   122.9400526 575.718400
    750    755    759     1   120.0200517 557.308800
    751    754    758     1   122.9400526 575.718400
    751    756    752     1   117.2200505 571.534400
    754    750    755     1   120.0200517 557.308800
    754    751    756     1   122.9400526 575.718400
    754    758    760     1   117.2200505 571.534400
    755    759    760     1   120.0200517 557.308800
    758    760    759     1   122.9400526 575.718400
    729    731    732     1   119.8800511 403.337600
    729    731    733     1   119.8800511 403.337600
    730    732    731     1   120.3400515 402.500800
    730    732    735     1   116.0300498 434.299200
    731    733    734     1   119.8800511 403.337600
    734    733    736     1   119.8800511 403.337600
    735    737    741     1   116.0300498 434.299200
    736    737    741     1   120.3400515 402.500800
    738    740    739     1   125.5000538 391.622400
    738    740    744     1   125.5400537 389.948800
    742    745    747     1   119.8800511 403.337600
    742    745    749     1   119.8800511 403.337600
    745    749    746     1   119.8800511 403.337600
    746    749    752     1   119.8800511 403.337600
    749    752    757     1   120.3400515 402.500800
    750    755    753     1   119.8800511 403.337600
    753    755    759     1   119.8800511 403.337600
    755    759    761     1   119.8800511 403.337600
    756    752    757     1   116.0300498 434.299200
    758    760    762     1   116.0300498 434.299200
    759    760    762     1   120.3400515 402.500800
    760    759    761     1   119.8800511 403.337600
    765    766    769     1   122.9400526 575.718400
    765    767    770     1   120.0200517 557.308800
    766    765    767     1   120.0200517 557.308800
    766    769    771     1   117.2200505 571.534400
    767    770    771     1   120.0200517 557.308800
    767    770    773     1   120.7900519 543.920000
    769    771    770     1   122.9400526 575.718400
    770    773    774     1   123.4500532 554.798400
    770    773    777     1   123.2400527 565.676800
    771    770    773     1   120.7900519 543.920000
    773    774    778     1   113.1500488 564.003200
    773    777    782     1   104.8800447 606.680000
    774    773    777     1   112.2200483 626.763200
    774    778    781     1   118.3400506 578.228800
    774    778    782     1   118.3400506 578.228800
    777    782    778     1   119.7200515 581.576000
    777    782    784     1   119.7200515 581.576000
    778    781    779     1   120.0200517 557.308800
    778    781    785     1   120.0200517 557.308800
    778    782    784     1   120.0200517 557.308800
    779    781    785     1   120.0200517 557.308800
    779    783    786     1   120.0200517 557.308800
    781    778    782     1   120.0200517 557.308800
    781    779    783     1   120.0200517 557.308800
    781    785    788     1   120.0200517 557.308800
    781    785    790     1   122.9400526 575.718400
    782    784    788     1   120.0200517 557.308800
    782    784    789     1   120.0200517 557.308800
    783    786    790     1   122.9400526 575.718400
    784    788    785     1   120.0200517 557.308800
    784    788    792     1   122.9400526 575.718400
    784    789    793     1   120.0200517 557.308800
    785    788    792     1   122.9400526 575.718400
    785    790    786     1   117.2200505 571.534400
    788    784    789     1   120.0200517 557.308800
    788    785    790     1   122.9400526 575.718400
    788    792    794     1   117.2200505 571.534400
    789    793    794     1   120.0200517 557.308800
    792    794    793     1   122.9400526 575.718400
    763    765    766     1   119.8800511 403.337600
    763    765    767     1   119.8800511 403.337600
    764    766    765     1   120.3400515 402.500800
    764    766    769     1   116.0300498 434.299200
    765    767    768     1   119.8800511 403.337600
    768    767    770     1   119.8800511 403.337600
    769    771    775     1   116.0300498 434.299200
    770    771    775     1   120.3400515 402.500800
    772    774    773     1   125.5000538 391.622400
    772    774    778     1   125.5400537 389.948800
    776    779    781     1   119.8800511 403.337600
    776    779    783     1   119.8800511 403.337600
    779    783    780     1   119.8800511 403.337600
    780    783    786     1   119.8800511 403.337600
    783    786    791     1   120.3400515 402.500800
    784    789    787     1   119.8800511 403.337600
    787    789    793     1   119.8800511 403.337600
    789    793    795     1   119.8800511 403.337600
    790    786    791     1   116.0300498 434.299200
    792    794    796     1   116.0300498 434.299200
    793    794    796     1   120.3400515 402.500800
    794    793    795     1   119.8800511 403.337600
    799    800    803     1   122.9400526 575.718400
    799    801    804     1   120.0200517 557.308800
    800    799    801     1   120.0200517 557.308800
    800    803    805     1   117.2200505 571.534400
    801    804    805     1   120.0200517 557.308800
    801    804    807     1   120.7900519 543.920000
    803    805    804     1   122.9400526 575.718400
    804    807    808     1   123.4500532 554.798400
    804    807    811     1   123.2400527 565.676800
    805    804    807     1   120.7900519 543.920000
    807    808    812     1   113.1500488 564.003200
    807    811    816     1   104.8800447 606.680000
    808    807    811     1   112.2200483 626.763200
    808    812    815     1   118.3400506 578.228800
    808    812    816     1   118.3400506 578.228800
    811    816    812     1   119.7200515 581.576000
    811    816    818     1   119.7200515 581.576000
    812    815    813     1   120.0200517 557.308800
    812    815    819     1   120.0200517 557.308800
    812    816    818     1   120.0200517 557.308800
    813    815    819     1   120.0200517 557.308800
    813    817    820     1   120.0200517 557.308800
    815    812    816     1   120.0200517 557.308800
    815    813    817     1   120.0200517 557.308800
    815    819    822     1   120.0200517 557.308800
    815    819    824     1   122.9400526 575.718400
    816    818    822     1   120.0200517 557.308800
    816    818    823     1   120.0200517 557.308800
    817    820    824     1   122.9400526 575.718400
    818    822    819     1   120.0200517 557.308800
    818    822    826     1   122.9400526 575.718400
    818    823    827     1   120.0200517 557.308800
    819    822    826     1   122.9400526 575.718400
    819    824    820     1   117.2200505 571.534400
    822    818    823     1   120.0200517 557.308800
    822    819    824     1   122.9400526 575.718400
    822    826    828     1   117.2200505 571.534400
    823    827    828     1   120.0200517 557.308800
    826    828    827     1   122.9400526 575.718400
    797    799    800     1   119.8800511 403.337600
    797    799    801     1   119.8800511 403.337600
    798    800    799     1   120.3400515 402.500800
    798    800    803     1   116.0300498 434.299200
    799    801    802     1   119.8800511 403.337600
    802    801    804     1   119.8800511 403.337600
    803    805    809     1   116.0300498 434.299200
    804    805    809     1   120.3400515 402.500800
    806    808    807     1   125.5000538 391.622400
    806    808    812     1   125.5400537 389.948800
    810    813    815     1   119.8800511 403.337600
    810    813    817     1   119.8800511 403.337600
    813    817    814     1   119.8800511 403.337600
    814    817    820     1   119.8800511 403.337600
    817    820    825     1   120.3400515 402.500800
    818    823    821     1   119.8800511 403.337600
    821    823    827     1   119.8800511 403.337600
    823    827    829     1   119.8800511 403.337600
    824    820    825     1   116.0300498 434.299200
    826    828    830     1   116.0300498 434.299200
    827    828    830     1   120.3400515 402.500800
    828    827    829     1   119.8800511 403.337600

[ dihedrals ]
;    ai     aj     ak     al funct         c0         c1         c2         c3         c4         c5
     17     18     21     23     1  180.0000771  20.0832000  2
     17     19     22     23     1  180.0000771  15.1670000  2
     17     19     22     25     1  180.0000771  15.1670000  2
     18     17     19     22     1  180.0000771  15.1670000  2
     18     21     23     22     1  180.0000771  20.0832000  2
     19     17     18     21     1  180.0000771  15.1670000  2
     19     22     23     21     1  180.0000771  15.1670000  2
     19     22     25     26     1  180.0000771  2.9288000  2
     19     22     25     29     1  180.0000771  2.9288000  2
     21     23     22     25     1  180.0000771  15.1670000  2
     22     25     26     30     1  180.0000771  7.1128000  2
     22     25     29     34     1  180.0000771  19.8740000  2
     23     22     25     26     1  180.0000771  2.9288000  2
     23     22     25     29     1  180.0000771  2.9288000  2
     25     26     30     33     1  180.0000771  1.2552000  2
     25     26     30     34     1  180.0000771  1.2552000  2
     25     29     34     30     1  180.0000771  20.0832000  2
     25     29     34     36     1  180.0000771  20.0832000  2
     26     25     29     34     1  180.0000771  19.8740000  2
     26     30     33     31     1  180.0000771  15.1670000  2
     26     30     33     37     1  180.0000771  15.1670000  2
     26     30     34     29     1  180.0000771  15.1670000  2
     26     30     34     36     1  180.0000771  15.1670000  2
     29     25     26     30     1  180.0000771  7.1128000  2
     29     34     30     33     1  180.0000771  15.1670000  2
     29     34     36     40     1  180.0000771  15.1670000  2
     29     34     36     41     1  180.0000771  15.1670000  2
     30     33     31     35     1  180.0000771  15.1670000  2
     30     33     37     40     1  180.0000771  15.1670000  2
     30     33     37     42     1  180.0000771  15.1670000  2
     30     34     36     40     1  180.0000771  15.1670000  2
     30     34     36     41     1  180.0000771  15.1670000  2
     31     33     30     34     1  180.0000771  15.1670000  2
     31     33     37     40     1  180.0000771  15.1670000  2
     31     33     37     42     1  180.0000771  15.1670000  2
     31     35     38     42     1  180.0000771  15.1670000  2
     33     30     34     36     1  180.0000771  15.1670000  2
     33     31     35     38     1  180.0000771  15.1670000  2
     33     37     40     36     1  180.0000771  15.1670000  2
     33     37     40     44     1  180.0000771  15.1670000  2
     33     37     42     38     1  180.0000771  20.0832000  2
     34     30     33     37     1  180.0000771  15.1670000  2
     34     36     40     37     1  180.0000771  15.1670000  2
     34     36     40     44     1  180.0000771  15.1670000  2
     34     36     41     45     1  180.0000771  15.1670000  2
     35     31     33     37     1  180.0000771  15.1670000  2
     35     38     42     37     1  180.0000771  20.0832000  2
     36     40     37     42     1  180.0000771  15.1670000  2
     36     40     44     46     1  180.0000771  20.0832000  2
     36     41     45     46     1  180.0000771  15.1670000  2
     37     40     36     41     1  180.0000771  15.1670000  2
     37     40     44     46     1  180.0000771  20.0832000  2
     38     42     37     40     1  180.0000771  20.0832000  2
     40     36     41     45     1  180.0000771  15.1670000  2
     40     44     46     45     1  180.0000771  20.0832000  2
     41     36     40     44     1  180.0000771  15.1670000  2
     41     45     46     44     1  180.0000771  15.1670000  2
     42     37     40     44     1  180.0000771  15.1670000  2
     19     23     22     25     4  180.0000771  4.6024000  2
     22     26     25     29     4  180.0000771  4.6024000  2
     33     34     30     26     4  180.0000771  4.6024000  2
     30     31     33     37     4  180.0000771  4.6024000  2
     30     36     34     29     4  180.0000771  4.6024000  2
     34     40     36     41     4  180.0000771  4.6024000  2
     33     40     37     42     4  180.0000771  4.6024000  2
     36     37     40     44     4  180.0000771  4.6024000  2
     15     17     18     16     1  180.0000771  15.1670000  2
     15     17     18     21     1  180.0000771  15.1670000  2
     15     17     19     20     1  180.0000771  15.1670000  2
     15     17     19     22     1  180.0000771  15.1670000  2
     16     18     17     19     1  180.0000771  15.1670000  2
     16     18     21     23     1  180.0000771  20.0832000  2
     18     17     19     20     1  180.0000771  15.1670000  2
     18     21     23     27     1  180.0000771  20.0832000  2
     19     22     23     27     1  180.0000771  15.1670000  2
     20     19     22     23     1  180.0000771  15.1670000  2
     20     19     22     25     1  180.0000771  15.1670000  2
     22     25     26     24     1  180.0000771  7.1128000  2
     24     26     25     29     1  180.0000771  7.1128000  2
     24     26     30     33     1  180.0000771  1.2552000  2
     24     26     30     34     1  180.0000771  1.2552000  2
     25     22     23     27     1  180.0000771  15.1670000  2
     28     31     33     30     1  180.0000771  15.1670000  2
     28     31     33     37     1  180.0000771  15.1670000  2
     28     31     35     32     1  180.0000771  15.1670000  2
     28     31     35     38     1  180.0000771  15.1670000  2
     31     35     38     43     1  180.0000771  15.1670000  2
     32     35     31     33     1  180.0000771  15.1670000  2
     32     35     38     42     1  180.0000771  15.1670000  2
     32     35     38     43     1  180.0000771  15.1670000  2
     34     36     41     39     1  180.0000771  15.1670000  2
     36     41     45     47     1  180.0000771  15.1670000  2
     37     42     38     43     1  180.0000771  20.0832000  2
     39     41     36     40     1  180.0000771  15.1670000  2
     39     41     45     46     1  180.0000771  15.1670000  2
     39     41     45     47     1  180.0000771  15.1670000  2
     40     44     46     48     1  180.0000771  20.0832000  2
     41     45     46     48     1  180.0000771  15.1670000  2
     44     46     45     47     1  180.0000771  15.1670000  2
     47     45     46     48     1  180.0000771  15.1670000  2
     15     17     19     18     4  180.0000771  4.6024000  2
     17     16     18     21     4  180.0000771  4.6024000  2
     17     22     19     20     4  180.0000771  4.6024000  2
     22     27     23     21     4  180.0000771  4.6024000  2
     30     25     26     24     4  180.0000771  4.6024000  2
     33     35     31     28     4  180.0000771  4.6024000  2
     31     38     35     32     4  180.0000771  4.6024000  2
     35     43     38     42     4  180.0000771  4.6024000  2
     36     45     41     39     4  180.0000771  4.6024000  2
     41     46     45     47     4  180.0000771  4.6024000  2
     45     48     46     44     4  180.0000771  4.6024000  2
     51     52     55     57     1  180.0000771  20.0832000  2
     51     53     56     57     1  180.0000771  15.1670000  2
     51     53     56     59     1  180.0000771  15.1670000  2
     52     51     53     56     1  180.0000771  15.1670000  2
     52     55     57     56     1  180.0000771  20.0832000  2
     53     51     52     55     1  180.0000771  15.1670000  2
     53     56     57     55     1  180.0000771  15.1670000  2
     53     56     59     60     1  180.0000771  2.9288000  2
     53     56     59     63     1  180.0000771  2.9288000  2
     55     57     56     59     1  180.0000771  15.1670000  2
     56     59     60     64     1  180.0000771  7.1128000  2
     56     59     63     68     1  180.0000771  19.8740000  2
     57     56     59     60     1  180.0000771  2.9288000  2
     57     56     59     63     1  180.0000771  2.9288000  2
     59     60     64     67     1  180.0000771  1.2552000  2
     59     60     64     68     1  180.0000771  1.2552000  2
     59     63     68     64     1  180.0000771  20.0832000  2
     59     63     68     70     1  180.0000771  20.0832000  2
     60     59     63     68     1  180.0000771  19.8740000  2
     60     64     67     65     1  180.0000771  15.1670000  2
     60     64     67     71     1  180.0000771  15.1670000  2
     60     64     68     63     1  180.0000771  15.1670000  2
     60     64     68     70     1  180.0000771  15.1670000  2
     63     59     60     64     1  180.0000771  7.1128000  2
     63     68     64     67     1  180.0000771  15.1670000  2
     63     68     70     74     1  180.0000771  15.1670000  2
     63     68     70     75     1  180.0000771  15.1670000  2
     64     67     65     69     1  180.0000771  15.1670000  2
     64     67     71     74     1  180.0000771  15.1670000  2
     64     67     71     76     1  180.0000771  15.1670000  2
     64     68     70     74     1  180.0000771  15.1670000  2
     64     68     70     75     1  180.0000771  15.1670000  2
     65     67     64     68     1  180.0000771  15.1670000  2
     65     67     71     74     1  180.0000771  15.1670000  2
     65     67     71     76     1  180.0000771  15.1670000  2
     65     69     72     76     1  180.0000771  15.1670000  2
     67     64     68     70     1  180.0000771  15.1670000  2
     67     65     69     72     1  180.0000771  15.1670000  2
     67     71     74     70     1  180.0000771  15.1670000  2
     67     71     74     78     1  180.0000771  15.1670000  2
     67     71     76     72     1  180.0000771  20.0832000  2
     68     64     67     71     1  180.0000771  15.1670000  2
     68     70     74     71     1  180.0000771  15.1670000  2
     68     70     74     78     1  180.0000771  15.1670000  2
     68     70     75     79     1  180.0000771  15.1670000  2
     69     65     67     71     1  180.0000771  15.1670000  2
     69     72     76     71     1  180.0000771  20.0832000  2
     70     74     71     76     1  180.0000771  15.1670000  2
     70     74     78     80     1  180.0000771  20.0832000  2
     70     75     79     80     1  180.0000771  15.1670000  2
     71     74     70     75     1  180.0000771  15.1670000  2
     71     74     78     80     1  180.0000771  20.0832000  2
     72     76     71     74     1  180.0000771  20.0832000  2
     74     70     75     79     1  180.0000771  15.1670000  2
     74     78     80     79     1  180.0000771  20.0832000  2
     75     70     74     78     1  180.0000771  15.1670000  2
     75     79     80     78     1  180.0000771  15.1670000  2
     76     71     74     78     1  180.0000771  15.1670000  2
     53     57     56     59     4  180.0000771  4.6024000  2
     56     60     59     63     4  180.0000771  4.6024000  2
     67     68     64     60     4  180.0000771  4.6024000  2
     64     65     67     71     4  180.0000771  4.6024000  2
     64     70     68     63     4  180.0000771  4.6024000  2
     68     74     70     75     4  180.0000771  4.6024000  2
     67     74     71     76     4  180.0000771  4.6024000  2
     70     71     74     78     4  180.0000771  4.6024000  2
     49     51     52     50     1  180.0000771  15.1670000  2
     49     51     52     55     1  180.0000771  15.1670000  2
     49     51     53     54     1  180.0000771  15.1670000  2
     49     51     53     56     1  180.0000771  15.1670000  2
     50     52     51     53     1  180.0000771  15.1670000  2
     50     52     55     57     1  180.0000771  20.0832000  2
     52     51     53     54     1  180.0000771  15.1670000  2
     52     55     57     61     1  180.0000771  20.0832000  2
     53     56     57     61     1  180.0000771  15.1670000  2
     54     53     56     57     1  180.0000771  15.1670000  2
     54     53     56     59     1  180.0000771  15.1670000  2
     56     59     60     58     1  180.0000771  7.1128000  2
     58     60     59     63     1  180.0000771  7.1128000  2
     58     60     64     67     1  180.0000771  1.2552000  2
     58     60     64     68     1  180.0000771  1.2552000  2
     59     56     57     61     1  180.0000771  15.1670000  2
     62     65     67     64     1  180.0000771  15.1670000  2
     62     65     67     71     1  180.0000771  15.1670000  2
     62     65     69     66     1  180.0000771  15.1670000  2
     62     65     69     72     1  180.0000771  15.1670000  2
     65     69     72     77     1  180.0000771  15.1670000  2
     66     69     65     67     1  180.0000771  15.1670000  2
     66     69     72     76     1  180.0000771  15.1670000  2
     66     69     72     77     1  180.0000771  15.1670000  2
     68     70     75     73     1  180.0000771  15.1670000  2
     70     75     79     81     1  180.0000771  15.1670000  2
     71     76     72     77     1  180.0000771  20.0832000  2
     73     75     70     74     1  180.0000771  15.1670000  2
     73     75     79     80     1  180.0000771  15.1670000  2
     73     75     79     81     1  180.0000771  15.1670000  2
     74     78     80     82     1  180.0000771  20.0832000  2
     75     79     80     82     1  180.0000771  15.1670000  2
     78     80     79     81     1  180.0000771  15.1670000  2
     81     79     80     82     1  180.0000771  15.1670000  2
     49     51     53     52     4  180.0000771  4.6024000  2
     51     50     52     55     4  180.0000771  4.6024000  2
     51     56     53     54     4  180.0000771  4.6024000  2
     56     61     57     55     4  180.0000771  4.6024000  2
     64     59     60     58     4  180.0000771  4.6024000  2
     67     69     65     62     4  180.0000771  4.6024000  2
     65     72     69     66     4  180.0000771  4.6024000  2
     69     77     72     76     4  180.0000771  4.6024000  2
     70     79     75     73     4  180.0000771  4.6024000  2
     75     80     79     81     4  180.0000771  4.6024000  2
     79     82     80     78     4  180.0000771  4.6024000  2
     85     86     89     91     1  180.0000771  20.0832000  2
     85     87     90     91     1  180.0000771  15.1670000  2
     85     87     90     93     1  180.0000771  15.1670000  2
     86     85     87     90     1  180.0000771  15.1670000  2
     86     89     91     90     1  180.0000771  20.0832000  2
     87     85     86     89     1  180.0000771  15.1670000  2
     87     90     91     89     1  180.0000771  15.1670000  2
     87     90     93     94     1  180.0000771  2.9288000  2
     87     90     93     97     1  180.0000771  2.9288000  2
     89     91     90     93     1  180.0000771  15.1670000  2
     90     93     94     98     1  180.0000771  7.1128000  2
     90     93     97    102     1  180.0000771  19.8740000  2
     91     90     93     94     1  180.0000771  2.9288000  2
     91     90     93     97     1  180.0000771  2.9288000  2
     93     94     98    101     1  180.0000771  1.2552000  2
     93     94     98    102     1  180.0000771  1.2552000  2
     93     97    102     98     1  180.0000771  20.0832000  2
     93     97    102    104     1  180.0000771  20.0832000  2
     94     93     97    102     1  180.0000771  19.8740000  2
     94     98    101     99     1  180.0000771  15.1670000  2
     94     98    101    105     1  180.0000771  15.1670000  2
     94     98    102     97     1  180.0000771  15.1670000  2
     94     98    102    104     1  180.0000771  15.1670000  2
     97     93     94     98     1  180.0000771  7.1128000  2
     97    102     98    101     1  180.0000771  15.1670000  2
     97    102    104    108     1  180.0000771  15.1670000  2
     97    102    104    109     1  180.0000771  15.1670000  2
     98    101     99    103     1  180.0000771  15.1670000  2
     98    101    105    108     1  180.0000771  15.1670000  2
     98    101    105    110     1  180.0000771  15.1670000  2
     98    102    104    108     1  180.0000771  15.1670000  2
     98    102    104    109     1  180.0000771  15.1670000  2
     99    101     98    102     1  180.0000771  15.1670000  2
     99    101    105    108     1  180.0000771  15.1670000  2
     99    101    105    110     1  180.0000771  15.1670000  2
     99    103    106    110     1  180.0000771  15.1670000  2
    101     98    102    104     1  180.0000771  15.1670000  2
    101     99    103    106     1  180.0000771  15.1670000  2
    101    105    108    104     1  180.0000771  15.1670000  2
    101    105    108    112     1  180.0000771  15.1670000  2
    101    105    110    106     1  180.0000771  20.0832000  2
    102     98    101    105     1  180.0000771  15.1670000  2
    102    104    108    105     1  180.0000771  15.1670000  2
    102    104    108    112     1  180.0000771  15.1670000  2
    102    104    109    113     1  180.0000771  15.1670000  2
    103     99    101    105     1  180.0000771  15.1670000  2
    103    106    110    105     1  180.0000771  20.0832000  2
    104    108    105    110     1  180.0000771  15.1670000  2
    104    108    112    114     1  180.0000771  20.0832000  2
    104    109    113    114     1  180.0000771  15.1670000  2
    105    108    104    109     1  180.0000771  15.1670000  2
    105    108    112    114     1  180.0000771  20.0832000  2
    106    110    105    108     1  180.0000771  20.0832000  2
    108    104    109    113     1  180.0000771  15.1670000  2
    108    112    114    113     1  180.0000771  20.0832000  2
    109    104    108    112     1  180.0000771  15.1670000  2
    109    113    114    112     1  180.0000771  15.1670000  2
    110    105    108    112     1  180.0000771  15.1670000  2
     87     91     90     93     4  180.0000771  4.6024000  2
     90     94     93     97     4  180.0000771  4.6024000  2
    101    102     98     94     4  180.0000771  4.6024000  2
     98     99    101    105     4  180.0000771  4.6024000  2
     98    104    102     97     4  180.0000771  4.6024000  2
    102    108    104    109     4  180.0000771  4.6024000  2
    101    108    105    110     4  180.0000771  4.6024000  2
    104    105    108    112     4  180.0000771  4.6024000  2
     83     85     86     84     1  180.0000771  15.1670000  2
     83     85     86     89     1  180.0000771  15.1670000  2
     83     85     87     88     1  180.0000771  15.1670000  2
     83     85     87     90     1  180.0000771  15.1670000  2
     84     86     85     87     1  180.0000771  15.1670000  2
     84     86     89     91     1  180.0000771  20.0832000  2
     86     85     87     88     1  180.0000771  15.1670000  2
     86     89     91     95     1  180.0000771  20.0832000  2
     87     90     91     95     1  180.0000771  15.1670000  2
     88     87     90     91     1  180.0000771  15.1670000  2
     88     87     90     93     1  180.0000771  15.1670000  2
     90     93     94     92     1  180.0000771  7.1128000  2
     92     94     93     97     1  180.0000771  7.1128000  2
     92     94     98    101     1  180.0000771  1.2552000  2
     92     94     98    102     1  180.0000771  1.2552000  2
     93     90     91     95     1  180.0000771  15.1670000  2
     96     99    101     98     1  180.0000771  15.1670000  2
     96     99    101    105     1  180.0000771  15.1670000  2
     96     99    103    100     1  180.0000771  15.1670000  2
     96     99    103    106     1  180.0000771  15.1670000  2
     99    103    106    111     1  180.0000771  15.1670000  2
    100    103     99    101     1  180.0000771  15.1670000  2
    100    103    106    110     1  180.0000771  15.1670000  2
    100    103    106    111     1  180.0000771  15.1670000  2
    102    104    109    107     1  180.0000771  15.1670000  2
    104    109    113    115     1  180.0000771  15.1670000  2
    105    110    106    111     1  180.0000771  20.0832000  2
    107    109    104    108     1  180.0000771  15.1670000  2
    107    109    113    114     1  180.0000771  15.1670000  2
    107    109    113    115     1  180.0000771  15.1670000  2
    108    112    114    116     1  180.0000771  20.0832000  2
    109    113    114    116     1  180.0000771  15.1670000  2
    112    114    113    115     1  180.0000771  15.1670000  2
    115    113    114    116     1  180.0000771  15.1670000  2
     83     85     87     86     4  180.0000771  4.6024000  2
     85     84     86     89     4  180.0000771  4.6024000  2
     85     90     87     88     4  180.0000771  4.6024000  2
     90     95     91     89     4  180.0000771  4.6024000  2
     98     93     94     92     4  180.0000771  4.6024000  2
    101    103     99     96     4  180.0000771  4.6024000  2
     99    106    103    100     4  180.0000771  4.6024000  2
    103    111    106    110     4  180.0000771  4.6024000  2
    104    113    109    107     4  180.0000771  4.6024000  2
    109    114    113    115     4  180.0000771  4.6024000  2
    113    116    114    112     4  180.0000771  4.6024000  2
    119    120    123    125     1  180.0000771  20.0832000  2
    119    121    124    125     1  180.0000771  15.1670000  2
    119    121    124    127     1  180.0000771  15.1670000  2
    120    119    121    124     1  180.0000771  15.1670000  2
    120    123    125    124     1  180.0000771  20.0832000  2
    121    119    120    123     1  180.0000771  15.1670000  2
    121    124    125    123     1  180.0000771  15.1670000  2
    121    124    127    128     1  180.0000771  2.9288000  2
    121    124    127    131     1  180.0000771  2.9288000  2
    123    125    124    127     1  180.0000771  15.1670000  2
    124    127    128    132     1  180.0000771  7.1128000  2
    124    127    131    136     1  180.0000771  19.8740000  2
    125    124    127    128     1  180.0000771  2.9288000  2
    125    124    127    131     1  180.0000771  2.9288000  2
    127    128    132    135     1  180.0000771  1.2552000  2
    127    128    132    136     1  180.0000771  1.2552000  2
    127    131    136    132     1  180.0000771  20.0832000  2
    127    131    136    138     1  180.0000771  20.0832000  2
    128    127    131    136     1  180.0000771  19.8740000  2
    128    132    135    133     1  180.0000771  15.1670000  2
    128    132    135    139     1  180.0000771  15.1670000  2
    128    132    136    131     1  180.0000771  15.1670000  2
    128    132    136    138     1  180.0000771  15.1670000  2
    131    127    128    132     1  180.0000771  7.1128000  2
    131    136    132    135     1  180.0000771  15.1670000  2
    131    136    138    142     1  180.0000771  15.1670000  2
    131    136    138    143     1  180.0000771  15.1670000  2
    132    135    133    137     1  180.0000771  15.1670000  2
    132    135    139    142     1  180.0000771  15.1670000  2
    132    135    139    144     1  180.0000771  15.1670000  2
    132    136    138    142     1  180.0000771  15.1670000  2
    132    136    138    143     1  180.0000771  15.1670000  2
    133    135    132    136     1  180.0000771  15.1670000  2
    133    135    139    142     1  180.0000771  15.1670000  2
    133    135    139    144     1  180.0000771  15.1670000  2
    133    137    140    144     1  180.0000771  15.1670000  2
    135    132    136    138     1  180.0000771  15.1670000  2
    135    133    137    140     1  180.0000771  15.1670000  2
    135    139    142    138     1  180.0000771  15.1670000  2
    135    139    142    146     1  180.0000771  15.1670000  2
    135    139    144    140     1  180.0000771  20.0832000  2
    136    132    135    139     1  180.0000771  15.1670000  2
    136    138    142    139     1  180.0000771  15.1670000  2
    136    138    142    146     1  180.0000771  15.1670000  2
    136    138    143    147     1  180.0000771  15.1670000  2
    137    133    135    139     1  180.0000771  15.1670000  2
    137    140    144    139     1  180.0000771  20.0832000  2
    138    142    139    144     1  180.0000771  15.1670000  2
    138    142    146    148     1  180.0000771  20.0832000  2
    138    143    147    148     1  180.0000771  15.1670000  2
    139    142    138    143     1  180.0000771  15.1670000  2
    139    142    146    148     1  180.0000771  20.0832000  2
    140    144    139    142     1  180.0000771  20.0832000  2
    142    138    143    147     1  180.0000771  15.1670000  2
    142    146    148    147     1  180.0000771  20.0832000  2
    143    138    142    146     1  180.0000771  15.1670000  2
    143    147    148    146     1  180.0000771  15.1670000  2
    144    139    142    146     1  180.0000771  15.1670000  2
    121    125    124    127     4  180.0000771  4.6024000  2
    124    128    127    131     4  180.0000771  4.6024000  2
    135    136    132    128     4  180.0000771  4.6024000  2
    132    133    135    139     4  180.0000771  4.6024000  2
    132    138    136    131     4  180.0000771  4.6024000  2
    136    142    138    143     4  180.0000771  4.6024000  2
    135    142    139    144     4  180.0000771  4.6024000  2
    138    139    142    146     4  180.0000771  4.6024000  2
    117    119    120    118     1  180.0000771  15.1670000  2
    117    119    120    123     1  180.0000771  15.1670000  2
    117    119    121    122     1  180.0000771  15.1670000  2
    117    119    121    124     1  180.0000771  15.1670000  2
    118    120    119    121     1  180.0000771  15.1670000  2
    118    120    123    125     1  180.0000771  20.0832000  2
    120    119    121    122     1  180.0000771  15.1670000  2
    120    123    125    129     1  180.0000771  20.0832000  2
    121    124    125    129     1  180.0000771  15.1670000  2
    122    121    124    125     1  180.0000771  15.1670000  2
    122    121    124    127     1  180.0000771  15.1670000  2
    124    127    128    126     1  180.0000771  7.1128000  2
    126    128    127    131     1  180.0000771  7.1128000  2
    126    128    132    135     1  180.0000771  1.2552000  2
    126    128    132    136     1  180.0000771  1.2552000  2
    127    124    125    129     1  180.0000771  15.1670000  2
    130    133    135    132     1  180.0000771  15.1670000  2
    130    133    135    139     1  180.0000771  15.1670000  2
    130    133    137    134     1  180.0000771  15.1670000  2
    130    133    137    140     1  180.0000771  15.1670000  2
    133    137    140    145     1  180.0000771  15.1670000  2
    134    137    133    135     1  180.0000771  15.1670000  2
    134    137    140    144     1  180.0000771  15.1670000  2
    134    137    140    145     1  180.0000771  15.1670000  2
    136    138    143    141     1  180.0000771  15.1670000  2
    138    143    147    149     1  180.0000771  15.1670000  2
    139    144    140    145     1  180.0000771  20.0832000  2
    141    143    138    142     1  180.0000771  15.1670000  2
    141    143    147    148     1  180.0000771  15.1670000  2
    141    143    147    149     1  180.0000771  15.1670000  2
    142    146    148    150     1  180.0000771  20.0832000  2
    143    147    148    150     1  180.0000771  15.1670000  2
    146    148    147    149     1  180.0000771  15.1670000  2
    149    147    148    150     1  180.0000771  15.1670000  2
    117    119    121    120     4  180.0000771  4.6024000  2
    119    118    120    123     4  180.0000771  4.6024000  2
    119    124    121    122     4  180.0000771  4.6024000  2
    124    129    125    123     4  180.0000771  4.6024000  2
    132    127    128    126     4  180.0000771  4.6024000  2
    135    137    133    130     4  180.0000771  4.6024000  2
    133    140    137    134     4  180.0000771  4.6024000  2
    137    145    140    144     4  180.0000771  4.6024000  2
    138    147    143    141     4  180.0000771  4.6024000  2
    143    148    147    149     4  180.0000771  4.6024000  2
    147    150    148    146     4  180.0000771  4.6024000  2
    153    154    157    159     1  180.0000771  20.0832000  2
    153    155    158    159     1  180.0000771  15.1670000  2
    153    155    158    161     1  180.0000771  15.1670000  2
    154    153    155    158     1  180.0000771  15.1670000  2
    154    157    159    158     1  180.0000771  20.0832000  2
    155    153    154    157     1  180.0000771  15.1670000  2
    155    158    159    157     1  180.0000771  15.1670000  2
    155    158    161    162     1  180.0000771  2.9288000  2
    155    158    161    165     1  180.0000771  2.9288000  2
    157    159    158    161     1  180.0000771  15.1670000  2
    158    161    162    166     1  180.0000771  7.1128000  2
    158    161    165    170     1  180.0000771  19.8740000  2
    159    158    161    162     1  180.0000771  2.9288000  2
    159    158    161    165     1  180.0000771  2.9288000  2
    161    162    166    169     1  180.0000771  1.2552000  2
    161    162    166    170     1  180.0000771  1.2552000  2
    161    165    170    166     1  180.0000771  20.0832000  2
    161    165    170    172     1  180.0000771  20.0832000  2
    162    161    165    170     1  180.0000771  19.8740000  2
    162    166    169    167     1  180.0000771  15.1670000  2
    162    166    169    173     1  180.0000771  15.1670000  2
    162    166    170    165     1  180.0000771  15.1670000  2
    162    166    170    172     1  180.0000771  15.1670000  2
    165    161    162    166     1  180.0000771  7.1128000  2
    165    170    166    169     1  180.0000771  15.1670000  2
    165    170    172    176     1  180.0000771  15.1670000  2
    165    170    172    177     1  180.0000771  15.1670000  2
    166    169    167    171     1  180.0000771  15.1670000  2
    166    169    173    176     1  180.0000771  15.1670000  2
    166    169    173    178     1  180.0000771  15.1670000  2
    166    170    172    176     1  180.0000771  15.1670000  2
    166    170    172    177     1  180.0000771  15.1670000  2
    167    169    166    170     1  180.0000771  15.1670000  2
    167    169    173    176     1  180.0000771  15.1670000  2
    167    169    173    178     1  180.0000771  15.1670000  2
    167    171    174    178     1  180.0000771  15.1670000  2
    169    166    170    172     1  180.0000771  15.1670000  2
    169    167    171    174     1  180.0000771  15.1670000  2
    169    173    176    172     1  180.0000771  15.1670000  2
    169    173    176    180     1  180.0000771  15.1670000  2
    169    173    178    174     1  180.0000771  20.0832000  2
    170    166    169    173     1  180.0000771  15.1670000  2
    170    172    176    173     1  180.0000771  15.1670000  2
    170    172    176    180     1  180.0000771  15.1670000  2
    170    172    177    181     1  180.0000771  15.1670000  2
    171    167    169    173     1  180.0000771  15.1670000  2
    171    174    178    173     1  180.0000771  20.0832000  2
    172    176    173    178     1  180.0000771  15.1670000  2
    172    176    180    182     1  180.0000771  20.0832000  2
    172    177    181    182     1  180.0000771  15.1670000  2
    173    176    172    177     1  180.0000771  15.1670000  2
    173    176    180    182     1  180.0000771  20.0832000  2
    174    178    173    176     1  180.0000771  20.0832000  2
    176    172    177    181     1  180.0000771  15.1670000  2
    176    180    182    181     1  180.0000771  20.0832000  2
    177    172    176    180     1  180.0000771  15.1670000  2
    177    181    182    180     1  180.0000771  15.1670000  2
    178    173    176    180     1  180.0000771  15.1670000  2
    155    159    158    161     4  180.0000771  4.6024000  2
    158    162    161    165     4  180.0000771  4.6024000  2
    169    170    166    162     4  180.0000771  4.6024000  2
    166    167    169    173     4  180.0000771  4.6024000  2
    166    172    170    165     4  180.0000771  4.6024000  2
    170    176    172    177     4  180.0000771  4.6024000  2
    169    176    173    178     4  180.0000771  4.6024000  2
    172    173    176    180     4  180.0000771  4.6024000  2
    151    153    154    152     1  180.0000771  15.1670000  2
    151    153    154    157     1  180.0000771  15.1670000  2
    151    153    155    156     1  180.0000771  15.1670000  2
    151    153    155    158     1  180.0000771  15.1670000  2
    152    154    153    155     1  180.0000771  15.1670000  2
    152    154    157    159     1  180.0000771  20.0832000  2
    154    153    155    156     1  180.0000771  15.1670000  2
    154    157    159    163     1  180.0000771  20.0832000  2
    155    158    159    163     1  180.0000771  15.1670000  2
    156    155    158    159     1  180.0000771  15.1670000  2
    156    155    158    161     1  180.0000771  15.1670000  2
    158    161    162    160     1  180.0000771  7.1128000  2
    160    162    161    165     1  180.0000771  7.1128000  2
    160    162    166    169     1  180.0000771  1.2552000  2
    160    162    166    170     1  180.0000771  1.2552000  2
    161    158    159    163     1  180.0000771  15.1670000  2
    164    167    169    166     1  180.0000771  15.1670000  2
    164    167    169    173     1  180.0000771  15.1670000  2
    164    167    171    168     1  180.0000771  15.1670000  2
    164    167    171    174     1  180.0000771  15.1670000  2
    167    171    174    179     1  180.0000771  15.1670000  2
    168    171    167    169     1  180.0000771  15.1670000  2
    168    171    174    178     1  180.0000771  15.1670000  2
    168    171    174    179     1  180.0000771  15.1670000  2
    170    172    177    175     1  180.0000771  15.1670000  2
    172    177    181    183     1  180.0000771  15.1670000  2
    173    178    174    179     1  180.0000771  20.0832000  2
    175    177    172    176     1  180.0000771  15.1670000  2
    175    177    181    182     1  180.0000771  15.1670000  2
    175    177    181    183     1  180.0000771  15.1670000  2
    176    180    182    184     1  180.0000771  20.0832000  2
    177    181    182    184     1  180.0000771  15.1670000  2
    180    182    181    183     1  180.0000771  15.1670000  2
    183    181    182    184     1  180.0000771  15.1670000  2
    151    153    155    154     4  180.0000771  4.6024000  2
    153    152    154    157     4  180.0000771  4.6024000  2
    153    158    155    156     4  180.0000771  4.6024000  2
    158    163    159    157     4  180.0000771  4.6024000  2
    166    161    162    160     4  180.0000771  4.6024000  2
    169    171    167    164     4  180.0000771  4.6024000  2
    167    174    171    168     4  180.0000771  4.6024000  2
    171    179    174    178     4  180.0000771  4.6024000  2
    172    181    177    175     4  180.0000771  4.6024000  2
    177    182    181    183     4  180.0000771  4.6024000  2
    181    184    182    180     4  180.0000771  4.6024000  2
    187    188    191    193     1  180.0000771  20.0832000  2
    187    189    192    193     1  180.0000771  15.1670000  2
    187    189    192    195     1  180.0000771  15.1670000  2
    188    187    189    192     1  180.0000771  15.1670000  2
    188    191    193    192     1  180.0000771  20.0832000  2
    189    187    188    191     1  180.0000771  15.1670000  2
    189    192    193    191     1  180.0000771  15.1670000  2
    189    192    195    196     1  180.0000771  2.9288000  2
    189    192    195    199     1  180.0000771  2.9288000  2
    191    193    192    195     1  180.0000771  15.1670000  2
    192    195    196    200     1  180.0000771  7.1128000  2
    192    195    199    204     1  180.0000771  19.8740000  2
    193    192    195    196     1  180.0000771  2.9288000  2
    193    192    195    199     1  180.0000771  2.9288000  2
    195    196    200    203     1  180.0000771  1.2552000  2
    195    196    200    204     1  180.0000771  1.2552000  2
    195    199    204    200     1  180.0000771  20.0832000  2
    195    199    204    206     1  180.0000771  20.0832000  2
    196    195    199    204     1  180.0000771  19.8740000  2
    196    200    203    201     1  180.0000771  15.1670000  2
    196    200    203    207     1  180.0000771  15.1670000  2
    196    200    204    199     1  180.0000771  15.1670000  2
    196    200    204    206     1  180.0000771  15.1670000  2
    199    195    196    200     1  180.0000771  7.1128000  2
    199    204    200    203     1  180.0000771  15.1670000  2
    199    204    206    210     1  180.0000771  15.1670000  2
    199    204    206    211     1  180.0000771  15.1670000  2
    200    203    201    205     1  180.0000771  15.1670000  2
    200    203    207    210     1  180.0000771  15.1670000  2
    200    203    207    212     1  180.0000771  15.1670000  2
    200    204    206    210     1  180.0000771  15.1670000  2
    200    204    206    211     1  180.0000771  15.1670000  2
    201    203    200    204     1  180.0000771  15.1670000  2
    201    203    207    210     1  180.0000771  15.1670000  2
    201    203    207    212     1  180.0000771  15.1670000  2
    201    205    208    212     1  180.0000771  15.1670000  2
    203    200    204    206     1  180.0000771  15.1670000  2
    203    201    205    208     1  180.0000771  15.1670000  2
    203    207    210    206     1  180.0000771  15.1670000  2
    203    207    210    214     1  180.0000771  15.1670000  2
    203    207    212    208     1  180.0000771  20.0832000  2
    204    200    203    207     1  180.0000771  15.1670000  2
    204    206    210    207     1  180.0000771  15.1670000  2
    204    206    210    214     1  180.0000771  15.1670000  2
    204    206    211    215     1  180.0000771  15.1670000  2
    205    201    203    207     1  180.0000771  15.1670000  2
    205    208    212    207     1  180.0000771  20.0832000  2
    206    210    207    212     1  180.0000771  15.1670000  2
    206    210    214    216     1  180.0000771  20.0832000  2
    206    211    215    216     1  180.0000771  15.1670000  2
    207    210    206    211     1  180.0000771  15.1670000  2
    207    210    214    216     1  180.0000771  20.0832000  2
    208    212    207    210     1  180.0000771  20.0832000  2
    210    206    211    215     1  180.0000771  15.1670000  2
    210    214    216    215     1  180.0000771  20.0832000  2
    211    206    210    214     1  180.0000771  15.1670000  2
    211    215    216    214     1  180.0000771  15.1670000  2
    212    207    210    214     1  180.0000771  15.1670000  2
    189    193    192    195     4  180.0000771  4.6024000  2
    192    196    195    199     4  180.0000771  4.6024000  2
    203    204    200    196     4  180.0000771  4.6024000  2
    200    201    203    207     4  180.0000771  4.6024000  2
    200    206    204    199     4  180.0000771  4.6024000  2
    204    210    206    211     4  180.0000771  4.6024000  2
    203    210    207    212     4  180.0000771  4.6024000  2
    206    207    210    214     4  180.0000771  4.6024000  2
    185    187    188    186     1  180.0000771  15.1670000  2
    185    187    188    191     1  180.0000771  15.1670000  2
    185    187    189    190     1  180.0000771  15.1670000  2
    185    187    189    192     1  180.0000771  15.1670000  2
    186    188    187    189     1  180.0000771  15.1670000  2
    186    188    191    193     1  180.0000771  20.0832000  2
    188    187    189    190     1  180.0000771  15.1670000  2
    188    191    193    197     1  180.0000771  20.0832000  2
    189    192    193    197     1  180.0000771  15.1670000  2
    190    189    192    193     1  180.0000771  15.1670000  2
    190    189    192    195     1  180.0000771  15.1670000  2
    192    195    196    194     1  180.0000771  7.1128000  2
    194    196    195    199     1  180.0000771  7.1128000  2
    194    196    200    203     1  180.0000771  1.2552000  2
    194    196    200    204     1  180.0000771  1.2552000  2
    195    192    193    197     1  180.0000771  15.1670000  2
    198    201    203    200     1  180.0000771  15.1670000  2
    198    201    203    207     1  180.0000771  15.1670000  2
    198    201    205    202     1  180.0000771  15.1670000  2
    198    201    205    208     1  180.0000771  15.1670000  2
    201    205    208    213     1  180.0000771  15.1670000  2
    202    205    201    203     1  180.0000771  15.1670000  2
    202    205    208    212     1  180.0000771  15.1670000  2
    202    205    208    213     1  180.0000771  15.1670000  2
    204    206    211    209     1  180.0000771  15.1670000  2
    206    211    215    217     1  180.0000771  15.1670000  2
    207    212    208    213     1  180.0000771  20.0832000  2
    209    211    206    210     1  180.0000771  15.1670000  2
    209    211    215    216     1  180.0000771  15.1670000  2
    209    211    215    217     1  180.0000771  15.1670000  2
    210    214    216    218     1  180.0000771  20.0832000  2
    211    215    216    218     1  180.0000771  15.1670000  2
    214    216    215    217     1  180.0000771  15.1670000  2
    217    215    216    218     1  180.0000771  15.1670000  2
    185    187    189    188     4  180.0000771  4.6024000  2
    187    186    188    191     4  180.0000771  4.6024000  2
    187    192    189    190     4  180.0000771  4.6024000  2
    192    197    193    191     4  180.0000771  4.6024000  2
    200    195    196    194     4  180.0000771  4.6024000  2
    203    205    201    198     4  180.0000771  4.6024000  2
    201    208    205    202     4  180.0000771  4.6024000  2
    205    213    208    212     4  180.0000771  4.6024000  2
    206    215    211    209     4  180.0000771  4.6024000  2
    211    216    215    217     4  180.0000771  4.6024000  2
    215    218    216    214     4  180.0000771  4.6024000  2
    221    222    225    227     1  180.0000771  20.0832000  2
    221    223    226    227     1  180.0000771  15.1670000  2
    221    223    226    229     1  180.0000771  15.1670000  2
    222    221    223    226     1  180.0000771  15.1670000  2
    222    225    227    226     1  180.0000771  20.0832000  2
    223    221    222    225     1  180.0000771  15.1670000  2
    223    226    227    225     1  180.0000771  15.1670000  2
    223    226    229    230     1  180.0000771  2.9288000  2
    223    226    229    233     1  180.0000771  2.9288000  2
    225    227    226    229     1  180.0000771  15.1670000  2
    226    229    230    234     1  180.0000771  7.1128000  2
    226    229    233    238     1  180.0000771  19.8740000  2
    227    226    229    230     1  180.0000771  2.9288000  2
    227    226    229    233     1  180.0000771  2.9288000  2
    229    230    234    237     1  180.0000771  1.2552000  2
    229    230    234    238     1  180.0000771  1.2552000  2
    229    233    238    234     1  180.0000771  20.0832000  2
    229    233    238    240     1  180.0000771  20.0832000  2
    230    229    233    238     1  180.0000771  19.8740000  2
    230    234    237    235     1  180.0000771  15.1670000  2
    230    234    237    241     1  180.0000771  15.1670000  2
    230    234    238    233     1  180.0000771  15.1670000  2
    230    234    238    240     1  180.0000771  15.1670000  2
    233    229    230    234     1  180.0000771  7.1128000  2
    233    238    234    237     1  180.0000771  15.1670000  2
    233    238    240    244     1  180.0000771  15.1670000  2
    233    238    240    245     1  180.0000771  15.1670000  2
    234    237    235    239     1  180.0000771  15.1670000  2
    234    237    241    244     1  180.0000771  15.1670000  2
    234    237    241    246     1  180.0000771  15.1670000  2
    234    238    240    244     1  180.0000771  15.1670000  2
    234    238    240    245     1  180.0000771  15.1670000  2
    235    237    234    238     1  180.0000771  15.1670000  2
    235    237    241    244     1  180.0000771  15.1670000  2
    235    237    241    246     1  180.0000771  15.1670000  2
    235    239    242    246     1  180.0000771  15.1670000  2
    237    234    238    240     1  180.0000771  15.1670000  2
    237    235    239    242     1  180.0000771  15.1670000  2
    237    241    244    240     1  180.0000771  15.1670000  2
    237    241    244    248     1  180.0000771  15.1670000  2
    237    241    246    242     1  180.0000771  20.0832000  2
    238    234    237    241     1  180.0000771  15.1670000  2
    238    240    244    241     1  180.0000771  15.1670000  2
    238    240    244    248     1  180.0000771  15.1670000  2
    238    240    245    249     1  180.0000771  15.1670000  2
    239    235    237    241     1  180.0000771  15.1670000  2
    239    242    246    241     1  180.0000771  20.0832000  2
    240    244    241    246     1  180.0000771  15.1670000  2
    240    244    248    250     1  180.0000771  20.0832000  2
    240    245    249    250     1  180.0000771  15.1670000  2
    241    244    240    245     1  180.0000771  15.1670000  2
    241    244    248    250     1  180.0000771  20.0832000  2
    242    246    241    244     1  180.0000771  20.0832000  2
    244    240    245    249     1  180.0000771  15.1670000  2
    244    248    250    249     1  180.0000771  20.0832000  2
    245    240    244    248     1  180.0000771  15.1670000  2
    245    249    250    248     1  180.0000771  15.1670000  2
    246    241    244    248     1  180.0000771  15.1670000  2
    223    227    226    229     4  180.0000771  4.6024000  2
    226    230    229    233     4  180.0000771  4.6024000  2
    237    238    234    230     4  180.0000771  4.6024000  2
    234    235    237    241     4  180.0000771  4.6024000  2
    234    240    238    233     4  180.0000771  4.6024000  2
    238    244    240    245     4  180.0000771  4.6024000  2
    237    244    241    246     4  180.0000771  4.6024000  2
    240    241    244    248     4  180.0000771  4.6024000  2
    219    221    222    220     1  180.0000771  15.1670000  2
    219    221    222    225     1  180.0000771  15.1670000  2
    219    221    223    224     1  180.0000771  15.1670000  2
    219    221    223    226     1  180.0000771  15.1670000  2
    220    222    221    223     1  180.0000771  15.1670000  2
    220    222    225    227     1  180.0000771  20.0832000  2
    222    221    223    224     1  180.0000771  15.1670000  2
    222    225    227    231     1  180.0000771  20.0832000  2
    223    226    227    231     1  180.0000771  15.1670000  2
    224    223    226    227     1  180.0000771  15.1670000  2
    224    223    226    229     1  180.0000771  15.1670000  2
    226    229    230    228     1  180.0000771  7.1128000  2
    228    230    229    233     1  180.0000771  7.1128000  2
    228    230    234    237     1  180.0000771  1.2552000  2
    228    230    234    238     1  180.0000771  1.2552000  2
    229    226    227    231     1  180.0000771  15.1670000  2
    232    235    237    234     1  180.0000771  15.1670000  2
    232    235    237    241     1  180.0000771  15.1670000  2
    232    235    239    236     1  180.0000771  15.1670000  2
    232    235    239    242     1  180.0000771  15.1670000  2
    235    239    242    247     1  180.0000771  15.1670000  2
    236    239    235    237     1  180.0000771  15.1670000  2
    236    239    242    246     1  180.0000771  15.1670000  2
    236    239    242    247     1  180.0000771  15.1670000  2
    238    240    245    243     1  180.0000771  15.1670000  2
    240    245    249    251     1  180.0000771  15.1670000  2
    241    246    242    247     1  180.0000771  20.0832000  2
    243    245    240    244     1  180.0000771  15.1670000  2
    243    245    249    250     1  180.0000771  15.1670000  2
    243    245    249    251     1  180.0000771  15.1670000  2
    244    248    250    252     1  180.0000771  20.0832000  2
    245    249    250    252     1  180.0000771  15.1670000  2
    248    250    249    251     1  180.0000771  15.1670000  2
    251    249    250    252     1  180.0000771  15.1670000  2
    219    221    223    222     4  180.0000771  4.6024000  2
    221    220    222    225     4  180.0000771  4.6024000  2
    221    226    223    224     4  180.0000771  4.6024000  2
    226    231    227    225     4  180.0000771  4.6024000  2
    234    229    230    228     4  180.0000771  4.6024000  2
    237    239    235    232     4  180.0000771  4.6024000  2
    235    242    239    236     4  180.0000771  4.6024000  2
    239    247    242    246     4  180.0000771  4.6024000  2
    240    249    245    243     4  180.0000771  4.6024000  2
    245    250    249    251     4  180.0000771  4.6024000  2
    249    252    250    248     4  180.0000771  4.6024000  2
    255    256    259    261     1  180.0000771  20.0832000  2
    255    257    260    261     1  180.0000771  15.1670000  2
    255    257    260    263     1  180.0000771  15.1670000  2
    256    255    257    260     1  180.0000771  15.1670000  2
    256    259    261    260     1  180.0000771  20.0832000  2
    257    255    256    259     1  180.0000771  15.1670000  2
    257    260    261    259     1  180.0000771  15.1670000  2
    257    260    263    264     1  180.0000771  2.9288000  2
    257    260    263    267     1  180.0000771  2.9288000  2
    259    261    260    263     1  180.0000771  15.1670000  2
    260    263    264    268     1  180.0000771  7.1128000  2
    260    263    267    272     1  180.0000771  19.8740000  2
    261    260    263    264     1  180.0000771  2.9288000  2
    261    260    263    267     1  180.0000771  2.9288000  2
    263    264    268    271     1  180.0000771  1.2552000  2
    263    264    268    272     1  180.0000771  1.2552000  2
    263    267    272    268     1  180.0000771  20.0832000  2
    263    267    272    274     1  180.0000771  20.0832000  2
    264    263    267    272     1  180.0000771  19.8740000  2
    264    268    271    269     1  180.0000771  15.1670000  2
    264    268    271    275     1  180.0000771  15.1670000  2
    264    268    272    267     1  180.0000771  15.1670000  2
    264    268    272    274     1  180.0000771  15.1670000  2
    267    263    264    268     1  180.0000771  7.1128000  2
    267    272    268    271     1  180.0000771  15.1670000  2
    267    272    274    278     1  180.0000771  15.1670000  2
    267    272    274    279     1  180.0000771  15.1670000  2
    268    271    269    273     1  180.0000771  15.1670000  2
    268    271    275    278     1  180.0000771  15.1670000  2
    268    271    275    280     1  180.0000771  15.1670000  2
    268    272    274    278     1  180.0000771  15.1670000  2
    268    272    274    279     1  180.0000771  15.1670000  2
    269    271    268    272     1  180.0000771  15.1670000  2
    269    271    275    278     1  180.0000771  15.1670000  2
    269    271    275    280     1  180.0000771  15.1670000  2
    269    273    276    280     1  180.0000771  15.1670000  2
    271    268    272    274     1  180.0000771  15.1670000  2
    271    269    273    276     1  180.0000771  15.1670000  2
    271    275    278    274     1  180.0000771  15.1670000  2
    271    275    278    282     1  180.0000771  15.1670000  2
    271    275    280    276     1  180.0000771  20.0832000  2
    272    268    271    275     1  180.0000771  15.1670000  2
    272    274    278    275     1  180.0000771  15.1670000  2
    272    274    278    282     1  180.0000771  15.1670000  2
    272    274    279    283     1  180.0000771  15.1670000  2
    273    269    271    275     1  180.0000771  15.1670000  2
    273    276    280    275     1  180.0000771  20.0832000  2
    274    278    275    280     1  180.0000771  15.1670000  2
    274    278    282    284     1  180.0000771  20.0832000  2
    274    279    283    284     1  180.0000771  15.1670000  2
    275    278    274    279     1  180.0000771  15.1670000  2
    275    278    282    284     1  180.0000771  20.0832000  2
    276    280    275    278     1  180.0000771  20.0832000  2
    278    274    279    283     1  180.0000771  15.1670000  2
    278    282    284    283     1  180.0000771  20.0832000  2
    279    274    278    282     1  180.0000771  15.1670000  2
    279    283    284    282     1  180.0000771  15.1670000  2
    280    275    278    282     1  180.0000771  15.1670000  2
    257    261    260    263     4  180.0000771  4.6024000  2
    260    264    263    267     4  180.0000771  4.6024000  2
    271    272    268    264     4  180.0000771  4.6024000  2
    268    269    271    275     4  180.0000771  4.6024000  2
    268    274    272    267     4  180.0000771  4.6024000  2
    272    278    274    279     4  180.0000771  4.6024000  2
    271    278    275    280     4  180.0000771  4.6024000  2
    274    275    278    282     4  180.0000771  4.6024000  2
    253    255    256    254     1  180.0000771  15.1670000  2
    253    255    256    259     1  180.0000771  15.1670000  2
    253    255    257    258     1  180.0000771  15.1670000  2
    253    255    257    260     1  180.0000771  15.1670000  2
    254    256    255    257     1  180.0000771  15.1670000  2
    254    256    259    261     1  180.0000771  20.0832000  2
    256    255    257    258     1  180.0000771  15.1670000  2
    256    259    261    265     1  180.0000771  20.0832000  2
    257    260    261    265     1  180.0000771  15.1670000  2
    258    257    260    261     1  180.0000771  15.1670000  2
    258    257    260    263     1  180.0000771  15.1670000  2
    260    263    264    262     1  180.0000771  7.1128000  2
    262    264    263    267     1  180.0000771  7.1128000  2
    262    264    268    271     1  180.0000771  1.2552000  2
    262    264    268    272     1  180.0000771  1.2552000  2
    263    260    261    265     1  180.0000771  15.1670000  2
    266    269    271    268     1  180.0000771  15.1670000  2
    266    269    271    275     1  180.0000771  15.1670000  2
    266    269    273    270     1  180.0000771  15.1670000  2
    266    269    273    276     1  180.0000771  15.1670000  2
    269    273    276    281     1  180.0000771  15.1670000  2
    270    273    269    271     1  180.0000771  15.1670000  2
    270    273    276    280     1  180.0000771  15.1670000  2
    270    273    276    281     1  180.0000771  15.1670000  2
    272    274    279    277     1  180.0000771  15.1670000  2
    274    279    283    285     1  180.0000771  15.1670000  2
    275    280    276    281     1  180.0000771  20.0832000  2
    277    279    274    278     1  180.0000771  15.1670000  2
    277    279    283    284     1  180.0000771  15.1670000  2
    277    279    283    285     1  180.0000771  15.1670000  2
    278    282    284    286     1  180.0000771  20.0832000  2
    279    283    284    286     1  180.0000771  15.1670000  2
    282    284    283    285     1  180.0000771  15.1670000  2
    285    283    284    286     1  180.0000771  15.1670000  2
    253    255    257    256     4  180.0000771  4.6024000  2
    255    254    256    259     4  180.0000771  4.6024000  2
    255    260    257    258     4  180.0000771  4.6024000  2
    260    265    261    259     4  180.0000771  4.6024000  2
    268    263    264    262     4  180.0000771  4.6024000  2
    271    273    269    266     4  180.0000771  4.6024000  2
    269    276    273    270     4  180.0000771  4.6024000  2
    273    281    276    280     4  180.0000771  4.6024000  2
    274    283    279    277     4  180.0000771  4.6024000  2
    279    284    283    285     4  180.0000771  4.6024000  2
    283    286    284    282     4  180.0000771  4.6024000  2
    289    290    293    295     1  180.0000771  20.0832000  2
    289    291    294    295     1  180.0000771  15.1670000  2
    289    291    294    297     1  180.0000771  15.1670000  2
    290    289    291    294     1  180.0000771  15.1670000  2
    290    293    295    294     1  180.0000771  20.0832000  2
    291    289    290    293     1  180.0000771  15.1670000  2
    291    294    295    293     1  180.0000771  15.1670000  2
    291    294    297    298     1  180.0000771  2.9288000  2
    291    294    297    301     1  180.0000771  2.9288000  2
    293    295    294    297     1  180.0000771  15.1670000  2
    294    297    298    302     1  180.0000771  7.1128000  2
    294    297    301    306     1  180.0000771  19.8740000  2
    295    294    297    298     1  180.0000771  2.9288000  2
    295    294    297    301     1  180.0000771  2.9288000  2
    297    298    302    305     1  180.0000771  1.2552000  2
    297    298    302    306     1  180.0000771  1.2552000  2
    297    301    306    302     1  180.0000771  20.0832000  2
    297    301    306    308     1  180.0000771  20.0832000  2
    298    297    301    306     1  180.0000771  19.8740000  2
    298    302    305    303     1  180.0000771  15.1670000  2
    298    302    305    309     1  180.0000771  15.1670000  2
    298    302    306    301     1  180.0000771  15.1670000  2
    298    302    306    308     1  180.0000771  15.1670000  2
    301    297    298    302     1  180.0000771  7.1128000  2
    301    306    302    305     1  180.0000771  15.1670000  2
    301    306    308    312     1  180.0000771  15.1670000  2
    301    306    308    313     1  180.0000771  15.1670000  2
    302    305    303    307     1  180.0000771  15.1670000  2
    302    305    309    312     1  180.0000771  15.1670000  2
    302    305    309    314     1  180.0000771  15.1670000  2
    302    306    308    312     1  180.0000771  15.1670000  2
    302    306    308    313     1  180.0000771  15.1670000  2
    303    305    302    306     1  180.0000771  15.1670000  2
    303    305    309    312     1  180.0000771  15.1670000  2
    303    305    309    314     1  180.0000771  15.1670000  2
    303    307    310    314     1  180.0000771  15.1670000  2
    305    302    306    308     1  180.0000771  15.1670000  2
    305    303    307    310     1  180.0000771  15.1670000  2
    305    309    312    308     1  180.0000771  15.1670000  2
    305    309    312    316     1  180.0000771  15.1670000  2
    305    309    314    310     1  180.0000771  20.0832000  2
    306    302    305    309     1  180.0000771  15.1670000  2
    306    308    312    309     1  180.0000771  15.1670000  2
    306    308    312    316     1  180.0000771  15.1670000  2
    306    308    313    317     1  180.0000771  15.1670000  2
    307    303    305    309     1  180.0000771  15.1670000  2
    307    310    314    309     1  180.0000771  20.0832000  2
    308    312    309    314     1  180.0000771  15.1670000  2
    308    312    316    318     1  180.0000771  20.0832000  2
    308    313    317    318     1  180.0000771  15.1670000  2
    309    312    308    313     1  180.0000771  15.1670000  2
    309    312    316    318     1  180.0000771  20.0832000  2
    310    314    309    312     1  180.0000771  20.0832000  2
    312    308    313    317     1  180.0000771  15.1670000  2
    312    316    318    317     1  180.0000771  20.0832000  2
    313    308    312    316     1  180.0000771  15.1670000  2
    313    317    318    316     1  180.0000771  15.1670000  2
    314    309    312    316     1  180.0000771  15.1670000  2
    291    295    294    297     4  180.0000771  4.6024000  2
    294    298    297    301     4  180.0000771  4.6024000  2
    305    306    302    298     4  180.0000771  4.6024000  2
    302    303    305    309     4  180.0000771  4.6024000  2
    302    308    306    301     4  180.0000771  4.6024000  2
    306    312    308    313     4  180.0000771  4.6024000  2
    305    312    309    314     4  180.0000771  4.6024000  2
    308    309    312    316     4  180.0000771  4.6024000  2
    287    289    290    288     1  180.0000771  15.1670000  2
    287    289    290    293     1  180.0000771  15.1670000  2
    287    289    291    292     1  180.0000771  15.1670000  2
    287    289    291    294     1  180.0000771  15.1670000  2
    288    290    289    291     1  180.0000771  15.1670000  2
    288    290    293    295     1  180.0000771  20.0832000  2
    290    289    291    292     1  180.0000771  15.1670000  2
    290    293    295    299     1  180.0000771  20.0832000  2
    291    294    295    299     1  180.0000771  15.1670000  2
    292    291    294    295     1  180.0000771  15.1670000  2
    292    291    294    297     1  180.0000771  15.1670000  2
    294    297    298    296     1  180.0000771  7.1128000  2
    296    298    297    301     1  180.0000771  7.1128000  2
    296    298    302    305     1  180.0000771  1.2552000  2
    296    298    302    306     1  180.0000771  1.2552000  2
    297    294    295    299     1  180.0000771  15.1670000  2
    300    303    305    302     1  180.0000771  15.1670000  2
    300    303    305    309     1  180.0000771  15.1670000  2
    300    303    307    304     1  180.0000771  15.1670000  2
    300    303    307    310     1  180.0000771  15.1670000  2
    303    307    310    315     1  180.0000771  15.1670000  2
    304    307    303    305     1  180.0000771  15.1670000  2
    304    307    310    314     1  180.0000771  15.1670000  2
    304    307    310    315     1  180.0000771  15.1670000  2
    306    308    313    311     1  180.0000771  15.1670000  2
    308    313    317    319     1  180.0000771  15.1670000  2
    309    314    310    315     1  180.0000771  20.0832000  2
    311    313    308    312     1  180.0000771  15.1670000  2
    311    313    317    318     1  180.0000771  15.1670000  2
    311    313    317    319     1  180.0000771  15.1670000  2
    312    316    318    320     1  180.0000771  20.0832000  2
    313    317    318    320     1  180.0000771  15.1670000  2
    316    318    317    319     1  180.0000771  15.1670000  2
    319    317    318    320     1  180.0000771  15.1670000  2
    287    289    291    290     4  180.0000771  4.6024000  2
    289    288    290    293     4  180.0000771  4.6024000  2
    289    294    291    292     4  180.0000771  4.6024000  2
    294    299    295    293     4  180.0000771  4.6024000  2
    302    297    298    296     4  180.0000771  4.6024000  2
    305    307    303    300     4  180.0000771  4.6024000  2
    303    310    307    304     4  180.0000771  4.6024000  2
    307    315    310    314     4  180.0000771  4.6024000  2
    308    317    313    311     4  180.0000771  4.6024000  2
    313    318    317    319     4  180.0000771  4.6024000  2
    317    320    318    316     4  180.0000771  4.6024000  2
    323    324    327    329     1  180.0000771  20.0832000  2
    323    325    328    329     1  180.0000771  15.1670000  2
    323    325    328    331     1  180.0000771  15.1670000  2
    324    323    325    328     1  180.0000771  15.1670000  2
    324    327    329    328     1  180.0000771  20.0832000  2
    325    323    324    327     1  180.0000771  15.1670000  2
    325    328    329    327     1  180.0000771  15.1670000  2
    325    328    331    332     1  180.0000771  2.9288000  2
    325    328    331    335     1  180.0000771  2.9288000  2
    327    329    328    331     1  180.0000771  15.1670000  2
    328    331    332    336     1  180.0000771  7.1128000  2
    328    331    335    340     1  180.0000771  19.8740000  2
    329    328    331    332     1  180.0000771  2.9288000  2
    329    328    331    335     1  180.0000771  2.9288000  2
    331    332    336    339     1  180.0000771  1.2552000  2
    331    332    336    340     1  180.0000771  1.2552000  2
    331    335    340    336     1  180.0000771  20.0832000  2
    331    335    340    342     1  180.0000771  20.0832000  2
    332    331    335    340     1  180.0000771  19.8740000  2
    332    336    339    337     1  180.0000771  15.1670000  2
    332    336    339    343     1  180.0000771  15.1670000  2
    332    336    340    335     1  180.0000771  15.1670000  2
    332    336    340    342     1  180.0000771  15.1670000  2
    335    331    332    336     1  180.0000771  7.1128000  2
    335    340    336    339     1  180.0000771  15.1670000  2
    335    340    342    346     1  180.0000771  15.1670000  2
    335    340    342    347     1  180.0000771  15.1670000  2
    336    339    337    341     1  180.0000771  15.1670000  2
    336    339    343    346     1  180.0000771  15.1670000  2
    336    339    343    348     1  180.0000771  15.1670000  2
    336    340    342    346     1  180.0000771  15.1670000  2
    336    340    342    347     1  180.0000771  15.1670000  2
    337    339    336    340     1  180.0000771  15.1670000  2
    337    339    343    346     1  180.0000771  15.1670000  2
    337    339    343    348     1  180.0000771  15.1670000  2
    337    341    344    348     1  180.0000771  15.1670000  2
    339    336    340    342     1  180.0000771  15.1670000  2
    339    337    341    344     1  180.0000771  15.1670000  2
    339    343    346    342     1  180.0000771  15.1670000  2
    339    343    346    350     1  180.0000771  15.1670000  2
    339    343    348    344     1  180.0000771  20.0832000  2
    340    336    339    343     1  180.0000771  15.1670000  2
    340    342    346    343     1  180.0000771  15.1670000  2
    340    342    346    350     1  180.0000771  15.1670000  2
    340    342    347    351     1  180.0000771  15.1670000  2
    341    337    339    343     1  180.0000771  15.1670000  2
    341    344    348    343     1  180.0000771  20.0832000  2
    342    346    343    348     1  180.0000771  15.1670000  2
    342    346    350    352     1  180.0000771  20.0832000  2
    342    347    351    352     1  180.0000771  15.1670000  2
    343    346    342    347     1  180.0000771  15.1670000  2
    343    346    350    352     1  180.0000771  20.0832000  2
    344    348    343    346     1  180.0000771  20.0832000  2
    346    342    347    351     1  180.0000771  15.1670000  2
    346    350    352    351     1  180.0000771  20.0832000  2
    347    342    346    350     1  180.0000771  15.1670000  2
    347    351    352    350     1  180.0000771  15.1670000  2
    348    343    346    350     1  180.0000771  15.1670000  2
    325    329    328    331     4  180.0000771  4.6024000  2
    328    332    331    335     4  180.0000771  4.6024000  2
    339    340    336    332     4  180.0000771  4.6024000  2
    336    337    339    343     4  180.0000771  4.6024000  2
    336    342    340    335     4  180.0000771  4.6024000  2
    340    346    342    347     4  180.0000771  4.6024000  2
    339    346    343    348     4  180.0000771  4.6024000  2
    342    343    346    350     4  180.0000771  4.6024000  2
    321    323    324    322     1  180.0000771  15.1670000  2
    321    323    324    327     1  180.0000771  15.1670000  2
    321    323    325    326     1  180.0000771  15.1670000  2
    321    323    325    328     1  180.0000771  15.1670000  2
    322    324    323    325     1  180.0000771  15.1670000  2
    322    324    327    329     1  180.0000771  20.0832000  2
    324    323    325    326     1  180.0000771  15.1670000  2
    324    327    329    333     1  180.0000771  20.0832000  2
    325    328    329    333     1  180.0000771  15.1670000  2
    326    325    328    329     1  180.0000771  15.1670000  2
    326    325    328    331     1  180.0000771  15.1670000  2
    328    331    332    330     1  180.0000771  7.1128000  2
    330    332    331    335     1  180.0000771  7.1128000  2
    330    332    336    339     1  180.0000771  1.2552000  2
    330    332    336    340     1  180.0000771  1.2552000  2
    331    328    329    333     1  180.0000771  15.1670000  2
    334    337    339    336     1  180.0000771  15.1670000  2
    334    337    339    343     1  180.0000771  15.1670000  2
    334    337    341    338     1  180.0000771  15.1670000  2
    334    337    341    344     1  180.0000771  15.1670000  2
    337    341    344    349     1  180.0000771  15.1670000  2
    338    341    337    339     1  180.0000771  15.1670000  2
    338    341    344    348     1  180.0000771  15.1670000  2
    338    341    344    349     1  180.0000771  15.1670000  2
    340    342    347    345     1  180.0000771  15.1670000  2
    342    347    351    353     1  180.0000771  15.1670000  2
    343    348    344    349     1  180.0000771  20.0832000  2
    345    347    342    346     1  180.0000771  15.1670000  2
    345    347    351    352     1  180.0000771  15.1670000  2
    345    347    351    353     1  180.0000771  15.1670000  2
    346    350    352    354     1  180.0000771  20.0832000  2
    347    351    352    354     1  180.0000771  15.1670000  2
    350    352    351    353     1  180.0000771  15.1670000  2
    353    351    352    354     1  180.0000771  15.1670000  2
    321    323    325    324     4  180.0000771  4.6024000  2
    323    322    324    327     4  180.0000771  4.6024000  2
    323    328    325    326     4  180.0000771  4.6024000  2
    328    333    329    327     4  180.0000771  4.6024000  2
    336    331    332    330     4  180.0000771  4.6024000  2
    339    341    337    334     4  180.0000771  4.6024000  2
    337    344    341    338     4  180.0000771  4.6024000  2
    341    349    344    348     4  180.0000771  4.6024000  2
    342    351    347    345     4  180.0000771  4.6024000  2
    347    352    351    353     4  180.0000771  4.6024000  2
    351    354    352    350     4  180.0000771  4.6024000  2
    357    358    361    363     1  180.0000771  20.0832000  2
    357    359    362    363     1  180.0000771  15.1670000  2
    357    359    362    365     1  180.0000771  15.1670000  2
    358    357    359    362     1  180.0000771  15.1670000  2
    358    361    363    362     1  180.0000771  20.0832000  2
    359    357    358    361     1  180.0000771  15.1670000  2
    359    362    363    361     1  180.0000771  15.1670000  2
    359    362    365    366     1  180.0000771  2.9288000  2
    359    362    365    369     1  180.0000771  2.9288000  2
    361    363    362    365     1  180.0000771  15.1670000  2
    362    365    366    370     1  180.0000771  7.1128000  2
    362    365    369    374     1  180.0000771  19.8740000  2
    363    362    365    366     1  180.0000771  2.9288000  2
    363    362    365    369     1  180.0000771  2.9288000  2
    365    366    370    373     1  180.0000771  1.2552000  2
    365    366    370    374     1  180.0000771  1.2552000  2
    365    369    374    370     1  180.0000771  20.0832000  2
    365    369    374    376     1  180.0000771  20.0832000  2
    366    365    369    374     1  180.0000771  19.8740000  2
    366    370    373    371     1  180.0000771  15.1670000  2
    366    370    373    377     1  180.0000771  15.1670000  2
    366    370    374    369     1  180.0000771  15.1670000  2
    366    370    374    376     1  180.0000771  15.1670000  2
    369    365    366    370     1  180.0000771  7.1128000  2
    369    374    370    373     1  180.0000771  15.1670000  2
    369    374    376    380     1  180.0000771  15.1670000  2
    369    374    376    381     1  180.0000771  15.1670000  2
    370    373    371    375     1  180.0000771  15.1670000  2
    370    373    377    380     1  180.0000771  15.1670000  2
    370    373    377    382     1  180.0000771  15.1670000  2
    370    374    376    380     1  180.0000771  15.1670000  2
    370    374    376    381     1  180.0000771  15.1670000  2
    371    373    370    374     1  180.0000771  15.1670000  2
    371    373    377    380     1  180.0000771  15.1670000  2
    371    373    377    382     1  180.0000771  15.1670000  2
    371    375    378    382     1  180.0000771  15.1670000  2
    373    370    374    376     1  180.0000771  15.1670000  2
    373    371    375    378     1  180.0000771  15.1670000  2
    373    377    380    376     1  180.0000771  15.1670000  2
    373    377    380    384     1  180.0000771  15.1670000  2
    373    377    382    378     1  180.0000771  20.0832000  2
    374    370    373    377     1  180.0000771  15.1670000  2
    374    376    380    377     1  180.0000771  15.1670000  2
    374    376    380    384     1  180.0000771  15.1670000  2
    374    376    381    385     1  180.0000771  15.1670000  2
    375    371    373    377     1  180.0000771  15.1670000  2
    375    378    382    377     1  180.0000771  20.0832000  2
    376    380    377    382     1  180.0000771  15.1670000  2
    376    380    384    386     1  180.0000771  20.0832000  2
    376    381    385    386     1  180.0000771  15.1670000  2
    377    380    376    381     1  180.0000771  15.1670000  2
    377    380    384    386     1  180.0000771  20.0832000  2
    378    382    377    380     1  180.0000771  20.0832000  2
    380    376    381    385     1  180.0000771  15.1670000  2
    380    384    386    385     1  180.0000771  20.0832000  2
    381    376    380    384     1  180.0000771  15.1670000  2
    381    385    386    384     1  180.0000771  15.1670000  2
    382    377    380    384     1  180.0000771  15.1670000  2
    359    363    362    365     4  180.0000771  4.6024000  2
    362    366    365    369     4  180.0000771  4.6024000  2
    373    374    370    366     4  180.0000771  4.6024000  2
    370    371    373    377     4  180.0000771  4.6024000  2
    370    376    374    369     4  180.0000771  4.6024000  2
    374    380    376    381     4  180.0000771  4.6024000  2
    373    380    377    382     4  180.0000771  4.6024000  2
    376    377    380    384     4  180.0000771  4.6024000  2
    355    357    358    356     1  180.0000771  15.1670000  2
    355    357    358    361     1  180.0000771  15.1670000  2
    355    357    359    360     1  180.0000771  15.1670000  2
    355    357    359    362     1  180.0000771  15.1670000  2
    356    358    357    359     1  180.0000771  15.1670000  2
    356    358    361    363     1  180.0000771  20.0832000  2
    358    357    359    360     1  180.0000771  15.1670000  2
    358    361    363    367     1  180.0000771  20.0832000  2
    359    362    363    367     1  180.0000771  15.1670000  2
    360    359    362    363     1  180.0000771  15.1670000  2
    360    359    362    365     1  180.0000771  15.1670000  2
    362    365    366    364     1  180.0000771  7.1128000  2
    364    366    365    369     1  180.0000771  7.1128000  2
    364    366    370    373     1  180.0000771  1.2552000  2
    364    366    370    374     1  180.0000771  1.2552000  2
    365    362    363    367     1  180.0000771  15.1670000  2
    368    371    373    370     1  180.0000771  15.1670000  2
    368    371    373    377     1  180.0000771  15.1670000  2
    368    371    375    372     1  180.0000771  15.1670000  2
    368    371    375    378     1  180.0000771  15.1670000  2
    371    375    378    383     1  180.0000771  15.1670000  2
    372    375    371    373     1  180.0000771  15.1670000  2
    372    375    378    382     1  180.0000771  15.1670000  2
    372    375    378    383     1  180.0000771  15.1670000  2
    374    376    381    379     1  180.0000771  15.1670000  2
    376    381    385    387     1  180.0000771  15.1670000  2
    377    382    378    383     1  180.0000771  20.0832000  2
    379    381    376    380     1  180.0000771  15.1670000  2
    379    381    385    386     1  180.0000771  15.1670000  2
    379    381    385    387     1  180.0000771  15.1670000  2
    380    384    386    388     1  180.0000771  20.0832000  2
    381    385    386    388     1  180.0000771  15.1670000  2
    384    386    385    387     1  180.0000771  15.1670000  2
    387    385    386    388     1  180.0000771  15.1670000  2
    355    357    359    358     4  180.0000771  4.6024000  2
    357    356    358    361     4  180.0000771  4.6024000  2
    357    362    359    360     4  180.0000771  4.6024000  2
    362    367    363    361     4  180.0000771  4.6024000  2
    370    365    366    364     4  180.0000771  4.6024000  2
    373    375    371    368     4  180.0000771  4.6024000  2
    371    378    375    372     4  180.0000771  4.6024000  2
    375    383    378    382     4  180.0000771  4.6024000  2
    376    385    381    379     4  180.0000771  4.6024000  2
    381    386    385    387     4  180.0000771  4.6024000  2
    385    388    386    384     4  180.0000771  4.6024000  2
    391    392    395    397     1  180.0000771  20.0832000  2
    391    393    396    397     1  180.0000771  15.1670000  2
    391    393    396    399     1  180.0000771  15.1670000  2
    392    391    393    396     1  180.0000771  15.1670000  2
    392    395    397    396     1  180.0000771  20.0832000  2
    393    391    392    395     1  180.0000771  15.1670000  2
    393    396    397    395     1  180.0000771  15.1670000  2
    393    396    399    400     1  180.0000771  2.9288000  2
    393    396    399    403     1  180.0000771  2.9288000  2
    395    397    396    399     1  180.0000771  15.1670000  2
    396    399    400    404     1  180.0000771  7.1128000  2
    396    399    403    408     1  180.0000771  19.8740000  2
    397    396    399    400     1  180.0000771  2.9288000  2
    397    396    399    403     1  180.0000771  2.9288000  2
    399    400    404    407     1  180.0000771  1.2552000  2
    399    400    404    408     1  180.0000771  1.2552000  2
    399    403    408    404     1  180.0000771  20.0832000  2
    399    403    408    410     1  180.0000771  20.0832000  2
    400    399    403    408     1  180.0000771  19.8740000  2
    400    404    407    405     1  180.0000771  15.1670000  2
    400    404    407    411     1  180.0000771  15.1670000  2
    400    404    408    403     1  180.0000771  15.1670000  2
    400    404    408    410     1  180.0000771  15.1670000  2
    403    399    400    404     1  180.0000771  7.1128000  2
    403    408    404    407     1  180.0000771  15.1670000  2
    403    408    410    414     1  180.0000771  15.1670000  2
    403    408    410    415     1  180.0000771  15.1670000  2
    404    407    405    409     1  180.0000771  15.1670000  2
    404    407    411    414     1  180.0000771  15.1670000  2
    404    407    411    416     1  180.0000771  15.1670000  2
    404    408    410    414     1  180.0000771  15.1670000  2
    404    408    410    415     1  180.0000771  15.1670000  2
    405    407    404    408     1  180.0000771  15.1670000  2
    405    407    411    414     1  180.0000771  15.1670000  2
    405    407    411    416     1  180.0000771  15.1670000  2
    405    409    412    416     1  180.0000771  15.1670000  2
    407    404    408    410     1  180.0000771  15.1670000  2
    407    405    409    412     1  180.0000771  15.1670000  2
    407    411    414    410     1  180.0000771  15.1670000  2
    407    411    414    418     1  180.0000771  15.1670000  2
    407    411    416    412     1  180.0000771  20.0832000  2
    408    404    407    411     1  180.0000771  15.1670000  2
    408    410    414    411     1  180.0000771  15.1670000  2
    408    410    414    418     1  180.0000771  15.1670000  2
    408    410    415    419     1  180.0000771  15.1670000  2
    409    405    407    411     1  180.0000771  15.1670000  2
    409    412    416    411     1  180.0000771  20.0832000  2
    410    414    411    416     1  180.0000771  15.1670000  2
    410    414    418    420     1  180.0000771  20.0832000  2
    410    415    419    420     1  180.0000771  15.1670000  2
    411    414    410    415     1  180.0000771  15.1670000  2
    411    414    418    420     1  180.0000771  20.0832000  2
    412    416    411    414     1  180.0000771  20.0832000  2
    414    410    415    419     1  180.0000771  15.1670000  2
    414    418    420    419     1  180.0000771  20.0832000  2
    415    410    414    418     1  180.0000771  15.1670000  2
    415    419    420    418     1  180.0000771  15.1670000  2
    416    411    414    418     1  180.0000771  15.1670000  2
    393    397    396    399     4  180.0000771  4.6024000  2
    396    400    399    403     4  180.0000771  4.6024000  2
    407    408    404    400     4  180.0000771  4.6024000  2
    404    405    407    411     4  180.0000771  4.6024000  2
    404    410    408    403     4  180.0000771  4.6024000  2
    408    414    410    415     4  180.0000771  4.6024000  2
    407    414    411    416     4  180.0000771  4.6024000  2
    410    411    414    418     4  180.0000771  4.6024000  2
    389    391    392    390     1  180.0000771  15.1670000  2
    389    391    392    395     1  180.0000771  15.1670000  2
    389    391    393    394     1  180.0000771  15.1670000  2
    389    391    393    396     1  180.0000771  15.1670000  2
    390    392    391    393     1  180.0000771  15.1670000  2
    390    392    395    397     1  180.0000771  20.0832000  2
    392    391    393    394     1  180.0000771  15.1670000  2
    392    395    397    401     1  180.0000771  20.0832000  2
    393    396    397    401     1  180.0000771  15.1670000  2
    394    393    396    397     1  180.0000771  15.1670000  2
    394    393    396    399     1  180.0000771  15.1670000  2
    396    399    400    398     1  180.0000771  7.1128000  2
    398    400    399    403     1  180.0000771  7.1128000  2
    398    400    404    407     1  180.0000771  1.2552000  2
    398    400    404    408     1  180.0000771  1.2552000  2
    399    396    397    401     1  180.0000771  15.1670000  2
    402    405    407    404     1  180.0000771  15.1670000  2
    402    405    407    411     1  180.0000771  15.1670000  2
    402    405    409    406     1  180.0000771  15.1670000  2
    402    405    409    412     1  180.0000771  15.1670000  2
    405    409    412    417     1  180.0000771  15.1670000  2
    406    409    405    407     1  180.0000771  15.1670000  2
    406    409    412    416     1  180.0000771  15.1670000  2
    406    409    412    417     1  180.0000771  15.1670000  2
    408    410    415    413     1  180.0000771  15.1670000  2
    410    415    419    421     1  180.0000771  15.1670000  2
    411    416    412    417     1  180.0000771  20.0832000  2
    413    415    410    414     1  180.0000771  15.1670000  2
    413    415    419    420     1  180.0000771  15.1670000  2
    413    415    419    421     1  180.0000771  15.1670000  2
    414    418    420    422     1  180.0000771  20.0832000  2
    415    419    420    422     1  180.0000771  15.1670000  2
    418    420    419    421     1  180.0000771  15.1670000  2
    421    419    420    422     1  180.0000771  15.1670000  2
    389    391    393    392     4  180.0000771  4.6024000  2
    391    390    392    395     4  180.0000771  4.6024000  2
    391    396    393    394     4  180.0000771  4.6024000  2
    396    401    397    395     4  180.0000771  4.6024000  2
    404    399    400    398     4  180.0000771  4.6024000  2
    407    409    405    402     4  180.0000771  4.6024000  2
    405    412    409    406     4  180.0000771  4.6024000  2
    409    417    412    416     4  180.0000771  4.6024000  2
    410    419    415    413     4  180.0000771  4.6024000  2
    415    420    419    421     4  180.0000771  4.6024000  2
    419    422    420    418     4  180.0000771  4.6024000  2
    425    426    429    431     1  180.0000771  20.0832000  2
    425    427    430    431     1  180.0000771  15.1670000  2
    425    427    430    433     1  180.0000771  15.1670000  2
    426    425    427    430     1  180.0000771  15.1670000  2
    426    429    431    430     1  180.0000771  20.0832000  2
    427    425    426    429     1  180.0000771  15.1670000  2
    427    430    431    429     1  180.0000771  15.1670000  2
    427    430    433    434     1  180.0000771  2.9288000  2
    427    430    433    437     1  180.0000771  2.9288000  2
    429    431    430    433     1  180.0000771  15.1670000  2
    430    433    434    438     1  180.0000771  7.1128000  2
    430    433    437    442     1  180.0000771  19.8740000  2
    431    430    433    434     1  180.0000771  2.9288000  2
    431    430    433    437     1  180.0000771  2.9288000  2
    433    434    438    441     1  180.0000771  1.2552000  2
    433    434    438    442     1  180.0000771  1.2552000  2
    433    437    442    438     1  180.0000771  20.0832000  2
    433    437    442    444     1  180.0000771  20.0832000  2
    434    433    437    442     1  180.0000771  19.8740000  2
    434    438    441    439     1  180.0000771  15.1670000  2
    434    438    441    445     1  180.0000771  15.1670000  2
    434    438    442    437     1  180.0000771  15.1670000  2
    434    438    442    444     1  180.0000771  15.1670000  2
    437    433    434    438     1  180.0000771  7.1128000  2
    437    442    438    441     1  180.0000771  15.1670000  2
    437    442    444    448     1  180.0000771  15.1670000  2
    437    442    444    449     1  180.0000771  15.1670000  2
    438    441    439    443     1  180.0000771  15.1670000  2
    438    441    445    448     1  180.0000771  15.1670000  2
    438    441    445    450     1  180.0000771  15.1670000  2
    438    442    444    448     1  180.0000771  15.1670000  2
    438    442    444    449     1  180.0000771  15.1670000  2
    439    441    438    442     1  180.0000771  15.1670000  2
    439    441    445    448     1  180.0000771  15.1670000  2
    439    441    445    450     1  180.0000771  15.1670000  2
    439    443    446    450     1  180.0000771  15.1670000  2
    441    438    442    444     1  180.0000771  15.1670000  2
    441    439    443    446     1  180.0000771  15.1670000  2
    441    445    448    444     1  180.0000771  15.1670000  2
    441    445    448    452     1  180.0000771  15.1670000  2
    441    445    450    446     1  180.0000771  20.0832000  2
    442    438    441    445     1  180.0000771  15.1670000  2
    442    444    448    445     1  180.0000771  15.1670000  2
    442    444    448    452     1  180.0000771  15.1670000  2
    442    444    449    453     1  180.0000771  15.1670000  2
    443    439    441    445     1  180.0000771  15.1670000  2
    443    446    450    445     1  180.0000771  20.0832000  2
    444    448    445    450     1  180.0000771  15.1670000  2
    444    448    452    454     1  180.0000771  20.0832000  2
    444    449    453    454     1  180.0000771  15.1670000  2
    445    448    444    449     1  180.0000771  15.1670000  2
    445    448    452    454     1  180.0000771  20.0832000  2
    446    450    445    448     1  180.0000771  20.0832000  2
    448    444    449    453     1  180.0000771  15.1670000  2
    448    452    454    453     1  180.0000771  20.0832000  2
    449    444    448    452     1  180.0000771  15.1670000  2
    449    453    454    452     1  180.0000771  15.1670000  2
    450    445    448    452     1  180.0000771  15.1670000  2
    427    431    430    433     4  180.0000771  4.6024000  2
    430    434    433    437     4  180.0000771  4.6024000  2
    441    442    438    434     4  180.0000771  4.6024000  2
    438    439    441    445     4  180.0000771  4.6024000  2
    438    444    442    437     4  180.0000771  4.6024000  2
    442    448    444    449     4  180.0000771  4.6024000  2
    441    448    445    450     4  180.0000771  4.6024000  2
    444    445    448    452     4  180.0000771  4.6024000  2
    423    425    426    424     1  180.0000771  15.1670000  2
    423    425    426    429     1  180.0000771  15.1670000  2
    423    425    427    428     1  180.0000771  15.1670000  2
    423    425    427    430     1  180.0000771  15.1670000  2
    424    426    425    427     1  180.0000771  15.1670000  2
    424    426    429    431     1  180.0000771  20.0832000  2
    426    425    427    428     1  180.0000771  15.1670000  2
    426    429    431    435     1  180.0000771  20.0832000  2
    427    430    431    435     1  180.0000771  15.1670000  2
    428    427    430    431     1  180.0000771  15.1670000  2
    428    427    430    433     1  180.0000771  15.1670000  2
    430    433    434    432     1  180.0000771  7.1128000  2
    432    434    433    437     1  180.0000771  7.1128000  2
    432    434    438    441     1  180.0000771  1.2552000  2
    432    434    438    442     1  180.0000771  1.2552000  2
    433    430    431    435     1  180.0000771  15.1670000  2
    436    439    441    438     1  180.0000771  15.1670000  2
    436    439    441    445     1  180.0000771  15.1670000  2
    436    439    443    440     1  180.0000771  15.1670000  2
    436    439    443    446     1  180.0000771  15.1670000  2
    439    443    446    451     1  180.0000771  15.1670000  2
    440    443    439    441     1  180.0000771  15.1670000  2
    440    443    446    450     1  180.0000771  15.1670000  2
    440    443    446    451     1  180.0000771  15.1670000  2
    442    444    449    447     1  180.0000771  15.1670000  2
    444    449    453    455     1  180.0000771  15.1670000  2
    445    450    446    451     1  180.0000771  20.0832000  2
    447    449    444    448     1  180.0000771  15.1670000  2
    447    449    453    454     1  180.0000771  15.1670000  2
    447    449    453    455     1  180.0000771  15.1670000  2
    448    452    454    456     1  180.0000771  20.0832000  2
    449    453    454    456     1  180.0000771  15.1670000  2
    452    454    453    455     1  180.0000771  15.1670000  2
    455    453    454    456     1  180.0000771  15.1670000  2
    423    425    427    426     4  180.0000771  4.6024000  2
    425    424    426    429     4  180.0000771  4.6024000  2
    425    430    427    428     4  180.0000771  4.6024000  2
    430    435    431    429     4  180.0000771  4.6024000  2
    438    433    434    432     4  180.0000771  4.6024000  2
    441    443    439    436     4  180.0000771  4.6024000  2
    439    446    443    440     4  180.0000771  4.6024000  2
    443    451    446    450     4  180.0000771  4.6024000  2
    444    453    449    447     4  180.0000771  4.6024000  2
    449    454    453    455     4  180.0000771  4.6024000  2
    453    456    454    452     4  180.0000771  4.6024000  2
    459    460    463    465     1  180.0000771  20.0832000  2
    459    461    464    465     1  180.0000771  15.1670000  2
    459    461    464    467     1  180.0000771  15.1670000  2
    460    459    461    464     1  180.0000771  15.1670000  2
    460    463    465    464     1  180.0000771  20.0832000  2
    461    459    460    463     1  180.0000771  15.1670000  2
    461    464    465    463     1  180.0000771  15.1670000  2
    461    464    467    468     1  180.0000771  2.9288000  2
    461    464    467    471     1  180.0000771  2.9288000  2
    463    465    464    467     1  180.0000771  15.1670000  2
    464    467    468    472     1  180.0000771  7.1128000  2
    464    467    471    476     1  180.0000771  19.8740000  2
    465    464    467    468     1  180.0000771  2.9288000  2
    465    464    467    471     1  180.0000771  2.9288000  2
    467    468    472    475     1  180.0000771  1.2552000  2
    467    468    472    476     1  180.0000771  1.2552000  2
    467    471    476    472     1  180.0000771  20.0832000  2
    467    471    476    478     1  180.0000771  20.0832000  2
    468    467    471    476     1  180.0000771  19.8740000  2
    468    472    475    473     1  180.0000771  15.1670000  2
    468    472    475    479     1  180.0000771  15.1670000  2
    468    472    476    471     1  180.0000771  15.1670000  2
    468    472    476    478     1  180.0000771  15.1670000  2
    471    467    468    472     1  180.0000771  7.1128000  2
    471    476    472    475     1  180.0000771  15.1670000  2
    471    476    478    482     1  180.0000771  15.1670000  2
    471    476    478    483     1  180.0000771  15.1670000  2
    472    475    473    477     1  180.0000771  15.1670000  2
    472    475    479    482     1  180.0000771  15.1670000  2
    472    475    479    484     1  180.0000771  15.1670000  2
    472    476    478    482     1  180.0000771  15.1670000  2
    472    476    478    483     1  180.0000771  15.1670000  2
    473    475    472    476     1  180.0000771  15.1670000  2
    473    475    479    482     1  180.0000771  15.1670000  2
    473    475    479    484     1  180.0000771  15.1670000  2
    473    477    480    484     1  180.0000771  15.1670000  2
    475    472    476    478     1  180.0000771  15.1670000  2
    475    473    477    480     1  180.0000771  15.1670000  2
    475    479    482    478     1  180.0000771  15.1670000  2
    475    479    482    486     1  180.0000771  15.1670000  2
    475    479    484    480     1  180.0000771  20.0832000  2
    476    472    475    479     1  180.0000771  15.1670000  2
    476    478    482    479     1  180.0000771  15.1670000  2
    476    478    482    486     1  180.0000771  15.1670000  2
    476    478    483    487     1  180.0000771  15.1670000  2
    477    473    475    479     1  180.0000771  15.1670000  2
    477    480    484    479     1  180.0000771  20.0832000  2
    478    482    479    484     1  180.0000771  15.1670000  2
    478    482    486    488     1  180.0000771  20.0832000  2
    478    483    487    488     1  180.0000771  15.1670000  2
    479    482    478    483     1  180.0000771  15.1670000  2
    479    482    486    488     1  180.0000771  20.0832000  2
    480    484    479    482     1  180.0000771  20.0832000  2
    482    478    483    487     1  180.0000771  15.1670000  2
    482    486    488    487     1  180.0000771  20.0832000  2
    483    478    482    486     1  180.0000771  15.1670000  2
    483    487    488    486     1  180.0000771  15.1670000  2
    484    479    482    486     1  180.0000771  15.1670000  2
    461    465    464    467     4  180.0000771  4.6024000  2
    464    468    467    471     4  180.0000771  4.6024000  2
    475    476    472    468     4  180.0000771  4.6024000  2
    472    473    475    479     4  180.0000771  4.6024000  2
    472    478    476    471     4  180.0000771  4.6024000  2
    476    482    478    483     4  180.0000771  4.6024000  2
    475    482    479    484     4  180.0000771  4.6024000  2
    478    479    482    486     4  180.0000771  4.6024000  2
    457    459    460    458     1  180.0000771  15.1670000  2
    457    459    460    463     1  180.0000771  15.1670000  2
    457    459    461    462     1  180.0000771  15.1670000  2
    457    459    461    464     1  180.0000771  15.1670000  2
    458    460    459    461     1  180.0000771  15.1670000  2
    458    460    463    465     1  180.0000771  20.0832000  2
    460    459    461    462     1  180.0000771  15.1670000  2
    460    463    465    469     1  180.0000771  20.0832000  2
    461    464    465    469     1  180.0000771  15.1670000  2
    462    461    464    465     1  180.0000771  15.1670000  2
    462    461    464    467     1  180.0000771  15.1670000  2
    464    467    468    466     1  180.0000771  7.1128000  2
    466    468    467    471     1  180.0000771  7.1128000  2
    466    468    472    475     1  180.0000771  1.2552000  2
    466    468    472    476     1  180.0000771  1.2552000  2
    467    464    465    469     1  180.0000771  15.1670000  2
    470    473    475    472     1  180.0000771  15.1670000  2
    470    473    475    479     1  180.0000771  15.1670000  2
    470    473    477    474     1  180.0000771  15.1670000  2
    470    473    477    480     1  180.0000771  15.1670000  2
    473    477    480    485     1  180.0000771  15.1670000  2
    474    477    473    475     1  180.0000771  15.1670000  2
    474    477    480    484     1  180.0000771  15.1670000  2
    474    477    480    485     1  180.0000771  15.1670000  2
    476    478    483    481     1  180.0000771  15.1670000  2
    478    483    487    489     1  180.0000771  15.1670000  2
    479    484    480    485     1  180.0000771  20.0832000  2
    481    483    478    482     1  180.0000771  15.1670000  2
    481    483    487    488     1  180.0000771  15.1670000  2
    481    483    487    489     1  180.0000771  15.1670000  2
    482    486    488    490     1  180.0000771  20.0832000  2
    483    487    488    490     1  180.0000771  15.1670000  2
    486    488    487    489     1  180.0000771  15.1670000  2
    489    487    488    490     1  180.0000771  15.1670000  2
    457    459    461    460     4  180.0000771  4.6024000  2
    459    458    460    463     4  180.0000771  4.6024000  2
    459    464    461    462     4  180.0000771  4.6024000  2
    464    469    465    463     4  180.0000771  4.6024000  2
    472    467    468    466     4  180.0000771  4.6024000  2
    475    477    473    470     4  180.0000771  4.6024000  2
    473    480    477    474     4  180.0000771  4.6024000  2
    477    485    480    484     4  180.0000771  4.6024000  2
    478    487    483    481     4  180.0000771  4.6024000  2
    483    488    487    489     4  180.0000771  4.6024000  2
    487    490    488    486     4  180.0000771  4.6024000  2
    493    494    497    499     1  180.0000771  20.0832000  2
    493    495    498    499     1  180.0000771  15.1670000  2
    493    495    498    501     1  180.0000771  15.1670000  2
    494    493    495    498     1  180.0000771  15.1670000  2
    494    497    499    498     1  180.0000771  20.0832000  2
    495    493    494    497     1  180.0000771  15.1670000  2
    495    498    499    497     1  180.0000771  15.1670000  2
    495    498    501    502     1  180.0000771  2.9288000  2
    495    498    501    505     1  180.0000771  2.9288000  2
    497    499    498    501     1  180.0000771  15.1670000  2
    498    501    502    506     1  180.0000771  7.1128000  2
    498    501    505    510     1  180.0000771  19.8740000  2
    499    498    501    502     1  180.0000771  2.9288000  2
    499    498    501    505     1  180.0000771  2.9288000  2
    501    502    506    509     1  180.0000771  1.2552000  2
    501    502    506    510     1  180.0000771  1.2552000  2
    501    505    510    506     1  180.0000771  20.0832000  2
    501    505    510    512     1  180.0000771  20.0832000  2
    502    501    505    510     1  180.0000771  19.8740000  2
    502    506    509    507     1  180.0000771  15.1670000  2
    502    506    509    513     1  180.0000771  15.1670000  2
    502    506    510    505     1  180.0000771  15.1670000  2
    502    506    510    512     1  180.0000771  15.1670000  2
    505    501    502    506     1  180.0000771  7.1128000  2
    505    510    506    509     1  180.0000771  15.1670000  2
    505    510    512    516     1  180.0000771  15.1670000  2
    505    510    512    517     1  180.0000771  15.1670000  2
    506    509    507    511     1  180.0000771  15.1670000  2
    506    509    513    516     1  180.0000771  15.1670000  2
    506    509    513    518     1  180.0000771  15.1670000  2
    506    510    512    516     1  180.0000771  15.1670000  2
    506    510    512    517     1  180.0000771  15.1670000  2
    507    509    506    510     1  180.0000771  15.1670000  2
    507    509    513    516     1  180.0000771  15.1670000  2
    507    509    513    518     1  180.0000771  15.1670000  2
    507    511    514    518     1  180.0000771  15.1670000  2
    509    506    510    512     1  180.0000771  15.1670000  2
    509    507    511    514     1  180.0000771  15.1670000  2
    509    513    516    512     1  180.0000771  15.1670000  2
    509    513    516    520     1  180.0000771  15.1670000  2
    509    513    518    514     1  180.0000771  20.0832000  2
    510    506    509    513     1  180.0000771  15.1670000  2
    510    512    516    513     1  180.0000771  15.1670000  2
    510    512    516    520     1  180.0000771  15.1670000  2
    510    512    517    521     1  180.0000771  15.1670000  2
    511    507    509    513     1  180.0000771  15.1670000  2
    511    514    518    513     1  180.0000771  20.0832000  2
    512    516    513    518     1  180.0000771  15.1670000  2
    512    516    520    522     1  180.0000771  20.0832000  2
    512    517    521    522     1  180.0000771  15.1670000  2
    513    516    512    517     1  180.0000771  15.1670000  2
    513    516    520    522     1  180.0000771  20.0832000  2
    514    518    513    516     1  180.0000771  20.0832000  2
    516    512    517    521     1  180.0000771  15.1670000  2
    516    520    522    521     1  180.0000771  20.0832000  2
    517    512    516    520     1  180.0000771  15.1670000  2
    517    521    522    520     1  180.0000771  15.1670000  2
    518    513    516    520     1  180.0000771  15.1670000  2
    495    499    498    501     4  180.0000771  4.6024000  2
    498    502    501    505     4  180.0000771  4.6024000  2
    509    510    506    502     4  180.0000771  4.6024000  2
    506    507    509    513     4  180.0000771  4.6024000  2
    506    512    510    505     4  180.0000771  4.6024000  2
    510    516    512    517     4  180.0000771  4.6024000  2
    509    516    513    518     4  180.0000771  4.6024000  2
    512    513    516    520     4  180.0000771  4.6024000  2
    491    493    494    492     1  180.0000771  15.1670000  2
    491    493    494    497     1  180.0000771  15.1670000  2
    491    493    495    496     1  180.0000771  15.1670000  2
    491    493    495    498     1  180.0000771  15.1670000  2
    492    494    493    495     1  180.0000771  15.1670000  2
    492    494    497    499     1  180.0000771  20.0832000  2
    494    493    495    496     1  180.0000771  15.1670000  2
    494    497    499    503     1  180.0000771  20.0832000  2
    495    498    499    503     1  180.0000771  15.1670000  2
    496    495    498    499     1  180.0000771  15.1670000  2
    496    495    498    501     1  180.0000771  15.1670000  2
    498    501    502    500     1  180.0000771  7.1128000  2
    500    502    501    505     1  180.0000771  7.1128000  2
    500    502    506    509     1  180.0000771  1.2552000  2
    500    502    506    510     1  180.0000771  1.2552000  2
    501    498    499    503     1  180.0000771  15.1670000  2
    504    507    509    506     1  180.0000771  15.1670000  2
    504    507    509    513     1  180.0000771  15.1670000  2
    504    507    511    508     1  180.0000771  15.1670000  2
    504    507    511    514     1  180.0000771  15.1670000  2
    507    511    514    519     1  180.0000771  15.1670000  2
    508    511    507    509     1  180.0000771  15.1670000  2
    508    511    514    518     1  180.0000771  15.1670000  2
    508    511    514    519     1  180.0000771  15.1670000  2
    510    512    517    515     1  180.0000771  15.1670000  2
    512    517    521    523     1  180.0000771  15.1670000  2
    513    518    514    519     1  180.0000771  20.0832000  2
    515    517    512    516     1  180.0000771  15.1670000  2
    515    517    521    522     1  180.0000771  15.1670000  2
    515    517    521    523     1  180.0000771  15.1670000  2
    516    520    522    524     1  180.0000771  20.0832000  2
    517    521    522    524     1  180.0000771  15.1670000  2
    520    522    521    523     1  180.0000771  15.1670000  2
    523    521    522    524     1  180.0000771  15.1670000  2
    491    493    495    494     4  180.0000771  4.6024000  2
    493    492    494    497     4  180.0000771  4.6024000  2
    493    498    495    496     4  180.0000771  4.6024000  2
    498    503    499    497     4  180.0000771  4.6024000  2
    506    501    502    500     4  180.0000771  4.6024000  2
    509    511    507    504     4  180.0000771  4.6024000  2
    507    514    511    508     4  180.0000771  4.6024000  2
    511    519    514    518     4  180.0000771  4.6024000  2
    512    521    517    515     4  180.0000771  4.6024000  2
    517    522    521    523     4  180.0000771  4.6024000  2
    521    524    522    520     4  180.0000771  4.6024000  2
    527    528    531    533     1  180.0000771  20.0832000  2
    527    529    532    533     1  180.0000771  15.1670000  2
    527    529    532    535     1  180.0000771  15.1670000  2
    528    527    529    532     1  180.0000771  15.1670000  2
    528    531    533    532     1  180.0000771  20.0832000  2
    529    527    528    531     1  180.0000771  15.1670000  2
    529    532    533    531     1  180.0000771  15.1670000  2
    529    532    535    536     1  180.0000771  2.9288000  2
    529    532    535    539     1  180.0000771  2.9288000  2
    531    533    532    535     1  180.0000771  15.1670000  2
    532    535    536    540     1  180.0000771  7.1128000  2
    532    535    539    544     1  180.0000771  19.8740000  2
    533    532    535    536     1  180.0000771  2.9288000  2
    533    532    535    539     1  180.0000771  2.9288000  2
    535    536    540    543     1  180.0000771  1.2552000  2
    535    536    540    544     1  180.0000771  1.2552000  2
    535    539    544    540     1  180.0000771  20.0832000  2
    535    539    544    546     1  180.0000771  20.0832000  2
    536    535    539    544     1  180.0000771  19.8740000  2
    536    540    543    541     1  180.0000771  15.1670000  2
    536    540    543    547     1  180.0000771  15.1670000  2
    536    540    544    539     1  180.0000771  15.1670000  2
    536    540    544    546     1  180.0000771  15.1670000  2
    539    535    536    540     1  180.0000771  7.1128000  2
    539    544    540    543     1  180.0000771  15.1670000  2
    539    544    546    550     1  180.0000771  15.1670000  2
    539    544    546    551     1  180.0000771  15.1670000  2
    540    543    541    545     1  180.0000771  15.1670000  2
    540    543    547    550     1  180.0000771  15.1670000  2
    540    543    547    552     1  180.0000771  15.1670000  2
    540    544    546    550     1  180.0000771  15.1670000  2
    540    544    546    551     1  180.0000771  15.1670000  2
    541    543    540    544     1  180.0000771  15.1670000  2
    541    543    547    550     1  180.0000771  15.1670000  2
    541    543    547    552     1  180.0000771  15.1670000  2
    541    545    548    552     1  180.0000771  15.1670000  2
    543    540    544    546     1  180.0000771  15.1670000  2
    543    541    545    548     1  180.0000771  15.1670000  2
    543    547    550    546     1  180.0000771  15.1670000  2
    543    547    550    554     1  180.0000771  15.1670000  2
    543    547    552    548     1  180.0000771  20.0832000  2
    544    540    543    547     1  180.0000771  15.1670000  2
    544    546    550    547     1  180.0000771  15.1670000  2
    544    546    550    554     1  180.0000771  15.1670000  2
    544    546    551    555     1  180.0000771  15.1670000  2
    545    541    543    547     1  180.0000771  15.1670000  2
    545    548    552    547     1  180.0000771  20.0832000  2
    546    550    547    552     1  180.0000771  15.1670000  2
    546    550    554    556     1  180.0000771  20.0832000  2
    546    551    555    556     1  180.0000771  15.1670000  2
    547    550    546    551     1  180.0000771  15.1670000  2
    547    550    554    556     1  180.0000771  20.0832000  2
    548    552    547    550     1  180.0000771  20.0832000  2
    550    546    551    555     1  180.0000771  15.1670000  2
    550    554    556    555     1  180.0000771  20.0832000  2
    551    546    550    554     1  180.0000771  15.1670000  2
    551    555    556    554     1  180.0000771  15.1670000  2
    552    547    550    554     1  180.0000771  15.1670000  2
    529    533    532    535     4  180.0000771  4.6024000  2
    532    536    535    539     4  180.0000771  4.6024000  2
    543    544    540    536     4  180.0000771  4.6024000  2
    540    541    543    547     4  180.0000771  4.6024000  2
    540    546    544    539     4  180.0000771  4.6024000  2
    544    550    546    551     4  180.0000771  4.6024000  2
    543    550    547    552     4  180.0000771  4.6024000  2
    546    547    550    554     4  180.0000771  4.6024000  2
    525    527    528    526     1  180.0000771  15.1670000  2
    525    527    528    531     1  180.0000771  15.1670000  2
    525    527    529    530     1  180.0000771  15.1670000  2
    525    527    529    532     1  180.0000771  15.1670000  2
    526    528    527    529     1  180.0000771  15.1670000  2
    526    528    531    533     1  180.0000771  20.0832000  2
    528    527    529    530     1  180.0000771  15.1670000  2
    528    531    533    537     1  180.0000771  20.0832000  2
    529    532    533    537     1  180.0000771  15.1670000  2
    530    529    532    533     1  180.0000771  15.1670000  2
    530    529    532    535     1  180.0000771  15.1670000  2
    532    535    536    534     1  180.0000771  7.1128000  2
    534    536    535    539     1  180.0000771  7.1128000  2
    534    536    540    543     1  180.0000771  1.2552000  2
    534    536    540    544     1  180.0000771  1.2552000  2
    535    532    533    537     1  180.0000771  15.1670000  2
    538    541    543    540     1  180.0000771  15.1670000  2
    538    541    543    547     1  180.0000771  15.1670000  2
    538    541    545    542     1  180.0000771  15.1670000  2
    538    541    545    548     1  180.0000771  15.1670000  2
    541    545    548    553     1  180.0000771  15.1670000  2
    542    545    541    543     1  180.0000771  15.1670000  2
    542    545    548    552     1  180.0000771  15.1670000  2
    542    545    548    553     1  180.0000771  15.1670000  2
    544    546    551    549     1  180.0000771  15.1670000  2
    546    551    555    557     1  180.0000771  15.1670000  2
    547    552    548    553     1  180.0000771  20.0832000  2
    549    551    546    550     1  180.0000771  15.1670000  2
    549    551    555    556     1  180.0000771  15.1670000  2
    549    551    555    557     1  180.0000771  15.1670000  2
    550    554    556    558     1  180.0000771  20.0832000  2
    551    555    556    558     1  180.0000771  15.1670000  2
    554    556    555    557     1  180.0000771  15.1670000  2
    557    555    556    558     1  180.0000771  15.1670000  2
    525    527    529    528     4  180.0000771  4.6024000  2
    527    526    528    531     4  180.0000771  4.6024000  2
    527    532    529    530     4  180.0000771  4.6024000  2
    532    537    533    531     4  180.0000771  4.6024000  2
    540    535    536    534     4  180.0000771  4.6024000  2
    543    545    541    538     4  180.0000771  4.6024000  2
    541    548    545    542     4  180.0000771  4.6024000  2
    545    553    548    552     4  180.0000771  4.6024000  2
    546    555    551    549     4  180.0000771  4.6024000  2
    551    556    555    557     4  180.0000771  4.6024000  2
    555    558    556    554     4  180.0000771  4.6024000  2
    561    562    565    567     1  180.0000771  20.0832000  2
    561    563    566    567     1  180.0000771  15.1670000  2
    561    563    566    569     1  180.0000771  15.1670000  2
    562    561    563    566     1  180.0000771  15.1670000  2
    562    565    567    566     1  180.0000771  20.0832000  2
    563    561    562    565     1  180.0000771  15.1670000  2
    563    566    567    565     1  180.0000771  15.1670000  2
    563    566    569    570     1  180.0000771  2.9288000  2
    563    566    569    573     1  180.0000771  2.9288000  2
    565    567    566    569     1  180.0000771  15.1670000  2
    566    569    570    574     1  180.0000771  7.1128000  2
    566    569    573    578     1  180.0000771  19.8740000  2
    567    566    569    570     1  180.0000771  2.9288000  2
    567    566    569    573     1  180.0000771  2.9288000  2
    569    570    574    577     1  180.0000771  1.2552000  2
    569    570    574    578     1  180.0000771  1.2552000  2
    569    573    578    574     1  180.0000771  20.0832000  2
    569    573    578    580     1  180.0000771  20.0832000  2
    570    569    573    578     1  180.0000771  19.8740000  2
    570    574    577    575     1  180.0000771  15.1670000  2
    570    574    577    581     1  180.0000771  15.1670000  2
    570    574    578    573     1  180.0000771  15.1670000  2
    570    574    578    580     1  180.0000771  15.1670000  2
    573    569    570    574     1  180.0000771  7.1128000  2
    573    578    574    577     1  180.0000771  15.1670000  2
    573    578    580    584     1  180.0000771  15.1670000  2
    573    578    580    585     1  180.0000771  15.1670000  2
    574    577    575    579     1  180.0000771  15.1670000  2
    574    577    581    584     1  180.0000771  15.1670000  2
    574    577    581    586     1  180.0000771  15.1670000  2
    574    578    580    584     1  180.0000771  15.1670000  2
    574    578    580    585     1  180.0000771  15.1670000  2
    575    577    574    578     1  180.0000771  15.1670000  2
    575    577    581    584     1  180.0000771  15.1670000  2
    575    577    581    586     1  180.0000771  15.1670000  2
    575    579    582    586     1  180.0000771  15.1670000  2
    577    574    578    580     1  180.0000771  15.1670000  2
    577    575    579    582     1  180.0000771  15.1670000  2
    577    581    584    580     1  180.0000771  15.1670000  2
    577    581    584    588     1  180.0000771  15.1670000  2
    577    581    586    582     1  180.0000771  20.0832000  2
    578    574    577    581     1  180.0000771  15.1670000  2
    578    580    584    581     1  180.0000771  15.1670000  2
    578    580    584    588     1  180.0000771  15.1670000  2
    578    580    585    589     1  180.0000771  15.1670000  2
    579    575    577    581     1  180.0000771  15.1670000  2
    579    582    586    581     1  180.0000771  20.0832000  2
    580    584    581    586     1  180.0000771  15.1670000  2
    580    584    588    590     1  180.0000771  20.0832000  2
    580    585    589    590     1  180.0000771  15.1670000  2
    581    584    580    585     1  180.0000771  15.1670000  2
    581    584    588    590     1  180.0000771  20.0832000  2
    582    586    581    584     1  180.0000771  20.0832000  2
    584    580    585    589     1  180.0000771  15.1670000  2
    584    588    590    589     1  180.0000771  20.0832000  2
    585    580    584    588     1  180.0000771  15.1670000  2
    585    589    590    588     1  180.0000771  15.1670000  2
    586    581    584    588     1  180.0000771  15.1670000  2
    563    567    566    569     4  180.0000771  4.6024000  2
    566    570    569    573     4  180.0000771  4.6024000  2
    577    578    574    570     4  180.0000771  4.6024000  2
    574    575    577    581     4  180.0000771  4.6024000  2
    574    580    578    573     4  180.0000771  4.6024000  2
    578    584    580    585     4  180.0000771  4.6024000  2
    577    584    581    586     4  180.0000771  4.6024000  2
    580    581    584    588     4  180.0000771  4.6024000  2
    559    561    562    560     1  180.0000771  15.1670000  2
    559    561    562    565     1  180.0000771  15.1670000  2
    559    561    563    564     1  180.0000771  15.1670000  2
    559    561    563    566     1  180.0000771  15.1670000  2
    560    562    561    563     1  180.0000771  15.1670000  2
    560    562    565    567     1  180.0000771  20.0832000  2
    562    561    563    564     1  180.0000771  15.1670000  2
    562    565    567    571     1  180.0000771  20.0832000  2
    563    566    567    571     1  180.0000771  15.1670000  2
    564    563    566    567     1  180.0000771  15.1670000  2
    564    563    566    569     1  180.0000771  15.1670000  2
    566    569    570    568     1  180.0000771  7.1128000  2
    568    570    569    573     1  180.0000771  7.1128000  2
    568    570    574    577     1  180.0000771  1.2552000  2
    568    570    574    578     1  180.0000771  1.2552000  2
    569    566    567    571     1  180.0000771  15.1670000  2
    572    575    577    574     1  180.0000771  15.1670000  2
    572    575    577    581     1  180.0000771  15.1670000  2
    572    575    579    576     1  180.0000771  15.1670000  2
    572    575    579    582     1  180.0000771  15.1670000  2
    575    579    582    587     1  180.0000771  15.1670000  2
    576    579    575    577     1  180.0000771  15.1670000  2
    576    579    582    586     1  180.0000771  15.1670000  2
    576    579    582    587     1  180.0000771  15.1670000  2
    578    580    585    583     1  180.0000771  15.1670000  2
    580    585    589    591     1  180.0000771  15.1670000  2
    581    586    582    587     1  180.0000771  20.0832000  2
    583    585    580    584     1  180.0000771  15.1670000  2
    583    585    589    590     1  180.0000771  15.1670000  2
    583    585    589    591     1  180.0000771  15.1670000  2
    584    588    590    592     1  180.0000771  20.0832000  2
    585    589    590    592     1  180.0000771  15.1670000  2
    588    590    589    591     1  180.0000771  15.1670000  2
    591    589    590    592     1  180.0000771  15.1670000  2
    559    561    563    562     4  180.0000771  4.6024000  2
    561    560    562    565     4  180.0000771  4.6024000  2
    561    566    563    564     4  180.0000771  4.6024000  2
    566    571    567    565     4  180.0000771  4.6024000  2
    574    569    570    568     4  180.0000771  4.6024000  2
    577    579    575    572     4  180.0000771  4.6024000  2
    575    582    579    576     4  180.0000771  4.6024000  2
    579    587    582    586     4  180.0000771  4.6024000  2
    580    589    585    583     4  180.0000771  4.6024000  2
    585    590    589    591     4  180.0000771  4.6024000  2
    589    592    590    588     4  180.0000771  4.6024000  2
    595    596    599    601     1  180.0000771  20.0832000  2
    595    597    600    601     1  180.0000771  15.1670000  2
    595    597    600    603     1  180.0000771  15.1670000  2
    596    595    597    600     1  180.0000771  15.1670000  2
    596    599    601    600     1  180.0000771  20.0832000  2
    597    595    596    599     1  180.0000771  15.1670000  2
    597    600    601    599     1  180.0000771  15.1670000  2
    597    600    603    604     1  180.0000771  2.9288000  2
    597    600    603    607     1  180.0000771  2.9288000  2
    599    601    600    603     1  180.0000771  15.1670000  2
    600    603    604    608     1  180.0000771  7.1128000  2
    600    603    607    612     1  180.0000771  19.8740000  2
    601    600    603    604     1  180.0000771  2.9288000  2
    601    600    603    607     1  180.0000771  2.9288000  2
    603    604    608    611     1  180.0000771  1.2552000  2
    603    604    608    612     1  180.0000771  1.2552000  2
    603    607    612    608     1  180.0000771  20.0832000  2
    603    607    612    614     1  180.0000771  20.0832000  2
    604    603    607    612     1  180.0000771  19.8740000  2
    604    608    611    609     1  180.0000771  15.1670000  2
    604    608    611    615     1  180.0000771  15.1670000  2
    604    608    612    607     1  180.0000771  15.1670000  2
    604    608    612    614     1  180.0000771  15.1670000  2
    607    603    604    608     1  180.0000771  7.1128000  2
    607    612    608    611     1  180.0000771  15.1670000  2
    607    612    614    618     1  180.0000771  15.1670000  2
    607    612    614    619     1  180.0000771  15.1670000  2
    608    611    609    613     1  180.0000771  15.1670000  2
    608    611    615    618     1  180.0000771  15.1670000  2
    608    611    615    620     1  180.0000771  15.1670000  2
    608    612    614    618     1  180.0000771  15.1670000  2
    608    612    614    619     1  180.0000771  15.1670000  2
    609    611    608    612     1  180.0000771  15.1670000  2
    609    611    615    618     1  180.0000771  15.1670000  2
    609    611    615    620     1  180.0000771  15.1670000  2
    609    613    616    620     1  180.0000771  15.1670000  2
    611    608    612    614     1  180.0000771  15.1670000  2
    611    609    613    616     1  180.0000771  15.1670000  2
    611    615    618    614     1  180.0000771  15.1670000  2
    611    615    618    622     1  180.0000771  15.1670000  2
    611    615    620    616     1  180.0000771  20.0832000  2
    612    608    611    615     1  180.0000771  15.1670000  2
    612    614    618    615     1  180.0000771  15.1670000  2
    612    614    618    622     1  180.0000771  15.1670000  2
    612    614    619    623     1  180.0000771  15.1670000  2
    613    609    611    615     1  180.0000771  15.1670000  2
    613    616    620    615     1  180.0000771  20.0832000  2
    614    618    615    620     1  180.0000771  15.1670000  2
    614    618    622    624     1  180.0000771  20.0832000  2
    614    619    623    624     1  180.0000771  15.1670000  2
    615    618    614    619     1  180.0000771  15.1670000  2
    615    618    622    624     1  180.0000771  20.0832000  2
    616    620    615    618     1  180.0000771  20.0832000  2
    618    614    619    623     1  180.0000771  15.1670000  2
    618    622    624    623     1  180.0000771  20.0832000  2
    619    614    618    622     1  180.0000771  15.1670000  2
    619    623    624    622     1  180.0000771  15.1670000  2
    620    615    618    622     1  180.0000771  15.1670000  2
    597    601    600    603     4  180.0000771  4.6024000  2
    600    604    603    607     4  180.0000771  4.6024000  2
    611    612    608    604     4  180.0000771  4.6024000  2
    608    609    611    615     4  180.0000771  4.6024000  2
    608    614    612    607     4  180.0000771  4.6024000  2
    612    618    614    619     4  180.0000771  4.6024000  2
    611    618    615    620     4  180.0000771  4.6024000  2
    614    615    618    622     4  180.0000771  4.6024000  2
    593    595    596    594     1  180.0000771  15.1670000  2
    593    595    596    599     1  180.0000771  15.1670000  2
    593    595    597    598     1  180.0000771  15.1670000  2
    593    595    597    600     1  180.0000771  15.1670000  2
    594    596    595    597     1  180.0000771  15.1670000  2
    594    596    599    601     1  180.0000771  20.0832000  2
    596    595    597    598     1  180.0000771  15.1670000  2
    596    599    601    605     1  180.0000771  20.0832000  2
    597    600    601    605     1  180.0000771  15.1670000  2
    598    597    600    601     1  180.0000771  15.1670000  2
    598    597    600    603     1  180.0000771  15.1670000  2
    600    603    604    602     1  180.0000771  7.1128000  2
    602    604    603    607     1  180.0000771  7.1128000  2
    602    604    608    611     1  180.0000771  1.2552000  2
    602    604    608    612     1  180.0000771  1.2552000  2
    603    600    601    605     1  180.0000771  15.1670000  2
    606    609    611    608     1  180.0000771  15.1670000  2
    606    609    611    615     1  180.0000771  15.1670000  2
    606    609    613    610     1  180.0000771  15.1670000  2
    606    609    613    616     1  180.0000771  15.1670000  2
    609    613    616    621     1  180.0000771  15.1670000  2
    610    613    609    611     1  180.0000771  15.1670000  2
    610    613    616    620     1  180.0000771  15.1670000  2
    610    613    616    621     1  180.0000771  15.1670000  2
    612    614    619    617     1  180.0000771  15.1670000  2
    614    619    623    625     1  180.0000771  15.1670000  2
    615    620    616    621     1  180.0000771  20.0832000  2
    617    619    614    618     1  180.0000771  15.1670000  2
    617    619    623    624     1  180.0000771  15.1670000  2
    617    619    623    625     1  180.0000771  15.1670000  2
    618    622    624    626     1  180.0000771  20.0832000  2
    619    623    624    626     1  180.0000771  15.1670000  2
    622    624    623    625     1  180.0000771  15.1670000  2
    625    623    624    626     1  180.0000771  15.1670000  2
    593    595    597    596     4  180.0000771  4.6024000  2
    595    594    596    599     4  180.0000771  4.6024000  2
    595    600    597    598     4  180.0000771  4.6024000  2
    600    605    601    599     4  180.0000771  4.6024000  2
    608    603    604    602     4  180.0000771  4.6024000  2
    611    613    609    606     4  180.0000771  4.6024000  2
    609    616    613    610     4  180.0000771  4.6024000  2
    613    621    616    620     4  180.0000771  4.6024000  2
    614    623    619    617     4  180.0000771  4.6024000  2
    619    624    623    625     4  180.0000771  4.6024000  2
    623    626    624    622     4  180.0000771  4.6024000  2
    629    630    633    635     1  180.0000771  20.0832000  2
    629    631    634    635     1  180.0000771  15.1670000  2
    629    631    634    637     1  180.0000771  15.1670000  2
    630    629    631    634     1  180.0000771  15.1670000  2
    630    633    635    634     1  180.0000771  20.0832000  2
    631    629    630    633     1  180.0000771  15.1670000  2
    631    634    635    633     1  180.0000771  15.1670000  2
    631    634    637    638     1  180.0000771  2.9288000  2
    631    634    637    641     1  180.0000771  2.9288000  2
    633    635    634    637     1  180.0000771  15.1670000  2
    634    637    638    642     1  180.0000771  7.1128000  2
    634    637    641    646     1  180.0000771  19.8740000  2
    635    634    637    638     1  180.0000771  2.9288000  2
    635    634    637    641     1  180.0000771  2.9288000  2
    637    638    642    645     1  180.0000771  1.2552000  2
    637    638    642    646     1  180.0000771  1.2552000  2
    637    641    646    642     1  180.0000771  20.0832000  2
    637    641    646    648     1  180.0000771  20.0832000  2
    638    637    641    646     1  180.0000771  19.8740000  2
    638    642    645    643     1  180.0000771  15.1670000  2
    638    642    645    649     1  180.0000771  15.1670000  2
    638    642    646    641     1  180.0000771  15.1670000  2
    638    642    646    648     1  180.0000771  15.1670000  2
    641    637    638    642     1  180.0000771  7.1128000  2
    641    646    642    645     1  180.0000771  15.1670000  2
    641    646    648    652     1  180.0000771  15.1670000  2
    641    646    648    653     1  180.0000771  15.1670000  2
    642    645    643    647     1  180.0000771  15.1670000  2
    642    645    649    652     1  180.0000771  15.1670000  2
    642    645    649    654     1  180.0000771  15.1670000  2
    642    646    648    652     1  180.0000771  15.1670000  2
    642    646    648    653     1  180.0000771  15.1670000  2
    643    645    642    646     1  180.0000771  15.1670000  2
    643    645    649    652     1  180.0000771  15.1670000  2
    643    645    649    654     1  180.0000771  15.1670000  2
    643    647    650    654     1  180.0000771  15.1670000  2
    645    642    646    648     1  180.0000771  15.1670000  2
    645    643    647    650     1  180.0000771  15.1670000  2
    645    649    652    648     1  180.0000771  15.1670000  2
    645    649    652    656     1  180.0000771  15.1670000  2
    645    649    654    650     1  180.0000771  20.0832000  2
    646    642    645    649     1  180.0000771  15.1670000  2
    646    648    652    649     1  180.0000771  15.1670000  2
    646    648    652    656     1  180.0000771  15.1670000  2
    646    648    653    657     1  180.0000771  15.1670000  2
    647    643    645    649     1  180.0000771  15.1670000  2
    647    650    654    649     1  180.0000771  20.0832000  2
    648    652    649    654     1  180.0000771  15.1670000  2
    648    652    656    658     1  180.0000771  20.0832000  2
    648    653    657    658     1  180.0000771  15.1670000  2
    649    652    648    653     1  180.0000771  15.1670000  2
    649    652    656    658     1  180.0000771  20.0832000  2
    650    654    649    652     1  180.0000771  20.0832000  2
    652    648    653    657     1  180.0000771  15.1670000  2
    652    656    658    657     1  180.0000771  20.0832000  2
    653    648    652    656     1  180.0000771  15.1670000  2
    653    657    658    656     1  180.0000771  15.1670000  2
    654    649    652    656     1  180.0000771  15.1670000  2
    631    635    634    637     4  180.0000771  4.6024000  2
    634    638    637    641     4  180.0000771  4.6024000  2
    645    646    642    638     4  180.0000771  4.6024000  2
    642    643    645    649     4  180.0000771  4.6024000  2
    642    648    646    641     4  180.0000771  4.6024000  2
    646    652    648    653     4  180.0000771  4.6024000  2
    645    652    649    654     4  180.0000771  4.6024000  2
    648    649    652    656     4  180.0000771  4.6024000  2
    627    629    630    628     1  180.0000771  15.1670000  2
    627    629    630    633     1  180.0000771  15.1670000  2
    627    629    631    632     1  180.0000771  15.1670000  2
    627    629    631    634     1  180.0000771  15.1670000  2
    628    630    629    631     1  180.0000771  15.1670000  2
    628    630    633    635     1  180.0000771  20.0832000  2
    630    629    631    632     1  180.0000771  15.1670000  2
    630    633    635    639     1  180.0000771  20.0832000  2
    631    634    635    639     1  180.0000771  15.1670000  2
    632    631    634    635     1  180.0000771  15.1670000  2
    632    631    634    637     1  180.0000771  15.1670000  2
    634    637    638    636     1  180.0000771  7.1128000  2
    636    638    637    641     1  180.0000771  7.1128000  2
    636    638    642    645     1  180.0000771  1.2552000  2
    636    638    642    646     1  180.0000771  1.2552000  2
    637    634    635    639     1  180.0000771  15.1670000  2
    640    643    645    642     1  180.0000771  15.1670000  2
    640    643    645    649     1  180.0000771  15.1670000  2
    640    643    647    644     1  180.0000771  15.1670000  2
    640    643    647    650     1  180.0000771  15.1670000  2
    643    647    650    655     1  180.0000771  15.1670000  2
    644    647    643    645     1  180.0000771  15.1670000  2
    644    647    650    654     1  180.0000771  15.1670000  2
    644    647    650    655     1  180.0000771  15.1670000  2
    646    648    653    651     1  180.0000771  15.1670000  2
    648    653    657    659     1  180.0000771  15.1670000  2
    649    654    650    655     1  180.0000771  20.0832000  2
    651    653    648    652     1  180.0000771  15.1670000  2
    651    653    657    658     1  180.0000771  15.1670000  2
    651    653    657    659     1  180.0000771  15.1670000  2
    652    656    658    660     1  180.0000771  20.0832000  2
    653    657    658    660     1  180.0000771  15.1670000  2
    656    658    657    659     1  180.0000771  15.1670000  2
    659    657    658    660     1  180.0000771  15.1670000  2
    627    629    631    630     4  180.0000771  4.6024000  2
    629    628    630    633     4  180.0000771  4.6024000  2
    629    634    631    632     4  180.0000771  4.6024000  2
    634    639    635    633     4  180.0000771  4.6024000  2
    642    637    638    636     4  180.0000771  4.6024000  2
    645    647    643    640     4  180.0000771  4.6024000  2
    643    650    647    644     4  180.0000771  4.6024000  2
    647    655    650    654     4  180.0000771  4.6024000  2
    648    657    653    651     4  180.0000771  4.6024000  2
    653    658    657    659     4  180.0000771  4.6024000  2
    657    660    658    656     4  180.0000771  4.6024000  2
    663    664    667    669     1  180.0000771  20.0832000  2
    663    665    668    669     1  180.0000771  15.1670000  2
    663    665    668    671     1  180.0000771  15.1670000  2
    664    663    665    668     1  180.0000771  15.1670000  2
    664    667    669    668     1  180.0000771  20.0832000  2
    665    663    664    667     1  180.0000771  15.1670000  2
    665    668    669    667     1  180.0000771  15.1670000  2
    665    668    671    672     1  180.0000771  2.9288000  2
    665    668    671    675     1  180.0000771  2.9288000  2
    667    669    668    671     1  180.0000771  15.1670000  2
    668    671    672    676     1  180.0000771  7.1128000  2
    668    671    675    680     1  180.0000771  19.8740000  2
    669    668    671    672     1  180.0000771  2.9288000  2
    669    668    671    675     1  180.0000771  2.9288000  2
    671    672    676    679     1  180.0000771  1.2552000  2
    671    672    676    680     1  180.0000771  1.2552000  2
    671    675    680    676     1  180.0000771  20.0832000  2
    671    675    680    682     1  180.0000771  20.0832000  2
    672    671    675    680     1  180.0000771  19.8740000  2
    672    676    679    677     1  180.0000771  15.1670000  2
    672    676    679    683     1  180.0000771  15.1670000  2
    672    676    680    675     1  180.0000771  15.1670000  2
    672    676    680    682     1  180.0000771  15.1670000  2
    675    671    672    676     1  180.0000771  7.1128000  2
    675    680    676    679     1  180.0000771  15.1670000  2
    675    680    682    686     1  180.0000771  15.1670000  2
    675    680    682    687     1  180.0000771  15.1670000  2
    676    679    677    681     1  180.0000771  15.1670000  2
    676    679    683    686     1  180.0000771  15.1670000  2
    676    679    683    688     1  180.0000771  15.1670000  2
    676    680    682    686     1  180.0000771  15.1670000  2
    676    680    682    687     1  180.0000771  15.1670000  2
    677    679    676    680     1  180.0000771  15.1670000  2
    677    679    683    686     1  180.0000771  15.1670000  2
    677    679    683    688     1  180.0000771  15.1670000  2
    677    681    684    688     1  180.0000771  15.1670000  2
    679    676    680    682     1  180.0000771  15.1670000  2
    679    677    681    684     1  180.0000771  15.1670000  2
    679    683    686    682     1  180.0000771  15.1670000  2
    679    683    686    690     1  180.0000771  15.1670000  2
    679    683    688    684     1  180.0000771  20.0832000  2
    680    676    679    683     1  180.0000771  15.1670000  2
    680    682    686    683     1  180.0000771  15.1670000  2
    680    682    686    690     1  180.0000771  15.1670000  2
    680    682    687    691     1  180.0000771  15.1670000  2
    681    677    679    683     1  180.0000771  15.1670000  2
    681    684    688    683     1  180.0000771  20.0832000  2
    682    686    683    688     1  180.0000771  15.1670000  2
    682    686    690    692     1  180.0000771  20.0832000  2
    682    687    691    692     1  180.0000771  15.1670000  2
    683    686    682    687     1  180.0000771  15.1670000  2
    683    686    690    692     1  180.0000771  20.0832000  2
    684    688    683    686     1  180.0000771  20.0832000  2
    686    682    687    691     1  180.0000771  15.1670000  2
    686    690    692    691     1  180.0000771  20.0832000  2
    687    682    686    690     1  180.0000771  15.1670000  2
    687    691    692    690     1  180.0000771  15.1670000  2
    688    683    686    690     1  180.0000771  15.1670000  2
    665    669    668    671     4  180.0000771  4.6024000  2
    668    672    671    675     4  180.0000771  4.6024000  2
    679    680    676    672     4  180.0000771  4.6024000  2
    676    677    679    683     4  180.0000771  4.6024000  2
    676    682    680    675     4  180.0000771  4.6024000  2
    680    686    682    687     4  180.0000771  4.6024000  2
    679    686    683    688     4  180.0000771  4.6024000  2
    682    683    686    690     4  180.0000771  4.6024000  2
    661    663    664    662     1  180.0000771  15.1670000  2
    661    663    664    667     1  180.0000771  15.1670000  2
    661    663    665    666     1  180.0000771  15.1670000  2
    661    663    665    668     1  180.0000771  15.1670000  2
    662    664    663    665     1  180.0000771  15.1670000  2
    662    664    667    669     1  180.0000771  20.0832000  2
    664    663    665    666     1  180.0000771  15.1670000  2
    664    667    669    673     1  180.0000771  20.0832000  2
    665    668    669    673     1  180.0000771  15.1670000  2
    666    665    668    669     1  180.0000771  15.1670000  2
    666    665    668    671     1  180.0000771  15.1670000  2
    668    671    672    670     1  180.0000771  7.1128000  2
    670    672    671    675     1  180.0000771  7.1128000  2
    670    672    676    679     1  180.0000771  1.2552000  2
    670    672    676    680     1  180.0000771  1.2552000  2
    671    668    669    673     1  180.0000771  15.1670000  2
    674    677    679    676     1  180.0000771  15.1670000  2
    674    677    679    683     1  180.0000771  15.1670000  2
    674    677    681    678     1  180.0000771  15.1670000  2
    674    677    681    684     1  180.0000771  15.1670000  2
    677    681    684    689     1  180.0000771  15.1670000  2
    678    681    677    679     1  180.0000771  15.1670000  2
    678    681    684    688     1  180.0000771  15.1670000  2
    678    681    684    689     1  180.0000771  15.1670000  2
    680    682    687    685     1  180.0000771  15.1670000  2
    682    687    691    693     1  180.0000771  15.1670000  2
    683    688    684    689     1  180.0000771  20.0832000  2
    685    687    682    686     1  180.0000771  15.1670000  2
    685    687    691    692     1  180.0000771  15.1670000  2
    685    687    691    693     1  180.0000771  15.1670000  2
    686    690    692    694     1  180.0000771  20.0832000  2
    687    691    692    694     1  180.0000771  15.1670000  2
    690    692    691    693     1  180.0000771  15.1670000  2
    693    691    692    694     1  180.0000771  15.1670000  2
    661    663    665    664     4  180.0000771  4.6024000  2
    663    662    664    667     4  180.0000771  4.6024000  2
    663    668    665    666     4  180.0000771  4.6024000  2
    668    673    669    667     4  180.0000771  4.6024000  2
    676    671    672    670     4  180.0000771  4.6024000  2
    679    681    677    674     4  180.0000771  4.6024000  2
    677    684    681    678     4  180.0000771  4.6024000  2
    681    689    684    688     4  180.0000771  4.6024000  2
    682    691    687    685     4  180.0000771  4.6024000  2
    687    692    691    693     4  180.0000771  4.6024000  2
    691    694    692    690     4  180.0000771  4.6024000  2
    697    698    701    703     1  180.0000771  20.0832000  2
    697    699    702    703     1  180.0000771  15.1670000  2
    697    699    702    705     1  180.0000771  15.1670000  2
    698    697    699    702     1  180.0000771  15.1670000  2
    698    701    703    702     1  180.0000771  20.0832000  2
    699    697    698    701     1  180.0000771  15.1670000  2
    699    702    703    701     1  180.0000771  15.1670000  2
    699    702    705    706     1  180.0000771  2.9288000  2
    699    702    705    709     1  180.0000771  2.9288000  2
    701    703    702    705     1  180.0000771  15.1670000  2
    702    705    706    710     1  180.0000771  7.1128000  2
    702    705    709    714     1  180.0000771  19.8740000  2
    703    702    705    706     1  180.0000771  2.9288000  2
    703    702    705    709     1  180.0000771  2.9288000  2
    705    706    710    713     1  180.0000771  1.2552000  2
    705    706    710    714     1  180.0000771  1.2552000  2
    705    709    714    710     1  180.0000771  20.0832000  2
    705    709    714    716     1  180.0000771  20.0832000  2
    706    705    709    714     1  180.0000771  19.8740000  2
    706    710    713    711     1  180.0000771  15.1670000  2
    706    710    713    717     1  180.0000771  15.1670000  2
    706    710    714    709     1  180.0000771  15.1670000  2
    706    710    714    716     1  180.0000771  15.1670000  2
    709    705    706    710     1  180.0000771  7.1128000  2
    709    714    710    713     1  180.0000771  15.1670000  2
    709    714    716    720     1  180.0000771  15.1670000  2
    709    714    716    721     1  180.0000771  15.1670000  2
    710    713    711    715     1  180.0000771  15.1670000  2
    710    713    717    720     1  180.0000771  15.1670000  2
    710    713    717    722     1  180.0000771  15.1670000  2
    710    714    716    720     1  180.0000771  15.1670000  2
    710    714    716    721     1  180.0000771  15.1670000  2
    711    713    710    714     1  180.0000771  15.1670000  2
    711    713    717    720     1  180.0000771  15.1670000  2
    711    713    717    722     1  180.0000771  15.1670000  2
    711    715    718    722     1  180.0000771  15.1670000  2
    713    710    714    716     1  180.0000771  15.1670000  2
    713    711    715    718     1  180.0000771  15.1670000  2
    713    717    720    716     1  180.0000771  15.1670000  2
    713    717    720    724     1  180.0000771  15.1670000  2
    713    717    722    718     1  180.0000771  20.0832000  2
    714    710    713    717     1  180.0000771  15.1670000  2
    714    716    720    717     1  180.0000771  15.1670000  2
    714    716    720    724     1  180.0000771  15.1670000  2
    714    716    721    725     1  180.0000771  15.1670000  2
    715    711    713    717     1  180.0000771  15.1670000  2
    715    718    722    717     1  180.0000771  20.0832000  2
    716    720    717    722     1  180.0000771  15.1670000  2
    716    720    724    726     1  180.0000771  20.0832000  2
    716    721    725    726     1  180.0000771  15.1670000  2
    717    720    716    721     1  180.0000771  15.1670000  2
    717    720    724    726     1  180.0000771  20.0832000  2
    718    722    717    720     1  180.0000771  20.0832000  2
    720    716    721    725     1  180.0000771  15.1670000  2
    720    724    726    725     1  180.0000771  20.0832000  2
    721    716    720    724     1  180.0000771  15.1670000  2
    721    725    726    724     1  180.0000771  15.1670000  2
    722    717    720    724     1  180.0000771  15.1670000  2
    699    703    702    705     4  180.0000771  4.6024000  2
    702    706    705    709     4  180.0000771  4.6024000  2
    713    714    710    706     4  180.0000771  4.6024000  2
    710    711    713    717     4  180.0000771  4.6024000  2
    710    716    714    709     4  180.0000771  4.6024000  2
    714    720    716    721     4  180.0000771  4.6024000  2
    713    720    717    722     4  180.0000771  4.6024000  2
    716    717    720    724     4  180.0000771  4.6024000  2
    695    697    698    696     1  180.0000771  15.1670000  2
    695    697    698    701     1  180.0000771  15.1670000  2
    695    697    699    700     1  180.0000771  15.1670000  2
    695    697    699    702     1  180.0000771  15.1670000  2
    696    698    697    699     1  180.0000771  15.1670000  2
    696    698    701    703     1  180.0000771  20.0832000  2
    698    697    699    700     1  180.0000771  15.1670000  2
    698    701    703    707     1  180.0000771  20.0832000  2
    699    702    703    707     1  180.0000771  15.1670000  2
    700    699    702    703     1  180.0000771  15.1670000  2
    700    699    702    705     1  180.0000771  15.1670000  2
    702    705    706    704     1  180.0000771  7.1128000  2
    704    706    705    709     1  180.0000771  7.1128000  2
    704    706    710    713     1  180.0000771  1.2552000  2
    704    706    710    714     1  180.0000771  1.2552000  2
    705    702    703    707     1  180.0000771  15.1670000  2
    708    711    713    710     1  180.0000771  15.1670000  2
    708    711    713    717     1  180.0000771  15.1670000  2
    708    711    715    712     1  180.0000771  15.1670000  2
    708    711    715    718     1  180.0000771  15.1670000  2
    711    715    718    723     1  180.0000771  15.1670000  2
    712    715    711    713     1  180.0000771  15.1670000  2
    712    715    718    722     1  180.0000771  15.1670000  2
    712    715    718    723     1  180.0000771  15.1670000  2
    714    716    721    719     1  180.0000771  15.1670000  2
    716    721    725    727     1  180.0000771  15.1670000  2
    717    722    718    723     1  180.0000771  20.0832000  2
    719    721    716    720     1  180.0000771  15.1670000  2
    719    721    725    726     1  180.0000771  15.1670000  2
    719    721    725    727     1  180.0000771  15.1670000  2
    720    724    726    728     1  180.0000771  20.0832000  2
    721    725    726    728     1  180.0000771  15.1670000  2
    724    726    725    727     1  180.0000771  15.1670000  2
    727    725    726    728     1  180.0000771  15.1670000  2
    695    697    699    698     4  180.0000771  4.6024000  2
    697    696    698    701     4  180.0000771  4.6024000  2
    697    702    699    700     4  180.0000771  4.6024000  2
    702    707    703    701     4  180.0000771  4.6024000  2
    710    705    706    704     4  180.0000771  4.6024000  2
    713    715    711    708     4  180.0000771  4.6024000  2
    711    718    715    712     4  180.0000771  4.6024000  2
    715    723    718    722     4  180.0000771  4.6024000  2
    716    725    721    719     4  180.0000771  4.6024000  2
    721    726    725    727     4  180.0000771  4.6024000  2
    725    728    726    724     4  180.0000771  4.6024000  2
    731    732    735    737     1  180.0000771  20.0832000  2
    731    733    736    737     1  180.0000771  15.1670000  2
    731    733    736    739     1  180.0000771  15.1670000  2
    732    731    733    736     1  180.0000771  15.1670000  2
    732    735    737    736     1  180.0000771  20.0832000  2
    733    731    732    735     1  180.0000771  15.1670000  2
    733    736    737    735     1  180.0000771  15.1670000  2
    733    736    739    740     1  180.0000771  2.9288000  2
    733    736    739    743     1  180.0000771  2.9288000  2
    735    737    736    739     1  180.0000771  15.1670000  2
    736    739    740    744     1  180.0000771  7.1128000  2
    736    739    743    748     1  180.0000771  19.8740000  2
    737    736    739    740     1  180.0000771  2.9288000  2
    737    736    739    743     1  180.0000771  2.9288000  2
    739    740    744    747     1  180.0000771  1.2552000  2
    739    740    744    748     1  180.0000771  1.2552000  2
    739    743    748    744     1  180.0000771  20.0832000  2
    739    743    748    750     1  180.0000771  20.0832000  2
    740    739    743    748     1  180.0000771  19.8740000  2
    740    744    747    745     1  180.0000771  15.1670000  2
    740    744    747    751     1  180.0000771  15.1670000  2
    740    744    748    743     1  180.0000771  15.1670000  2
    740    744    748    750     1  180.0000771  15.1670000  2
    743    739    740    744     1  180.0000771  7.1128000  2
    743    748    744    747     1  180.0000771  15.1670000  2
    743    748    750    754     1  180.0000771  15.1670000  2
    743    748    750    755     1  180.0000771  15.1670000  2
    744    747    745    749     1  180.0000771  15.1670000  2
    744    747    751    754     1  180.0000771  15.1670000  2
    744    747    751    756     1  180.0000771  15.1670000  2
    744    748    750    754     1  180.0000771  15.1670000  2
    744    748    750    755     1  180.0000771  15.1670000  2
    745    747    744    748     1  180.0000771  15.1670000  2
    745    747    751    754     1  180.0000771  15.1670000  2
    745    747    751    756     1  180.0000771  15.1670000  2
    745    749    752    756     1  180.0000771  15.1670000  2
    747    744    748    750     1  180.0000771  15.1670000  2
    747    745    749    752     1  180.0000771  15.1670000  2
    747    751    754    750     1  180.0000771  15.1670000  2
    747    751    754    758     1  180.0000771  15.1670000  2
    747    751    756    752     1  180.0000771  20.0832000  2
    748    744    747    751     1  180.0000771  15.1670000  2
    748    750    754    751     1  180.0000771  15.1670000  2
    748    750    754    758     1  180.0000771  15.1670000  2
    748    750    755    759     1  180.0000771  15.1670000  2
    749    745    747    751     1  180.0000771  15.1670000  2
    749    752    756    751     1  180.0000771  20.0832000  2
    750    754    751    756     1  180.0000771  15.1670000  2
    750    754    758    760     1  180.0000771  20.0832000  2
    750    755    759    760     1  180.0000771  15.1670000  2
    751    754    750    755     1  180.0000771  15.1670000  2
    751    754    758    760     1  180.0000771  20.0832000  2
    752    756    751    754     1  180.0000771  20.0832000  2
    754    750    755    759     1  180.0000771  15.1670000  2
    754    758    760    759     1  180.0000771  20.0832000  2
    755    750    754    758     1  180.0000771  15.1670000  2
    755    759    760    758     1  180.0000771  15.1670000  2
    756    751    754    758     1  180.0000771  15.1670000  2
    733    737    736    739     4  180.0000771  4.6024000  2
    736    740    739    743     4  180.0000771  4.6024000  2
    747    748    744    740     4  180.0000771  4.6024000  2
    744    745    747    751     4  180.0000771  4.6024000  2
    744    750    748    743     4  180.0000771  4.6024000  2
    748    754    750    755     4  180.0000771  4.6024000  2
    747    754    751    756     4  180.0000771  4.6024000  2
    750    751    754    758     4  180.0000771  4.6024000  2
    729    731    732    730     1  180.0000771  15.1670000  2
    729    731    732    735     1  180.0000771  15.1670000  2
    729    731    733    734     1  180.0000771  15.1670000  2
    729    731    733    736     1  180.0000771  15.1670000  2
    730    732    731    733     1  180.0000771  15.1670000  2
    730    732    735    737     1  180.0000771  20.0832000  2
    732    731    733    734     1  180.0000771  15.1670000  2
    732    735    737    741     1  180.0000771  20.0832000  2
    733    736    737    741     1  180.0000771  15.1670000  2
    734    733    736    737     1  180.0000771  15.1670000  2
    734    733    736    739     1  180.0000771  15.1670000  2
    736    739    740    738     1  180.0000771  7.1128000  2
    738    740    739    743     1  180.0000771  7.1128000  2
    738    740    744    747     1  180.0000771  1.2552000  2
    738    740    744    748     1  180.0000771  1.2552000  2
    739    736    737    741     1  180.0000771  15.1670000  2
    742    745    747    744     1  180.0000771  15.1670000  2
    742    745    747    751     1  180.0000771  15.1670000  2
    742    745    749    746     1  180.0000771  15.1670000  2
    742    745    749    752     1  180.0000771  15.1670000  2
    745    749    752    757     1  180.0000771  15.1670000  2
    746    749    745    747     1  180.0000771  15.1670000  2
    746    749    752    756     1  180.0000771  15.1670000  2
    746    749    752    757     1  180.0000771  15.1670000  2
    748    750    755    753     1  180.0000771  15.1670000  2
    750    755    759    761     1  180.0000771  15.1670000  2
    751    756    752    757     1  180.0000771  20.0832000  2
    753    755    750    754     1  180.0000771  15.1670000  2
    753    755    759    760     1  180.0000771  15.1670000  2
    753    755    759    761     1  180.0000771  15.1670000  2
    754    758    760    762     1  180.0000771  20.0832000  2
    755    759    760    762     1  180.0000771  15.1670000  2
    758    760    759    761     1  180.0000771  15.1670000  2
    761    759    760    762     1  180.0000771  15.1670000  2
    729    731    733    732     4  180.0000771  4.6024000  2
    731    730    732    735     4  180.0000771  4.6024000  2
    731    736    733    734     4  180.0000771  4.6024000  2
    736    741    737    735     4  180.0000771  4.6024000  2
    744    739    740    738     4  180.0000771  4.6024000  2
    747    749    745    742     4  180.0000771  4.6024000  2
    745    752    749    746     4  180.0000771  4.6024000  2
    749    757    752    756     4  180.0000771  4.6024000  2
    750    759    755    753     4  180.0000771  4.6024000  2
    755    760    759    761     4  180.0000771  4.6024000  2
    759    762    760    758     4  180.0000771  4.6024000  2
    765    766    769    771     1  180.0000771  20.0832000  2
    765    767    770    771     1  180.0000771  15.1670000  2
    765    767    770    773     1  180.0000771  15.1670000  2
    766    765    767    770     1  180.0000771  15.1670000  2
    766    769    771    770     1  180.0000771  20.0832000  2
    767    765    766    769     1  180.0000771  15.1670000  2
    767    770    771    769     1  180.0000771  15.1670000  2
    767    770    773    774     1  180.0000771  2.9288000  2
    767    770    773    777     1  180.0000771  2.9288000  2
    769    771    770    773     1  180.0000771  15.1670000  2
    770    773    774    778     1  180.0000771  7.1128000  2
    770    773    777    782     1  180.0000771  19.8740000  2
    771    770    773    774     1  180.0000771  2.9288000  2
    771    770    773    777     1  180.0000771  2.9288000  2
    773    774    778    781     1  180.0000771  1.2552000  2
    773    774    778    782     1  180.0000771  1.2552000  2
    773    777    782    778     1  180.0000771  20.0832000  2
    773    777    782    784     1  180.0000771  20.0832000  2
    774    773    777    782     1  180.0000771  19.8740000  2
    774    778    781    779     1  180.0000771  15.1670000  2
    774    778    781    785     1  180.0000771  15.1670000  2
    774    778    782    777     1  180.0000771  15.1670000  2
    774    778    782    784     1  180.0000771  15.1670000  2
    777    773    774    778     1  180.0000771  7.1128000  2
    777    782    778    781     1  180.0000771  15.1670000  2
    777    782    784    788     1  180.0000771  15.1670000  2
    777    782    784    789     1  180.0000771  15.1670000  2
    778    781    779    783     1  180.0000771  15.1670000  2
    778    781    785    788     1  180.0000771  15.1670000  2
    778    781    785    790     1  180.0000771  15.1670000  2
    778    782    784    788     1  180.0000771  15.1670000  2
    778    782    784    789     1  180.0000771  15.1670000  2
    779    781    778    782     1  180.0000771  15.1670000  2
    779    781    785    788     1  180.0000771  15.1670000  2
    779    781    785    790     1  180.0000771  15.1670000  2
    779    783    786    790     1  180.0000771  15.1670000  2
    781    778    782    784     1  180.0000771  15.1670000  2
    781    779    783    786     1  180.0000771  15.1670000  2
    781    785    788    784     1  180.0000771  15.1670000  2
    781    785    788    792     1  180.0000771  15.1670000  2
    781    785    790    786     1  180.0000771  20.0832000  2
    782    778    781    785     1  180.0000771  15.1670000  2
    782    784    788    785     1  180.0000771  15.1670000  2
    782    784    788    792     1  180.0000771  15.1670000  2
    782    784    789    793     1  180.0000771  15.1670000  2
    783    779    781    785     1  180.0000771  15.1670000  2
    783    786    790    785     1  180.0000771  20.0832000  2
    784    788    785    790     1  180.0000771  15.1670000  2
    784    788    792    794     1  180.0000771  20.0832000  2
    784    789    793    794     1  180.0000771  15.1670000  2
    785    788    784    789     1  180.0000771  15.1670000  2
    785    788    792    794     1  180.0000771  20.0832000  2
    786    790    785    788     1  180.0000771  20.0832000  2
    788    784    789    793     1  180.0000771  15.1670000  2
    788    792    794    793     1  180.0000771  20.0832000  2
    789    784    788    792     1  180.0000771  15.1670000  2
    789    793    794    792     1  180.0000771  15.1670000  2
    790    785    788    792     1  180.0000771  15.1670000  2
    767    771    770    773     4  180.0000771  4.6024000  2
    770    774    773    777     4  180.0000771  4.6024000  2
    781    782    778    774     4  180.0000771  4.6024000  2
    778    779    781    785     4  180.0000771  4.6024000  2
    778    784    782    777     4  180.0000771  4.6024000  2
    782    788    784    789     4  180.0000771  4.6024000  2
    781    788    785    790     4  180.0000771  4.6024000  2
    784    785    788    792     4  180.0000771  4.6024000  2
    763    765    766    764     1  180.0000771  15.1670000  2
    763    765    766    769     1  180.0000771  15.1670000  2
    763    765    767    768     1  180.0000771  15.1670000  2
    763    765    767    770     1  180.0000771  15.1670000  2
    764    766    765    767     1  180.0000771  15.1670000  2
    764    766    769    771     1  180.0000771  20.0832000  2
    766    765    767    768     1  180.0000771  15.1670000  2
    766    769    771    775     1  180.0000771  20.0832000  2
    767    770    771    775     1  180.0000771  15.1670000  2
    768    767    770    771     1  180.0000771  15.1670000  2
    768    767    770    773     1  180.0000771  15.1670000  2
    770    773    774    772     1  180.0000771  7.1128000  2
    772    774    773    777     1  180.0000771  7.1128000  2
    772    774    778    781     1  180.0000771  1.2552000  2
    772    774    778    782     1  180.0000771  1.2552000  2
    773    770    771    775     1  180.0000771  15.1670000  2
    776    779    781    778     1  180.0000771  15.1670000  2
    776    779    781    785     1  180.0000771  15.1670000  2
    776    779    783    780     1  180.0000771  15.1670000  2
    776    779    783    786     1  180.0000771  15.1670000  2
    779    783    786    791     1  180.0000771  15.1670000  2
    780    783    779    781     1  180.0000771  15.1670000  2
    780    783    786    790     1  180.0000771  15.1670000  2
    780    783    786    791     1  180.0000771  15.1670000  2
    782    784    789    787     1  180.0000771  15.1670000  2
    784    789    793    795     1  180.0000771  15.1670000  2
    785    790    786    791     1  180.0000771  20.0832000  2
    787    789    784    788     1  180.0000771  15.1670000  2
    787    789    793    794     1  180.0000771  15.1670000  2
    787    789    793    795     1  180.0000771  15.1670000  2
    788    792    794    796     1  180.0000771  20.0832000  2
    789    793    794    796     1  180.0000771  15.1670000  2
    792    794    793    795     1  180.0000771  15.1670000  2
    795    793    794    796     1  180.0000771  15.1670000  2
    763    765    767    766     4  180.0000771  4.6024000  2
    765    764    766    769     4  180.0000771  4.6024000  2
    765    770    767    768     4  180.0000771  4.6024000  2
    770    775    771    769     4  180.0000771  4.6024000  2
    778    773    774    772     4  180.0000771  4.6024000  2
    781    783    779    776     4  180.0000771  4.6024000  2
    779    786    783    780     4  180.0000771  4.6024000  2
    783    791    786    790     4  180.0000771  4.6024000  2
    784    793    789    787     4  180.0000771  4.6024000  2
    789    794    793    795     4  180.0000771  4.6024000  2
    793    796    794    792     4  180.0000771  4.6024000  2
    799    800    803    805     1  180.0000771  20.0832000  2
    799    801    804    805     1  180.0000771  15.1670000  2
    799    801    804    807     1  180.0000771  15.1670000  2
    800    799    801    804     1  180.0000771  15.1670000  2
    800    803    805    804     1  180.0000771  20.0832000  2
    801    799    800    803     1  180.0000771  15.1670000  2
    801    804    805    803     1  180.0000771  15.1670000  2
    801    804    807    808     1  180.0000771  2.9288000  2
    801    804    807    811     1  180.0000771  2.9288000  2
    803    805    804    807     1  180.0000771  15.1670000  2
    804    807    808    812     1  180.0000771  7.1128000  2
    804    807    811    816     1  180.0000771  19.8740000  2
    805    804    807    808     1  180.0000771  2.9288000  2
    805    804    807    811     1  180.0000771  2.9288000  2
    807    808    812    815     1  180.0000771  1.2552000  2
    807    808    812    816     1  180.0000771  1.2552000  2
    807    811    816    812     1  180.0000771  20.0832000  2
    807    811    816    818     1  180.0000771  20.0832000  2
    808    807    811    816     1  180.0000771  19.8740000  2
    808    812    815    813     1  180.0000771  15.1670000  2
    808    812    815    819     1  180.0000771  15.1670000  2
    808    812    816    811     1  180.0000771  15.1670000  2
    808    812    816    818     1  180.0000771  15.1670000  2
    811    807    808    812     1  180.0000771  7.1128000  2
    811    816    812    815     1  180.0000771  15.1670000  2
    811    816    818    822     1  180.0000771  15.1670000  2
    811    816    818    823     1  180.0000771  15.1670000  2
    812    815    813    817     1  180.0000771  15.1670000  2
    812    815    819    822     1  180.0000771  15.1670000  2
    812    815    819    824     1  180.0000771  15.1670000  2
    812    816    818    822     1  180.0000771  15.1670000  2
    812    816    818    823     1  180.0000771  15.1670000  2
    813    815    812    816     1  180.0000771  15.1670000  2
    813    815    819    822     1  180.0000771  15.1670000  2
    813    815    819    824     1  180.0000771  15.1670000  2
    813    817    820    824     1  180.0000771  15.1670000  2
    815    812    816    818     1  180.0000771  15.1670000  2
    815    813    817    820     1  180.0000771  15.1670000  2
    815    819    822    818     1  180.0000771  15.1670000  2
    815    819    822    826     1  180.0000771  15.1670000  2
    815    819    824    820     1  180.0000771  20.0832000  2
    816    812    815    819     1  180.0000771  15.1670000  2
    816    818    822    819     1  180.0000771  15.1670000  2
    816    818    822    826     1  180.0000771  15.1670000  2
    816    818    823    827     1  180.0000771  15.1670000  2
    817    813    815    819     1  180.0000771  15.1670000  2
    817    820    824    819     1  180.0000771  20.0832000  2
    818    822    819    824     1  180.0000771  15.1670000  2
    818    822    826    828     1  180.0000771  20.0832000  2
    818    823    827    828     1  180.0000771  15.1670000  2
    819    822    818    823     1  180.0000771  15.1670000  2
    819    822    826    828     1  180.0000771  20.0832000  2
    820    824    819    822     1  180.0000771  20.0832000  2
    822    818    823    827     1  180.0000771  15.1670000  2
    822    826    828    827     1  180.0000771  20.0832000  2
    823    818    822    826     1  180.0000771  15.1670000  2
    823    827    828    826     1  180.0000771  15.1670000  2
    824    819    822    826     1  180.0000771  15.1670000  2
    801    805    804    807     4  180.0000771  4.6024000  2
    804    808    807    811     4  180.0000771  4.6024000  2
    815    816    812    808     4  180.0000771  4.6024000  2
    812    813    815    819     4  180.0000771  4.6024000  2
    812    818    816    811     4  180.0000771  4.6024000  2
    816    822    818    823     4  180.0000771  4.6024000  2
    815    822    819    824     4  180.0000771  4.6024000  2
    818    819    822    826     4  180.0000771  4.6024000  2
    797    799    800    798     1  180.0000771  15.1670000  2
    797    799    800    803     1  180.0000771  15.1670000  2
    797    799    801    802     1  180.0000771  15.1670000  2
    797    799    801    804     1  180.0000771  15.1670000  2
    798    800    799    801     1  180.0000771  15.1670000  2
    798    800    803    805     1  180.0000771  20.0832000  2
    800    799    801    802     1  180.0000771  15.1670000  2
    800    803    805    809     1  180.0000771  20.0832000  2
    801    804    805    809     1  180.0000771  15.1670000  2
    802    801    804    805     1  180.0000771  15.1670000  2
    802    801    804    807     1  180.0000771  15.1670000  2
    804    807    808    806     1  180.0000771  7.1128000  2
    806    808    807    811     1  180.0000771  7.1128000  2
    806    808    812    815     1  180.0000771  1.2552000  2
    806    808    812    816     1  180.0000771  1.2552000  2
    807    804    805    809     1  180.0000771  15.1670000  2
    810    813    815    812     1  180.0000771  15.1670000  2
    810    813    815    819     1  180.0000771  15.1670000  2
    810    813    817    814     1  180.0000771  15.1670000  2
    810    813    817    820     1  180.0000771  15.1670000  2
    813    817    820    825     1  180.0000771  15.1670000  2
    814    817    813    815     1  180.0000771  15.1670000  2
    814    817    820    824     1  180.0000771  15.1670000  2
    814    817    820    825     1  180.0000771  15.1670000  2
    816    818    823    821     1  180.0000771  15.1670000  2
    818    823    827    829     1  180.0000771  15.1670000  2
    819    824    820    825     1  180.0000771  20.0832000  2
    821    823    818    822     1  180.0000771  15.1670000  2
    821    823    827    828     1  180.0000771  15.1670000  2
    821    823    827    829     1  180.0000771  15.1670000  2
    822    826    828    830     1  180.0000771  20.0832000  2
    823    827    828    830     1  180.0000771  15.1670000  2
    826    828    827    829     1  180.0000771  15.1670000  2
    829    827    828    830     1  180.0000771  15.1670000  2
    797    799    801    800     4  180.0000771  4.6024000  2
    799    798    800    803     4  180.0000771  4.6024000  2
    799    804    801    802     4  180.0000771  4.6024000  2
    804    809    805    803     4  180.0000771  4.6024000  2
    812    807    808    806     4  180.0000771  4.6024000  2
    815    817    813    810     4  180.0000771  4.6024000  2
    813    820    817    814     4  180.0000771  4.6024000  2
    817    825    820    824     4  180.0000771  4.6024000  2
    818    827    823    821     4  180.0000771  4.6024000  2
    823    828    827    829     4  180.0000771  4.6024000  2
    827    830    828    826     4  180.0000771  4.6024000  2

[ moleculetype ]
; Name            nrexcl
BF4          3

[ atoms ]
;   nr       type  resnr residue  atom   cgnr    charge       mass  typeB    chargeB      massB
; residue    1 BF4 rtp BF4 q -1.0
    1          b      1    BF4     B1      1 1.15040000  10.810000   ; qtot 1.150400
    2          f      1    BF4     F2      2 -0.53760000  19.000000   ; qtot 0.612800
    3          f      1    BF4     F3      3 -0.53760000  19.000000   ; qtot 0.075200
    4          f      1    BF4     F4      4 -0.53760000  19.000000   ; qtot -0.462400
    5          f      1    BF4     F5      5 -0.53760000  19.000000   ; qtot -1.000000

[ bonds ]
;    ai     aj funct         c0         c1         c2         c3
      1      2     1   0.13900 242672.000000
      1      3     1   0.13900 242672.000000
      1      4     1   0.13900 242672.000000
      1      5     1   0.13900 242672.000000

[ angles ]
;    ai     aj     ak funct         c0         c1         c2         c3
      2      1      3     1   109.5000469 418.400000
      2      1      4     1   109.5000469 418.400000
      2      1      5     1   109.5000469 418.400000
      3      1      4     1   109.5000469 418.400000
      3      1      5     1   109.5000469 418.400000
      4      1      5     1   109.5000469 418.400000

[ moleculetype ]
; Name            nrexcl
DMSO  3

[ atoms ]
;   nr       type  resnr residue  atom   cgnr     charge       mass  typeB    chargeB
     1         c3      1    DMSO    C1      1   -0.42790  12.000000
     2         h1      1    DMSO    H1      2    0.17010   1.000000
     3         h1      1    DMSO    H2      3    0.17010   1.000000
[truncated: 3,267 more chars]
