# Supplementary material for: Metallicious: Automated Force-Field Parameterization of Covalently Bound Metals for Supramolecular Structures
Source: J Chem Theory Comput. 2024 Oct 7;20(20):9060–71. doi: 10.1021/acs.jctc.4c00850 (PMC11500408; doi:10.1021/acs.jctc.4c00850)
Supplement: Supplementary file 2 — ct4c00850_si_002.zip [file ct4c00850_si_002.zip › SI_MD_input/Pd6Ru8L24/nonbonded_no_ions/1_em.gro]

Guyana Rwanda Oman Macau Angola Cameroon Senegal
21040
    1Ru      Ru    1   4.587   3.931   3.140
    2Ru      Ru    2   3.492   4.145   2.248
    3Ru      Ru    3   3.639   4.052   4.300
    4Ru      Ru    4   2.673   4.493   3.340
    5Ru      Ru    5   2.702   2.671   2.073
    6Ru      Ru    6   1.979   2.898   3.395
    7Ru      Ru    7   3.933   2.362   2.953
    8Ru      Ru    8   3.093   2.663   4.116
    9Pd      Pd    9   4.206   3.074   1.863
   10Pd      Pd   10   3.872   5.052   3.131
   11Pd      Pd   11   4.369   2.965   3.991
   12Pd      Pd   12   2.702   1.822   3.118
   13Pd      Pd   13   2.148   3.887   2.250
   14Pd      Pd   14   2.386   3.734   4.379
   15UNK     H0   15   2.551   4.060   4.767
   15UNK     H1   16   2.405   3.909   4.637
   15UNK     C2   17   2.588   4.013   4.676
   15UNK     C3   18   2.507   3.926   4.604
   15UNK     C4   19   2.717   4.040   4.630
   15UNK     H5   20   2.781   4.109   4.684
   15UNK     N6   21   2.545   3.864   4.489
   15UNK     C7   22   2.760   3.977   4.512
   15UNK     C8   23   2.672   3.891   4.446
   15UNK     H9   24   2.990   4.030   4.655
   15UNK    C10   25   2.897   3.995   4.465
   15UNK    N11   26   3.000   4.016   4.556
   15UNK    H12   27   2.703   3.840   4.355
   15UNK    H13   28   3.197   4.029   4.739
   15UNK    N14   29   2.942   3.986   4.338
   15UNK    C15   30   3.113   4.010   4.482
   15UNK    C16   31   3.274   4.022   4.663
   15UNK    H17   32   3.437   4.019   4.806
   15UNK    C18   33   3.245   4.013   4.527
   15UNK    C19   34   3.077   3.997   4.352
   15UNK    C20   35   3.408   4.017   4.701
   15UNK    C21   36   3.177   3.997   4.253
   15UNK    C22   37   3.349   4.005   4.430
   15UNK    C23   38   3.505   4.002   4.602
   15UNK    H24   39   3.037   3.991   4.087
   15UNK    C25   40   3.314   4.003   4.291
   15UNK    C26   41   3.142   3.993   4.117
   15UNK    N27   42   3.480   4.000   4.468
   15UNK    H28   43   3.608   3.990   4.632
   15UNK    N29   44   3.415   4.005   4.197
   15UNK    C30   45   3.244   3.998   4.022
   15UNK    C31   46   3.377   4.005   4.066
   15UNK    H32   47   3.221   3.999   3.916
   15UNK    H33   48   3.457   4.008   3.992
   16UNK     H0   49   2.395   4.260   2.009
   16UNK     H1   50   2.255   4.062   2.065
   16UNK     C2   51   2.424   4.192   2.089
   16UNK     C3   52   2.345   4.082   2.123
   16UNK     C4   53   2.547   4.208   2.152
   16UNK     H5   54   2.614   4.289   2.119
   16UNK     N6   55   2.372   3.994   2.223
   16UNK     C7   56   2.589   4.110   2.244
   16UNK     C8   57   2.498   4.008   2.277
   16UNK     H9   58   2.783   3.907   2.295
   16UNK    C10   59   2.730   4.113   2.288
   16UNK    N11   60   2.810   4.002   2.317
   16UNK    H12   61   2.527   3.931   2.348
   16UNK    H13   62   2.979   3.795   2.399
   16UNK    N14   63   2.803   4.224   2.274
   16UNK    C15   64   2.939   4.052   2.319
   16UNK    C16   65   3.069   3.855   2.384
   16UNK    H17   66   3.205   3.698   2.443
   16UNK    C18   67   3.062   3.989   2.341
   16UNK    C19   68   2.931   4.184   2.287
   16UNK    C20   69   3.195   3.801   2.408
   16UNK    C21   70   3.047   4.258   2.259
   16UNK    C22   71   3.182   4.063   2.321
   16UNK    C23   72   3.310   3.878   2.386
   16UNK    H24   73   2.941   4.436   2.196
   16UNK    C25   74   3.175   4.197   2.272
   16UNK    C26   75   3.038   4.389   2.210
   16UNK    N27   76   3.305   4.007   2.344
   16UNK    H28   77   3.409   3.836   2.404
   16UNK    N29   78   3.290   4.263   2.234
   16UNK    C30   79   3.155   4.456   2.174
   16UNK    C31   80   3.278   4.390   2.188
   16UNK    H32   81   3.152   4.556   2.132
   16UNK    H33   82   3.370   4.440   2.159
   17UNK     H0   83   2.074   3.593   1.858
   17UNK     H1   84   2.120   3.802   1.985
   17UNK     C2   85   2.142   3.592   1.943
   17UNK     C3   86   2.170   3.709   2.013
   17UNK     C4   87   2.207   3.474   1.976
   17UNK     H5   88   2.191   3.383   1.916
   17UNK     N6   89   2.245   3.712   2.127
   17UNK     C7   90   2.299   3.477   2.082
   17UNK     C8   91   2.313   3.596   2.155
   17UNK     H9   92   2.493   3.370   1.917
   17UNK    C10   93   2.383   3.360   2.101
   17UNK    N11   94   2.472   3.320   2.002
   17UNK    H12   95   2.382   3.600   2.239
   17UNK    H13   96   2.638   3.236   1.801
   17UNK    N14   97   2.365   3.266   2.195
   17UNK    C15   98   2.506   3.192   2.035
   17UNK    C16   99   2.651   3.138   1.846
   17UNK    H17  100   2.784   3.065   1.691
   17UNK    C18  101   2.587   3.102   1.966
   17UNK    C19  102   2.440   3.161   2.151
   17UNK    C20  103   2.734   3.043   1.785
   17UNK    C21  104   2.452   3.032   2.206
   17UNK    C22  105   2.604   2.972   2.020
   17UNK    C23  106   2.749   2.917   1.845
   17UNK    H24  107   2.313   3.066   2.369
   17UNK    C25  108   2.536   2.936   2.141
   17UNK    C26  109   2.381   2.995   2.321
   17UNK    N27  110   2.687   2.882   1.960
   17UNK    H28  111   2.814   2.842   1.800
   17UNK    N29  112   2.555   2.811   2.194
   17UNK    C30  113   2.396   2.865   2.370
   17UNK    C31  114   2.483   2.777   2.304
   17UNK    H32  115   2.340   2.831   2.456
   17UNK    H33  116   2.496   2.675   2.340
   18UNK     H0  117   2.387   1.731   2.710
   18UNK     H1  118   2.482   1.742   2.937
   18UNK     C2  119   2.473   1.795   2.730
   18UNK     C3  120   2.527   1.801   2.858
   18UNK     C4  121   2.526   1.874   2.629
   18UNK     H5  122   2.481   1.871   2.530
   18UNK     N6  123   2.635   1.877   2.893
   18UNK     C7  124   2.633   1.959   2.660
   18UNK     C8  125   2.684   1.957   2.792
   18UNK     H9  126   2.603   1.978   2.376
   18UNK    C10  127   2.679   2.057   2.561
   18UNK    N11  128   2.640   2.057   2.428
   18UNK    H12  129   2.767   2.022   2.819
   18UNK    H13  130   2.523   2.077   2.180
   18UNK    N14  131   2.742   2.171   2.596
   18UNK    C15  132   2.669   2.183   2.383
   18UNK    C16  133   2.550   2.182   2.170
   18UNK    H17  134   2.438   2.211   1.987
   18UNK    C18  135   2.627   2.249   2.266
   18UNK    C19  136   2.734   2.248   2.484
   18UNK    C20  137   2.503   2.257   2.061
   18UNK    C21  138   2.772   2.382   2.469
   18UNK    C22  139   2.659   2.387   2.250
   18UNK    C23  140   2.535   2.392   2.052
   18UNK    H24  141   2.874   2.394   2.660
   18UNK    C25  142   2.735   2.453   2.351
   18UNK    C26  143   2.844   2.447   2.570
   18UNK    N27  144   2.615   2.457   2.141
   18UNK    H28  145   2.497   2.452   1.970
   18UNK    N29  146   2.766   2.585   2.336
   18UNK    C30  147   2.878   2.582   2.551
   18UNK    C31  148   2.836   2.646   2.434
   18UNK    H32  149   2.934   2.636   2.627
   18UNK    H33  150   2.860   2.751   2.420
   19UNK     H0  151   4.518   2.715   2.027
   19UNK     H1  152   4.410   2.901   1.904
   19UNK     C2  153   4.426   2.759   2.065
   19UNK     C3  154   4.365   2.865   1.996
   19UNK     C4  155   4.369   2.713   2.183
   19UNK     H5  156   4.415   2.632   2.239
   19UNK     N6  157   4.251   2.928   2.036
   19UNK     C7  158   4.251   2.775   2.227
   19UNK     C8  159   4.197   2.880   2.152
   19UNK     H9  160   3.982   2.710   2.304
   19UNK    C10  161   4.191   2.731   2.352
   19UNK    N11  162   4.054   2.710   2.374
   19UNK    H12  163   4.106   2.931   2.186
   19UNK    H13  164   3.787   2.674   2.432
   19UNK    N14  165   4.265   2.693   2.456
   19UNK    C15  166   4.049   2.655   2.500
   19UNK    C16  167   3.808   2.631   2.530
   19UNK    H17  168   3.600   2.602   2.582
   19UNK    C18  169   3.939   2.613   2.576
   19UNK    C19  170   4.177   2.643   2.545
   19UNK    C20  171   3.703   2.591   2.613
   19UNK    C21  172   4.206   2.580   2.666
   19UNK    C22  173   3.964   2.552   2.701
   19UNK    C23  174   3.734   2.534   2.738
   19UNK    H24  175   4.422   2.601   2.650
   19UNK    C25  176   4.099   2.528   2.744
   19UNK    C26  177   4.339   2.563   2.709
   19UNK    N27  178   3.860   2.513   2.782
   19UNK    H28  179   3.653   2.503   2.805
   19UNK    N29  180   4.123   2.456   2.859
   19UNK    C30  181   4.361   2.492   2.827
   19UNK    C31  182   4.253   2.439   2.897
   19UNK    H32  183   4.463   2.475   2.862
   19UNK    H33  184   4.269   2.381   2.987
   20UNK     H0  185   4.143   5.019   2.711
   20UNK     H1  186   4.059   5.064   2.941
   20UNK     C2  187   4.055   4.966   2.749
   20UNK     C3  188   4.009   4.992   2.878
   20UNK     C4  189   3.990   4.871   2.671
   20UNK     H5  190   4.027   4.849   2.570
   20UNK     N6  191   3.902   4.930   2.935
   20UNK     C7  192   3.878   4.805   2.726
   20UNK     C8  193   3.839   4.838   2.857
   20UNK     H9  194   3.879   4.744   2.449
   20UNK    C10  195   3.806   4.704   2.649
   20UNK    N11  196   3.822   4.688   2.511
   20UNK    H12  197   3.752   4.789   2.902
   20UNK    H13  198   3.860   4.648   2.244
   20UNK    N14  199   3.724   4.613   2.702
   20UNK    C15  200   3.748   4.578   2.481
   20UNK    C16  201   3.799   4.559   2.244
   20UNK    H17  202   3.831   4.516   2.035
   20UNK    C18  203   3.734   4.512   2.359
   20UNK    C19  204   3.689   4.535   2.596
   20UNK    C20  205   3.782   4.486   2.127
   20UNK    C21  206   3.611   4.418   2.596
   20UNK    C22  207   3.654   4.395   2.354
   20UNK    C23  208   3.699   4.373   2.126
   20UNK    H24  209   3.565   4.426   2.807
   20UNK    C25  210   3.594   4.346   2.474
   20UNK    C26  211   3.552   4.371   2.714
   20UNK    N27  212   3.635   4.327   2.236
   20UNK    H28  213   3.683   4.319   2.033
   20UNK    N29  214   3.523   4.228   2.470
   20UNK    C30  215   3.480   4.251   2.708
   20UNK    C31  216   3.468   4.185   2.586
   20UNK    H32  217   3.435   4.210   2.798
   20UNK    H33  218   3.412   4.091   2.581
   21UNK     H0  219   1.790   3.654   2.576
   21UNK     H1  220   1.988   3.785   2.505
   21UNK     C2  221   1.889   3.617   2.597
   21UNK     C3  222   2.001   3.692   2.559
   21UNK     C4  223   1.908   3.498   2.668
   21UNK     H5  224   1.823   3.440   2.704
   21UNK     N6  225   2.128   3.653   2.583
   21UNK     C7  226   2.039   3.461   2.703
   21UNK     C8  227   2.145   3.541   2.657
   21UNK     H9  228   2.198   3.437   2.932
   21UNK    C10  229   2.059   3.350   2.795
   21UNK    N11  230   2.144   3.357   2.905
   21UNK    H12  231   2.248   3.515   2.681
   21UNK    H13  232   2.305   3.366   3.128
   21UNK    N14  233   1.975   3.246   2.802
   21UNK    C15  234   2.103   3.254   2.986
   21UNK    C16  235   2.246   3.290   3.179
   21UNK    H17  236   2.350   3.315   3.368
   21UNK    C18  237   2.141   3.223   3.117
   21UNK    C19  238   2.001   3.189   2.922
   21UNK    C20  239   2.272   3.261   3.313
   21UNK    C21  240   1.929   3.087   2.985
   21UNK    C22  241   2.067   3.123   3.186
   21UNK    C23  242   2.195   3.164   3.378
   21UNK    H24  243   1.799   3.044   2.816
   21UNK    C25  244   1.961   3.054   3.120
   21UNK    C26  245   1.825   3.021   2.920
   21UNK    N27  246   2.097   3.092   3.317
   21UNK    H28  247   2.214   3.140   3.482
   21UNK    N29  248   1.890   2.958   3.189
   21UNK    C30  249   1.753   2.924   2.991
   21UNK    C31  250   1.787   2.897   3.123
   21UNK    H32  251   1.671   2.870   2.943
   21UNK    H33  252   1.731   2.823   3.181
   22UNK     H0  253   3.030   1.666   2.761
   22UNK     H1  254   2.853   1.683   2.936
   22UNK     C2  255   3.029   1.749   2.830
   22UNK     C3  256   2.932   1.758   2.930
   22UNK     C4  257   3.130   1.846   2.823
   22UNK     H5  258   3.208   1.836   2.748
   22UNK     N6  259   2.923   1.860   3.020
   22UNK     C7  260   3.130   1.949   2.918
   22UNK     C8  261   3.028   1.950   3.016
   22UNK     H9  262   3.308   2.034   2.712
   22UNK    C10  263   3.242   2.045   2.918
   22UNK    N11  264   3.326   2.062   2.808
   22UNK    H12  265   3.027   2.028   3.092
   22UNK    H13  266   3.507   2.072   2.601
   22UNK    N14  267   3.284   2.117   3.024
   22UNK    C15  268   3.433   2.132   2.856
   22UNK    C16  269   3.584   2.118   2.663
   22UNK    H17  270   3.738   2.112   2.511
   22UNK    C18  271   3.557   2.156   2.795
   22UNK    C19  272   3.405   2.166   2.985
   22UNK    C20  273   3.712   2.140   2.613
   22UNK    C21  274   3.500   2.237   3.060
   22UNK    C22  275   3.659   2.218   2.872
   22UNK    C23  276   3.810   2.194   2.696
   22UNK    H24  277   3.374   2.257   3.236
   22UNK    C25  278   3.628   2.265   3.004
   22UNK    C26  279   3.470   2.280   3.191
   22UNK    N27  280   3.785   2.236   2.823
   22UNK    H28  281   3.912   2.211   2.659
   22UNK    N29  282   3.723   2.335   3.073
   22UNK    C30  283   3.569   2.351   3.260
   22UNK    C31  284   3.692   2.376   3.199
   22UNK    H32  285   3.550   2.385   3.362
   22UNK    H33  286   3.769   2.431   3.253
   23UNK     H0  287   2.203   1.766   3.206
   23UNK     H1  288   2.437   1.732   3.151
   23UNK     C2  289   2.272   1.850   3.210
   23UNK     C3  290   2.406   1.832   3.177
   23UNK     C4  291   2.229   1.975   3.254
   23UNK     H5  292   2.126   1.987   3.287
   23UNK     N6  293   2.500   1.930   3.173
   23UNK     C7  294   2.322   2.080   3.255
   23UNK     C8  295   2.454   2.053   3.213
   23UNK     H9  296   2.109   2.170   3.424
   23UNK    C10  297   2.278   2.213   3.295
   23UNK    N11  298   2.163   2.237   3.371
   23UNK    H12  299   2.527   2.134   3.211
   23UNK    H13  300   1.929   2.289   3.506
   23UNK    N14  301   2.335   2.326   3.251
   23UNK    C15  302   2.147   2.373   3.367
   23UNK    C16  303   1.937   2.396   3.490
   23UNK    H17  304   1.753   2.443   3.594
   23UNK    C18  305   2.044   2.452   3.420
   23UNK    C19  306   2.251   2.424   3.296
   23UNK    C20  307   1.838   2.482   3.539
   23UNK    C21  308   2.261   2.562   3.274
   23UNK    C22  309   2.051   2.593   3.401
   23UNK    C23  310   1.851   2.619   3.520
   23UNK    H24  311   2.446   2.549   3.161
   23UNK    C25  312   2.160   2.648   3.327
   23UNK    C26  313   2.369   2.614   3.202
   23UNK    N27  314   1.954   2.676   3.452
   23UNK    H28  315   1.775   2.688   3.559
   23UNK    N29  316   2.169   2.784   3.309
   23UNK    C30  317   2.376   2.753   3.186
   23UNK    C31  318   2.276   2.833   3.241
   23UNK    H32  319   2.459   2.799   3.133
   23UNK    H33  320   2.282   2.941   3.228
   24UNK     H0  321   1.855   4.176   2.570
   24UNK     H1  322   1.938   4.023   2.391
   24UNK     C2  323   1.959   4.143   2.569
   24UNK     C3  324   2.006   4.058   2.469
   24UNK     C4  325   2.044   4.185   2.670
   24UNK     H5  326   2.006   4.250   2.748
   24UNK     N6  327   2.135   4.012   2.462
   24UNK     C7  328   2.177   4.141   2.668
   24UNK     C8  329   2.217   4.055   2.563
   24UNK     H9  330   2.466   4.155   2.704
   24UNK    C10  331   2.266   4.184   2.778
   24UNK    N11  332   2.406   4.180   2.779
   24UNK    H12  333   2.319   4.017   2.560
   24UNK    H13  334   2.683   4.177   2.793
   24UNK    N14  335   2.217   4.240   2.889
   24UNK    C15  336   2.441   4.238   2.899
   24UNK    C16  337   2.685   4.225   2.890
   24UNK    H17  338   2.901   4.227   2.906
   24UNK    C18  339   2.567   4.263   2.955
   24UNK    C19  340   2.325   4.274   2.962
   24UNK    C20  341   2.807   4.253   2.953
   24UNK    C21  342   2.327   4.341   3.085
   24UNK    C22  343   2.573   4.329   3.081
   24UNK    C23  344   2.806   4.316   3.078
   24UNK    H24  345   2.111   4.356   3.105
   24UNK    C25  346   2.452   4.372   3.145
   24UNK    C26  347   2.208   4.379   3.149
   24UNK    N27  348   2.693   4.354   3.142
   24UNK    H28  349   2.900   4.338   3.129
   24UNK    N29  350   2.459   4.441   3.263
   24UNK    C30  351   2.217   4.447   3.271
   24UNK    C31  352   2.343   4.476   3.324
   24UNK    H32  353   2.128   4.477   3.326
   24UNK    H33  354   2.353   4.529   3.419
   25UNK     H0  355   4.380   5.095   3.190
   25UNK     H1  356   4.137   5.140   3.184
   25UNK     C2  357   4.310   5.012   3.191
   25UNK     C3  358   4.173   5.037   3.187
   25UNK     C4  359   4.356   4.880   3.193
   25UNK     H5  360   4.463   4.860   3.195
   25UNK     N6  361   4.078   4.940   3.184
   25UNK     C7  362   4.261   4.776   3.192
   25UNK     C8  363   4.125   4.811   3.187
   25UNK     H9  364   4.513   4.661   3.249
   25UNK    C10  365   4.306   4.636   3.196
   25UNK    N11  366   4.434   4.599   3.235
   25UNK    H12  367   4.049   4.733   3.186
   25UNK    H13  368   4.682   4.523   3.326
   25UNK    N14  369   4.233   4.531   3.155
   25UNK    C15  370   4.438   4.464   3.219
   25UNK    C16  371   4.664   4.418   3.303
   25UNK    H17  372   4.856   4.350   3.379
   25UNK    C18  373   4.543   4.375   3.247
   25UNK    C19  374   4.318   4.425   3.169
   25UNK    C20  375   4.761   4.321   3.333
   25UNK    C21  376   4.296   4.289   3.138
   25UNK    C22  377   4.523   4.237   3.218
   25UNK    C23  378   4.735   4.187   3.304
   25UNK    H24  379   4.092   4.318   3.071
   25UNK    C25  380   4.400   4.195   3.159
   25UNK    C26  381   4.173   4.247   3.085
   25UNK    N27  382   4.620   4.145   3.245
   25UNK    H28  383   4.809   4.110   3.327
   25UNK    N29  384   4.385   4.063   3.125
   25UNK    C30  385   4.158   4.111   3.053
   25UNK    C31  386   4.265   4.024   3.074
   25UNK    H32  387   4.065   4.074   3.013
   25UNK    H33  388   4.255   3.918   3.049
   26UNK     H0  389   4.481   3.266   2.166
   26UNK     H1  390   4.259   3.153   2.157
   26UNK     C2  391   4.412   3.273   2.250
   26UNK     C3  392   4.288   3.208   2.246
   26UNK     C4  393   4.444   3.348   2.364
   26UNK     H5  394   4.539   3.401   2.371
   26UNK     N6  395   4.198   3.212   2.346
   26UNK     C7  396   4.351   3.354   2.469
   26UNK     C8  397   4.231   3.283   2.456
   26UNK     H9  398   4.287   3.335   2.750
   26UNK    C10  399   4.378   3.439   2.584
   26UNK    N11  400   4.336   3.416   2.715
   26UNK    H12  401   4.155   3.286   2.535
   26UNK    H13  402   4.272   3.377   2.981
   26UNK    N14  403   4.442   3.555   2.570
   26UNK    C15  404   4.384   3.525   2.784
   26UNK    C16  405   4.316   3.471   3.013
   26UNK    H17  406   4.268   3.446   3.222
   26UNK    C18  407   4.377   3.557   2.921
   26UNK    C19  408   4.447   3.606   2.694
   26UNK    C20  409   4.314   3.510   3.147
   26UNK    C21  410   4.503   3.728   2.733
   26UNK    C22  411   4.435   3.680   2.964
   26UNK    C23  412   4.372   3.632   3.184
   26UNK    H24  413   4.572   3.782   2.533
   26UNK    C25  414   4.494   3.768   2.869
   26UNK    C26  415   4.563   3.812   2.638
   26UNK    N27  416   4.432   3.717   3.096
   26UNK    H28  417   4.372   3.663   3.288
   26UNK    N29  418   4.540   3.891   2.909
   26UNK    C30  419   4.605   3.938   2.680
   26UNK    C31  420   4.589   3.974   2.814
   26UNK    H32  421   4.647   4.009   2.608
   26UNK    H33  422   4.617   4.073   2.847
   27UNK     H0  423   3.433   5.258   3.114
   27UNK     H1  424   3.664   5.214   3.191
   27UNK     C2  425   3.467   5.156   3.131
   27UNK     C3  426   3.597   5.131   3.172
   27UNK     C4  427   3.380   5.049   3.112
   27UNK     H5  428   3.278   5.068   3.080
   27UNK     N6  429   3.649   5.006   3.188
   27UNK     C7  430   3.425   4.919   3.141
   27UNK     C8  431   3.560   4.903   3.178
   27UNK     H9  432   3.197   4.875   2.986
   27UNK    C10  433   3.328   4.809   3.142
   27UNK    N11  434   3.216   4.807   3.059
   27UNK    H12  435   3.599   4.803   3.200
   27UNK    H13  436   2.990   4.807   2.904
   27UNK    N14  437   3.315   4.726   3.247
   27UNK    C15  438   3.126   4.728   3.124
   27UNK    C16  439   2.930   4.761   2.981
   27UNK    H17  440   2.741   4.787   2.878
   27UNK    C18  441   2.989   4.712   3.098
   27UNK    C19  442   3.187   4.681   3.237
   27UNK    C20  443   2.791   4.748   2.967
   27UNK    C21  444   3.113   4.606   3.330
   27UNK    C22  445   2.910   4.645   3.195
   27UNK    C23  446   2.717   4.688   3.069
   27UNK    H24  447   3.280   4.569   3.464
   27UNK    C25  448   2.974   4.587   3.309
   27UNK    C26  449   3.174   4.554   3.446
   27UNK    N27  450   2.774   4.633   3.180
   27UNK    H28  451   2.609   4.678   3.060
   27UNK    N29  452   2.898   4.512   3.396
   27UNK    C30  453   3.094   4.482   3.536
   27UNK    C31  454   2.959   4.464   3.508
   27UNK    H32  455   3.136   4.441   3.627
   27UNK    H33  456   2.896   4.405   3.574
   28UNK     H0  457   4.709   2.655   3.780
   28UNK     H1  458   4.642   2.872   3.879
   28UNK     C2  459   4.611   2.696   3.758
   28UNK     C3  460   4.574   2.820   3.812
   28UNK     C4  461   4.523   2.629   3.671
   28UNK     H5  462   4.553   2.535   3.625
   28UNK     N6  463   4.452   2.878   3.793
   28UNK     C7  464   4.400   2.691   3.642
   28UNK     C8  465   4.371   2.815   3.702
   28UNK     H9  466   4.345   2.420   3.565
   28UNK    C10  467   4.306   2.632   3.548
   28UNK    N11  468   4.292   2.495   3.523
   28UNK    H12  469   4.276   2.864   3.681
   28UNK    H13  470   4.247   2.225   3.475
   28UNK    N14  471   4.228   2.707   3.469
   28UNK    C15  472   4.205   2.489   3.418
   28UNK    C16  473   4.186   2.246   3.387
   28UNK    H17  474   4.149   2.038   3.342
   28UNK    C18  475   4.156   2.378   3.347
   28UNK    C19  476   4.171   2.617   3.385
   28UNK    C20  477   4.132   2.141   3.312
   28UNK    C21  478   4.089   2.643   3.275
   28UNK    C22  479   4.074   2.400   3.234
   28UNK    C23  480   4.056   2.169   3.199
   28UNK    H24  481   4.104   2.859   3.293
   28UNK    C25  482   4.039   2.535   3.198
   28UNK    C26  483   4.061   2.776   3.238
   28UNK    N27  484   4.026   2.296   3.158
   28UNK    H28  485   4.015   2.088   3.138
   28UNK    N29  486   3.958   2.558   3.089
   28UNK    C30  487   3.980   2.797   3.125
   28UNK    C31  488   3.931   2.686   3.056
   28UNK    H32  489   3.958   2.898   3.092
   28UNK    H33  490   3.867   2.702   2.969
   29UNK     H0  491   2.826   1.689   3.583
   29UNK     H1  492   2.771   1.697   3.341
   29UNK     C2  493   2.834   1.783   3.528
   29UNK     C3  494   2.803   1.788   3.392
   29UNK     C4  495   2.875   1.899   3.594
   29UNK     H5  496   2.899   1.897   3.700
   29UNK     N6  497   2.808   1.901   3.316
   29UNK     C7  498   2.884   2.018   3.520
   29UNK     C8  499   2.849   2.014   3.383
   29UNK     H9  500   2.794   2.293   3.536
   29UNK    C10  501   2.934   2.139   3.588
   29UNK    N11  502   2.877   2.267   3.585
   29UNK    H12  503   2.856   2.104   3.323
   29UNK    H13  504   2.770   2.525   3.589
   29UNK    N14  505   3.032   2.131   3.679
   29UNK    C15  506   2.944   2.337   3.683
   29UNK    C16  507   2.831   2.555   3.674
   29UNK    H17  508   2.748   2.755   3.687
   29UNK    C18  509   2.924   2.468   3.732
   29UNK    C19  510   3.036   2.253   3.738
   29UNK    C20  511   2.818   2.684   3.729
   29UNK    C21  512   3.115   2.291   3.847
   29UNK    C22  513   3.003   2.510   3.843
   29UNK    C23  514   2.898   2.720   3.839
   29UNK    H24  515   3.223   2.104   3.863
   29UNK    C25  516   3.097   2.422   3.902
   29UNK    C26  517   3.209   2.204   3.903
   29UNK    N27  518   2.987   2.636   3.897
   29UNK    H28  519   2.889   2.819   3.882
   29UNK    N29  520   3.168   2.462   4.012
   29UNK    C30  521   3.285   2.249   4.012
   29UNK    C31  522   3.262   2.378   4.063
   29UNK    H32  523   3.360   2.186   4.057
   29UNK    H33  524   3.319   2.415   4.148
   30UNK     H0  525   2.255   4.250   4.419
   30UNK     H1  526   2.282   4.005   4.456
   30UNK     C2  527   2.298   4.188   4.342
   30UNK     C3  528   2.314   4.050   4.362
   30UNK     C4  529   2.338   4.245   4.221
   30UNK     H5  530   2.326   4.352   4.206
   30UNK     N6  531   2.368   3.966   4.270
   30UNK     C7  532   2.393   4.160   4.123
   30UNK     C8  533   2.405   4.023   4.153
   30UNK     H9  534   2.413   4.426   4.025
   30UNK    C10  535   2.438   4.214   3.995
   30UNK    N11  536   2.441   4.350   3.965
   30UNK    H12  537   2.447   3.955   4.079
   30UNK    H13  538   2.452   4.616   3.905
   30UNK    N14  539   2.485   4.137   3.895
   30UNK    C15  540   2.491   4.356   3.839
   30UNK    C16  541   2.494   4.598   3.807
   30UNK    H17  542   2.518   4.807   3.757
   30UNK    C18  543   2.519   4.468   3.760
   30UNK    C19  544   2.516   4.228   3.798
   30UNK    C20  545   2.531   4.705   3.725
   30UNK    C21  546   2.570   4.204   3.671
   30UNK    C22  547   2.576   4.448   3.632
   30UNK    C23  548   2.588   4.679   3.600
   30UNK    H24  549   2.569   3.988   3.691
   30UNK    C25  550   2.601   4.314   3.587
   30UNK    C26  551   2.594   4.072   3.628
   30UNK    N27  552   2.607   4.554   3.551
   30UNK    H28  553   2.619   4.761   3.535
   30UNK    N29  554   2.655   4.293   3.462
   30UNK    C30  555   2.648   4.054   3.500
   30UNK    C31  556   2.678   4.165   3.422
   30UNK    H32  557   2.668   3.954   3.462
   30UNK    H33  558   2.720   4.152   3.322
   31UNK     H0  559   2.053   3.337   4.477
   31UNK     H1  560   2.227   3.513   4.495
   31UNK     C2  561   2.105   3.371   4.388
   31UNK     C3  562   2.203   3.469   4.398
   31UNK     C4  563   2.074   3.316   4.262
   31UNK     H5  564   2.000   3.237   4.253
   31UNK     N6  565   2.272   3.519   4.291
   31UNK     C7  566   2.144   3.364   4.150
   31UNK     C8  567   2.242   3.464   4.170
   31UNK     H9  568   1.947   3.404   3.945
   31UNK    C10  569   2.123   3.303   4.020
   31UNK    N11  570   2.019   3.335   3.931
   31UNK    H12  571   2.299   3.501   4.085
   31UNK    H13  572   1.812   3.388   3.750
   31UNK    N14  573   2.192   3.196   3.980
   31UNK    C15  574   2.025   3.238   3.835
   31UNK    C16  575   1.835   3.299   3.692
   31UNK    H17  576   1.668   3.325   3.557
   31UNK    C18  577   1.942   3.214   3.724
   31UNK    C19  578   2.128   3.155   3.868
   31UNK    C20  579   1.755   3.265   3.583
   31UNK    C21  580   2.153   3.038   3.795
   31UNK    C22  581   1.966   3.098   3.644
   31UNK    C23  582   1.784   3.150   3.508
   31UNK    H24  583   2.307   2.963   3.928
   31UNK    C25  584   2.073   3.010   3.680
   31UNK    C26  585   2.250   2.946   3.837
   31UNK    N27  586   1.889   3.068   3.535
   31UNK    H28  587   1.721   3.123   3.423
   31UNK    N29  588   2.097   2.899   3.603
   31UNK    C30  589   2.266   2.829   3.763
   31UNK    C31  590   2.189   2.809   3.648
   31UNK    H32  591   2.335   2.752   3.795
   31UNK    H33  592   2.201   2.719   3.589
   32UNK     H0  593   4.759   3.282   4.128
   32UNK     H1  594   4.602   3.090   4.114
   32UNK     C2  595   4.697   3.268   4.039
   32UNK     C3  596   4.608   3.161   4.033
   32UNK     C4  597   4.706   3.358   3.932
   32UNK     H5  598   4.774   3.443   3.937
   32UNK     N6  599   4.523   3.138   3.929
   32UNK     C7  600   4.624   3.335   3.821
   32UNK     C8  601   4.534   3.226   3.824
   32UNK     H9  602   4.792   3.361   3.589
   32UNK    C10  603   4.626   3.429   3.709
   32UNK    N11  604   4.713   3.424   3.600
   32UNK    H12  605   4.467   3.209   3.740
   32UNK    H13  606   4.873   3.417   3.370
   32UNK    N14  607   4.547   3.536   3.706
   32UNK    C15  608   4.681   3.534   3.525
   32UNK    C16  609   4.828   3.508   3.330
   32UNK    H17  610   4.946   3.507   3.148
   32UNK    C18  611   4.730   3.579   3.401
   32UNK    C19  612   4.584   3.601   3.594
   32UNK    C20  613   4.870   3.558   3.206
   32UNK    C21  614   4.531   3.721   3.544
   32UNK    C22  615   4.676   3.698   3.346
   32UNK    C23  616   4.812   3.676   3.157
   32UNK    H24  617   4.406   3.760   3.717
   32UNK    C25  618   4.575   3.770   3.418
   32UNK    C26  619   4.436   3.794   3.618
   32UNK    N27  620   4.715   3.745   3.223
   32UNK    H28  621   4.843   3.716   3.060
   32UNK    N29  622   4.520   3.883   3.364
   32UNK    C30  623   4.383   3.910   3.562
   32UNK    C31  624   4.428   3.952   3.436
   32UNK    H32  625   4.310   3.970   3.616
   32UNK    H33  626   4.388   4.042   3.392
   33UNK     H0  627   4.218   2.672   4.378
   33UNK     H1  628   4.354   2.799   4.215
   33UNK     C2  629   4.168   2.733   4.302
   33UNK     C3  630   4.245   2.805   4.211
   33UNK     C4  631   4.030   2.740   4.295
   33UNK     H5  632   3.968   2.685   4.365
   33UNK     N6  633   4.193   2.881   4.110
   33UNK     C7  634   3.973   2.818   4.193
   33UNK     C8  635   4.057   2.885   4.103
   33UNK     H9  636   3.767   2.837   4.383
   33UNK    C10  637   3.829   2.823   4.179
   33UNK    N11  638   3.744   2.814   4.287
   33UNK    H12  639   4.015   2.946   4.023
   33UNK    H13  640   3.575   2.785   4.500
   33UNK    N14  641   3.765   2.820   4.061
   33UNK    C15  642   3.621   2.794   4.232
   33UNK    C16  643   3.489   2.766   4.436
   33UNK    H17  644   3.349   2.742   4.599
   33UNK    C18  645   3.500   2.768   4.296
   33UNK    C19  646   3.636   2.800   4.097
   33UNK    C20  647   3.363   2.742   4.491
   33UNK    C21  648   3.525   2.785   4.014
   33UNK    C22  649   3.386   2.744   4.214
   33UNK    C23  650   3.255   2.718   4.406
   33UNK    H24  651   3.633   2.825   3.830
   33UNK    C25  652   3.399   2.753   4.072
   33UNK    C26  653   3.537   2.801   3.875
   33UNK    N27  654   3.264   2.718   4.270
   33UNK    H28  655   3.156   2.699   4.448
   33UNK    N29  656   3.288   2.735   3.993
   33UNK    C30  657   3.423   2.784   3.796
   33UNK    C31  658   3.303   2.748   3.858
   33UNK    H32  659   3.427   2.792   3.688
   33UNK    H33  660   3.213   2.732   3.798
   34UNK     H0  661   4.056   4.848   3.592
   34UNK     H1  662   3.918   4.916   3.396
   34UNK     C2  663   3.965   4.794   3.567
   34UNK     C3  664   3.888   4.832   3.457
   34UNK     C4  665   3.922   4.688   3.647
   34UNK     H5  666   3.980   4.658   3.735
   34UNK     N6  667   3.776   4.767   3.419
   34UNK     C7  668   3.802   4.624   3.614
   34UNK     C8  669   3.734   4.664   3.497
   34UNK     H9  670   3.792   4.341   3.604
   34UNK    C10  671   3.748   4.524   3.704
   34UNK    N11  672   3.762   4.387   3.689
   34UNK    H12  673   3.642   4.615   3.467
   34UNK    H13  674   3.813   4.115   3.678
   34UNK    N14  675   3.699   4.557   3.824
   34UNK    C15  676   3.726   4.335   3.811
   34UNK    C16  677   3.777   4.098   3.779
   34UNK    H17  678   3.818   3.885   3.777
   34UNK    C18  679   3.733   4.203   3.859
   34UNK    C19  680   3.689   4.439   3.889
   34UNK    C20  681   3.781   3.969   3.835
   34UNK    C21  682   3.656   4.421   4.024
   34UNK    C22  683   3.697   4.180   3.995
   34UNK    C23  684   3.740   3.952   3.967
   34UNK    H24  685   3.616   4.631   4.065
   34UNK    C25  686   3.662   4.290   4.080
   34UNK    C26  687   3.623   4.530   4.106
   34UNK    N27  688   3.698   4.053   4.047
   34UNK    H28  689   3.742   3.853   4.012
   34UNK    N29  690   3.639   4.268   4.213
   34UNK    C30  691   3.599   4.506   4.242
   34UNK    C31  692   3.609   4.375   4.291
   34UNK    H32  693   3.574   4.588   4.309
   34UNK    H33  694   3.593   4.355   4.397
   35UNK     H0  695   2.478   3.394   4.768
   35UNK     H1  696   2.473   3.619   4.664
   35UNK     C2  697   2.498   3.405   4.662
   35UNK     C3  698   2.492   3.532   4.603
   35UNK     C4  699   2.538   3.295   4.586
   35UNK     H5  700   2.551   3.197   4.631
   35UNK     N6  701   2.514   3.556   4.471
   35UNK     C7  702   2.574   3.320   4.452
   35UNK     C8  703   2.561   3.449   4.401
   35UNK     H9  704   2.521   3.043   4.409
   35UNK    C10  705   2.640   3.218   4.373
   35UNK    N11  706   2.598   3.086   4.360
   35UNK    H12  707   2.589   3.468   4.297
   35UNK    H13  708   2.516   2.826   4.308
   35UNK    N14  709   2.757   3.242   4.313
   35UNK    C15  710   2.700   3.025   4.292
   35UNK    C16  711   2.611   2.799   4.263
   35UNK    H17  712   2.555   2.593   4.227
   35UNK    C18  713   2.715   2.892   4.250
   35UNK    C19  714   2.797   3.119   4.271
   35UNK    C20  715   2.633   2.669   4.218
   35UNK    C21  716   2.921   3.084   4.218
   35UNK    C22  717   2.840   2.853   4.194
   35UNK    C23  718   2.758   2.635   4.165
   35UNK    H24  719   3.009   3.281   4.247
   35UNK    C25  720   2.945   2.949   4.180
   35UNK    C26  721   3.024   3.179   4.211
   35UNK    N27  722   2.861   2.724   4.154
   35UNK    H28  723   2.778   2.534   4.131
   35UNK    N29  724   3.066   2.910   4.130
   35UNK    C30  725   3.148   3.138   4.161
   35UNK    C31  726   3.164   3.005   4.122
   35UNK    H32  727   3.231   3.207   4.157
   35UNK    H33  728   3.260   2.974   4.083
   36UNK     H0  729   4.384   3.151   4.482
   36UNK     H1  730   4.424   3.020   4.276
   36UNK     C2  731   4.340   3.183   4.388
   36UNK     C3  732   4.363   3.109   4.272
   36UNK     C4  733   4.262   3.299   4.381
   36UNK     H5  734   4.246   3.360   4.470
   36UNK     N6  735   4.310   3.138   4.150
   36UNK     C7  736   4.205   3.332   4.258
   36UNK     C8  737   4.229   3.248   4.148
   36UNK     H9  738   4.256   3.608   4.290
   36UNK    C10  739   4.119   3.450   4.245
   36UNK    N11  740   4.165   3.581   4.255
   36UNK    H12  741   4.181   3.269   4.054
   36UNK    H13  742   4.248   3.846   4.249
   36UNK    N14  743   3.986   3.442   4.234
   36UNK    C15  744   4.051   3.657   4.251
   36UNK    C16  745   4.146   3.883   4.252
   36UNK    H17  746   4.203   4.091   4.245
   36UNK    C18  747   4.036   3.796   4.255
   36UNK    C19  748   3.945   3.571   4.244
   36UNK    C20  749   4.121   4.021   4.250
   36UNK    C21  750   3.814   3.619   4.256
   36UNK    C22  751   3.904   3.849   4.261
   36UNK    C23  752   3.989   4.066   4.253
   36UNK    H24  753   3.722   3.423   4.260
   36UNK    C25  754   3.792   3.759   4.267
   36UNK    C26  755   3.706   3.530   4.264
   36UNK    N27  756   3.882   3.983   4.261
   36UNK    H28  757   3.967   4.173   4.251
   36UNK    N29  758   3.665   3.810   4.281
   36UNK    C30  759   3.577   3.584   4.282
   36UNK    C31  760   3.562   3.722   4.291
   36UNK    H32  761   3.491   3.518   4.293
   36UNK    H33  762   3.463   3.764   4.306
   37UNK     H0  763   3.814   3.224   1.609
   37UNK     H1  764   3.989   3.087   1.717
   37UNK     C2  765   3.850   3.250   1.708
   37UNK     C3  766   3.950   3.175   1.769
   37UNK     C4  767   3.800   3.363   1.773
   37UNK     H5  768   3.726   3.424   1.723
   37UNK     N6  769   4.007   3.205   1.889
   37UNK     C7  770   3.851   3.395   1.901
   37UNK     C8  771   3.955   3.315   1.953
   37UNK     H9  772   3.614   3.534   1.855
   37UNK    C10  773   3.793   3.511   1.972
   37UNK    N11  774   3.671   3.564   1.932
   37UNK    H12  775   3.997   3.338   2.051
   37UNK    H13  776   3.436   3.672   1.845
   37UNK    N14  777   3.846   3.578   2.076
   37UNK    C15  778   3.651   3.672   2.012
   37UNK    C16  779   3.442   3.754   1.916
   37UNK    H17  780   3.262   3.849   1.843
   37UNK    C18  781   3.547   3.766   2.008
   37UNK    C19  782   3.757   3.680   2.097
   37UNK    C20  783   3.343   3.852   1.916
   37UNK    C21  784   3.765   3.787   2.188
   37UNK    C22  785   3.551   3.875   2.097
   37UNK    C23  786   3.354   3.960   2.005
   37UNK    H24  787   3.955   3.729   2.275
   37UNK    C25  788   3.661   3.886   2.190
   37UNK    C26  789   3.873   3.801   2.276
   37UNK    N27  790   3.454   3.972   2.096
   37UNK    H28  791   3.279   4.039   2.004
   37UNK    N29  792   3.664   3.992   2.277
   37UNK    C30  793   3.876   3.912   2.362
   37UNK    C31  794   3.772   4.005   2.358
   37UNK    H32  795   3.960   3.929   2.429
   37UNK    H33  796   3.773   4.091   2.424
   38UNK     H0  797   3.848   2.662   1.854
   38UNK     H1  798   3.975   2.833   1.983
   38UNK     C2  799   3.799   2.721   1.930
   38UNK     C3  800   3.870   2.817   2.003
   38UNK     C4  801   3.663   2.702   1.957
   38UNK     H5  802   3.606   2.627   1.901
   38UNK     N6  803   3.813   2.894   2.098
   38UNK     C7  804   3.602   2.782   2.055
   38UNK     C8  805   3.681   2.877   2.121
   38UNK     H9  806   3.391   2.962   2.132
   38UNK    C10  807   3.460   2.764   2.086
   38UNK    N11  808   3.373   2.863   2.134
   38UNK    H12  809   3.638   2.941   2.198
   38UNK    H13  810   3.197   3.046   2.241
   38UNK    N14  811   3.396   2.649   2.062
   38UNK    C15  812   3.250   2.802   2.136
   38UNK    C16  813   3.110   2.983   2.222
   38UNK    H17  814   2.965   3.130   2.287
   38UNK    C18  815   3.124   2.854   2.168
   38UNK    C19  816   3.266   2.675   2.088
   38UNK    C20  817   2.981   3.029   2.248
   38UNK    C21  818   3.156   2.592   2.064
   38UNK    C22  819   3.010   2.774   2.143
   38UNK    C23  820   2.873   2.946   2.220
   38UNK    H24  821   3.274   2.424   1.991
   38UNK    C25  822   3.026   2.642   2.089
   38UNK    C26  823   3.174   2.463   2.013
   38UNK    N27  824   2.884   2.821   2.169
   38UNK    H28  825   2.772   2.982   2.241
   38UNK    N29  826   2.915   2.566   2.060
   38UNK    C30  827   3.061   2.385   1.988
   38UNK    C31  828   2.934   2.441   2.011
   38UNK    H32  829   3.071   2.285   1.948
   38UNK    H33  830   2.844   2.383   1.989
   39DMSO    C1  831   3.381   0.465   0.049
   39DMSO    H1  832   3.363   0.407   7.072
   39DMSO    H2  833   3.288   0.507   0.087
   39DMSO    H3  834   3.454   0.543   0.028
   39DMSO    S1  835   3.451   0.353   0.170
   39DMSO    C2  836   3.466   0.476   0.299
   39DMSO    H4  837   3.366   0.506   0.332
   39DMSO    H5  838   3.523   0.433   0.381
   39DMSO    H6  839   3.520   0.561   0.257
   39DMSO    O1  840   3.591   0.339   0.124
   40DMSO    C1  841   3.013   1.752   4.794
   40DMSO    H1  842   2.930   1.809   4.753
   40DMSO    H2  843   3.086   1.818   4.840
   40DMSO    H3  844   3.058   1.690   4.716
   40DMSO    S1  845   2.947   1.643   4.920
   40DMSO    C2  846   3.102   1.560   4.954
   40DMSO    H4  847   3.148   1.526   4.861
   40DMSO    H5  848   3.169   1.628   5.006
   40DMSO    H6  849   3.081   1.474   5.018
   40DMSO    O1  850   2.869   1.545   4.840
   41DMSO    C1  851   4.143   1.190   1.908
   41DMSO    H1  852   4.053   1.216   1.853
   41DMSO    H2  853   4.203   1.119   1.851
   41DMSO    H3  854   4.117   1.148   2.005
   41DMSO    S1  855   4.239   1.339   1.935
   41DMSO    C2  856   4.300   1.353   1.768
   41DMSO    H4  857   4.350   1.260   1.741
   41DMSO    H5  858   4.216   1.369   1.700
   41DMSO    H6  859   4.370   1.435   1.762
   41DMSO    O1  860   4.356   1.291   2.013
   42DMSO    C1  861   2.910   3.376   2.670
   42DMSO    H1  862   2.915   3.303   2.590
   42DMSO    H2  863   3.010   3.411   2.696
   42DMSO    H3  864   2.861   3.336   2.759
   42DMSO    S1  865   2.818   3.519   2.614
   42DMSO    C2  866   2.686   3.425   2.539
   42DMSO    H4  867   2.728   3.360   2.463
   42DMSO    H5  868   2.634   3.366   2.616
   42DMSO    H6  869   2.617   3.495   2.492
   42DMSO    O1  870   2.898   3.565   2.498
   43DMSO    C1  871   3.259   1.050   4.470
   43DMSO    H1  872   3.331   1.112   4.522
   43DMSO    H2  873   3.166   1.043   4.528
   43DMSO    H3  874   3.300   0.950   4.453
   43DMSO    S1  875   3.221   1.126   4.313
   43DMSO    C2  876   3.389   1.126   4.254
   43DMSO    H4  877   3.391   1.178   4.158
   43DMSO    H5  878   3.452   1.177   4.326
   43DMSO    H6  879   3.423   1.023   4.241
   43DMSO    O1  880   3.198   1.269   4.347
   44DMSO    C1  881   1.448   3.243   0.868
   44DMSO    H1  882   1.463   3.141   0.833
   44DMSO    H2  883   1.399   3.300   0.788
   44DMSO    H3  884   1.542   3.288   0.898
   44DMSO    S1  885   1.336   3.238   1.008
   44DMSO    C2  886   1.342   3.413   1.038
   44DMSO    H4  887   1.310   3.466   0.949
   44DMSO    H5  888   1.273   3.435   1.120
   44DMSO    H6  889   1.444   3.442   1.066
   44DMSO    O1  890   1.420   3.180   1.117
   45DMSO    C1  891   4.505   0.002   4.138
   45DMSO    H1  892   4.450   7.142   4.048
   45DMSO    H2  893   4.609   0.021   4.112
   45DMSO    H3  894   4.498   7.093   4.215
   45DMSO    S1  895   4.436   0.154   4.202
   45DMSO    C2  896   4.268   0.095   4.209
   45DMSO    H4  897   4.236   0.069   4.108
   45DMSO    H5  898   4.263   0.009   4.276
   45DMSO    H6  899   4.206   0.175   4.248
   45DMSO    O1  900   4.433   0.243   4.083
   46DMSO    C1  901   0.545   3.909   0.975
   46DMSO    H1  902   0.544   3.838   1.058
   46DMSO    H2  903   0.463   3.887   0.906
   46DMSO    H3  904   0.640   3.906   0.922
   46DMSO    S1  905   0.524   4.074   1.039
   46DMSO    C2  906   0.359   4.048   1.101
   46DMSO    H4  907   0.319   4.144   1.133
   46DMSO    H5  908   0.298   4.006   1.021
   46DMSO    H6  909   0.364   3.979   1.185
   46DMSO    O1  910   0.501   4.156   0.916
   47DMSO    C1  911   2.155   1.818   0.549
   47DMSO    H1  912   2.127   1.866   0.455
   47DMSO    H2  913   2.096   1.859   0.631
   47DMSO    H3  914   2.261   1.829   0.569
   47DMSO    S1  915   2.116   1.644   0.538
   47DMSO    C2  916   2.193   1.613   0.380
   47DMSO    H4  917   2.300   1.605   0.393
   47DMSO    H5  918   2.155   1.517   0.344
   47DMSO    H6  919   2.168   1.692   0.309
   47DMSO    O1  920   1.970   1.643   0.509
   48DMSO    C1  921   3.936   3.601   1.384
   48DMSO    H1  922   4.011   3.656   1.442
   48DMSO    H2  923   3.919   3.654   1.290
   48DMSO    H3  924   3.844   3.590   1.441
   48DMSO    S1  925   4.002   3.440   1.347
   48DMSO    C2  926   3.854   3.380   1.266
   48DMSO    H4  927   3.768   3.393   1.331
   48DMSO    H5  928   3.841   3.435   1.172
   48DMSO    H6  929   3.868   3.274   1.244
   48DMSO    O1  930   4.001   3.372   1.480
   49DMSO    C1  931   3.055   0.602   4.305
   49DMSO    H1  932   2.964   0.620   4.247
   49DMSO    H2  933   3.108   0.515   4.267
   49DMSO    H3  934   3.030   0.587   4.411
   49DMSO    S1  935   3.160   0.746   4.295
   49DMSO    C2  936   3.203   0.729   4.122
   49DMSO    H4  937   3.111   0.737   4.063
   49DMSO    H5  938   3.272   0.809   4.096
   49DMSO    H6  939   3.249   0.632   4.107
   49DMSO    O1  940   3.285   0.705   4.364
   50DMSO    C1  941   1.424   4.767   0.515
   50DMSO    H1  942   1.322   4.795   0.487
   50DMSO    H2  943   1.427   4.663   0.545
   50DMSO    H3  944   1.460   4.831   0.596
   50DMSO    S1  945   1.530   4.790   0.374
   50DMSO    C2  946   1.490   4.962   0.352
   50DMSO    H4  947   1.530   5.019   0.436
   50DMSO    H5  948   1.535   4.996   0.259
   50DMSO    H6  949   1.381   4.973   0.348
   50DMSO    O1  950   1.456   4.721   0.264
   51DMSO    C1  951   2.838   0.351   4.479
   51DMSO    H1  952   2.938   0.388   4.458
   51DMSO    H2  953   2.804   0.391   4.575
   51DMSO    H3  954   2.839   0.242   4.482
   51DMSO    S1  955   2.728   0.403   4.349
   51DMSO    C2  956   2.589   0.306   4.407
   51DMSO    H4  957   2.623   0.205   4.427
   51DMSO    H5  958   2.549   0.351   4.498
   51DMSO    H6  959   2.513   0.305   4.329
   51DMSO    O1  960   2.779   0.330   4.230
   52DMSO    C1  961   1.448   3.355   3.787
   52DMSO    H1  962   1.525   3.281   3.765
   52DMSO    H2  963   1.396   3.329   3.879
   52DMSO    H3  964   1.378   3.362   3.705
   52DMSO    S1  965   1.526   3.515   3.809
   52DMSO    C2  966   1.373   3.607   3.820
   52DMSO    H4  967   1.321   3.580   3.912
   52DMSO    H5  968   1.398   3.714   3.823
   52DMSO    H6  969   1.312   3.585   3.733
   52DMSO    O1  970   1.582   3.545   3.675
   53DMSO    C1  971   6.905   1.440   4.132
   53DMSO    H1  972   6.885   1.334   4.144
   53DMSO    H2  973   6.851   1.499   4.206
   53DMSO    H3  974   6.878   1.472   4.031
   53DMSO    S1  975   0.166   1.467   4.151
   53DMSO    C2  976   0.171   1.429   4.326
   53DMSO    H4  977   0.272   1.451   4.363
   53DMSO    H5  978   0.099   1.491   4.379
   53DMSO    H6  979   0.148   1.324   4.341
   53DMSO    O1  980   0.181   1.616   4.146
   54DMSO    C1  981   0.559   0.719   1.124
   54DMSO    H1  982   0.621   0.664   1.054
   54DMSO    H2  983   0.524   0.652   1.203
   54DMSO    H3  984   0.474   0.763   1.072
   54DMSO    S1  985   0.656   0.850   1.198
   54DMSO    C2  986   0.697   0.931   1.043
   54DMSO    H4  987   0.731   0.855   0.973
   54DMSO    H5  988   0.607   0.979   1.004
   54DMSO    H6  989   0.775   1.004   1.061
   54DMSO    O1  990   0.783   0.784   1.238
   55DMSO    C1  991   2.018   0.723   0.223
   55DMSO    H1  992   2.046   0.828   0.210
   55DMSO    H2  993   1.916   0.716   0.260
   55DMSO    H3  994   2.088   0.676   0.292
   55DMSO    S1  995   2.028   0.643   0.063
   55DMSO    C2  996   2.005   0.476   0.124
   55DMSO    H4  997   2.018   0.408   0.040
   55DMSO    H5  998   2.082   0.456   0.199
   55DMSO    H6  999   1.905   0.467   0.167
   55DMSO    O1 1000   2.173   0.648   0.030
   56DMSO    C1 1001   2.936   1.151   2.445
   56DMSO    H1 1002   2.939   1.058   2.389
   56DMSO    H2 1003   3.017   1.216   2.412
   56DMSO    H3 1004   2.941   1.131   2.552
   56DMSO    S1 1005   2.782   1.233   2.406
   56DMSO    C2 1006   2.676   1.094   2.443
   56DMSO    H4 1007   2.687   1.064   2.548
   56DMSO    H5 1008   2.573   1.122   2.423
   56DMSO    H6 1009   2.705   1.010   2.379
   56DMSO    O1 1010   2.785   1.243   2.258
   57DMSO    C1 1011   0.353   1.662   3.197
   57DMSO    H1 1012   0.355   1.569   3.141
   57DMSO    H2 1013   0.332   1.642   3.302
   57DMSO    H3 1014   0.277   1.728   3.155
   57DMSO    S1 1015   0.513   1.741   3.182
   57DMSO    C2 1016   0.605   1.614   3.267
   57DMSO    H4 1017   0.562   1.600   3.366
   57DMSO    H5 1018   0.599   1.521   3.209
   57DMSO    H6 1019   0.709   1.645   3.274
   57DMSO    O1 1020   0.508   1.853   3.280
   58DMSO    C1 1021   3.717   4.891   3.947
   58DMSO    H1 1022   3.689   4.916   4.049
   58DMSO    H2 1023   3.699   4.979   3.884
   58DMSO    H3 1024   3.659   4.806   3.910
   58DMSO    S1 1025   3.891   4.853   3.940
   58DMSO    C2 1026   3.890   4.728   4.066
   58DMSO    H4 1027   3.866   4.632   4.021
   58DMSO    H5 1028   3.991   4.726   4.107
   58DMSO    H6 1029   3.819   4.754   4.144
   58DMSO    O1 1030   3.955   4.969   4.006
   59DMSO    C1 1031   4.788   3.085   2.587
   59DMSO    H1 1032   4.870   3.020   2.619
   59DMSO    H2 1033   4.712   3.026   2.537
   59DMSO    H3 1034   4.827   3.162   2.521
   59DMSO    S1 1035   4.716   3.163   2.731
   59DMSO    C2 1036   4.664   3.009   2.802
   59DMSO    H4 1037   4.600   2.955   2.732
   59DMSO    H5 1038   4.753   2.949   2.823
   59DMSO    H6 1039   4.610   3.029   2.895
   59DMSO    O1 1040   4.589   3.223   2.680
   60DMSO    C1 1041   1.159   2.524   1.211
   60DMSO    H1 1042   1.254   2.574   1.233
   60DMSO    H2 1043   1.082   2.558   1.281
   60DMSO    H3 1044   1.170   2.416   1.216
   60DMSO    S1 1045   1.110   2.570   1.046
   60DMSO    C2 1046   0.967   2.463   1.039
   60DMSO    H4 1047   0.924   2.468   0.939
   60DMSO    H5 1048   0.998   2.361   1.061
   60DMSO    H6 1049   0.893   2.496   1.112
   60DMSO    O1 1050   1.211   2.502   0.960
   61DMSO    C1 1051   1.734   3.383   0.102
   61DMSO    H1 1052   1.748   3.442   0.012
   61DMSO    H2 1053   1.641   3.327   0.095
   61DMSO    H3 1054   1.733   3.446   0.191
   61DMSO    S1 1055   1.868   3.265   0.116
   61DMSO    C2 1056   2.000   3.384   0.100
   61DMSO    H4 1057   2.006   3.444   0.191
   61DMSO    H5 1058   2.094   3.329   0.085
   61DMSO    H6 1059   1.982   3.447   0.013
   61DMSO    O1 1060   1.865   3.195   7.099
   62DMSO    C1 1061   3.503   3.289   4.628
   62DMSO    H1 1062   3.444   3.207   4.667
   62DMSO    H2 1063   3.566   3.255   4.546
   62DMSO    H3 1064   3.563   3.333   4.708
   62DMSO    S1 1065   3.392   3.415   4.567
   62DMSO    C2 1066   3.294   3.426   4.716
   62DMSO    H4 1067   3.351   3.481   4.792
   62DMSO    H5 1068   3.202   3.479   4.695
   62DMSO    H6 1069   3.272   3.326   4.753
   62DMSO    O1 1070   3.307   3.343   4.468
   63DMSO    C1 1071   3.604   2.778   3.184
   63DMSO    H1 1072   3.650   2.702   3.247
   63DMSO    H2 1073   3.496   2.780   3.200
   63DMSO    H3 1074   3.624   2.761   3.078
   63DMSO    S1 1075   3.669   2.939   3.228
   63DMSO    C2 1076   3.597   2.944   3.392
   63DMSO    H4 1077   3.645   2.868   3.454
   63DMSO    H5 1078   3.613   3.043   3.433
   63DMSO    H6 1079   3.490   2.924   3.383
   63DMSO    O1 1080   3.585   3.033   3.149
   64DMSO    C1 1081   0.969   3.778   4.271
   64DMSO    H1 1082   0.909   3.736   4.352
   64DMSO    H2 1083   1.049   3.839   4.313
   64DMSO    H3 1084   0.905   3.838   4.206
   64DMSO    S1 1085   1.038   3.645   4.175
   64DMSO    C2 1086   1.128   3.569   4.309
   64DMSO    H4 1087   1.057   3.527   4.381
   64DMSO    H5 1088   1.192   3.492   4.268
   64DMSO    H6 1089   1.187   3.646   4.358
   64DMSO    O1 1090   1.146   3.709   4.093
   65DMSO    C1 1091   4.665   3.010   0.184
   65DMSO    H1 1092   4.598   3.082   0.232
   65DMSO    H2 1093   4.614   2.958   0.103
   65DMSO    H3 1094   4.697   2.936   0.258
   65DMSO    S1 1095   4.808   3.095   0.121
   65DMSO    C2 1096   4.892   2.949   0.062
   65DMSO    H4 1097   4.896   2.876   0.143
   65DMSO    H5 1098   4.835   2.906   7.093
   65DMSO    H6 1099   4.992   2.976   0.030
   65DMSO    O1 1100   4.884   3.135   0.243
   66DMSO    C1 1101   4.515   1.492   3.913
   66DMSO    H1 1102   4.602   1.429   3.935
   66DMSO    H2 1103   4.522   1.586   3.968
   66DMSO    H3 1104   4.423   1.440   3.938
   66DMSO    S1 1105   4.516   1.530   3.738
   66DMSO    C2 1106   4.514   1.360   3.684
   66DMSO    H4 1107   4.593   1.305   3.733
   66DMSO    H5 1108   4.418   1.315   3.710
   66DMSO    H6 1109   4.528   1.355   3.576
   66DMSO    O1 1110   4.655   1.575   3.711
   67DMSO    C1 1111   4.781   0.855   3.575
   67DMSO    H1 1112   4.889   0.842   3.586
   67DMSO    H2 1113   4.758   0.958   3.548
   67DMSO    H3 1114   4.728   0.827   3.667
   67DMSO    S1 1115   4.725   0.751   3.441
   67DMSO    C2 1116   4.774   0.597   3.516
   67DMSO    H4 1117   4.709   0.576   3.601
   67DMSO    H5 1118   4.765   0.518   3.440
   67DMSO    H6 1119   4.878   0.603   3.549
   67DMSO    O1 1120   4.827   0.773   3.335
   68DMSO    C1 1121   4.615   1.878   3.030
   68DMSO    H1 1122   4.683   1.905   2.949
   68DMSO    H2 1123   4.674   1.842   3.114
   68DMSO    H3 1124   4.546   1.800   2.996
   68DMSO    S1 1125   4.523   2.022   3.083
   68DMSO    C2 1126   4.406   1.929   3.179
   68DMSO    H4 1127   4.334   1.999   3.220
   68DMSO    H5 1128   4.357   1.857   3.113
   68DMSO    H6 1129   4.459   1.877   3.258
   68DMSO    O1 1130   4.439   2.064   2.967
   69DMSO    C1 1131   1.143   2.137   3.422
   69DMSO    H1 1132   1.059   2.078   3.459
   69DMSO    H2 1133   1.189   2.089   3.336
   69DMSO    H3 1134   1.216   2.151   3.502
   69DMSO    S1 1135   1.083   2.298   3.373
   69DMSO    C2 1136   0.982   2.323   3.518
   69DMSO    H4 1137   0.926   2.416   3.506
   69DMSO    H5 1138   0.913   2.239   3.529
   69DMSO    H6 1139   1.047   2.330   3.606
   69DMSO    O1 1140   0.985   2.271   3.264
   70DMSO    C1 1141   2.196   1.728   4.651
   70DMSO    H1 1142   2.087   1.731   4.651
   70DMSO    H2 1143   2.231   1.638   4.702
   70DMSO    H3 1144   2.235   1.816   4.702
   70DMSO    S1 1145   2.254   1.725   4.482
   70DMSO    C2 1146   2.170   1.876   4.434
   70DMSO    H4 1147   2.226   1.961   4.472
   70DMSO    H5 1148   2.165   1.880   4.325
   70DMSO    H6 1149   2.069   1.875   4.475
   70DMSO    O1 1150   2.172   1.618   4.418
   71DMSO    C1 1151   1.576   2.588   2.705
   71DMSO    H1 1152   1.642   2.555   2.785
   71DMSO    H2 1153   1.596   2.533   2.613
   71DMSO    H3 1154   1.587   2.695   2.687
   71DMSO    S1 1155   1.406   2.557   2.753
   71DMSO    C2 1156   1.416   2.379   2.747
   71DMSO    H4 1157   1.464   2.349   2.654
   71DMSO    H5 1158   1.472   2.344   2.834
   71DMSO    H6 1159   1.315   2.339   2.750
   71DMSO    O1 1160   1.330   2.592   2.630
   72DMSO    C1 1161   1.299   2.146   4.573
   72DMSO    H1 1162   1.287   2.156   4.465
   72DMSO    H2 1163   1.320   2.243   4.617
   72DMSO    H3 1164   1.377   2.074   4.597
   72DMSO    S1 1165   1.144   2.088   4.640
   72DMSO    C2 1166   1.123   1.951   4.528
   72DMSO    H4 1167   1.198   1.875   4.551
   72DMSO    H5 1168   1.023   1.912   4.542
   72DMSO    H6 1169   1.136   1.988   4.426
   72DMSO    O1 1170   1.047   2.189   4.591
   73DMSO    C1 1171   3.582   1.172   1.006
   73DMSO    H1 1172   3.628   1.252   0.948
   73DMSO    H2 1173   3.620   1.170   1.109
   73DMSO    H3 1174   3.602   1.076   0.958
   73DMSO    S1 1175   3.406   1.196   1.011
   73DMSO    C2 1176   3.413   1.350   1.102
   73DMSO    H4 1177   3.450   1.429   1.036
   73DMSO    H5 1178   3.312   1.372   1.136
   73DMSO    H6 1179   3.478   1.336   1.188
   73DMSO    O1 1180   3.361   1.096   1.111
   74DMSO    C1 1181   0.736   3.845   1.528
   74DMSO    H1 1182   0.762   3.788   1.618
   74DMSO    H2 1183   0.736   3.952   1.548
   74DMSO    H3 1184   0.638   3.814   1.493
   74DMSO    S1 1185   0.857   3.811   1.401
   74DMSO    C2 1186   0.762   3.885   1.269
   74DMSO    H4 1187   0.663   3.839   1.266
   74DMSO    H5 1188   0.753   3.992   1.287
   74DMSO    H6 1189   0.814   3.869   1.174
   74DMSO    O1 1190   0.843   3.664   1.379
   75DMSO    C1 1191   0.642   1.931   4.411
   75DMSO    H1 1192   0.568   1.976   4.477
   75DMSO    H2 1193   0.633   1.822   4.414
   75DMSO    H3 1194   0.742   1.961   4.441
   75DMSO    S1 1195   0.614   1.989   4.244
   75DMSO    C2 1196   0.461   1.899   4.219
   75DMSO    H4 1197   0.477   1.794   4.242
   75DMSO    H5 1198   0.384   1.941   4.284
   75DMSO    H6 1199   0.432   1.909   4.114
   75DMSO    O1 1200   0.714   1.916   4.162
   76DMSO    C1 1201   1.946   1.846   2.717
   76DMSO    H1 1202   1.976   1.755   2.770
   76DMSO    H2 1203   1.968   1.933   2.778
   76DMSO    H3 1204   1.839   1.840   2.694
   76DMSO    S1 1205   2.038   1.854   2.565
   76DMSO    C2 1206   1.973   1.701   2.499
   76DMSO    H4 1207   2.028   1.674   2.408
   76DMSO    H5 1208   1.982   1.622   2.574
   76DMSO    H6 1209   1.868   1.714   2.474
   76DMSO    O1 1210   2.177   1.821   2.609
   77DMSO    C1 1211   1.660   0.383   2.465
   77DMSO    H1 1212   1.646   0.476   2.410
   77DMSO    H2 1213   1.766   0.366   2.482
   77DMSO    H3 1214   1.619   0.300   2.409
   77DMSO    S1 1215   1.580   0.396   2.624
   77DMSO    C2 1216   1.414   0.421   2.562
   77DMSO    H4 1217   1.355   0.466   2.642
   77DMSO    H5 1218   1.416   0.487   2.476
   77DMSO    H6 1219   1.371   0.324   2.537
   77DMSO    O1 1220   1.622   0.530   2.673
   78DMSO    C1 1221   3.662   7.147   0.277
   78DMSO    H1 1222   3.568   0.032   0.263
   78DMSO    H2 1223   3.730   7.165   0.194
   78DMSO    H3 1224   3.644   7.039   0.286
   78DMSO    S1 1225   3.739   0.035   0.428
   78DMSO    C2 1226   3.777   0.199   0.367
   78DMSO    H4 1227   3.827   0.255   0.447
   78DMSO    H5 1228   3.842   0.189   0.281
   78DMSO    H6 1229   3.684   0.248   0.339
   78DMSO    O1 1230   3.871   7.134   0.428
   79DMSO    C1 1231   4.377   3.537   1.364
   79DMSO    H1 1232   4.288   3.589   1.399
   79DMSO    H2 1233   4.368   3.515   1.257
   79DMSO    H3 1234   4.392   3.445   1.420
   79DMSO    S1 1235   4.519   3.643   1.388
   79DMSO    C2 1236   4.639   3.521   1.338
   79DMSO    H4 1237   4.739   3.562   1.352
   79DMSO    H5 1238   4.627   3.431   1.399
   79DMSO    H6 1239   4.623   3.497   1.233
   79DMSO    O1 1240   4.532   3.648   1.536
   80DMSO    C1 1241   1.970   4.003   1.147
   80DMSO    H1 1242   1.901   4.005   1.231
   80DMSO    H2 1243   1.959   4.094   1.087
   80DMSO    H3 1244   1.952   3.915   1.085
   80DMSO    S1 1245   2.135   3.996   1.214
   80DMSO    C2 1246   2.217   3.988   1.056
   80DMSO    H4 1247   2.176   3.905   0.998
   80DMSO    H5 1248   2.202   4.082   1.003
   80DMSO    H6 1249   2.324   3.972   1.074
   80DMSO    O1 1250   2.147   3.858   1.268
   81DMSO    C1 1251   1.825   3.635   4.643
   81DMSO    H1 1252   1.923   3.589   4.637
   81DMSO    H2 1253   1.755   3.565   4.686
   81DMSO    H3 1254   1.790   3.666   4.544
   81DMSO    S1 1255   1.836   3.779   4.749
   81DMSO    C2 1256   1.671   3.838   4.716
   81DMSO    H4 1257   1.662   3.940   4.755
   81DMSO    H5 1258   1.654   3.840   4.609
   81DMSO    H6 1259   1.600   3.773   4.766
   81DMSO    O1 1260   1.925   3.873   4.674
   82DMSO    C1 1261   3.692   2.845   0.243
   82DMSO    H1 1262   3.621   2.922   0.273
   82DMSO    H2 1263   3.745   2.874   0.151
   82DMSO    H3 1264   3.642   2.749   0.229
   82DMSO    S1 1265   3.814   2.828   0.373
   82DMSO    C2 1266   3.894   2.684   0.305
   82DMSO    H4 1267   3.939   2.711   0.209
   82DMSO    H5 1268   3.972   2.652   0.375
   82DMSO    H6 1269   3.820   2.605   0.292
   82DMSO    O1 1270   3.735   2.774   0.487
   83DMSO    C1 1271   2.558   1.191   0.974
   83DMSO    H1 1272   2.538   1.297   0.990
   83DMSO    H2 1273   2.467   1.142   0.938
   83DMSO    H3 1274   2.592   1.146   1.067
   83DMSO    S1 1275   2.687   1.176   0.851
   83DMSO    C2 1276   2.704   0.999   0.868
   83DMSO    H4 1277   2.744   0.977   0.967
   83DMSO    H5 1278   2.607   0.951   0.855
   83DMSO    H6 1279   2.773   0.963   0.791
   83DMSO    O1 1280   2.807   1.231   0.919
   84DMSO    C1 1281   0.032   2.522   0.837
   84DMSO    H1 1282   0.051   2.417   0.812
   84DMSO    H2 1283   0.023   2.535   0.945
   84DMSO    H3 1284   6.855   2.556   0.788
   84DMSO    S1 1285   0.168   2.621   0.778
   84DMSO    C2 1286   0.290   2.557   0.891
   84DMSO    H4 1287   0.254   2.569   0.993
   84DMSO    H5 1288   0.306   2.452   0.868
   84DMSO    H6 1289   0.382   2.613   0.878
   84DMSO    O1 1290   0.136   2.756   0.832
   85DMSO    C1 1291   3.833   2.280   4.027
   85DMSO    H1 1292   3.942   2.275   4.037
   85DMSO    H2 1293   3.786   2.210   4.097
   85DMSO    H3 1294   3.804   2.254   3.925
   85DMSO    S1 1295   3.775   2.445   4.063
   85DMSO    C2 1296   3.826   2.444   4.234
   85DMSO    H4 1297   3.796   2.349   4.280
   85DMSO    H5 1298   3.934   2.455   4.241
   85DMSO    H6 1299   3.776   2.526   4.285
   85DMSO    O1 1300   3.626   2.431   4.068
   86DMSO    C1 1301   1.224   3.148   0.102
   86DMSO    H1 1302   1.188   3.241   0.057
   86DMSO    H2 1303   1.305   3.170   0.172
   86DMSO    H3 1304   1.256   3.079   0.024
   86DMSO    S1 1305   1.088   3.075   0.190
   86DMSO    C2 1306   1.171   2.922   0.233
   86DMSO    H4 1307   1.099   2.858   0.284
   86DMSO    H5 1308   1.205   2.874   0.142
   86DMSO    H6 1309   1.256   2.944   0.298
   86DMSO    O1 1310   0.996   3.033   0.081
   87DMSO    C1 1311   4.920   4.146   0.308
   87DMSO    H1 1312   4.881   4.087   0.390
   87DMSO    H2 1313   4.949   4.081   0.226
   87DMSO    H3 1314   5.005   4.206   0.341
   87DMSO    S1 1315   4.792   4.255   0.248
   87DMSO    C2 1316   4.762   4.336   0.404
   87DMSO    H4 1317   4.852   4.392   0.432
   87DMSO    H5 1318   4.679   4.405   0.391
   87DMSO    H6 1319   4.737   4.261   0.479
   87DMSO    O1 1320   4.674   4.165   0.233
   88DMSO    C1 1321   2.741   3.693   1.644
   88DMSO    H1 1322   2.680   3.628   1.707
   88DMSO    H2 1323   2.843   3.700   1.682
   88DMSO    H3 1324   2.694   3.791   1.635
   88DMSO    S1 1325   2.747   3.620   1.481
   88DMSO    C2 1326   2.827   3.760   1.405
   88DMSO    H4 1327   2.756   3.842   1.397
   88DMSO    H5 1328   2.914   3.789   1.464
   88DMSO    H6 1329   2.857   3.729   1.305
   88DMSO    O1 1330   2.607   3.635   1.434
   89DMSO    C1 1331   3.240   4.721   4.058
   89DMSO    H1 1332   3.145   4.735   4.007
   89DMSO    H2 1333   3.226   4.735   4.166
   89DMSO    H3 1334   3.315   4.792   4.021
   89DMSO    S1 1335   3.297   4.554   4.030
   89DMSO    C2 1336   3.304   4.567   3.853
   89DMSO    H4 1337   3.210   4.611   3.818
   89DMSO    H5 1338   3.389   4.630   3.827
   89DMSO    H6 1339   3.317   4.466   3.813
   89DMSO    O1 1340   3.177   4.469   4.050
   90DMSO    C1 1341   1.733   1.126   0.726
   90DMSO    H1 1342   1.757   1.233   0.728
   90DMSO    H2 1343   1.792   1.074   0.802
   90DMSO    H3 1344   1.753   1.084   0.628
   90DMSO    S1 1345   1.561   1.103   0.765
   90DMSO    C2 1346   1.503   1.216   0.640
   90DMSO    H4 1347   1.549   1.314   0.656
   90DMSO    H5 1348   1.528   1.177   0.541
   90DMSO    H6 1349   1.395   1.226   0.650
   90DMSO    O1 1350   1.542   1.179   0.892
   91DMSO    C1 1351   3.918   3.274   3.549
   91DMSO    H1 1352   3.873   3.174   3.549
   91DMSO    H2 1353   3.947   3.304   3.449
   91DMSO    H3 1354   4.005   3.275   3.616
   91DMSO    S1 1355   3.799   3.391   3.612
   91DMSO    C2 1356   3.685   3.381   3.476
   91DMSO    H4 1357   3.737   3.405   3.384
   91DMSO    H5 1358   3.643   3.280   3.473
   91DMSO    H6 1359   3.606   3.454   3.494
   91DMSO    O1 1360   3.865   3.523   3.591
   92DMSO    C1 1361   1.318   3.930   1.532
   92DMSO    H1 1362   1.260   3.901   1.619
   92DMSO    H2 1363   1.295   3.867   1.446
   92DMSO    H3 1364   1.425   3.926   1.555
   92DMSO    S1 1365   1.280   4.099   1.490
   92DMSO    C2 1366   1.109   4.071   1.448
   92DMSO    H4 1367   1.070   4.166   1.410
   92DMSO    H5 1368   1.104   3.996   1.369
   92DMSO    H6 1369   1.054   4.041   1.537
   92DMSO    O1 1370   1.344   4.115   1.357
   93DMSO    C1 1371   2.372   4.955   4.199
   93DMSO    H1 1372   2.467   5.008   4.186
   93DMSO    H2 1373   2.331   4.925   4.103
   93DMSO    H3 1374   2.301   5.018   4.254
   93DMSO    S1 1375   2.401   4.807   4.295
   93DMSO    C2 1376   2.473   4.896   4.433
   93DMSO    H4 1377   2.552   4.961   4.396
   93DMSO    H5 1378   2.394   4.956   4.480
   93DMSO    H6 1379   2.515   4.825   4.505
   93DMSO    O1 1380   2.516   4.740   4.228
   94DMSO    C1 1381   2.893   0.806   2.962
   94DMSO    H1 1382   2.825   0.721   2.946
   94DMSO    H2 1383   2.996   0.772   2.960
   94DMSO    H3 1384   2.870   0.853   3.058
   94DMSO    S1 1385   2.868   0.925   2.831
   94DMSO    C2 1386   2.940   0.824   2.703
   94DMSO    H4 1387   2.877   0.737   2.686
   94DMSO    H5 1388   2.948   0.882   2.611
   94DMSO    H6 1389   3.039   0.792   2.736
   94DMSO    O1 1390   2.971   1.031   2.858
   95DMSO    C1 1391   3.123   3.542   2.950
   95DMSO    H1 1392   3.081   3.499   3.040
   95DMSO    H2 1393   3.165   3.641   2.971
   95DMSO    H3 1394   3.046   3.551   2.873
   95DMSO    S1 1395   3.252   3.435   2.891
   95DMSO    C2 1396   3.289   3.527   2.743
   95DMSO    H4 1397   3.324   3.627   2.772
   95DMSO    H5 1398   3.368   3.474   2.690
   95DMSO    H6 1399   3.199   3.535   2.682
   95DMSO    O1 1400   3.178   3.314   2.845
   96DMSO    C1 1401   1.387   1.651   0.884
   96DMSO    H1 1402   1.472   1.590   0.918
   96DMSO    H2 1403   1.424   1.740   0.833
   96DMSO    H3 1404   1.325   1.680   0.968
   96DMSO    S1 1405   1.290   1.556   0.768
   96DMSO    C2 1406   1.272   1.411   0.871
   96DMSO    H4 1407   1.230   1.440   0.968
   96DMSO    H5 1408   1.204   1.342   0.820
   96DMSO    H6 1409   1.370   1.365   0.883
   96DMSO    O1 1410   1.390   1.515   0.666
   97DMSO    C1 1411   4.415   2.312   4.536
   97DMSO    H1 1412   4.498   2.381   4.518
   97DMSO    H2 1413   4.376   2.276   4.441
   97DMSO    H3 1414   4.337   2.363   4.593
   97DMSO    S1 1415   4.479   2.177   4.633
   97DMSO    C2 1416   4.322   2.099   4.669
   97DMSO    H4 1417   4.340   2.020   4.743
   97DMSO    H5 1418   4.255   2.173   4.712
   97DMSO    H6 1419   4.279   2.055   4.578
   97DMSO    O1 1420   4.509   2.244   4.762
   98DMSO    C1 1421   1.676   3.546   3.342
   98DMSO    H1 1422   1.660   3.457   3.281
   98DMSO    H2 1423   1.750   3.611   3.295
   98DMSO    H3 1424   1.708   3.520   3.443
   98DMSO    S1 1425   1.522   3.636   3.355
   98DMSO    C2 1426   1.420   3.494   3.393
   98DMSO    H4 1427   1.317   3.527   3.406
   98DMSO    H5 1428   1.425   3.423   3.310
   98DMSO    H6 1429   1.455   3.448   3.485
   98DMSO    O1 1430   1.490   3.667   3.213
   99DMSO    C1 1431   0.248   0.550   3.392
   99DMSO    H1 1432   0.157   0.517   3.343
   99DMSO    H2 1433   0.301   0.464   3.432
   99DMSO    H3 1434   0.226   0.620   3.472
   99DMSO    S1 1435   0.353   0.632   3.273
   99DMSO    C2 1436   0.394   0.485   3.180
   99DMSO    H4 1437   0.463   0.513   3.100
   99DMSO    H5 1438   0.440   0.413   3.247
   99DMSO    H6 1439   0.302   0.444   3.137
   99DMSO    O1 1440   0.477   0.662   3.350
  100DMSO    C1 1441   3.750   0.935   3.365
  100DMSO    H1 1442   3.795   0.904   3.271
  100DMSO    H2 1443   3.729   0.848   3.428
  100DMSO    H3 1444   3.657   0.991   3.349
  100DMSO    S1 1445   3.863   1.041   3.454
  100DMSO    C2 1446   3.890   1.157   3.322
  100DMSO    H4 1447   3.963   1.229   3.358
  100DMSO    H5 1448   3.930   1.105   3.236
  100DMSO    H6 1449   3.796   1.207   3.299
  100DMSO    O1 1450   3.991   0.964   3.456
  101DMSO    C1 1451   4.029   4.387   0.470
  101DMSO    H1 1452   3.989   4.400   0.369
  101DMSO    H2 1453   4.107   4.460   0.490
  101DMSO    H3 1454   4.069   4.286   0.481
  101DMSO    S1 1455   3.897   4.408   0.589
  101DMSO    C2 1456   3.865   4.579   0.548
  101DMSO    H4 1457   3.953   4.638   0.572
  101DMSO    H5 1458   3.841   4.589   0.442
  101DMSO    H6 1459   3.780   4.613   0.608
  101DMSO    O1 1460   3.970   4.415   0.718
  102DMSO    C1 1461   1.769   0.720   1.346
  102DMSO    H1 1462   1.776   0.656   1.258
  102DMSO    H2 1463   1.668   0.757   1.359
  102DMSO    H3 1464   1.838   0.804   1.339
  102DMSO    S1 1465   1.816   0.623   1.488
  102DMSO    C2 1466   1.677   0.512   1.484
  102DMSO    H4 1467   1.586   0.571   1.495
  102DMSO    H5 1468   1.678   0.457   1.390
  102DMSO    H6 1469   1.687   0.444   1.568
  102DMSO    O1 1470   1.785   0.712   1.603
  103DMSO    C1 1471   3.405   2.965   1.454
  103DMSO    H1 1472   3.486   2.898   1.482
  103DMSO    H2 1473   3.402   3.049   1.522
  103DMSO    H3 1474   3.310   2.913   1.451
  103DMSO    S1 1475   3.440   3.033   1.293
  103DMSO    C2 1476   3.476   2.875   1.217
  103DMSO    H4 1477   3.570   2.836   1.259
  103DMSO    H5 1478   3.395   2.805   1.236
  103DMSO    H6 1479   3.488   2.889   1.110
  103DMSO    O1 1480   3.573   3.096   1.315
  104DMSO    C1 1481   2.854   0.550   1.458
  104DMSO    H1 1482   2.919   0.473   1.416
  104DMSO    H2 1483   2.757   0.548   1.409
  104DMSO    H3 1484   2.900   0.648   1.447
  104DMSO    S1 1485   2.831   0.516   1.632
  104DMSO    C2 1486   2.737   0.664   1.667
  104DMSO    H4 1487   2.635   0.650   1.632
  104DMSO    H5 1488   2.739   0.680   1.775
  104DMSO    H6 1489   2.784   0.749   1.616
  104DMSO    O1 1490   2.964   0.545   1.692
  105DMSO    C1 1491   1.871   0.189   1.412
  105DMSO    H1 1492   1.806   0.145   1.335
  105DMSO    H2 1493   1.946   0.117   1.445
  105DMSO    H3 1494   1.811   0.222   1.497
  105DMSO    S1 1495   1.954   0.332   1.344
  105DMSO    C2 1496   2.051   0.241   1.227
  105DMSO    H4 1497   2.117   0.312   1.175
  105DMSO    H5 1498   2.111   0.166   1.279
  105DMSO    H6 1499   1.986   0.193   1.153
  105DMSO    O1 1500   2.052   0.368   1.451
  106DMSO    C1 1501   0.526   3.551   4.312
  106DMSO    H1 1502   0.479   3.455   4.291
  106DMSO    H2 1503   0.456   3.615   4.366
  106DMSO    H3 1504   0.561   3.599   4.221
  106DMSO    S1 1505   0.667   3.522   4.418
  106DMSO    C2 1506   0.745   3.402   4.312
  106DMSO    H4 1507   0.769   3.450   4.216
  106DMSO    H5 1508   0.837   3.368   4.362
  106DMSO    H6 1509   0.678   3.318   4.298
  106DMSO    O1 1510   0.609   3.438   4.527
  107DMSO    C1 1511   2.370   0.935   2.985
  107DMSO    H1 1512   2.316   0.960   3.076
  107DMSO    H2 1513   2.343   1.005   2.905
  107DMSO    H3 1514   2.349   0.833   2.954
  107DMSO    S1 1515   2.544   0.953   3.016
  107DMSO    C2 1516   2.553   0.827   3.142
  107DMSO    H4 1517   2.484   0.851   3.223
  107DMSO    H5 1518   2.525   0.731   3.099
  107DMSO    H6 1519   2.655   0.821   3.180
  107DMSO    O1 1520   2.553   1.082   3.090
  108DMSO    C1 1521   6.860   1.312   3.420
  108DMSO    H1 1522   6.911   1.216   3.420
  108DMSO    H2 1523   6.779   1.312   3.492
  108DMSO    H3 1524   6.823   1.334   3.320
  108DMSO    S1 1525   0.066   1.437   3.464
  108DMSO    C2 1526   6.866   1.574   3.456
  108DMSO    H4 1527   6.791   1.565   3.535
  108DMSO    H5 1528   0.010   1.666   3.468
  108DMSO    H6 1529   6.819   1.573   3.357
  108DMSO    O1 1530   0.147   1.455   3.341
  109DMSO    C1 1531   1.335   2.765   3.141
  109DMSO    H1 1532   1.419   2.802   3.201
  109DMSO    H2 1533   1.340   2.805   3.040
  109DMSO    H3 1534   1.241   2.793   3.189
  109DMSO    S1 1535   1.345   2.588   3.132
  109DMSO    C2 1536   1.360   2.561   3.308
  109DMSO    H4 1537   1.369   2.454   3.326
  109DMSO    H5 1538   1.448   2.613   3.345
  109DMSO    H6 1539   1.271   2.599   3.358
  109DMSO    O1 1540   1.484   2.567   3.081
  110DMSO    C1 1541   1.111   4.467   2.381
  110DMSO    H1 1542   1.049   4.386   2.419
  110DMSO    H2 1543   1.066   4.563   2.406
  110DMSO    H3 1544   1.121   4.459   2.272
  110DMSO    S1 1545   1.273   4.460   2.456
  110DMSO    C2 1546   1.310   4.292   2.407
  110DMSO    H4 1547   1.241   4.225   2.458
  110DMSO    H5 1548   1.298   4.283   2.299
  110DMSO    H6 1549   1.413   4.271   2.436
  110DMSO    O1 1550   1.244   4.446   2.602
  111DMSO    C1 1551   2.145   2.240   0.483
  111DMSO    H1 1552   2.211   2.301   0.421
  111DMSO    H2 1553   2.195   2.150   0.517
  111DMSO    H3 1554   2.056   2.214   0.425
  111DMSO    S1 1555   2.093   2.338   0.623
  111DMSO    C2 1556   1.973   2.220   0.681
  111DMSO    H4 1557   1.893   2.211   0.607
  111DMSO    H5 1558   2.019   2.124   0.699
  111DMSO    H6 1559   1.930   2.259   0.774
  111DMSO    O1 1560   2.011   2.446   0.561
  112DMSO    C1 1561   3.433   1.778   1.669
  112DMSO    H1 1562   3.507   1.797   1.592
  112DMSO    H2 1563   3.365   1.699   1.635
  112DMSO    H3 1564   3.379   1.870   1.693
  112DMSO    S1 1565   3.519   1.723   1.815
  112DMSO    C2 1566   3.372   1.701   1.913
  112DMSO    H4 1567   3.315   1.794   1.913
  112DMSO    H5 1568   3.314   1.619   1.870
  112DMSO    H6 1569   3.403   1.676   2.015
  112DMSO    O1 1570   3.578   1.848   1.871
  113DMSO    C1 1571   3.671   0.671   1.848
  113DMSO    H1 1572   3.763   0.729   1.849
  113DMSO    H2 1573   3.584   0.734   1.827
  113DMSO    H3 1574   3.659   0.619   1.943
  113DMSO    S1 1575   3.686   0.549   1.718
  113DMSO    C2 1576   3.543   0.455   1.768
  113DMSO    H4 1577   3.544   0.360   1.714
  113DMSO    H5 1578   3.549   0.436   1.876
  113DMSO    H6 1579   3.455   0.512   1.742
  113DMSO    O1 1580   3.802   0.468   1.763
  114DMSO    C1 1581   1.728   1.626   2.176
  114DMSO    H1 1582   1.817   1.686   2.160
  114DMSO    H2 1583   1.751   1.542   2.242
  114DMSO    H3 1584   1.688   1.590   2.081
  114DMSO    S1 1585   1.603   1.726   2.254
  114DMSO    C2 1586   1.590   1.844   2.121
  114DMSO    H4 1587   1.554   1.794   2.031
  114DMSO    H5 1588   1.520   1.922   2.149
  114DMSO    H6 1589   1.688   1.888   2.104
  114DMSO    O1 1590   1.677   1.802   2.359
  115DMSO    C1 1591   3.452   1.606   3.134
  115DMSO    H1 1592   3.546   1.645   3.173
  115DMSO    H2 1593   3.451   1.497   3.139
  115DMSO    H3 1594   3.438   1.639   3.031
  115DMSO    S1 1595   3.318   1.669   3.235
  115DMSO    C2 1596   3.190   1.599   3.134
  115DMSO    H4 1597   3.094   1.638   3.166
  115DMSO    H5 1598   3.209   1.623   3.029
  115DMSO    H6 1599   3.192   1.491   3.150
  115DMSO    O1 1600   3.312   1.814   3.204
  116DMSO    C1 1601   1.513   1.645   0.398
  116DMSO    H1 1602   1.587   1.699   0.338
  116DMSO    H2 1603   1.413   1.662   0.359
  116DMSO    H3 1604   1.518   1.674   0.503
  116DMSO    S1 1605   1.546   1.470   0.386
  116DMSO    C2 1606   1.711   1.477   0.452
  116DMSO    H4 1607   1.754   1.376   0.450
  116DMSO    H5 1608   1.771   1.543   0.389
  116DMSO    H6 1609   1.708   1.514   0.554
  116DMSO    O1 1610   1.567   1.448   0.240
  117DMSO    C1 1611   1.121   3.932   0.299
  117DMSO    H1 1612   1.030   3.987   0.276
  117DMSO    H2 1613   1.205   4.001   0.310
  117DMSO    H3 1614   1.143   3.858   0.221
  117DMSO    S1 1615   1.099   3.845   0.453
  117DMSO    C2 1616   1.084   3.992   0.553
  117DMSO    H4 1617   1.069   3.961   0.657
  117DMSO    H5 1618   1.177   4.048   0.544
  117DMSO    H6 1619   0.999   4.050   0.518
  117DMSO    O1 1620   1.236   3.796   0.485
  118DMSO    C1 1621   3.056   1.563   4.219
  118DMSO    H1 1622   3.083   1.474   4.277
  118DMSO    H2 1623   3.124   1.646   4.241
  118DMSO    H3 1624   2.953   1.591   4.240
  118DMSO    S1 1625   3.067   1.523   4.046
  118DMSO    C2 1626   3.243   1.491   4.045
  118DMSO    H4 1627   3.273   1.466   3.944
  118DMSO    H5 1628   3.294   1.582   4.079
  118DMSO    H6 1629   3.263   1.407   4.112
  118DMSO    O1 1630   3.052   1.655   3.979
  119DMSO    C1 1631   3.898   0.460   0.753
  119DMSO    H1 1632   3.971   0.381   0.737
  119DMSO    H2 1633   3.865   0.500   0.656
  119DMSO    H3 1634   3.942   0.540   0.813
  119DMSO    S1 1635   3.756   0.393   0.839
  119DMSO    C2 1636   3.849   0.297   0.957
  119DMSO    H4 1637   3.779   0.236   1.015
  119DMSO    H5 1638   3.919   0.232   0.903
  119DMSO    H6 1639   3.904   0.365   1.022
  119DMSO    O1 1640   3.698   0.292   0.746
  120DMSO    C1 1641   4.096   1.347   4.133
  120DMSO    H1 1642   4.170   1.319   4.058
  120DMSO    H2 1643   4.144   1.400   4.216
  120DMSO    H3 1644   4.045   1.259   4.171
  120DMSO    S1 1645   3.977   1.457   4.058
  120DMSO    C2 1646   3.856   1.451   4.189
  120DMSO    H4 1647   3.902   1.488   4.280
  120DMSO    H5 1648   3.772   1.514   4.160
  120DMSO    H6 1649   3.825   1.348   4.201
  120DMSO    O1 1650   3.912   1.378   3.950
  121DMSO    C1 1651   0.921   4.133   3.699
  121DMSO    H1 1652   0.900   4.173   3.798
  121DMSO    H2 1653   0.865   4.041   3.684
  121DMSO    H3 1654   1.028   4.118   3.687
  121DMSO    S1 1655   0.865   4.255   3.580
  121DMSO    C2 1656   0.898   4.155   3.436
  121DMSO    H4 1657   1.002   4.125   3.438
  121DMSO    H5 1658   0.832   4.068   3.438
  121DMSO    H6 1659   0.877   4.217   3.349
  121DMSO    O1 1660   0.977   4.353   3.579
  122DMSO    C1 1661   1.278   3.195   4.321
  122DMSO    H1 1662   1.385   3.205   4.339
  122DMSO    H2 1663   1.224   3.274   4.373
  122DMSO    H3 1664   1.244   3.098   4.356
  122DMSO    S1 1665   1.245   3.210   4.146
  122DMSO    C2 1666   1.360   3.086   4.089
  122DMSO    H4 1667   1.455   3.101   4.141
  122DMSO    H5 1668   1.321   2.987   4.112
  122DMSO    H6 1669   1.373   3.098   3.982
  122DMSO    O1 1670   1.312   3.336   4.104
  123DMSO    C1 1671   0.924   2.021   2.015
  123DMSO    H1 1672   0.864   2.106   2.047
  123DMSO    H2 1673   0.883   1.928   2.055
  123DMSO    H3 1674   1.028   2.034   2.044
  123DMSO    S1 1675   0.917   2.013   1.836
  123DMSO    C2 1676   1.027   1.874   1.820
  123DMSO    H4 1677   0.981   1.786   1.866
  123DMSO    H5 1678   1.044   1.855   1.715
  123DMSO    H6 1679   1.122   1.897   1.870
  123DMSO    O1 1680   0.999   2.129   1.794
  124DMSO    C1 1681   4.365   0.922   4.484
  124DMSO    H1 1682   4.357   0.813   4.471
  124DMSO    H2 1683   4.465   0.950   4.515
  124DMSO    H3 1684   4.292   0.956   4.557
  124DMSO    S1 1685   4.327   0.999   4.328
  124DMSO    C2 1686   4.336   1.168   4.385
  124DMSO    H4 1687   4.266   1.181   4.468
  124DMSO    H5 1688   4.439   1.188   4.417
  124DMSO    H6 1689   4.309   1.233   4.302
  124DMSO    O1 1690   4.181   0.977   4.313
  125DMSO    C1 1691   6.893   2.218   2.845
  125DMSO    H1 1692   0.006   2.156   2.931
  125DMSO    H2 1693   6.887   2.322   2.876
  125DMSO    H3 1694   6.798   2.184   2.803
  125DMSO    S1 1695   0.108   2.203   2.722
  125DMSO    C2 1696   0.109   2.025   2.719
  125DMSO    H4 1697   0.012   1.988   2.685
  125DMSO    H5 1698   0.188   1.994   2.651
  125DMSO    H6 1699   0.130   1.988   2.820
  125DMSO    O1 1700   0.232   2.239   2.796
  126DMSO    C1 1701   0.700   4.849   3.807
  126DMSO    H1 1702   0.724   4.910   3.895
  126DMSO    H2 1703   0.783   4.852   3.736
  126DMSO    H3 1704   0.608   4.882   3.760
  126DMSO    S1 1705   0.679   4.679   3.859
  126DMSO    C2 1706   0.563   4.715   3.990
  126DMSO    H4 1707   0.604   4.795   4.052
  126DMSO    H5 1708   0.468   4.746   3.945
  126DMSO    H6 1709   0.547   4.625   4.049
  126DMSO    O1 1710   0.805   4.648   3.932
  127DMSO    C1 1711   0.785   2.067   1.073
  127DMSO    H1 1712   0.852   1.981   1.083
  127DMSO    H2 1713   0.830   2.155   1.118
  127DMSO    H3 1714   0.689   2.044   1.120
  127DMSO    S1 1715   0.757   2.095   0.899
  127DMSO    C2 1716   0.654   2.239   0.924
  127DMSO    H4 1717   0.712   2.319   0.969
  127DMSO    H5 1718   0.614   2.270   0.827
  127DMSO    H6 1719   0.572   2.211   0.991
  127DMSO    O1 1720   0.660   1.988   0.861
  128DMSO    C1 1721   3.470   0.677   2.838
  128DMSO    H1 1722   3.488   0.583   2.891
  128DMSO    H2 1723   3.544   0.690   2.759
  128DMSO    H3 1724   3.468   0.761   2.907
  128DMSO    S1 1725   3.310   0.664   2.762
  128DMSO    C2 1726   3.305   0.834   2.708
  128DMSO    H4 1727   3.288   0.898   2.794
  128DMSO    H5 1728   3.401   0.859   2.661
  128DMSO    H6 1729   3.225   0.845   2.635
  128DMSO    O1 1730   3.217   0.664   2.879
  129DMSO    C1 1731   3.673   1.108   3.047
  129DMSO    H1 1732   3.607   1.092   3.132
  129DMSO    H2 1733   3.778   1.099   3.076
  129DMSO    H3 1734   3.655   1.206   3.003
  129DMSO    S1 1735   3.638   0.983   2.925
  129DMSO    C2 1736   3.752   1.044   2.801
  129DMSO    H4 1737   3.728   1.148   2.779
  129DMSO    H5 1738   3.853   1.035   2.840
  129DMSO    H6 1739   3.740   0.983   2.712
  129DMSO    O1 1740   3.504   1.025   2.875
  130DMSO    C1 1741   0.861   3.825   3.251
  130DMSO    H1 1742   0.763   3.827   3.297
  130DMSO    H2 1743   0.934   3.784   3.321
  130DMSO    H3 1744   0.889   3.925   3.220
  130DMSO    S1 1745   0.855   3.720   3.107
  130DMSO    C2 1746   0.720   3.805   3.029
  130DMSO    H4 1747   0.684   3.747   2.944
  130DMSO    H5 1748   0.639   3.819   3.101
  130DMSO    H6 1749   0.757   3.902   2.994
  130DMSO    O1 1750   0.796   3.591   3.156
  131DMSO    C1 1751   4.700   2.855   0.751
  131DMSO    H1 1752   4.683   2.885   0.647
  131DMSO    H2 1753   4.699   2.942   0.816
  131DMSO    H3 1754   4.796   2.803   0.760
  131DMSO    S1 1755   4.571   2.743   0.800
  131DMSO    C2 1756   4.439   2.860   0.773
  131DMSO    H4 1757   4.463   2.955   0.821
  131DMSO    H5 1758   4.428   2.875   0.665
  131DMSO    H6 1759   4.347   2.819   0.814
  131DMSO    O1 1760   4.582   2.736   0.948
  132DMSO    C1 1761   6.847   3.567   3.620
  132DMSO    H1 1762   6.808   3.626   3.703
  132DMSO    H2 1763   6.842   3.626   3.528
  132DMSO    H3 1764   6.792   3.474   3.611
  132DMSO    S1 1765   0.105   3.531   3.655
  132DMSO    C2 1766   0.126   3.420   3.516
  132DMSO    H4 1767   0.057   3.336   3.530
  132DMSO    H5 1768   0.104   3.474   3.424
  132DMSO    H6 1769   0.229   3.385   3.518
  132DMSO    O1 1770   0.097   3.439   3.772
  133DMSO    C1 1771   4.741   0.726   2.002
  133DMSO    H1 1772   4.812   0.780   2.066
  133DMSO    H2 1773   4.740   0.771   1.902
  133DMSO    H3 1774   4.642   0.728   2.047
  133DMSO    S1 1775   4.795   0.557   1.987
  133DMSO    C2 1776   4.663   0.508   1.878
  133DMSO    H4 1777   4.681   0.551   1.780
  133DMSO    H5 1778   4.663   0.399   1.871
  133DMSO    H6 1779   4.568   0.542   1.918
  133DMSO    O1 1780   4.757   0.498   2.119
  134DMSO    C1 1781   2.861   7.139   4.874
  134DMSO    H1 1782   2.957   7.117   4.922
  134DMSO    H2 1783   2.802   0.036   4.939
  134DMSO    H3 1784   2.806   7.048   4.853
  134DMSO    S1 1785   2.890   0.056   4.720
  134DMSO    C2 1786   2.962   0.202   4.794
  134DMSO    H4 1787   3.060   0.177   4.835
  134DMSO    H5 1788   2.973   0.279   4.717
  134DMSO    H6 1789   2.895   0.239   4.872
  134DMSO    O1 1790   2.754   0.100   4.678
  135DMSO    C1 1791   3.425   1.462   0.514
  135DMSO    H1 1792   3.467   1.562   0.529
  135DMSO    H2 1793   3.316   1.467   0.514
  135DMSO    H3 1794   3.459   1.396   0.594
  135DMSO    S1 1795   3.481   1.399   0.357
  135DMSO    C2 1796   3.403   1.239   0.374
  135DMSO    H4 1797   3.436   1.195   0.468
  135DMSO    H5 1798   3.295   1.253   0.376
  135DMSO    H6 1799   3.434   1.177   0.290
  135DMSO    O1 1800   3.626   1.369   0.378
  136DMSO    C1 1801   1.602   3.040   2.368
  136DMSO    H1 1802   1.665   2.957   2.335
  136DMSO    H2 1803   1.499   3.006   2.380
  136DMSO    H3 1804   1.606   3.122   2.295
  136DMSO    S1 1805   1.661   3.098   2.526
  136DMSO    C2 1806   1.828   3.130   2.473
  136DMSO    H4 1807   1.869   3.037   2.433
  136DMSO    H5 1808   1.827   3.207   2.395
  136DMSO    H6 1809   1.886   3.162   2.560
  136DMSO    O1 1810   1.674   2.975   2.610
  137DMSO    C1 1811   4.525   2.668   1.276
  137DMSO    H1 1812   4.570   2.667   1.375
  137DMSO    H2 1813   4.554   2.578   1.222
  137DMSO    H3 1814   4.556   2.756   1.220
  137DMSO    S1 1815   4.347   2.671   1.292
  137DMSO    C2 1816   4.314   2.690   1.118
  137DMSO    H4 1817   4.207   2.701   1.101
  137DMSO    H5 1818   4.366   2.779   1.081
  137DMSO    H6 1819   4.351   2.602   1.064
  137DMSO    O1 1820   4.318   2.805   1.353
  138DMSO    C1 1821   1.491   1.941   0.622
  138DMSO    H1 1822   1.415   1.870   0.589
  138DMSO    H2 1823   1.591   1.899   0.612
  138DMSO    H3 1824   1.474   1.973   0.725
  138DMSO    S1 1825   1.485   2.086   0.518
  138DMSO    C2 1826   1.308   2.104   0.524
  138DMSO    H4 1827   1.260   2.017   0.479
  138DMSO    H5 1828   1.276   2.118   0.627
  138DMSO    H6 1829   1.283   2.193   0.467
  138DMSO    O1 1830   1.509   2.031   0.382
  139DMSO    C1 1831   2.995   0.189   2.707
  139DMSO    H1 1832   3.080   0.226   2.649
  139DMSO    H2 1833   2.987   0.080   2.695
  139DMSO    H3 1834   2.904   0.238   2.675
  139DMSO    S1 1835   3.023   0.224   2.880
  139DMSO    C2 1836   3.046   0.400   2.859
  139DMSO    H4 1837   3.126   0.418   2.788
  139DMSO    H5 1838   2.953   0.444   2.821
  139DMSO    H6 1839   3.072   0.444   2.955
  139DMSO    O1 1840   3.161   0.173   2.905
  140DMSO    C1 1841   3.335   2.057   1.475
  140DMSO    H1 1842   3.377   2.077   1.377
  140DMSO    H2 1843   3.412   2.060   1.552
  140DMSO    H3 1844   3.285   1.960   1.474
  140DMSO    S1 1845   3.214   2.182   1.514
  140DMSO    C2 1846   3.327   2.319   1.491
  140DMSO    H4 1847   3.356   2.321   1.386
  140DMSO    H5 1848   3.274   2.411   1.517
  140DMSO    H6 1849   3.414   2.303   1.555
  140DMSO    O1 1850   3.199   2.173   1.663
  141DMSO    C1 1851   3.501   1.626   4.301
  141DMSO    H1 1852   3.526   1.652   4.198
  141DMSO    H2 1853   3.589   1.587   4.352
  141DMSO    H3 1854   3.421   1.552   4.304
  141DMSO    S1 1855   3.446   1.773   4.387
  141DMSO    C2 1856   3.599   1.863   4.367
  141DMSO    H4 1857   3.608   1.895   4.263
  141DMSO    H5 1858   3.598   1.949   4.435
  141DMSO    H6 1859   3.681   1.797   4.393
  141DMSO    O1 1860   3.451   1.734   4.530
  142DMSO    C1 1861   4.218   0.579   2.764
  142DMSO    H1 1862   4.325   0.582   2.741
  142DMSO    H2 1863   4.163   0.552   2.675
  142DMSO    H3 1864   4.184   0.676   2.801
  142DMSO    S1 1865   4.191   0.454   2.888
  142DMSO    C2 1866   4.314   0.512   3.004
  142DMSO    H4 1867   4.273   0.595   3.061
  142DMSO    H5 1868   4.339   0.429   3.070
  142DMSO    H6 1869   4.403   0.542   2.948
  142DMSO    O1 1870   4.251   0.331   2.829
  143DMSO    C1 1871   4.098   0.918   2.341
  143DMSO    H1 1872   4.093   0.865   2.245
  143DMSO    H2 1873   4.051   1.016   2.333
  143DMSO    H3 1874   4.202   0.927   2.373
  143DMSO    S1 1875   4.008   0.823   2.462
  143DMSO    C2 1876   4.058   0.921   2.602
  143DMSO    H4 1877   4.013   1.020   2.594
  143DMSO    H5 1878   4.025   0.871   2.692
  143DMSO    H6 1879   4.167   0.928   2.603
  143DMSO    O1 1880   4.088   0.699   2.476
  144DMSO    C1 1881   2.471   0.987   1.728
  144DMSO    H1 1882   2.458   0.982   1.620
  144DMSO    H2 1883   2.561   0.931   1.755
  144DMSO    H3 1884   2.385   0.943   1.778
  144DMSO    S1 1885   2.493   1.157   1.778
  144DMSO    C2 1886   2.338   1.216   1.710
  144DMSO    H4 1887   2.336   1.324   1.721
  144DMSO    H5 1888   2.334   1.188   1.605
  144DMSO    H6 1889   2.255   1.171   1.765
  144DMSO    O1 1890   2.594   1.210   1.682
  145DMSO    C1 1891   0.847   1.688   1.035
  145DMSO    H1 1892   0.836   1.733   0.936
  145DMSO    H2 1893   0.754   1.638   1.064
  145DMSO    H3 1894   0.875   1.762   1.109
  145DMSO    S1 1895   0.979   1.567   1.028
  145DMSO    C2 1896   0.882   1.437   0.954
  145DMSO    H4 1897   0.945   1.349   0.942
  145DMSO    H5 1898   0.798   1.414   1.020
  145DMSO    H6 1899   0.846   1.472   0.857
  145DMSO    O1 1900   0.996   1.522   1.169
  146DMSO    C1 1901   2.233   3.702   3.390
  146DMSO    H1 1902   2.153   3.758   3.439
  146DMSO    H2 1903   2.289   3.645   3.464
  146DMSO    H3 1904   2.298   3.771   3.335
  146DMSO    S1 1905   2.158   3.587   3.276
  146DMSO    C2 1906   2.067   3.707   3.180
  146DMSO    H4 1907   2.013   3.772   3.247
  146DMSO    H5 1908   2.136   3.766   3.120
  146DMSO    H6 1909   1.997   3.653   3.115
  146DMSO    O1 1910   2.055   3.518   3.359
  147DMSO    C1 1911   4.150   1.145   0.784
  147DMSO    H1 1912   4.185   1.246   0.763
  147DMSO    H2 1913   4.120   1.096   0.692
  147DMSO    H3 1914   4.065   1.146   0.853
  147DMSO    S1 1915   4.284   1.050   0.855
  147DMSO    C2 1916   4.325   1.169   0.982
  147DMSO    H4 1917   4.418   1.136   1.029
  147DMSO    H5 1918   4.338   1.268   0.938
  147DMSO    H6 1919   4.246   1.170   1.057
  147DMSO    O1 1920   4.394   1.067   0.756
  148DMSO    C1 1921   2.456   0.621   1.929
  148DMSO    H1 1922   2.551   0.664   1.896
  148DMSO    H2 1923   2.384   0.623   1.847
  148DMSO    H3 1924   2.419   0.676   2.016
  148DMSO    S1 1925   2.485   0.453   1.978
  148DMSO    C2 1926   2.324   0.432   2.054
  148DMSO    H4 1927   2.314   0.507   2.133
  148DMSO    H5 1928   2.246   0.444   1.979
  148DMSO    H6 1929   2.319   0.332   2.099
  148DMSO    O1 1930   2.576   0.465   2.095
  149DMSO    C1 1931   3.380   2.285   0.347
  149DMSO    H1 1932   3.296   2.351   0.330
  149DMSO    H2 1933   3.442   2.276   0.258
  149DMSO    H3 1934   3.345   2.186   0.378
  149DMSO    S1 1935   3.478   2.350   0.480
  149DMSO    C2 1936   3.543   2.490   0.388
  149DMSO    H4 1937   3.613   2.544   0.451
  149DMSO    H5 1938   3.595   2.453   0.299
  149DMSO    H6 1939   3.460   2.554   0.360
  149DMSO    O1 1940   3.593   2.256   0.488
  150DMSO    C1 1941   0.246   0.369   2.041
  150DMSO    H1 1942   0.218   0.296   1.966
  150DMSO    H2 1943   0.314   0.324   2.114
  150DMSO    H3 1944   0.157   0.407   2.091
  150DMSO    S1 1945   0.330   0.506   1.962
  150DMSO    C2 1946   0.470   0.410   1.908
  150DMSO    H4 1947   0.546   0.478   1.870
  150DMSO    H5 1948   0.510   0.354   1.992
  150DMSO    H6 1949   0.438   0.343   1.828
  150DMSO    O1 1950   0.385   0.584   2.077
  151DMSO    C1 1951   3.376   0.030   1.191
  151DMSO    H1 1952   3.270   0.041   1.168
  151DMSO    H2 1953   3.424   7.127   1.123
  151DMSO    H3 1954   3.389   7.165   1.294
  151DMSO    S1 1955   3.457   0.188   1.175
  151DMSO    C2 1956   3.440   0.202   0.998
  151DMSO    H4 1957   3.482   0.112   0.952
  151DMSO    H5 1958   3.334   0.213   0.972
  151DMSO    H6 1959   3.496   0.289   0.965
  151DMSO    O1 1960   3.601   0.155   1.193
  152DMSO    C1 1961   0.961   1.208   3.239
  152DMSO    H1 1962   0.934   1.140   3.320
  152DMSO    H2 1963   0.952   1.156   3.144
  152DMSO    H3 1964   1.063   1.245   3.252
  152DMSO    S1 1965   0.847   1.346   3.238
  152DMSO    C2 1966   0.884   1.400   3.404
  152DMSO    H4 1967   0.983   1.448   3.404
  152DMSO    H5 1968   0.808   1.473   3.432
  152DMSO    H6 1969   0.881   1.314   3.471
  152DMSO    O1 1970   0.714   1.282   3.255
  153DMSO    C1 1971   0.825   3.273   1.398
  153DMSO    H1 1972   0.862   3.368   1.435
  153DMSO    H2 1973   0.720   3.260   1.423
  153DMSO    H3 1974   0.883   3.191   1.439
  153DMSO    S1 1975   0.841   3.273   1.220
  153DMSO    C2 1976   0.764   3.114   1.193
  153DMSO    H4 1977   0.784   3.084   1.091
  153DMSO    H5 1978   0.805   3.042   1.264
  153DMSO    H6 1979   0.656   3.125   1.208
  153DMSO    O1 1980   0.987   3.247   1.199
  154DMSO    C1 1981   2.201   4.564   0.891
  154DMSO    H1 1982   2.306   4.534   0.884
  154DMSO    H2 1983   2.172   4.619   0.802
  154DMSO    H3 1984   2.185   4.626   0.980
  154DMSO    S1 1985   2.101   4.417   0.903
  154DMSO    C2 1986   2.142   4.359   0.739
  154DMSO    H4 1987   2.251   4.348   0.731
  154DMSO    H5 1988   2.094   4.262   0.725
  154DMSO    H6 1989   2.105   4.431   0.666
  154DMSO    O1 1990   1.962   4.469   0.889
  155DMSO    C1 1991   1.211   0.860   4.245
  155DMSO    H1 1992   1.116   0.855   4.298
  155DMSO    H2 1993   1.223   0.959   4.200
  155DMSO    H3 1994   1.215   0.782   4.169
  155DMSO    S1 1995   1.342   0.832   4.362
  155DMSO    C2 1996   1.476   0.856   4.248
  155DMSO    H4 1997   1.466   0.784   4.167
  155DMSO    H5 1998   1.473   0.958   4.209
  155DMSO    H6 1999   1.569   0.838   4.302
  155DMSO    O1 2000   1.341   0.685   4.382
  156DMSO    C1 2001   0.769   4.631   3.501
  156DMSO    H1 2002   0.838   4.714   3.520
  156DMSO    H2 2003   0.665   4.665   3.509
  156DMSO    H3 2004   0.788   4.551   3.572
  156DMSO    S1 2005   0.798   4.568   3.337
  156DMSO    C2 2006   0.732   4.711   3.251
  156DMSO    H4 2007   0.790   4.799   3.279
  156DMSO    H5 2008   0.738   4.693   3.144
  156DMSO    H6 2009   0.627   4.724   3.279
  156DMSO    O1 2010   0.693   4.464   3.318
  157DMSO    C1 2011   2.766   1.292   2.752
  157DMSO    H1 2012   2.851   1.223   2.755
  157DMSO    H2 2013   2.704   1.275   2.840
  157DMSO    H3 2014   2.709   1.272   2.662
  157DMSO    S1 2015   2.830   1.459   2.750
  157DMSO    C2 2016   2.681   1.539   2.698
  157DMSO    H4 2017   2.603   1.525   2.773
  157DMSO    H5 2018   2.703   1.645   2.682
  157DMSO    H6 2019   2.652   1.495   2.603
  157DMSO    O1 2020   2.912   1.471   2.626
  158DMSO    C1 2021   3.932   1.282   1.056
  158DMSO    H1 2022   3.857   1.231   0.997
  158DMSO    H2 2023   3.968   1.370   1.002
  158DMSO    H3 2024   4.016   1.215   1.076
  158DMSO    S1 2025   3.863   1.332   1.212
  158DMSO    C2 2026   3.766   1.468   1.150
  158DMSO    H4 2027   3.834   1.540   1.104
  158DMSO    H5 2028   3.694   1.431   1.077
  158DMSO    H6 2029   3.715   1.513   1.234
  158DMSO    O1 2030   3.976   1.402   1.280
  159DMSO    C1 2031   2.372   2.280   1.470
  159DMSO    H1 2032   2.439   2.287   1.556
  159DMSO    H2 2033   2.302   2.363   1.466
  159DMSO    H3 2034   2.317   2.186   1.474
  159DMSO    S1 2035   2.468   2.278   1.320
  159DMSO    C2 2036   2.529   2.446   1.335
  159DMSO    H4 2037   2.601   2.451   1.416
  159DMSO    H5 2038   2.576   2.474   1.241
  159DMSO    H6 2039   2.444   2.511   1.354
  159DMSO    O1 2040   2.364   2.289   1.214
  160DMSO    C1 2041   1.642   2.911   1.355
  160DMSO    H1 2042   1.605   2.974   1.275
  160DMSO    H2 2043   1.591   2.814   1.354
  160DMSO    H3 2044   1.628   2.960   1.451
  160DMSO    S1 2045   1.817   2.883   1.330
  160DMSO    C2 2046   1.848   2.801   1.486
  160DMSO    H4 2047   1.793   2.707   1.487
  160DMSO    H5 2048   1.955   2.782   1.494
  160DMSO    H6 2049   1.816   2.866   1.567
  160DMSO    O1 2050   1.876   3.019   1.351
  161DMSO    C1 2051   1.102   2.361   4.313
  161DMSO    H1 2052   1.175   2.442   4.309
  161DMSO    H2 2053   1.051   2.360   4.410
  161DMSO    H3 2054   1.151   2.265   4.295
  161DMSO    S1 2055   0.981   2.388   4.186
  161DMSO    C2 2056   0.892   2.236   4.214
  161DMSO    H4 2057   0.855   2.236   4.317
  161DMSO    H5 2058   0.808   2.233   4.145
  161DMSO    H6 2059   0.958   2.152   4.197
  161DMSO    O1 2060   1.057   2.364   4.060
  162DMSO    C1 2061   0.708   0.019   2.555
  162DMSO    H1 2062   0.666   0.016   2.656
  162DMSO    H2 2063   0.635   0.061   2.485
  162DMSO    H3 2064   0.735   7.086   2.523
  162DMSO    S1 2065   0.853   0.123   2.555
  162DMSO    C2 2066   0.942   0.030   2.680
  162DMSO    H4 2067   0.877   0.019   2.767
  162DMSO    H5 2068   0.966   7.099   2.639
  162DMSO    H6 2069   1.033   0.084   2.706
  162DMSO    O1 2070   0.810   0.248   2.625
  163DMSO    C1 2071   2.212   1.032   2.440
  163DMSO    H1 2072   2.263   0.947   2.394
  163DMSO    H2 2073   2.105   1.025   2.423
  163DMSO    H3 2074   2.252   1.125   2.400
  163DMSO    S1 2075   2.242   1.028   2.616
  163DMSO    C2 2076   2.151   0.879   2.646
  163DMSO    H4 2077   2.195   0.797   2.588
  163DMSO    H5 2078   2.154   0.856   2.752
  163DMSO    H6 2079   2.048   0.894   2.614
  163DMSO    O1 2080   2.155   1.136   2.670
  164DMSO    C1 2081   1.781   1.628   3.532
  164DMSO    H1 2082   1.807   1.532   3.577
  164DMSO    H2 2083   1.866   1.671   3.479
  164DMSO    H3 2084   1.746   1.694   3.611
  164DMSO    S1 2085   1.647   1.604   3.417
  164DMSO    C2 2086   1.732   1.486   3.314
  164DMSO    H4 2087   1.820   1.534   3.272
  164DMSO    H5 2088   1.759   1.400   3.376
  164DMSO    H6 2089   1.662   1.456   3.236
  164DMSO    O1 2090   1.652   1.728   3.334
  165DMSO    C1 2091   0.804   0.777   0.296
  165DMSO    H1 2092   0.767   0.858   0.360
  165DMSO    H2 2093   0.913   0.778   0.295
  165DMSO    H3 2094   0.763   0.788   0.196
  165DMSO    S1 2095   0.746   0.623   0.364
  165DMSO    C2 2096   0.817   0.520   0.236
  165DMSO    H4 2097   0.925   0.526   0.243
  165DMSO    H5 2098   0.782   0.418   0.253
  165DMSO    H6 2099   0.781   0.556   0.139
  165DMSO    O1 2100   0.601   0.622   0.330
  166DMSO    C1 2101   4.106   0.284   4.586
  166DMSO    H1 2102   3.998   0.277   4.588
  166DMSO    H2 2103   4.142   0.345   4.668
  166DMSO    H3 2104   4.138   0.327   4.490
  166DMSO    S1 2105   4.175   0.121   4.604
  166DMSO    C2 2106   4.343   0.173   4.570
  166DMSO    H4 2107   4.378   0.232   4.654
  166DMSO    H5 2108   4.406   0.084   4.557
  166DMSO    H6 2109   4.345   0.233   4.479
  166DMSO    O1 2110   4.132   0.053   4.479
  167DMSO    C1 2111   3.507   2.479   1.180
  167DMSO    H1 2112   3.529   2.556   1.106
  167DMSO    H2 2113   3.400   2.461   1.188
  167DMSO    H3 2114   3.548   2.508   1.277
  167DMSO    S1 2115   3.588   2.328   1.131
  167DMSO    C2 2116   3.491   2.302   0.983
  167DMSO    H4 2117   3.515   2.381   0.913
  167DMSO    H5 2118   3.521   2.205   0.942
  167DMSO    H6 2119   3.386   2.301   1.010
  167DMSO    O1 2120   3.535   2.226   1.226
  168DMSO    C1 2121   1.583   3.033   0.120
  168DMSO    H1 2122   1.589   3.086   0.215
  168DMSO    H2 2123   1.659   3.070   0.051
  168DMSO    H3 2124   1.484   3.044   0.077
  168DMSO    S1 2125   1.613   2.859   0.149
  168DMSO    C2 2126   1.581   2.807   7.095
  168DMSO    H4 2127   1.657   2.851   7.029
  168DMSO    H5 2128   1.587   2.698   7.091
  168DMSO    H6 2129   1.481   2.840   7.067
  168DMSO    O1 2130   1.491   2.814   0.223
  169DMSO    C1 2131   0.067   2.222   1.113
  169DMSO    H1 2132   0.153   2.288   1.101
  169DMSO    H2 2133   0.062   2.154   1.028
  169DMSO    H3 2134   6.888   2.279   1.120
  169DMSO    S1 2135   0.088   2.124   1.261
  169DMSO    C2 2136   0.102   2.263   1.372
  169DMSO    H4 2137   0.184   2.326   1.337
  169DMSO    H5 2138   0.008   2.318   1.374
  169DMSO    H6 2139   0.125   2.224   1.472
  169DMSO    O1 2140   0.228   2.075   1.252
  170DMSO    C1 2141   1.060   1.795   2.442
  170DMSO    H1 2142   1.045   1.696   2.400
  170DMSO    H2 2143   1.145   1.796   2.510
  170DMSO    H3 2144   0.970   1.827   2.494
  170DMSO    S1 2145   1.093   1.910   2.309
  170DMSO    C2 2146   1.237   1.825   2.245
  170DMSO    H4 2147   1.282   1.888   2.168
  170DMSO    H5 2148   1.307   1.808   2.326
  170DMSO    H6 2149   1.205   1.730   2.201
  170DMSO    O1 2150   1.150   2.029   2.379
  171DMSO    C1 2151   2.231   0.775   4.318
  171DMSO    H1 2152   2.196   0.712   4.399
  171DMSO    H2 2153   2.215   0.879   4.344
  171DMSO    H3 2154   2.175   0.751   4.227
  171DMSO    S1 2155   2.404   0.744   4.290
  171DMSO    C2 2156   2.385   0.569   4.260
  171DMSO    H4 2157   2.483   0.527   4.239
  171DMSO    H5 2158   2.342   0.522   4.349
  171DMSO    H6 2159   2.320   0.555   4.174
  171DMSO    O1 2160   2.462   0.753   4.427
  172DMSO    C1 2161   1.907   1.037   1.641
  172DMSO    H1 2162   1.872   0.948   1.588
  172DMSO    H2 2163   1.822   1.092   1.681
  172DMSO    H3 2164   1.964   1.101   1.573
  172DMSO    S1 2165   2.012   0.987   1.777
  172DMSO    C2 2166   1.889   0.891   1.863
  172DMSO    H4 2167   1.921   0.878   1.966
  172DMSO    H5 2168   1.794   0.945   1.859
  172DMSO    H6 2169   1.878   0.795   1.813
  172DMSO    O1 2170   2.029   1.111   1.859
  173DMSO    C1 2171   3.809   1.724   0.848
  173DMSO    H1 2172   3.912   1.721   0.810
  173DMSO    H2 2173   3.751   1.799   0.796
  173DMSO    H3 2174   3.809   1.743   0.956
  173DMSO    S1 2175   3.734   1.565   0.819
  173DMSO    C2 2176   3.733   1.579   0.641
  173DMSO    H4 2177   3.836   1.585   0.606
  173DMSO    H5 2178   3.685   1.491   0.600
  173DMSO    H6 2179   3.677   1.668   0.613
  173DMSO    O1 2180   3.593   1.585   0.862
  174DMSO    C1 2181   2.029   2.715   4.107
  174DMSO    H1 2182   2.117   2.704   4.170
  174DMSO    H2 2183   2.031   2.641   4.027
  174DMSO    H3 2184   2.025   2.816   4.066
  174DMSO    S1 2185   1.885   2.690   4.209
  174DMSO    C2 2186   1.766   2.713   4.078
  174DMSO    H4 2187   1.774   2.815   4.041
  174DMSO    H5 2188   1.784   2.640   3.999
  174DMSO    H6 2189   1.667   2.696   4.119
  174DMSO    O1 2190   1.878   2.818   4.286
  175DMSO    C1 2191   0.489   2.202   1.453
  175DMSO    H1 2192   0.458   2.307   1.452
  175DMSO    H2 2193   0.597   2.193   1.461
  175DMSO    H3 2194   0.453   2.151   1.363
  175DMSO    S1 2195   0.414   2.120   1.593
  175DMSO    C2 2196   0.483   2.227   1.718
  175DMSO    H4 2197   0.450   2.192   1.816
  175DMSO    H5 2198   0.592   2.222   1.712
  175DMSO    H6 2199   0.448   2.329   1.702
  175DMSO    O1 2200   0.494   1.995   1.607
  176DMSO    C1 2201   0.822   2.098   0.142
  176DMSO    H1 2202   0.858   2.201   0.152
  176DMSO    H2 2203   0.767   2.085   0.049
  176DMSO    H3 2204   0.760   2.072   0.228
  176DMSO    S1 2205   0.965   1.991   0.141
  176DMSO    C2 2206   0.874   1.838   0.155
  176DMSO    H4 2207   0.810   1.844   0.243
  176DMSO    H5 2208   0.813   1.824   0.065
  176DMSO    H6 2209   0.945   1.756   0.166
  176DMSO    O1 2210   1.023   2.010   0.277
  177DMSO    C1 2211   0.634   2.073   3.055
  177DMSO    H1 2212   0.680   1.994   2.995
  177DMSO    H2 2213   0.709   2.120   3.119
  177DMSO    H3 2214   0.553   2.033   3.116
  177DMSO    S1 2215   0.567   2.198   2.946
  177DMSO    C2 2216   0.727   2.250   2.887
  177DMSO    H4 2217   0.788   2.277   2.973
  177DMSO    H5 2218   0.773   2.168   2.832
  177DMSO    H6 2219   0.714   2.337   2.822
  177DMSO    O1 2220   0.529   2.308   3.039
  178DMSO    C1 2221   0.767   2.781   1.618
  178DMSO    H1 2222   0.844   2.755   1.546
  178DMSO    H2 2223   0.804   2.766   1.720
  178DMSO    H3 2224   0.678   2.720   1.600
  178DMSO    S1 2225   0.726   2.953   1.595
  178DMSO    C2 2226   0.591   2.957   1.712
  178DMSO    H4 2227   0.537   3.051   1.698
  178DMSO    H5 2228   0.525   2.873   1.694
  178DMSO    H6 2229   0.630   2.951   1.814
  178DMSO    O1 2230   0.657   2.955   1.462
  179DMSO    C1 2231   1.723   1.921   0.944
  179DMSO    H1 2232   1.618   1.924   0.914
  179DMSO    H2 2233   1.738   1.846   1.021
  179DMSO    H3 2234   1.754   2.020   0.977
  179DMSO    S1 2235   1.822   1.880   0.801
  179DMSO    C2 2236   1.766   1.711   0.788
  179DMSO    H4 2237   1.777   1.664   0.886
  179DMSO    H5 2238   1.661   1.710   0.757
  179DMSO    H6 2239   1.828   1.661   0.714
  179DMSO    O1 2240   1.960   1.867   0.855
  180DMSO    C1 2241   0.616   1.850   2.741
  180DMSO    H1 2242   0.623   1.786   2.830
  180DMSO    H2 2243   0.638   1.792   2.651
  180DMSO    H3 2244   0.685   1.933   2.748
  180DMSO    S1 2245   0.452   1.916   2.728
  180DMSO    C2 2246   0.373   1.757   2.706
  180DMSO    H4 2247   0.268   1.773   2.681
  180DMSO    H5 2248   0.422   1.703   2.625
  180DMSO    H6 2249   0.382   1.701   2.800
  180DMSO    O1 2250   0.450   1.975   2.591
  181DMSO    C1 2251   4.903   2.027   0.321
  181DMSO    H1 2252   4.963   2.084   0.393
  181DMSO    H2 2253   4.869   1.934   0.366
  181DMSO    H3 2254   4.963   2.005   0.232
  181DMSO    S1 2255   4.761   2.124   0.275
  181DMSO    C2 2256   4.704   2.014   0.146
  181DMSO    H4 2257   4.787   1.994   0.078
  181DMSO    H5 2258   4.669   1.921   0.192
  181DMSO    H6 2259   4.623   2.062   0.092
  181DMSO    O1 2260   4.818   2.240   0.201
  182DMSO    C1 2261   4.560   2.069   2.519
  182DMSO    H1 2262   4.548   2.128   2.428
  182DMSO    H2 2263   4.657   2.090   2.564
  182DMSO    H3 2264   4.550   1.963   2.495
  182DMSO    S1 2265   4.431   2.114   2.633
  182DMSO    C2 2266   4.300   2.072   2.519
  182DMSO    H4 2267   4.303   1.964   2.502
  182DMSO    H5 2268   4.205   2.102   2.563
  182DMSO    H6 2269   4.317   2.126   2.426
  182DMSO    O1 2270   4.431   2.263   2.631
  183DMSO    C1 2271   2.936   1.889   4.412
  183DMSO    H1 2272   3.001   1.808   4.379
  183DMSO    H2 2273   2.955   1.913   4.516
  183DMSO    H3 2274   2.831   1.860   4.399
  183DMSO    S1 2275   2.969   2.035   4.314
  183DMSO    C2 2276   2.937   1.960   4.155
  183DMSO    H4 2277   2.974   2.028   4.078
  183DMSO    H5 2278   2.991   1.865   4.148
  183DMSO    H6 2279   2.830   1.945   4.143
  183DMSO    O1 2280   3.117   2.051   4.317
  184DMSO    C1 2281   4.820   3.989   4.809
  184DMSO    H1 2282   4.894   3.917   4.843
  184DMSO    H2 2283   4.835   4.012   4.704
  184DMSO    H3 2284   4.829   4.081   4.868
  184DMSO    S1 2285   4.656   3.924   4.834
  184DMSO    C2 2286   4.687   3.861   4.998
  184DMSO    H4 2287   4.600   3.804   5.033
  184DMSO    H5 2288   4.774   3.795   4.996
  184DMSO    H6 2289   4.705   3.945   5.065
  184DMSO    O1 2290   4.650   3.803   4.746
  185DMSO    C1 2291   3.157   4.758   0.595
  185DMSO    H1 2292   3.117   4.859   0.584
  185DMSO    H2 2293   3.149   4.726   0.699
  185DMSO    H3 2294   3.260   4.755   0.560
  185DMSO    S1 2295   3.058   4.649   0.494
  185DMSO    C2 2296   3.048   4.759   0.353
  185DMSO    H4 2297   3.148   4.776   0.313
  185DMSO    H5 2298   2.985   4.712   0.277
  185DMSO    H6 2299   3.003   4.853   0.384
  185DMSO    O1 2300   2.924   4.656   0.558
  186DMSO    C1 2301   2.293   0.286   1.682
  186DMSO    H1 2302   2.292   0.296   1.790
  186DMSO    H2 2303   2.202   0.328   1.639
  186DMSO    H3 2304   2.305   0.182   1.653
  186DMSO    S1 2305   2.433   0.378   1.619
  186DMSO    C2 2306   2.409   0.331   1.448
  186DMSO    H4 2307   2.491   0.374   1.390
  186DMSO    H5 2308   2.411   0.223   1.441
  186DMSO    H6 2309   2.313   0.371   1.414
  186DMSO    O1 2310   2.549   0.295   1.662
  187DMSO    C1 2311   0.893   1.236   0.246
  187DMSO    H1 2312   0.991   1.261   0.206
  187DMSO    H2 2313   0.844   1.328   0.279
  187DMSO    H3 2314   0.901   1.164   0.327
  187DMSO    S1 2315   0.797   1.165   0.115
  187DMSO    C2 2316   0.923   1.049   0.063
  187DMSO    H4 2317   1.012   1.106   0.036
  187DMSO    H5 2318   0.947   0.982   0.146
  187DMSO    H6 2319   0.887   0.995   7.090
  187DMSO    O1 2320   0.799   1.269   0.009
  188DMSO    C1 2321   3.662   2.586   0.768
  188DMSO    H1 2322   3.671   2.674   0.705
  188DMSO    H2 2323   3.597   2.512   0.721
  188DMSO    H3 2324   3.622   2.614   0.866
  188DMSO    S1 2325   3.823   2.514   0.792
  188DMSO    C2 2326   3.846   2.465   0.622
  188DMSO    H4 2327   3.845   2.554   0.559
  188DMSO    H5 2328   3.941   2.413   0.613
  188DMSO    H6 2329   3.765   2.397   0.595
  188DMSO    O1 2330   3.794   2.386   0.863
  189DMSO    C1 2331   3.420   0.478   2.352
  189DMSO    H1 2332   3.418   0.474   2.461
  189DMSO    H2 2333   3.390   0.576   2.317
  189DMSO    H3 2334   3.355   0.401   2.310
  189DMSO    S1 2335   3.587   0.447   2.296
  189DMSO    C2 2336   3.660   0.582   2.387
  189DMSO    H4 2337   3.768   0.580   2.370
  189DMSO    H5 2338   3.617   0.675   2.350
  189DMSO    H6 2339   3.638   0.569   2.493
  189DMSO    O1 2340   3.587   0.496   2.155
  190DMSO    C1 2341   1.061   0.435   3.853
  190DMSO    H1 2342   1.133   0.508   3.814
  190DMSO    H2 2343   0.979   0.422   3.782
  190DMSO    H3 2344   1.022   0.468   3.950
  190DMSO    S1 2345   1.147   0.281   3.874
  190DMSO    C2 2346   1.009   0.193   3.946
  190DMSO    H4 2347   0.973   0.249   4.033
  190DMSO    H5 2348   0.930   0.183   3.872
  190DMSO    H6 2349   1.044   0.094   3.977
  190DMSO    O1 2350   1.239   0.308   3.989
  191DMSO    C1 2351   4.577   1.021   1.799
  191DMSO    H1 2352   4.551   1.118   1.841
  191DMSO    H2 2353   4.643   0.967   1.867
  191DMSO    H3 2354   4.625   1.034   1.702
  191DMSO    S1 2355   4.427   0.927   1.775
  191DMSO    C2 2356   4.383   0.917   1.948
  191DMSO    H4 2357   4.368   1.018   1.987
  191DMSO    H5 2358   4.291   0.859   1.956
  191DMSO    H6 2359   4.464   0.867   2.001
  191DMSO    O1 2360   4.474   0.790   1.742
  192DMSO    C1 2361   2.871   2.448   1.179
  192DMSO    H1 2362   2.808   2.397   1.105
  192DMSO    H2 2363   2.849   2.412   1.279
  192DMSO    H3 2364   2.853   2.556   1.176
  192DMSO    S1 2365   3.042   2.417   1.140
  192DMSO    C2 2366   3.038   2.241   1.172
  192DMSO    H4 2367   3.139   2.201   1.164
  192DMSO    H5 2368   3.001   2.223   1.273
  192DMSO    H6 2369   2.973   2.193   1.098
  192DMSO    O1 2370   3.117   2.473   1.256
  193DMSO    C1 2371   1.069   3.460   0.742
  193DMSO    H1 2372   1.151   3.489   0.677
  193DMSO    H2 2373   0.981   3.522   0.722
  193DMSO    H3 2374   1.100   3.469   0.847
  193DMSO    S1 2375   1.028   3.290   0.707
  193DMSO    C2 2376   0.921   3.266   0.848
  193DMSO    H4 2377   0.836   3.335   0.842
  193DMSO    H5 2378   0.888   3.163   0.848
  193DMSO    H6 2379   0.979   3.286   0.939
  193DMSO    O1 2380   1.151   3.217   0.747
  194DMSO    C1 2381   3.904   3.991   0.278
  194DMSO    H1 2382   3.850   4.049   0.204
  194DMSO    H2 2383   3.972   4.055   0.336
  194DMSO    H3 2384   3.962   3.911   0.230
  194DMSO    S1 2385   3.788   3.915   0.391
  194DMSO    C2 2386   3.726   4.070   0.457
  194DMSO    H4 2387   3.655   4.047   0.537
  194DMSO    H5 2388   3.810   4.127   0.498
  194DMSO    H6 2389   3.676   4.126   0.378
  194DMSO    O1 2390   3.875   3.860   0.500
  195DMSO    C1 2391   1.038   0.265   3.506
  195DMSO    H1 2392   0.934   0.242   3.528
  195DMSO    H2 2393   1.089   0.300   3.596
  195DMSO    H3 2394   1.046   0.341   3.428
  195DMSO    S1 2395   1.120   0.116   3.451
  195DMSO    C2 2396   1.003   0.079   3.321
  195DMSO    H4 2397   0.905   0.067   3.365
  195DMSO    H5 2398   1.004   0.161   3.249
  195DMSO    H6 2399   1.034   7.153   3.274
  195DMSO    O1 2400   1.088   0.017   3.557
  196DMSO    C1 2401   4.919   2.561   0.188
  196DMSO    H1 2402   4.972   2.626   0.119
  196DMSO    H2 2403   4.927   2.599   0.289
  196DMSO    H3 2404   4.959   2.459   0.184
  196DMSO    S1 2405   4.746   2.554   0.145
  196DMSO    C2 2406   4.773   2.506   7.089
  196DMSO    H4 2407   4.842   2.577   7.043
  196DMSO    H5 2408   4.816   2.405   7.088
  196DMSO    H6 2409   4.677   2.507   7.037
  196DMSO    O1 2410   4.706   2.697   0.134
  197DMSO    C1 2411   2.673   1.606   0.626
  197DMSO    H1 2412   2.660   1.500   0.646
  197DMSO    H2 2413   2.736   1.622   0.539
  197DMSO    H3 2414   2.715   1.656   0.714
  197DMSO    S1 2415   2.511   1.674   0.592
  197DMSO    C2 2416   2.561   1.845   0.599
  197DMSO    H4 2417   2.472   1.908   0.595
  197DMSO    H5 2418   2.613   1.863   0.693
  197DMSO    H6 2419   2.626   1.867   0.514
  197DMSO    O1 2420   2.438   1.655   0.720
  198DMSO    C1 2421   1.600   4.360   0.900
  198DMSO    H1 2422   1.540   4.306   0.826
  198DMSO    H2 2423   1.561   4.461   0.912
  198DMSO    H3 2424   1.704   4.364   0.869
  198DMSO    S1 2425   1.590   4.274   1.056
  198DMSO    C2 2426   1.423   4.323   1.093
  198DMSO    H4 2427   1.397   4.284   1.192
  198DMSO    H5 2428   1.417   4.432   1.094
  198DMSO    H6 2429   1.357   4.281   1.017
  198DMSO    O1 2430   1.674   4.355   1.149
  199DMSO    C1 2431   0.428   1.168   1.339
  199DMSO    H1 2432   0.367   1.258   1.341
  199DMSO    H2 2433   0.408   1.108   1.428
  199DMSO    H3 2434   0.534   1.194   1.335
  199DMSO    S1 2435   0.383   1.072   1.196
  199DMSO    C2 2436   0.407   1.201   1.075
  199DMSO    H4 2437   0.511   1.232   1.074
  199DMSO    H5 2438   0.378   1.161   0.978
  199DMSO    H6 2439   0.342   1.285   1.101
  199DMSO    O1 2440   0.235   1.061   1.207
  200DMSO    C1 2441   1.069   0.872   1.008
  200DMSO    H1 2442   0.965   0.851   1.035
  200DMSO    H2 2443   1.117   0.781   0.971
  200DMSO    H3 2444   1.121   0.911   1.095
  200DMSO    S1 2445   1.069   0.995   0.879
  200DMSO    C2 2446   1.242   1.034   0.891
  200DMSO    H4 2447   1.266   1.066   0.993
  200DMSO    H5 2448   1.301   0.947   0.863
  200DMSO    H6 2449   1.263   1.116   0.822
  200DMSO    O1 2450   1.002   1.112   0.943
  201DMSO    C1 2451   2.021   1.242   1.186
  201DMSO    H1 2452   2.006   1.194   1.089
  201DMSO    H2 2453   1.925   1.259   1.236
  201DMSO    H3 2454   2.075   1.336   1.175
  201DMSO    S1 2455   2.117   1.133   1.289
  201DMSO    C2 2456   2.248   1.107   1.171
  201DMSO    H4 2457   2.205   1.076   1.076
  201DMSO    H5 2458   2.304   1.200   1.158
  201DMSO    H6 2459   2.314   1.029   1.209
  201DMSO    O1 2460   2.040   1.005   1.286
  202DMSO    C1 2461   1.021   0.374   2.335
  202DMSO    H1 2462   1.028   0.303   2.418
  202DMSO    H2 2463   0.920   0.373   2.292
  202DMSO    H3 2464   1.093   0.349   2.257
  202DMSO    S1 2465   1.056   0.538   2.396
  202DMSO    C2 2466   0.897   0.563   2.472
  202DMSO    H4 2467   0.884   0.489   2.551
  202DMSO    H5 2468   0.895   0.664   2.511
  202DMSO    H6 2469   0.821   0.551   2.395
  202DMSO    O1 2470   1.049   0.624   2.276
  203DMSO    C1 2471   2.924   2.767   0.576
  203DMSO    H1 2472   2.996   2.685   0.584
  203DMSO    H2 2473   2.925   2.806   0.474
  203DMSO    H3 2474   2.947   2.846   0.647
  203DMSO    S1 2475   2.760   2.704   0.609
  203DMSO    C2 2476   2.797   2.642   0.772
  203DMSO    H4 2477   2.703   2.607   0.815
  203DMSO    H5 2478   2.867   2.559   0.763
  203DMSO    H6 2479   2.838   2.723   0.833
  203DMSO    O1 2480   2.755   2.581   0.525
  204DMSO    C1 2481   2.446   1.918   0.234
  204DMSO    H1 2482   2.338   1.923   0.255
  204DMSO    H2 2483   2.503   1.973   0.308
  204DMSO    H3 2484   2.464   1.957   0.134
  204DMSO    S1 2485   2.496   1.747   0.237
  204DMSO    C2 2486   2.666   1.777   0.190
  204DMSO    H4 2487   2.716   1.834   0.268
  204DMSO    H5 2488   2.714   1.680   0.177
  204DMSO    H6 2489   2.666   1.831   0.095
  204DMSO    O1 2490   2.435   1.691   0.113
  205DMSO    C1 2491   0.979   4.299   2.030
  205DMSO    H1 2492   0.969   4.204   2.083
  205DMSO    H2 2493   0.971   4.381   2.101
  205DMSO    H3 2494   0.902   4.308   1.953
  205DMSO    S1 2495   1.139   4.305   1.953
  205DMSO    C2 2496   1.115   4.157   1.856
  205DMSO    H4 2497   1.210   4.130   1.811
  205DMSO    H5 2498   1.077   4.077   1.920
  205DMSO    H6 2499   1.042   4.180   1.778
  205DMSO    O1 2500   1.231   4.263   2.063
  206DMSO    C1 2501   1.605   2.599   1.932
  206DMSO    H1 2502   1.524   2.597   1.859
  206DMSO    H2 2503   1.577   2.541   2.020
  206DMSO    H3 2504   1.628   2.702   1.959
  206DMSO    S1 2505   1.752   2.528   1.858
  206DMSO    C2 2506   1.690   2.360   1.856
  206DMSO    H4 2507   1.769   2.294   1.820
  206DMSO    H5 2508   1.663   2.331   1.958
  206DMSO    H6 2509   1.603   2.354   1.790
  206DMSO    O1 2510   1.852   2.528   1.968
  207DMSO    C1 2511   3.656   4.667   1.645
  207DMSO    H1 2512   3.552   4.641   1.624
  207DMSO    H2 2513   3.673   4.773   1.628
  207DMSO    H3 2514   3.723   4.608   1.582
  207DMSO    S1 2515   3.691   4.632   1.816
  207DMSO    C2 2516   3.867   4.662   1.800
  207DMSO    H4 2517   3.914   4.657   1.899
  207DMSO    H5 2518   3.910   4.588   1.733
  207DMSO    H6 2519   3.882   4.762   1.760
  207DMSO    O1 2520   3.678   4.484   1.827
  208DMSO    C1 2521   4.795   0.061   3.480
  208DMSO    H1 2522   4.892   0.082   3.433
  208DMSO    H2 2523   4.809   0.013   3.577
  208DMSO    H3 2524   4.735   7.165   3.416
  208DMSO    S1 2525   4.709   0.216   3.502
  208DMSO    C2 2526   4.822   0.278   3.626
  208DMSO    H4 2527   4.830   0.204   3.706
  208DMSO    H5 2528   4.919   0.296   3.580
  208DMSO    H6 2529   4.781   0.370   3.667
  208DMSO    O1 2530   4.589   0.179   3.583
  209DMSO    C1 2531   1.187   0.285   3.036
  209DMSO    H1 2532   1.123   0.199   3.022
  209DMSO    H2 2533   1.278   0.258   3.089
  209DMSO    H3 2534   1.135   0.365   3.090
  209DMSO    S1 2535   1.234   0.348   2.875
  209DMSO    C2 2536   1.067   0.371   2.817
  209DMSO    H4 2537   1.072   0.403   2.713
  209DMSO    H5 2538   1.013   0.276   2.824
  209DMSO    H6 2539   1.020   0.447   2.877
  209DMSO    O1 2540   1.281   0.227   2.802
  210DMSO    C1 2541   2.710   1.281   3.621
  210DMSO    H1 2542   2.781   1.353   3.661
  210DMSO    H2 2543   2.644   1.247   3.701
  210DMSO    H3 2544   2.764   1.195   3.580
  210DMSO    S1 2545   2.611   1.356   3.494
  210DMSO    C2 2546   2.749   1.417   3.400
  210DMSO    H4 2547   2.815   1.334   3.375
  210DMSO    H5 2548   2.712   1.465   3.310
  210DMSO    H6 2549   2.804   1.488   3.463
  210DMSO    O1 2550   2.559   1.482   3.553
  211DMSO    C1 2551   0.515   0.299   4.236
  211DMSO    H1 2552   0.471   0.300   4.136
  211DMSO    H2 2553   0.441   0.265   4.307
  211DMSO    H3 2554   0.550   0.400   4.262
  211DMSO    S1 2555   0.653   0.185   4.237
  211DMSO    C2 2556   0.705   0.223   4.403
  211DMSO    H4 2557   0.624   0.198   4.473
  211DMSO    H5 2558   0.793   0.163   4.426
  211DMSO    H6 2559   0.730   0.329   4.408
  211DMSO    O1 2560   0.756   0.253   4.153
  212DMSO    C1 2561   3.503   4.376   1.546
  212DMSO    H1 2562   3.592   4.424   1.504
  212DMSO    H2 2563   3.491   4.407   1.649
  212DMSO    H3 2564   3.514   4.268   1.539
  212DMSO    S1 2565   3.360   4.427   1.451
  212DMSO    C2 2566   3.435   4.402   1.291
  212DMSO    H4 2567   3.473   4.300   1.284
  212DMSO    H5 2568   3.358   4.420   1.215
  212DMSO    H6 2569   3.515   4.474   1.279
  212DMSO    O1 2570   3.360   4.575   1.468
  213DMSO    C1 2571   1.122   0.462   4.258
  213DMSO    H1 2572   1.208   0.420   4.206
  213DMSO    H2 2573   1.031   0.444   4.201
  213DMSO    H3 2574   1.137   0.569   4.277
  213DMSO    S1 2575   1.105   0.382   4.416
  213DMSO    C2 2576   1.068   0.222   4.347
  213DMSO    H4 2577   0.979   0.231   4.284
  213DMSO    H5 2578   1.153   0.188   4.287
  213DMSO    H6 2579   1.049   0.153   4.428
  213DMSO    O1 2580   0.973   0.431   4.465
  214DMSO    C1 2581   3.834   1.020   2.139
  214DMSO    H1 2582   3.939   1.007   2.112
  214DMSO    H2 2583   3.828   1.067   2.238
  214DMSO    H3 2584   3.783   0.924   2.138
  214DMSO    S1 2585   3.759   1.129   2.020
  214DMSO    C2 2586   3.805   1.035   1.875
  214DMSO    H4 2587   3.910   1.007   1.882
  214DMSO    H5 2588   3.743   0.946   1.870
  214DMSO    H6 2589   3.789   1.098   1.787
  214DMSO    O1 2590   3.851   1.247   2.018
  215DMSO    C1 2591   1.310   3.397   2.982
  215DMSO    H1 2592   1.279   3.453   2.894
  215DMSO    H2 2593   1.385   3.453   3.038
  215DMSO    H3 2594   1.349   3.299   2.954
  215DMSO    S1 2595   1.168   3.373   3.085
  215DMSO    C2 2596   1.160   3.540   3.147
  215DMSO    H4 2597   1.138   3.608   3.065
  215DMSO    H5 2598   1.081   3.545   3.223
  215DMSO    H6 2599   1.256   3.566   3.190
  215DMSO    O1 2600   1.225   3.294   3.198
  216DMSO    C1 2601   1.094   3.485   0.396
  216DMSO    H1 2602   1.007   3.518   0.452
  216DMSO    H2 2603   1.100   3.376   0.394
  216DMSO    H3 2604   1.186   3.528   0.438
  216DMSO    S1 2605   1.081   3.543   0.227
  216DMSO    C2 2606   0.940   3.442   0.186
  216DMSO    H4 2607   0.858   3.466   0.252
  216DMSO    H5 2608   0.913   3.462   0.082
  216DMSO    H6 2609   0.968   3.337   0.197
  216DMSO    O1 2610   1.195   3.478   0.158
  217DMSO    C1 2611   0.313   4.651   1.545
  217DMSO    H1 2612   0.267   4.640   1.446
  217DMSO    H2 2613   0.286   4.746   1.590
  217DMSO    H3 2614   0.421   4.643   1.535
  217DMSO    S1 2615   0.257   4.519   1.651
  217DMSO    C2 2616   0.087   4.572   1.655
  217DMSO    H4 2617   0.031   4.511   1.725
  217DMSO    H5 2618   0.084   4.676   1.689
  217DMSO    H6 2619   0.044   4.564   1.555
  217DMSO    O1 2620   0.311   4.555   1.786
  218DMSO    C1 2621   0.907   2.700   0.071
  218DMSO    H1 2622   0.850   2.635   0.006
  218DMSO    H2 2623   0.912   2.801   0.028
  218DMSO    H3 2624   1.008   2.660   0.086
  218DMSO    S1 2625   0.824   2.712   0.228
  218DMSO    C2 2626   0.827   2.536   0.263
  218DMSO    H4 2627   0.790   2.483   0.176
  218DMSO    H5 2628   0.930   2.507   0.284
  218DMSO    H6 2629   0.764   2.517   0.350
  218DMSO    O1 2630   0.682   2.738   0.192
  219DMSO    C1 2631   1.725   2.413   3.200
  219DMSO    H1 2632   1.677   2.332   3.144
  219DMSO    H2 2633   1.799   2.372   3.269
  219DMSO    H3 2634   1.649   2.470   3.254
  219DMSO    S1 2635   1.805   2.523   3.084
  219DMSO    C2 2636   1.929   2.404   3.034
  219DMSO    H4 2637   1.996   2.452   2.963
  219DMSO    H5 2638   1.983   2.371   3.122
  219DMSO    H6 2639   1.878   2.319   2.988
  219DMSO    O1 2640   1.883   2.621   3.167
  220DMSO    C1 2641   2.104   2.326   4.342
  220DMSO    H1 2642   2.124   2.243   4.274
  220DMSO    H2 2643   2.081   2.287   4.441
  220DMSO    H3 2644   2.020   2.386   4.306
  220DMSO    S1 2645   2.251   2.427   4.353
  220DMSO    C2 2646   2.179   2.548   4.463
  220DMSO    H4 2647   2.087   2.587   4.417
  220DMSO    H5 2648   2.154   2.500   4.558
  220DMSO    H6 2649   2.251   2.628   4.478
  220DMSO    O1 2650   2.261   2.499   4.222
  221DMSO    C1 2651   1.769   1.969   3.848
  221DMSO    H1 2652   1.742   1.868   3.881
  221DMSO    H2 2653   1.847   2.010   3.912
  221DMSO    H3 2654   1.680   2.032   3.848
  221DMSO    S1 2655   1.829   1.958   3.680
  221DMSO    C2 2656   1.978   1.867   3.718
  221DMSO    H4 2657   2.039   1.924   3.788
  221DMSO    H5 2658   1.950   1.771   3.762
  221DMSO    H6 2659   2.033   1.850   3.625
  221DMSO    O1 2660   1.877   2.096   3.649
  222DMSO    C1 2661   3.271   0.876   0.135
  222DMSO    H1 2662   3.342   0.806   0.092
  222DMSO    H2 2663   3.179   0.875   0.075
  222DMSO    H3 2664   3.313   0.977   0.138
  222DMSO    S1 2665   3.229   0.823   0.300
  222DMSO    C2 2666   3.397   0.823   0.362
  222DMSO    H4 2667   3.430   0.925   0.378
  222DMSO    H5 2668   3.398   0.769   0.457
  222DMSO    H6 2669   3.461   0.772   0.290
  222DMSO    O1 2670   3.197   0.678   0.282
  223DMSO    C1 2671   4.454   7.161   3.315
  223DMSO    H1 2672   4.482   0.025   3.416
  223DMSO    H2 2673   4.383   7.079   3.320
  223DMSO    H3 2674   4.544   7.133   3.260
  223DMSO    S1 2675   4.378   0.133   3.234
  223DMSO    C2 2676   4.365   0.057   3.073
  223DMSO    H4 2677   4.464   0.021   3.044
  223DMSO    H5 2678   4.294   7.143   3.078
  223DMSO    H6 2679   4.331   0.133   3.003
  223DMSO    O1 2680   4.490   0.230   3.217
  224DMSO    C1 2681   1.470   2.330   4.247
  224DMSO    H1 2682   1.428   2.423   4.286
  224DMSO    H2 2683   1.403   2.287   4.172
  224DMSO    H3 2684   1.484   2.260   4.329
  224DMSO    S1 2685   1.628   2.365   4.171
  224DMSO    C2 2686   1.680   2.194   4.161
  224DMSO    H4 2687   1.667   2.148   4.259
  224DMSO    H5 2688   1.620   2.142   4.086
  224DMSO    H6 2689   1.786   2.192   4.135
  224DMSO    O1 2690   1.711   2.419   4.282
  225DMSO    C1 2691   4.711   4.847   3.896
  225DMSO    H1 2692   4.771   4.938   3.898
  225DMSO    H2 2693   4.703   4.808   3.794
  225DMSO    H3 2694   4.611   4.869   3.934
  225DMSO    S1 2695   4.786   4.724   4.001
  225DMSO    C2 2696   4.934   4.706   3.903
  225DMSO    H4 2697   4.996   4.630   3.951
  225DMSO    H5 2698   4.906   4.673   3.803
  225DMSO    H6 2699   4.988   4.801   3.901
  225DMSO    O1 2700   4.709   4.600   3.969
  226DMSO    C1 2701   0.457   4.744   2.215
  226DMSO    H1 2702   0.496   4.679   2.137
  226DMSO    H2 2703   0.413   4.834   2.172
  226DMSO    H3 2704   0.536   4.773   2.284
  226DMSO    S1 2705   0.332   4.654   2.305
  226DMSO    C2 2706   0.309   4.779   2.431
  226DMSO    H4 2707   0.233   4.744   2.501
  226DMSO    H5 2708   0.403   4.795   2.482
  226DMSO    H6 2709   0.276   4.871   2.384
  226DMSO    O1 2710   0.409   4.548   2.376
  227DMSO    C1 2711   3.845   0.517   0.166
  227DMSO    H1 2712   3.857   0.409   0.169
  227DMSO    H2 2713   3.762   0.541   0.099
  227DMSO    H3 2714   3.938   0.564   0.132
  227DMSO    S1 2715   3.807   0.573   0.331
  227DMSO    C2 2716   3.807   0.748   0.291
  227DMSO    H4 2717   3.720   0.771   0.230
  227DMSO    H5 2718   3.807   0.804   0.384
  227DMSO    H6 2719   3.898   0.771   0.236
  227DMSO    O1 2720   3.934   0.553   0.405
  228DMSO    C1 2721   2.130   3.712   0.217
  228DMSO    H1 2722   2.163   3.623   0.272
  228DMSO    H2 2723   2.135   3.800   0.280
  228DMSO    H3 2724   2.028   3.695   0.180
  228DMSO    S1 2725   2.240   3.734   0.078
  228DMSO    C2 2726   2.142   3.856   7.106
  228DMSO    H4 2727   2.185   3.868   7.007
  228DMSO    H5 2728   2.040   3.820   7.098
  228DMSO    H6 2729   2.148   3.950   0.048
  228DMSO    O1 2730   2.219   3.611   7.112
  229DMSO    C1 2731   0.592   2.536   1.888
  229DMSO    H1 2732   0.629   2.586   1.798
  229DMSO    H2 2733   0.652   2.447   1.908
  229DMSO    H3 2734   0.487   2.511   1.876
  229DMSO    S1 2735   0.609   2.651   2.024
  229DMSO    C2 2736   0.528   2.546   2.144
  229DMSO    H4 2737   0.509   2.604   2.235
  229DMSO    H5 2738   0.433   2.511   2.102
  229DMSO    H6 2739   0.592   2.461   2.168
  229DMSO    O1 2740   0.507   2.755   1.993
  230DMSO    C1 2741   4.321   1.659   2.280
  230DMSO    H1 2742   4.283   1.578   2.218
  230DMSO    H2 2743   4.397   1.624   2.350
  230DMSO    H3 2744   4.239   1.705   2.334
  230DMSO    S1 2745   4.392   1.782   2.172
  230DMSO    C2 2746   4.524   1.676   2.115
  230DMSO    H4 2747   4.577   1.633   2.200
  230DMSO    H5 2748   4.482   1.596   2.054
  230DMSO    H6 2749   4.593   1.735   2.054
  230DMSO    O1 2750   4.457   1.879   2.266
  231DMSO    C1 2751   0.590   7.122   4.764
  231DMSO    H1 2752   0.677   0.018   4.784
  231DMSO    H2 2753   0.582   7.045   4.840
  231DMSO    H3 2754   0.598   7.079   4.665
  231DMSO    S1 2755   0.445   0.058   4.768
  231DMSO    C2 2756   0.329   7.095   4.735
  231DMSO    H4 2757   0.359   7.045   4.643
  231DMSO    H5 2758   0.329   7.024   4.819
  231DMSO    H6 2759   0.230   7.139   4.723
  231DMSO    O1 2760   0.451   0.130   4.638
  232DMSO    C1 2761   2.232   0.147   2.759
  232DMSO    H1 2762   2.280   0.142   2.857
  232DMSO    H2 2763   2.260   0.238   2.708
  232DMSO    H3 2764   2.124   0.139   2.768
  232DMSO    S1 2765   2.290   0.008   2.663
  232DMSO    C2 2766   2.178   0.034   2.526
  232DMSO    H4 2767   2.076   0.039   2.565
  232DMSO    H5 2768   2.203   0.127   2.475
  232DMSO    H6 2769   2.188   7.117   2.458
  232DMSO    O1 2770   2.231   7.060   2.736
  233DMSO    C1 2771   3.384   0.666   3.756
  233DMSO    H1 2772   3.310   0.588   3.772
  233DMSO    H2 2773   3.476   0.642   3.810
  233DMSO    H3 2774   3.344   0.762   3.788
  233DMSO    S1 2775   3.420   0.675   3.581
  233DMSO    C2 2776   3.492   0.511   3.572
  233DMSO    H4 2777   3.575   0.505   3.642
  233DMSO    H5 2778   3.416   0.438   3.599
  233DMSO    H6 2779   3.528   0.494   3.470
  233DMSO    O1 2780   3.539   0.764   3.572
  234DMSO    C1 2781   3.845   1.681   1.422
  234DMSO    H1 2782   3.823   1.711   1.320
  234DMSO    H2 2783   3.875   1.576   1.425
  234DMSO    H3 2784   3.757   1.697   1.485
  234DMSO    S1 2785   3.980   1.779   1.484
  234DMSO    C2 2786   4.100   1.717   1.368
  234DMSO    H4 2787   4.102   1.608   1.375
  234DMSO    H5 2788   4.071   1.747   1.268
  234DMSO    H6 2789   4.198   1.758   1.392
  234DMSO    O1 2790   4.014   1.715   1.614
  235DMSO    C1 2791   1.504   1.239   4.302
  235DMSO    H1 2792   1.521   1.322   4.371
  235DMSO    H2 2793   1.483   1.147   4.356
  235DMSO    H3 2794   1.592   1.225   4.238
  235DMSO    S1 2795   1.367   1.278   4.195
  235DMSO    C2 2796   1.240   1.250   4.317
  235DMSO    H4 2797   1.143   1.256   4.267
  235DMSO    H5 2798   1.252   1.150   4.360
  235DMSO    H6 2799   1.246   1.326   4.395
  235DMSO    O1 2800   1.357   1.158   4.107
  236DMSO    C1 2801   2.487   0.507   3.357
  236DMSO    H1 2802   2.414   0.456   3.294
  236DMSO    H2 2803   2.562   0.555   3.295
  236DMSO    H3 2804   2.534   0.436   3.426
  236DMSO    S1 2805   2.404   0.633   3.452
  236DMSO    C2 2806   2.285   0.521   3.524
  236DMSO    H4 2807   2.230   0.471   3.443
  236DMSO    H5 2808   2.336   0.447   3.585
  236DMSO    H6 2809   2.215   0.578   3.586
  236DMSO    O1 2810   2.324   0.708   3.352
  237DMSO    C1 2811   2.419   2.638   0.428
  237DMSO    H1 2812   2.400   2.670   0.325
  237DMSO    H2 2813   2.526   2.626   0.445
  237DMSO    H3 2814   2.366   2.544   0.446
  237DMSO    S1 2815   2.357   2.762   0.539
  237DMSO    C2 2816   2.190   2.759   0.475
  237DMSO    H4 2817   2.147   2.660   0.494
  237DMSO    H5 2818   2.132   2.836   0.526
  237DMSO    H6 2819   2.194   2.779   0.368
  237DMSO    O1 2820   2.414   2.889   0.486
  238DMSO    C1 2821   2.693   3.059   0.414
  238DMSO    H1 2822   2.733   3.158   0.439
  238DMSO    H2 2823   2.585   3.065   0.406
  238DMSO    H3 2824   2.720   2.987   0.491
  238DMSO    S1 2825   2.763   3.007   0.259
  238DMSO    C2 2826   2.679   2.849   0.256
  238DMSO    H4 2827   2.711   2.790   0.342
  238DMSO    H5 2828   2.571   2.866   0.260
  238DMSO    H6 2829   2.706   2.797   0.164
  238DMSO    O1 2830   2.904   2.972   0.291
  239DMSO    C1 2831   2.871   1.157   4.404
  239DMSO    H1 2832   2.789   1.209   4.454
  239DMSO    H2 2833   2.939   1.111   4.477
  239DMSO    H3 2834   2.926   1.226   4.339
  239DMSO    S1 2835   2.802   1.027   4.303
  239DMSO    C2 2836   2.740   0.931   4.439
  239DMSO    H4 2837   2.700   0.837   4.399
  239DMSO    H5 2838   2.822   0.910   4.508
  239DMSO    H6 2839   2.660   0.987   4.488
  239DMSO    O1 2840   2.922   0.951   4.257
  240DMSO    C1 2841   0.934   4.615   4.240
  240DMSO    H1 2842   0.845   4.621   4.177
  240DMSO    H2 2843   1.016   4.569   4.185
  240DMSO    H3 2844   0.913   4.558   4.330
  240DMSO    S1 2845   0.985   4.779   4.287
  240DMSO    C2 2846   1.011   4.836   4.120
  240DMSO    H4 2847   0.914   4.841   4.070
  240DMSO    H5 2848   1.055   4.936   4.124
  240DMSO    H6 2849   1.078   4.767   4.069
  240DMSO    O1 2850   1.123   4.758   4.338
  241DMSO    C1 2851   4.466   4.403   1.348
  241DMSO    H1 2852   4.443   4.493   1.292
  241DMSO    H2 2853   4.380   4.371   1.406
  241DMSO    H3 2854   4.552   4.421   1.413
  241DMSO    S1 2855   4.510   4.272   1.234
  241DMSO    C2 2856   4.356   4.276   1.144
  241DMSO    H4 2857   4.351   4.187   1.081
  241DMSO    H5 2858   4.273   4.275   1.215
  241DMSO    H6 2859   4.353   4.365   1.082
  241DMSO    O1 2860   4.498   4.148   1.316
  242DMSO    C1 2861   2.694   4.202   0.765
  242DMSO    H1 2862   2.663   4.283   0.698
  242DMSO    H2 2863   2.607   4.144   0.796
  242DMSO    H3 2864   2.742   4.244   0.854
  242DMSO    S1 2865   2.809   4.095   0.681
  242DMSO    C2 2866   2.692   4.038   0.558
  242DMSO    H4 2867   2.741   3.961   0.498
  242DMSO    H5 2868   2.605   3.997   0.608
  242DMSO    H6 2869   2.665   4.122   0.494
  242DMSO    O1 2870   2.823   3.978   0.772
  243DMSO    C1 2871   1.564   2.238   3.545
  243DMSO    H1 2872   1.494   2.157   3.531
  243DMSO    H2 2873   1.591   2.279   3.448
  243DMSO    H3 2874   1.653   2.205   3.600
  243DMSO    S1 2875   1.481   2.366   3.638
  243DMSO    C2 2876   1.444   2.266   3.782
  243DMSO    H4 2877   1.388   2.178   3.751
  243DMSO    H5 2878   1.538   2.239   3.831
  243DMSO    H6 2879   1.384   2.328   3.848
  243DMSO    O1 2880   1.350   2.376   3.567
  244DMSO    C1 2881   0.468   4.229   3.273
  244DMSO    H1 2882   0.493   4.331   3.243
  244DMSO    H2 2883   0.377   4.195   3.222
  244DMSO    H3 2884   0.455   4.224   3.381
  244DMSO    S1 2885   0.604   4.125   3.226
  244DMSO    C2 2886   0.572   4.134   3.050
  244DMSO    H4 2887   0.561   4.239   3.020
  244DMSO    H5 2888   0.656   4.091   2.997
  244DMSO    H6 2889   0.481   4.078   3.028
  244DMSO    O1 2890   0.559   3.988   3.264
  245DMSO    C1 2891   4.786   0.839   0.291
  245DMSO    H1 2892   4.839   0.867   0.382
  245DMSO    H2 2893   4.710   0.764   0.314
  245DMSO    H3 2894   4.854   0.802   0.215
  245DMSO    S1 2895   4.700   0.983   0.229
  245DMSO    C2 2896   4.845   1.086   0.213
  245DMSO    H4 2897   4.897   1.088   0.309
  245DMSO    H5 2898   4.910   1.044   0.136
  245DMSO    H6 2899   4.813   1.186   0.185
  245DMSO    O1 2900   4.632   1.040   0.348
  246DMSO    C1 2901   4.837   1.754   3.954
  246DMSO    H1 2902   4.814   1.648   3.937
  246DMSO    H2 2903   4.919   1.785   3.890
  246DMSO    H3 2904   4.862   1.768   4.059
  246DMSO    S1 2905   4.691   1.849   3.915
  246DMSO    C2 2906   4.765   2.010   3.940
  246DMSO    H4 2907   4.836   2.031   3.860
  246DMSO    H5 2908   4.686   2.085   3.943
  246DMSO    H6 2909   4.818   2.010   4.036
  246DMSO    O1 2910   4.605   1.834   4.036
  247DMSO    C1 2911   1.456   0.953   3.698
  247DMSO    H1 2912   1.355   0.979   3.664
  247DMSO    H2 2913   1.491   1.025   3.773
  247DMSO    H3 2914   1.525   0.948   3.614
  247DMSO    S1 2915   1.451   0.792   3.774
  247DMSO    C2 2916   1.336   0.837   3.903
  247DMSO    H4 2917   1.241   0.866   3.857
  247DMSO    H5 2918   1.322   0.751   3.967
  247DMSO    H6 2919   1.377   0.921   3.959
  247DMSO    O1 2920   1.581   0.782   3.845
  248DMSO    C1 2921   3.683   0.159   1.546
  248DMSO    H1 2922   3.592   0.163   1.486
  248DMSO    H2 2923   3.678   0.080   1.621
  248DMSO    H3 2924   3.701   0.255   1.595
  248DMSO    S1 2925   3.822   0.127   1.438
  248DMSO    C2 2926   3.779   7.127   1.398
  248DMSO    H4 2927   3.688   7.128   1.338
  248DMSO    H5 2928   3.862   7.085   1.341
  248DMSO    H6 2929   3.765   7.072   1.491
  248DMSO    O1 2930   3.937   0.112   1.532
  249DMSO    C1 2931   4.271   2.908   4.666
  249DMSO    H1 2932   4.246   2.877   4.768
  249DMSO    H2 2933   4.320   3.005   4.668
  249DMSO    H3 2934   4.180   2.913   4.606
  249DMSO    S1 2935   4.382   2.788   4.594
  249DMSO    C2 2936   4.523   2.834   4.694
  249DMSO    H4 2937   4.503   2.809   4.798
  249DMSO    H5 2938   4.610   2.778   4.660
  249DMSO    H6 2939   4.541   2.942   4.685
  249DMSO    O1 2940   4.408   2.844   4.458
  250DMSO    C1 2941   1.401   3.306   2.169
  250DMSO    H1 2942   1.455   3.324   2.262
  250DMSO    H2 2943   1.294   3.318   2.185
  250DMSO    H3 2944   1.423   3.207   2.131
  250DMSO    S1 2945   1.454   3.426   2.048
  250DMSO    C2 2946   1.366   3.351   1.912
  250DMSO    H4 2947   1.258   3.363   1.929
  250DMSO    H5 2948   1.394   3.399   1.819
  250DMSO    H6 2949   1.390   3.244   1.908
  250DMSO    O1 2950   1.599   3.393   2.028
  251DMSO    C1 2951   2.409   1.091   4.386
  251DMSO    H1 2952   2.424   0.998   4.443
  251DMSO    H2 2953   2.311   1.091   4.339
  251DMSO    H3 2954   2.489   1.104   4.314
  251DMSO    S1 2955   2.415   1.226   4.503
  251DMSO    C2 2956   2.399   1.354   4.379
  251DMSO    H4 2957   2.302   1.341   4.330
  251DMSO    H5 2958   2.404   1.451   4.428
  251DMSO    H6 2959   2.481   1.343   4.309
  251DMSO    O1 2960   2.558   1.232   4.543
  252DMSO    C1 2961   0.192   1.614   2.050
  252DMSO    H1 2962   0.167   1.608   2.157
  252DMSO    H2 2963   0.269   1.689   2.035
  252DMSO    H3 2964   0.104   1.637   1.991
  252DMSO    S1 2965   0.256   1.455   1.999
  252DMSO    C2 2966   0.113   1.361   2.050
  252DMSO    H4 2967   0.136   1.255   2.040
  252DMSO    H5 2968   0.092   1.385   2.155
  252DMSO    H6 2969   0.028   1.387   1.987
  252DMSO    O1 2970   0.359   1.423   2.102
  253DMSO    C1 2971   2.130   4.657   4.862
  253DMSO    H1 2972   2.165   4.557   4.886
  253DMSO    H2 2973   2.193   4.733   4.907
  253DMSO    H3 2974   2.027   4.668   4.896
  253DMSO    S1 2975   2.132   4.680   4.685
  253DMSO    C2 2976   2.307   4.656   4.666
  253DMSO    H4 2977   2.332   4.553   4.694
  253DMSO    H5 2978   2.332   4.675   4.562
  253DMSO    H6 2979   2.359   4.727   4.731
  253DMSO    O1 2980   2.116   4.827   4.667
  254DMSO    C1 2981   0.274   2.045   2.331
  254DMSO    H1 2982   0.206   2.100   2.266
  254DMSO    H2 2983   0.224   1.958   2.373
  254DMSO    H3 2984   0.312   2.108   2.412
  254DMSO    S1 2985   0.412   1.987   2.234
  254DMSO    C2 2986   0.456   2.145   2.164
  254DMSO    H4 2987   0.495   2.210   2.243
  254DMSO    H5 2988   0.534   2.128   2.090
  254DMSO    H6 2989   0.369   2.190   2.117
  254DMSO    O1 2990   0.347   1.915   2.121
  255DMSO    C1 2991   3.702   0.747   0.814
  255DMSO    H1 2992   3.720   0.683   0.727
  255DMSO    H2 2993   3.752   0.843   0.800
  255DMSO    H3 2994   3.739   0.699   0.905
  255DMSO    S1 2995   3.526   0.775   0.829
  255DMSO    C2 2996   3.481   0.604   0.853
  255DMSO    H4 2997   3.518   0.545   0.769
  255DMSO    H5 2998   3.523   0.569   0.947
  255DMSO    H6 2999   3.372   0.597   0.856
  255DMSO    O1 3000   3.485   0.801   0.688
  256DMSO    C1 3001   0.594   3.848   2.466
  256DMSO    H1 3002   0.624   3.753   2.422
  256DMSO    H2 3003   0.489   3.868   2.449
  256DMSO    H3 3004   0.654   3.928   2.422
  256DMSO    S1 3005   0.627   3.841   2.641
  256DMSO    C2 3006   0.583   4.010   2.675
  256DMSO    H4 3007   0.632   4.042   2.767
  256DMSO    H5 3008   0.616   4.073   2.592
  256DMSO    H6 3009   0.475   4.018   2.685
  256DMSO    O1 3010   0.775   3.838   2.647
  257DMSO    C1 3011   1.791   4.832   3.783
  257DMSO    H1 3012   1.839   4.763   3.852
  257DMSO    H2 3013   1.856   4.864   3.703
  257DMSO    H3 3014   1.753   4.918   3.838
  257DMSO    S1 3015   1.648   4.751   3.712
  257DMSO    C2 3016   1.737   4.626   3.621
  257DMSO    H4 3017   1.805   4.675   3.552
  257DMSO    H5 3018   1.790   4.561   3.691
  257DMSO    H6 3019   1.663   4.569   3.565
  257DMSO    O1 3020   1.607   4.847   3.606
  258DMSO    C1 3021   1.384   4.779   4.163
  258DMSO    H1 3022   1.345   4.691   4.111
  258DMSO    H2 3023   1.429   4.751   4.258
  258DMSO    H3 3024   1.303   4.851   4.180
  258DMSO    S1 3025   1.509   4.857   4.062
  258DMSO    C2 3026   1.405   4.865   3.916
  258DMSO    H4 3027   1.315   4.921   3.941
  258DMSO    H5 3028   1.460   4.917   3.837
  258DMSO    H6 3029   1.380   4.764   3.886
  258DMSO    O1 3030   1.605   4.747   4.032
  259DMSO    C1 3031   0.120   2.715   2.309
  259DMSO    H1 3032   0.152   2.617   2.346
  259DMSO    H2 3033   0.061   2.767   2.384
  259DMSO    H3 3034   0.063   2.705   2.217
  259DMSO    S1 3035   0.266   2.812   2.274
  259DMSO    C2 3036   0.315   2.827   2.445
  259DMSO    H4 3037   0.408   2.884   2.449
  259DMSO    H5 3038   0.237   2.879   2.500
  259DMSO    H6 3039   0.332   2.727   2.486
  259DMSO    O1 3040   0.209   2.946   2.243
  260DMSO    C1 3041   4.619   0.116   4.796
  260DMSO    H1 3042   4.544   0.038   4.782
  260DMSO    H2 3043   4.668   0.105   4.893
  260DMSO    H3 3044   4.571   0.214   4.789
  260DMSO    S1 3045   4.740   0.103   4.666
  260DMSO    C2 3046   4.843   0.238   4.722
  260DMSO    H4 3047   4.782   0.328   4.727
  260DMSO    H5 3048   4.882   0.214   4.821
  260DMSO    H6 3049   4.924   0.251   4.651
  260DMSO    O1 3050   4.672   0.159   4.547
  261DMSO    C1 3051   1.494   4.317   2.804
  261DMSO    H1 3052   1.408   4.354   2.748
  261DMSO    H2 3053   1.463   4.287   2.904
  261DMSO    H3 3054   1.571   4.394   2.808
  261DMSO    S1 3055   1.561   4.176   2.719
  261DMSO    C2 3056   1.424   4.067   2.755
  261DMSO    H4 3057   1.332   4.108   2.711
  261DMSO    H5 3058   1.443   3.968   2.711
  261DMSO    H6 3059   1.414   4.058   2.863
  261DMSO    O1 3060   1.670   4.127   2.808
  262DMSO    C1 3061   3.254   0.115   2.164
  262DMSO    H1 3062   3.240   0.091   2.058
  262DMSO    H2 3063   3.209   0.039   2.228
  262DMSO    H3 3064   3.213   0.213   2.187
  262DMSO    S1 3065   3.429   0.121   2.199
  262DMSO    C2 3066   3.462   7.118   2.160
  262DMSO    H4 3067   3.566   7.098   2.186
  262DMSO    H5 3068   3.395   7.055   2.218
  262DMSO    H6 3069   3.449   7.104   2.053
  262DMSO    O1 3070   3.433   0.124   2.348
  263DMSO    C1 3071   0.578   4.309   4.082
  263DMSO    H1 3072   0.539   4.411   4.083
  263DMSO    H2 3073   0.565   4.264   3.984
  263DMSO    H3 3074   0.528   4.250   4.158
  263DMSO    S1 3075   0.752   4.314   4.121
  263DMSO    C2 3076   0.770   4.137   4.134
  263DMSO    H4 3077   0.765   4.093   4.034
  263DMSO    H5 3078   0.866   4.117   4.181
  263DMSO    H6 3079   0.689   4.098   4.196
  263DMSO    O1 3080   0.755   4.359   4.262
  264DMSO    C1 3081   1.774   0.897   4.095
  264DMSO    H1 3082   1.767   0.922   4.201
  264DMSO    H2 3083   1.676   0.902   4.047
  264DMSO    H3 3084   1.817   0.798   4.081
  264DMSO    S1 3085   1.880   1.015   4.015
  264DMSO    C2 3086   2.016   0.997   4.129
  264DMSO    H4 3087   2.058   0.897   4.115
  264DMSO    H5 3088   2.089   1.074   4.109
  264DMSO    H6 3089   1.979   1.007   4.232
  264DMSO    O1 3090   1.822   1.149   4.048
  265DMSO    C1 3091   0.763   3.348   3.573
  265DMSO    H1 3092   0.761   3.382   3.677
  265DMSO    H2 3093   0.682   3.395   3.517
  265DMSO    H3 3094   0.752   3.239   3.571
  265DMSO    S1 3095   0.920   3.391   3.500
  265DMSO    C2 3096   0.891   3.308   3.345
  265DMSO    H4 3097   0.850   3.209   3.366
  265DMSO    H5 3098   0.821   3.368   3.286
  265DMSO    H6 3099   0.987   3.299   3.295
  265DMSO    O1 3100   1.018   3.303   3.570
  266DMSO    C1 3101   1.915   4.536   2.837
  266DMSO    H1 3102   1.961   4.569   2.930
  266DMSO    H2 3103   1.874   4.436   2.849
  266DMSO    H3 3104   1.986   4.541   2.755
  266DMSO    S1 3105   1.778   4.646   2.804
  266DMSO    C2 3106   1.876   4.789   2.757
  266DMSO    H4 3107   1.936   4.820   2.842
  266DMSO    H5 3108   1.940   4.764   2.672
  266DMSO    H6 3109   1.808   4.869   2.728
  266DMSO    O1 3110   1.733   4.678   2.942
  267DMSO    C1 3111   0.448   1.340   2.785
  267DMSO    H1 3112   0.478   1.395   2.696
  267DMSO    H2 3113   0.461   1.233   2.770
  267DMSO    H3 3114   0.343   1.361   2.805
  267DMSO    S1 3115   0.547   1.394   2.922
  267DMSO    C2 3116   0.444   1.317   3.046
  267DMSO    H4 3117   0.343   1.357   3.039
  267DMSO    H5 3118   0.444   1.209   3.030
  267DMSO    H6 3119   0.486   1.340   3.144
  267DMSO    O1 3120   0.515   1.539   2.932
  268DMSO    C1 3121   0.248   4.756   3.358
  268DMSO    H1 3122   0.177   4.696   3.414
  268DMSO    H2 3123   0.347   4.751   3.404
  268DMSO    H3 3124   0.216   4.861   3.355
  268DMSO    S1 3125   0.259   4.698   3.190
  268DMSO    C2 3126   0.329   4.539   3.229
  268DMSO    H4 3127   0.350   4.489   3.135
  268DMSO    H5 3128   0.422   4.555   3.284
  268DMSO    H6 3129   0.258   4.481   3.288
  268DMSO    O1 3130   0.375   4.773   3.135
  269DMSO    C1 3131   4.217   1.068   4.829
  269DMSO    H1 3132   4.196   1.085   4.723
  269DMSO    H2 3133   4.125   1.039   4.881
  269DMSO    H3 3134   4.261   1.157   4.873
  269DMSO    S1 3135   4.332   0.932   4.843
  269DMSO    C2 3136   4.358   0.952   5.019
  269DMSO    H4 3137   4.428   0.875   5.053
  269DMSO    H5 3138   4.400   1.051   5.037
  269DMSO    H6 3139   4.262   0.941   5.069
  269DMSO    O1 3140   4.457   0.984   4.780
  270DMSO    C1 3141   3.810   3.313   0.836
  270DMSO    H1 3142   3.705   3.303   0.861
  270DMSO    H2 3143   3.833   3.258   0.744
  270DMSO    H3 3144   3.871   3.278   0.919
  270DMSO    S1 3145   3.842   3.486   0.809
  270DMSO    C2 3146   4.013   3.466   0.761
  270DMSO    H4 3147   4.017   3.409   0.669
  270DMSO    H5 3148   4.055   3.566   0.748
  270DMSO    H6 3149   4.066   3.415   0.842
  270DMSO    O1 3150   3.850   3.541   0.947
  271DMSO    C1 3151   2.652   1.283   0.295
  271DMSO    H1 3152   2.673   1.349   0.211
  271DMSO    H2 3153   2.670   1.179   0.268
  271DMSO    H3 3154   2.548   1.296   0.326
  271DMSO    S1 3155   2.755   1.327   0.434
  271DMSO    C2 3156   2.911   1.289   0.357
  271DMSO    H4 3157   2.906   1.188   0.315
  271DMSO    H5 3158   2.930   1.363   0.278
  271DMSO    H6 3159   2.989   1.294   0.433
  271DMSO    O1 3160   2.736   1.215   0.530
  272DMSO    C1 3161   0.500   1.753   1.842
  272DMSO    H1 3162   0.441   1.706   1.764
  272DMSO    H2 3163   0.469   1.719   1.941
  272DMSO    H3 3164   0.488   1.861   1.836
  272DMSO    S1 3165   0.673   1.716   1.819
  272DMSO    C2 3166   0.658   1.539   1.844
  272DMSO    H4 3167   0.759   1.498   1.847
  272DMSO    H5 3168   0.607   1.521   1.938
  272DMSO    H6 3169   0.603   1.496   1.761
  272DMSO    O1 3170   0.736   1.761   1.946
  273DMSO    C1 3171   4.395   4.639   3.812
  273DMSO    H1 3172   4.474   4.697   3.860
  273DMSO    H2 3173   4.300   4.653   3.865
  273DMSO    H3 3174   4.422   4.534   3.808
  273DMSO    S1 3175   4.376   4.696   3.644
  273DMSO    C2 3176   4.333   4.864   3.688
  273DMSO    H4 3177   4.252   4.862   3.761
  273DMSO    H5 3178   4.421   4.912   3.731
  273DMSO    H6 3179   4.304   4.915   3.597
  273DMSO    O1 3180   4.246   4.637   3.599
  274DMSO    C1 3181   6.855   1.042   4.647
  274DMSO    H1 3182   6.908   1.118   4.705
  274DMSO    H2 3183   6.812   1.089   4.559
  274DMSO    H3 3184   6.777   0.994   4.707
  274DMSO    S1 3185   0.058   0.918   4.593
  274DMSO    C2 3186   0.116   0.874   4.756
  274DMSO    H4 3187   0.204   0.810   4.745
  274DMSO    H5 3188   0.143   0.964   4.811
  274DMSO    H6 3189   0.038   0.818   4.809
  274DMSO    O1 3190   0.169   0.998   4.536
  275DMSO    C1 3191   1.267   2.254   0.209
  275DMSO    H1 3192   1.192   2.190   0.255
  275DMSO    H2 3193   1.356   2.195   0.185
  275DMSO    H3 3194   1.294   2.334   0.277
  275DMSO    S1 3195   1.197   2.324   0.061
  275DMSO    C2 3196   1.336   2.429   0.024
  275DMSO    H4 3197   1.424   2.368   0.004
  275DMSO    H5 3198   1.310   2.489   7.051
  275DMSO    H6 3199   1.353   2.494   0.110
  275DMSO    O1 3200   1.095   2.419   0.114
  276DMSO    C1 3201   4.614   0.523   4.150
  276DMSO    H1 3202   4.623   0.586   4.238
  276DMSO    H2 3203   4.544   0.441   4.171
  276DMSO    H3 3204   4.711   0.484   4.120
  276DMSO    S1 3205   4.547   0.621   4.016
  276DMSO    C2 3206   4.560   0.495   3.890
  276DMSO    H4 3207   4.493   0.412   3.915
  276DMSO    H5 3208   4.531   0.539   3.795
  276DMSO    H6 3209   4.663   0.459   3.885
  276DMSO    O1 3210   4.657   0.716   3.982
  277DMSO    C1 3211   2.021   3.088   0.877
  277DMSO    H1 3212   1.970   3.183   0.861
  277DMSO    H2 3213   2.128   3.100   0.864
  277DMSO    H3 3214   1.983   3.012   0.809
  277DMSO    S1 3215   1.988   3.035   1.044
  277DMSO    C2 3216   2.089   3.160   1.121
  277DMSO    H4 3217   2.048   3.258   1.095
  277DMSO    H5 3218   2.084   3.144   1.229
  277DMSO    H6 3219   2.191   3.151   1.084
  277DMSO    O1 3220   2.069   2.910   1.058
  278DMSO    C1 3221   1.517   0.441   4.543
  278DMSO    H1 3222   1.571   0.435   4.449
  278DMSO    H2 3223   1.497   0.341   4.582
  278DMSO    H3 3224   1.423   0.496   4.531
  278DMSO    S1 3225   1.619   0.526   4.662
  278DMSO    C2 3226   1.634   0.678   4.569
  278DMSO    H4 3227   1.537   0.729   4.569
  278DMSO    H5 3228   1.709   0.740   4.617
  278DMSO    H6 3229   1.665   0.654   4.468
  278DMSO    O1 3230   1.753   0.462   4.646
  279DMSO    C1 3231   1.493   3.988   3.548
  279DMSO    H1 3232   1.564   4.056   3.502
  279DMSO    H2 3233   1.497   3.890   3.501
  279DMSO    H3 3234   1.392   4.029   3.539
  279DMSO    S1 3235   1.531   3.969   3.722
  279DMSO    C2 3236   1.534   4.143   3.759
  279DMSO    H4 3237   1.598   4.194   3.687
  279DMSO    H5 3238   1.432   4.181   3.755
  279DMSO    H6 3239   1.575   4.154   3.859
  279DMSO    O1 3240   1.675   3.932   3.723
  280DMSO    C1 3241   1.201   3.171   2.625
  280DMSO    H1 3242   1.284   3.228   2.666
  280DMSO    H2 3243   1.213   3.157   2.517
  280DMSO    H3 3244   1.106   3.222   2.644
  280DMSO    S1 3245   1.193   3.010   2.702
  280DMSO    C2 3246   1.343   2.945   2.630
  280DMSO    H4 3247   1.348   2.839   2.653
  280DMSO    H5 3248   1.336   2.957   2.522
  280DMSO    H6 3249   1.429   2.998   2.670
  280DMSO    O1 3250   1.089   2.939   2.624
  281DMSO    C1 3251   0.336   2.219   4.091
  281DMSO    H1 3252   0.433   2.170   4.101
  281DMSO    H2 3253   0.350   2.327   4.082
  281DMSO    H3 3254   0.272   2.197   4.177
  281DMSO    S1 3255   0.254   2.162   3.943
  281DMSO    C2 3256   0.375   2.227   3.829
  281DMSO    H4 3257   0.394   2.331   3.855
  281DMSO    H5 3258   0.468   2.169   3.836
  281DMSO    H6 3259   0.333   2.220   3.729
  281DMSO    O1 3260   0.140   2.257   3.930
  282DMSO    C1 3261   1.373   0.774   1.167
  282DMSO    H1 3262   1.474   0.767   1.127
  282DMSO    H2 3263   1.302   0.722   1.103
  282DMSO    H3 3264   1.344   0.879   1.179
  282DMSO    S1 3265   1.368   0.698   1.329
  282DMSO    C2 3266   1.402   0.533   1.269
  282DMSO    H4 3267   1.504   0.529   1.232
  282DMSO    H5 3268   1.388   0.465   1.353
  282DMSO    H6 3269   1.331   0.510   1.190
  282DMSO    O1 3270   1.224   0.694   1.363
  283DMSO    C1 3271   3.178   2.660   0.815
  283DMSO    H1 3272   3.166   2.767   0.800
  283DMSO    H2 3273   3.231   2.615   0.731
  283DMSO    H3 3274   3.081   2.613   0.829
  283DMSO    S1 3275   3.276   2.637   0.962
  283DMSO    C2 3276   3.173   2.739   1.065
  283DMSO    H4 3277   3.205   2.726   1.169
  283DMSO    H5 3278   3.185   2.842   1.033
  283DMSO    H6 3279   3.069   2.708   1.054
  283DMSO    O1 3280   3.396   2.721   0.939
  284DMSO    C1 3281   1.831   0.700   2.209
  284DMSO    H1 3282   1.744   0.742   2.259
  284DMSO    H2 3283   1.815   0.703   2.101
  284DMSO    H3 3284   1.847   0.598   2.242
  284DMSO    S1 3285   1.973   0.800   2.250
  284DMSO    C2 3286   2.090   0.702   2.158
  284DMSO    H4 3287   2.075   0.597   2.182
  284DMSO    H5 3288   2.074   0.717   2.051
  284DMSO    H6 3289   2.191   0.734   2.187
  284DMSO    O1 3290   2.002   0.765   2.392
  285DMSO    C1 3291   2.731   0.720   2.178
  285DMSO    H1 3292   2.641   0.747   2.232
  285DMSO    H2 3293   2.710   0.718   2.071
  285DMSO    H3 3294   2.767   0.623   2.211
  285DMSO    S1 3295   2.856   0.844   2.209
  285DMSO    C2 3296   2.986   0.760   2.120
  285DMSO    H4 3297   3.076   0.821   2.125
  285DMSO    H5 3298   3.003   0.662   2.165
  285DMSO    H6 3299   2.954   0.749   2.016
  285DMSO    O1 3300   2.893   0.826   2.352
  286DMSO    C1 3301   0.433   4.207   4.896
  286DMSO    H1 3302   0.488   4.293   4.858
  286DMSO    H2 3303   0.439   4.205   5.005
  286DMSO    H3 3304   0.471   4.114   4.853
  286DMSO    S1 3305   0.262   4.227   4.850
  286DMSO    C2 3306   0.293   4.238   4.675
  286DMSO    H4 3307   0.332   4.142   4.640
  286DMSO    H5 3308   0.198   4.262   4.627
  286DMSO    H6 3309   0.365   4.319   4.657
  286DMSO    O1 3310   0.234   4.369   4.887
  287DMSO    C1 3311   3.966   2.830   1.149
  287DMSO    H1 3312   4.036   2.876   1.079
  287DMSO    H2 3313   3.925   2.906   1.215
  287DMSO    H3 3314   4.015   2.751   1.206
  287DMSO    S1 3315   3.834   2.757   1.055
  287DMSO    C2 3316   3.753   2.911   1.016
  287DMSO    H4 3317   3.823   2.974   0.960
  287DMSO    H5 3318   3.664   2.889   0.956
  287DMSO    H6 3319   3.725   2.961   1.109
  287DMSO    O1 3320   3.747   2.697   1.159
  288DMSO    C1 3321   1.523   2.682   4.362
  288DMSO    H1 3322   1.622   2.638   4.376
  288DMSO    H2 3323   1.460   2.663   4.450
  288DMSO    H3 3324   1.476   2.640   4.274
  288DMSO    S1 3325   1.538   2.857   4.338
  288DMSO    C2 3326   1.593   2.896   4.504
  288DMSO    H4 3327   1.587   3.004   4.517
  288DMSO    H5 3328   1.526   2.846   4.574
  288DMSO    H6 3329   1.695   2.861   4.516
  288DMSO    O1 3330   1.396   2.901   4.336
  289DMSO    C1 3331   4.336   4.810   0.187
  289DMSO    H1 3332   4.286   4.907   0.173
  289DMSO    H2 3333   4.425   4.823   0.249
  289DMSO    H3 3334   4.362   4.769   0.090
  289DMSO    S1 3335   4.223   4.698   0.268
  289DMSO    C2 3336   4.224   4.784   0.425
  289DMSO    H4 3337   4.327   4.793   0.459
  289DMSO    H5 3338   4.180   4.883   0.409
  289DMSO    H6 3339   4.164   4.727   0.495
  289DMSO    O1 3340   4.305   4.578   0.297
  290DMSO    C1 3341   2.397   1.079   3.740
  290DMSO    H1 3342   2.292   1.053   3.733
  290DMSO    H2 3343   2.420   1.161   3.672
  290DMSO    H3 3344   2.459   0.992   3.717
  290DMSO    S1 3345   2.432   1.134   3.907
  290DMSO    C2 3346   2.347   1.001   3.989
  290DMSO    H4 3347   2.247   0.990   3.946
  290DMSO    H5 3348   2.403   0.908   3.975
  290DMSO    H6 3349   2.340   1.025   4.095
  290DMSO    O1 3350   2.343   1.252   3.923
  291DMSO    C1 3351   1.152   4.752   2.914
  291DMSO    H1 3352   1.210   4.845   2.909
  291DMSO    H2 3353   1.173   4.689   2.827
  291DMSO    H3 3354   1.046   4.776   2.918
  291DMSO    S1 3355   1.196   4.663   3.062
  291DMSO    C2 3356   1.365   4.628   3.015
  291DMSO    H4 3357   1.408   4.563   3.091
  291DMSO    H5 3358   1.363   4.577   2.918
  291DMSO    H6 3359   1.420   4.722   3.010
  291DMSO    O1 3360   1.130   4.531   3.046
  292DMSO    C1 3361   1.861   2.107   4.536
  292DMSO    H1 3362   1.872   2.216   4.543
  292DMSO    H2 3363   1.940   2.065   4.473
  292DMSO    H3 3364   1.764   2.081   4.494
  292DMSO    S1 3365   1.873   2.037   4.700
  292DMSO    C2 3366   2.040   2.091   4.732
  292DMSO    H4 3367   2.040   2.200   4.738
  292DMSO    H5 3368   2.072   2.049   4.827
  292DMSO    H6 3369   2.105   2.057   4.652
  292DMSO    O1 3370   1.887   1.891   4.673
  293DMSO    C1 3371   0.270   4.342   4.328
  293DMSO    H1 3372   0.366   4.298   4.302
  293DMSO    H2 3373   0.286   4.423   4.400
  293DMSO    H3 3374   0.203   4.267   4.370
  293DMSO    S1 3375   0.195   4.412   4.181
  293DMSO    C2 3376   0.197   4.259   4.088
  293DMSO    H4 3377   0.299   4.221   4.086
  293DMSO    H5 3378   0.130   4.187   4.136
  293DMSO    H6 3379   0.164   4.281   3.986
  293DMSO    O1 3380   0.305   4.491   4.118
  294DMSO    C1 3381   0.625   4.136   4.487
  294DMSO    H1 3382   0.573   4.088   4.405
  294DMSO    H2 3383   0.560   4.150   4.573
  294DMSO    H3 3384   0.664   4.234   4.455
  294DMSO    S1 3385   0.765   4.037   4.538
  294DMSO    C2 3386   0.669   3.896   4.592
  294DMSO    H4 3387   0.593   3.931   4.662
  294DMSO    H5 3388   0.624   3.848   4.506
  294DMSO    H6 3389   0.736   3.827   4.644
  294DMSO    O1 3390   0.808   4.100   4.666
  295DMSO    C1 3391   2.204   1.351   2.086
  295DMSO    H1 3392   2.224   1.307   2.184
  295DMSO    H2 3393   2.217   1.277   2.007
  295DMSO    H3 3394   2.271   1.435   2.069
  295DMSO    S1 3395   2.036   1.409   2.082
  295DMSO    C2 3396   2.046   1.473   1.915
  295DMSO    H4 3397   2.057   1.388   1.846
  295DMSO    H5 3398   1.955   1.528   1.893
  295DMSO    H6 3399   2.133   1.539   1.907
  295DMSO    O1 3400   2.037   1.529   2.170
  296DMSO    C1 3401   0.004   2.460   1.904
  296DMSO    H1 3402   6.890   2.355   1.920
  296DMSO    H2 3403   6.838   2.525   1.941
  296DMSO    H3 3404   0.021   2.476   1.798
  296DMSO    S1 3405   0.154   2.492   1.994
  296DMSO    C2 3406   0.172   2.660   1.938
  296DMSO    H4 3407   0.093   2.722   1.981
  296DMSO    H5 3408   0.270   2.696   1.971
  296DMSO    H6 3409   0.167   2.662   1.830
  296DMSO    O1 3410   0.258   2.417   1.917
  297DMSO    C1 3411   1.251   3.941   2.110
  297DMSO    H1 3412   1.260   3.969   2.215
  297DMSO    H2 3413   1.304   4.014   2.048
  297DMSO    H3 3414   1.146   3.940   2.082
  297DMSO    S1 3415   1.320   3.779   2.084
  297DMSO    C2 3416   1.221   3.703   2.211
  297DMSO    H4 3417   1.116   3.716   2.184
  297DMSO    H5 3418   1.245   3.597   2.215
  297DMSO    H6 3419   1.241   3.752   2.307
  297DMSO    O1 3420   1.456   3.785   2.145
  298DMSO    C1 3421   1.126   1.302   3.649
  298DMSO    H1 3422   1.051   1.280   3.724
  298DMSO    H2 3423   1.105   1.396   3.598
  298DMSO    H3 3424   1.131   1.220   3.577
  298DMSO    S1 3425   1.285   1.315   3.729
  298DMSO    C2 3426   1.242   1.454   3.832
  298DMSO    H4 3427   1.200   1.533   3.770
  298DMSO    H5 3428   1.170   1.421   3.907
  298DMSO    H6 3429   1.333   1.490   3.881
  298DMSO    O1 3430   1.371   1.377   3.623
  299DMSO    C1 3431   0.851   4.764   2.220
  299DMSO    H1 3432   0.873   4.661   2.189
  299DMSO    H2 3433   0.820   4.765   2.324
  299DMSO    H3 3434   0.775   4.809   2.157
  299DMSO    S1 3435   1.000   4.861   2.207
  299DMSO    C2 3436   1.029   4.825   2.035
  299DMSO    H4 3437   1.031   4.717   2.021
  299DMSO    H5 3438   0.949   4.869   1.976
  299DMSO    H6 3439   1.125   4.868   2.007
  299DMSO    O1 3440   1.104   4.781   2.279
  300DMSO    C1 3441   2.883   0.407   2.349
  300DMSO    H1 3442   2.777   0.397   2.323
  300DMSO    H2 3443   2.940   0.435   2.260
  300DMSO    H3 3444   2.921   0.315   2.393
  300DMSO    S1 3445   2.898   0.538   2.469
  300DMSO    C2 3446   3.076   0.531   2.480
  300DMSO    H4 3447   3.106   0.429   2.506
  300DMSO    H5 3448   3.118   0.559   2.383
  300DMSO    H6 3449   3.108   0.601   2.557
  300DMSO    O1 3450   2.852   0.476   2.597
  301DMSO    C1 3451   3.331   3.224   3.348
  301DMSO    H1 3452   3.382   3.138   3.305
  301DMSO    H2 3453   3.391   3.271   3.426
  301DMSO    H3 3454   3.233   3.194   3.388
  301DMSO    S1 3455   3.301   3.344   3.220
  301DMSO    C2 3456   3.472   3.364   3.171
  301DMSO    H4 3457   3.509   3.271   3.129
  301DMSO    H5 3458   3.478   3.443   3.096
  301DMSO    H6 3459   3.530   3.394   3.258
  301DMSO    O1 3460   3.268   3.469   3.294
  302DMSO    C1 3461   3.000   4.403   1.575
  302DMSO    H1 3462   3.022   4.299   1.549
  302DMSO    H2 3463   3.039   4.470   1.499
  302DMSO    H3 3464   3.041   4.430   1.673
  302DMSO    S1 3465   2.823   4.424   1.583
  302DMSO    C2 3466   2.793   4.359   1.420
  302DMSO    H4 3467   2.686   4.361   1.403
  302DMSO    H5 3468   2.843   4.423   1.346
  302DMSO    H6 3469   2.830   4.257   1.414
  302DMSO    O1 3470   2.807   4.571   1.565
  303DMSO    C1 3471   2.774   3.664   4.161
  303DMSO    H1 3472   2.802   3.768   4.181
  303DMSO    H2 3473   2.782   3.607   4.254
  303DMSO    H3 3474   2.842   3.622   4.087
  303DMSO    S1 3475   2.607   3.654   4.097
  303DMSO    C2 3476   2.627   3.785   3.977
  303DMSO    H4 3477   2.660   3.876   4.027
  303DMSO    H5 3478   2.702   3.755   3.903
  303DMSO    H6 3479   2.531   3.804   3.927
  303DMSO    O1 3480   2.517   3.709   4.204
  304DMSO    C1 3481   2.197   0.146   3.513
  304DMSO    H1 3482   2.193   0.103   3.613
  304DMSO    H2 3483   2.161   0.249   3.517
  304DMSO    H3 3484   2.137   0.088   3.443
  304DMSO    S1 3485   2.366   0.150   3.455
  304DMSO    C2 3486   2.401   7.146   3.494
  304DMSO    H4 3487   2.507   7.129   3.475
  304DMSO    H5 3488   2.379   7.129   3.599
  304DMSO    H6 3489   2.340   7.082   3.430
  304DMSO    O1 3490   2.438   0.223   3.563
  305DMSO    C1 3491   4.624   4.602   0.144
  305DMSO    H1 3492   4.591   4.643   0.048
  305DMSO    H2 3493   4.665   4.502   0.132
  305DMSO    H3 3494   4.540   4.599   0.213
  305DMSO    S1 3495   4.748   4.710   0.213
  305DMSO    C2 3496   4.874   4.673   0.093
  305DMSO    H4 3497   4.841   4.707   7.109
  305DMSO    H5 3498   4.965   4.726   0.122
  305DMSO    H6 3499   4.892   4.565   0.093
  305DMSO    O1 3500   4.792   4.637   0.335
  306DMSO    C1 3501   1.958   3.049   4.564
  306DMSO    H1 3502   2.049   3.087   4.518
  306DMSO    H2 3503   1.909   2.975   4.501
  306DMSO    H3 3504   1.888   3.131   4.586
  306DMSO    S1 3505   2.001   2.973   4.720
  306DMSO    C2 3506   2.096   2.838   4.651
  306DMSO    H4 3507   2.190   2.878   4.612
  306DMSO    H5 3508   2.115   2.766   4.730
  306DMSO    H6 3509   2.037   2.791   4.571
  306DMSO    O1 3510   1.874   2.908   4.763
  307DMSO    C1 3511   1.463   4.473   2.120
  307DMSO    H1 3512   1.447   4.433   2.020
  307DMSO    H2 3513   1.539   4.416   2.172
  307DMSO    H3 3514   1.369   4.471   2.175
  307DMSO    S1 3515   1.518   4.642   2.106
  307DMSO    C2 3516   1.373   4.697   2.017
  307DMSO    H4 3517   1.357   4.634   1.930
  307DMSO    H5 3518   1.287   4.694   2.085
  307DMSO    H6 3519   1.389   4.800   1.985
  307DMSO    O1 3520   1.626   4.632   2.002
  308DMSO    C1 3521   0.708   4.539   2.488
  308DMSO    H1 3522   0.649   4.520   2.578
  308DMSO    H2 3523   0.813   4.556   2.512
  308DMSO    H3 3524   0.665   4.622   2.433
  308DMSO    S1 3525   0.696   4.398   2.381
  308DMSO    C2 3526   0.756   4.282   2.502
  308DMSO    H4 3527   0.688   4.285   2.588
  308DMSO    H5 3528   0.754   4.184   2.456
  308DMSO    H6 3529   0.857   4.311   2.532
  308DMSO    O1 3530   0.812   4.414   2.289
  309DMSO    C1 3531   0.878   0.462   1.997
  309DMSO    H1 3532   0.815   0.510   2.071
  309DMSO    H2 3533   0.982   0.495   2.008
  309DMSO    H3 3534   0.841   0.484   1.897
  309DMSO    S1 3535   0.870   0.285   2.022
  309DMSO    C2 3536   0.976   0.240   1.886
  309DMSO    H4 3537   0.981   0.322   1.816
  309DMSO    H5 3538   1.075   0.219   1.925
  309DMSO    H6 3539   0.934   0.151   1.839
  309DMSO    O1 3540   0.734   0.250   1.972
  310DMSO    C1 3541   1.685   1.455   4.037
  310DMSO    H1 3542   1.778   1.400   4.019
  310DMSO    H2 3543   1.694   1.518   4.126
  310DMSO    H3 3544   1.603   1.385   4.051
  310DMSO    S1 3545   1.650   1.559   3.896
  310DMSO    C2 3546   1.641   1.423   3.781
  310DMSO    H4 3547   1.571   1.349   3.817
  310DMSO    H5 3548   1.606   1.462   3.685
  310DMSO    H6 3549   1.741   1.380   3.770
  310DMSO    O1 3550   1.782   1.622   3.865
  311DMSO    C1 3551   2.493   1.914   4.195
  311DMSO    H1 3552   2.587   1.902   4.248
  311DMSO    H2 3553   2.409   1.899   4.264
  311DMSO    H3 3554   2.487   1.844   4.112
  311DMSO    S1 3555   2.483   2.081   4.131
  311DMSO    C2 3556   2.339   2.050   4.029
  311DMSO    H4 3557   2.358   1.964   3.965
  311DMSO    H5 3558   2.254   2.030   4.094
  311DMSO    H6 3559   2.320   2.138   3.968
  311DMSO    O1 3560   2.596   2.091   4.034
  312DMSO    C1 3561   0.944   4.340   1.104
  312DMSO    H1 3562   0.898   4.327   1.202
  312DMSO    H2 3563   1.015   4.423   1.107
  312DMSO    H3 3564   0.868   4.356   1.028
  312DMSO    S1 3565   1.033   4.191   1.064
  312DMSO    C2 3566   1.081   4.245   0.901
  312DMSO    H4 3567   0.991   4.272   0.845
  312DMSO    H5 3568   1.147   4.331   0.910
  312DMSO    H6 3569   1.133   4.162   0.852
  312DMSO    O1 3570   0.927   4.090   1.039
  313DMSO    C1 3571   3.130   3.598   2.091
  313DMSO    H1 3572   3.236   3.576   2.078
  313DMSO    H2 3573   3.105   3.695   2.048
  313DMSO    H3 3574   3.104   3.598   2.197
  313DMSO    S1 3575   3.032   3.471   2.012
  313DMSO    C2 3576   3.056   3.529   1.844
  313DMSO    H4 3577   2.990   3.471   1.778
  313DMSO    H5 3578   3.028   3.634   1.837
  313DMSO    H6 3579   3.160   3.516   1.814
  313DMSO    O1 3580   2.892   3.509   2.043
  314DMSO    C1 3581   0.835   0.720   0.735
  314DMSO    H1 3582   0.767   0.663   0.800
  314DMSO    H2 3583   0.863   0.813   0.784
  314DMSO    H3 3584   0.786   0.741   0.640
  314DMSO    S1 3585   0.980   0.621   0.704
  314DMSO    C2 3586   1.055   0.737   0.591
  314DMSO    H4 3587   1.134   0.685   0.537
  314DMSO    H5 3588   0.979   0.774   0.522
  314DMSO    H6 3589   1.097   0.820   0.648
  314DMSO    O1 3590   0.931   0.513   0.614
  315DMSO    C1 3591   4.177   0.810   0.342
  315DMSO    H1 3592   4.091   0.743   0.334
  315DMSO    H2 3593   4.190   0.865   0.249
  315DMSO    H3 3594   4.267   0.752   0.363
  315DMSO    S1 3595   4.148   0.927   0.474
  315DMSO    C2 3596   4.080   0.810   0.591
  315DMSO    H4 3597   4.157   0.742   0.626
  315DMSO    H5 3598   4.040   0.866   0.676
  315DMSO    H6 3599   3.999   0.754   0.543
  315DMSO    O1 3600   4.030   1.004   0.428
  316DMSO    C1 3601   3.391   3.739   3.108
  316DMSO    H1 3602   3.469   3.668   3.081
  316DMSO    H2 3603   3.307   3.688   3.155
  316DMSO    H3 3604   3.358   3.795   3.020
  316DMSO    S1 3605   3.460   3.855   3.225
  316DMSO    C2 3606   3.487   3.734   3.354
  316DMSO    H4 3607   3.563   3.663   3.321
  316DMSO    H5 3608   3.519   3.786   3.444
  316DMSO    H6 3609   3.393   3.681   3.373
  316DMSO    O1 3610   3.343   3.933   3.275
  317DMSO    C1 3611   3.381   4.363   0.539
  317DMSO    H1 3612   3.434   4.428   0.610
  317DMSO    H2 3613   3.277   4.392   0.526
  317DMSO    H3 3614   3.389   4.260   0.572
  317DMSO    S1 3615   3.465   4.374   0.382
  317DMSO    C2 3616   3.420   4.544   0.349
  317DMSO    H4 3617   3.465   4.609   0.424
  317DMSO    H5 3618   3.457   4.569   0.249
  317DMSO    H6 3619   3.311   4.553   0.350
  317DMSO    O1 3620   3.374   4.297   0.293
  318DMSO    C1 3621   2.678   0.331   2.893
  318DMSO    H1 3622   2.569   0.332   2.897
  318DMSO    H2 3623   2.711   0.390   2.808
  318DMSO    H3 3624   2.715   0.229   2.886
  318DMSO    S1 3625   2.741   0.407   3.042
  318DMSO    C2 3626   2.661   0.294   3.156
  318DMSO    H4 3627   2.687   0.326   3.257
  318DMSO    H5 3628   2.553   0.300   3.141
  318DMSO    H6 3629   2.698   0.193   3.138
  318DMSO    O1 3630   2.662   0.533   3.054
  319DMSO    C1 3631   1.126   3.996   4.664
  319DMSO    H1 3632   1.092   4.061   4.745
  319DMSO    H2 3633   1.233   3.977   4.670
  319DMSO    H3 3634   1.102   4.041   4.568
  319DMSO    S1 3635   1.037   3.841   4.674
  319DMSO    C2 3636   1.109   3.788   4.829
  319DMSO    H4 3637   1.217   3.798   4.824
  319DMSO    H5 3638   1.067   3.849   4.908
  319DMSO    H6 3639   1.082   3.684   4.844
  319DMSO    O1 3640   1.104   3.755   4.574
  320DMSO    C1 3641   1.348   3.841   0.800
  320DMSO    H1 3642   1.400   3.839   0.704
  320DMSO    H2 3643   1.357   3.745   0.851
  320DMSO    H3 3644   1.242   3.863   0.783
  320DMSO    S1 3645   1.420   3.968   0.903
  320DMSO    C2 3646   1.297   3.960   1.032
  320DMSO    H4 3647   1.316   4.040   1.104
  320DMSO    H5 3648   1.199   3.973   0.986
  320DMSO    H6 3649   1.303   3.862   1.079
  320DMSO    O1 3650   1.385   4.095   0.832
  321DMSO    C1 3651   1.694   1.157   3.204
  321DMSO    H1 3652   1.775   1.182   3.273
  321DMSO    H2 3653   1.731   1.089   3.127
  321DMSO    H3 3654   1.651   1.246   3.158
  321DMSO    S1 3655   1.566   1.072   3.295
  321DMSO    C2 3656   1.539   1.202   3.415
  321DMSO    H4 3657   1.633   1.227   3.463
  321DMSO    H5 3658   1.496   1.289   3.365
  321DMSO    H6 3659   1.469   1.165   3.490
  321DMSO    O1 3660   1.642   0.969   3.370
  322DMSO    C1 3661   2.050   2.332   0.126
  322DMSO    H1 3662   2.087   2.245   0.181
  322DMSO    H2 3663   1.945   2.319   0.101
  322DMSO    H3 3664   2.110   2.346   0.036
  322DMSO    S1 3665   2.069   2.475   0.231
  322DMSO    C2 3666   2.016   2.594   0.109
  322DMSO    H4 3667   2.081   2.584   0.022
  322DMSO    H5 3668   1.912   2.573   0.082
  322DMSO    H6 3669   2.026   2.694   0.152
  322DMSO    O1 3670   2.217   2.495   0.236
  323DMSO    C1 3671   3.804   1.117   0.227
  323DMSO    H1 3672   3.858   1.025   0.251
  323DMSO    H2 3673   3.826   1.194   0.300
  323DMSO    H3 3674   3.697   1.097   0.222
  323DMSO    S1 3675   3.858   1.169   0.066
  323DMSO    C2 3676   3.751   1.311   0.058
  323DMSO    H4 3677   3.772   1.377   0.143
  323DMSO    H5 3678   3.769   1.361   7.077
  323DMSO    H6 3679   3.648   1.275   0.062
  323DMSO    O1 3680   3.790   1.073   7.090
  324DMSO    C1 3681   1.091   2.663   2.411
  324DMSO    H1 3682   1.091   2.595   2.496
  324DMSO    H2 3683   1.118   2.611   2.319
  324DMSO    H3 3684   1.161   2.745   2.431
  324DMSO    S1 3685   0.929   2.735   2.392
  324DMSO    C2 3686   0.842   2.579   2.375
  324DMSO    H4 3687   0.738   2.601   2.350
  324DMSO    H5 3688   0.887   2.521   2.295
  324DMSO    H6 3689   0.847   2.525   2.469
  324DMSO    O1 3690   0.934   2.789   2.253
  325DMSO    C1 3691   4.560   4.121   3.808
  325DMSO    H1 3692   4.633   4.042   3.826
  325DMSO    H2 3693   4.549   4.181   3.897
  325DMSO    H3 3694   4.464   4.080   3.778
  325DMSO    S1 3695   4.622   4.223   3.675
  325DMSO    C2 3696   4.735   4.320   3.773
  325DMSO    H4 3697   4.779   4.396   3.709
  325DMSO    H5 3698   4.681   4.369   3.854
  325DMSO    H6 3699   4.813   4.254   3.812
  325DMSO    O1 3700   4.506   4.313   3.647
  326DMSO    C1 3701   4.047   3.781   1.062
  326DMSO    H1 3702   3.938   3.788   1.058
  326DMSO    H2 3703   4.088   3.797   0.962
  326DMSO    H3 3704   4.077   3.683   1.098
  326DMSO    S1 3705   4.110   3.908   1.170
  326DMSO    C2 3706   4.281   3.860   1.156
  326DMSO    H4 3707   4.340   3.922   1.224
  326DMSO    H5 3708   4.291   3.754   1.180
  326DMSO    H6 3709   4.311   3.879   1.053
  326DMSO    O1 3710   4.072   3.864   1.308
  327DMSO    C1 3711   2.670   0.601   0.791
  327DMSO    H1 3712   2.653   0.539   0.703
  327DMSO    H2 3713   2.714   0.696   0.762
  327DMSO    H3 3714   2.736   0.548   0.860
  327DMSO    S1 3715   2.514   0.628   0.873
  327DMSO    C2 3716   2.440   0.720   0.739
  327DMSO    H4 3717   2.508   0.801   0.712
  327DMSO    H5 3718   2.425   0.654   0.654
  327DMSO    H6 3719   2.345   0.761   0.774
  327DMSO    O1 3720   2.545   0.733   0.975
  328DMSO    C1 3721   0.955   0.714   4.702
  328DMSO    H1 3722   0.974   0.616   4.659
  328DMSO    H2 3723   0.862   0.713   4.759
  328DMSO    H3 3724   0.950   0.790   4.624
  328DMSO    S1 3725   1.087   0.758   4.814
  328DMSO    C2 3726   1.218   0.715   4.700
  328DMSO    H4 3727   1.314   0.730   4.748
  328DMSO    H5 3728   1.206   0.611   4.670
  328DMSO    H6 3729   1.209   0.780   4.612
  328DMSO    O1 3730   1.088   0.647   4.914
  329DMSO    C1 3731   3.319   4.533   0.850
  329DMSO    H1 3732   3.311   4.573   0.749
  329DMSO    H2 3733   3.287   4.608   0.923
  329DMSO    H3 3734   3.423   4.505   0.868
  329DMSO    S1 3735   3.217   4.388   0.866
  329DMSO    C2 3736   3.062   4.471   0.839
  329DMSO    H4 3737   3.064   4.566   0.892
  329DMSO    H5 3738   3.047   4.487   0.733
  329DMSO    H6 3739   2.982   4.408   0.879
  329DMSO    O1 3740   3.220   4.362   1.012
  330DMSO    C1 3741   4.586   4.588   2.921
  330DMSO    H1 3742   4.481   4.593   2.950
  330DMSO    H2 3743   4.596   4.585   2.813
  330DMSO    H3 3744   4.634   4.501   2.967
  330DMSO    S1 3745   4.667   4.735   2.982
  330DMSO    C2 3746   4.830   4.690   2.925
  330DMSO    H4 3747   4.831   4.681   2.816
  330DMSO    H5 3748   4.900   4.767   2.957
  330DMSO    H6 3749   4.860   4.595   2.970
  330DMSO    O1 3750   4.671   4.714   3.130
  331DMSO    C1 3751   1.987   1.708   1.114
  331DMSO    H1 3752   2.020   1.652   1.027
  331DMSO    H2 3753   1.879   1.697   1.126
  331DMSO    H3 3754   2.013   1.813   1.100
  331DMSO    S1 3755   2.070   1.646   1.258
  331DMSO    C2 3756   2.006   1.771   1.368
  331DMSO    H4 3757   1.897   1.766   1.367
  331DMSO    H5 3758   2.044   1.750   1.468
  331DMSO    H6 3759   2.041   1.869   1.334
  331DMSO    O1 3760   2.212   1.686   1.236
  332DMSO    C1 3761   4.646   4.071   4.474
  332DMSO    H1 3762   4.736   4.108   4.523
  332DMSO    H2 3763   4.589   4.154   4.433
  332DMSO    H3 3764   4.585   4.013   4.544
  332DMSO    S1 3765   4.695   3.965   4.338
  332DMSO    C2 3766   4.776   3.842   4.438
  332DMSO    H4 3767   4.848   3.892   4.502
  332DMSO    H5 3768   4.701   3.789   4.498
  332DMSO    H6 3769   4.827   3.773   4.371
  332DMSO    O1 3770   4.809   4.037   4.274
  333DMSO    C1 3771   4.561   1.433   3.151
  333DMSO    H1 3772   4.602   1.444   3.051
  333DMSO    H2 3773   4.643   1.408   3.220
  333DMSO    H3 3774   4.487   1.353   3.152
  333DMSO    S1 3775   4.487   1.588   3.199
  333DMSO    C2 3776   4.422   1.533   3.355
  333DMSO    H4 3777   4.360   1.445   3.337
  333DMSO    H5 3778   4.505   1.509   3.421
  333DMSO    H6 3779   4.361   1.613   3.397
  333DMSO    O1 3780   4.365   1.600   3.114
  334DMSO    C1 3781   1.871   2.375   3.879
  334DMSO    H1 3782   1.848   2.268   3.889
  334DMSO    H2 3783   1.861   2.425   3.975
  334DMSO    H3 3784   1.803   2.421   3.807
  334DMSO    S1 3785   2.039   2.390   3.820
  334DMSO    C2 3786   2.112   2.354   3.979
  334DMSO    H4 3787   2.069   2.419   4.055
  334DMSO    H5 3788   2.093   2.249   4.004
  334DMSO    H6 3789   2.219   2.372   3.975
  334DMSO    O1 3790   2.061   2.536   3.798
  335DMSO    C1 3791   1.708   4.457   0.384
  335DMSO    H1 3792   1.618   4.518   0.390
  335DMSO    H2 3793   1.691   4.373   0.317
  335DMSO    H3 3794   1.735   4.420   0.483
  335DMSO    S1 3795   1.842   4.555   0.321
  335DMSO    C2 3796   1.774   4.570   0.156
  335DMSO    H4 3797   1.681   4.627   0.162
  335DMSO    H5 3798   1.847   4.623   0.094
  335DMSO    H6 3799   1.757   4.470   0.116
  335DMSO    O1 3800   1.953   4.457   0.304
  336DMSO    C1 3801   1.529   4.437   4.190
  336DMSO    H1 3802   1.452   4.372   4.149
  336DMSO    H2 3803   1.545   4.417   4.296
  336DMSO    H3 3804   1.502   4.541   4.175
  336DMSO    S1 3805   1.681   4.409   4.102
  336DMSO    C2 3806   1.611   4.428   3.938
  336DMSO    H4 3807   1.685   4.397   3.865
  336DMSO    H5 3808   1.521   4.367   3.931
  336DMSO    H6 3809   1.584   4.532   3.925
  336DMSO    O1 3810   1.707   4.262   4.114
  337DMSO    C1 3811   1.566   0.680   3.197
  337DMSO    H1 3812   1.669   0.704   3.174
  337DMSO    H2 3813   1.504   0.770   3.199
  337DMSO    H3 3814   1.560   0.631   3.295
  337DMSO    S1 3815   1.501   0.567   3.075
  337DMSO    C2 3816   1.502   0.678   2.936
  337DMSO    H4 3817   1.447   0.629   2.855
  337DMSO    H5 3818   1.452   0.771   2.964
  337DMSO    H6 3819   1.605   0.697   2.904
  337DMSO    O1 3820   1.356   0.561   3.108
  338DMSO    C1 3821   2.582   0.651   2.752
  338DMSO    H1 3822   2.540   0.555   2.722
  338DMSO    H2 3823   2.688   0.653   2.732
  338DMSO    H3 3824   2.564   0.668   2.859
  338DMSO    S1 3825   2.501   0.781   2.660
  338DMSO    C2 3826   2.578   0.744   2.503
  338DMSO    H4 3827   2.686   0.756   2.513
  338DMSO    H5 3828   2.553   0.642   2.474
  338DMSO    H6 3829   2.539   0.815   2.430
  338DMSO    O1 3830   2.568   0.907   2.703
  339DMSO    C1 3831   0.109   4.716   0.697
  339DMSO    H1 3832   0.065   4.704   0.599
  339DMSO    H2 3833   0.180   4.635   0.716
  339DMSO    H3 3834   0.031   4.715   0.773
  339DMSO    S1 3835   0.195   4.872   0.704
  339DMSO    C2 3836   0.230   4.867   0.879
  339DMSO    H4 3837   0.138   4.847   0.933
  339DMSO    H5 3838   0.303   4.787   0.897
  339DMSO    H6 3839   0.271   4.963   0.908
  339DMSO    O1 3840   0.086   4.972   0.694
  340DMSO    C1 3841   3.932   1.764   2.933
  340DMSO    H1 3842   3.990   1.677   2.961
  340DMSO    H2 3843   3.917   1.765   2.825
  340DMSO    H3 3844   3.983   1.854   2.966
  340DMSO    S1 3845   3.774   1.751   3.015
  340DMSO    C2 3846   3.701   1.892   2.934
  340DMSO    H4 3847   3.768   1.976   2.948
  340DMSO    H5 3848   3.690   1.869   2.828
  340DMSO    H6 3849   3.603   1.910   2.979
  340DMSO    O1 3850   3.802   1.805   3.151
  341DMSO    C1 3851   1.195   3.008   2.184
  341DMSO    H1 3852   1.278   3.043   2.245
  341DMSO    H2 3853   1.143   3.093   2.139
  341DMSO    H3 3854   1.125   2.948   2.244
  341DMSO    S1 3855   1.259   2.906   2.052
  341DMSO    C2 3856   1.356   2.798   2.155
  341DMSO    H4 3857   1.431   2.857   2.208
  341DMSO    H5 3858   1.290   2.746   2.225
  341DMSO    H6 3859   1.405   2.725   2.091
  341DMSO    O1 3860   1.362   2.992   1.988
  342DMSO    C1 3861   3.034   1.206   1.171
  342DMSO    H1 3862   2.987   1.267   1.094
  342DMSO    H2 3863   3.136   1.180   1.142
  342DMSO    H3 3864   2.976   1.115   1.188
  342DMSO    S1 3865   3.043   1.298   1.324
  342DMSO    C2 3866   2.873   1.355   1.319
  342DMSO    H4 3867   2.854   1.415   1.408
  342DMSO    H5 3868   2.861   1.416   1.230
  342DMSO    H6 3869   2.805   1.270   1.315
  342DMSO    O1 3870   3.119   1.421   1.288
  343DMSO    C1 3871   1.633   2.954   0.962
  343DMSO    H1 3872   1.677   3.012   0.881
  343DMSO    H2 3873   1.582   3.020   1.033
  343DMSO    H3 3874   1.710   2.896   1.012
  343DMSO    S1 3875   1.513   2.842   0.891
  343DMSO    C2 3876   1.483   2.749   1.041
  343DMSO    H4 3877   1.578   2.708   1.076
  343DMSO    H5 3878   1.440   2.815   1.116
  343DMSO    H6 3879   1.414   2.668   1.017
  343DMSO    O1 3880   1.598   2.749   0.812
  344DMSO    C1 3881   4.785   2.488   4.420
  344DMSO    H1 3882   4.800   2.571   4.351
  344DMSO    H2 3883   4.712   2.516   4.496
  344DMSO    H3 3884   4.880   2.463   4.467
  344DMSO    S1 3885   4.724   2.348   4.328
  344DMSO    C2 3886   4.853   2.349   4.205
  344DMSO    H4 3887   4.947   2.325   4.255
  344DMSO    H5 3888   4.831   2.271   4.131
  344DMSO    H6 3889   4.858   2.446   4.157
  344DMSO    O1 3890   4.606   2.405   4.256
  345DMSO    C1 3891   0.861   1.613   2.984
  345DMSO    H1 3892   0.868   1.720   2.965
  345DMSO    H2 3893   0.757   1.582   2.991
  345DMSO    H3 3894   0.913   1.588   3.076
  345DMSO    S1 3895   0.939   1.523   2.851
  345DMSO    C2 3896   0.825   1.577   2.724
  345DMSO    H4 3897   0.723   1.560   2.759
  345DMSO    H5 3898   0.841   1.683   2.705
  345DMSO    H6 3899   0.842   1.520   2.633
  345DMSO    O1 3900   0.900   1.381   2.876
  346DMSO    C1 3901   0.523   1.193   1.893
  346DMSO    H1 3902   0.587   1.113   1.932
  346DMSO    H2 3903   0.575   1.288   1.896
  346DMSO    H3 3904   0.430   1.198   1.950
  346DMSO    S1 3905   0.484   1.152   1.723
  346DMSO    C2 3906   0.362   1.281   1.698
  346DMSO    H4 3907   0.284   1.270   1.773
  346DMSO    H5 3908   0.410   1.379   1.705
  346DMSO    H6 3909   0.320   1.268   1.599
  346DMSO    O1 3910   0.400   1.030   1.738
  347DMSO    C1 3911   3.422   3.668   0.622
  347DMSO    H1 3912   3.467   3.569   0.631
  347DMSO    H2 3913   3.342   3.680   0.694
  347DMSO    H3 3914   3.381   3.681   0.522
  347DMSO    S1 3915   3.546   3.792   0.650
  347DMSO    C2 3916   3.574   3.746   0.821
  347DMSO    H4 3917   3.477   3.741   0.871
  347DMSO    H5 3918   3.622   3.649   0.823
  347DMSO    H6 3919   3.637   3.822   0.867
  347DMSO    O1 3920   3.466   3.918   0.658
  348DMSO    C1 3921   1.432   0.695   0.826
  348DMSO    H1 3922   1.486   0.779   0.870
  348DMSO    H2 3923   1.331   0.687   0.867
  348DMSO    H3 3924   1.486   0.602   0.843
  348DMSO    S1 3925   1.419   0.720   0.650
  348DMSO    C2 3926   1.593   0.747   0.624
  348DMSO    H4 3927   1.649   0.658   0.655
  348DMSO    H5 3928   1.610   0.768   0.518
  348DMSO    H6 3929   1.624   0.833   0.684
  348DMSO    O1 3930   1.359   0.855   0.638
  349DMSO    C1 3931   4.145   3.990   0.683
  349DMSO    H1 3932   4.120   4.022   0.582
  349DMSO    H2 3933   4.244   3.945   0.686
  349DMSO    H3 3934   4.070   3.921   0.719
  349DMSO    S1 3935   4.147   4.133   0.791
  349DMSO    C2 3936   4.287   4.213   0.713
  349DMSO    H4 3937   4.305   4.307   0.766
  349DMSO    H5 3938   4.374   4.148   0.721
  349DMSO    H6 3939   4.262   4.233   0.609
  349DMSO    O1 3940   4.204   4.078   0.917
  350DMSO    C1 3941   1.107   1.619   7.066
  350DMSO    H1 3942   1.170   1.610   6.978
  350DMSO    H2 3943   1.006   1.581   7.047
  350DMSO    H3 3944   1.103   1.723   7.097
  350DMSO    S1 3945   1.180   1.524   0.085
  350DMSO    C2 3946   1.152   1.365   0.007
  350DMSO    H4 3947   1.045   1.354   7.102
  350DMSO    H5 3948   1.209   1.360   7.029
  350DMSO    H6 3949   1.185   1.287   0.076
  350DMSO    O1 3950   1.078   1.530   0.194
  351DMSO    C1 3951   3.501   2.007   4.740
  351DMSO    H1 3952   3.572   2.007   4.822
  351DMSO    H2 3953   3.524   1.926   4.671
  351DMSO    H3 3954   3.502   2.103   4.689
  351DMSO    S1 3955   3.338   1.979   4.809
  351DMSO    C2 3956   3.247   1.998   4.656
  351DMSO    H4 3957   3.141   1.997   4.679
  351DMSO    H5 3958   3.273   2.094   4.612
  351DMSO    H6 3959   3.272   1.915   4.589
  351DMSO    O1 3960   3.310   2.105   4.881
  352DMSO    C1 3961   2.610   4.509   4.446
  352DMSO    H1 3962   2.532   4.447   4.402
  352DMSO    H2 3963   2.566   4.597   4.493
  352DMSO    H3 3964   2.681   4.539   4.369
  352DMSO    S1 3965   2.696   4.413   4.570
  352DMSO    C2 3966   2.815   4.540   4.613
  352DMSO    H4 3967   2.869   4.571   4.524
  352DMSO    H5 3968   2.762   4.624   4.658
  352DMSO    H6 3969   2.884   4.497   4.686
  352DMSO    O1 3970   2.774   4.316   4.489
  353DMSO    C1 3971   2.212   0.856   1.504
  353DMSO    H1 3972   2.275   0.896   1.425
  353DMSO    H2 3973   2.108   0.858   1.472
  353DMSO    H3 3974   2.226   0.913   1.595
  353DMSO    S1 3975   2.260   0.687   1.533
  353DMSO    C2 3976   2.147   0.660   1.669
  353DMSO    H4 3977   2.045   0.682   1.636
  353DMSO    H5 3978   2.153   0.555   1.699
  353DMSO    H6 3979   2.175   0.724   1.752
  353DMSO    O1 3980   2.391   0.702   1.602
  354DMSO    C1 3981   2.605   2.731   1.073
  354DMSO    H1 3982   2.680   2.654   1.058
  354DMSO    H2 3983   2.507   2.686   1.086
  354DMSO    H3 3984   2.602   2.797   0.986
  354DMSO    S1 3985   2.645   2.829   1.217
  354DMSO    C2 3986   2.801   2.888   1.155
  354DMSO    H4 3987   2.781   2.950   1.067
  354DMSO    H5 3988   2.849   2.947   1.233
  354DMSO    H6 3989   2.863   2.803   1.127
  354DMSO    O1 3990   2.687   2.728   1.318
  355DMSO    C1 3991   3.235   0.625   1.542
  355DMSO    H1 3992   3.306   0.618   1.460
  355DMSO    H2 3993   3.251   0.543   1.612
  355DMSO    H3 3994   3.133   0.622   1.504
  355DMSO    S1 3995   3.260   0.779   1.627
  355DMSO    C2 3996   3.240   0.882   1.482
  355DMSO    H4 3997   3.266   0.985   1.508
  355DMSO    H5 3998   3.306   0.844   1.404
  355DMSO    H6 3999   3.136   0.877   1.450
  355DMSO    O1 4000   3.406   0.782   1.655
  356DMSO    C1 4001   4.613   1.794   1.309
  356DMSO    H1 4002   4.603   1.777   1.417
  356DMSO    H2 4003   4.667   1.712   1.262
  356DMSO    H3 4004   4.663   1.889   1.290
  356DMSO    S1 4005   4.449   1.800   1.238
  356DMSO    C2 4006   4.505   1.832   1.071
  356DMSO    H4 4007   4.418   1.852   1.010
  356DMSO    H5 4008   4.571   1.918   1.071
  356DMSO    H6 4009   4.557   1.743   1.036
  356DMSO    O1 4010   4.393   1.931   1.284
  357DMSO    C1 4011   3.415   2.781   0.584
  357DMSO    H1 4012   3.386   2.677   0.569
  357DMSO    H2 4013   3.490   2.811   0.511
  357DMSO    H3 4014   3.454   2.795   0.685
  357DMSO    S1 4015   3.272   2.886   0.565
  357DMSO    C2 4016   3.239   2.843   0.395
  357DMSO    H4 4017   3.154   2.903   0.361
  357DMSO    H5 4018   3.327   2.866   0.336
  357DMSO    H6 4019   3.215   2.736   0.391
  357DMSO    O1 4020   3.329   3.022   0.557
  358DMSO    C1 4021   3.514   2.291   3.763
  358DMSO    H1 4022   3.506   2.328   3.865
  358DMSO    H2 4023   3.431   2.224   3.739
  358DMSO    H3 4024   3.608   2.238   3.748
  358DMSO    S1 4025   3.506   2.429   3.651
  358DMSO    C2 4026   3.641   2.518   3.726
  358DMSO    H4 4027   3.615   2.534   3.831
  358DMSO    H5 4028   3.732   2.459   3.718
  358DMSO    H6 4029   3.652   2.614   3.676
  358DMSO    O1 4030   3.385   2.505   3.693
  359DMSO    C1 4031   4.237   0.310   1.094
  359DMSO    H1 4032   4.304   0.372   1.034
  359DMSO    H2 4033   4.243   0.207   1.060
  359DMSO    H3 4034   4.135   0.347   1.085
  359DMSO    S1 4035   4.290   0.320   1.264
  359DMSO    C2 4036   4.158   0.219   1.329
  359DMSO    H4 4037   4.163   0.222   1.438
  359DMSO    H5 4038   4.063   0.261   1.296
  359DMSO    H6 4039   4.170   0.117   1.294
  359DMSO    O1 4040   4.250   0.458   1.304
  360DMSO    C1 4041   2.090   2.436   1.702
  360DMSO    H1 4042   2.052   2.491   1.788
  360DMSO    H2 4043   2.142   2.503   1.633
  360DMSO    H3 4044   2.009   2.385   1.649
  360DMSO    S1 4045   2.206   2.313   1.759
  360DMSO    C2 4046   2.100   2.246   1.885
  360DMSO    H4 4047   2.014   2.198   1.838
  360DMSO    H5 4048   2.158   2.173   1.942
  360DMSO    H6 4049   2.066   2.327   1.950
  360DMSO    O1 4050   2.306   2.391   1.837
  361DMSO    C1 4051   2.515   3.851   0.880
  361DMSO    H1 4052   2.509   3.944   0.824
  361DMSO    H2 4053   2.549   3.770   0.815
  361DMSO    H3 4054   2.416   3.826   0.921
  361DMSO    S1 4055   2.631   3.874   1.013
  361DMSO    C2 4056   2.586   3.729   1.106
  361DMSO    H4 4057   2.615   3.640   1.051
  361DMSO    H5 4058   2.640   3.732   1.201
  361DMSO    H6 4059   2.479   3.732   1.125
  361DMSO    O1 4060   2.572   3.984   1.094
  362DMSO    C1 4061   2.811   3.615   4.673
  362DMSO    H1 4062   2.748   3.545   4.619
  362DMSO    H2 4063   2.815   3.588   4.779
  362DMSO    H3 4064   2.774   3.717   4.662
  362DMSO    S1 4065   2.973   3.606   4.600
  362DMSO    C2 4066   3.050   3.716   4.718
  362DMSO    H4 4067   3.056   3.667   4.816
  362DMSO    H5 4068   3.152   3.739   4.684
  362DMSO    H6 4069   2.992   3.807   4.725
  362DMSO    O1 4070   2.955   3.685   4.475
  363DMSO    C1 4071   3.544   1.875   2.397
  363DMSO    H1 4072   3.616   1.868   2.479
  363DMSO    H2 4073   3.444   1.895   2.435
  363DMSO    H3 4074   3.546   1.782   2.341
  363DMSO    S1 4075   3.595   2.008   2.289
  363DMSO    C2 4076   3.500   1.961   2.146
  363DMSO    H4 4077   3.519   1.856   2.124
  363DMSO    H5 4078   3.394   1.980   2.161
  363DMSO    H6 4079   3.535   2.020   2.060
  363DMSO    O1 4080   3.733   1.970   2.253
  364DMSO    C1 4081   1.414   0.195   1.293
  364DMSO    H1 4082   1.343   0.220   1.372
  364DMSO    H2 4083   1.516   0.211   1.328
  364DMSO    H3 4084   1.394   0.254   1.203
  364DMSO    S1 4085   1.394   0.022   1.254
  364DMSO    C2 4086   1.216   0.027   1.243
  364DMSO    H4 4087   1.180   7.093   1.231
  364DMSO    H5 4088   1.175   0.070   1.335
  364DMSO    H6 4089   1.186   0.088   1.157
  364DMSO    O1 4090   1.419   7.124   1.385
  365DMSO    C1 4091   2.355   1.479   2.978
  365DMSO    H1 4092   2.295   1.525   3.058
  365DMSO    H2 4093   2.354   1.541   2.889
  365DMSO    H3 4094   2.310   1.382   2.954
  365DMSO    S1 4095   2.523   1.450   3.036
  365DMSO    C2 4096   2.463   1.365   3.182
  365DMSO    H4 4097   2.547   1.316   3.232
  365DMSO    H5 4098   2.412   1.433   3.250
  365DMSO    H6 4099   2.395   1.284   3.152
  365DMSO    O1 4100   2.586   1.583   3.077
  366DMSO    C1 4101   4.031   0.687   1.163
  366DMSO    H1 4102   4.108   0.610   1.161
  366DMSO    H2 4103   4.024   0.732   1.262
  366DMSO    H3 4104   3.935   0.644   1.133
  366DMSO    S1 4105   4.075   0.812   1.043
  366DMSO    C2 4106   3.923   0.905   1.057
  366DMSO    H4 4107   3.839   0.835   1.053
  366DMSO    H5 4108   3.924   0.958   1.152
  366DMSO    H6 4109   3.918   0.974   0.973
  366DMSO    O1 4110   4.059   0.742   0.912
  367DMSO    C1 4111   3.903   1.972   4.497
  367DMSO    H1 4112   3.836   1.910   4.556
  367DMSO    H2 4113   3.932   2.059   4.557
  367DMSO    H3 4114   3.857   2.003   4.404
  367DMSO    S1 4115   4.051   1.878   4.464
  367DMSO    C2 4116   3.972   1.748   4.370
  367DMSO    H4 4117   3.889   1.708   4.427
  367DMSO    H5 4118   3.937   1.788   4.274
  367DMSO    H6 4119   4.046   1.669   4.352
  367DMSO    O1 4120   4.080   1.816   4.596
  368DMSO    C1 4121   3.281   1.226   2.796
  368DMSO    H1 4122   3.308   1.211   2.901
  368DMSO    H2 4123   3.211   1.148   2.766
  368DMSO    H3 4124   3.372   1.221   2.736
  368DMSO    S1 4125   3.202   1.386   2.779
  368DMSO    C2 4126   3.210   1.389   2.600
  368DMSO    H4 4127   3.312   1.372   2.568
  368DMSO    H5 4128   3.142   1.312   2.563
  368DMSO    H6 4129   3.175   1.488   2.568
  368DMSO    O1 4130   3.304   1.485   2.822
  369DMSO    C1 4131   2.576   0.907   6.988
  369DMSO    H1 4132   2.684   0.895   6.978
  369DMSO    H2 4133   2.524   0.844   6.916
  369DMSO    H3 4134   2.548   1.011   6.976
  369DMSO    S1 4135   2.530   0.855   0.039
  369DMSO    C2 4136   2.359   0.902   0.026
  369DMSO    H4 4137   2.353   1.009   0.005
  369DMSO    H5 4138   2.312   0.843   7.060
  369DMSO    H6 4139   2.310   0.878   0.121
  369DMSO    O1 4140   2.589   0.960   0.127
  370DMSO    C1 4141   4.505   3.454   0.983
  370DMSO    H1 4142   4.568   3.421   0.901
  370DMSO    H2 4143   4.546   3.544   1.030
  370DMSO    H3 4144   4.495   3.374   1.056
  370DMSO    S1 4145   4.343   3.491   0.918
  370DMSO    C2 4146   4.389   3.648   0.846
  370DMSO    H4 4147   4.439   3.707   0.923
  370DMSO    H5 4148   4.456   3.629   0.762
  370DMSO    H6 4149   4.298   3.698   0.813
  370DMSO    O1 4150   4.265   3.529   1.039
  371DMSO    C1 4151   2.701   4.580   0.779
  371DMSO    H1 4152   2.665   4.560   0.879
  371DMSO    H2 4153   2.768   4.501   0.746
  371DMSO    H3 4154   2.754   4.676   0.774
  371DMSO    S1 4155   2.563   4.586   0.665
  371DMSO    C2 4156   2.479   4.721   0.746
  371DMSO    H4 4157   2.385   4.738   0.695
  371DMSO    H5 4158   2.463   4.697   0.851
  371DMSO    H6 4159   2.541   4.810   0.738
  371DMSO    O1 4160   2.481   4.466   0.700
  372DMSO    C1 4161   0.928   1.597   0.470
  372DMSO    H1 4162   0.918   1.648   0.374
  372DMSO    H2 4163   1.021   1.539   0.471
  372DMSO    H3 4164   0.842   1.532   0.487
  372DMSO    S1 4165   0.933   1.717   0.601
  372DMSO    C2 4166   1.080   1.800   0.545
  372DMSO    H4 4167   1.101   1.882   0.615
  372DMSO    H5 4168   1.162   1.728   0.543
  372DMSO    H6 4169   1.062   1.841   0.445
  372DMSO    O1 4170   0.979   1.639   0.718
  373DMSO    C1 4171   3.549   1.879   1.138
  373DMSO    H1 4172   3.651   1.905   1.165
  373DMSO    H2 4173   3.539   1.875   1.029
  373DMSO    H3 4174   3.479   1.950   1.181
  373DMSO    S1 4175   3.516   1.716   1.204
  373DMSO    C2 4176   3.343   1.712   1.160
  373DMSO    H4 4177   3.333   1.708   1.051
  373DMSO    H5 4178   3.299   1.622   1.205
  373DMSO    H6 4179   3.294   1.801   1.200
  373DMSO    O1 4180   3.516   1.736   1.351
  374DMSO    C1 4181   0.262   0.971   3.283
  374DMSO    H1 4182   0.295   0.980   3.179
  374DMSO    H2 4183   0.330   0.907   3.339
  374DMSO    H3 4184   0.161   0.932   3.287
  374DMSO    S1 4185   0.263   1.133   3.357
  374DMSO    C2 4186   0.440   1.151   3.356
  374DMSO    H4 4187   0.483   1.078   3.423
  374DMSO    H5 4188   0.477   1.135   3.254
  374DMSO    H6 4189   0.465   1.252   3.388
  374DMSO    O1 4190   0.230   1.107   3.500
  375DMSO    C1 4191   1.791   3.285   0.652
  375DMSO    H1 4192   1.777   3.180   0.678
  375DMSO    H2 4193   1.875   3.327   0.708
  375DMSO    H3 4194   1.699   3.341   0.672
  375DMSO    S1 4195   1.825   3.292   0.477
  375DMSO    C2 4196   1.854   3.468   0.473
  375DMSO    H4 4197   1.773   3.519   0.525
  375DMSO    H5 4198   1.951   3.488   0.519
  375DMSO    H6 4199   1.857   3.500   0.369
  375DMSO    O1 4200   1.690   3.278   0.416
  376DMSO    C1 4201   3.075   0.977   3.849
  376DMSO    H1 4202   2.974   0.937   3.848
  376DMSO    H2 4203   3.126   0.954   3.755
  376DMSO    H3 4204   3.132   0.937   3.933
  376DMSO    S1 4205   3.067   1.155   3.866
  376DMSO    C2 4206   2.966   1.153   4.013
  376DMSO    H4 4207   2.877   1.092   3.995
  376DMSO    H5 4208   3.024   1.110   4.095
  376DMSO    H6 4209   2.937   1.255   4.038
  376DMSO    O1 4210   2.974   1.199   3.759
  377DMSO    C1 4211   0.946   3.528   2.305
  377DMSO    H1 4212   0.925   3.607   2.232
  377DMSO    H2 4213   0.869   3.529   2.382
  377DMSO    H3 4214   1.045   3.541   2.348
  377DMSO    S1 4215   0.940   3.372   2.219
  377DMSO    C2 4216   0.983   3.274   2.361
  377DMSO    H4 4217   1.083   3.302   2.392
  377DMSO    H5 4218   0.911   3.293   2.441
  377DMSO    H6 4219   0.979   3.169   2.332
  377DMSO    O1 4220   1.066   3.374   2.141
  378DMSO    C1 4221   1.592   3.776   2.893
  378DMSO    H1 4222   1.561   3.693   2.830
  378DMSO    H2 4223   1.509   3.802   2.959
  378DMSO    H3 4224   1.622   3.861   2.833
  378DMSO    S1 4225   1.730   3.725   2.995
  378DMSO    C2 4226   1.759   3.888   3.061
  378DMSO    H4 4227   1.674   3.916   3.124
  378DMSO    H5 4228   1.852   3.887   3.118
  378DMSO    H6 4229   1.769   3.958   2.977
  378DMSO    O1 4230   1.843   3.704   2.900
  379DMSO    C1 4231   4.097   2.711   1.586
  379DMSO    H1 4232   4.059   2.783   1.513
  379DMSO    H2 4233   4.128   2.622   1.531
  379DMSO    H3 4234   4.020   2.684   1.658
  379DMSO    S1 4235   4.240   2.778   1.667
  379DMSO    C2 4236   4.266   2.635   1.772
  379DMSO    H4 4237   4.277   2.546   1.708
  379DMSO    H5 4238   4.358   2.645   1.829
  379DMSO    H6 4239   4.182   2.619   1.838
  379DMSO    O1 4240   4.189   2.888   1.757
  380DMSO    C1 4241   4.344   3.062   2.800
  380DMSO    H1 4242   4.407   3.142   2.839
  380DMSO    H2 4243   4.384   2.965   2.830
  380DMSO    H3 4244   4.343   3.069   2.691
  380DMSO    S1 4245   4.180   3.080   2.865
  380DMSO    C2 4246   4.111   2.947   2.766
  380DMSO    H4 4247   4.160   2.854   2.795
  380DMSO    H5 4248   4.003   2.942   2.784
  380DMSO    H6 4249   4.131   2.968   2.661
  380DMSO    O1 4250   4.130   3.205   2.800
  381DMSO    C1 4251   4.478   1.649   2.725
  381DMSO    H1 4252   4.489   1.543   2.751
  381DMSO    H2 4253   4.542   1.671   2.640
  381DMSO    H3 4254   4.506   1.710   2.810
  381DMSO    S1 4255   4.310   1.681   2.678
  381DMSO    C2 4256   4.234   1.615   2.825
  381DMSO    H4 4257   4.129   1.599   2.803
  381DMSO    H5 4258   4.282   1.520   2.849
  381DMSO    H6 4259   4.248   1.685   2.908
  381DMSO    O1 4260   4.280   1.576   2.578
  382DMSO    C1 4261   2.914   3.306   4.837
  382DMSO    H1 4262   2.992   3.338   4.768
  382DMSO    H2 4263   2.829   3.373   4.832
  382DMSO    H3 4264   2.951   3.300   4.940
  382DMSO    S1 4265   2.857   3.144   4.787
  382DMSO    C2 4266   3.017   3.066   4.790
  382DMSO    H4 4267   3.087   3.125   4.730
  382DMSO    H5 4268   3.050   3.057   4.894
  382DMSO    H6 4269   3.006   2.966   4.746
  382DMSO    O1 4270   2.828   3.159   4.642
  383DMSO    C1 4271   1.329   1.103   4.660
  383DMSO    H1 4272   1.397   1.173   4.611
  383DMSO    H2 4273   1.291   1.030   4.588
  383DMSO    H3 4274   1.246   1.154   4.707
  383DMSO    S1 4275   1.419   1.013   4.785
  383DMSO    C2 4276   1.488   1.157   4.864
  383DMSO    H4 4277   1.407   1.214   4.911
  383DMSO    H5 4278   1.557   1.122   4.940
  383DMSO    H6 4279   1.540   1.217   4.789
  383DMSO    O1 4280   1.535   0.956   4.711
  384DMSO    C1 4281   0.170   0.227   1.202
  384DMSO    H1 4282   0.250   0.253   1.133
  384DMSO    H2 4283   0.074   0.245   1.155
  384DMSO    H3 4284   0.179   0.286   1.293
  384DMSO    S1 4285   0.182   0.052   1.240
  384DMSO    C2 4286   0.350   0.056   1.301
  384DMSO    H4 4287   0.412   0.106   1.226
  384DMSO    H5 4288   0.353   0.109   1.396
  384DMSO    H6 4289   0.382   7.121   1.314
  384DMSO    O1 4290   0.196   7.158   1.106
  385DMSO    C1 4291   0.927   2.952   1.936
  385DMSO    H1 4292   0.979   2.856   1.928
  385DMSO    H2 4293   0.916   2.980   2.041
  385DMSO    H3 4294   0.829   2.943   1.889
  385DMSO    S1 4295   1.021   3.077   1.849
  385DMSO    C2 4296   0.895   3.203   1.855
  385DMSO    H4 4297   0.805   3.165   1.805
  385DMSO    H5 4298   0.873   3.227   1.959
  385DMSO    H6 4299   0.934   3.290   1.802
  385DMSO    O1 4300   1.019   3.031   1.708
  386DMSO    C1 4301   0.204   4.211   2.977
  386DMSO    H1 4302   0.227   4.223   2.871
  386DMSO    H2 4303   0.228   4.303   3.031
  386DMSO    H3 4304   0.259   4.126   3.018
  386DMSO    S1 4305   0.030   4.178   2.997
  386DMSO    C2 4306   6.889   4.332   2.928
  386DMSO    H4 4307   0.005   4.338   2.823
  386DMSO    H5 4308   6.780   4.337   2.937
  386DMSO    H6 4309   0.021   4.414   2.984
  386DMSO    O1 4310   0.008   4.196   3.143
  387DMSO    C1 4311   1.844   1.360   2.921
  387DMSO    H1 4312   1.941   1.358   2.971
  387DMSO    H2 4313   1.786   1.271   2.948
  387DMSO    H3 4314   1.859   1.364   2.813
  387DMSO    S1 4315   1.757   1.507   2.973
  387DMSO    C2 4316   1.608   1.477   2.879
  387DMSO    H4 4317   1.633   1.471   2.773
  387DMSO    H5 4318   1.561   1.385   2.914
  387DMSO    H6 4319   1.539   1.560   2.895
  387DMSO    O1 4320   1.827   1.616   2.899
  388DMSO    C1 4321   3.356   0.392   3.034
  388DMSO    H1 4322   3.335   0.496   3.059
  388DMSO    H2 4323   3.370   0.382   2.926
  388DMSO    H3 4324   3.272   0.329   3.064
  388DMSO    S1 4325   3.503   0.338   3.119
  388DMSO    C2 4326   3.483   0.164   3.079
  388DMSO    H4 4327   3.554   0.107   3.139
  388DMSO    H5 4328   3.381   0.134   3.102
  388DMSO    H6 4329   3.503   0.150   2.973
  388DMSO    O1 4330   3.464   0.345   3.263
  389DMSO    C1 4331   4.270   2.716   0.373
  389DMSO    H1 4332   4.252   2.619   0.327
  389DMSO    H2 4333   4.261   2.710   0.481
  389DMSO    H3 4334   4.200   2.790   0.334
  389DMSO    S1 4335   4.436   2.770   0.333
  389DMSO    C2 4336   4.517   2.640   0.423
  389DMSO    H4 4337   4.490   2.647   0.529
  389DMSO    H5 4338   4.487   2.543   0.384
  389DMSO    H6 4339   4.625   2.653   0.413
  389DMSO    O1 4340   4.455   2.890   0.419
  390DMSO    C1 4341   4.350   0.768   1.377
  390DMSO    H1 4342   4.265   0.827   1.411
  390DMSO    H2 4343   4.315   0.690   1.310
  390DMSO    H3 4344   4.405   0.725   1.461
  390DMSO    S1 4345   4.458   0.875   1.283
  390DMSO    C2 4346   4.485   0.992   1.415
  390DMSO    H4 4347   4.539   0.943   1.496
  390DMSO    H5 4348   4.544   1.075   1.376
  390DMSO    H6 4349   4.389   1.029   1.449
  390DMSO    O1 4350   4.365   0.945   1.191
  391DMSO    C1 4351   1.520   2.313   2.306
  391DMSO    H1 4352   1.598   2.355   2.242
  391DMSO    H2 4353   1.562   2.277   2.400
  391DMSO    H3 4354   1.469   2.233   2.252
  391DMSO    S1 4355   1.403   2.444   2.341
  391DMSO    C2 4356   1.267   2.338   2.388
  391DMSO    H4 4357   1.289   2.288   2.482
  391DMSO    H5 4358   1.178   2.401   2.401
  391DMSO    H6 4359   1.248   2.265   2.310
  391DMSO    O1 4360   1.368   2.491   2.205
  392DMSO    C1 4361   2.636   2.689   1.615
  392DMSO    H1 4362   2.568   2.672   1.531
  392DMSO    H2 4363   2.628   2.793   1.646
  392DMSO    H3 4364   2.737   2.665   1.582
  392DMSO    S1 4365   2.589   2.577   1.746
  392DMSO    C2 4366   2.437   2.664   1.778
  392DMSO    H4 4367   2.386   2.619   1.863
  392DMSO    H5 4368   2.454   2.770   1.795
  392DMSO    H6 4369   2.373   2.651   1.690
  392DMSO    O1 4370   2.673   2.612   1.866
  393DMSO    C1 4371   2.894   2.564   4.493
  393DMSO    H1 4372   2.838   2.645   4.448
  393DMSO    H2 4373   2.829   2.512   4.564
  393DMSO    H3 4374   2.981   2.602   4.548
  393DMSO    S1 4375   2.946   2.447   4.369
  393DMSO    C2 4376   3.048   2.349   4.478
  393DMSO    H4 4377   3.110   2.414   4.541
  393DMSO    H5 4378   2.982   2.292   4.544
  393DMSO    H6 4379   3.109   2.280   4.420
  393DMSO    O1 4380   3.039   2.525   4.280
  394DMSO    C1 4381   0.141   0.822   1.893
  394DMSO    H1 4382   0.040   0.830   1.854
  394DMSO    H2 4383   0.212   0.807   1.811
  394DMSO    H3 4384   0.147   0.739   1.963
  394DMSO    S1 4385   0.181   0.974   1.978
  394DMSO    C2 4386   0.337   0.918   2.045
  394DMSO    H4 4387   0.375   0.996   2.111
  394DMSO    H5 4388   0.321   0.825   2.100
  394DMSO    H6 4389   0.406   0.902   1.962
  394DMSO    O1 4390   0.092   0.975   2.097
  395DMSO    C1 4391   2.607   0.150   3.942
  395DMSO    H1 4392   2.540   0.229   3.977
  395DMSO    H2 4393   2.566   0.097   3.857
  395DMSO    H3 4394   2.630   0.081   4.024
  395DMSO    S1 4395   2.761   0.227   3.893
  395DMSO    C2 4396   2.694   0.305   3.747
  395DMSO    H4 4397   2.774   0.360   3.698
  395DMSO    H5 4398   2.656   0.227   3.681
  395DMSO    H6 4399   2.613   0.372   3.777
  395DMSO    O1 4400   2.841   0.115   3.836
  396DMSO    C1 4401   3.756   4.846   0.906
  396DMSO    H1 4402   3.706   4.942   0.915
  396DMSO    H2 4403   3.829   4.834   0.986
  396DMSO    H3 4404   3.804   4.839   0.808
  396DMSO    S1 4405   3.633   4.717   0.919
  396DMSO    C2 4406   3.744   4.580   0.897
  396DMSO    H4 4407   3.688   4.496   0.855
  396DMSO    H5 4408   3.823   4.607   0.827
  396DMSO    H6 4409   3.787   4.553   0.993
  396DMSO    O1 4410   3.561   4.723   0.789
  397DMSO    C1 4411   2.834   1.196   3.146
  397DMSO    H1 4412   2.834   1.102   3.091
  397DMSO    H2 4413   2.882   1.183   3.242
  397DMSO    H3 4414   2.731   1.228   3.159
  397DMSO    S1 4415   2.920   1.318   3.049
  397DMSO    C2 4416   3.081   1.255   3.093
  397DMSO    H4 4417   3.093   1.257   3.201
  397DMSO    H5 4418   3.089   1.152   3.055
  397DMSO    H6 4419   3.158   1.315   3.046
  397DMSO    O1 4420   2.901   1.450   3.117
  398DMSO    C1 4421   3.080   2.306   0.707
  398DMSO    H1 4422   3.172   2.251   0.687
  398DMSO    H2 4423   3.094   2.374   0.791
  398DMSO    H3 4424   2.998   2.237   0.729
  398DMSO    S1 4425   3.039   2.401   0.562
  398DMSO    C2 4426   3.045   2.262   0.450
  398DMSO    H4 4427   3.040   2.300   0.348
  398DMSO    H5 4428   3.138   2.208   0.466
  398DMSO    H6 4429   2.960   2.197   0.469
  398DMSO    O1 4430   3.164   2.478   0.534
  399DMSO    C1 4431   4.341   3.919   1.536
  399DMSO    H1 4432   4.298   3.873   1.447
  399DMSO    H2 4433   4.415   3.994   1.507
  399DMSO    H3 4434   4.387   3.843   1.599
  399DMSO    S1 4435   4.210   3.998   1.627
  399DMSO    C2 4436   4.183   4.127   1.507
  399DMSO    H4 4437   4.143   4.083   1.416
  399DMSO    H5 4438   4.113   4.199   1.548
  399DMSO    H6 4439   4.278   4.176   1.486
  399DMSO    O1 4440   4.279   4.067   1.740
  400DMSO    C1 4441   4.883   4.560   1.108
  400DMSO    H1 4442   4.790   4.517   1.071
  400DMSO    H2 4443   4.873   4.667   1.121
  400DMSO    H3 4444   4.963   4.537   1.037
  400DMSO    S1 4445   4.922   4.485   1.265
  400DMSO    C2 4446   4.922   4.317   1.205
  400DMSO    H4 4447   4.829   4.300   1.152
  400DMSO    H5 4448   5.007   4.304   1.137
  400DMSO    H6 4449   4.931   4.250   1.291
  400DMSO    O1 4450   4.795   4.495   1.343
  401DMSO    C1 4451   2.353   2.929   0.887
  401DMSO    H1 4452   2.306   2.906   0.982
  401DMSO    H2 4453   2.277   2.936   0.809
  401DMSO    H3 4454   2.425   2.851   0.861
  401DMSO    S1 4455   2.439   3.084   0.901
  401DMSO    C2 4456   2.515   3.073   0.740
  401DMSO    H4 4457   2.438   3.073   0.663
  401DMSO    H5 4458   2.580   3.159   0.726
  401DMSO    H6 4459   2.572   2.980   0.734
  401DMSO    O1 4460   2.551   3.056   0.996
  402DMSO    C1 4461   4.516   4.504   2.005
  402DMSO    H1 4462   4.564   4.522   2.101
  402DMSO    H2 4463   4.467   4.594   1.969
  402DMSO    H3 4464   4.447   4.421   2.011
  402DMSO    S1 4465   4.645   4.461   1.889
  402DMSO    C2 4466   4.535   4.437   1.750
  402DMSO    H4 4467   4.474   4.527   1.738
  402DMSO    H5 4468   4.597   4.423   1.661
  402DMSO    H6 4469   4.474   4.349   1.768
  402DMSO    O1 4470   4.679   4.322   1.931
  403DMSO    C1 4471   1.845   0.199   4.470
  403DMSO    H1 4472   1.953   0.189   4.477
  403DMSO    H2 4473   1.817   0.282   4.405
  403DMSO    H3 4474   1.803   0.215   4.570
  403DMSO    S1 4475   1.778   0.048   4.403
  403DMSO    C2 4476   1.607   0.094   4.427
  403DMSO    H4 4477   1.592   0.120   4.532
  403DMSO    H5 4478   1.584   0.179   4.363
  403DMSO    H6 4479   1.545   0.009   4.402
  403DMSO    O1 4480   1.804   7.116   4.510
  404DMSO    C1 4481   2.126   2.797   1.821
  404DMSO    H1 4482   2.020   2.809   1.801
  404DMSO    H2 4483   2.181   2.885   1.786
  404DMSO    H3 4484   2.164   2.708   1.771
  404DMSO    S1 4485   2.150   2.779   1.998
  404DMSO    C2 4486   2.079   2.938   2.038
  404DMSO    H4 4487   2.086   2.953   2.146
  404DMSO    H5 4488   2.132   3.016   1.984
  404DMSO    H6 4489   1.973   2.936   2.009
  404DMSO    O1 4490   2.297   2.798   2.021
  405DMSO    C1 4491   6.889   4.052   3.476
  405DMSO    H1 4492   6.854   4.057   3.372
  405DMSO    H2 4493   6.810   4.014   3.540
  405DMSO    H3 4494   0.008   4.151   3.508
  405DMSO    S1 4495   0.114   3.940   3.484
  405DMSO    C2 4496   0.204   4.021   3.352
  405DMSO    H4 4497   0.299   3.970   3.337
  405DMSO    H5 4498   0.143   4.016   3.262
  405DMSO    H6 4499   0.220   4.125   3.381
  405DMSO    O1 4500   0.062   3.815   3.421
  406DMSO    C1 4501   3.738   1.485   3.377
  406DMSO    H1 4502   3.725   1.592   3.361
  406DMSO    H2 4503   3.832   1.464   3.427
  406DMSO    H3 4504   3.735   1.432   3.282
  406DMSO    S1 4505   3.604   1.423   3.478
  406DMSO    C2 4506   3.644   1.513   3.626
  406DMSO    H4 4507   3.635   1.620   3.607
  406DMSO    H5 4508   3.572   1.484   3.703
  406DMSO    H6 4509   3.745   1.487   3.659
  406DMSO    O1 4510   3.648   1.284   3.511
  407DMSO    C1 4511   1.145   1.860   2.884
  407DMSO    H1 4512   1.120   1.755   2.870
  407DMSO    H2 4513   1.247   1.878   2.849
  407DMSO    H3 4514   1.137   1.886   2.990
  407DMSO    S1 4515   1.032   1.958   2.788
  407DMSO    C2 4516   1.088   2.117   2.848
  407DMSO    H4 4517   1.190   2.133   2.814
  407DMSO    H5 4518   1.021   2.193   2.807
  407DMSO    H6 4519   1.082   2.117   2.957
  407DMSO    O1 4520   0.902   1.941   2.858
  408DMSO    C1 4521   4.474   4.547   0.603
  408DMSO    H1 4522   4.556   4.575   0.537
  408DMSO    H2 4523   4.486   4.444   0.637
  408DMSO    H3 4524   4.379   4.558   0.550
  408DMSO    S1 4525   4.473   4.655   0.745
  408DMSO    C2 4526   4.629   4.600   0.811
  408DMSO    H4 4527   4.708   4.626   0.741
  408DMSO    H5 4528   4.646   4.651   0.906
  408DMSO    H6 4529   4.626   4.492   0.826
  408DMSO    O1 4530   4.373   4.593   0.837
  409DMSO    C1 4531   3.959   0.368   2.503
  409DMSO    H1 4532   3.859   0.343   2.467
  409DMSO    H2 4533   3.971   0.339   2.607
  409DMSO    H3 4534   3.977   0.475   2.490
  409DMSO    S1 4535   4.077   0.279   2.403
  409DMSO    C2 4536   4.220   0.364   2.467
  409DMSO    H4 4537   4.230   0.342   2.573
  409DMSO    H5 4538   4.307   0.326   2.413
  409DMSO    H6 4539   4.208   0.471   2.449
  409DMSO    O1 4540   4.057   0.338   2.268
  410DMSO    C1 4541   1.891   2.020   2.273
  410DMSO    H1 4542   1.969   2.043   2.345
  410DMSO    H2 4543   1.792   2.037   2.316
  410DMSO    H3 4544   1.897   1.917   2.239
  410DMSO    S1 4545   1.911   2.128   2.132
  410DMSO    C2 4546   1.889   2.279   2.223
  410DMSO    H4 4547   1.976   2.295   2.286
  410DMSO    H5 4548   1.878   2.360   2.150
  410DMSO    H6 4549   1.799   2.271   2.284
  410DMSO    O1 4550   1.783   2.114   2.058
  411DMSO    C1 4551   4.100   3.639   0.287
  411DMSO    H1 4552   4.192   3.693   0.263
  411DMSO    H2 4553   4.053   3.605   0.194
  411DMSO    H3 4554   4.032   3.701   0.345
  411DMSO    S1 4555   4.142   3.494   0.382
  411DMSO    C2 4556   4.230   3.584   0.510
  411DMSO    H4 4557   4.265   3.511   0.583
  411DMSO    H5 4558   4.315   3.633   0.462
  411DMSO    H6 4559   4.162   3.656   0.555
  411DMSO    O1 4560   4.253   3.432   0.304
  412DMSO    C1 4561   4.562   2.688   3.302
  412DMSO    H1 4562   4.476   2.639   3.346
  412DMSO    H2 4563   4.650   2.623   3.303
  412DMSO    H3 4564   4.584   2.782   3.354
  412DMSO    S1 4565   4.522   2.725   3.132
  412DMSO    C2 4566   4.677   2.807   3.100
  412DMSO    H4 4567   4.678   2.834   2.995
  412DMSO    H5 4568   4.685   2.896   3.162
  412DMSO    H6 4569   4.759   2.738   3.120
  412DMSO    O1 4570   4.420   2.834   3.142
  413DMSO    C1 4571   2.452   1.925   1.300
  413DMSO    H1 4572   2.547   1.953   1.255
  413DMSO    H2 4573   2.413   1.837   1.248
  413DMSO    H3 4574   2.381   2.007   1.295
  413DMSO    S1 4575   2.482   1.880   1.470
  413DMSO    C2 4576   2.310   1.862   1.513
  413DMSO    H4 4577   2.301   1.849   1.621
  413DMSO    H5 4578   2.255   1.951   1.481
  413DMSO    H6 4579   2.271   1.774   1.462
  413DMSO    O1 4580   2.523   2.005   1.539
  414DMSO    C1 4581   4.898   0.991   1.570
  414DMSO    H1 4582   4.827   0.909   1.562
  414DMSO    H2 4583   4.999   0.958   1.542
  414DMSO    H3 4584   4.898   1.030   1.672
  414DMSO    S1 4585   4.847   1.123   1.460
  414DMSO    C2 4586   4.984   1.230   1.498
  414DMSO    H4 4587   4.990   1.242   1.606
  414DMSO    H5 4588   5.076   1.184   1.460
  414DMSO    H6 4589   4.968   1.326   1.450
  414DMSO    O1 4590   4.733   1.185   1.534
  415DMSO    C1 4591   0.626   2.262   3.368
  415DMSO    H1 4592   0.582   2.244   3.270
  415DMSO    H2 4593   0.574   2.344   3.418
  415DMSO    H3 4594   0.733   2.284   3.359
  415DMSO    S1 4595   0.607   2.115   3.467
  415DMSO    C2 4596   0.429   2.115   3.462
  415DMSO    H4 4597   0.398   2.084   3.363
  415DMSO    H5 4598   0.393   2.043   3.536
  415DMSO    H6 4599   0.391   2.214   3.486
  415DMSO    O1 4600   0.637   2.163   3.605
  416DMSO    C1 4601   0.496   0.871   3.613
  416DMSO    H1 4602   0.399   0.897   3.569
  416DMSO    H2 4603   0.574   0.939   3.578
  416DMSO    H3 4604   0.520   0.768   3.590
  416DMSO    S1 4605   0.481   0.890   3.790
  416DMSO    C2 4606   0.645   0.833   3.829
  416DMSO    H4 4607   0.661   0.735   3.784
  416DMSO    H5 4608   0.716   0.906   3.792
  416DMSO    H6 4609   0.654   0.825   3.938
  416DMSO    O1 4610   0.394   0.777   3.831
  417DMSO    C1 4611   0.839   3.231   4.691
  417DMSO    H1 4612   0.804   3.247   4.793
  417DMSO    H2 4613   0.768   3.270   4.618
  417DMSO    H3 4614   0.858   3.125   4.675
  417DMSO    S1 4615   0.994   3.316   4.672
  417DMSO    C2 4616   0.929   3.480   4.700
  417DMSO    H4 4617   0.914   3.496   4.806
  417DMSO    H5 4618   1.001   3.551   4.661
  417DMSO    H6 4619   0.834   3.491   4.646
  417DMSO    O1 4620   1.020   3.314   4.525
  418DMSO    C1 4621   1.648   0.466   3.941
  418DMSO    H1 4622   1.696   0.549   3.993
  418DMSO    H2 4623   1.722   0.412   3.881
  418DMSO    H3 4624   1.569   0.505   3.877
  418DMSO    S1 4625   1.579   0.353   4.061
  418DMSO    C2 4626   1.481   0.476   4.146
  418DMSO    H4 4627   1.545   0.559   4.174
  418DMSO    H5 4628   1.400   0.508   4.079
  418DMSO    H6 4629   1.439   0.429   4.235
  418DMSO    O1 4630   1.691   0.327   4.155
  419DMSO    C1 4631   3.128   1.507   1.632
  419DMSO    H1 4632   3.166   1.480   1.533
  419DMSO    H2 4633   3.086   1.608   1.630
  419DMSO    H3 4634   3.209   1.498   1.705
  419DMSO    S1 4635   3.000   1.391   1.674
  419DMSO    C2 4636   2.962   1.464   1.833
  419DMSO    H4 4637   2.921   1.564   1.816
  419DMSO    H5 4638   2.888   1.400   1.882
  419DMSO    H6 4639   3.054   1.469   1.892
  419DMSO    O1 4640   3.077   1.270   1.710
  420DMSO    C1 4641   0.856   4.331   3.055
  420DMSO    H1 4642   0.870   4.224   3.066
  420DMSO    H2 4643   0.935   4.387   3.107
  420DMSO    H3 4644   0.758   4.361   3.092
  420DMSO    S1 4645   0.865   4.369   2.881
  420DMSO    C2 4646   0.824   4.542   2.899
  420DMSO    H4 4647   0.813   4.587   2.801
  420DMSO    H5 4648   0.730   4.550   2.954
  420DMSO    H6 4649   0.904   4.591   2.954
  420DMSO    O1 4650   0.741   4.308   2.826
  421DMSO    C1 4651   0.387   4.021   3.821
  421DMSO    H1 4652   0.409   3.916   3.803
  421DMSO    H2 4653   0.387   4.042   3.928
  421DMSO    H3 4654   0.292   4.048   3.775
  421DMSO    S1 4655   0.515   4.120   3.745
  421DMSO    C2 4656   0.512   4.036   3.588
  421DMSO    H4 4657   0.595   4.072   3.528
  421DMSO    H5 4658   0.523   3.928   3.605
  421DMSO    H6 4659   0.417   4.057   3.539
  421DMSO    O1 4660   0.640   4.073   3.811
  422DMSO    C1 4661   0.140   0.575   4.503
  422DMSO    H1 4662   0.198   0.642   4.567
  422DMSO    H2 4663   0.082   0.632   4.431
  422DMSO    H3 4664   0.075   0.512   4.565
  422DMSO    S1 4665   0.255   0.471   4.413
  422DMSO    C2 4666   0.343   0.417   4.558
  422DMSO    H4 4667   0.374   0.504   4.616
  422DMSO    H5 4668   0.279   0.352   4.618
  422DMSO    H6 4669   0.431   0.361   4.525
  422DMSO    O1 4670   0.348   0.570   4.351
  423DMSO    C1 4671   3.632   3.506   3.925
  423DMSO    H1 4672   3.706   3.440   3.879
  423DMSO    H2 4673   3.682   3.593   3.967
  423DMSO    H3 4674   3.579   3.451   4.003
  423DMSO    S1 4675   3.516   3.557   3.800
  423DMSO    C2 4676   3.403   3.637   3.913
  423DMSO    H4 4677   3.375   3.566   3.991
  423DMSO    H5 4678   3.451   3.725   3.956
  423DMSO    H6 4679   3.314   3.666   3.857
  423DMSO    O1 4680   3.444   3.432   3.763
  424DMSO    C1 4681   0.205   2.863   3.478
  424DMSO    H1 4682   0.213   2.886   3.585
  424DMSO    H2 4683   0.261   2.771   3.456
  424DMSO    H3 4684   0.242   2.944   3.417
  424DMSO    S1 4685   0.034   2.830   3.440
  424DMSO    C2 4686   6.887   2.989   3.495
  424DMSO    H4 4687   6.778   2.985   3.493
  424DMSO    H5 4688   0.006   3.006   3.597
  424DMSO    H6 4689   0.009   3.067   3.428
  424DMSO    O1 4690   6.905   2.741   3.551
  425DMSO    C1 4691   2.646   2.869   4.712
  425DMSO    H1 4692   2.600   2.920   4.796
  425DMSO    H2 4693   2.733   2.812   4.743
  425DMSO    H3 4694   2.675   2.942   4.635
  425DMSO    S1 4695   2.527   2.757   4.640
  425DMSO    C2 4696   2.520   2.645   4.779
  425DMSO    H4 4697   2.455   2.561   4.752
  425DMSO    H5 4698   2.620   2.608   4.801
  425DMSO    H6 4699   2.477   2.695   4.866
  425DMSO    O1 4700   2.608   2.682   4.541
  426DMSO    C1 4701   1.830   0.225   3.501
  426DMSO    H1 4702   1.741   0.167   3.527
  426DMSO    H2 4703   1.900   0.165   3.444
  426DMSO    H3 4704   1.877   0.263   3.592
  426DMSO    S1 4705   1.778   0.364   3.401
  426DMSO    C2 4706   1.939   0.441   3.395
  426DMSO    H4 4707   1.927   0.538   3.348
  426DMSO    H5 4708   1.976   0.452   3.497
  426DMSO    H6 4709   2.005   0.377   3.336
  426DMSO    O1 4710   1.703   0.449   3.498
  427DMSO    C1 4711   4.190   3.118   0.924
  427DMSO    H1 4712   4.192   3.015   0.960
  427DMSO    H2 4713   4.135   3.123   0.830
  427DMSO    H3 4714   4.291   3.156   0.909
  427DMSO    S1 4715   4.107   3.222   1.042
  427DMSO    C2 4716   4.232   3.207   1.167
  427DMSO    H4 4717   4.192   3.249   1.259
  427DMSO    H5 4718   4.256   3.102   1.178
  427DMSO    H6 4719   4.320   3.264   1.135
  427DMSO    O1 4720   3.998   3.134   1.094
  428DMSO    C1 4721   4.021   1.979   0.405
  428DMSO    H1 4722   3.945   1.978   0.327
  428DMSO    H2 4723   4.054   2.081   0.425
  428DMSO    H3 4724   4.106   1.918   0.375
  428DMSO    S1 4725   3.952   1.911   0.555
  428DMSO    C2 4726   3.828   2.039   0.577
  428DMSO    H4 4727   3.780   2.024   0.673
  428DMSO    H5 4728   3.877   2.136   0.575
  428DMSO    H6 4729   3.755   2.032   0.497
  428DMSO    O1 4730   4.054   1.942   0.659
  429DMSO    C1 4731   6.887   1.185   3.768
  429DMSO    H1 4732   6.868   1.292   3.760
  429DMSO    H2 4733   6.873   1.135   3.673
  429DMSO    H3 4734   6.824   1.142   3.845
  429DMSO    S1 4735   0.144   1.164   3.817
  429DMSO    C2 4736   0.134   0.987   3.838
  429DMSO    H4 4737   0.131   0.941   3.739
  429DMSO    H5 4738   0.223   0.955   3.892
  429DMSO    H6 4739   0.045   0.963   3.896
  429DMSO    O1 4740   0.145   1.215   3.957
  430DMSO    C1 4741   0.237   1.604   3.752
  430DMSO    H1 4742   0.237   1.508   3.803
  430DMSO    H2 4743   0.139   1.650   3.758
  430DMSO    H3 4744   0.269   1.592   3.649
  430DMSO    S1 4745   0.355   1.709   3.836
  430DMSO    C2 4746   0.341   1.848   3.724
  430DMSO    H4 4747   0.418   1.921   3.751
  430DMSO    H5 4748   0.360   1.812   3.622
  430DMSO    H6 4749   0.242   1.891   3.732
  430DMSO    O1 4750   0.486   1.649   3.796
  431DMSO    C1 4751   0.333   4.266   2.507
  431DMSO    H1 4752   0.237   4.318   2.503
  431DMSO    H2 4753   0.330   4.183   2.578
  431DMSO    H3 4754   0.412   4.336   2.534
  431DMSO    S1 4755   0.372   4.204   2.344
  431DMSO    C2 4756   0.241   4.083   2.339
  431DMSO    H4 4757   0.145   4.136   2.337
  431DMSO    H5 4758   0.254   4.026   2.246
  431DMSO    H6 4759   0.249   4.018   2.425
  431DMSO    O1 4760   0.493   4.121   2.369
  432DMSO    C1 4761   0.243   1.164   0.659
  432DMSO    H1 4762   0.341   1.146   0.614
  432DMSO    H2 4763   0.252   1.199   0.761
  432DMSO    H3 4764   0.182   1.074   0.656
  432DMSO    S1 4765   0.158   1.288   0.563
  432DMSO    C2 4766   0.265   1.424   0.609
  432DMSO    H4 4767   0.365   1.406   0.570
  432DMSO    H5 4768   0.223   1.516   0.567
  432DMSO    H6 4769   0.265   1.431   0.717
  432DMSO    O1 4770   0.035   1.313   0.643
  433DMSO    C1 4771   4.799   0.624   2.858
  433DMSO    H1 4772   4.859   0.543   2.816
  433DMSO    H2 4773   4.863   0.708   2.886
  433DMSO    H3 4774   4.742   0.589   2.944
  433DMSO    S1 4775   4.686   0.680   2.732
  433DMSO    C2 4776   4.620   0.815   2.827
  433DMSO    H4 4777   4.589   0.777   2.925
  433DMSO    H5 4778   4.698   0.891   2.837
  433DMSO    H6 4779   4.534   0.855   2.773
  433DMSO    O1 4780   4.575   0.581   2.736
  434DMSO    C1 4781   1.735   1.334   1.519
  434DMSO    H1 4782   1.670   1.321   1.605
  434DMSO    H2 4783   1.691   1.404   1.448
  434DMSO    H3 4784   1.749   1.237   1.469
  434DMSO    S1 4785   1.893   1.394   1.575
  434DMSO    C2 4786   1.836   1.561   1.608
  434DMSO    H4 4787   1.923   1.619   1.638
  434DMSO    H5 4788   1.794   1.600   1.516
  434DMSO    H6 4789   1.761   1.559   1.687
  434DMSO    O1 4790   1.973   1.410   1.451
  435DMSO    C1 4791   1.130   4.629   3.766
  435DMSO    H1 4792   1.099   4.686   3.853
  435DMSO    H2 4793   1.214   4.679   3.717
  435DMSO    H3 4794   1.047   4.620   3.696
  435DMSO    S1 4795   1.181   4.465   3.817
  435DMSO    C2 4796   1.031   4.430   3.908
  435DMSO    H4 4797   0.948   4.423   3.837
  435DMSO    H5 4798   1.043   4.336   3.962
  435DMSO    H6 4799   1.012   4.512   3.977
  435DMSO    O1 4800   1.283   4.488   3.923
  436DMSO    C1 4801   1.351   4.767   0.901
  436DMSO    H1 4802   1.273   4.836   0.933
  436DMSO    H2 4803   1.426   4.756   0.978
  436DMSO    H3 4804   1.397   4.802   0.808
  436DMSO    S1 4805   1.277   4.607   0.872
  436DMSO    C2 4806   1.137   4.670   0.781
  436DMSO    H4 4807   1.171   4.717   0.688
  436DMSO    H5 4808   1.071   4.585   0.758
  436DMSO    H6 4809   1.083   4.741   0.843
  436DMSO    O1 4810   1.219   4.572   1.005
  437DMSO    C1 4811   2.942   1.875   0.565
  437DMSO    H1 4812   2.847   1.909   0.523
  437DMSO    H2 4813   2.923   1.807   0.649
  437DMSO    H3 4814   3.002   1.960   0.597
  437DMSO    S1 4815   3.030   1.785   0.439
  437DMSO    C2 4816   3.023   1.915   0.317
  437DMSO    H4 4817   2.920   1.952   0.310
  437DMSO    H5 4818   3.090   1.996   0.348
  437DMSO    H6 4819   3.054   1.874   0.221
  437DMSO    O1 4820   2.931   1.685   0.391
  438DMSO    C1 4821   0.689   4.531   1.575
  438DMSO    H1 4822   0.774   4.553   1.639
  438DMSO    H2 4823   0.651   4.623   1.530
  438DMSO    H3 4824   0.610   4.480   1.629
  438DMSO    S1 4825   0.744   4.425   1.442
  438DMSO    C2 4826   0.813   4.298   1.546
  438DMSO    H4 4827   0.734   4.257   1.609
  438DMSO    H5 4828   0.853   4.221   1.480
  438DMSO    H6 4829   0.893   4.341   1.606
  438DMSO    O1 4830   0.864   4.496   1.388
  439DMSO    C1 4831   1.677   4.666   1.059
  439DMSO    H1 4832   1.581   4.637   1.102
  439DMSO    H2 4833   1.661   4.731   0.973
  439DMSO    H3 4834   1.734   4.577   1.031
  439DMSO    S1 4835   1.770   4.757   1.180
  439DMSO    C2 4836   1.734   4.644   1.313
  439DMSO    H4 4837   1.626   4.644   1.329
  439DMSO    H5 4838   1.768   4.545   1.284
  439DMSO    H6 4839   1.785   4.678   1.403
  439DMSO    O1 4840   1.683   4.873   1.213
  440DMSO    C1 4841   1.463   4.628   4.667
  440DMSO    H1 4842   1.494   4.524   4.673
  440DMSO    H2 4843   1.532   4.687   4.606
  440DMSO    H3 4844   1.454   4.671   4.767
  440DMSO    S1 4845   1.302   4.633   4.591
  440DMSO    C2 4846   1.288   4.811   4.599
  440DMSO    H4 4847   1.362   4.855   4.533
  440DMSO    H5 4848   1.188   4.838   4.567
  440DMSO    H6 4849   1.306   4.844   4.702
  440DMSO    O1 4850   1.211   4.582   4.698
  441DMSO    C1 4851   1.079   4.021   4.032
  441DMSO    H1 4852   1.081   4.026   4.141
  441DMSO    H2 4853   1.035   4.111   3.989
  441DMSO    H3 4854   1.023   3.932   4.001
  441DMSO    S1 4855   1.247   4.004   3.974
  441DMSO    C2 4856   1.303   4.159   4.042
  441DMSO    H4 4857   1.410   4.170   4.021
  441DMSO    H5 4858   1.247   4.240   3.996
  441DMSO    H6 4859   1.286   4.158   4.150
  441DMSO    O1 4860   1.237   4.031   3.828
  442DMSO    C1 4861   2.871   3.854   1.951
  442DMSO    H1 4862   2.902   3.756   1.987
  442DMSO    H2 4863   2.903   3.869   1.847
  442DMSO    H3 4864   2.910   3.933   2.016
  442DMSO    S1 4865   2.693   3.857   1.958
  442DMSO    C2 4866   2.680   4.028   1.910
  442DMSO    H4 4867   2.735   4.092   1.980
  442DMSO    H5 4868   2.720   4.042   1.809
  442DMSO    H6 4869   2.575   4.057   1.909
  442DMSO    O1 4870   2.667   3.854   2.106
  443DMSO    C1 4871   0.624   3.469   1.593
  443DMSO    H1 4872   0.570   3.394   1.536
  443DMSO    H2 4873   0.664   3.547   1.528
  443DMSO    H3 4874   0.705   3.423   1.650
  443DMSO    S1 4875   0.509   3.543   1.709
  443DMSO    C2 4876   0.403   3.614   1.585
  443DMSO    H4 4877   0.357   3.535   1.526
  443DMSO    H5 4878   0.326   3.673   1.633
  443DMSO    H6 4879   0.462   3.679   1.520
  443DMSO    O1 4880   0.584   3.660   1.763
  444DMSO    C1 4881   0.978   0.343   0.974
  444DMSO    H1 4882   0.900   0.301   1.038
  444DMSO    H2 4883   0.933   0.402   0.893
  444DMSO    H3 4884   1.041   0.265   0.933
  444DMSO    S1 4885   1.081   0.451   1.072
  444DMSO    C2 4886   0.954   0.574   1.098
  444DMSO    H4 4887   0.867   0.529   1.146
  444DMSO    H5 4888   0.995   0.651   1.163
  444DMSO    H6 4889   0.925   0.616   1.002
  444DMSO    O1 4890   1.172   0.515   0.973
  445DMSO    C1 4891   4.091   4.325   2.512
  445DMSO    H1 4892   4.147   4.415   2.488
  445DMSO    H2 4893   4.158   4.244   2.542
  445DMSO    H3 4894   4.032   4.294   2.426
  445DMSO    S1 4895   3.978   4.360   2.646
  445DMSO    C2 4896   4.104   4.396   2.767
  445DMSO    H4 4897   4.170   4.309   2.776
  445DMSO    H5 4898   4.161   4.483   2.734
  445DMSO    H6 4899   4.056   4.417   2.862
  445DMSO    O1 4900   3.925   4.226   2.687
  446DMSO    C1 4901   2.300   4.251   4.745
  446DMSO    H1 4902   2.357   4.341   4.770
  446DMSO    H2 4903   2.302   4.182   4.830
  446DMSO    H3 4904   2.341   4.206   4.655
  446DMSO    S1 4905   2.130   4.300   4.714
  446DMSO    C2 4906   2.075   4.140   4.658
  446DMSO    H4 4907   1.966   4.144   4.644
  446DMSO    H5 4908   2.123   4.118   4.564
  446DMSO    H6 4909   2.098   4.065   4.733
  446DMSO    O1 4910   2.140   4.375   4.586
  447DMSO    C1 4911   4.107   1.304   2.277
  447DMSO    H1 4912   4.032   1.317   2.198
  447DMSO    H2 4913   4.187   1.377   2.265
  447DMSO    H3 4914   4.147   1.203   2.272
  447DMSO    S1 4915   4.027   1.330   2.435
  447DMSO    C2 4916   4.162   1.267   2.535
  447DMSO    H4 4917   4.128   1.259   2.638
  447DMSO    H5 4918   4.191   1.168   2.499
  447DMSO    H6 4919   4.246   1.335   2.528
  447DMSO    O1 4920   3.923   1.223   2.442
  448DMSO    C1 4921   1.089   2.970   1.378
  448DMSO    H1 4922   1.032   3.055   1.342
  448DMSO    H2 4923   1.031   2.878   1.366
  448DMSO    H3 4924   1.116   2.985   1.482
  448DMSO    S1 4925   1.238   2.957   1.280
  448DMSO    C2 4926   1.154   2.941   1.124
  448DMSO    H4 4927   1.102   3.036   1.103
  448DMSO    H5 4928   1.229   2.922   1.047
  448DMSO    H6 4929   1.083   2.859   1.130
  448DMSO    O1 4930   1.286   2.820   1.311
  449DMSO    C1 4931   4.061   0.183   0.580
  449DMSO    H1 4932   4.075   0.285   0.543
  449DMSO    H2 4933   4.068   0.111   0.498
  449DMSO    H3 4934   3.965   0.174   0.631
  449DMSO    S1 4935   4.192   0.149   0.697
  449DMSO    C2 4936   4.128   7.159   0.747
  449DMSO    H4 4937   4.192   7.121   0.827
  449DMSO    H5 4938   4.027   0.005   0.783
  449DMSO    H6 4939   4.129   7.092   0.661
  449DMSO    O1 4940   4.160   0.237   0.813
  450DMSO    C1 4941   2.301   4.230   0.433
  450DMSO    H1 4942   2.336   4.333   0.440
  450DMSO    H2 4943   2.195   4.223   0.457
  450DMSO    H3 4944   2.359   4.166   0.500
  450DMSO    S1 4945   2.326   4.173   0.265
  450DMSO    C2 4946   2.203   4.279   0.191
  450DMSO    H4 4947   2.237   4.382   0.201
  450DMSO    H5 4948   2.194   4.252   0.086
  450DMSO    H6 4949   2.108   4.266   0.243
  450DMSO    O1 4950   2.261   4.038   0.264
  451DMSO    C1 4951   4.303   3.893   4.684
  451DMSO    H1 4952   4.267   3.807   4.628
  451DMSO    H2 4953   4.262   3.985   4.642
  451DMSO    H3 4954   4.412   3.895   4.683
  451DMSO    S1 4955   4.246   3.877   4.852
  451DMSO    C2 4956   4.329   3.722   4.881
  451DMSO    H4 4957   4.297   3.683   4.978
  451DMSO    H5 4958   4.299   3.653   4.802
  451DMSO    H6 4959   4.436   3.737   4.880
  451DMSO    O1 4960   4.103   3.839   4.833
  452DMSO    C1 4961   0.757   1.878   3.795
  452DMSO    H1 4962   0.776   1.778   3.756
  452DMSO    H2 4963   0.689   1.872   3.881
  452DMSO    H3 4964   0.713   1.941   3.716
  452DMSO    S1 4965   0.911   1.951   3.848
  452DMSO    C2 4966   0.841   2.112   3.885
  452DMSO    H4 4967   0.922   2.179   3.915
  452DMSO    H5 4968   0.792   2.150   3.795
  452DMSO    H6 4969   0.769   2.100   3.966
  452DMSO    O1 4970   0.987   1.975   3.722
  453DMSO    C1 4971   3.712   1.047   0.562
  453DMSO    H1 4972   3.675   1.093   0.470
  453DMSO    H2 4973   3.808   0.998   0.545
  453DMSO    H3 4974   3.640   0.975   0.600
  453DMSO    S1 4975   3.734   1.174   0.685
  453DMSO    C2 4976   3.868   1.258   0.602
  453DMSO    H4 4977   3.911   1.330   0.671
  453DMSO    H5 4978   3.943   1.184   0.573
  453DMSO    H6 4979   3.828   1.308   0.513
  453DMSO    O1 4980   3.803   1.103   0.796
  454DMSO    C1 4981   6.860   1.644   0.693
  454DMSO    H1 4982   6.871   1.670   0.587
  454DMSO    H2 4983   6.893   1.541   0.708
  454DMSO    H3 4984   6.757   1.655   0.725
  454DMSO    S1 4985   0.051   1.751   0.790
  454DMSO    C2 4986   6.893   1.905   0.732
  454DMSO    H4 4987   6.790   1.911   0.766
  454DMSO    H5 4988   0.037   1.988   0.773
  454DMSO    H6 4989   6.898   1.906   0.623
  454DMSO    O1 4990   0.182   1.746   0.719
  455DMSO    C1 4991   3.933   2.387   1.163
  455DMSO    H1 4992   3.861   2.470   1.158
  455DMSO    H2 4993   3.963   2.360   1.061
  455DMSO    H3 4994   3.888   2.302   1.214
  455DMSO    S1 4995   4.075   2.442   1.254
  455DMSO    C2 4996   4.161   2.285   1.253
  455DMSO    H4 4997   4.184   2.259   1.149
  455DMSO    H5 4998   4.253   2.296   1.310
  455DMSO    H6 4999   4.098   2.209   1.298
  455DMSO    O1 5000   4.026   2.455   1.394
  456DMSO    C1 5001   4.060   0.669   4.313
  456DMSO    H1 5002   4.015   0.715   4.225
  456DMSO    H2 5003   4.004   0.581   4.343
  456DMSO    H3 5004   4.064   0.742   4.395
  456DMSO    S1 5005   4.228   0.622   4.275
  456DMSO    C2 5006   4.186   0.503   4.149
  456DMSO    H4 5007   4.276   0.448   4.122
  456DMSO    H5 5008   4.111   0.436   4.190
  456DMSO    H6 5009   4.146   0.557   4.063
  456DMSO    O1 5010   4.269   0.538   4.391
  457DMSO    C1 5011   3.571   0.173   3.551
  457DMSO    H1 5012   3.651   0.240   3.585
  457DMSO    H2 5013   3.614   0.086   3.501
  457DMSO    H3 5014   3.504   0.227   3.485
  457DMSO    S1 5015   3.480   0.119   3.696
  457DMSO    C2 5016   3.343   0.048   3.606
  457DMSO    H4 5017   3.378   7.130   3.549
  457DMSO    H5 5018   3.268   0.017   3.679
  457DMSO    H6 5019   3.302   0.124   3.540
  457DMSO    O1 5020   3.422   0.245   3.749
  458DMSO    C1 5021   2.459   3.204   1.285
  458DMSO    H1 5022   2.402   3.244   1.201
  458DMSO    H2 5023   2.510   3.113   1.254
  458DMSO    H3 5024   2.394   3.185   1.370
  458DMSO    S1 5025   2.581   3.325   1.333
  458DMSO    C2 5026   2.672   3.317   1.179
  458DMSO    H4 5027   2.607   3.353   1.099
  458DMSO    H5 5028   2.760   3.382   1.188
  458DMSO    H6 5029   2.701   3.214   1.160
  458DMSO    O1 5030   2.666   3.253   1.433
  459DMSO    C1 5031   4.745   0.995   0.678
  459DMSO    H1 5032   4.646   1.001   0.723
  459DMSO    H2 5033   4.815   1.060   0.730
  459DMSO    H3 5034   4.740   1.024   0.573
  459DMSO    S1 5035   4.805   0.827   0.685
  459DMSO    C2 5036   4.825   0.822   0.862
  459DMSO    H4 5037   4.894   0.901   0.891
  459DMSO    H5 5038   4.727   0.835   0.908
  459DMSO    H6 5039   4.866   0.724   0.887
  459DMSO    O1 5040   4.944   0.837   0.635
  460DMSO    C1 5041   2.817   2.998   2.782
  460DMSO    H1 5042   2.805   3.106   2.790
  460DMSO    H2 5043   2.807   2.965   2.679
  460DMSO    H3 5044   2.743   2.946   2.844
  460DMSO    S1 5045   2.979   2.953   2.841
  460DMSO    C2 5046   3.070   3.030   2.709
  460DMSO    H4 5047   3.175   3.001   2.720
  460DMSO    H5 5048   3.032   2.994   2.614
  460DMSO    H6 5049   3.061   3.139   2.718
  460DMSO    O1 5050   2.988   2.808   2.807
  461DMSO    C1 5051   0.474   4.464   3.592
  461DMSO    H1 5052   0.506   4.444   3.490
  461DMSO    H2 5053   0.493   4.568   3.618
  461DMSO    H3 5054   0.526   4.397   3.661
  461DMSO    S1 5055   0.298   4.434   3.603
  461DMSO    C2 5056   0.288   4.458   3.780
  461DMSO    H4 5057   0.316   4.561   3.804
  461DMSO    H5 5058   0.185   4.441   3.811
  461DMSO    H6 5059   0.355   4.389   3.830
  461DMSO    O1 5060   0.285   4.287   3.585
  462DMSO    C1 5061   0.628   1.856   0.536
  462DMSO    H1 5062   0.646   1.753   0.506
  462DMSO    H2 5063   0.720   1.915   0.529
  462DMSO    H3 5064   0.588   1.861   0.638
  462DMSO    S1 5065   0.509   1.927   0.423
  462DMSO    C2 5066   0.387   1.799   0.444
  462DMSO    H4 5067   0.436   1.702   0.432
  462DMSO    H5 5068   0.344   1.806   0.544
  462DMSO    H6 5069   0.310   1.812   0.369
  462DMSO    O1 5070   0.567   1.900   0.289
  463DMSO    C1 5071   0.941   1.589   2.127
  463DMSO    H1 5072   1.004   1.656   2.070
  463DMSO    H2 5073   0.859   1.554   2.064
  463DMSO    H3 5074   0.901   1.639   2.215
  463DMSO    S1 5075   1.038   1.448   2.178
  463DMSO    C2 5076   0.916   1.378   2.288
  463DMSO    H4 5077   0.833   1.339   2.229
  463DMSO    H5 5078   0.963   1.296   2.343
  463DMSO    H6 5079   0.882   1.456   2.357
  463DMSO    O1 5080   1.141   1.505   2.270
  464DMSO    C1 5081   4.587   1.271   4.845
  464DMSO    H1 5082   4.653   1.357   4.860
  464DMSO    H2 5083   4.523   1.257   4.932
  464DMSO    H3 5084   4.646   1.181   4.828
  464DMSO    S1 5085   4.485   1.300   4.702
  464DMSO    C2 5086   4.619   1.330   4.587
  464DMSO    H4 5087   4.692   1.397   4.633
  464DMSO    H5 5088   4.668   1.235   4.563
  464DMSO    H6 5089   4.579   1.375   4.497
  464DMSO    O1 5090   4.428   1.435   4.726
  465DMSO    C1 5091   2.509   4.119   1.374
  465DMSO    H1 5092   2.428   4.186   1.403
  465DMSO    H2 5093   2.582   4.171   1.313
  465DMSO    H3 5094   2.469   4.036   1.315
  465DMSO    S1 5095   2.591   4.055   1.519
  465DMSO    C2 5096   2.454   3.955   1.570
  465DMSO    H4 5097   2.474   3.914   1.669
  465DMSO    H5 5098   2.365   4.017   1.571
  465DMSO    H6 5099   2.442   3.873   1.498
  465DMSO    O1 5100   2.588   4.167   1.618
  466DMSO    C1 5101   2.467   4.704   1.659
  466DMSO    H1 5102   2.471   4.642   1.749
  466DMSO    H2 5103   2.565   4.713   1.613
  466DMSO    H3 5104   2.428   4.803   1.683
  466DMSO    S1 5105   2.354   4.628   1.544
  466DMSO    C2 5106   2.466   4.499   1.491
  466DMSO    H4 5107   2.487   4.431   1.574
  466DMSO    H5 5108   2.418   4.445   1.409
  466DMSO    H6 5109   2.558   4.546   1.456
  466DMSO    O1 5110   2.352   4.723   1.430
  467DMSO    C1 5111   3.271   4.198   1.725
  467DMSO    H1 5112   3.220   4.289   1.694
  467DMSO    H2 5113   3.222   4.154   1.811
  467DMSO    H3 5114   3.376   4.220   1.748
  467DMSO    S1 5115   3.271   4.081   1.590
  467DMSO    C2 5116   3.107   4.016   1.622
  467DMSO    H4 5117   3.089   3.938   1.548
  467DMSO    H5 5118   3.104   3.973   1.721
  467DMSO    H6 5119   3.033   4.095   1.609
  467DMSO    O1 5120   3.362   3.974   1.640
  468DMSO    C1 5121   4.275   4.564   4.768
  468DMSO    H1 5122   4.340   4.533   4.850
  468DMSO    H2 5123   4.267   4.673   4.766
  468DMSO    H3 5124   4.176   4.520   4.779
  468DMSO    S1 5125   4.345   4.512   4.613
  468DMSO    C2 5126   4.359   4.339   4.655
  468DMSO    H4 5127   4.429   4.331   4.738
  468DMSO    H5 5128   4.260   4.301   4.683
  468DMSO    H6 5129   4.398   4.286   4.568
  468DMSO    O1 5130   4.487   4.556   4.619
  469DMSO    C1 5131   0.703   7.107   0.297
  469DMSO    H1 5132   0.740   7.022   0.355
  469DMSO    H2 5133   0.667   7.073   0.200
  469DMSO    H3 5134   0.782   0.013   0.286
  469DMSO    S1 5135   0.567   0.012   0.388
  469DMSO    C2 5136   0.546   0.153   0.281
  469DMSO    H4 5137   0.472   0.219   0.326
  469DMSO    H5 5138   0.641   0.206   0.273
  469DMSO    H6 5139   0.513   0.119   0.183
  469DMSO    O1 5140   0.635   0.071   0.508
  470DMSO    C1 5141   1.078   2.852   4.262
  470DMSO    H1 5142   1.077   2.774   4.186
  470DMSO    H2 5143   1.158   2.923   4.244
  470DMSO    H3 5144   1.088   2.807   4.361
  470DMSO    S1 5145   0.920   2.935   4.254
  470DMSO    C2 5146   0.944   3.039   4.398
  470DMSO    H4 5147   0.849   3.087   4.421
  470DMSO    H5 5148   0.976   2.977   4.482
  470DMSO    H6 5149   1.018   3.116   4.376
  470DMSO    O1 5150   0.827   2.831   4.304
  471DMSO    C1 5151   1.330   1.606   1.943
  471DMSO    H1 5152   1.366   1.526   2.007
  471DMSO    H2 5153   1.334   1.702   1.995
  471DMSO    H3 5154   1.227   1.585   1.910
  471DMSO    S1 5155   1.435   1.618   1.799
  471DMSO    C2 5156   1.401   1.452   1.742
  471DMSO    H4 5157   1.296   1.446   1.714
  471DMSO    H5 5158   1.464   1.434   1.655
  471DMSO    H6 5159   1.424   1.381   1.821
  471DMSO    O1 5160   1.574   1.610   1.855
  472DMSO    C1 5161   3.843   4.712   4.753
  472DMSO    H1 5162   3.947   4.743   4.741
  472DMSO    H2 5163   3.788   4.724   4.660
  472DMSO    H3 5164   3.794   4.768   4.833
  472DMSO    S1 5165   3.837   4.538   4.796
  472DMSO    C2 5166   3.931   4.556   4.947
  472DMSO    H4 5167   4.025   4.606   4.926
  472DMSO    H5 5168   3.873   4.616   5.018
  472DMSO    H6 5169   3.950   4.457   4.989
  472DMSO    O1 5170   3.932   4.474   4.700
  473DMSO    C1 5171   1.429   1.897   4.064
  473DMSO    H1 5172   1.402   1.816   3.996
  473DMSO    H2 5173   1.475   1.978   4.010
  473DMSO    H3 5174   1.496   1.858   4.141
  473DMSO    S1 5175   1.279   1.954   4.143
  473DMSO    C2 5176   1.222   2.053   4.005
  473DMSO    H4 5177   1.206   1.988   3.918
  473DMSO    H5 5178   1.129   2.102   4.034
  473DMSO    H6 5179   1.297   2.129   3.983
  473DMSO    O1 5180   1.330   2.055   4.240
  474DMSO    C1 5181   4.195   1.752   0.050
  474DMSO    H1 5182   4.164   1.757   0.155
  474DMSO    H2 5183   4.164   1.842   7.112
  474DMSO    H3 5184   4.153   1.663   0.003
  474DMSO    S1 5185   4.373   1.742   0.045
  474DMSO    C2 5186   4.385   1.600   0.153
  474DMSO    H4 5187   4.337   1.625   0.248
  474DMSO    H5 5188   4.333   1.516   0.107
  474DMSO    H6 5189   4.490   1.577   0.169
  474DMSO    O1 5190   4.415   1.857   0.130
  475DMSO    C1 5191   1.171   1.455   2.586
  475DMSO    H1 5192   1.172   1.401   2.491
  475DMSO    H2 5193   1.186   1.385   2.669
  475DMSO    H3 5194   1.077   1.508   2.597
  475DMSO    S1 5195   1.302   1.575   2.585
  475DMSO    C2 5196   1.433   1.459   2.551
  475DMSO    H4 5197   1.427   1.377   2.622
  475DMSO    H5 5198   1.421   1.422   2.449
  475DMSO    H6 5199   1.529   1.510   2.559
  475DMSO    O1 5200   1.321   1.611   2.729
  476DMSO    C1 5201   1.852   4.240   2.138
  476DMSO    H1 5202   1.839   4.348   2.125
  476DMSO    H2 5203   1.813   4.187   2.051
  476DMSO    H3 5204   1.798   4.209   2.228
  476DMSO    S1 5205   2.026   4.206   2.158
  476DMSO    C2 5206   2.066   4.260   1.992
  476DMSO    H4 5207   2.172   4.245   1.971
  476DMSO    H5 5208   2.005   4.207   1.919
  476DMSO    H6 5209   2.046   4.367   1.986
  476DMSO    O1 5210   2.043   4.055   2.163
  477DMSO    C1 5211   2.313   1.034   3.390
  477DMSO    H1 5212   2.362   1.120   3.434
  477DMSO    H2 5213   2.310   0.949   3.459
  477DMSO    H3 5214   2.362   1.005   3.297
  477DMSO    S1 5215   2.145   1.079   3.349
  477DMSO    C2 5216   2.094   0.917   3.293
  477DMSO    H4 5217   2.101   0.848   3.377
  477DMSO    H5 5218   1.991   0.924   3.258
  477DMSO    H6 5219   2.160   0.883   3.213
  477DMSO    O1 5220   2.161   1.162   3.226
  478DMSO    C1 5221   4.455   3.884   0.475
  478DMSO    H1 5222   4.460   3.834   0.378
  478DMSO    H2 5223   4.452   3.811   0.556
  478DMSO    H3 5224   4.367   3.949   0.480
  478DMSO    S1 5225   4.600   3.986   0.495
  478DMSO    C2 5226   4.715   3.850   0.498
  478DMSO    H4 5227   4.686   3.781   0.577
  478DMSO    H5 5228   4.714   3.800   0.401
  478DMSO    H6 5229   4.815   3.890   0.518
  478DMSO    O1 5230   4.592   4.028   0.638
  479DMSO    C1 5231   0.463   0.032   1.887
  479DMSO    H1 5232   0.365   7.160   1.912
  479DMSO    H2 5233   0.541   7.142   1.936
  479DMSO    H3 5234   0.470   0.136   1.918
  479DMSO    S1 5235   0.485   0.022   1.710
  479DMSO    C2 5236   0.633   0.121   1.703
  479DMSO    H4 5237   0.665   0.130   1.599
  479DMSO    H5 5238   0.611   0.220   1.743
  479DMSO    H6 5239   0.711   0.075   1.764
  479DMSO    O1 5240   0.380   0.111   1.654
  480DMSO    C1 5241   0.741   0.570   3.154
  480DMSO    H1 5242   0.828   0.634   3.137
  480DMSO    H2 5243   0.713   0.519   3.063
  480DMSO    H3 5244   0.657   0.629   3.191
  480DMSO    S1 5245   0.784   0.448   3.277
  480DMSO    C2 5246   0.819   0.566   3.406
  480DMSO    H4 5247   0.726   0.610   3.440
  480DMSO    H5 5248   0.867   0.513   3.489
  480DMSO    H6 5249   0.886   0.642   3.367
  480DMSO    O1 5250   0.917   0.402   3.228
  481DMSO    C1 5251   0.109   3.826   2.027
  481DMSO    H1 5252   0.159   3.785   2.114
  481DMSO    H2 5253   0.120   3.935   2.023
  481DMSO    H3 5254   0.002   3.801   2.028
  481DMSO    S1 5255   0.178   3.758   1.877
  481DMSO    C2 5256   0.340   3.830   1.897
  481DMSO    H4 5257   0.393   3.818   1.803
  481DMSO    H5 5258   0.329   3.936   1.920
  481DMSO    H6 5259   0.394   3.778   1.976
  481DMSO    O1 5260   0.119   3.844   1.771
  482DMSO    C1 5261   4.309   1.404   1.399
  482DMSO    H1 5262   4.325   1.503   1.442
  482DMSO    H2 5263   4.210   1.400   1.353
  482DMSO    H3 5264   4.320   1.326   1.475
  482DMSO    S1 5265   4.429   1.376   1.270
  482DMSO    C2 5266   4.568   1.434   1.366
  482DMSO    H4 5267   4.587   1.364   1.448
  482DMSO    H5 5268   4.655   1.440   1.300
  482DMSO    H6 5269   4.545   1.532   1.406
  482DMSO    O1 5270   4.404   1.486   1.173
  483DMSO    C1 5271   4.799   4.706   2.504
  483DMSO    H1 5272   4.788   4.609   2.552
  483DMSO    H2 5273   4.881   4.702   2.433
  483DMSO    H3 5274   4.816   4.785   2.577
  483DMSO    S1 5275   4.650   4.743   2.412
  483DMSO    C2 5276   4.536   4.714   2.547
  483DMSO    H4 5277   4.435   4.726   2.509
  483DMSO    H5 5278   4.550   4.612   2.582
  483DMSO    H6 5279   4.554   4.787   2.626
  483DMSO    O1 5280   4.632   4.621   2.327
  484DMSO    C1 5281   1.289   0.750   2.076
  484DMSO    H1 5282   1.258   0.703   2.170
  484DMSO    H2 5283   1.232   0.841   2.059
  484DMSO    H3 5284   1.273   0.679   1.994
  484DMSO    S1 5285   1.462   0.791   2.088
  484DMSO    C2 5286   1.477   0.846   1.919
  484DMSO    H4 5287   1.433   0.771   1.853
  484DMSO    H5 5288   1.425   0.941   1.909
  484DMSO    H6 5289   1.583   0.859   1.896
  484DMSO    O1 5290   1.531   0.658   2.089
  485DMSO    C1 5291   0.998   0.749   3.715
  485DMSO    H1 5292   0.902   0.697   3.712
  485DMSO    H2 5293   1.065   0.712   3.638
  485DMSO    H3 5294   1.043   0.735   3.814
  485DMSO    S1 5295   0.972   0.924   3.693
  485DMSO    C2 5296   0.892   0.912   3.534
  485DMSO    H4 5297   0.863   1.013   3.505
  485DMSO    H5 5298   0.962   0.871   3.461
  485DMSO    H6 5299   0.803   0.849   3.544
  485DMSO    O1 5300   1.108   0.978   3.662
  486DMSO    C1 5301   4.871   3.450   1.077
  486DMSO    H1 5302   4.895   3.439   1.183
  486DMSO    H2 5303   4.960   3.479   1.021
  486DMSO    H3 5304   4.792   3.523   1.062
  486DMSO    S1 5305   4.814   3.292   1.018
  486DMSO    C2 5306   4.970   3.208   1.034
  486DMSO    H4 5307   5.000   3.207   1.139
  486DMSO    H5 5308   4.960   3.107   0.994
  486DMSO    H6 5309   5.043   3.262   0.974
  486DMSO    O1 5310   4.801   3.312   0.871
  487DMSO    C1 5311   3.635   0.193   2.598
  487DMSO    H1 5312   3.608   0.228   2.499
  487DMSO    H2 5313   3.740   0.213   2.619
  487DMSO    H3 5314   3.614   0.086   2.607
  487DMSO    S1 5315   3.538   0.282   2.718
  487DMSO    C2 5316   3.379   0.230   2.656
  487DMSO    H4 5317   3.373   0.254   2.550
  487DMSO    H5 5318   3.368   0.122   2.671
  487DMSO    H6 5319   3.302   0.284   2.712
  487DMSO    O1 5320   3.546   0.424   2.674
  488DMSO    C1 5321   1.971   2.404   1.345
  488DMSO    H1 5322   1.953   2.455   1.251
  488DMSO    H2 5323   1.877   2.385   1.396
  488DMSO    H3 5324   2.038   2.462   1.408
  488DMSO    S1 5325   2.050   2.247   1.309
  488DMSO    C2 5326   1.912   2.181   1.217
  488DMSO    H4 5327   1.901   2.239   1.125
  488DMSO    H5 5328   1.934   2.077   1.193
  488DMSO    H6 5329   1.823   2.187   1.279
  488DMSO    O1 5330   2.045   2.176   1.440
  489DMSO    C1 5331   0.510   1.422   4.073
  489DMSO    H1 5332   0.453   1.485   4.004
  489DMSO    H2 5333   0.579   1.358   4.019
  489DMSO    H3 5334   0.443   1.362   4.134
  489DMSO    S1 5335   0.604   1.527   4.183
  489DMSO    C2 5336   0.709   1.595   4.055
  489DMSO    H4 5337   0.773   1.670   4.101
  489DMSO    H5 5338   0.768   1.514   4.012
  489DMSO    H6 5339   0.646   1.642   3.980
  489DMSO    O1 5340   0.694   1.430   4.252
  490DMSO    C1 5341   0.969   2.690   3.351
  490DMSO    H1 5342   0.969   2.751   3.261
  490DMSO    H2 5343   1.025   2.598   3.335
  490DMSO    H3 5344   0.867   2.666   3.381
  490DMSO    S1 5345   1.046   2.781   3.484
  490DMSO    C2 5346   0.940   2.925   3.472
  490DMSO    H4 5347   0.981   3.004   3.535
  490DMSO    H5 5348   0.937   2.958   3.368
  490DMSO    H6 5349   0.840   2.896   3.506
  490DMSO    O1 5350   1.174   2.826   3.423
  491DMSO    C1 5351   3.050   2.779   3.252
  491DMSO    H1 5352   2.970   2.842   3.211
  491DMSO    H2 5353   3.083   2.706   3.178
  491DMSO    H3 5354   3.017   2.728   3.342
  491DMSO    S1 5355   3.188   2.884   3.296
  491DMSO    C2 5356   3.231   2.929   3.128
  491DMSO    H4 5357   3.328   2.979   3.130
  491DMSO    H5 5358   3.236   2.839   3.067
  491DMSO    H6 5359   3.155   2.998   3.091
  491DMSO    O1 5360   3.294   2.787   3.334
  492DMSO    C1 5361   2.743   0.074   1.535
  492DMSO    H1 5362   2.765   0.172   1.578
  492DMSO    H2 5363   2.637   0.051   1.550
  492DMSO    H3 5364   2.806   7.165   1.579
  492DMSO    S1 5365   2.777   0.083   1.360
  492DMSO    C2 5366   2.746   7.078   1.326
  492DMSO    H4 5367   2.768   7.061   1.221
  492DMSO    H5 5368   2.812   7.017   1.388
  492DMSO    H6 5369   2.641   7.055   1.345
  492DMSO    O1 5370   2.925   0.093   1.355
  493DMSO    C1 5371   4.935   3.737   3.850
  493DMSO    H1 5372   5.032   3.752   3.802
  493DMSO    H2 5373   4.941   3.659   3.926
  493DMSO    H3 5374   4.860   3.714   3.774
  493DMSO    S1 5375   4.890   3.891   3.929
  493DMSO    C2 5376   4.728   3.836   3.984
  493DMSO    H4 5377   4.742   3.754   4.055
  493DMSO    H5 5378   4.680   3.920   4.033
  493DMSO    H6 5379   4.671   3.803   3.897
  493DMSO    O1 5380   4.859   3.980   3.814
  494DMSO    C1 5381   2.415   0.054   2.003
  494DMSO    H1 5382   2.324   0.008   1.964
  494DMSO    H2 5383   2.423   0.157   1.969
  494DMSO    H3 5384   2.504   7.166   1.972
  494DMSO    S1 5385   2.409   0.054   2.181
  494DMSO    C2 5386   2.383   7.046   2.198
  494DMSO    H4 5387   2.367   7.024   2.304
  494DMSO    H5 5388   2.295   7.018   2.140
  494DMSO    H6 5389   2.472   6.993   2.162
  494DMSO    O1 5390   2.276   0.113   2.214
  495DMSO    C1 5391   1.775   4.515   4.528
  495DMSO    H1 5392   1.798   4.596   4.597
  495DMSO    H2 5393   1.846   4.516   4.446
  495DMSO    H3 5394   1.673   4.528   4.491
  495DMSO    S1 5395   1.787   4.360   4.616
  495DMSO    C2 5396   1.712   4.258   4.491
  495DMSO    H4 5397   1.610   4.294   4.476
  495DMSO    H5 5398   1.769   4.263   4.398
  495DMSO    H6 5399   1.707   4.156   4.529
  495DMSO    O1 5400   1.681   4.367   4.720
  496DMSO    C1 5401   3.824   2.821   4.724
  496DMSO    H1 5402   3.869   2.818   4.824
  496DMSO    H2 5403   3.716   2.828   4.730
  496DMSO    H3 5404   3.854   2.732   4.669
  496DMSO    S1 5405   3.889   2.965   4.640
  496DMSO    C2 5406   3.795   3.084   4.735
  496DMSO    H4 5407   3.820   3.184   4.700
  496DMSO    H5 5408   3.689   3.065   4.722
  496DMSO    H6 5409   3.823   3.075   4.840
  496DMSO    O1 5410   3.820   2.960   4.508
  497DMSO    C1 5411   3.348   4.830   4.912
  497DMSO    H1 5412   3.362   4.800   5.016
  497DMSO    H2 5413   3.415   4.913   4.889
  497DMSO    H3 5414   3.245   4.861   4.893
  497DMSO    S1 5415   3.390   4.694   4.804
  497DMSO    C2 5416   3.283   4.572   4.881
  497DMSO    H4 5417   3.308   4.474   4.840
  497DMSO    H5 5418   3.302   4.571   4.988
  497DMSO    H6 5419   3.179   4.596   4.860
  497DMSO    O1 5420   3.526   4.652   4.847
  498DMSO    C1 5421   4.153   3.078   1.471
  498DMSO    H1 5422   4.192   3.039   1.377
  498DMSO    H2 5423   4.131   2.995   1.537
  498DMSO    H3 5424   4.063   3.135   1.450
  498DMSO    S1 5425   4.275   3.188   1.545
  498DMSO    C2 5426   4.410   3.071   1.544
  498DMSO    H4 5427   4.411   3.014   1.636
  498DMSO    H5 5428   4.400   3.004   1.459
  498DMSO    H6 5429   4.502   3.129   1.536
  498DMSO    O1 5430   4.239   3.185   1.690
  499DMSO    C1 5431   2.386   0.618   0.294
  499DMSO    H1 5432   2.313   0.584   0.221
  499DMSO    H2 5433   2.338   0.677   0.373
  499DMSO    H3 5434   2.463   0.678   0.246
  499DMSO    S1 5435   2.465   0.476   0.367
  499DMSO    C2 5436   2.321   0.421   0.457
  499DMSO    H4 5437   2.353   0.342   0.526
  499DMSO    H5 5438   2.279   0.506   0.512
  499DMSO    H6 5439   2.250   0.381   0.385
  499DMSO    O1 5440   2.555   0.535   0.470
  500DMSO    C1 5441   2.754   2.194   1.511
  500DMSO    H1 5442   2.669   2.220   1.574
  500DMSO    H2 5443   2.724   2.198   1.406
  500DMSO    H3 5444   2.788   2.093   1.534
  500DMSO    S1 5445   2.886   2.310   1.537
  500DMSO    C2 5446   2.913   2.265   1.706
  500DMSO    H4 5447   2.819   2.275   1.760
  500DMSO    H5 5448   2.952   2.163   1.709
  500DMSO    H6 5449   2.989   2.334   1.742
  500DMSO    O1 5450   2.815   2.439   1.554
  501DMSO    C1 5451   2.764   1.493   4.503
  501DMSO    H1 5452   2.683   1.434   4.458
  501DMSO    H2 5453   2.841   1.511   4.428
  501DMSO    H3 5454   2.805   1.439   4.589
  501DMSO    S1 5455   2.698   1.649   4.559
  501DMSO    C2 5456   2.571   1.577   4.663
  501DMSO    H4 5457   2.519   1.499   4.608
  501DMSO    H5 5458   2.619   1.535   4.752
  501DMSO    H6 5459   2.502   1.657   4.692
  501DMSO    O1 5460   2.626   1.703   4.440
  502DMSO    C1 5461   2.278   3.542   1.173
  502DMSO    H1 5462   2.370   3.524   1.229
  502DMSO    H2 5463   2.245   3.646   1.188
  502DMSO    H3 5464   2.200   3.472   1.204
  502DMSO    S1 5465   2.311   3.516   1.001
  502DMSO    C2 5466   2.144   3.547   0.947
  502DMSO    H4 5467   2.142   3.535   0.839
  502DMSO    H5 5468   2.078   3.474   0.993
  502DMSO    H6 5469   2.115   3.649   0.973
  502DMSO    O1 5470   2.325   3.368   0.994
  503DMSO    C1 5471   1.429   0.505   1.771
  503DMSO    H1 5472   1.414   0.591   1.707
  503DMSO    H2 5473   1.455   0.538   1.873
  503DMSO    H3 5474   1.507   0.440   1.731
  503DMSO    S1 5475   1.277   0.413   1.780
  503DMSO    C2 5476   1.267   0.385   1.604
  503DMSO    H4 5477   1.358   0.337   1.570
  503DMSO    H5 5478   1.181   0.321   1.583
  503DMSO    H6 5479   1.252   0.481   1.554
  503DMSO    O1 5480   1.175   0.519   1.805
  504DMSO    C1 5481   1.790   3.736   1.544
  504DMSO    H1 5482   1.731   3.679   1.473
  504DMSO    H2 5483   1.731   3.818   1.585
  504DMSO    H3 5484   1.879   3.777   1.495
  504DMSO    S1 5485   1.840   3.627   1.676
  504DMSO    C2 5486   1.674   3.582   1.724
  504DMSO    H4 5487   1.624   3.533   1.640
  504DMSO    H5 5488   1.678   3.513   1.808
  504DMSO    H6 5489   1.619   3.672   1.752
  504DMSO    O1 5490   1.887   3.721   1.783
  505DMSO    C1 5491   1.834   1.256   4.379
  505DMSO    H1 5492   1.764   1.337   4.358
  505DMSO    H2 5493   1.834   1.182   4.299
  505DMSO    H3 5494   1.806   1.209   4.474
  505DMSO    S1 5495   1.998   1.325   4.395
  505DMSO    C2 5496   2.007   1.381   4.226
  505DMSO    H4 5497   2.107   1.419   4.211
  505DMSO    H5 5498   1.986   1.296   4.161
  505DMSO    H6 5499   1.933   1.460   4.212
  505DMSO    O1 5500   2.089   1.207   4.395
  506DMSO    C1 5501   1.793   3.670   2.071
  506DMSO    H1 5502   1.699   3.691   2.122
  506DMSO    H2 5503   1.824   3.756   2.012
  506DMSO    H3 5504   1.775   3.586   2.003
  506DMSO    S1 5505   1.924   3.622   2.184
  506DMSO    C2 5506   1.817   3.532   2.295
  506DMSO    H4 5507   1.877   3.482   2.370
  506DMSO    H5 5508   1.744   3.599   2.339
  506DMSO    H6 5509   1.764   3.456   2.235
  506DMSO    O1 5510   1.978   3.747   2.251
  507DMSO    C1 5511   3.299   0.053   4.494
  507DMSO    H1 5512   3.272   7.145   4.567
  507DMSO    H2 5513   3.272   0.022   4.393
  507DMSO    H3 5514   3.407   0.073   4.500
  507DMSO    S1 5515   3.211   0.202   4.536
  507DMSO    C2 5516   3.296   0.307   4.419
  507DMSO    H4 5517   3.265   0.279   4.318
  507DMSO    H5 5518   3.269   0.410   4.442
  507DMSO    H6 5519   3.403   0.292   4.431
  507DMSO    O1 5520   3.271   0.240   4.667
  508DMSO    C1 5521   5.011   1.464   1.000
  508DMSO    H1 5522   4.968   1.459   0.900
  508DMSO    H2 5523   5.065   1.558   1.012
  508DMSO    H3 5524   5.077   1.379   1.018
  508DMSO    S1 5525   4.879   1.460   1.120
  508DMSO    C2 5526   4.804   1.311   1.056
  508DMSO    H4 5527   4.867   1.226   1.082
  508DMSO    H5 5528   4.705   1.301   1.100
  508DMSO    H6 5529   4.796   1.320   0.947
  508DMSO    O1 5530   4.787   1.570   1.077
  509DMSO    C1 5531   1.819   0.236   2.843
  509DMSO    H1 5532   1.799   0.342   2.824
  509DMSO    H2 5533   1.926   0.221   2.854
  509DMSO    H3 5534   1.782   0.176   2.760
  509DMSO    S1 5535   1.740   0.188   2.995
  509DMSO    C2 5536   1.577   0.246   2.950
  509DMSO    H4 5537   1.585   0.349   2.913
  509DMSO    H5 5538   1.534   0.182   2.873
  509DMSO    H6 5539   1.514   0.244   3.039
  509DMSO    O1 5540   1.790   0.290   3.091
  510DMSO    C1 5541   1.090   2.925   0.599
  510DMSO    H1 5542   1.105   2.992   0.684
  510DMSO    H2 5543   1.173   2.855   0.591
  510DMSO    H3 5544   1.081   2.983   0.508
  510DMSO    S1 5545   0.938   2.834   0.624
  510DMSO    C2 5546   0.969   2.787   0.793
  510DMSO    H4 5547   0.980   2.877   0.853
  510DMSO    H5 5548   0.882   2.730   0.827
  510DMSO    H6 5549   1.058   2.725   0.797
  510DMSO    O1 5550   0.962   2.707   0.549
  511DMSO    C1 5551   0.701   3.925   1.921
  511DMSO    H1 5552   0.593   3.940   1.921
  511DMSO    H2 5553   0.751   4.009   1.873
  511DMSO    H3 5554   0.725   3.832   1.870
  511DMSO    S1 5555   0.758   3.913   2.090
  511DMSO    C2 5556   0.709   4.080   2.131
  511DMSO    H4 5557   0.743   4.147   2.052
  511DMSO    H5 5558   0.600   4.084   2.139
  511DMSO    H6 5559   0.754   4.109   2.225
  511DMSO    O1 5560   0.906   3.920   2.077
  512DMSO    C1 5561   0.257   2.415   3.251
  512DMSO    H1 5562   0.217   2.347   3.326
  512DMSO    H2 5563   0.362   2.394   3.231
  512DMSO    H3 5564   0.245   2.518   3.284
  512DMSO    S1 5565   0.164   2.393   3.101
  512DMSO    C2 5566   0.248   2.522   3.011
  512DMSO    H4 5567   0.198   2.533   2.915
  512DMSO    H5 5568   0.242   2.613   3.069
  512DMSO    H6 5569   0.351   2.490   2.998
  512DMSO    O1 5570   0.030   2.452   3.131
  513DMSO    C1 5571   3.334   4.075   1.130
  513DMSO    H1 5572   3.346   4.174   1.088
  513DMSO    H2 5573   3.232   4.061   1.166
  513DMSO    H3 5574   3.405   4.059   1.211
  513DMSO    S1 5575   3.369   3.954   1.003
  513DMSO    C2 5576   3.254   4.015   0.881
  513DMSO    H4 5577   3.293   4.107   0.839
  513DMSO    H5 5578   3.249   3.939   0.802
  513DMSO    H6 5579   3.156   4.029   0.925
  513DMSO    O1 5580   3.305   3.830   1.055
  514DMSO    C1 5581   4.736   1.075   3.262
  514DMSO    H1 5582   4.669   1.029   3.334
  514DMSO    H2 5583   4.837   1.034   3.274
  514DMSO    H3 5584   4.737   1.183   3.273
  514DMSO    S1 5585   4.678   1.033   3.099
  514DMSO    C2 5586   4.791   1.143   3.014
  514DMSO    H4 5587   4.783   1.242   3.057
  514DMSO    H5 5588   4.892   1.103   3.027
  514DMSO    H6 5589   4.766   1.144   2.908
  514DMSO    O1 5590   4.546   1.102   3.089
  515DMSO    C1 5591   2.494   0.677   3.792
  515DMSO    H1 5592   2.534   0.771   3.755
  515DMSO    H2 5593   2.526   0.595   3.727
  515DMSO    H3 5594   2.386   0.680   3.798
  515DMSO    S1 5595   2.559   0.645   3.955
  515DMSO    C2 5596   2.731   0.637   3.907
  515DMSO    H4 5597   2.765   0.736   3.877
  515DMSO    H5 5598   2.789   0.600   3.993
  515DMSO    H6 5599   2.741   0.567   3.825
  515DMSO    O1 5600   2.521   0.503   3.977
  516DMSO    C1 5601   1.391   0.139   2.290
  516DMSO    H1 5602   1.493   0.150   2.327
  516DMSO    H2 5603   1.318   0.181   2.359
  516DMSO    H3 5604   1.368   0.034   2.272
  516DMSO    S1 5605   1.378   0.223   2.134
  516DMSO    C2 5606   1.387   0.391   2.195
  516DMSO    H4 5607   1.490   0.412   2.225
  516DMSO    H5 5608   1.359   0.458   2.114
  516DMSO    H6 5609   1.318   0.403   2.278
  516DMSO    O1 5610   1.234   0.207   2.102
  517DMSO    C1 5611   1.248   2.606   0.393
  517DMSO    H1 5612   1.168   2.674   0.421
  517DMSO    H2 5613   1.341   2.662   0.375
  517DMSO    H3 5614   1.220   2.551   0.304
  517DMSO    S1 5615   1.275   2.489   0.525
  517DMSO    C2 5616   1.324   2.608   0.649
  517DMSO    H4 5617   1.406   2.669   0.610
  517DMSO    H5 5618   1.238   2.669   0.675
  517DMSO    H6 5619   1.359   2.554   0.737
  517DMSO    O1 5620   1.404   2.424   0.489
  518DMSO    C1 5621   0.363   3.885   0.289
  518DMSO    H1 5622   0.295   3.967   0.264
  518DMSO    H2 5623   0.457   3.926   0.325
  518DMSO    H3 5624   0.379   3.819   0.204
  518DMSO    S1 5625   0.290   3.789   0.421
  518DMSO    C2 5626   0.138   3.753   0.334
  518DMSO    H4 5627   0.070   3.704   0.404
  518DMSO    H5 5628   0.095   3.846   0.298
  518DMSO    H6 5629   0.162   3.686   0.251
  518DMSO    O1 5630   0.248   3.892   0.521
  519DMSO    C1 5631   0.553   1.573   1.471
  519DMSO    H1 5632   0.481   1.520   1.410
  519DMSO    H2 5633   0.512   1.586   1.571
  519DMSO    H3 5634   0.577   1.671   1.427
  519DMSO    S1 5635   0.702   1.475   1.481
  519DMSO    C2 5636   0.723   1.462   1.305
  519DMSO    H4 5637   0.632   1.423   1.259
  519DMSO    H5 5638   0.745   1.561   1.265
  519DMSO    H6 5639   0.806   1.396   1.284
  519DMSO    O1 5640   0.650   1.341   1.521
  520DMSO    C1 5641   0.787   0.635   2.809
  520DMSO    H1 5642   0.853   0.660   2.726
  520DMSO    H2 5643   0.752   0.727   2.857
  520DMSO    H3 5644   0.838   0.572   2.881
  520DMSO    S1 5645   0.644   0.546   2.747
  520DMSO    C2 5646   0.576   0.684   2.657
  520DMSO    H4 5647   0.477   0.656   2.620
  520DMSO    H5 5648   0.568   0.769   2.725
  520DMSO    H6 5649   0.642   0.710   2.574
  520DMSO    O1 5650   0.556   0.538   2.867
  521DMSO    C1 5651   4.646   1.376   1.836
  521DMSO    H1 5652   4.616   1.329   1.742
  521DMSO    H2 5653   4.724   1.318   1.884
  521DMSO    H3 5654   4.561   1.387   1.902
  521DMSO    S1 5655   4.708   1.539   1.798
  521DMSO    C2 5656   4.853   1.480   1.712
  521DMSO    H4 5657   4.918   1.565   1.690
  521DMSO    H5 5658   4.905   1.408   1.774
  521DMSO    H6 5659   4.820   1.433   1.619
  521DMSO    O1 5660   4.762   1.587   1.929
  522DMSO    C1 5661   0.401   3.158   1.384
  522DMSO    H1 5662   0.495   3.213   1.385
  522DMSO    H2 5663   0.412   3.067   1.443
  522DMSO    H3 5664   0.375   3.134   1.281
  522DMSO    S1 5665   0.273   3.261   1.454
  522DMSO    C2 5666   0.137   3.154   1.408
  522DMSO    H4 5667   0.045   3.203   1.439
  522DMSO    H5 5668   0.139   3.143   1.300
  522DMSO    H6 5669   0.148   3.058   1.458
  522DMSO    O1 5670   0.262   3.375   1.359
  523DMSO    C1 5671   3.447   3.099   2.830
  523DMSO    H1 5672   3.351   3.143   2.801
  523DMSO    H2 5673   3.451   2.993   2.806
  523DMSO    H3 5674   3.463   3.115   2.937
  523DMSO    S1 5675   3.575   3.187   2.741
  523DMSO    C2 5676   3.712   3.114   2.828
  523DMSO    H4 5677   3.696   3.128   2.935
  523DMSO    H5 5678   3.718   3.008   2.804
  523DMSO    H6 5679   3.803   3.166   2.797
  523DMSO    O1 5680   3.566   3.324   2.797
  524DMSO    C1 5681   0.860   1.847   3.457
  524DMSO    H1 5682   0.857   1.951   3.490
  524DMSO    H2 5683   0.762   1.817   3.420
  524DMSO    H3 5684   0.889   1.784   3.541
  524DMSO    S1 5685   0.983   1.829   3.329
  524DMSO    C2 5686   0.891   1.917   3.204
  524DMSO    H4 5687   0.889   2.023   3.231
  524DMSO    H5 5688   0.941   1.904   3.108
  524DMSO    H6 5689   0.790   1.876   3.199
  524DMSO    O1 5690   0.972   1.685   3.290
  525DMSO    C1 5691   2.096   1.452   3.364
  525DMSO    H1 5692   2.091   1.462   3.256
  525DMSO    H2 5693   2.141   1.356   3.390
  525DMSO    H3 5694   1.995   1.456   3.406
  525DMSO    S1 5695   2.193   1.583   3.435
  525DMSO    C2 5696   2.163   1.537   3.604
  525DMSO    H4 5697   2.057   1.515   3.617
  525DMSO    H5 5698   2.223   1.449   3.629
  525DMSO    H6 5699   2.192   1.621   3.667
  525DMSO    O1 5700   2.108   1.704   3.417
  526DMSO    C1 5701   1.300   2.200   1.994
  526DMSO    H1 5702   1.298   2.171   2.099
  526DMSO    H2 5703   1.334   2.302   1.983
  526DMSO    H3 5704   1.200   2.187   1.951
  526DMSO    S1 5705   1.413   2.090   1.910
  526DMSO    C2 5706   1.356   2.131   1.745
  526DMSO    H4 5707   1.411   2.069   1.673
  526DMSO    H5 5708   1.250   2.108   1.740
  526DMSO    H6 5709   1.374   2.237   1.725
  526DMSO    O1 5710   1.354   1.956   1.936
  527DMSO    C1 5711   0.607   3.673   3.454
  527DMSO    H1 5712   0.636   3.621   3.363
  527DMSO    H2 5713   0.593   3.780   3.433
  527DMSO    H3 5714   0.684   3.661   3.530
  527DMSO    S1 5715   0.453   3.607   3.516
  527DMSO    C2 5716   0.356   3.664   3.377
  527DMSO    H4 5717   0.251   3.656   3.404
  527DMSO    H5 5718   0.380   3.768   3.358
  527DMSO    H6 5719   0.379   3.603   3.290
  527DMSO    O1 5720   0.415   3.702   3.624
  528DMSO    C1 5721   3.588   4.139   3.441
  528DMSO    H1 5722   3.584   4.035   3.406
  528DMSO    H2 5723   3.631   4.145   3.540
  528DMSO    H3 5724   3.487   4.181   3.442
  528DMSO    S1 5725   3.686   4.237   3.328
  528DMSO    C2 5726   3.838   4.144   3.344
  528DMSO    H4 5727   3.865   4.135   3.450
  528DMSO    H5 5728   3.827   4.046   3.299
  528DMSO    H6 5729   3.917   4.200   3.293
  528DMSO    O1 5730   3.714   4.358   3.410
  529DMSO    C1 5731   3.625   3.693   1.165
  529DMSO    H1 5732   3.682   3.659   1.079
  529DMSO    H2 5733   3.627   3.617   1.244
  529DMSO    H3 5734   3.523   3.715   1.134
  529DMSO    S1 5735   3.702   3.844   1.223
  529DMSO    C2 5736   3.579   3.881   1.347
  529DMSO    H4 5737   3.480   3.871   1.302
  529DMSO    H5 5738   3.591   3.813   1.431
  529DMSO    H6 5739   3.596   3.984   1.379
  529DMSO    O1 5740   3.671   3.941   1.115
  530DMSO    C1 5741   1.310   0.417   0.034
  530DMSO    H1 5742   1.268   0.514   0.059
  530DMSO    H2 5743   1.402   0.430   7.091
  530DMSO    H3 5744   1.239   0.356   7.092
  530DMSO    S1 5745   1.352   0.333   0.187
  530DMSO    C2 5746   1.189   0.342   0.257
  530DMSO    H4 5747   1.162   0.447   0.268
  530DMSO    H5 5748   1.119   0.288   0.194
  530DMSO    H6 5749   1.194   0.295   0.356
  530DMSO    O1 5750   1.425   0.439   0.262
  531DMSO    C1 5751   0.026   0.413   2.592
  531DMSO    H1 5752   6.908   0.500   2.534
  531DMSO    H2 5753   6.859   0.374   2.654
  531DMSO    H3 5754   0.112   0.440   2.653
  531DMSO    S1 5755   0.078   0.283   2.481
  531DMSO    C2 5756   6.831   0.253   2.408
  531DMSO    H4 5757   6.798   0.342   2.354
  531DMSO    H5 5758   6.841   0.169   2.340
  531DMSO    H6 5759   6.762   0.227   2.488
  531DMSO    O1 5760   0.096   0.168   2.574
  532DMSO    C1 5761   4.639   0.240   0.588
  532DMSO    H1 5762   4.587   0.304   0.659
  532DMSO    H2 5763   4.727   0.196   0.633
  532DMSO    H3 5764   4.665   0.298   0.499
  532DMSO    S1 5765   4.528   0.109   0.539
  532DMSO    C2 5766   4.630   0.046   0.406
  532DMSO    H4 5767   4.570   7.143   0.349
  532DMSO    H5 5768   4.660   0.129   0.342
  532DMSO    H6 5769   4.718   7.164   0.448
  532DMSO    O1 5770   4.418   0.181   0.469
  533DMSO    C1 5771   3.424   2.430   4.959
  533DMSO    H1 5772   3.334   2.453   5.016
  533DMSO    H2 5773   3.428   2.322   4.940
  533DMSO    H3 5774   3.512   2.463   5.014
  533DMSO    S1 5775   3.415   2.516   4.803
  533DMSO    C2 5776   3.584   2.484   4.755
  533DMSO    H4 5777   3.606   2.544   4.667
  533DMSO    H5 5778   3.649   2.513   4.837
  533DMSO    H6 5779   3.596   2.378   4.732
  533DMSO    O1 5780   3.418   2.661   4.837
  534DMSO    C1 5781   0.388   0.850   4.166
  534DMSO    H1 5782   0.283   0.842   4.140
  534DMSO    H2 5783   0.446   0.885   4.081
  534DMSO    H3 5784   0.426   0.754   4.200
  534DMSO    S1 5785   0.407   0.966   4.301
  534DMSO    C2 5786   0.347   1.109   4.211
  534DMSO    H4 5787   0.241   1.095   4.188
  534DMSO    H5 5788   0.362   1.195   4.275
  534DMSO    H6 5789   0.405   1.119   4.119
  534DMSO    O1 5790   0.554   0.989   4.307
  535DMSO    C1 5791   4.807   3.317   1.689
  535DMSO    H1 5792   4.851   3.384   1.615
  535DMSO    H2 5793   4.847   3.342   1.787
  535DMSO    H3 5794   4.831   3.214   1.663
  535DMSO    S1 5795   4.629   3.340   1.686
  535DMSO    C2 5796   4.631   3.490   1.782
  535DMSO    H4 5797   4.679   3.472   1.878
  535DMSO    H5 5798   4.688   3.565   1.726
  535DMSO    H6 5799   4.529   3.524   1.793
  535DMSO    O1 5800   4.570   3.238   1.780
  536DMSO    C1 5801   3.875   0.177   1.874
  536DMSO    H1 5802   3.918   0.082   1.901
  536DMSO    H2 5803   3.854   0.179   1.766
  536DMSO    H3 5804   3.941   0.260   1.898
  536DMSO    S1 5805   3.720   0.200   1.960
  536DMSO    C2 5806   3.790   0.177   2.123
  536DMSO    H4 5807   3.709   0.179   2.196
  536DMSO    H5 5808   3.841   0.081   2.126
  536DMSO    H6 5809   3.860   0.259   2.143
  536DMSO    O1 5810   3.646   0.072   1.936
  537DMSO    C1 5811   1.048   3.772   3.786
  537DMSO    H1 5812   0.975   3.716   3.844
  537DMSO    H2 5813   1.145   3.769   3.836
  537DMSO    H3 5814   1.016   3.876   3.776
  537DMSO    S1 5815   1.062   3.702   3.623
  537DMSO    C2 5816   1.167   3.831   3.558
  537DMSO    H4 5817   1.261   3.830   3.612
  537DMSO    H5 5818   1.181   3.813   3.451
  537DMSO    H6 5819   1.116   3.926   3.573
  537DMSO    O1 5820   0.930   3.731   3.562
  538DMSO    C1 5821   4.343   1.848   3.894
  538DMSO    H1 5822   4.385   1.777   3.822
  538DMSO    H2 5823   4.398   1.942   3.892
  538DMSO    H3 5824   4.349   1.804   3.995
  538DMSO    S1 5825   4.173   1.879   3.853
  538DMSO    C2 5826   4.125   1.711   3.887
  538DMSO    H4 5827   4.193   1.643   3.835
  538DMSO    H5 5828   4.131   1.694   3.995
  538DMSO    H6 5829   4.023   1.695   3.852
  538DMSO    O1 5830   4.173   1.888   3.704
  539DMSO    C1 5831   1.860   1.850   3.118
  539DMSO    H1 5832   1.891   1.833   3.015
  539DMSO    H2 5833   1.917   1.786   3.186
  539DMSO    H3 5834   1.755   1.826   3.127
  539DMSO    S1 5835   1.885   2.021   3.161
  539DMSO    C2 5836   1.802   2.011   3.319
  539DMSO    H4 5837   1.700   1.975   3.302
  539DMSO    H5 5838   1.855   1.938   3.382
  539DMSO    H6 5839   1.800   2.109   3.366
  539DMSO    O1 5840   1.792   2.098   3.073
  540DMSO    C1 5841   2.387   3.464   1.638
  540DMSO    H1 5842   2.408   3.423   1.736
  540DMSO    H2 5843   2.336   3.390   1.576
  540DMSO    H3 5844   2.477   3.500   1.589
  540DMSO    S1 5845   2.275   3.602   1.660
  540DMSO    C2 5846   2.270   3.649   1.488
  540DMSO    H4 5847   2.220   3.569   1.433
  540DMSO    H5 5848   2.214   3.741   1.477
  540DMSO    H6 5849   2.371   3.663   1.451
  540DMSO    O1 5850   2.356   3.705   1.733
  541DMSO    C1 5851   0.109   3.210   0.632
  541DMSO    H1 5852   0.087   3.188   0.527
  541DMSO    H2 5853   0.127   3.116   0.686
  541DMSO    H3 5854   0.028   3.265   0.678
  541DMSO    S1 5855   0.260   3.306   0.639
  541DMSO    C2 5856   0.207   3.433   0.525
  541DMSO    H4 5857   0.125   3.489   0.568
  541DMSO    H5 5858   0.292   3.498   0.505
  541DMSO    H6 5859   0.176   3.386   0.431
  541DMSO    O1 5860   0.355   3.225   0.557
  542DMSO    C1 5861   2.859   4.416   4.060
  542DMSO    H1 5862   2.878   4.469   4.154
  542DMSO    H2 5863   2.755   4.382   4.054
  542DMSO    H3 5864   2.927   4.332   4.051
  542DMSO    S1 5865   2.892   4.527   3.924
  542DMSO    C2 5866   2.768   4.647   3.970
  542DMSO    H4 5867   2.800   4.702   4.058
  542DMSO    H5 5868   2.754   4.717   3.888
  542DMSO    H6 5869   2.674   4.596   3.993
  542DMSO    O1 5870   2.836   4.457   3.804
  543DMSO    C1 5871   2.750   0.198   1.892
  543DMSO    H1 5872   2.805   0.110   1.859
  543DMSO    H2 5873   2.645   0.187   1.866
  543DMSO    H3 5874   2.790   0.289   1.847
  543DMSO    S1 5875   2.763   0.211   2.070
  543DMSO    C2 5876   2.941   0.211   2.073
  543DMSO    H4 5877   2.977   0.126   2.015
  543DMSO    H5 5878   2.977   0.306   2.033
  543DMSO    H6 5879   2.972   0.199   2.177
  543DMSO    O1 5880   2.728   0.075   2.119
  544DMSO    C1 5881   0.645   2.798   1.084
  544DMSO    H1 5882   0.607   2.880   1.147
  544DMSO    H2 5883   0.753   2.788   1.095
  544DMSO    H3 5884   0.619   2.817   0.980
  544DMSO    S1 5885   0.567   2.646   1.135
  544DMSO    C2 5886   0.645   2.638   1.295
  544DMSO    H4 5887   0.753   2.634   1.281
  544DMSO    H5 5888   0.617   2.726   1.354
  544DMSO    H6 5889   0.610   2.548   1.345
  544DMSO    O1 5890   0.639   2.543   1.057
  545DMSO    C1 5891   1.424   1.163   1.534
  545DMSO    H1 5892   1.333   1.139   1.590
  545DMSO    H2 5893   1.505   1.184   1.604
  545DMSO    H3 5894   1.406   1.249   1.469
  545DMSO    S1 5895   1.467   1.022   1.435
  545DMSO    C2 5896   1.523   0.923   1.573
  545DMSO    H4 5897   1.603   0.977   1.623
  545DMSO    H5 5898   1.439   0.907   1.641
  545DMSO    H6 5899   1.562   0.828   1.536
  545DMSO    O1 5900   1.593   1.061   1.365
  546DMSO    C1 5901   1.141   1.571   1.456
  546DMSO    H1 5902   1.056   1.617   1.405
  546DMSO    H2 5903   1.153   1.468   1.423
  546DMSO    H3 5904   1.126   1.573   1.564
  546DMSO    S1 5905   1.290   1.661   1.415
  546DMSO    C2 5906   1.278   1.641   1.238
  546DMSO    H4 5907   1.254   1.536   1.217
  546DMSO    H5 5908   1.199   1.706   1.201
  546DMSO    H6 5909   1.375   1.667   1.195
  546DMSO    O1 5910   1.401   1.570   1.454
  547DMSO    C1 5911   1.511   1.829   4.455
  547DMSO    H1 5912   1.540   1.907   4.385
  547DMSO    H2 5913   1.444   1.869   4.531
  547DMSO    H3 5914   1.599   1.785   4.503
  547DMSO    S1 5915   1.425   1.701   4.366
  547DMSO    C2 5916   1.414   1.588   4.503
  547DMSO    H4 5917   1.366   1.638   4.587
  547DMSO    H5 5918   1.355   1.502   4.472
  547DMSO    H6 5919   1.515   1.557   4.529
  547DMSO    O1 5920   1.531   1.643   4.278
  548DMSO    C1 5921   1.842   1.771   4.352
  548DMSO    H1 5922   1.816   1.835   4.436
  548DMSO    H2 5923   1.770   1.689   4.343
  548DMSO    H3 5924   1.942   1.731   4.367
  548DMSO    S1 5925   1.836   1.870   4.203
  548DMSO    C2 5926   1.935   1.757   4.107
  548DMSO    H4 5927   1.879   1.665   4.094
  548DMSO    H5 5928   1.955   1.802   4.010
  548DMSO    H6 5929   2.029   1.740   4.160
  548DMSO    O1 5930   1.930   1.984   4.226
  549DMSO    C1 5931   1.205   4.404   4.330
  549DMSO    H1 5932   1.238   4.399   4.226
  549DMSO    H2 5933   1.176   4.507   4.355
  549DMSO    H3 5934   1.283   4.368   4.397
  549DMSO    S1 5935   1.063   4.298   4.348
  549DMSO    C2 5936   1.042   4.327   4.522
  549DMSO    H4 5937   1.133   4.297   4.574
  549DMSO    H5 5938   1.022   4.433   4.539
  549DMSO    H6 5939   0.958   4.267   4.556
  549DMSO    O1 5940   1.121   4.161   4.340
  550DMSO    C1 5941   0.283   1.749   1.370
  550DMSO    H1 5942   0.362   1.806   1.419
  550DMSO    H2 5943   0.324   1.665   1.315
  550DMSO    H3 5944   0.227   1.815   1.303
  550DMSO    S1 5945   0.172   1.685   1.495
  550DMSO    C2 5946   0.137   1.845   1.567
  550DMSO    H4 5947   0.090   1.908   1.491
  550DMSO    H5 5948   0.070   1.829   1.651
  550DMSO    H6 5949   0.231   1.888   1.601
  550DMSO    O1 5950   0.263   1.623   1.596
  551DMSO    C1 5951   4.482   2.218   1.514
  551DMSO    H1 5952   4.434   2.164   1.432
  551DMSO    H2 5953   4.488   2.155   1.603
  551DMSO    H3 5954   4.428   2.311   1.535
  551DMSO    S1 5955   4.647   2.261   1.463
  551DMSO    C2 5956   4.697   2.337   1.617
  551DMSO    H4 5957   4.702   2.260   1.695
  551DMSO    H5 5958   4.795   2.382   1.602
  551DMSO    H6 5959   4.625   2.415   1.643
  551DMSO    O1 5960   4.627   2.378   1.373
  552DMSO    C1 5961   0.690   0.923   3.236
  552DMSO    H1 5962   0.691   1.031   3.254
  552DMSO    H2 5963   0.617   0.875   3.301
  552DMSO    H3 5964   0.789   0.881   3.251
  552DMSO    S1 5965   0.641   0.895   3.067
  552DMSO    C2 5966   0.768   0.996   2.994
  552DMSO    H4 5967   0.757   0.993   2.886
  552DMSO    H5 5968   0.755   1.099   3.030
  552DMSO    H6 5969   0.866   0.957   3.024
  552DMSO    O1 5970   0.518   0.978   3.050
  553DMSO    C1 5971   4.471   1.178   2.306
  553DMSO    H1 5972   4.515   1.093   2.359
  553DMSO    H2 5973   4.423   1.246   2.376
  553DMSO    H3 5974   4.399   1.142   2.232
  553DMSO    S1 5975   4.599   1.266   2.218
  553DMSO    C2 5976   4.665   1.120   2.140
  553DMSO    H4 5977   4.693   1.048   2.217
  553DMSO    H5 5978   4.589   1.077   2.076
  553DMSO    H6 5979   4.753   1.148   2.082
  553DMSO    O1 5980   4.701   1.301   2.321
  554DMSO    C1 5981   0.264   0.931   0.380
  554DMSO    H1 5982   0.329   0.907   0.464
  554DMSO    H2 5983   0.174   0.982   0.414
  554DMSO    H3 5984   0.238   0.841   0.325
  554DMSO    S1 5985   0.353   1.042   0.272
  554DMSO    C2 5986   0.493   0.935   0.248
  554DMSO    H4 5987   0.564   0.987   0.183
  554DMSO    H5 5988   0.539   0.915   0.345
  554DMSO    H6 5989   0.461   0.842   0.201
  554DMSO    O1 5990   0.407   1.145   0.366
  555DMSO    C1 5991   2.404   2.461   3.624
  555DMSO    H1 5992   2.476   2.535   3.657
  555DMSO    H2 5993   2.432   2.414   3.530
  555DMSO    H3 5994   2.304   2.503   3.615
  555DMSO    S1 5995   2.390   2.332   3.747
  555DMSO    C2 5996   2.557   2.271   3.734
  555DMSO    H4 5997   2.573   2.236   3.631
  555DMSO    H5 5998   2.628   2.348   3.764
  555DMSO    H6 5999   2.565   2.185   3.802
  555DMSO    O1 6000   2.312   2.231   3.672
  556DMSO    C1 6001   0.208   3.728   2.787
  556DMSO    H1 6002   0.204   3.772   2.687
  556DMSO    H2 6003   0.206   3.619   2.781
  556DMSO    H3 6004   0.126   3.766   2.848
  556DMSO    S1 6005   0.362   3.778   2.862
  556DMSO    C2 6006   0.328   3.710   3.024
  556DMSO    H4 6007   0.326   3.601   3.016
  556DMSO    H5 6008   0.408   3.743   3.091
  556DMSO    H6 6009   0.232   3.749   3.059
  556DMSO    O1 6010   0.344   3.924   2.881
  557DMSO    C1 6011   2.042   1.342   0.678
  557DMSO    H1 6012   1.971   1.421   0.654
  557DMSO    H2 6013   2.135   1.359   0.624
  557DMSO    H3 6014   2.001   1.245   0.651
  557DMSO    S1 6015   2.077   1.342   0.853
  557DMSO    C2 6016   2.171   1.494   0.853
  557DMSO    H4 6017   2.210   1.510   0.954
  557DMSO    H5 6018   2.255   1.483   0.784
  557DMSO    H6 6019   2.108   1.577   0.823
  557DMSO    O1 6020   2.180   1.236   0.871
  558DMSO    C1 6021   6.867   2.407   3.480
  558DMSO    H1 6022   6.803   2.334   3.431
  558DMSO    H2 6023   6.808   2.486   3.525
  558DMSO    H3 6024   0.022   2.449   3.407
  558DMSO    S1 6025   0.046   2.323   3.608
  558DMSO    C2 6026   0.144   2.465   3.652
  558DMSO    H4 6027   0.077   2.544   3.687
  558DMSO    H5 6028   0.211   2.435   3.733
  558DMSO    H6 6029   0.200   2.498   3.565
  558DMSO    O1 6030   0.141   2.237   3.532
  559DMSO    C1 6031   1.676   0.254   4.916
  559DMSO    H1 6032   1.616   0.338   4.952
  559DMSO    H2 6033   1.746   0.222   4.994
  559DMSO    H3 6034   1.728   0.281   4.824
  559DMSO    S1 6035   1.565   0.118   4.881
  559DMSO    C2 6036   1.691   0.009   4.817
  559DMSO    H4 6037   1.759   7.150   4.898
  559DMSO    H5 6038   1.642   7.088   4.777
  559DMSO    H6 6039   1.745   0.059   4.737
  559DMSO    O1 6040   1.492   0.164   4.759
  560DMSO    C1 6041   1.912   4.668   1.849
  560DMSO    H1 6042   1.912   4.658   1.957
  560DMSO    H2 6043   1.820   4.718   1.817
  560DMSO    H3 6044   1.919   4.570   1.801
  560DMSO    S1 6045   2.054   4.764   1.800
  560DMSO    C2 6046   2.033   4.742   1.624
  560DMSO    H4 6047   2.117   4.789   1.573
  560DMSO    H5 6048   2.030   4.635   1.603
  560DMSO    H6 6049   1.939   4.789   1.593
  560DMSO    O1 6050   2.169   4.676   1.835
  561DMSO    C1 6051   1.409   1.162   2.290
  561DMSO    H1 6052   1.492   1.221   2.251
  561DMSO    H2 6053   1.385   1.193   2.391
  561DMSO    H3 6054   1.435   1.056   2.287
  561DMSO    S1 6055   1.269   1.186   2.183
  561DMSO    C2 6056   1.158   1.082   2.276
  561DMSO    H4 6057   1.146   1.122   2.377
  561DMSO    H5 6058   1.062   1.081   2.225
  561DMSO    H6 6059   1.200   0.981   2.278
  561DMSO    O1 6060   1.302   1.103   2.065
  562DMSO    C1 6061   0.725   4.412   4.772
  562DMSO    H1 6062   0.757   4.351   4.687
  562DMSO    H2 6063   0.706   4.348   4.858
  562DMSO    H3 6064   0.635   4.468   4.745
  562DMSO    S1 6065   0.854   4.528   4.813
  562DMSO    C2 6066   0.969   4.405   4.874
  562DMSO    H4 6067   0.990   4.333   4.795
  562DMSO    H5 6068   1.061   4.456   4.903
  562DMSO    H6 6069   0.926   4.355   4.960
  562DMSO    O1 6070   0.804   4.594   4.937
  563DMSO    C1 6071   0.273   0.777   2.902
  563DMSO    H1 6072   0.196   0.715   2.947
  563DMSO    H2 6073   0.347   0.715   2.851
  563DMSO    H3 6074   0.321   0.839   2.979
  563DMSO    S1 6075   0.195   0.886   2.783
  563DMSO    C2 6076   0.339   0.985   2.749
  563DMSO    H4 6077   0.308   1.072   2.691
  563DMSO    H5 6078   0.381   1.017   2.845
  563DMSO    H6 6079   0.411   0.925   2.694
  563DMSO    O1 6080   0.111   0.976   2.867
  564DMSO    C1 6081   1.682   0.244   0.973
  564DMSO    H1 6082   1.616   0.191   1.041
  564DMSO    H2 6083   1.656   0.222   0.869
  564DMSO    H3 6084   1.786   0.218   0.993
  564DMSO    S1 6085   1.661   0.419   0.999
  564DMSO    C2 6086   1.797   0.468   0.893
  564DMSO    H4 6087   1.889   0.430   0.936
  564DMSO    H5 6088   1.781   0.428   0.793
  564DMSO    H6 6089   1.800   0.577   0.887
  564DMSO    O1 6090   1.714   0.440   1.137
  565DMSO    C1 6091   4.217   4.217   2.007
  565DMSO    H1 6092   4.257   4.262   1.916
  565DMSO    H2 6093   4.290   4.221   2.088
  565DMSO    H3 6094   4.191   4.113   1.986
  565DMSO    S1 6095   4.069   4.303   2.056
  565DMSO    C2 6096   4.152   4.454   2.104
  565DMSO    H4 6097   4.193   4.503   2.015
  565DMSO    H5 6098   4.080   4.520   2.152
  565DMSO    H6 6099   4.232   4.430   2.174
  565DMSO    O1 6100   4.029   4.240   2.186
  566DMSO    C1 6101   4.245   2.449   3.903
  566DMSO    H1 6102   4.155   2.462   3.962
  566DMSO    H2 6103   4.227   2.478   3.799
  566DMSO    H3 6104   4.275   2.343   3.907
  566DMSO    S1 6105   4.379   2.547   3.972
  566DMSO    C2 6106   4.350   2.497   4.140
  566DMSO    H4 6107   4.409   2.558   4.207
  566DMSO    H5 6108   4.244   2.501   4.166
  566DMSO    H6 6109   4.387   2.394   4.150
  566DMSO    O1 6110   4.336   2.691   3.966
  567DMSO    C1 6111   1.826   2.737   0.482
  567DMSO    H1 6112   1.735   2.678   0.471
  567DMSO    H2 6113   1.860   2.777   0.387
  567DMSO    H3 6114   1.904   2.675   0.527
  567DMSO    S1 6115   1.793   2.873   0.593
  567DMSO    C2 6116   1.677   2.956   0.485
  567DMSO    H4 6117   1.730   2.985   0.394
  567DMSO    H5 6118   1.594   2.889   0.462
  567DMSO    H6 6119   1.641   3.045   0.535
  567DMSO    O1 6120   1.915   2.957   0.585
  568DMSO    C1 6121   3.393   2.387   4.467
  568DMSO    H1 6122   3.373   2.317   4.548
  568DMSO    H2 6123   3.436   2.479   4.508
  568DMSO    H3 6124   3.303   2.408   4.410
  568DMSO    S1 6125   3.515   2.316   4.358
  568DMSO    C2 6126   3.429   2.161   4.337
  568DMSO    H4 6127   3.329   2.177   4.297
  568DMSO    H5 6128   3.487   2.099   4.268
  568DMSO    H6 6129   3.422   2.111   4.433
  568DMSO    O1 6130   3.627   2.281   4.451
  569DMSO    C1 6131   4.422   0.956   3.843
  569DMSO    H1 6132   4.508   1.001   3.792
  569DMSO    H2 6133   4.452   0.862   3.890
  569DMSO    H3 6134   4.341   0.939   3.772
  569DMSO    S1 6135   4.366   1.070   3.969
  569DMSO    C2 6136   4.209   0.990   3.995
  569DMSO    H4 6137   4.224   0.889   4.036
  569DMSO    H5 6138   4.152   1.048   4.067
  569DMSO    H6 6139   4.154   0.985   3.901
  569DMSO    O1 6140   4.327   1.193   3.894
  570DMSO    C1 6141   0.659   2.564   0.709
  570DMSO    H1 6142   0.658   2.551   0.817
  570DMSO    H2 6143   0.620   2.476   0.658
  570DMSO    H3 6144   0.760   2.587   0.674
  570DMSO    S1 6145   0.556   2.704   0.669
  570DMSO    C2 6146   0.597   2.701   0.496
  570DMSO    H4 6147   0.574   2.602   0.457
  570DMSO    H5 6148   0.537   2.774   0.443
  570DMSO    H6 6149   0.703   2.722   0.485
  570DMSO    O1 6150   0.632   2.821   0.722
  571DMSO    C1 6151   1.958   0.544   2.630
  571DMSO    H1 6152   1.922   0.529   2.732
  571DMSO    H2 6153   2.011   0.639   2.622
  571DMSO    H3 6154   1.873   0.544   2.562
  571DMSO    S1 6155   2.068   0.411   2.588
  571DMSO    C2 6156   2.081   0.449   2.414
  571DMSO    H4 6157   1.981   0.454   2.373
  571DMSO    H5 6158   2.132   0.545   2.404
  571DMSO    H6 6159   2.138   0.369   2.365
  571DMSO    O1 6160   1.982   0.290   2.588
  572DMSO    C1 6161   2.621   4.659   0.134
  572DMSO    H1 6162   2.662   4.628   0.037
  572DMSO    H2 6163   2.609   4.767   0.137
  572DMSO    H3 6164   2.689   4.625   0.212
  572DMSO    S1 6165   2.462   4.580   0.154
  572DMSO    C2 6166   2.440   4.628   0.325
  572DMSO    H4 6167   2.347   4.585   0.361
  572DMSO    H5 6168   2.524   4.587   0.382
  572DMSO    H6 6169   2.437   4.737   0.332
  572DMSO    O1 6170   2.494   4.435   0.166
  573DMSO    C1 6171   2.890   0.462   0.293
  573DMSO    H1 6172   2.867   0.468   0.187
  573DMSO    H2 6173   2.799   0.477   0.352
  573DMSO    H3 6174   2.966   0.535   0.321
  573DMSO    S1 6175   2.951   0.297   0.327
  573DMSO    C2 6176   3.085   0.303   0.210
  573DMSO    H4 6177   3.151   0.386   0.236
  573DMSO    H5 6178   3.140   0.208   0.218
  573DMSO    H6 6179   3.044   0.314   0.110
  573DMSO    O1 6180   2.849   0.211   0.262
  574DMSO    C1 6181   3.470   1.038   2.333
  574DMSO    H1 6182   3.574   1.016   2.311
  574DMSO    H2 6183   3.431   1.116   2.268
  574DMSO    H3 6184   3.460   1.066   2.438
  574DMSO    S1 6185   3.376   0.888   2.307
  574DMSO    C2 6186   3.218   0.955   2.358
  574DMSO    H4 6187   3.230   1.002   2.455
  574DMSO    H5 6188   3.184   1.025   2.282
  574DMSO    H6 6189   3.148   0.871   2.365
  574DMSO    O1 6190   3.417   0.806   2.424
  575DMSO    C1 6191   4.615   1.855   4.672
  575DMSO    H1 6192   4.715   1.899   4.665
  575DMSO    H2 6193   4.551   1.893   4.594
  575DMSO    H3 6194   4.572   1.874   4.771
  575DMSO    S1 6195   4.629   1.678   4.649
  575DMSO    C2 6196   4.750   1.654   4.778
  575DMSO    H4 6197   4.836   1.718   4.761
  575DMSO    H5 6198   4.704   1.677   4.874
  575DMSO    H6 6199   4.781   1.549   4.776
  575DMSO    O1 6200   4.707   1.667   4.523
  576DMSO    C1 6201   1.655   4.384   1.744
  576DMSO    H1 6202   1.551   4.352   1.745
  576DMSO    H2 6203   1.720   4.300   1.764
  576DMSO    H3 6204   1.672   4.465   1.816
  576DMSO    S1 6205   1.694   4.445   1.581
  576DMSO    C2 6206   1.664   4.290   1.497
  576DMSO    H4 6207   1.560   4.259   1.512
  576DMSO    H5 6208   1.683   4.303   1.391
  576DMSO    H6 6209   1.730   4.213   1.537
  576DMSO    O1 6210   1.843   4.458   1.586
  577DMSO    C1 6211   0.231   2.772   4.610
  577DMSO    H1 6212   0.127   2.802   4.624
  577DMSO    H2 6213   0.245   2.671   4.647
  577DMSO    H3 6214   0.300   2.841   4.658
  577DMSO    S1 6215   0.265   2.770   4.435
  577DMSO    C2 6216   0.216   2.938   4.401
  577DMSO    H4 6217   0.288   3.005   4.448
  577DMSO    H5 6218   0.216   2.951   4.293
  577DMSO    H6 6219   0.116   2.953   4.440
  577DMSO    O1 6220   0.152   2.693   4.377
  578DMSO    C1 6221   3.987   4.201   4.576
  578DMSO    H1 6222   4.043   4.135   4.511
  578DMSO    H2 6223   3.975   4.300   4.532
  578DMSO    H3 6224   4.036   4.212   4.672
  578DMSO    S1 6225   3.823   4.138   4.607
  578DMSO    C2 6226   3.880   3.975   4.654
  578DMSO    H4 6227   3.952   3.936   4.581
  578DMSO    H5 6228   3.930   3.984   4.751
  578DMSO    H6 6229   3.797   3.906   4.665
  578DMSO    O1 6230   3.759   4.119   4.472
  579DMSO    C1 6231   3.053   2.666   1.662
  579DMSO    H1 6232   3.029   2.682   1.767
  579DMSO    H2 6233   3.009   2.573   1.625
  579DMSO    H3 6234   3.161   2.665   1.647
  579DMSO    S1 6235   2.985   2.801   1.567
  579DMSO    C2 6236   3.053   2.749   1.410
  579DMSO    H4 6237   3.041   2.830   1.338
  579DMSO    H5 6238   3.159   2.724   1.422
  579DMSO    H6 6239   2.998   2.661   1.377
  579DMSO    O1 6240   3.066   2.918   1.610
  580DMSO    C1 6241   3.036   3.196   0.520
  580DMSO    H1 6242   3.103   3.133   0.578
  580DMSO    H2 6243   2.932   3.169   0.537
  580DMSO    H3 6244   3.060   3.188   0.414
  580DMSO    S1 6245   3.058   3.365   0.574
  580DMSO    C2 6246   3.236   3.365   0.562
  580DMSO    H4 6247   3.271   3.451   0.618
  580DMSO    H5 6248   3.277   3.274   0.605
  580DMSO    H6 6249   3.266   3.375   0.457
  580DMSO    O1 6250   3.034   3.360   0.721
  581DMSO    C1 6251   2.995   4.953   4.224
  581DMSO    H1 6252   2.914   4.993   4.163
  581DMSO    H2 6253   3.006   5.013   4.315
  581DMSO    H3 6254   3.089   4.951   4.169
  581DMSO    S1 6255   2.952   4.787   4.273
  581DMSO    C2 6256   2.809   4.834   4.367
  581DMSO    H4 6257   2.773   4.748   4.424
  581DMSO    H5 6258   2.835   4.914   4.436
  581DMSO    H6 6259   2.731   4.868   4.298
  581DMSO    O1 6260   3.056   4.751   4.374
  582DMSO    C1 6261   2.889   0.711   4.822
  582DMSO    H1 6262   2.823   0.719   4.735
  582DMSO    H2 6263   2.845   0.644   4.896
  582DMSO    H3 6264   2.909   0.809   4.865
  582DMSO    S1 6265   3.043   0.638   4.767
  582DMSO    C2 6266   3.081   0.765   4.647
  582DMSO    H4 6267   2.995   0.776   4.581
  582DMSO    H5 6268   3.104   0.858   4.699
  582DMSO    H6 6269   3.167   0.730   4.590
  582DMSO    O1 6270   2.998   0.527   4.680
  583DMSO    C1 6271   6.825   2.005   4.358
  583DMSO    H1 6272   6.756   1.933   4.313
  583DMSO    H2 6273   6.825   1.995   4.467
  583DMSO    H3 6274   6.796   2.106   4.330
  583DMSO    S1 6275   0.077   1.975   4.297
  583DMSO    C2 6276   0.096   1.815   4.374
  583DMSO    H4 6277   0.028   1.744   4.326
  583DMSO    H5 6278   0.199   1.782   4.358
  583DMSO    H6 6279   0.075   1.823   4.481
  583DMSO    O1 6280   0.162   2.063   4.382
  584DMSO    C1 6281   3.807   2.172   1.989
  584DMSO    H1 6282   3.910   2.148   2.018
  584DMSO    H2 6283   3.740   2.141   2.069
  584DMSO    H3 6284   3.780   2.121   1.896
  584DMSO    S1 6285   3.793   2.348   1.965
  584DMSO    C2 6286   3.931   2.358   1.853
  584DMSO    H4 6287   4.019   2.313   1.901
  584DMSO    H5 6288   3.906   2.304   1.762
  584DMSO    H6 6289   3.952   2.462   1.831
  584DMSO    O1 6290   3.843   2.410   2.092
  585DMSO    C1 6291   3.716   1.704   7.114
  585DMSO    H1 6292   3.733   1.743   7.013
  585DMSO    H2 6293   3.704   1.596   7.111
  585DMSO    H3 6294   3.629   1.753   0.044
  585DMSO    S1 6295   3.860   1.745   0.097
  585DMSO    C2 6296   3.801   1.679   0.252
  585DMSO    H4 6297   3.790   1.571   0.245
  585DMSO    H5 6298   3.877   1.701   0.328
  585DMSO    H6 6299   3.707   1.726   0.280
  585DMSO    O1 6300   3.848   1.892   0.114
  586DMSO    C1 6301   3.876   1.508   4.624
  586DMSO    H1 6302   3.834   1.498   4.724
  586DMSO    H2 6303   3.938   1.598   4.617
  586DMSO    H3 6304   3.798   1.509   4.548
  586DMSO    S1 6305   3.980   1.367   4.593
  586DMSO    C2 6306   4.108   1.414   4.709
  586DMSO    H4 6307   4.191   1.344   4.698
  586DMSO    H5 6308   4.142   1.515   4.686
  586DMSO    H6 6309   4.069   1.409   4.811
  586DMSO    O1 6310   4.038   1.397   4.460
  587DMSO    C1 6311   2.046   4.758   4.353
  587DMSO    H1 6312   1.954   4.768   4.412
  587DMSO    H2 6313   2.086   4.657   4.362
  587DMSO    H3 6314   2.119   4.830   4.389
  587DMSO    S1 6315   2.009   4.792   4.181
  587DMSO    C2 6316   1.883   4.668   4.167
  587DMSO    H4 6317   1.846   4.667   4.065
  587DMSO    H5 6318   1.925   4.571   4.194
  587DMSO    H6 6319   1.800   4.693   4.234
  587DMSO    O1 6320   2.123   4.731   4.106
  588DMSO    C1 6321   0.999   2.473   2.960
  588DMSO    H1 6322   1.072   2.524   3.022
  588DMSO    H2 6323   0.899   2.514   2.977
  588DMSO    H3 6324   0.998   2.366   2.984
  588DMSO    S1 6325   1.040   2.494   2.787
  588DMSO    C2 6326   1.024   2.671   2.789
  588DMSO    H4 6327   0.927   2.697   2.833
  588DMSO    H5 6328   1.106   2.714   2.846
  588DMSO    H6 6329   1.028   2.706   2.686
  588DMSO    O1 6330   0.917   2.449   2.716
  589DMSO    C1 6331   3.249   1.968   0.855
  589DMSO    H1 6332   3.251   2.077   0.864
  589DMSO    H2 6333   3.147   1.931   0.862
  589DMSO    H3 6334   3.311   1.921   0.932
  589DMSO    S1 6335   3.312   1.924   0.693
  589DMSO    C2 6336   3.474   1.996   0.714
  589DMSO    H4 6337   3.463   2.102   0.737
  589DMSO    H5 6338   3.527   1.942   0.793
  589DMSO    H6 6339   3.527   1.985   0.619
  589DMSO    O1 6340   3.244   2.020   0.602
  590DMSO    C1 6341   4.040   0.614   3.544
  590DMSO    H1 6342   3.979   0.656   3.623
  590DMSO    H2 6343   4.045   0.506   3.555
  590DMSO    H3 6344   4.141   0.657   3.545
  590DMSO    S1 6345   3.964   0.652   3.388
  590DMSO    C2 6346   3.813   0.562   3.420
  590DMSO    H4 6347   3.754   0.556   3.329
  590DMSO    H5 6348   3.839   0.462   3.454
  590DMSO    H6 6349   3.758   0.613   3.498
  590DMSO    O1 6350   4.040   0.569   3.290
  591DMSO    C1 6351   1.238   4.330   0.605
  591DMSO    H1 6352   1.192   4.424   0.637
  591DMSO    H2 6353   1.169   4.274   0.542
  591DMSO    H3 6354   1.268   4.272   0.692
  591DMSO    S1 6355   1.384   4.368   0.511
  591DMSO    C2 6356   1.441   4.199   0.499
  591DMSO    H4 6357   1.372   4.143   0.437
  591DMSO    H5 6358   1.540   4.199   0.454
  591DMSO    H6 6359   1.446   4.156   0.599
  591DMSO    O1 6360   1.476   4.430   0.610
  592DMSO    C1 6361   0.598   2.315   4.638
  592DMSO    H1 6362   0.535   2.265   4.564
  592DMSO    H2 6363   0.604   2.252   4.727
  592DMSO    H3 6364   0.558   2.413   4.662
  592DMSO    S1 6365   0.760   2.333   4.567
  592DMSO    C2 6366   0.832   2.411   4.710
  592DMSO    H4 6367   0.930   2.449   4.680
  592DMSO    H5 6368   0.767   2.491   4.744
  592DMSO    H6 6369   0.846   2.335   4.788
  592DMSO    O1 6370   0.744   2.444   4.469
  593DMSO    C1 6371   4.343   2.156   0.247
  593DMSO    H1 6372   4.438   2.170   0.299
  593DMSO    H2 6373   4.279   2.090   0.305
  593DMSO    H3 6374   4.361   2.112   0.149
  593DMSO    S1 6375   4.262   2.314   0.229
  593DMSO    C2 6376   4.400   2.395   0.149
  593DMSO    H4 6377   4.377   2.501   0.140
  593DMSO    H5 6378   4.489   2.381   0.210
  593DMSO    H6 6379   4.414   2.351   0.050
  593DMSO    O1 6380   4.262   2.370   0.367
  594DMSO    C1 6381   2.619   1.554   1.742
  594DMSO    H1 6382   2.617   1.449   1.712
  594DMSO    H2 6383   2.665   1.615   1.663
  594DMSO    H3 6384   2.674   1.565   1.835
  594DMSO    S1 6385   2.451   1.608   1.769
  594DMSO    C2 6386   2.495   1.774   1.820
  594DMSO    H4 6387   2.402   1.828   1.840
  594DMSO    H5 6388   2.554   1.767   1.911
  594DMSO    H6 6389   2.551   1.823   1.740
  594DMSO    O1 6390   2.417   1.542   1.898
  595DMSO    C1 6391   0.594   4.416   1.122
  595DMSO    H1 6392   0.568   4.370   1.027
  595DMSO    H2 6393   0.664   4.498   1.109
  595DMSO    H3 6394   0.636   4.341   1.189
  595DMSO    S1 6395   0.446   4.481   1.198
  595DMSO    C2 6396   0.397   4.582   1.059
  595DMSO    H4 6397   0.307   4.637   1.089
  595DMSO    H5 6398   0.476   4.652   1.035
  595DMSO    H6 6399   0.375   4.519   0.973
  595DMSO    O1 6400   0.499   4.579   1.296
  596DMSO    C1 6401   4.273   3.087   0.186
  596DMSO    H1 6402   4.270   3.083   0.295
  596DMSO    H2 6403   4.338   3.007   0.148
  596DMSO    H3 6404   4.308   3.185   0.152
  596DMSO    S1 6405   4.108   3.058   0.124
  596DMSO    C2 6406   4.034   3.199   0.205
  596DMSO    H4 6407   4.054   3.193   0.312
  596DMSO    H5 6408   4.077   3.290   0.164
  596DMSO    H6 6409   3.927   3.196   0.188
  596DMSO    O1 6410   4.061   2.944   0.207
  597DMSO    C1 6411   3.255   1.757   2.293
  597DMSO    H1 6412   3.272   1.707   2.388
  597DMSO    H2 6413   3.335   1.735   2.223
  597DMSO    H3 6414   3.246   1.865   2.306
  597DMSO    S1 6415   3.103   1.700   2.221
  597DMSO    C2 6416   3.160   1.534   2.191
  597DMSO    H4 6417   3.186   1.486   2.286
  597DMSO    H5 6418   3.081   1.478   2.141
  597DMSO    H6 6419   3.248   1.539   2.127
  597DMSO    O1 6420   3.101   1.766   2.088
  598DMSO    C1 6421   2.472   1.566   1.028
  598DMSO    H1 6422   2.448   1.516   0.934
  598DMSO    H2 6423   2.496   1.493   1.105
  598DMSO    H3 6424   2.389   1.629   1.060
  598DMSO    S1 6425   2.613   1.672   0.999
  598DMSO    C2 6426   2.732   1.539   0.989
  598DMSO    H4 6427   2.716   1.483   0.897
  598DMSO    H5 6428   2.832   1.583   0.990
  598DMSO    H6 6429   2.719   1.473   1.075
  598DMSO    O1 6430   2.640   1.734   1.132
  599DMSO    C1 6431   3.796   0.249   4.780
  599DMSO    H1 6432   3.808   0.186   4.693
  599DMSO    H2 6433   3.893   0.266   4.828
  599DMSO    H3 6434   3.727   0.204   4.851
  599DMSO    S1 6435   3.730   0.407   4.729
  599DMSO    C2 6436   3.590   0.341   4.641
  599DMSO    H4 6437   3.523   0.293   4.713
  599DMSO    H5 6438   3.538   0.422   4.591
  599DMSO    H6 6439   3.624   0.268   4.567
  599DMSO    O1 6440   3.821   0.454   4.620
  600DMSO    C1 6441   1.412   4.149   0.110
  600DMSO    H1 6442   1.360   4.053   0.103
  600DMSO    H2 6443   1.476   4.164   0.023
  600DMSO    H3 6444   1.471   4.152   0.201
  600DMSO    S1 6445   1.288   4.278   0.117
  600DMSO    C2 6446   1.403   4.411   0.147
  600DMSO    H4 6447   1.346   4.500   0.175
  600DMSO    H5 6448   1.469   4.383   0.229
  600DMSO    H6 6449   1.461   4.431   0.056
  600DMSO    O1 6450   1.223   4.256   0.249
  601DMSO    C1 6451   3.312   1.279   3.610
  601DMSO    H1 6452   3.335   1.382   3.638
  601DMSO    H2 6453   3.289   1.220   3.698
  601DMSO    H3 6454   3.398   1.236   3.557
  601DMSO    S1 6455   3.172   1.279   3.499
  601DMSO    C2 6456   3.185   1.106   3.455
  601DMSO    H4 6457   3.120   1.085   3.371
  601DMSO    H5 6458   3.288   1.082   3.429
  601DMSO    H6 6459   3.154   1.046   3.541
  601DMSO    O1 6460   3.222   1.355   3.381
  602DMSO    C1 6461   3.651   3.671   4.831
  602DMSO    H1 6462   3.627   3.750   4.902
  602DMSO    H2 6463   3.738   3.696   4.771
  602DMSO    H3 6464   3.564   3.650   4.768
  602DMSO    S1 6465   3.688   3.522   4.923
  602DMSO    C2 6466   3.827   3.591   5.010
  602DMSO    H4 6467   3.792   3.668   5.079
  602DMSO    H5 6468   3.875   3.510   5.065
  602DMSO    H6 6469   3.897   3.633   4.938
  602DMSO    O1 6470   3.751   3.435   4.820
  603DMSO    C1 6471   1.462   1.874   3.536
  603DMSO    H1 6472   1.570   1.869   3.548
  603DMSO    H2 6473   1.435   1.866   3.431
  603DMSO    H3 6474   1.422   1.965   3.581
  603DMSO    S1 6475   1.391   1.736   3.624
  603DMSO    C2 6476   1.223   1.787   3.592
  603DMSO    H4 6477   1.208   1.791   3.485
  603DMSO    H5 6478   1.155   1.716   3.639
  603DMSO    H6 6479   1.207   1.886   3.637
  603DMSO    O1 6480   1.416   1.777   3.765
  604DMSO    C1 6481   0.130   4.369   2.003
  604DMSO    H1 6482   0.045   4.321   2.049
  604DMSO    H2 6483   0.195   4.413   2.079
  604DMSO    H3 6484   0.098   4.447   1.933
  604DMSO    S1 6485   0.227   4.247   1.915
  604DMSO    C2 6486   0.091   4.177   1.823
  604DMSO    H4 6487   0.014   4.143   1.894
  604DMSO    H5 6488   0.050   4.251   1.755
  604DMSO    H6 6489   0.128   4.090   1.768
  604DMSO    O1 6490   0.256   4.146   2.020
  605DMSO    C1 6491   1.467   2.299   0.838
  605DMSO    H1 6492   1.434   2.212   0.893
  605DMSO    H2 6493   1.431   2.391   0.885
  605DMSO    H3 6494   1.432   2.293   0.735
  605DMSO    S1 6495   1.645   2.298   0.837
  605DMSO    C2 6496   1.665   2.424   0.713
  605DMSO    H4 6497   1.608   2.394   0.625
  605DMSO    H5 6498   1.628   2.519   0.751
  605DMSO    H6 6499   1.771   2.432   0.688
  605DMSO    O1 6500   1.677   2.172   0.764
  606DMSO    C1 6501   3.592   0.921   4.703
  606DMSO    H1 6502   3.497   0.964   4.734
  606DMSO    H2 6503   3.674   0.972   4.754
  606DMSO    H3 6504   3.605   0.927   4.595
  606DMSO    S1 6505   3.594   0.749   4.753
  606DMSO    C2 6506   3.440   0.707   4.673
  606DMSO    H4 6507   3.362   0.771   4.713
  606DMSO    H5 6508   3.450   0.721   4.565
  606DMSO    H6 6509   3.417   0.603   4.694
  606DMSO    O1 6510   3.557   0.757   4.897
  607DMSO    C1 6511   1.948   3.686   4.280
  607DMSO    H1 6512   1.983   3.583   4.285
  607DMSO    H2 6513   1.842   3.689   4.306
  607DMSO    H3 6514   1.963   3.728   4.181
  607DMSO    S1 6515   2.033   3.785   4.402
  607DMSO    C2 6516   1.970   3.940   4.340
  607DMSO    H4 6517   1.995   3.951   4.234
  607DMSO    H5 6518   1.861   3.940   4.353
  607DMSO    H6 6519   2.012   4.021   4.399
  607DMSO    O1 6520   2.177   3.779   4.361
  608DMSO    C1 6521   0.551   1.475   2.389
  608DMSO    H1 6522   0.450   1.460   2.350
  608DMSO    H2 6523   0.623   1.422   2.327
  608DMSO    H3 6524   0.556   1.440   2.492
  608DMSO    S1 6525   0.589   1.650   2.387
  608DMSO    C2 6526   0.583   1.665   2.209
  608DMSO    H4 6527   0.615   1.764   2.180
  608DMSO    H5 6528   0.649   1.591   2.165
  608DMSO    H6 6529   0.480   1.647   2.176
  608DMSO    O1 6530   0.734   1.657   2.421
  609DMSO    C1 6531   0.477   4.492   2.824
  609DMSO    H1 6532   0.490   4.385   2.808
  609DMSO    H2 6533   0.567   4.546   2.792
  609DMSO    H3 6534   0.456   4.513   2.929
  609DMSO    S1 6535   0.339   4.549   2.726
  609DMSO    C2 6536   0.345   4.717   2.787
  609DMSO    H4 6537   0.258   4.770   2.747
  609DMSO    H5 6538   0.340   4.714   2.896
  609DMSO    H6 6539   0.438   4.763   2.755
  609DMSO    O1 6540   0.222   4.489   2.797
  610DMSO    C1 6541   0.523   0.754   4.556
  610DMSO    H1 6542   0.599   0.814   4.505
  610DMSO    H2 6543   0.554   0.650   4.559
  610DMSO    H3 6544   0.428   0.762   4.503
  610DMSO    S1 6545   0.503   0.813   4.723
  610DMSO    C2 6546   0.487   0.986   4.683
  610DMSO    H4 6547   0.392   1.002   4.634
  610DMSO    H5 6548   0.494   1.044   4.775
  610DMSO    H6 6549   0.569   1.014   4.616
  610DMSO    O1 6550   0.638   0.801   4.783
  611DMSO    C1 6551   1.599   3.099   1.757
  611DMSO    H1 6552   1.611   3.080   1.650
  611DMSO    H2 6553   1.494   3.092   1.785
  611DMSO    H3 6554   1.639   3.197   1.782
  611DMSO    S1 6555   1.690   2.974   1.846
  611DMSO    C2 6556   1.689   3.058   2.004
  611DMSO    H4 6557   1.585   3.066   2.037
  611DMSO    H5 6558   1.748   2.999   2.074
  611DMSO    H6 6559   1.732   3.157   1.990
  611DMSO    O1 6560   1.831   2.990   1.800
  612DMSO    C1 6561   2.503   1.095   2.144
  612DMSO    H1 6562   2.498   1.168   2.064
  612DMSO    H2 6563   2.448   1.129   2.231
  612DMSO    H3 6564   2.608   1.077   2.171
  612DMSO    S1 6565   2.435   0.939   2.090
  612DMSO    C2 6566   2.271   1.001   2.056
  612DMSO    H4 6567   2.275   1.071   1.973
  612DMSO    H5 6568   2.208   0.916   2.030
  612DMSO    H6 6569   2.233   1.049   2.145
  612DMSO    O1 6570   2.415   0.863   2.216
  613DMSO    C1 6571   1.721   0.823   2.573
  613DMSO    H1 6572   1.795   0.900   2.594
  613DMSO    H2 6573   1.687   0.774   2.664
  613DMSO    H3 6574   1.765   0.749   2.505
  613DMSO    S1 6575   1.582   0.900   2.491
  613DMSO    C2 6576   1.497   0.748   2.451
  613DMSO    H4 6577   1.409   0.773   2.392
  613DMSO    H5 6578   1.564   0.686   2.391
  613DMSO    H6 6579   1.470   0.698   2.544
  613DMSO    O1 6580   1.640   0.942   2.360
  614DMSO    C1 6581   3.439   0.080   0.638
  614DMSO    H1 6582   3.503   7.166   0.604
  614DMSO    H2 6583   3.488   0.134   0.719
  614DMSO    H3 6584   3.342   0.041   0.668
  614DMSO    S1 6585   3.417   0.193   0.502
  614DMSO    C2 6586   3.286   0.288   0.575
  614DMSO    H4 6587   3.206   0.220   0.604
  614DMSO    H5 6588   3.325   0.342   0.662
  614DMSO    H6 6589   3.250   0.358   0.500
  614DMSO    O1 6590   3.345   0.113   0.399
  615DMSO    C1 6591   0.054   1.200   2.547
  615DMSO    H1 6592   0.113   1.118   2.589
  615DMSO    H2 6593   0.013   1.260   2.628
  615DMSO    H3 6594   6.887   1.160   2.485
  615DMSO    S1 6595   0.159   1.304   2.447
  615DMSO    C2 6596   0.221   1.174   2.341
  615DMSO    H4 6597   0.138   1.132   2.284
  615DMSO    H5 6598   0.294   1.219   2.274
  615DMSO    H6 6599   0.268   1.098   2.403
  615DMSO    O1 6600   0.275   1.333   2.537
  616DMSO    C1 6601   4.987   2.337   2.340
  616DMSO    H1 6602   5.022   2.322   2.238
  616DMSO    H2 6603   5.030   2.429   2.380
  616DMSO    H3 6604   5.017   2.253   2.404
  616DMSO    S1 6605   4.809   2.353   2.342
  616DMSO    C2 6606   4.777   2.211   2.237
  616DMSO    H4 6607   4.811   2.121   2.287
  616DMSO    H5 6608   4.669   2.206   2.219
  616DMSO    H6 6609   4.829   2.224   2.142
  616DMSO    O1 6610   4.781   2.470   2.254
  617DMSO    C1 6611   0.995   4.039   2.382
  617DMSO    H1 6612   1.032   4.142   2.380
  617DMSO    H2 6613   1.031   3.985   2.295
  617DMSO    H3 6614   0.886   4.037   2.382
  617DMSO    S1 6615   1.051   3.956   2.529
  617DMSO    C2 6616   1.009   4.083   2.647
  617DMSO    H4 6617   1.055   4.177   2.617
  617DMSO    H5 6618   0.901   4.091   2.653
  617DMSO    H6 6619   1.047   4.052   2.745
  617DMSO    O1 6620   1.199   3.963   2.520
  618DMSO    C1 6621   1.487   4.840   2.763
  618DMSO    H1 6622   1.584   4.865   2.805
  618DMSO    H2 6623   1.410   4.905   2.805
  618DMSO    H3 6624   1.464   4.735   2.782
  618DMSO    S1 6625   1.492   4.863   2.586
  618DMSO    C2 6626   1.325   4.807   2.557
  618DMSO    H4 6627   1.307   4.800   2.450
  618DMSO    H5 6628   1.312   4.709   2.603
  618DMSO    H6 6629   1.256   4.879   2.602
  618DMSO    O1 6630   1.579   4.751   2.539
  619DMSO    C1 6631   0.061   2.853   0.471
  619DMSO    H1 6632   0.050   2.812   0.371
  619DMSO    H2 6633   0.012   2.788   0.544
  619DMSO    H3 6634   0.022   2.954   0.478
  619DMSO    S1 6635   0.235   2.853   0.511
  619DMSO    C2 6636   0.288   2.952   0.373
  619DMSO    H4 6637   0.252   3.054   0.386
  619DMSO    H5 6638   0.397   2.951   0.372
  619DMSO    H6 6639   0.250   2.907   0.281
  619DMSO    O1 6640   0.276   2.716   0.471
  620DMSO    C1 6641   0.546   0.198   2.878
  620DMSO    H1 6642   0.455   0.146   2.848
  620DMSO    H2 6643   0.522   0.292   2.928
  620DMSO    H3 6644   0.609   0.215   2.791
  620DMSO    S1 6645   0.636   0.092   2.991
  620DMSO    C2 6646   0.785   0.190   2.990
  620DMSO    H4 6647   0.767   0.285   3.041
  620DMSO    H5 6648   0.863   0.133   3.041
  620DMSO    H6 6649   0.813   0.207   2.886
  620DMSO    O1 6650   0.672   7.143   2.908
  621DMSO    C1 6651   4.718   3.375   4.715
  621DMSO    H1 6652   4.801   3.316   4.675
  621DMSO    H2 6653   4.742   3.482   4.709
  621DMSO    H3 6654   4.700   3.346   4.818
  621DMSO    S1 6655   4.571   3.340   4.620
  621DMSO    C2 6656   4.465   3.451   4.710
  621DMSO    H4 6657   4.456   3.414   4.812
  621DMSO    H5 6658   4.507   3.551   4.708
  621DMSO    H6 6659   4.367   3.450   4.663
  621DMSO    O1 6660   4.527   3.206   4.669
  622DMSO    C1 6661   2.661   7.159   0.449
  622DMSO    H1 6662   2.680   7.123   0.551
  622DMSO    H2 6663   2.609   7.083   0.392
  622DMSO    H3 6664   2.755   0.019   0.400
  622DMSO    S1 6665   2.556   0.135   0.458
  622DMSO    C2 6666   2.659   0.227   0.571
  622DMSO    H4 6667   2.604   0.317   0.601
  622DMSO    H5 6668   2.680   0.166   0.658
  622DMSO    H6 6669   2.750   0.255   0.520
  622DMSO    O1 6670   2.443   0.090   0.545
  623DMSO    C1 6671   1.822   1.939   0.401
  623DMSO    H1 6672   1.820   2.027   0.464
  623DMSO    H2 6673   1.721   1.904   0.381
  623DMSO    H3 6674   1.881   1.860   0.449
  623DMSO    S1 6675   1.899   1.982   0.245
  623DMSO    C2 6676   1.906   1.814   0.184
  623DMSO    H4 6677   1.949   1.750   0.262
  623DMSO    H5 6678   1.806   1.781   0.158
  623DMSO    H6 6679   1.971   1.813   0.096
  623DMSO    O1 6680   2.040   2.011   0.282
  624DMSO    C1 6681   0.543   0.391   0.618
  624DMSO    H1 6682   0.579   0.476   0.561
  624DMSO    H2 6683   0.539   0.302   0.555
  624DMSO    H3 6684   0.444   0.414   0.659
  624DMSO    S1 6685   0.656   0.362   0.753
  624DMSO    C2 6686   0.567   0.221   0.819
  624DMSO    H4 6687   0.570   0.140   0.746
  624DMSO    H5 6688   0.616   0.190   0.912
  624DMSO    H6 6689   0.465   0.251   0.839
  624DMSO    O1 6690   0.626   0.469   0.852
  625DMSO    C1 6691   0.098   0.432   4.011
  625DMSO    H1 6692   0.083   0.500   4.095
  625DMSO    H2 6693   0.004   0.412   3.958
  625DMSO    H3 6694   0.141   0.338   4.046
  625DMSO    S1 6695   0.214   0.504   3.896
  625DMSO    C2 6696   0.105   0.634   3.841
  625DMSO    H4 6697   0.083   0.700   3.925
  625DMSO    H5 6698   0.159   0.689   3.763
  625DMSO    H6 6699   0.015   0.589   3.800
  625DMSO    O1 6700   0.212   0.409   3.782
  626DMSO    C1 6701   1.732   1.401   1.007
  626DMSO    H1 6702   1.651   1.418   0.937
  626DMSO    H2 6703   1.824   1.447   0.972
  626DMSO    H3 6704   1.745   1.293   1.021
  626DMSO    S1 6705   1.688   1.473   1.164
  626DMSO    C2 6706   1.535   1.383   1.183
  626DMSO    H4 6707   1.476   1.395   1.093
  626DMSO    H5 6708   1.558   1.277   1.200
  626DMSO    H6 6709   1.482   1.424   1.269
  626DMSO    O1 6710   1.646   1.612   1.128
  627DMSO    C1 6711   4.228   0.479   0.220
  627DMSO    H1 6712   4.315   0.439   0.272
  627DMSO    H2 6713   4.258   0.566   0.161
  627DMSO    H3 6714   4.149   0.504   0.291
  627DMSO    S1 6715   4.168   0.353   0.108
  627DMSO    C2 6716   4.154   0.226   0.232
  627DMSO    H4 6717   4.251   0.214   0.280
  627DMSO    H5 6718   4.077   0.254   0.304
  627DMSO    H6 6719   4.127   0.132   0.182
  627DMSO    O1 6720   4.289   0.315   0.031
  628DMSO    C1 6721   0.506   2.247   0.193
  628DMSO    H1 6722   0.597   2.296   0.159
  628DMSO    H2 6723   0.528   2.146   0.228
  628DMSO    H3 6724   0.431   2.244   0.114
  628DMSO    S1 6725   0.441   2.340   0.332
  628DMSO    C2 6726   0.434   2.496   0.245
  628DMSO    H4 6727   0.398   2.572   0.314
  628DMSO    H5 6728   0.534   2.523   0.211
  628DMSO    H6 6729   0.366   2.488   0.160
  628DMSO    O1 6730   0.558   2.353   0.424
  629DMSO    C1 6731   1.199   4.455   1.386
  629DMSO    H1 6732   1.101   4.430   1.344
  629DMSO    H2 6733   1.238   4.545   1.337
  629DMSO    H3 6734   1.267   4.371   1.374
  629DMSO    S1 6735   1.175   4.489   1.560
  629DMSO    C2 6736   1.348   4.509   1.597
  629DMSO    H4 6737   1.357   4.522   1.705
  629DMSO    H5 6738   1.399   4.419   1.564
  629DMSO    H6 6739   1.385   4.597   1.544
  629DMSO    O1 6740   1.146   4.356   1.621
  630DMSO    C1 6741   1.843   3.856   3.446
  630DMSO    H1 6742   1.886   3.758   3.426
  630DMSO    H2 6743   1.769   3.847   3.526
  630DMSO    H3 6744   1.797   3.897   3.356
  630DMSO    S1 6745   1.974   3.966   3.499
  630DMSO    C2 6746   1.874   4.113   3.513
  630DMSO    H4 6747   1.823   4.130   3.419
  630DMSO    H5 6748   1.803   4.098   3.594
  630DMSO    H6 6749   1.941   4.196   3.538
  630DMSO    O1 6750   2.053   3.987   3.374
  631DMSO    C1 6751   1.924   0.318   1.768
  631DMSO    H1 6752   1.836   0.256   1.752
  631DMSO    H2 6753   1.931   0.394   1.690
  631DMSO    H3 6754   2.015   0.258   1.770
  631DMSO    S1 6755   1.908   0.401   1.926
  631DMSO    C2 6756   1.757   0.486   1.884
  631DMSO    H4 6757   1.775   0.548   1.796
  631DMSO    H5 6758   1.681   0.411   1.865
  631DMSO    H6 6759   1.727   0.548   1.969
  631DMSO    O1 6760   2.013   0.506   1.921
  632DMSO    C1 6761   2.923   3.384   3.235
  632DMSO    H1 6762   3.015   3.420   3.282
  632DMSO    H2 6763   2.885   3.456   3.163
  632DMSO    H3 6764   2.848   3.363   3.311
  632DMSO    S1 6765   2.961   3.233   3.148
  632DMSO    C2 6766   2.792   3.196   3.104
  632DMSO    H4 6767   2.788   3.095   3.066
  632DMSO    H5 6768   2.729   3.205   3.192
  632DMSO    H6 6769   2.759   3.268   3.028
  632DMSO    O1 6770   2.990   3.137   3.258
  633DMSO    C1 6771   0.589   3.594   0.747
  633DMSO    H1 6772   0.598   3.690   0.798
  633DMSO    H2 6773   0.485   3.563   0.744
  633DMSO    H3 6774   0.650   3.520   0.798
  633DMSO    S1 6775   0.651   3.614   0.581
  633DMSO    C2 6776   0.645   3.440   0.539
  633DMSO    H4 6777   0.698   3.383   0.614
  633DMSO    H5 6778   0.541   3.408   0.531
  633DMSO    H6 6779   0.695   3.427   0.443
  633DMSO    O1 6780   0.796   3.641   0.602
  634DMSO    C1 6781   1.144   0.826   1.689
  634DMSO    H1 6782   1.149   0.929   1.654
  634DMSO    H2 6783   1.185   0.817   1.790
  634DMSO    H3 6784   1.196   0.759   1.621
  634DMSO    S1 6785   0.973   0.776   1.696
  634DMSO    C2 6786   0.937   0.829   1.529
  634DMSO    H4 6787   0.832   0.811   1.507
  634DMSO    H5 6788   0.957   0.936   1.523
  634DMSO    H6 6789   1.000   0.774   1.459
  634DMSO    O1 6790   0.909   0.881   1.780
  635DMSO    C1 6791   2.640   0.886   0.475
  635DMSO    H1 6792   2.616   0.781   0.489
  635DMSO    H2 6793   2.608   0.945   0.561
  635DMSO    H3 6794   2.593   0.924   0.384
  635DMSO    S1 6795   2.817   0.905   0.460
  635DMSO    C2 6796   2.832   0.801   0.316
  635DMSO    H4 6797   2.792   0.856   0.230
  635DMSO    H5 6798   2.937   0.778   0.301
  635DMSO    H6 6799   2.774   0.710   0.333
  635DMSO    O1 6800   2.871   0.821   0.571
  636DMSO    C1 6801   2.365   2.413   0.941
  636DMSO    H1 6802   2.356   2.305   0.929
  636DMSO    H2 6803   2.446   2.435   1.011
  636DMSO    H3 6804   2.271   2.453   0.978
  636DMSO    S1 6805   2.402   2.486   0.783
  636DMSO    C2 6806   2.551   2.390   0.756
  636DMSO    H4 6807   2.602   2.431   0.669
  636DMSO    H5 6808   2.615   2.398   0.844
  636DMSO    H6 6809   2.523   2.286   0.740
  636DMSO    O1 6810   2.455   2.620   0.821
  637DMSO    C1 6811   0.820   4.397   0.372
  637DMSO    H1 6812   0.815   4.425   0.267
  637DMSO    H2 6813   0.878   4.306   0.384
  637DMSO    H3 6814   0.719   4.381   0.412
  637DMSO    S1 6815   0.897   4.528   0.467
  637DMSO    C2 6816   1.051   4.528   0.376
  637DMSO    H4 6817   1.034   4.563   0.275
  637DMSO    H5 6818   1.122   4.593   0.428
  637DMSO    H6 6819   1.090   4.426   0.374
  637DMSO    O1 6820   0.932   4.462   0.596
  638DMSO    C1 6821   4.498   1.572   4.265
  638DMSO    H1 6822   4.566   1.556   4.349
  638DMSO    H2 6823   4.455   1.478   4.232
  638DMSO    H3 6824   4.551   1.622   4.184
  638DMSO    S1 6825   4.367   1.680   4.319
  638DMSO    C2 6826   4.305   1.572   4.446
  638DMSO    H4 6827   4.277   1.476   4.402
  638DMSO    H5 6828   4.382   1.557   4.522
  638DMSO    H6 6829   4.217   1.617   4.492
  638DMSO    O1 6830   4.265   1.674   4.210
  639DMSO    C1 6831   0.704   4.529   1.952
  639DMSO    H1 6832   0.651   4.616   1.989
  639DMSO    H2 6833   0.767   4.486   2.031
  639DMSO    H3 6834   0.766   4.558   1.866
  639DMSO    S1 6835   0.586   4.407   1.898
  639DMSO    C2 6836   0.532   4.363   2.063
  639DMSO    H4 6837   0.473   4.445   2.105
  639DMSO    H5 6838   0.471   4.273   2.056
  639DMSO    H6 6839   0.620   4.343   2.123
  639DMSO    O1 6840   0.670   4.291   1.858
  640DMSO    C1 6841   3.588   1.435   2.043
  640DMSO    H1 6842   3.680   1.422   1.986
  640DMSO    H2 6843   3.557   1.341   2.088
  640DMSO    H3 6844   3.510   1.473   1.977
  640DMSO    S1 6845   3.617   1.553   2.173
  640DMSO    C2 6846   3.733   1.451   2.264
  640DMSO    H4 6847   3.684   1.357   2.291
  640DMSO    H5 6848   3.819   1.430   2.200
  640DMSO    H6 6849   3.764   1.504   2.354
  640DMSO    O1 6850   3.492   1.547   2.255
  641DMSO    C1 6851   3.128   0.204   3.292
  641DMSO    H1 6852   3.087   0.170   3.387
  641DMSO    H2 6853   3.083   0.149   3.209
  641DMSO    H3 6854   3.237   0.194   3.289
  641DMSO    S1 6855   3.086   0.377   3.272
  641DMSO    C2 6856   3.172   0.432   3.418
  641DMSO    H4 6857   3.161   0.541   3.423
  641DMSO    H5 6858   3.125   0.386   3.505
  641DMSO    H6 6859   3.277   0.405   3.410
  641DMSO    O1 6860   2.943   0.382   3.311
  642DMSO    C1 6861   3.432   3.314   2.284
  642DMSO    H1 6862   3.421   3.215   2.330
  642DMSO    H2 6863   3.379   3.318   2.188
  642DMSO    H3 6864   3.538   3.337   2.267
  642DMSO    S1 6865   3.366   3.439   2.393
  642DMSO    C2 6866   3.195   3.387   2.380
  642DMSO    H4 6867   3.182   3.293   2.434
  642DMSO    H5 6868   3.132   3.465   2.423
  642DMSO    H6 6869   3.171   3.374   2.274
  642DMSO    O1 6870   3.373   3.563   2.312
  643DMSO    C1 6871   3.057   3.763   3.349
  643DMSO    H1 6872   3.040   3.682   3.279
  643DMSO    H2 6873   3.164   3.773   3.368
  643DMSO    H3 6874   3.003   3.746   3.442
  643DMSO    S1 6875   3.000   3.916   3.275
  643DMSO    C2 6876   3.036   4.019   3.416
  643DMSO    H4 6877   2.987   3.977   3.504
  643DMSO    H5 6878   3.145   4.022   3.430
  643DMSO    H6 6879   2.998   4.119   3.396
  643DMSO    O1 6880   2.852   3.904   3.277
  644DMSO    C1 6881   0.255   1.245   4.781
  644DMSO    H1 6882   0.359   1.251   4.813
  644DMSO    H2 6883   0.188   1.251   4.868
  644DMSO    H3 6884   0.237   1.152   4.727
  644DMSO    S1 6885   0.217   1.379   4.669
  644DMSO    C2 6886   0.237   1.510   4.789
  644DMSO    H4 6887   0.342   1.517   4.817
  644DMSO    H5 6888   0.203   1.602   4.743
  644DMSO    H6 6889   0.175   1.486   4.876
  644DMSO    O1 6890   0.070   1.373   4.652
  645DMSO    C1 6891   4.575   0.349   0.187
  645DMSO    H1 6892   4.525   0.316   0.278
  645DMSO    H2 6893   4.508   0.416   0.132
  645DMSO    H3 6894   4.600   0.263   0.125
  645DMSO    S1 6895   4.723   0.437   0.232
  645DMSO    C2 6896   4.781   0.461   0.065
  645DMSO    H4 6897   4.790   0.363   0.017
  645DMSO    H5 6898   4.709   0.524   0.011
  645DMSO    H6 6899   4.878   0.510   0.068
  645DMSO    O1 6900   4.813   0.331   0.286
  646DMSO    C1 6901   2.586   3.482   3.669
  646DMSO    H1 6902   2.556   3.379   3.687
  646DMSO    H2 6903   2.648   3.518   3.751
  646DMSO    H3 6904   2.498   3.545   3.655
  646DMSO    S1 6905   2.684   3.487   3.520
  646DMSO    C2 6906   2.693   3.665   3.511
  646DMSO    H4 6907   2.745   3.693   3.419
  646DMSO    H5 6908   2.592   3.705   3.510
  646DMSO    H6 6909   2.749   3.701   3.597
  646DMSO    O1 6910   2.587   3.449   3.412
  647DMSO    C1 6911   1.151   0.686   3.305
  647DMSO    H1 6912   1.097   0.706   3.397
  647DMSO    H2 6913   1.093   0.619   3.241
  647DMSO    H3 6914   1.247   0.641   3.328
  647DMSO    S1 6915   1.181   0.838   3.216
  647DMSO    C2 6916   1.253   0.924   3.355
  647DMSO    H4 6917   1.185   0.918   3.439
  647DMSO    H5 6918   1.348   0.877   3.381
  647DMSO    H6 6919   1.267   1.029   3.327
  647DMSO    O1 6920   1.047   0.901   3.201
  648DMSO    C1 6921   0.885   1.673   4.393
  648DMSO    H1 6922   0.849   1.737   4.313
  648DMSO    H2 6923   0.826   1.582   4.397
  648DMSO    H3 6924   0.878   1.724   4.489
  648DMSO    S1 6925   1.056   1.629   4.362
  648DMSO    C2 6926   1.023   1.523   4.222
  648DMSO    H4 6927   0.984   1.583   4.140
  648DMSO    H5 6928   1.116   1.476   4.191
  648DMSO    H6 6929   0.950   1.448   4.251
  648DMSO    O1 6930   1.091   1.534   4.472
  649DMSO    C1 6931   2.378   0.117   1.139
  649DMSO    H1 6932   2.392   0.080   1.240
  649DMSO    H2 6933   2.313   0.205   1.136
  649DMSO    H3 6934   2.337   0.039   1.075
  649DMSO    S1 6935   2.538   0.163   1.074
  649DMSO    C2 6936   2.481   0.187   0.906
  649DMSO    H4 6937   2.566   0.220   0.847
  649DMSO    H5 6938   2.443   0.092   0.868
  649DMSO    H6 6939   2.403   0.262   0.906
  649DMSO    O1 6940   2.610   0.033   1.070
  650DMSO    C1 6941   1.270   0.413   0.613
  650DMSO    H1 6942   1.302   0.473   0.528
  650DMSO    H2 6943   1.180   0.357   0.588
  650DMSO    H3 6944   1.252   0.476   0.701
  650DMSO    S1 6945   1.401   0.298   0.651
  650DMSO    C2 6946   1.319   0.227   0.793
  650DMSO    H4 6947   1.291   0.309   0.860
  650DMSO    H5 6948   1.231   0.173   0.757
  650DMSO    H6 6949   1.389   0.160   0.842
  650DMSO    O1 6950   1.506   0.383   0.713
  651DMSO    C1 6951   1.626   1.556   4.806
  651DMSO    H1 6952   1.671   1.600   4.896
  651DMSO    H2 6953   1.599   1.633   4.734
  651DMSO    H3 6954   1.538   1.499   4.835
  651DMSO    S1 6955   1.743   1.442   4.733
  651DMSO    C2 6956   1.853   1.569   4.672
  651DMSO    H4 6957   1.796   1.638   4.611
  651DMSO    H5 6958   1.897   1.622   4.756
  651DMSO    H6 6959   1.930   1.522   4.611
  651DMSO    O1 6960   1.674   1.395   4.610
  652DMSO    C1 6961   1.544   3.433   2.724
  652DMSO    H1 6962   1.445   3.469   2.750
  652DMSO    H2 6963   1.555   3.329   2.756
  652DMSO    H3 6964   1.621   3.495   2.771
  652DMSO    S1 6965   1.560   3.439   2.547
  652DMSO    C2 6966   1.500   3.606   2.525
  652DMSO    H4 6967   1.566   3.677   2.574
  652DMSO    H5 6968   1.492   3.626   2.417
  652DMSO    H6 6969   1.401   3.611   2.569
  652DMSO    O1 6970   1.446   3.354   2.503
  653DMSO    C1 6971   6.908   0.079   3.161
  653DMSO    H1 6972   6.831   0.098   3.236
  653DMSO    H2 6973   6.868   0.018   3.079
  653DMSO    H3 6974   0.080   0.031   3.208
  653DMSO    S1 6975   0.045   0.238   3.096
  653DMSO    C2 6976   0.179   0.175   2.995
  653DMSO    H4 6977   0.245   0.114   3.058
  653DMSO    H5 6978   0.138   0.116   2.913
  653DMSO    H6 6979   0.234   0.260   2.955
  653DMSO    O1 6980   0.116   0.300   3.211
  654DMSO    C1 6981   2.941   4.744   2.307
  654DMSO    H1 6982   3.015   4.800   2.249
  654DMSO    H2 6983   2.978   4.643   2.326
  654DMSO    H3 6984   2.846   4.743   2.254
  654DMSO    S1 6985   2.916   4.826   2.463
  654DMSO    C2 6986   2.895   4.989   2.394
  654DMSO    H4 6987   2.879   5.061   2.475
  654DMSO    H5 6988   2.985   5.016   2.339
  654DMSO    H6 6989   2.809   4.989   2.328
  654DMSO    O1 6990   3.052   4.828   2.523
  655DMSO    C1 6991   3.711   2.512   1.594
  655DMSO    H1 6992   3.755   2.458   1.509
  655DMSO    H2 6993   3.790   2.546   1.660
  655DMSO    H3 6994   3.642   2.447   1.647
  655DMSO    S1 6995   3.622   2.654   1.532
  655DMSO    C2 6996   3.766   2.736   1.465
  655DMSO    H4 6997   3.733   2.824   1.411
  655DMSO    H5 6998   3.830   2.764   1.548
  655DMSO    H6 6999   3.817   2.667   1.397
  655DMSO    O1 7000   3.592   2.735   1.653
  656DMSO    C1 7001   3.133   3.518   0.994
  656DMSO    H1 7002   3.174   3.493   0.895
  656DMSO    H2 7003   3.177   3.611   1.030
  656DMSO    H3 7004   3.151   3.437   1.064
  656DMSO    S1 7005   2.957   3.540   0.976
  656DMSO    C2 7006   2.971   3.683   0.869
  656DMSO    H4 7007   3.041   3.754   0.913
  656DMSO    H5 7008   3.008   3.649   0.772
  656DMSO    H6 7009   2.873   3.729   0.858
  656DMSO    O1 7010   2.915   3.593   1.109
  657DMSO    C1 7011   3.847   2.076   0.968
  657DMSO    H1 7012   3.750   2.098   1.012
  657DMSO    H2 7013   3.888   2.164   0.919
  657DMSO    H3 7014   3.839   1.993   0.897
  657DMSO    S1 7015   3.957   2.026   1.100
  657DMSO    C2 7016   4.095   1.984   0.995
  657DMSO    H4 7017   4.060   1.915   0.918
  657DMSO    H5 7018   4.134   2.075   0.949
  657DMSO    H6 7019   4.172   1.936   1.056
  657DMSO    O1 7020   3.903   1.895   1.145
  658DMSO    C1 7021   0.679   3.466   2.577
  658DMSO    H1 7022   0.576   3.496   2.595
  658DMSO    H2 7023   0.742   3.555   2.564
  658DMSO    H3 7024   0.686   3.404   2.487
  658DMSO    S1 7025   0.737   3.373   2.718
  658DMSO    C2 7026   0.732   3.511   2.830
  658DMSO    H4 7027   0.784   3.596   2.784
  658DMSO    H5 7028   0.628   3.536   2.849
  658DMSO    H6 7029   0.782   3.482   2.922
  658DMSO    O1 7030   0.883   3.353   2.693
  659DMSO    C1 7031   3.815   0.014   4.419
  659DMSO    H1 7032   3.823   0.077   4.507
  659DMSO    H2 7033   3.748   7.099   4.439
  659DMSO    H3 7034   3.913   7.147   4.389
  659DMSO    S1 7035   3.745   0.111   4.286
  659DMSO    C2 7036   3.852   0.253   4.311
  659DMSO    H4 7037   3.956   0.221   4.308
  659DMSO    H5 7038   3.831   0.325   4.232
  659DMSO    H6 7039   3.829   0.297   4.408
  659DMSO    O1 7040   3.613   0.155   4.339
  660DMSO    C1 7041   2.193   4.767   3.798
  660DMSO    H1 7042   2.256   4.835   3.740
  660DMSO    H2 7043   2.119   4.822   3.856
  660DMSO    H3 7044   2.255   4.710   3.867
  660DMSO    S1 7045   2.109   4.655   3.687
  660DMSO    C2 7046   2.068   4.536   3.814
  660DMSO    H4 7047   2.010   4.584   3.893
  660DMSO    H5 7048   2.012   4.454   3.768
  660DMSO    H6 7049   2.161   4.497   3.855
  660DMSO    O1 7050   2.217   4.588   3.610
  661DMSO    C1 7051   3.961   0.396   3.914
  661DMSO    H1 7052   4.037   0.451   3.858
  661DMSO    H2 7053   3.910   0.464   3.983
  661DMSO    H3 7054   4.005   0.313   3.968
  661DMSO    S1 7055   3.840   0.335   3.798
  661DMSO    C2 7056   3.955   0.242   3.699
  661DMSO    H4 7057   3.903   0.203   3.611
  661DMSO    H5 7058   4.036   0.307   3.666
  661DMSO    H6 7059   3.996   0.159   3.758
  661DMSO    O1 7060   3.810   0.454   3.713
  662DMSO    C1 7061   4.501   0.631   4.821
  662DMSO    H1 7062   4.539   0.712   4.883
  662DMSO    H2 7063   4.392   0.632   4.820
  662DMSO    H3 7064   4.536   0.535   4.860
  662DMSO    S1 7065   4.564   0.651   4.656
  662DMSO    C2 7066   4.514   0.490   4.597
  662DMSO    H4 7067   4.406   0.481   4.603
  662DMSO    H5 7068   4.546   0.479   4.493
  662DMSO    H6 7069   4.562   0.413   4.658
  662DMSO    O1 7070   4.712   0.639   4.671
  663DMSO    C1 7071   0.359   4.229   1.472
  663DMSO    H1 7072   0.421   4.305   1.518
  663DMSO    H2 7073   0.338   4.255   1.368
  663DMSO    H3 7074   0.265   4.215   1.527
  663DMSO    S1 7075   0.449   4.075   1.472
  663DMSO    C2 7076   0.469   4.067   1.649
  663DMSO    H4 7077   0.531   3.980   1.672
  663DMSO    H5 7078   0.519   4.158   1.684
  663DMSO    H6 7079   0.371   4.055   1.696
  663DMSO    O1 7080   0.583   4.116   1.422
  664DMSO    C1 7081   1.826   0.772   3.550
  664DMSO    H1 7082   1.783   0.677   3.518
  664DMSO    H2 7083   1.759   0.819   3.622
  664DMSO    H3 7084   1.841   0.838   3.465
  664DMSO    S1 7085   1.984   0.739   3.628
  664DMSO    C2 7086   1.915   0.675   3.779
  664DMSO    H4 7087   1.867   0.580   3.757
  664DMSO    H5 7088   1.996   0.661   3.850
  664DMSO    H6 7089   1.842   0.746   3.819
  664DMSO    O1 7090   2.039   0.873   3.665
  665DMSO    C1 7091   4.898   2.871   1.690
  665DMSO    H1 7092   4.894   2.974   1.654
  665DMSO    H2 7093   4.887   2.868   1.798
  665DMSO    H3 7094   4.993   2.826   1.661
  665DMSO    S1 7095   4.767   2.777   1.615
  665DMSO    C2 7096   4.637   2.866   1.697
  665DMSO    H4 7097   4.649   2.852   1.804
  665DMSO    H5 7098   4.644   2.972   1.671
  665DMSO    H6 7099   4.543   2.821   1.663
  665DMSO    O1 7100   4.768   2.650   1.693
  666DMSO    C1 7101   3.143   1.596   3.668
  666DMSO    H1 7102   3.041   1.634   3.675
  666DMSO    H2 7103   3.170   1.568   3.566
  666DMSO    H3 7104   3.154   1.510   3.734
  666DMSO    S1 7105   3.255   1.722   3.726
  666DMSO    C2 7106   3.231   1.835   3.590
  666DMSO    H4 7107   3.130   1.875   3.595
  666DMSO    H5 7108   3.304   1.916   3.600
  666DMSO    H6 7109   3.247   1.781   3.497
  666DMSO    O1 7110   3.389   1.667   3.695
  667DMSO    C1 7111   0.705   1.390   3.733
  667DMSO    H1 7112   0.650   1.483   3.720
  667DMSO    H2 7113   0.699   1.356   3.836
  667DMSO    H3 7114   0.810   1.402   3.706
  667DMSO    S1 7115   0.634   1.264   3.628
  667DMSO    C2 7116   0.479   1.253   3.715
  667DMSO    H4 7117   0.429   1.350   3.713
  667DMSO    H5 7118   0.417   1.178   3.664
  667DMSO    H6 7119   0.498   1.221   3.818
  667DMSO    O1 7120   0.706   1.140   3.669
  668DMSO    C1 7121   3.383   1.751   0.240
  668DMSO    H1 7122   3.322   1.674   0.287
  668DMSO    H2 7123   3.326   1.802   0.162
  668DMSO    H3 7124   3.474   1.706   0.199
  668DMSO    S1 7125   3.430   1.868   0.366
  668DMSO    C2 7126   3.527   1.976   0.261
  668DMSO    H4 7127   3.570   2.053   0.325
  668DMSO    H5 7128   3.607   1.918   0.215
  668DMSO    H6 7129   3.462   2.021   0.186
  668DMSO    O1 7130   3.534   1.795   0.444
  669DMSO    C1 7131   1.979   7.164   3.188
  669DMSO    H1 7132   1.926   7.088   3.128
  669DMSO    H2 7133   2.028   7.117   3.274
  669DMSO    H3 7134   1.909   0.073   3.221
  669DMSO    S1 7135   2.102   0.074   3.086
  669DMSO    C2 7136   2.201   7.095   3.060
  669DMSO    H4 7137   2.293   7.124   3.010
  669DMSO    H5 7138   2.223   7.049   3.156
  669DMSO    H6 7139   2.146   7.027   2.995
  669DMSO    O1 7140   2.183   0.155   3.182
  670DMSO    C1 7141   4.578   4.731   1.195
  670DMSO    H1 7142   4.498   4.711   1.125
  670DMSO    H2 7143   4.661   4.780   1.144
  670DMSO    H3 7144   4.612   4.638   1.241
  670DMSO    S1 7145   4.517   4.839   1.324
  670DMSO    C2 7146   4.668   4.840   1.418
  670DMSO    H4 7147   4.746   4.890   1.359
  670DMSO    H5 7148   4.651   4.895   1.510
  670DMSO    H6 7149   4.697   4.737   1.440
  670DMSO    O1 7150   4.425   4.752   1.402
  671DMSO    C1 7151   4.620   4.215   2.343
  671DMSO    H1 7152   4.530   4.179   2.392
  671DMSO    H2 7153   4.596   4.268   2.251
  671DMSO    H3 7154   4.686   4.130   2.322
  671DMSO    S1 7155   4.704   4.327   2.454
  671DMSO    C2 7156   4.841   4.361   2.345
  671DMSO    H4 7157   4.803   4.421   2.261
  671DMSO    H5 7158   4.916   4.418   2.400
  671DMSO    H6 7159   4.883   4.267   2.309
  671DMSO    O1 7160   4.761   4.238   2.560
  672DMSO    C1 7161   3.254   1.002   0.708
  672DMSO    H1 7162   3.240   0.975   0.603
  672DMSO    H2 7163   3.361   1.017   0.727
  672DMSO    H3 7164   3.216   0.923   0.773
  672DMSO    S1 7165   3.169   1.154   0.742
  672DMSO    C2 7166   3.013   1.101   0.675
  672DMSO    H4 7167   2.978   1.013   0.728
  672DMSO    H5 7168   2.940   1.182   0.687
  672DMSO    H6 7169   3.025   1.079   0.569
  672DMSO    O1 7170   3.222   1.246   0.638
  673DMSO    C1 7171   1.076   3.020   3.039
  673DMSO    H1 7172   1.150   2.941   3.029
  673DMSO    H2 7173   1.111   3.111   2.990
  673DMSO    H3 7174   1.056   3.039   3.144
  673DMSO    S1 7175   0.927   2.964   2.959
  673DMSO    C2 7176   0.826   3.103   3.009
  673DMSO    H4 7177   0.723   3.082   2.980
  673DMSO    H5 7178   0.831   3.113   3.117
  673DMSO    H6 7179   0.862   3.193   2.959
  673DMSO    O1 7180   0.883   2.852   3.048
  674DMSO    C1 7181   0.350   3.297   2.578
  674DMSO    H1 7182   0.297   3.205   2.549
  674DMSO    H2 7183   0.301   3.385   2.537
  674DMSO    H3 7184   0.453   3.290   2.545
  674DMSO    S1 7185   0.350   3.307   2.756
  674DMSO    C2 7186   0.173   3.319   2.772
  674DMSO    H4 7187   0.149   3.337   2.877
  674DMSO    H5 7188   0.136   3.401   2.710
  674DMSO    H6 7189   0.128   3.225   2.740
  674DMSO    O1 7190   0.397   3.446   2.784
  675DMSO    C1 7191   0.634   2.733   4.606
  675DMSO    H1 7192   0.536   2.708   4.646
  675DMSO    H2 7193   0.647   2.689   4.507
  675DMSO    H3 7194   0.712   2.697   4.672
  675DMSO    S1 7195   0.649   2.911   4.592
  675DMSO    C2 7196   0.642   2.943   4.767
  675DMSO    H4 7197   0.737   2.911   4.812
  675DMSO    H5 7198   0.627   3.049   4.782
  675DMSO    H6 7199   0.560   2.885   4.810
  675DMSO    O1 7200   0.514   2.956   4.545
  676DMSO    C1 7201   3.670   3.616   2.889
  676DMSO    H1 7202   3.716   3.600   2.791
  676DMSO    H2 7203   3.592   3.542   2.905
  676DMSO    H3 7204   3.628   3.716   2.896
  676DMSO    S1 7205   3.794   3.595   3.016
  676DMSO    C2 7206   3.829   3.424   2.980
  676DMSO    H4 7207   3.897   3.386   3.057
  676DMSO    H5 7208   3.735   3.368   2.983
  676DMSO    H6 7209   3.875   3.416   2.882
  676DMSO    O1 7210   3.715   3.587   3.142
  677DMSO    C1 7211   1.473   3.655   0.222
  677DMSO    H1 7212   1.378   3.667   0.274
  677DMSO    H2 7213   1.480   3.724   0.137
  677DMSO    H3 7214   1.483   3.552   0.187
  677DMSO    S1 7215   1.607   3.690   0.336
  677DMSO    C2 7216   1.562   3.860   0.365
  677DMSO    H4 7217   1.640   3.906   0.426
  677DMSO    H5 7218   1.558   3.912   0.269
  677DMSO    H6 7219   1.466   3.863   0.415
  677DMSO    O1 7220   1.728   3.700   0.249
  678DMSO    C1 7221   0.946   0.349   4.794
  678DMSO    H1 7222   0.998   0.370   4.701
  678DMSO    H2 7223   0.935   0.440   4.853
  678DMSO    H3 7224   0.998   0.272   4.851
  678DMSO    S1 7225   0.784   0.285   4.754
  678DMSO    C2 7226   0.714   0.439   4.696
  678DMSO    H4 7227   0.719   0.514   4.776
  678DMSO    H5 7228   0.771   0.473   4.609
  678DMSO    H6 7229   0.610   0.421   4.669
  678DMSO    O1 7230   0.720   0.262   4.887
  679DMSO    C1 7231   2.614   3.355   0.141
  679DMSO    H1 7232   2.576   3.404   0.052
  679DMSO    H2 7233   2.714   3.315   0.122
  679DMSO    H3 7234   2.547   3.276   0.175
  679DMSO    S1 7235   2.630   3.477   0.271
  679DMSO    C2 7236   2.462   3.535   0.260
  679DMSO    H4 7237   2.394   3.459   0.298
  679DMSO    H5 7238   2.454   3.627   0.319
  679DMSO    H6 7239   2.440   3.556   0.155
  679DMSO    O1 7240   2.707   3.587   0.208
  680DMSO    C1 7241   1.973   4.329   1.291
  680DMSO    H1 7242   1.891   4.378   1.343
  680DMSO    H2 7243   1.960   4.336   1.183
  680DMSO    H3 7244   1.978   4.225   1.322
  680DMSO    S1 7245   2.126   4.409   1.338
  680DMSO    C2 7246   2.091   4.565   1.259
  680DMSO    H4 7247   2.183   4.624   1.258
  680DMSO    H5 7248   2.056   4.547   1.158
  680DMSO    H6 7249   2.015   4.617   1.317
  680DMSO    O1 7250   2.229   4.344   1.253
  681DMSO    C1 7251   0.073   0.396   0.701
  681DMSO    H1 7252   0.053   0.489   0.755
  681DMSO    H2 7253   6.900   0.331   0.705
  681DMSO    H3 7254   0.161   0.347   0.742
  681DMSO    S1 7255   0.106   0.439   0.530
  681DMSO    C2 7256   0.147   0.273   0.477
  681DMSO    H4 7257   0.058   0.210   0.486
  681DMSO    H5 7258   0.180   0.279   0.374
  681DMSO    H6 7259   0.228   0.236   0.541
  681DMSO    O1 7260   0.239   0.505   0.537
  682DMSO    C1 7261   2.085   4.196   1.603
  682DMSO    H1 7262   2.156   4.210   1.684
  682DMSO    H2 7263   2.137   4.175   1.509
  682DMSO    H3 7264   2.022   4.285   1.591
  682DMSO    S1 7265   1.976   4.058   1.637
  682DMSO    C2 7266   2.104   3.934   1.627
  682DMSO    H4 7267   2.180   3.950   1.703
  682DMSO    H5 7268   2.056   3.837   1.641
  682DMSO    H6 7269   2.146   3.940   1.527
  682DMSO    O1 7270   1.903   4.040   1.509
  683DMSO    C1 7271   3.334   3.043   1.785
  683DMSO    H1 7272   3.419   2.984   1.821
  683DMSO    H2 7273   3.286   2.990   1.702
  683DMSO    H3 7274   3.368   3.142   1.754
  683DMSO    S1 7275   3.215   3.060   1.915
  683DMSO    C2 7276   3.106   3.174   1.831
  683DMSO    H4 7277   3.069   3.126   1.740
  683DMSO    H5 7278   3.023   3.199   1.897
  683DMSO    H6 7279   3.163   3.263   1.806
  683DMSO    O1 7280   3.285   3.141   2.019
  684DMSO    C1 7281   3.405   0.724   3.232
  684DMSO    H1 7282   3.456   0.721   3.136
  684DMSO    H2 7283   3.441   0.806   3.293
  684DMSO    H3 7284   3.419   0.629   3.284
  684DMSO    S1 7285   3.230   0.747   3.204
  684DMSO    C2 7286   3.244   0.899   3.112
  684DMSO    H4 7287   3.295   0.973   3.174
  684DMSO    H5 7288   3.300   0.879   3.020
  684DMSO    H6 7289   3.144   0.932   3.087
  684DMSO    O1 7290   3.179   0.792   3.337
  685DMSO    C1 7291   0.597   4.443   0.706
  685DMSO    H1 7292   0.697   4.413   0.675
  685DMSO    H2 7293   0.581   4.427   0.812
  685DMSO    H3 7294   0.522   4.387   0.649
  685DMSO    S1 7295   0.574   4.616   0.669
  685DMSO    C2 7296   0.704   4.675   0.777
  685DMSO    H4 7297   0.680   4.643   0.878
  685DMSO    H5 7298   0.799   4.633   0.744
  685DMSO    H6 7299   0.706   4.784   0.771
  685DMSO    O1 7300   0.450   4.650   0.744
  686DMSO    C1 7301   4.132   2.488   4.729
  686DMSO    H1 7302   4.072   2.528   4.812
  686DMSO    H2 7303   4.140   2.380   4.740
  686DMSO    H3 7304   4.231   2.533   4.730
  686DMSO    S1 7305   4.050   2.526   4.575
  686DMSO    C2 7306   3.906   2.424   4.599
  686DMSO    H4 7307   3.938   2.326   4.635
  686DMSO    H5 7308   3.842   2.471   4.673
  686DMSO    H6 7309   3.852   2.413   4.505
  686DMSO    O1 7310   4.126   2.453   4.469
  687DMSO    C1 7311   2.800   1.588   2.277
  687DMSO    H1 7312   2.822   1.654   2.192
  687DMSO    H2 7313   2.869   1.605   2.359
  687DMSO    H3 7314   2.806   1.484   2.245
  687DMSO    S1 7315   2.636   1.623   2.333
  687DMSO    C2 7316   2.557   1.565   2.183
  687DMSO    H4 7317   2.594   1.621   2.097
  687DMSO    H5 7318   2.578   1.458   2.171
  687DMSO    H6 7319   2.449   1.577   2.192
  687DMSO    O1 7320   2.627   1.772   2.333
  688DMSO    C1 7321   1.690   3.907   2.284
  688DMSO    H1 7322   1.633   3.955   2.204
  688DMSO    H2 7323   1.796   3.917   2.264
  688DMSO    H3 7324   1.660   3.803   2.291
  688DMSO    S1 7325   1.648   3.985   2.437
  688DMSO    C2 7326   1.473   3.982   2.406
  688DMSO    H4 7327   1.453   4.024   2.308
  688DMSO    H5 7328   1.435   3.880   2.411
  688DMSO    H6 7329   1.424   4.043   2.481
  688DMSO    O1 7330   1.685   4.126   2.409
  689DMSO    C1 7331   2.629   4.650   2.031
  689DMSO    H1 7332   2.575   4.610   1.945
  689DMSO    H2 7333   2.586   4.611   2.123
  689DMSO    H3 7334   2.628   4.759   2.030
  689DMSO    S1 7335   2.798   4.596   2.019
  689DMSO    C2 7336   2.830   4.670   1.861
  689DMSO    H4 7337   2.927   4.636   1.827
  689DMSO    H5 7338   2.752   4.639   1.791
  689DMSO    H6 7339   2.831   4.779   1.873
  689DMSO    O1 7340   2.784   4.450   1.994
  690DMSO    C1 7341   2.713   1.413   3.931
  690DMSO    H1 7342   2.726   1.306   3.919
  690DMSO    H2 7343   2.633   1.450   3.865
  690DMSO    H3 7344   2.807   1.464   3.912
  690DMSO    S1 7345   2.666   1.442   4.101
  690DMSO    C2 7346   2.689   1.619   4.096
  690DMSO    H4 7347   2.791   1.640   4.066
  690DMSO    H5 7348   2.618   1.663   4.027
  690DMSO    H6 7349   2.672   1.656   4.198
  690DMSO    O1 7350   2.784   1.395   4.178
  691DMSO    C1 7351   0.914   0.231   0.436
  691DMSO    H1 7352   0.965   0.321   0.472
  691DMSO    H2 7353   0.930   0.218   0.330
  691DMSO    H3 7354   0.807   0.238   0.460
  691DMSO    S1 7355   0.983   0.090   0.521
  691DMSO    C2 7356   0.935   0.144   0.684
  691DMSO    H4 7357   0.827   0.132   0.693
  691DMSO    H5 7358   0.986   0.082   0.757
  691DMSO    H6 7359   0.963   0.249   0.696
  691DMSO    O1 7360   1.129   0.117   0.518
  692DMSO    C1 7361   4.135   2.971   0.567
  692DMSO    H1 7362   4.235   2.930   0.554
  692DMSO    H2 7363   4.089   2.990   0.470
  692DMSO    H3 7364   4.140   3.064   0.624
  692DMSO    S1 7365   4.035   2.852   0.656
  692DMSO    C2 7366   3.901   2.965   0.690
  692DMSO    H4 7367   3.936   3.038   0.763
  692DMSO    H5 7368   3.871   3.014   0.598
  692DMSO    H6 7369   3.818   2.907   0.730
  692DMSO    O1 7370   4.101   2.835   0.788
  693DMSO    C1 7371   3.100   3.439   3.575
  693DMSO    H1 7372   3.204   3.405   3.572
  693DMSO    H2 7373   3.031   3.355   3.564
  693DMSO    H3 7374   3.083   3.511   3.495
  693DMSO    S1 7375   3.069   3.521   3.731
  693DMSO    C2 7376   3.093   3.375   3.832
  693DMSO    H4 7377   3.027   3.296   3.796
  693DMSO    H5 7378   3.198   3.345   3.825
  693DMSO    H6 7379   3.067   3.401   3.935
  693DMSO    O1 7380   2.921   3.541   3.732
  694DMSO    C1 7381   1.812   0.059   2.382
  694DMSO    H1 7382   1.873   7.139   2.403
  694DMSO    H2 7383   1.861   0.149   2.418
  694DMSO    H3 7384   1.714   0.048   2.429
  694DMSO    S1 7385   1.787   0.073   2.205
  694DMSO    C2 7386   1.958   0.110   2.167
  694DMSO    H4 7387   2.021   0.024   2.193
  694DMSO    H5 7388   1.965   0.131   2.060
  694DMSO    H6 7389   1.989   0.197   2.224
  694DMSO    O1 7390   1.719   0.204   2.189
  695DMSO    C1 7391   2.289   1.401   4.934
  695DMSO    H1 7392   2.345   1.365   5.020
  695DMSO    H2 7393   2.343   1.482   4.885
  695DMSO    H3 7394   2.191   1.434   4.968
  695DMSO    S1 7395   2.269   1.264   4.821
  695DMSO    C2 7396   2.161   1.348   4.707
  695DMSO    H4 7397   2.119   1.271   4.642
  695DMSO    H5 7398   2.080   1.396   4.763
  695DMSO    H6 7399   2.217   1.421   4.648
  695DMSO    O1 7400   2.173   1.174   4.890
  696DMSO    C1 7401   1.532   3.455   4.299
  696DMSO    H1 7402   1.443   3.486   4.353
  696DMSO    H2 7403   1.516   3.355   4.258
  696DMSO    H3 7404   1.618   3.457   4.365
  696DMSO    S1 7405   1.556   3.569   4.164
  696DMSO    C2 7406   1.695   3.479   4.096
  696DMSO    H4 7407   1.766   3.462   4.177
  696DMSO    H5 7408   1.658   3.385   4.055
  696DMSO    H6 7409   1.739   3.543   4.019
  696DMSO    O1 7410   1.624   3.685   4.227
  697DMSO    C1 7411   1.051   2.379   1.584
  697DMSO    H1 7412   1.037   2.271   1.589
  697DMSO    H2 7413   1.145   2.402   1.535
  697DMSO    H3 7414   1.048   2.421   1.685
  697DMSO    S1 7415   0.917   2.449   1.489
  697DMSO    C2 7416   0.788   2.381   1.591
  697DMSO    H4 7417   0.793   2.428   1.690
  697DMSO    H5 7418   0.692   2.404   1.544
  697DMSO    H6 7419   0.802   2.273   1.599
  697DMSO    O1 7420   0.916   2.364   1.366
  698DMSO    C1 7421   0.705   3.082   0.253
  698DMSO    H1 7422   0.655   2.986   0.241
  698DMSO    H2 7423   0.633   3.164   0.258
  698DMSO    H3 7424   0.774   3.098   0.170
  698DMSO    S1 7425   0.801   3.081   0.403
  698DMSO    C2 7426   0.662   3.069   0.514
  698DMSO    H4 7427   0.701   3.070   0.616
  698DMSO    H5 7428   0.595   3.154   0.498
  698DMSO    H6 7429   0.609   2.975   0.497
  698DMSO    O1 7430   0.845   3.222   0.419
  699DMSO    C1 7431   2.407   1.367   2.615
  699DMSO    H1 7432   2.508   1.326   2.609
  699DMSO    H2 7433   2.398   1.442   2.694
  699DMSO    H3 7434   2.338   1.285   2.632
  699DMSO    S1 7435   2.369   1.442   2.458
  699DMSO    C2 7436   2.193   1.433   2.478
  699DMSO    H4 7437   2.163   1.500   2.559
  699DMSO    H5 7438   2.147   1.463   2.384
  699DMSO    H6 7439   2.166   1.330   2.501
  699DMSO    O1 7440   2.401   1.333   2.363
  700DMSO    C1 7441   1.086   4.918   1.664
  700DMSO    H1 7442   1.163   4.917   1.586
  700DMSO    H2 7443   1.022   5.005   1.652
  700DMSO    H3 7444   1.133   4.919   1.763
  700DMSO    S1 7445   0.988   4.769   1.648
  700DMSO    C2 7446   0.911   4.817   1.494
  700DMSO    H4 7447   0.860   4.912   1.508
  700DMSO    H5 7448   0.989   4.828   1.418
  700DMSO    H6 7449   0.842   4.739   1.465
  700DMSO    O1 7450   0.879   4.784   1.749
  701DMSO    C1 7451   2.838   3.756   2.971
  701DMSO    H1 7452   2.801   3.854   3.000
  701DMSO    H2 7453   2.911   3.720   3.043
  701DMSO    H3 7454   2.884   3.760   2.872
  701DMSO    S1 7455   2.702   3.640   2.966
  701DMSO    C2 7456   2.665   3.650   3.141
  701DMSO    H4 7457   2.596   3.569   3.167
  701DMSO    H5 7458   2.757   3.637   3.197
  701DMSO    H6 7459   2.621   3.747   3.164
  701DMSO    O1 7460   2.768   3.508   2.950
  702DMSO    C1 7461   1.514   1.960   0.044
  702DMSO    H1 7462   1.551   1.858   0.044
  702DMSO    H2 7463   1.552   2.013   7.071
  702DMSO    H3 7464   1.542   2.012   0.135
  702DMSO    S1 7465   1.335   1.955   0.031
  702DMSO    C2 7466   1.310   1.848   0.171
  702DMSO    H4 7467   1.368   1.758   0.156
  702DMSO    H5 7468   1.342   1.901   0.262
  702DMSO    H6 7469   1.204   1.824   0.178
  702DMSO    O1 7470   1.311   1.866   7.028
  703DMSO    C1 7471   2.736   3.579   0.610
  703DMSO    H1 7472   2.719   3.674   0.662
  703DMSO    H2 7473   2.822   3.526   0.651
  703DMSO    H3 7474   2.752   3.597   0.504
  703DMSO    S1 7475   2.591   3.475   0.628
  703DMSO    C2 7476   2.608   3.450   0.803
  703DMSO    H4 7477   2.533   3.377   0.833
  703DMSO    H5 7478   2.708   3.413   0.824
  703DMSO    H6 7479   2.589   3.545   0.853
  703DMSO    O1 7480   2.636   3.344   0.572
  704DMSO    C1 7481   4.778   1.820   2.367
  704DMSO    H1 7482   4.732   1.845   2.462
  704DMSO    H2 7483   4.834   1.905   2.327
  704DMSO    H3 7484   4.704   1.787   2.294
  704DMSO    S1 7485   4.897   1.691   2.397
  704DMSO    C2 7486   4.782   1.577   2.475
  704DMSO    H4 7487   4.746   1.621   2.568
  704DMSO    H5 7488   4.700   1.555   2.406
  704DMSO    H6 7489   4.835   1.485   2.497
  704DMSO    O1 7490   4.972   1.749   2.512
  705DMSO    C1 7491   2.971   3.773   0.307
  705DMSO    H1 7492   2.897   3.851   0.293
  705DMSO    H2 7493   3.059   3.792   0.244
  705DMSO    H3 7494   2.929   3.676   0.280
  705DMSO    S1 7495   3.021   3.766   0.478
  705DMSO    C2 7496   3.102   3.926   0.481
  705DMSO    H4 7497   3.168   3.933   0.394
  705DMSO    H5 7498   3.026   4.004   0.477
  705DMSO    H6 7499   3.161   3.933   0.572
  705DMSO    O1 7500   3.135   3.671   0.478
  706DMSO    C1 7501   3.670   3.417   0.475
  706DMSO    H1 7502   3.658   3.421   0.583
  706DMSO    H2 7503   3.738   3.496   0.441
  706DMSO    H3 7504   3.573   3.427   0.426
  706DMSO    S1 7505   3.740   3.259   0.429
  706DMSO    C2 7506   3.626   3.162   0.526
  706DMSO    H4 7507   3.627   3.197   0.629
  706DMSO    H5 7508   3.525   3.175   0.485
  706DMSO    H6 7509   3.654   3.057   0.521
  706DMSO    O1 7510   3.868   3.254   0.505
  707DMSO    C1 7511   3.995   1.736   2.494
  707DMSO    H1 7512   3.951   1.685   2.579
  707DMSO    H2 7513   3.969   1.684   2.401
  707DMSO    H3 7514   4.103   1.740   2.505
  707DMSO    S1 7515   3.932   1.902   2.487
  707DMSO    C2 7516   4.030   1.952   2.345
  707DMSO    H4 7517   3.991   1.900   2.258
  707DMSO    H5 7518   4.018   2.060   2.331
  707DMSO    H6 7519   4.134   1.926   2.360
  707DMSO    O1 7520   3.992   1.973   2.604
  708DMSO    C1 7521   3.362   4.657   2.511
  708DMSO    H1 7522   3.330   4.761   2.518
  708DMSO    H2 7523   3.430   4.633   2.593
  708DMSO    H3 7524   3.413   4.642   2.415
  708DMSO    S1 7525   3.217   4.553   2.519
  708DMSO    C2 7526   3.183   4.587   2.691
  708DMSO    H4 7527   3.163   4.694   2.701
  708DMSO    H5 7528   3.096   4.529   2.721
  708DMSO    H6 7529   3.271   4.559   2.750
  708DMSO    O1 7530   3.268   4.412   2.520
  709DMSO    C1 7531   0.795   2.907   3.863
  709DMSO    H1 7532   0.817   2.991   3.797
  709DMSO    H2 7533   0.700   2.862   3.835
  709DMSO    H3 7534   0.791   2.941   3.966
  709DMSO    S1 7535   0.924   2.785   3.845
  709DMSO    C2 7536   0.867   2.679   3.977
  709DMSO    H4 7537   0.869   2.733   4.071
  709DMSO    H5 7538   0.765   2.647   3.955
  709DMSO    H6 7539   0.933   2.592   3.982
  709DMSO    O1 7540   1.046   2.852   3.903
  710DMSO    C1 7541   1.608   4.848   3.271
  710DMSO    H1 7542   1.604   4.770   3.195
  710DMSO    H2 7543   1.660   4.936   3.232
  710DMSO    H3 7544   1.658   4.811   3.361
  710DMSO    S1 7545   1.442   4.897   3.314
  710DMSO    C2 7546   1.391   4.736   3.374
  710DMSO    H4 7547   1.442   4.718   3.469
  710DMSO    H5 7548   1.283   4.738   3.388
  710DMSO    H6 7549   1.420   4.661   3.300
  710DMSO    O1 7550   1.373   4.906   3.182
  711DMSO    C1 7551   0.575   1.562   0.765
  711DMSO    H1 7552   0.658   1.625   0.796
  711DMSO    H2 7553   0.613   1.467   0.728
  711DMSO    H3 7554   0.517   1.610   0.686
  711DMSO    S1 7555   0.468   1.531   0.905
  711DMSO    C2 7556   0.442   1.703   0.944
  711DMSO    H4 7557   0.384   1.747   0.864
  711DMSO    H5 7558   0.387   1.708   1.038
  711DMSO    H6 7559   0.539   1.752   0.954
  711DMSO    O1 7560   0.560   1.484   1.012
  712DMSO    C1 7561   1.281   2.597   4.005
  712DMSO    H1 7562   1.322   2.587   4.105
  712DMSO    H2 7563   1.188   2.655   4.007
  712DMSO    H3 7564   1.261   2.498   3.963
  712DMSO    S1 7565   1.399   2.683   3.901
  712DMSO    C2 7566   1.304   2.666   3.751
  712DMSO    H4 7567   1.213   2.725   3.760
  712DMSO    H5 7568   1.364   2.702   3.667
  712DMSO    H6 7569   1.279   2.561   3.736
  712DMSO    O1 7570   1.513   2.588   3.885
  713DMSO    C1 7571   0.645   2.603   3.200
  713DMSO    H1 7572   0.657   2.578   3.306
  713DMSO    H2 7573   0.597   2.519   3.148
  713DMSO    H3 7574   0.741   2.626   3.154
  713DMSO    S1 7575   0.537   2.744   3.186
  713DMSO    C2 7576   0.633   2.851   3.293
  713DMSO    H4 7577   0.644   2.802   3.389
  713DMSO    H5 7578   0.729   2.870   3.245
  713DMSO    H6 7579   0.577   2.944   3.303
  713DMSO    O1 7580   0.420   2.709   3.271
  714DMSO    C1 7581   0.386   2.128   0.676
  714DMSO    H1 7582   0.318   2.055   0.634
  714DMSO    H2 7583   0.392   2.216   0.611
  714DMSO    H3 7584   0.485   2.085   0.691
  714DMSO    S1 7585   0.322   2.180   0.834
  714DMSO    C2 7586   0.318   2.017   0.907
  714DMSO    H4 7587   0.263   1.951   0.841
  714DMSO    H5 7588   0.421   1.983   0.919
  714DMSO    H6 7589   0.269   2.024   1.004
  714DMSO    O1 7590   0.179   2.210   0.806
  715DMSO    C1 7591   1.384   2.813   1.633
  715DMSO    H1 7592   1.486   2.790   1.606
  715DMSO    H2 7593   1.344   2.893   1.570
  715DMSO    H3 7594   1.376   2.840   1.739
  715DMSO    S1 7595   1.286   2.666   1.604
  715DMSO    C2 7596   1.136   2.731   1.677
  715DMSO    H4 7597   1.064   2.649   1.687
  715DMSO    H5 7598   1.158   2.772   1.775
  715DMSO    H6 7599   1.095   2.808   1.613
  715DMSO    O1 7600   1.337   2.570   1.706
  716DMSO    C1 7601   3.558   1.506   2.584
  716DMSO    H1 7602   3.566   1.565   2.494
  716DMSO    H2 7603   3.538   1.402   2.560
  716DMSO    H3 7604   3.481   1.546   2.650
  716DMSO    S1 7605   3.715   1.515   2.670
  716DMSO    C2 7606   3.655   1.440   2.821
  716DMSO    H4 7607   3.738   1.433   2.891
  716DMSO    H5 7608   3.575   1.502   2.862
  716DMSO    H6 7609   3.616   1.341   2.799
  716DMSO    O1 7610   3.724   1.660   2.703
  717DMSO    C1 7611   3.719   4.176   2.951
  717DMSO    H1 7612   3.719   4.211   2.848
  717DMSO    H2 7613   3.637   4.222   3.007
  717DMSO    H3 7614   3.815   4.201   2.997
  717DMSO    S1 7615   3.697   3.999   2.952
  717DMSO    C2 7616   3.808   3.967   2.816
  717DMSO    H4 7617   3.772   4.021   2.729
  717DMSO    H5 7618   3.908   4.003   2.842
  717DMSO    H6 7619   3.810   3.860   2.796
  717DMSO    O1 7620   3.562   3.978   2.892
  718DMSO    C1 7621   4.695   3.027   1.308
  718DMSO    H1 7622   4.699   3.053   1.414
  718DMSO    H2 7623   4.704   2.919   1.295
  718DMSO    H3 7624   4.775   3.079   1.256
  718DMSO    S1 7625   4.538   3.081   1.242
  718DMSO    C2 7626   4.569   3.050   1.069
  718DMSO    H4 7627   4.508   3.119   1.010
  718DMSO    H5 7628   4.674   3.065   1.046
  718DMSO    H6 7629   4.541   2.947   1.048
  718DMSO    O1 7630   4.546   3.229   1.259
  719DMSO    C1 7631   2.823   4.384   0.302
  719DMSO    H1 7632   2.717   4.404   0.287
  719DMSO    H2 7633   2.837   4.284   0.344
  719DMSO    H3 7634   2.867   4.461   0.366
  719DMSO    S1 7635   2.902   4.391   0.142
  719DMSO    C2 7636   3.064   4.342   0.198
  719DMSO    H4 7637   3.095   4.407   0.280
  719DMSO    H5 7638   3.061   4.238   0.231
  719DMSO    H6 7639   3.134   4.352   0.115
  719DMSO    O1 7640   2.917   4.537   0.119
  720DMSO    C1 7641   4.480   1.881   3.561
  720DMSO    H1 7642   4.429   1.785   3.550
  720DMSO    H2 7643   4.466   1.919   3.662
  720DMSO    H3 7644   4.442   1.951   3.488
  720DMSO    S1 7645   4.654   1.855   3.531
  720DMSO    C2 7646   4.702   2.025   3.557
  720DMSO    H4 7647   4.682   2.054   3.660
  720DMSO    H5 7648   4.809   2.033   3.536
  720DMSO    H6 7649   4.648   2.087   3.486
  720DMSO    O1 7650   4.660   1.842   3.383
  721DMSO    C1 7651   3.823   0.174   3.223
  721DMSO    H1 7652   3.857   0.076   3.190
  721DMSO    H2 7653   3.746   0.165   3.299
  721DMSO    H3 7654   3.788   0.233   3.139
  721DMSO    S1 7655   3.962   0.258   3.296
  721DMSO    C2 7656   4.062   0.255   3.149
  721DMSO    H4 7657   4.081   0.152   3.120
  721DMSO    H5 7658   4.008   0.308   3.069
  721DMSO    H6 7659   4.155   0.307   3.171
  721DMSO    O1 7660   4.023   0.154   3.384
  722DMSO    C1 7661   2.546   4.479   2.403
  722DMSO    H1 7662   2.602   4.442   2.317
  722DMSO    H2 7663   2.516   4.397   2.468
  722DMSO    H3 7664   2.458   4.535   2.370
  722DMSO    S1 7665   2.649   4.589   2.499
  722DMSO    C2 7666   2.790   4.480   2.507
  722DMSO    H4 7667   2.823   4.455   2.406
  722DMSO    H5 7668   2.869   4.532   2.562
  722DMSO    H6 7669   2.759   4.390   2.561
  722DMSO    O1 7670   2.595   4.577   2.637
  723DMSO    C1 7671   1.626   2.516   0.255
  723DMSO    H1 7672   1.569   2.554   0.170
  723DMSO    H2 7673   1.578   2.549   0.348
  723DMSO    H3 7674   1.729   2.549   0.249
  723DMSO    S1 7675   1.622   2.338   0.249
  723DMSO    C2 7676   1.747   2.313   0.374
  723DMSO    H4 7677   1.845   2.312   0.325
  723DMSO    H5 7678   1.743   2.393   0.448
  723DMSO    H6 7679   1.728   2.217   0.421
  723DMSO    O1 7680   1.693   2.309   0.121
  724DMSO    C1 7681   0.291   0.131   3.601
  724DMSO    H1 7682   0.399   0.139   3.610
  724DMSO    H2 7683   0.264   0.094   3.502
  724DMSO    H3 7684   0.242   0.226   3.621
  724DMSO    S1 7685   0.234   0.011   3.721
  724DMSO    C2 7686   0.311   0.087   3.863
  724DMSO    H4 7687   0.418   0.095   3.844
  724DMSO    H5 7688   0.266   0.185   3.880
  724DMSO    H6 7689   0.294   0.022   3.949
  724DMSO    O1 7690   0.322   7.062   3.694
  725DMSO    C1 7691   4.132   0.777   1.698
  725DMSO    H1 7692   4.182   0.709   1.767
  725DMSO    H2 7693   4.201   0.805   1.618
  725DMSO    H3 7694   4.098   0.866   1.750
  725DMSO    S1 7695   3.990   0.696   1.626
  725DMSO    C2 7696   4.081   0.557   1.561
  725DMSO    H4 7697   4.012   0.494   1.504
  725DMSO    H5 7698   4.160   0.593   1.496
  725DMSO    H6 7699   4.121   0.499   1.645
  725DMSO    O1 7700   3.959   0.778   1.506
  726DMSO    C1 7701   0.232   2.538   1.580
  726DMSO    H1 7702   0.243   2.504   1.477
  726DMSO    H2 7703   0.226   2.453   1.648
  726DMSO    H3 7704   0.144   2.602   1.589
  726DMSO    S1 7705   0.378   2.632   1.623
  726DMSO    C2 7706   0.358   2.754   1.494
  726DMSO    H4 7707   0.446   2.819   1.493
  726DMSO    H5 7708   0.350   2.701   1.399
  726DMSO    H6 7709   0.267   2.811   1.513
  726DMSO    O1 7710   0.489   2.547   1.572
  727DMSO    C1 7711   1.987   1.291   0.239
  727DMSO    H1 7712   1.921   1.371   0.273
  727DMSO    H2 7713   2.087   1.305   0.280
  727DMSO    H3 7714   1.991   1.288   0.130
  727DMSO    S1 7715   1.924   1.135   0.300
  727DMSO    C2 7716   1.761   1.152   0.229
  727DMSO    H4 7717   1.698   1.075   0.274
  727DMSO    H5 7718   1.721   1.250   0.253
  727DMSO    H6 7719   1.767   1.138   0.121
  727DMSO    O1 7720   1.902   1.161   0.445
  728DMSO    C1 7721   3.349   1.424   4.571
  728DMSO    H1 7722   3.388   1.399   4.473
  728DMSO    H2 7723   3.276   1.350   4.603
  728DMSO    H3 7724   3.302   1.523   4.569
  728DMSO    S1 7725   3.482   1.430   4.689
  728DMSO    C2 7726   3.524   1.257   4.679
  728DMSO    H4 7727   3.555   1.231   4.577
  728DMSO    H5 7728   3.606   1.237   4.748
  728DMSO    H6 7729   3.437   1.199   4.709
  728DMSO    O1 7730   3.413   1.442   4.821
  729DMSO    C1 7731   0.910   0.425   1.584
  729DMSO    H1 7732   0.883   0.324   1.616
  729DMSO    H2 7733   1.004   0.457   1.628
  729DMSO    H3 7734   0.832   0.495   1.613
  729DMSO    S1 7735   0.927   0.426   1.407
  729DMSO    C2 7736   0.760   0.369   1.375
  729DMSO    H4 7737   0.747   0.358   1.268
  729DMSO    H5 7738   0.747   0.273   1.425
  729DMSO    H6 7739   0.690   0.443   1.415
  729DMSO    O1 7740   1.011   0.306   1.378
  730DMSO    C1 7741   1.817   4.094   0.057
  730DMSO    H1 7742   1.914   4.084   0.009
  730DMSO    H2 7743   1.764   3.998   0.058
  730DMSO    H3 7744   1.757   4.170   0.008
  730DMSO    S1 7745   1.842   4.145   0.227
  730DMSO    C2 7746   1.922   3.995   0.279
  730DMSO    H4 7747   1.935   3.998   0.387
  730DMSO    H5 7748   1.860   3.909   0.252
  730DMSO    H6 7749   2.020   3.989   0.231
  730DMSO    O1 7750   1.705   4.133   0.285
  731DMSO    C1 7751   4.099   1.092   1.357
  731DMSO    H1 7752   4.161   1.009   1.324
  731DMSO    H2 7753   4.002   1.089   1.307
  731DMSO    H3 7754   4.149   1.186   1.337
  731DMSO    S1 7755   4.072   1.077   1.533
  731DMSO    C2 7756   3.978   1.227   1.550
  731DMSO    H4 7757   3.957   1.244   1.655
  731DMSO    H5 7758   4.037   1.310   1.510
  731DMSO    H6 7759   3.886   1.217   1.493
  731DMSO    O1 7760   4.203   1.112   1.593
  732DMSO    C1 7761   0.779   3.047   2.565
  732DMSO    H1 7762   0.875   3.034   2.616
  732DMSO    H2 7763   0.774   2.984   2.477
  732DMSO    H3 7764   0.766   3.152   2.538
  732DMSO    S1 7765   0.648   3.004   2.677
  732DMSO    C2 7766   0.663   2.827   2.656
  732DMSO    H4 7767   0.588   2.779   2.717
  732DMSO    H5 7768   0.646   2.802   2.551
  732DMSO    H6 7769   0.763   2.795   2.687
  732DMSO    O1 7770   0.526   3.038   2.600
  733DMSO    C1 7771   0.628   1.131   0.621
  733DMSO    H1 7772   0.615   1.163   0.517
  733DMSO    H2 7773   0.572   1.039   0.638
  733DMSO    H3 7774   0.592   1.208   0.689
  733DMSO    S1 7775   0.801   1.099   0.653
  733DMSO    C2 7776   0.857   1.262   0.608
  733DMSO    H4 7777   0.966   1.261   0.602
  733DMSO    H5 7778   0.814   1.290   0.512
  733DMSO    H6 7779   0.825   1.333   0.685
  733DMSO    O1 7780   0.844   1.014   0.538
  734DMSO    C1 7781   0.273   2.382   4.480
  734DMSO    H1 7782   0.250   2.303   4.410
  734DMSO    H2 7783   0.205   2.466   4.467
  734DMSO    H3 7784   0.376   2.416   4.468
  734DMSO    S1 7785   0.255   2.319   4.647
  734DMSO    C2 7786   0.078   2.303   4.639
  734DMSO    H4 7787   0.053   2.227   4.564
  734DMSO    H5 7788   0.042   2.274   4.738
  734DMSO    H6 7789   0.036   2.400   4.611
  734DMSO    O1 7790   0.277   2.438   4.733
  735DMSO    C1 7791   2.691   1.028   1.443
  735DMSO    H1 7792   2.759   1.101   1.487
  735DMSO    H2 7793   2.598   1.077   1.415
  735DMSO    H3 7794   2.672   0.949   1.516
  735DMSO    S1 7795   2.767   0.957   1.299
  735DMSO    C2 7796   2.646   0.828   1.274
  735DMSO    H4 7797   2.551   0.873   1.244
  735DMSO    H5 7798   2.681   0.763   1.194
  735DMSO    H6 7799   2.634   0.771   1.367
  735DMSO    O1 7800   2.885   0.885   1.355
  736DMSO    C1 7801   1.265   3.307   1.417
  736DMSO    H1 7802   1.308   3.323   1.318
  736DMSO    H2 7803   1.319   3.229   1.468
  736DMSO    H3 7804   1.159   3.280   1.408
  736DMSO    S1 7805   1.279   3.458   1.512
  736DMSO    C2 7806   1.180   3.558   1.402
  736DMSO    H4 7807   1.078   3.519   1.400
  736DMSO    H5 7808   1.179   3.660   1.440
  736DMSO    H6 7809   1.223   3.555   1.302
  736DMSO    O1 7810   1.419   3.504   1.488
  737DMSO    C1 7811   4.603   3.382   0.610
  737DMSO    H1 7812   4.521   3.449   0.584
  737DMSO    H2 7813   4.653   3.415   0.700
  737DMSO    H3 7814   4.675   3.377   0.528
  737DMSO    S1 7815   4.539   3.218   0.638
  737DMSO    C2 7816   4.443   3.211   0.488
  737DMSO    H4 7817   4.374   3.295   0.485
  737DMSO    H5 7818   4.510   3.213   0.402
  737DMSO    H6 7819   4.387   3.117   0.489
  737DMSO    O1 7820   4.436   3.239   0.743
  738DMSO    C1 7821   3.534   0.485   4.238
  738DMSO    H1 7822   3.559   0.381   4.258
  738DMSO    H2 7823   3.447   0.516   4.295
  738DMSO    H3 7824   3.518   0.500   4.131
  738DMSO    S1 7825   3.674   0.584   4.288
  738DMSO    C2 7826   3.601   0.740   4.240
  738DMSO    H4 7827   3.515   0.760   4.304
  738DMSO    H5 7828   3.676   0.817   4.252
  738DMSO    H6 7829   3.571   0.733   4.135
  738DMSO    O1 7830   3.773   0.558   4.180
  739DMSO    C1 7831   1.787   1.093   3.683
  739DMSO    H1 7832   1.744   1.160   3.757
  739DMSO    H2 7833   1.715   1.071   3.604
  739DMSO    H3 7834   1.818   1.000   3.731
  739DMSO    S1 7835   1.930   1.168   3.608
  739DMSO    C2 7836   2.019   1.198   3.760
  739DMSO    H4 7837   2.106   1.260   3.738
  739DMSO    H5 7838   1.953   1.249   3.830
  739DMSO    H6 7839   2.050   1.101   3.800
  739DMSO    O1 7840   1.885   1.304   3.566
  740DMSO    C1 7841   4.046   3.538   3.894
  740DMSO    H1 7842   3.977   3.532   3.810
  740DMSO    H2 7843   4.003   3.487   3.980
  740DMSO    H3 7844   4.066   3.643   3.918
  740DMSO    S1 7845   4.201   3.459   3.851
  740DMSO    C2 7846   4.209   3.531   3.688
  740DMSO    H4 7847   4.213   3.639   3.698
  740DMSO    H5 7848   4.299   3.493   3.640
  740DMSO    H6 7849   4.120   3.500   3.633
  740DMSO    O1 7850   4.165   3.316   3.822
  741DMSO    C1 7851   0.019   1.942   2.040
  741DMSO    H1 7852   6.843   1.882   2.047
  741DMSO    H2 7853   0.108   1.881   2.055
  741DMSO    H3 7854   0.016   2.024   2.113
  741DMSO    S1 7855   0.024   2.015   1.877
  741DMSO    C2 7856   0.178   2.102   1.900
  741DMSO    H4 7857   0.260   2.029   1.909
  741DMSO    H5 7858   0.194   2.167   1.814
  741DMSO    H6 7859   0.171   2.162   1.990
  741DMSO    O1 7860   6.837   2.123   1.886
  742DMSO    C1 7861   0.638   2.963   2.219
  742DMSO    H1 7862   0.580   2.948   2.128
  742DMSO    H2 7863   0.742   2.936   2.200
  742DMSO    H3 7864   0.598   2.902   2.300
  742DMSO    S1 7865   0.630   3.135   2.263
  742DMSO    C2 7866   0.452   3.142   2.270
  742DMSO    H4 7867   0.420   3.245   2.274
  742DMSO    H5 7868   0.411   3.094   2.181
  742DMSO    H6 7869   0.418   3.088   2.359
  742DMSO    O1 7870   0.665   3.206   2.137
  743DMSO    C1 7871   1.728   1.330   1.912
  743DMSO    H1 7872   1.820   1.281   1.878
  743DMSO    H2 7873   1.686   1.391   1.832
  743DMSO    H3 7874   1.744   1.389   2.001
  743DMSO    S1 7875   1.608   1.203   1.949
  743DMSO    C2 7876   1.711   1.121   2.069
  743DMSO    H4 7877   1.722   1.186   2.156
  743DMSO    H5 7878   1.662   1.028   2.099
  743DMSO    H6 7879   1.809   1.100   2.025
  743DMSO    O1 7880   1.618   1.117   1.827
  744DMSO    C1 7881   3.913   2.270   7.087
  744DMSO    H1 7882   3.986   2.335   7.039
  744DMSO    H2 7883   3.954   2.170   7.102
  744DMSO    H3 7884   3.822   2.266   7.028
  744DMSO    S1 7885   3.873   2.340   0.133
  744DMSO    C2 7886   3.752   2.217   0.175
  744DMSO    H4 7887   3.676   2.215   0.097
  744DMSO    H5 7888   3.801   2.120   0.183
  744DMSO    H6 7889   3.708   2.245   0.271
  744DMSO    O1 7890   3.788   2.457   0.099
  745DMSO    C1 7891   2.172   2.111   0.958
  745DMSO    H1 7892   2.140   2.207   0.916
  745DMSO    H2 7893   2.085   2.054   0.991
  745DMSO    H3 7894   2.241   2.129   1.041
  745DMSO    S1 7895   2.255   2.017   0.831
  745DMSO    C2 7896   2.307   1.885   0.940
  745DMSO    H4 7897   2.374   1.820   0.883
  745DMSO    H5 7898   2.358   1.927   1.026
  745DMSO    H6 7899   2.219   1.828   0.971
  745DMSO    O1 7900   2.380   2.092   0.802
  746DMSO    C1 7901   0.511   2.302   2.557
  746DMSO    H1 7902   0.558   2.273   2.463
  746DMSO    H2 7903   0.541   2.234   2.637
  746DMSO    H3 7904   0.402   2.299   2.547
  746DMSO    S1 7905   0.562   2.468   2.595
  746DMSO    C2 7906   0.448   2.492   2.730
  746DMSO    H4 7907   0.443   2.598   2.753
  746DMSO    H5 7908   0.349   2.456   2.700
  746DMSO    H6 7909   0.482   2.435   2.816
  746DMSO    O1 7910   0.503   2.551   2.486
  747DMSO    C1 7911   4.618   0.422   1.462
  747DMSO    H1 7912   4.653   0.498   1.532
  747DMSO    H2 7913   4.704   0.371   1.416
  747DMSO    H3 7914   4.555   0.465   1.384
  747DMSO    S1 7915   4.523   0.299   1.550
  747DMSO    C2 7916   4.405   0.414   1.618
  747DMSO    H4 7917   4.343   0.359   1.688
  747DMSO    H5 7918   4.459   0.494   1.670
  747DMSO    H6 7919   4.346   0.455   1.536
  747DMSO    O1 7920   4.609   0.265   1.667
  748DMSO    C1 7921   0.596   0.754   1.793
  748DMSO    H1 7922   0.690   0.727   1.841
  748DMSO    H2 7923   0.585   0.863   1.791
  748DMSO    H3 7924   0.512   0.708   1.844
  748DMSO    S1 7925   0.602   0.695   1.625
  748DMSO    C2 7926   0.433   0.734   1.584
  748DMSO    H4 7927   0.367   0.687   1.656
  748DMSO    H5 7928   0.420   0.842   1.585
  748DMSO    H6 7929   0.413   0.694   1.484
  748DMSO    O1 7930   0.600   0.547   1.638
  749DMSO    C1 7931   3.635   1.226   3.896
  749DMSO    H1 7932   3.738   1.191   3.888
  749DMSO    H2 7933   3.607   1.283   3.808
  749DMSO    H3 7934   3.625   1.288   3.985
  749DMSO    S1 7935   3.525   1.086   3.912
  749DMSO    C2 7936   3.548   1.028   3.744
  749DMSO    H4 7937   3.468   0.957   3.722
  749DMSO    H5 7938   3.542   1.112   3.675
  749DMSO    H6 7939   3.644   0.979   3.735
  749DMSO    O1 7940   3.391   1.149   3.910
  750DMSO    C1 7941   3.094   4.362   4.378
  750DMSO    H1 7942   3.112   4.407   4.281
  750DMSO    H2 7943   3.056   4.261   4.366
  750DMSO    H3 7944   3.022   4.421   4.435
  750DMSO    S1 7945   3.248   4.356   4.469
  750DMSO    C2 7946   3.282   4.531   4.454
  750DMSO    H4 7947   3.380   4.552   4.497
  750DMSO    H5 7948   3.279   4.559   4.348
  750DMSO    H6 7949   3.205   4.586   4.508
  750DMSO    O1 7950   3.346   4.292   4.375
  751DMSO    C1 7951   2.639   2.160   4.472
  751DMSO    H1 7952   2.646   2.079   4.399
  751DMSO    H2 7953   2.644   2.256   4.423
  751DMSO    H3 7954   2.718   2.150   4.547
  751DMSO    S1 7955   2.481   2.148   4.554
  751DMSO    C2 7956   2.500   1.977   4.603
  751DMSO    H4 7957   2.587   1.966   4.667
  751DMSO    H5 7958   2.411   1.948   4.659
  751DMSO    H6 7959   2.510   1.915   4.514
  751DMSO    O1 7960   2.387   2.142   4.438
  752DMSO    C1 7961   4.144   1.486   0.492
  752DMSO    H1 7962   4.245   1.516   0.462
  752DMSO    H2 7963   4.087   1.573   0.525
  752DMSO    H3 7964   4.148   1.412   0.572
  752DMSO    S1 7965   4.061   1.415   0.350
  752DMSO    C2 7966   4.187   1.293   0.315
  752DMSO    H4 7967   4.161   1.244   0.221
  752DMSO    H5 7968   4.284   1.343   0.306
  752DMSO    H6 7969   4.189   1.219   0.396
  752DMSO    O1 7970   4.079   1.518   0.244
  753DMSO    C1 7971   0.369   2.990   0.820
  753DMSO    H1 7972   0.265   2.964   0.838
  753DMSO    H2 7973   0.383   3.023   0.717
  753DMSO    H3 7974   0.432   2.904   0.842
  753DMSO    S1 7975   0.415   3.122   0.931
  753DMSO    C2 7976   0.578   3.147   0.864
  753DMSO    H4 7977   0.631   3.215   0.930
  753DMSO    H5 7978   0.628   3.050   0.859
  753DMSO    H6 7979   0.568   3.191   0.764
  753DMSO    O1 7980   0.441   3.052   1.060
  754DMSO    C1 7981   1.846   4.358   3.237
  754DMSO    H1 7982   1.869   4.264   3.186
  754DMSO    H2 7983   1.862   4.444   3.172
  754DMSO    H3 7984   1.904   4.368   3.329
  754DMSO    S1 7985   1.674   4.358   3.284
  754DMSO    C2 7986   1.610   4.364   3.118
  754DMSO    H4 7987   1.643   4.457   3.071
  754DMSO    H5 7988   1.646   4.277   3.062
  754DMSO    H6 7989   1.502   4.362   3.126
  754DMSO    O1 7990   1.656   4.498   3.332
  755DMSO    C1 7991   0.941   1.149   2.657
  755DMSO    H1 7992   0.912   1.147   2.762
  755DMSO    H2 7993   1.040   1.104   2.646
  755DMSO    H3 7994   0.942   1.251   2.621
  755DMSO    S1 7995   0.824   1.053   2.562
  755DMSO    C2 7996   0.682   1.147   2.614
  755DMSO    H4 7997   0.593   1.098   2.574
  755DMSO    H5 7998   0.679   1.148   2.723
  755DMSO    H6 7999   0.691   1.248   2.575
  755DMSO    O1 8000   0.812   0.926   2.639
  756DMSO    C1 8001   4.853   3.482   0.140
  756DMSO    H1 8002   4.951   3.483   0.188
  756DMSO    H2 8003   4.852   3.409   0.058
  756DMSO    H3 8004   4.827   3.582   0.104
  756DMSO    S1 8005   4.733   3.432   0.263
  756DMSO    C2 8006   4.588   3.456   0.161
  756DMSO    H4 8007   4.588   3.558   0.124
  756DMSO    H5 8008   4.589   3.384   0.079
  756DMSO    H6 8009   4.500   3.440   0.224
  756DMSO    O1 8010   4.729   3.548   0.356
  757DMSO    C1 8011   1.135   2.659   4.645
  757DMSO    H1 8012   1.042   2.712   4.666
  757DMSO    H2 8013   1.163   2.670   4.540
  757DMSO    H3 8014   1.124   2.553   4.670
  757DMSO    S1 8015   1.266   2.725   4.747
  757DMSO    C2 8016   1.260   2.890   4.679
  757DMSO    H4 8017   1.342   2.947   4.724
  757DMSO    H5 8018   1.273   2.885   4.571
  757DMSO    H6 8019   1.164   2.936   4.705
  757DMSO    O1 8020   1.388   2.664   4.686
  758DMSO    C1 8021   4.089   4.662   1.453
  758DMSO    H1 8022   4.059   4.730   1.534
  758DMSO    H2 8023   4.191   4.683   1.421
  758DMSO    H3 8024   4.021   4.673   1.368
  758DMSO    S1 8025   4.079   4.494   1.510
  758DMSO    C2 8026   4.221   4.503   1.617
  758DMSO    H4 8027   4.245   4.402   1.651
  758DMSO    H5 8028   4.305   4.544   1.559
  758DMSO    H6 8029   4.199   4.568   1.701
  758DMSO    O1 8030   4.128   4.413   1.395
  759DMSO    C1 8031   4.689   0.866   4.272
  759DMSO    H1 8032   4.583   0.842   4.277
  759DMSO    H2 8033   4.742   0.791   4.213
  759DMSO    H3 8034   4.730   0.874   4.372
  759DMSO    S1 8035   4.706   1.024   4.189
  759DMSO    C2 8036   4.882   1.038   4.215
  759DMSO    H4 8037   4.916   1.131   4.170
  759DMSO    H5 8038   4.902   1.039   4.322
  759DMSO    H6 8039   4.932   0.953   4.168
  759DMSO    O1 8040   4.649   1.122   4.286
  760DMSO    C1 8041   4.141   1.607   1.030
  760DMSO    H1 8042   4.072   1.687   1.007
  760DMSO    H2 8043   4.095   1.534   1.097
  760DMSO    H3 8044   4.233   1.645   1.077
  760DMSO    S1 8045   4.186   1.522   0.879
  760DMSO    C2 8046   4.256   1.664   0.798
  760DMSO    H4 8047   4.346   1.694   0.852
  760DMSO    H5 8048   4.282   1.635   0.696
  760DMSO    H6 8049   4.182   1.745   0.796
  760DMSO    O1 8050   4.056   1.503   0.808
  761DMSO    C1 8051   2.165   4.517   2.503
  761DMSO    H1 8052   2.266   4.555   2.492
  761DMSO    H2 8053   2.122   4.558   2.595
  761DMSO    H3 8054   2.164   4.409   2.504
  761DMSO    S1 8055   2.068   4.574   2.365
  761DMSO    C2 8056   1.911   4.509   2.422
  761DMSO    H4 8057   1.882   4.559   2.514
  761DMSO    H5 8058   1.836   4.529   2.345
  761DMSO    H6 8059   1.921   4.401   2.437
  761DMSO    O1 8060   2.111   4.479   2.259
  762DMSO    C1 8061   0.127   3.865   0.817
  762DMSO    H1 8062   0.091   3.867   0.920
  762DMSO    H2 8063   0.206   3.939   0.803
  762DMSO    H3 8064   0.046   3.884   0.747
  762DMSO    S1 8065   0.198   3.705   0.781
  762DMSO    C2 8066   0.056   3.610   0.834
  762DMSO    H4 8067   6.887   3.627   0.766
  762DMSO    H5 8068   0.085   3.504   0.835
  762DMSO    H6 8069   0.030   3.640   0.935
  762DMSO    O1 8070   0.296   3.685   0.892
  763DMSO    C1 8071   0.502   0.477   3.635
  763DMSO    H1 8072   0.479   0.568   3.691
  763DMSO    H2 8073   0.531   0.502   3.533
  763DMSO    H3 8074   0.415   0.411   3.636
  763DMSO    S1 8075   0.639   0.394   3.714
  763DMSO    C2 8076   0.564   0.394   3.877
  763DMSO    H4 8077   0.540   0.497   3.904
  763DMSO    H5 8078   0.473   0.334   3.874
  763DMSO    H6 8079   0.636   0.352   3.947
  763DMSO    O1 8080   0.744   0.499   3.722
  764DMSO    C1 8081   0.545   3.571   3.918
  764DMSO    H1 8082   0.493   3.528   4.003
  764DMSO    H2 8083   0.475   3.590   3.836
  764DMSO    H3 8084   0.625   3.503   3.885
  764DMSO    S1 8085   0.619   3.726   3.968
  764DMSO    C2 8086   0.699   3.759   3.812
  764DMSO    H4 8087   0.762   3.847   3.824
  764DMSO    H5 8088   0.758   3.673   3.781
  764DMSO    H6 8089   0.622   3.781   3.738
  764DMSO    O1 8090   0.730   3.683   4.057
  765DMSO    C1 8091   3.256   2.301   2.374
  765DMSO    H1 8092   3.361   2.323   2.392
  765DMSO    H2 8093   3.228   2.333   2.273
  765DMSO    H3 8094   3.194   2.350   2.449
  765DMSO    S1 8095   3.234   2.125   2.388
  765DMSO    C2 8096   3.056   2.125   2.371
  765DMSO    H4 8097   3.021   2.022   2.385
  765DMSO    H5 8098   3.013   2.189   2.448
  765DMSO    H6 8099   3.029   2.159   2.271
  765DMSO    O1 8100   3.256   2.095   2.532
  766DMSO    C1 8101   3.175   0.321   1.368
  766DMSO    H1 8102   3.139   0.413   1.414
  766DMSO    H2 8103   3.251   0.347   1.295
  766DMSO    H3 8104   3.093   0.268   1.321
  766DMSO    S1 8105   3.247   0.217   1.494
  766DMSO    C2 8106   3.109   0.228   1.606
  766DMSO    H4 8107   3.090   0.333   1.627
  766DMSO    H5 8108   3.022   0.182   1.560
  766DMSO    H6 8109   3.136   0.176   1.698
  766DMSO    O1 8110   3.351   0.304   1.558
  767DMSO    C1 8111   1.884   4.076   3.923
  767DMSO    H1 8112   1.819   4.159   3.895
  767DMSO    H2 8113   1.874   3.996   3.849
  767DMSO    H3 8114   1.856   4.040   4.022
  767DMSO    S1 8115   2.054   4.132   3.924
  767DMSO    C2 8116   2.027   4.267   4.038
  767DMSO    H4 8117   2.001   4.226   4.136
  767DMSO    H5 8118   2.117   4.327   4.043
  767DMSO    H6 8119   1.944   4.327   4.000
  767DMSO    O1 8120   2.068   4.201   3.792
  768DMSO    C1 8121   0.349   2.898   2.883
  768DMSO    H1 8122   0.293   2.804   2.882
  768DMSO    H2 8123   0.368   2.931   2.781
  768DMSO    H3 8124   0.443   2.888   2.938
  768DMSO    S1 8125   0.250   3.023   2.963
  768DMSO    C2 8126   0.212   2.928   3.110
  768DMSO    H4 8127   0.171   2.832   3.080
  768DMSO    H5 8128   0.304   2.916   3.168
  768DMSO    H6 8129   0.137   2.984   3.167
  768DMSO    O1 8130   0.122   3.021   2.888
  769DMSO    C1 8131   2.476   4.313   1.014
  769DMSO    H1 8132   2.495   4.369   0.923
  769DMSO    H2 8133   2.516   4.212   1.005
  769DMSO    H3 8134   2.369   4.309   1.037
  769DMSO    S1 8135   2.560   4.391   1.150
  769DMSO    C2 8136   2.482   4.551   1.133
  769DMSO    H4 8137   2.504   4.590   1.034
  769DMSO    H5 8138   2.375   4.539   1.148
  769DMSO    H6 8139   2.523   4.618   1.208
  769DMSO    O1 8140   2.700   4.411   1.101
  770DMSO    C1 8141   2.979   0.233   1.056
  770DMSO    H1 8142   2.917   0.270   1.138
  770DMSO    H2 8143   3.038   0.148   1.090
  770DMSO    H3 8144   3.042   0.313   1.017
  770DMSO    S1 8145   2.868   0.179   0.926
  770DMSO    C2 8146   2.996   0.152   0.804
  770DMSO    H4 8147   3.058   0.069   0.836
  770DMSO    H5 8148   2.947   0.129   0.709
  770DMSO    H6 8149   3.054   0.244   0.795
  770DMSO    O1 8150   2.804   0.306   0.882
  771DMSO    C1 8151   0.555   2.958   4.219
  771DMSO    H1 8152   0.617   2.874   4.187
  771DMSO    H2 8153   0.601   3.005   4.306
  771DMSO    H3 8154   0.455   2.922   4.243
  771DMSO    S1 8155   0.544   3.073   4.084
  771DMSO    C2 8156   0.425   3.180   4.163
  771DMSO    H4 8157   0.406   3.264   4.095
  771DMSO    H5 8158   0.333   3.122   4.177
  771DMSO    H6 8159   0.464   3.214   4.258
  771DMSO    O1 8160   0.463   2.998   3.984
  772DMSO    C1 8161   0.128   0.303   1.678
  772DMSO    H1 8162   0.214   0.303   1.745
  772DMSO    H2 8163   0.035   0.312   1.735
  772DMSO    H3 8164   0.129   0.211   1.619
  772DMSO    S1 8165   0.142   0.443   1.569
  772DMSO    C2 8166   0.313   0.414   1.526
  772DMSO    H4 8167   0.325   0.311   1.493
  772DMSO    H5 8168   0.340   0.483   1.447
  772DMSO    H6 8169   0.375   0.432   1.614
  772DMSO    O1 8170   0.148   0.559   1.663
  773DMSO    C1 8171   4.394   1.892   1.633
  773DMSO    H1 8172   4.483   1.903   1.695
  773DMSO    H2 8173   4.421   1.906   1.528
  773DMSO    H3 8174   4.315   1.961   1.661
  773DMSO    S1 8175   4.333   1.725   1.650
  773DMSO    C2 8176   4.317   1.731   1.827
  773DMSO    H4 8177   4.414   1.760   1.869
  773DMSO    H5 8178   4.240   1.803   1.854
  773DMSO    H6 8179   4.289   1.632   1.862
  773DMSO    O1 8180   4.456   1.643   1.629
  774DMSO    C1 8181   3.435   1.273   1.510
  774DMSO    H1 8182   3.456   1.270   1.403
  774DMSO    H2 8183   3.487   1.191   1.559
  774DMSO    H3 8184   3.327   1.266   1.527
  774DMSO    S1 8185   3.493   1.429   1.577
  774DMSO    C2 8186   3.667   1.389   1.569
  774DMSO    H4 8187   3.724   1.472   1.611
  774DMSO    H5 8188   3.684   1.299   1.627
  774DMSO    H6 8189   3.695   1.372   1.465
  774DMSO    O1 8190   3.463   1.420   1.723
  775DMSO    C1 8191   1.985   2.617   2.284
  775DMSO    H1 8192   1.980   2.521   2.335
  775DMSO    H2 8193   1.962   2.606   2.178
  775DMSO    H3 8194   2.083   2.664   2.295
  775DMSO    S1 8195   1.864   2.727   2.356
  775DMSO    C2 8196   1.723   2.643   2.286
  775DMSO    H4 8197   1.737   2.635   2.178
  775DMSO    H5 8198   1.714   2.544   2.332
  775DMSO    H6 8199   1.633   2.702   2.308
  775DMSO    O1 8200   1.880   2.850   2.275
  776DMSO    C1 8201   6.893   0.109   4.253
  776DMSO    H1 8202   6.867   0.113   4.147
  776DMSO    H2 8203   6.832   0.035   4.305
  776DMSO    H3 8204   6.881   0.208   4.298
  776DMSO    S1 8205   0.152   0.062   4.264
  776DMSO    C2 8206   0.166   0.084   4.441
  776DMSO    H4 8207   0.271   0.074   4.467
  776DMSO    H5 8208   0.132   0.184   4.466
  776DMSO    H6 8209   0.106   0.008   4.491
  776DMSO    O1 8210   0.221   0.182   4.210
  777DMSO    C1 8211   1.136   2.508   1.963
  777DMSO    H1 8212   1.183   2.472   2.054
  777DMSO    H2 8213   1.136   2.431   1.886
  777DMSO    H3 8214   1.188   2.596   1.926
  777DMSO    S1 8215   0.967   2.553   2.000
  777DMSO    C2 8216   0.915   2.386   2.035
  777DMSO    H4 8217   0.929   2.326   1.945
  777DMSO    H5 8218   0.973   2.346   2.117
  777DMSO    H6 8219   0.809   2.387   2.062
  777DMSO    O1 8220   0.909   2.580   1.866
  778DMSO    C1 8221   3.084   1.870   1.752
  778DMSO    H1 8222   3.132   1.861   1.655
  778DMSO    H2 8223   3.122   1.959   1.803
  778DMSO    H3 8224   3.101   1.781   1.812
  778DMSO    S1 8225   2.908   1.888   1.725
  778DMSO    C2 8226   2.861   1.874   1.896
  778DMSO    H4 8227   2.753   1.882   1.902
  778DMSO    H5 8228   2.894   1.776   1.932
  778DMSO    H6 8229   2.910   1.953   1.954
  778DMSO    O1 8230   2.869   1.756   1.668
  779DMSO    C1 8231   0.233   1.958   4.716
  779DMSO    H1 8232   0.171   1.870   4.729
  779DMSO    H2 8233   0.224   2.026   4.801
  779DMSO    H3 8234   0.208   2.010   4.624
  779DMSO    S1 8235   0.404   1.908   4.704
  779DMSO    C2 8236   0.416   1.842   4.869
  779DMSO    H4 8237   0.391   1.920   4.940
  779DMSO    H5 8238   0.348   1.757   4.879
  779DMSO    H6 8239   0.519   1.810   4.885
  779DMSO    O1 8240   0.478   2.038   4.715
  780DMSO    C1 8241   1.523   3.725   1.267
  780DMSO    H1 8242   1.538   3.621   1.238
  780DMSO    H2 8243   1.502   3.731   1.374
  780DMSO    H3 8244   1.441   3.767   1.209
  780DMSO    S1 8245   1.672   3.817   1.230
  780DMSO    C2 8246   1.608   3.979   1.270
  780DMSO    H4 8247   1.516   3.995   1.214
  780DMSO    H5 8248   1.588   3.986   1.377
  780DMSO    H6 8249   1.681   4.054   1.241
  780DMSO    O1 8250   1.679   3.816   1.081
  781DMSO    C1 8251   4.739   2.234   0.633
  781DMSO    H1 8252   4.777   2.150   0.575
  781DMSO    H2 8253   4.803   2.251   0.720
  781DMSO    H3 8254   4.638   2.212   0.666
  781DMSO    S1 8255   4.736   2.381   0.531
  781DMSO    C2 8256   4.914   2.396   0.516
  781DMSO    H4 8257   4.949   2.326   0.440
  781DMSO    H5 8258   4.938   2.499   0.487
  781DMSO    H6 8259   4.960   2.375   0.612
  781DMSO    O1 8260   4.697   2.490   0.625
  782DMSO    C1 8261   4.140   0.623   4.684
  782DMSO    H1 8262   4.095   0.576   4.597
  782DMSO    H2 8263   4.199   0.710   4.655
  782DMSO    H3 8264   4.203   0.551   4.737
  782DMSO    S1 8265   4.010   0.674   4.796
  782DMSO    C2 8266   3.945   0.800   4.689
  782DMSO    H4 8267   4.027   0.862   4.654
  782DMSO    H5 8268   3.892   0.752   4.607
  782DMSO    H6 8269   3.876   0.861   4.749
  782DMSO    O1 8270   4.080   0.753   4.901
  783DMSO    C1 8271   4.172   1.300   3.092
  783DMSO    H1 8272   4.141   1.257   3.187
  783DMSO    H2 8273   4.195   1.222   3.020
  783DMSO    H3 8274   4.259   1.365   3.106
  783DMSO    S1 8275   4.038   1.398   3.027
  783DMSO    C2 8276   4.023   1.501   3.172
  783DMSO    H4 8277   4.114   1.559   3.184
  783DMSO    H5 8278   3.936   1.565   3.162
  783DMSO    H6 8279   4.009   1.435   3.258
  783DMSO    O1 8280   3.918   1.311   3.035
  784DMSO    C1 8281   4.398   0.889   3.459
  784DMSO    H1 8282   4.297   0.852   3.443
  784DMSO    H2 8283   4.457   0.885   3.367
  784DMSO    H3 8284   4.447   0.829   3.537
  784DMSO    S1 8285   4.391   1.057   3.517
  784DMSO    C2 8286   4.331   1.125   3.364
  784DMSO    H4 8287   4.395   1.091   3.282
  784DMSO    H5 8288   4.228   1.092   3.350
  784DMSO    H6 8289   4.335   1.233   3.372
  784DMSO    O1 8290   4.534   1.100   3.523
  785DMSO    C1 8291   4.134   4.364   3.795
  785DMSO    H1 8292   4.032   4.384   3.762
  785DMSO    H2 8293   4.136   4.346   3.903
  785DMSO    H3 8294   4.198   4.450   3.771
  785DMSO    S1 8295   4.197   4.221   3.709
  785DMSO    C2 8296   4.190   4.294   3.546
  785DMSO    H4 8297   4.206   4.215   3.472
  785DMSO    H5 8298   4.094   4.342   3.532
  785DMSO    H6 8299   4.270   4.369   3.539
  785DMSO    O1 8300   4.085   4.122   3.707
  786DMSO    C1 8301   3.696   1.985   1.488
  786DMSO    H1 8302   3.589   1.968   1.483
  786DMSO    H2 8303   3.742   1.945   1.398
  786DMSO    H3 8304   3.737   1.938   1.578
  786DMSO    S1 8305   3.725   2.161   1.497
  786DMSO    C2 8306   3.903   2.145   1.492
  786DMSO    H4 8307   3.934   2.085   1.578
  786DMSO    H5 8308   3.931   2.096   1.399
  786DMSO    H6 8309   3.946   2.245   1.498
  786DMSO    O1 8310   3.699   2.196   1.639
  787DMSO    C1 8311   4.848   1.461   0.299
  787DMSO    H1 8312   4.782   1.399   0.360
  787DMSO    H2 8313   4.805   1.478   0.200
  787DMSO    H3 8314   4.946   1.415   0.289
  787DMSO    S1 8315   4.869   1.620   0.378
  787DMSO    C2 8316   4.699   1.672   0.362
  787DMSO    H4 8317   4.690   1.772   0.404
  787DMSO    H5 8318   4.674   1.674   0.256
  787DMSO    H6 8319   4.635   1.602   0.416
  787DMSO    O1 8320   4.938   1.700   0.273
  788DMSO    C1 8321   2.060   3.112   1.599
  788DMSO    H1 8322   2.142   3.086   1.666
  788DMSO    H2 8323   1.990   3.028   1.591
  788DMSO    H3 8324   2.097   3.139   1.500
  788DMSO    S1 8325   1.972   3.251   1.668
  788DMSO    C2 8326   1.873   3.283   1.522
  788DMSO    H4 8327   1.940   3.292   1.436
  788DMSO    H5 8328   1.805   3.198   1.507
  788DMSO    H6 8329   1.817   3.375   1.536
  788DMSO    O1 8330   2.073   3.360   1.669
  789DMSO    C1 8331   1.900   1.814   1.900
  789DMSO    H1 8332   1.838   1.896   1.937
  789DMSO    H2 8333   1.841   1.750   1.835
  789DMSO    H3 8334   1.941   1.756   1.982
  789DMSO    S1 8335   2.037   1.883   1.808
  789DMSO    C2 8336   1.939   1.948   1.674
  789DMSO    H4 8337   1.872   2.025   1.712
  789DMSO    H5 8338   2.007   1.990   1.599
  789DMSO    H6 8339   1.882   1.866   1.630
  789DMSO    O1 8340   2.102   1.762   1.749
  790DMSO    C1 8341   0.787   1.525   4.720
  790DMSO    H1 8342   0.840   1.527   4.626
  790DMSO    H2 8343   0.811   1.614   4.779
  790DMSO    H3 8344   0.814   1.436   4.777
  790DMSO    S1 8345   0.611   1.524   4.689
  790DMSO    C2 8346   0.611   1.389   4.573
  790DMSO    H4 8347   0.512   1.379   4.530
  790DMSO    H5 8348   0.682   1.412   4.493
  790DMSO    H6 8349   0.640   1.297   4.624
  790DMSO    O1 8350   0.589   1.645   4.605
  791DMSO    C1 8351   4.405   4.283   0.361
  791DMSO    H1 8352   4.333   4.354   0.404
  791DMSO    H2 8353   4.463   4.235   0.440
  791DMSO    H3 8354   4.472   4.335   0.292
  791DMSO    S1 8355   4.317   4.158   0.271
  791DMSO    C2 8356   4.229   4.272   0.165
  791DMSO    H4 8357   4.300   4.316   0.095
  791DMSO    H5 8358   4.152   4.216   0.111
  791DMSO    H6 8359   4.184   4.350   0.226
  791DMSO    O1 8360   4.212   4.113   0.368
  792DMSO    C1 8361   4.241   2.250   0.706
  792DMSO    H1 8362   4.347   2.243   0.731
  792DMSO    H2 8363   4.188   2.159   0.735
  792DMSO    H3 8364   4.228   2.267   0.598
  792DMSO    S1 8365   4.170   2.388   0.795
  792DMSO    C2 8366   4.272   2.513   0.718
  792DMSO    H4 8367   4.252   2.513   0.611
  792DMSO    H5 8368   4.247   2.609   0.763
  792DMSO    H6 8369   4.377   2.489   0.736
  792DMSO    O1 8370   4.224   2.375   0.933
  793DMSO    C1 8371   2.292   2.952   4.965
  793DMSO    H1 8372   2.188   2.948   4.932
  793DMSO    H2 8373   2.341   2.857   4.944
  793DMSO    H3 8374   2.297   2.973   5.072
  793DMSO    S1 8375   2.377   3.083   4.877
  793DMSO    C2 8376   2.253   3.208   4.905
  793DMSO    H4 8377   2.247   3.230   5.012
  793DMSO    H5 8378   2.279   3.297   4.849
  793DMSO    H6 8379   2.157   3.171   4.870
  793DMSO    O1 8380   2.361   3.048   4.733
  794DMSO    C1 8381   3.910   0.887   3.761
  794DMSO    H1 8382   4.012   0.912   3.729
  794DMSO    H2 8383   3.851   0.856   3.674
  794DMSO    H3 8384   3.865   0.972   3.812
  794DMSO    S1 8385   3.918   0.751   3.875
  794DMSO    C2 8386   3.741   0.727   3.885
  794DMSO    H4 8387   3.695   0.818   3.921
  794DMSO    H5 8388   3.704   0.699   3.786
  794DMSO    H6 8389   3.724   0.645   3.955
  794DMSO    O1 8390   3.952   0.820   4.003
  795DMSO    C1 8391   2.960   0.493   0.636
  795DMSO    H1 8392   3.020   0.430   0.570
  795DMSO    H2 8393   2.894   0.430   0.696
  795DMSO    H3 8394   2.901   0.565   0.579
  795DMSO    S1 8395   3.068   0.580   0.747
  795DMSO    C2 8396   3.167   0.655   0.618
  795DMSO    H4 8397   3.105   0.728   0.565
  795DMSO    H5 8398   3.253   0.704   0.665
  795DMSO    H6 8399   3.202   0.578   0.550
  795DMSO    O1 8400   3.157   0.474   0.802
  796DMSO    C1 8401   1.933   0.796   0.549
  796DMSO    H1 8402   1.923   0.701   0.498
  796DMSO    H2 8403   1.854   0.807   0.623
  796DMSO    H3 8404   1.932   0.879   0.478
  796DMSO    S1 8405   2.089   0.796   0.636
  796DMSO    C2 8406   2.071   0.962   0.699
  796DMSO    H4 8407   2.164   0.993   0.747
  796DMSO    H5 8408   2.049   1.028   0.615
  796DMSO    H6 8409   1.989   0.963   0.770
  796DMSO    O1 8410   2.192   0.810   0.529
  797DMSO    C1 8411   0.233   3.237   1.990
  797DMSO    H1 8412   0.190   3.335   1.970
  797DMSO    H2 8413   0.171   3.181   2.059
  797DMSO    H3 8414   0.335   3.247   2.027
  797DMSO    S1 8415   0.241   3.149   1.835
  797DMSO    C2 8416   0.310   3.000   1.905
  797DMSO    H4 8417   0.406   3.023   1.951
  797DMSO    H5 8418   0.241   2.960   1.979
  797DMSO    H6 8419   0.325   2.927   1.825
  797DMSO    O1 8420   0.357   3.214   1.767
  798DMSO    C1 8421   0.088   4.167   0.633
  798DMSO    H1 8422   0.163   4.087   0.641
  798DMSO    H2 8423   0.032   4.180   0.725
  798DMSO    H3 8424   0.020   4.146   0.550
  798DMSO    S1 8425   0.173   4.319   0.596
  798DMSO    C2 8426   0.249   4.339   0.756
  798DMSO    H4 8427   0.301   4.435   0.756
  798DMSO    H5 8428   0.171   4.340   0.832
  798DMSO    H6 8429   0.320   4.257   0.773
  798DMSO    O1 8430   0.063   4.419   0.597
  799DMSO    C1 8431   2.629   2.088   1.013
  799DMSO    H1 8432   2.586   1.988   1.007
  799DMSO    H2 8433   2.687   2.101   1.104
  799DMSO    H3 8434   2.548   2.162   1.008
  799DMSO    S1 8435   2.735   2.114   0.872
  799DMSO    C2 8436   2.847   1.979   0.910
  799DMSO    H4 8437   2.928   1.981   0.837
  799DMSO    H5 8438   2.887   1.993   1.010
  799DMSO    H6 8439   2.794   1.884   0.904
  799DMSO    O1 8440   2.814   2.235   0.910
  800DMSO    C1 8441   4.144   4.397   4.343
  800DMSO    H1 8442   4.213   4.326   4.296
  800DMSO    H2 8443   4.154   4.396   4.451
  800DMSO    H3 8444   4.041   4.378   4.312
  800DMSO    S1 8445   4.187   4.559   4.283
  800DMSO    C2 8446   4.052   4.643   4.366
  800DMSO    H4 8447   3.957   4.601   4.334
  800DMSO    H5 8448   4.064   4.632   4.475
  800DMSO    H6 8449   4.058   4.749   4.341
  800DMSO    O1 8450   4.143   4.548   4.141
  801DMSO    C1 8451   0.943   3.449   3.903
  801DMSO    H1 8452   0.943   3.435   3.794
  801DMSO    H2 8453   0.874   3.527   3.931
  801DMSO    H3 8454   1.044   3.472   3.938
  801DMSO    S1 8455   0.888   3.298   3.979
  801DMSO    C2 8456   1.001   3.193   3.890
  801DMSO    H4 8457   0.994   3.092   3.930
  801DMSO    H5 8458   0.971   3.194   3.785
  801DMSO    H6 8459   1.102   3.232   3.900
  801DMSO    O1 8460   0.756   3.271   3.914
  802DMSO    C1 8461   4.700   4.671   4.427
  802DMSO    H1 8462   4.699   4.707   4.529
  802DMSO    H2 8463   4.722   4.754   4.360
  802DMSO    H3 8464   4.604   4.625   4.404
  802DMSO    S1 8465   4.829   4.549   4.411
  802DMSO    C2 8466   4.801   4.467   4.567
  802DMSO    H4 8467   4.879   4.392   4.582
  802DMSO    H5 8468   4.809   4.542   4.646
  802DMSO    H6 8469   4.702   4.423   4.567
  802DMSO    O1 8470   4.954   4.627   4.434
  803DMSO    C1 8471   2.438   0.367   2.392
  803DMSO    H1 8472   2.486   0.365   2.295
  803DMSO    H2 8473   2.361   0.290   2.398
  803DMSO    H3 8474   2.394   0.466   2.410
  803DMSO    S1 8475   2.560   0.336   2.518
  803DMSO    C2 8476   2.592   0.167   2.469
  803DMSO    H4 8477   2.638   0.165   2.371
  803DMSO    H5 8478   2.658   0.122   2.543
  803DMSO    H6 8479   2.497   0.113   2.467
  803DMSO    O1 8480   2.479   0.323   2.642
  804DMSO    C1 8481   1.848   2.634   1.026
  804DMSO    H1 8482   1.778   2.610   0.946
  804DMSO    H2 8483   1.817   2.587   1.119
  804DMSO    H3 8484   1.857   2.742   1.038
  804DMSO    S1 8485   2.009   2.572   0.981
  804DMSO    C2 8486   2.010   2.641   0.816
  804DMSO    H4 8487   2.007   2.750   0.823
  804DMSO    H5 8488   2.100   2.608   0.765
  804DMSO    H6 8489   1.922   2.603   0.763
  804DMSO    O1 8490   1.988   2.426   0.964
  805DMSO    C1 8491   2.233   2.913   1.337
  805DMSO    H1 8492   2.124   2.910   1.343
  805DMSO    H2 8493   2.272   2.983   1.410
  805DMSO    H3 8494   2.263   2.941   1.236
  805DMSO    S1 8495   2.296   2.750   1.373
  805DMSO    C2 8496   2.197   2.665   1.251
  805DMSO    H4 8497   2.092   2.686   1.272
  805DMSO    H5 8498   2.223   2.703   1.152
  805DMSO    H6 8499   2.217   2.558   1.258
  805DMSO    O1 8500   2.232   2.715   1.503
  806DMSO    C1 8501   0.263   3.839   4.113
  806DMSO    H1 8502   0.208   3.750   4.145
  806DMSO    H2 8503   0.194   3.920   4.088
  806DMSO    H3 8504   0.325   3.816   4.027
  806DMSO    S1 8505   0.369   3.893   4.246
  806DMSO    C2 8506   0.237   3.934   4.359
  806DMSO    H4 8507   0.187   3.841   4.389
  806DMSO    H5 8508   0.281   3.983   4.446
  806DMSO    H6 8509   0.168   4.001   4.309
  806DMSO    O1 8510   0.416   4.027   4.201
  807DMSO    C1 8511   4.265   0.921   2.940
  807DMSO    H1 8512   4.284   0.814   2.944
  807DMSO    H2 8513   4.264   0.955   2.836
  807DMSO    H3 8514   4.342   0.975   2.996
  807DMSO    S1 8515   4.104   0.955   3.011
  807DMSO    C2 8516   4.133   0.867   3.163
  807DMSO    H4 8517   4.046   0.881   3.228
  807DMSO    H5 8518   4.142   0.760   3.140
  807DMSO    H6 8519   4.223   0.904   3.212
  807DMSO    O1 8520   4.010   0.867   2.937
  808DMSO    C1 8521   2.150   0.168   0.678
  808DMSO    H1 8522   2.124   0.213   0.582
  808DMSO    H2 8523   2.258   0.164   0.690
  808DMSO    H3 8524   2.109   0.068   0.685
  808DMSO    S1 8525   2.081   0.267   0.810
  808DMSO    C2 8526   2.177   0.414   0.779
  808DMSO    H4 8527   2.166   0.480   0.865
  808DMSO    H5 8528   2.282   0.386   0.765
  808DMSO    H6 8529   2.138   0.462   0.689
  808DMSO    O1 8530   2.143   0.211   0.933
  809DMSO    C1 8531   4.538   0.230   2.649
  809DMSO    H1 8532   4.439   0.274   2.658
  809DMSO    H2 8533   4.612   0.308   2.628
  809DMSO    H3 8534   4.538   0.154   2.570
  809DMSO    S1 8535   4.580   0.151   2.803
  809DMSO    C2 8536   4.589   0.302   2.896
  809DMSO    H4 8537   4.669   0.363   2.854
  809DMSO    H5 8538   4.494   0.353   2.886
  809DMSO    H6 8539   4.609   0.278   3.001
  809DMSO    O1 8540   4.724   0.113   2.791
  810DMSO    C1 8541   1.104   0.849   2.813
  810DMSO    H1 8542   1.117   0.803   2.911
  810DMSO    H2 8543   1.123   0.956   2.817
  810DMSO    H3 8544   1.002   0.830   2.777
  810DMSO    S1 8545   1.219   0.775   2.699
  810DMSO    C2 8546   1.157   0.857   2.553
  810DMSO    H4 8547   1.048   0.851   2.553
  810DMSO    H5 8548   1.190   0.961   2.554
  810DMSO    H6 8549   1.195   0.804   2.465
  810DMSO    O1 8550   1.169   0.636   2.683
  811DMSO    C1 8551   3.277   1.268   1.985
  811DMSO    H1 8552   3.267   1.302   2.087
  811DMSO    H2 8553   3.337   1.336   1.925
  811DMSO    H3 8554   3.179   1.255   1.938
  811DMSO    S1 8555   3.356   1.108   1.987
  811DMSO    C2 8556   3.352   1.087   1.810
  811DMSO    H4 8557   3.413   1.165   1.765
  811DMSO    H5 8558   3.393   0.988   1.787
  811DMSO    H6 8559   3.249   1.094   1.776
  811DMSO    O1 8560   3.248   1.019   2.038
  812DMSO    C1 8561   2.994   1.501   0.696
  812DMSO    H1 8562   2.958   1.563   0.615
  812DMSO    H2 8563   3.051   1.417   0.656
  812DMSO    H3 8564   2.910   1.463   0.755
  812DMSO    S1 8565   3.101   1.599   0.801
  812DMSO    C2 8566   3.114   1.477   0.931
  812DMSO    H4 8567   3.015   1.437   0.952
  812DMSO    H5 8568   3.181   1.398   0.898
  812DMSO    H6 8569   3.153   1.526   1.020
  812DMSO    O1 8570   3.010   1.703   0.858
  813DMSO    C1 8571   1.178   1.053   0.469
  813DMSO    H1 8572   1.216   1.086   0.566
  813DMSO    H2 8573   1.078   1.091   0.450
  813DMSO    H3 8574   1.178   0.945   0.464
  813DMSO    S1 8575   1.288   1.110   0.340
  813DMSO    C2 8576   1.254   1.285   0.361
  813DMSO    H4 8577   1.289   1.318   0.459
  813DMSO    H5 8578   1.307   1.338   0.282
  813DMSO    H6 8579   1.147   1.303   0.350
  813DMSO    O1 8580   1.214   1.072   0.216
  814DMSO    C1 8581   6.911   1.543   3.038
  814DMSO    H1 8582   6.906   1.650   3.018
  814DMSO    H2 8583   6.825   1.512   3.097
  814DMSO    H3 8584   0.089   1.519   3.092
  814DMSO    S1 8585   6.907   1.454   2.884
  814DMSO    C2 8586   0.123   1.548   2.806
  814DMSO    H4 8587   0.215   1.538   2.865
  814DMSO    H5 8588   0.138   1.509   2.705
  814DMSO    H6 8589   0.091   1.652   2.802
  814DMSO    O1 8590   6.785   1.507   2.816
  815DMSO    C1 8591   3.159   0.831   1.119
  815DMSO    H1 8592   3.102   0.855   1.209
  815DMSO    H2 8593   3.263   0.860   1.133
  815DMSO    H3 8594   3.117   0.882   1.033
  815DMSO    S1 8595   3.153   0.654   1.094
  815DMSO    C2 8596   2.975   0.641   1.099
  815DMSO    H4 8597   2.932   0.696   1.015
  815DMSO    H5 8598   2.948   0.536   1.093
  815DMSO    H6 8599   2.940   0.683   1.194
  815DMSO    O1 8600   3.196   0.599   1.225
  816DMSO    C1 8601   4.078   4.452   1.016
  816DMSO    H1 8602   3.984   4.423   0.968
  816DMSO    H2 8603   4.161   4.423   0.951
  816DMSO    H3 8604   4.087   4.405   1.114
  816DMSO    S1 8605   4.079   4.629   1.034
  816DMSO    C2 8606   4.226   4.634   1.134
  816DMSO    H4 8607   4.240   4.736   1.171
  816DMSO    H5 8608   4.213   4.566   1.219
  816DMSO    H6 8609   4.310   4.603   1.073
  816DMSO    O1 8610   3.969   4.658   1.130
  817DMSO    C1 8611   1.525   4.149   1.973
  817DMSO    H1 8612   1.523   4.113   2.076
  817DMSO    H2 8613   1.604   4.222   1.957
  817DMSO    H3 8614   1.429   4.196   1.949
  817DMSO    S1 8615   1.543   4.013   1.859
  817DMSO    C2 8616   1.718   3.992   1.886
  817DMSO    H4 8617   1.736   3.964   1.989
  817DMSO    H5 8618   1.750   3.913   1.818
  817DMSO    H6 8619   1.768   4.085   1.858
  817DMSO    O1 8620   1.542   4.081   1.727
  818DMSO    C1 8621   2.388   1.127   0.592
  818DMSO    H1 8622   2.487   1.151   0.555
  818DMSO    H2 8623   2.365   1.186   0.681
  818DMSO    H3 8624   2.377   1.020   0.613
  818DMSO    S1 8625   2.269   1.172   0.466
  818DMSO    C2 8626   2.333   1.066   0.338
  818DMSO    H4 8627   2.280   1.089   0.246
  818DMSO    H5 8628   2.440   1.086   0.325
  818DMSO    H6 8629   2.317   0.962   0.367
  818DMSO    O1 8630   2.311   1.308   0.424
  819DMSO    C1 8631   1.715   2.190   2.752
  819DMSO    H1 8632   1.754   2.106   2.810
  819DMSO    H2 8633   1.721   2.282   2.810
  819DMSO    H3 8634   1.611   2.170   2.726
  819DMSO    S1 8635   1.807   2.210   2.600
  819DMSO    C2 8636   1.962   2.245   2.680
  819DMSO    H4 8637   1.995   2.157   2.735
  819DMSO    H5 8638   2.033   2.270   2.601
  819DMSO    H6 8639   1.948   2.331   2.746
  819DMSO    O1 8640   1.765   2.345   2.552
  820DMSO    C1 8641   2.049   0.073   0.128
  820DMSO    H1 8642   2.139   0.099   0.073
  820DMSO    H2 8643   2.029   7.134   0.123
  820DMSO    H3 8644   1.963   0.128   0.090
  820DMSO    S1 8645   2.072   0.119   0.299
  820DMSO    C2 8646   2.202   0.001   0.332
  820DMSO    H4 8647   2.167   7.069   0.305
  820DMSO    H5 8648   2.290   0.030   0.275
  820DMSO    H6 8649   2.225   0.005   0.439
  820DMSO    O1 8650   1.954   0.059   0.367
  821DMSO    C1 8651   1.421   2.087   3.047
  821DMSO    H1 8652   1.515   2.118   3.002
  821DMSO    H2 8653   1.351   2.052   2.971
  821DMSO    H3 8654   1.375   2.169   3.104
  821DMSO    S1 8655   1.452   1.952   3.159
  821DMSO    C2 8656   1.501   1.834   3.034
  821DMSO    H4 8657   1.414   1.811   2.972
  821DMSO    H5 8658   1.582   1.876   2.975
  821DMSO    H6 8659   1.535   1.744   3.086
  821DMSO    O1 8660   1.316   1.908   3.200
  822DMSO    C1 8661   1.694   1.218   2.606
  822DMSO    H1 8662   1.587   1.196   2.613
  822DMSO    H2 8663   1.752   1.138   2.652
  822DMSO    H3 8664   1.716   1.314   2.651
  822DMSO    S1 8665   1.736   1.228   2.432
  822DMSO    C2 8666   1.907   1.269   2.457
  822DMSO    H4 8667   1.912   1.361   2.515
  822DMSO    H5 8668   1.956   1.187   2.510
  822DMSO    H6 8669   1.952   1.284   2.359
  822DMSO    O1 8670   1.677   1.358   2.390
  823DMSO    C1 8671   3.192   3.262   1.494
  823DMSO    H1 8672   3.188   3.155   1.510
  823DMSO    H2 8673   3.296   3.293   1.481
  823DMSO    H3 8674   3.144   3.317   1.574
  823DMSO    S1 8675   3.108   3.299   1.341
  823DMSO    C2 8676   2.975   3.184   1.367
  823DMSO    H4 8677   2.916   3.215   1.454
  823DMSO    H5 8678   2.911   3.186   1.278
  823DMSO    H6 8679   3.016   3.084   1.381
  823DMSO    O1 8680   3.195   3.231   1.242
  824DMSO    C1 8681   4.399   0.534   3.355
  824DMSO    H1 8682   4.459   0.622   3.331
  824DMSO    H2 8683   4.427   0.451   3.291
  824DMSO    H3 8684   4.293   0.557   3.345
  824DMSO    S1 8685   4.432   0.488   3.524
  824DMSO    C2 8686   4.310   0.358   3.533
  824DMSO    H4 8687   4.352   0.270   3.485
  824DMSO    H5 8688   4.292   0.337   3.639
  824DMSO    H6 8689   4.218   0.390   3.484
  824DMSO    O1 8690   4.374   0.600   3.603
  825DMSO    C1 8691   1.863   3.516   1.192
  825DMSO    H1 8692   1.804   3.544   1.278
  825DMSO    H2 8693   1.944   3.448   1.219
  825DMSO    H3 8694   1.904   3.605   1.143
  825DMSO    S1 8695   1.758   3.434   1.073
  825DMSO    C2 8696   1.715   3.297   1.179
  825DMSO    H4 8697   1.662   3.224   1.118
  825DMSO    H5 8698   1.805   3.250   1.219
  825DMSO    H6 8699   1.649   3.331   1.259
  825DMSO    O1 8700   1.855   3.373   0.978
  826DMSO    C1 8701   2.292   1.880   2.305
  826DMSO    H1 8702   2.249   1.793   2.356
  826DMSO    H2 8703   2.397   1.863   2.284
  826DMSO    H3 8704   2.277   1.970   2.365
  826DMSO    S1 8705   2.208   1.904   2.150
  826DMSO    C2 8706   2.265   1.751   2.078
  826DMSO    H4 8707   2.373   1.752   2.074
  826DMSO    H5 8708   2.229   1.667   2.138
  826DMSO    H6 8709   2.225   1.742   1.977
  826DMSO    O1 8710   2.292   2.007   2.084
  827DMSO    C1 8711   1.748   4.625   0.681
  827DMSO    H1 8712   1.658   4.602   0.623
  827DMSO    H2 8713   1.836   4.580   0.635
  827DMSO    H3 8714   1.736   4.589   0.783
  827DMSO    S1 8715   1.768   4.803   0.685
  827DMSO    C2 8716   1.901   4.801   0.804
  827DMSO    H4 8717   1.880   4.727   0.881
  827DMSO    H5 8718   1.994   4.776   0.753
  827DMSO    H6 8719   1.908   4.901   0.849
  827DMSO    O1 8720   1.650   4.851   0.762
  828DMSO    C1 8721   2.573   3.919   0.185
  828DMSO    H1 8722   2.498   3.909   0.107
  828DMSO    H2 8723   2.642   3.834   0.183
  828DMSO    H3 8724   2.524   3.925   0.283
  828DMSO    S1 8725   2.665   4.070   0.160
  828DMSO    C2 8726   2.744   4.018   0.009
  828DMSO    H4 8727   2.816   4.094   7.094
  828DMSO    H5 8728   2.795   3.923   0.027
  828DMSO    H6 8729   2.668   4.006   7.045
  828DMSO    O1 8730   2.774   4.061   0.261
  829DMSO    C1 8731   0.355   3.249   4.634
  829DMSO    H1 8732   0.309   3.272   4.538
  829DMSO    H2 8733   0.436   3.319   4.653
  829DMSO    H3 8734   0.394   3.147   4.635
  829DMSO    S1 8735   0.233   3.267   4.763
  829DMSO    C2 8736   0.114   3.154   4.693
  829DMSO    H4 8737   0.092   3.186   4.591
  829DMSO    H5 8738   0.155   3.053   4.695
  829DMSO    H6 8739   0.023   3.159   4.753
  829DMSO    O1 8740   0.174   3.401   4.737
  830DMSO    C1 8741   4.452   4.423   4.073
  830DMSO    H1 8742   4.487   4.359   3.992
  830DMSO    H2 8743   4.344   4.430   4.070
  830DMSO    H3 8744   4.497   4.522   4.063
  830DMSO    S1 8745   4.501   4.354   4.230
  830DMSO    C2 8746   4.670   4.320   4.182
  830DMSO    H4 8747   4.724   4.280   4.269
  830DMSO    H5 8748   4.671   4.246   4.103
  830DMSO    H6 8749   4.717   4.413   4.149
  830DMSO    O1 8750   4.435   4.220   4.232
  831DMSO    C1 8751   4.571   3.794   1.928
  831DMSO    H1 8752   4.679   3.776   1.919
  831DMSO    H2 8753   4.520   3.701   1.952
  831DMSO    H3 8754   4.532   3.837   1.836
  831DMSO    S1 8755   4.543   3.909   2.062
  831DMSO    C2 8756   4.662   4.029   2.006
  831DMSO    H4 8757   4.757   3.980   1.989
  831DMSO    H5 8758   4.625   4.075   1.914
  831DMSO    H6 8759   4.674   4.106   2.082
  831DMSO    O1 8760   4.606   3.845   2.181
  832DMSO    C1 8761   3.800   4.405   1.286
  832DMSO    H1 8762   3.887   4.447   1.234
  832DMSO    H2 8763   3.722   4.380   1.214
  832DMSO    H3 8764   3.764   4.477   1.359
  832DMSO    S1 8765   3.852   4.257   1.371
  832DMSO    C2 8766   3.880   4.161   1.224
  832DMSO    H4 8767   3.792   4.164   1.161
  832DMSO    H5 8768   3.967   4.200   1.171
  832DMSO    H6 8769   3.898   4.059   1.255
  832DMSO    O1 8770   3.726   4.200   1.428
  833DMSO    C1 8771   0.387   3.286   0.227
  833DMSO    H1 8772   0.446   3.280   0.318
  833DMSO    H2 8773   0.281   3.275   0.252
  833DMSO    H3 8774   0.417   3.210   0.155
  833DMSO    S1 8775   0.411   3.448   0.155
  833DMSO    C2 8776   0.586   3.431   0.129
  833DMSO    H4 8777   0.634   3.405   0.223
  833DMSO    H5 8778   0.605   3.354   0.053
  833DMSO    H6 8779   0.625   3.527   0.093
  833DMSO    O1 8780   0.402   3.538   0.273
  834DMSO    C1 8781   1.048   3.723   2.821
  834DMSO    H1 8782   1.069   3.808   2.886
  834DMSO    H2 8783   0.960   3.746   2.760
  834DMSO    H3 8784   1.031   3.632   2.878
  834DMSO    S1 8785   1.186   3.701   2.710
  834DMSO    C2 8786   1.132   3.541   2.649
  834DMSO    H4 8787   1.113   3.474   2.732
  834DMSO    H5 8788   1.039   3.555   2.592
  834DMSO    H6 8789   1.209   3.499   2.584
  834DMSO    O1 8790   1.301   3.670   2.800
  835DMSO    C1 8791   4.717   3.033   2.249
  835DMSO    H1 8792   4.808   3.077   2.291
  835DMSO    H2 8793   4.630   3.094   2.271
  835DMSO    H3 8794   4.704   2.933   2.290
  835DMSO    S1 8795   4.737   3.019   2.073
  835DMSO    C2 8796   4.778   3.190   2.045
  835DMSO    H4 8797   4.866   3.218   2.102
  835DMSO    H5 8798   4.796   3.201   1.938
  835DMSO    H6 8799   4.692   3.251   2.073
  835DMSO    O1 8800   4.596   3.015   2.024
  836DMSO    C1 8801   0.734   2.021   2.390
  836DMSO    H1 8802   0.790   1.946   2.446
  836DMSO    H2 8803   0.652   2.060   2.452
  836DMSO    H3 8804   0.693   1.976   2.300
  836DMSO    S1 8805   0.841   2.156   2.342
  836DMSO    C2 8806   0.886   2.206   2.507
  836DMSO    H4 8807   0.949   2.129   2.551
  836DMSO    H5 8808   0.941   2.300   2.500
  836DMSO    H6 8809   0.795   2.222   2.566
  836DMSO    O1 8810   0.748   2.262   2.294
  837DMSO    C1 8811   0.222   2.845   1.156
  837DMSO    H1 8812   0.319   2.826   1.201
  837DMSO    H2 8813   0.233   2.852   1.047
  837DMSO    H3 8814   0.180   2.937   1.196
  837DMSO    S1 8815   0.112   2.709   1.193
  837DMSO    C2 8816   6.879   2.785   1.127
  837DMSO    H4 8817   6.864   2.881   1.177
  837DMSO    H5 8818   6.892   2.799   1.020
  837DMSO    H6 8819   6.795   2.719   1.148
  837DMSO    O1 8820   0.093   2.718   1.341
  838DMSO    C1 8821   4.828   3.425   2.416
  838DMSO    H1 8822   4.782   3.337   2.372
  838DMSO    H2 8823   4.916   3.395   2.474
  838DMSO    H3 8824   4.757   3.480   2.479
  838DMSO    S1 8825   4.885   3.531   2.284
  838DMSO    C2 8826   4.727   3.545   2.201
  838DMSO    H4 8827   4.743   3.597   2.107
  838DMSO    H5 8828   4.688   3.445   2.182
  838DMSO    H6 8829   4.659   3.603   2.264
  838DMSO    O1 8830   4.961   3.436   2.197
  839DMSO    C1 8831   1.437   1.097   2.927
  839DMSO    H1 8832   1.526   1.083   2.864
  839DMSO    H2 8833   1.466   1.137   3.024
  839DMSO    H3 8834   1.384   1.003   2.937
  839DMSO    S1 8835   1.330   1.214   2.846
  839DMSO    C2 8836   1.196   1.198   2.964
  839DMSO    H4 8837   1.109   1.250   2.923
  839DMSO    H5 8838   1.172   1.093   2.979
  839DMSO    H6 8839   1.227   1.244   3.058
  839DMSO    O1 8840   1.284   1.142   2.725
  840DMSO    C1 8841   4.232   3.979   2.284
  840DMSO    H1 8842   4.294   4.036   2.215
  840DMSO    H2 8843   4.195   3.889   2.234
  840DMSO    H3 8844   4.150   4.042   2.319
  840DMSO    S1 8845   4.336   3.934   2.422
  840DMSO    C2 8846   4.216   3.833   2.507
  840DMSO    H4 8847   4.138   3.899   2.545
  840DMSO    H5 8848   4.177   3.758   2.438
  840DMSO    H6 8849   4.267   3.785   2.590
  840DMSO    O1 8850   4.337   4.056   2.507
  841DMSO    C1 8851   4.575   3.975   0.951
  841DMSO    H1 8852   4.557   4.081   0.968
  841DMSO    H2 8853   4.655   3.962   0.877
  841DMSO    H3 8854   4.484   3.929   0.913
  841DMSO    S1 8855   4.623   3.897   1.105
  841DMSO    C2 8856   4.770   3.995   1.127
  841DMSO    H4 8857   4.828   3.954   1.209
  841DMSO    H5 8858   4.829   3.993   1.035
  841DMSO    H6 8859   4.739   4.097   1.150
  841DMSO    O1 8860   4.676   3.763   1.064
  842DMSO    C1 8861   0.873   3.567   1.905
  842DMSO    H1 8862   0.829   3.641   1.971
  842DMSO    H2 8863   0.826   3.570   1.807
  842DMSO    H3 8864   0.863   3.468   1.948
  842DMSO    S1 8865   1.048   3.601   1.887
  842DMSO    C2 8866   1.027   3.752   1.794
  842DMSO    H4 8867   0.977   3.826   1.856
  842DMSO    H5 8868   1.126   3.786   1.765
  842DMSO    H6 8869   0.968   3.728   1.705
  842DMSO    O1 8870   1.093   3.505   1.782
  843DMSO    C1 8871   1.205   4.192   3.026
  843DMSO    H1 8872   1.136   4.277   3.028
  843DMSO    H2 8873   1.298   4.220   3.076
  843DMSO    H3 8874   1.221   4.162   2.923
  843DMSO    S1 8875   1.129   4.057   3.115
  843DMSO    C2 8876   1.259   3.937   3.084
  843DMSO    H4 8877   1.269   3.924   2.976
  843DMSO    H5 8878   1.351   3.973   3.129
  843DMSO    H6 8879   1.229   3.843   3.130
  843DMSO    O1 8880   1.021   4.013   3.024
  844DMSO    C1 8881   1.540   1.842   2.656
  844DMSO    H1 8882   1.555   1.772   2.573
  844DMSO    H2 8883   1.626   1.907   2.667
  844DMSO    H3 8884   1.521   1.785   2.747
  844DMSO    S1 8885   1.396   1.942   2.622
  844DMSO    C2 8886   1.462   2.019   2.476
  844DMSO    H4 8887   1.388   2.091   2.441
[truncated: 546,917 more chars]
